# Supplementary material for: Genomic and phenotypic evolution of Escherichia coli in a novel citrate-only resource environment
Source: eLife. 2020 May 29;9:e55414. doi: 10.7554/eLife.55414 (PMC7299349; doi:10.7554/eLife.55414)
Supplement: Figure 10—source data 3. [file elife-55414-fig10-data3.zip › 20190515_NG_ecoli_LTEE_151_DM25_002.superSegger.txt]

CellID	LongAxis	ShortAxis	Area	RegionScore	XPosition	YPosition	Fluor1Sum	Fluor1Mean	Fluor1Background	Fluor1BgStd	Fluor1FociNumber	Fluor2Sum	Fluor2Mean	Fluor2Background	Fluor2BgStd	Fluor2FociNumber	Fluor3Sum	Fluor3Mean	Fluor3Background	Fluor3BgStd	Fluor3FociNumber	MeshArea	MeshSolidity	MeshAxisLength	MeshRibsLengthMax	MeshRibsLengthMean	MeshRibsLengthStd	MeshCurvatureMax	MeshCurvatureMean	MeshCurvatureInflection	MeshSinuosity	MeshVolume	NumOfNeighbors	RegionGrayVal	TimeFrames	AgeFrames	RelativeAge	xyFolder	DateTime	Folder	StageXposition	StageYposition	StageZposition	PhaseConfig	UUID	Fluo1Config	Fluo2Config	Fluo3Config
1	25	10.9922831029324	276	37.268136768419	12.5434782608696	14.6594202898551	540745	1959.22101449275	37.6297590522632	79.1185966187582	0	76378	276.731884057971	217.436612060819	317.071130144972	0	NaN	NaN	NaN	NaN	NaN	NaN	NaN	NaN	NaN	NaN	NaN	NaN	NaN	NaN	NaN	NaN	2	17868.1413043478	1	1	1	1	2019-05-15T17:29:59.224	NG_ecoli_LTEE_151_DM25	-0	-0	161.825	DIA_100X_EMPTY_1x1_100ms	acd7a2a6-0732-4842-977d-0cc93e3d89d1	EPI_100X_YFP_1x1_200ms_25sola	EPI_100X_RFP_1x1_200ms_25sola
2	20	10.9295180492225	219	-49.7717198675356	9.23744292237443	28.6529680365297	282579	1290.31506849315	37.6297590522632	79.1185966187582	1	58985	269.337899543379	217.436612060819	317.071130144972	0	NaN	NaN	NaN	NaN	NaN	NaN	NaN	NaN	NaN	NaN	NaN	NaN	NaN	NaN	NaN	NaN	1	16839.6438356164	1	1	1	1	2019-05-15T17:29:59.224	NG_ecoli_LTEE_151_DM25	-0	-0	161.825	DIA_100X_EMPTY_1x1_100ms	4c547024-c24d-4cb8-a887-222d2cf55dc0	EPI_100X_YFP_1x1_200ms_25sola	EPI_100X_RFP_1x1_200ms_25sola
3	39	12.5757874546495	491	48.8470024628817	14.7433808553971	1243.75967413442	407731	830.409368635438	37.6297590522632	79.1185966187582	4	104977	213.802443991853	217.436612060819	317.071130144972	0	NaN	NaN	NaN	NaN	NaN	NaN	NaN	NaN	NaN	NaN	NaN	NaN	NaN	NaN	NaN	NaN	0	15964.3421588595	1	1	1	1	2019-05-15T17:29:59.224	NG_ecoli_LTEE_151_DM25	-0	-0	161.825	DIA_100X_EMPTY_1x1_100ms	d350e288-a1a8-4430-937a-4906be51585b	EPI_100X_YFP_1x1_200ms_25sola	EPI_100X_RFP_1x1_200ms_25sola
4	26	8.62585437393244	225	39.2619090083613	9.70666666666667	1400.28888888889	172975	768.777777777778	37.6297590522632	79.1185966187582	2	81287	361.275555555556	217.436612060819	317.071130144972	0	NaN	NaN	NaN	NaN	NaN	NaN	NaN	NaN	NaN	NaN	NaN	NaN	NaN	NaN	NaN	NaN	1	18812.2755555556	1	1	1	1	2019-05-15T17:29:59.224	NG_ecoli_LTEE_151_DM25	-0	-0	161.825	DIA_100X_EMPTY_1x1_100ms	4241639c-2a83-4722-8439-34c043115706	EPI_100X_YFP_1x1_200ms_25sola	EPI_100X_RFP_1x1_200ms_25sola
5	31	11.0394902651533	343	39.4494039623565	9.88629737609329	1421.91836734694	313030	912.623906705539	37.6297590522632	79.1185966187582	3	210424	613.481049562682	217.436612060819	317.071130144972	0	NaN	NaN	NaN	NaN	NaN	NaN	NaN	NaN	NaN	NaN	NaN	NaN	NaN	NaN	NaN	NaN	2	17735.8367346939	1	1	1	1	2019-05-15T17:29:59.224	NG_ecoli_LTEE_151_DM25	-0	-0	161.825	DIA_100X_EMPTY_1x1_100ms	bc88908f-90d8-45b7-882f-f8b26e376ae9	EPI_100X_YFP_1x1_200ms_25sola	EPI_100X_RFP_1x1_200ms_25sola
6	53	13.3102543788416	707	49.4757200523808	18.7199434229137	1160.2729844413	691390	977.920792079208	37.6297590522632	79.1185966187582	5	148960	210.693069306931	217.436612060819	317.071130144972	0	NaN	NaN	NaN	NaN	NaN	573.257329241176	0.932327354735519	52.1746625143095	12.5630279027389	10.8153269029485	2.22477918906921	0.0102247482421251	0.00401393715678725	1	1.00234391321909	4793.2362129479	0	15931.513437058	1	1	1	1	2019-05-15T17:29:59.224	NG_ecoli_LTEE_151_DM25	-0	-0	161.825	DIA_100X_EMPTY_1x1_100ms	628654f7-162d-4d5a-8d0f-4d59e68f8127	EPI_100X_YFP_1x1_200ms_25sola	EPI_100X_RFP_1x1_200ms_25sola
7	52	11.9199944236623	620	49.5322301387084	33.1338709677419	1400.18387096774	648096	1045.31612903226	37.6297590522632	79.1185966187582	6	316943	511.198387096774	217.436612060819	317.071130144972	0	NaN	NaN	NaN	NaN	NaN	538.545920617736	0.920841642234494	51.5373142850588	12.1609591949196	10.2663991670256	2.11465719875511	0.00743009830802448	0.00290933293886086	3	1.00048473858345	4266.26625729304	1	17095.9290322581	1	1	1	1	2019-05-15T17:29:59.224	NG_ecoli_LTEE_151_DM25	-0	-0	161.825	DIA_100X_EMPTY_1x1_100ms	a58b54e7-5724-41cf-865f-a9a7d9eaeafb	EPI_100X_YFP_1x1_200ms_25sola	EPI_100X_RFP_1x1_200ms_25sola
8	19	9.5715079085822	182	-49.9825688304425	31.0659340659341	8.15384615384615	202609	1113.23626373626	37.6297590522632	79.1185966187582	0	44875	246.565934065934	217.436612060819	317.071130144972	0	NaN	NaN	NaN	NaN	NaN	NaN	NaN	NaN	NaN	NaN	NaN	NaN	NaN	NaN	NaN	NaN	1	17266.7637362637	1	1	1	1	2019-05-15T17:29:59.224	NG_ecoli_LTEE_151_DM25	-0	-0	161.825	DIA_100X_EMPTY_1x1_100ms	d8f2554a-fd71-4042-bc01-996f8c811e66	EPI_100X_YFP_1x1_200ms_25sola	EPI_100X_RFP_1x1_200ms_25sola
9	37	13.7771278611369	510	49.2713424747281	41.7313725490196	1301.46862745098	428311	839.825490196078	37.6297590522632	79.1185966187582	3	235850	462.450980392157	217.436612060819	317.071130144972	0	NaN	NaN	NaN	NaN	NaN	422.767235020056	0.974142062257715	35.7424615349101	13.6188797379437	11.4502860155972	3.03696227119633	0.0168586040102445	0.00621103090793753	0	1.00304077756606	3680.50159149203	0	15703.5745098039	1	1	1	1	2019-05-15T17:29:59.224	NG_ecoli_LTEE_151_DM25	-0	-0	161.825	DIA_100X_EMPTY_1x1_100ms	48d114a4-528b-403c-9a0d-8a0ead464bf7	EPI_100X_YFP_1x1_200ms_25sola	EPI_100X_RFP_1x1_200ms_25sola
10	22	11.7569448467262	266	-4.13472108469259	43.1127819548872	1700.06766917293	455221	1711.35714285714	37.6297590522632	79.1185966187582	0	58560	220.15037593985	217.436612060819	317.071130144972	0	NaN	NaN	NaN	NaN	NaN	263.423577842111	0.977094836779483	24.3984843891547	12.3757272049315	10.5208885116389	2.80575838663859	0.00748487336427787	0.00416338275106148	1	1.00066880725135	2121.08253265303	1	17295.9511278195	1	1	1	1	2019-05-15T17:29:59.224	NG_ecoli_LTEE_151_DM25	-0	-0	161.825	DIA_100X_EMPTY_1x1_100ms	924b4594-c7b2-4f8a-808e-b9c34d8ba90e	EPI_100X_YFP_1x1_200ms_25sola	EPI_100X_RFP_1x1_200ms_25sola
11	49	13.7735659475501	675	49.4287835487208	63.1659259259259	730.773333333333	713346	1056.80888888889	37.6297590522632	79.1185966187582	7	154821	229.364444444444	217.436612060819	317.071130144972	0	NaN	NaN	NaN	NaN	NaN	552.251885038051	0.959601751312913	47.5365330468131	13.0002429846446	11.2841708390685	2.69646006219016	0.0116599594957818	0.00501094055489475	1	1.00115328080588	4753.97278311398	0	15583.4874074074	1	1	1	1	2019-05-15T17:29:59.224	NG_ecoli_LTEE_151_DM25	-0	-0	161.825	DIA_100X_EMPTY_1x1_100ms	49184421-b4cb-4840-bc65-5dd5a87dd328	EPI_100X_YFP_1x1_200ms_25sola	EPI_100X_RFP_1x1_200ms_25sola
12	52	12.0017930425723	624	48.0256913408426	57.3461538461538	1360.79166666667	473183	758.30608974359	37.6297590522632	79.1185966187582	4	135712	217.487179487179	217.436612060819	317.071130144972	0	NaN	NaN	NaN	NaN	NaN	541.468598624527	0.870062739894821	51.2630102466194	12.3607410358813	10.3647916899155	2.09897085693504	0.0198738175925298	0.0104215056758798	2	1.00501723025495	4325.2891190659	1	16575.6025641026	1	1	1	1	2019-05-15T17:29:59.224	NG_ecoli_LTEE_151_DM25	-0	-0	161.825	DIA_100X_EMPTY_1x1_100ms	76a9339b-abea-4aa3-aeaa-c2415fa5339c	EPI_100X_YFP_1x1_200ms_25sola	EPI_100X_RFP_1x1_200ms_25sola
13	61	11.3268314880249	691	48.1524187315878	74.5195369030391	2007.79305354559	1916563	2773.60781476122	37.6297590522632	79.1185966187582	0	201597	291.746743849493	217.436612060819	317.071130144972	0	NaN	NaN	NaN	NaN	NaN	666.650989819164	0.909246484191556	61.9642012213296	12.8696867397603	10.5976047592431	2.170004685463	0.0137552658802527	0.00493569380477112	3	1.00182340200826	5465.70482112599	2	18876.994211288	1	1	1	1	2019-05-15T17:29:59.224	NG_ecoli_LTEE_151_DM25	-0	-0	161.825	DIA_100X_EMPTY_1x1_100ms	0ef22784-aab2-49bf-9a7b-d5c08076fd85	EPI_100X_YFP_1x1_200ms_25sola	EPI_100X_RFP_1x1_200ms_25sola
14	49	12.6226801667088	619	32.9161477257629	68.1663974151858	2026.10662358643	948316	1532.01292407108	37.6297590522632	79.1185966187582	8	211961	342.424878836834	217.436612060819	317.071130144972	0	NaN	NaN	NaN	NaN	NaN	597.478318192385	0.923599330171263	49.6920887922382	14.9438893676134	11.75209672335	2.86028306090199	0.0218049116258638	0.00932777167090781	2	1.00608359736276	5390.23684423215	4	21202.3457189015	1	1	1	1	2019-05-15T17:29:59.224	NG_ecoli_LTEE_151_DM25	-0	-0	161.825	DIA_100X_EMPTY_1x1_100ms	27685e05-eb1b-4f84-b831-c4b4ad3c3e77	EPI_100X_YFP_1x1_200ms_25sola	EPI_100X_RFP_1x1_200ms_25sola
15	66	6.57531730150511	434	33.2458231188353	78.1059907834101	2044.02304147465	1908962	4398.52995391705	37.6297590522632	79.1185966187582	0	163359	376.403225806452	217.436612060819	317.071130144972	0	NaN	NaN	NaN	NaN	NaN	NaN	NaN	NaN	NaN	NaN	NaN	NaN	NaN	NaN	NaN	NaN	2	21439.9262672811	1	1	1	1	2019-05-15T17:29:59.224	NG_ecoli_LTEE_151_DM25	-0	-0	161.825	DIA_100X_EMPTY_1x1_100ms	2739556e-dfc7-4b0a-86d3-ab6243e90771	EPI_100X_YFP_1x1_200ms_25sola	EPI_100X_RFP_1x1_200ms_25sola
16	43	13.6210103812883	586	1.21116650075135	60.7354948805461	1708.48122866894	1026947	1752.46928327645	37.6297590522632	79.1185966187582	1	135737	231.633105802048	217.436612060819	317.071130144972	0	NaN	NaN	NaN	NaN	NaN	516.184476828136	0.88921513244875	42.2423849019223	17.5753550380485	11.9457632183684	3.68328741583561	0.026290589936609	0.00716946005691548	2	1.00438919776569	4734.41272545512	3	15006.271331058	1	1	1	1	2019-05-15T17:29:59.224	NG_ecoli_LTEE_151_DM25	-0	-0	161.825	DIA_100X_EMPTY_1x1_100ms	261d3f7a-ec73-463a-98ed-f2d3391529b7	EPI_100X_YFP_1x1_200ms_25sola	EPI_100X_RFP_1x1_200ms_25sola
17	35	11.7400608225837	411	48.9238304423514	61.2141119221411	175.085158150852	321197	781.501216545012	37.6297590522632	79.1185966187582	4	192747	468.970802919708	217.436612060819	317.071130144972	0	NaN	NaN	NaN	NaN	NaN	367.617844222695	0.96347621796987	34.179691416991	12.7796805229114	10.5186093019968	2.59307095980306	0.00674560788815229	0.00267724065526879	2	1.00008744286295	2970.12458903847	1	16670.9148418491	1	1	1	1	2019-05-15T17:29:59.224	NG_ecoli_LTEE_151_DM25	-0	-0	161.825	DIA_100X_EMPTY_1x1_100ms	e0d37f41-eb8e-46a4-a754-e4fbb4043eee	EPI_100X_YFP_1x1_200ms_25sola	EPI_100X_RFP_1x1_200ms_25sola
18	22	10.1848052219932	224	37.2834387528206	63.5625	1340.58928571429	200803	896.441964285714	37.6297590522632	79.1185966187582	0	47277	211.058035714286	217.436612060819	317.071130144972	0	NaN	NaN	NaN	NaN	NaN	223.991249147481	0.993981866150009	22.1106275623974	11.9448998154091	9.66604871773447	3.10663932710152	0.0265337974669733	0.0131263028297446	1	1.00600892425786	1622.51570800142	1	17091.2321428571	1	1	1	1	2019-05-15T17:29:59.224	NG_ecoli_LTEE_151_DM25	-0	-0	161.825	DIA_100X_EMPTY_1x1_100ms	3d384142-7459-4627-b13c-e98c2cd1a4cd	EPI_100X_YFP_1x1_200ms_25sola	EPI_100X_RFP_1x1_200ms_25sola
19	49	14.057658725917	689	49.721503439459	74.0696661828737	225.031930333817	428663	622.152394775036	37.6297590522632	79.1185966187582	1	377022	547.201741654572	217.436612060819	317.071130144972	0	NaN	NaN	NaN	NaN	NaN	551.716183051497	0.946326692456567	47.2549821522286	13.0868851905438	11.4985750359318	2.42795064953808	0.0117724379923759	0.00410733644574883	3	1.00236492310303	4907.10704708523	0	16036.3991291727	1	1	1	1	2019-05-15T17:29:59.224	NG_ecoli_LTEE_151_DM25	-0	-0	161.825	DIA_100X_EMPTY_1x1_100ms	561511d4-32b0-402e-9f00-cd15bda9f73d	EPI_100X_YFP_1x1_200ms_25sola	EPI_100X_RFP_1x1_200ms_25sola
20	29	11.9414000735987	347	24.8135619490369	70.193083573487	1676.78386167147	524357	1511.11527377522	37.6297590522632	79.1185966187582	2	80310	231.440922190202	217.436612060819	317.071130144972	0	NaN	NaN	NaN	NaN	NaN	316.20240319667	0.982247536323249	29.2826353414065	12.8218684550315	10.4483640507392	2.94175947882976	0.0283453896178995	0.0138657836638165	0	1.01044827048431	2510.71046680139	1	16454.0115273775	1	1	1	1	2019-05-15T17:29:59.224	NG_ecoli_LTEE_151_DM25	-0	-0	161.825	DIA_100X_EMPTY_1x1_100ms	3c105429-d8e6-4d37-812e-8a777af8d4dc	EPI_100X_YFP_1x1_200ms_25sola	EPI_100X_RFP_1x1_200ms_25sola
21	40	13.876548949886	556	49.5265254635161	74.3129496402878	1851.64748201439	898353	1615.7428057554	37.6297590522632	79.1185966187582	1	151293	272.109712230216	217.436612060819	317.071130144972	0	NaN	NaN	NaN	NaN	NaN	459.765969858665	0.976037064070868	38.9022359920382	13.8225212303991	11.4976147358058	2.91728549686313	0.00572721305747951	0.00224899785195347	2	1.00023935494248	4039.05669911231	0	15737.0575539568	1	1	1	1	2019-05-15T17:29:59.224	NG_ecoli_LTEE_151_DM25	-0	-0	161.825	DIA_100X_EMPTY_1x1_100ms	e06b8638-f658-4660-a7e5-acfd0acc236e	EPI_100X_YFP_1x1_200ms_25sola	EPI_100X_RFP_1x1_200ms_25sola
22	37	11.4582886499053	424	49.6135193206579	75.9221698113208	313.009433962264	23363	55.1014150943396	37.6297590522632	79.1185966187582	0	114092	269.084905660377	217.436612060819	317.071130144972	0	NaN	NaN	NaN	NaN	NaN	374.170953174126	0.97517512111504	36.2733535658036	11.5133862219104	10.108081426577	2.36633953844154	0.00564652063155203	0.00245019680642974	2	1.00019593337033	2910.81801419473	1	16087.1202830189	1	1	1	1	2019-05-15T17:29:59.224	NG_ecoli_LTEE_151_DM25	-0	-0	161.825	DIA_100X_EMPTY_1x1_100ms	4b8bd1ad-834f-4476-bde3-20495b6e712d	EPI_100X_YFP_1x1_200ms_25sola	EPI_100X_RFP_1x1_200ms_25sola
23	46	11.3960716328327	525	48.656622202455	75.1847619047619	167.942857142857	335456	638.96380952381	37.6297590522632	79.1185966187582	3	146368	278.79619047619	217.436612060819	317.071130144972	0	NaN	NaN	NaN	NaN	NaN	482.764709696418	0.874920762938775	47.7786828572276	11.4307394194716	9.87346254898615	2.15987149283579	0.0315482852216801	0.0107990608589945	2	1.01834280649609	3658.16273092853	1	17331.0247619048	1	1	1	1	2019-05-15T17:29:59.224	NG_ecoli_LTEE_151_DM25	-0	-0	161.825	DIA_100X_EMPTY_1x1_100ms	8d121b25-8e1e-44a5-a4eb-f59689f4e9d1	EPI_100X_YFP_1x1_200ms_25sola	EPI_100X_RFP_1x1_200ms_25sola
24	31	11.2232114815049	348	37.5297377038443	86.1896551724138	1707.08045977011	689995	1982.74425287356	37.6297590522632	79.1185966187582	1	77451	222.560344827586	217.436612060819	317.071130144972	0	NaN	NaN	NaN	NaN	NaN	323.630241205742	0.973229662111164	31.3361930499005	12.7483616251935	10.0474536630906	2.72039423450915	0.0286090557913311	0.00897082578621439	2	1.00407866240453	2484.5522788168	1	17141.8477011494	1	1	1	1	2019-05-15T17:29:59.224	NG_ecoli_LTEE_151_DM25	-0	-0	161.825	DIA_100X_EMPTY_1x1_100ms	c6228b64-35b6-4e46-a549-47013dbe77af	EPI_100X_YFP_1x1_200ms_25sola	EPI_100X_RFP_1x1_200ms_25sola
25	26	11.0686377295901	288	47.6880440208384	89.1388888888889	2032.04513888889	638439	2216.80208333333	37.6297590522632	79.1185966187582	0	97867	339.815972222222	217.436612060819	317.071130144972	0	NaN	NaN	NaN	NaN	NaN	293.607784773833	0.977467139851469	26.0036613216414	14.199328381378	10.8870617505983	3.21229361823292	0.0447285698995565	0.0210876259476158	1	1.02023549920205	2420.72666913849	3	22285.0555555556	1	1	1	1	2019-05-15T17:29:59.224	NG_ecoli_LTEE_151_DM25	-0	-0	161.825	DIA_100X_EMPTY_1x1_100ms	78a36bda-1e5e-4c93-a722-96ef1fca0ecb	EPI_100X_YFP_1x1_200ms_25sola	EPI_100X_RFP_1x1_200ms_25sola
26	35	13.2534948908835	465	47.1543704322158	95.552688172043	637.898924731183	47849	102.901075268817	37.6297590522632	79.1185966187582	0	9553306	20544.7440860215	217.436612060819	317.071130144972	2	NaN	NaN	NaN	NaN	NaN	395.762364031187	0.986587804090564	35.4434978571513	12.5875947974973	10.8449439970522	2.85641096947038	0.00737699017450002	0.00464514629257976	1	1.00171717819725	3274.01815868065	1	16911.735483871	1	1	1	1	2019-05-15T17:29:59.224	NG_ecoli_LTEE_151_DM25	-0	-0	161.825	DIA_100X_EMPTY_1x1_100ms	61f39481-d38a-42b6-ac61-b951322a01c6	EPI_100X_YFP_1x1_200ms_25sola	EPI_100X_RFP_1x1_200ms_25sola
27	39	13.5551766052173	529	49.2508988566135	99.2136105860113	1948.97353497164	516299	975.990548204159	37.6297590522632	79.1185966187582	4	131997	249.521739130435	217.436612060819	317.071130144972	0	NaN	NaN	NaN	NaN	NaN	437.126431213977	0.973153002550854	38.4648632485711	13.2097302184015	11.1900764924082	2.58943689928211	0.00365171878745927	0.00242646980415779	1	1.00055049544825	3782.85926726334	0	15706.3724007561	1	1	1	1	2019-05-15T17:29:59.224	NG_ecoli_LTEE_151_DM25	-0	-0	161.825	DIA_100X_EMPTY_1x1_100ms	5477a022-8ad5-4897-9802-1b43cc561999	EPI_100X_YFP_1x1_200ms_25sola	EPI_100X_RFP_1x1_200ms_25sola
28	35	12.196370800385	428	49.0614129597758	100.950934579439	338.714953271028	566995	1324.7546728972	37.6297590522632	79.1185966187582	0	97935	228.820093457944	217.436612060819	317.071130144972	0	NaN	NaN	NaN	NaN	NaN	361.121357875905	0.984827323476474	34.2226101832578	12.023157011122	10.3102981114253	2.64120176423045	0.00437787109745512	0.00175721029484172	1	1.00019099683265	2857.23168176835	1	16414.9252336449	1	1	1	1	2019-05-15T17:29:59.224	NG_ecoli_LTEE_151_DM25	-0	-0	161.825	DIA_100X_EMPTY_1x1_100ms	dbde62ee-8d1b-436a-9f62-db9f860fd15f	EPI_100X_YFP_1x1_200ms_25sola	EPI_100X_RFP_1x1_200ms_25sola
29	32	12.5582030370806	402	46.9433454646651	103.778606965174	1617.21890547264	262216	652.278606965174	37.6297590522632	79.1185966187582	3	140301	349.007462686567	217.436612060819	317.071130144972	0	NaN	NaN	NaN	NaN	NaN	337.649790471599	0.968478239158904	31.3646609636284	12.7750094159965	10.539639298149	2.67632544201155	0.00439979206479158	0.00192256640839657	2	1.00013106522601	2736.41507932634	0	16151.9278606965	1	1	1	1	2019-05-15T17:29:59.224	NG_ecoli_LTEE_151_DM25	-0	-0	161.825	DIA_100X_EMPTY_1x1_100ms	44398b1b-d9a1-4127-a066-3e8d27cb35dc	EPI_100X_YFP_1x1_200ms_25sola	EPI_100X_RFP_1x1_200ms_25sola
30	55	10.2984430787152	567	48.792893070747	112.086419753086	2025.10934744268	870004	1534.39858906526	37.6297590522632	79.1185966187582	7	279389	492.749559082892	217.436612060819	317.071130144972	0	NaN	NaN	NaN	NaN	NaN	589.177070585911	0.944261201142896	55.7795092414882	12.2985262853124	10.3920410669968	2.10737880152227	0.0289720690126001	0.00841512677873395	1	1.0060941993887	4731.14522240364	4	19630.8430335097	1	1	1	1	2019-05-15T17:29:59.224	NG_ecoli_LTEE_151_DM25	-0	-0	161.825	DIA_100X_EMPTY_1x1_100ms	836a8a3b-8c30-4077-8295-d997e09f4b97	EPI_100X_YFP_1x1_200ms_25sola	EPI_100X_RFP_1x1_200ms_25sola
31	39	12.5120805429085	489	49.1653988256245	103.01226993865	41.8118609406953	243182	497.304703476483	37.6297590522632	79.1185966187582	2	110493	225.957055214724	217.436612060819	317.071130144972	0	NaN	NaN	NaN	NaN	NaN	418.853213414544	0.953162625917865	39.0168870346558	12.5407568042789	10.4735382616984	2.5199058991784	0.00853198738904356	0.00367649915704015	1	1.00065677731889	3361.47081362505	0	16212.7505112474	1	1	1	1	2019-05-15T17:29:59.224	NG_ecoli_LTEE_151_DM25	-0	-0	161.825	DIA_100X_EMPTY_1x1_100ms	d8a3fe26-7d27-4948-b131-9d9cd7711bb7	EPI_100X_YFP_1x1_200ms_25sola	EPI_100X_RFP_1x1_200ms_25sola
32	53	13.6186171267933	722	44.1670191827292	105.608033240997	274.580332409972	721292	999.019390581717	37.6297590522632	79.1185966187582	7	158664	219.756232686981	217.436612060819	317.071130144972	0	NaN	NaN	NaN	NaN	NaN	587.528603514166	0.858943960793034	52.0047511500187	13.271459597947	11.094767939631	2.44853579677236	0.0288557209135768	0.0121449060375196	1	1.02700332542728	5027.6999304029	0	15710.4404432133	1	1	1	1	2019-05-15T17:29:59.224	NG_ecoli_LTEE_151_DM25	-0	-0	161.825	DIA_100X_EMPTY_1x1_100ms	fab3e002-148c-4228-bf57-d57bc684f557	EPI_100X_YFP_1x1_200ms_25sola	EPI_100X_RFP_1x1_200ms_25sola
33	39	13.6247589938099	531	49.5227769886786	113.523540489642	1175.64783427495	625117	1177.24482109228	37.6297590522632	79.1185966187582	2	125677	236.679849340866	217.436612060819	317.071130144972	0	NaN	NaN	NaN	NaN	NaN	435.058903025079	0.967388086721352	37.0559722650277	13.1504475736463	11.45860478778	2.78913191210256	0.0108720456386012	0.00532280301088082	2	1.00280401573872	3821.30388088177	0	15421.3352165725	1	1	1	1	2019-05-15T17:29:59.224	NG_ecoli_LTEE_151_DM25	-0	-0	161.825	DIA_100X_EMPTY_1x1_100ms	05e62bde-7dce-43b2-9ba6-731af3d83569	EPI_100X_YFP_1x1_200ms_25sola	EPI_100X_RFP_1x1_200ms_25sola
34	36	12.3350356788837	444	48.7124395795638	124.495495495495	657.313063063063	44968	101.279279279279	37.6297590522632	79.1185966187582	0	8859801	19954.5067567568	217.436612060819	317.071130144972	2	NaN	NaN	NaN	NaN	NaN	380.827181359101	0.975358201139604	35.458439138328	12.2151421042117	10.454595565519	2.73153633935615	0.0203392514884265	0.00806174505530188	1	1.00420657551216	3043.8550647526	1	17106.2004504505	1	1	1	1	2019-05-15T17:29:59.224	NG_ecoli_LTEE_151_DM25	-0	-0	161.825	DIA_100X_EMPTY_1x1_100ms	afeafa49-edd1-43c7-8208-762b97a30220	EPI_100X_YFP_1x1_200ms_25sola	EPI_100X_RFP_1x1_200ms_25sola
35	47	13.8482908121559	652	49.4599872776189	136.032208588957	27.4723926380368	588133	902.044478527607	37.6297590522632	79.1185966187582	6	188419	288.986196319018	217.436612060819	317.071130144972	0	NaN	NaN	NaN	NaN	NaN	533.191566429176	0.949632465011355	45.4958881848362	13.5069829015088	11.4732972151125	2.62790963402875	0.0150234987360019	0.00620450096114545	2	1.00213431064937	4703.6881146858	0	15608.5705521472	1	1	1	1	2019-05-15T17:29:59.224	NG_ecoli_LTEE_151_DM25	-0	-0	161.825	DIA_100X_EMPTY_1x1_100ms	eb4ba815-854a-4cea-8300-31b1ab87050a	EPI_100X_YFP_1x1_200ms_25sola	EPI_100X_RFP_1x1_200ms_25sola
36	44	12.2331013984099	539	49.0644921576829	151.508348794063	987.816326530612	438931	814.343228200371	37.6297590522632	79.1185966187582	4	465124	862.938775510204	217.436612060819	317.071130144972	0	NaN	NaN	NaN	NaN	NaN	521.975349233447	0.948136550357795	44.9891991879296	13.2484658276349	11.3666939059819	2.54823234403067	0.010052038242262	0.00484587053493985	1	1.00334433473068	4565.27006742724	2	17011.3432282004	1	1	1	1	2019-05-15T17:29:59.224	NG_ecoli_LTEE_151_DM25	-0	-0	161.825	DIA_100X_EMPTY_1x1_100ms	22867bf9-f276-4b92-b2e4-f85aeb006d84	EPI_100X_YFP_1x1_200ms_25sola	EPI_100X_RFP_1x1_200ms_25sola
37	38	11.8663273170623	451	48.7936611806738	151.288248337029	1005.23725055432	148928	330.217294900222	37.6297590522632	79.1185966187582	0	1205513	2672.977827051	217.436612060819	317.071130144972	3	NaN	NaN	NaN	NaN	NaN	452.591183928516	0.948941877148992	39.093778003318	13.363023667789	11.1997017741153	2.8737339367678	0.694763224577335	0.0137597865640876	0	1.00186827441936	3851.32741116587	2	17938.155210643	1	1	1	1	2019-05-15T17:29:59.224	NG_ecoli_LTEE_151_DM25	-0	-0	161.825	DIA_100X_EMPTY_1x1_100ms	2b3ec655-f81c-4c9d-aae0-2d583c0a27c0	EPI_100X_YFP_1x1_200ms_25sola	EPI_100X_RFP_1x1_200ms_25sola
38	23	10.1062045273335	233	0.8411903278568	147.175965665236	2038.77253218884	669416	2873.03004291845	37.6297590522632	79.1185966187582	0	85985	369.034334763948	217.436612060819	317.071130144972	0	NaN	NaN	NaN	NaN	NaN	NaN	NaN	NaN	NaN	NaN	NaN	NaN	NaN	NaN	NaN	NaN	2	19084.008583691	1	1	1	1	2019-05-15T17:29:59.224	NG_ecoli_LTEE_151_DM25	-0	-0	161.825	DIA_100X_EMPTY_1x1_100ms	6aee8084-cd7f-47d9-af66-a09e5119fb02	EPI_100X_YFP_1x1_200ms_25sola	EPI_100X_RFP_1x1_200ms_25sola
39	54	12.4813645123396	682	49.5948041674632	157.102639296188	298.890029325513	828533	1214.857771261	37.6297590522632	79.1185966187582	0	139152	204.035190615836	217.436612060819	317.071130144972	0	NaN	NaN	NaN	NaN	NaN	570.808004550427	0.919953558828751	53.8751857997403	12.5838967825202	10.3898382044872	2.15678528907834	0.0212238365101501	0.0089972565039366	2	1.00387094972863	4567.68589704032	0	16356.9105571848	1	1	1	1	2019-05-15T17:29:59.224	NG_ecoli_LTEE_151_DM25	-0	-0	161.825	DIA_100X_EMPTY_1x1_100ms	537db7a7-8649-4409-a731-379213c4f359	EPI_100X_YFP_1x1_200ms_25sola	EPI_100X_RFP_1x1_200ms_25sola
40	55	12.7532082182814	702	49.2740911630852	161.998575498575	1250.23789173789	502779	716.209401709402	37.6297590522632	79.1185966187582	3	181886	259.096866096866	217.436612060819	317.071130144972	0	NaN	NaN	NaN	NaN	NaN	581.142179395656	0.932307045729984	53.7061047550102	12.454947673806	10.6631291441801	2.12448154784289	0.00812194617327361	0.00435103104829964	2	1.00089407561211	4796.04085734585	0	16151.3618233618	1	1	1	1	2019-05-15T17:29:59.224	NG_ecoli_LTEE_151_DM25	-0	-0	161.825	DIA_100X_EMPTY_1x1_100ms	be6bbd68-e025-4e08-b684-c1a16466b467	EPI_100X_YFP_1x1_200ms_25sola	EPI_100X_RFP_1x1_200ms_25sola
41	48	13.4691947572033	647	48.8629034075255	159.83771251932	1463.23802163833	575606	889.653786707883	37.6297590522632	79.1185966187582	5	170209	263.074188562597	217.436612060819	317.071130144972	0	NaN	NaN	NaN	NaN	NaN	515.669119280887	0.95289636941973	45.4177810453445	13.5471813789915	11.1160665030493	2.78767807639966	0.0177562495339709	0.008481228557045	1	1.00269983265477	4407.76128795352	0	15762.5811437403	1	1	1	1	2019-05-15T17:29:59.224	NG_ecoli_LTEE_151_DM25	-0	-0	161.825	DIA_100X_EMPTY_1x1_100ms	de9abc5b-8e00-41f7-9130-a43baca7f2dd	EPI_100X_YFP_1x1_200ms_25sola	EPI_100X_RFP_1x1_200ms_25sola
42	29	10.6616525812925	310	30.6683371004385	162.629032258065	2035.54193548387	503349	1623.7064516129	37.6297590522632	79.1185966187582	2	86404	278.722580645161	217.436612060819	317.071130144972	0	NaN	NaN	NaN	NaN	NaN	NaN	NaN	NaN	NaN	NaN	NaN	NaN	NaN	NaN	NaN	NaN	2	18948.4806451613	1	1	1	1	2019-05-15T17:29:59.224	NG_ecoli_LTEE_151_DM25	-0	-0	161.825	DIA_100X_EMPTY_1x1_100ms	81584f55-b28d-4347-ab59-9fa468912dde	EPI_100X_YFP_1x1_200ms_25sola	EPI_100X_RFP_1x1_200ms_25sola
43	34	12.7942077317411	435	48.7165319810607	177.972413793103	1752.46666666667	304478	699.949425287356	37.6297590522632	79.1185966187582	4	327921	753.841379310345	217.436612060819	317.071130144972	0	NaN	NaN	NaN	NaN	NaN	370.035394757175	0.974286231299906	33.0918857447235	13.1445172630031	10.8878732108053	2.85412240336001	0.0102070629184494	0.00454105287125991	2	1.0017419715596	3081.0412106519	0	16308.7954022989	1	1	1	1	2019-05-15T17:29:59.224	NG_ecoli_LTEE_151_DM25	-0	-0	161.825	DIA_100X_EMPTY_1x1_100ms	2fa7c336-b119-45f1-b096-662b8e8c6c03	EPI_100X_YFP_1x1_200ms_25sola	EPI_100X_RFP_1x1_200ms_25sola
44	60	12.9032109049918	775	48.9220980193049	193.843870967742	1833.74322580645	971139	1253.08258064516	37.6297590522632	79.1185966187582	5	612654	790.521290322581	217.436612060819	317.071130144972	0	NaN	NaN	NaN	NaN	NaN	665.861634944848	0.869277825243375	59.9890703818229	15.1713741516648	10.9386227950731	2.61520315197001	0.0161317755124664	0.00789429406576449	3	1.00516373702811	5637.50975386223	3	16342.8916129032	1	1	1	1	2019-05-15T17:29:59.224	NG_ecoli_LTEE_151_DM25	-0	-0	161.825	DIA_100X_EMPTY_1x1_100ms	f694fd0a-fcd0-4fb6-a038-bbfa85a908eb	EPI_100X_YFP_1x1_200ms_25sola	EPI_100X_RFP_1x1_200ms_25sola
45	52	12.9486728759666	674	47.4022840138008	175.86646884273	1027.28041543027	673244	998.878338278932	37.6297590522632	79.1185966187582	4	270906	401.937685459941	217.436612060819	317.071130144972	0	NaN	NaN	NaN	NaN	NaN	625.775603869898	0.90313316393573	53.3168505203457	13.6370067781394	11.5896168509861	2.27500458020839	0.0182012182508618	0.00623267213879534	1	1.00618428537466	5624.61143926758	2	17015.3071216617	1	1	1	1	2019-05-15T17:29:59.224	NG_ecoli_LTEE_151_DM25	-0	-0	161.825	DIA_100X_EMPTY_1x1_100ms	689361cd-d0ba-4110-bc4f-c63562045be8	EPI_100X_YFP_1x1_200ms_25sola	EPI_100X_RFP_1x1_200ms_25sola
46	27	10.9162421338347	295	-13.7574021408101	180.494915254237	2037.09152542373	437103	1481.70508474576	37.6297590522632	79.1185966187582	3	85135	288.593220338983	217.436612060819	317.071130144972	0	NaN	NaN	NaN	NaN	NaN	NaN	NaN	NaN	NaN	NaN	NaN	NaN	NaN	NaN	NaN	NaN	1	16826.6237288136	1	1	1	1	2019-05-15T17:29:59.224	NG_ecoli_LTEE_151_DM25	-0	-0	161.825	DIA_100X_EMPTY_1x1_100ms	2bec9e89-f9cd-4f40-8124-a4029ace501f	EPI_100X_YFP_1x1_200ms_25sola	EPI_100X_RFP_1x1_200ms_25sola
47	53	11.2805496427818	598	49.2069644770256	184.506688963211	1868.71739130435	671982	1123.71571906355	37.6297590522632	79.1185966187582	2	148582	248.464882943144	217.436612060819	317.071130144972	0	NaN	NaN	NaN	NaN	NaN	554.751785659333	0.90685935483547	54.0744448169574	11.7609718331786	10.087634956217	2.02575592411038	0.0103123687641664	0.00513006848441714	1	1.00437681013975	4321.76020771298	2	17396.9682274247	1	1	1	1	2019-05-15T17:29:59.224	NG_ecoli_LTEE_151_DM25	-0	-0	161.825	DIA_100X_EMPTY_1x1_100ms	f2bcb4d6-62b4-40ee-91bf-0fa929acc6c3	EPI_100X_YFP_1x1_200ms_25sola	EPI_100X_RFP_1x1_200ms_25sola
48	46	12.9724445312456	597	49.487706150815	183.603015075377	140.294807370184	462455	774.63149078727	37.6297590522632	79.1185966187582	4	235022	393.671691792295	217.436612060819	317.071130144972	0	NaN	NaN	NaN	NaN	NaN	501.99102115907	0.944985162692909	46.2344657155853	12.500873921357	10.6769700393298	2.33800835448288	0.00648956191773317	0.0030605607157267	3	1.00037770795168	4139.53703820036	0	16277.391959799	1	1	1	1	2019-05-15T17:29:59.224	NG_ecoli_LTEE_151_DM25	-0	-0	161.825	DIA_100X_EMPTY_1x1_100ms	4537dfbb-0ebd-4af5-a641-d8c0b1d9a2fe	EPI_100X_YFP_1x1_200ms_25sola	EPI_100X_RFP_1x1_200ms_25sola
49	38	13.4919771980896	513	49.0818188546388	190.417153996101	74.3664717348928	562769	1097.01559454191	37.6297590522632	79.1185966187582	2	122204	238.214424951267	217.436612060819	317.071130144972	0	NaN	NaN	NaN	NaN	NaN	422.362432897704	0.970154642820846	35.9584447159761	13.5038190038638	11.4219812753743	2.94077711015246	0.0073132579020103	0.00387596606848579	1	1.00034494028874	3684.45849282501	0	15467.0779727096	1	1	1	1	2019-05-15T17:29:59.224	NG_ecoli_LTEE_151_DM25	-0	-0	161.825	DIA_100X_EMPTY_1x1_100ms	aab5a3fc-21e1-487d-8dd9-a57bffe1a88f	EPI_100X_YFP_1x1_200ms_25sola	EPI_100X_RFP_1x1_200ms_25sola
50	57	12.9794559042615	741	27.1397647167071	212.04048582996	821.720647773279	1014922	1369.665317139	37.6297590522632	79.1185966187582	1	916175	1236.40350877193	217.436612060819	317.071130144972	2	NaN	NaN	NaN	NaN	NaN	706.943911773344	0.89370696981739	59.3045311631467	13.87314624256	11.6248104512974	2.84149329017702	0.0308117381761323	0.00986437021464667	1	1.00582104983842	6294.33014901643	4	18398.0728744939	1	1	1	1	2019-05-15T17:29:59.224	NG_ecoli_LTEE_151_DM25	-0	-0	161.825	DIA_100X_EMPTY_1x1_100ms	cd6421fb-af42-43f1-ac81-45ae746b62f3	EPI_100X_YFP_1x1_200ms_25sola	EPI_100X_RFP_1x1_200ms_25sola
51	21	10.1524759114795	214	-11.4900294446828	191.658878504673	1815.94392523364	282607	1320.59345794393	37.6297590522632	79.1185966187582	2	82808	386.953271028037	217.436612060819	317.071130144972	0	NaN	NaN	NaN	NaN	NaN	227.998026718365	0.991210814558629	22.8999132926272	11.4100305478264	9.52593266194113	2.91092902958076	0.00628381753672171	0.00276778295534317	1	1.0000903067739	1632.06981906872	1	17953.2663551402	1	1	1	1	2019-05-15T17:29:59.224	NG_ecoli_LTEE_151_DM25	-0	-0	161.825	DIA_100X_EMPTY_1x1_100ms	44a430a1-dfbc-40ec-9efe-8a2b00c781ac	EPI_100X_YFP_1x1_200ms_25sola	EPI_100X_RFP_1x1_200ms_25sola
52	17	10.4078070138272	177	-49.4618365013742	193.796610169492	1849.43502824859	245470	1386.83615819209	37.6297590522632	79.1185966187582	0	52254	295.220338983051	217.436612060819	317.071130144972	0	NaN	NaN	NaN	NaN	NaN	198.832827570009	0.999909252546529	17.9843635611431	13.7630012884949	10.5791195375058	3.73939082694152	0.0145602539670973	0.00680414808713437	1	1.00102407521985	1580.82575769132	2	18314.9548022599	1	1	1	1	2019-05-15T17:29:59.224	NG_ecoli_LTEE_151_DM25	-0	-0	161.825	DIA_100X_EMPTY_1x1_100ms	82edd36f-dbb1-47f4-bbd1-1b1e29417b44	EPI_100X_YFP_1x1_200ms_25sola	EPI_100X_RFP_1x1_200ms_25sola
53	46	13.3059547947094	613	49.5750202132991	207.034257748776	1944.05220228385	711621	1160.88254486134	37.6297590522632	79.1185966187582	4	185818	303.128874388254	217.436612060819	317.071130144972	0	NaN	NaN	NaN	NaN	NaN	516.701817687648	0.944161012524204	45.6056199485262	12.9848853587687	11.1119674770589	2.42827126754731	0.00904052045534802	0.00401204718035321	1	1.00177655515741	4422.72736365737	0	15947.3425774878	1	1	1	1	2019-05-15T17:29:59.224	NG_ecoli_LTEE_151_DM25	-0	-0	161.825	DIA_100X_EMPTY_1x1_100ms	d9a026ca-6d79-4a5e-8b6b-fce1f5643f45	EPI_100X_YFP_1x1_200ms_25sola	EPI_100X_RFP_1x1_200ms_25sola
54	47	12.0278672278614	565	49.2567756269082	212.040707964602	182.969911504425	787020	1392.95575221239	37.6297590522632	79.1185966187582	2	113460	200.814159292035	217.436612060819	317.071130144972	0	NaN	NaN	NaN	NaN	NaN	482.595382016576	0.93573218429151	45.7335774969051	12.0675504505999	10.3781621485681	2.14715664949638	0.0126286802415457	0.00486431922538413	0	1.00306876416733	3868.70807816659	0	16251.5150442478	1	1	1	1	2019-05-15T17:29:59.224	NG_ecoli_LTEE_151_DM25	-0	-0	161.825	DIA_100X_EMPTY_1x1_100ms	d221b11f-c1ab-4f90-921f-11f884c705ac	EPI_100X_YFP_1x1_200ms_25sola	EPI_100X_RFP_1x1_200ms_25sola
55	52	11.3139517108366	589	47.2456378018508	200.960950764007	782.171477079796	340314	577.782682512733	37.6297590522632	79.1185966187582	3	177945	302.113752122241	217.436612060819	317.071130144972	0	NaN	NaN	NaN	NaN	NaN	596.536190653067	0.896763772669345	55.0338991110306	12.338805187306	10.6702773561149	2.11385684011851	0.0201460253324255	0.00757001337044285	1	1.01068448698339	4921.20641410974	2	18001.8013582343	1	1	1	1	2019-05-15T17:29:59.224	NG_ecoli_LTEE_151_DM25	-0	-0	161.825	DIA_100X_EMPTY_1x1_100ms	e0762799-373e-4891-bd2d-fa274af60b19	EPI_100X_YFP_1x1_200ms_25sola	EPI_100X_RFP_1x1_200ms_25sola
56	32	12.8898075077245	413	47.5630893062988	202.64406779661	1778.32929782082	760693	1841.87167070218	37.6297590522632	79.1185966187582	0	123357	298.685230024213	217.436612060819	317.071130144972	0	NaN	NaN	NaN	NaN	NaN	353.195524423286	0.974780211135255	31.6766663249934	12.9084106015847	10.8719092952282	2.83591048053788	0.0149171251738513	0.00688428194395557	1	1.00345002312565	2940.63412010478	0	16011.6924939467	1	1	1	1	2019-05-15T17:29:59.224	NG_ecoli_LTEE_151_DM25	-0	-0	161.825	DIA_100X_EMPTY_1x1_100ms	27e00083-8d27-4ce1-913b-0024380dd6ef	EPI_100X_YFP_1x1_200ms_25sola	EPI_100X_RFP_1x1_200ms_25sola
57	24	11.7842396312618	283	36.3447787124672	207.325088339223	595.003533568905	289884	1024.32508833922	37.6297590522632	79.1185966187582	0	55653	196.65371024735	217.436612060819	317.071130144972	0	NaN	NaN	NaN	NaN	NaN	247.539205963208	0.999685125575777	22.521810630902	13.1905547994699	10.5683827103739	3.36458304170995	0.00799995298076006	0.0034149655079949	1	1.00038171613433	1975.65108652277	0	15774.2544169611	1	1	1	1	2019-05-15T17:29:59.224	NG_ecoli_LTEE_151_DM25	-0	-0	161.825	DIA_100X_EMPTY_1x1_100ms	0e391043-8dd4-4c80-ae88-23850bc01939	EPI_100X_YFP_1x1_200ms_25sola	EPI_100X_RFP_1x1_200ms_25sola
58	19	11.9858435614997	228	-44.8901239379581	210.75	146.960526315789	162306	711.868421052632	37.6297590522632	79.1185966187582	2	48778	213.938596491228	217.436612060819	317.071130144972	0	NaN	NaN	NaN	NaN	NaN	203.487170701121	0.999865140785613	16.9152640154334	15.0738643433014	11.1481727116853	4.45289962322739	0.060069362044697	0.0117651999396014	0	1.00208757581014	1651.11011796482	0	15384.149122807	1	1	1	1	2019-05-15T17:29:59.224	NG_ecoli_LTEE_151_DM25	-0	-0	161.825	DIA_100X_EMPTY_1x1_100ms	39ce9d3f-9210-4b5f-bb7c-06a8b5207f28	EPI_100X_YFP_1x1_200ms_25sola	EPI_100X_RFP_1x1_200ms_25sola
59	37	11.7925014453754	437	46.9908682977725	214.189931350114	793.83295194508	844943	1933.50800915332	37.6297590522632	79.1185966187582	0	145234	332.343249427918	217.436612060819	317.071130144972	0	NaN	NaN	NaN	NaN	NaN	442.547194862735	0.969380307434299	38.4570369000204	13.7112562136657	11.2702461677966	2.71061176904312	0.0158357023789507	0.00649457134349493	1	1.00096494119206	3836.47616677764	4	19243.7643020595	1	1	1	1	2019-05-15T17:29:59.224	NG_ecoli_LTEE_151_DM25	-0	-0	161.825	DIA_100X_EMPTY_1x1_100ms	661a0673-457b-4ffc-a574-9f84acb2f92c	EPI_100X_YFP_1x1_200ms_25sola	EPI_100X_RFP_1x1_200ms_25sola
60	40	11.42667501018	458	49.6005016055719	222.580786026201	755.211790393013	883169	1928.31659388646	37.6297590522632	79.1185966187582	0	92276	201.475982532751	217.436612060819	317.071130144972	0	NaN	NaN	NaN	NaN	NaN	400.258950972427	0.989913261864734	39.0438138445735	11.8720352681914	10.0067015603164	2.51664044793685	0.00346084990958171	0.00126968487131051	1	1.00004218566013	3070.60540460441	1	16849.9082969432	1	1	1	1	2019-05-15T17:29:59.224	NG_ecoli_LTEE_151_DM25	-0	-0	161.825	DIA_100X_EMPTY_1x1_100ms	c2fc4bf8-a5f3-4e50-ab9f-a8d023e2dac1	EPI_100X_YFP_1x1_200ms_25sola	EPI_100X_RFP_1x1_200ms_25sola
61	61	13.3066094697139	812	49.4489301504859	250.507389162562	674.911330049261	931938	1147.70689655172	37.6297590522632	79.1185966187582	6	174315	214.673645320197	217.436612060819	317.071130144972	0	NaN	NaN	NaN	NaN	NaN	660.28696524771	0.938373862137141	60.0751671058717	12.5151241398943	10.8272402457995	2.09561817836282	0.00999476657987403	0.00438314191578349	3	1.00111679673939	5531.21341860872	0	16011.0751231527	1	1	1	1	2019-05-15T17:29:59.224	NG_ecoli_LTEE_151_DM25	-0	-0	161.825	DIA_100X_EMPTY_1x1_100ms	cb10a5ac-1970-4ef1-b7dd-d4363eaacf9b	EPI_100X_YFP_1x1_200ms_25sola	EPI_100X_RFP_1x1_200ms_25sola
62	36	12.3578188608337	445	49.1917939000803	237.865168539326	817.880898876404	594582	1336.1393258427	37.6297590522632	79.1185966187582	2	252828	568.152808988764	217.436612060819	317.071130144972	0	NaN	NaN	NaN	NaN	NaN	445.617898239276	0.951555635297997	36.5786435854776	14.2975598442476	11.6837109954063	3.24113035750477	0.0423867933312463	0.0151713692480308	1	1.01802950127783	3921.74263806882	3	18149.0606741573	1	1	1	1	2019-05-15T17:29:59.224	NG_ecoli_LTEE_151_DM25	-0	-0	161.825	DIA_100X_EMPTY_1x1_100ms	a0089cf0-54a4-4f2b-9332-c308f7cacc51	EPI_100X_YFP_1x1_200ms_25sola	EPI_100X_RFP_1x1_200ms_25sola
63	27	12.5711141951544	340	43.1482161749109	235.370588235294	1761.94411764706	249985	735.25	37.6297590522632	79.1185966187582	2	4788192	14082.9176470588	217.436612060819	317.071130144972	2	NaN	NaN	NaN	NaN	NaN	298.411591420992	0.990416660258696	26.7500917028029	13.0760972854921	10.6774460750567	3.30081302295135	0.0173807003428117	0.00955009106868213	0	1.00448105529535	2395.24493273401	0	16557.2558823529	1	1	1	1	2019-05-15T17:29:59.224	NG_ecoli_LTEE_151_DM25	-0	-0	161.825	DIA_100X_EMPTY_1x1_100ms	15637aa2-563a-4dd1-b664-8265089eb1de	EPI_100X_YFP_1x1_200ms_25sola	EPI_100X_RFP_1x1_200ms_25sola
64	40	12.5361828564321	502	48.2618037567929	242.762948207171	849.227091633466	613700	1222.50996015936	37.6297590522632	79.1185966187582	2	114118	227.326693227092	217.436612060819	317.071130144972	0	NaN	NaN	NaN	NaN	NaN	466.432260226487	0.932371922172413	40.9570745896228	13.3462520269558	11.1162621719122	2.71437672296921	0.0118442178618779	0.00448765665703531	1	1.0005961388188	3974.99303605852	2	16769.9880478088	1	1	1	1	2019-05-15T17:29:59.224	NG_ecoli_LTEE_151_DM25	-0	-0	161.825	DIA_100X_EMPTY_1x1_100ms	cc0b921d-52cc-410d-baea-cc21987e7a5c	EPI_100X_YFP_1x1_200ms_25sola	EPI_100X_RFP_1x1_200ms_25sola
65	42	12.876939610353	541	49.6940939490506	254.182994454713	172.730129390018	277465	512.874306839187	37.6297590522632	79.1185966187582	0	128753	237.990757855823	217.436612060819	317.071130144972	0	NaN	NaN	NaN	NaN	NaN	449.677874867873	0.956712057141739	41.4630174003428	12.2681604962327	10.5856856463383	2.47791232359938	0.0115533090114436	0.00576550495236911	1	1.0013171929103	3649.12526057157	0	16136.8040665434	1	1	1	1	2019-05-15T17:29:59.224	NG_ecoli_LTEE_151_DM25	-0	-0	161.825	DIA_100X_EMPTY_1x1_100ms	7eac2f52-178d-4937-af57-4a530e962892	EPI_100X_YFP_1x1_200ms_25sola	EPI_100X_RFP_1x1_200ms_25sola
66	35	13.5099464645921	473	49.2633252261524	251.845665961945	616.173361522199	288760	610.486257928118	37.6297590522632	79.1185966187582	3	97631	206.408033826638	217.436612060819	317.071130144972	0	NaN	NaN	NaN	NaN	NaN	384.099104617112	0.96966433996851	33.2007373658754	13.2153985923258	11.2968233664522	2.8234304200973	0.00560819359742953	0.00365894637089826	0	1.00085134717183	3327.74689741367	0	15226.4418604651	1	1	1	1	2019-05-15T17:29:59.224	NG_ecoli_LTEE_151_DM25	-0	-0	161.825	DIA_100X_EMPTY_1x1_100ms	6fc6e745-aa11-4903-9c9c-ff886ce274f2	EPI_100X_YFP_1x1_200ms_25sola	EPI_100X_RFP_1x1_200ms_25sola
67	36	14.1716967234096	511	48.3734222173868	260.563600782779	399.837573385519	546028	1068.54794520548	37.6297590522632	79.1185966187582	0	101253	198.146771037182	217.436612060819	317.071130144972	0	NaN	NaN	NaN	NaN	NaN	422.797051122006	0.983691287008654	35.1622422812903	13.5555811316479	11.7464215147925	2.93055702072572	0.00655855753532987	0.00224194377076794	2	1.00027087610531	3810.46174503716	0	14728.530332681	1	1	1	1	2019-05-15T17:29:59.224	NG_ecoli_LTEE_151_DM25	-0	-0	161.825	DIA_100X_EMPTY_1x1_100ms	c8cbd13b-11a3-4847-9810-81c5af820ede	EPI_100X_YFP_1x1_200ms_25sola	EPI_100X_RFP_1x1_200ms_25sola
68	31	12.7332263203475	395	48.2362776801102	267.893670886076	2025.15443037975	439022	1111.44810126582	37.6297590522632	79.1185966187582	2	114744	290.491139240506	217.436612060819	317.071130144972	0	NaN	NaN	NaN	NaN	NaN	340.535190259674	0.979621324223704	30.0153516672397	13.2927102399387	10.8163081276292	3.36877033196656	0.00898714197778037	0.00366412362621823	1	1.00053030574771	2757.98194466597	0	16183.4936708861	1	1	1	1	2019-05-15T17:29:59.224	NG_ecoli_LTEE_151_DM25	-0	-0	161.825	DIA_100X_EMPTY_1x1_100ms	735457a0-4aed-4e64-bba9-90483bf08711	EPI_100X_YFP_1x1_200ms_25sola	EPI_100X_RFP_1x1_200ms_25sola
69	50	12.5088099283988	626	49.1349160457506	273.073482428115	1246.17252396166	939728	1501.16293929712	37.6297590522632	79.1185966187582	1	126416	201.94249201278	217.436612060819	317.071130144972	0	NaN	NaN	NaN	NaN	NaN	536.046364582775	0.93180219036266	49.9622685134819	12.4067807964659	10.5120306489862	2.26950857445292	0.00748498410339479	0.00351088042690587	2	1.00075640194822	4336.15968544258	1	16721.6134185304	1	1	1	1	2019-05-15T17:29:59.224	NG_ecoli_LTEE_151_DM25	-0	-0	161.825	DIA_100X_EMPTY_1x1_100ms	82c6cb20-71bf-4d12-856b-b452ee7f7199	EPI_100X_YFP_1x1_200ms_25sola	EPI_100X_RFP_1x1_200ms_25sola
70	42	12.3543518608135	519	49.4726007337875	285.768786127168	72.4412331406551	498148	959.822736030829	37.6297590522632	79.1185966187582	1	112455	216.676300578035	217.436612060819	317.071130144972	0	NaN	NaN	NaN	NaN	NaN	441.759239171018	0.930066527260586	40.386067616191	12.6506638437454	10.768564605564	2.28671829603645	0.0120346183363756	0.00484261922185921	0	1.00188549335899	3678.21478097776	1	16562.0520231214	1	1	1	1	2019-05-15T17:29:59.224	NG_ecoli_LTEE_151_DM25	-0	-0	161.825	DIA_100X_EMPTY_1x1_100ms	7364823e-302b-400b-ab20-3d303ea8acd5	EPI_100X_YFP_1x1_200ms_25sola	EPI_100X_RFP_1x1_200ms_25sola
71	50	12.9205907750984	647	49.2548977541551	281.081916537867	1087.29984544049	834910	1290.43276661515	37.6297590522632	79.1185966187582	1	131877	203.828438948995	217.436612060819	317.071130144972	0	NaN	NaN	NaN	NaN	NaN	536.847717219783	0.900225138568065	49.9504485313973	12.524438897937	10.5275578575759	2.26087395731644	0.0185380694332219	0.00638001735603941	2	1.00569541461618	4347.95006320564	0	15824.3400309119	1	1	1	1	2019-05-15T17:29:59.224	NG_ecoli_LTEE_151_DM25	-0	-0	161.825	DIA_100X_EMPTY_1x1_100ms	f17d5399-6901-4bec-a2c4-8c2995ec9416	EPI_100X_YFP_1x1_200ms_25sola	EPI_100X_RFP_1x1_200ms_25sola
72	49	13.3758565795649	656	49.3981189658987	286.565548780488	887.673780487805	795515	1212.67530487805	37.6297590522632	79.1185966187582	3	138249	210.745426829268	217.436612060819	317.071130144972	0	NaN	NaN	NaN	NaN	NaN	534.734260229878	0.956904214778571	47.5705279214567	12.8170570966631	11.0278725170724	2.39586431799522	0.00897939636209611	0.00350986910466853	2	1.00045097883915	4543.71754836945	0	15833.6722560976	1	1	1	1	2019-05-15T17:29:59.224	NG_ecoli_LTEE_151_DM25	-0	-0	161.825	DIA_100X_EMPTY_1x1_100ms	ffdae1f8-ade3-4212-bdf5-76575fb08fd9	EPI_100X_YFP_1x1_200ms_25sola	EPI_100X_RFP_1x1_200ms_25sola
73	38	12.0331345011989	458	36.6785430647142	300.17903930131	1250.20087336245	565694	1235.13973799127	37.6297590522632	79.1185966187582	1	91042	198.781659388646	217.436612060819	317.071130144972	0	NaN	NaN	NaN	NaN	NaN	412.148432393161	0.965860517978013	39.5903086054531	12.5505840844671	10.1808128038039	2.52884456253361	0.0110774158660138	0.00548149173327607	1	1.00161566832171	3222.87656569486	1	16676.4257641921	1	1	1	1	2019-05-15T17:29:59.224	NG_ecoli_LTEE_151_DM25	-0	-0	161.825	DIA_100X_EMPTY_1x1_100ms	0df78548-4627-485b-a210-68f8626ee2fa	EPI_100X_YFP_1x1_200ms_25sola	EPI_100X_RFP_1x1_200ms_25sola
74	59	12.5317607451735	740	43.6468422399978	318.163513513514	2013.70135135135	713850	964.662162162162	37.6297590522632	79.1185966187582	4	617851	834.933783783784	217.436612060819	317.071130144972	0	NaN	NaN	NaN	NaN	NaN	620.110962279304	0.883610044493235	58.7072268607782	12.4681342191697	10.4263370305354	2.16046565888458	0.0155499100298536	0.00595903530179469	3	1.00146417919055	5012.39128570466	0	16400.5905405405	1	1	1	1	2019-05-15T17:29:59.224	NG_ecoli_LTEE_151_DM25	-0	-0	161.825	DIA_100X_EMPTY_1x1_100ms	52773710-55e3-4518-b3a6-ba1327bd5fc3	EPI_100X_YFP_1x1_200ms_25sola	EPI_100X_RFP_1x1_200ms_25sola
75	38	12.3408088275517	469	49.6513462719483	305.56289978678	58.1321961620469	221015	471.247334754797	37.6297590522632	79.1185966187582	0	121196	258.413646055437	217.436612060819	317.071130144972	0	NaN	NaN	NaN	NaN	NaN	410.156614366976	0.951860079903646	37.5970056792835	13.2506799453381	10.6624953865633	2.64042194216768	0.00650046802105755	0.00285883457516046	2	1.00018358125461	3357.07351595919	1	16453.5437100213	1	1	1	1	2019-05-15T17:29:59.224	NG_ecoli_LTEE_151_DM25	-0	-0	161.825	DIA_100X_EMPTY_1x1_100ms	547b7938-0840-4a0a-a50d-389d2e217142	EPI_100X_YFP_1x1_200ms_25sola	EPI_100X_RFP_1x1_200ms_25sola
76	57	12.7849114209522	729	49.1287214131442	326.821673525377	1949.72839506173	432586	593.396433470508	37.6297590522632	79.1185966187582	4	223010	305.912208504801	217.436612060819	317.071130144972	0	NaN	NaN	NaN	NaN	NaN	602.982117452462	0.920855466170096	55.7534581953558	12.5999491948995	10.6722026788416	2.00581166355415	0.00964773296223805	0.00260145374405785	2	1.0006011335178	4987.34969714331	0	16252.2962962963	1	1	1	1	2019-05-15T17:29:59.224	NG_ecoli_LTEE_151_DM25	-0	-0	161.825	DIA_100X_EMPTY_1x1_100ms	acd14ead-3189-470e-8640-ec504171595b	EPI_100X_YFP_1x1_200ms_25sola	EPI_100X_RFP_1x1_200ms_25sola
77	43	13.0471084031926	562	49.195103339716	322.425266903915	1817.8024911032	509997	907.467971530249	37.6297590522632	79.1185966187582	1	146982	261.533807829182	217.436612060819	317.071130144972	0	NaN	NaN	NaN	NaN	NaN	476.573529993102	0.967132679219686	42.5561442963076	13.3715511827496	10.961846560772	2.52528723381017	0.00229089280133881	0.00101269233407303	3	1.00002807500098	4016.23939305191	0	15955.4483985765	1	1	1	1	2019-05-15T17:29:59.224	NG_ecoli_LTEE_151_DM25	-0	-0	161.825	DIA_100X_EMPTY_1x1_100ms	15e42078-6bf8-46ab-bdfd-21e15683d32a	EPI_100X_YFP_1x1_200ms_25sola	EPI_100X_RFP_1x1_200ms_25sola
78	32	12.1739585544067	390	45.0787753342314	337.484615384615	476.948717948718	208791	535.361538461538	37.6297590522632	79.1185966187582	2	516508	1324.37948717949	217.436612060819	317.071130144972	2	NaN	NaN	NaN	NaN	NaN	381.103411693889	0.951244451310665	33.159451057868	13.6577364898612	11.2351221066695	2.90643714152152	0.0116092594051872	0.00611658698796211	2	1.00075257522435	3287.40194197249	2	16945.3948717949	1	1	1	1	2019-05-15T17:29:59.224	NG_ecoli_LTEE_151_DM25	-0	-0	161.825	DIA_100X_EMPTY_1x1_100ms	17d0813f-4471-4749-bde0-a6c98c3a9397	EPI_100X_YFP_1x1_200ms_25sola	EPI_100X_RFP_1x1_200ms_25sola
79	40	12.858427557269	515	48.6121740246424	353.535922330097	465.576699029126	570010	1106.81553398058	37.6297590522632	79.1185966187582	4	210608	408.947572815534	217.436612060819	317.071130144972	0	NaN	NaN	NaN	NaN	NaN	504.097512321232	0.921193747548729	41.5752157471462	14.6768380613553	11.8474515207739	2.78658253227087	0.0404606660803698	0.022042624844449	0	1.04606020843095	4583.25766562051	3	17750.8077669903	1	1	1	1	2019-05-15T17:29:59.224	NG_ecoli_LTEE_151_DM25	-0	-0	161.825	DIA_100X_EMPTY_1x1_100ms	9b56f3f8-8726-4cf7-8612-8bd397c32745	EPI_100X_YFP_1x1_200ms_25sola	EPI_100X_RFP_1x1_200ms_25sola
80	31	12.5550484747199	392	32.846657522914	359.255102040816	1694.67857142857	361429	922.012755102041	37.6297590522632	79.1185966187582	4	83169	212.165816326531	217.436612060819	317.071130144972	0	NaN	NaN	NaN	NaN	NaN	348.533634052201	0.987626279880658	32.3639205906512	12.3428090936745	10.5470458660679	2.64556268866184	0.00402721427448968	0.00206152856632314	1	1.00008457035975	2827.56552264899	1	16409.5076530612	1	1	1	1	2019-05-15T17:29:59.224	NG_ecoli_LTEE_151_DM25	-0	-0	161.825	DIA_100X_EMPTY_1x1_100ms	972183e5-3c6f-4c37-b5f9-f576f8395407	EPI_100X_YFP_1x1_200ms_25sola	EPI_100X_RFP_1x1_200ms_25sola
81	53	11.7057081021697	620	47.0193851025128	375.206451612903	139.862903225806	659887	1064.33387096774	37.6297590522632	79.1185966187582	5	154447	249.108064516129	217.436612060819	317.071130144972	0	NaN	NaN	NaN	NaN	NaN	540.07399059643	0.870526820607162	52.11442836281	12.7502530940804	10.1106863614128	2.36495006806163	0.0172928168187783	0.00989510119798927	1	1.0117108543903	4184.16822329213	2	16684.2709677419	1	1	1	1	2019-05-15T17:29:59.224	NG_ecoli_LTEE_151_DM25	-0	-0	161.825	DIA_100X_EMPTY_1x1_100ms	3e2741b5-121f-473b-b997-272587a023fb	EPI_100X_YFP_1x1_200ms_25sola	EPI_100X_RFP_1x1_200ms_25sola
82	36	12.8785352115506	464	44.7612058387453	360.487068965517	1728.06034482759	388844	838.025862068965	37.6297590522632	79.1185966187582	4	102105	220.053879310345	217.436612060819	317.071130144972	0	NaN	NaN	NaN	NaN	NaN	402.977345395257	0.97290861900802	36.7053884127231	12.9408574188335	10.7416736782653	2.62908325455355	0.00825405028903636	0.00310662821960903	2	1.00080785270852	3326.31684420982	1	16160.1875	1	1	1	1	2019-05-15T17:29:59.224	NG_ecoli_LTEE_151_DM25	-0	-0	161.825	DIA_100X_EMPTY_1x1_100ms	987859f4-6953-4065-ae01-0d32c099be3e	EPI_100X_YFP_1x1_200ms_25sola	EPI_100X_RFP_1x1_200ms_25sola
83	29	11.8818356388441	351	15.1044047078248	367.809116809117	481.740740740741	424601	1209.68945868946	37.6297590522632	79.1185966187582	0	109750	312.678062678063	217.436612060819	317.071130144972	0	NaN	NaN	NaN	NaN	NaN	358.876803016991	0.975547231513622	31.4548567872832	13.1993288713673	11.1333163075011	2.95062210952717	0.0273212933139909	0.0186163800004715	0	1.02005857285574	3062.15161157293	3	17788.0797720798	1	1	1	1	2019-05-15T17:29:59.224	NG_ecoli_LTEE_151_DM25	-0	-0	161.825	DIA_100X_EMPTY_1x1_100ms	0b872519-f296-496b-976d-4dbca2a8ff7e	EPI_100X_YFP_1x1_200ms_25sola	EPI_100X_RFP_1x1_200ms_25sola
84	47	12.2746143986356	577	49.4116629698061	365.528596187175	1383.67937608319	392109	679.564991334489	37.6297590522632	79.1185966187582	3	127980	221.802426343154	217.436612060819	317.071130144972	0	NaN	NaN	NaN	NaN	NaN	496.211050335084	0.930862938485047	45.9421162576581	12.7533855288971	10.5495857969208	2.46343660247962	0.00686866522868594	0.0035924153158042	1	1.00111678913808	4015.79648085038	1	16268.6447140381	1	1	1	1	2019-05-15T17:29:59.224	NG_ecoli_LTEE_151_DM25	-0	-0	161.825	DIA_100X_EMPTY_1x1_100ms	70bbe177-d725-4cc5-b4f2-869aeffbe91a	EPI_100X_YFP_1x1_200ms_25sola	EPI_100X_RFP_1x1_200ms_25sola
85	32	11.8407476922364	379	48.8787742169603	372.09234828496	747.184696569921	1972008	5203.18733509235	37.6297590522632	79.1185966187582	0	90048	237.593667546174	217.436612060819	317.071130144972	0	NaN	NaN	NaN	NaN	NaN	334.580701627595	0.973228852387571	31.6352395925501	12.2687027572393	10.3057469859769	2.67341068583074	0.00844243313046571	0.00340501049117885	1	1.00058854563143	2638.88194255673	1	16260.8126649077	1	1	1	1	2019-05-15T17:29:59.224	NG_ecoli_LTEE_151_DM25	-0	-0	161.825	DIA_100X_EMPTY_1x1_100ms	4d05ebe7-0f78-4514-888b-f0e4abedbc59	EPI_100X_YFP_1x1_200ms_25sola	EPI_100X_RFP_1x1_200ms_25sola
86	45	12.1532249789789	547	48.67884864617	378.142595978062	1848.77330895795	1086095	1985.54844606947	37.6297590522632	79.1185966187582	0	139810	255.594149908592	217.436612060819	317.071130144972	0	NaN	NaN	NaN	NaN	NaN	480.896918642887	0.925004690490161	45.2186279520145	13.2082237956564	10.4573056003743	2.30412435965108	0.00968068719569355	0.00484055537043689	1	1.00317278255619	3883.71061171087	1	17400.2138939671	1	1	1	1	2019-05-15T17:29:59.224	NG_ecoli_LTEE_151_DM25	-0	-0	161.825	DIA_100X_EMPTY_1x1_100ms	0ed33bec-771f-46e7-857c-f3bed21bcf41	EPI_100X_YFP_1x1_200ms_25sola	EPI_100X_RFP_1x1_200ms_25sola
87	33	11.9059113840942	393	48.7061962776933	372.844783715013	109.847328244275	322606	820.880407124682	37.6297590522632	79.1185966187582	3	86936	221.211195928753	217.436612060819	317.071130144972	0	NaN	NaN	NaN	NaN	NaN	351.409497928303	0.986156312708317	33.132960431705	12.3521625024624	10.3358379382351	2.70152091325119	0.00913946169775979	0.00511701815380952	0	1.00191551613191	2779.97893750321	1	16487.9796437659	1	1	1	1	2019-05-15T17:29:59.224	NG_ecoli_LTEE_151_DM25	-0	-0	161.825	DIA_100X_EMPTY_1x1_100ms	f0fb147b-afd3-48e3-b844-d8f692338c56	EPI_100X_YFP_1x1_200ms_25sola	EPI_100X_RFP_1x1_200ms_25sola
88	43	12.5605685805694	540	49.6235769123939	372.912962962963	283.277777777778	278397	515.55	37.6297590522632	79.1185966187582	3	106358	196.959259259259	217.436612060819	317.071130144972	0	NaN	NaN	NaN	NaN	NaN	453.013129471002	0.956021172211857	41.7573219772201	12.5234283394381	10.6610315253123	2.35241263312972	0.0117728881982949	0.00585951033655516	1	1.0010509198745	3727.52851837864	0	15942.0055555556	1	1	1	1	2019-05-15T17:29:59.224	NG_ecoli_LTEE_151_DM25	-0	-0	161.825	DIA_100X_EMPTY_1x1_100ms	ac763273-a918-4a4e-98b2-2c4b708fcd06	EPI_100X_YFP_1x1_200ms_25sola	EPI_100X_RFP_1x1_200ms_25sola
89	46	11.7202759034852	540	49.503196549204	371.612962962963	1577.34444444444	360596	667.77037037037	37.6297590522632	79.1185966187582	3	107774	199.581481481481	217.436612060819	317.071130144972	0	NaN	NaN	NaN	NaN	NaN	487.506055137647	0.943008320294205	45.9487925087781	12.2554222585794	10.2633267335335	2.60755367975839	0.0170277833763603	0.00549801452455608	1	1.0010594905013	3801.37132363862	1	16722.1740740741	1	1	1	1	2019-05-15T17:29:59.224	NG_ecoli_LTEE_151_DM25	-0	-0	161.825	DIA_100X_EMPTY_1x1_100ms	5ce831ef-f28d-4fd9-9b83-32c82b33348d	EPI_100X_YFP_1x1_200ms_25sola	EPI_100X_RFP_1x1_200ms_25sola
90	20	10.9487263478929	219	-43.0301754870687	372.041095890411	880.557077625571	23246	106.146118721461	37.6297590522632	79.1185966187582	0	1260304	5754.81278538813	217.436612060819	317.071130144972	1	NaN	NaN	NaN	NaN	NaN	214.352760504675	0.999907818662863	19.7447986929933	13.3042035223664	10.4634229099893	3.50024217946846	0.00802248575506525	0.00419526458381253	0	1.00047388425415	1697.81415305713	0	18762.0867579909	1	1	1	1	2019-05-15T17:29:59.224	NG_ecoli_LTEE_151_DM25	-0	-0	161.825	DIA_100X_EMPTY_1x1_100ms	bbd1519d-c542-4880-9fa0-d06c4d18b8ea	EPI_100X_YFP_1x1_200ms_25sola	EPI_100X_RFP_1x1_200ms_25sola
91	51	11.9048683927729	608	39.5084585452795	373.970394736842	1353.375	578717	951.837171052632	37.6297590522632	79.1185966187582	3	125131	205.807565789474	217.436612060819	317.071130144972	0	NaN	NaN	NaN	NaN	NaN	536.50982659523	0.884987941293188	51.341213864545	12.5148164564384	10.2436519357381	2.33783989465749	0.0207532178189983	0.00896894660515462	2	1.00378198038165	4231.22032904505	1	16810.6973684211	1	1	1	1	2019-05-15T17:29:59.224	NG_ecoli_LTEE_151_DM25	-0	-0	161.825	DIA_100X_EMPTY_1x1_100ms	bf977f67-7f8e-49a6-b6c7-fba64c2a9bcf	EPI_100X_YFP_1x1_200ms_25sola	EPI_100X_RFP_1x1_200ms_25sola
92	49	11.8233024921514	580	45.1967075276235	389.4	1149.29655172414	740359	1276.48103448276	37.6297590522632	79.1185966187582	2	149142	257.141379310345	217.436612060819	317.071130144972	0	NaN	NaN	NaN	NaN	NaN	512.891723482131	0.891330220326241	48.4409974544697	12.8615248273416	10.2637951536449	2.76221088215943	0.0135362354201402	0.00472642787580223	1	1.00243053231991	4007.91876150856	1	16500.7896551724	1	1	1	1	2019-05-15T17:29:59.224	NG_ecoli_LTEE_151_DM25	-0	-0	161.825	DIA_100X_EMPTY_1x1_100ms	53d6cb56-cd9a-4f60-9902-111557e74629	EPI_100X_YFP_1x1_200ms_25sola	EPI_100X_RFP_1x1_200ms_25sola
93	36	12.6739045422587	457	48.8512559621672	385.943107221007	1167.19256017505	424428	928.72647702407	37.6297590522632	79.1185966187582	2	92366	202.113785557987	217.436612060819	317.071130144972	0	NaN	NaN	NaN	NaN	NaN	395.219107742555	0.96621210556615	35.0504751019933	13.0654049247233	10.8770643808466	3.03355426905939	0.016476124169637	0.010436785064385	0	1.00744409560827	3256.92073205758	1	16251.8599562363	1	1	1	1	2019-05-15T17:29:59.224	NG_ecoli_LTEE_151_DM25	-0	-0	161.825	DIA_100X_EMPTY_1x1_100ms	1910b59b-248b-4533-8e61-1b932271a67f	EPI_100X_YFP_1x1_200ms_25sola	EPI_100X_RFP_1x1_200ms_25sola
94	36	12.4139990642989	447	49.5321756857088	384.852348993289	220.570469798658	536271	1199.71140939597	37.6297590522632	79.1185966187582	1	103200	230.872483221477	217.436612060819	317.071130144972	0	NaN	NaN	NaN	NaN	NaN	381.657195146001	0.967330651221171	35.4987428297076	12.2635008564129	10.4902648784952	2.57105948337189	0.0205357845197234	0.00723229435206656	2	1.00389867711268	3068.14416923144	1	15883.1118568233	1	1	1	1	2019-05-15T17:29:59.224	NG_ecoli_LTEE_151_DM25	-0	-0	161.825	DIA_100X_EMPTY_1x1_100ms	0400071d-ef9d-464e-9bfb-7a5ae42ba00e	EPI_100X_YFP_1x1_200ms_25sola	EPI_100X_RFP_1x1_200ms_25sola
95	39	12.3665161427374	483	48.7026415134201	379.950310559006	457.875776397516	209509	433.766045548654	37.6297590522632	79.1185966187582	0	102476	212.165631469979	217.436612060819	317.071130144972	0	NaN	NaN	NaN	NaN	NaN	459.238781910515	0.934121790608181	40.1712515704174	13.4476950536059	11.1115308903869	2.83241003304935	0.00825711693498057	0.00385673962211378	3	1.00015777871433	3895.4087911855	2	17500.1532091097	1	1	1	1	2019-05-15T17:29:59.224	NG_ecoli_LTEE_151_DM25	-0	-0	161.825	DIA_100X_EMPTY_1x1_100ms	3d7fd5ac-ebd3-4a11-a974-471d28b69763	EPI_100X_YFP_1x1_200ms_25sola	EPI_100X_RFP_1x1_200ms_25sola
96	51	12.2311098331039	624	49.2043332934568	383.153846153846	1589.09455128205	450346	721.708333333333	37.6297590522632	79.1185966187582	2	137063	219.652243589744	217.436612060819	317.071130144972	0	NaN	NaN	NaN	NaN	NaN	559.100109452843	0.906927163668883	50.9901514346876	13.8115599830306	10.78457558237	2.33998258206785	0.0190150707479339	0.0072293788362666	1	1.00549229728449	4657.81569683965	2	17414.1522435897	1	1	1	1	2019-05-15T17:29:59.224	NG_ecoli_LTEE_151_DM25	-0	-0	161.825	DIA_100X_EMPTY_1x1_100ms	8cf7fc7a-433d-42ae-a2b5-4a49f84b2030	EPI_100X_YFP_1x1_200ms_25sola	EPI_100X_RFP_1x1_200ms_25sola
97	53	11.1558732953033	591	48.9825371719837	401.071065989848	1853.04399323181	864293	1462.42470389171	37.6297590522632	79.1185966187582	3	187317	316.94923857868	217.436612060819	317.071130144972	0	NaN	NaN	NaN	NaN	NaN	579.992011813333	0.918526106706143	53.4891301754632	12.4428689904715	10.6404413094419	2.25371893014842	0.00878260288508745	0.00414146264346514	1	1.00333556153506	4756.35978073803	3	18766.3790186125	1	1	1	1	2019-05-15T17:29:59.224	NG_ecoli_LTEE_151_DM25	-0	-0	161.825	DIA_100X_EMPTY_1x1_100ms	592e98a9-1d00-4106-b42a-d0fa40434a08	EPI_100X_YFP_1x1_200ms_25sola	EPI_100X_RFP_1x1_200ms_25sola
98	25	13.5471765471889	339	34.547093114099	391.737463126844	1614.32743362832	176745	521.371681415929	37.6297590522632	79.1185966187582	1	131936	389.191740412979	217.436612060819	317.071130144972	0	NaN	NaN	NaN	NaN	NaN	294.086949552827	0.999897813558982	22.9253250233527	15.7450615901832	12.3307498440237	4.07667088695912	0.0214463203060868	0.011038234964752	0	1.00456689320185	2737.69055355948	1	15868.7050147493	1	1	1	1	2019-05-15T17:29:59.224	NG_ecoli_LTEE_151_DM25	-0	-0	161.825	DIA_100X_EMPTY_1x1_100ms	5c480b0d-4ac6-4f7f-9252-f8134ebb48aa	EPI_100X_YFP_1x1_200ms_25sola	EPI_100X_RFP_1x1_200ms_25sola
99	41	11.826935682453	485	47.5043179762933	393.610309278351	937.60824742268	51297	105.767010309278	37.6297590522632	79.1185966187582	0	11492560	23696	217.436612060819	317.071130144972	2	NaN	NaN	NaN	NaN	NaN	NaN	NaN	NaN	NaN	NaN	NaN	NaN	NaN	NaN	NaN	NaN	1	19161.8701030928	1	1	1	1	2019-05-15T17:29:59.224	NG_ecoli_LTEE_151_DM25	-0	-0	161.825	DIA_100X_EMPTY_1x1_100ms	9731c0aa-168f-440b-b56c-5204022e51c1	EPI_100X_YFP_1x1_200ms_25sola	EPI_100X_RFP_1x1_200ms_25sola
100	36	12.1943112264667	439	49.0403835797134	401.71298405467	727.694760820046	390102	888.615034168565	37.6297590522632	79.1185966187582	4	701819	1598.67653758542	217.436612060819	317.071130144972	4	NaN	NaN	NaN	NaN	NaN	389.648799141423	0.981105168359087	35.0097719296551	13.0043353920837	10.8454826651064	2.71983941845755	0.0132580017740896	0.0043933091394492	2	1.00114293921911	3234.27491211741	0	16716.8906605923	1	1	1	1	2019-05-15T17:29:59.224	NG_ecoli_LTEE_151_DM25	-0	-0	161.825	DIA_100X_EMPTY_1x1_100ms	97d3e83b-1ba8-4839-b51c-2308241a9882	EPI_100X_YFP_1x1_200ms_25sola	EPI_100X_RFP_1x1_200ms_25sola
101	34	13.175909662133	448	48.8394449452698	398.136160714286	967.160714285714	155055	346.104910714286	37.6297590522632	79.1185966187582	0	400398	893.745535714286	217.436612060819	317.071130144972	0	NaN	NaN	NaN	NaN	NaN	378.270214600557	0.957028382996763	32.4578407583786	13.3387135437167	11.2472308263147	2.91899844954541	0.0380329000933518	0.0152034086629479	1	1.0154685151022	3224.78468831019	1	16094.546875	1	1	1	1	2019-05-15T17:29:59.224	NG_ecoli_LTEE_151_DM25	-0	-0	161.825	DIA_100X_EMPTY_1x1_100ms	315fe552-9a3b-4aea-946e-a6ae12f80221	EPI_100X_YFP_1x1_200ms_25sola	EPI_100X_RFP_1x1_200ms_25sola
102	33	11.3794937891064	376	48.3655784795294	401.25	757.521276595745	969545	2578.57712765957	37.6297590522632	79.1185966187582	0	91532	243.436170212766	217.436612060819	317.071130144972	0	NaN	NaN	NaN	NaN	NaN	336.407962852292	0.98304030117505	31.680971015033	12.210578573119	10.3622632164866	2.76642793792271	0.0123843121636524	0.00564461498042324	1	1.00079334386161	2671.76099388325	1	16162.4122340426	1	1	1	1	2019-05-15T17:29:59.224	NG_ecoli_LTEE_151_DM25	-0	-0	161.825	DIA_100X_EMPTY_1x1_100ms	38dde21f-f18b-4534-9c3f-2c41a89e317c	EPI_100X_YFP_1x1_200ms_25sola	EPI_100X_RFP_1x1_200ms_25sola
103	44	12.1548144138574	535	49.666862507821	410.801869158879	1863.82056074766	479419	896.110280373832	37.6297590522632	79.1185966187582	5	298384	557.727102803738	217.436612060819	317.071130144972	0	NaN	NaN	NaN	NaN	NaN	511.560296867931	0.953708215734351	44.6371286612423	13.0641919969196	11.2463817954189	2.56242000299343	0.0125301472181902	0.004667904719753	2	1.00203780246321	4434.16426466618	2	18147.2803738318	1	1	1	1	2019-05-15T17:29:59.224	NG_ecoli_LTEE_151_DM25	-0	-0	161.825	DIA_100X_EMPTY_1x1_100ms	a91257bf-6a8f-4af6-9f28-09a6955d86e0	EPI_100X_YFP_1x1_200ms_25sola	EPI_100X_RFP_1x1_200ms_25sola
104	30	11.2280089493073	338	48.4424141998688	408.769230769231	162.467455621302	152639	451.594674556213	37.6297590522632	79.1185966187582	0	150702	445.863905325444	217.436612060819	317.071130144972	0	NaN	NaN	NaN	NaN	NaN	301.651335540856	0.958721102761819	28.8296628626463	11.9835452718111	10.1524177915558	2.63929314446871	0.0252442305837205	0.0120590066082331	1	1.00442303749712	2333.82564704916	1	16733.0207100592	1	1	1	1	2019-05-15T17:29:59.224	NG_ecoli_LTEE_151_DM25	-0	-0	161.825	DIA_100X_EMPTY_1x1_100ms	af93d741-06a6-4cdd-a878-7c14f4708868	EPI_100X_YFP_1x1_200ms_25sola	EPI_100X_RFP_1x1_200ms_25sola
105	34	12.4789465803784	425	47.2663486867293	415.044705882353	223.722352941176	202398	476.230588235294	37.6297590522632	79.1185966187582	0	1499165	3527.44705882353	217.436612060819	317.071130144972	2	NaN	NaN	NaN	NaN	NaN	374.758562188147	0.973054652157928	34.7825878802657	12.1061347643629	10.501533917323	2.49954558422433	0.027822057888976	0.0100314686180524	1	1.00287512310272	3012.70946020846	2	16788.1741176471	1	1	1	1	2019-05-15T17:29:59.224	NG_ecoli_LTEE_151_DM25	-0	-0	161.825	DIA_100X_EMPTY_1x1_100ms	eafe3e25-0361-4ccc-b453-82dc09844256	EPI_100X_YFP_1x1_200ms_25sola	EPI_100X_RFP_1x1_200ms_25sola
106	52	13.6071302570253	708	48.7048017678834	419.223163841808	1242.85028248588	764946	1080.43220338983	37.6297590522632	79.1185966187582	7	137450	194.138418079096	217.436612060819	317.071130144972	0	NaN	NaN	NaN	NaN	NaN	590.521839393981	0.908150023566617	51.1969379007238	13.4737942871423	11.2563370941565	2.56419066625703	0.0136958742452598	0.00723466829099912	1	1.00793626102567	5094.81065974541	0	15900.5127118644	1	1	1	1	2019-05-15T17:29:59.224	NG_ecoli_LTEE_151_DM25	-0	-0	161.825	DIA_100X_EMPTY_1x1_100ms	9e403eca-ce98-40c9-abdb-3c282e585dd5	EPI_100X_YFP_1x1_200ms_25sola	EPI_100X_RFP_1x1_200ms_25sola
107	39	11.359449366837	444	48.8888546659717	445.036036036036	1843.1981981982	263429	593.308558558559	37.6297590522632	79.1185966187582	1	413522	931.355855855856	217.436612060819	317.071130144972	1	NaN	NaN	NaN	NaN	NaN	424.97047602301	0.974844713834192	38.9060991523054	12.5616215574228	10.6310394000634	2.61823230593532	0.0125715590723023	0.00482771005320352	1	1.0006918489955	3453.49654642638	2	17016.0112612613	1	1	1	1	2019-05-15T17:29:59.224	NG_ecoli_LTEE_151_DM25	-0	-0	161.825	DIA_100X_EMPTY_1x1_100ms	8d319c3b-8588-4ccb-ba3c-edde8578d538	EPI_100X_YFP_1x1_200ms_25sola	EPI_100X_RFP_1x1_200ms_25sola
108	34	11.4561114673605	390	46.6642274585487	441.98717948718	203.617948717949	107740	276.25641025641	37.6297590522632	79.1185966187582	0	1691502	4337.18461538462	217.436612060819	317.071130144972	5	NaN	NaN	NaN	NaN	NaN	358.026993661269	0.975328689309927	34.2172612608305	12.1499174635002	10.2307054870528	2.5531463569088	0.006589673682492	0.00277142789054318	2	1.00029940693453	2812.84818231034	2	17005.6205128205	1	1	1	1	2019-05-15T17:29:59.224	NG_ecoli_LTEE_151_DM25	-0	-0	161.825	DIA_100X_EMPTY_1x1_100ms	8d6262d3-4355-4ff1-9bfc-effba2aa0544	EPI_100X_YFP_1x1_200ms_25sola	EPI_100X_RFP_1x1_200ms_25sola
109	41	11.8864757929147	488	49.0369604093592	445.327868852459	158.241803278689	551310	1129.73360655738	37.6297590522632	79.1185966187582	3	239385	490.543032786885	217.436612060819	317.071130144972	2	NaN	NaN	NaN	NaN	NaN	483.816759126547	0.954544027901917	41.1157435473007	13.5922988879434	11.5194750828205	2.69881395011438	0.0123590844647124	0.00565875775889602	1	1.00192914909093	4285.12415340195	3	17220.9221311475	1	1	1	1	2019-05-15T17:29:59.224	NG_ecoli_LTEE_151_DM25	-0	-0	161.825	DIA_100X_EMPTY_1x1_100ms	2a4ea913-6385-4cf2-9c8a-5413c85b4560	EPI_100X_YFP_1x1_200ms_25sola	EPI_100X_RFP_1x1_200ms_25sola
110	32	12.587958226307	403	39.6622303292382	450	338.707196029777	412299	1023.07444168734	37.6297590522632	79.1185966187582	3	80480	199.70223325062	217.436612060819	317.071130144972	0	NaN	NaN	NaN	NaN	NaN	348.722410978194	0.985798788011467	30.611423238192	13.5169268812039	10.9865803625737	3.29000382489483	0.0264091668156859	0.010315793935296	0	1.00658355912556	2902.0071418516	1	15930.1042183623	1	1	1	1	2019-05-15T17:29:59.224	NG_ecoli_LTEE_151_DM25	-0	-0	161.825	DIA_100X_EMPTY_1x1_100ms	4d034374-2a7c-483b-8376-a5dec0e9563c	EPI_100X_YFP_1x1_200ms_25sola	EPI_100X_RFP_1x1_200ms_25sola
111	33	12.464130211332	411	48.3668114457768	452.318734793187	842.175182481752	33411	81.2919708029197	37.6297590522632	79.1185966187582	0	11405855	27751.4720194647	217.436612060819	317.071130144972	2	NaN	NaN	NaN	NaN	NaN	365.221163263945	0.975865204117028	32.4126940085803	12.4441275481668	10.9628520201673	2.76744105703811	0.0268813911206679	0.0109489537903599	1	1.00487641468237	3059.51167279997	0	17608.8467153285	1	1	1	1	2019-05-15T17:29:59.224	NG_ecoli_LTEE_151_DM25	-0	-0	161.825	DIA_100X_EMPTY_1x1_100ms	435ed38e-5e2f-4082-a5c0-0cafcb9e375d	EPI_100X_YFP_1x1_200ms_25sola	EPI_100X_RFP_1x1_200ms_25sola
112	38	12.7983743231489	486	49.459853891902	458.481481481481	970.039094650206	776386	1597.50205761317	37.6297590522632	79.1185966187582	1	117224	241.201646090535	217.436612060819	317.071130144972	0	NaN	NaN	NaN	NaN	NaN	414.894623353181	0.962442219032414	36.8708180827916	13.0516062989795	10.9375620415012	2.76916076873943	0.00987086640857064	0.00448381964998008	1	1.00044793126735	3464.28580363193	1	15822.1152263374	1	1	1	1	2019-05-15T17:29:59.224	NG_ecoli_LTEE_151_DM25	-0	-0	161.825	DIA_100X_EMPTY_1x1_100ms	e79bb056-8226-42e2-972c-5e587033a7fd	EPI_100X_YFP_1x1_200ms_25sola	EPI_100X_RFP_1x1_200ms_25sola
113	27	13.1383067315006	355	25.4381934079757	454.385915492958	362.783098591549	335567	945.259154929577	37.6297590522632	79.1185966187582	4	66943	188.571830985915	217.436612060819	317.071130144972	0	NaN	NaN	NaN	NaN	NaN	318.011303989065	0.984961567449898	26.4646211985763	14.5589227536357	11.59276608808	3.4222387855853	0.037156035431507	0.0150325291743288	1	1.0099151118478	2793.37800693367	1	15902.014084507	1	1	1	1	2019-05-15T17:29:59.224	NG_ecoli_LTEE_151_DM25	-0	-0	161.825	DIA_100X_EMPTY_1x1_100ms	9194881d-2335-4e72-b78c-8cfab10cf50d	EPI_100X_YFP_1x1_200ms_25sola	EPI_100X_RFP_1x1_200ms_25sola
114	27	8.65065253452524	234	42.4098075446316	461.641025641026	151.452991452991	111816	477.846153846154	37.6297590522632	79.1185966187582	0	2577584	11015.3162393162	217.436612060819	317.071130144972	2	NaN	NaN	NaN	NaN	NaN	294.209438447756	0.941764375635145	29.5000089203682	11.3964677614876	9.5755244811854	2.59298933014705	0.0285942580432456	0.0117498288472552	1	1.00828398747381	2124.40429395058	3	21227.2478632479	1	1	1	1	2019-05-15T17:29:59.224	NG_ecoli_LTEE_151_DM25	-0	-0	161.825	DIA_100X_EMPTY_1x1_100ms	e416ab2a-fc27-42e4-8f3d-d4c170e9dbc2	EPI_100X_YFP_1x1_200ms_25sola	EPI_100X_RFP_1x1_200ms_25sola
115	18	11.439871672137	206	-42.3671541742897	463.427184466019	1947.41747572816	153366	744.495145631068	37.6297590522632	79.1185966187582	0	48813	236.956310679612	217.436612060819	317.071130144972	0	NaN	NaN	NaN	NaN	NaN	200.213699981304	0.999905258941379	17.306391248624	14.6534381221767	10.7525079620235	4.2576091880093	0.0234573590172843	0.0122290151713434	0	1.00323554009778	1571.50564235629	1	16682.7038834951	1	1	1	1	2019-05-15T17:29:59.224	NG_ecoli_LTEE_151_DM25	-0	-0	161.825	DIA_100X_EMPTY_1x1_100ms	b85d17fe-92d7-4543-954a-b5083ca5fc78	EPI_100X_YFP_1x1_200ms_25sola	EPI_100X_RFP_1x1_200ms_25sola
116	35	10.8355702787771	380	46.0972674066864	465.176315789474	186.071052631579	475380	1251	37.6297590522632	79.1185966187582	0	360494	948.668421052632	217.436612060819	317.071130144972	1	NaN	NaN	NaN	NaN	NaN	385.806268685083	0.94848078094971	34.5602109684467	14.4047827862426	10.7691956199546	3.05326188810624	0.00700621612385601	0.00293628968480912	3	1.00056924017945	3147.98604205921	3	18126.7210526316	1	1	1	1	2019-05-15T17:29:59.224	NG_ecoli_LTEE_151_DM25	-0	-0	161.825	DIA_100X_EMPTY_1x1_100ms	98d705d3-5daf-4a22-8cd4-9666f55bfb7d	EPI_100X_YFP_1x1_200ms_25sola	EPI_100X_RFP_1x1_200ms_25sola
117	28	8.97933492522139	253	-36.5853599173939	473.541501976285	9.24505928853755	5610363	22175.347826087	37.6297590522632	79.1185966187582	1	59576	235.478260869565	217.436612060819	317.071130144972	0	NaN	NaN	NaN	NaN	NaN	NaN	NaN	NaN	NaN	NaN	NaN	NaN	NaN	NaN	NaN	NaN	0	17788.2806324111	1	1	1	1	2019-05-15T17:29:59.224	NG_ecoli_LTEE_151_DM25	-0	-0	161.825	DIA_100X_EMPTY_1x1_100ms	87087e31-323c-4c9c-ab47-4475d568e13b	EPI_100X_YFP_1x1_200ms_25sola	EPI_100X_RFP_1x1_200ms_25sola
118	86	11.6735953233113	1004	47.4718852969771	503.900398406375	1832.72709163347	116341	115.877490039841	37.6297590522632	79.1185966187582	0	14003723	13947.9312749004	217.436612060819	317.071130144972	6	NaN	NaN	NaN	NaN	NaN	876.123435741857	0.798897338311991	85.5260138452572	12.5409761506778	10.0759953603847	1.94723705702688	0.0226837009362117	0.0101361800404876	6	1.00225907264706	6819.68052536691	1	18890.8247011952	1	1	1	1	2019-05-15T17:29:59.224	NG_ecoli_LTEE_151_DM25	-0	-0	161.825	DIA_100X_EMPTY_1x1_100ms	0040081c-0df3-4673-9915-f65fe45ee7a4	EPI_100X_YFP_1x1_200ms_25sola	EPI_100X_RFP_1x1_200ms_25sola
119	61	12.0005139632086	732	32.2643075235091	493.07650273224	1953.97540983607	588431	803.867486338798	37.6297590522632	79.1185966187582	7	179795	245.621584699454	217.436612060819	317.071130144972	0	NaN	NaN	NaN	NaN	NaN	633.705033559828	0.886297050171217	59.9390104898585	12.8794463883312	10.4261103740216	2.17099454135318	0.0246393466624132	0.00609627812736	3	1.00376786556469	5117.33780864459	2	16849.8442622951	1	1	1	1	2019-05-15T17:29:59.224	NG_ecoli_LTEE_151_DM25	-0	-0	161.825	DIA_100X_EMPTY_1x1_100ms	e4dfe8ce-1fbe-4c11-ad55-d8d6d67b7c5a	EPI_100X_YFP_1x1_200ms_25sola	EPI_100X_RFP_1x1_200ms_25sola
120	36	12.861817681905	464	45.2213298757612	479.198275862069	148.883620689655	417055	898.825431034483	37.6297590522632	79.1185966187582	2	1849487	3985.96336206897	217.436612060819	317.071130144972	0	NaN	NaN	NaN	NaN	NaN	434.250449500583	0.933686652539906	38.0725842476337	13.8289538442885	11.1003365293662	2.76826024434919	0.0271223180408468	0.0171303661366127	0	1.02228434880438	3684.46579224435	3	18763.6961206897	1	1	1	1	2019-05-15T17:29:59.224	NG_ecoli_LTEE_151_DM25	-0	-0	161.825	DIA_100X_EMPTY_1x1_100ms	8adb6b96-a939-48ff-bda6-971824049d6f	EPI_100X_YFP_1x1_200ms_25sola	EPI_100X_RFP_1x1_200ms_25sola
121	37	13.5996455610336	504	48.9782390722465	478.214285714286	905.890873015873	259510	514.900793650794	37.6297590522632	79.1185966187582	0	259634	515.146825396825	217.436612060819	317.071130144972	0	NaN	NaN	NaN	NaN	NaN	415.981015077878	0.97374202563474	35.69945685977	13.1747189786825	11.3908610666515	2.80849212373196	0.00602207987123559	0.00233380125519408	2	1.00057018523384	3638.0159579995	0	15626.996031746	1	1	1	1	2019-05-15T17:29:59.224	NG_ecoli_LTEE_151_DM25	-0	-0	161.825	DIA_100X_EMPTY_1x1_100ms	cd1d71cb-7b02-4147-bf23-8c3dc996ef42	EPI_100X_YFP_1x1_200ms_25sola	EPI_100X_RFP_1x1_200ms_25sola
122	41	12.1254397866619	498	49.2621422479268	485.927710843374	967.339357429719	575919	1156.46385542169	37.6297590522632	79.1185966187582	3	211203	424.102409638554	217.436612060819	317.071130144972	0	NaN	NaN	NaN	NaN	NaN	436.316021808326	0.925643502473016	41.0638177056791	12.2867753412124	10.4229206922912	2.29986480884111	0.0264460592546538	0.0119388765538578	1	1.00397684924421	3503.70934220979	1	16538.2289156627	1	1	1	1	2019-05-15T17:29:59.224	NG_ecoli_LTEE_151_DM25	-0	-0	161.825	DIA_100X_EMPTY_1x1_100ms	42a553b9-43f7-47b5-adaa-2ac0d6ec7618	EPI_100X_YFP_1x1_200ms_25sola	EPI_100X_RFP_1x1_200ms_25sola
123	29	9.55624601453533	278	39.1837740413368	479.338129496403	171.669064748201	118561	426.478417266187	37.6297590522632	79.1185966187582	0	2280033	8201.55755395683	217.436612060819	317.071130144972	2	NaN	NaN	NaN	NaN	NaN	317.835005051525	0.962919181034808	30.9769870986599	11.8891445725163	9.89730312732322	2.55875961514993	0.0282453637567675	0.0118140939907448	1	1.00272401174645	2383.21267335909	4	20109.8920863309	1	1	1	1	2019-05-15T17:29:59.224	NG_ecoli_LTEE_151_DM25	-0	-0	161.825	DIA_100X_EMPTY_1x1_100ms	64370e17-111c-4757-a522-679bf785606e	EPI_100X_YFP_1x1_200ms_25sola	EPI_100X_RFP_1x1_200ms_25sola
124	38	13.4171287556331	511	49.0992544074706	483.221135029354	460.923679060665	187003	365.954990215264	37.6297590522632	79.1185966187582	0	96494	188.833659491194	217.436612060819	317.071130144972	0	NaN	NaN	NaN	NaN	NaN	426.83548939522	0.980720654443849	36.7589856371621	13.4653645044392	11.2602573132325	2.95283420218077	0.0186784917919291	0.00707995719775252	1	1.00237212909892	3660.58107144865	0	15723.759295499	1	1	1	1	2019-05-15T17:29:59.224	NG_ecoli_LTEE_151_DM25	-0	-0	161.825	DIA_100X_EMPTY_1x1_100ms	d6d9088d-e119-4a12-a861-529daf594b41	EPI_100X_YFP_1x1_200ms_25sola	EPI_100X_RFP_1x1_200ms_25sola
125	51	11.364820109688	580	47.8373856394397	485.551724137931	1114.69827586207	737816	1272.09655172414	37.6297590522632	79.1185966187582	2	133224	229.696551724138	217.436612060819	317.071130144972	0	NaN	NaN	NaN	NaN	NaN	569.287569448317	0.911696242349463	51.9492363849094	13.3193777572859	10.6556584287421	2.52603512944292	0.0599800767406126	0.00483024755583222	2	1.00053887664924	4632.65149827651	2	17444.7724137931	1	1	1	1	2019-05-15T17:29:59.224	NG_ecoli_LTEE_151_DM25	-0	-0	161.825	DIA_100X_EMPTY_1x1_100ms	f69c59aa-c820-430b-9695-8caa8279a757	EPI_100X_YFP_1x1_200ms_25sola	EPI_100X_RFP_1x1_200ms_25sola
126	62	11.9835197810603	743	47.2893005917058	513.117092866756	60.3620457604307	1980042	2664.92866756393	37.6297590522632	79.1185966187582	0	149488	201.195154777927	217.436612060819	317.071130144972	0	NaN	NaN	NaN	NaN	NaN	638.109492431258	0.884663574735501	61.103365240546	12.4365594794397	10.2983416871291	2.16792718783596	0.00725388918281404	0.00329555776359921	0	1.00220586211649	5089.66976886736	1	17047.3014804845	1	1	1	1	2019-05-15T17:29:59.224	NG_ecoli_LTEE_151_DM25	-0	-0	161.825	DIA_100X_EMPTY_1x1_100ms	a65a8dab-c48b-4841-a1dd-14e669e882a9	EPI_100X_YFP_1x1_200ms_25sola	EPI_100X_RFP_1x1_200ms_25sola
127	36	12.7498449958564	460	48.673091309827	498.089130434783	146.728260869565	885211	1924.37173913043	37.6297590522632	79.1185966187582	0	226650	492.717391304348	217.436612060819	317.071130144972	0	NaN	NaN	NaN	NaN	NaN	398.353373361625	0.952657968067339	35.7829850311026	13.0588273782103	10.8137885578593	2.71788744855764	0.0136317080404141	0.00625159968418042	1	1.00085051781603	3286.41341918019	1	16838.45	1	1	1	1	2019-05-15T17:29:59.224	NG_ecoli_LTEE_151_DM25	-0	-0	161.825	DIA_100X_EMPTY_1x1_100ms	834e5191-34b7-413f-930a-9b8beb6ed499	EPI_100X_YFP_1x1_200ms_25sola	EPI_100X_RFP_1x1_200ms_25sola
128	35	11.78228092725	413	48.4398780959554	499.634382566586	1972.67312348668	243508	589.607748184019	37.6297590522632	79.1185966187582	3	114214	276.547215496368	217.436612060819	317.071130144972	0	NaN	NaN	NaN	NaN	NaN	362.182253382019	0.969043938649113	34.2065136406806	12.4143503204474	10.3596338893757	2.5769259985722	0.0202546697818502	0.0118646918023299	0	1.01027336071895	2883.2845806804	1	17266.9661016949	1	1	1	1	2019-05-15T17:29:59.224	NG_ecoli_LTEE_151_DM25	-0	-0	161.825	DIA_100X_EMPTY_1x1_100ms	a198e05b-9070-47e1-94b6-a6b0d14539ff	EPI_100X_YFP_1x1_200ms_25sola	EPI_100X_RFP_1x1_200ms_25sola
129	54	13.3496735874169	721	49.5527914951345	516.683772538142	353.237170596394	811034	1124.87378640777	37.6297590522632	79.1185966187582	5	144217	200.023578363384	217.436612060819	317.071130144972	0	NaN	NaN	NaN	NaN	NaN	588.068779305248	0.931203390236012	53.2513870650126	12.853964418969	10.792015877562	2.40680183503361	0.00933072342994862	0.00408305829341863	1	1.0007912881945	4871.08779384479	0	15800.0901525659	1	1	1	1	2019-05-15T17:29:59.224	NG_ecoli_LTEE_151_DM25	-0	-0	161.825	DIA_100X_EMPTY_1x1_100ms	845e4292-6167-4d12-a2cd-a717a48f5e32	EPI_100X_YFP_1x1_200ms_25sola	EPI_100X_RFP_1x1_200ms_25sola
130	34	13.4740355943368	459	48.5135663027518	502.154684095861	1432.63834422658	502267	1094.26361655773	37.6297590522632	79.1185966187582	1	89573	195.148148148148	217.436612060819	317.071130144972	0	NaN	NaN	NaN	NaN	NaN	375.363804074971	0.978670997285634	32.5860345969838	13.1425334880238	11.0883422549566	3.09202380883173	0.0189660808411337	0.00990643751451864	0	1.00637888957744	3146.69493170572	0	15427.7145969499	1	1	1	1	2019-05-15T17:29:59.224	NG_ecoli_LTEE_151_DM25	-0	-0	161.825	DIA_100X_EMPTY_1x1_100ms	bc2908e2-4fb0-4bb0-a6df-0cb32479163f	EPI_100X_YFP_1x1_200ms_25sola	EPI_100X_RFP_1x1_200ms_25sola
131	52	12.775919281583	665	49.3263271001635	511.228571428571	1107.11428571429	825340	1241.11278195489	37.6297590522632	79.1185966187582	5	149522	224.845112781955	217.436612060819	317.071130144972	0	NaN	NaN	NaN	NaN	NaN	644.32784384167	0.919297855485877	53.5182673449074	13.4658853471514	11.7410955655891	2.43354962762708	0.060386268266601	0.0157355867247814	2	1.0261012027215	5794.40933682774	2	17737.4766917293	1	1	1	1	2019-05-15T17:29:59.224	NG_ecoli_LTEE_151_DM25	-0	-0	161.825	DIA_100X_EMPTY_1x1_100ms	4134d575-f68f-48ac-9fcf-f809f86146cb	EPI_100X_YFP_1x1_200ms_25sola	EPI_100X_RFP_1x1_200ms_25sola
132	36	10.7978038058332	389	47.6316193595309	503.627249357326	1120.56041131105	317487	816.161953727506	37.6297590522632	79.1185966187582	3	98788	253.953727506427	217.436612060819	317.071130144972	0	NaN	NaN	NaN	NaN	NaN	405.824552268986	0.936429378705126	35.7688521704473	13.3232927157448	11.1362038995528	2.74970654189403	0.0228526086485257	0.0111403803267781	1	1.01080578845113	3483.92849889654	2	17928.8611825193	1	1	1	1	2019-05-15T17:29:59.224	NG_ecoli_LTEE_151_DM25	-0	-0	161.825	DIA_100X_EMPTY_1x1_100ms	30cc72c3-baa9-438f-8fca-498e7cb45caf	EPI_100X_YFP_1x1_200ms_25sola	EPI_100X_RFP_1x1_200ms_25sola
133	44	11.2939545093359	497	49.3480929723892	513.23138832998	36.4607645875251	1004465	2021.05633802817	37.6297590522632	79.1185966187582	2	128343	258.235412474849	217.436612060819	317.071130144972	0	NaN	NaN	NaN	NaN	NaN	448.094077598735	0.902224682733628	43.3986950946571	12.3945078859724	10.0918944163016	2.36041527722904	0.0164946052798538	0.00634141191274219	1	1.00403507890051	3471.45827094131	1	16886.6438631791	1	1	1	1	2019-05-15T17:29:59.224	NG_ecoli_LTEE_151_DM25	-0	-0	161.825	DIA_100X_EMPTY_1x1_100ms	55e017ca-926f-4e1a-840d-742484e6223a	EPI_100X_YFP_1x1_200ms_25sola	EPI_100X_RFP_1x1_200ms_25sola
134	31	12.030922469452	373	47.9160871810865	518.14745308311	648.176943699732	185890	498.364611260054	37.6297590522632	79.1185966187582	2	182959	490.506702412869	217.436612060819	317.071130144972	0	NaN	NaN	NaN	NaN	NaN	324.176043652288	0.953991223703552	29.8823287052456	13.0819496248493	10.5092648514592	2.90554369512605	0.0226889565691773	0.00956422264627113	1	1.00556580360328	2592.08354036336	1	16057.7426273458	1	1	1	1	2019-05-15T17:29:59.224	NG_ecoli_LTEE_151_DM25	-0	-0	161.825	DIA_100X_EMPTY_1x1_100ms	b97d9bfe-62e7-40c7-81ba-de724cabd921	EPI_100X_YFP_1x1_200ms_25sola	EPI_100X_RFP_1x1_200ms_25sola
135	32	10.7123905094224	343	43.574220840997	515.752186588921	1811.63848396501	566670	1652.09912536443	37.6297590522632	79.1185966187582	0	1296467	3779.78717201166	217.436612060819	317.071130144972	0	NaN	NaN	NaN	NaN	NaN	327.748888578088	0.969493424469449	33.1498324788907	11.6321120222478	9.65882327465681	2.58466738770096	0.0230185626378526	0.0104712056057012	1	1.00844222453076	2428.95606487079	3	18039.8833819242	1	1	1	1	2019-05-15T17:29:59.224	NG_ecoli_LTEE_151_DM25	-0	-0	161.825	DIA_100X_EMPTY_1x1_100ms	24221118-39cf-44ab-927e-d69e2739095b	EPI_100X_YFP_1x1_200ms_25sola	EPI_100X_RFP_1x1_200ms_25sola
136	30	11.5818521906811	348	43.5637191370901	524.57183908046	1782.30459770115	625345	1796.9683908046	37.6297590522632	79.1185966187582	0	160816	462.114942528736	217.436612060819	317.071130144972	0	NaN	NaN	NaN	NaN	NaN	316.473371358421	0.98199223883279	29.3776288380221	12.3154097016365	10.4183574998132	2.92440315952994	0.00977763623310523	0.00460697082241749	0	1.00113128333282	2504.40829039036	2	16936.0574712644	1	1	1	1	2019-05-15T17:29:59.224	NG_ecoli_LTEE_151_DM25	-0	-0	161.825	DIA_100X_EMPTY_1x1_100ms	b2515865-7cdd-4ce8-bdad-6c0e62e1b11b	EPI_100X_YFP_1x1_200ms_25sola	EPI_100X_RFP_1x1_200ms_25sola
137	36	13.0898854529375	472	49.115274392844	524.997881355932	674.665254237288	215979	457.582627118644	37.6297590522632	79.1185966187582	0	106512	225.661016949153	217.436612060819	317.071130144972	0	NaN	NaN	NaN	NaN	NaN	402.524946230063	0.970307194926787	36.0357162963988	13.2800906598361	10.7642122082685	2.92470161331228	0.0378607012234303	0.00750393034947733	0	1.00352350375127	3279.34827603259	1	15899.4788135593	1	1	1	1	2019-05-15T17:29:59.224	NG_ecoli_LTEE_151_DM25	-0	-0	161.825	DIA_100X_EMPTY_1x1_100ms	d8738df9-bd92-4b82-8e93-79deca91de83	EPI_100X_YFP_1x1_200ms_25sola	EPI_100X_RFP_1x1_200ms_25sola
138	54	11.9743312850698	647	46.1883367563169	532.39258114374	1022.38021638331	48551	75.0401854714065	37.6297590522632	79.1185966187582	0	10494329	16219.9829984544	217.436612060819	317.071130144972	2	NaN	NaN	NaN	NaN	NaN	571.650503650976	0.823055330032573	55.3203139022492	12.6559472849117	10.1551341197241	2.12322632669458	0.0260655347893765	0.00815003045855439	2	1.01155168904338	4480.69976259571	0	18529.8871715611	1	1	1	1	2019-05-15T17:29:59.224	NG_ecoli_LTEE_151_DM25	-0	-0	161.825	DIA_100X_EMPTY_1x1_100ms	96a014d4-9211-461e-88a1-b6da55089b68	EPI_100X_YFP_1x1_200ms_25sola	EPI_100X_RFP_1x1_200ms_25sola
139	48	11.7917208107508	566	49.5208030027128	526.704946996466	1319.30212014134	231455	408.93109540636	37.6297590522632	79.1185966187582	1	141859	250.634275618375	217.436612060819	317.071130144972	0	NaN	NaN	NaN	NaN	NaN	499.912713026851	0.923092397675029	48.0369228178178	11.968476757581	10.2047107265896	2.17800258839972	0.0146260243198891	0.00493041332887933	2	1.00338948730738	3928.85912815941	1	16788.3197879859	1	1	1	1	2019-05-15T17:29:59.224	NG_ecoli_LTEE_151_DM25	-0	-0	161.825	DIA_100X_EMPTY_1x1_100ms	4746c0b4-99f2-4550-812f-f59cb4aa337a	EPI_100X_YFP_1x1_200ms_25sola	EPI_100X_RFP_1x1_200ms_25sola
140	50	13.650384868548	683	49.0250051863979	548.802342606149	1797.9897510981	678311	993.134699853587	37.6297590522632	79.1185966187582	3	351339	514.405563689605	217.436612060819	317.071130144972	0	NaN	NaN	NaN	NaN	NaN	571.895421718554	0.93526536651282	49.7903601480745	14.3292966406537	11.3279579532128	2.47931859006711	0.0173294718521618	0.00583549850693113	2	1.00388293156095	5018.0895326917	2	16458.9868228404	1	1	1	1	2019-05-15T17:29:59.224	NG_ecoli_LTEE_151_DM25	-0	-0	161.825	DIA_100X_EMPTY_1x1_100ms	2ef5c414-77d3-4eb1-84ed-9e5f92c5211b	EPI_100X_YFP_1x1_200ms_25sola	EPI_100X_RFP_1x1_200ms_25sola
141	49	13.2003601857678	647	47.5237073271309	547.817619783617	1302.62442040185	592288	915.437403400309	37.6297590522632	79.1185966187582	8	138792	214.516228748068	217.436612060819	317.071130144972	0	NaN	NaN	NaN	NaN	NaN	544.209197248431	0.914319786575041	48.5621292343408	13.3206371172182	11.003032885564	2.50662581233203	0.0106121121948678	0.0048184052473094	2	1.00093503679472	4617.55868542976	1	16171.8902627512	1	1	1	1	2019-05-15T17:29:59.224	NG_ecoli_LTEE_151_DM25	-0	-0	161.825	DIA_100X_EMPTY_1x1_100ms	0a607d66-659d-4712-ad94-540e7921e689	EPI_100X_YFP_1x1_200ms_25sola	EPI_100X_RFP_1x1_200ms_25sola
142	53	13.2258078690384	701	49.5647366021798	543.35092724679	398.699001426534	938420	1338.68758915835	37.6297590522632	79.1185966187582	2	137815	196.597717546362	217.436612060819	317.071130144972	0	NaN	NaN	NaN	NaN	NaN	585.413999275964	0.909076081568693	51.7501217621049	13.4613379366256	11.0830806499229	2.40180089277507	0.0240575225093108	0.0118598186560524	1	1.00877942567405	4992.54794727414	1	15915.7532097004	1	1	1	1	2019-05-15T17:29:59.224	NG_ecoli_LTEE_151_DM25	-0	-0	161.825	DIA_100X_EMPTY_1x1_100ms	5422c72f-e5c5-44d9-bcbc-ec45468127e2	EPI_100X_YFP_1x1_200ms_25sola	EPI_100X_RFP_1x1_200ms_25sola
143	47	12.6848178780868	597	49.2394172199617	547.664991624791	431.556113902848	7398898	12393.4639865997	37.6297590522632	79.1185966187582	0	311394	521.597989949749	217.436612060819	317.071130144972	0	NaN	NaN	NaN	NaN	NaN	507.760160778151	0.909563269004397	46.0613685632933	13.4480443597736	10.8189926006573	2.45545232438287	0.0145640698917451	0.00558129955017738	3	1.00141428007493	4234.48273389312	1	16427.9396984925	1	1	1	1	2019-05-15T17:29:59.224	NG_ecoli_LTEE_151_DM25	-0	-0	161.825	DIA_100X_EMPTY_1x1_100ms	089ccb4a-1990-4217-8bec-3bbc693d159c	EPI_100X_YFP_1x1_200ms_25sola	EPI_100X_RFP_1x1_200ms_25sola
144	39	12.0816023333354	475	48.6486647360958	548.248421052632	2012.83157894737	773216	1627.82315789474	37.6297590522632	79.1185966187582	0	112728	237.322105263158	217.436612060819	317.071130144972	0	NaN	NaN	NaN	NaN	NaN	425.665260176779	0.944993495252868	38.9789810112911	12.8975359898663	10.6474902860688	2.62570458935863	0.0062341412010866	0.00283331613429172	2	1.00027883873577	3470.6823565045	1	16537.6821052632	1	1	1	1	2019-05-15T17:29:59.224	NG_ecoli_LTEE_151_DM25	-0	-0	161.825	DIA_100X_EMPTY_1x1_100ms	76a9eac1-250f-4dae-932b-f3d32a9d1815	EPI_100X_YFP_1x1_200ms_25sola	EPI_100X_RFP_1x1_200ms_25sola
145	37	12.8385370281661	475	49.502881691325	565.328421052632	227.002105263158	477550	1005.36842105263	37.6297590522632	79.1185966187582	3	89500	188.421052631579	217.436612060819	317.071130144972	0	NaN	NaN	NaN	NaN	NaN	396.695920592342	0.958694110775437	35.2335469812288	12.7776807979209	11.0275535674106	2.64481681839938	0.015687925051128	0.00782662048910348	1	1.0033164872997	3365.151333685	0	15338.6947368421	1	1	1	1	2019-05-15T17:29:59.224	NG_ecoli_LTEE_151_DM25	-0	-0	161.825	DIA_100X_EMPTY_1x1_100ms	4d74e968-0747-41e3-9bb9-d3e38a87e94f	EPI_100X_YFP_1x1_200ms_25sola	EPI_100X_RFP_1x1_200ms_25sola
146	44	11.7904192998985	519	49.5052776504729	562.753371868979	2012.1098265896	1749654	3371.20231213873	37.6297590522632	79.1185966187582	0	233265	449.450867052023	217.436612060819	317.071130144972	0	NaN	NaN	NaN	NaN	NaN	463.558201242293	0.91827654201314	43.4119184581423	12.5381489115951	10.4309781957237	2.49432317778131	0.0150898437242615	0.00787613132740973	2	1.00852159280286	3709.78665924368	1	17116.8458574181	1	1	1	1	2019-05-15T17:29:59.224	NG_ecoli_LTEE_151_DM25	-0	-0	161.825	DIA_100X_EMPTY_1x1_100ms	62b50279-3652-461a-8e02-682e9654312d	EPI_100X_YFP_1x1_200ms_25sola	EPI_100X_RFP_1x1_200ms_25sola
147	34	12.2819871736263	418	48.0203736087149	568.354066985646	99.2368421052632	344705	824.653110047847	37.6297590522632	79.1185966187582	3	85423	204.361244019139	217.436612060819	317.071130144972	0	NaN	NaN	NaN	NaN	NaN	359.088197737939	0.967742797472448	33.6395202057565	12.5782299861467	10.4068384204712	2.67575057097577	0.00708533717077112	0.00319033437159644	1	1.00071383887964	2861.39159772171	0	16137.1555023923	1	1	1	1	2019-05-15T17:29:59.224	NG_ecoli_LTEE_151_DM25	-0	-0	161.825	DIA_100X_EMPTY_1x1_100ms	d3701de0-d99b-4950-aa7c-5c9c5a34d7a2	EPI_100X_YFP_1x1_200ms_25sola	EPI_100X_RFP_1x1_200ms_25sola
148	19	13.6867868975215	261	-49.5321393961271	574.770114942529	1451.54406130268	855970	3279.5785440613	37.6297590522632	79.1185966187582	0	428849	1643.09961685824	217.436612060819	317.071130144972	1	NaN	NaN	NaN	NaN	NaN	221.907367620116	0.999896020799164	17.5450586319477	16.0263713814921	11.8066374090394	4.67293169038274	0.0181512996203978	0.00978755336613601	0	1.00208959756206	1920.86638765065	0	15299.8352490421	1	1	1	1	2019-05-15T17:29:59.224	NG_ecoli_LTEE_151_DM25	-0	-0	161.825	DIA_100X_EMPTY_1x1_100ms	5f80be6f-a9e4-41a6-abd4-cdcf0f219fd2	EPI_100X_YFP_1x1_200ms_25sola	EPI_100X_RFP_1x1_200ms_25sola
149	42	13.727359569394	577	49.2813926697019	588.712305025997	171.890814558059	479810	831.55979202773	37.6297590522632	79.1185966187582	4	112757	195.419410745234	217.436612060819	317.071130144972	0	NaN	NaN	NaN	NaN	NaN	471.90516642576	0.962124186484834	41.0320587016664	13.2111967443518	11.2395555242978	2.66082419376573	0.00716830979107505	0.00302632222905546	2	1.00051475433232	4071.09711937379	0	15705.7642980936	1	1	1	1	2019-05-15T17:29:59.224	NG_ecoli_LTEE_151_DM25	-0	-0	161.825	DIA_100X_EMPTY_1x1_100ms	def42c6f-7afe-42a5-bc28-83bf63692054	EPI_100X_YFP_1x1_200ms_25sola	EPI_100X_RFP_1x1_200ms_25sola
150	45	11.8745323061235	534	49.475045403761	592.365168539326	1976.39513108614	691133	1294.25655430712	37.6297590522632	79.1185966187582	1	165219	309.398876404494	217.436612060819	317.071130144972	0	NaN	NaN	NaN	NaN	NaN	476.449069912027	0.929871507280082	44.5166665573184	12.4676508235026	10.4805291964217	2.39374050447891	0.0129020375594376	0.00793972070312734	0	1.00716952808706	3840.42194125535	1	17041.5486891386	1	1	1	1	2019-05-15T17:29:59.224	NG_ecoli_LTEE_151_DM25	-0	-0	161.825	DIA_100X_EMPTY_1x1_100ms	10302c4b-d8c9-4fe6-a67d-f6a9c01276aa	EPI_100X_YFP_1x1_200ms_25sola	EPI_100X_RFP_1x1_200ms_25sola
151	35	12.8822962515986	452	48.6138633466628	596.721238938053	1635.39601769911	567769	1256.12610619469	37.6297590522632	79.1185966187582	0	104443	231.068584070796	217.436612060819	317.071130144972	0	NaN	NaN	NaN	NaN	NaN	387.341959693297	0.975704679865417	34.6904059112018	12.8395801327901	10.7725504380043	2.99871526770625	0.0105459177971131	0.00457681955569924	1	1.00163984645064	3161.81412471185	1	16035.5353982301	1	1	1	1	2019-05-15T17:29:59.224	NG_ecoli_LTEE_151_DM25	-0	-0	161.825	DIA_100X_EMPTY_1x1_100ms	943970b2-466c-4ee7-88f7-dae32612d0ec	EPI_100X_YFP_1x1_200ms_25sola	EPI_100X_RFP_1x1_200ms_25sola
152	35	12.0276325149018	421	48.913954071675	599.598574821853	1962.26840855107	617237	1466.12114014252	37.6297590522632	79.1185966187582	1	111383	264.567695961995	217.436612060819	317.071130144972	0	NaN	NaN	NaN	NaN	NaN	378.182275024347	0.967722881823194	34.1991470784689	12.4529999769952	10.6795403022473	2.91619576453704	0.0201115594747636	0.0124076359053475	0	1.01173873463325	3063.44631748907	1	17089.8764845606	1	1	1	1	2019-05-15T17:29:59.224	NG_ecoli_LTEE_151_DM25	-0	-0	161.825	DIA_100X_EMPTY_1x1_100ms	3534cbfa-5225-4f79-9549-ffc3a2ce5f87	EPI_100X_YFP_1x1_200ms_25sola	EPI_100X_RFP_1x1_200ms_25sola
153	45	13.7479381722615	619	49.4413840253634	601.804523424879	910.407108239095	714313	1153.97899838449	37.6297590522632	79.1185966187582	3	172575	278.796445880452	217.436612060819	317.071130144972	0	NaN	NaN	NaN	NaN	NaN	509.940039593522	0.937016846552892	43.611408972267	13.8592416835883	11.4613968359925	2.66400762117188	0.00968951814947425	0.00436124658645003	1	1.00132941411075	4499.5087276364	0	15834.9806138934	1	1	1	1	2019-05-15T17:29:59.224	NG_ecoli_LTEE_151_DM25	-0	-0	161.825	DIA_100X_EMPTY_1x1_100ms	c65948a1-3719-4cb6-8a08-b8bb6ee504ae	EPI_100X_YFP_1x1_200ms_25sola	EPI_100X_RFP_1x1_200ms_25sola
154	34	12.8538811860275	437	47.5404121130202	602.798627002288	1667.43707093822	556061	1272.45080091533	37.6297590522632	79.1185966187582	0	122071	279.338672768879	217.436612060819	317.071130144972	0	NaN	NaN	NaN	NaN	NaN	374.819168799972	0.983950964047015	33.3144081122494	12.8942443672094	10.8822564864605	3.03540650182364	0.0203522927028164	0.00808235229311151	1	1.00356273975136	3098.55991606612	1	16256.0869565217	1	1	1	1	2019-05-15T17:29:59.224	NG_ecoli_LTEE_151_DM25	-0	-0	161.825	DIA_100X_EMPTY_1x1_100ms	5ad5ecd8-02ad-4a7f-952a-888ad1e16aca	EPI_100X_YFP_1x1_200ms_25sola	EPI_100X_RFP_1x1_200ms_25sola
155	24	11.248575970926	270	36.548734688288	609.203703703704	148.388888888889	246607	913.359259259259	37.6297590522632	79.1185966187582	0	55336	204.948148148148	217.436612060819	317.071130144972	0	NaN	NaN	NaN	NaN	NaN	244.795805329606	0.998652046265762	22.9659498589494	12.533689214934	10.2158462827856	3.28270976962719	0.0105916517163498	0.00521508671278019	1	1.00100436018681	1882.4480191381	0	15661.4037037037	1	1	1	1	2019-05-15T17:29:59.224	NG_ecoli_LTEE_151_DM25	-0	-0	161.825	DIA_100X_EMPTY_1x1_100ms	ec82ed8b-e6bd-4c87-b987-7b7290d75626	EPI_100X_YFP_1x1_200ms_25sola	EPI_100X_RFP_1x1_200ms_25sola
156	19	10.8008953791488	205	-49.9908857053014	608.258536585366	1802.65365853659	278434	1358.21463414634	37.6297590522632	79.1185966187582	2	1179332	5752.83902439024	217.436612060819	317.071130144972	1	NaN	NaN	NaN	NaN	NaN	205.258407587271	0.99987902378605	16.729694370875	15.4259474091159	11.731360369892	4.25253424620422	0.00448424006607339	0.00259673339785051	0	1.00012295001861	1808.31731247618	2	15844.6341463415	1	1	1	1	2019-05-15T17:29:59.224	NG_ecoli_LTEE_151_DM25	-0	-0	161.825	DIA_100X_EMPTY_1x1_100ms	68ca0a1b-244f-4338-ba4c-6ebc5e4460fb	EPI_100X_YFP_1x1_200ms_25sola	EPI_100X_RFP_1x1_200ms_25sola
157	16	12.1286896448405	195	-49.9862671212185	609.34358974359	1787.74871794872	289564	1484.94358974359	37.6297590522632	79.1185966187582	1	1437602	7372.31794871795	217.436612060819	317.071130144972	1	NaN	NaN	NaN	NaN	NaN	193.49623301381	0.999854213207914	15.9386885909845	15.394633566438	11.6794516536431	4.22001435838713	0.00121676072970398	0.000657609458530973	1	1.00000729669274	1707.60482553635	2	16411.6615384615	1	1	1	1	2019-05-15T17:29:59.224	NG_ecoli_LTEE_151_DM25	-0	-0	161.825	DIA_100X_EMPTY_1x1_100ms	c8e18d50-1b6e-4a01-be1a-121fccf93073	EPI_100X_YFP_1x1_200ms_25sola	EPI_100X_RFP_1x1_200ms_25sola
158	55	12.5842613862171	693	46.8628481556582	618.380952380952	438.301587301587	539211	778.082251082251	37.6297590522632	79.1185966187582	5	129724	187.191919191919	217.436612060819	317.071130144972	0	NaN	NaN	NaN	NaN	NaN	588.588420940394	0.863656067666556	54.8839415403013	12.8492213620084	10.5031836582177	2.29989425603511	0.0167233235058521	0.00862280755212695	1	1.01551799594594	4755.29094433304	1	16504.0822510823	1	1	1	1	2019-05-15T17:29:59.224	NG_ecoli_LTEE_151_DM25	-0	-0	161.825	DIA_100X_EMPTY_1x1_100ms	8ebfad98-0de3-480a-854a-d9c78b4caaba	EPI_100X_YFP_1x1_200ms_25sola	EPI_100X_RFP_1x1_200ms_25sola
159	16	5.30754093067993	85	-49.9993527588808	614.235294117647	949.176470588235	11701	137.658823529412	37.6297590522632	79.1185966187582	1	363509	4276.57647058824	217.436612060819	317.071130144972	1	NaN	NaN	NaN	NaN	NaN	145.979972175635	0.99640954485273	NaN	NaN	NaN	NaN	NaN	NaN	NaN	NaN	NaN	1	20743.7764705882	1	1	1	1	2019-05-15T17:29:59.224	NG_ecoli_LTEE_151_DM25	-0	-0	161.825	DIA_100X_EMPTY_1x1_100ms	26751b60-4c72-4ed0-b04f-7e146a87d24c	EPI_100X_YFP_1x1_200ms_25sola	EPI_100X_RFP_1x1_200ms_25sola
160	46	12.9481727161438	598	39.333336310792	621.929765886288	1891.4983277592	494696	827.250836120401	37.6297590522632	79.1185966187582	5	139469	233.225752508361	217.436612060819	317.071130144972	0	NaN	NaN	NaN	NaN	NaN	513.819148350625	0.885315612995584	46.4458204980191	12.6129108029883	10.8428496708894	2.37378492006617	0.0251761361843231	0.015548991722267	0	1.03216417043051	4288.67754525908	1	16299.5719063545	1	1	1	1	2019-05-15T17:29:59.224	NG_ecoli_LTEE_151_DM25	-0	-0	161.825	DIA_100X_EMPTY_1x1_100ms	97832ad4-76c4-4717-bf44-3b6ddafe0016	EPI_100X_YFP_1x1_200ms_25sola	EPI_100X_RFP_1x1_200ms_25sola
161	14	9.52013724953086	134	-49.9972352968131	616.186567164179	936.514925373134	23372	174.417910447761	37.6297590522632	79.1185966187582	0	378931	2827.84328358209	217.436612060819	317.071130144972	0	NaN	NaN	NaN	NaN	NaN	147.296508794445	0.99986176325747	14.2254399333844	13.3074641291413	9.82277009340555	3.83314918364405	0.00261504763915343	0.00151384259993084	0	1.00002997250639	1078.01187806753	1	17448.1417910448	1	1	1	1	2019-05-15T17:29:59.224	NG_ecoli_LTEE_151_DM25	-0	-0	161.825	DIA_100X_EMPTY_1x1_100ms	a6489f19-84e3-4a50-8e92-d80b5dde1298	EPI_100X_YFP_1x1_200ms_25sola	EPI_100X_RFP_1x1_200ms_25sola
162	41	12.8233517568106	526	49.4952407344474	625.743346007605	464.039923954373	557425	1059.7433460076	37.6297590522632	79.1185966187582	4	94819	180.264258555133	217.436612060819	317.071130144972	0	NaN	NaN	NaN	NaN	NaN	452.474679466285	0.945120003828146	40.2617959079879	13.6599179528153	11.0376307529974	2.59139406702215	0.00649541211974755	0.00317658010782031	2	1.00026901975054	3852.42991874469	1	16471.3878326996	1	1	1	1	2019-05-15T17:29:59.224	NG_ecoli_LTEE_151_DM25	-0	-0	161.825	DIA_100X_EMPTY_1x1_100ms	b96c2111-6804-4459-9129-524d4fca6cd1	EPI_100X_YFP_1x1_200ms_25sola	EPI_100X_RFP_1x1_200ms_25sola
163	38	12.1051087083511	461	48.8503224176572	621.913232104121	1814.4967462039	275739	598.132321041215	37.6297590522632	79.1185966187582	3	311730	676.203904555315	217.436612060819	317.071130144972	0	NaN	NaN	NaN	NaN	NaN	414.724234021831	0.940981707179382	38.5561489673273	12.8059753463759	10.5423909841232	2.4547043766013	0.0262114120108431	0.0109354714176327	1	1.00385995233041	3365.59433899766	3	17075.6182212581	1	1	1	1	2019-05-15T17:29:59.224	NG_ecoli_LTEE_151_DM25	-0	-0	161.825	DIA_100X_EMPTY_1x1_100ms	94e564ed-2b43-45c0-8473-8424ad808926	EPI_100X_YFP_1x1_200ms_25sola	EPI_100X_RFP_1x1_200ms_25sola
164	37	13.5633368079983	503	48.9586355120753	628.998011928429	689.326043737575	332885	661.799204771372	37.6297590522632	79.1185966187582	2	95002	188.870775347913	217.436612060819	317.071130144972	0	NaN	NaN	NaN	NaN	NaN	417.273173008107	0.973211223589662	35.9343032810416	13.3182841106036	11.4166802591599	2.69885077080581	0.00360476383424713	0.00165779861292353	2	1.00005004793692	3678.56798307532	0	15420.7753479125	1	1	1	1	2019-05-15T17:29:59.224	NG_ecoli_LTEE_151_DM25	-0	-0	161.825	DIA_100X_EMPTY_1x1_100ms	6fabdc17-16d1-4029-858e-09bd2ee546ed	EPI_100X_YFP_1x1_200ms_25sola	EPI_100X_RFP_1x1_200ms_25sola
165	45	13.9916309827757	630	49.5307693891197	639.619047619048	1297.23968253968	626934	995.133333333333	37.6297590522632	79.1185966187582	8	196374	311.704761904762	217.436612060819	317.071130144972	0	NaN	NaN	NaN	NaN	NaN	524.075605875788	0.958710907940018	43.8938387131467	13.6075470158283	11.7660236031088	2.52634811775875	0.00429599032499896	0.00197722610706715	2	1.00034899927753	4772.57624658819	0	15554.9444444444	1	1	1	1	2019-05-15T17:29:59.224	NG_ecoli_LTEE_151_DM25	-0	-0	161.825	DIA_100X_EMPTY_1x1_100ms	feec755d-7c87-4d19-91f7-8fa1985879ed	EPI_100X_YFP_1x1_200ms_25sola	EPI_100X_RFP_1x1_200ms_25sola
166	39	11.7687996791859	459	48.9118057000899	635.516339869281	1911.31590413943	407951	888.782135076253	37.6297590522632	79.1185966187582	4	154192	335.930283224401	217.436612060819	317.071130144972	0	NaN	NaN	NaN	NaN	NaN	406.742519955131	0.958377583757764	38.8567277066968	12.5993693605812	10.1841078413852	2.54931265617541	0.0129270897973845	0.00545573289689239	0	1.00209387914634	3165.20675817858	1	16685.6296296296	1	1	1	1	2019-05-15T17:29:59.224	NG_ecoli_LTEE_151_DM25	-0	-0	161.825	DIA_100X_EMPTY_1x1_100ms	a6f73a04-7824-4f11-b7f2-9dd351e941bd	EPI_100X_YFP_1x1_200ms_25sola	EPI_100X_RFP_1x1_200ms_25sola
167	20	9.70333903434311	195	-19.1128090722403	637.14358974359	1792.37435897436	155042	795.087179487179	37.6297590522632	79.1185966187582	0	82591	423.54358974359	217.436612060819	317.071130144972	0	NaN	NaN	NaN	NaN	NaN	197.748445455856	0.999794989001584	20.0025070004465	12.4269263814318	9.43303470583738	3.36353007896568	0.00891087910265406	0.00459684826730303	0	1.00059845897158	1397.90345097631	1	17134.3179487179	1	1	1	1	2019-05-15T17:29:59.224	NG_ecoli_LTEE_151_DM25	-0	-0	161.825	DIA_100X_EMPTY_1x1_100ms	60bf56e3-742f-437c-96ce-6d130331d03c	EPI_100X_YFP_1x1_200ms_25sola	EPI_100X_RFP_1x1_200ms_25sola
168	58	12.1552458270876	705	39.4210254015953	655.724822695035	1029.09503546099	482618	684.564539007092	37.6297590522632	79.1185966187582	5	141409	200.580141843972	217.436612060819	317.071130144972	0	NaN	NaN	NaN	NaN	NaN	604.758817595384	0.887520979063353	58.6876394457889	12.1034692590798	10.1708858268594	2.05783232187917	0.0233041865275689	0.00802295846532546	3	1.00388259059458	4768.19580414881	1	16448.3858156028	1	1	1	1	2019-05-15T17:29:59.224	NG_ecoli_LTEE_151_DM25	-0	-0	161.825	DIA_100X_EMPTY_1x1_100ms	7ad0e31a-67e6-44f6-948b-757b128f10ef	EPI_100X_YFP_1x1_200ms_25sola	EPI_100X_RFP_1x1_200ms_25sola
169	26	12.0974624464926	315	13.821719192194	652.27619047619	12.3587301587302	402478	1277.70793650794	37.6297590522632	79.1185966187582	1	72696	230.780952380952	217.436612060819	317.071130144972	0	NaN	NaN	NaN	NaN	NaN	NaN	NaN	NaN	NaN	NaN	NaN	NaN	NaN	NaN	NaN	NaN	0	15905.5523809524	1	1	1	1	2019-05-15T17:29:59.224	NG_ecoli_LTEE_151_DM25	-0	-0	161.825	DIA_100X_EMPTY_1x1_100ms	cd64fd71-c457-49b7-a86b-b916cc1aaa54	EPI_100X_YFP_1x1_200ms_25sola	EPI_100X_RFP_1x1_200ms_25sola
170	41	12.3608032136808	507	49.5147797536787	658.244575936884	1499.90927021696	410648	809.956607495069	37.6297590522632	79.1185966187582	4	134675	265.631163708087	217.436612060819	317.071130144972	0	NaN	NaN	NaN	NaN	NaN	501.764740546817	0.961028548226989	42.13348584217	13.8840430769732	11.7048945352231	2.61957054435117	0.0175717998169701	0.00906872042659069	1	1.00241713559144	4533.69481635087	2	17049.9467455621	1	1	1	1	2019-05-15T17:29:59.224	NG_ecoli_LTEE_151_DM25	-0	-0	161.825	DIA_100X_EMPTY_1x1_100ms	f30ae7da-78be-415d-9001-7bdcda5d3fda	EPI_100X_YFP_1x1_200ms_25sola	EPI_100X_RFP_1x1_200ms_25sola
171	34	12.9496481146085	441	43.8042027138973	681.371882086168	1497.46712018141	447403	1014.51927437642	37.6297590522632	79.1185966187582	4	133863	303.544217687075	217.436612060819	317.071130144972	0	NaN	NaN	NaN	NaN	NaN	435.2647930919	0.958584216732369	36.0708448336627	13.8524562751754	11.8069559016421	2.81879909865804	0.0191942080127564	0.00671093361217187	2	1.00151238700977	3949.31775766456	2	18339.0476190476	1	1	1	1	2019-05-15T17:29:59.224	NG_ecoli_LTEE_151_DM25	-0	-0	161.825	DIA_100X_EMPTY_1x1_100ms	24e1f085-bf8a-4f7d-9db4-70382ae5cba4	EPI_100X_YFP_1x1_200ms_25sola	EPI_100X_RFP_1x1_200ms_25sola
172	30	12.9879074378455	391	34.7103559531719	684.644501278772	759.196930946292	750860	1920.35805626598	37.6297590522632	79.1185966187582	0	307473	786.375959079284	217.436612060819	317.071130144972	0	NaN	NaN	NaN	NaN	NaN	341.735216484887	0.977660956548568	31.600689268508	12.3465816726438	10.5316875502913	2.71820246966288	0.0121903214445427	0.00544265253762551	1	1.00110642769165	2752.8488678067	1	15748.4603580563	1	1	1	1	2019-05-15T17:29:59.224	NG_ecoli_LTEE_151_DM25	-0	-0	161.825	DIA_100X_EMPTY_1x1_100ms	fcf7f746-d95d-4986-974d-cbd127cf9f1c	EPI_100X_YFP_1x1_200ms_25sola	EPI_100X_RFP_1x1_200ms_25sola
173	34	14.0960886068924	480	36.981929656842	686.85625	1513.82291666667	433719	903.58125	37.6297590522632	79.1185966187582	2	328709	684.810416666667	217.436612060819	317.071130144972	0	NaN	NaN	NaN	NaN	NaN	462.434122807621	0.974180226540378	36.0117988886505	14.742639566016	12.3169979430416	3.51134107591374	0.0358897483554577	0.0137412871021151	2	1.00628276741234	4290.86089369585	2	17999.4666666667	1	1	1	1	2019-05-15T17:29:59.224	NG_ecoli_LTEE_151_DM25	-0	-0	161.825	DIA_100X_EMPTY_1x1_100ms	47daf4eb-846d-49f4-a854-c5e7e89d6334	EPI_100X_YFP_1x1_200ms_25sola	EPI_100X_RFP_1x1_200ms_25sola
174	34	14.3574955490587	489	48.2417589906985	696.877300613497	952.116564417178	531650	1087.21881390593	37.6297590522632	79.1185966187582	2	128985	263.773006134969	217.436612060819	317.071130144972	0	NaN	NaN	NaN	NaN	NaN	405.494203635	0.981339785245632	32.9352130448189	14.3726947726139	11.9559431562625	3.21754374625525	0.0156721367816502	0.00619955310506343	1	1.00224055090441	3697.58393738264	0	15313.8098159509	1	1	1	1	2019-05-15T17:29:59.224	NG_ecoli_LTEE_151_DM25	-0	-0	161.825	DIA_100X_EMPTY_1x1_100ms	21f3472a-e344-446e-8140-4cd312670a6f	EPI_100X_YFP_1x1_200ms_25sola	EPI_100X_RFP_1x1_200ms_25sola
175	38	12.817114665525	488	49.5291316050173	694.286885245902	1032.1393442623	214577	439.706967213115	37.6297590522632	79.1185966187582	1	94305	193.247950819672	217.436612060819	317.071130144972	0	NaN	NaN	NaN	NaN	NaN	418.723658697642	0.95675404920929	37.512757572992	13.5575554128491	10.8966311474623	2.74936770411802	0.0142761015362884	0.0058003457268377	2	1.00206303396267	3498.27037459314	1	16164.875	1	1	1	1	2019-05-15T17:29:59.224	NG_ecoli_LTEE_151_DM25	-0	-0	161.825	DIA_100X_EMPTY_1x1_100ms	0006db2e-0bd5-4eed-a71f-cefa810180e1	EPI_100X_YFP_1x1_200ms_25sola	EPI_100X_RFP_1x1_200ms_25sola
176	34	12.6582730700642	431	49.1456863314721	700.083526682135	688.208816705336	489137	1134.88863109049	37.6297590522632	79.1185966187582	3	246151	571.116009280742	217.436612060819	317.071130144972	0	NaN	NaN	NaN	NaN	NaN	370.489743538164	0.979879328845439	33.3910693255526	12.6017752611252	10.7328152140811	2.88499869014785	0.00704238170492941	0.00332937143383234	1	1.00032568960286	3020.97765550787	1	16041.8979118329	1	1	1	1	2019-05-15T17:29:59.224	NG_ecoli_LTEE_151_DM25	-0	-0	161.825	DIA_100X_EMPTY_1x1_100ms	1a9fe06e-85bc-4b8b-ac62-85a08c1aff5d	EPI_100X_YFP_1x1_200ms_25sola	EPI_100X_RFP_1x1_200ms_25sola
177	38	14.1843729980099	539	49.2675291164289	695.875695732839	500.805194805195	764624	1418.5974025974	37.6297590522632	79.1185966187582	2	128772	238.909090909091	217.436612060819	317.071130144972	0	NaN	NaN	NaN	NaN	NaN	446.085615569899	0.982289478494469	37.0024846720264	13.7580127902252	11.7506952636916	3.01176733900542	0.00751386580232857	0.00357410288073086	1	1.00068684854604	4012.80352265306	0	15047.6512059369	1	1	1	1	2019-05-15T17:29:59.224	NG_ecoli_LTEE_151_DM25	-0	-0	161.825	DIA_100X_EMPTY_1x1_100ms	6c652e9d-b8a5-4eda-a1de-78eee896197f	EPI_100X_YFP_1x1_200ms_25sola	EPI_100X_RFP_1x1_200ms_25sola
178	53	12.9898582580368	690	48.0119079172694	715.944927536232	164.305797101449	1522997	2207.24202898551	37.6297590522632	79.1185966187582	4	378576	548.660869565217	217.436612060819	317.071130144972	0	NaN	NaN	NaN	NaN	NaN	573.214802759335	0.903504493142038	52.7429321410941	12.8914115981524	10.7102310006703	2.39170695443397	0.0110731370741487	0.00358011801057864	2	1.00152503609391	4751.73078332126	0	15967.9057971014	1	1	1	1	2019-05-15T17:29:59.224	NG_ecoli_LTEE_151_DM25	-0	-0	161.825	DIA_100X_EMPTY_1x1_100ms	2c51914f-67f3-4f0c-84ad-cfc1380649af	EPI_100X_YFP_1x1_200ms_25sola	EPI_100X_RFP_1x1_200ms_25sola
179	64	11.7451589967807	752	38.6846926754007	721.821808510638	1742.49468085106	4051565	5387.71941489362	37.6297590522632	79.1185966187582	0	2006455	2668.15824468085	217.436612060819	317.071130144972	0	NaN	NaN	NaN	NaN	NaN	743.560452957435	0.86344073188085	65.5659228295823	13.5950283896366	11.2013434045198	2.38326765396544	0.0207095342409427	0.00707441695803623	4	1.00385417641679	6461.12708246232	3	18499.4095744681	1	1	1	1	2019-05-15T17:29:59.224	NG_ecoli_LTEE_151_DM25	-0	-0	161.825	DIA_100X_EMPTY_1x1_100ms	59de65c2-bec8-4801-9b52-9b19d828a268	EPI_100X_YFP_1x1_200ms_25sola	EPI_100X_RFP_1x1_200ms_25sola
180	31	11.1471562113098	346	45.7147269036749	710.812138728324	1760.56358381503	118979	343.869942196532	37.6297590522632	79.1185966187582	4	5410351	15636.8526011561	217.436612060819	317.071130144972	2	NaN	NaN	NaN	NaN	NaN	349.119636876755	0.96349183710791	31.8398936282518	13.5692153285268	10.7341981310292	2.8303339101667	0.00707714164988688	0.002776798684171	1	1.00063339782511	2881.38110514443	2	19086.323699422	1	1	1	1	2019-05-15T17:29:59.224	NG_ecoli_LTEE_151_DM25	-0	-0	161.825	DIA_100X_EMPTY_1x1_100ms	3e491431-f88f-40c5-9be0-ce8c77fc405c	EPI_100X_YFP_1x1_200ms_25sola	EPI_100X_RFP_1x1_200ms_25sola
181	33	11.690767187554	386	48.8570431652039	715.593264248705	764.339378238342	734337	1902.4274611399	37.6297590522632	79.1185966187582	0	297794	771.487046632124	217.436612060819	317.071130144972	0	NaN	NaN	NaN	NaN	NaN	337.867669082185	0.982992781971356	32.6175971723858	11.8157232916497	10.0908284273427	2.68797392101827	0.00978727094847195	0.00463101897489367	1	1.00152869441748	2608.52792455854	1	16093.7124352332	1	1	1	1	2019-05-15T17:29:59.224	NG_ecoli_LTEE_151_DM25	-0	-0	161.825	DIA_100X_EMPTY_1x1_100ms	695ac86d-f812-454c-9e0a-7cae2f165be8	EPI_100X_YFP_1x1_200ms_25sola	EPI_100X_RFP_1x1_200ms_25sola
182	32	12.7794839623129	410	43.7213064992296	719.807317073171	1499.67317073171	266956	651.112195121951	37.6297590522632	79.1185966187582	2	104233	254.226829268293	217.436612060819	317.071130144972	0	NaN	NaN	NaN	NaN	NaN	350.310070461474	0.97889730677565	32.2857724472068	12.5390094232522	10.4615614764698	2.94155829801739	0.00978719974043104	0.00610771334875665	1	1.00246737558994	2775.19871566276	0	15936.812195122	1	1	1	1	2019-05-15T17:29:59.224	NG_ecoli_LTEE_151_DM25	-0	-0	161.825	DIA_100X_EMPTY_1x1_100ms	67d3ec90-d1e6-44c7-a527-7f69e072c4dd	EPI_100X_YFP_1x1_200ms_25sola	EPI_100X_RFP_1x1_200ms_25sola
183	36	13.587115304413	490	45.4268659107166	713.714285714286	668.291836734694	235080	479.755102040816	37.6297590522632	79.1185966187582	0	120514	245.94693877551	217.436612060819	317.071130144972	0	NaN	NaN	NaN	NaN	NaN	418.290046466311	0.951711982185832	36.716900682663	13.9230020145415	11.039496572434	2.95719952342033	0.0285002501465053	0.0113346134390226	0	1.01029780237305	3514.42624972635	1	15957.4755102041	1	1	1	1	2019-05-15T17:29:59.224	NG_ecoli_LTEE_151_DM25	-0	-0	161.825	DIA_100X_EMPTY_1x1_100ms	186dcb6b-284b-4717-a95e-54651f7d8860	EPI_100X_YFP_1x1_200ms_25sola	EPI_100X_RFP_1x1_200ms_25sola
184	37	10.3645664453159	387	47.3328124435145	718.865633074935	1717.2480620155	445576	1151.35917312661	37.6297590522632	79.1185966187582	3	189736	490.273901808786	217.436612060819	317.071130144972	0	NaN	NaN	NaN	NaN	NaN	367.331668122273	0.963121514653131	37.3153151158762	11.8645593155321	9.66281405149343	2.37512998846004	0.0091364944990001	0.00325665873842009	2	1.00055473903301	2736.42934559002	2	17645.2506459948	1	1	1	1	2019-05-15T17:29:59.224	NG_ecoli_LTEE_151_DM25	-0	-0	161.825	DIA_100X_EMPTY_1x1_100ms	6f2c9d9d-88a5-48e8-880c-1b264bc9d87c	EPI_100X_YFP_1x1_200ms_25sola	EPI_100X_RFP_1x1_200ms_25sola
185	52	13.3303511661185	694	49.5410859893783	744.443804034582	1950.1613832853	415854	599.21325648415	37.6297590522632	79.1185966187582	2	150780	217.262247838617	217.436612060819	317.071130144972	0	NaN	NaN	NaN	NaN	NaN	577.176399738079	0.942511563953198	51.2944320350467	13.0000460968035	11.0929301030513	2.22415794714957	0.00455697576193034	0.00172714482486553	3	1.00030820568572	4957.38512998035	0	16071.318443804	1	1	1	1	2019-05-15T17:29:59.224	NG_ecoli_LTEE_151_DM25	-0	-0	161.825	DIA_100X_EMPTY_1x1_100ms	58a7d087-3ff1-40d6-a5da-fa84e65362bb	EPI_100X_YFP_1x1_200ms_25sola	EPI_100X_RFP_1x1_200ms_25sola
186	54	11.5926616174455	626	40.8031683061927	734.439297124601	1696.24760383387	925474	1478.39297124601	37.6297590522632	79.1185966187582	0	291463	465.595846645367	217.436612060819	317.071130144972	0	NaN	NaN	NaN	NaN	NaN	565.105210230445	0.898586059599467	54.0348499696657	12.6615178659035	10.2849962236362	2.31127759296103	0.00928825186875042	0.00508892436632687	2	1.00131999418274	4489.23256326888	1	17362.4392971246	1	1	1	1	2019-05-15T17:29:59.224	NG_ecoli_LTEE_151_DM25	-0	-0	161.825	DIA_100X_EMPTY_1x1_100ms	cf7e01b9-052e-48d0-8021-fa773a2e7956	EPI_100X_YFP_1x1_200ms_25sola	EPI_100X_RFP_1x1_200ms_25sola
187	60	13.5483674173008	813	48.3379239365477	740.869618696187	1306.64944649446	743239	914.193111931119	37.6297590522632	79.1185966187582	7	165361	203.39606396064	217.436612060819	317.071130144972	0	NaN	NaN	NaN	NaN	NaN	669.618704516697	0.918710237812364	58.6461637384375	13.4998178394712	11.2535408619676	2.21969874798785	0.00754173020573343	0.00375579483497174	2	1.00214493681889	5833.21352881825	0	15777.0024600246	1	1	1	1	2019-05-15T17:29:59.224	NG_ecoli_LTEE_151_DM25	-0	-0	161.825	DIA_100X_EMPTY_1x1_100ms	848c478c-af67-4877-ad8c-6ec7f35cd4be	EPI_100X_YFP_1x1_200ms_25sola	EPI_100X_RFP_1x1_200ms_25sola
188	31	12.2997600779093	382	45.331106500301	743.989528795812	1751.29581151832	506664	1326.34554973822	37.6297590522632	79.1185966187582	0	792396	2074.33507853403	217.436612060819	317.071130144972	2	NaN	NaN	NaN	NaN	NaN	355.181233378867	0.977150607370355	30.8456903207503	13.5763666244004	11.2658049646616	3.05890061457202	0.00293993161615823	0.00133184062407348	1	1.0000943545432	3074.74307650074	2	16954.3534031414	1	1	1	1	2019-05-15T17:29:59.224	NG_ecoli_LTEE_151_DM25	-0	-0	161.825	DIA_100X_EMPTY_1x1_100ms	5e76b238-d5f0-4fdb-96d0-e7af92db62ea	EPI_100X_YFP_1x1_200ms_25sola	EPI_100X_RFP_1x1_200ms_25sola
189	50	12.8549397181561	649	49.6114231792832	770.231124807396	1050.1155624037	742564	1144.16640986133	37.6297590522632	79.1185966187582	3	122972	189.479198767334	217.436612060819	317.071130144972	0	NaN	NaN	NaN	NaN	NaN	538.730456710985	0.929121210701269	49.5099538720285	12.5399171145808	10.5846492033701	2.46241543198169	0.024433521616879	0.00674307517235749	2	1.00138843086174	4356.47615684468	1	15843.7781201849	1	1	1	1	2019-05-15T17:29:59.224	NG_ecoli_LTEE_151_DM25	-0	-0	161.825	DIA_100X_EMPTY_1x1_100ms	cb8014b9-3dae-449b-b7d2-2d7dca752590	EPI_100X_YFP_1x1_200ms_25sola	EPI_100X_RFP_1x1_200ms_25sola
190	33	13.8737929847227	458	48.3907193481608	760.310043668122	168.39519650655	326973	713.914847161572	37.6297590522632	79.1185966187582	2	109735	239.596069868996	217.436612060819	317.071130144972	0	NaN	NaN	NaN	NaN	NaN	375.300704343509	0.996303512249155	31.1320776906598	13.8034477765358	11.7200598707177	3.30502982193448	0.00241806088725288	0.00124862495898723	1	1.00003350855181	3358.59507966975	0	15418.5283842795	1	1	1	1	2019-05-15T17:29:59.224	NG_ecoli_LTEE_151_DM25	-0	-0	161.825	DIA_100X_EMPTY_1x1_100ms	d3e816b3-5c7f-46e2-ae7b-09caeeb1ed6b	EPI_100X_YFP_1x1_200ms_25sola	EPI_100X_RFP_1x1_200ms_25sola
191	20	9.24750586619906	186	-49.1995333671668	760.790322580645	59.0913978494624	63489	341.338709677419	37.6297590522632	79.1185966187582	0	51471	276.725806451613	217.436612060819	317.071130144972	0	NaN	NaN	NaN	NaN	NaN	192.300762449613	0.999688626336223	18.8466231198951	12.8646380561284	9.72937666247799	3.47806089000221	0.0223874938846595	0.0120249040198201	0	1.00356755947961	1401.17848863259	1	16681.3709677419	1	1	1	1	2019-05-15T17:29:59.224	NG_ecoli_LTEE_151_DM25	-0	-0	161.825	DIA_100X_EMPTY_1x1_100ms	c3c06213-48eb-41a5-a197-62c5bebeb827	EPI_100X_YFP_1x1_200ms_25sola	EPI_100X_RFP_1x1_200ms_25sola
192	36	12.7765073077826	460	49.3090794892647	771.373913043478	683.25652173913	283742	616.830434782609	37.6297590522632	79.1185966187582	3	88211	191.763043478261	217.436612060819	317.071130144972	0	NaN	NaN	NaN	NaN	NaN	390.91799083073	0.970260778847642	35.1294332330373	13.0003358307058	10.8774701542139	2.73640450564805	0.0197828591907419	0.0100192341307249	0	1.00775167984765	3264.50114398523	0	15941.4130434783	1	1	1	1	2019-05-15T17:29:59.224	NG_ecoli_LTEE_151_DM25	-0	-0	161.825	DIA_100X_EMPTY_1x1_100ms	8e5829a9-6dc3-4ce6-85d8-ae916124abb6	EPI_100X_YFP_1x1_200ms_25sola	EPI_100X_RFP_1x1_200ms_25sola
193	34	11.5524712738828	393	45.2644714729037	772.424936386768	1661.73536895674	383114	974.844783715013	37.6297590522632	79.1185966187582	1	128102	325.959287531807	217.436612060819	317.071130144972	0	NaN	NaN	NaN	NaN	NaN	363.227491869878	0.976479460363659	34.6646133401146	12.2147792869928	10.2481323541106	2.56165953784388	0.0219055075872496	0.00852076213430535	2	1.00516504817855	2859.33929711019	2	16550.3435114504	1	1	1	1	2019-05-15T17:29:59.224	NG_ecoli_LTEE_151_DM25	-0	-0	161.825	DIA_100X_EMPTY_1x1_100ms	d918c502-bc04-4b89-87ba-691947a8e6b1	EPI_100X_YFP_1x1_200ms_25sola	EPI_100X_RFP_1x1_200ms_25sola
194	36	12.3602849675236	445	49.0917115101983	775.042696629214	1024.17078651685	278354	625.514606741573	37.6297590522632	79.1185966187582	1	174977	393.206741573034	217.436612060819	317.071130144972	0	NaN	NaN	NaN	NaN	NaN	384.991577795344	0.972706508126767	35.7097717534693	12.8246939928249	10.5504467937151	2.63543879705148	0.00811533105160559	0.00385481069651722	1	1.00044267000682	3121.89763707768	1	16248.6808988764	1	1	1	1	2019-05-15T17:29:59.224	NG_ecoli_LTEE_151_DM25	-0	-0	161.825	DIA_100X_EMPTY_1x1_100ms	d6230845-95a7-468c-a06b-5672a390dfb7	EPI_100X_YFP_1x1_200ms_25sola	EPI_100X_RFP_1x1_200ms_25sola
195	45	13.3109603506265	599	49.5121932562695	777.357262103506	52.7078464106845	345689	577.110183639399	37.6297590522632	79.1185966187582	0	163703	273.293823038397	217.436612060819	317.071130144972	0	NaN	NaN	NaN	NaN	NaN	516.743532616533	0.881754059576021	44.9617058509164	18.0043009464368	11.2872765783768	4.16094635436069	0.0118617171335165	0.00462048659863107	2	1.00057737058968	4498.94822549472	2	15104.0968280467	1	1	1	1	2019-05-15T17:29:59.224	NG_ecoli_LTEE_151_DM25	-0	-0	161.825	DIA_100X_EMPTY_1x1_100ms	2b36f959-8c7a-4437-9940-32310946c6ea	EPI_100X_YFP_1x1_200ms_25sola	EPI_100X_RFP_1x1_200ms_25sola
196	37	14.045814503742	520	48.8176955964556	779.805769230769	513.276923076923	42611	81.9442307692308	37.6297590522632	79.1185966187582	0	21894398	42104.6115384615	217.436612060819	317.071130144972	6	NaN	NaN	NaN	NaN	NaN	417.295393279207	0.88800202615945	36.0743956554471	14.4476027046523	11.1094270777274	3.23310716337681	0.0464955333802063	0.0166506965703975	2	1.02641076345847	3496.81189464164	0	16567.2192307692	1	1	1	1	2019-05-15T17:29:59.224	NG_ecoli_LTEE_151_DM25	-0	-0	161.825	DIA_100X_EMPTY_1x1_100ms	f0ed7c55-05cc-48e3-b9dd-b9a2a6ec8ca4	EPI_100X_YFP_1x1_200ms_25sola	EPI_100X_RFP_1x1_200ms_25sola
197	34	12.1230632074264	413	48.7353896378973	780.583535108959	1628.74818401937	413199	1000.4818401937	37.6297590522632	79.1185966187582	4	136927	331.542372881356	217.436612060819	317.071130144972	0	NaN	NaN	NaN	NaN	NaN	364.272582871635	0.988290291950435	33.6108743230777	12.603037299883	10.5649167787067	2.82840693540011	0.00549784038868464	0.00313408438561215	0	1.0005264823588	2946.46883666355	1	16365.7966101695	1	1	1	1	2019-05-15T17:29:59.224	NG_ecoli_LTEE_151_DM25	-0	-0	161.825	DIA_100X_EMPTY_1x1_100ms	b8cb6d5f-6080-4d14-99ac-6e8200adc525	EPI_100X_YFP_1x1_200ms_25sola	EPI_100X_RFP_1x1_200ms_25sola
198	37	13.2026026664742	489	49.4232669311886	786.114519427403	656.0081799591	307518	628.871165644172	37.6297590522632	79.1185966187582	3	95660	195.623721881391	217.436612060819	317.071130144972	0	NaN	NaN	NaN	NaN	NaN	409.162819153715	0.988148562504856	35.5879283029715	13.0756626785076	11.2250889516199	2.86891351896585	0.0119557022582522	0.00538395090032282	1	1.00095394356141	3521.86067049213	0	15550.0899795501	1	1	1	1	2019-05-15T17:29:59.224	NG_ecoli_LTEE_151_DM25	-0	-0	161.825	DIA_100X_EMPTY_1x1_100ms	be50f56a-dbaf-4f85-b04c-7491757cd04f	EPI_100X_YFP_1x1_200ms_25sola	EPI_100X_RFP_1x1_200ms_25sola
199	57	12.8417110447882	732	48.9879882931078	805.040983606557	1652.25409836066	794428	1085.28415300546	37.6297590522632	79.1185966187582	6	196537	268.493169398907	217.436612060819	317.071130144972	0	NaN	NaN	NaN	NaN	NaN	620.171950571004	0.908821771458097	56.7571302972052	12.9620475626851	10.6439025464832	2.40939984560291	0.035892066851945	0.0130859409121305	1	1.0136119998944	5050.24083839196	1	16514.9262295082	1	1	1	1	2019-05-15T17:29:59.224	NG_ecoli_LTEE_151_DM25	-0	-0	161.825	DIA_100X_EMPTY_1x1_100ms	b9b9f04e-6914-42e1-8990-a6663ce6202d	EPI_100X_YFP_1x1_200ms_25sola	EPI_100X_RFP_1x1_200ms_25sola
200	18	10.4238388725219	188	-48.6647992409587	793.755319148936	47.3563829787234	89896	478.170212765957	37.6297590522632	79.1185966187582	0	62482	332.351063829787	217.436612060819	317.071130144972	0	NaN	NaN	NaN	NaN	NaN	194.122250341754	0.999765609917259	17.9784992256238	13.3419897608902	10.2913530268895	3.62159819239167	0.0114684481260568	0.00597985515098411	1	1.00078867676108	1495.50637759246	1	16741.5212765957	1	1	1	1	2019-05-15T17:29:59.224	NG_ecoli_LTEE_151_DM25	-0	-0	161.825	DIA_100X_EMPTY_1x1_100ms	8941fa58-3caf-4da7-bf6b-287ac820a201	EPI_100X_YFP_1x1_200ms_25sola	EPI_100X_RFP_1x1_200ms_25sola
201	50	13.7214702135123	687	49.2561994425541	801.167394468705	451.455604075691	433927	631.625909752547	37.6297590522632	79.1185966187582	3	212914	309.918486171761	217.436612060819	317.071130144972	0	NaN	NaN	NaN	NaN	NaN	560.09808455508	0.947322223945095	49.3150128157282	13.2019226928986	11.1982809597451	2.36567825520484	0.00822716070433187	0.00348773966478	2	1.00073800042227	4857.04079038538	0	15600.1484716157	1	1	1	1	2019-05-15T17:29:59.224	NG_ecoli_LTEE_151_DM25	-0	-0	161.825	DIA_100X_EMPTY_1x1_100ms	6f845965-0190-4236-ad47-e2607d94b7d5	EPI_100X_YFP_1x1_200ms_25sola	EPI_100X_RFP_1x1_200ms_25sola
202	51	12.8533727675521	656	49.2198144552693	819.990853658537	191.044207317073	720878	1098.8993902439	37.6297590522632	79.1185966187582	6	275759	420.364329268293	217.436612060819	317.071130144972	0	NaN	NaN	NaN	NaN	NaN	558.398067031659	0.91529921514843	50.5836942102329	12.9635562202585	10.8478401485898	2.33255923304456	0.0108561073071367	0.00561452872957711	2	1.00417727636688	4675.05773476436	1	16409.25	1	1	1	1	2019-05-15T17:29:59.224	NG_ecoli_LTEE_151_DM25	-0	-0	161.825	DIA_100X_EMPTY_1x1_100ms	85599994-645f-4854-b385-0809b29abc72	EPI_100X_YFP_1x1_200ms_25sola	EPI_100X_RFP_1x1_200ms_25sola
203	38	12.5644295651451	478	48.9529635112985	830.269874476987	891.953974895397	270847	566.625523012552	37.6297590522632	79.1185966187582	0	152802	319.669456066946	217.436612060819	317.071130144972	0	NaN	NaN	NaN	NaN	NaN	422.302094921859	0.954700470641196	37.6870831137732	13.3196042460303	10.9650641761273	2.64864702444609	0.0020564248266938	0.000829673164488404	3	1.00001943606469	3558.80967448563	1	16416.2489539749	1	1	1	1	2019-05-15T17:29:59.224	NG_ecoli_LTEE_151_DM25	-0	-0	161.825	DIA_100X_EMPTY_1x1_100ms	eebdb28c-db98-4c84-8543-73ee2e6c7a8f	EPI_100X_YFP_1x1_200ms_25sola	EPI_100X_RFP_1x1_200ms_25sola
204	37	12.7498757947527	472	49.0257399464125	838.262711864407	878.830508474576	282059	597.582627118644	37.6297590522632	79.1185966187582	1	108935	230.794491525424	217.436612060819	317.071130144972	0	NaN	NaN	NaN	NaN	NaN	415.36360806154	0.969845519878331	36.5054219514265	13.3164030764387	11.113170372589	2.73637842155717	0.0177186297764614	0.00801156562564681	0	1.00467959452369	3540.97775839028	1	16566.7203389831	1	1	1	1	2019-05-15T17:29:59.224	NG_ecoli_LTEE_151_DM25	-0	-0	161.825	DIA_100X_EMPTY_1x1_100ms	2130ad18-fc11-44d4-afb6-4e500dda6d14	EPI_100X_YFP_1x1_200ms_25sola	EPI_100X_RFP_1x1_200ms_25sola
205	48	13.5635477211154	651	49.453553610395	842.966205837174	162.807987711214	727673	1117.77726574501	37.6297590522632	79.1185966187582	7	325207	499.549923195084	217.436612060819	317.071130144972	0	NaN	NaN	NaN	NaN	NaN	537.919414499215	0.909081705697865	46.2132225776007	14.6498661194156	11.3051627840312	2.79933589787822	0.0301588506628289	0.00730774516851093	3	1.00271394324871	4638.84408554405	1	16267.2150537634	1	1	1	1	2019-05-15T17:29:59.224	NG_ecoli_LTEE_151_DM25	-0	-0	161.825	DIA_100X_EMPTY_1x1_100ms	669b81c0-03de-4fee-b641-d886fff49ff7	EPI_100X_YFP_1x1_200ms_25sola	EPI_100X_RFP_1x1_200ms_25sola
206	33	12.8476017280402	425	47.4222729310726	845.651764705882	284.444705882353	377859	889.08	37.6297590522632	79.1185966187582	2	91894	216.221176470588	217.436612060819	317.071130144972	0	NaN	NaN	NaN	NaN	NaN	356.493233111804	0.961086134824551	31.4449047447869	12.9955107372132	10.9668993318901	2.95551430338882	0.00598032351727445	0.00292961453347399	2	1.00040071762915	2970.35173049332	0	15620.5529411765	1	1	1	1	2019-05-15T17:29:59.224	NG_ecoli_LTEE_151_DM25	-0	-0	161.825	DIA_100X_EMPTY_1x1_100ms	0c500d45-ae29-4a38-acb0-bd7a76610fd5	EPI_100X_YFP_1x1_200ms_25sola	EPI_100X_RFP_1x1_200ms_25sola
207	33	12.4667737088213	412	49.6809954346706	852.876213592233	666.621359223301	30699	74.5121359223301	37.6297590522632	79.1185966187582	0	6435427	15619.9684466019	217.436612060819	317.071130144972	1	NaN	NaN	NaN	NaN	NaN	375.751740577728	0.976146111735387	33.0558253666997	12.9884300792099	11.0781038517112	2.85536371996934	0.0154785825517901	0.00650545986272535	1	1.00234587413506	3186.16858382567	0	17980.8446601942	1	1	1	1	2019-05-15T17:29:59.224	NG_ecoli_LTEE_151_DM25	-0	-0	161.825	DIA_100X_EMPTY_1x1_100ms	cef13538-885c-4c94-bafa-052cb2664a20	EPI_100X_YFP_1x1_200ms_25sola	EPI_100X_RFP_1x1_200ms_25sola
208	35	12.8527547274884	451	47.3529841919594	857.70288248337	1550.05099778271	320361	710.334811529934	37.6297590522632	79.1185966187582	4	91548	202.988913525499	217.436612060819	317.071130144972	0	NaN	NaN	NaN	NaN	NaN	381.233125578582	0.972141952905734	35.0116816298848	12.8608781095529	10.5858222558941	2.74077394304626	0.00243400647925598	0.000758196525916295	1	1.00001907161247	3081.42816059036	0	16020.5609756098	1	1	1	1	2019-05-15T17:29:59.224	NG_ecoli_LTEE_151_DM25	-0	-0	161.825	DIA_100X_EMPTY_1x1_100ms	f0e2d4c8-893c-44e1-8ea8-547da188fe8a	EPI_100X_YFP_1x1_200ms_25sola	EPI_100X_RFP_1x1_200ms_25sola
209	40	13.6632459804262	548	48.6504157223132	857.509124087591	100.571167883212	1014533	1851.33759124088	37.6297590522632	79.1185966187582	1	141010	257.317518248175	217.436612060819	317.071130144972	0	NaN	NaN	NaN	NaN	NaN	455.68091691962	0.946036562471291	39.635124801453	13.725011137771	11.2665640998755	2.68061335885	0.014294518752562	0.00778741642129114	1	1.00153303380983	3951.41910403528	0	15662.2791970803	1	1	1	1	2019-05-15T17:29:59.224	NG_ecoli_LTEE_151_DM25	-0	-0	161.825	DIA_100X_EMPTY_1x1_100ms	6053789a-3744-4181-89c0-3dec5db9dc79	EPI_100X_YFP_1x1_200ms_25sola	EPI_100X_RFP_1x1_200ms_25sola
210	45	13.0926101950676	590	48.9758770652663	883.503389830508	209.025423728814	606940	1028.71186440678	37.6297590522632	79.1185966187582	4	136597	231.520338983051	217.436612060819	317.071130144972	0	NaN	NaN	NaN	NaN	NaN	494.391523434034	0.953871897962595	45.3680750409386	12.6875666058191	10.642019825643	2.46016123664013	0.0172574821619277	0.00527292518883294	2	1.00258871599772	4035.41646195714	1	16066.2728813559	1	1	1	1	2019-05-15T17:29:59.224	NG_ecoli_LTEE_151_DM25	-0	-0	161.825	DIA_100X_EMPTY_1x1_100ms	5183bcab-0fbc-46dc-952c-d054f1bc9b06	EPI_100X_YFP_1x1_200ms_25sola	EPI_100X_RFP_1x1_200ms_25sola
211	39	13.2198822914642	516	49.5825821734805	877.058139534884	1900.21317829457	513704	995.550387596899	37.6297590522632	79.1185966187582	4	642990	1246.10465116279	217.436612060819	317.071130144972	2	NaN	NaN	NaN	NaN	NaN	435.60007541056	0.969074684882587	37.1033241394834	13.4203999435427	11.4750912146911	2.8085222368677	0.00732293279584317	0.00308899042005182	2	1.00039992174851	3837.20493712778	0	15944.1298449612	1	1	1	1	2019-05-15T17:29:59.224	NG_ecoli_LTEE_151_DM25	-0	-0	161.825	DIA_100X_EMPTY_1x1_100ms	53efb5fc-64fc-4fdb-9bdb-5b070cfb8122	EPI_100X_YFP_1x1_200ms_25sola	EPI_100X_RFP_1x1_200ms_25sola
212	34	11.077560340248	377	48.7122045191702	892.445623342175	244.366047745358	245250	650.53050397878	37.6297590522632	79.1185966187582	3	495190	1313.50132625995	217.436612060819	317.071130144972	2	NaN	NaN	NaN	NaN	NaN	335.892946556312	0.980263294100936	32.2940698110049	12.2823504390033	10.1736409214455	2.6383180015659	0.0074799015634447	0.00328462179721698	0	1.00076164765419	2625.21859274788	1	16569.5941644562	1	1	1	1	2019-05-15T17:29:59.224	NG_ecoli_LTEE_151_DM25	-0	-0	161.825	DIA_100X_EMPTY_1x1_100ms	7e4d8647-d1d8-4550-9d30-705937024ebf	EPI_100X_YFP_1x1_200ms_25sola	EPI_100X_RFP_1x1_200ms_25sola
213	42	12.690369011935	533	48.753447832741	895.673545966229	602.193245778612	336840	631.969981238274	37.6297590522632	79.1185966187582	3	109602	205.632270168856	217.436612060819	317.071130144972	0	NaN	NaN	NaN	NaN	NaN	444.643032761463	0.940934157401793	41.2268088200796	12.3117383231486	10.592309694952	2.34735671573263	0.0146672210312503	0.00751101798589809	1	1.00268405426259	3632.87906469287	0	16209.1313320826	1	1	1	1	2019-05-15T17:29:59.224	NG_ecoli_LTEE_151_DM25	-0	-0	161.825	DIA_100X_EMPTY_1x1_100ms	834793c4-e9cd-4c92-bcac-c305cb4402a5	EPI_100X_YFP_1x1_200ms_25sola	EPI_100X_RFP_1x1_200ms_25sola
214	28	12.163177999587	341	44.0794118185885	907.967741935484	651.885630498534	193793	568.307917888563	37.6297590522632	79.1185966187582	2	75636	221.806451612903	217.436612060819	317.071130144972	0	NaN	NaN	NaN	NaN	NaN	297.09423439989	0.985083396335115	27.1997665975103	12.497023119394	10.6121779437315	2.92874111917419	0.0130560681985335	0.00694966435767316	1	1.00245849300328	2405.82540070023	0	15993.9296187683	1	1	1	1	2019-05-15T17:29:59.224	NG_ecoli_LTEE_151_DM25	-0	-0	161.825	DIA_100X_EMPTY_1x1_100ms	7894c031-4a8c-4f9c-9565-0f9f864585c3	EPI_100X_YFP_1x1_200ms_25sola	EPI_100X_RFP_1x1_200ms_25sola
215	27	10.7363575404571	291	31.4109412048722	910.958762886598	220.412371134021	254981	876.223367697595	37.6297590522632	79.1185966187582	3	410228	1409.71821305842	217.436612060819	317.071130144972	2	NaN	NaN	NaN	NaN	NaN	280.40694939827	0.980587972334807	27.8831936705107	12.3517332693406	9.69904382344436	2.88900642355633	0.012315972416091	0.00507302625598897	2	1.00077050866257	2060.10919188721	2	17653.1065292096	1	1	1	1	2019-05-15T17:29:59.224	NG_ecoli_LTEE_151_DM25	-0	-0	161.825	DIA_100X_EMPTY_1x1_100ms	8beee737-1624-47d5-9f40-5bfc59b1a03a	EPI_100X_YFP_1x1_200ms_25sola	EPI_100X_RFP_1x1_200ms_25sola
216	26	12.3656183850527	322	40.7177341513097	915.791925465839	1485.5900621118	30147	93.6242236024845	37.6297590522632	79.1185966187582	0	8379454	26023.149068323	217.436612060819	317.071130144972	2	NaN	NaN	NaN	NaN	NaN	275.52446973435	0.99059902278678	24.3546079419444	13.5294930523146	10.8283151154781	3.48546832475947	0.0424464609600445	0.0226323559299212	0	1.0217243321083	2242.81160975897	0	18579.1335403727	1	1	1	1	2019-05-15T17:29:59.224	NG_ecoli_LTEE_151_DM25	-0	-0	161.825	DIA_100X_EMPTY_1x1_100ms	e4b37627-246e-4f5b-9241-d6f40d668324	EPI_100X_YFP_1x1_200ms_25sola	EPI_100X_RFP_1x1_200ms_25sola
217	28	12.9381518107456	362	44.7118488089856	921.256906077348	694.187845303867	137301	379.28453038674	37.6297590522632	79.1185966187582	0	67985	187.803867403315	217.436612060819	317.071130144972	0	NaN	NaN	NaN	NaN	NaN	310.156381078128	0.996544956462187	27.7312838299585	12.7846583245471	10.8805591225807	3.06708620354314	0.0041321036710669	0.00140025524912818	1	1.00005463700195	2578.47119162633	1	15774.135359116	1	1	1	1	2019-05-15T17:29:59.224	NG_ecoli_LTEE_151_DM25	-0	-0	161.825	DIA_100X_EMPTY_1x1_100ms	79248455-7a2f-4572-963a-c481bbce47ac	EPI_100X_YFP_1x1_200ms_25sola	EPI_100X_RFP_1x1_200ms_25sola
218	40	11.8499617548493	474	49.5432221188215	917.845991561181	1078.0611814346	250262	527.978902953586	37.6297590522632	79.1185966187582	4	228766	482.628691983122	217.436612060819	317.071130144972	0	NaN	NaN	NaN	NaN	NaN	410.893416551726	0.961830058906367	39.2018341116457	12.0846570225027	10.273342222539	2.3931338370551	0.00975661509537596	0.00384215929195214	2	1.00151173254156	3249.52422396262	0	16179.7594936709	1	1	1	1	2019-05-15T17:29:59.224	NG_ecoli_LTEE_151_DM25	-0	-0	161.825	DIA_100X_EMPTY_1x1_100ms	c0a9caf8-ef83-4c6e-b3e3-cc4432f2fd53	EPI_100X_YFP_1x1_200ms_25sola	EPI_100X_RFP_1x1_200ms_25sola
219	23	11.6878120062468	270	-11.6340839535073	925.155555555556	1525.55925925926	183378	679.177777777778	37.6297590522632	79.1185966187582	1	171057	633.544444444444	217.436612060819	317.071130144972	0	NaN	NaN	NaN	NaN	NaN	251.390776327693	0.996796320008241	23.5389046480575	12.5417330617661	10.352285438701	3.13281888378467	0.0248061994950237	0.0115444290408363	1	1.00499096703325	1981.29255309548	1	16003.7185185185	1	1	1	1	2019-05-15T17:29:59.224	NG_ecoli_LTEE_151_DM25	-0	-0	161.825	DIA_100X_EMPTY_1x1_100ms	5b271755-63d9-4855-875b-85f78bcfa641	EPI_100X_YFP_1x1_200ms_25sola	EPI_100X_RFP_1x1_200ms_25sola
220	36	10.0260987259634	361	47.1209227087604	933.498614958449	1739.74238227147	320425	887.603878116343	37.6297590522632	79.1185966187582	3	106931	296.207756232687	217.436612060819	317.071130144972	0	NaN	NaN	NaN	NaN	NaN	395.431350015195	0.954232656254546	36.0096175565629	13.6545468571255	10.7040459210573	2.81414617072534	0.0102969761710645	0.00325077316009094	3	1.00069319838564	3240.44248457922	2	18668.243767313	1	1	1	1	2019-05-15T17:29:59.224	NG_ecoli_LTEE_151_DM25	-0	-0	161.825	DIA_100X_EMPTY_1x1_100ms	2bc0f99d-9419-4f3a-9d96-1542a204247c	EPI_100X_YFP_1x1_200ms_25sola	EPI_100X_RFP_1x1_200ms_25sola
221	50	11.9838700608302	600	47.0528520497978	948.478333333333	221.166666666667	807159	1345.265	37.6297590522632	79.1185966187582	2	277873	463.121666666667	217.436612060819	317.071130144972	0	NaN	NaN	NaN	NaN	NaN	527.952162599128	0.905190633770996	50.490334430668	12.3560511244078	10.1743373429593	2.442507916817	0.0164960620072811	0.0074880590300556	2	1.00498530078864	4104.97385045545	1	16584.4866666667	1	1	1	1	2019-05-15T17:29:59.224	NG_ecoli_LTEE_151_DM25	-0	-0	161.825	DIA_100X_EMPTY_1x1_100ms	be99596a-df2a-47a6-a2cd-ad3eb0617b52	EPI_100X_YFP_1x1_200ms_25sola	EPI_100X_RFP_1x1_200ms_25sola
222	57	12.2166726698552	697	38.6827168071718	957.994261119082	706.383070301291	748913	1074.4806312769	37.6297590522632	79.1185966187582	6	137468	197.228120516499	217.436612060819	317.071130144972	0	NaN	NaN	NaN	NaN	NaN	614.338149221214	0.813800046277075	58.4404574394355	12.4717191378805	10.357794959082	2.02366633615073	0.0223990395505856	0.012223909503884	1	1.02734340708706	4924.22747712798	3	17218.8967001435	1	1	1	1	2019-05-15T17:29:59.224	NG_ecoli_LTEE_151_DM25	-0	-0	161.825	DIA_100X_EMPTY_1x1_100ms	6c8d6fec-0ab6-49ca-b204-31b4d6736926	EPI_100X_YFP_1x1_200ms_25sola	EPI_100X_RFP_1x1_200ms_25sola
223	43	12.532685336975	540	47.8854943507312	943.944444444444	1532.98333333333	831695	1540.17592592593	37.6297590522632	79.1185966187582	2	218292	404.244444444444	217.436612060819	317.071130144972	0	NaN	NaN	NaN	NaN	NaN	499.953312542405	0.871376844700896	44.1838947212697	17.3844250839972	11.0978691322526	3.76272486315718	0.0231726973272227	0.00548512100026822	2	1.00276991602988	4273.98580332096	2	15935.5648148148	1	1	1	1	2019-05-15T17:29:59.224	NG_ecoli_LTEE_151_DM25	-0	-0	161.825	DIA_100X_EMPTY_1x1_100ms	fe5d405f-671d-4183-99fc-6725b60308e6	EPI_100X_YFP_1x1_200ms_25sola	EPI_100X_RFP_1x1_200ms_25sola
224	26	12.5423566279079	328	21.9520705504586	947.774390243902	1718.69207317073	812294	2476.50609756098	37.6297590522632	79.1185966187582	0	166879	508.77743902439	217.436612060819	317.071130144972	0	NaN	NaN	NaN	NaN	NaN	344.745961957221	0.989470961172961	28.7390771754356	14.2034530487451	11.4416646924711	3.57574049722285	0.0257720585960112	0.0118673651977581	1	1.00235904958827	2954.88873598295	3	18239.762195122	1	1	1	1	2019-05-15T17:29:59.224	NG_ecoli_LTEE_151_DM25	-0	-0	161.825	DIA_100X_EMPTY_1x1_100ms	b7570350-24dd-4bfa-9aa7-79bed4a6b88d	EPI_100X_YFP_1x1_200ms_25sola	EPI_100X_RFP_1x1_200ms_25sola
225	41	12.0918198892211	496	48.2545730684618	950.697580645161	1740.88306451613	564437	1137.97782258065	37.6297590522632	79.1185966187582	4	146511	295.385080645161	217.436612060819	317.071130144972	0	NaN	NaN	NaN	NaN	NaN	500.427229973834	0.936951080411775	41.3007454009538	14.6869291703608	11.8373197703165	2.71806523840621	0.0174053516879124	0.00469595964858147	2	1.00091622261923	4545.21604048767	4	21119.8629032258	1	1	1	1	2019-05-15T17:29:59.224	NG_ecoli_LTEE_151_DM25	-0	-0	161.825	DIA_100X_EMPTY_1x1_100ms	45db1064-c354-4619-be07-1e4b83f45981	EPI_100X_YFP_1x1_200ms_25sola	EPI_100X_RFP_1x1_200ms_25sola
226	48	14.3275098814189	688	48.8870851278571	946.098837209302	134.456395348837	424395	616.853197674419	37.6297590522632	79.1185966187582	2	129194	187.781976744186	217.436612060819	317.071130144972	0	NaN	NaN	NaN	NaN	NaN	554.602605324059	0.936873618202031	46.8716039257651	13.5502773462796	11.6660208976474	2.44741232601492	0.0131024843398069	0.00446992920805481	3	1.00277473418787	5010.0861830175	0	15525.6497093023	1	1	1	1	2019-05-15T17:29:59.224	NG_ecoli_LTEE_151_DM25	-0	-0	161.825	DIA_100X_EMPTY_1x1_100ms	2af0ee6d-cb18-4a50-982d-f85b01c96c3f	EPI_100X_YFP_1x1_200ms_25sola	EPI_100X_RFP_1x1_200ms_25sola
227	58	12.1884340848916	707	48.1178837552708	961.48090523338	1750.41159830269	577368	816.644978783593	37.6297590522632	79.1185966187582	6	280170	396.280056577086	217.436612060819	317.071130144972	0	NaN	NaN	NaN	NaN	NaN	687.962602499297	0.927504094666135	60.0042595116786	12.8975337346219	11.2586170861015	2.12883462070888	0.0349817103992439	0.0111823800338393	3	1.00577739724238	5973.6814439624	4	20514.297029703	1	1	1	1	2019-05-15T17:29:59.224	NG_ecoli_LTEE_151_DM25	-0	-0	161.825	DIA_100X_EMPTY_1x1_100ms	8654d3d2-87c3-4524-b8e6-9a4f2ac06072	EPI_100X_YFP_1x1_200ms_25sola	EPI_100X_RFP_1x1_200ms_25sola
228	48	11.9063450896424	573	49.4576474470271	962.443280977312	678.821989528796	1053723	1838.95811518325	37.6297590522632	79.1185966187582	1	123384	215.329842931937	217.436612060819	317.071130144972	0	NaN	NaN	NaN	NaN	NaN	507.993478828857	0.929823294160552	48.9465944071663	11.7296336482339	10.1643140671218	2.19358756047155	0.012228668345824	0.00595694671724232	1	1.00499459713266	3971.62753561893	2	16433.3769633508	1	1	1	1	2019-05-15T17:29:59.224	NG_ecoli_LTEE_151_DM25	-0	-0	161.825	DIA_100X_EMPTY_1x1_100ms	2b79a305-73f0-48ad-b6e8-267493394606	EPI_100X_YFP_1x1_200ms_25sola	EPI_100X_RFP_1x1_200ms_25sola
229	44	12.0893077220533	533	48.3068169523104	962.656660412758	1559.1425891182	611354	1147.00562851782	37.6297590522632	79.1185966187582	6	260698	489.114446529081	217.436612060819	317.071130144972	0	NaN	NaN	NaN	NaN	NaN	511.172873289101	0.920178972208274	45.5312737422182	12.755398600503	10.8701904502289	2.54513249384613	0.0427172860809871	0.0139832589210109	1	1.01539394423948	4225.45992972656	3	17460.8348968105	1	1	1	1	2019-05-15T17:29:59.224	NG_ecoli_LTEE_151_DM25	-0	-0	161.825	DIA_100X_EMPTY_1x1_100ms	dc713731-e95e-4bbb-8390-8573009d17dd	EPI_100X_YFP_1x1_200ms_25sola	EPI_100X_RFP_1x1_200ms_25sola
230	33	12.7618091028293	422	48.1694906597393	957.078199052133	742.279620853081	253575	600.888625592417	37.6297590522632	79.1185966187582	3	365147	865.277251184834	217.436612060819	317.071130144972	0	NaN	NaN	NaN	NaN	NaN	358.666045772908	0.979706208685112	31.7906463162008	12.8235419927412	10.8705067645213	3.09807100001615	0.0188788264781693	0.00264677796973633	2	1.00028779901989	2950.4538096515	0	16115.4834123223	1	1	1	1	2019-05-15T17:29:59.224	NG_ecoli_LTEE_151_DM25	-0	-0	161.825	DIA_100X_EMPTY_1x1_100ms	7a79f23d-e7b0-42d8-8b7d-c28995a578ce	EPI_100X_YFP_1x1_200ms_25sola	EPI_100X_RFP_1x1_200ms_25sola
231	38	11.8554963375472	451	49.0519367800444	958.924611973392	885.274944567627	376566	834.957871396896	37.6297590522632	79.1185966187582	5	88296	195.778270509978	217.436612060819	317.071130144972	0	NaN	NaN	NaN	NaN	NaN	412.112474761486	0.963638645856848	38.2969082427484	12.1697107130945	10.5595057238788	2.4336259214483	0.00568493910674904	0.00297340009210733	1	1.00079133259621	3353.82791740173	1	17160.7228381375	1	1	1	1	2019-05-15T17:29:59.224	NG_ecoli_LTEE_151_DM25	-0	-0	161.825	DIA_100X_EMPTY_1x1_100ms	e2089b17-0e18-4acd-9698-fdbfdbc5cec4	EPI_100X_YFP_1x1_200ms_25sola	EPI_100X_RFP_1x1_200ms_25sola
232	54	13.2401808430069	715	49.1722480434839	960.076923076923	1219.8013986014	308376	431.295104895105	37.6297590522632	79.1185966187582	1	152854	213.781818181818	217.436612060819	317.071130144972	0	NaN	NaN	NaN	NaN	NaN	590.294725793626	0.924171809757719	53.0717383237468	12.75057270362	10.9306180180767	2.22467579180036	0.00875035026778236	0.00366643353349688	1	1.00264117018544	4980.15236074151	0	15839.8251748252	1	1	1	1	2019-05-15T17:29:59.224	NG_ecoli_LTEE_151_DM25	-0	-0	161.825	DIA_100X_EMPTY_1x1_100ms	58927b0d-411e-471a-a02e-ce63fb8e8836	EPI_100X_YFP_1x1_200ms_25sola	EPI_100X_RFP_1x1_200ms_25sola
233	21	9.28914310729286	195	2.20514972868117	960.148717948718	1539.66666666667	182941	938.158974358974	37.6297590522632	79.1185966187582	2	96240	493.538461538462	217.436612060819	317.071130144972	0	NaN	NaN	NaN	NaN	NaN	215.33351271689	0.997188373000964	22.1378117161003	11.4041487342838	9.26942559809425	2.99717001523584	0.0184749474171452	0.00842312120989875	1	1.00245194178516	1493.92989003908	2	17668.3076923077	1	1	1	1	2019-05-15T17:29:59.224	NG_ecoli_LTEE_151_DM25	-0	-0	161.825	DIA_100X_EMPTY_1x1_100ms	24b426fe-d09c-42d3-a240-72237df346bd	EPI_100X_YFP_1x1_200ms_25sola	EPI_100X_RFP_1x1_200ms_25sola
234	43	11.291723584073	486	49.6275012847062	968.722222222222	896.127572016461	882438	1815.71604938272	37.6297590522632	79.1185966187582	1	97971	201.586419753086	217.436612060819	317.071130144972	0	NaN	NaN	NaN	NaN	NaN	454.018172664332	0.955911522561086	42.6918797526534	12.4070517898594	10.4405992876409	2.40373066831294	0.00906889686600156	0.00373426239149328	2	1.00030397182888	3654.98849643206	3	18104.8065843621	1	1	1	1	2019-05-15T17:29:59.224	NG_ecoli_LTEE_151_DM25	-0	-0	161.825	DIA_100X_EMPTY_1x1_100ms	e89807fe-89bf-4e92-b466-5ad5cd831398	EPI_100X_YFP_1x1_200ms_25sola	EPI_100X_RFP_1x1_200ms_25sola
235	26	11.6059471106637	304	5.62797614172771	974.082236842105	1720.86513157895	815467	2682.45723684211	37.6297590522632	79.1185966187582	0	160710	528.651315789474	217.436612060819	317.071130144972	0	NaN	NaN	NaN	NaN	NaN	326.709545294836	0.990412311297999	28.9140415084191	12.9754557502293	11.0626291451311	3.01534434897915	0.00686941355568383	0.00295491188028827	1	1.00018708609246	2779.17176490001	3	19641.1875	1	1	1	1	2019-05-15T17:29:59.224	NG_ecoli_LTEE_151_DM25	-0	-0	161.825	DIA_100X_EMPTY_1x1_100ms	d279a94b-dc64-4dfc-a370-f93932cf919c	EPI_100X_YFP_1x1_200ms_25sola	EPI_100X_RFP_1x1_200ms_25sola
236	29	12.630909981373	367	42.6272660426027	979.866485013624	906.74931880109	557658	1519.50408719346	37.6297590522632	79.1185966187582	0	80036	218.08174386921	217.436612060819	317.071130144972	0	NaN	NaN	NaN	NaN	NaN	317.390390088369	0.983985191184288	27.9754960572343	13.5732496511408	10.9892061488509	3.16431457571707	0.0157682815248297	0.00861376653782384	0	1.00371581718427	2653.38529796419	1	17078.6239782016	1	1	1	1	2019-05-15T17:29:59.224	NG_ecoli_LTEE_151_DM25	-0	-0	161.825	DIA_100X_EMPTY_1x1_100ms	4c047dd2-07f1-4d0f-a441-ab71709cb4a9	EPI_100X_YFP_1x1_200ms_25sola	EPI_100X_RFP_1x1_200ms_25sola
237	32	12.7068426036878	407	46.9238102630242	982.469287469287	1752.56756756757	440969	1083.46191646192	37.6297590522632	79.1185966187582	1	93300	229.238329238329	217.436612060819	317.071130144972	0	NaN	NaN	NaN	NaN	NaN	402.184429764037	0.948743265778263	33.4019569794818	15.0042603675754	11.6909315126478	3.11489234882104	0.0135404372779099	0.00680685913544495	2	1.0011213640278	3585.58503342112	1	18520.8501228501	1	1	1	1	2019-05-15T17:29:59.224	NG_ecoli_LTEE_151_DM25	-0	-0	161.825	DIA_100X_EMPTY_1x1_100ms	28bda962-7ef3-41cf-b2dd-34fe67befe82	EPI_100X_YFP_1x1_200ms_25sola	EPI_100X_RFP_1x1_200ms_25sola
238	57	12.999818079838	741	46.1690852553475	988.417004048583	203.696356275304	648790	875.560053981107	37.6297590522632	79.1185966187582	6	285387	385.137651821862	217.436612060819	317.071130144972	0	NaN	NaN	NaN	NaN	NaN	621.990319273505	0.846890790606183	56.2587510530018	13.3075416989572	10.8401008032866	2.37128971970986	0.0273577502160562	0.00967761726984703	3	1.02035816054273	5192.1425739357	1	16231.9001349528	1	1	1	1	2019-05-15T17:29:59.224	NG_ecoli_LTEE_151_DM25	-0	-0	161.825	DIA_100X_EMPTY_1x1_100ms	3caa00c5-8250-40ee-b6c5-fef0aa9d13b7	EPI_100X_YFP_1x1_200ms_25sola	EPI_100X_RFP_1x1_200ms_25sola
239	58	12.8428950781065	746	48.9140457178625	997.556300268096	282.735924932976	1573705	2109.52412868633	37.6297590522632	79.1185966187582	0	207779	278.524128686327	217.436612060819	317.071130144972	0	NaN	NaN	NaN	NaN	NaN	640.451544568355	0.918899512188427	57.6102561907888	13.19613758886	10.9523538051329	2.2341823093566	0.0101575318932203	0.00424990863160521	1	1.00265284733791	5427.55980468202	1	16292.6126005362	1	1	1	1	2019-05-15T17:29:59.224	NG_ecoli_LTEE_151_DM25	-0	-0	161.825	DIA_100X_EMPTY_1x1_100ms	458641f1-2ac2-4caf-9615-b383c153cc46	EPI_100X_YFP_1x1_200ms_25sola	EPI_100X_RFP_1x1_200ms_25sola
240	48	12.7489012940874	612	49.6173289377266	988.710784313726	517.671568627451	470078	768.101307189542	37.6297590522632	79.1185966187582	5	155227	253.638888888889	217.436612060819	317.071130144972	0	NaN	NaN	NaN	NaN	NaN	511.257701810434	0.927935254494151	47.2097407837447	12.6607663960463	10.6616186144085	2.2110567707348	0.0121032561566842	0.00433468548534202	3	1.00150127949554	4214.71082953519	0	16141.7483660131	1	1	1	1	2019-05-15T17:29:59.224	NG_ecoli_LTEE_151_DM25	-0	-0	161.825	DIA_100X_EMPTY_1x1_100ms	aae3dccf-f802-4f19-ab28-501a8d4d89b5	EPI_100X_YFP_1x1_200ms_25sola	EPI_100X_RFP_1x1_200ms_25sola
241	18	10.5379352032551	190	-49.4693715313592	984.547368421053	870.489473684211	132053	695.015789473684	37.6297590522632	79.1185966187582	1	39036	205.452631578947	217.436612060819	317.071130144972	0	NaN	NaN	NaN	NaN	NaN	178.593448946425	0.999770217985162	16.0124126989131	14.3639383641939	10.2477319822284	4.42443795140173	0.13316552971319	0.00445326648548705	2	1.00000195764929	1320.69390363305	1	16460.4105263158	1	1	1	1	2019-05-15T17:29:59.224	NG_ecoli_LTEE_151_DM25	-0	-0	161.825	DIA_100X_EMPTY_1x1_100ms	b66aaa9e-c491-44eb-af2f-b21a3a03d345	EPI_100X_YFP_1x1_200ms_25sola	EPI_100X_RFP_1x1_200ms_25sola
242	32	16.0861334549487	516	28.1050130547504	993.691860465116	1127.96899224806	793301	1537.40503875969	37.6297590522632	79.1185966187582	1	138818	269.027131782946	217.436612060819	317.071130144972	0	NaN	NaN	NaN	NaN	NaN	421.011320724326	0.987944034808127	32.317302781596	15.2999561081887	12.7623600958733	3.39676821043861	0.0199225869155519	0.00952075430477209	0	1.00619546839614	4134.15711040071	1	15465.1317829457	1	1	1	1	2019-05-15T17:29:59.224	NG_ecoli_LTEE_151_DM25	-0	-0	161.825	DIA_100X_EMPTY_1x1_100ms	6c3917bf-df90-4ade-9405-cf92b0a2832a	EPI_100X_YFP_1x1_200ms_25sola	EPI_100X_RFP_1x1_200ms_25sola
243	42	12.1665012353625	511	49.6532325911328	987.594911937378	1581.20156555773	584958	1144.73189823875	37.6297590522632	79.1185966187582	2	117188	229.33072407045	217.436612060819	317.071130144972	0	NaN	NaN	NaN	NaN	NaN	468.50820149505	0.964991889090481	41.4680666753214	13.2710594015291	11.0520791075332	2.6255485198363	0.0156331362062535	0.00911307879619725	1	1.00247223247146	3978.24603988672	2	17205.8982387476	1	1	1	1	2019-05-15T17:29:59.224	NG_ecoli_LTEE_151_DM25	-0	-0	161.825	DIA_100X_EMPTY_1x1_100ms	37f38e0e-c99e-497b-bd2e-b2fc87788c75	EPI_100X_YFP_1x1_200ms_25sola	EPI_100X_RFP_1x1_200ms_25sola
244	34	12.8268873350659	436	49.0031706645039	994.98623853211	1555.48623853211	317229	727.589449541284	37.6297590522632	79.1185966187582	2	112617	258.295871559633	217.436612060819	317.071130144972	0	NaN	NaN	NaN	NaN	NaN	417.227755712283	0.958580627066833	34.9868711435917	14.3271637013302	11.6815632777151	3.01427691539462	0.0217422437508903	0.00943529178140599	0	1.00544526592735	3749.70341720957	2	17262.7912844037	1	1	1	1	2019-05-15T17:29:59.224	NG_ecoli_LTEE_151_DM25	-0	-0	161.825	DIA_100X_EMPTY_1x1_100ms	296253ff-116e-4e86-8a68-d19c6b3a67d7	EPI_100X_YFP_1x1_200ms_25sola	EPI_100X_RFP_1x1_200ms_25sola
245	48	12.9397919567065	621	49.4859064763251	1005.28502415459	682.452495974235	1155472	1860.66344605475	37.6297590522632	79.1185966187582	2	116372	187.394524959742	217.436612060819	317.071130144972	0	NaN	NaN	NaN	NaN	NaN	517.634790595451	0.956618076409867	46.588621810236	13.0409692741982	10.7969852563015	2.60168109944817	0.00647827867405121	0.00260525745549747	3	1.00010315973394	4265.54729182382	2	16403.4460547504	1	1	1	1	2019-05-15T17:29:59.224	NG_ecoli_LTEE_151_DM25	-0	-0	161.825	DIA_100X_EMPTY_1x1_100ms	7516c4fe-c68b-498f-8c7d-8719c0b01b76	EPI_100X_YFP_1x1_200ms_25sola	EPI_100X_RFP_1x1_200ms_25sola
246	48	10.5608502562466	507	-16.7975567968502	1007.58382642998	1724.6449704142	566558	1117.47140039448	37.6297590522632	79.1185966187582	3	115586	227.980276134122	217.436612060819	317.071130144972	0	NaN	NaN	NaN	NaN	NaN	537.911426948449	0.910738754354163	47.8765205125734	15.285519355335	10.9281228361026	2.95199596956161	0.0533828918862414	0.0148759611073959	1	1.01456142783711	4490.59198966253	4	20160.2287968442	1	1	1	1	2019-05-15T17:29:59.224	NG_ecoli_LTEE_151_DM25	-0	-0	161.825	DIA_100X_EMPTY_1x1_100ms	2435732b-557d-4cd6-af33-06247b77728a	EPI_100X_YFP_1x1_200ms_25sola	EPI_100X_RFP_1x1_200ms_25sola
247	38	11.9840242558823	456	49.4279271572832	1014.35307017544	1108.94298245614	271368	595.105263157895	37.6297590522632	79.1185966187582	0	179041	392.633771929825	217.436612060819	317.071130144972	0	NaN	NaN	NaN	NaN	NaN	398.627253801827	0.937200490970951	37.6261052388236	12.4134179447535	10.3555869631156	2.46468648003931	0.00293116769097811	0.00117254730216715	2	1.00002461165518	3169.04632266893	1	16532.3223684211	1	1	1	1	2019-05-15T17:29:59.224	NG_ecoli_LTEE_151_DM25	-0	-0	161.825	DIA_100X_EMPTY_1x1_100ms	bb6c0763-0574-4fc5-967f-f3596bf6f228	EPI_100X_YFP_1x1_200ms_25sola	EPI_100X_RFP_1x1_200ms_25sola
248	19	10.4781450597254	200	-29.8512800032313	1012.115	1686.19	227960	1139.8	37.6297590522632	79.1185966187582	1	51455	257.275	217.436612060819	317.071130144972	0	NaN	NaN	NaN	NaN	NaN	209.496120914112	0.997427343444843	20.4615444844414	12.2739396637478	9.84798871040117	3.14205936697168	0.0192442963455011	0.00938071502620057	1	1.0025330670209	1558.55946755314	1	17368.885	1	1	1	1	2019-05-15T17:29:59.224	NG_ecoli_LTEE_151_DM25	-0	-0	161.825	DIA_100X_EMPTY_1x1_100ms	8b5f3d3d-c6f0-4504-92fe-b62683c39fc0	EPI_100X_YFP_1x1_200ms_25sola	EPI_100X_RFP_1x1_200ms_25sola
249	37	12.5690355356688	466	48.0544962581755	1021.05793991416	1734.25751072961	394886	847.394849785408	37.6297590522632	79.1185966187582	4	96865	207.864806866953	217.436612060819	317.071130144972	0	NaN	NaN	NaN	NaN	NaN	461.230688104796	0.956749621339494	38.8462641609351	13.6906355923643	11.449359003785	3.13798276647834	0.0189485941855199	0.00778217710584289	0	1.00427750182245	3999.46119103557	2	18698.3690987124	1	1	1	1	2019-05-15T17:29:59.224	NG_ecoli_LTEE_151_DM25	-0	-0	161.825	DIA_100X_EMPTY_1x1_100ms	02f88330-ec88-436f-a3f4-06af0331f22a	EPI_100X_YFP_1x1_200ms_25sola	EPI_100X_RFP_1x1_200ms_25sola
250	56	13.1222005932212	735	49.4203659994219	1021.82448979592	1488.02993197279	700724	953.365986394558	37.6297590522632	79.1185966187582	9	193583	263.378231292517	217.436612060819	317.071130144972	0	NaN	NaN	NaN	NaN	NaN	612.420960773755	0.921108644907847	55.0148019339286	13.3996866709027	10.9450461573562	2.28589701567555	0.00990923796174521	0.00459393774848374	2	1.00360410517198	5176.12350080901	0	16104.1346938776	1	1	1	1	2019-05-15T17:29:59.224	NG_ecoli_LTEE_151_DM25	-0	-0	161.825	DIA_100X_EMPTY_1x1_100ms	5480b161-9ba9-4afd-9830-8d7ac75cdd38	EPI_100X_YFP_1x1_200ms_25sola	EPI_100X_RFP_1x1_200ms_25sola
251	11	3.54126016297751	39	-49.9988243896199	1013.12820512821	1708.71794871795	51807	1328.38461538462	37.6297590522632	79.1185966187582	1	8763	224.692307692308	217.436612060819	317.071130144972	0	NaN	NaN	NaN	NaN	NaN	117.762440278056	0.999634641079407	NaN	NaN	NaN	NaN	NaN	NaN	NaN	NaN	NaN	2	20524.2051282051	1	1	1	1	2019-05-15T17:29:59.224	NG_ecoli_LTEE_151_DM25	-0	-0	161.825	DIA_100X_EMPTY_1x1_100ms	8c1f96cb-903d-47aa-865b-f2bbde6e37f4	EPI_100X_YFP_1x1_200ms_25sola	EPI_100X_RFP_1x1_200ms_25sola
252	44	14.2776395920266	629	30.3454594797592	1030.6200317965	1708.23529411765	974484	1549.25914149444	37.6297590522632	79.1185966187582	5	166092	264.057233704293	217.436612060819	317.071130144972	0	NaN	NaN	NaN	NaN	NaN	601.38121069175	0.860018636631243	44.231576996958	20.2711506723305	13.2109870410788	4.36179252516225	0.0603290332322535	0.0173777132152318	2	1.0341769370314	6063.07357082966	5	17153.0620031796	1	1	1	1	2019-05-15T17:29:59.224	NG_ecoli_LTEE_151_DM25	-0	-0	161.825	DIA_100X_EMPTY_1x1_100ms	76900625-9499-4015-84c1-88cf6575ae96	EPI_100X_YFP_1x1_200ms_25sola	EPI_100X_RFP_1x1_200ms_25sola
253	44	12.9916940849771	572	49.1649686873187	1045.1520979021	274.534965034965	497809	870.295454545455	37.6297590522632	79.1185966187582	3	288712	504.741258741259	217.436612060819	317.071130144972	0	NaN	NaN	NaN	NaN	NaN	476.678373729844	0.942179256700193	43.3076426568757	13.1883873399358	10.7555021485092	2.50253336488954	0.0235206729653919	0.00651415734153045	1	1.00401216505467	3934.7379018997	1	16222.2534965035	1	1	1	1	2019-05-15T17:29:59.224	NG_ecoli_LTEE_151_DM25	-0	-0	161.825	DIA_100X_EMPTY_1x1_100ms	f737e77e-220f-454b-bd0f-c77a48d69dc0	EPI_100X_YFP_1x1_200ms_25sola	EPI_100X_RFP_1x1_200ms_25sola
254	22	10.9724328034528	241	27.5107210736903	1040.97510373444	1688.5020746888	362403	1503.7468879668	37.6297590522632	79.1185966187582	1	57897	240.236514522822	217.436612060819	317.071130144972	0	NaN	NaN	NaN	NaN	NaN	233.812936646654	0.999541791575607	22.3141041379972	12.6748336300286	10.1504653273137	3.1639169040449	0.00315726174081636	0.00144449885172298	1	1.00005771456986	1805.68188456484	1	16611.8340248963	1	1	1	1	2019-05-15T17:29:59.224	NG_ecoli_LTEE_151_DM25	-0	-0	161.825	DIA_100X_EMPTY_1x1_100ms	837654db-3fd5-40ed-8ff7-9d65cda9fb69	EPI_100X_YFP_1x1_200ms_25sola	EPI_100X_RFP_1x1_200ms_25sola
255	43	11.6014653817958	499	49.438150653682	1065.6372745491	1496.08817635271	571812	1145.91583166333	37.6297590522632	79.1185966187582	1	102659	205.729458917836	217.436612060819	317.071130144972	0	NaN	NaN	NaN	NaN	NaN	451.148371358262	0.928140528356839	41.8433226418781	12.9579686728707	10.607030181754	2.31089016478488	0.0080951030236041	0.00501137340073882	1	1.00259561480192	3697.46144173176	1	16763.2284569138	1	1	1	1	2019-05-15T17:29:59.224	NG_ecoli_LTEE_151_DM25	-0	-0	161.825	DIA_100X_EMPTY_1x1_100ms	dee48bf3-c3de-4fbc-ae53-3e8d45abfea3	EPI_100X_YFP_1x1_200ms_25sola	EPI_100X_RFP_1x1_200ms_25sola
256	67	12.5984701324714	844	45.7738132141727	1068.53436018957	1133.02843601896	647694	767.409952606635	37.6297590522632	79.1185966187582	8	208306	246.808056872038	217.436612060819	317.071130144972	0	NaN	NaN	NaN	NaN	NaN	704.281554993226	0.898462788961761	65.98827607628	12.5934702771265	10.5174266737004	1.97810883691376	0.00786660194187205	0.00332972577581265	4	1.00110015513292	5732.91694148468	1	16305.1587677725	1	1	1	1	2019-05-15T17:29:59.224	NG_ecoli_LTEE_151_DM25	-0	-0	161.825	DIA_100X_EMPTY_1x1_100ms	421c6ded-87c7-46c3-a10e-fbdcf68bc5e8	EPI_100X_YFP_1x1_200ms_25sola	EPI_100X_RFP_1x1_200ms_25sola
257	34	13.1372475277864	447	48.7245443713182	1067.50782997763	1302.77852348993	520161	1163.6711409396	37.6297590522632	79.1185966187582	0	80543	180.185682326622	217.436612060819	317.071130144972	0	NaN	NaN	NaN	NaN	NaN	374.634865491691	0.972311937686353	33.139748432919	13.3382196164555	11.0231291025635	2.84730336463356	0.00683233482444553	0.00354338180265348	1	1.0005860433381	3162.63356994397	0	16062.1812080537	1	1	1	1	2019-05-15T17:29:59.224	NG_ecoli_LTEE_151_DM25	-0	-0	161.825	DIA_100X_EMPTY_1x1_100ms	fbf71aa5-1eb5-40c5-aa50-73d76bf1eb31	EPI_100X_YFP_1x1_200ms_25sola	EPI_100X_RFP_1x1_200ms_25sola
258	41	11.38622995973	467	49.4557782490617	1067.95931477516	1531.70449678801	426822	913.96573875803	37.6297590522632	79.1185966187582	4	99584	213.241970021413	217.436612060819	317.071130144972	0	NaN	NaN	NaN	NaN	NaN	476.874416631675	0.975900635176379	42.56709524038	12.5895514981964	10.9842905880964	2.64017761821328	0.0174409415546723	0.00767894383934342	1	1.00344519507361	4033.74020352363	3	18516.2740899358	1	1	1	1	2019-05-15T17:29:59.224	NG_ecoli_LTEE_151_DM25	-0	-0	161.825	DIA_100X_EMPTY_1x1_100ms	91c1f3b6-a4c3-4995-9035-e5a13f91adf8	EPI_100X_YFP_1x1_200ms_25sola	EPI_100X_RFP_1x1_200ms_25sola
259	38	13.456797657914	512	49.2650561002029	1080.794921875	436.458984375	488449	954.001953125	37.6297590522632	79.1185966187582	1	108198	211.32421875	217.436612060819	317.071130144972	0	NaN	NaN	NaN	NaN	NaN	423.163478626331	0.950938476919619	37.0413642809118	13.8032691295175	11.136263280174	2.82809270747339	0.00376388634304396	0.00170763034437913	2	1.00007834858778	3607.91115923112	0	15911.140625	1	1	1	1	2019-05-15T17:29:59.224	NG_ecoli_LTEE_151_DM25	-0	-0	161.825	DIA_100X_EMPTY_1x1_100ms	2555cb2e-0e12-478f-a0bf-d18c78935902	EPI_100X_YFP_1x1_200ms_25sola	EPI_100X_RFP_1x1_200ms_25sola
260	54	13.3555246985401	722	49.4473329718618	1087.43905817175	240.36703601108	1441897	1997.08725761773	37.6297590522632	79.1185966187582	4	183502	254.157894736842	217.436612060819	317.071130144972	0	NaN	NaN	NaN	NaN	NaN	594.323461149374	0.909063178033903	52.4173600074636	13.3894538769147	11.1216897260826	2.38104062679531	0.0158322520764166	0.00730398004101974	1	1.00776817538349	5092.21316317192	1	16256.3711911357	1	1	1	1	2019-05-15T17:29:59.224	NG_ecoli_LTEE_151_DM25	-0	-0	161.825	DIA_100X_EMPTY_1x1_100ms	c44846b0-adfa-411b-a919-fdbc3c1e2fa0	EPI_100X_YFP_1x1_200ms_25sola	EPI_100X_RFP_1x1_200ms_25sola
261	32	10.9129904681389	350	46.9909252401913	1081.58	1516.06857142857	236126	674.645714285714	37.6297590522632	79.1185966187582	1	73937	211.248571428571	217.436612060819	317.071130144972	0	NaN	NaN	NaN	NaN	NaN	375.957549693981	0.942870792379007	32.9216664418353	13.3491361519892	10.9397950631934	2.97352448186844	0.0524958370187247	0.0205413933004425	2	1.02997223744538	3094.49698928211	2	19405.5971428571	1	1	1	1	2019-05-15T17:29:59.224	NG_ecoli_LTEE_151_DM25	-0	-0	161.825	DIA_100X_EMPTY_1x1_100ms	6dcdcc5b-ab39-4d42-9206-d2d280247e49	EPI_100X_YFP_1x1_200ms_25sola	EPI_100X_RFP_1x1_200ms_25sola
262	56	11.7247671466282	657	44.273458501681	1090.81735159817	1531.77777777778	648038	986.359208523592	37.6297590522632	79.1185966187582	7	154338	234.913242009132	217.436612060819	317.071130144972	0	NaN	NaN	NaN	NaN	NaN	664.025721480287	0.897088055942397	58.5896250257525	13.5032292585207	11.121196815424	2.3749386651826	0.0203848519770178	0.0105669653151735	3	1.00366550634797	5691.32849586268	3	20010.0913242009	1	1	1	1	2019-05-15T17:29:59.224	NG_ecoli_LTEE_151_DM25	-0	-0	161.825	DIA_100X_EMPTY_1x1_100ms	20f79ed7-d12b-47ed-ac07-bd05a85ebb92	EPI_100X_YFP_1x1_200ms_25sola	EPI_100X_RFP_1x1_200ms_25sola
263	46	13.5164382250145	622	47.8760792504252	1093.56591639871	528.073954983923	581117	934.271704180064	37.6297590522632	79.1185966187582	4	111933	179.956591639871	217.436612060819	317.071130144972	0	NaN	NaN	NaN	NaN	NaN	523.778173622791	0.934498908092163	45.6414616520283	13.5014708393022	11.2711820461461	2.50366261670008	0.00932809644383054	0.00511055168325906	1	1.00230737264274	4553.95100826437	1	15891.9823151125	1	1	1	1	2019-05-15T17:29:59.224	NG_ecoli_LTEE_151_DM25	-0	-0	161.825	DIA_100X_EMPTY_1x1_100ms	25414c10-43d7-4948-80c9-52abd224e70c	EPI_100X_YFP_1x1_200ms_25sola	EPI_100X_RFP_1x1_200ms_25sola
264	33	12.6013015265278	417	48.1388572260981	1100.16306954436	1143.90647482014	307276	736.872901678657	37.6297590522632	79.1185966187582	4	104653	250.966426858513	217.436612060819	317.071130144972	0	NaN	NaN	NaN	NaN	NaN	357.450195916963	0.969476329477771	31.6108323421893	13.4191413783577	10.8003500542037	3.12930394880611	0.0355971144759658	0.0135946356150882	0	1.00938814925616	2896.0194634356	2	16663.1007194245	1	1	1	1	2019-05-15T17:29:59.224	NG_ecoli_LTEE_151_DM25	-0	-0	161.825	DIA_100X_EMPTY_1x1_100ms	81f24b45-7397-4e88-90f3-6692da6e140b	EPI_100X_YFP_1x1_200ms_25sola	EPI_100X_RFP_1x1_200ms_25sola
265	49	12.0084869702496	589	47.3814164411294	1113.40577249576	1564.78947368421	575614	977.273344651952	37.6297590522632	79.1185966187582	6	128352	217.915110356537	217.436612060819	317.071130144972	0	NaN	NaN	NaN	NaN	NaN	516.43977064249	0.903486786691631	49.3212573842093	12.757367886288	10.3274270331008	2.22224810525876	0.008484056280177	0.00348072617305862	3	1.00106109909935	4131.50508543596	1	16823.0118845501	1	1	1	1	2019-05-15T17:29:59.224	NG_ecoli_LTEE_151_DM25	-0	-0	161.825	DIA_100X_EMPTY_1x1_100ms	8cd872aa-83e4-4b03-8fc3-2b31b88e49f3	EPI_100X_YFP_1x1_200ms_25sola	EPI_100X_RFP_1x1_200ms_25sola
266	65	11.6041045815478	755	48.0580531379944	1117.88609271523	764.131125827815	959239	1270.51523178808	37.6297590522632	79.1185966187582	1	148650	196.887417218543	217.436612060819	317.071130144972	0	NaN	NaN	NaN	NaN	NaN	675.966929922843	0.902999522516839	65.0029793671156	12.5461966680524	10.246341106337	1.91381522324397	0.0078454240023764	0.00315157606919468	2	1.00096093068683	5359.95030858421	1	17429.0092715232	1	1	1	1	2019-05-15T17:29:59.224	NG_ecoli_LTEE_151_DM25	-0	-0	161.825	DIA_100X_EMPTY_1x1_100ms	ed19ede7-0300-49bc-9941-469dd9d21205	EPI_100X_YFP_1x1_200ms_25sola	EPI_100X_RFP_1x1_200ms_25sola
267	38	12.8210788763676	488	44.9618692657493	1103.02459016393	1540.45286885246	660175	1352.81762295082	37.6297590522632	79.1185966187582	2	105289	215.756147540984	217.436612060819	317.071130144972	0	NaN	NaN	NaN	NaN	NaN	435.471566437356	0.882082943843655	39.5252886399465	14.1696959507141	10.6285564626816	2.9361500686094	0.0304477749245144	0.0127317219004848	2	1.01049416384575	3506.82019994793	2	18415.5635245902	1	1	1	1	2019-05-15T17:29:59.224	NG_ecoli_LTEE_151_DM25	-0	-0	161.825	DIA_100X_EMPTY_1x1_100ms	8de6a957-b709-4933-b712-56ae0b0f7b52	EPI_100X_YFP_1x1_200ms_25sola	EPI_100X_RFP_1x1_200ms_25sola
268	44	13.3283065556109	587	48.3656389298411	1115.38500851789	257.047700170358	619393	1055.18398637138	37.6297590522632	79.1185966187582	4	375982	640.514480408859	217.436612060819	317.071130144972	0	NaN	NaN	NaN	NaN	NaN	491.510598817345	0.918799092008337	43.6792946987846	13.4617931849181	11.0478467396518	2.40501542846109	0.00670985978098682	0.0035812294709968	1	1.00152839738477	4187.17179856791	1	16592.3798977853	1	1	1	1	2019-05-15T17:29:59.224	NG_ecoli_LTEE_151_DM25	-0	-0	161.825	DIA_100X_EMPTY_1x1_100ms	bb784578-0be9-4815-89fd-2a1e10e840b6	EPI_100X_YFP_1x1_200ms_25sola	EPI_100X_RFP_1x1_200ms_25sola
269	21	14.3841934057302	303	-47.3635329428213	1109.22772277228	533.336633663366	497592	1642.21782178218	37.6297590522632	79.1185966187582	0	57946	191.240924092409	217.436612060819	317.071130144972	0	NaN	NaN	NaN	NaN	NaN	258.266183437145	0.999922867464162	19.5186159420838	17.1736108701034	12.6575806639316	4.7336524387992	0.0118918987813587	0.00640958879519019	0	1.00106861491681	2456.06755233593	1	15605.4851485149	1	1	1	1	2019-05-15T17:29:59.224	NG_ecoli_LTEE_151_DM25	-0	-0	161.825	DIA_100X_EMPTY_1x1_100ms	9841e7a0-04b5-494b-9901-d3afe0a923f6	EPI_100X_YFP_1x1_200ms_25sola	EPI_100X_RFP_1x1_200ms_25sola
270	40	13.2438767501054	530	49.0583860954703	1115.18113207547	1097.07358490566	779599	1470.94150943396	37.6297590522632	79.1185966187582	0	368061	694.454716981132	217.436612060819	317.071130144972	0	NaN	NaN	NaN	NaN	NaN	450.531068077577	0.958243925956636	38.6025481629163	13.3122365407085	11.4127212347075	2.7283625238781	0.00733923749426249	0.00299826848612646	2	1.00060694312107	3948.97399347012	0	15916.8226415094	1	1	1	1	2019-05-15T17:29:59.224	NG_ecoli_LTEE_151_DM25	-0	-0	161.825	DIA_100X_EMPTY_1x1_100ms	cdfa165a-0755-4579-88fa-c8dcd9981b4a	EPI_100X_YFP_1x1_200ms_25sola	EPI_100X_RFP_1x1_200ms_25sola
271	112	14.1422539496293	1584	37.0601055278738	1158.20138888889	1959.46275252525	2001157	1263.35669191919	37.6297590522632	79.1185966187582	17	336517	212.447601010101	217.436612060819	317.071130144972	0	NaN	NaN	NaN	NaN	NaN	1366.04760196326	0.749185689956566	112.663972413972	14.8276216659506	12.043180129341	2.11443342791434	0.0132670964013232	0.00565432011078141	5	1.00628371050805	12833.8602405447	1	16776.8579545455	1	1	1	1	2019-05-15T17:29:59.224	NG_ecoli_LTEE_151_DM25	-0	-0	161.825	DIA_100X_EMPTY_1x1_100ms	0c5f0a0d-73d8-4aa3-9dbb-4c48ca5c829d	EPI_100X_YFP_1x1_200ms_25sola	EPI_100X_RFP_1x1_200ms_25sola
272	51	12.002820198651	612	48.7136146921027	1119.80882352941	737.300653594771	619978	1013.03594771242	37.6297590522632	79.1185966187582	6	138664	226.575163398693	217.436612060819	317.071130144972	0	NaN	NaN	NaN	NaN	NaN	534.925967075247	0.906514780251168	50.5563162283096	12.4589189600833	10.3846340405736	2.22810037480471	0.00639603776070044	0.00328852732797822	1	1.0012878306714	4282.01018391668	1	16800.364379085	1	1	1	1	2019-05-15T17:29:59.224	NG_ecoli_LTEE_151_DM25	-0	-0	161.825	DIA_100X_EMPTY_1x1_100ms	c67e8587-9516-4bda-a16d-5e288eb104cc	EPI_100X_YFP_1x1_200ms_25sola	EPI_100X_RFP_1x1_200ms_25sola
273	44	11.7703323317726	518	49.2642732705647	1116.56756756757	1156.41891891892	461553	891.028957528958	37.6297590522632	79.1185966187582	5	320929	619.554054054054	217.436612060819	317.071130144972	0	NaN	NaN	NaN	NaN	NaN	459.204314425285	0.915831922884595	43.4069169990867	12.5322981229187	10.3468590586723	2.31490757112891	0.012376330020186	0.00568879717143131	2	1.00209309903768	3649.77329292491	2	17247.9459459459	1	1	1	1	2019-05-15T17:29:59.224	NG_ecoli_LTEE_151_DM25	-0	-0	161.825	DIA_100X_EMPTY_1x1_100ms	af8d339f-711a-42fa-bc81-f721bb07fdd9	EPI_100X_YFP_1x1_200ms_25sola	EPI_100X_RFP_1x1_200ms_25sola
274	48	12.3293682210874	592	49.0767279518012	1147.50337837838	1126.93074324324	381560	644.527027027027	37.6297590522632	79.1185966187582	1	324864	548.756756756757	217.436612060819	317.071130144972	0	NaN	NaN	NaN	NaN	NaN	505.875629290665	0.954642327162148	48.4465147229798	12.2092605219559	10.2179430448553	2.29050773313905	0.0108451983986953	0.00465753194853865	0	1.0024353454421	3972.64150419919	1	16593.9189189189	1	1	1	1	2019-05-15T17:29:59.224	NG_ecoli_LTEE_151_DM25	-0	-0	161.825	DIA_100X_EMPTY_1x1_100ms	d4fbcaea-937d-42c7-82e9-7b7b5e5006f7	EPI_100X_YFP_1x1_200ms_25sola	EPI_100X_RFP_1x1_200ms_25sola
275	52	13.0868255289309	681	48.7102486479306	1156.29221732746	1858.84581497797	820515	1204.86784140969	37.6297590522632	79.1185966187582	6	190764	280.123348017621	217.436612060819	317.071130144972	0	NaN	NaN	NaN	NaN	NaN	569.426897304516	0.929738147118701	52.1624221950741	12.6386372378141	10.7425636307609	2.27043621781162	0.00789532623588003	0.00399203945291928	2	1.00081996888541	4727.84794910374	0	16469.1703377386	1	1	1	1	2019-05-15T17:29:59.224	NG_ecoli_LTEE_151_DM25	-0	-0	161.825	DIA_100X_EMPTY_1x1_100ms	52a8ca7d-3da6-40c8-9d5d-0851228615ec	EPI_100X_YFP_1x1_200ms_25sola	EPI_100X_RFP_1x1_200ms_25sola
276	50	11.544962993372	578	47.858408131599	1167.43944636678	1942.51211072664	746368	1291.29411764706	37.6297590522632	79.1185966187582	7	132741	229.655709342561	217.436612060819	317.071130144972	0	NaN	NaN	NaN	NaN	NaN	556.777386224662	0.893901266589081	52.5999952971772	12.8678561566843	10.347702020973	2.37451610472855	0.0180701570731467	0.00767017705740185	2	1.0092539132196	4423.47334558955	1	18646.9826989619	1	1	1	1	2019-05-15T17:29:59.224	NG_ecoli_LTEE_151_DM25	-0	-0	161.825	DIA_100X_EMPTY_1x1_100ms	20a5258e-3947-4e12-9825-44d546fd52db	EPI_100X_YFP_1x1_200ms_25sola	EPI_100X_RFP_1x1_200ms_25sola
277	20	10.3908525374382	208	-38.1960634038122	1152.625	1910.20673076923	209809	1008.69711538462	37.6297590522632	79.1185966187582	1	48640	233.846153846154	217.436612060819	317.071130144972	0	NaN	NaN	NaN	NaN	NaN	214.820648211925	0.997906767219163	21.330309605475	11.6564477105091	9.44510101993749	3.31530612824415	0.0211243868949891	0.0104941857227447	1	1.00353041906587	1494.51492026524	1	17229.5913461538	1	1	1	1	2019-05-15T17:29:59.224	NG_ecoli_LTEE_151_DM25	-0	-0	161.825	DIA_100X_EMPTY_1x1_100ms	685cf700-4ee5-4a02-b10b-da8b830917c4	EPI_100X_YFP_1x1_200ms_25sola	EPI_100X_RFP_1x1_200ms_25sola
278	33	11.5256929695129	380	46.0880604251864	1169.3	1180.40263157895	216813	570.56052631579	37.6297590522632	79.1185966187582	0	97387	256.281578947368	217.436612060819	317.071130144972	0	NaN	NaN	NaN	NaN	NaN	340.454011031281	0.98526949555212	31.9981844554969	12.4902956617295	10.3552356161558	2.85470468428646	0.0171063627002645	0.00909218573768966	1	1.00143478338994	2694.85367543261	1	16235.9210526316	1	1	1	1	2019-05-15T17:29:59.224	NG_ecoli_LTEE_151_DM25	-0	-0	161.825	DIA_100X_EMPTY_1x1_100ms	84c0a9d0-ce95-4e43-8148-9819a633940d	EPI_100X_YFP_1x1_200ms_25sola	EPI_100X_RFP_1x1_200ms_25sola
279	56	11.5536009094245	647	49.5509873300477	1169.55641421947	1903.52704791345	856368	1323.59814528594	37.6297590522632	79.1185966187582	8	632633	977.794435857805	217.436612060819	317.071130144972	0	NaN	NaN	NaN	NaN	NaN	569.556487324917	0.887048380061519	54.7284002116391	14.5147632976456	10.1790328817866	2.97811149196595	0.0104901870355115	0.00384933134829479	1	1.00259192054739	4453.64574615705	2	16607.7573415765	1	1	1	1	2019-05-15T17:29:59.224	NG_ecoli_LTEE_151_DM25	-0	-0	161.825	DIA_100X_EMPTY_1x1_100ms	b2c467a8-387f-4c2b-9b4b-6cb4dd76b515	EPI_100X_YFP_1x1_200ms_25sola	EPI_100X_RFP_1x1_200ms_25sola
280	28	11.1218688556781	312	41.3224560715466	1173.1858974359	264.323717948718	197190	632.019230769231	37.6297590522632	79.1185966187582	2	143527	460.022435897436	217.436612060819	317.071130144972	0	NaN	NaN	NaN	NaN	NaN	321.25040841865	0.991072193709914	28.5804754874204	13.4728315876308	10.9589807704772	2.98240025341896	0.028927548359874	0.0139408213911015	0	1.00980679679751	2695.87443869601	2	17627.4487179487	1	1	1	1	2019-05-15T17:29:59.224	NG_ecoli_LTEE_151_DM25	-0	-0	161.825	DIA_100X_EMPTY_1x1_100ms	e12a4971-8a79-43e3-bda5-2e2c92b10529	EPI_100X_YFP_1x1_200ms_25sola	EPI_100X_RFP_1x1_200ms_25sola
281	21	13.183702776618	277	-47.0500217702035	1172.72924187726	539.657039711191	2263163	8170.26353790614	37.6297590522632	79.1185966187582	0	154133	556.436823104693	217.436612060819	317.071130144972	1	NaN	NaN	NaN	NaN	NaN	236.751835351059	0.999877441268247	18.7130298507262	15.950687404773	12.0325768375628	4.35413175560237	0.0254360359023552	0.0137859729588745	0	1.00458179515817	2127.90031610875	1	15504.2779783394	1	1	1	1	2019-05-15T17:29:59.224	NG_ecoli_LTEE_151_DM25	-0	-0	161.825	DIA_100X_EMPTY_1x1_100ms	de859494-a2e5-4c10-b7a9-68cfd7448f8b	EPI_100X_YFP_1x1_200ms_25sola	EPI_100X_RFP_1x1_200ms_25sola
282	41	13.1959294835415	541	49.632377167423	1182.14787430684	1279.12754158965	251352	464.606284658041	37.6297590522632	79.1185966187582	2	98533	182.13123844732	217.436612060819	317.071130144972	0	NaN	NaN	NaN	NaN	NaN	449.835146507944	0.957216600188185	39.9357957254922	12.8515650723279	10.8684631283113	2.79177063575003	0.0154889672268192	0.00729537377809357	0	1.00422639773892	3705.00242262928	0	15647.3012939002	1	1	1	1	2019-05-15T17:29:59.224	NG_ecoli_LTEE_151_DM25	-0	-0	161.825	DIA_100X_EMPTY_1x1_100ms	3dd2f149-71f9-4ee1-a6ed-851c9328d311	EPI_100X_YFP_1x1_200ms_25sola	EPI_100X_RFP_1x1_200ms_25sola
283	32	11.6929632958473	375	44.6043613890976	1180.38666666667	289.682666666667	425724	1135.264	37.6297590522632	79.1185966187582	1	324007	864.018666666667	217.436612060819	317.071130144972	0	NaN	NaN	NaN	NaN	NaN	367.841305505038	0.970808891225306	31.6504007854539	13.7509698253477	11.1914811810761	3.1181994500297	0.0253287623984659	0.0112094377973471	1	1.00776207115394	3113.46675451196	5	18632.488	1	1	1	1	2019-05-15T17:29:59.224	NG_ecoli_LTEE_151_DM25	-0	-0	161.825	DIA_100X_EMPTY_1x1_100ms	dbb2709f-6d4e-441f-845a-6fc461fc6f90	EPI_100X_YFP_1x1_200ms_25sola	EPI_100X_RFP_1x1_200ms_25sola
284	43	12.7400355703294	548	49.3213722952346	1185.40145985401	257.043795620438	897658	1638.06204379562	37.6297590522632	79.1185966187582	1	155356	283.496350364964	217.436612060819	317.071130144972	0	NaN	NaN	NaN	NaN	NaN	521.596829289873	0.980082174107051	43.9335234140641	13.7084728479715	11.6259707793781	2.71739786409669	0.0224408456894131	0.00717861774925453	1	1.00381866362815	4663.84780890027	3	17897.6496350365	1	1	1	1	2019-05-15T17:29:59.224	NG_ecoli_LTEE_151_DM25	-0	-0	161.825	DIA_100X_EMPTY_1x1_100ms	6108c8e8-a3a9-4a86-840a-7ac80e159b22	EPI_100X_YFP_1x1_200ms_25sola	EPI_100X_RFP_1x1_200ms_25sola
285	53	13.1414166558997	697	47.6159723853322	1194.75322812052	750.852223816356	564834	810.378766140603	37.6297590522632	79.1185966187582	5	124804	179.058823529412	217.436612060819	317.071130144972	0	NaN	NaN	NaN	NaN	NaN	574.877298990069	0.921043878725999	52.2129128279308	12.5438465818438	10.7611510501568	2.31849252712664	0.0224029010361235	0.00743233900677558	0	1.00684689093187	4748.81508004705	0	16041.5236728838	1	1	1	1	2019-05-15T17:29:59.224	NG_ecoli_LTEE_151_DM25	-0	-0	161.825	DIA_100X_EMPTY_1x1_100ms	dbd4994e-69ad-4af2-9518-facdddf65e88	EPI_100X_YFP_1x1_200ms_25sola	EPI_100X_RFP_1x1_200ms_25sola
286	18	10.0832888179251	182	-49.1481336586863	1184.82417582418	306.587912087912	731604	4019.8021978022	37.6297590522632	79.1185966187582	0	45329	249.06043956044	217.436612060819	317.071130144972	0	NaN	NaN	NaN	NaN	NaN	194.216126681923	0.999834944258936	17.639189538423	14.1791035414931	10.3401547402161	4.1201815774671	0.0184552466386161	0.00995614759740098	0	1.00216901532974	1481.23028940594	2	17399.0659340659	1	1	1	1	2019-05-15T17:29:59.224	NG_ecoli_LTEE_151_DM25	-0	-0	161.825	DIA_100X_EMPTY_1x1_100ms	2218667f-c691-4694-90fb-900992ed8792	EPI_100X_YFP_1x1_200ms_25sola	EPI_100X_RFP_1x1_200ms_25sola
287	42	10.713504541907	450	49.618687492228	1192.37333333333	562.306666666667	358036	795.635555555556	37.6297590522632	79.1185966187582	3	154576	343.502222222222	217.436612060819	317.071130144972	0	NaN	NaN	NaN	NaN	NaN	413.176429657778	0.942043618241552	41.1099797844937	11.6189760144888	9.85741667622003	2.17585015436789	0.0209946694510446	0.00813067637046052	2	1.00349880705162	3137.35291199957	3	17238.9022222222	1	1	1	1	2019-05-15T17:29:59.224	NG_ecoli_LTEE_151_DM25	-0	-0	161.825	DIA_100X_EMPTY_1x1_100ms	72bdefd2-cc7c-4d0c-9329-40c8d4fde1c1	EPI_100X_YFP_1x1_200ms_25sola	EPI_100X_RFP_1x1_200ms_25sola
288	18	10.3218438771708	186	-43.8715905961552	1185.27419354839	1907.01612903226	219580	1180.5376344086	37.6297590522632	79.1185966187582	0	70005	376.370967741935	217.436612060819	317.071130144972	0	NaN	NaN	NaN	NaN	NaN	197.86075937572	0.999951475052154	19.0807397358527	12.3997311721592	9.80888365388685	3.4290170814855	0.018508375265031	0.00885858536929496	1	1.00201745402325	1441.86385722977	1	17338.1021505376	1	1	1	1	2019-05-15T17:29:59.224	NG_ecoli_LTEE_151_DM25	-0	-0	161.825	DIA_100X_EMPTY_1x1_100ms	19ce9c85-14ac-44cb-8750-e7e9cd734dab	EPI_100X_YFP_1x1_200ms_25sola	EPI_100X_RFP_1x1_200ms_25sola
289	32	12.8211922037042	411	37.1970119217889	1194.28223844282	1197.42092457421	247207	601.476885644769	37.6297590522632	79.1185966187582	1	100089	243.525547445255	217.436612060819	317.071130144972	0	NaN	NaN	NaN	NaN	NaN	363.832795898771	0.965526223001313	33.3279403007813	12.8380146631049	10.6286901831514	2.80618846428944	0.0332085726304203	0.019375398509363	0	1.02513504750966	2957.04444364607	1	16238.9829683698	1	1	1	1	2019-05-15T17:29:59.224	NG_ecoli_LTEE_151_DM25	-0	-0	161.825	DIA_100X_EMPTY_1x1_100ms	7c80ae5c-3378-4056-8629-b58d8af25478	EPI_100X_YFP_1x1_200ms_25sola	EPI_100X_RFP_1x1_200ms_25sola
290	18	10.2646924760138	185	-36.731077623163	1194.98918918919	293.92972972973	877258	4741.93513513514	37.6297590522632	79.1185966187582	0	57018	308.205405405405	217.436612060819	317.071130144972	0	NaN	NaN	NaN	NaN	NaN	199.284798381659	0.999740418763075	17.2176686225555	14.3283503201348	11.0697986457207	3.88706119295634	0.00300593653150432	0.00125871202053403	1	1.00002245090022	1657.08073780749	4	20495.2	1	1	1	1	2019-05-15T17:29:59.224	NG_ecoli_LTEE_151_DM25	-0	-0	161.825	DIA_100X_EMPTY_1x1_100ms	e6e933c9-1fe1-4cae-8d11-1ab5fc7d3636	EPI_100X_YFP_1x1_200ms_25sola	EPI_100X_RFP_1x1_200ms_25sola
291	52	12.6078505890373	657	48.3550278341373	1218.81582952816	273.544901065449	763292	1161.78386605784	37.6297590522632	79.1185966187582	6	201014	305.957382039574	217.436612060819	317.071130144972	0	NaN	NaN	NaN	NaN	NaN	611.664367288932	0.95220743455333	53.537180949907	13.406569411059	11.2451004279734	2.35543864869107	0.0221397039526929	0.0062133813092846	2	1.00281281095942	5317.06607645084	5	20059.2100456621	1	1	1	1	2019-05-15T17:29:59.224	NG_ecoli_LTEE_151_DM25	-0	-0	161.825	DIA_100X_EMPTY_1x1_100ms	2244d909-6199-41f6-9a45-6802a8f74695	EPI_100X_YFP_1x1_200ms_25sola	EPI_100X_RFP_1x1_200ms_25sola
292	34	14.022128987887	477	48.1768395161839	1211.61006289308	1393.94758909853	296189	620.941299790356	37.6297590522632	79.1185966187582	2	86100	180.503144654088	217.436612060819	317.071130144972	0	NaN	NaN	NaN	NaN	NaN	385.156634367128	0.974935018560702	32.8613228683774	13.1954229192175	11.4825657269691	2.7912731158113	0.00592899363349461	0.00328742758085368	1	1.00019040970242	3402.92834153573	0	15248.8511530398	1	1	1	1	2019-05-15T17:29:59.224	NG_ecoli_LTEE_151_DM25	-0	-0	161.825	DIA_100X_EMPTY_1x1_100ms	b15e69f3-69ed-4c5e-b330-272ed4a81053	EPI_100X_YFP_1x1_200ms_25sola	EPI_100X_RFP_1x1_200ms_25sola
293	26	11.5238554654672	300	44.6457382371876	1210.40333333333	589.616666666667	2218603	7395.34333333333	37.6297590522632	79.1185966187582	0	72400	241.333333333333	217.436612060819	317.071130144972	0	NaN	NaN	NaN	NaN	NaN	314.536563710588	0.987986473049217	27.4597230970737	13.4093297687739	11.0781660019968	3.16901227929773	0.0126947162093876	0.00480581439126226	1	1.00056840201048	2646.80393760002	4	19329.52	1	1	1	1	2019-05-15T17:29:59.224	NG_ecoli_LTEE_151_DM25	-0	-0	161.825	DIA_100X_EMPTY_1x1_100ms	13046b08-dee4-4880-967d-7ed9c8656d99	EPI_100X_YFP_1x1_200ms_25sola	EPI_100X_RFP_1x1_200ms_25sola
294	45	13.2146164365938	595	49.6941459962666	1220.41680672269	601.789915966387	791107	1329.59159663866	37.6297590522632	79.1185966187582	1	127129	213.66218487395	217.436612060819	317.071130144972	0	NaN	NaN	NaN	NaN	NaN	564.85430347641	0.956087861166571	45.7651112151945	13.9373550070676	12.0476419199542	2.85863576063837	0.0124972016405149	0.00421346720003965	3	1.00238699150615	5217.09212087973	2	17246.2134453782	1	1	1	1	2019-05-15T17:29:59.224	NG_ecoli_LTEE_151_DM25	-0	-0	161.825	DIA_100X_EMPTY_1x1_100ms	5644ba4e-174c-4278-9058-8c98ac1f4c31	EPI_100X_YFP_1x1_200ms_25sola	EPI_100X_RFP_1x1_200ms_25sola
295	48	13.0412321318388	626	49.7329623315317	1213.93290734824	308.260383386581	415510	663.753993610224	37.6297590522632	79.1185966187582	0	140259	224.055910543131	217.436612060819	317.071130144972	0	NaN	NaN	NaN	NaN	NaN	558.399872455057	0.926945867679279	48.4626913364157	13.3724289690234	11.170238522561	2.78362600597417	0.0280663981181678	0.00631305631610646	2	1.00244064080786	4749.22017216011	4	20416.607028754	1	1	1	1	2019-05-15T17:29:59.224	NG_ecoli_LTEE_151_DM25	-0	-0	161.825	DIA_100X_EMPTY_1x1_100ms	8b685228-9832-4867-baa1-c6a4e81dc232	EPI_100X_YFP_1x1_200ms_25sola	EPI_100X_RFP_1x1_200ms_25sola
296	30	10.3655525866403	312	45.4737832501195	1214.8141025641	348.38782051282	279375	895.432692307692	37.6297590522632	79.1185966187582	3	73045	234.11858974359	217.436612060819	317.071130144972	0	NaN	NaN	NaN	NaN	NaN	309.06317878602	0.972830775146979	30.4444102813744	11.6646916386583	9.8344899906151	2.60428161411779	0.0121579113516909	0.00434099945750347	2	1.00073382371931	2312.60325565797	3	17811.1442307692	1	1	1	1	2019-05-15T17:29:59.224	NG_ecoli_LTEE_151_DM25	-0	-0	161.825	DIA_100X_EMPTY_1x1_100ms	207f5a0e-e1ba-43ab-805d-744de19e2bc0	EPI_100X_YFP_1x1_200ms_25sola	EPI_100X_RFP_1x1_200ms_25sola
297	28	11.1944578063298	314	15.1877157052581	1219.48089171975	566.270700636943	2432512	7746.85350318471	37.6297590522632	79.1185966187582	0	86767	276.328025477707	217.436612060819	317.071130144972	0	NaN	NaN	NaN	NaN	NaN	331.819375949314	0.975722726717338	29.1040779421745	13.2740092061333	11.007289839932	3.13954217893774	0.0310797120025417	0.0112817797106803	1	1.00620304903065	2769.52015962494	3	17518.5063694268	1	1	1	1	2019-05-15T17:29:59.224	NG_ecoli_LTEE_151_DM25	-0	-0	161.825	DIA_100X_EMPTY_1x1_100ms	44e27d23-b649-45ae-9ca9-c141667e68c8	EPI_100X_YFP_1x1_200ms_25sola	EPI_100X_RFP_1x1_200ms_25sola
298	39	12.1172535574825	473	48.7883925163806	1226.21141649049	362.496828752643	269029	568.771670190275	37.6297590522632	79.1185966187582	2	116739	246.805496828753	217.436612060819	317.071130144972	0	NaN	NaN	NaN	NaN	NaN	418.804833317305	0.922821232973514	39.1369724107627	12.8295358517266	10.4877698304815	2.36120039232501	0.0142123946344401	0.00740420769813799	2	1.00152967879734	3380.98623478366	1	16941.2917547569	1	1	1	1	2019-05-15T17:29:59.224	NG_ecoli_LTEE_151_DM25	-0	-0	161.825	DIA_100X_EMPTY_1x1_100ms	394a988c-7391-4504-b9d3-c6838552a88f	EPI_100X_YFP_1x1_200ms_25sola	EPI_100X_RFP_1x1_200ms_25sola
299	43	13.2706947222657	571	48.7385677126364	1239.61996497373	1610.69527145359	655215	1147.48686514886	37.6297590522632	79.1185966187582	2	118009	206.670753064799	217.436612060819	317.071130144972	0	NaN	NaN	NaN	NaN	NaN	472.468012792984	0.907338633319624	42.2684747226615	13.0028007399977	10.9862345806408	2.43643373811535	0.0247810917154034	0.00939875357452778	2	1.0117399816016	4006.86023277334	0	15786.7845884413	1	1	1	1	2019-05-15T17:29:59.224	NG_ecoli_LTEE_151_DM25	-0	-0	161.825	DIA_100X_EMPTY_1x1_100ms	98808ee2-31ea-44d9-83d8-f7da525567a1	EPI_100X_YFP_1x1_200ms_25sola	EPI_100X_RFP_1x1_200ms_25sola
300	31	12.4723963053066	387	47.2096407436948	1236.17054263566	327.87338501292	372483	962.488372093023	37.6297590522632	79.1185966187582	5	92501	239.020671834625	217.436612060819	317.071130144972	0	NaN	NaN	NaN	NaN	NaN	384.108223214515	0.94725381034534	32.8464613960993	13.7576462834347	11.1770905811929	3.21928758379649	0.0332440886281783	0.0179672032039909	0	1.01913310718214	3222.81971436816	3	19233.677002584	1	1	1	1	2019-05-15T17:29:59.224	NG_ecoli_LTEE_151_DM25	-0	-0	161.825	DIA_100X_EMPTY_1x1_100ms	4c54ce03-9fb6-4f3f-b2b7-9e17ecb25e5f	EPI_100X_YFP_1x1_200ms_25sola	EPI_100X_RFP_1x1_200ms_25sola
301	18	11.8249096164031	213	-49.6524568284223	1230.61971830986	578.37558685446	351684	1651.0985915493	37.6297590522632	79.1185966187582	0	169284	794.760563380282	217.436612060819	317.071130144972	1	NaN	NaN	NaN	NaN	NaN	232.014308202646	0.999936506294357	18.7155524139967	15.5545604559977	11.6504206486228	4.16758378238088	0.0569408284839033	0.0293876284531684	0	1.02165420979469	1995.15088073322	3	18124.2394366197	1	1	1	1	2019-05-15T17:29:59.224	NG_ecoli_LTEE_151_DM25	-0	-0	161.825	DIA_100X_EMPTY_1x1_100ms	6f29f40a-cae0-48f1-985c-2d3ee792cc72	EPI_100X_YFP_1x1_200ms_25sola	EPI_100X_RFP_1x1_200ms_25sola
302	50	12.9433520066122	648	49.5908920573801	1252.92901234568	987.947530864198	1018708	1572.08024691358	37.6297590522632	79.1185966187582	2	157842	243.583333333333	217.436612060819	317.071130144972	0	NaN	NaN	NaN	NaN	NaN	539.646849220845	0.940375604897936	49.708947607985	12.6152969750884	10.5812721111306	2.43192979501899	0.0226379226086021	0.00471748433752132	1	1.00101660099256	4371.19535404609	0	16253.4320987654	1	1	1	1	2019-05-15T17:29:59.224	NG_ecoli_LTEE_151_DM25	-0	-0	161.825	DIA_100X_EMPTY_1x1_100ms	f8e2b3fd-f92a-4acb-b8be-052b339702fc	EPI_100X_YFP_1x1_200ms_25sola	EPI_100X_RFP_1x1_200ms_25sola
303	53	15.112588582892	801	36.8923682826292	1243.86516853933	293.051186017478	469562	586.219725343321	37.6297590522632	79.1185966187582	0	183497	229.084893882647	217.436612060819	317.071130144972	0	NaN	NaN	NaN	NaN	NaN	697.138615477097	0.879708273965694	54.442547640543	14.9739533786829	12.5853939241703	2.70155858150338	0.0203260771269317	0.00894856939739818	4	1.01928992515817	6772.70170866773	3	19189.6029962547	1	1	1	1	2019-05-15T17:29:59.224	NG_ecoli_LTEE_151_DM25	-0	-0	161.825	DIA_100X_EMPTY_1x1_100ms	dc3f7746-9215-4644-84cf-577d8c8cbc50	EPI_100X_YFP_1x1_200ms_25sola	EPI_100X_RFP_1x1_200ms_25sola
304	35	11.9983230623677	420	48.5518469669808	1252.49761904762	1020.69047619048	223508	532.161904761905	37.6297590522632	79.1185966187582	1	528989	1259.49761904762	217.436612060819	317.071130144972	1	NaN	NaN	NaN	NaN	NaN	367.011621800393	0.98473979218832	34.0286128912776	12.4079634970715	10.3472514251886	2.96657564614617	0.011105057367822	0.00490332057269989	1	1.00134458669223	2861.43662572263	1	16280.5738095238	1	1	1	1	2019-05-15T17:29:59.224	NG_ecoli_LTEE_151_DM25	-0	-0	161.825	DIA_100X_EMPTY_1x1_100ms	150b79cf-c4b8-4101-86aa-7464a1fe9c1d	EPI_100X_YFP_1x1_200ms_25sola	EPI_100X_RFP_1x1_200ms_25sola
305	48	11.6766414140994	561	49.3752296729021	1278.19073083779	243.942959001783	488276	870.367201426025	37.6297590522632	79.1185966187582	6	134432	239.629233511586	217.436612060819	317.071130144972	0	NaN	NaN	NaN	NaN	NaN	491.942038387337	0.922616846006721	47.7474066622596	11.8880730612923	10.139781864817	2.14750606268044	0.0179966767196463	0.0061272151438173	3	1.00622841696346	3855.64370233969	1	16984.0267379679	1	1	1	1	2019-05-15T17:29:59.224	NG_ecoli_LTEE_151_DM25	-0	-0	161.825	DIA_100X_EMPTY_1x1_100ms	9c4f9ade-f578-4355-a6e4-60a883dbb268	EPI_100X_YFP_1x1_200ms_25sola	EPI_100X_RFP_1x1_200ms_25sola
306	23	9.38030445757394	216	18.8313027361588	1265.91203703704	279.657407407407	275967	1277.625	37.6297590522632	79.1185966187582	1	130428	603.833333333333	217.436612060819	317.071130144972	0	NaN	NaN	NaN	NaN	NaN	225.069663085628	0.990317828669171	23.3526679916854	11.5273014575192	9.30769477008056	2.84275271539917	0.0300206685403243	0.0142972275495027	1	1.00785721793593	1588.95153948827	3	18924.4305555556	1	1	1	1	2019-05-15T17:29:59.224	NG_ecoli_LTEE_151_DM25	-0	-0	161.825	DIA_100X_EMPTY_1x1_100ms	00ae3f7d-6c6c-4093-b0b7-86a4a5dfc338	EPI_100X_YFP_1x1_200ms_25sola	EPI_100X_RFP_1x1_200ms_25sola
307	58	13.3502285380661	775	49.2331253981566	1271.47096774194	1441.25935483871	452572	583.963870967742	37.6297590522632	79.1185966187582	1	230837	297.854193548387	217.436612060819	317.071130144972	0	NaN	NaN	NaN	NaN	NaN	639.921444283515	0.873595187802421	57.6294440294292	12.9927066773968	10.8478040451228	2.36812083364818	0.0183432309318482	0.00717079036075442	1	1.01219589972706	5326.20617990094	0	16111.9587096774	1	1	1	1	2019-05-15T17:29:59.224	NG_ecoli_LTEE_151_DM25	-0	-0	161.825	DIA_100X_EMPTY_1x1_100ms	e803c3af-64e8-4103-bc2e-3ddf7fbc795b	EPI_100X_YFP_1x1_200ms_25sola	EPI_100X_RFP_1x1_200ms_25sola
308	36	12.3153305844885	444	47.8197982911249	1280.22747747748	1039.87837837838	248908	560.603603603604	37.6297590522632	79.1185966187582	0	572088	1288.48648648649	217.436612060819	317.071130144972	1	NaN	NaN	NaN	NaN	NaN	378.522600462759	0.983486562784476	34.6253341812613	12.6347895458062	10.6846270435812	2.83391768517082	0.0127709336386672	0.004474025825393	2	1.00079422312889	3104.57810029901	2	16328.9662162162	1	1	1	1	2019-05-15T17:29:59.224	NG_ecoli_LTEE_151_DM25	-0	-0	161.825	DIA_100X_EMPTY_1x1_100ms	a478ed50-f866-46ef-bfc8-f34a622ed7e6	EPI_100X_YFP_1x1_200ms_25sola	EPI_100X_RFP_1x1_200ms_25sola
309	27	8.94278330243666	242	39.9156357853169	1281.07851239669	260.657024793388	331612	1370.29752066116	37.6297590522632	79.1185966187582	1	162239	670.409090909091	217.436612060819	317.071130144972	0	NaN	NaN	NaN	NaN	NaN	252.063210412103	0.991077653112422	26.4493209581106	11.1744923496719	9.02225035272924	2.92260162047794	0.0463839925795527	0.00872615474561757	0	1.00288545314453	1690.96319853206	2	18417.0537190083	1	1	1	1	2019-05-15T17:29:59.224	NG_ecoli_LTEE_151_DM25	-0	-0	161.825	DIA_100X_EMPTY_1x1_100ms	c855bf00-6505-43c7-85ad-b5e8305a31d1	EPI_100X_YFP_1x1_200ms_25sola	EPI_100X_RFP_1x1_200ms_25sola
310	36	11.556412259687	419	45.2019106849983	1286.67064439141	290.653937947494	461190	1100.69212410501	37.6297590522632	79.1185966187582	4	89404	213.374701670644	217.436612060819	317.071130144972	0	NaN	NaN	NaN	NaN	NaN	419.37327664502	0.940114513351765	36.5855892593147	13.3466001131781	10.9527011921898	2.97971755797297	0.0457784157506161	0.0220818197484776	1	1.01389776433933	3447.00897985925	3	17592.9427207637	1	1	1	1	2019-05-15T17:29:59.224	NG_ecoli_LTEE_151_DM25	-0	-0	161.825	DIA_100X_EMPTY_1x1_100ms	e6f78ec8-28fe-4d94-93ec-6c8a9839588c	EPI_100X_YFP_1x1_200ms_25sola	EPI_100X_RFP_1x1_200ms_25sola
311	55	13.3328110102577	733	48.1737819438423	1291.36425648022	895.360163710778	460002	627.56070941337	37.6297590522632	79.1185966187582	3	163321	222.81173260573	217.436612060819	317.071130144972	0	NaN	NaN	NaN	NaN	NaN	593.196255148853	0.897289159357864	53.3992231368162	12.6699189647678	10.9769498381823	2.11374748612179	0.0196815758886703	0.00561204061322465	4	1.00762621801825	5053.45240143233	0	16131.5907230559	1	1	1	1	2019-05-15T17:29:59.224	NG_ecoli_LTEE_151_DM25	-0	-0	161.825	DIA_100X_EMPTY_1x1_100ms	aef932c7-3c19-4054-9ec3-bfac0d97163c	EPI_100X_YFP_1x1_200ms_25sola	EPI_100X_RFP_1x1_200ms_25sola
312	33	13.3271360453844	440	47.2515239819459	1291.80909090909	13.0318181818182	410651	933.297727272727	37.6297590522632	79.1185966187582	5	211234	480.077272727273	217.436612060819	317.071130144972	0	NaN	NaN	NaN	NaN	NaN	374.578638245879	0.974906763985594	33.2301139882519	13.1781049822334	10.8537183617365	3.11185032505554	0.0680395734393515	0.00275094410038691	2	1.00024799166056	3074.5305201963	1	15903.7204545455	1	1	1	1	2019-05-15T17:29:59.224	NG_ecoli_LTEE_151_DM25	-0	-0	161.825	DIA_100X_EMPTY_1x1_100ms	eae37397-e233-4fe0-8dcd-a57fcce79e51	EPI_100X_YFP_1x1_200ms_25sola	EPI_100X_RFP_1x1_200ms_25sola
313	46	12.9913956067766	598	49.5813005577158	1299.22575250836	535.613712374582	628490	1050.98662207358	37.6297590522632	79.1185966187582	6	220447	368.640468227425	217.436612060819	317.071130144972	0	NaN	NaN	NaN	NaN	NaN	498.537992875459	0.9454641183879	45.3671214397293	12.9989542481515	10.8325860593026	2.27955825583293	0.00533373548260566	0.00230341363989332	2	1.00019066620872	4181.14665948453	0	16191.745819398	1	1	1	1	2019-05-15T17:29:59.224	NG_ecoli_LTEE_151_DM25	-0	-0	161.825	DIA_100X_EMPTY_1x1_100ms	8ad5d47a-a0fd-4081-b80a-4ac9511a5546	EPI_100X_YFP_1x1_200ms_25sola	EPI_100X_RFP_1x1_200ms_25sola
314	35	12.242406557862	429	33.0642158919568	1293.10256410256	2034.29836829837	500005	1165.51282051282	37.6297590522632	79.1185966187582	2	95321	222.193473193473	217.436612060819	317.071130144972	0	NaN	NaN	NaN	NaN	NaN	NaN	NaN	NaN	NaN	NaN	NaN	NaN	NaN	NaN	NaN	NaN	0	16080.9533799534	1	1	1	1	2019-05-15T17:29:59.224	NG_ecoli_LTEE_151_DM25	-0	-0	161.825	DIA_100X_EMPTY_1x1_100ms	2634c5f2-939d-4b10-a2c6-0c8f9bf786a6	EPI_100X_YFP_1x1_200ms_25sola	EPI_100X_RFP_1x1_200ms_25sola
315	33	10.1982649601537	337	43.2119329458002	1296.45697329377	308.836795252225	180880	536.73590504451	37.6297590522632	79.1185966187582	3	67035	198.916913946588	217.436612060819	317.071130144972	0	NaN	NaN	NaN	NaN	NaN	357.532436201312	0.975673537211109	32.18073991989	13.0433961750148	10.6920234967767	3.07827630403398	0.0763329966110967	0.00761128693574572	0	1.00258463762621	2889.3870088525	2	17554.4065281899	1	1	1	1	2019-05-15T17:29:59.224	NG_ecoli_LTEE_151_DM25	-0	-0	161.825	DIA_100X_EMPTY_1x1_100ms	8578360b-3efd-4959-afb2-54dd82b02a89	EPI_100X_YFP_1x1_200ms_25sola	EPI_100X_RFP_1x1_200ms_25sola
316	24	12.6688722610042	304	32.6977712319128	1296.46710526316	1256.8125	156973	516.358552631579	37.6297590522632	79.1185966187582	3	55857	183.740131578947	217.436612060819	317.071130144972	0	NaN	NaN	NaN	NaN	NaN	259.007258695552	0.999019980739038	22.0539170221929	14.1824177166942	11.2346874999419	3.64150650720912	0.0365396601250566	0.0203156429815522	0	1.01371438536909	2186.23886765388	0	15093.9078947368	1	1	1	1	2019-05-15T17:29:59.224	NG_ecoli_LTEE_151_DM25	-0	-0	161.825	DIA_100X_EMPTY_1x1_100ms	38e88ce9-fad8-4c4f-95a6-bb0727f20d81	EPI_100X_YFP_1x1_200ms_25sola	EPI_100X_RFP_1x1_200ms_25sola
317	35	12.6620695021821	444	48.278175845682	1310.28828828829	1943.08558558559	1197357	2696.75	37.6297590522632	79.1185966187582	0	117957	265.668918918919	217.436612060819	317.071130144972	0	NaN	NaN	NaN	NaN	NaN	379.806983348709	0.956912173151835	35.0884585884422	12.6422921652845	10.4481778306581	2.7988804910115	0.20698999392568	0.0147362707735716	0	1.01116920482168	3008.39794497062	1	16948.0563063063	1	1	1	1	2019-05-15T17:29:59.224	NG_ecoli_LTEE_151_DM25	-0	-0	161.825	DIA_100X_EMPTY_1x1_100ms	1a19e402-ea35-4c7a-9e27-5406213d93bf	EPI_100X_YFP_1x1_200ms_25sola	EPI_100X_RFP_1x1_200ms_25sola
318	34	12.636892497273	430	46.8575682062681	1309.52325581395	1044.31395348837	592733	1378.4488372093	37.6297590522632	79.1185966187582	0	108086	251.362790697674	217.436612060819	317.071130144972	0	NaN	NaN	NaN	NaN	NaN	373.020697682009	0.951651632297893	32.877960249292	13.2403249074094	10.9780495057059	2.76836634004037	0.0459137616786014	0.0174078948109824	0	1.02064373026514	3112.03961847624	1	15875.0744186047	1	1	1	1	2019-05-15T17:29:59.224	NG_ecoli_LTEE_151_DM25	-0	-0	161.825	DIA_100X_EMPTY_1x1_100ms	35171653-ad64-4864-90f1-d42298224fa8	EPI_100X_YFP_1x1_200ms_25sola	EPI_100X_RFP_1x1_200ms_25sola
319	54	13.407334605009	724	49.3777849479933	1307.25	454.077348066298	888380	1227.04419889503	37.6297590522632	79.1185966187582	3	157548	217.60773480663	217.436612060819	317.071130144972	0	NaN	NaN	NaN	NaN	NaN	589.245122821523	0.931030346142473	53.5998127819873	12.632170074092	10.7152384954062	2.46972927531253	0.00574245204965522	0.00264386855299855	2	1.00093873327145	4833.44563093498	0	16251.9723756906	1	1	1	1	2019-05-15T17:29:59.224	NG_ecoli_LTEE_151_DM25	-0	-0	161.825	DIA_100X_EMPTY_1x1_100ms	c7fdb16f-da92-49bb-8bc9-2367e0e93681	EPI_100X_YFP_1x1_200ms_25sola	EPI_100X_RFP_1x1_200ms_25sola
320	44	11.2382450344345	495	48.8148990130951	1319.7696969697	270.026262626263	357987	723.206060606061	37.6297590522632	79.1185966187582	2	192640	389.171717171717	217.436612060819	317.071130144972	0	NaN	NaN	NaN	NaN	NaN	505.755529363117	0.923297660480726	44.6871460970148	13.5968359513138	11.0682631114114	2.62547165180476	0.023482659355455	0.0107242428340629	2	1.00360282320526	4299.63362023953	3	19057.2444444444	1	1	1	1	2019-05-15T17:29:59.224	NG_ecoli_LTEE_151_DM25	-0	-0	161.825	DIA_100X_EMPTY_1x1_100ms	548838bf-f150-4f61-87c4-f3d779ebf7b4	EPI_100X_YFP_1x1_200ms_25sola	EPI_100X_RFP_1x1_200ms_25sola
321	42	12.0861336115197	509	49.6798589398592	1316.91355599214	1182.47151277014	625357	1228.59921414538	37.6297590522632	79.1185966187582	4	96507	189.601178781925	217.436612060819	317.071130144972	0	NaN	NaN	NaN	NaN	NaN	448.298098274541	0.951679683143296	42.0770010631645	12.0686484840075	10.4331982796389	2.38700706529922	0.0119136676047841	0.00656464805905162	0	1.00471954605452	3597.24139598816	1	16215.4990176817	1	1	1	1	2019-05-15T17:29:59.224	NG_ecoli_LTEE_151_DM25	-0	-0	161.825	DIA_100X_EMPTY_1x1_100ms	0db74890-434c-42f7-a403-e00408657c0b	EPI_100X_YFP_1x1_200ms_25sola	EPI_100X_RFP_1x1_200ms_25sola
322	28	12.9786991842562	373	30.2926537404657	1322.04557640751	10.9383378016086	366239	981.87399463807	37.6297590522632	79.1185966187582	3	190906	511.812332439678	217.436612060819	317.071130144972	0	NaN	NaN	NaN	NaN	NaN	323.065077237881	0.988169703391975	29.0443820267589	12.7696265798207	10.7821897895256	3.01744290205558	0.00850749858662659	0.00456452503887706	1	1.00030061138712	2651.95387381314	1	16206.1313672922	1	1	1	1	2019-05-15T17:29:59.224	NG_ecoli_LTEE_151_DM25	-0	-0	161.825	DIA_100X_EMPTY_1x1_100ms	e500216b-8c7f-4778-8ee4-1e30080f29f0	EPI_100X_YFP_1x1_200ms_25sola	EPI_100X_RFP_1x1_200ms_25sola
323	51	13.5144004652275	690	43.4121250874565	1326.14057971014	285.333333333333	580231	840.914492753623	37.6297590522632	79.1185966187582	5	156318	226.547826086957	217.436612060819	317.071130144972	0	NaN	NaN	NaN	NaN	NaN	646.388323433746	0.913319420320427	52.4002259820727	14.2648470383349	11.9180333591032	2.58329132618459	0.0611937198403716	0.0218660239506038	2	1.02023121971465	5845.64226940094	3	18862.0391304348	1	1	1	1	2019-05-15T17:29:59.224	NG_ecoli_LTEE_151_DM25	-0	-0	161.825	DIA_100X_EMPTY_1x1_100ms	b62364c0-036d-4a8e-a02f-878c7911a708	EPI_100X_YFP_1x1_200ms_25sola	EPI_100X_RFP_1x1_200ms_25sola
324	60	11.6308903557142	699	48.0507901908402	1336.2217453505	1932.23032904149	1103144	1578.17453505007	37.6297590522632	79.1185966187582	3	189836	271.58226037196	217.436612060819	317.071130144972	0	NaN	NaN	NaN	NaN	NaN	619.517995872179	0.869957548965371	60.7813865168028	11.9025624315758	9.93419227849424	2.14550411301624	0.0161512543630292	0.00698868956278722	3	1.00399795671646	4711.13562930084	2	17488.5722460658	1	1	1	1	2019-05-15T17:29:59.224	NG_ecoli_LTEE_151_DM25	-0	-0	161.825	DIA_100X_EMPTY_1x1_100ms	dc27c339-fc08-4572-b865-044022ce2c9d	EPI_100X_YFP_1x1_200ms_25sola	EPI_100X_RFP_1x1_200ms_25sola
325	42	12.4995389289304	525	49.6905710832931	1332.46666666667	1159.23047619048	476977	908.527619047619	37.6297590522632	79.1185966187582	3	100127	190.718095238095	217.436612060819	317.071130144972	0	NaN	NaN	NaN	NaN	NaN	465.600492265028	0.938417172034129	42.1366129610548	12.4464079899587	10.8505618580036	2.41970864501092	0.0163423255531579	0.00548775447330556	1	1.00256886264822	3896.31408805699	1	16184.2323809524	1	1	1	1	2019-05-15T17:29:59.224	NG_ecoli_LTEE_151_DM25	-0	-0	161.825	DIA_100X_EMPTY_1x1_100ms	a6a1bbe9-92f4-454b-ac6b-15ab2f4bcee2	EPI_100X_YFP_1x1_200ms_25sola	EPI_100X_RFP_1x1_200ms_25sola
326	49	11.667495908566	572	48.1485471292456	1342.9965034965	1041.28846153846	453304	792.489510489511	37.6297590522632	79.1185966187582	4	116044	202.874125874126	217.436612060819	317.071130144972	0	NaN	NaN	NaN	NaN	NaN	500.90003642349	0.898755735904513	49.025680317847	12.0777293196818	10.0195346330499	2.12713641325996	0.0202235507974768	0.00797921241850351	0	1.00996822706767	3865.52611716224	0	16463.7272727273	1	1	1	1	2019-05-15T17:29:59.224	NG_ecoli_LTEE_151_DM25	-0	-0	161.825	DIA_100X_EMPTY_1x1_100ms	a648b8b8-94c9-4cda-8957-ebdb35bff60b	EPI_100X_YFP_1x1_200ms_25sola	EPI_100X_RFP_1x1_200ms_25sola
327	26	9.66968727262982	252	11.6646685778126	1340.35714285714	417.944444444444	270551	1073.61507936508	37.6297590522632	79.1185966187582	2	68001	269.845238095238	217.436612060819	317.071130144972	0	NaN	NaN	NaN	NaN	NaN	268.305202070898	0.975046288482854	26.925858099386	12.1340431399155	9.64536739467816	2.8910475523928	0.0150114204970608	0.0050082790242465	0	1.00126885485871	1967.4195538584	3	16489.4841269841	1	1	1	1	2019-05-15T17:29:59.224	NG_ecoli_LTEE_151_DM25	-0	-0	161.825	DIA_100X_EMPTY_1x1_100ms	abc82f1d-2fd5-4195-88d1-afe2bf80c82e	EPI_100X_YFP_1x1_200ms_25sola	EPI_100X_RFP_1x1_200ms_25sola
328	41	12.1884678725401	500	48.7502366922519	1350.408	258.146	537945	1075.89	37.6297590522632	79.1185966187582	4	299160	598.32	217.436612060819	317.071130144972	0	NaN	NaN	NaN	NaN	NaN	491.559563887023	0.92090040035934	41.8340289126104	14.6981882562021	11.495107637955	2.63500728103222	0.0258797424689838	0.00762561385316103	2	1.00477371752983	4341.55850869217	3	17973.94	1	1	1	1	2019-05-15T17:29:59.224	NG_ecoli_LTEE_151_DM25	-0	-0	161.825	DIA_100X_EMPTY_1x1_100ms	89a92f20-b1b8-49aa-9b04-c5969b542b53	EPI_100X_YFP_1x1_200ms_25sola	EPI_100X_RFP_1x1_200ms_25sola
329	40	12.0734882326019	484	48.7515757768134	1345.7520661157	1853.94421487603	559165	1155.29958677686	37.6297590522632	79.1185966187582	2	106691	220.435950413223	217.436612060819	317.071130144972	0	NaN	NaN	NaN	NaN	NaN	420.20718273949	0.972985296473353	40.7838451114434	11.9607984228803	10.1200891744991	2.27786555260891	0.00402209350895891	0.00208305568533481	2	1.00007988796767	3280.55050976656	1	16935.2561983471	1	1	1	1	2019-05-15T17:29:59.224	NG_ecoli_LTEE_151_DM25	-0	-0	161.825	DIA_100X_EMPTY_1x1_100ms	90570603-e562-4910-9b23-951cd51cc08e	EPI_100X_YFP_1x1_200ms_25sola	EPI_100X_RFP_1x1_200ms_25sola
330	35	12.048773103887	422	48.980151865816	1343.04028436019	1908.35781990521	461082	1092.61137440758	37.6297590522632	79.1185966187582	4	95039	225.210900473934	217.436612060819	317.071130144972	0	NaN	NaN	NaN	NaN	NaN	363.454894520349	0.997572100295723	34.1914729386085	12.8422587125004	10.3942405564302	3.02221166491861	0.010947879390264	0.00407780782493387	1	1.00108328392295	2901.30387971402	2	17157.5521327014	1	1	1	1	2019-05-15T17:29:59.224	NG_ecoli_LTEE_151_DM25	-0	-0	161.825	DIA_100X_EMPTY_1x1_100ms	04fe5771-fba1-42b9-9676-701c097de67d	EPI_100X_YFP_1x1_200ms_25sola	EPI_100X_RFP_1x1_200ms_25sola
331	30	12.5127811057957	376	48.1332593365268	1351.53723404255	1882.7420212766	402882	1071.49468085106	37.6297590522632	79.1185966187582	0	81863	217.720744680851	217.436612060819	317.071130144972	0	NaN	NaN	NaN	NaN	NaN	326.333061756859	0.968354050942027	29.6786703667002	12.692458665754	10.7438074698186	2.84677121058512	0.0194453321048074	0.00795884321775377	1	1.00148281285252	2690.61002400168	2	16355.4441489362	1	1	1	1	2019-05-15T17:29:59.224	NG_ecoli_LTEE_151_DM25	-0	-0	161.825	DIA_100X_EMPTY_1x1_100ms	bd10c024-844d-4a7f-87fe-d28f866388b7	EPI_100X_YFP_1x1_200ms_25sola	EPI_100X_RFP_1x1_200ms_25sola
332	21	10.3165980149307	217	15.0923227476974	1348.73271889401	434.649769585253	134495	619.792626728111	37.6297590522632	79.1185966187582	1	73117	336.944700460829	217.436612060819	317.071130144972	0	NaN	NaN	NaN	NaN	NaN	235.568819123166	0.96879334516238	22.8076986290016	13.2907914177075	9.90163808337453	3.13536445957598	0.00841934645993742	0.00337593610627222	3	1.00044553935263	1756.24638673171	3	15876.5668202765	1	1	1	1	2019-05-15T17:29:59.224	NG_ecoli_LTEE_151_DM25	-0	-0	161.825	DIA_100X_EMPTY_1x1_100ms	97cba136-b56a-43dd-aaae-097128317aa0	EPI_100X_YFP_1x1_200ms_25sola	EPI_100X_RFP_1x1_200ms_25sola
333	47	13.6631587337608	642	49.6111989157841	1366.51090342679	49.9361370716511	459716	716.068535825545	37.6297590522632	79.1185966187582	4	257289	400.761682242991	217.436612060819	317.071130144972	0	NaN	NaN	NaN	NaN	NaN	517.062084980764	0.958620211862618	45.1782857813064	13.1231288080158	11.2404295178045	2.49056306213026	0.00709675710822804	0.00329755315613018	1	1.00087933246301	4483.17243312338	0	15296.0576323988	1	1	1	1	2019-05-15T17:29:59.224	NG_ecoli_LTEE_151_DM25	-0	-0	161.825	DIA_100X_EMPTY_1x1_100ms	c52b2e5f-e287-456d-9154-4e7be40c8eaf	EPI_100X_YFP_1x1_200ms_25sola	EPI_100X_RFP_1x1_200ms_25sola
334	44	12.1255628717889	534	48.8662142254016	1357.11985018727	1770.16292134831	1077936	2018.60674157303	37.6297590522632	79.1185966187582	0	116528	218.217228464419	217.436612060819	317.071130144972	0	NaN	NaN	NaN	NaN	NaN	473.637400738101	0.928000782386915	44.4633090591817	12.3737329337857	10.5074585336027	2.19054633936163	0.00803358326556981	0.00441162616153964	0	1.00240685023824	3855.55614443018	1	16434.3838951311	1	1	1	1	2019-05-15T17:29:59.224	NG_ecoli_LTEE_151_DM25	-0	-0	161.825	DIA_100X_EMPTY_1x1_100ms	621a8810-3617-4bce-aec7-4374074765e3	EPI_100X_YFP_1x1_200ms_25sola	EPI_100X_RFP_1x1_200ms_25sola
335	35	11.8636530961604	415	47.9743517976755	1362.57590361446	409.040963855422	406536	979.604819277108	37.6297590522632	79.1185966187582	2	154462	372.197590361446	217.436612060819	317.071130144972	0	NaN	NaN	NaN	NaN	NaN	388.075225651182	0.84160677822214	35.6479674483548	14.9253231726347	10.4401302652735	3.20831859955983	0.0768940825630858	0.0231410213105945	1	1.03987119232456	3051.66241642759	3	15633.9012048193	1	1	1	1	2019-05-15T17:29:59.224	NG_ecoli_LTEE_151_DM25	-0	-0	161.825	DIA_100X_EMPTY_1x1_100ms	2b3de93b-cfe6-44b1-b153-367a7e5eccf2	EPI_100X_YFP_1x1_200ms_25sola	EPI_100X_RFP_1x1_200ms_25sola
336	27	10.7734930846837	291	29.8398630693334	1369.25773195876	431.766323024055	295868	1016.72852233677	37.6297590522632	79.1185966187582	2	74803	257.054982817869	217.436612060819	317.071130144972	0	NaN	NaN	NaN	NaN	NaN	298.981994303386	0.945577388114601	28.7553558950465	12.1064484132673	10.0952842792035	2.63434653592165	0.0169288877941577	0.00613732856929597	2	1.00135169599023	2301.68418927285	3	16269.8797250859	1	1	1	1	2019-05-15T17:29:59.224	NG_ecoli_LTEE_151_DM25	-0	-0	161.825	DIA_100X_EMPTY_1x1_100ms	f646d4d2-3535-4d90-b9f7-49ec0d54c28d	EPI_100X_YFP_1x1_200ms_25sola	EPI_100X_RFP_1x1_200ms_25sola
337	53	12.6156570312595	670	47.9885204069723	1379.04776119403	1791.04179104478	2189587	3268.04029850746	37.6297590522632	79.1185966187582	0	181021	270.180597014925	217.436612060819	317.071130144972	0	NaN	NaN	NaN	NaN	NaN	566.602278530355	0.899706457032079	52.4441774353078	12.5812893475148	10.6167214164724	2.19614231555353	0.0211925784862466	0.00902511350709716	2	1.00271428034964	4642.67200350202	1	16950.8940298507	1	1	1	1	2019-05-15T17:29:59.224	NG_ecoli_LTEE_151_DM25	-0	-0	161.825	DIA_100X_EMPTY_1x1_100ms	a3b72ed9-56e9-4eba-be8f-e110ae03e05f	EPI_100X_YFP_1x1_200ms_25sola	EPI_100X_RFP_1x1_200ms_25sola
338	26	11.3832948668179	296	46.4685359315915	1381.75337837838	262.773648648649	246584	833.054054054054	37.6297590522632	79.1185966187582	1	87153	294.435810810811	217.436612060819	317.071130144972	0	NaN	NaN	NaN	NaN	NaN	256.309657418175	0.999793684592504	23.6017855224366	13.0841273458819	10.4623570865308	3.43772040210807	0.00222753471636032	0.00116618126982237	1	1.0000168509698	2029.0549948965	1	16142.6824324324	1	1	1	1	2019-05-15T17:29:59.224	NG_ecoli_LTEE_151_DM25	-0	-0	161.825	DIA_100X_EMPTY_1x1_100ms	93acb51e-7e84-4fbb-9931-6b2e8d4585c9	EPI_100X_YFP_1x1_200ms_25sola	EPI_100X_RFP_1x1_200ms_25sola
339	46	14.1238906354788	651	48.8823976421068	1391.08448540707	1350.20583717358	708746	1088.70353302611	37.6297590522632	79.1185966187582	3	129096	198.304147465438	217.436612060819	317.071130144972	0	NaN	NaN	NaN	NaN	NaN	523.889311203318	0.949306447755561	45.9342367603742	13.0103474015713	11.1350856084486	2.56000446907073	0.0784082448351368	0.00434275152864887	1	1.00061036926761	4473.15046109345	0	15623.8878648233	1	1	1	1	2019-05-15T17:29:59.224	NG_ecoli_LTEE_151_DM25	-0	-0	161.825	DIA_100X_EMPTY_1x1_100ms	8735d001-4000-4e2b-bf31-0624d2e103a0	EPI_100X_YFP_1x1_200ms_25sola	EPI_100X_RFP_1x1_200ms_25sola
340	38	13.999980070127	532	49.0628769662865	1384.92857142857	981.347744360902	354899	667.103383458647	37.6297590522632	79.1185966187582	2	111336	209.278195488722	217.436612060819	317.071130144972	0	NaN	NaN	NaN	NaN	NaN	430.332619958597	0.96219010040387	36.7278970838381	13.5446583244483	11.3450494815343	3.04092100462198	0.0145737543632607	0.00823849648148839	1	1.00598640958822	3712.7758710692	0	15356.3214285714	1	1	1	1	2019-05-15T17:29:59.224	NG_ecoli_LTEE_151_DM25	-0	-0	161.825	DIA_100X_EMPTY_1x1_100ms	0a33deb4-ca81-49f4-856b-9c6b009f2464	EPI_100X_YFP_1x1_200ms_25sola	EPI_100X_RFP_1x1_200ms_25sola
341	33	11.6646576325804	385	48.8923267576495	1393.46753246753	322.314285714286	361287	938.407792207792	37.6297590522632	79.1185966187582	3	246178	639.423376623377	217.436612060819	317.071130144972	0	NaN	NaN	NaN	NaN	NaN	364.642301138048	0.967367881433443	32.1819841103635	13.281040978501	10.8294945308969	3.06558495433723	0.0301475769545254	0.013054610835003	1	1.00516406342332	2964.2789503046	2	17509.0779220779	1	1	1	1	2019-05-15T17:29:59.224	NG_ecoli_LTEE_151_DM25	-0	-0	161.825	DIA_100X_EMPTY_1x1_100ms	d96f304b-45e6-452a-9a49-be8d07d5ae69	EPI_100X_YFP_1x1_200ms_25sola	EPI_100X_RFP_1x1_200ms_25sola
342	29	11.2330567689254	326	30.9096697476108	1392.74846625767	341.20245398773	234594	719.613496932515	37.6297590522632	79.1185966187582	1	312310	958.006134969325	217.436612060819	317.071130144972	0	NaN	NaN	NaN	NaN	NaN	337.936147847742	0.970164142933683	29.9345204956969	13.3545676020469	10.9537673367868	3.16207517661159	0.0157207098488036	0.0066475116023918	1	1.00285010202215	2820.90987618636	5	20492.736196319	1	1	1	1	2019-05-15T17:29:59.224	NG_ecoli_LTEE_151_DM25	-0	-0	161.825	DIA_100X_EMPTY_1x1_100ms	a3585bbe-9d94-4639-85bb-f36c19d45703	EPI_100X_YFP_1x1_200ms_25sola	EPI_100X_RFP_1x1_200ms_25sola
343	49	10.9270179068975	536	49.4324749969476	1401.17350746269	373.203358208955	432613	807.113805970149	37.6297590522632	79.1185966187582	3	171382	319.742537313433	217.436612060819	317.071130144972	0	NaN	NaN	NaN	NaN	NaN	543.404430257558	0.936510319437494	50.7584504199225	12.3857520656442	10.5601799559904	2.14639500697184	0.0115686427853249	0.00463687589345135	1	1.00197910021646	4445.70739099545	2	18932.9235074627	1	1	1	1	2019-05-15T17:29:59.224	NG_ecoli_LTEE_151_DM25	-0	-0	161.825	DIA_100X_EMPTY_1x1_100ms	1b4d2f58-c903-4d73-a7c9-4da8d6c3c288	EPI_100X_YFP_1x1_200ms_25sola	EPI_100X_RFP_1x1_200ms_25sola
344	39	13.2773593852086	519	47.7496964057428	1410.02312138728	361.45472061657	550040	1059.80732177264	37.6297590522632	79.1185966187582	3	235997	454.714836223507	217.436612060819	317.071130144972	0	NaN	NaN	NaN	NaN	NaN	493.004075670824	0.966635636170578	40.8557559691341	13.5639320705415	11.7659045122689	2.76167418880372	0.0131220503102323	0.00893588538833585	0	1.00723160027913	4442.15564304164	3	21163.302504817	1	1	1	1	2019-05-15T17:29:59.224	NG_ecoli_LTEE_151_DM25	-0	-0	161.825	DIA_100X_EMPTY_1x1_100ms	bda9634e-39cf-432a-b214-64603a35e2aa	EPI_100X_YFP_1x1_200ms_25sola	EPI_100X_RFP_1x1_200ms_25sola
345	35	11.8981787818104	417	-18.6865055214763	1417.76258992806	324.973621103118	329227	789.513189448441	37.6297590522632	79.1185966187582	1	743583	1783.1726618705	217.436612060819	317.071130144972	2	NaN	NaN	NaN	NaN	NaN	411.104283543481	0.96085563700632	35.4626470564413	13.8484112145815	11.186243462459	3.22190284154972	0.021460099497096	0.0087517380731286	0	1.00538781036948	3485.21492885366	4	20123.0287769784	1	1	1	1	2019-05-15T17:29:59.224	NG_ecoli_LTEE_151_DM25	-0	-0	161.825	DIA_100X_EMPTY_1x1_100ms	6846d801-0f88-4ea3-9820-296d01b9ec4e	EPI_100X_YFP_1x1_200ms_25sola	EPI_100X_RFP_1x1_200ms_25sola
346	26	11.5472262468834	301	43.131076707744	1415.51827242525	1075.4219269103	195875	650.747508305648	37.6297590522632	79.1185966187582	3	75173	249.744186046512	217.436612060819	317.071130144972	0	NaN	NaN	NaN	NaN	NaN	283.127379329585	0.990723570405449	25.5390089470865	12.8568033556031	10.5619211864657	3.37452386217992	0.0254308485200314	0.0140538927067173	0	1.00904806581106	2237.58615663064	1	16169.3920265781	1	1	1	1	2019-05-15T17:29:59.224	NG_ecoli_LTEE_151_DM25	-0	-0	161.825	DIA_100X_EMPTY_1x1_100ms	d6a37ecb-4558-477f-a480-4f14e60ed9d8	EPI_100X_YFP_1x1_200ms_25sola	EPI_100X_RFP_1x1_200ms_25sola
347	46	11.661450943247	537	49.4218347689014	1425.06517690875	1086.42458100559	519916	968.186219739292	37.6297590522632	79.1185966187582	6	251080	467.56052141527	217.436612060819	317.071130144972	0	NaN	NaN	NaN	NaN	NaN	479.597830884009	0.934796335253547	45.8272585797874	12.2864621716344	10.310315497306	2.16966233230733	0.00886704771934686	0.00461831662460031	1	1.00154248259992	3826.11191833802	2	17161.530726257	1	1	1	1	2019-05-15T17:29:59.224	NG_ecoli_LTEE_151_DM25	-0	-0	161.825	DIA_100X_EMPTY_1x1_100ms	120a70e0-36e6-484a-9005-71c96fefe04a	EPI_100X_YFP_1x1_200ms_25sola	EPI_100X_RFP_1x1_200ms_25sola
348	36	10.5522966530432	380	49.2041446827531	1422.36842105263	1126.56052631579	253205	666.328947368421	37.6297590522632	79.1185966187582	3	85786	225.752631578947	217.436612060819	317.071130144972	0	NaN	NaN	NaN	NaN	NaN	362.075485991131	0.950133261933862	35.5933934138333	11.6715853228706	9.80342160368723	2.66657506358146	0.0351309785436767	0.00559778535982977	1	1.00233378612028	2686.67192237548	1	17489.9184210526	1	1	1	1	2019-05-15T17:29:59.224	NG_ecoli_LTEE_151_DM25	-0	-0	161.825	DIA_100X_EMPTY_1x1_100ms	ac940614-3974-4cca-a9b6-50f310563d50	EPI_100X_YFP_1x1_200ms_25sola	EPI_100X_RFP_1x1_200ms_25sola
349	49	13.5299504980888	663	49.6352261805505	1427.68174962293	350.636500754148	975840	1471.85520361991	37.6297590522632	79.1185966187582	1	352973	532.387631975867	217.436612060819	317.071130144972	0	NaN	NaN	NaN	NaN	NaN	557.497754792599	0.907164206344242	47.4964053179247	14.2893758642216	11.44854029325	2.68165100325245	0.0241033675492999	0.0096574988742333	2	1.0037600018882	4889.34696481955	6	22351.790346908	1	1	1	1	2019-05-15T17:29:59.224	NG_ecoli_LTEE_151_DM25	-0	-0	161.825	DIA_100X_EMPTY_1x1_100ms	d635a6b3-0be7-48ba-80f3-4a920753de29	EPI_100X_YFP_1x1_200ms_25sola	EPI_100X_RFP_1x1_200ms_25sola
350	36	13.5814661784107	489	48.9343317416009	1423.14928425358	1141.69325153374	347609	710.856850715746	37.6297590522632	79.1185966187582	0	140183	286.672801635992	217.436612060819	317.071130144972	0	NaN	NaN	NaN	NaN	NaN	403.483433975599	0.963719050611612	34.7550691510859	13.9865104548192	11.2438182563087	3.05703102447609	0.0190362854307146	0.00551688453962383	1	1.00217698108996	3450.9262061633	2	16869.7525562372	1	1	1	1	2019-05-15T17:29:59.224	NG_ecoli_LTEE_151_DM25	-0	-0	161.825	DIA_100X_EMPTY_1x1_100ms	8b7810bb-9c27-45fc-87a5-25f6ef6c3778	EPI_100X_YFP_1x1_200ms_25sola	EPI_100X_RFP_1x1_200ms_25sola
351	51	11.8457400151992	605	24.3979157934486	1433.70247933884	394.305785123967	582736	963.2	37.6297590522632	79.1185966187582	5	127136	210.142148760331	217.436612060819	317.071130144972	0	NaN	NaN	NaN	NaN	NaN	580.629680796834	0.863392631528326	51.1465440965736	13.3576769787537	11.1802248785859	2.43818362112229	0.0299994625652745	0.0117777850106459	1	1.02638767405641	5021.19691991074	1	17451.2082644628	1	1	1	1	2019-05-15T17:29:59.224	NG_ecoli_LTEE_151_DM25	-0	-0	161.825	DIA_100X_EMPTY_1x1_100ms	ad207e87-873d-4c4e-ba0c-07246a3e1917	EPI_100X_YFP_1x1_200ms_25sola	EPI_100X_RFP_1x1_200ms_25sola
352	47	11.3323648770951	533	49.3554349773561	1437.28330206379	2008.5703564728	744220	1396.2851782364	37.6297590522632	79.1185966187582	1	162556	304.983114446529	217.436612060819	317.071130144972	0	NaN	NaN	NaN	NaN	NaN	474.246583002178	0.898773488511924	46.4132983333195	11.8188729736188	9.89243227599251	2.44322972808309	0.0189886796077549	0.0074384026927981	2	1.00257700967296	3567.29056563261	1	17396.2382739212	1	1	1	1	2019-05-15T17:29:59.224	NG_ecoli_LTEE_151_DM25	-0	-0	161.825	DIA_100X_EMPTY_1x1_100ms	4af66294-3f79-4e8f-97e8-d74b2d21a532	EPI_100X_YFP_1x1_200ms_25sola	EPI_100X_RFP_1x1_200ms_25sola
353	14	7.05358580845658	100	-49.9973043937658	1433.24	334.66	58565	585.65	37.6297590522632	79.1185966187582	0	841748	8417.48	217.436612060819	317.071130144972	1	NaN	NaN	NaN	NaN	NaN	146.377566542317	0.99971671572035	15.4946643404957	11.8799500468226	8.93298859802562	3.34482509655897	0.00771691303947059	0.00427889306807304	0	1.00029916977155	971.103709954987	3	24938.95	1	1	1	1	2019-05-15T17:29:59.224	NG_ecoli_LTEE_151_DM25	-0	-0	161.825	DIA_100X_EMPTY_1x1_100ms	4c820273-a6fa-444f-977d-14ce6cc99731	EPI_100X_YFP_1x1_200ms_25sola	EPI_100X_RFP_1x1_200ms_25sola
354	36	12.7484818649462	459	49.4181224490025	1444.05010893246	1150.92592592593	348477	759.209150326797	37.6297590522632	79.1185966187582	2	88473	192.751633986928	217.436612060819	317.071130144972	0	NaN	NaN	NaN	NaN	NaN	391.850276952002	0.966756121059105	35.3704132002836	12.8485903564979	10.8716651978666	2.60571226567864	0.00351810023219574	0.00152021446595903	3	1.00005181708704	3283.3875992643	1	16565.6579520697	1	1	1	1	2019-05-15T17:29:59.224	NG_ecoli_LTEE_151_DM25	-0	-0	161.825	DIA_100X_EMPTY_1x1_100ms	819b6e9f-ac56-4d94-82a0-9453c810ba04	EPI_100X_YFP_1x1_200ms_25sola	EPI_100X_RFP_1x1_200ms_25sola
355	37	12.794730638131	473	49.101810005397	1447.8245243129	1796.87526427061	644875	1363.37209302326	37.6297590522632	79.1185966187582	0	100729	212.957716701903	217.436612060819	317.071130144972	0	NaN	NaN	NaN	NaN	NaN	404.020251381602	0.967582077675987	36.3081589268919	12.8281477683606	10.9172409502479	2.57121302508785	0.0132328524283259	0.00609164808665816	0	1.00277024810389	3398.75531885214	0	15858.7610993658	1	1	1	1	2019-05-15T17:29:59.224	NG_ecoli_LTEE_151_DM25	-0	-0	161.825	DIA_100X_EMPTY_1x1_100ms	c2d3ce3c-b3e4-4106-947f-c8a7a281b0cc	EPI_100X_YFP_1x1_200ms_25sola	EPI_100X_RFP_1x1_200ms_25sola
356	45	13.7082448648796	617	49.2867103029695	1453.63695299838	1925.4829821718	305531	495.188006482982	37.6297590522632	79.1185966187582	1	165945	268.954619124797	217.436612060819	317.071130144972	0	NaN	NaN	NaN	NaN	NaN	504.723590291116	0.95572871968103	44.3375786073263	12.8257407099267	11.2113019558248	2.38585808222922	0.0111028608595205	0.0048413534307362	1	1.00169859463843	4376.97385171548	0	15805.4667747164	1	1	1	1	2019-05-15T17:29:59.224	NG_ecoli_LTEE_151_DM25	-0	-0	161.825	DIA_100X_EMPTY_1x1_100ms	f7c88e3e-461e-4007-b159-34237404ae0b	EPI_100X_YFP_1x1_200ms_25sola	EPI_100X_RFP_1x1_200ms_25sola
357	36	11.7445993405751	423	46.3692755508889	1449.79432624113	333.624113475177	370159	875.080378250591	37.6297590522632	79.1185966187582	3	890055	2104.14893617021	217.436612060819	317.071130144972	2	NaN	NaN	NaN	NaN	NaN	412.726525004848	0.953883389519524	36.0618805203948	13.2749940940555	11.0174087918519	3.00582784152347	0.0153261295250167	0.00497737163440507	2	1.00149663953844	3437.9311836315	3	19634.0803782506	1	1	1	1	2019-05-15T17:29:59.224	NG_ecoli_LTEE_151_DM25	-0	-0	161.825	DIA_100X_EMPTY_1x1_100ms	4544f473-1624-4c4c-b047-e809ed87063a	EPI_100X_YFP_1x1_200ms_25sola	EPI_100X_RFP_1x1_200ms_25sola
358	26	10.9209823786771	285	36.6703481367125	1453.05263157895	1997.71228070175	443078	1554.65964912281	37.6297590522632	79.1185966187582	0	70805	248.438596491228	217.436612060819	317.071130144972	0	NaN	NaN	NaN	NaN	NaN	302.007612655469	0.980060058776299	28.2526040180596	12.9185169720553	10.3149573661542	3.04840677569976	0.0305097868069756	0.0163418865282412	0	1.01495913301872	2360.93069449943	3	18793.0350877193	1	1	1	1	2019-05-15T17:29:59.224	NG_ecoli_LTEE_151_DM25	-0	-0	161.825	DIA_100X_EMPTY_1x1_100ms	8a96018d-1810-4d08-8963-564ce7e71fc2	EPI_100X_YFP_1x1_200ms_25sola	EPI_100X_RFP_1x1_200ms_25sola
359	45	12.3344869613116	555	49.5629735075337	1463.06846846847	1089.40720720721	488507	880.192792792793	37.6297590522632	79.1185966187582	3	115705	208.477477477477	217.436612060819	317.071130144972	0	NaN	NaN	NaN	NaN	NaN	464.58635485029	0.942863367535391	43.1036189610283	12.5552758430395	10.4423388722293	2.63651324879694	0.00393635237299775	0.00182650942912525	2	1.00011775703872	3691.46862596153	1	15911.2972972973	1	1	1	1	2019-05-15T17:29:59.224	NG_ecoli_LTEE_151_DM25	-0	-0	161.825	DIA_100X_EMPTY_1x1_100ms	fb333d61-6a62-4dbd-9851-90dffbba98b6	EPI_100X_YFP_1x1_200ms_25sola	EPI_100X_RFP_1x1_200ms_25sola
360	32	13.3155059986089	427	44.9502666808177	1459.60421545667	398.498829039813	418775	980.737704918033	37.6297590522632	79.1185966187582	2	140161	328.245901639344	217.436612060819	317.071130144972	0	NaN	NaN	NaN	NaN	NaN	371.101261327054	0.971186684110209	31.7929872118375	13.5561964642106	11.3135553118293	3.08080990868711	0.0200504863849621	0.00938685499202606	1	1.0025644309427	3196.09313023099	2	20255.2740046838	1	1	1	1	2019-05-15T17:29:59.224	NG_ecoli_LTEE_151_DM25	-0	-0	161.825	DIA_100X_EMPTY_1x1_100ms	4811d661-357f-4cdb-8175-0a15c995e2c6	EPI_100X_YFP_1x1_200ms_25sola	EPI_100X_RFP_1x1_200ms_25sola
361	59	13.837564615901	817	48.2605451930415	1464.75520195838	338.128518971848	789515	966.358629130967	37.6297590522632	79.1185966187582	6	285544	349.50305997552	217.436612060819	317.071130144972	0	NaN	NaN	NaN	NaN	NaN	693.118203832297	0.89375666476676	59.267595531017	13.8376693973564	11.5553550667649	2.23680001659455	0.0146626213948892	0.00728110033484143	2	1.00293210777468	6215.4672054908	3	20864.3243574051	1	1	1	1	2019-05-15T17:29:59.224	NG_ecoli_LTEE_151_DM25	-0	-0	161.825	DIA_100X_EMPTY_1x1_100ms	b2bc6343-8d0b-4dcc-a28c-3f34ec51a9ff	EPI_100X_YFP_1x1_200ms_25sola	EPI_100X_RFP_1x1_200ms_25sola
362	53	13.3205813422725	707	47.354703748095	1465.21923620934	556.390381895332	1189786	1682.86562942008	37.6297590522632	79.1185966187582	1	176770	250.02828854314	217.436612060819	317.071130144972	0	NaN	NaN	NaN	NaN	NaN	585.694226189383	0.903911847826769	53.1049827018462	13.331698478198	10.8498423521147	2.20722172262637	0.0137138593272719	0.00495694644935673	2	1.00457681596195	4909.89278750673	0	16152.1386138614	1	1	1	1	2019-05-15T17:29:59.224	NG_ecoli_LTEE_151_DM25	-0	-0	161.825	DIA_100X_EMPTY_1x1_100ms	354c3e45-ad34-4afa-9532-285ef6fff789	EPI_100X_YFP_1x1_200ms_25sola	EPI_100X_RFP_1x1_200ms_25sola
363	44	13.3598422341631	588	49.5756705289046	1469.05612244898	1986.99659863946	454381	772.756802721088	37.6297590522632	79.1185966187582	0	135348	230.183673469388	217.436612060819	317.071130144972	0	NaN	NaN	NaN	NaN	NaN	560.602447033546	0.929704710342184	44.8244620622644	15.0994061313267	12.2590474910745	2.79203954840615	0.0298767446833254	0.0111295972985171	2	1.00477644247873	5290.76440000961	2	17958.3928571429	1	1	1	1	2019-05-15T17:29:59.224	NG_ecoli_LTEE_151_DM25	-0	-0	161.825	DIA_100X_EMPTY_1x1_100ms	8bd8d82e-aec0-4625-a4e6-1547cda7d07d	EPI_100X_YFP_1x1_200ms_25sola	EPI_100X_RFP_1x1_200ms_25sola
364	41	13.5502894100851	556	49.5134042067451	1467.76079136691	207.647482014388	992676	1785.38848920863	37.6297590522632	79.1185966187582	0	371130	667.5	217.436612060819	317.071130144972	0	NaN	NaN	NaN	NaN	NaN	453.400346528273	0.95620752469958	39.6960769069884	13.3121010990081	11.1871433671013	2.64563569681937	0.0039345866717128	0.00199796980680418	1	1.00024185438617	3901.89768495748	0	15979.5611510791	1	1	1	1	2019-05-15T17:29:59.224	NG_ecoli_LTEE_151_DM25	-0	-0	161.825	DIA_100X_EMPTY_1x1_100ms	108186b2-a781-4092-a2fe-0e5787a7ab90	EPI_100X_YFP_1x1_200ms_25sola	EPI_100X_RFP_1x1_200ms_25sola
365	35	12.209205769012	427	48.018217396052	1476.76112412178	423.660421545667	253654	594.037470725995	37.6297590522632	79.1185966187582	1	303913	711.740046838407	217.436612060819	317.071130144972	0	NaN	NaN	NaN	NaN	NaN	395.099413397437	0.978179348223446	33.8136623539785	13.3267146744946	11.4574394885862	2.83817172792461	0.0167577543673713	0.00630826476738658	1	1.00127192111807	3486.23964681293	1	16472.2295081967	1	1	1	1	2019-05-15T17:29:59.224	NG_ecoli_LTEE_151_DM25	-0	-0	161.825	DIA_100X_EMPTY_1x1_100ms	1f510842-de69-4cad-89d6-f3c516f12fba	EPI_100X_YFP_1x1_200ms_25sola	EPI_100X_RFP_1x1_200ms_25sola
366	29	12.0336555496376	350	31.5034998484756	1478.90285714286	2004.89428571429	460915	1316.9	37.6297590522632	79.1185966187582	3	82830	236.657142857143	217.436612060819	317.071130144972	0	NaN	NaN	NaN	NaN	NaN	343.981209962501	0.989208522293886	30.3902265709578	13.5490241070676	10.9806726391453	3.17481136040442	0.0270177986448663	0.012798281072209	0	1.00997764501179	2877.93981827956	2	18087.28	1	1	1	1	2019-05-15T17:29:59.224	NG_ecoli_LTEE_151_DM25	-0	-0	161.825	DIA_100X_EMPTY_1x1_100ms	83978493-ee1c-4a9d-8249-150d934215b4	EPI_100X_YFP_1x1_200ms_25sola	EPI_100X_RFP_1x1_200ms_25sola
367	54	13.7040451739658	740	49.4286859614999	1480.16216216216	1524.71081081081	872415	1178.93918918919	37.6297590522632	79.1185966187582	6	304436	411.4	217.436612060819	317.071130144972	0	NaN	NaN	NaN	NaN	NaN	600.116651921165	0.903186729415348	52.6279378966496	13.1251523025841	11.116268633836	2.5304985875314	0.118374861835168	0.00791036484363975	1	1.00689013352291	5107.6873031066	0	16045.8	1	1	1	1	2019-05-15T17:29:59.224	NG_ecoli_LTEE_151_DM25	-0	-0	161.825	DIA_100X_EMPTY_1x1_100ms	52154fca-6cbf-4c3d-aabc-91ea3ac52998	EPI_100X_YFP_1x1_200ms_25sola	EPI_100X_RFP_1x1_200ms_25sola
368	63	13.1093677615265	826	40.3415403558435	1480.16949152542	1727.05690072639	822132	995.317191283293	37.6297590522632	79.1185966187582	5	232208	281.123486682809	217.436612060819	317.071130144972	0	NaN	NaN	NaN	NaN	NaN	690.07616383276	0.864401031245156	62.8663916458679	12.9690244549447	10.8614662659452	2.14615281687792	0.0168741347922948	0.00464350995633155	3	1.00432367613041	5824.85783966301	0	16418.3147699758	1	1	1	1	2019-05-15T17:29:59.224	NG_ecoli_LTEE_151_DM25	-0	-0	161.825	DIA_100X_EMPTY_1x1_100ms	f58c733d-2c4b-40cc-bdd9-71df85e2fe0d	EPI_100X_YFP_1x1_200ms_25sola	EPI_100X_RFP_1x1_200ms_25sola
369	52	15.5745852074951	810	48.7735431688522	1491.64938271605	334.476543209877	1576920	1946.81481481481	37.6297590522632	79.1185966187582	1	222314	274.461728395062	217.436612060819	317.071130144972	0	NaN	NaN	NaN	NaN	NaN	698.874593360179	0.940265755598056	51.7711385948376	15.5735227270129	13.3221907742923	2.73302459994883	0.0127353164523592	0.00558143793205986	2	1.00092427946123	7216.53786645887	2	18510.7962962963	1	1	1	1	2019-05-15T17:29:59.224	NG_ecoli_LTEE_151_DM25	-0	-0	161.825	DIA_100X_EMPTY_1x1_100ms	cae1bdc7-9a21-4d08-ad84-5e6c34189256	EPI_100X_YFP_1x1_200ms_25sola	EPI_100X_RFP_1x1_200ms_25sola
370	47	12.5944656525694	593	48.6930045021463	1500.7436762226	155.273187183811	629651	1061.80607082631	37.6297590522632	79.1185966187582	5	117750	198.566610455312	217.436612060819	317.071130144972	0	NaN	NaN	NaN	NaN	NaN	494.371335661634	0.912113605345995	46.0962662195669	12.805154462346	10.5270870618337	2.29990669312351	0.011456603413486	0.00619248070194751	1	1.00420490134557	4012.10287078598	0	16246.3760539629	1	1	1	1	2019-05-15T17:29:59.224	NG_ecoli_LTEE_151_DM25	-0	-0	161.825	DIA_100X_EMPTY_1x1_100ms	847835a4-67c4-4eb9-8b9d-6df0a3b8afd9	EPI_100X_YFP_1x1_200ms_25sola	EPI_100X_RFP_1x1_200ms_25sola
371	44	10.9778860743408	484	45.7533786937201	1516.91115702479	347.057851239669	650385	1343.77066115702	37.6297590522632	79.1185966187582	1	108040	223.223140495868	217.436612060819	317.071130144972	0	NaN	NaN	NaN	NaN	NaN	483.517444521569	0.897909154789228	43.7818405371605	12.9360058006673	10.8100050301774	2.37821599235296	0.0221115339984991	0.00960242255551612	1	1.0077052368661	4018.23829501117	2	18585.9380165289	1	1	1	1	2019-05-15T17:29:59.224	NG_ecoli_LTEE_151_DM25	-0	-0	161.825	DIA_100X_EMPTY_1x1_100ms	4c004b77-999a-4073-94e3-12ae16cc756a	EPI_100X_YFP_1x1_200ms_25sola	EPI_100X_RFP_1x1_200ms_25sola
372	37	11.6487149815992	431	43.115440747385	1509.85846867749	1210.38515081206	284103	659.171693735499	37.6297590522632	79.1185966187582	3	83962	194.807424593968	217.436612060819	317.071130144972	0	NaN	NaN	NaN	NaN	NaN	377.807798178783	0.973067255159966	36.3275899473776	12.2404145644807	10.0872428087895	2.74066385518358	0.0142922385544328	0.00951789977593794	0	1.00761439167714	2903.16298308376	1	16188.0951276102	1	1	1	1	2019-05-15T17:29:59.224	NG_ecoli_LTEE_151_DM25	-0	-0	161.825	DIA_100X_EMPTY_1x1_100ms	bd01d26e-353d-4d9d-97c9-6eecd218f8a9	EPI_100X_YFP_1x1_200ms_25sola	EPI_100X_RFP_1x1_200ms_25sola
373	36	12.2788103871747	442	49.691479721276	1518.95022624434	414.909502262443	359557	813.477375565611	37.6297590522632	79.1185966187582	0	98194	222.158371040724	217.436612060819	317.071130144972	0	NaN	NaN	NaN	NaN	NaN	376.347815978852	0.955744621611385	33.989942929041	12.8532625012793	10.5964371798534	3.08415405765855	0.0177041417053372	0.00353441359008891	1	1.00060951716604	2997.50593956414	0	15800.5542986425	1	1	1	1	2019-05-15T17:29:59.224	NG_ecoli_LTEE_151_DM25	-0	-0	161.825	DIA_100X_EMPTY_1x1_100ms	537630d6-aa5f-458c-9286-8fe5b0f95b3e	EPI_100X_YFP_1x1_200ms_25sola	EPI_100X_RFP_1x1_200ms_25sola
374	34	10.3029359576348	351	44.3658425661548	1526.50997150997	1180.54415954416	270491	770.62962962963	37.6297590522632	79.1185966187582	2	69563	198.185185185185	217.436612060819	317.071130144972	0	NaN	NaN	NaN	NaN	NaN	337.250044682242	0.981689496127022	33.6233975317269	11.3203214922623	9.78196193850905	2.49270697477369	0.00720666189801847	0.00339868199471767	1	1.00084501484647	2526.87299453745	2	17044.2763532764	1	1	1	1	2019-05-15T17:29:59.224	NG_ecoli_LTEE_151_DM25	-0	-0	161.825	DIA_100X_EMPTY_1x1_100ms	d376f353-4b46-4b75-a7f3-a8d98902a898	EPI_100X_YFP_1x1_200ms_25sola	EPI_100X_RFP_1x1_200ms_25sola
375	42	13.3756203365363	562	49.1846602198644	1525.24199288256	814.564056939502	363672	647.103202846975	37.6297590522632	79.1185966187582	3	108250	192.615658362989	217.436612060819	317.071130144972	0	NaN	NaN	NaN	NaN	NaN	457.807514485233	0.961888774233223	40.9536489096889	12.7880397669436	10.9001981945316	2.65605298863752	0.00826368739409557	0.00297285650947516	1	1.00040821963646	3821.65319534343	0	15822.5480427046	1	1	1	1	2019-05-15T17:29:59.224	NG_ecoli_LTEE_151_DM25	-0	-0	161.825	DIA_100X_EMPTY_1x1_100ms	19c7f004-6d56-497c-b19f-bd24e16b4472	EPI_100X_YFP_1x1_200ms_25sola	EPI_100X_RFP_1x1_200ms_25sola
376	39	12.0118096908434	470	48.8754377159944	1526.47872340426	369.417021276596	362123	770.474468085106	37.6297590522632	79.1185966187582	1	192413	409.389361702128	217.436612060819	317.071130144972	0	NaN	NaN	NaN	NaN	NaN	460.099013715461	0.921333102232947	40.7494082250884	13.4088634874681	11.0018039415548	2.70003870716236	0.0257917329097977	0.00902149627062043	1	1.00391582652063	3873.81601392757	1	17546.4659574468	1	1	1	1	2019-05-15T17:29:59.224	NG_ecoli_LTEE_151_DM25	-0	-0	161.825	DIA_100X_EMPTY_1x1_100ms	90dbd6ec-b603-4417-bacb-80b392a03fe6	EPI_100X_YFP_1x1_200ms_25sola	EPI_100X_RFP_1x1_200ms_25sola
377	45	11.5330999022905	519	48.711233777027	1536.97495183044	1104.35260115607	475015	915.250481695568	37.6297590522632	79.1185966187582	4	100889	194.391136801541	217.436612060819	317.071130144972	0	NaN	NaN	NaN	NaN	NaN	471.297093237603	0.909427460311307	44.8342342614101	12.4561493575311	10.3496716543345	2.17715778108417	0.00995492777684973	0.00416143268131983	1	1.00232298890325	3771.83583171083	1	16847.2755298651	1	1	1	1	2019-05-15T17:29:59.224	NG_ecoli_LTEE_151_DM25	-0	-0	161.825	DIA_100X_EMPTY_1x1_100ms	e59863d5-5d65-4a8f-9cb9-199f264e7383	EPI_100X_YFP_1x1_200ms_25sola	EPI_100X_RFP_1x1_200ms_25sola
378	34	11.5185388108725	392	47.2525160418871	1544.85204081633	1192.64030612245	627138	1599.84183673469	37.6297590522632	79.1185966187582	1	91421	233.216836734694	217.436612060819	317.071130144972	0	NaN	NaN	NaN	NaN	NaN	348.470094606416	0.957035963690621	34.0301305939782	11.8924129331838	10.0003264097939	2.47893295666584	0.0285696742783155	0.013253597554505	1	1.01280957860307	2672.89469012657	1	16589.8341836735	1	1	1	1	2019-05-15T17:29:59.224	NG_ecoli_LTEE_151_DM25	-0	-0	161.825	DIA_100X_EMPTY_1x1_100ms	3cfe780f-4aba-4f60-ab6d-1c34ca3f3cc9	EPI_100X_YFP_1x1_200ms_25sola	EPI_100X_RFP_1x1_200ms_25sola
379	58	12.4629220761886	723	48.0459705510603	1545.52697095436	972.903181189488	458196	633.742738589212	37.6297590522632	79.1185966187582	3	144220	199.474412171508	217.436612060819	317.071130144972	0	NaN	NaN	NaN	NaN	NaN	622.798469928751	0.882496461480859	57.6356378970954	12.9930588151959	10.5628182898432	2.33737650314758	0.0197523361235903	0.00613137786508069	3	1.00599405718418	5050.5724231081	1	16703.9294605809	1	1	1	1	2019-05-15T17:29:59.224	NG_ecoli_LTEE_151_DM25	-0	-0	161.825	DIA_100X_EMPTY_1x1_100ms	769f006e-668a-4a1c-ac28-ac8b17ed88e7	EPI_100X_YFP_1x1_200ms_25sola	EPI_100X_RFP_1x1_200ms_25sola
380	23	10.505708719073	242	16.229503428204	1546.27685950413	1085.81818181818	301483	1245.79752066116	37.6297590522632	79.1185966187582	1	161309	666.566115702479	217.436612060819	317.071130144972	0	NaN	NaN	NaN	NaN	NaN	257.572253689842	0.965204083402706	24.1913310169031	13.3540505783395	10.0882121752583	3.2617200473327	0.0340370058190563	0.0196573859035947	0	1.01511072385089	1933.65086140165	3	18486.1198347107	1	1	1	1	2019-05-15T17:29:59.224	NG_ecoli_LTEE_151_DM25	-0	-0	161.825	DIA_100X_EMPTY_1x1_100ms	181b9ba1-498b-4e6c-8c77-2705a43eefbb	EPI_100X_YFP_1x1_200ms_25sola	EPI_100X_RFP_1x1_200ms_25sola
381	42	12.7377923867457	536	49.3640111251738	1556.71828358209	1076.25932835821	525481	980.375	37.6297590522632	79.1185966187582	3	263318	491.264925373134	217.436612060819	317.071130144972	0	NaN	NaN	NaN	NaN	NaN	489.445962120007	0.91782099613288	42.422313787024	13.6672119765489	11.2553587383633	2.63560184901451	0.0115148874365372	0.00563014992150122	1	1.00299780018909	4220.8791392812	2	17405.3134328358	1	1	1	1	2019-05-15T17:29:59.224	NG_ecoli_LTEE_151_DM25	-0	-0	161.825	DIA_100X_EMPTY_1x1_100ms	8bbbe1a4-1424-49ef-9cb9-c38fe76f0395	EPI_100X_YFP_1x1_200ms_25sola	EPI_100X_RFP_1x1_200ms_25sola
382	36	12.3889105490827	446	48.7302843031418	1554.64125560538	907.459641255605	799880	1793.45291479821	37.6297590522632	79.1185966187582	0	115548	259.076233183857	217.436612060819	317.071130144972	0	NaN	NaN	NaN	NaN	NaN	380.31956831448	0.943524925695388	35.0780748506745	12.5698804185337	10.4636498058124	2.7877519716481	0.0275553914522323	0.0151737300261643	0	1.01736633189892	3016.42147907598	1	16932.1434977578	1	1	1	1	2019-05-15T17:29:59.224	NG_ecoli_LTEE_151_DM25	-0	-0	161.825	DIA_100X_EMPTY_1x1_100ms	f6eb16a1-60d9-4571-8dea-ab79dc71307a	EPI_100X_YFP_1x1_200ms_25sola	EPI_100X_RFP_1x1_200ms_25sola
383	50	11.014404073252	551	44.8722047617593	1572.09800362976	342.147005444646	1171753	2126.59346642468	37.6297590522632	79.1185966187582	0	126383	229.370235934664	217.436612060819	317.071130144972	0	NaN	NaN	NaN	NaN	NaN	554.454471468832	0.893144599482121	51.9931251947219	13.0108895821737	10.4951998092711	2.18640393264221	0.0247642145448879	0.0129882180743777	1	1.00697891128603	4497.97695896897	2	18908.3375680581	1	1	1	1	2019-05-15T17:29:59.224	NG_ecoli_LTEE_151_DM25	-0	-0	161.825	DIA_100X_EMPTY_1x1_100ms	e2982fed-10b4-486c-801a-c3ac270c37cb	EPI_100X_YFP_1x1_200ms_25sola	EPI_100X_RFP_1x1_200ms_25sola
384	34	12.4746540172235	424	49.2903785398157	1558.72169811321	367.712264150943	358878	846.410377358491	37.6297590522632	79.1185966187582	2	140004	330.198113207547	217.436612060819	317.071130144972	0	NaN	NaN	NaN	NaN	NaN	361.965162608935	0.968201663257771	32.894017620686	12.8866260934614	10.7982612043814	2.65067605639796	0.00930291197402072	0.00534060896478644	1	1.00067514404153	3012.41262695342	0	16551.2759433962	1	1	1	1	2019-05-15T17:29:59.224	NG_ecoli_LTEE_151_DM25	-0	-0	161.825	DIA_100X_EMPTY_1x1_100ms	be78ce0f-32af-447d-9ca2-3aa3ba6f021c	EPI_100X_YFP_1x1_200ms_25sola	EPI_100X_RFP_1x1_200ms_25sola
385	54	12.5739443583899	679	47.8938327911922	1575.54050073638	1223.41237113402	598803	881.889543446244	37.6297590522632	79.1185966187582	5	136059	200.381443298969	217.436612060819	317.071130144972	0	NaN	NaN	NaN	NaN	NaN	556.153690769029	0.897524901445947	52.0686971260677	12.4264714993228	10.4020594926564	2.50460808794486	0.0181894690964695	0.00621288615933715	2	1.00400998212568	4424.91832378951	0	16129.3843888071	1	1	1	1	2019-05-15T17:29:59.224	NG_ecoli_LTEE_151_DM25	-0	-0	161.825	DIA_100X_EMPTY_1x1_100ms	9784d4be-9e29-4ac3-ab7b-6a429aecc2da	EPI_100X_YFP_1x1_200ms_25sola	EPI_100X_RFP_1x1_200ms_25sola
386	40	12.673362561108	507	49.533574535707	1568.36686390533	586.082840236686	169211	333.749506903353	37.6297590522632	79.1185966187582	0	113226	223.325443786982	217.436612060819	317.071130144972	0	NaN	NaN	NaN	NaN	NaN	417.972232780609	0.95318078014577	38.2304023746744	12.9745230407701	10.7149659341353	2.53813991276925	0.0107366170110776	0.00473764262271199	1	1.00239870654016	3447.31000358569	0	15589.2544378698	1	1	1	1	2019-05-15T17:29:59.224	NG_ecoli_LTEE_151_DM25	-0	-0	161.825	DIA_100X_EMPTY_1x1_100ms	a6957d12-2ad1-4fe3-9771-8afd8a6257fc	EPI_100X_YFP_1x1_200ms_25sola	EPI_100X_RFP_1x1_200ms_25sola
387	33	11.5157329018569	380	46.2423964045403	1561.48157894737	964.134210526316	285412	751.084210526316	37.6297590522632	79.1185966187582	2	174733	459.823684210526	217.436612060819	317.071130144972	0	NaN	NaN	NaN	NaN	NaN	395.393390681855	0.931552979029448	34.3093088198645	14.44740108128	11.1532313441771	2.96833828101954	0.0510499257529935	0.0197784829464501	1	1.02993748277369	3351.99430090003	3	19224.1	1	1	1	1	2019-05-15T17:29:59.224	NG_ecoli_LTEE_151_DM25	-0	-0	161.825	DIA_100X_EMPTY_1x1_100ms	9a58f067-7c78-4559-b8ee-a8a368f449c3	EPI_100X_YFP_1x1_200ms_25sola	EPI_100X_RFP_1x1_200ms_25sola
388	40	10.6025913719087	424	49.2909055210942	1567.99056603774	930.589622641509	451729	1065.39858490566	37.6297590522632	79.1185966187582	6	90039	212.356132075472	217.436612060819	317.071130144972	0	NaN	NaN	NaN	NaN	NaN	446.616995011651	0.94851094911444	41.3847987776187	12.7067694229163	10.6291948285604	2.41053452653412	0.0105330357521899	0.00367473792006907	3	1.00124529195052	3672.24344582836	3	18465.9764150943	1	1	1	1	2019-05-15T17:29:59.224	NG_ecoli_LTEE_151_DM25	-0	-0	161.825	DIA_100X_EMPTY_1x1_100ms	1cb33fb2-540f-4331-896b-2e2017b1a12c	EPI_100X_YFP_1x1_200ms_25sola	EPI_100X_RFP_1x1_200ms_25sola
389	26	10.5365610796499	274	36.212093041763	1567.40510948905	1098.75182481752	300459	1096.56569343066	37.6297590522632	79.1185966187582	1	176597	644.514598540146	217.436612060819	317.071130144972	0	NaN	NaN	NaN	NaN	NaN	277.618073635524	0.999718920753542	26.5378207062566	12.5311754873073	10.1045375562583	3.20850458576467	0.011628717981193	0.00729945617535619	0	1.00238938575437	2128.08035087107	2	17685.1496350365	1	1	1	1	2019-05-15T17:29:59.224	NG_ecoli_LTEE_151_DM25	-0	-0	161.825	DIA_100X_EMPTY_1x1_100ms	6903143d-d012-41f6-a531-08f72846e1cf	EPI_100X_YFP_1x1_200ms_25sola	EPI_100X_RFP_1x1_200ms_25sola
390	34	12.2197429958391	416	49.39617563356	1566.02163461538	1423.87980769231	273042	656.350961538462	37.6297590522632	79.1185966187582	4	107630	258.725961538462	217.436612060819	317.071130144972	0	NaN	NaN	NaN	NaN	NaN	358.586181620055	0.975281623303965	32.9773462646453	12.616565530673	10.5526202857941	2.82003727813833	0.00632145701643466	0.0035749176215362	1	1.00091422946688	2884.20555012029	0	16125.3076923077	1	1	1	1	2019-05-15T17:29:59.224	NG_ecoli_LTEE_151_DM25	-0	-0	161.825	DIA_100X_EMPTY_1x1_100ms	6ec72be2-8fb2-4f48-aa8d-01305fd1a747	EPI_100X_YFP_1x1_200ms_25sola	EPI_100X_RFP_1x1_200ms_25sola
391	29	13.9975207278991	407	17.2702273326732	1571.48894348894	1456.85012285012	460419	1131.25061425061	37.6297590522632	79.1185966187582	4	87602	215.238329238329	217.436612060819	317.071130144972	0	NaN	NaN	NaN	NaN	NaN	352.774562982873	0.953436592074437	29.8709764726837	13.90134084879	11.3421600465765	3.04644896117582	0.0681884432445256	0.0269693921868727	1	1.04137095132369	3018.08066847983	1	15994.2358722359	1	1	1	1	2019-05-15T17:29:59.224	NG_ecoli_LTEE_151_DM25	-0	-0	161.825	DIA_100X_EMPTY_1x1_100ms	ac6a6a31-4baa-40e7-b88a-25695fc2b1f8	EPI_100X_YFP_1x1_200ms_25sola	EPI_100X_RFP_1x1_200ms_25sola
392	43	13.1964404947562	568	49.6242667962938	1576.43485915493	417.452464788732	940532	1655.8661971831	37.6297590522632	79.1185966187582	0	140268	246.950704225352	217.436612060819	317.071130144972	0	NaN	NaN	NaN	NaN	NaN	471.85915733274	0.918532484362161	42.2725423819062	13.2832765058296	10.970255974546	2.55917070435376	0.0111546065508836	0.00501961003460047	1	1.00186549983787	3995.59786324388	0	16225.1672535211	1	1	1	1	2019-05-15T17:29:59.224	NG_ecoli_LTEE_151_DM25	-0	-0	161.825	DIA_100X_EMPTY_1x1_100ms	681f48b3-d911-4112-bc73-8b8773b8a046	EPI_100X_YFP_1x1_200ms_25sola	EPI_100X_RFP_1x1_200ms_25sola
393	35	12.3704938400583	433	49.2521336362641	1576.39953810624	945.325635103926	462761	1068.73210161663	37.6297590522632	79.1185966187582	3	106183	245.226327944573	217.436612060819	317.071130144972	0	NaN	NaN	NaN	NaN	NaN	438.120996835106	0.958846410985547	36.2340997449368	14.5342641609019	11.8666641832674	2.81378092733331	0.0180155677381827	0.00654699087800791	2	1.00222143343508	4007.41815736479	2	18627.2494226328	1	1	1	1	2019-05-15T17:29:59.224	NG_ecoli_LTEE_151_DM25	-0	-0	161.825	DIA_100X_EMPTY_1x1_100ms	042d8b0c-c829-4934-bd5c-e64d271172de	EPI_100X_YFP_1x1_200ms_25sola	EPI_100X_RFP_1x1_200ms_25sola
394	39	11.9025967121999	466	48.7463139482196	1580.67596566524	310.888412017167	515675	1106.59871244635	37.6297590522632	79.1185966187582	5	97528	209.287553648069	217.436612060819	317.071130144972	0	NaN	NaN	NaN	NaN	NaN	420.89562894788	0.946282120888181	39.7538997081025	12.776037602954	10.3926454722244	2.48411405003257	0.0100384839790203	0.00421870774089055	1	1.00168374369372	3372.26615393395	1	17218.7939914163	1	1	1	1	2019-05-15T17:29:59.224	NG_ecoli_LTEE_151_DM25	-0	-0	161.825	DIA_100X_EMPTY_1x1_100ms	957a78c8-0d2c-41c8-8e9e-ef3e9b30edd6	EPI_100X_YFP_1x1_200ms_25sola	EPI_100X_RFP_1x1_200ms_25sola
395	42	14.3301791647343	602	49.6665440901678	1596.28239202658	20.9667774086379	611818	1016.30897009967	37.6297590522632	79.1185966187582	3	123642	205.385382059801	217.436612060819	317.071130144972	0	NaN	NaN	NaN	NaN	NaN	477.130476894583	0.975634774371701	39.9292535898987	13.6481539389571	11.6359235506419	2.94594467018237	0.00924396747423076	0.00357116339742058	2	1.00024849590005	4246.02739307328	0	15611.0697674419	1	1	1	1	2019-05-15T17:29:59.224	NG_ecoli_LTEE_151_DM25	-0	-0	161.825	DIA_100X_EMPTY_1x1_100ms	4e8a8d82-e37d-4aaf-8466-a5c3b8c4a309	EPI_100X_YFP_1x1_200ms_25sola	EPI_100X_RFP_1x1_200ms_25sola
396	35	13.0218931869023	456	49.0226292747511	1588.40570175439	1534.50219298246	304630	668.048245614035	37.6297590522632	79.1185966187582	0	299633	657.089912280702	217.436612060819	317.071130144972	0	NaN	NaN	NaN	NaN	NaN	384.354122342274	0.948046035160217	34.2460269419662	13.3335700313159	10.9851215117254	2.72086607673525	0.00894937318342498	0.0036345712711026	1	1.00063431126039	3245.71068944735	0	15876.1600877193	1	1	1	1	2019-05-15T17:29:59.224	NG_ecoli_LTEE_151_DM25	-0	-0	161.825	DIA_100X_EMPTY_1x1_100ms	819e03a1-647f-42a4-af85-0d202cef0a7e	EPI_100X_YFP_1x1_200ms_25sola	EPI_100X_RFP_1x1_200ms_25sola
397	50	13.4697451347709	674	48.8630177689437	1592.94510385757	1140.20771513353	1014167	1504.69881305638	37.6297590522632	79.1185966187582	3	140770	208.857566765579	217.436612060819	317.071130144972	0	NaN	NaN	NaN	NaN	NaN	558.469601926541	0.938271194276376	49.7290922261174	13.4946910709496	11.0565525245444	2.33476479599543	0.00537931879311644	0.00244640596643361	3	1.00020738984964	4774.63172823732	0	16331.940652819	1	1	1	1	2019-05-15T17:29:59.224	NG_ecoli_LTEE_151_DM25	-0	-0	161.825	DIA_100X_EMPTY_1x1_100ms	a407638a-a6ef-4b6a-958a-464a2213fa43	EPI_100X_YFP_1x1_200ms_25sola	EPI_100X_RFP_1x1_200ms_25sola
398	39	12.2242384682329	477	49.0406631626377	1596.9035639413	1186.36268343816	479413	1005.05870020964	37.6297590522632	79.1185966187582	3	93860	196.771488469602	217.436612060819	317.071130144972	0	NaN	NaN	NaN	NaN	NaN	410.260550250091	0.955895552300749	38.6088514548874	12.5162245419418	10.3972689588033	2.42063057035514	0.0167999074789073	0.00808470616190602	0	1.00555367560057	3278.04809190674	0	16548.6394129979	1	1	1	1	2019-05-15T17:29:59.224	NG_ecoli_LTEE_151_DM25	-0	-0	161.825	DIA_100X_EMPTY_1x1_100ms	58c76f98-1025-4ee9-b540-de9bc72d95fc	EPI_100X_YFP_1x1_200ms_25sola	EPI_100X_RFP_1x1_200ms_25sola
399	27	12.7081137089926	344	32.0872545907896	1591.72674418605	324.197674418605	424613	1234.34011627907	37.6297590522632	79.1185966187582	3	84450	245.494186046512	217.436612060819	317.071130144972	0	NaN	NaN	NaN	NaN	NaN	340.864316649039	0.996170063142518	28.1484074169317	14.5780687972562	11.7347482166616	3.5294583116183	0.0385192749029606	0.0157167994301132	1	1.01151048739081	3044.32673149282	4	19674.7761627907	1	1	1	1	2019-05-15T17:29:59.224	NG_ecoli_LTEE_151_DM25	-0	-0	161.825	DIA_100X_EMPTY_1x1_100ms	8d4d7ae1-bec3-41a2-8fd3-808c5f9e3d99	EPI_100X_YFP_1x1_200ms_25sola	EPI_100X_RFP_1x1_200ms_25sola
400	37	12.4693235346851	462	39.8655502734284	1597.09523809524	1446.41558441558	590953	1279.11904761905	37.6297590522632	79.1185966187582	4	101488	219.670995670996	217.436612060819	317.071130144972	0	NaN	NaN	NaN	NaN	NaN	401.598119835869	0.993396627171787	34.9772596346815	13.5305814525082	11.1778817465869	3.26858204619281	0.0195181153670125	0.00686368318941434	2	1.00357802480498	3432.3746337699	1	16089.7272727273	1	1	1	1	2019-05-15T17:29:59.224	NG_ecoli_LTEE_151_DM25	-0	-0	161.825	DIA_100X_EMPTY_1x1_100ms	e1fe177a-6e8d-4660-a565-7eb77c74adf6	EPI_100X_YFP_1x1_200ms_25sola	EPI_100X_RFP_1x1_200ms_25sola
401	39	13.4275718669461	524	49.5608241924391	1603.53053435114	624.503816793893	232720	444.12213740458	37.6297590522632	79.1185966187582	0	256471	489.448473282443	217.436612060819	317.071130144972	0	NaN	NaN	NaN	NaN	NaN	424.745302189529	0.969073297232077	37.1952595734086	12.963977862024	11.0366334560949	2.99974733302392	0.0237797732391101	0.00190385612328855	3	1.00004414943694	3558.366800276	0	15888.2938931298	1	1	1	1	2019-05-15T17:29:59.224	NG_ecoli_LTEE_151_DM25	-0	-0	161.825	DIA_100X_EMPTY_1x1_100ms	ac684dc8-0a77-4453-84f0-9e7f5ffc8b8d	EPI_100X_YFP_1x1_200ms_25sola	EPI_100X_RFP_1x1_200ms_25sola
402	39	9.32674586400715	364	48.4708815056601	1608.98076923077	349.739010989011	350712	963.494505494505	37.6297590522632	79.1185966187582	4	85017	233.563186813187	217.436612060819	317.071130144972	0	NaN	NaN	NaN	NaN	NaN	396.607096234899	0.963888255075299	39.1650178749283	11.3580010075974	9.73820728127382	2.54106723584099	0.0629999721740891	0.00993092900240551	2	1.00409091767234	2917.06589221811	5	19726.8736263736	1	1	1	1	2019-05-15T17:29:59.224	NG_ecoli_LTEE_151_DM25	-0	-0	161.825	DIA_100X_EMPTY_1x1_100ms	96b414a6-0233-414d-b298-8b7fef918e29	EPI_100X_YFP_1x1_200ms_25sola	EPI_100X_RFP_1x1_200ms_25sola
403	31	12.4536786439246	388	47.5825760835851	1613.08505154639	334.126288659794	352273	907.920103092784	37.6297590522632	79.1185966187582	2	99138	255.510309278351	217.436612060819	317.071130144972	0	NaN	NaN	NaN	NaN	NaN	393.963291436058	0.98423435158742	32.7006388247926	14.0738035245837	11.7633685405439	3.12149804215113	0.0146664316042298	0.00789660220540721	0	1.00444390744782	3553.93536614704	2	18486.1108247423	1	1	1	1	2019-05-15T17:29:59.224	NG_ecoli_LTEE_151_DM25	-0	-0	161.825	DIA_100X_EMPTY_1x1_100ms	8966780e-5572-4396-a5f0-2cde0b7ce51b	EPI_100X_YFP_1x1_200ms_25sola	EPI_100X_RFP_1x1_200ms_25sola
404	40	11.7501241920074	470	49.1844994174233	1620.48936170213	1565.52127659574	290571	618.236170212766	37.6297590522632	79.1185966187582	4	94755	201.606382978723	217.436612060819	317.071130144972	0	NaN	NaN	NaN	NaN	NaN	410.374297155944	0.946810059407362	39.464694344492	12.4491554103796	10.1381790984245	2.45736583539909	0.00791547977648663	0.00387867084595591	2	1.00024515469063	3185.80025777168	0	16260.5404255319	1	1	1	1	2019-05-15T17:29:59.224	NG_ecoli_LTEE_151_DM25	-0	-0	161.825	DIA_100X_EMPTY_1x1_100ms	d5f38e15-ce07-47a6-9a60-b5be8ad826aa	EPI_100X_YFP_1x1_200ms_25sola	EPI_100X_RFP_1x1_200ms_25sola
405	29	11.8273946158047	344	40.4775139716662	1617.95639534884	716.308139534884	231798	673.831395348837	37.6297590522632	79.1185966187582	1	156093	453.758720930233	217.436612060819	317.071130144972	0	NaN	NaN	NaN	NaN	NaN	333.033760838271	0.980196172595241	29.6743803535389	13.3774590551529	10.9324442939377	2.9766619900655	0.00872235767660628	0.00355951830318312	2	1.00088305585244	2785.51875240091	2	17314.5087209302	1	1	1	1	2019-05-15T17:29:59.224	NG_ecoli_LTEE_151_DM25	-0	-0	161.825	DIA_100X_EMPTY_1x1_100ms	af8a6370-c3b6-4b27-9b31-61fc0d7007f8	EPI_100X_YFP_1x1_200ms_25sola	EPI_100X_RFP_1x1_200ms_25sola
406	47	12.8769797686684	606	49.6606085134389	1617.93894389439	1000.93069306931	641594	1058.73597359736	37.6297590522632	79.1185966187582	1	155997	257.420792079208	217.436612060819	317.071130144972	0	NaN	NaN	NaN	NaN	NaN	502.993554417935	0.929943170628241	45.6772061349834	13.0648811938638	10.817817121653	2.41059708221002	0.00554990806731607	0.0023630420258259	2	1.00014431004847	4198.2537463745	0	15903.2178217822	1	1	1	1	2019-05-15T17:29:59.224	NG_ecoli_LTEE_151_DM25	-0	-0	161.825	DIA_100X_EMPTY_1x1_100ms	d9dac2af-3c97-4d1b-8abb-5a5a4ed17c97	EPI_100X_YFP_1x1_200ms_25sola	EPI_100X_RFP_1x1_200ms_25sola
407	24	11.0073020696819	264	43.3313132542732	1626.96590909091	748.784090909091	260747	987.67803030303	37.6297590522632	79.1185966187582	0	53868	204.045454545455	217.436612060819	317.071130144972	0	NaN	NaN	NaN	NaN	NaN	251.834773277044	0.993806694476465	22.7992626784612	12.9505418286791	10.6050650820007	3.28738217386844	0.0206668444437257	0.0090632410235084	1	1.00293064018959	2013.89748608858	1	16469.2083333333	1	1	1	1	2019-05-15T17:29:59.224	NG_ecoli_LTEE_151_DM25	-0	-0	161.825	DIA_100X_EMPTY_1x1_100ms	a327e966-07d7-4da0-af63-a787d5ce57ef	EPI_100X_YFP_1x1_200ms_25sola	EPI_100X_RFP_1x1_200ms_25sola
408	42	13.78354298098	581	48.4884099439512	1629.36144578313	1244.76764199656	693787	1194.1256454389	37.6297590522632	79.1185966187582	5	140354	241.573149741824	217.436612060819	317.071130144972	0	NaN	NaN	NaN	NaN	NaN	477.037385610104	0.955712494123259	42.2685176434781	12.9841691708807	10.9738786194608	2.72863394848274	0.0224315265767164	0.00464764094290186	2	1.00056041419946	3997.85651654261	0	15829.2667814114	1	1	1	1	2019-05-15T17:29:59.224	NG_ecoli_LTEE_151_DM25	-0	-0	161.825	DIA_100X_EMPTY_1x1_100ms	90f2acbf-60ea-4e78-aedb-94b33d1090f6	EPI_100X_YFP_1x1_200ms_25sola	EPI_100X_RFP_1x1_200ms_25sola
409	34	10.1928273114488	347	49.2478787307317	1634.08357348703	373.976945244957	293325	845.317002881844	37.6297590522632	79.1185966187582	2	84096	242.351585014409	217.436612060819	317.071130144972	0	NaN	NaN	NaN	NaN	NaN	354.860546919227	0.946610156171802	34.6732097918349	12.4678824263713	10.007057486154	2.51194213245595	0.017361016875545	0.00776759266964248	1	1.00544720511213	2727.0727134643	2	18200.3112391931	1	1	1	1	2019-05-15T17:29:59.224	NG_ecoli_LTEE_151_DM25	-0	-0	161.825	DIA_100X_EMPTY_1x1_100ms	bf504df3-d961-4f72-ab8a-5b898f09eb71	EPI_100X_YFP_1x1_200ms_25sola	EPI_100X_RFP_1x1_200ms_25sola
410	35	13.1517938615387	461	48.6246295023046	1634.9305856833	714.824295010846	485170	1052.4295010846	37.6297590522632	79.1185966187582	3	130305	282.65726681128	217.436612060819	317.071130144972	0	NaN	NaN	NaN	NaN	NaN	435.924452406434	0.94589331542263	35.7713134861669	14.6118518327653	11.8503863445224	2.88178820691815	0.0284322913028152	0.00957822897364808	2	1.00758301540774	3945.38861860811	2	17412.9826464208	1	1	1	1	2019-05-15T17:29:59.224	NG_ecoli_LTEE_151_DM25	-0	-0	161.825	DIA_100X_EMPTY_1x1_100ms	7bf2d827-939a-4240-95c0-8ae80dc5ada2	EPI_100X_YFP_1x1_200ms_25sola	EPI_100X_RFP_1x1_200ms_25sola
411	57	10.3378874086425	590	48.7096918404628	1654.13220338983	352.981355932203	1780075	3017.07627118644	37.6297590522632	79.1185966187582	0	152119	257.828813559322	217.436612060819	317.071130144972	0	NaN	NaN	NaN	NaN	NaN	571.750283277595	0.880996590299655	57.7293843295672	12.0855658750772	9.77059614610987	1.92198082993582	0.0154490856937596	0.0056275654229357	3	1.0071205388229	4328.41539109152	3	18411.1525423729	1	1	1	1	2019-05-15T17:29:59.224	NG_ecoli_LTEE_151_DM25	-0	-0	161.825	DIA_100X_EMPTY_1x1_100ms	9e305839-1bcf-4259-a624-a3fb5bba4d90	EPI_100X_YFP_1x1_200ms_25sola	EPI_100X_RFP_1x1_200ms_25sola
412	32	11.7018626067792	375	48.0725160708234	1638.44266666667	739.754666666667	301798	804.794666666667	37.6297590522632	79.1185966187582	0	166457	443.885333333333	217.436612060819	317.071130144972	0	NaN	NaN	NaN	NaN	NaN	371.658611493692	0.980359507221564	32.362608213878	13.3889324748017	11.1102250626718	3.11620442773522	0.0130471035393698	0.00791965664358254	0	1.00401068308085	3137.46659330571	3	17469.248	1	1	1	1	2019-05-15T17:29:59.224	NG_ecoli_LTEE_151_DM25	-0	-0	161.825	DIA_100X_EMPTY_1x1_100ms	06982674-8aff-4565-98d3-d580e979a50a	EPI_100X_YFP_1x1_200ms_25sola	EPI_100X_RFP_1x1_200ms_25sola
413	46	13.7936462285487	635	48.9708107878072	1635.54960629921	1370.68661417323	552662	870.333858267717	37.6297590522632	79.1185966187582	4	155769	245.305511811024	217.436612060819	317.071130144972	0	NaN	NaN	NaN	NaN	NaN	525.598703725285	0.935285017621668	45.7862360601484	13.4051054654444	11.305615215197	2.44093016734579	0.0142567934861073	0.00767154014545072	1	1.00644906006892	4596.35140978598	0	16114.6755905512	1	1	1	1	2019-05-15T17:29:59.224	NG_ecoli_LTEE_151_DM25	-0	-0	161.825	DIA_100X_EMPTY_1x1_100ms	c537a2d3-3460-4e24-8e8e-9c1f56bba154	EPI_100X_YFP_1x1_200ms_25sola	EPI_100X_RFP_1x1_200ms_25sola
414	39	13.2527167879686	517	49.6875286194075	1650.97292069632	1887.8413926499	210873	407.878143133462	37.6297590522632	79.1185966187582	1	122858	237.636363636364	217.436612060819	317.071130144972	0	NaN	NaN	NaN	NaN	NaN	422.961211007987	0.977753500020165	37.7270821981723	12.8471744463755	10.8425426844857	2.91183392195078	0.00229094760814568	0.00108410162151403	2	1.00005160075309	3483.41630817529	0	15684.3655705996	1	1	1	1	2019-05-15T17:29:59.224	NG_ecoli_LTEE_151_DM25	-0	-0	161.825	DIA_100X_EMPTY_1x1_100ms	3cf6a865-0ead-45d3-a681-7db1723f7b19	EPI_100X_YFP_1x1_200ms_25sola	EPI_100X_RFP_1x1_200ms_25sola
415	37	13.4309663335296	497	49.0861750002777	1647.67806841046	1983.99195171026	298538	600.680080482897	37.6297590522632	79.1185966187582	3	110891	223.120724346076	217.436612060819	317.071130144972	0	NaN	NaN	NaN	NaN	NaN	406.652620377225	0.961996242902348	35.4639765286054	13.1887750049848	11.1513405730903	2.8828364001892	0.0139075707115235	0.00721758219708725	0	1.00383828790396	3463.62983440137	0	15621.9376257545	1	1	1	1	2019-05-15T17:29:59.224	NG_ecoli_LTEE_151_DM25	-0	-0	161.825	DIA_100X_EMPTY_1x1_100ms	f2a6df63-8361-417b-b860-9583edfd524a	EPI_100X_YFP_1x1_200ms_25sola	EPI_100X_RFP_1x1_200ms_25sola
416	54	12.3026499568382	665	47.3535753493285	1665.72330827068	131.183458646617	513867	772.732330827068	37.6297590522632	79.1185966187582	7	254782	383.130827067669	217.436612060819	317.071130144972	0	NaN	NaN	NaN	NaN	NaN	573.762351104013	0.880320110133415	53.1847803022172	12.9357728276544	10.530240932748	2.35276658763041	0.0500684344119118	0.00677435945510393	1	1.00783713505698	4631.84339159376	1	16909.1022556391	1	1	1	1	2019-05-15T17:29:59.224	NG_ecoli_LTEE_151_DM25	-0	-0	161.825	DIA_100X_EMPTY_1x1_100ms	f2b40804-6e04-4824-b655-6be12e4a65bc	EPI_100X_YFP_1x1_200ms_25sola	EPI_100X_RFP_1x1_200ms_25sola
417	60	13.1046532565128	786	49.3486518670598	1660.93002544529	503.87786259542	577396	734.600508905852	37.6297590522632	79.1185966187582	3	167483	213.082697201018	217.436612060819	317.071130144972	0	NaN	NaN	NaN	NaN	NaN	637.118846339264	0.928125445515517	58.3885787021524	12.7042822745762	10.7911111424594	2.00131111560876	0.00845716872029979	0.004099949076175	1	1.00087935856601	5340.10893216863	0	15639.6959287532	1	1	1	1	2019-05-15T17:29:59.224	NG_ecoli_LTEE_151_DM25	-0	-0	161.825	DIA_100X_EMPTY_1x1_100ms	5b7b6146-98e3-4c93-8ed6-09c5169edab4	EPI_100X_YFP_1x1_200ms_25sola	EPI_100X_RFP_1x1_200ms_25sola
418	31	12.5252656415358	388	45.3118595537444	1666.40206185567	110.835051546392	282976	729.319587628866	37.6297590522632	79.1185966187582	0	100692	259.515463917526	217.436612060819	317.071130144972	0	NaN	NaN	NaN	NaN	NaN	348.30712742918	0.970732982044421	30.3752679027601	13.2378085933848	11.2232493520704	2.83157973253969	0.00715728524025883	0.00452173131157058	0	1.00108615289702	3005.01899978471	1	17045.5309278351	1	1	1	1	2019-05-15T17:29:59.224	NG_ecoli_LTEE_151_DM25	-0	-0	161.825	DIA_100X_EMPTY_1x1_100ms	8d058376-302c-4354-a7fd-021521378a9a	EPI_100X_YFP_1x1_200ms_25sola	EPI_100X_RFP_1x1_200ms_25sola
419	34	11.6926426503661	398	46.8524952947808	1672.91206030151	378.871859296482	350907	881.675879396985	37.6297590522632	79.1185966187582	4	105199	264.319095477387	217.436612060819	317.071130144972	0	NaN	NaN	NaN	NaN	NaN	401.201433307552	0.974513200465897	36.143269372827	13.1953679941901	10.7061237653905	3.02483398046888	0.0315832093845944	0.00261222941636366	1	1.00016099592115	3253.73242381663	2	19270.5527638191	1	1	1	1	2019-05-15T17:29:59.224	NG_ecoli_LTEE_151_DM25	-0	-0	161.825	DIA_100X_EMPTY_1x1_100ms	838e15c9-63ed-4070-ae1d-51e363cd1b6a	EPI_100X_YFP_1x1_200ms_25sola	EPI_100X_RFP_1x1_200ms_25sola
420	33	13.132463471402	435	47.7967488571444	1663.84827586207	1138.3724137931	199198	457.926436781609	37.6297590522632	79.1185966187582	2	97297	223.671264367816	217.436612060819	317.071130144972	0	NaN	NaN	NaN	NaN	NaN	360.540429842768	0.991542480183211	32.2966038210871	13.062201741432	10.9211881283342	2.9130850771921	0.00581015579709738	0.00251923452209113	2	1.00049547982598	3025.42585566971	0	15783.9149425287	1	1	1	1	2019-05-15T17:29:59.224	NG_ecoli_LTEE_151_DM25	-0	-0	161.825	DIA_100X_EMPTY_1x1_100ms	dfafcf2f-ec27-4231-8666-dd443ad0aba0	EPI_100X_YFP_1x1_200ms_25sola	EPI_100X_RFP_1x1_200ms_25sola
421	32	12.9726670116946	416	46.1042410300643	1672.75	364.411057692308	482449	1159.73317307692	37.6297590522632	79.1185966187582	3	110962	266.735576923077	217.436612060819	317.071130144972	0	NaN	NaN	NaN	NaN	NaN	415.080473199	0.968928703673406	33.7890579720887	14.9518562363189	11.920389026377	3.23350096870053	0.0156937495584441	0.00623188920371795	2	1.00342701719562	3770.91569647998	3	19541.4278846154	1	1	1	1	2019-05-15T17:29:59.224	NG_ecoli_LTEE_151_DM25	-0	-0	161.825	DIA_100X_EMPTY_1x1_100ms	b4bed389-7ebf-4156-9868-77983b757775	EPI_100X_YFP_1x1_200ms_25sola	EPI_100X_RFP_1x1_200ms_25sola
422	18	11.2988242019282	204	-49.3007586544373	1671.04411764706	1255.59803921569	164416	805.960784313726	37.6297590522632	79.1185966187582	3	3019205	14800.0245098039	217.436612060819	317.071130144972	1	NaN	NaN	NaN	NaN	NaN	191.063788330848	0.999886695102425	17.2037375074481	14.086352664115	10.6022768131292	3.91762165088756	0.000662473145053666	0.000303517320421961	1	1.00000169697466	1518.83629522696	0	16546.3284313725	1	1	1	1	2019-05-15T17:29:59.224	NG_ecoli_LTEE_151_DM25	-0	-0	161.825	DIA_100X_EMPTY_1x1_100ms	2b4b7f77-9791-4324-9db2-c4dde1cc1413	EPI_100X_YFP_1x1_200ms_25sola	EPI_100X_RFP_1x1_200ms_25sola
423	35	13.5206490744774	474	48.3195752148451	1681.29746835443	1417.5611814346	3441531	7260.61392405063	37.6297590522632	79.1185966187582	0	107099	225.947257383966	217.436612060819	317.071130144972	0	NaN	NaN	NaN	NaN	NaN	399.09439602092	0.976925713401702	34.291662867108	13.2620549792023	11.3938978708898	2.79999560658174	0.00998967188675868	0.00483507351719519	2	1.00201763743261	3496.41577846437	0	15454.7194092827	1	1	1	1	2019-05-15T17:29:59.224	NG_ecoli_LTEE_151_DM25	-0	-0	161.825	DIA_100X_EMPTY_1x1_100ms	aa5b629d-7aea-4f19-88a4-38ca0be9c894	EPI_100X_YFP_1x1_200ms_25sola	EPI_100X_RFP_1x1_200ms_25sola
424	28	12.5723326243292	353	32.3226100805848	1675.9178470255	2034.32011331445	778482	2205.33144475921	37.6297590522632	79.1185966187582	0	101624	287.886685552408	217.436612060819	317.071130144972	0	NaN	NaN	NaN	NaN	NaN	NaN	NaN	NaN	NaN	NaN	NaN	NaN	NaN	NaN	NaN	NaN	0	16263.4050991501	1	1	1	1	2019-05-15T17:29:59.224	NG_ecoli_LTEE_151_DM25	-0	-0	161.825	DIA_100X_EMPTY_1x1_100ms	63f7cb6a-0ce6-4c81-b6e3-2a4aff659760	EPI_100X_YFP_1x1_200ms_25sola	EPI_100X_RFP_1x1_200ms_25sola
425	38	11.9799991284866	456	31.6878329397071	1703.73026315789	358.006578947368	605277	1327.36184210526	37.6297590522632	79.1185966187582	2	137113	300.686403508772	217.436612060819	317.071130144972	0	NaN	NaN	NaN	NaN	NaN	451.892734260418	0.913634455339881	39.4572735596575	13.6577900681212	10.9774796786799	2.97652736208596	0.0348670084858303	0.0135066500002578	1	1.00593697559263	3734.41206816518	4	18173.3969298246	1	1	1	1	2019-05-15T17:29:59.224	NG_ecoli_LTEE_151_DM25	-0	-0	161.825	DIA_100X_EMPTY_1x1_100ms	15d478bf-539d-49fb-b08a-6390f2f82dcd	EPI_100X_YFP_1x1_200ms_25sola	EPI_100X_RFP_1x1_200ms_25sola
426	37	12.963798830159	480	49.2412153113304	1705.44375	440.09375	1733503	3611.46458333333	37.6297590522632	79.1185966187582	1	159748	332.808333333333	217.436612060819	317.071130144972	0	NaN	NaN	NaN	NaN	NaN	401.641907520039	0.95380719560096	35.9040511571457	13.0545241593431	10.9884744360499	2.58897971234365	0.00963280488182111	0.00392982573947588	2	1.00158886948237	3404.92962204704	0	15932.99375	1	1	1	1	2019-05-15T17:29:59.224	NG_ecoli_LTEE_151_DM25	-0	-0	161.825	DIA_100X_EMPTY_1x1_100ms	5a8c0c86-4544-4f80-972d-16f42ab6fd58	EPI_100X_YFP_1x1_200ms_25sola	EPI_100X_RFP_1x1_200ms_25sola
427	40	13.6702210939759	547	49.3343182697946	1708.55941499086	1760.84095063985	318869	582.941499085923	37.6297590522632	79.1185966187582	1	260129	475.555758683729	217.436612060819	317.071130144972	0	NaN	NaN	NaN	NaN	NaN	443.150844583385	0.962546238450267	38.722058764446	13.0202088648169	11.1034641505627	2.7988217425434	0.0232024154504022	0.00672689669916051	1	1.00284191884866	3749.43052272461	0	16062.3875685558	1	1	1	1	2019-05-15T17:29:59.224	NG_ecoli_LTEE_151_DM25	-0	-0	161.825	DIA_100X_EMPTY_1x1_100ms	39c3e575-93ca-404f-818d-161818b19823	EPI_100X_YFP_1x1_200ms_25sola	EPI_100X_RFP_1x1_200ms_25sola
428	37	12.3411205133082	457	48.8824142892674	1707.94529540481	395.835886214442	472826	1034.63019693654	37.6297590522632	79.1185966187582	6	118423	259.131291028446	217.436612060819	317.071130144972	0	NaN	NaN	NaN	NaN	NaN	449.870697974788	0.950903093858311	38.4962714055269	14.2954993891405	11.3324668917817	2.9819646539888	0.0299682303278903	0.0121048898489583	0	1.01150235646993	3882.91127288238	3	18888.5623632385	1	1	1	1	2019-05-15T17:29:59.224	NG_ecoli_LTEE_151_DM25	-0	-0	161.825	DIA_100X_EMPTY_1x1_100ms	4a752895-2730-4dd2-8db9-84cd050e0fd1	EPI_100X_YFP_1x1_200ms_25sola	EPI_100X_RFP_1x1_200ms_25sola
429	25	12.3413619729196	309	42.6631188346964	1715.84789644013	380.974110032362	361243	1169.071197411	37.6297590522632	79.1185966187582	2	120631	390.391585760518	217.436612060819	317.071130144972	0	NaN	NaN	NaN	NaN	NaN	311.024383036183	0.993666044709508	26.3165676021702	13.9775125742281	11.3566126889671	3.39393572999949	0.00774080797028676	0.00279131855998567	1	1.00029413256288	2665.73365797312	5	21469.9579288026	1	1	1	1	2019-05-15T17:29:59.224	NG_ecoli_LTEE_151_DM25	-0	-0	161.825	DIA_100X_EMPTY_1x1_100ms	472a329c-431f-46ed-84cf-5c8571dec422	EPI_100X_YFP_1x1_200ms_25sola	EPI_100X_RFP_1x1_200ms_25sola
430	43	14.3843807655526	619	49.4458680389645	1720.25686591276	1519.17770597738	276519	446.718901453958	37.6297590522632	79.1185966187582	0	191778	309.819063004847	217.436612060819	317.071130144972	0	NaN	NaN	NaN	NaN	NaN	499.295821418709	0.956001107301735	41.2620984869831	13.7887691955242	11.8896521473506	2.70748657981244	0.0103088211082068	0.00514572422996079	1	1.00271418410395	4581.20251227326	0	15713.549273021	1	1	1	1	2019-05-15T17:29:59.224	NG_ecoli_LTEE_151_DM25	-0	-0	161.825	DIA_100X_EMPTY_1x1_100ms	26c8a0d2-dc6f-4b06-8b3c-2d1786ef5a4f	EPI_100X_YFP_1x1_200ms_25sola	EPI_100X_RFP_1x1_200ms_25sola
431	40	11.8445844513468	474	49.5798700808541	1724.00421940928	1356.16033755274	278369	587.276371308017	37.6297590522632	79.1185966187582	0	258141	544.601265822785	217.436612060819	317.071130144972	0	NaN	NaN	NaN	NaN	NaN	424.392636738575	0.945849013035657	39.582179033438	12.2157418523561	10.4772109599951	2.40866519801989	0.00361978147367084	0.00215933309830391	1	1.00041894620688	3412.56519712625	1	16722.6772151899	1	1	1	1	2019-05-15T17:29:59.224	NG_ecoli_LTEE_151_DM25	-0	-0	161.825	DIA_100X_EMPTY_1x1_100ms	24038256-cf0f-429e-a4a4-e9975f1c7cd9	EPI_100X_YFP_1x1_200ms_25sola	EPI_100X_RFP_1x1_200ms_25sola
432	32	13.2163624908686	423	48.0465997970809	1725.40425531915	1263.73758865248	293974	694.973995271868	37.6297590522632	79.1185966187582	3	372388	880.34988179669	217.436612060819	317.071130144972	0	NaN	NaN	NaN	NaN	NaN	351.734974428989	0.98701796098015	30.5406565954066	13.318870293468	11.1637832490109	3.15243660856534	0.00191768936534301	0.00111944027784355	1	1.0000712937134	2989.44827048539	0	15604.7494089835	1	1	1	1	2019-05-15T17:29:59.224	NG_ecoli_LTEE_151_DM25	-0	-0	161.825	DIA_100X_EMPTY_1x1_100ms	2d899f31-2891-407d-8157-372f4c06159b	EPI_100X_YFP_1x1_200ms_25sola	EPI_100X_RFP_1x1_200ms_25sola
433	44	13.6177130981082	600	49.4595429736698	1729.04666666667	1205.69333333333	569462	949.103333333333	37.6297590522632	79.1185966187582	3	143311	238.851666666667	217.436612060819	317.071130144972	0	NaN	NaN	NaN	NaN	NaN	484.702376349871	0.952789420816252	42.1434481830248	13.0633483005721	11.2925535319932	2.47457084049991	0.0237742068017816	0.00893660284063243	1	1.00726705856246	4220.89223446596	0	15055.0966666667	1	1	1	1	2019-05-15T17:29:59.224	NG_ecoli_LTEE_151_DM25	-0	-0	161.825	DIA_100X_EMPTY_1x1_100ms	54373c47-fd5b-4262-8bb6-82eb832cb909	EPI_100X_YFP_1x1_200ms_25sola	EPI_100X_RFP_1x1_200ms_25sola
434	29	11.1048220541485	323	44.8136357724945	1729.59133126935	404.006191950464	327891	1015.14241486068	37.6297590522632	79.1185966187582	3	121775	377.012383900929	217.436612060819	317.071130144972	0	NaN	NaN	NaN	NaN	NaN	327.333524958833	0.980627141502694	29.8175585044194	12.6298500817403	10.741504181267	2.82784008797385	0.0117012823058966	0.0055104925082905	1	1.00049065859601	2702.04243403525	3	19005.2786377709	1	1	1	1	2019-05-15T17:29:59.224	NG_ecoli_LTEE_151_DM25	-0	-0	161.825	DIA_100X_EMPTY_1x1_100ms	1e11a4a3-4e8d-4968-977a-49e85ceab1bf	EPI_100X_YFP_1x1_200ms_25sola	EPI_100X_RFP_1x1_200ms_25sola
435	40	11.8780400498474	490	49.6080839077312	1741.44081632653	371.342857142857	564896	1152.84897959184	37.6297590522632	79.1185966187582	4	130162	265.636734693878	217.436612060819	317.071130144972	0	NaN	NaN	NaN	NaN	NaN	478.79561352905	0.965327504302802	41.7798114784195	13.0701274482948	11.1687009336535	2.73227190995924	0.0218921115090434	0.00723870640148281	2	1.00410960102981	4093.18789584962	3	19737.5224489796	1	1	1	1	2019-05-15T17:29:59.224	NG_ecoli_LTEE_151_DM25	-0	-0	161.825	DIA_100X_EMPTY_1x1_100ms	f3610003-4b1d-4cdd-bc81-4ff44fbed307	EPI_100X_YFP_1x1_200ms_25sola	EPI_100X_RFP_1x1_200ms_25sola
436	28	10.9573859831609	307	44.4326781333921	1738.30944625407	387.257328990228	425864	1387.17915309446	37.6297590522632	79.1185966187582	3	88345	287.768729641694	217.436612060819	317.071130144972	0	NaN	NaN	NaN	NaN	NaN	313.876777205371	0.959517134051578	27.7595713607797	13.7895002956062	10.8226224606959	3.14006376998693	0.0276482264756013	0.0136512425790264	1	1.00282112205718	2553.68693470218	5	22378.0846905537	1	1	1	1	2019-05-15T17:29:59.224	NG_ecoli_LTEE_151_DM25	-0	-0	161.825	DIA_100X_EMPTY_1x1_100ms	83bdfd1e-09d9-4f5d-a813-98b0c9761fe4	EPI_100X_YFP_1x1_200ms_25sola	EPI_100X_RFP_1x1_200ms_25sola
437	44	11.0455275182256	486	49.2430971542207	1747.43621399177	1346.75308641975	423833	872.084362139918	37.6297590522632	79.1185966187582	5	164200	337.860082304527	217.436612060819	317.071130144972	0	NaN	NaN	NaN	NaN	NaN	449.381070672541	0.919063132211781	44.1920579984884	11.8426229680886	9.9170645213133	2.22565956833208	0.0180782496202521	0.0087943781736507	2	1.00239545748702	3413.50376218371	2	18213.7263374486	1	1	1	1	2019-05-15T17:29:59.224	NG_ecoli_LTEE_151_DM25	-0	-0	161.825	DIA_100X_EMPTY_1x1_100ms	de7837cf-b622-43cf-bfef-ea654ce861fb	EPI_100X_YFP_1x1_200ms_25sola	EPI_100X_RFP_1x1_200ms_25sola
438	25	12.5426446003619	314	35.1320128301573	1744.1847133758	1043.94267515924	281086	895.178343949045	37.6297590522632	79.1185966187582	2	182820	582.229299363057	217.436612060819	317.071130144972	0	NaN	NaN	NaN	NaN	NaN	273.459906591036	0.999643484365589	24.0549940893777	13.4804019320441	10.8348470993265	3.59537875220978	0.0269806307064872	0.0151791709181958	0	1.00908065029353	2217.89361077122	1	16375.4331210191	1	1	1	1	2019-05-15T17:29:59.224	NG_ecoli_LTEE_151_DM25	-0	-0	161.825	DIA_100X_EMPTY_1x1_100ms	5ac8473f-013d-4a6b-8d1a-80d097c218c4	EPI_100X_YFP_1x1_200ms_25sola	EPI_100X_RFP_1x1_200ms_25sola
439	47	12.7895028856376	601	49.6404706376903	1757.16638935108	49.8236272878536	642960	1069.81697171381	37.6297590522632	79.1185966187582	5	121244	201.737104825291	217.436612060819	317.071130144972	0	NaN	NaN	NaN	NaN	NaN	483.841175488163	0.937125268932489	44.6088111143897	12.8430864247098	10.5235724983129	2.62078279240653	0.00759468647524406	0.00361955598006012	1	1.00160170317504	3880.04645069354	0	16095.1081530782	1	1	1	1	2019-05-15T17:29:59.224	NG_ecoli_LTEE_151_DM25	-0	-0	161.825	DIA_100X_EMPTY_1x1_100ms	5023fdef-3065-42a8-a8be-27eb26e85b13	EPI_100X_YFP_1x1_200ms_25sola	EPI_100X_RFP_1x1_200ms_25sola
440	35	11.514439591627	403	49.0723996069612	1759.50124069479	1737.34987593052	33828	83.9404466501241	37.6297590522632	79.1185966187582	0	7248900	17987.3449131514	217.436612060819	317.071130144972	4	NaN	NaN	NaN	NaN	NaN	357.974007095319	0.94210727579719	34.5312126568036	12.7965081394749	10.0803859362075	2.60080660675507	0.00693874614222448	0.00290499842924787	1	1.00074064071929	2755.85289079731	0	18030.9652605459	1	1	1	1	2019-05-15T17:29:59.224	NG_ecoli_LTEE_151_DM25	-0	-0	161.825	DIA_100X_EMPTY_1x1_100ms	88c9ae14-2b33-409f-a42a-2f4a0c2c5c54	EPI_100X_YFP_1x1_200ms_25sola	EPI_100X_RFP_1x1_200ms_25sola
441	23	9.16734816174651	211	35.3967868885015	1756.4644549763	404.402843601896	257219	1219.04739336493	37.6297590522632	79.1185966187582	2	51375	243.483412322275	217.436612060819	317.071130144972	0	NaN	NaN	NaN	NaN	NaN	215.991093784112	0.997345438001745	22.5897669535461	11.7997065764415	9.19224322005146	2.97076008934251	0.00702196790089312	0.00332515542774543	1	1.00042022771541	1499.14846986097	2	18910.3696682464	1	1	1	1	2019-05-15T17:29:59.224	NG_ecoli_LTEE_151_DM25	-0	-0	161.825	DIA_100X_EMPTY_1x1_100ms	c0b06802-6288-42a3-a7ce-98a66a5c5e2e	EPI_100X_YFP_1x1_200ms_25sola	EPI_100X_RFP_1x1_200ms_25sola
442	29	13.5338266934423	393	44.5238920957368	1757.18320610687	1066.77353689567	342332	871.0737913486	37.6297590522632	79.1185966187582	3	219782	559.241730279898	217.436612060819	317.071130144972	0	NaN	NaN	NaN	NaN	NaN	331.616735445863	0.994460902777491	28.9575457417938	13.3906936407456	11.0875083321006	3.24839163529905	0.0184274623677279	0.0122459328621447	0	1.00797615101167	2795.88658831959	1	16187.9745547074	1	1	1	1	2019-05-15T17:29:59.224	NG_ecoli_LTEE_151_DM25	-0	-0	161.825	DIA_100X_EMPTY_1x1_100ms	7bf4bcce-928e-4c7c-b71e-e314125ff7ee	EPI_100X_YFP_1x1_200ms_25sola	EPI_100X_RFP_1x1_200ms_25sola
443	35	13.3446501582714	468	47.5273962376798	1765.87606837607	380.309829059829	373257	797.557692307692	37.6297590522632	79.1185966187582	0	131302	280.559829059829	217.436612060819	317.071130144972	0	NaN	NaN	NaN	NaN	NaN	447.949082142762	0.982818489735543	37.0476949457744	15.1585695234198	11.7079070185506	3.43968162391811	0.0259614284436919	0.0114807692204764	1	1.01121930163987	3988.50005858255	5	19629.75	1	1	1	1	2019-05-15T17:29:59.224	NG_ecoli_LTEE_151_DM25	-0	-0	161.825	DIA_100X_EMPTY_1x1_100ms	60ca000a-96b0-4895-b895-97fdec04bdc5	EPI_100X_YFP_1x1_200ms_25sola	EPI_100X_RFP_1x1_200ms_25sola
444	56	10.7208035457949	601	34.9830898346091	1776.83527454243	1368.05490848586	821036	1366.11647254576	37.6297590522632	79.1185966187582	4	169944	282.768718801997	217.436612060819	317.071130144972	0	NaN	NaN	NaN	NaN	NaN	545.573916297269	0.866313294714324	56.2028881712479	11.9614529616033	9.57747617490464	2.1495597544701	0.0129289042810055	0.00874250877905288	1	1.00827906462497	4049.0270278978	2	17924.31281198	1	1	1	1	2019-05-15T17:29:59.224	NG_ecoli_LTEE_151_DM25	-0	-0	161.825	DIA_100X_EMPTY_1x1_100ms	0ca53164-427a-43e7-b6b7-cbd480f05b16	EPI_100X_YFP_1x1_200ms_25sola	EPI_100X_RFP_1x1_200ms_25sola
445	32	14.5270750708059	466	45.8112760464263	1768.36266094421	1009.38412017167	206287	442.675965665236	37.6297590522632	79.1185966187582	1	140212	300.884120171674	217.436612060819	317.071130144972	0	NaN	NaN	NaN	NaN	NaN	374.160745770795	0.989483242529701	30.663637921658	14.3539202343694	11.6918123264688	3.61763367646219	0.0677565887294166	0.00325602847584419	1	1.00033260883914	3292.1319274234	0	15958.6158798283	1	1	1	1	2019-05-15T17:29:59.224	NG_ecoli_LTEE_151_DM25	-0	-0	161.825	DIA_100X_EMPTY_1x1_100ms	ef0f00e8-d438-4032-884b-75d1d299ab49	EPI_100X_YFP_1x1_200ms_25sola	EPI_100X_RFP_1x1_200ms_25sola
446	52	12.8069053480914	666	46.4166572344881	1780.96846846847	1422.28828828829	972103	1459.61411411411	37.6297590522632	79.1185966187582	2	143105	214.872372372372	217.436612060819	317.071130144972	0	NaN	NaN	NaN	NaN	NaN	553.016158772949	0.852920053659577	51.4183237372047	12.7930513464685	10.5389169697625	2.26843970364597	0.0279345800680512	0.0114006922297077	1	1.02383080290586	4485.38536414108	0	16509.2117117117	1	1	1	1	2019-05-15T17:29:59.224	NG_ecoli_LTEE_151_DM25	-0	-0	161.825	DIA_100X_EMPTY_1x1_100ms	8af72005-6576-40fd-becc-cee7a6afb7b4	EPI_100X_YFP_1x1_200ms_25sola	EPI_100X_RFP_1x1_200ms_25sola
447	29	10.0946535939755	293	44.7256078417628	1780.84982935154	396.723549488055	209032	713.419795221843	37.6297590522632	79.1185966187582	2	64072	218.675767918089	217.436612060819	317.071130144972	0	NaN	NaN	NaN	NaN	NaN	319.178166072996	0.974462799955185	29.8204011720383	12.2027669052244	10.3717354011354	2.77955125535906	0.028649744214443	0.012141930864221	0	1.0084571289406	2519.45276463923	3	20421.0682593857	1	1	1	1	2019-05-15T17:29:59.224	NG_ecoli_LTEE_151_DM25	-0	-0	161.825	DIA_100X_EMPTY_1x1_100ms	cb5e53e4-bf6f-4d55-bb61-3b2032c68834	EPI_100X_YFP_1x1_200ms_25sola	EPI_100X_RFP_1x1_200ms_25sola
448	34	10.1363806931112	345	-2.66670887971671	1780.08405797101	1336.92173913043	308270	893.536231884058	37.6297590522632	79.1185966187582	2	668765	1938.44927536232	217.436612060819	317.071130144972	3	NaN	NaN	NaN	NaN	NaN	339.018161460638	0.964598976828606	34.7918191908019	11.5320797095388	9.5617544089567	2.40454262065731	0.018713720053505	0.00649291308275085	2	1.00394844625617	2498.28619746497	2	18444.5855072464	1	1	1	1	2019-05-15T17:29:59.224	NG_ecoli_LTEE_151_DM25	-0	-0	161.825	DIA_100X_EMPTY_1x1_100ms	9e954a84-1d90-48bf-95df-0eb1f4153dee	EPI_100X_YFP_1x1_200ms_25sola	EPI_100X_RFP_1x1_200ms_25sola
449	48	14.5153476120578	697	48.9266856498864	1780.72166427547	884.248206599713	636158	912.7087517934	37.6297590522632	79.1185966187582	3	494789	709.883787661406	217.436612060819	317.071130144972	0	NaN	NaN	NaN	NaN	NaN	554.295130392429	0.9346243491529	46.3500200807401	13.8323747504078	11.7842995300317	2.56927588602009	0.00749613678129962	0.0035907840104054	2	1.00075856525717	5055.30489108513	0	16006.3988522238	1	1	1	1	2019-05-15T17:29:59.224	NG_ecoli_LTEE_151_DM25	-0	-0	161.825	DIA_100X_EMPTY_1x1_100ms	a08fcd24-eaa8-4d46-a55a-d9175355468a	EPI_100X_YFP_1x1_200ms_25sola	EPI_100X_RFP_1x1_200ms_25sola
450	52	12.456004227126	648	49.389649234637	1786.38271604938	556.594135802469	635378	980.521604938272	37.6297590522632	79.1185966187582	7	151278	233.453703703704	217.436612060819	317.071130144972	0	NaN	NaN	NaN	NaN	NaN	541.356638248483	0.931259070697562	51.3134226209253	12.203395905916	10.4100815469354	2.08539333257114	0.012037440099014	0.0050023848149992	2	1.00108983137443	4367.46192620234	0	16220.9182098765	1	1	1	1	2019-05-15T17:29:59.224	NG_ecoli_LTEE_151_DM25	-0	-0	161.825	DIA_100X_EMPTY_1x1_100ms	129358d1-0ef9-4b2c-b185-5bcc27b20c17	EPI_100X_YFP_1x1_200ms_25sola	EPI_100X_RFP_1x1_200ms_25sola
451	32	11.4701578325845	368	47.846162546912	1792.54891304348	387.347826086957	280783	762.997282608696	37.6297590522632	79.1185966187582	2	79828	216.923913043478	217.436612060819	317.071130144972	0	NaN	NaN	NaN	NaN	NaN	383.493878321182	0.975721528293263	33.9892965138349	13.0981499104943	10.8745065403551	3.04630011203999	0.0281280660468267	0.0126986424116303	1	1.00399888150295	3156.82985333441	3	19375.2581521739	1	1	1	1	2019-05-15T17:29:59.224	NG_ecoli_LTEE_151_DM25	-0	-0	161.825	DIA_100X_EMPTY_1x1_100ms	d7b120e3-ab6c-4f12-b60c-2d051dade7b9	EPI_100X_YFP_1x1_200ms_25sola	EPI_100X_RFP_1x1_200ms_25sola
452	50	10.8432689831031	543	39.763482650259	1798.39779005525	438.675874769797	917629	1689.92449355433	37.6297590522632	79.1185966187582	0	136650	251.657458563536	217.436612060819	317.071130144972	0	NaN	NaN	NaN	NaN	NaN	558.464094875194	0.872007518370437	51.9354940906069	12.2535234544538	10.4780181577626	2.39205013167681	0.0218738784276225	0.0112368675497234	1	1.0194121995793	4478.29235887279	2	18539.1344383057	1	1	1	1	2019-05-15T17:29:59.224	NG_ecoli_LTEE_151_DM25	-0	-0	161.825	DIA_100X_EMPTY_1x1_100ms	8da6c982-6112-42e1-ab8c-03fe7b4f9f82	EPI_100X_YFP_1x1_200ms_25sola	EPI_100X_RFP_1x1_200ms_25sola
453	45	13.1516450921139	593	49.3392549367869	1800.20404721754	1288.94266441821	495465	835.522765598651	37.6297590522632	79.1185966187582	4	316004	532.890387858347	217.436612060819	317.071130144972	0	NaN	NaN	NaN	NaN	NaN	492.969305036283	0.947151185213507	43.9101115821018	12.7239724229482	11.0645802587643	2.33629558582219	0.00478908267905325	0.00266716673201259	2	1.00066984748358	4222.05910561678	0	16027.9359190556	1	1	1	1	2019-05-15T17:29:59.224	NG_ecoli_LTEE_151_DM25	-0	-0	161.825	DIA_100X_EMPTY_1x1_100ms	9421a0e4-efdf-4436-b3f5-9328daff381e	EPI_100X_YFP_1x1_200ms_25sola	EPI_100X_RFP_1x1_200ms_25sola
454	44	13.3819343355006	589	-47.7077064600848	1804.28862478778	1345.79966044143	1265936	2149.29711375212	37.6297590522632	79.1185966187582	0	1324874	2249.36162988115	217.436612060819	317.071130144972	4	NaN	NaN	NaN	NaN	NaN	483.502114998324	0.969972352050449	43.6508612500326	12.9950670091023	10.8686736275708	2.64014873270798	0.0114237709095468	0.00570920939456415	1	1.00198836020413	4049.82067865512	1	17550.3853989813	1	1	1	1	2019-05-15T17:29:59.224	NG_ecoli_LTEE_151_DM25	-0	-0	161.825	DIA_100X_EMPTY_1x1_100ms	233fbb49-53ec-4d40-b076-2d61d6c3195b	EPI_100X_YFP_1x1_200ms_25sola	EPI_100X_RFP_1x1_200ms_25sola
455	28	11.3960321424045	320	34.3932901826653	1808.075	403.403125	290122	906.63125	37.6297590522632	79.1185966187582	4	84645	264.515625	217.436612060819	317.071130144972	0	NaN	NaN	NaN	NaN	NaN	327.492854295046	0.968826040501904	29.5234602927211	13.0773295229769	10.742653186143	2.91896440092491	0.0279464402829907	0.017291599846847	0	1.01444092711013	2675.96389486982	3	19725.40625	1	1	1	1	2019-05-15T17:29:59.224	NG_ecoli_LTEE_151_DM25	-0	-0	161.825	DIA_100X_EMPTY_1x1_100ms	48735eab-042e-464d-90b4-97f3762570ed	EPI_100X_YFP_1x1_200ms_25sola	EPI_100X_RFP_1x1_200ms_25sola
456	38	14.0094583846453	533	49.1468101729927	1811.08818011257	164.043151969981	165270	310.075046904315	37.6297590522632	79.1185966187582	0	145770	273.489681050657	217.436612060819	317.071130144972	0	NaN	NaN	NaN	NaN	NaN	425.982907569518	0.963234965828084	36.9881914153496	13.4004765799154	11.0809012831895	3.04015870554831	0.0136612831056519	0.00515093261625983	0	1.00220536323266	3567.00033050775	0	16082.1350844278	1	1	1	1	2019-05-15T17:29:59.224	NG_ecoli_LTEE_151_DM25	-0	-0	161.825	DIA_100X_EMPTY_1x1_100ms	39ef3004-b3f2-4d20-b82b-f2adf35f896c	EPI_100X_YFP_1x1_200ms_25sola	EPI_100X_RFP_1x1_200ms_25sola
457	34	10.5509216678981	359	48.3976114916796	1817.41782729805	422.91922005571	449399	1251.8077994429	37.6297590522632	79.1185966187582	2	86226	240.183844011142	217.436612060819	317.071130144972	0	NaN	NaN	NaN	NaN	NaN	386.544051006423	0.926334472536651	35.5287199525944	13.360086907215	10.4161953531419	2.78283732717839	0.0591295332543032	0.0222555324764542	0	1.03507054151341	3027.52455991505	4	20715.8830083565	1	1	1	1	2019-05-15T17:29:59.224	NG_ecoli_LTEE_151_DM25	-0	-0	161.825	DIA_100X_EMPTY_1x1_100ms	3417fb9b-648d-4480-b66c-894cfc52ed86	EPI_100X_YFP_1x1_200ms_25sola	EPI_100X_RFP_1x1_200ms_25sola
458	44	13.4895497223442	594	48.7044683420733	1825.56734006734	247.49494949495	336208	566.006734006734	37.6297590522632	79.1185966187582	4	128262	215.929292929293	217.436612060819	317.071130144972	0	NaN	NaN	NaN	NaN	NaN	486.481794527497	0.919922510734461	42.9366293780315	13.3619362598071	11.0704135345272	2.56612326883051	0.0140595840107135	0.0069492511502768	1	1.00162572832471	4132.81074681527	0	15963.7306397306	1	1	1	1	2019-05-15T17:29:59.224	NG_ecoli_LTEE_151_DM25	-0	-0	161.825	DIA_100X_EMPTY_1x1_100ms	0a0a6df4-86e3-431f-89af-95fad9737fed	EPI_100X_YFP_1x1_200ms_25sola	EPI_100X_RFP_1x1_200ms_25sola
459	35	11.6457823733547	408	49.3557408156749	1823.46078431373	549.200980392157	2063966	5058.74019607843	37.6297590522632	79.1185966187582	0	322801	791.178921568627	217.436612060819	317.071130144972	0	NaN	NaN	NaN	NaN	NaN	364.887230019068	0.950355155719181	34.624695390581	12.1414548989893	10.2927109812853	2.49311592339818	0.0114134006716573	0.00602178368814365	1	1.00069506586254	2880.9478622243	1	16756.9901960784	1	1	1	1	2019-05-15T17:29:59.224	NG_ecoli_LTEE_151_DM25	-0	-0	161.825	DIA_100X_EMPTY_1x1_100ms	2876a1b4-19f7-4a5d-96b0-a52287049c6c	EPI_100X_YFP_1x1_200ms_25sola	EPI_100X_RFP_1x1_200ms_25sola
460	61	12.5995707004321	769	34.2543930359012	1834.26137841352	1582.05071521456	686239	892.378413524057	37.6297590522632	79.1185966187582	5	325969	423.886866059818	217.436612060819	317.071130144972	0	NaN	NaN	NaN	NaN	NaN	654.080559913459	0.877409732724805	61.3447183680034	12.6391264237652	10.486123024175	2.15402981139498	0.0255477840005289	0.00855474004877266	3	1.00415041311985	5297.81703568313	1	16961.2821846554	1	1	1	1	2019-05-15T17:29:59.224	NG_ecoli_LTEE_151_DM25	-0	-0	161.825	DIA_100X_EMPTY_1x1_100ms	eac6afd9-ef42-4b4d-ad96-b54647aac8ae	EPI_100X_YFP_1x1_200ms_25sola	EPI_100X_RFP_1x1_200ms_25sola
461	56	12.5155943603785	701	41.3625349366221	1825.62767475036	440.660485021398	857851	1223.75320970043	37.6297590522632	79.1185966187582	5	260559	371.696148359486	217.436612060819	317.071130144972	0	NaN	NaN	NaN	NaN	NaN	659.830521199736	0.846071158639137	56.6094440450294	14.0694141615461	11.4430351659386	2.66851751162713	0.0266706006587237	0.00992426272162316	5	1.01832954983551	5821.85301134554	4	20538.5948644793	1	1	1	1	2019-05-15T17:29:59.224	NG_ecoli_LTEE_151_DM25	-0	-0	161.825	DIA_100X_EMPTY_1x1_100ms	e041ba83-b41e-4e05-a8af-8b1385054e94	EPI_100X_YFP_1x1_200ms_25sola	EPI_100X_RFP_1x1_200ms_25sola
462	38	10.8176730075168	411	1.73982560264286	1832	2031.3698296837	441174	1073.41605839416	37.6297590522632	79.1185966187582	3	421991	1026.74209245742	217.436612060819	317.071130144972	0	NaN	NaN	NaN	NaN	NaN	NaN	NaN	NaN	NaN	NaN	NaN	NaN	NaN	NaN	NaN	NaN	2	17776.6763990268	1	1	1	1	2019-05-15T17:29:59.224	NG_ecoli_LTEE_151_DM25	-0	-0	161.825	DIA_100X_EMPTY_1x1_100ms	44717dcd-98a1-4196-9d3a-67fea27a70f1	EPI_100X_YFP_1x1_200ms_25sola	EPI_100X_RFP_1x1_200ms_25sola
463	33	12.2440482724471	405	46.6455917863783	1830.4987654321	1608.05185185185	409104	1010.13333333333	37.6297590522632	79.1185966187582	4	101375	250.308641975309	217.436612060819	317.071130144972	0	NaN	NaN	NaN	NaN	NaN	354.030072640658	0.967332628352259	32.6698676615044	12.4267942920537	10.4827333760966	2.79898212262773	0.0237484111631242	0.0102834065479502	1	1.00624323162957	2819.59243248727	1	16990.0543209877	1	1	1	1	2019-05-15T17:29:59.224	NG_ecoli_LTEE_151_DM25	-0	-0	161.825	DIA_100X_EMPTY_1x1_100ms	30f9f6e6-795d-4c66-975b-4f5de3c9efd2	EPI_100X_YFP_1x1_200ms_25sola	EPI_100X_RFP_1x1_200ms_25sola
464	45	13.4754982895541	607	49.266030521859	1849.65568369028	62.6243822075783	751974	1238.83690280066	37.6297590522632	79.1185966187582	6	295046	486.072487644152	217.436612060819	317.071130144972	0	NaN	NaN	NaN	NaN	NaN	499.694688033639	0.936450610299754	44.3371805015539	13.1640599080533	11.1002824562853	2.36770041419405	0.00621146622385386	0.00260458902634363	2	1.00084114015518	4290.67888546443	0	16250.3542009885	1	1	1	1	2019-05-15T17:29:59.224	NG_ecoli_LTEE_151_DM25	-0	-0	161.825	DIA_100X_EMPTY_1x1_100ms	9a8acbcd-18cb-4bfe-ac4a-b6b23b79b68d	EPI_100X_YFP_1x1_200ms_25sola	EPI_100X_RFP_1x1_200ms_25sola
465	31	12.3309285994933	383	39.70197134449	1845.09921671018	408.498694516971	301921	788.305483028721	37.6297590522632	79.1185966187582	2	107185	279.856396866841	217.436612060819	317.071130144972	0	NaN	NaN	NaN	NaN	NaN	369.94376074581	0.967034648056317	30.6932526130542	13.9576162268179	11.4455180198007	3.49685884371021	0.0554755633280825	0.0252586180204457	1	1.04026790745126	3157.9387475781	4	19473.2428198433	1	1	1	1	2019-05-15T17:29:59.224	NG_ecoli_LTEE_151_DM25	-0	-0	161.825	DIA_100X_EMPTY_1x1_100ms	42947eb2-ccae-4404-a3ca-aff56327f11b	EPI_100X_YFP_1x1_200ms_25sola	EPI_100X_RFP_1x1_200ms_25sola
466	29	10.6088711412966	308	41.0949005120614	1840.94805194805	437.383116883117	675048	2191.71428571429	37.6297590522632	79.1185966187582	0	771286	2504.17532467532	217.436612060819	317.071130144972	2	NaN	NaN	NaN	NaN	NaN	326.767163739183	0.984326326610736	28.4667814368628	13.6591369924857	11.1416280146636	3.15271406331598	0.0241038807134334	0.0110849126400914	1	1.00690628332238	2775.39983069582	2	20781.1493506493	1	1	1	1	2019-05-15T17:29:59.224	NG_ecoli_LTEE_151_DM25	-0	-0	161.825	DIA_100X_EMPTY_1x1_100ms	ab59c202-7cde-4170-b341-434c03d9525b	EPI_100X_YFP_1x1_200ms_25sola	EPI_100X_RFP_1x1_200ms_25sola
467	42	12.2340063822281	514	49.4999676107597	1846.44357976654	559.980544747082	364719	709.570038910506	37.6297590522632	79.1185966187582	0	11706806	22775.8871595331	217.436612060819	317.071130144972	4	NaN	NaN	NaN	NaN	NaN	440.884951200429	0.936040227720708	40.9553021624755	12.7170770531578	10.4820948907261	2.52803626028844	2.54778196740094	0.0333125453617879	2	1.000073854387	3534.24123498908	1	16942.6575875486	1	1	1	1	2019-05-15T17:29:59.224	NG_ecoli_LTEE_151_DM25	-0	-0	161.825	DIA_100X_EMPTY_1x1_100ms	942332ac-7d47-4458-999c-6ddd5d58763a	EPI_100X_YFP_1x1_200ms_25sola	EPI_100X_RFP_1x1_200ms_25sola
468	30	11.4866973634217	345	47.1301130350319	1847.73913043478	1696.81449275362	216919	628.750724637681	37.6297590522632	79.1185966187582	2	226386	656.191304347826	217.436612060819	317.071130144972	0	NaN	NaN	NaN	NaN	NaN	336.295186006112	0.984433660490975	29.8439859979609	13.2879093392813	11.0275306749474	3.00725445992595	0.0117283482590107	0.00491179300318275	1	1.00065586143647	2850.3832545582	3	18540.8144927536	1	1	1	1	2019-05-15T17:29:59.224	NG_ecoli_LTEE_151_DM25	-0	-0	161.825	DIA_100X_EMPTY_1x1_100ms	0c681b93-7e8c-4ddd-be78-5aadc5330cf4	EPI_100X_YFP_1x1_200ms_25sola	EPI_100X_RFP_1x1_200ms_25sola
469	8	1.95813741145793	18	-49.9961159618974	1840.55555555556	2046.38888888889	21424	1190.22222222222	37.6297590522632	79.1185966187582	0	57943	3219.05555555556	217.436612060819	317.071130144972	0	NaN	NaN	NaN	NaN	NaN	NaN	NaN	NaN	NaN	NaN	NaN	NaN	NaN	NaN	NaN	NaN	1	21375.2222222222	1	1	1	1	2019-05-15T17:29:59.224	NG_ecoli_LTEE_151_DM25	-0	-0	161.825	DIA_100X_EMPTY_1x1_100ms	cbbb234b-2c23-4bb2-b074-95fccd53580a	EPI_100X_YFP_1x1_200ms_25sola	EPI_100X_RFP_1x1_200ms_25sola
470	41	11.9719291125183	491	49.6511828949218	1848.08757637475	650.187372708758	261377	532.336048879837	37.6297590522632	79.1185966187582	2	116830	237.942973523422	217.436612060819	317.071130144972	0	NaN	NaN	NaN	NaN	NaN	410.056717891464	0.976933833703448	38.8941329869362	12.2194952122905	10.2647919510954	2.61942284342709	0.00708282121601155	0.00378831229985075	1	1.00098470129667	3218.65389455583	1	16300.450101833	1	1	1	1	2019-05-15T17:29:59.224	NG_ecoli_LTEE_151_DM25	-0	-0	161.825	DIA_100X_EMPTY_1x1_100ms	be11909c-0adb-42f7-b136-e2d0bbd8d285	EPI_100X_YFP_1x1_200ms_25sola	EPI_100X_RFP_1x1_200ms_25sola
471	34	12.6855458259303	432	47.4065130173347	1852.30555555556	1015.34490740741	380991	881.923611111111	37.6297590522632	79.1185966187582	3	92730	214.652777777778	217.436612060819	317.071130144972	0	NaN	NaN	NaN	NaN	NaN	366.437094839462	0.959110273704716	33.4925149786884	12.660893199864	10.6324891950883	2.70147857116593	0.0132221564767091	0.00652613391070218	1	1.00302755827263	2973.77113560352	0	16137.037037037	1	1	1	1	2019-05-15T17:29:59.224	NG_ecoli_LTEE_151_DM25	-0	-0	161.825	DIA_100X_EMPTY_1x1_100ms	80cee524-4e5a-451e-a731-f2e997063be3	EPI_100X_YFP_1x1_200ms_25sola	EPI_100X_RFP_1x1_200ms_25sola
472	61	11.0735669931361	676	45.1920915923612	1867.9600591716	1679.00443786982	550984	815.065088757396	37.6297590522632	79.1185966187582	7	232667	344.181952662722	217.436612060819	317.071130144972	0	NaN	NaN	NaN	NaN	NaN	666.171030552563	0.879609019932643	62.9909905010298	13.095250084606	10.4232792912558	2.26612637643377	0.0150472278764809	0.00621172038054023	3	1.00166354008233	5374.98267163191	3	19523.8683431953	1	1	1	1	2019-05-15T17:29:59.224	NG_ecoli_LTEE_151_DM25	-0	-0	161.825	DIA_100X_EMPTY_1x1_100ms	7aed4015-1821-4243-b5d6-882780882926	EPI_100X_YFP_1x1_200ms_25sola	EPI_100X_RFP_1x1_200ms_25sola
473	45	12.4432884564301	560	49.475386938936	1849.08392857143	1125.72857142857	393328	702.371428571429	37.6297590522632	79.1185966187582	4	184588	329.621428571429	217.436612060819	317.071130144972	0	NaN	NaN	NaN	NaN	NaN	469.539621998201	0.923765673073578	43.6863299653307	12.5799336414236	10.5520878346008	2.37445561254019	0.0120593912399987	0.00458930461626065	2	1.00301894970036	3820.42992534383	0	16291.1142857143	1	1	1	1	2019-05-15T17:29:59.224	NG_ecoli_LTEE_151_DM25	-0	-0	161.825	DIA_100X_EMPTY_1x1_100ms	4d1f931d-cd92-4e4e-b641-299eb56bdf72	EPI_100X_YFP_1x1_200ms_25sola	EPI_100X_RFP_1x1_200ms_25sola
474	33	11.3489224617991	375	47.3100954903089	1855.31733333333	1662.07733333333	249047	664.125333333333	37.6297590522632	79.1185966187582	3	91893	245.048	217.436612060819	317.071130144972	0	NaN	NaN	NaN	NaN	NaN	335.502280084839	0.948364581138376	32.5928359007524	11.8706417780343	9.93024611311911	2.63826406380989	0.0267314792410153	0.0147681660700779	0	1.01565849658138	2524.24820407968	1	17277.1546666667	1	1	1	1	2019-05-15T17:29:59.224	NG_ecoli_LTEE_151_DM25	-0	-0	161.825	DIA_100X_EMPTY_1x1_100ms	974c7b42-73ee-40e4-aa44-0e8525caae7f	EPI_100X_YFP_1x1_200ms_25sola	EPI_100X_RFP_1x1_200ms_25sola
475	43	13.4869235436183	586	48.3543761380144	1849.94709897611	1055.65187713311	567967	969.226962457338	37.6297590522632	79.1185966187582	5	130047	221.923208191126	217.436612060819	317.071130144972	0	NaN	NaN	NaN	NaN	NaN	478.385286870776	0.949384741300541	42.1857778036872	13.5632738153923	11.1269711735906	2.55949775302601	0.00657441143371238	0.00319615457164119	1	1.00032970754889	4102.13423795432	0	16050.3003412969	1	1	1	1	2019-05-15T17:29:59.224	NG_ecoli_LTEE_151_DM25	-0	-0	161.825	DIA_100X_EMPTY_1x1_100ms	a1431c99-e8c8-4d08-8cd2-99959f95abe7	EPI_100X_YFP_1x1_200ms_25sola	EPI_100X_RFP_1x1_200ms_25sola
476	28	10.2385597916707	288	42.8534566081857	1852.43055555556	2029.07986111111	348339	1209.51041666667	37.6297590522632	79.1185966187582	0	1263327	4386.55208333333	217.436612060819	317.071130144972	1	NaN	NaN	NaN	NaN	NaN	283.072961182888	0.946605136978049	28.27683104933	12.2085419371637	9.68862909479374	2.61106774547448	0.0308092589167147	0.0127749935905686	1	1.0081926129894	2084.70822094835	2	18654.2395833333	1	1	1	1	2019-05-15T17:29:59.224	NG_ecoli_LTEE_151_DM25	-0	-0	161.825	DIA_100X_EMPTY_1x1_100ms	79cb1fa5-f0e7-4ee7-9e3e-ece6bc475dc3	EPI_100X_YFP_1x1_200ms_25sola	EPI_100X_RFP_1x1_200ms_25sola
477	48	11.8746423761355	570	49.5085965948002	1853.64385964912	1939.70350877193	747941	1312.17719298246	37.6297590522632	79.1185966187582	6	176775	310.131578947368	217.436612060819	317.071130144972	0	NaN	NaN	NaN	NaN	NaN	495.680028963662	0.922385698428819	46.8958073374952	12.6206425376988	10.3440083482465	2.32291411561902	0.0160326643367355	0.00677161616054366	1	1.00208690627204	3940.95633500076	1	17115.9614035088	1	1	1	1	2019-05-15T17:29:59.224	NG_ecoli_LTEE_151_DM25	-0	-0	161.825	DIA_100X_EMPTY_1x1_100ms	ddd6c06e-6916-4ff5-9135-63453aecd70e	EPI_100X_YFP_1x1_200ms_25sola	EPI_100X_RFP_1x1_200ms_25sola
478	25	12.2906352440746	308	34.8547273271393	1856.54545454545	618.081168831169	265222	861.11038961039	37.6297590522632	79.1185966187582	2	85676	278.168831168831	217.436612060819	317.071130144972	0	NaN	NaN	NaN	NaN	NaN	270.020383137033	0.995259167830258	24.8465478134359	12.4884578440014	10.3917716427193	3.26724436477632	0.0311060066231596	0.00567329317334981	1	1.00106155735656	2107.3425047022	2	15944.5519480519	1	1	1	1	2019-05-15T17:29:59.224	NG_ecoli_LTEE_151_DM25	-0	-0	161.825	DIA_100X_EMPTY_1x1_100ms	83080d87-3f4e-486e-83f8-45d260e71409	EPI_100X_YFP_1x1_200ms_25sola	EPI_100X_RFP_1x1_200ms_25sola
479	28	12.1416837756243	340	46.1814445600876	1862.69705882353	421.044117647059	723488	2127.90588235294	37.6297590522632	79.1185966187582	0	250566	736.958823529412	217.436612060819	317.071130144972	0	NaN	NaN	NaN	NaN	NaN	330.83574913362	0.990083122203906	28.4876646764453	13.6310939370432	11.2771582841544	3.31643206900266	0.0215703395005759	0.0102506922941579	0	1.00547942993385	2845.41805144401	3	19584.7147058824	1	1	1	1	2019-05-15T17:29:59.224	NG_ecoli_LTEE_151_DM25	-0	-0	161.825	DIA_100X_EMPTY_1x1_100ms	b734d60c-225a-4896-a575-72de3f8476b7	EPI_100X_YFP_1x1_200ms_25sola	EPI_100X_RFP_1x1_200ms_25sola
480	66	11.661305782443	770	41.2324300255799	1870.0987012987	945.237662337662	975202	1266.4961038961	37.6297590522632	79.1185966187582	2	182661	237.222077922078	217.436612060819	317.071130144972	0	NaN	NaN	NaN	NaN	NaN	716.455620001514	0.880164470129353	67.1571198599772	12.8781092392933	10.5431523894954	2.15979487264294	0.0112798781579831	0.00669286177979956	2	1.003133474271	5863.04073314202	1	17557.8415584416	1	1	1	1	2019-05-15T17:29:59.224	NG_ecoli_LTEE_151_DM25	-0	-0	161.825	DIA_100X_EMPTY_1x1_100ms	8f2df250-47f5-48b1-90bd-0cf44204d0e6	EPI_100X_YFP_1x1_200ms_25sola	EPI_100X_RFP_1x1_200ms_25sola
481	25	12.7077936226391	318	35.7446229821593	1866.02830188679	400.691823899371	351242	1104.53459119497	37.6297590522632	79.1185966187582	3	115056	361.811320754717	217.436612060819	317.071130144972	0	NaN	NaN	NaN	NaN	NaN	326.589922153441	0.993027151648957	25.7866883406386	15.1089816680317	12.022580353928	4.07259433752934	0.0184191623992227	0.00867785610658127	1	1.00129257938282	2927.39164878215	3	19040.6666666667	1	1	1	1	2019-05-15T17:29:59.224	NG_ecoli_LTEE_151_DM25	-0	-0	161.825	DIA_100X_EMPTY_1x1_100ms	460bac38-b120-4188-91b2-d4e610ab2e17	EPI_100X_YFP_1x1_200ms_25sola	EPI_100X_RFP_1x1_200ms_25sola
482	42	12.657588022003	532	49.461772302763	1876.3984962406	1704.75563909774	768892	1445.28571428571	37.6297590522632	79.1185966187582	0	137579	258.607142857143	217.436612060819	317.071130144972	0	NaN	NaN	NaN	NaN	NaN	505.979193411471	0.945287868878038	43.356890947833	13.7276537137137	11.4914833412338	2.54829819931208	0.0100301717930956	0.00453861835042677	1	1.00065592538847	4496.76505250581	2	18502.5056390977	1	1	1	1	2019-05-15T17:29:59.224	NG_ecoli_LTEE_151_DM25	-0	-0	161.825	DIA_100X_EMPTY_1x1_100ms	286f2946-d71d-4855-b3c5-ec75104a77f7	EPI_100X_YFP_1x1_200ms_25sola	EPI_100X_RFP_1x1_200ms_25sola
483	38	12.7258390543907	484	49.5447870676852	1873.65702479339	889.20867768595	655949	1355.26652892562	37.6297590522632	79.1185966187582	3	130765	270.175619834711	217.436612060819	317.071130144972	0	NaN	NaN	NaN	NaN	NaN	407.342788199749	0.976576856793064	36.5493324184308	13.4823568477048	10.8708272717126	2.79878386429302	0.00805124917912152	0.00398686354857058	1	1.00125586094659	3392.30209595625	1	16649.3842975207	1	1	1	1	2019-05-15T17:29:59.224	NG_ecoli_LTEE_151_DM25	-0	-0	161.825	DIA_100X_EMPTY_1x1_100ms	bbb9f92b-0b21-4240-bd86-2be7bbfc3bc8	EPI_100X_YFP_1x1_200ms_25sola	EPI_100X_RFP_1x1_200ms_25sola
484	36	11.585125039707	418	39.8841895491334	1867.94258373206	1938.96411483254	628845	1504.41387559809	37.6297590522632	79.1185966187582	0	140653	336.49043062201	217.436612060819	317.071130144972	0	NaN	NaN	NaN	NaN	NaN	384.783361759547	0.94377256570565	36.3841325643343	13.0310553702811	10.1845557921774	2.82524595880971	0.0152680837890027	0.0081622642034624	0	1.00404077639445	2964.05385328625	2	18145.6794258373	1	1	1	1	2019-05-15T17:29:59.224	NG_ecoli_LTEE_151_DM25	-0	-0	161.825	DIA_100X_EMPTY_1x1_100ms	4da82ce6-a46a-4848-a138-cb1c033a0c46	EPI_100X_YFP_1x1_200ms_25sola	EPI_100X_RFP_1x1_200ms_25sola
485	54	12.2752858362109	663	49.4779496556797	1875.34539969834	1409.56711915535	634351	956.788838612368	37.6297590522632	79.1185966187582	5	157346	237.324283559578	217.436612060819	317.071130144972	0	NaN	NaN	NaN	NaN	NaN	575.475469758171	0.908728297805741	53.4873333858996	12.8337090675552	10.5733626343497	2.21882070775766	0.0072278690441928	0.0028683732843495	3	1.00015761996925	4696.42166608248	1	16980.1508295626	1	1	1	1	2019-05-15T17:29:59.224	NG_ecoli_LTEE_151_DM25	-0	-0	161.825	DIA_100X_EMPTY_1x1_100ms	fb4aeffa-b77e-40a9-958a-33bd6c119f82	EPI_100X_YFP_1x1_200ms_25sola	EPI_100X_RFP_1x1_200ms_25sola
486	28	6.1056884458991	172	-49.9959943218027	1872.3023255814	2043.71511627907	345669	2009.70348837209	37.6297590522632	79.1185966187582	0	841049	4889.81976744186	217.436612060819	317.071130144972	0	NaN	NaN	NaN	NaN	NaN	NaN	NaN	NaN	NaN	NaN	NaN	NaN	NaN	NaN	NaN	NaN	1	18263.8546511628	1	1	1	1	2019-05-15T17:29:59.224	NG_ecoli_LTEE_151_DM25	-0	-0	161.825	DIA_100X_EMPTY_1x1_100ms	c6ef9f59-0a2b-46cf-9ad9-eb734a249a0d	EPI_100X_YFP_1x1_200ms_25sola	EPI_100X_RFP_1x1_200ms_25sola
487	30	12.710080226015	382	44.3141558690088	1874.1780104712	597.581151832461	523913	1371.5	37.6297590522632	79.1185966187582	2	142449	372.903141361257	217.436612060819	317.071130144972	0	NaN	NaN	NaN	NaN	NaN	327.793582294943	0.982068205797071	29.6050620688999	12.7045276594544	10.7440656805176	2.87914440758008	0.00675039898156125	0.00295455781406153	1	1.0005773677263	2684.06585019094	1	15601.7356020942	1	1	1	1	2019-05-15T17:29:59.224	NG_ecoli_LTEE_151_DM25	-0	-0	161.825	DIA_100X_EMPTY_1x1_100ms	c13411fa-9305-43e4-908c-1cf503c382d7	EPI_100X_YFP_1x1_200ms_25sola	EPI_100X_RFP_1x1_200ms_25sola
488	35	10.78528277884	378	48.2484984506942	1878.79365079365	1690.37301587302	354698	938.354497354497	37.6297590522632	79.1185966187582	5	102671	271.616402116402	217.436612060819	317.071130144972	0	NaN	NaN	NaN	NaN	NaN	387.07915301604	0.967529801327684	36.0638727788781	12.4766032092613	10.4728429732849	2.77522125865173	0.0104662900790639	0.00481004347985146	1	1.00074000968321	3106.64356035334	4	21651.7592592593	1	1	1	1	2019-05-15T17:29:59.224	NG_ecoli_LTEE_151_DM25	-0	-0	161.825	DIA_100X_EMPTY_1x1_100ms	b7709eea-9e25-4616-8716-a356c848f267	EPI_100X_YFP_1x1_200ms_25sola	EPI_100X_RFP_1x1_200ms_25sola
489	39	11.839310855413	462	45.274308256735	1879.15800865801	933.948051948052	888441	1923.03246753247	37.6297590522632	79.1185966187582	0	136864	296.242424242424	217.436612060819	317.071130144972	0	NaN	NaN	NaN	NaN	NaN	467.494003044555	0.903585727133317	40.0652126684851	14.4140040174022	11.3643974536054	2.71013586107199	0.0331990171982627	0.0129725020732051	1	1.00750753500636	4063.966899385	3	19685.0822510823	1	1	1	1	2019-05-15T17:29:59.224	NG_ecoli_LTEE_151_DM25	-0	-0	161.825	DIA_100X_EMPTY_1x1_100ms	e54ad784-3bc9-416e-9bc1-b54e7b958854	EPI_100X_YFP_1x1_200ms_25sola	EPI_100X_RFP_1x1_200ms_25sola
490	36	10.9060762823938	393	48.3955878835384	1882.80407124682	1971.03053435114	485527	1235.43765903308	37.6297590522632	79.1185966187582	2	143314	364.666666666667	217.436612060819	317.071130144972	0	NaN	NaN	NaN	NaN	NaN	358.37083922592	0.980713800725081	35.5183703939379	11.9949149635191	9.81227888017793	2.60410602900182	0.00525320166865332	0.00268092041757202	1	1.00058722272456	2685.85571966327	1	17341.0534351145	1	1	1	1	2019-05-15T17:29:59.224	NG_ecoli_LTEE_151_DM25	-0	-0	161.825	DIA_100X_EMPTY_1x1_100ms	940d6dc2-b959-4550-a953-b5ea40b272b0	EPI_100X_YFP_1x1_200ms_25sola	EPI_100X_RFP_1x1_200ms_25sola
491	26	11.4152608745391	297	38.7295768503305	1882.89225589226	385.703703703704	420418	1415.54882154882	37.6297590522632	79.1185966187582	0	72808	245.144781144781	217.436612060819	317.071130144972	0	NaN	NaN	NaN	NaN	NaN	287.73517963409	0.969711536289425	25.5279978657982	13.7275754136971	10.7870556941103	3.10800133596218	0.0656830334619013	0.0363822961014759	0	1.05901565879537	2332.98785675567	2	17439.5016835017	1	1	1	1	2019-05-15T17:29:59.224	NG_ecoli_LTEE_151_DM25	-0	-0	161.825	DIA_100X_EMPTY_1x1_100ms	78eded5d-0579-410c-b90b-b7d663a7a82c	EPI_100X_YFP_1x1_200ms_25sola	EPI_100X_RFP_1x1_200ms_25sola
492	33	13.9044884762496	462	42.2476279283212	1885.5974025974	1625.14718614719	642824	1391.39393939394	37.6297590522632	79.1185966187582	1	174724	378.190476190476	217.436612060819	317.071130144972	0	NaN	NaN	NaN	NaN	NaN	374.46049284789	0.965190938766876	32.4571362366391	13.3608615936691	11.1682752602996	3.09763211679228	0.010473957875564	0.00634459485568479	0	1.00253482305083	3179.59860970188	0	16073.8658008658	1	1	1	1	2019-05-15T17:29:59.224	NG_ecoli_LTEE_151_DM25	-0	-0	161.825	DIA_100X_EMPTY_1x1_100ms	f10009bc-0dfd-4a1f-9cc8-a17fb31e00bd	EPI_100X_YFP_1x1_200ms_25sola	EPI_100X_RFP_1x1_200ms_25sola
493	34	11.2513576306336	383	48.871893410438	1894.26631853786	2027.05221932115	353372	922.642297650131	37.6297590522632	79.1185966187582	3	193137	504.274151436031	217.436612060819	317.071130144972	0	NaN	NaN	NaN	NaN	NaN	345.518970665457	0.96322777051666	33.6930637827211	11.9539518104159	10.0192362568771	2.42357032457039	0.0072159119051581	0.00289626267034219	0	1.00060385475242	2656.43761099063	0	17175.8407310705	1	1	1	1	2019-05-15T17:29:59.224	NG_ecoli_LTEE_151_DM25	-0	-0	161.825	DIA_100X_EMPTY_1x1_100ms	0369ce89-8507-4bf1-bae0-5f03f5fdcea4	EPI_100X_YFP_1x1_200ms_25sola	EPI_100X_RFP_1x1_200ms_25sola
494	35	11.5919565878261	406	43.4125378365707	1894.23891625616	404.778325123153	536014	1320.2315270936	37.6297590522632	79.1185966187582	4	210517	518.514778325123	217.436612060819	317.071130144972	0	NaN	NaN	NaN	NaN	NaN	417.214382994652	0.898192161957202	36.835641583221	13.5901962108697	10.8638993292149	2.94408516944932	0.0400988461046081	0.0237694790979599	0	1.04474972636579	3414.51940365415	3	19610.4556650246	1	1	1	1	2019-05-15T17:29:59.224	NG_ecoli_LTEE_151_DM25	-0	-0	161.825	DIA_100X_EMPTY_1x1_100ms	7b292208-4e71-404d-8d68-b9308cf0ee83	EPI_100X_YFP_1x1_200ms_25sola	EPI_100X_RFP_1x1_200ms_25sola
495	43	10.950849760726	472	41.4427287056678	1902.27754237288	897.463983050847	579035	1226.76906779661	37.6297590522632	79.1185966187582	4	142239	301.353813559322	217.436612060819	317.071130144972	0	NaN	NaN	NaN	NaN	NaN	453.872473603578	0.911953248468674	43.8565412941208	12.7874001962617	10.1222981499381	2.48217660672002	0.0264619040592775	0.00976525529893722	2	1.01091383883402	3529.25070573924	2	18152.7838983051	1	1	1	1	2019-05-15T17:29:59.224	NG_ecoli_LTEE_151_DM25	-0	-0	161.825	DIA_100X_EMPTY_1x1_100ms	666934c0-1fb7-4fba-b27b-9a44592e3575	EPI_100X_YFP_1x1_200ms_25sola	EPI_100X_RFP_1x1_200ms_25sola
496	32	10.4639138788829	335	48.6458203210476	1901.34029850746	923.24776119403	343228	1024.56119402985	37.6297590522632	79.1185966187582	2	89335	266.671641791045	217.436612060819	317.071130144972	0	NaN	NaN	NaN	NaN	NaN	358.352785206448	0.967189544629358	33.0175935608527	13.131766776386	10.4429017110173	3.10578639293706	0.0198753285483483	0.0108104227879886	1	1.00864861423386	2827.98876247757	3	19252.9313432836	1	1	1	1	2019-05-15T17:29:59.224	NG_ecoli_LTEE_151_DM25	-0	-0	161.825	DIA_100X_EMPTY_1x1_100ms	c1043c04-7368-402a-a702-744b6f0acdd4	EPI_100X_YFP_1x1_200ms_25sola	EPI_100X_RFP_1x1_200ms_25sola
497	44	12.2727898294983	540	48.77853029244	1895.09074074074	1419.12222222222	673067	1246.42037037037	37.6297590522632	79.1185966187582	2	221843	410.82037037037	217.436612060819	317.071130144972	0	NaN	NaN	NaN	NaN	NaN	473.785191022442	0.91158548274331	43.4762326236455	13.9278003280247	10.6708240639111	2.59809643626284	0.0168535083190551	0.00564584523274829	0	1.00388960462317	3888.10248838609	1	17275.4611111111	1	1	1	1	2019-05-15T17:29:59.224	NG_ecoli_LTEE_151_DM25	-0	-0	161.825	DIA_100X_EMPTY_1x1_100ms	e163e9d5-8b79-4573-be07-d1319797e9b0	EPI_100X_YFP_1x1_200ms_25sola	EPI_100X_RFP_1x1_200ms_25sola
498	40	11.8747440625118	475	49.3564677001545	1911.57894736842	933.907368421053	499640	1051.87368421053	37.6297590522632	79.1185966187582	4	119362	251.288421052632	217.436612060819	317.071130144972	0	NaN	NaN	NaN	NaN	NaN	469.048144123734	0.956514028213342	40.9497487296066	13.2534353220961	11.1770997259237	2.77762246766295	0.013513556487805	0.00528307940483062	2	1.00218067763854	4017.90232031019	2	18387.76	1	1	1	1	2019-05-15T17:29:59.224	NG_ecoli_LTEE_151_DM25	-0	-0	161.825	DIA_100X_EMPTY_1x1_100ms	6caa65bb-780c-40a5-aabc-2a18ddccfff1	EPI_100X_YFP_1x1_200ms_25sola	EPI_100X_RFP_1x1_200ms_25sola
499	42	10.5945330221786	445	49.3348293034156	1903.42696629213	437.487640449438	449444	1009.98651685393	37.6297590522632	79.1185966187582	5	270866	608.687640449438	217.436612060819	317.071130144972	0	NaN	NaN	NaN	NaN	NaN	461.995945645109	0.95189065620788	42.2745740587507	12.8633678963402	10.742531121594	2.38413962104464	0.00994733225107484	0.00562554696338259	1	1.0016781760734	3831.61939522068	2	18758.6382022472	1	1	1	1	2019-05-15T17:29:59.224	NG_ecoli_LTEE_151_DM25	-0	-0	161.825	DIA_100X_EMPTY_1x1_100ms	56cf84ff-c652-4d8c-80c3-4d705ebcedf3	EPI_100X_YFP_1x1_200ms_25sola	EPI_100X_RFP_1x1_200ms_25sola
500	38	12.1088590032005	460	49.5132845048987	1915.62173913043	1681.99565217391	569484	1238.00869565217	37.6297590522632	79.1185966187582	6	164811	358.284782608696	217.436612060819	317.071130144972	0	NaN	NaN	NaN	NaN	NaN	395.185255318947	0.970920484459462	36.5904823563234	12.3214223328963	10.5394364414931	2.54420335741308	0.00904439537944444	0.0044944427978429	1	1.00043517966962	3192.21985372938	1	16770.2695652174	1	1	1	1	2019-05-15T17:29:59.224	NG_ecoli_LTEE_151_DM25	-0	-0	161.825	DIA_100X_EMPTY_1x1_100ms	3d73b44d-b53b-4bfa-9755-f9964e05634d	EPI_100X_YFP_1x1_200ms_25sola	EPI_100X_RFP_1x1_200ms_25sola
501	30	10.9855604970081	330	45.6040680221502	1912.11212121212	420.90303030303	426225	1291.59090909091	37.6297590522632	79.1185966187582	3	104988	318.145454545455	217.436612060819	317.071130144972	0	NaN	NaN	NaN	NaN	NaN	355.364732813741	0.985400761723518	31.5781546317986	13.7085427572572	10.7874980448385	3.49400653394227	0.0388379559881293	0.00576094656167139	1	1.0020043857236	2886.14461570512	3	20706.9151515151	1	1	1	1	2019-05-15T17:29:59.224	NG_ecoli_LTEE_151_DM25	-0	-0	161.825	DIA_100X_EMPTY_1x1_100ms	2996f8f0-4868-41cb-a304-63b0a8135699	EPI_100X_YFP_1x1_200ms_25sola	EPI_100X_RFP_1x1_200ms_25sola
502	37	12.7794634932494	476	46.6158012588652	1922.93277310924	2011.18487394958	499322	1048.99579831933	37.6297590522632	79.1185966187582	3	690924	1451.52100840336	217.436612060819	317.071130144972	2	NaN	NaN	NaN	NaN	NaN	401.139628105302	0.969144385870952	36.7504079824373	12.7542319220486	10.6897934894705	2.6239907451725	0.00401187496066592	0.00187515397620132	1	1.00020228973041	3298.30396515105	0	16719.4033613445	1	1	1	1	2019-05-15T17:29:59.224	NG_ecoli_LTEE_151_DM25	-0	-0	161.825	DIA_100X_EMPTY_1x1_100ms	005d3811-cc03-497c-908a-a08292cc3605	EPI_100X_YFP_1x1_200ms_25sola	EPI_100X_RFP_1x1_200ms_25sola
503	40	10.3684922853325	415	48.9285329188762	1924.54457831325	409.730120481928	618987	1491.53493975904	37.6297590522632	79.1185966187582	5	108126	260.544578313253	217.436612060819	317.071130144972	0	NaN	NaN	NaN	NaN	NaN	427.945571391292	0.919846218691636	42.238198924637	11.6928005069958	9.96001946324086	2.16752562162327	0.0193332389319596	0.00673345563362302	2	1.00573329805261	3290.90728281396	2	20015.2891566265	1	1	1	1	2019-05-15T17:29:59.224	NG_ecoli_LTEE_151_DM25	-0	-0	161.825	DIA_100X_EMPTY_1x1_100ms	419f0aab-07ef-452d-9d55-1156ff62413a	EPI_100X_YFP_1x1_200ms_25sola	EPI_100X_RFP_1x1_200ms_25sola
504	46	14.913250794772	686	49.4334449896605	1941.78279883382	357.80612244898	698860	1018.74635568513	37.6297590522632	79.1185966187582	5	144797	211.074344023324	217.436612060819	317.071130144972	0	NaN	NaN	NaN	NaN	NaN	539.469985193284	0.961576832566017	43.2791547989044	14.8656841743567	12.1325453311571	3.2455167552535	0.038327057921915	0.0089313627699022	1	1.00550350090264	5003.48379435555	0	16025.112244898	1	1	1	1	2019-05-15T17:29:59.224	NG_ecoli_LTEE_151_DM25	-0	-0	161.825	DIA_100X_EMPTY_1x1_100ms	df322fa9-5450-40d3-a4fe-5f85b38994be	EPI_100X_YFP_1x1_200ms_25sola	EPI_100X_RFP_1x1_200ms_25sola
505	34	10.1802174323822	347	46.2258912308498	1943.76080691643	420.322766570605	542981	1564.78674351585	37.6297590522632	79.1185966187582	3	109771	316.342939481268	217.436612060819	317.071130144972	0	NaN	NaN	NaN	NaN	NaN	377.242755373874	0.932382776724954	34.9951667109845	12.7593982880272	10.5157329390045	2.61288251946657	0.0261402640155718	0.01138108980899	1	1.00785984797484	3039.32431361312	3	21959.9279538905	1	1	1	1	2019-05-15T17:29:59.224	NG_ecoli_LTEE_151_DM25	-0	-0	161.825	DIA_100X_EMPTY_1x1_100ms	6e874c8a-f5c8-4160-ac76-6809920fe0d9	EPI_100X_YFP_1x1_200ms_25sola	EPI_100X_RFP_1x1_200ms_25sola
506	30	12.3207748961977	370	48.6095866648333	1943.43243243243	446.145945945946	1956506	5287.85405405405	37.6297590522632	79.1185966187582	0	154519	417.618918918919	217.436612060819	317.071130144972	0	NaN	NaN	NaN	NaN	NaN	375.949953274745	0.960946715706192	31.8940132587065	14.3273892550892	11.4045572803075	3.18560625587247	0.0110630725770808	0.00399906148057611	2	1.00038844393531	3258.03626011303	2	18819.6702702703	1	1	1	1	2019-05-15T17:29:59.224	NG_ecoli_LTEE_151_DM25	-0	-0	161.825	DIA_100X_EMPTY_1x1_100ms	8c18e96a-4da2-4d98-b0f9-28d98cc60db0	EPI_100X_YFP_1x1_200ms_25sola	EPI_100X_RFP_1x1_200ms_25sola
507	43	11.4467737205877	492	49.4328925739991	1953.21138211382	409.052845528455	598710	1216.89024390244	37.6297590522632	79.1185966187582	3	269420	547.60162601626	217.436612060819	317.071130144972	0	NaN	NaN	NaN	NaN	NaN	497.566210054005	0.95173664749225	42.830614854865	13.4975870805993	11.2701608053325	2.70077871555345	0.0301444020202432	0.0117866424833573	2	1.00834808055739	4272.71982471893	2	20968.0203252033	1	1	1	1	2019-05-15T17:29:59.224	NG_ecoli_LTEE_151_DM25	-0	-0	161.825	DIA_100X_EMPTY_1x1_100ms	23f0df84-4ca8-4ac7-9555-540b43331359	EPI_100X_YFP_1x1_200ms_25sola	EPI_100X_RFP_1x1_200ms_25sola
508	39	13.4906147491372	526	49.4899367878533	1964.64068441065	1721.35931558935	453832	862.798479087453	37.6297590522632	79.1185966187582	3	494335	939.800380228137	217.436612060819	317.071130144972	0	NaN	NaN	NaN	NaN	NaN	438.488341860577	0.954168979007252	38.1476692754852	13.9603950849648	11.2423020169392	2.69470912011952	0.00699940846959947	0.0023741808053699	3	1.00044010760027	3786.76527970584	0	16418.4790874525	1	1	1	1	2019-05-15T17:29:59.224	NG_ecoli_LTEE_151_DM25	-0	-0	161.825	DIA_100X_EMPTY_1x1_100ms	a3666957-43f6-4db5-b32a-8154b4b546dd	EPI_100X_YFP_1x1_200ms_25sola	EPI_100X_RFP_1x1_200ms_25sola
509	52	13.2943366987766	692	49.0107416394486	1959.21098265896	1548.46387283237	606910	877.037572254335	37.6297590522632	79.1185966187582	5	203871	294.611271676301	217.436612060819	317.071130144972	0	NaN	NaN	NaN	NaN	NaN	568.750441176962	0.881999590064424	51.3367819225216	13.0571555120947	10.928856726711	2.18566756134132	0.0228404704416858	0.00838434143195473	2	1.01180149968785	4815.79495755832	0	16224.0028901734	1	1	1	1	2019-05-15T17:29:59.224	NG_ecoli_LTEE_151_DM25	-0	-0	161.825	DIA_100X_EMPTY_1x1_100ms	99593315-477f-43bf-8fc0-d1cd68b12868	EPI_100X_YFP_1x1_200ms_25sola	EPI_100X_RFP_1x1_200ms_25sola
510	51	11.6191328294222	593	49.1370044418148	1967.6981450253	406.435075885329	692815	1168.32209106239	37.6297590522632	79.1185966187582	6	170842	288.097807757167	217.436612060819	317.071130144972	0	NaN	NaN	NaN	NaN	NaN	588.555818714363	0.937808272142525	51.712338073184	13.5176327034428	11.2196875810538	2.42046683135395	0.0081456467695721	0.00309192473875694	4	1.00138329347076	5112.64435160134	3	20248.9072512648	1	1	1	1	2019-05-15T17:29:59.224	NG_ecoli_LTEE_151_DM25	-0	-0	161.825	DIA_100X_EMPTY_1x1_100ms	94af9e22-c1e9-4212-bab8-6cd3b876421d	EPI_100X_YFP_1x1_200ms_25sola	EPI_100X_RFP_1x1_200ms_25sola
511	41	11.7934933317307	484	49.3118117223912	1969.13842975207	443.342975206612	560969	1159.02685950413	37.6297590522632	79.1185966187582	3	125891	260.105371900826	217.436612060819	317.071130144972	0	NaN	NaN	NaN	NaN	NaN	456.005513088563	0.942741167845132	41.1554242990971	12.8720093504214	10.8747922280075	2.48997160918145	0.0111149672418746	0.0059885817054849	2	1.00363584329289	3822.6004020468	3	19965.7830578512	1	1	1	1	2019-05-15T17:29:59.224	NG_ecoli_LTEE_151_DM25	-0	-0	161.825	DIA_100X_EMPTY_1x1_100ms	ab9052ea-a22a-4029-acbf-e0413e0ab98e	EPI_100X_YFP_1x1_200ms_25sola	EPI_100X_RFP_1x1_200ms_25sola
512	41	13.6695583319268	567	38.1225687993882	1964.26631393298	21.4567901234568	883425	1558.06878306878	37.6297590522632	79.1185966187582	3	137642	242.754850088183	217.436612060819	317.071130144972	0	NaN	NaN	NaN	NaN	NaN	NaN	NaN	NaN	NaN	NaN	NaN	NaN	NaN	NaN	NaN	NaN	0	16316.3456790123	1	1	1	1	2019-05-15T17:29:59.224	NG_ecoli_LTEE_151_DM25	-0	-0	161.825	DIA_100X_EMPTY_1x1_100ms	52253aa9-a897-480f-8991-08a61862766f	EPI_100X_YFP_1x1_200ms_25sola	EPI_100X_RFP_1x1_200ms_25sola
513	32	11.272698442843	362	44.7109569481688	1973.80939226519	1418.66298342541	445276	1230.04419889503	37.6297590522632	79.1185966187582	0	124686	344.436464088398	217.436612060819	317.071130144972	0	NaN	NaN	NaN	NaN	NaN	360.935639044588	0.943410028399281	32.7371589681347	13.2565636118303	10.7957020697657	2.73493429692465	0.012564898908317	0.00378296267760262	1	1.00082568396013	2996.62673752215	3	17719.7016574586	1	1	1	1	2019-05-15T17:29:59.224	NG_ecoli_LTEE_151_DM25	-0	-0	161.825	DIA_100X_EMPTY_1x1_100ms	db57446a-7805-43f7-87cf-990d06f1a19b	EPI_100X_YFP_1x1_200ms_25sola	EPI_100X_RFP_1x1_200ms_25sola
514	38	11.7962994811584	449	48.8651286107325	1975.13585746102	1387.93763919822	339696	756.561247216036	37.6297590522632	79.1185966187582	2	108881	242.496659242762	217.436612060819	317.071130144972	0	NaN	NaN	NaN	NaN	NaN	385.756012985533	0.964599783738911	37.2896956860033	12.4645881455734	10.0338396403789	2.69266783121569	0.0119123437960072	0.00667691670744163	1	1.00102951048857	2948.58079391619	1	16889.8240534521	1	1	1	1	2019-05-15T17:29:59.224	NG_ecoli_LTEE_151_DM25	-0	-0	161.825	DIA_100X_EMPTY_1x1_100ms	707e671e-f600-4a4b-81aa-7fbd717c5b00	EPI_100X_YFP_1x1_200ms_25sola	EPI_100X_RFP_1x1_200ms_25sola
515	36	11.3060802567151	407	48.9035977382002	1988.91646191646	1274.17199017199	257218	631.985257985258	37.6297590522632	79.1185966187582	3	108650	266.953316953317	217.436612060819	317.071130144972	0	NaN	NaN	NaN	NaN	NaN	402.097097903722	0.959776967951976	36.1209868407019	13.3792709941381	10.7393018708059	2.95484976610456	0.00949597806472715	0.00482247344460395	1	1.00173941232643	3271.91180394762	3	18174.9680589681	1	1	1	1	2019-05-15T17:29:59.224	NG_ecoli_LTEE_151_DM25	-0	-0	161.825	DIA_100X_EMPTY_1x1_100ms	f24db86f-a422-4862-8f37-e7c9e448e2c4	EPI_100X_YFP_1x1_200ms_25sola	EPI_100X_RFP_1x1_200ms_25sola
516	36	11.5989902586096	418	49.1200622757686	1990.83253588517	1260.23923444976	150848	360.88038277512	37.6297590522632	79.1185966187582	0	122333	292.662679425837	217.436612060819	317.071130144972	0	NaN	NaN	NaN	NaN	NaN	398.042079654308	0.96225383557184	35.8067907426836	13.4528910382066	10.9048097348701	2.64106326466812	0.00650841233244188	0.00214069371973365	4	1.00041610484816	3344.19400935942	2	17535.3086124402	1	1	1	1	2019-05-15T17:29:59.224	NG_ecoli_LTEE_151_DM25	-0	-0	161.825	DIA_100X_EMPTY_1x1_100ms	a14ddc09-2f30-48db-8196-94c0ebf637f8	EPI_100X_YFP_1x1_200ms_25sola	EPI_100X_RFP_1x1_200ms_25sola
517	38	11.8502069503006	451	48.5349173453007	1989.82261640798	419.450110864745	307338	681.458980044346	37.6297590522632	79.1185966187582	0	108011	239.492239467849	217.436612060819	317.071130144972	0	NaN	NaN	NaN	NaN	NaN	450.723717001446	0.930691134392869	40.4548506353964	12.9076641354425	10.6914624759159	2.79594408691751	0.0322838861895108	0.014428266339725	2	1.00531735205431	3631.90696824941	3	19323.8093126386	1	1	1	1	2019-05-15T17:29:59.224	NG_ecoli_LTEE_151_DM25	-0	-0	161.825	DIA_100X_EMPTY_1x1_100ms	039debba-f774-406f-929a-57db75b03ff7	EPI_100X_YFP_1x1_200ms_25sola	EPI_100X_RFP_1x1_200ms_25sola
518	39	12.8496431595652	501	49.37847022603	2000.8003992016	1419.66067864271	689013	1375.2754491018	37.6297590522632	79.1185966187582	0	118197	235.922155688623	217.436612060819	317.071130144972	0	NaN	NaN	NaN	NaN	NaN	481.218004675898	0.921671672262247	40.1032155984733	14.5840601101561	11.5893475810841	2.93325138368183	0.0458128969083313	0.0194079264476238	1	1.01768698746424	4230.45475678184	2	17608.5209580838	1	1	1	1	2019-05-15T17:29:59.224	NG_ecoli_LTEE_151_DM25	-0	-0	161.825	DIA_100X_EMPTY_1x1_100ms	616c83ca-2468-4d6c-a27c-3111a962563b	EPI_100X_YFP_1x1_200ms_25sola	EPI_100X_RFP_1x1_200ms_25sola
519	32	10.34443187284	332	47.0995598617701	2003.53614457831	1402.63855421687	472700	1423.79518072289	37.6297590522632	79.1185966187582	0	115998	349.39156626506	217.436612060819	317.071130144972	0	NaN	NaN	NaN	NaN	NaN	352.412442311132	0.950950681655929	32.5578687140972	13.4870399158131	10.4117925717343	3.1037435601846	0.0243751516055236	0.00917368343138479	1	1.00549267100381	2772.02321842043	2	18027.8042168675	1	1	1	1	2019-05-15T17:29:59.224	NG_ecoli_LTEE_151_DM25	-0	-0	161.825	DIA_100X_EMPTY_1x1_100ms	0f95727e-8c3e-4d31-86a9-dbba53349766	EPI_100X_YFP_1x1_200ms_25sola	EPI_100X_RFP_1x1_200ms_25sola
520	27	9.54178168338603	258	24.0702482600774	2004.02713178295	458.759689922481	283446	1098.62790697674	37.6297590522632	79.1185966187582	0	197267	764.600775193798	217.436612060819	317.071130144972	0	NaN	NaN	NaN	NaN	NaN	267.725491402532	0.992890906857089	26.1534875753775	12.235905350606	9.91302448008947	2.885272512073	0.0059919189666368	0.00277143370789663	0	1.0003770805623	2018.51438634582	2	18409.2596899225	1	1	1	1	2019-05-15T17:29:59.224	NG_ecoli_LTEE_151_DM25	-0	-0	161.825	DIA_100X_EMPTY_1x1_100ms	04f6a608-5fb3-4c7b-b9f3-f4ee5d899c9b	EPI_100X_YFP_1x1_200ms_25sola	EPI_100X_RFP_1x1_200ms_25sola
521	35	10.4029854279978	364	46.8505571455345	2008.77472527473	430.368131868132	436861	1200.16758241758	37.6297590522632	79.1185966187582	4	89094	244.763736263736	217.436612060819	317.071130144972	0	NaN	NaN	NaN	NaN	NaN	356.863201687683	0.990101915037524	33.8684076196689	13.2455212512829	10.2374957389925	2.93904659496492	0.022984264171827	0.00830087446578436	2	1.00489061494567	2787.86748957509	4	18821.3324175824	1	1	1	1	2019-05-15T17:29:59.224	NG_ecoli_LTEE_151_DM25	-0	-0	161.825	DIA_100X_EMPTY_1x1_100ms	796cc4bd-d079-4635-9920-47a75f619c8e	EPI_100X_YFP_1x1_200ms_25sola	EPI_100X_RFP_1x1_200ms_25sola
522	42	9.27133607870173	389	44.175999736331	2016.20565552699	1304.33161953728	655286	1684.53984575835	37.6297590522632	79.1185966187582	0	113303	291.26735218509	217.436612060819	317.071130144972	0	NaN	NaN	NaN	NaN	NaN	402.963223766904	0.887022853561118	42.1883361392343	11.9003957512535	9.37719020609511	2.29581353336788	0.0173020162194643	0.00791693868507791	1	1.00376857501565	2913.58524818436	2	18660.4884318766	1	1	1	1	2019-05-15T17:29:59.224	NG_ecoli_LTEE_151_DM25	-0	-0	161.825	DIA_100X_EMPTY_1x1_100ms	541d7fbf-090e-4e22-af07-34b3bf6708d5	EPI_100X_YFP_1x1_200ms_25sola	EPI_100X_RFP_1x1_200ms_25sola
523	29	12.1959889027014	354	45.0749169063586	2017.95480225989	1279.98870056497	639332	1806.02259887006	37.6297590522632	79.1185966187582	0	92160	260.338983050847	217.436612060819	317.071130144972	0	NaN	NaN	NaN	NaN	NaN	321.478710104557	0.999907393435103	26.9522751344344	14.2774279412643	11.4681176340269	3.70563117095571	0.0529165757510783	0.00411479099545156	1	1.00028725713133	2784.0023072523	4	18004.9971751412	1	1	1	1	2019-05-15T17:29:59.224	NG_ecoli_LTEE_151_DM25	-0	-0	161.825	DIA_100X_EMPTY_1x1_100ms	eb3a9b85-8d53-47eb-a0ad-449c850da6e2	EPI_100X_YFP_1x1_200ms_25sola	EPI_100X_RFP_1x1_200ms_25sola
524	39	9.18521318427271	358	44.2088588001944	2033.81005586592	436.321229050279	327178	913.905027932961	37.6297590522632	79.1185966187582	3	84058	234.798882681564	217.436612060819	317.071130144972	0	NaN	NaN	NaN	NaN	NaN	NaN	NaN	NaN	NaN	NaN	NaN	NaN	NaN	NaN	NaN	NaN	2	19135.5810055866	1	1	1	1	2019-05-15T17:29:59.224	NG_ecoli_LTEE_151_DM25	-0	-0	161.825	DIA_100X_EMPTY_1x1_100ms	fbc7dce9-f5f0-4f4c-91ee-b30acf78066d	EPI_100X_YFP_1x1_200ms_25sola	EPI_100X_RFP_1x1_200ms_25sola
525	32	10.3804737221278	333	42.0309289008927	2023.88588588589	462.600600600601	419996	1261.24924924925	37.6297590522632	79.1185966187582	1	87889	263.930930930931	217.436612060819	317.071130144972	0	NaN	NaN	NaN	NaN	NaN	348.771197803994	0.965496421134195	34.4020069211361	11.6589908906105	9.82353964067149	2.61565956976765	0.0269124119348656	0.00755949036978365	1	1.00262833154483	2607.41202577644	3	18616.4714714715	1	1	1	1	2019-05-15T17:29:59.224	NG_ecoli_LTEE_151_DM25	-0	-0	161.825	DIA_100X_EMPTY_1x1_100ms	fd382b66-a0cb-40dc-a6e4-eafdeff201ba	EPI_100X_YFP_1x1_200ms_25sola	EPI_100X_RFP_1x1_200ms_25sola
526	40	14.1591415055016	568	43.3184716118164	2025.9823943662	20.4894366197183	429842	756.764084507042	37.6297590522632	79.1185966187582	1	255165	449.234154929577	217.436612060819	317.071130144972	0	NaN	NaN	NaN	NaN	NaN	NaN	NaN	NaN	NaN	NaN	NaN	NaN	NaN	NaN	NaN	NaN	0	16147.0792253521	1	1	1	1	2019-05-15T17:29:59.224	NG_ecoli_LTEE_151_DM25	-0	-0	161.825	DIA_100X_EMPTY_1x1_100ms	88b9f553-b05f-4092-b85c-8ba7535e6c65	EPI_100X_YFP_1x1_200ms_25sola	EPI_100X_RFP_1x1_200ms_25sola
527	32	12.0533797792173	386	46.4398198677182	2025.76165803109	494.989637305699	313231	811.479274611399	37.6297590522632	79.1185966187582	2	88027	228.049222797927	217.436612060819	317.071130144972	0	NaN	NaN	NaN	NaN	NaN	331.311831815831	0.985677765736833	31.7182355580384	12.3240432365954	10.0415349639431	3.00665325670397	0.675110117102819	0.0156813275286691	0	1.00184809430337	2511.88128993465	1	16612.1113989637	1	1	1	1	2019-05-15T17:29:59.224	NG_ecoli_LTEE_151_DM25	-0	-0	161.825	DIA_100X_EMPTY_1x1_100ms	15a226ca-6c7e-4017-bb0a-8fb858b9739d	EPI_100X_YFP_1x1_200ms_25sola	EPI_100X_RFP_1x1_200ms_25sola
528	26	11.3727484674075	296	-48.9405086268308	2038.43918918919	975.847972972973	662699	2238.84797297297	37.6297590522632	79.1185966187582	0	71528	241.648648648649	217.436612060819	317.071130144972	0	NaN	NaN	NaN	NaN	NaN	NaN	NaN	NaN	NaN	NaN	NaN	NaN	NaN	NaN	NaN	NaN	0	16215.5405405405	1	1	1	1	2019-05-15T17:29:59.224	NG_ecoli_LTEE_151_DM25	-0	-0	161.825	DIA_100X_EMPTY_1x1_100ms	91dd6053-9968-49a2-bcbc-36f7f821c126	EPI_100X_YFP_1x1_200ms_25sola	EPI_100X_RFP_1x1_200ms_25sola
529	29	11.7844298028646	342	42.0698322295612	2038.80409356725	1299.7134502924	269731	788.687134502924	37.6297590522632	79.1185966187582	0	90670	265.116959064327	217.436612060819	317.071130144972	0	NaN	NaN	NaN	NaN	NaN	NaN	NaN	NaN	NaN	NaN	NaN	NaN	NaN	NaN	NaN	NaN	1	16134.985380117	1	1	1	1	2019-05-15T17:29:59.224	NG_ecoli_LTEE_151_DM25	-0	-0	161.825	DIA_100X_EMPTY_1x1_100ms	ff271e4f-4c63-4848-888d-13404930b7bd	EPI_100X_YFP_1x1_200ms_25sola	EPI_100X_RFP_1x1_200ms_25sola
530	16	9.30651469328772	149	-49.7913750241931	2041.12080536913	424.805369127517	141500	949.664429530201	37.6297590522632	79.1185966187582	1	35366	237.355704697987	217.436612060819	317.071130144972	0	NaN	NaN	NaN	NaN	NaN	NaN	NaN	NaN	NaN	NaN	NaN	NaN	NaN	NaN	NaN	NaN	1	18756.8389261745	1	1	1	1	2019-05-15T17:29:59.224	NG_ecoli_LTEE_151_DM25	-0	-0	161.825	DIA_100X_EMPTY_1x1_100ms	5e19d9f1-1e43-41bd-bc69-3ff757c11822	EPI_100X_YFP_1x1_200ms_25sola	EPI_100X_RFP_1x1_200ms_25sola
1	34	9.97227811638422	340	40.6509533980648	8.16470588235294	169.597058823529	568660	1672.52941176471	56.0802843974181	93.5431518764177	2	408803	1202.36176470588	314.525913168022	336.737058064884	2	NaN	NaN	NaN	NaN	NaN	NaN	NaN	NaN	NaN	NaN	NaN	NaN	NaN	NaN	NaN	NaN	1	17863.5617647059	1	1	1	2	2019-05-15T17:30:14.069	NG_ecoli_LTEE_151_DM25	-500	866	161.825	DIA_100X_EMPTY_1x1_100ms	ded4e6c4-722f-4eab-a905-eeb013c7a254	EPI_100X_YFP_1x1_200ms_25sola	EPI_100X_RFP_1x1_200ms_25sola
2	38	12.298546351555	468	-46.697032768083	16.482905982906	261.818376068376	589185	1258.94230769231	56.0802843974181	93.5431518764177	3	194161	414.873931623932	314.525913168022	336.737058064884	0	NaN	NaN	NaN	NaN	NaN	NaN	NaN	NaN	NaN	NaN	NaN	NaN	NaN	NaN	NaN	NaN	4	20534.75	1	1	1	2	2019-05-15T17:30:14.069	NG_ecoli_LTEE_151_DM25	-500	866	161.825	DIA_100X_EMPTY_1x1_100ms	1ff75c84-042b-436f-9820-ed04037fce61	EPI_100X_YFP_1x1_200ms_25sola	EPI_100X_RFP_1x1_200ms_25sola
3	16	6.75096237199389	109	-49.9870266096036	7.22018348623853	271.321100917431	91539	839.807339449541	56.0802843974181	93.5431518764177	1	40910	375.321100917431	314.525913168022	336.737058064884	0	NaN	NaN	NaN	NaN	NaN	NaN	NaN	NaN	NaN	NaN	NaN	NaN	NaN	NaN	NaN	NaN	2	22034.0642201835	1	1	1	2	2019-05-15T17:30:14.069	NG_ecoli_LTEE_151_DM25	-500	866	161.825	DIA_100X_EMPTY_1x1_100ms	c9767d58-3387-4147-8e4f-532b1b53ecc8	EPI_100X_YFP_1x1_200ms_25sola	EPI_100X_RFP_1x1_200ms_25sola
4	32	11.9352686024679	382	46.3681969943072	17.4738219895288	283.761780104712	221554	579.984293193717	56.0802843974181	93.5431518764177	2	178556	467.424083769634	314.525913168022	336.737058064884	0	NaN	NaN	NaN	NaN	NaN	NaN	NaN	NaN	NaN	NaN	NaN	NaN	NaN	NaN	NaN	NaN	3	19987.4712041885	1	1	1	2	2019-05-15T17:30:14.069	NG_ecoli_LTEE_151_DM25	-500	866	161.825	DIA_100X_EMPTY_1x1_100ms	e566d84f-7da7-4088-97c9-dda72ae147a4	EPI_100X_YFP_1x1_200ms_25sola	EPI_100X_RFP_1x1_200ms_25sola
5	30	11.826297778541	356	-17.5510132531005	8.06460674157303	591.348314606742	477064	1340.06741573034	56.0802843974181	93.5431518764177	1	135733	381.272471910112	314.525913168022	336.737058064884	0	NaN	NaN	NaN	NaN	NaN	NaN	NaN	NaN	NaN	NaN	NaN	NaN	NaN	NaN	NaN	NaN	1	17051.5646067416	1	1	1	2	2019-05-15T17:30:14.069	NG_ecoli_LTEE_151_DM25	-500	866	161.825	DIA_100X_EMPTY_1x1_100ms	9124b495-a693-4d78-88c4-6f2ece92ed79	EPI_100X_YFP_1x1_200ms_25sola	EPI_100X_RFP_1x1_200ms_25sola
6	29	7.39081311119781	216	-48.3991035626743	5.94907407407407	616.310185185185	215844	999.277777777778	56.0802843974181	93.5431518764177	0	88032	407.555555555556	314.525913168022	336.737058064884	0	NaN	NaN	NaN	NaN	NaN	NaN	NaN	NaN	NaN	NaN	NaN	NaN	NaN	NaN	NaN	NaN	1	18943.0787037037	1	1	1	2	2019-05-15T17:30:14.069	NG_ecoli_LTEE_151_DM25	-500	866	161.825	DIA_100X_EMPTY_1x1_100ms	086e0c3f-3d51-4d64-a302-cc5d336d7609	EPI_100X_YFP_1x1_200ms_25sola	EPI_100X_RFP_1x1_200ms_25sola
7	23	7.57485540028895	176	-49.8999978122216	6.72159090909091	653.136363636364	132383	752.176136363636	56.0802843974181	93.5431518764177	2	57798	328.397727272727	314.525913168022	336.737058064884	0	NaN	NaN	NaN	NaN	NaN	NaN	NaN	NaN	NaN	NaN	NaN	NaN	NaN	NaN	NaN	NaN	1	18415.375	1	1	1	2	2019-05-15T17:30:14.069	NG_ecoli_LTEE_151_DM25	-500	866	161.825	DIA_100X_EMPTY_1x1_100ms	b8c306b8-799e-4416-8286-f2880978696f	EPI_100X_YFP_1x1_200ms_25sola	EPI_100X_RFP_1x1_200ms_25sola
8	28	9.89508838304019	278	-16.5553599574359	8.91726618705036	672.086330935252	350481	1260.72302158273	56.0802843974181	93.5431518764177	1	89779	322.946043165468	314.525913168022	336.737058064884	0	NaN	NaN	NaN	NaN	NaN	NaN	NaN	NaN	NaN	NaN	NaN	NaN	NaN	NaN	NaN	NaN	1	18611.4568345324	1	1	1	2	2019-05-15T17:30:14.069	NG_ecoli_LTEE_151_DM25	-500	866	161.825	DIA_100X_EMPTY_1x1_100ms	b086f2b1-7c0f-4cbf-b36b-eb88d5ce99f7	EPI_100X_YFP_1x1_200ms_25sola	EPI_100X_RFP_1x1_200ms_25sola
9	13	4.13233619354149	62	-49.9990149388923	4.06451612903226	953.983870967742	38452	620.193548387097	56.0802843974181	93.5431518764177	0	20168	325.290322580645	314.525913168022	336.737058064884	0	NaN	NaN	NaN	NaN	NaN	NaN	NaN	NaN	NaN	NaN	NaN	NaN	NaN	NaN	NaN	NaN	1	18383.9838709677	1	1	1	2	2019-05-15T17:30:14.069	NG_ecoli_LTEE_151_DM25	-500	866	161.825	DIA_100X_EMPTY_1x1_100ms	1148bf78-f0f1-4c03-8a9e-c1cc9337e715	EPI_100X_YFP_1x1_200ms_25sola	EPI_100X_RFP_1x1_200ms_25sola
10	59	10.1017602404174	596	48.2415216049908	7.55704697986577	982.697986577181	659810	1107.06375838926	56.0802843974181	93.5431518764177	4	190566	319.741610738255	314.525913168022	336.737058064884	0	NaN	NaN	NaN	NaN	NaN	NaN	NaN	NaN	NaN	NaN	NaN	NaN	NaN	NaN	NaN	NaN	1	17395.932885906	1	1	1	2	2019-05-15T17:30:14.069	NG_ecoli_LTEE_151_DM25	-500	866	161.825	DIA_100X_EMPTY_1x1_100ms	a6bd5be7-0a1d-463c-a2d2-0c92945b8abf	EPI_100X_YFP_1x1_200ms_25sola	EPI_100X_RFP_1x1_200ms_25sola
11	37	8.38637462590196	312	-43.9083860610305	7.16666666666667	1635.63141025641	500713	1604.84935897436	56.0802843974181	93.5431518764177	2	164742	528.019230769231	314.525913168022	336.737058064884	0	NaN	NaN	NaN	NaN	NaN	NaN	NaN	NaN	NaN	NaN	NaN	NaN	NaN	NaN	NaN	NaN	2	18554.2596153846	1	1	1	2	2019-05-15T17:30:14.069	NG_ecoli_LTEE_151_DM25	-500	866	161.825	DIA_100X_EMPTY_1x1_100ms	4f133739-8948-4785-b5bd-b703b0cfcda6	EPI_100X_YFP_1x1_200ms_25sola	EPI_100X_RFP_1x1_200ms_25sola
12	45	14.0787630895676	634	49.2964432348352	22.6261829652997	1761.97318611987	593099	935.48738170347	56.0802843974181	93.5431518764177	7	235577	371.572555205047	314.525913168022	336.737058064884	0	NaN	NaN	NaN	NaN	NaN	NaN	NaN	NaN	NaN	NaN	NaN	NaN	NaN	NaN	NaN	NaN	0	16936.929022082	1	1	1	2	2019-05-15T17:30:14.069	NG_ecoli_LTEE_151_DM25	-500	866	161.825	DIA_100X_EMPTY_1x1_100ms	8a0c3dc9-8e83-4e52-9d96-390d3964a64f	EPI_100X_YFP_1x1_200ms_25sola	EPI_100X_RFP_1x1_200ms_25sola
13	36	14.3890397944147	518	48.0717800240398	22.9073359073359	98.1447876447876	300021	579.19111969112	56.0802843974181	93.5431518764177	2	181175	349.758687258687	314.525913168022	336.737058064884	0	NaN	NaN	NaN	NaN	NaN	403.265885188199	0.970057802630787	34.2990330715929	13.6050540914745	11.514100904113	2.86104259019956	0.00785669099467102	0.00355623128560671	1	1.00103657551632	3571.3451188708	0	16367.9131274131	1	1	1	2	2019-05-15T17:30:14.069	NG_ecoli_LTEE_151_DM25	-500	866	161.825	DIA_100X_EMPTY_1x1_100ms	6ad7dc17-09f9-4eb0-ae9f-c2ad12fe45c7	EPI_100X_YFP_1x1_200ms_25sola	EPI_100X_RFP_1x1_200ms_25sola
14	36	12.2674236916709	442	49.4818990394797	16.9457013574661	138.135746606335	805032	1821.33936651584	56.0802843974181	93.5431518764177	0	248609	562.463800904977	314.525913168022	336.737058064884	0	NaN	NaN	NaN	NaN	NaN	365.0421658801	0.983430789186378	34.5517113913237	12.1963547182628	10.2773718139971	2.78875503073042	0.0042018893864697	0.00132190054152169	3	1.00014779678207	2866.3127937724	1	17196.8981900452	1	1	1	2	2019-05-15T17:30:14.069	NG_ecoli_LTEE_151_DM25	-500	866	161.825	DIA_100X_EMPTY_1x1_100ms	c067fe70-2320-4cdd-bbd5-52b848d696d2	EPI_100X_YFP_1x1_200ms_25sola	EPI_100X_RFP_1x1_200ms_25sola
15	66	12.8282681774239	847	40.0394908686385	28.7119244391972	1222.79574970484	585265	690.985832349469	56.0802843974181	93.5431518764177	6	500740	591.192443919717	314.525913168022	336.737058064884	0	NaN	NaN	NaN	NaN	NaN	686.437895325073	0.89524927504419	64.427228201703	12.4574874273642	10.4800369716653	2.24154480323473	0.00502301508540892	0.00217876017828313	2	1.00092083083543	5557.57021526155	1	17352.7367178276	1	1	1	2	2019-05-15T17:30:14.069	NG_ecoli_LTEE_151_DM25	-500	866	161.825	DIA_100X_EMPTY_1x1_100ms	6889e857-0985-424d-a99e-ad50d156c0c7	EPI_100X_YFP_1x1_200ms_25sola	EPI_100X_RFP_1x1_200ms_25sola
16	43	12.4948956140389	538	49.2447517620416	29.7490706319703	1653.19144981413	988371	1837.12081784387	56.0802843974181	93.5431518764177	4	327928	609.531598513011	314.525913168022	336.737058064884	0	NaN	NaN	NaN	NaN	NaN	487.764437664385	0.951503727177745	43.8102327867527	14.1243870349247	10.7634464643262	2.97159148119444	0.02192778339155	0.00791637696545425	2	1.00192902178574	3986.28322719387	2	18192.5018587361	1	1	1	2	2019-05-15T17:30:14.069	NG_ecoli_LTEE_151_DM25	-500	866	161.825	DIA_100X_EMPTY_1x1_100ms	d1b490c8-a8db-4b08-baba-9985be5728a1	EPI_100X_YFP_1x1_200ms_25sola	EPI_100X_RFP_1x1_200ms_25sola
17	47	12.4399835960258	585	41.0182928330967	17.6222222222222	225.683760683761	982418	1679.34700854701	56.0802843974181	93.5431518764177	5	200285	342.367521367521	314.525913168022	336.737058064884	0	NaN	NaN	NaN	NaN	NaN	552.191107252508	0.973625606384548	47.9989263420482	14.0352266930514	11.1967012260675	2.75744711134832	0.0201239556562215	0.00944360212183775	1	1.00395348512294	4726.08560199977	2	18725.5076923077	1	1	1	2	2019-05-15T17:30:14.069	NG_ecoli_LTEE_151_DM25	-500	866	161.825	DIA_100X_EMPTY_1x1_100ms	1490e643-3609-43c2-932e-af98372af923	EPI_100X_YFP_1x1_200ms_25sola	EPI_100X_RFP_1x1_200ms_25sola
18	42	13.0862530003435	550	49.7254470842866	20.2	1602.14909090909	506238	920.432727272727	56.0802843974181	93.5431518764177	4	213407	388.012727272727	314.525913168022	336.737058064884	0	NaN	NaN	NaN	NaN	NaN	448.402132386458	0.970199422200282	40.8605706271308	12.929399308662	10.577825773854	2.89138463287979	0.059603754312194	0.00843678800485775	0	1.00551192721463	3590.76619403613	1	17497.7036363636	1	1	1	2	2019-05-15T17:30:14.069	NG_ecoli_LTEE_151_DM25	-500	866	161.825	DIA_100X_EMPTY_1x1_100ms	fe25885d-331a-4738-8808-cd3575711020	EPI_100X_YFP_1x1_200ms_25sola	EPI_100X_RFP_1x1_200ms_25sola
19	34	8.70569571135924	296	-22.7314499490122	27.1148648648649	7.07094594594595	188775	637.753378378378	56.0802843974181	93.5431518764177	0	94004	317.581081081081	314.525913168022	336.737058064884	0	NaN	NaN	NaN	NaN	NaN	NaN	NaN	NaN	NaN	NaN	NaN	NaN	NaN	NaN	NaN	NaN	0	16714.2635135135	1	1	1	2	2019-05-15T17:30:14.069	NG_ecoli_LTEE_151_DM25	-500	866	161.825	DIA_100X_EMPTY_1x1_100ms	ee440046-a062-41a8-a9ab-76de6eb9e154	EPI_100X_YFP_1x1_200ms_25sola	EPI_100X_RFP_1x1_200ms_25sola
20	40	13.3233000619051	533	49.7638573371869	32.5891181988743	1671.74296435272	472120	885.77861163227	56.0802843974181	93.5431518764177	4	317294	595.298311444653	314.525913168022	336.737058064884	0	NaN	NaN	NaN	NaN	NaN	458.836875100202	0.968688643205635	38.7487579548512	14.0485145202598	11.6216394592187	2.8323760287118	0.0080450828834672	0.00291600779283297	2	1.00024106815688	4110.38463819766	1	17172.9774859287	1	1	1	2	2019-05-15T17:30:14.069	NG_ecoli_LTEE_151_DM25	-500	866	161.825	DIA_100X_EMPTY_1x1_100ms	e2af053d-f10f-42d8-88a4-6614876642f7	EPI_100X_YFP_1x1_200ms_25sola	EPI_100X_RFP_1x1_200ms_25sola
21	36	13.6116842608202	491	20.5863612160865	24.5356415478615	2030.69246435845	774130	1576.63951120163	56.0802843974181	93.5431518764177	4	182459	371.606924643585	314.525913168022	336.737058064884	0	NaN	NaN	NaN	NaN	NaN	NaN	NaN	NaN	NaN	NaN	NaN	NaN	NaN	NaN	NaN	NaN	0	17104.2790224033	1	1	1	2	2019-05-15T17:30:14.069	NG_ecoli_LTEE_151_DM25	-500	866	161.825	DIA_100X_EMPTY_1x1_100ms	02418ada-c7fb-4f53-9ca6-585560cf79f6	EPI_100X_YFP_1x1_200ms_25sola	EPI_100X_RFP_1x1_200ms_25sola
22	52	13.5961472749604	707	48.4245852901572	32.2376237623762	228.131541725601	1844414	2608.78925035361	56.0802843974181	93.5431518764177	1	238915	337.927864214993	314.525913168022	336.737058064884	0	NaN	NaN	NaN	NaN	NaN	653.155671936861	0.902731835331466	52.769893629824	14.4616842376093	12.1150343453539	2.83434264862613	0.0244643268256739	0.0104231415826358	2	1.00793018533387	6083.10621321282	2	18737.684582744	1	1	1	2	2019-05-15T17:30:14.069	NG_ecoli_LTEE_151_DM25	-500	866	161.825	DIA_100X_EMPTY_1x1_100ms	a13eb97a-f2bb-4d2e-b963-4fca2ff4abbd	EPI_100X_YFP_1x1_200ms_25sola	EPI_100X_RFP_1x1_200ms_25sola
23	55	13.5948647243605	748	49.1880514577192	52.9893048128342	24.6604278074866	647517	865.664438502674	56.0802843974181	93.5431518764177	7	327057	437.241978609626	314.525913168022	336.737058064884	0	NaN	NaN	NaN	NaN	NaN	590.141093060425	0.918804805394168	53.1083491383963	13.0638045962842	10.9260594233199	2.25145830721875	0.00530724842143971	0.00249743603188311	2	1.00082076489787	4979.43192484068	0	17092.9211229947	1	1	1	2	2019-05-15T17:30:14.069	NG_ecoli_LTEE_151_DM25	-500	866	161.825	DIA_100X_EMPTY_1x1_100ms	74ec762a-c64a-416c-a135-edb76eea5f3d	EPI_100X_YFP_1x1_200ms_25sola	EPI_100X_RFP_1x1_200ms_25sola
24	37	12.114263236838	449	49.3650656107614	39.4365256124722	572.45434298441	555456	1237.09576837416	56.0802843974181	93.5431518764177	3	238477	531.129175946548	314.525913168022	336.737058064884	0	NaN	NaN	NaN	NaN	NaN	387.529934746849	0.975791066562688	36.5518596100672	11.8510146772133	10.339233217626	2.54908672672695	0.00359094398153277	0.00135825668197506	3	1.00010231290103	3068.85254543147	1	17427.3452115813	1	1	1	2	2019-05-15T17:30:14.069	NG_ecoli_LTEE_151_DM25	-500	866	161.825	DIA_100X_EMPTY_1x1_100ms	70fd05e1-1428-49c6-b799-7a766f35bfea	EPI_100X_YFP_1x1_200ms_25sola	EPI_100X_RFP_1x1_200ms_25sola
25	35	12.6820483077204	444	-20.8378978733832	43.6779279279279	1078.39189189189	288782	650.40990990991	56.0802843974181	93.5431518764177	2	767984	1729.69369369369	314.525913168022	336.737058064884	0	NaN	NaN	NaN	NaN	NaN	419.066937061096	0.841893891915518	35.754182916997	14.9126664387707	11.3148812963646	3.43031947944546	0.0639552922429279	0.0242064475590085	1	1.01883241271585	3595.14775020516	3	18765.8310810811	1	1	1	2	2019-05-15T17:30:14.069	NG_ecoli_LTEE_151_DM25	-500	866	161.825	DIA_100X_EMPTY_1x1_100ms	ea83fccb-5cd1-4b72-8837-40b0a090b62a	EPI_100X_YFP_1x1_200ms_25sola	EPI_100X_RFP_1x1_200ms_25sola
26	50	13.1104966742842	656	46.2087035631596	43.3170731707317	752.763719512195	687148	1047.48170731707	56.0802843974181	93.5431518764177	8	220089	335.501524390244	314.525913168022	336.737058064884	0	NaN	NaN	NaN	NaN	NaN	537.459030480735	0.900528091057318	49.8334643627236	12.5892528106578	10.5357822306717	2.39425310801008	0.0193050506167214	0.00778603146749148	1	1.01095179944499	4344.54732174731	1	17130.8445121951	1	1	1	2	2019-05-15T17:30:14.069	NG_ecoli_LTEE_151_DM25	-500	866	161.825	DIA_100X_EMPTY_1x1_100ms	2c5d0763-eaea-4851-8131-ddd00907abaa	EPI_100X_YFP_1x1_200ms_25sola	EPI_100X_RFP_1x1_200ms_25sola
27	52	13.2222303224972	688	49.7243542880292	54.031976744186	621.90988372093	811404	1179.36627906977	56.0802843974181	93.5431518764177	6	342952	498.476744186047	314.525913168022	336.737058064884	0	NaN	NaN	NaN	NaN	NaN	563.465017948416	0.935779403075825	50.6357536190562	12.7627288054866	10.9510302974306	2.32736381595726	0.00713626309238103	0.00298744745823474	3	1.00054112630719	4769.32722337375	1	17383.5319767442	1	1	1	2	2019-05-15T17:30:14.069	NG_ecoli_LTEE_151_DM25	-500	866	161.825	DIA_100X_EMPTY_1x1_100ms	fdbaca8a-689e-45ee-9dd7-534699df0644	EPI_100X_YFP_1x1_200ms_25sola	EPI_100X_RFP_1x1_200ms_25sola
28	64	12.2559747101521	785	41.156228520285	56.5210191082803	302.900636942675	552174	703.406369426752	56.0802843974181	93.5431518764177	5	261324	332.896815286624	314.525913168022	336.737058064884	0	NaN	NaN	NaN	NaN	NaN	733.47298417026	0.911840588689789	64.3022555535522	13.11729805672	11.2526574859887	1.93026980121771	0.0349795148240219	0.00919673337092165	3	1.00360084151884	6394.79001339755	2	19294.0955414013	1	1	1	2	2019-05-15T17:30:14.069	NG_ecoli_LTEE_151_DM25	-500	866	161.825	DIA_100X_EMPTY_1x1_100ms	21f8dd47-65ab-491f-8962-8a94b70e584c	EPI_100X_YFP_1x1_200ms_25sola	EPI_100X_RFP_1x1_200ms_25sola
29	20	11.5059329404373	230	-35.5703037779227	45.8173913043478	324.6	93930	408.391304347826	56.0802843974181	93.5431518764177	1	69912	303.965217391304	314.525913168022	336.737058064884	0	NaN	NaN	NaN	NaN	NaN	201.303775601201	0.999731781206055	18.1357311077612	13.8879856972521	10.6200029743078	3.78199691167372	0.00160272532523689	0.000721032196561558	1	1.00000487403741	1606.47594219032	0	17090.3173913043	1	1	1	2	2019-05-15T17:30:14.069	NG_ecoli_LTEE_151_DM25	-500	866	161.825	DIA_100X_EMPTY_1x1_100ms	a3c833c7-22f9-46fd-95f5-71facc857298	EPI_100X_YFP_1x1_200ms_25sola	EPI_100X_RFP_1x1_200ms_25sola
30	45	13.6530299168836	615	49.440962518864	47.6617886178862	1483.33821138211	600714	976.770731707317	56.0802843974181	93.5431518764177	2	430722	700.360975609756	314.525913168022	336.737058064884	0	NaN	NaN	NaN	NaN	NaN	497.540627122401	0.941855867759675	44.0537723743065	13.3156094433879	10.938112058221	2.74756716357109	0.00614846674665556	0.00238030125025072	1	1.00017477948586	4139.59373914057	0	17231.2113821138	1	1	1	2	2019-05-15T17:30:14.069	NG_ecoli_LTEE_151_DM25	-500	866	161.825	DIA_100X_EMPTY_1x1_100ms	f694def2-a593-4b0f-99d6-67fb58aa6d98	EPI_100X_YFP_1x1_200ms_25sola	EPI_100X_RFP_1x1_200ms_25sola
31	34	13.5623468100402	462	46.3804309838351	56.6190476190476	790.528138528139	304659	659.435064935065	56.0802843974181	93.5431518764177	0	163598	354.108225108225	314.525913168022	336.737058064884	0	NaN	NaN	NaN	NaN	NaN	379.225358534859	0.93165362883734	33.6462355223795	13.0987483682103	10.9731805310566	2.68748915696433	0.0451770491635849	0.0156897587574301	1	1.01343037324136	3181.93578297647	1	17019.9567099567	1	1	1	2	2019-05-15T17:30:14.069	NG_ecoli_LTEE_151_DM25	-500	866	161.825	DIA_100X_EMPTY_1x1_100ms	e539af87-c0ee-44b0-92d5-59e4c354fbba	EPI_100X_YFP_1x1_200ms_25sola	EPI_100X_RFP_1x1_200ms_25sola
32	52	13.995493671294	728	49.6521220610588	68.2252747252747	1619.86950549451	1108096	1522.10989010989	56.0802843974181	93.5431518764177	5	250846	344.568681318681	314.525913168022	336.737058064884	0	NaN	NaN	NaN	NaN	NaN	579.06828932339	0.952522229057077	51.2765976832226	12.9525418365898	11.1309299099329	2.28245352324586	0.0058009090596189	0.00252646285222764	2	1.00042591118607	4989.67177796267	0	17030.5398351648	1	1	1	2	2019-05-15T17:30:14.069	NG_ecoli_LTEE_151_DM25	-500	866	161.825	DIA_100X_EMPTY_1x1_100ms	5c8c3cff-115f-4a93-913b-5198a8f22e4a	EPI_100X_YFP_1x1_200ms_25sola	EPI_100X_RFP_1x1_200ms_25sola
33	38	11.0760821905593	421	48.3034569974547	53.1306413301663	591.13539192399	399288	948.42755344418	56.0802843974181	93.5431518764177	4	248986	591.41567695962	314.525913168022	336.737058064884	0	NaN	NaN	NaN	NaN	NaN	381.421136865301	0.966894353065821	37.0456179398646	12.0436234887861	10.0710327834873	2.49346380628613	0.0247882243969188	0.0110881952509581	1	1.00513342910896	2951.0376080804	2	17683.9643705463	1	1	1	2	2019-05-15T17:30:14.069	NG_ecoli_LTEE_151_DM25	-500	866	161.825	DIA_100X_EMPTY_1x1_100ms	4123f284-1202-4c55-bbfb-17fae950f946	EPI_100X_YFP_1x1_200ms_25sola	EPI_100X_RFP_1x1_200ms_25sola
34	49	13.6446316069141	669	49.6376777682516	66.4125560538117	1097.75635276532	671980	1004.45440956652	56.0802843974181	93.5431518764177	2	1179764	1763.47384155456	314.525913168022	336.737058064884	3	NaN	NaN	NaN	NaN	NaN	594.916010485792	0.924283417297538	50.5947659830325	13.3064363252851	11.4612294367378	2.74284782296206	0.0238511162809815	0.00943596710916724	2	1.00846745456291	5219.84835168014	3	19283.0448430493	1	1	1	2	2019-05-15T17:30:14.069	NG_ecoli_LTEE_151_DM25	-500	866	161.825	DIA_100X_EMPTY_1x1_100ms	152ab4b2-0a84-4f09-af54-64f9cc6af459	EPI_100X_YFP_1x1_200ms_25sola	EPI_100X_RFP_1x1_200ms_25sola
35	26	11.4771359522431	299	45.1304320393167	58.0200668896321	1111.50501672241	283738	948.95652173913	56.0802843974181	93.5431518764177	2	145821	487.695652173913	314.525913168022	336.737058064884	0	NaN	NaN	NaN	NaN	NaN	275.935546353947	0.990619761919688	25.711253244817	12.5578423276152	10.4336298064025	2.98258942210665	0.0160750030407922	0.00894974674409281	0	1.00342352701052	2198.2848883281	1	18627.0802675585	1	1	1	2	2019-05-15T17:30:14.069	NG_ecoli_LTEE_151_DM25	-500	866	161.825	DIA_100X_EMPTY_1x1_100ms	a5347ca0-b6e7-4819-a755-ead642b8287c	EPI_100X_YFP_1x1_200ms_25sola	EPI_100X_RFP_1x1_200ms_25sola
36	54	12.8115178178913	692	48.5524188722756	55.9291907514451	1171.50144508671	688389	994.781791907515	56.0802843974181	93.5431518764177	6	233728	337.757225433526	314.525913168022	336.737058064884	0	NaN	NaN	NaN	NaN	NaN	581.562945436837	0.918422559564295	53.8900070909839	12.7548926923009	10.5712395875757	2.2893161366684	0.112049260342536	0.00593149689070535	1	1.00313258484263	4729.87816172492	2	17324.0115606936	1	1	1	2	2019-05-15T17:30:14.069	NG_ecoli_LTEE_151_DM25	-500	866	161.825	DIA_100X_EMPTY_1x1_100ms	e3e7be88-f10a-4446-91fe-85b2e35da215	EPI_100X_YFP_1x1_200ms_25sola	EPI_100X_RFP_1x1_200ms_25sola
37	37	14.1292706013254	523	49.2408573860965	68.3747609942639	1287.47036328872	156181	298.625239005736	56.0802843974181	93.5431518764177	1	185558	354.795411089866	314.525913168022	336.737058064884	0	NaN	NaN	NaN	NaN	NaN	405.815234369892	0.951405863551923	35.1957869854979	13.5721615360905	11.2706453708225	2.83904765999922	0.00447974780096692	0.00231576543202694	1	1.00011148033823	3511.38243156572	0	17198.2619502868	1	1	1	2	2019-05-15T17:30:14.069	NG_ecoli_LTEE_151_DM25	-500	866	161.825	DIA_100X_EMPTY_1x1_100ms	2adcdafb-cdf7-4792-802d-576cd8465c29	EPI_100X_YFP_1x1_200ms_25sola	EPI_100X_RFP_1x1_200ms_25sola
38	44	14.4771168928706	637	49.5210898917173	79.7064364207221	297.480376766091	942192	1479.10832025118	56.0802843974181	93.5431518764177	6	277728	435.993720565149	314.525913168022	336.737058064884	0	NaN	NaN	NaN	NaN	NaN	536.130335196078	0.94907445664164	43.1614073019926	14.8131623700367	12.2132899084037	2.96275066699413	0.0153445869732364	0.00898267191048673	1	1.00794337014893	5056.50929924432	2	20986.1161695447	1	1	1	2	2019-05-15T17:30:14.069	NG_ecoli_LTEE_151_DM25	-500	866	161.825	DIA_100X_EMPTY_1x1_100ms	266d3d2c-83c2-4712-b135-b43f70485549	EPI_100X_YFP_1x1_200ms_25sola	EPI_100X_RFP_1x1_200ms_25sola
39	29	10.0397340552129	292	3.4699944533784	72.3116438356164	1084.66438356164	106249	363.866438356164	56.0802843974181	93.5431518764177	0	8030057	27500.1952054795	314.525913168022	336.737058064884	3	NaN	NaN	NaN	NaN	NaN	328.680584566663	0.967605897180981	32.3865363421913	12.36113996276	9.72099285676763	2.83914067495526	0.0241797120121197	0.013873305902308	0	1.01327285974946	2403.67437271398	3	22532.801369863	1	1	1	2	2019-05-15T17:30:14.069	NG_ecoli_LTEE_151_DM25	-500	866	161.825	DIA_100X_EMPTY_1x1_100ms	ab854b80-cd01-4df0-8c86-07a6e9f18047	EPI_100X_YFP_1x1_200ms_25sola	EPI_100X_RFP_1x1_200ms_25sola
40	55	13.6900855905368	754	47.4958061274357	87.368700265252	1078.15384615385	616294	817.366047745358	56.0802843974181	93.5431518764177	7	4367336	5792.22281167109	314.525913168022	336.737058064884	0	NaN	NaN	NaN	NaN	NaN	648.626325397453	0.921053125551579	56.1595815388455	13.240097494772	11.3923721697428	2.21464265234575	0.017230233272677	0.00672905301138841	2	1.00232079564597	5724.55948865557	2	18458.3832891247	1	1	1	2	2019-05-15T17:30:14.069	NG_ecoli_LTEE_151_DM25	-500	866	161.825	DIA_100X_EMPTY_1x1_100ms	802801ae-bc80-42a1-9982-7ce7a7b4676b	EPI_100X_YFP_1x1_200ms_25sola	EPI_100X_RFP_1x1_200ms_25sola
41	38	12.5000699515263	475	49.1272774142313	81.4863157894737	1480.18736842105	694930	1463.01052631579	56.0802843974181	93.5431518764177	0	178693	376.195789473684	314.525913168022	336.737058064884	0	NaN	NaN	NaN	NaN	NaN	394.472172585944	0.969224452658013	37.0298810315799	12.3318462396449	10.385763998058	2.62063001460242	0.0126950606056508	0.00557942387260799	1	1.003026050642	3137.03307313541	0	17213.5894736842	1	1	1	2	2019-05-15T17:30:14.069	NG_ecoli_LTEE_151_DM25	-500	866	161.825	DIA_100X_EMPTY_1x1_100ms	b353d6ec-b5a0-47b5-99c9-1a836ea84fe4	EPI_100X_YFP_1x1_200ms_25sola	EPI_100X_RFP_1x1_200ms_25sola
42	44	12.3413424262222	544	49.1363274115178	80.6580882352941	1179.4375	334201	614.340073529412	56.0802843974181	93.5431518764177	1	167663	308.204044117647	314.525913168022	336.737058064884	0	NaN	NaN	NaN	NaN	NaN	461.969461838916	0.947217152526986	42.9483706755448	12.0627965482146	10.5355757146613	2.38881431825886	0.0144741993105079	0.00453510909283834	3	1.00170204344958	3744.14896402454	1	17247.1709558824	1	1	1	2	2019-05-15T17:30:14.069	NG_ecoli_LTEE_151_DM25	-500	866	161.825	DIA_100X_EMPTY_1x1_100ms	fe0409e0-4dbb-4a14-b3de-5ea3b08de280	EPI_100X_YFP_1x1_200ms_25sola	EPI_100X_RFP_1x1_200ms_25sola
43	57	11.7163986598042	668	48.3287496706416	81.0568862275449	253.413173652695	553279	828.261976047904	56.0802843974181	93.5431518764177	5	227238	340.176646706587	314.525913168022	336.737058064884	0	NaN	NaN	NaN	NaN	NaN	591.023076176959	0.879452374776414	56.3795579415459	12.2358935714444	10.2830290202858	2.23874548364323	0.0107832529385806	0.00472440536903946	2	1.00434106157559	4682.23999819793	1	18803.7230538922	1	1	1	2	2019-05-15T17:30:14.069	NG_ecoli_LTEE_151_DM25	-500	866	161.825	DIA_100X_EMPTY_1x1_100ms	dda6715b-f25d-4b3e-bb7c-65f9f9eeb4ef	EPI_100X_YFP_1x1_200ms_25sola	EPI_100X_RFP_1x1_200ms_25sola
44	34	12.9857347702867	442	48.2350403898157	84.2036199095023	1523.22850678733	259829	587.848416289593	56.0802843974181	93.5431518764177	2	224299	507.463800904977	314.525913168022	336.737058064884	0	NaN	NaN	NaN	NaN	NaN	369.190301697992	0.97676658222664	33.7315070995645	12.356732350928	10.7125912904276	2.64481032295019	0.0185890257570329	0.0105094231021613	0	1.00777405950316	3040.28781401063	1	16761.1968325792	1	1	1	2	2019-05-15T17:30:14.069	NG_ecoli_LTEE_151_DM25	-500	866	161.825	DIA_100X_EMPTY_1x1_100ms	4b34da0a-a3a7-4b75-a524-bb02de37e86e	EPI_100X_YFP_1x1_200ms_25sola	EPI_100X_RFP_1x1_200ms_25sola
45	37	13.2561083567871	491	47.7339424621891	90.2505091649694	714.419551934827	1433629	2919.81466395112	56.0802843974181	93.5431518764177	0	154557	314.780040733198	314.525913168022	336.737058064884	0	NaN	NaN	NaN	NaN	NaN	402.67972749757	0.940354115062984	35.5676777217231	12.8741927983808	10.9658986173477	2.65659494929224	0.0248627596794243	0.00936176260598677	1	1.00279117199217	3359.18439706215	1	17460.6802443992	1	1	1	2	2019-05-15T17:30:14.069	NG_ecoli_LTEE_151_DM25	-500	866	161.825	DIA_100X_EMPTY_1x1_100ms	99566e41-4f2c-483c-8ea1-23b9fefdc236	EPI_100X_YFP_1x1_200ms_25sola	EPI_100X_RFP_1x1_200ms_25sola
46	37	13.2138880723738	489	48.9768512972362	86.1288343558282	2030.76687116564	558396	1141.91411042945	56.0802843974181	93.5431518764177	2	175513	358.922290388548	314.525913168022	336.737058064884	0	NaN	NaN	NaN	NaN	NaN	395.414965296886	0.962826138311468	35.7960753776653	12.9000752011017	10.8316622040405	2.58715268372848	0.00989057160535924	0.00387491037237284	1	1.00047239795729	3298.49257344109	0	17318.4887525562	1	1	1	2	2019-05-15T17:30:14.069	NG_ecoli_LTEE_151_DM25	-500	866	161.825	DIA_100X_EMPTY_1x1_100ms	2fceffc6-4242-4dc1-b870-8d8e3b83f217	EPI_100X_YFP_1x1_200ms_25sola	EPI_100X_RFP_1x1_200ms_25sola
47	34	12.5164623464546	426	46.4347360987837	94.4835680751174	356.43427230047	154320	362.253521126761	56.0802843974181	93.5431518764177	0	1603391	3763.82863849765	314.525913168022	336.737058064884	3	NaN	NaN	NaN	NaN	NaN	359.390123970441	0.960329513107538	32.8191843582165	12.9127640564659	10.6335611418804	2.81348027926584	0.0245170155299224	0.0163116384594641	0	1.01763271430485	2914.57429275299	1	17808.0962441315	1	1	1	2	2019-05-15T17:30:14.069	NG_ecoli_LTEE_151_DM25	-500	866	161.825	DIA_100X_EMPTY_1x1_100ms	244879d0-2b6c-46ee-a11d-8d39ece17b7b	EPI_100X_YFP_1x1_200ms_25sola	EPI_100X_RFP_1x1_200ms_25sola
48	40	13.8420291079316	554	46.8149217908076	90.8483754512635	270.059566787004	551278	995.086642599278	56.0802843974181	93.5431518764177	3	212391	383.37725631769	314.525913168022	336.737058064884	0	NaN	NaN	NaN	NaN	NaN	504.008191412796	0.965010539209302	41.6015688653422	13.6112295884142	11.8740925267169	2.64550432756616	0.0129921813412674	0.00586541686491388	1	1.00416249617986	4606.81155845611	3	21355.6028880866	1	1	1	2	2019-05-15T17:30:14.069	NG_ecoli_LTEE_151_DM25	-500	866	161.825	DIA_100X_EMPTY_1x1_100ms	e25e8209-74d1-4030-b7ec-5ede0e518b6a	EPI_100X_YFP_1x1_200ms_25sola	EPI_100X_RFP_1x1_200ms_25sola
49	55	13.3489577798322	735	48.2572329224736	106.448979591837	338.536054421769	591244	804.413605442177	56.0802843974181	93.5431518764177	5	528043	718.425850340136	314.525913168022	336.737058064884	0	NaN	NaN	NaN	NaN	NaN	680.823580063124	0.952837901954257	56.724052034611	13.2208735240332	11.7555958113727	2.50784359412848	0.0419606370855636	0.00807245950410845	1	1.00283908968294	6156.67770011734	2	18889.2285714286	1	1	1	2	2019-05-15T17:30:14.069	NG_ecoli_LTEE_151_DM25	-500	866	161.825	DIA_100X_EMPTY_1x1_100ms	41466331-6b46-42d8-959f-48938f84bdfd	EPI_100X_YFP_1x1_200ms_25sola	EPI_100X_RFP_1x1_200ms_25sola
50	51	13.728473661834	701	48.9163895804334	103.811697574893	1865.55920114123	3786027	5400.89443651926	56.0802843974181	93.5431518764177	0	258130	368.231098430813	314.525913168022	336.737058064884	0	NaN	NaN	NaN	NaN	NaN	549.739758562192	0.909281519080303	49.5873254196589	12.8049998772292	10.895556086117	2.30176599557821	0.014481261566161	0.00837150902395936	1	1.01127103676825	4623.37762708978	0	16974.0313837375	1	1	1	2	2019-05-15T17:30:14.069	NG_ecoli_LTEE_151_DM25	-500	866	161.825	DIA_100X_EMPTY_1x1_100ms	65d59c0f-7f06-415c-810f-46c524f7c21b	EPI_100X_YFP_1x1_200ms_25sola	EPI_100X_RFP_1x1_200ms_25sola
51	26	12.1096561857636	316	15.9634461393047	88.6898734177215	684.791139240506	227475	719.857594936709	56.0802843974181	93.5431518764177	2	112804	356.974683544304	314.525913168022	336.737058064884	0	NaN	NaN	NaN	NaN	NaN	287.607473015204	0.984030314195063	26.377820835643	13.0083024450913	10.4357537267313	3.11612764586921	0.0383747325242424	0.0188658082220077	1	1.01699576791767	2256.19399371561	1	17661.3227848101	1	1	1	2	2019-05-15T17:30:14.069	NG_ecoli_LTEE_151_DM25	-500	866	161.825	DIA_100X_EMPTY_1x1_100ms	68f113e5-ab94-4924-9dfd-be4503283bba	EPI_100X_YFP_1x1_200ms_25sola	EPI_100X_RFP_1x1_200ms_25sola
52	48	13.269627759041	638	48.2315242464719	99.0783699059561	147.442006269592	231377	362.65987460815	56.0802843974181	93.5431518764177	0	205253	321.713166144201	314.525913168022	336.737058064884	0	NaN	NaN	NaN	NaN	NaN	507.985110810968	0.917375015186635	47.2487506889811	12.6439430086176	10.5862891211695	2.22667952479977	0.0151840537058563	0.00760483841722513	1	1.00788444166227	4158.79691086439	0	17138.197492163	1	1	1	2	2019-05-15T17:30:14.069	NG_ecoli_LTEE_151_DM25	-500	866	161.825	DIA_100X_EMPTY_1x1_100ms	b5de01e2-c74b-4ce7-ac42-26aac7e2d044	EPI_100X_YFP_1x1_200ms_25sola	EPI_100X_RFP_1x1_200ms_25sola
53	36	14.0472033846229	513	49.031288485339	107.331384015595	498.124756335283	461534	899.676413255361	56.0802843974181	93.5431518764177	3	228355	445.136452241715	314.525913168022	336.737058064884	0	NaN	NaN	NaN	NaN	NaN	402.671137088784	0.981060292341292	34.1193678491911	13.8742812589251	11.5004544195151	3.0103086627698	0.00408889578759731	0.00159938021543299	1	1.0001962418708	3544.22153114272	0	16676.9863547758	1	1	1	2	2019-05-15T17:30:14.069	NG_ecoli_LTEE_151_DM25	-500	866	161.825	DIA_100X_EMPTY_1x1_100ms	816e667f-0882-4f83-869d-3ed362983bce	EPI_100X_YFP_1x1_200ms_25sola	EPI_100X_RFP_1x1_200ms_25sola
54	33	13.7416841894703	454	48.1511744793826	101.266519823789	1566.90308370044	518973	1143.11233480176	56.0802843974181	93.5431518764177	3	175381	386.301762114537	314.525913168022	336.737058064884	0	NaN	NaN	NaN	NaN	NaN	360.690425699915	0.996702202241579	31.3078981238524	13.6026628797003	11.2631282176508	3.06767779123578	0.009613014972011	0.00440243892955787	1	1.00113575103562	3119.33378829559	0	16776.795154185	1	1	1	2	2019-05-15T17:30:14.069	NG_ecoli_LTEE_151_DM25	-500	866	161.825	DIA_100X_EMPTY_1x1_100ms	b311289f-5d2a-45fd-a4d3-e5c7f20ef562	EPI_100X_YFP_1x1_200ms_25sola	EPI_100X_RFP_1x1_200ms_25sola
55	30	12.5005976002663	376	48.0303112859746	106.771276595745	689.154255319149	589866	1568.79255319149	56.0802843974181	93.5431518764177	3	313780	834.521276595745	314.525913168022	336.737058064884	0	NaN	NaN	NaN	NaN	NaN	337.918239015726	0.964319364846581	29.6796499700144	13.6901956704394	11.0303389304763	3.00525013430342	0.0248556476397997	0.00853814459094386	1	1.0019489796828	2836.13154678724	3	17768.6595744681	1	1	1	2	2019-05-15T17:30:14.069	NG_ecoli_LTEE_151_DM25	-500	866	161.825	DIA_100X_EMPTY_1x1_100ms	fee93379-83df-4968-a70d-4af6aae9fae7	EPI_100X_YFP_1x1_200ms_25sola	EPI_100X_RFP_1x1_200ms_25sola
56	42	11.7162021995638	493	47.7298004627375	115.320486815416	803.407707910751	290180	588.600405679513	56.0802843974181	93.5431518764177	2	147114	298.405679513185	314.525913168022	336.737058064884	0	NaN	NaN	NaN	NaN	NaN	476.196948432739	0.95336231622516	41.8853897302492	13.560738237606	11.0726015616412	2.8236891318791	0.00747025106035454	0.00394672309182191	0	1.0017695540329	4033.21883884684	2	18598.906693712	1	1	1	2	2019-05-15T17:30:14.069	NG_ecoli_LTEE_151_DM25	-500	866	161.825	DIA_100X_EMPTY_1x1_100ms	5be92581-cd53-4439-808a-06691cc5b329	EPI_100X_YFP_1x1_200ms_25sola	EPI_100X_RFP_1x1_200ms_25sola
57	48	13.0760446091748	628	49.7269180635222	115.71178343949	1171.25477707006	653583	1040.7372611465	56.0802843974181	93.5431518764177	6	205578	327.353503184713	314.525913168022	336.737058064884	0	NaN	NaN	NaN	NaN	NaN	512.165328573786	0.951093068169376	47.0005420847064	12.6804902825628	10.6615979772794	2.39083399332716	0.00932412384513997	0.00426741087220685	1	1.00185309708285	4196.01810032592	0	17204.7404458599	1	1	1	2	2019-05-15T17:30:14.069	NG_ecoli_LTEE_151_DM25	-500	866	161.825	DIA_100X_EMPTY_1x1_100ms	0bd85740-21f6-4366-853e-d44d20c33ac8	EPI_100X_YFP_1x1_200ms_25sola	EPI_100X_RFP_1x1_200ms_25sola
58	49	19.0677049211548	935	-49.9999999998739	123.079144385027	257.062032085561	1015408	1085.99786096257	56.0802843974181	93.5431518764177	6	510877	546.392513368984	314.525913168022	336.737058064884	0	NaN	NaN	NaN	NaN	NaN	837.186031543881	0.697051493609431	48.8504679513601	27.3528914113214	11.4722960309333	4.14065674981176	0.00979511140737203	0.00180806599954924	2	1.00011601712155	5049.62700361555	3	18835.6128342246	1	1	1	2	2019-05-15T17:30:14.069	NG_ecoli_LTEE_151_DM25	-500	866	161.825	DIA_100X_EMPTY_1x1_100ms	ba0b693e-6475-4e6b-960f-f1ff237d2c47	EPI_100X_YFP_1x1_200ms_25sola	EPI_100X_RFP_1x1_200ms_25sola
59	30	13.1641782800909	395	47.4636701236733	114.496202531646	1524.22025316456	711351	1800.88860759494	56.0802843974181	93.5431518764177	0	314203	795.450632911392	314.525913168022	336.737058064884	0	NaN	NaN	NaN	NaN	NaN	323.783771816361	0.996448218210986	28.8936362830956	13.1042892158103	10.9608984679033	3.11927873276034	0.00625424607160351	0.00354092809736807	1	1.00016596606111	2726.3674782385	1	16926.9341772152	1	1	1	2	2019-05-15T17:30:14.069	NG_ecoli_LTEE_151_DM25	-500	866	161.825	DIA_100X_EMPTY_1x1_100ms	542ae360-5040-44d3-8f77-fc7edcb67a4c	EPI_100X_YFP_1x1_200ms_25sola	EPI_100X_RFP_1x1_200ms_25sola
60	52	13.4997703604251	702	49.1764790053679	113.917378917379	307.84188034188	669137	953.18660968661	56.0802843974181	93.5431518764177	8	350301	499.004273504273	314.525913168022	336.737058064884	0	NaN	NaN	NaN	NaN	NaN	600.944352333654	0.952041529679118	51.499813649737	13.1461075311743	11.3884950396042	2.56238689123697	0.0251855671812925	0.00862248262633775	1	1.00908106936837	5245.99911356171	2	20851.5028490028	1	1	1	2	2019-05-15T17:30:14.069	NG_ecoli_LTEE_151_DM25	-500	866	161.825	DIA_100X_EMPTY_1x1_100ms	88f0e8a0-9bca-437f-88b7-614ebc81dd30	EPI_100X_YFP_1x1_200ms_25sola	EPI_100X_RFP_1x1_200ms_25sola
61	62	11.3034754160935	701	46.7631363230388	130.761768901569	797.094151212553	468103	667.764621968616	56.0802843974181	93.5431518764177	0	331246	472.533523537803	314.525913168022	336.737058064884	0	NaN	NaN	NaN	NaN	NaN	692.728652139551	0.88101018583929	62.9644359890672	13.1324199085111	10.8519917593495	2.25594628916867	0.0144872854064917	0.00605445144493772	3	1.0037534898985	5823.76858562003	4	20521.5948644793	1	1	1	2	2019-05-15T17:30:14.069	NG_ecoli_LTEE_151_DM25	-500	866	161.825	DIA_100X_EMPTY_1x1_100ms	a1440958-355f-4dc4-87e8-f51fad8bf8f5	EPI_100X_YFP_1x1_200ms_25sola	EPI_100X_RFP_1x1_200ms_25sola
62	35	12.3268889113756	432	49.2704105941558	114.069444444444	1124.38194444444	391354	905.912037037037	56.0802843974181	93.5431518764177	4	147492	341.416666666667	314.525913168022	336.737058064884	0	NaN	NaN	NaN	NaN	NaN	359.694896909471	0.98837189220625	33.8352913479324	11.9027580640614	10.4139774450698	2.57748151203284	0.00166720781746198	0.000939506497754996	1	1.00006578922572	2881.99396649071	0	17401.5925925926	1	1	1	2	2019-05-15T17:30:14.069	NG_ecoli_LTEE_151_DM25	-500	866	161.825	DIA_100X_EMPTY_1x1_100ms	ace917a2-7459-454b-a760-2609da4d75d2	EPI_100X_YFP_1x1_200ms_25sola	EPI_100X_RFP_1x1_200ms_25sola
63	37	11.1092774168813	412	49.1187773276817	120.288834951456	864.893203883495	501755	1217.85194174757	56.0802843974181	93.5431518764177	3	120127	291.570388349515	314.525913168022	336.737058064884	0	NaN	NaN	NaN	NaN	NaN	416.831423383636	0.960255086418016	37.910746414025	13.6500073577232	10.7370811347266	2.72071092248281	0.0178190297269606	0.00603228479499288	2	1.00090327841391	3432.61176224934	3	18940.4878640777	1	1	1	2	2019-05-15T17:30:14.069	NG_ecoli_LTEE_151_DM25	-500	866	161.825	DIA_100X_EMPTY_1x1_100ms	b65195fc-dbdb-4f9f-a186-309a47573a07	EPI_100X_YFP_1x1_200ms_25sola	EPI_100X_RFP_1x1_200ms_25sola
64	25	12.4492417879049	314	14.041538561599	125.898089171975	1609.81847133758	307997	980.882165605096	56.0802843974181	93.5431518764177	0	233940	745.031847133758	314.525913168022	336.737058064884	1	NaN	NaN	NaN	NaN	NaN	270.51405940661	0.994211778998419	23.8362834589155	13.5373990880593	10.8838265567509	3.48207596671334	0.00655097031049983	0.00355218619001794	1	1.00011627492559	2217.64306832505	1	17685.4426751592	1	1	1	2	2019-05-15T17:30:14.069	NG_ecoli_LTEE_151_DM25	-500	866	161.825	DIA_100X_EMPTY_1x1_100ms	2cc0b970-c915-4378-9786-6c1f5ee4920d	EPI_100X_YFP_1x1_200ms_25sola	EPI_100X_RFP_1x1_200ms_25sola
65	32	13.3064094544124	426	47.7463663108783	128.863849765258	667.93896713615	306938	720.511737089202	56.0802843974181	93.5431518764177	2	550098	1291.30985915493	314.525913168022	336.737058064884	2	NaN	NaN	NaN	NaN	NaN	353.45172928175	0.989582763522985	30.7306422013773	13.1690356121685	11.2232555566946	3.05663510276935	0.0162200359477077	0.00700284822685661	1	1.0032667179072	3040.17946742323	1	16862.6502347418	1	1	1	2	2019-05-15T17:30:14.069	NG_ecoli_LTEE_151_DM25	-500	866	161.825	DIA_100X_EMPTY_1x1_100ms	f3001343-0394-4783-b4b4-c60d80e37037	EPI_100X_YFP_1x1_200ms_25sola	EPI_100X_RFP_1x1_200ms_25sola
66	36	14.0355874431276	506	47.7301194535673	131.770750988142	876.347826086957	412377	814.974308300395	56.0802843974181	93.5431518764177	3	152238	300.865612648221	314.525913168022	336.737058064884	0	NaN	NaN	NaN	NaN	NaN	459.462551481336	0.989037019594138	36.4791841292246	14.5824108370294	12.3157706416748	3.40712528483132	0.0190665534689079	0.00811719382770851	0	1.00428752519859	4345.6843970349	3	20323.3913043478	1	1	1	2	2019-05-15T17:30:14.069	NG_ecoli_LTEE_151_DM25	-500	866	161.825	DIA_100X_EMPTY_1x1_100ms	ee0a9d4f-fb86-40a7-a1af-d33b55470b7a	EPI_100X_YFP_1x1_200ms_25sola	EPI_100X_RFP_1x1_200ms_25sola
67	39	12.5645942116434	490	-49.9998464370949	134.055102040816	832.791836734694	528316	1078.19591836735	56.0802843974181	93.5431518764177	4	146379	298.732653061224	314.525913168022	336.737058064884	0	NaN	NaN	NaN	NaN	NaN	514.297712337523	0.733169268462769	49.2743617348789	12.1073710815584	10.0108468234451	2.23078285159089	0.114057924628509	0.04896241314867	0	1.46357115444355	3878.39931398156	5	20527.212244898	1	1	1	2	2019-05-15T17:30:14.069	NG_ecoli_LTEE_151_DM25	-500	866	161.825	DIA_100X_EMPTY_1x1_100ms	3a3a6d23-204e-4992-92c7-b854690becc1	EPI_100X_YFP_1x1_200ms_25sola	EPI_100X_RFP_1x1_200ms_25sola
68	37	12.4535680037523	461	43.9442271954101	131.793926247289	1976.80694143167	318616	691.140997830803	56.0802843974181	93.5431518764177	2	167160	362.603036876356	314.525913168022	336.737058064884	0	NaN	NaN	NaN	NaN	NaN	450.171235592925	0.951002978799391	38.0520193238615	13.9380453862398	11.5914999007737	2.68727650040165	0.0331790869366531	0.0136015243276553	1	1.01449023250706	4015.56686239785	0	18074.9587852495	1	1	1	2	2019-05-15T17:30:14.069	NG_ecoli_LTEE_151_DM25	-500	866	161.825	DIA_100X_EMPTY_1x1_100ms	9de48494-7729-4978-802f-f279f4c87630	EPI_100X_YFP_1x1_200ms_25sola	EPI_100X_RFP_1x1_200ms_25sola
69	36	12.4442410472908	448	49.3133312775882	131.104910714286	284.65625	331775	740.569196428571	56.0802843974181	93.5431518764177	2	173479	387.229910714286	314.525913168022	336.737058064884	0	NaN	NaN	NaN	NaN	NaN	425.386579722598	0.982403137292274	37.6371541554271	13.4247137479061	11.0698476328745	2.77214606614254	0.00911366936235902	0.0026600178137727	2	1.00030624573028	3622.34612231716	3	21595.9598214286	1	1	1	2	2019-05-15T17:30:14.069	NG_ecoli_LTEE_151_DM25	-500	866	161.825	DIA_100X_EMPTY_1x1_100ms	bd62ced9-6393-44eb-af09-f5e67f3978ee	EPI_100X_YFP_1x1_200ms_25sola	EPI_100X_RFP_1x1_200ms_25sola
70	57	12.7214978369986	726	37.0948602667494	147.017906336088	1578.32506887052	408292	562.38567493113	56.0802843974181	93.5431518764177	1	326662	449.947658402204	314.525913168022	336.737058064884	0	NaN	NaN	NaN	NaN	NaN	691.200210542927	0.919686118483285	58.2992181672359	13.7755548744536	11.6050179279416	2.46704427327251	0.023729650792739	0.00662815430794492	4	1.00207543717925	6166.5782017211	4	20022.5688705234	1	1	1	2	2019-05-15T17:30:14.069	NG_ecoli_LTEE_151_DM25	-500	866	161.825	DIA_100X_EMPTY_1x1_100ms	376dbfd7-92a5-4ebd-8000-c862bc4d9551	EPI_100X_YFP_1x1_200ms_25sola	EPI_100X_RFP_1x1_200ms_25sola
71	53	11.2690189116919	598	40.3905141103576	142.046822742475	774.175585284281	1039639	1738.52675585284	56.0802843974181	93.5431518764177	6	213669	357.30602006689	314.525913168022	336.737058064884	0	NaN	NaN	NaN	NaN	NaN	580.832528358499	0.900102226238635	54.3667497279682	12.6233304762416	10.5054808717792	2.45159940753654	0.0349959352612495	0.01005565192533	2	1.00834743379891	4712.54080692394	3	19072.474916388	1	1	1	2	2019-05-15T17:30:14.069	NG_ecoli_LTEE_151_DM25	-500	866	161.825	DIA_100X_EMPTY_1x1_100ms	588b1a07-cccf-46f3-b719-0c6644a51225	EPI_100X_YFP_1x1_200ms_25sola	EPI_100X_RFP_1x1_200ms_25sola
72	45	14.0035647811479	631	49.3573118883598	138.374009508716	912.743264659271	711643	1127.80190174326	56.0802843974181	93.5431518764177	6	194757	308.648177496038	314.525913168022	336.737058064884	0	NaN	NaN	NaN	NaN	NaN	543.927371389556	0.967401480833613	44.1511807940476	14.5456310917557	12.0971921675	2.89204640888035	0.0122130634832368	0.00460641447131028	3	1.00164093681705	5074.59472347172	1	19057.7923930269	1	1	1	2	2019-05-15T17:30:14.069	NG_ecoli_LTEE_151_DM25	-500	866	161.825	DIA_100X_EMPTY_1x1_100ms	1e7aaf3c-2a3c-40d7-9e05-1546029f122c	EPI_100X_YFP_1x1_200ms_25sola	EPI_100X_RFP_1x1_200ms_25sola
73	42	11.1887653238148	470	48.6319736604889	144.874468085106	1558.59574468085	847758	1803.74042553191	56.0802843974181	93.5431518764177	2	342814	729.391489361702	314.525913168022	336.737058064884	0	NaN	NaN	NaN	NaN	NaN	460.281584455278	0.91912281070921	42.1132940417956	12.9973484982014	10.7315917866143	2.50521654214806	0.0207422556621865	0.00703988004827169	1	1.00494625795202	3809.2316387375	2	18826.6510638298	1	1	1	2	2019-05-15T17:30:14.069	NG_ecoli_LTEE_151_DM25	-500	866	161.825	DIA_100X_EMPTY_1x1_100ms	7ca08b22-d1bd-409d-8692-268616aa83b3	EPI_100X_YFP_1x1_200ms_25sola	EPI_100X_RFP_1x1_200ms_25sola
74	20	12.7738778521422	256	-49.6025071817956	141.49609375	854.3359375	173353	677.16015625	56.0802843974181	93.5431518764177	0	75823	296.18359375	314.525913168022	336.737058064884	0	NaN	NaN	NaN	NaN	NaN	252.167797688117	0.999896996866395	20.860211333479	15.2983116281412	11.7013648064821	3.98888993261772	0.00178828714625335	0.000703261793300768	1	1.0000086462859	2243.27038981404	5	20998.4921875	1	1	1	2	2019-05-15T17:30:14.069	NG_ecoli_LTEE_151_DM25	-500	866	161.825	DIA_100X_EMPTY_1x1_100ms	c701e561-f2db-46eb-afd4-7765724d05f7	EPI_100X_YFP_1x1_200ms_25sola	EPI_100X_RFP_1x1_200ms_25sola
75	23	11.0743515361888	255	38.4684053293433	145.462745098039	1948.74509803922	243365	954.372549019608	56.0802843974181	93.5431518764177	2	158298	620.776470588235	314.525913168022	336.737058064884	0	NaN	NaN	NaN	NaN	NaN	279.297908540579	0.992296907612146	24.7203739397061	13.3715535291718	10.6368040803393	3.59339202949403	0.0256324334118814	0.0116995402285552	1	1.00606117516	2196.68223273313	1	18365.6745098039	1	1	1	2	2019-05-15T17:30:14.069	NG_ecoli_LTEE_151_DM25	-500	866	161.825	DIA_100X_EMPTY_1x1_100ms	d97e6093-9866-47db-a217-0dfe4962bcf5	EPI_100X_YFP_1x1_200ms_25sola	EPI_100X_RFP_1x1_200ms_25sola
76	65	12.917164279094	840	13.9448296393421	157.464285714286	312.159523809524	1915910	2280.84523809524	56.0802843974181	93.5431518764177	0	362003	430.955952380952	314.525913168022	336.737058064884	0	NaN	NaN	NaN	NaN	NaN	751.996597808683	0.871469976943482	64.1915259340197	14.6669453174205	11.511973893678	2.64443653463726	0.0102049485254978	0.00350538450733197	3	1.00163367846736	6681.39539099741	3	20366.9738095238	1	1	1	2	2019-05-15T17:30:14.069	NG_ecoli_LTEE_151_DM25	-500	866	161.825	DIA_100X_EMPTY_1x1_100ms	565ace23-3005-4001-a260-67397b9e0b6e	EPI_100X_YFP_1x1_200ms_25sola	EPI_100X_RFP_1x1_200ms_25sola
77	22	8.47362060788312	187	-36.7307220310304	151.700534759358	843.20320855615	222320	1188.87700534759	56.0802843974181	93.5431518764177	2	55357	296.026737967914	314.525913168022	336.737058064884	0	NaN	NaN	NaN	NaN	NaN	226.854817657892	0.999616809705173	22.5901904202744	12.4940864039253	9.56484509578898	3.35191090387143	0.0210872337982112	0.00881450662451458	1	1.00276914729915	1623.17615827537	3	21029.1497326203	1	1	1	2	2019-05-15T17:30:14.069	NG_ecoli_LTEE_151_DM25	-500	866	161.825	DIA_100X_EMPTY_1x1_100ms	eb44659c-a340-49b3-a110-0ba1d63811ea	EPI_100X_YFP_1x1_200ms_25sola	EPI_100X_RFP_1x1_200ms_25sola
78	50	14.6830876527753	735	48.8491945096891	169.663945578231	922.658503401361	1434919	1952.27074829932	56.0802843974181	93.5431518764177	3	230057	313.002721088435	314.525913168022	336.737058064884	0	NaN	NaN	NaN	NaN	NaN	636.196943383647	0.935424086656232	51.4979282589893	14.6359484365821	12.105387445789	2.79597336828628	0.038910247293618	0.0150639934457628	1	1.0142584792892	5927.02866156644	2	19559.2816326531	1	1	1	2	2019-05-15T17:30:14.069	NG_ecoli_LTEE_151_DM25	-500	866	161.825	DIA_100X_EMPTY_1x1_100ms	49af6c29-7933-4021-b3d8-bba5311c78bf	EPI_100X_YFP_1x1_200ms_25sola	EPI_100X_RFP_1x1_200ms_25sola
79	42	13.8895326700502	584	49.6789659769272	166.143835616438	1981.7654109589	559386	957.852739726027	56.0802843974181	93.5431518764177	5	225941	386.885273972603	314.525913168022	336.737058064884	0	NaN	NaN	NaN	NaN	NaN	547.009394920975	0.970495714433524	43.0373189137188	14.8802246621331	12.4487650389474	3.16539210144402	0.0150142774033217	0.00694859167808239	2	1.00527002332416	5238.26698421707	1	18554.2585616438	1	1	1	2	2019-05-15T17:30:14.069	NG_ecoli_LTEE_151_DM25	-500	866	161.825	DIA_100X_EMPTY_1x1_100ms	82671469-32cb-4025-bfab-aa9cf1458382	EPI_100X_YFP_1x1_200ms_25sola	EPI_100X_RFP_1x1_200ms_25sola
80	37	12.6525639497437	469	45.1675845695143	156.211087420043	274.814498933902	557985	1189.73347547974	56.0802843974181	93.5431518764177	3	206547	440.398720682303	314.525913168022	336.737058064884	0	NaN	NaN	NaN	NaN	NaN	441.838770973036	0.923918334584674	36.7174375489608	14.5689504818432	11.6893129780915	3.13918662655186	0.00683584108465461	0.00271753608608984	3	1.00018970800291	3940.39918020011	4	20289.8528784648	1	1	1	2	2019-05-15T17:30:14.069	NG_ecoli_LTEE_151_DM25	-500	866	161.825	DIA_100X_EMPTY_1x1_100ms	e32637c9-5826-4310-baa9-f75f8f46e94d	EPI_100X_YFP_1x1_200ms_25sola	EPI_100X_RFP_1x1_200ms_25sola
81	41	14.8080117135166	607	14.5917887889241	163.749588138385	867.706754530478	840128	1384.06589785832	56.0802843974181	93.5431518764177	3	209579	345.27018121911	314.525913168022	336.737058064884	0	NaN	NaN	NaN	NaN	NaN	554.006373546981	0.849230319657728	40.4058241154878	20.8137841508231	13.3858039171767	4.85549974484217	0.0460265632086737	0.0169961171059761	3	1.03376442030087	5686.20834346648	6	19684.8286655684	1	1	1	2	2019-05-15T17:30:14.069	NG_ecoli_LTEE_151_DM25	-500	866	161.825	DIA_100X_EMPTY_1x1_100ms	9b183251-347e-495b-9a9f-7303865a8167	EPI_100X_YFP_1x1_200ms_25sola	EPI_100X_RFP_1x1_200ms_25sola
82	35	12.4138202106756	445	46.6014159312822	155.665168539326	1235.2606741573	370187	831.880898876404	56.0802843974181	93.5431518764177	2	160811	361.373033707865	314.525913168022	336.737058064884	0	NaN	NaN	NaN	NaN	NaN	381.384621349632	0.969073722708883	34.551268360706	12.733255178188	10.7363030029914	2.75491243804006	0.00265430178461331	0.000846589399980343	2	1.00006100690652	3127.97588102774	1	17382.5235955056	1	1	1	2	2019-05-15T17:30:14.069	NG_ecoli_LTEE_151_DM25	-500	866	161.825	DIA_100X_EMPTY_1x1_100ms	afa81799-ec86-4410-981a-43ce8d14c439	EPI_100X_YFP_1x1_200ms_25sola	EPI_100X_RFP_1x1_200ms_25sola
83	47	20.1968805347164	950	-49.9999999814565	169.242105263158	1957.80842105263	1120839	1179.83052631579	56.0802843974181	93.5431518764177	5	1299719	1368.12526315789	314.525913168022	336.737058064884	4	NaN	NaN	NaN	NaN	NaN	890.160551529534	0.683317831613867	42.7763143394749	27.6182320711501	10.9467384831615	3.84343619932792	0.0461564244380762	0.02039099759551	1	1.01299220984287	4025.89765072493	2	19357.7168421053	1	1	1	2	2019-05-15T17:30:14.069	NG_ecoli_LTEE_151_DM25	-500	866	161.825	DIA_100X_EMPTY_1x1_100ms	062f89ca-41aa-47ab-83ea-8efb36b760ee	EPI_100X_YFP_1x1_200ms_25sola	EPI_100X_RFP_1x1_200ms_25sola
84	37	14.0534826057169	520	38.3660410714934	167.965384615385	799.386538461538	919324	1767.93076923077	56.0802843974181	93.5431518764177	6	174376	335.338461538462	314.525913168022	336.737058064884	0	NaN	NaN	NaN	NaN	NaN	444.68066947823	0.924013571165997	38.0672868352258	14.3564755905216	11.3487931871346	2.76405474433814	0.0637852868627465	0.0192038095421311	3	1.0310559855818	3850.71316231751	3	17979.8230769231	1	1	1	2	2019-05-15T17:30:14.069	NG_ecoli_LTEE_151_DM25	-500	866	161.825	DIA_100X_EMPTY_1x1_100ms	67bd6e8a-34e2-43d9-ab2e-81c6d08d565b	EPI_100X_YFP_1x1_200ms_25sola	EPI_100X_RFP_1x1_200ms_25sola
85	47	11.0548109695617	520	46.8920933589805	160.423076923077	1603.33269230769	247724	476.392307692308	56.0802843974181	93.5431518764177	0	179799	345.767307692308	314.525913168022	336.737058064884	0	NaN	NaN	NaN	NaN	NaN	527.809393854114	0.915423012280017	49.0417884864885	12.8169815109077	10.5957325458365	2.15563930932437	0.0317016196646948	0.0126963928632301	1	1.00729473819643	4324.32330446086	2	19790.9	1	1	1	2	2019-05-15T17:30:14.069	NG_ecoli_LTEE_151_DM25	-500	866	161.825	DIA_100X_EMPTY_1x1_100ms	9dc3211f-63ca-4479-8033-f72641651e5f	EPI_100X_YFP_1x1_200ms_25sola	EPI_100X_RFP_1x1_200ms_25sola
86	35	14.8539156876179	520	45.5930280834874	169.280769230769	897.640384615385	570106	1096.35769230769	56.0802843974181	93.5431518764177	0	174054	334.719230769231	314.525913168022	336.737058064884	0	NaN	NaN	NaN	NaN	NaN	445.584341310841	0.966555486578816	34.9574542682433	15.4659112296814	12.2465036240811	3.58632590332092	0.0174668329318414	0.00583705643072403	2	1.00208483078192	4117.69248945975	2	20465.6365384615	1	1	1	2	2019-05-15T17:30:14.069	NG_ecoli_LTEE_151_DM25	-500	866	161.825	DIA_100X_EMPTY_1x1_100ms	8b64e01f-f4d8-4b71-a129-0594444a4a30	EPI_100X_YFP_1x1_200ms_25sola	EPI_100X_RFP_1x1_200ms_25sola
87	35	11.3428891840711	397	48.6818231795781	162.272040302267	769.546599496222	354719	893.498740554156	56.0802843974181	93.5431518764177	3	144928	365.057934508816	314.525913168022	336.737058064884	0	NaN	NaN	NaN	NaN	NaN	371.964131927284	0.933123150727936	35.3576361337401	12.8365442268234	10.227048219366	2.60883946081952	0.0255023954186952	0.0108107967826213	0	1.01052310928276	2904.51558225508	2	18697.1259445844	1	1	1	2	2019-05-15T17:30:14.069	NG_ecoli_LTEE_151_DM25	-500	866	161.825	DIA_100X_EMPTY_1x1_100ms	c866c46f-1585-495f-8973-354fa928f7bd	EPI_100X_YFP_1x1_200ms_25sola	EPI_100X_RFP_1x1_200ms_25sola
88	51	13.3618437048882	682	39.359883576336	173.954545454545	1559.94134897361	1572631	2305.91055718475	56.0802843974181	93.5431518764177	0	286140	419.560117302053	314.525913168022	336.737058064884	0	NaN	NaN	NaN	NaN	NaN	626.595783533669	0.884961917597398	52.4785490884827	15.8150931549098	11.7618215385558	2.92952849999443	0.0246926473862089	0.00860931970308073	2	1.0037605019299	5701.91674564234	3	19808.8460410557	1	1	1	2	2019-05-15T17:30:14.069	NG_ecoli_LTEE_151_DM25	-500	866	161.825	DIA_100X_EMPTY_1x1_100ms	f9faf64a-cd00-40be-8e72-1bd5714266d6	EPI_100X_YFP_1x1_200ms_25sola	EPI_100X_RFP_1x1_200ms_25sola
89	36	11.8925138988536	429	43.411670614404	170.167832167832	1228.38927738928	399678	931.65034965035	56.0802843974181	93.5431518764177	4	151760	353.752913752914	314.525913168022	336.737058064884	0	NaN	NaN	NaN	NaN	NaN	423.242641209062	0.923619507246662	37.9702712253377	14.1317654454546	10.9125815825775	2.81748969378662	0.0227114167812739	0.0131099707900043	0	1.0140713235944	3551.31002848074	2	19358.4871794872	1	1	1	2	2019-05-15T17:30:14.069	NG_ecoli_LTEE_151_DM25	-500	866	161.825	DIA_100X_EMPTY_1x1_100ms	6732b41e-a48e-4a27-a26e-7f74919cc07b	EPI_100X_YFP_1x1_200ms_25sola	EPI_100X_RFP_1x1_200ms_25sola
90	31	11.5238240215234	357	39.4477391296867	175.019607843137	277.868347338936	1871681	5242.80392156863	56.0802843974181	93.5431518764177	0	1191429	3337.33613445378	314.525913168022	336.737058064884	1	NaN	NaN	NaN	NaN	NaN	348.148675147391	0.965675147804667	29.4667993876813	13.9739162663169	11.360434627493	3.41704263333997	0.0383326733580588	0.0202099707677307	1	1.02552689332045	2986.84538383661	2	18750.299719888	1	1	1	2	2019-05-15T17:30:14.069	NG_ecoli_LTEE_151_DM25	-500	866	161.825	DIA_100X_EMPTY_1x1_100ms	f67faed3-7cd1-4ae1-b513-214238f3496b	EPI_100X_YFP_1x1_200ms_25sola	EPI_100X_RFP_1x1_200ms_25sola
91	40	12.5746784516321	504	47.582247848908	179.549603174603	299.795634920635	525210	1042.08333333333	56.0802843974181	93.5431518764177	4	972838	1930.23412698413	314.525913168022	336.737058064884	2	NaN	NaN	NaN	NaN	NaN	452.560854871522	0.992524017968482	40.3388705398758	12.856961344256	10.8078320847442	3.0968933149437	0.0141600616096947	0.009261470347671	0	1.00674501320437	3700.75890485734	4	21821.0476190476	1	1	1	2	2019-05-15T17:30:14.069	NG_ecoli_LTEE_151_DM25	-500	866	161.825	DIA_100X_EMPTY_1x1_100ms	3bca5ab1-badd-4db2-af72-c578b26b3779	EPI_100X_YFP_1x1_200ms_25sola	EPI_100X_RFP_1x1_200ms_25sola
92	41	15.0671683200825	618	49.2015117161918	183.695792880259	1713.02427184466	628680	1017.28155339806	56.0802843974181	93.5431518764177	4	205586	332.663430420712	314.525913168022	336.737058064884	0	NaN	NaN	NaN	NaN	NaN	475.317757167738	0.944721262974988	39.2869831609003	13.9614505654426	11.6745566886397	3.02048823394234	0.0326790214072554	0.0157734587782634	1	1.01156164386928	4205.5166695288	0	16311.8478964401	1	1	1	2	2019-05-15T17:30:14.069	NG_ecoli_LTEE_151_DM25	-500	866	161.825	DIA_100X_EMPTY_1x1_100ms	8f0d9698-a3e2-4490-9d80-045094f9ef3a	EPI_100X_YFP_1x1_200ms_25sola	EPI_100X_RFP_1x1_200ms_25sola
93	62	12.6125925339362	782	38.9954931018262	175.488491048593	1614.05115089514	793273	1014.41560102302	56.0802843974181	93.5431518764177	7	282020	360.639386189258	314.525913168022	336.737058064884	0	NaN	NaN	NaN	NaN	NaN	729.284134801585	0.895820217392396	62.1059048380915	13.9806044070084	11.5866806242706	2.28351671108156	0.0150636210805773	0.00535149092151962	3	1.00153973039655	6548.48515488243	3	20611.6854219949	1	1	1	2	2019-05-15T17:30:14.069	NG_ecoli_LTEE_151_DM25	-500	866	161.825	DIA_100X_EMPTY_1x1_100ms	23ccf584-41d7-4ea0-af43-908bef01ad59	EPI_100X_YFP_1x1_200ms_25sola	EPI_100X_RFP_1x1_200ms_25sola
94	61	13.9467062091431	851	43.2172779368503	183.359576968273	1224.14218566392	3406234	4002.62514688602	56.0802843974181	93.5431518764177	0	286693	336.889541715629	314.525913168022	336.737058064884	0	NaN	NaN	NaN	NaN	NaN	746.01406099557	0.819209313226738	62.1556700284279	14.44421822507	11.759343414365	2.75341424111615	0.0366000952888218	0.0117916113735262	2	1.02749117697029	6750.51304385515	1	18288.3619271445	1	1	1	2	2019-05-15T17:30:14.069	NG_ecoli_LTEE_151_DM25	-500	866	161.825	DIA_100X_EMPTY_1x1_100ms	88bf4667-57d0-42bc-aa16-419854d672d1	EPI_100X_YFP_1x1_200ms_25sola	EPI_100X_RFP_1x1_200ms_25sola
95	27	8.92876719173184	241	-3.83608917310437	182.921161825726	847.609958506224	504054	2091.51037344398	56.0802843974181	93.5431518764177	2	87460	362.904564315353	314.525913168022	336.737058064884	0	NaN	NaN	NaN	NaN	NaN	236.475440301793	0.994126470831305	24.4367742389631	12.0512183077276	9.36696528047353	3.00987486988169	0.0282937076139907	0.0130859438022877	1	1.00702637969811	1683.95925418054	3	19587.8630705394	1	1	1	2	2019-05-15T17:30:14.069	NG_ecoli_LTEE_151_DM25	-500	866	161.825	DIA_100X_EMPTY_1x1_100ms	b3c9b97a-d291-4e5a-9d60-bfac5af6295b	EPI_100X_YFP_1x1_200ms_25sola	EPI_100X_RFP_1x1_200ms_25sola
96	44	12.8410233579191	566	48.9593375188673	191.510600706714	1839.33922261484	532622	941.028268551237	56.0802843974181	93.5431518764177	5	259604	458.664310954064	314.525913168022	336.737058064884	0	NaN	NaN	NaN	NaN	NaN	473.492434001297	0.952193314034876	44.7431641408158	12.4979855317859	10.2992824547655	2.46898966405662	0.0615199644280591	0.00701409155147478	0	1.00439257887301	3727.61037648471	1	17584.5565371025	1	1	1	2	2019-05-15T17:30:14.069	NG_ecoli_LTEE_151_DM25	-500	866	161.825	DIA_100X_EMPTY_1x1_100ms	7d795908-a9d5-4c1b-986a-7108629190a8	EPI_100X_YFP_1x1_200ms_25sola	EPI_100X_RFP_1x1_200ms_25sola
97	23	13.1655899964059	303	-7.32691777379887	181.76897689769	867.587458745875	2608991	8610.53135313531	56.0802843974181	93.5431518764177	1	115501	381.191419141914	314.525913168022	336.737058064884	0	NaN	NaN	NaN	NaN	NaN	251.773138113152	0.999881129031355	20.9391605197047	15.489925582318	11.4277526332256	4.38853673123434	0.134846677580612	0.00368018070114281	1	1.00000199595345	2147.6861160708	2	17844.0528052805	1	1	1	2	2019-05-15T17:30:14.069	NG_ecoli_LTEE_151_DM25	-500	866	161.825	DIA_100X_EMPTY_1x1_100ms	96f40454-6669-4167-bc3d-83b7cdac20c5	EPI_100X_YFP_1x1_200ms_25sola	EPI_100X_RFP_1x1_200ms_25sola
98	50	12.7283099609269	637	49.6664459554205	197.260596546311	318.593406593407	438594	688.530612244898	56.0802843974181	93.5431518764177	2	1292238	2028.63108320251	314.525913168022	336.737058064884	1	NaN	NaN	NaN	NaN	NaN	589.561245521739	0.939217473279903	51.056589673305	13.4219320751091	11.3638317904776	2.49608069722459	0.0110107656601837	0.00524373333084083	2	1.0013595774654	5178.34852873796	4	20467.4113029827	1	1	1	2	2019-05-15T17:30:14.069	NG_ecoli_LTEE_151_DM25	-500	866	161.825	DIA_100X_EMPTY_1x1_100ms	72ffe792-3a6f-44de-b802-3ffdf08199e9	EPI_100X_YFP_1x1_200ms_25sola	EPI_100X_RFP_1x1_200ms_25sola
99	37	12.7072927109917	471	49.0317564229769	186.509554140127	1900.27813163482	290620	617.027600849257	56.0802843974181	93.5431518764177	4	165260	350.870488322718	314.525913168022	336.737058064884	0	NaN	NaN	NaN	NaN	NaN	394.585088666545	0.960315252389538	36.3097837343047	12.7789536189554	10.5377345573793	2.75352394551061	0.0221751643576758	0.00447932715576357	1	1.0007225657149	3166.70824491566	0	17314.5435244161	1	1	1	2	2019-05-15T17:30:14.069	NG_ecoli_LTEE_151_DM25	-500	866	161.825	DIA_100X_EMPTY_1x1_100ms	be45a390-97b1-42f9-bd8d-cee99241ba78	EPI_100X_YFP_1x1_200ms_25sola	EPI_100X_RFP_1x1_200ms_25sola
100	38	13.1591772017805	501	48.4288400078014	188.221556886228	483.205588822355	629397	1256.28143712575	56.0802843974181	93.5431518764177	4	244111	487.24750499002	314.525913168022	336.737058064884	0	NaN	NaN	NaN	NaN	NaN	424.784491837589	0.957502596380417	37.8865440636145	12.8995311969105	10.9203147986059	2.68019113154113	0.00868370958755123	0.00467184648871561	2	1.00025246444413	3548.50309832957	1	17438.0678642715	1	1	1	2	2019-05-15T17:30:14.069	NG_ecoli_LTEE_151_DM25	-500	866	161.825	DIA_100X_EMPTY_1x1_100ms	6543b6fc-c696-49d2-beab-869c93b8ef74	EPI_100X_YFP_1x1_200ms_25sola	EPI_100X_RFP_1x1_200ms_25sola
101	33	13.4761959918914	445	49.0483738938606	196.092134831461	683.577528089888	487898	1096.4	56.0802843974181	93.5431518764177	1	146384	328.952808988764	314.525913168022	336.737058064884	0	NaN	NaN	NaN	NaN	NaN	352.814521057964	0.982042631279746	30.81155911786	13.0528943752939	11.0552804324224	3.16019714752925	0.0102521454809329	0.00477492731842523	1	1.00128119699497	2957.62482836765	0	16422.0853932584	1	1	1	2	2019-05-15T17:30:14.069	NG_ecoli_LTEE_151_DM25	-500	866	161.825	DIA_100X_EMPTY_1x1_100ms	1ab8a221-c53b-4b03-afb7-f907e2279e38	EPI_100X_YFP_1x1_200ms_25sola	EPI_100X_RFP_1x1_200ms_25sola
102	42	11.1506193611369	469	47.3639167905131	197.371002132196	1596.81236673774	476003	1014.93176972281	56.0802843974181	93.5431518764177	5	177979	379.486140724947	314.525913168022	336.737058064884	0	NaN	NaN	NaN	NaN	NaN	468.270055689662	0.940029737144296	43.916919197951	13.0691696149867	10.3039774817693	2.78375406342549	0.00861785747691369	0.00392501176402227	3	1.00072812793091	3662.1113866038	4	21218.8656716418	1	1	1	2	2019-05-15T17:30:14.069	NG_ecoli_LTEE_151_DM25	-500	866	161.825	DIA_100X_EMPTY_1x1_100ms	1e0dad1a-8739-4194-804b-b3631210fa76	EPI_100X_YFP_1x1_200ms_25sola	EPI_100X_RFP_1x1_200ms_25sola
103	32	11.3473555836302	364	47.5679292274091	200.239010989011	1026.28571428571	34036	93.5054945054945	56.0802843974181	93.5431518764177	0	12993468	35696.3406593407	314.525913168022	336.737058064884	2	NaN	NaN	NaN	NaN	NaN	338.613821880373	0.910031409976368	32.5345088205647	12.8016988528371	10.1310292189278	2.83991197731694	0.0103203236419764	0.00607348528821104	1	1.00062403650163	2622.65564656742	1	19648.2637362637	1	1	1	2	2019-05-15T17:30:14.069	NG_ecoli_LTEE_151_DM25	-500	866	161.825	DIA_100X_EMPTY_1x1_100ms	a7680839-aa0f-46c4-9def-16b659b7234b	EPI_100X_YFP_1x1_200ms_25sola	EPI_100X_RFP_1x1_200ms_25sola
104	40	13.2283022152613	529	49.6944261763344	200.992438563327	239.758034026465	510971	965.918714555766	56.0802843974181	93.5431518764177	3	233971	442.289224952741	314.525913168022	336.737058064884	0	NaN	NaN	NaN	NaN	NaN	422.479967204304	0.96958192039368	38.3302548007164	12.4023630686151	10.8270500209392	2.50356871912928	0.00827284657025475	0.00300233685730604	2	1.00043319145741	3529.00175268124	0	16948.3742911153	1	1	1	2	2019-05-15T17:30:14.069	NG_ecoli_LTEE_151_DM25	-500	866	161.825	DIA_100X_EMPTY_1x1_100ms	8224d0fe-8a6c-4ff5-9666-298724ee1879	EPI_100X_YFP_1x1_200ms_25sola	EPI_100X_RFP_1x1_200ms_25sola
105	25	9.20594713921981	231	-35.757171955172	200.679653679654	299.255411255411	90793	393.04329004329	56.0802843974181	93.5431518764177	0	7964812	34479.7056277056	314.525913168022	336.737058064884	2	NaN	NaN	NaN	NaN	NaN	254.309891840081	0.999783523184854	23.7391279948065	14.1967451390322	10.2614200623259	3.82110682555093	0.0226475999460667	0.0107976842245181	1	1.00486042968375	1963.222740671	3	21065.1298701299	1	1	1	2	2019-05-15T17:30:14.069	NG_ecoli_LTEE_151_DM25	-500	866	161.825	DIA_100X_EMPTY_1x1_100ms	ec038222-4277-483c-9ce2-a506d0a0dad5	EPI_100X_YFP_1x1_200ms_25sola	EPI_100X_RFP_1x1_200ms_25sola
106	55	11.1812261345148	616	45.2831985622015	204.043831168831	519.043831168831	1126573	1828.85227272727	56.0802843974181	93.5431518764177	4	189140	307.045454545455	314.525913168022	336.737058064884	0	NaN	NaN	NaN	NaN	NaN	583.14035218956	0.912417711847944	55.5121199766903	12.2275899106576	10.3530047603744	2.08903816599337	0.0313174660709823	0.00940282651729609	3	1.00799735642726	4673.15861402773	3	18464.6363636364	1	1	1	2	2019-05-15T17:30:14.069	NG_ecoli_LTEE_151_DM25	-500	866	161.825	DIA_100X_EMPTY_1x1_100ms	2c9cdba7-7d51-449d-a329-e2eb9aee0e5c	EPI_100X_YFP_1x1_200ms_25sola	EPI_100X_RFP_1x1_200ms_25sola
107	36	12.2205229535833	440	48.3573181979972	211.195454545455	856.284090909091	375721	853.911363636364	56.0802843974181	93.5431518764177	4	143018	325.040909090909	314.525913168022	336.737058064884	0	NaN	NaN	NaN	NaN	NaN	366.220066089573	0.976895347590473	32.9790770636498	13.2970206213189	10.7647119891163	2.97945605400432	0.0074836153760244	0.00343966028275747	1	1.00087900655534	3001.46448108607	1	17004.4659090909	1	1	1	2	2019-05-15T17:30:14.069	NG_ecoli_LTEE_151_DM25	-500	866	161.825	DIA_100X_EMPTY_1x1_100ms	061dbfec-c4c9-4f7b-9462-0f71cdd4cf96	EPI_100X_YFP_1x1_200ms_25sola	EPI_100X_RFP_1x1_200ms_25sola
108	61	12.7550607537939	778	49.0762741995047	210.543701799486	1930.44344473008	824928	1060.31876606684	56.0802843974181	93.5431518764177	6	317814	408.501285347044	314.525913168022	336.737058064884	0	NaN	NaN	NaN	NaN	NaN	647.190644713541	0.943502681474168	60.0719100319073	12.1328874750853	10.614653036919	1.99504864495558	0.0138677176077231	0.00494491493805148	3	1.00104719410147	5315.85257362611	0	17401.0089974293	1	1	1	2	2019-05-15T17:30:14.069	NG_ecoli_LTEE_151_DM25	-500	866	161.825	DIA_100X_EMPTY_1x1_100ms	4e0e2b0e-f889-4e30-b272-033d0b7f1bb3	EPI_100X_YFP_1x1_200ms_25sola	EPI_100X_RFP_1x1_200ms_25sola
109	31	8.02009044293599	249	34.4183736933133	213.710843373494	704.895582329317	100239	402.566265060241	56.0802843974181	93.5431518764177	0	161353	648.004016064257	314.525913168022	336.737058064884	0	NaN	NaN	NaN	NaN	NaN	266.422651766944	0.971093214742367	31.3390756677115	11.3834623229443	8.33167055305482	2.78675063391517	0.0118156011674351	0.00600533216102669	0	1.00204817751681	1708.59937145383	1	18748.3654618474	1	1	1	2	2019-05-15T17:30:14.069	NG_ecoli_LTEE_151_DM25	-500	866	161.825	DIA_100X_EMPTY_1x1_100ms	d3ce4105-c3d1-483e-b449-a3ca88ec7036	EPI_100X_YFP_1x1_200ms_25sola	EPI_100X_RFP_1x1_200ms_25sola
110	42	12.7912938219061	538	48.941045494183	220.905204460967	1548.65241635688	590771	1098.0873605948	56.0802843974181	93.5431518764177	5	257050	477.788104089219	314.525913168022	336.737058064884	0	NaN	NaN	NaN	NaN	NaN	491.721600430326	0.933651636903368	42.6378778186394	13.9235467166085	11.3215025618918	2.58773431254145	0.0268879587276315	0.00981701127285602	2	1.01006930024906	4292.3349096633	1	17408.6951672862	1	1	1	2	2019-05-15T17:30:14.069	NG_ecoli_LTEE_151_DM25	-500	866	161.825	DIA_100X_EMPTY_1x1_100ms	9ffa03f1-2c2c-4395-9e69-e3c56c1b719e	EPI_100X_YFP_1x1_200ms_25sola	EPI_100X_RFP_1x1_200ms_25sola
111	55	11.9872629551885	660	41.4846870553072	232.315151515152	1566.93484848485	1055468	1599.19393939394	56.0802843974181	93.5431518764177	8	231105	350.159090909091	314.525913168022	336.737058064884	0	NaN	NaN	NaN	NaN	NaN	643.990460007699	0.870127987177473	56.8886317764642	13.6295640464209	11.0070065776626	2.52949265747092	0.0494982137717009	0.0159147840486463	3	1.01079044951175	5413.1968707714	4	20703.4318181818	1	1	1	2	2019-05-15T17:30:14.069	NG_ecoli_LTEE_151_DM25	-500	866	161.825	DIA_100X_EMPTY_1x1_100ms	125613f2-861e-4a5a-8d38-7a4701052352	EPI_100X_YFP_1x1_200ms_25sola	EPI_100X_RFP_1x1_200ms_25sola
112	58	14.5396218374808	844	43.6515759797217	228.954976303318	1759.74526066351	894618	1059.97393364929	56.0802843974181	93.5431518764177	5	310784	368.227488151659	314.525913168022	336.737058064884	0	NaN	NaN	NaN	NaN	NaN	657.922688301111	0.862061690685945	57.1366919105747	13.2691957392849	11.3553882880231	2.24718566832291	0.0226589999891244	0.00940181970857691	1	1.01418384386413	5786.40665711915	0	16621.6196682464	1	1	1	2	2019-05-15T17:30:14.069	NG_ecoli_LTEE_151_DM25	-500	866	161.825	DIA_100X_EMPTY_1x1_100ms	158b3d40-36ca-4b1e-8d5c-3357692b5abd	EPI_100X_YFP_1x1_200ms_25sola	EPI_100X_RFP_1x1_200ms_25sola
113	41	13.1660164616824	540	47.5157972018986	215.287037037037	1866.76296296296	388548	719.533333333333	56.0802843974181	93.5431518764177	2	438722	812.448148148148	314.525913168022	336.737058064884	0	NaN	NaN	NaN	NaN	NaN	456.618140049998	0.925170747785058	40.725583240842	13.1344608635694	10.8888281998393	2.56800662956641	0.0505911193097788	0.0170374829784765	1	1.02503557137474	3792.44669681206	2	17747.7722222222	1	1	1	2	2019-05-15T17:30:14.069	NG_ecoli_LTEE_151_DM25	-500	866	161.825	DIA_100X_EMPTY_1x1_100ms	9f38e6ed-18dd-4d91-aa57-379a575d8bc4	EPI_100X_YFP_1x1_200ms_25sola	EPI_100X_RFP_1x1_200ms_25sola
114	41	13.3285069393068	547	49.3044823314487	224.574040219378	37.1700182815356	808866	1478.73126142596	56.0802843974181	93.5431518764177	2	186346	340.669104204753	314.525913168022	336.737058064884	0	NaN	NaN	NaN	NaN	NaN	438.482973456585	0.948460891040222	39.5260013068084	13.0228861650977	10.8310914328153	2.60638807013701	0.0144187110936734	0.00870879999876681	0	1.00772664836399	3641.80934592237	0	16958	1	1	1	2	2019-05-15T17:30:14.069	NG_ecoli_LTEE_151_DM25	-500	866	161.825	DIA_100X_EMPTY_1x1_100ms	7430fb30-2b7f-4c83-8450-ee516a996486	EPI_100X_YFP_1x1_200ms_25sola	EPI_100X_RFP_1x1_200ms_25sola
115	48	12.0560185227991	579	38.7706178138135	223.66493955095	304.165803108808	533927	922.153713298791	56.0802843974181	93.5431518764177	6	2194567	3790.27115716753	314.525913168022	336.737058064884	0	NaN	NaN	NaN	NaN	NaN	564.040628691769	0.863503917837426	49.6349597471014	14.3074235701939	11.0748715408748	2.53074619421497	0.0341276783271087	0.0151519426209095	1	1.01197087603422	4781.39860312711	3	19861.6476683938	1	1	1	2	2019-05-15T17:30:14.069	NG_ecoli_LTEE_151_DM25	-500	866	161.825	DIA_100X_EMPTY_1x1_100ms	e970d41a-44c5-46de-8a5c-76ccd3d4cdee	EPI_100X_YFP_1x1_200ms_25sola	EPI_100X_RFP_1x1_200ms_25sola
116	44	11.2012785424425	494	49.3967581166114	218.945344129555	1609.76113360324	718409	1454.26923076923	56.0802843974181	93.5431518764177	2	255844	517.902834008097	314.525913168022	336.737058064884	0	NaN	NaN	NaN	NaN	NaN	493.517310436172	0.940968878458286	44.4099478085253	12.9893617756065	10.7985574495736	2.58052899971778	0.0196004875316392	0.00869328052317065	2	1.00165680355994	4067.25714158755	2	19138.5971659919	1	1	1	2	2019-05-15T17:30:14.069	NG_ecoli_LTEE_151_DM25	-500	866	161.825	DIA_100X_EMPTY_1x1_100ms	d5375f98-fbaf-494c-be0b-303a57c9fba1	EPI_100X_YFP_1x1_200ms_25sola	EPI_100X_RFP_1x1_200ms_25sola
117	32	12.2704549685409	393	35.1623876363386	216.167938931298	505.69465648855	474601	1207.63613231552	56.0802843974181	93.5431518764177	2	123850	315.139949109415	314.525913168022	336.737058064884	0	NaN	NaN	NaN	NaN	NaN	358.631962938505	0.969194057455557	33.0083070947504	12.8707560877558	10.4549328147046	3.00317246881501	0.026984222953805	0.0139232338935173	1	1.01441685671056	2833.71145071801	2	18467.8142493639	1	1	1	2	2019-05-15T17:30:14.069	NG_ecoli_LTEE_151_DM25	-500	866	161.825	DIA_100X_EMPTY_1x1_100ms	01240936-97c7-418b-85aa-e42d0fe66aaa	EPI_100X_YFP_1x1_200ms_25sola	EPI_100X_RFP_1x1_200ms_25sola
118	38	12.26718764565	467	47.0742119405486	216.734475374732	556.421841541756	482398	1032.9721627409	56.0802843974181	93.5431518764177	5	146381	313.449678800857	314.525913168022	336.737058064884	0	NaN	NaN	NaN	NaN	NaN	418.612210690273	0.940534636720856	37.7796669692738	13.2822697069095	10.8038301945954	2.56588373506887	0.0279003843938365	0.00969888280754317	1	1.00410448651488	3463.40680578112	1	17873.391862955	1	1	1	2	2019-05-15T17:30:14.069	NG_ecoli_LTEE_151_DM25	-500	866	161.825	DIA_100X_EMPTY_1x1_100ms	57270b55-8efc-43d9-830e-b4792c3c2033	EPI_100X_YFP_1x1_200ms_25sola	EPI_100X_RFP_1x1_200ms_25sola
119	40	14.1985271991187	568	48.6491501223062	228.292253521127	1025.87676056338	224792	395.760563380282	56.0802843974181	93.5431518764177	0	1808775	3184.46302816901	314.525913168022	336.737058064884	1	NaN	NaN	NaN	NaN	NaN	457.946515479397	0.932749985547832	37.6726623354683	14.9108981794455	11.7558050662598	2.95678445070683	0.0453844079197954	0.0161155991290355	1	1.01967502819326	4089.03611564414	1	16882.0721830986	1	1	1	2	2019-05-15T17:30:14.069	NG_ecoli_LTEE_151_DM25	-500	866	161.825	DIA_100X_EMPTY_1x1_100ms	212b42bd-62d4-4033-81b0-e70d45e25459	EPI_100X_YFP_1x1_200ms_25sola	EPI_100X_RFP_1x1_200ms_25sola
120	37	12.1324656797666	449	49.4139554862454	222.006681514477	471.057906458797	391284	871.456570155902	56.0802843974181	93.5431518764177	3	139049	309.685968819599	314.525913168022	336.737058064884	0	NaN	NaN	NaN	NaN	NaN	373.860081179363	0.986311462436239	35.3082236391664	12.4919417341469	10.2474074622589	2.89422997455392	0.00614866872336038	0.0037480889218271	1	1.00033397629291	2912.01602380194	1	16982.9443207127	1	1	1	2	2019-05-15T17:30:14.069	NG_ecoli_LTEE_151_DM25	-500	866	161.825	DIA_100X_EMPTY_1x1_100ms	57d914ee-d484-46f3-a03d-3376f7e3940a	EPI_100X_YFP_1x1_200ms_25sola	EPI_100X_RFP_1x1_200ms_25sola
121	34	12.6120762476532	430	42.711821775069	225.639534883721	1589.81627906977	615696	1431.8511627907	56.0802843974181	93.5431518764177	4	156625	364.244186046512	314.525913168022	336.737058064884	0	NaN	NaN	NaN	NaN	NaN	411.043532277047	0.966593588626619	35.8633327609458	13.2979400544528	11.1691467168272	2.9306758170733	0.0218572935613452	0.00922169738354687	2	1.00393158952469	3513.82815925565	4	21436.6186046512	1	1	1	2	2019-05-15T17:30:14.069	NG_ecoli_LTEE_151_DM25	-500	866	161.825	DIA_100X_EMPTY_1x1_100ms	4a2169f9-f3d9-465e-8bda-7c235f8d22fb	EPI_100X_YFP_1x1_200ms_25sola	EPI_100X_RFP_1x1_200ms_25sola
122	25	14.691121809667	368	-23.7691780417375	230.33152173913	904.027173913043	302322	821.527173913043	56.0802843974181	93.5431518764177	3	111968	304.260869565217	314.525913168022	336.737058064884	0	NaN	NaN	NaN	NaN	NaN	289.039656558771	0.999913001362717	23.1413821988192	15.3008588875342	12.0683730373656	3.97536851151193	0.00783094121525702	0.00325861593245089	1	1.00033255991631	2647.13827945923	0	15862.722826087	1	1	1	2	2019-05-15T17:30:14.069	NG_ecoli_LTEE_151_DM25	-500	866	161.825	DIA_100X_EMPTY_1x1_100ms	833a2d74-1478-4735-b6e1-549a6e5416d6	EPI_100X_YFP_1x1_200ms_25sola	EPI_100X_RFP_1x1_200ms_25sola
123	10	4.78865028687766	48	-49.9996367946308	224.895833333333	723.25	17106	356.375	56.0802843974181	93.5431518764177	0	30117	627.4375	314.525913168022	336.737058064884	0	NaN	NaN	NaN	NaN	NaN	120.541913771381	0.999679451103771	NaN	NaN	NaN	NaN	NaN	NaN	NaN	NaN	NaN	1	21106.4375	1	1	1	2	2019-05-15T17:30:14.069	NG_ecoli_LTEE_151_DM25	-500	866	161.825	DIA_100X_EMPTY_1x1_100ms	d6692a41-dc32-4c04-b345-3eb15343915e	EPI_100X_YFP_1x1_200ms_25sola	EPI_100X_RFP_1x1_200ms_25sola
124	56	11.7490749775198	658	48.6980439204324	250.528875379939	1876.98480243161	646725	982.864741641337	56.0802843974181	93.5431518764177	5	247451	376.065349544073	314.525913168022	336.737058064884	0	NaN	NaN	NaN	NaN	NaN	606.825400320735	0.894985504772783	56.7688339521851	12.7849340794327	10.4864978315117	2.26483651728588	0.0242373919830913	0.00842523369104129	3	1.00875565251572	4902.98763410767	3	18607.1838905775	1	1	1	2	2019-05-15T17:30:14.069	NG_ecoli_LTEE_151_DM25	-500	866	161.825	DIA_100X_EMPTY_1x1_100ms	981402a8-dfdd-4814-8d49-8fe56584fd7c	EPI_100X_YFP_1x1_200ms_25sola	EPI_100X_RFP_1x1_200ms_25sola
125	53	14.0020453036259	745	49.1792246651752	236.963758389262	718.071140939597	705563	947.064429530201	56.0802843974181	93.5431518764177	7	290293	389.655033557047	314.525913168022	336.737058064884	0	NaN	NaN	NaN	NaN	NaN	640.175618971495	0.897400096030419	54.1379804322019	13.6813458919957	11.5622041564559	2.62305967769208	0.022265977650137	0.00655423172217689	3	1.00328339507105	5684.25037659133	2	17087.3234899329	1	1	1	2	2019-05-15T17:30:14.069	NG_ecoli_LTEE_151_DM25	-500	866	161.825	DIA_100X_EMPTY_1x1_100ms	fd428e89-9ef9-42d2-b388-f522ca17d278	EPI_100X_YFP_1x1_200ms_25sola	EPI_100X_RFP_1x1_200ms_25sola
126	44	12.3903144864623	546	46.6126626319464	245.558608058608	220.904761904762	730934	1338.70695970696	56.0802843974181	93.5431518764177	5	193980	355.274725274725	314.525913168022	336.737058064884	0	NaN	NaN	NaN	NaN	NaN	512.301155804942	0.913773518318407	45.6281747027259	13.3604512080372	10.8899763395364	2.55669229452252	0.216938825242285	0.0114453393859103	3	1.00568643064657	4249.88178087084	4	19106.9065934066	1	1	1	2	2019-05-15T17:30:14.069	NG_ecoli_LTEE_151_DM25	-500	866	161.825	DIA_100X_EMPTY_1x1_100ms	d27e8742-1cfe-4fd8-b009-24f523b7e906	EPI_100X_YFP_1x1_200ms_25sola	EPI_100X_RFP_1x1_200ms_25sola
127	51	13.4186723303016	685	38.5930978861101	256.097810218978	297.302189781022	615008	897.821897810219	56.0802843974181	93.5431518764177	4	307921	449.519708029197	314.525913168022	336.737058064884	0	NaN	NaN	NaN	NaN	NaN	656.97339089827	0.863812467041387	54.0885787067616	14.4064314479869	11.9595587300218	2.79303931041057	0.0365118616014311	0.0169408079025965	1	1.06505025709327	6076.11188946614	3	18684.6832116788	1	1	1	2	2019-05-15T17:30:14.069	NG_ecoli_LTEE_151_DM25	-500	866	161.825	DIA_100X_EMPTY_1x1_100ms	b1221b5c-969e-4fdd-9ca0-e42227f64a7c	EPI_100X_YFP_1x1_200ms_25sola	EPI_100X_RFP_1x1_200ms_25sola
128	35	14.7444792542071	517	47.6260486588916	241.644100580271	1391.03288201161	281774	545.017408123791	56.0802843974181	93.5431518764177	2	172118	332.916827852998	314.525913168022	336.737058064884	0	NaN	NaN	NaN	NaN	NaN	402.152400701687	0.994700598833918	32.748649483892	14.4607880521763	11.8294287852828	3.51933350181824	0.00769864630041991	0.00357743976394926	1	1.0003904868924	3599.24014719098	0	16919.3578336557	1	1	1	2	2019-05-15T17:30:14.069	NG_ecoli_LTEE_151_DM25	-500	866	161.825	DIA_100X_EMPTY_1x1_100ms	47ea4f0f-4718-4e40-acff-1bd7cf8aaa46	EPI_100X_YFP_1x1_200ms_25sola	EPI_100X_RFP_1x1_200ms_25sola
129	38	11.7698745594259	448	48.6647408738455	249.694196428571	1592.171875	249534	556.995535714286	56.0802843974181	93.5431518764177	1	139652	311.723214285714	314.525913168022	336.737058064884	0	NaN	NaN	NaN	NaN	NaN	448.804065589401	0.92731421334935	38.4709132498968	13.9274561242141	11.3476723977642	2.80110386004537	0.0348987807315861	0.019393823795324	0	1.03010579764273	3890.77356253536	2	20198.5401785714	1	1	1	2	2019-05-15T17:30:14.069	NG_ecoli_LTEE_151_DM25	-500	866	161.825	DIA_100X_EMPTY_1x1_100ms	24bdbd54-56f2-4395-b516-e3f60fffdd8b	EPI_100X_YFP_1x1_200ms_25sola	EPI_100X_RFP_1x1_200ms_25sola
130	21	10.2109728025297	215	23.0925517446965	242.990697674419	246.572093023256	154086	716.679069767442	56.0802843974181	93.5431518764177	2	80133	372.711627906977	314.525913168022	336.737058064884	0	NaN	NaN	NaN	NaN	NaN	219.993818102066	0.999686422449711	20.7669603652185	12.8080042120465	10.2332584587218	3.28062967559061	0.0060979921828111	0.00373057657686311	0	1.00038249581622	1708.01115074116	2	18259.3441860465	1	1	1	2	2019-05-15T17:30:14.069	NG_ecoli_LTEE_151_DM25	-500	866	161.825	DIA_100X_EMPTY_1x1_100ms	36ee0db7-4cd6-4f73-a807-e41d0a94e079	EPI_100X_YFP_1x1_200ms_25sola	EPI_100X_RFP_1x1_200ms_25sola
131	57	13.6624944262754	779	48.4346380636712	249.091142490372	528.739409499358	591444	759.234916559692	56.0802843974181	93.5431518764177	5	229083	294.073170731707	314.525913168022	336.737058064884	0	NaN	NaN	NaN	NaN	NaN	620.581756047115	0.893123629529571	55.5658874024956	13.5006728093185	10.9859541208641	2.2938667641127	0.0161999192073736	0.00645094157276259	1	1.0066136421507	5267.12588184715	0	16977.7548138639	1	1	1	2	2019-05-15T17:30:14.069	NG_ecoli_LTEE_151_DM25	-500	866	161.825	DIA_100X_EMPTY_1x1_100ms	e504a4d1-7020-4c69-9380-05e22c28b953	EPI_100X_YFP_1x1_200ms_25sola	EPI_100X_RFP_1x1_200ms_25sola
132	38	14.2102425434797	541	48.8736960133878	248.449168207024	812.439926062847	605920	1120	56.0802843974181	93.5431518764177	3	159194	294.258780036969	314.525913168022	336.737058064884	0	NaN	NaN	NaN	NaN	NaN	428.119200941877	0.96915502279109	36.7586257593462	13.4933100286284	11.4231918751359	2.76926779991477	0.0137346525029856	0.00688983164419953	0	1.00365580817852	3767.24696298204	0	16547.26987061	1	1	1	2	2019-05-15T17:30:14.069	NG_ecoli_LTEE_151_DM25	-500	866	161.825	DIA_100X_EMPTY_1x1_100ms	77f667c5-020f-48f6-b83a-81ecd70e90ac	EPI_100X_YFP_1x1_200ms_25sola	EPI_100X_RFP_1x1_200ms_25sola
[truncated: 39,376 more rows]
