# Supplementary material for: Genomic and phenotypic evolution of Escherichia coli in a novel citrate-only resource environment
Source: eLife. 2020 May 29;9:e55414. doi: 10.7554/eLife.55414 (PMC7299349; doi:10.7554/eLife.55414)
Supplement: Figure 10—source data 3. [file elife-55414-fig10-data3.zip › 20190515_NG_ecoli_LTEE_606_DM25_001.superSegger.txt]

CellID	LongAxis	ShortAxis	Area	RegionScore	XPosition	YPosition	Fluor1Sum	Fluor1Mean	Fluor1Background	Fluor1BgStd	Fluor1FociNumber	Fluor2Sum	Fluor2Mean	Fluor2Background	Fluor2BgStd	Fluor2FociNumber	Fluor3Sum	Fluor3Mean	Fluor3Background	Fluor3BgStd	Fluor3FociNumber	MeshArea	MeshSolidity	MeshAxisLength	MeshRibsLengthMax	MeshRibsLengthMean	MeshRibsLengthStd	MeshCurvatureMax	MeshCurvatureMean	MeshCurvatureInflection	MeshSinuosity	MeshVolume	NumOfNeighbors	RegionGrayVal	TimeFrames	AgeFrames	RelativeAge	xyFolder	DateTime	Folder	StageXposition	StageYposition	StageZposition	PhaseConfig	UUID	Fluo1Config	Fluo2Config	Fluo3Config
1	29	8.94176926531499	260	37.092050030538	12.6346153846154	1563.22692307692	5298254	20377.9	224.640237073809	116.182692503062	2	45701	175.773076923077	156.874146397475	236.866496874967	0	NaN	NaN	NaN	NaN	NaN	NaN	NaN	NaN	NaN	NaN	NaN	NaN	NaN	NaN	NaN	NaN	0	17837.2576923077	1	1	1	1	2019-05-15T19:02:31.420	NG_ecoli_LTEE_606_DM25	-0	-0	160.7	DIA_100X_EMPTY_1x1_100ms	d15048fc-8058-4e78-86ab-1ed293ba274c	EPI_100X_YFP_1x1_200ms_25sola	EPI_100X_RFP_1x1_200ms_25sola
2	24	9.45348632404778	228	41.341370368214	21.9298245614035	1472.10526315789	426204	1869.31578947368	224.640237073809	116.182692503062	2	52843	231.767543859649	156.874146397475	236.866496874967	0	NaN	NaN	NaN	NaN	NaN	237.868385527994	0.989807878447032	25.1425588668009	10.925044773385	9.15128199875387	2.63350404836097	0.00463484214472983	0.00207678056263494	1	1.00016322278437	1653.72477920423	0	17420.2236842105	1	1	1	1	2019-05-15T19:02:31.420	NG_ecoli_LTEE_606_DM25	-0	-0	160.7	DIA_100X_EMPTY_1x1_100ms	473125ee-ae89-4dfc-93be-9ccc4b47859e	EPI_100X_YFP_1x1_200ms_25sola	EPI_100X_RFP_1x1_200ms_25sola
3	32	12.7744874900596	409	49.0520280018485	24.9926650366748	971.523227383863	654921	1601.27383863081	224.640237073809	116.182692503062	3	112782	275.750611246944	156.874146397475	236.866496874967	0	NaN	NaN	NaN	NaN	NaN	350.679269629437	0.988549553209736	30.5716643705921	12.9257435499048	11.1348805853061	3.01607629136109	0.0088020084989175	0.00517575350711868	0	1.00152119656303	2977.00861985753	0	15027.2053789731	1	1	1	1	2019-05-15T19:02:31.420	NG_ecoli_LTEE_606_DM25	-0	-0	160.7	DIA_100X_EMPTY_1x1_100ms	3c6145e3-f6cb-4b10-bc96-a1853fec3fd2	EPI_100X_YFP_1x1_200ms_25sola	EPI_100X_RFP_1x1_200ms_25sola
4	33	9.85350261518349	325	46.90939060967	43.4584615384615	848.963076923077	4943655	15211.2461538462	224.640237073809	116.182692503062	2	58894	181.212307692308	156.874146397475	236.866496874967	0	NaN	NaN	NaN	NaN	NaN	323.875098438265	0.936997878009295	33.6102984358374	11.0768534414983	9.39821008775949	2.25418351415257	0.0154347612062061	0.00938480045513553	0	1.00655600158579	2331.59195489661	0	16925.3723076923	1	1	1	1	2019-05-15T19:02:31.420	NG_ecoli_LTEE_606_DM25	-0	-0	160.7	DIA_100X_EMPTY_1x1_100ms	731d4840-5c04-4016-9759-ec1dca0b24e6	EPI_100X_YFP_1x1_200ms_25sola	EPI_100X_RFP_1x1_200ms_25sola
5	31	9.93418288467408	308	48.5871614684861	58.1948051948052	694.451298701299	390684	1268.45454545455	224.640237073809	116.182692503062	3	66568	216.12987012987	156.874146397475	236.866496874967	0	NaN	NaN	NaN	NaN	NaN	309.449989509605	0.947859037202103	31.1680773419389	11.5675250493768	9.6799583552634	2.39586069588571	0.0130843907326244	0.00686371514863273	1	1.00318688957632	2293.75417488363	0	16335.0454545455	1	1	1	1	2019-05-15T19:02:31.420	NG_ecoli_LTEE_606_DM25	-0	-0	160.7	DIA_100X_EMPTY_1x1_100ms	079f5ad8-51d2-4d9f-a911-57ac6893c3d6	EPI_100X_YFP_1x1_200ms_25sola	EPI_100X_RFP_1x1_200ms_25sola
6	26	10.1525831282766	264	46.5185040908987	79.9924242424242	326.981060606061	307790	1165.87121212121	224.640237073809	116.182692503062	2	53099	201.132575757576	156.874146397475	236.866496874967	0	NaN	NaN	NaN	NaN	NaN	253.018803099417	0.98949791521472	25.4207864910954	11.6588842893555	9.70652737747066	2.69677968788509	0.00366203822308904	0.00178035486681215	1	1.00007298524477	1881.07725422494	0	16813.8371212121	1	1	1	1	2019-05-15T19:02:31.420	NG_ecoli_LTEE_606_DM25	-0	-0	160.7	DIA_100X_EMPTY_1x1_100ms	da8496fe-d827-460b-b486-b41c44f02e9b	EPI_100X_YFP_1x1_200ms_25sola	EPI_100X_RFP_1x1_200ms_25sola
7	24	10.0194832643941	241	29.884686440661	93.5767634854772	1236.52282157676	5084500	21097.510373444	224.640237073809	116.182692503062	1	48868	202.771784232365	156.874146397475	236.866496874967	0	NaN	NaN	NaN	NaN	NaN	243.231089511114	0.992114799563852	25.5043599366462	11.0546890392473	9.16079905546178	2.79601889472428	0.000702787264810394	0.000315655233809218	2	1.0000010018016	1681.0128139737	0	17310.6639004149	1	1	1	1	2019-05-15T19:02:31.420	NG_ecoli_LTEE_606_DM25	-0	-0	160.7	DIA_100X_EMPTY_1x1_100ms	e1f7dc8e-c2dc-49ee-87ae-934e201686c5	EPI_100X_YFP_1x1_200ms_25sola	EPI_100X_RFP_1x1_200ms_25sola
8	22	9.83501505917681	218	17.4009871929793	93.6559633027523	852.93119266055	277257	1271.82110091743	224.640237073809	116.182692503062	2	54201	248.628440366972	156.874146397475	236.866496874967	1	NaN	NaN	NaN	NaN	NaN	224.708878878491	0.998249419324925	23.0980091160338	11.5949407018532	9.36485294159856	2.95041346898176	0.00117983306392092	0.000534738273058379	1	1.00000332516112	1590.98598389119	0	16822.004587156	1	1	1	1	2019-05-15T19:02:31.420	NG_ecoli_LTEE_606_DM25	-0	-0	160.7	DIA_100X_EMPTY_1x1_100ms	f5033b58-7dd4-411e-a171-0b72708bf336	EPI_100X_YFP_1x1_200ms_25sola	EPI_100X_RFP_1x1_200ms_25sola
9	20	8.62177278436739	173	-14.0527117325367	104.901734104046	735.768786127168	376548	2176.57803468208	224.640237073809	116.182692503062	1	39476	228.184971098266	156.874146397475	236.866496874967	0	NaN	NaN	NaN	NaN	NaN	200.59859775046	0.999610916337848	21.4321370001532	11.2081321213264	8.90519164644362	3.06360736902444	0.0432024523057183	0.00314228811180531	0	1.00015041650166	1334.87899292797	1	17104.3294797688	1	1	1	1	2019-05-15T19:02:31.420	NG_ecoli_LTEE_606_DM25	-0	-0	160.7	DIA_100X_EMPTY_1x1_100ms	a6772e4c-b9ed-48b9-8ed3-49ebd3102858	EPI_100X_YFP_1x1_200ms_25sola	EPI_100X_RFP_1x1_200ms_25sola
10	31	10.6916902236233	332	48.4457488373351	119.623493975904	54.6295180722892	116851	351.960843373494	224.640237073809	116.182692503062	0	105584	318.024096385542	156.874146397475	236.866496874967	0	NaN	NaN	NaN	NaN	NaN	310.132138655369	0.968112219173028	31.1958613196016	11.3881473462878	9.69674297812509	2.43456929146555	0.00664720080111781	0.00309967856788223	1	1.00040763320875	2303.76741433227	0	17331.0240963855	1	1	1	1	2019-05-15T19:02:31.420	NG_ecoli_LTEE_606_DM25	-0	-0	160.7	DIA_100X_EMPTY_1x1_100ms	dca74570-15be-4588-a096-ccf53dd2323f	EPI_100X_YFP_1x1_200ms_25sola	EPI_100X_RFP_1x1_200ms_25sola
11	20	10.3790497100644	208	-2.95898576632376	116.4375	744.5	289931	1393.89903846154	224.640237073809	116.182692503062	1	63779	306.629807692308	156.874146397475	236.866496874967	1	NaN	NaN	NaN	NaN	NaN	206.668469977082	0.999739192196143	19.9466064132234	12.7777790173421	9.93239941179662	3.38467862123166	0.0219393008087512	0.0117321059151401	0	1.0037950281256	1545.49374131961	1	16948.3557692308	1	1	1	1	2019-05-15T19:02:31.420	NG_ecoli_LTEE_606_DM25	-0	-0	160.7	DIA_100X_EMPTY_1x1_100ms	24bc1457-8716-4748-bef2-d8eb7458b401	EPI_100X_YFP_1x1_200ms_25sola	EPI_100X_RFP_1x1_200ms_25sola
12	32	10.0001169973053	320	49.1336999217825	130.74375	374.69375	862057	2693.928125	224.640237073809	116.182692503062	2	132585	414.328125	156.874146397475	236.866496874967	3	NaN	NaN	NaN	NaN	NaN	325.506862955745	0.922400487422914	32.5805171849462	12.7714104402145	9.74992261724251	2.53143131070619	0.0151524399227171	0.00624490007772881	1	1.00071734144269	2432.4851243237	1	17506.265625	1	1	1	1	2019-05-15T19:02:31.420	NG_ecoli_LTEE_606_DM25	-0	-0	160.7	DIA_100X_EMPTY_1x1_100ms	2613f141-9639-4e04-8d19-3866071ef00c	EPI_100X_YFP_1x1_200ms_25sola	EPI_100X_RFP_1x1_200ms_25sola
13	26	10.6745121340972	278	46.6839693067428	134.097122302158	609.946043165468	217691	783.061151079137	224.640237073809	116.182692503062	2	77311	278.097122302158	156.874146397475	236.866496874967	0	NaN	NaN	NaN	NaN	NaN	261.979819506829	0.990342910430125	25.7059225937514	11.7401881333516	9.88328538386143	2.83510685398726	0.00619664595499476	0.0028175898998183	1	1.00021177677284	1972.08554024929	0	16297.0539568345	1	1	1	1	2019-05-15T19:02:31.420	NG_ecoli_LTEE_606_DM25	-0	-0	160.7	DIA_100X_EMPTY_1x1_100ms	89388da3-b715-4b71-ac24-6a29b7c6e7df	EPI_100X_YFP_1x1_200ms_25sola	EPI_100X_RFP_1x1_200ms_25sola
14	24	9.19787654990159	221	27.5135735508719	131.013574660633	354.93665158371	353463	1599.38009049774	224.640237073809	116.182692503062	1	68113	308.203619909502	156.874146397475	236.866496874967	0	NaN	NaN	NaN	NaN	NaN	237.416862464473	0.985202650350234	24.6095380029534	11.3790864050365	9.3542809396383	2.67164917602958	0.0215360882061992	0.0121275228554675	0	1.00597337976694	1691.27473096199	1	16609.1357466063	1	1	1	1	2019-05-15T19:02:31.420	NG_ecoli_LTEE_606_DM25	-0	-0	160.7	DIA_100X_EMPTY_1x1_100ms	56b00ca7-9bf5-4e18-85a4-ab108ebe4bed	EPI_100X_YFP_1x1_200ms_25sola	EPI_100X_RFP_1x1_200ms_25sola
15	32	10.5277531565391	337	48.6538769379939	140.183976261128	1443.72997032641	749854	2225.08605341246	224.640237073809	116.182692503062	3	82328	244.296735905044	156.874146397475	236.866496874967	0	NaN	NaN	NaN	NaN	NaN	314.628912789014	0.977266170304538	32.2938239179297	11.0059311877312	9.52550854282749	2.33437689730052	0.00573966437687607	0.00231987252131637	2	1.00044577662971	2301.36601809121	0	16883.1988130564	1	1	1	1	2019-05-15T19:02:31.420	NG_ecoli_LTEE_606_DM25	-0	-0	160.7	DIA_100X_EMPTY_1x1_100ms	545cba87-2d79-4f66-aa52-35326be1250e	EPI_100X_YFP_1x1_200ms_25sola	EPI_100X_RFP_1x1_200ms_25sola
16	23	8.77814920311404	202	40.8395680031806	147.346534653465	1812.08910891089	376293	1862.83663366337	224.640237073809	116.182692503062	2	56838	281.376237623762	156.874146397475	236.866496874967	0	NaN	NaN	NaN	NaN	NaN	224.121730626305	0.988539422710001	23.8738538700736	10.9251540845851	9.00949264716744	2.69465439527726	0.0130630299876501	0.00712025362587532	0	1.0020319353821	1521.99449982058	1	17507.2128712871	1	1	1	1	2019-05-15T19:02:31.420	NG_ecoli_LTEE_606_DM25	-0	-0	160.7	DIA_100X_EMPTY_1x1_100ms	193335ae-4c98-40a6-bf74-aa18ff88766a	EPI_100X_YFP_1x1_200ms_25sola	EPI_100X_RFP_1x1_200ms_25sola
17	26	9.8005143407907	255	44.7880993605298	151.894117647059	1631.70196078431	467199	1832.15294117647	224.640237073809	116.182692503062	2	55323	216.952941176471	156.874146397475	236.866496874967	0	NaN	NaN	NaN	NaN	NaN	255.462994382921	0.982663412081519	26.6695818265233	11.0260292395648	9.29778668576497	2.56647094225962	0.00687942069623877	0.00318774330713967	1	1.00051792377454	1810.77814342673	0	17287.3529411765	1	1	1	1	2019-05-15T19:02:31.420	NG_ecoli_LTEE_606_DM25	-0	-0	160.7	DIA_100X_EMPTY_1x1_100ms	d73da758-2cf2-4452-bec9-47b2174f6bb9	EPI_100X_YFP_1x1_200ms_25sola	EPI_100X_RFP_1x1_200ms_25sola
18	34	9.89083722129067	340	25.8221368612214	175.170588235294	1815.62058823529	756563	2225.18529411765	224.640237073809	116.182692503062	2	95083	279.655882352941	156.874146397475	236.866496874967	0	NaN	NaN	NaN	NaN	NaN	352.669549298744	0.933030359859147	37.0438946899866	10.8721838941121	9.31997481056686	2.11024376572437	0.0317934508565956	0.013128452018782	1	1.01364228941406	2527.17897287279	1	17088.0382352941	1	1	1	1	2019-05-15T19:02:31.420	NG_ecoli_LTEE_606_DM25	-0	-0	160.7	DIA_100X_EMPTY_1x1_100ms	a1d74bc0-963d-4b06-8389-60ef4266d083	EPI_100X_YFP_1x1_200ms_25sola	EPI_100X_RFP_1x1_200ms_25sola
19	20	10.246143587891	205	-32.5456427629736	202.190243902439	1635.83414634146	405088	1976.03902439024	224.640237073809	116.182692503062	1	49079	239.409756097561	156.874146397475	236.866496874967	0	NaN	NaN	NaN	NaN	NaN	201.673325798536	0.999882560729829	19.7190728222065	12.5848579675649	9.83899990120666	3.34720643853623	0.00581921794458597	0.00302016431311999	0	1.00024762118322	1499.26459272977	0	17023.4341463415	1	1	1	1	2019-05-15T19:02:31.420	NG_ecoli_LTEE_606_DM25	-0	-0	160.7	DIA_100X_EMPTY_1x1_100ms	d648d6c3-c76b-43ce-97d7-3594eaee43af	EPI_100X_YFP_1x1_200ms_25sola	EPI_100X_RFP_1x1_200ms_25sola
20	50	10.1020923025496	505	48.9778392351011	215.354455445545	1765.74653465347	757773	1500.54059405941	224.640237073809	116.182692503062	5	167662	332.00396039604	156.874146397475	236.866496874967	0	NaN	NaN	NaN	NaN	NaN	485.223861161023	0.916321717763826	50.3075401818762	11.2162463659717	9.51010241434561	1.79956722382745	0.0114027125788235	0.00345212841919605	2	1.00230121001975	3573.49642433825	0	16959.2356435644	1	1	1	1	2019-05-15T19:02:31.420	NG_ecoli_LTEE_606_DM25	-0	-0	160.7	DIA_100X_EMPTY_1x1_100ms	8050230d-38be-4bcb-be29-c22eaee203f0	EPI_100X_YFP_1x1_200ms_25sola	EPI_100X_RFP_1x1_200ms_25sola
21	42	9.67997150440789	408	49.2438826933051	211.294117647059	976.156862745098	670273	1642.82598039216	224.640237073809	116.182692503062	3	110607	271.095588235294	156.874146397475	236.866496874967	0	NaN	NaN	NaN	NaN	NaN	405.874694160069	0.924006289009712	43.0137810080578	10.8591569063085	9.23930812817175	1.97922250783862	0.0140244061471451	0.00573235048683521	1	1.00420000426812	2883.87480575522	0	16927.362745098	1	1	1	1	2019-05-15T19:02:31.420	NG_ecoli_LTEE_606_DM25	-0	-0	160.7	DIA_100X_EMPTY_1x1_100ms	72d6af43-f811-48fd-a309-d4662ac92c0c	EPI_100X_YFP_1x1_200ms_25sola	EPI_100X_RFP_1x1_200ms_25sola
22	28	9.22773103521735	259	44.0686582297794	228.258687258687	929.447876447876	2736265	10564.7297297297	224.640237073809	116.182692503062	2	50709	195.787644787645	156.874146397475	236.866496874967	0	NaN	NaN	NaN	NaN	NaN	269.701209195314	0.990937614803227	28.7251190290423	10.9055796101952	9.14555409871486	2.43018194020582	0.00668410992774601	0.00220186289480125	1	1.00019659279469	1886.99941038395	1	17381.38996139	1	1	1	1	2019-05-15T19:02:31.420	NG_ecoli_LTEE_606_DM25	-0	-0	160.7	DIA_100X_EMPTY_1x1_100ms	00cde025-1816-4e17-a5da-fbe04210337a	EPI_100X_YFP_1x1_200ms_25sola	EPI_100X_RFP_1x1_200ms_25sola
23	32	11.3231200862955	363	47.8472232564639	243.206611570248	409.906336088154	777212	2141.07988980716	224.640237073809	116.182692503062	2	110312	303.889807162534	156.874146397475	236.866496874967	0	NaN	NaN	NaN	NaN	NaN	324.304233105164	0.97617546304141	32.0476793872156	11.3873041578676	9.83606513782575	2.54191449786541	0.00713919930088315	0.00428544983313756	1	1.00033639526253	2435.16986516076	0	16270.2561983471	1	1	1	1	2019-05-15T19:02:31.420	NG_ecoli_LTEE_606_DM25	-0	-0	160.7	DIA_100X_EMPTY_1x1_100ms	261cc2b6-e7bb-4e7f-9c1e-286cf1bc304e	EPI_100X_YFP_1x1_200ms_25sola	EPI_100X_RFP_1x1_200ms_25sola
24	43	9.4683818516839	408	49.2645900514184	253.06862745098	950.460784313726	574226	1407.41666666667	224.640237073809	116.182692503062	2	92959	227.84068627451	156.874146397475	236.866496874967	0	NaN	NaN	NaN	NaN	NaN	414.774968751369	0.920438475411176	43.640504344472	10.892495490858	9.17263584291478	2.24585206673959	0.0287687765360191	0.00826455055598785	2	1.00426041750519	2883.81865411295	1	17162.5269607843	1	1	1	1	2019-05-15T19:02:31.420	NG_ecoli_LTEE_606_DM25	-0	-0	160.7	DIA_100X_EMPTY_1x1_100ms	b56b4176-e110-4c20-959d-9791be1f133d	EPI_100X_YFP_1x1_200ms_25sola	EPI_100X_RFP_1x1_200ms_25sola
25	40	10.0397492916503	402	49.5241487628648	276.064676616915	726.798507462687	424982	1057.16915422886	224.640237073809	116.182692503062	3	103380	257.164179104478	156.874146397475	236.866496874967	0	NaN	NaN	NaN	NaN	NaN	385.084896777865	0.945650136604336	40.3393602875605	10.5844830745411	9.38958708859703	1.98005172208559	0.0116108951417383	0.00681259839355714	0	1.00467969836606	2793.26331026037	0	16756.3333333333	1	1	1	1	2019-05-15T19:02:31.420	NG_ecoli_LTEE_606_DM25	-0	-0	160.7	DIA_100X_EMPTY_1x1_100ms	dec1fbe7-f286-471c-a074-b5ea33f62604	EPI_100X_YFP_1x1_200ms_25sola	EPI_100X_RFP_1x1_200ms_25sola
26	46	9.84909400283729	453	48.3078492786976	303.483443708609	930.280353200883	524419	1157.65783664459	224.640237073809	116.182692503062	3	119330	263.421633554084	156.874146397475	236.866496874967	0	NaN	NaN	NaN	NaN	NaN	436.951749210884	0.92198858154684	46.0021048336043	11.0169113037646	9.29884002677999	2.19816942193768	0.00907058400212524	0.00455645567554495	1	1.00071175632679	3124.10151483593	0	16799.7792494481	1	1	1	1	2019-05-15T19:02:31.420	NG_ecoli_LTEE_606_DM25	-0	-0	160.7	DIA_100X_EMPTY_1x1_100ms	042a4e9d-e4df-4af8-be36-9439bf805cef	EPI_100X_YFP_1x1_200ms_25sola	EPI_100X_RFP_1x1_200ms_25sola
27	25	10.4263821486378	264	31.6521115977351	359.617424242424	610.018939393939	386513	1464.06439393939	224.640237073809	116.182692503062	2	65910	249.659090909091	156.874146397475	236.866496874967	1	NaN	NaN	NaN	NaN	NaN	254.237729833034	0.98109160126493	25.6300734738316	11.5198191484114	9.59452403252347	2.73174556073327	0.00486558915191425	0.00203229787738595	1	1.00016588954384	1853.04771614821	0	17286.178030303	1	1	1	1	2019-05-15T19:02:31.420	NG_ecoli_LTEE_606_DM25	-0	-0	160.7	DIA_100X_EMPTY_1x1_100ms	06f4d1eb-fd29-49c4-9e7f-42d1753d5583	EPI_100X_YFP_1x1_200ms_25sola	EPI_100X_RFP_1x1_200ms_25sola
28	19	11.8294268591748	225	-45.4835832949267	393.64	200	246659	1096.26222222222	224.640237073809	116.182692503062	1	53793	239.08	156.874146397475	236.866496874967	0	NaN	NaN	NaN	NaN	NaN	213.883569765496	0.99979879696145	18.2340995194162	14.582530256492	11.0398005371012	4.03258736489274	0.0325141603815888	0.0170628704919499	0	1.0069289464682	1745.40676839537	1	16264.0044444444	1	1	1	1	2019-05-15T19:02:31.420	NG_ecoli_LTEE_606_DM25	-0	-0	160.7	DIA_100X_EMPTY_1x1_100ms	9dfa4e55-44f9-42f4-ae4f-26bb215775a6	EPI_100X_YFP_1x1_200ms_25sola	EPI_100X_RFP_1x1_200ms_25sola
29	27	10.3384378374523	280	38.918692785092	407.328571428571	185.139285714286	935354	3340.55	224.640237073809	116.182692503062	2	64880	231.714285714286	156.874146397475	236.866496874967	0	NaN	NaN	NaN	NaN	NaN	276.640337952429	0.982832832793299	27.4748942184257	11.4907253278964	9.74847742992552	2.73686703671849	0.0170368938784028	0.00970372802455716	1	1.00480810943875	2050.68753426612	1	16274.7178571429	1	1	1	1	2019-05-15T19:02:31.420	NG_ecoli_LTEE_606_DM25	-0	-0	160.7	DIA_100X_EMPTY_1x1_100ms	5d8278f1-bf0f-4f7f-8790-213aca328d98	EPI_100X_YFP_1x1_200ms_25sola	EPI_100X_RFP_1x1_200ms_25sola
30	24	9.99335834363561	241	41.8886781870727	420.419087136929	917.551867219917	1078500	4475.10373443983	224.640237073809	116.182692503062	2	43238	179.410788381743	156.874146397475	236.866496874967	0	NaN	NaN	NaN	NaN	NaN	240.941722197041	0.992792875479054	24.8973985978197	11.0776983746005	9.42897076137517	2.64224564058915	0.00607331965384479	0.00280736271377075	1	1.00034888102609	1738.49093968857	0	16854.153526971	1	1	1	1	2019-05-15T19:02:31.420	NG_ecoli_LTEE_606_DM25	-0	-0	160.7	DIA_100X_EMPTY_1x1_100ms	6f930b3d-c8a6-4fcc-9ca7-b076bd78d7ea	EPI_100X_YFP_1x1_200ms_25sola	EPI_100X_RFP_1x1_200ms_25sola
31	34	9.6074538754868	328	44.2086489558882	433.362804878049	288.329268292683	497340	1516.28048780488	224.640237073809	116.182692503062	2	84508	257.646341463415	156.874146397475	236.866496874967	0	NaN	NaN	NaN	NaN	NaN	337.43535689377	0.950964665877516	34.9449401741976	11.0500303931896	9.28603151514041	2.49494098153384	0.020877964821079	0.00970534304438147	0	1.00655549643363	2366.65247179379	1	16959.0823170732	1	1	1	1	2019-05-15T19:02:31.420	NG_ecoli_LTEE_606_DM25	-0	-0	160.7	DIA_100X_EMPTY_1x1_100ms	51dc4ecd-ce62-4a37-8b67-2fee2f648cb5	EPI_100X_YFP_1x1_200ms_25sola	EPI_100X_RFP_1x1_200ms_25sola
32	22	9.68221675289601	213	12.4678132684983	432.976525821596	307.06103286385	244442	1147.61502347418	224.640237073809	116.182692503062	2	51043	239.638497652582	156.874146397475	236.866496874967	0	NaN	NaN	NaN	NaN	NaN	216.436546868629	0.998278785932258	21.4180865407389	12.2825730164793	9.5242019809578	3.33840968017642	0.0231708104730743	0.011603455663615	0	1.00395221863489	1525.9058721564	1	17394.455399061	1	1	1	1	2019-05-15T19:02:31.420	NG_ecoli_LTEE_606_DM25	-0	-0	160.7	DIA_100X_EMPTY_1x1_100ms	7bb07731-8bd7-4011-8e36-d956f9624913	EPI_100X_YFP_1x1_200ms_25sola	EPI_100X_RFP_1x1_200ms_25sola
33	36	9.93946240626174	358	49.385066201538	459.31843575419	404.167597765363	4677510	13065.6703910615	224.640237073809	116.182692503062	3	72142	201.513966480447	156.874146397475	236.866496874967	0	NaN	NaN	NaN	NaN	NaN	348.775790598871	0.938631533521246	36.0465504830112	11.1430166317375	9.43032641902001	2.27012086102603	0.0131812279844067	0.0067306406627925	0	1.00412374732976	2517.71775874985	0	16913.1424581006	1	1	1	1	2019-05-15T19:02:31.420	NG_ecoli_LTEE_606_DM25	-0	-0	160.7	DIA_100X_EMPTY_1x1_100ms	290ce7db-ec3d-41ff-b9c7-ac69afcd43a3	EPI_100X_YFP_1x1_200ms_25sola	EPI_100X_RFP_1x1_200ms_25sola
34	28	9.69020988101463	272	45.381902713312	464.264705882353	352.808823529412	344535	1266.67279411765	224.640237073809	116.182692503062	3	58777	216.091911764706	156.874146397475	236.866496874967	0	NaN	NaN	NaN	NaN	NaN	274.309693545357	0.97625509845801	28.8749596733875	11.0533492218139	9.15547331817965	2.5458572574232	0.0100381362348144	0.00459320342507969	1	1.00112152268436	1900.95952641444	0	16993.3345588235	1	1	1	1	2019-05-15T19:02:31.420	NG_ecoli_LTEE_606_DM25	-0	-0	160.7	DIA_100X_EMPTY_1x1_100ms	322a9d58-cb08-4688-85d8-977f21086e69	EPI_100X_YFP_1x1_200ms_25sola	EPI_100X_RFP_1x1_200ms_25sola
35	20	12.149041178818	244	-22.6122730214129	474.881147540984	1651.08606557377	333901	1368.44672131148	224.640237073809	116.182692503062	1	49367	202.323770491803	156.874146397475	236.866496874967	0	NaN	NaN	NaN	NaN	NaN	217.667234225302	0.999752790443575	19.7897945339213	13.3436864504759	10.4143631564316	3.70760476766314	0.00810436571059001	0.00389413018547241	1	1.00041887512077	1685.76332845497	0	16247.1967213115	1	1	1	1	2019-05-15T19:02:31.420	NG_ecoli_LTEE_606_DM25	-0	-0	160.7	DIA_100X_EMPTY_1x1_100ms	f78b7896-6443-4857-a13d-af3d5a365753	EPI_100X_YFP_1x1_200ms_25sola	EPI_100X_RFP_1x1_200ms_25sola
36	30	10.3988688567278	313	48.7742985846641	481.686900958466	1977.32268370607	866830	2769.4249201278	224.640237073809	116.182692503062	2	119498	381.782747603834	156.874146397475	236.866496874967	3	NaN	NaN	NaN	NaN	NaN	301.813254288602	0.977198032641464	30.4694665675443	11.2099702488859	9.59869644096962	2.56607842171018	0.00987809685808346	0.00488136686449626	1	1.00163265839538	2204.85100567409	0	16877.7827476038	1	1	1	1	2019-05-15T19:02:31.420	NG_ecoli_LTEE_606_DM25	-0	-0	160.7	DIA_100X_EMPTY_1x1_100ms	80ac250b-57b3-47c9-82a5-82753a3be568	EPI_100X_YFP_1x1_200ms_25sola	EPI_100X_RFP_1x1_200ms_25sola
37	28	9.6216638339171	270	45.957972069178	481.766666666667	445.862962962963	4581536	16968.6518518519	224.640237073809	116.182692503062	1	48793	180.714814814815	156.874146397475	236.866496874967	0	NaN	NaN	NaN	NaN	NaN	271.256281117726	0.961673264773477	28.3346399107464	11.230473400168	9.22863452028433	2.63339935891405	0.0235711583737185	0.0114492379366366	0	1.00745953139548	1895.3196850662	0	17649.3333333333	1	1	1	1	2019-05-15T19:02:31.420	NG_ecoli_LTEE_606_DM25	-0	-0	160.7	DIA_100X_EMPTY_1x1_100ms	fc5f76a1-ad40-457f-8da5-c99232af3997	EPI_100X_YFP_1x1_200ms_25sola	EPI_100X_RFP_1x1_200ms_25sola
38	32	10.7035738693085	343	46.7435201085062	500.268221574344	15.5597667638484	450000	1311.95335276968	224.640237073809	116.182692503062	2	97816	285.177842565598	156.874146397475	236.866496874967	0	NaN	NaN	NaN	NaN	NaN	335.585364659816	0.976162448040028	33.435622563498	11.4781556795323	9.84938945203207	2.39376645948562	0.00763227992885851	0.00320782501616041	2	1.00086836216857	2547.52183847117	0	16654.8075801749	1	1	1	1	2019-05-15T19:02:31.420	NG_ecoli_LTEE_606_DM25	-0	-0	160.7	DIA_100X_EMPTY_1x1_100ms	54d4fe1c-c30b-4f79-9752-8c42f3b273fb	EPI_100X_YFP_1x1_200ms_25sola	EPI_100X_RFP_1x1_200ms_25sola
39	27	9.66910197130794	261	48.0993824536697	506.352490421456	759.068965517241	193150	740.038314176245	224.640237073809	116.182692503062	2	66279	253.942528735632	156.874146397475	236.866496874967	0	NaN	NaN	NaN	NaN	NaN	259.491302172253	0.983878488293024	27.1219061464941	10.912955947473	9.27430764495838	2.52393937716958	0.00425759191023092	0.00184569868767411	2	1.00017930884637	1832.20087563637	0	16944.3026819923	1	1	1	1	2019-05-15T19:02:31.420	NG_ecoli_LTEE_606_DM25	-0	-0	160.7	DIA_100X_EMPTY_1x1_100ms	19e95edf-ae9e-4300-9e17-2877c6f4fea4	EPI_100X_YFP_1x1_200ms_25sola	EPI_100X_RFP_1x1_200ms_25sola
40	21	9.56323606753307	201	29.2472372495245	507.716417910448	1512.03980099502	321451	1599.25870646766	224.640237073809	116.182692503062	2	45920	228.457711442786	156.874146397475	236.866496874967	0	NaN	NaN	NaN	NaN	NaN	204.478114356282	0.999635498345564	20.7952576774862	11.6857199860725	9.29019540465536	3.26671655139627	0.00141162652189023	0.000786745230864238	0	1.00001761882905	1409.62594665409	0	16980.1393034826	1	1	1	1	2019-05-15T19:02:31.420	NG_ecoli_LTEE_606_DM25	-0	-0	160.7	DIA_100X_EMPTY_1x1_100ms	7b88daf8-cec7-4544-9032-eb38081ff8ea	EPI_100X_YFP_1x1_200ms_25sola	EPI_100X_RFP_1x1_200ms_25sola
41	24	9.777773249554	235	41.0310943633453	512.770212765957	879.314893617021	178743	760.608510638298	224.640237073809	116.182692503062	3	47524	202.229787234043	156.874146397475	236.866496874967	0	NaN	NaN	NaN	NaN	NaN	240.37924657892	0.987082559074422	25.18970538322	11.0276918624846	9.24982382312007	2.62833383154494	0.00896896263631869	0.00492611420032887	0	1.00106102039933	1692.69959956626	0	17157.9531914894	1	1	1	1	2019-05-15T19:02:31.420	NG_ecoli_LTEE_606_DM25	-0	-0	160.7	DIA_100X_EMPTY_1x1_100ms	351ecd76-98dc-4e25-b8f7-9d4861fff39f	EPI_100X_YFP_1x1_200ms_25sola	EPI_100X_RFP_1x1_200ms_25sola
42	30	10.2245164348184	307	48.8240826340989	517.14657980456	1351.24755700326	798257	2600.18566775244	224.640237073809	116.182692503062	2	80238	261.361563517915	156.874146397475	236.866496874967	0	NaN	NaN	NaN	NaN	NaN	293.117041211206	0.96772073156954	29.9359810171219	11.0201076112192	9.59221730176313	2.33225078535929	0.0117810871942551	0.00522699166504505	1	1.00180293848427	2163.32312893778	0	16798.8045602606	1	1	1	1	2019-05-15T19:02:31.420	NG_ecoli_LTEE_606_DM25	-0	-0	160.7	DIA_100X_EMPTY_1x1_100ms	218cad9e-024f-4fd3-97c4-2604fe3c522e	EPI_100X_YFP_1x1_200ms_25sola	EPI_100X_RFP_1x1_200ms_25sola
43	28	9.66377142866703	271	48.2531724885747	521.321033210332	931.520295202952	228019	841.39852398524	224.640237073809	116.182692503062	2	64767	238.992619926199	156.874146397475	236.866496874967	0	NaN	NaN	NaN	NaN	NaN	269.438299787842	0.974303696852398	28.1264625060545	11.0132579924384	9.28634163174254	2.50357989870732	0.00458236106150081	0.00190756566594676	1	1.00021542303504	1904.99705555057	0	16988.4575645756	1	1	1	1	2019-05-15T19:02:31.420	NG_ecoli_LTEE_606_DM25	-0	-0	160.7	DIA_100X_EMPTY_1x1_100ms	84dec21a-8298-423b-ae5d-a6dc2f389f86	EPI_100X_YFP_1x1_200ms_25sola	EPI_100X_RFP_1x1_200ms_25sola
44	24	10.3551509030352	249	43.7502441036132	532.618473895582	358.056224899598	435185	1747.73092369478	224.640237073809	116.182692503062	3	56841	228.277108433735	156.874146397475	236.866496874967	0	NaN	NaN	NaN	NaN	NaN	243.322574655369	0.990625834504692	24.6093088541427	11.5769351847093	9.53611888014316	2.78105380682516	0.00356854260279183	0.00202046389144808	0	1.00016853303858	1757.65086063628	0	17085.3855421687	1	1	1	1	2019-05-15T19:02:31.420	NG_ecoli_LTEE_606_DM25	-0	-0	160.7	DIA_100X_EMPTY_1x1_100ms	1767c244-0f40-491b-b6de-351011f1fe99	EPI_100X_YFP_1x1_200ms_25sola	EPI_100X_RFP_1x1_200ms_25sola
45	29	10.0344185332477	291	48.0710833124483	579.474226804124	112.340206185567	351911	1209.31615120275	224.640237073809	116.182692503062	2	91443	314.237113402062	156.874146397475	236.866496874967	3	NaN	NaN	NaN	NaN	NaN	282.033329205809	0.983616053903523	29.0079433730381	11.1515954403638	9.41754325676765	2.5555294088514	0.00344348154993735	0.00125152154772789	2	1.00003569969135	2020.60799804218	0	17077.1202749141	1	1	1	1	2019-05-15T19:02:31.420	NG_ecoli_LTEE_606_DM25	-0	-0	160.7	DIA_100X_EMPTY_1x1_100ms	9bf39fff-e8c8-4349-88af-e8d845340de8	EPI_100X_YFP_1x1_200ms_25sola	EPI_100X_RFP_1x1_200ms_25sola
46	23	9.98727775096617	230	39.0186814353112	578.504347826087	413.560869565217	491877	2138.59565217391	224.640237073809	116.182692503062	2	66523	289.230434782609	156.874146397475	236.866496874967	2	NaN	NaN	NaN	NaN	NaN	228.365454451536	0.994811152136288	23.5702811004751	11.435594723332	9.14276459759183	3.09002156449168	0.00780382418356181	0.00405996786616787	1	1.00061957402202	1547.42539291554	0	17198.7826086957	1	1	1	1	2019-05-15T19:02:31.420	NG_ecoli_LTEE_606_DM25	-0	-0	160.7	DIA_100X_EMPTY_1x1_100ms	6f9231b7-fabc-4ab2-8ddc-9a0a4810d583	EPI_100X_YFP_1x1_200ms_25sola	EPI_100X_RFP_1x1_200ms_25sola
47	39	10.4194443234742	407	48.941448536403	661.287469287469	1459.44226044226	689225	1693.42751842752	224.640237073809	116.182692503062	4	97594	239.788697788698	156.874146397475	236.866496874967	0	NaN	NaN	NaN	NaN	NaN	390.209708593253	0.941334545728707	40.1424679828647	11.1842947292767	9.52382284816696	2.12029815429353	0.00576062172622192	0.00343458250330133	1	1.00034967512629	2859.67427179268	0	16576.4103194103	1	1	1	1	2019-05-15T19:02:31.420	NG_ecoli_LTEE_606_DM25	-0	-0	160.7	DIA_100X_EMPTY_1x1_100ms	4b444123-4bf2-4a76-be57-45fbae3f96c8	EPI_100X_YFP_1x1_200ms_25sola	EPI_100X_RFP_1x1_200ms_25sola
48	40	9.44547583360298	378	47.0082803042979	653.169312169312	763.761904761905	857063	2267.36243386243	224.640237073809	116.182692503062	2	94441	249.843915343915	156.874146397475	236.866496874967	0	NaN	NaN	NaN	NaN	NaN	397.994942006245	0.903117122627009	41.3581915521425	11.0632627746275	9.39566598974992	2.14789489065164	0.0242475643073804	0.0103542171069966	1	1.01255109851741	2867.52069331417	1	16877.7380952381	1	1	1	1	2019-05-15T19:02:31.420	NG_ecoli_LTEE_606_DM25	-0	-0	160.7	DIA_100X_EMPTY_1x1_100ms	ab5d15a7-334a-48cf-a5d3-752267f3589b	EPI_100X_YFP_1x1_200ms_25sola	EPI_100X_RFP_1x1_200ms_25sola
49	26	8.96119117438927	233	42.5838037079711	665.24034334764	771.390557939914	317958	1364.62660944206	224.640237073809	116.182692503062	1	55553	238.424892703863	156.874146397475	236.866496874967	0	NaN	NaN	NaN	NaN	NaN	257.60121219451	0.963366939164398	26.0638406778439	12.1215365270939	9.59172878884699	2.66818857904003	0.015463714285982	0.00547154621224375	1	1.00103442703886	1883.31113569234	1	17171.9184549356	1	1	1	1	2019-05-15T19:02:31.420	NG_ecoli_LTEE_606_DM25	-0	-0	160.7	DIA_100X_EMPTY_1x1_100ms	b437a81b-1dfa-44b5-8d72-947ecf9fff5c	EPI_100X_YFP_1x1_200ms_25sola	EPI_100X_RFP_1x1_200ms_25sola
50	30	10.1745590214441	306	43.6038245156488	698.107843137255	733.640522875817	329802	1077.78431372549	224.640237073809	116.182692503062	2	64448	210.614379084967	156.874146397475	236.866496874967	0	NaN	NaN	NaN	NaN	NaN	301.528601636506	0.969707233989033	31.1277926420744	11.335307030833	9.42537496383711	2.4385698739667	0.00474109909316944	0.00198632853825345	0	1.00023125569254	2171.87826473211	0	16942.137254902	1	1	1	1	2019-05-15T19:02:31.420	NG_ecoli_LTEE_606_DM25	-0	-0	160.7	DIA_100X_EMPTY_1x1_100ms	b08f8324-dd4a-4fc8-ac2b-61a156374d2d	EPI_100X_YFP_1x1_200ms_25sola	EPI_100X_RFP_1x1_200ms_25sola
51	20	9.75047027393378	195	-13.0157898877748	706.938461538462	1888.92820512821	45341	232.517948717949	224.640237073809	116.182692503062	0	4664086	23918.3897435897	156.874146397475	236.866496874967	2	NaN	NaN	NaN	NaN	NaN	189.200679183096	0.999891308698506	19.584525466883	11.8097780443523	9.21745519770529	3.23243446860879	0.00127487260520786	0.00066740154126617	0	1.00001114807136	1306.84778205707	1	18161.2871794872	1	1	1	1	2019-05-15T19:02:31.420	NG_ecoli_LTEE_606_DM25	-0	-0	160.7	DIA_100X_EMPTY_1x1_100ms	2a68eef3-d2c3-4285-9f23-465be2218467	EPI_100X_YFP_1x1_200ms_25sola	EPI_100X_RFP_1x1_200ms_25sola
52	20	9.35803265122687	188	14.8892029143693	726.606382978723	1894.63829787234	43578	231.797872340426	224.640237073809	116.182692503062	0	3507130	18654.9468085106	156.874146397475	236.866496874967	2	NaN	NaN	NaN	NaN	NaN	187.516550560536	0.999827067443108	19.4185052380727	11.9420065855751	9.34670003308686	3.11302113978664	0.00272268627191133	0.00120465161158431	1	1.00003279367727	1332.36215346108	1	18714.6755319149	1	1	1	1	2019-05-15T19:02:31.420	NG_ecoli_LTEE_606_DM25	-0	-0	160.7	DIA_100X_EMPTY_1x1_100ms	7d2ce2bc-2a12-4309-9562-339207c2f510	EPI_100X_YFP_1x1_200ms_25sola	EPI_100X_RFP_1x1_200ms_25sola
53	26	8.83953991079424	230	47.2887998028815	737.717391304348	1256.25652173913	4730665	20568.1086956522	224.640237073809	116.182692503062	1	47754	207.626086956522	156.874146397475	236.866496874967	0	NaN	NaN	NaN	NaN	NaN	249.910334687212	0.976946346919705	26.3591064095386	11.071851321244	9.08865048984816	2.73533305362286	0.0770212355759452	0.00378507390335376	1	1.00006871490529	1710.09158529264	1	17338.8608695652	1	1	1	1	2019-05-15T19:02:31.420	NG_ecoli_LTEE_606_DM25	-0	-0	160.7	DIA_100X_EMPTY_1x1_100ms	96702035-8c77-47d7-b3c2-fd8fef911162	EPI_100X_YFP_1x1_200ms_25sola	EPI_100X_RFP_1x1_200ms_25sola
54	27	10.3291559584742	279	46.8133683992434	742.437275985663	248.272401433692	529336	1897.26164874552	224.640237073809	116.182692503062	2	47304	169.548387096774	156.874146397475	236.866496874967	0	NaN	NaN	NaN	NaN	NaN	267.435441139714	0.984330936438783	26.6835706820344	11.5961216450749	9.73045982415225	2.65728203267034	0.00661898697883119	0.00324931990272275	1	1.00018616253785	1984.26902797056	0	16856.2580645161	1	1	1	1	2019-05-15T19:02:31.420	NG_ecoli_LTEE_606_DM25	-0	-0	160.7	DIA_100X_EMPTY_1x1_100ms	2f39ba30-3d8e-40ba-92b1-c11cc1d88af6	EPI_100X_YFP_1x1_200ms_25sola	EPI_100X_RFP_1x1_200ms_25sola
55	18	10.1618018678761	183	-46.2448409110996	742.016393442623	1270.84153005464	2297042	12552.1420765027	224.640237073809	116.182692503062	1	34275	187.295081967213	156.874146397475	236.866496874967	0	NaN	NaN	NaN	NaN	NaN	188.801799905419	0.999866996335245	17.5365285779536	13.7320213763386	10.3009163664402	3.74825184097986	0.0167820345671791	0.0090081022557731	0	1.00171632156104	1461.45427143888	1	16413.4426229508	1	1	1	1	2019-05-15T19:02:31.420	NG_ecoli_LTEE_606_DM25	-0	-0	160.7	DIA_100X_EMPTY_1x1_100ms	7deec054-bbd9-4c9c-995f-043162d7d3a3	EPI_100X_YFP_1x1_200ms_25sola	EPI_100X_RFP_1x1_200ms_25sola
56	34	10.1257729758965	345	49.180317685938	755.652173913043	2006.54492753623	819891	2376.49565217391	224.640237073809	116.182692503062	2	88784	257.344927536232	156.874146397475	236.866496874967	0	NaN	NaN	NaN	NaN	NaN	333.860358407892	0.958238399358108	34.1848889791226	11.2044206363594	9.53789684303163	2.2793006392593	0.0116641746733506	0.00499302467598909	2	1.00225333894424	2442.47033217243	0	16943.1246376812	1	1	1	1	2019-05-15T19:02:31.420	NG_ecoli_LTEE_606_DM25	-0	-0	160.7	DIA_100X_EMPTY_1x1_100ms	d92d4a7c-14f5-40dc-b2fb-84aba7b05682	EPI_100X_YFP_1x1_200ms_25sola	EPI_100X_RFP_1x1_200ms_25sola
57	29	9.73777189908775	282	48.6236091638719	769.230496453901	1671.22695035461	590891	2095.35815602837	224.640237073809	116.182692503062	2	66585	236.117021276596	156.874146397475	236.866496874967	0	NaN	NaN	NaN	NaN	NaN	281.179737768526	0.981391537283731	28.288766564004	11.4249635101046	9.68613714011505	2.52849082511387	0.00650628429703178	0.00310207330781364	1	1.00056369679903	2084.51546079116	0	16821.8014184397	1	1	1	1	2019-05-15T19:02:31.420	NG_ecoli_LTEE_606_DM25	-0	-0	160.7	DIA_100X_EMPTY_1x1_100ms	a1ca1be1-5134-43d3-a032-eedeef672550	EPI_100X_YFP_1x1_200ms_25sola	EPI_100X_RFP_1x1_200ms_25sola
58	34	9.89112566550088	337	47.8974997114382	795.952522255193	952.112759643917	434827	1290.28783382789	224.640237073809	116.182692503062	3	91248	270.765578635015	156.874146397475	236.866496874967	0	NaN	NaN	NaN	NaN	NaN	346.125473689416	0.904707145478253	35.4616758066891	11.9057986019623	9.43868204062971	2.40234435813492	0.0202134888448866	0.00920794101106072	2	1.00194515669927	2481.25757039457	1	17404.9139465875	1	1	1	1	2019-05-15T19:02:31.420	NG_ecoli_LTEE_606_DM25	-0	-0	160.7	DIA_100X_EMPTY_1x1_100ms	9ec9494e-8646-4c06-b155-536c849b7f97	EPI_100X_YFP_1x1_200ms_25sola	EPI_100X_RFP_1x1_200ms_25sola
59	22	7.44215669167311	164	-44.821084867207	798.048780487805	964.670731707317	194440	1185.60975609756	224.640237073809	116.182692503062	2	39231	239.213414634146	156.874146397475	236.866496874967	0	NaN	NaN	NaN	NaN	NaN	212.217961964701	0.9811579781726	23.0913403452998	11.2161169169352	8.88378431452981	2.68602728220365	0.0136973089612558	0.00585743010943888	1	1.00118009056434	1431.31438391408	2	17186.2865853659	1	1	1	1	2019-05-15T19:02:31.420	NG_ecoli_LTEE_606_DM25	-0	-0	160.7	DIA_100X_EMPTY_1x1_100ms	844acfe7-43f6-4013-a4f3-ef265ab84d13	EPI_100X_YFP_1x1_200ms_25sola	EPI_100X_RFP_1x1_200ms_25sola
60	28	9.87101202480927	277	47.7981635585564	799.927797833935	569.638989169675	339336	1225.03971119134	224.640237073809	116.182692503062	2	45316	163.595667870036	156.874146397475	236.866496874967	0	NaN	NaN	NaN	NaN	NaN	275.111072343004	0.968193793211047	28.6470255861017	11.0842217438258	9.18371632908955	2.7201921220056	0.00989908277517017	0.00502049687306186	1	1.00150861849715	1897.60728279283	0	17147.6353790614	1	1	1	1	2019-05-15T19:02:31.420	NG_ecoli_LTEE_606_DM25	-0	-0	160.7	DIA_100X_EMPTY_1x1_100ms	643b3952-a25e-4898-a1ef-bdee2f6facde	EPI_100X_YFP_1x1_200ms_25sola	EPI_100X_RFP_1x1_200ms_25sola
61	23	10.5642934166538	243	21.0993956503006	803.473251028807	977.576131687243	281465	1158.29218106996	224.640237073809	116.182692503062	1	63821	262.637860082305	156.874146397475	236.866496874967	1	NaN	NaN	NaN	NaN	NaN	239.569538842877	0.995732280354803	23.4457808284962	12.2390006501999	9.84998786015886	3.03591341137281	0.0102121243505046	0.00541712759761183	1	1.00033707869465	1786.59441789228	1	17237.9711934156	1	1	1	1	2019-05-15T19:02:31.420	NG_ecoli_LTEE_606_DM25	-0	-0	160.7	DIA_100X_EMPTY_1x1_100ms	d485d0c7-b555-49d0-b7a5-2baf6f334884	EPI_100X_YFP_1x1_200ms_25sola	EPI_100X_RFP_1x1_200ms_25sola
62	32	10.2621524638988	329	47.462396201679	808.863221884498	385.121580547112	515750	1567.62917933131	224.640237073809	116.182692503062	3	72260	219.635258358663	156.874146397475	236.866496874967	0	NaN	NaN	NaN	NaN	NaN	317.248671524487	0.939072980566025	32.6895970971467	11.176927580332	9.48057426099959	2.27014161479577	0.0221707547272881	0.0103857613594721	1	1.00857836907657	2307.64361179951	0	16841.7203647416	1	1	1	1	2019-05-15T19:02:31.420	NG_ecoli_LTEE_606_DM25	-0	-0	160.7	DIA_100X_EMPTY_1x1_100ms	de97913f-38b1-4fcf-b081-de72dd206577	EPI_100X_YFP_1x1_200ms_25sola	EPI_100X_RFP_1x1_200ms_25sola
63	46	10.7390755020642	494	49.2401507559	867.281376518219	1431.53441295547	2015125	4079.2004048583	224.640237073809	116.182692503062	4	113200	229.14979757085	156.874146397475	236.866496874967	0	NaN	NaN	NaN	NaN	NaN	461.876009187194	0.934133246053771	46.3531214754171	11.613825135599	9.71915107641746	2.18693798440471	0.00990532463046453	0.00489371923578074	2	1.00083253471133	3438.94739564087	0	16671.5971659919	1	1	1	1	2019-05-15T19:02:31.420	NG_ecoli_LTEE_606_DM25	-0	-0	160.7	DIA_100X_EMPTY_1x1_100ms	1ea4ead8-6837-4ffb-a6b8-9104559b8b58	EPI_100X_YFP_1x1_200ms_25sola	EPI_100X_RFP_1x1_200ms_25sola
64	26	10.3205631248867	269	46.7169855141122	872.003717472119	865.096654275093	1375366	5112.88475836431	224.640237073809	116.182692503062	2	50274	186.89219330855	156.874146397475	236.866496874967	0	NaN	NaN	NaN	NaN	NaN	257.182565328371	0.990888380376119	25.8502245658058	11.6205111592881	9.68641677865225	2.69473231230514	0.00465477375593887	0.00243120205482813	0	1.00025995900796	1904.93650628676	0	16421.594795539	1	1	1	1	2019-05-15T19:02:31.420	NG_ecoli_LTEE_606_DM25	-0	-0	160.7	DIA_100X_EMPTY_1x1_100ms	4b9fd9b0-5fd8-4f12-956b-6b30db427232	EPI_100X_YFP_1x1_200ms_25sola	EPI_100X_RFP_1x1_200ms_25sola
65	21	9.12810399902422	192	-29.7636620994923	883.510416666667	1185.08854166667	461217	2402.171875	224.640237073809	116.182692503062	2	47016	244.875	156.874146397475	236.866496874967	0	NaN	NaN	NaN	NaN	NaN	202.753513655498	0.999528010135496	20.8397980630889	11.7329115196356	9.41347083285475	3.01251267995327	0.0042067477097238	0.00221228117462174	0	1.00014620259713	1450.38383354873	1	16702.40625	1	1	1	1	2019-05-15T19:02:31.420	NG_ecoli_LTEE_606_DM25	-0	-0	160.7	DIA_100X_EMPTY_1x1_100ms	9a12b1e1-c9a2-4b02-a307-65b18d9e634b	EPI_100X_YFP_1x1_200ms_25sola	EPI_100X_RFP_1x1_200ms_25sola
66	25	10.2542797698559	257	42.0230793425221	895.972762645914	1197.56031128405	285357	1110.33852140078	224.640237073809	116.182692503062	3	44768	174.194552529183	156.874146397475	236.866496874967	0	NaN	NaN	NaN	NaN	NaN	256.67833305647	0.973433498928924	25.7198540075381	12.3435830794721	9.69753894528794	2.75776765059651	0.00630893983650706	0.00241309444780269	1	1.00008952843607	1899.68435144299	1	16648.9027237354	1	1	1	1	2019-05-15T19:02:31.420	NG_ecoli_LTEE_606_DM25	-0	-0	160.7	DIA_100X_EMPTY_1x1_100ms	affcee01-668c-41c1-99fe-7fc62d938935	EPI_100X_YFP_1x1_200ms_25sola	EPI_100X_RFP_1x1_200ms_25sola
67	29	9.44623374591375	274	48.3109726267468	939.105839416058	868.047445255474	580059	2117.00364963504	224.640237073809	116.182692503062	2	69338	253.058394160584	156.874146397475	236.866496874967	1	NaN	NaN	NaN	NaN	NaN	275.235721618268	0.970386880519157	28.9686341379308	11.2191687985819	9.02802681721647	2.81250927019612	0.0116577855547306	0.00525218486148175	1	1.00091268901	1854.40069382189	0	17158.7481751825	1	1	1	1	2019-05-15T19:02:31.420	NG_ecoli_LTEE_606_DM25	-0	-0	160.7	DIA_100X_EMPTY_1x1_100ms	eddefb28-23d3-4a12-acc9-35566d7923c3	EPI_100X_YFP_1x1_200ms_25sola	EPI_100X_RFP_1x1_200ms_25sola
68	43	9.99900259631404	430	46.0359124962398	953.932558139535	835.474418604651	627127	1458.43488372093	224.640237073809	116.182692503062	3	105477	245.295348837209	156.874146397475	236.866496874967	0	NaN	NaN	NaN	NaN	NaN	422.511037794743	0.854534509821977	44.0297842249834	11.0117470233348	9.29281592116822	2.23362368861255	0.0262535448383505	0.0143910234195007	1	1.02826310963597	2986.28399955262	0	16946.3813953488	1	1	1	1	2019-05-15T19:02:31.420	NG_ecoli_LTEE_606_DM25	-0	-0	160.7	DIA_100X_EMPTY_1x1_100ms	6562fda1-8950-45fe-afe0-624a9fcc16f3	EPI_100X_YFP_1x1_200ms_25sola	EPI_100X_RFP_1x1_200ms_25sola
69	30	10.5014596762298	315	47.9267040816363	960.584126984127	952.6	543632	1725.81587301587	224.640237073809	116.182692503062	3	75958	241.136507936508	156.874146397475	236.866496874967	0	NaN	NaN	NaN	NaN	NaN	294.426180715262	0.979537846533891	29.3988128647125	11.5290465543583	9.66185249051713	2.72582103468919	0.0149327630423668	0.00666429066416997	1	1.00151187336276	2155.46254508116	0	16385.5746031746	1	1	1	1	2019-05-15T19:02:31.420	NG_ecoli_LTEE_606_DM25	-0	-0	160.7	DIA_100X_EMPTY_1x1_100ms	75262208-b973-498f-9a71-41551c33389a	EPI_100X_YFP_1x1_200ms_25sola	EPI_100X_RFP_1x1_200ms_25sola
70	24	10.1600127614634	244	46.4612423389391	964.80737704918	612.83606557377	523180	2144.18032786885	224.640237073809	116.182692503062	2	61935	253.831967213115	156.874146397475	236.866496874967	0	NaN	NaN	NaN	NaN	NaN	233.440034490209	0.996532492231505	23.2069340380805	11.6853941470817	9.53132871671062	3.15900365398136	0.00776414739391711	0.00172770771442686	1	1.00008492977858	1655.82541696486	0	16538.9385245902	1	1	1	1	2019-05-15T19:02:31.420	NG_ecoli_LTEE_606_DM25	-0	-0	160.7	DIA_100X_EMPTY_1x1_100ms	a25bb7c0-ebee-4c05-907b-d02939f930c4	EPI_100X_YFP_1x1_200ms_25sola	EPI_100X_RFP_1x1_200ms_25sola
71	36	10.0101426297354	361	48.5881755451	977.903047091413	716.16620498615	955414	2646.57617728532	224.640237073809	116.182692503062	3	91793	254.274238227147	156.874146397475	236.866496874967	1	NaN	NaN	NaN	NaN	NaN	348.135566941927	0.945696175440772	35.6892119802009	11.1016624979777	9.54267681002509	2.24462381791922	0.019037875984182	0.00841213348388909	1	1.0064624953122	2552.50893553163	0	16670.9556786704	1	1	1	1	2019-05-15T19:02:31.420	NG_ecoli_LTEE_606_DM25	-0	-0	160.7	DIA_100X_EMPTY_1x1_100ms	16edfe6c-1f0e-4692-b2ad-894d057c0a1c	EPI_100X_YFP_1x1_200ms_25sola	EPI_100X_RFP_1x1_200ms_25sola
72	46	9.94892106449838	458	48.271097785351	972.88864628821	412.362445414847	948180	2070.26200873362	224.640237073809	116.182692503062	4	107409	234.517467248908	156.874146397475	236.866496874967	0	NaN	NaN	NaN	NaN	NaN	447.807863912068	0.909058730183096	47.3065528733566	10.8932233912694	9.24905698631829	2.00312860632869	0.0195879963498045	0.00669490617405201	3	1.00475901390485	3178.38201820449	0	17354.4868995633	1	1	1	1	2019-05-15T19:02:31.420	NG_ecoli_LTEE_606_DM25	-0	-0	160.7	DIA_100X_EMPTY_1x1_100ms	0ef8c3f9-bd25-41c7-a9f6-c6ea3fca628c	EPI_100X_YFP_1x1_200ms_25sola	EPI_100X_RFP_1x1_200ms_25sola
73	27	10.1585532597011	275	47.6620038702162	979.4	1166.30181818182	287963	1047.13818181818	224.640237073809	116.182692503062	2	54984	199.941818181818	156.874146397475	236.866496874967	0	NaN	NaN	NaN	NaN	NaN	265.705735036547	0.986623621523104	26.7703498867357	11.3909647909274	9.65378352493192	2.63692629037581	0.00690707128198755	0.00385951021727006	0	1.00071254111583	1959.47190470742	0	16466.6436363636	1	1	1	1	2019-05-15T19:02:31.420	NG_ecoli_LTEE_606_DM25	-0	-0	160.7	DIA_100X_EMPTY_1x1_100ms	aaefe1f5-def7-4cc0-ae12-a3f3086466e4	EPI_100X_YFP_1x1_200ms_25sola	EPI_100X_RFP_1x1_200ms_25sola
74	27	10.0054052759795	271	47.0355979090309	987.313653136531	97.2214022140221	447196	1650.16974169742	224.640237073809	116.182692503062	2	68002	250.929889298893	156.874146397475	236.866496874967	0	NaN	NaN	NaN	NaN	NaN	262.97524908682	0.98737448741712	27.0078020516929	11.2145408363634	9.38589823350204	2.71465890304951	0.00712039653468272	0.00387622374175647	0	1.00076159025485	1868.66222054684	0	16602.221402214	1	1	1	1	2019-05-15T19:02:31.420	NG_ecoli_LTEE_606_DM25	-0	-0	160.7	DIA_100X_EMPTY_1x1_100ms	820388d8-bd23-425c-be93-2f4658200413	EPI_100X_YFP_1x1_200ms_25sola	EPI_100X_RFP_1x1_200ms_25sola
75	24	10.2014275256516	249	19.4117233085356	1012.72289156627	1064.83534136546	564272	2266.15261044177	224.640237073809	116.182692503062	2	50671	203.497991967871	156.874146397475	236.866496874967	0	NaN	NaN	NaN	NaN	NaN	252.692649614201	0.975122970307517	25.9061648899854	11.1359107624472	9.3898683130327	2.6832677572433	0.0180674796004796	0.00915932509899335	0	1.00389184563794	1793.9569212564	0	16978.5502008032	1	1	1	1	2019-05-15T19:02:31.420	NG_ecoli_LTEE_606_DM25	-0	-0	160.7	DIA_100X_EMPTY_1x1_100ms	5ebef133-a874-4278-b132-e4d8fa1c538f	EPI_100X_YFP_1x1_200ms_25sola	EPI_100X_RFP_1x1_200ms_25sola
76	33	9.50830671064739	315	48.5391714447475	1040.08571428571	1442.25714285714	329138	1044.88253968254	224.640237073809	116.182692503062	3	77616	246.4	156.874146397475	236.866496874967	0	NaN	NaN	NaN	NaN	NaN	325.733745690015	0.958260700301239	34.175230575622	10.7240538255464	9.3077049718468	2.19590240928012	0.00829696479125584	0.0033310485532148	2	1.00102126242155	2325.3404832725	1	17169.419047619	1	1	1	1	2019-05-15T19:02:31.420	NG_ecoli_LTEE_606_DM25	-0	-0	160.7	DIA_100X_EMPTY_1x1_100ms	e0463cdb-cd4b-4ab6-951d-2c47c9ef3bb0	EPI_100X_YFP_1x1_200ms_25sola	EPI_100X_RFP_1x1_200ms_25sola
77	21	9.82841574223304	207	-46.6330838341717	1048.94202898551	174.850241545894	64305	310.652173913043	224.640237073809	116.182692503062	0	8543956	41275.1497584541	156.874146397475	236.866496874967	2	NaN	NaN	NaN	NaN	NaN	200.440084055386	0.999773169729501	19.2407259956144	13.3696095670153	10.0302061524662	3.57940454155922	0.00436201604091836	0.00199400763420091	1	1.00008923130576	1520.30615848194	1	16809.9323671498	1	1	1	1	2019-05-15T19:02:31.420	NG_ecoli_LTEE_606_DM25	-0	-0	160.7	DIA_100X_EMPTY_1x1_100ms	59786ff2-7bf2-409b-b35e-644072950f69	EPI_100X_YFP_1x1_200ms_25sola	EPI_100X_RFP_1x1_200ms_25sola
78	24	10.2370877588617	247	39.876498343885	1051.51012145749	1463.58704453441	222356	900.226720647773	224.640237073809	116.182692503062	2	50913	206.125506072874	156.874146397475	236.866496874967	0	NaN	NaN	NaN	NaN	NaN	247.066708598486	0.983706116706694	24.6716169649481	11.6735954033339	9.68911547919643	2.7478128986742	0.00729464147941942	0.00384073187940877	0	1.00062558432931	1819.09658822584	1	16636.0769230769	1	1	1	1	2019-05-15T19:02:31.420	NG_ecoli_LTEE_606_DM25	-0	-0	160.7	DIA_100X_EMPTY_1x1_100ms	72fd3031-14db-4972-8718-7ba83c04db41	EPI_100X_YFP_1x1_200ms_25sola	EPI_100X_RFP_1x1_200ms_25sola
79	31	10.5831268612909	329	46.1889805653912	1054.53799392097	1540.20060790274	895181	2720.91489361702	224.640237073809	116.182692503062	2	128817	391.54103343465	156.874146397475	236.866496874967	3	NaN	NaN	NaN	NaN	NaN	314.319878800056	0.967476100928927	31.7857198875545	11.2304186979323	9.66621105987852	2.39657779932899	0.00990639695364775	0.00569127206664104	0	1.00210375564808	2332.56889779258	0	16858.6960486322	1	1	1	1	2019-05-15T19:02:31.420	NG_ecoli_LTEE_606_DM25	-0	-0	160.7	DIA_100X_EMPTY_1x1_100ms	8c90959a-c1e7-44fb-8c8c-8737375ec1aa	EPI_100X_YFP_1x1_200ms_25sola	EPI_100X_RFP_1x1_200ms_25sola
80	20	10.5466781086098	211	-49.2873439218746	1056.28909952607	191.672985781991	49011	232.279620853081	224.640237073809	116.182692503062	0	5647862	26767.1184834123	156.874146397475	236.866496874967	2	NaN	NaN	NaN	NaN	NaN	199.328528184294	0.999850967860106	18.8237700436627	13.5502874276641	10.0417688367706	3.7526122181057	0.0124802723992753	0.00676130525228327	0	1.00112886134177	1490.79157367046	1	16715.7630331754	1	1	1	1	2019-05-15T19:02:31.420	NG_ecoli_LTEE_606_DM25	-0	-0	160.7	DIA_100X_EMPTY_1x1_100ms	a3a9b97e-aa04-4f53-aa8f-c7ce782f6023	EPI_100X_YFP_1x1_200ms_25sola	EPI_100X_RFP_1x1_200ms_25sola
81	47	10.6449457193672	501	8.72286520411406	1071.91816367265	626.872255489022	3979912	7943.93612774451	224.640237073809	116.182692503062	3	89660	178.962075848303	156.874146397475	236.866496874967	0	NaN	NaN	NaN	NaN	NaN	475.198633687129	0.790988826854657	49.7178046824735	10.9305824647741	9.35917562026948	2.03140770547519	0.053734772358596	0.0194510937518812	1	1.06557287973943	3420.40095159298	0	17127.872255489	1	1	1	1	2019-05-15T19:02:31.420	NG_ecoli_LTEE_606_DM25	-0	-0	160.7	DIA_100X_EMPTY_1x1_100ms	db694223-acbb-49a6-96ed-236ceae95a71	EPI_100X_YFP_1x1_200ms_25sola	EPI_100X_RFP_1x1_200ms_25sola
82	22	10.2030939977042	224	34.5924949710639	1103.64285714286	853.116071428571	218377	974.897321428571	224.640237073809	116.182692503062	2	86371	385.584821428571	156.874146397475	236.866496874967	1	NaN	NaN	NaN	NaN	NaN	219.160148550614	0.999564654522603	21.6682244366954	11.8124396896939	9.74928909071397	3.03650772065595	0.00887394665988472	0.00437522742606296	1	1.00061668714455	1617.55517586001	0	17059.5357142857	1	1	1	1	2019-05-15T19:02:31.420	NG_ecoli_LTEE_606_DM25	-0	-0	160.7	DIA_100X_EMPTY_1x1_100ms	e4762c94-279c-4495-872c-b9d36e036fed	EPI_100X_YFP_1x1_200ms_25sola	EPI_100X_RFP_1x1_200ms_25sola
83	23	10.0376329312903	231	41.2688335056313	1111.64935064935	202.281385281385	392572	1699.44588744589	224.640237073809	116.182692503062	2	86676	375.220779220779	156.874146397475	236.866496874967	3	NaN	NaN	NaN	NaN	NaN	228.673780470038	0.990827327453013	23.0299810606737	11.624404236565	9.58519526908859	2.88768589403244	0.019147645075372	0.0104311475936506	0	1.00398800608916	1661.82539625127	0	17203.7142857143	1	1	1	1	2019-05-15T19:02:31.420	NG_ecoli_LTEE_606_DM25	-0	-0	160.7	DIA_100X_EMPTY_1x1_100ms	2fad2215-d682-413f-8849-3fda49445e57	EPI_100X_YFP_1x1_200ms_25sola	EPI_100X_RFP_1x1_200ms_25sola
84	28	10.312225509161	289	44.9591860962829	1113.48096885813	426.36678200692	4322445	14956.5570934256	224.640237073809	116.182692503062	1	50084	173.301038062284	156.874146397475	236.866496874967	0	NaN	NaN	NaN	NaN	NaN	280.356138134693	0.960461402799697	28.3915573379846	11.5722924565068	9.53527045895014	2.63551503249498	0.0135045621197081	0.00574303315156234	1	1.00142109191894	2027.42654480772	0	16930.1833910035	1	1	1	1	2019-05-15T19:02:31.420	NG_ecoli_LTEE_606_DM25	-0	-0	160.7	DIA_100X_EMPTY_1x1_100ms	4475bd46-afc8-4aa4-ac51-bd7e87e774ed	EPI_100X_YFP_1x1_200ms_25sola	EPI_100X_RFP_1x1_200ms_25sola
85	32	9.87372691917965	317	45.2733109221783	1130.11356466877	58.1451104100946	495859	1564.22397476341	224.640237073809	116.182692503062	2	76510	241.356466876972	156.874146397475	236.866496874967	0	NaN	NaN	NaN	NaN	NaN	315.246547631762	0.946179963046437	33.0693492398956	11.0705123793962	9.27178882900125	2.35799721765473	0.00239513736553245	0.00111621737760911	3	1.00003758053236	2232.7628294224	0	18097.5930599369	1	1	1	1	2019-05-15T19:02:31.420	NG_ecoli_LTEE_606_DM25	-0	-0	160.7	DIA_100X_EMPTY_1x1_100ms	e8a8688a-c406-4178-ad99-2ba632a4176c	EPI_100X_YFP_1x1_200ms_25sola	EPI_100X_RFP_1x1_200ms_25sola
86	27	10.3156853479673	279	47.5448062652321	1134.18637992832	1294.45519713262	5124695	18368.082437276	224.640237073809	116.182692503062	1	62487	223.967741935484	156.874146397475	236.866496874967	0	NaN	NaN	NaN	NaN	NaN	270.052953627802	0.973113094853632	26.8890796898599	11.5900114445104	9.64359464267042	2.81946820827962	0.0337091561610339	0.00860394442059025	0	1.00311560485202	1964.01008562888	0	16880.8064516129	1	1	1	1	2019-05-15T19:02:31.420	NG_ecoli_LTEE_606_DM25	-0	-0	160.7	DIA_100X_EMPTY_1x1_100ms	a87721cd-25c8-4cf9-ae9e-3ef6437f0b38	EPI_100X_YFP_1x1_200ms_25sola	EPI_100X_RFP_1x1_200ms_25sola
87	31	10.0495888149032	312	48.7095055337977	1132.27564102564	232.948717948718	492205	1577.58012820513	224.640237073809	116.182692503062	2	108191	346.766025641026	156.874146397475	236.866496874967	3	NaN	NaN	NaN	NaN	NaN	308.778553485357	0.968931351799168	31.6891742503904	11.3193843351317	9.50628067280468	2.40808359709962	0.00844416353646553	0.00401793504008153	1	1.00109259185301	2249.16889782508	0	17369.1858974359	1	1	1	1	2019-05-15T19:02:31.420	NG_ecoli_LTEE_606_DM25	-0	-0	160.7	DIA_100X_EMPTY_1x1_100ms	5aac297f-3123-4e62-bf11-ab4e1a4af224	EPI_100X_YFP_1x1_200ms_25sola	EPI_100X_RFP_1x1_200ms_25sola
88	22	10.2016860336237	225	35.200373103119	1143.88888888889	1112.6	321951	1430.89333333333	224.640237073809	116.182692503062	1	58581	260.36	156.874146397475	236.866496874967	2	NaN	NaN	NaN	NaN	NaN	222.570673002126	0.999797126752265	22.1676099139904	11.7875168074331	9.68070880838869	3.03693650460429	0.00366086275636233	0.00157360978744235	1	1.00006036825796	1631.63519907409	0	16481.0755555556	1	1	1	1	2019-05-15T19:02:31.420	NG_ecoli_LTEE_606_DM25	-0	-0	160.7	DIA_100X_EMPTY_1x1_100ms	dc9b788d-2f1e-4d18-94b5-2ce39e5179bf	EPI_100X_YFP_1x1_200ms_25sola	EPI_100X_RFP_1x1_200ms_25sola
89	32	10.220237255573	328	47.8597998310485	1159.98170731707	479.978658536585	1005621	3065.91768292683	224.640237073809	116.182692503062	2	92586	282.274390243902	156.874146397475	236.866496874967	2	NaN	NaN	NaN	NaN	NaN	320.622384857288	0.958612893293899	33.3226427804904	11.1500181066395	9.43032280538717	2.2419707881247	0.0124837288316758	0.00629849175959173	1	1.00086583973626	2327.46113221063	0	17401.9207317073	1	1	1	1	2019-05-15T19:02:31.420	NG_ecoli_LTEE_606_DM25	-0	-0	160.7	DIA_100X_EMPTY_1x1_100ms	bf15cac1-abed-433a-943a-d9d30b44e3be	EPI_100X_YFP_1x1_200ms_25sola	EPI_100X_RFP_1x1_200ms_25sola
90	26	10.8045254341137	282	42.8627980487116	1162.8085106383	734.652482269504	240143	851.570921985816	224.640237073809	116.182692503062	3	54155	192.039007092199	156.874146397475	236.866496874967	0	NaN	NaN	NaN	NaN	NaN	265.002939132737	0.976557795941063	26.512106839546	11.6769176136404	9.66761022799658	2.69388509467765	0.0115047299576672	0.0052008917804717	1	1.00083468671292	1946.13242048578	0	16664.8936170213	1	1	1	1	2019-05-15T19:02:31.420	NG_ecoli_LTEE_606_DM25	-0	-0	160.7	DIA_100X_EMPTY_1x1_100ms	decbcc65-8f1b-4384-97eb-64c35140c301	EPI_100X_YFP_1x1_200ms_25sola	EPI_100X_RFP_1x1_200ms_25sola
91	37	9.86975451412205	366	48.1222920634988	1165.76775956284	1992.89344262295	555191	1516.91530054645	224.640237073809	116.182692503062	3	128551	351.232240437158	156.874146397475	236.866496874967	4	NaN	NaN	NaN	NaN	NaN	364.683548362461	0.90557089187999	38.7558636292564	10.5353422060499	9.24209198281531	2.01652846970072	0.0272449618172737	0.0140120825413162	0	1.01974054580776	2599.96722649205	0	17294.6666666667	1	1	1	1	2019-05-15T19:02:31.420	NG_ecoli_LTEE_606_DM25	-0	-0	160.7	DIA_100X_EMPTY_1x1_100ms	37b41663-d171-4b2b-bf46-781628e8d562	EPI_100X_YFP_1x1_200ms_25sola	EPI_100X_RFP_1x1_200ms_25sola
92	30	10.9710440328921	330	36.2607427362157	1211.38181818182	1245.52727272727	840515	2547.01515151515	224.640237073809	116.182692503062	2	504326	1528.26060606061	156.874146397475	236.866496874967	2	NaN	NaN	NaN	NaN	NaN	305.875931995714	0.931938630792754	30.9394588074697	11.9019679503072	9.49675806809381	2.66486781270481	0.0383975360387134	0.0193370186072544	1	1.02644989906676	2191.55988779578	2	17216.0333333333	1	1	1	1	2019-05-15T19:02:31.420	NG_ecoli_LTEE_606_DM25	-0	-0	160.7	DIA_100X_EMPTY_1x1_100ms	ef59e004-b0a0-4364-86eb-1816511544c9	EPI_100X_YFP_1x1_200ms_25sola	EPI_100X_RFP_1x1_200ms_25sola
93	7	4.4703336818077	32	-49.9997511723227	1203.84375	1232.875	19223	600.71875	224.640237073809	116.182692503062	0	608031	19000.96875	156.874146397475	236.866496874967	1	NaN	NaN	NaN	NaN	NaN	109.671932520291	0.999800045622406	NaN	NaN	NaN	NaN	NaN	NaN	NaN	NaN	NaN	2	20852.125	1	1	1	1	2019-05-15T19:02:31.420	NG_ecoli_LTEE_606_DM25	-0	-0	160.7	DIA_100X_EMPTY_1x1_100ms	d91951d6-2766-4199-b917-896303060848	EPI_100X_YFP_1x1_200ms_25sola	EPI_100X_RFP_1x1_200ms_25sola
94	30	9.73092386790247	292	48.2824118136052	1215.04794520548	1594.27739726027	318574	1091.00684931507	224.640237073809	116.182692503062	2	70136	240.191780821918	156.874146397475	236.866496874967	0	NaN	NaN	NaN	NaN	NaN	290.122528378091	0.96851067918237	30.2133336682167	11.133786700009	9.35810573862481	2.37069977950111	0.00650267395118826	0.00237342766402702	2	1.00034759156869	2078.09034409092	0	17035.9589041096	1	1	1	1	2019-05-15T19:02:31.420	NG_ecoli_LTEE_606_DM25	-0	-0	160.7	DIA_100X_EMPTY_1x1_100ms	4b30cddd-d01a-4be6-8cb3-e2359acde1e9	EPI_100X_YFP_1x1_200ms_25sola	EPI_100X_RFP_1x1_200ms_25sola
95	8	4.62061080473485	37	-49.9998018121539	1212.37837837838	1234.59459459459	34340	928.108108108108	224.640237073809	116.182692503062	0	520643	14071.4324324324	156.874146397475	236.866496874967	0	NaN	NaN	NaN	NaN	NaN	113.892849622367	0.999586340034266	NaN	NaN	NaN	NaN	NaN	NaN	NaN	NaN	NaN	2	20040.5405405405	1	1	1	1	2019-05-15T19:02:31.420	NG_ecoli_LTEE_606_DM25	-0	-0	160.7	DIA_100X_EMPTY_1x1_100ms	581fb090-1d2e-4c58-9a3e-3dcc8de98fd3	EPI_100X_YFP_1x1_200ms_25sola	EPI_100X_RFP_1x1_200ms_25sola
96	25	9.87784832099505	250	40.4864557452092	1268.98	2010.048	297979	1191.916	224.640237073809	116.182692503062	2	76676	306.704	156.874146397475	236.866496874967	2	NaN	NaN	NaN	NaN	NaN	248.890188613999	0.984555595071098	25.7986199562756	11.1056785877004	9.21638090500777	2.86335640108969	0.0131948668012736	0.00202784216322547	1	1.00005237332695	1721.10429029386	0	16914.448	1	1	1	1	2019-05-15T19:02:31.420	NG_ecoli_LTEE_606_DM25	-0	-0	160.7	DIA_100X_EMPTY_1x1_100ms	d74c1048-2788-48ee-b0eb-067aed17507a	EPI_100X_YFP_1x1_200ms_25sola	EPI_100X_RFP_1x1_200ms_25sola
97	33	10.4120749467481	344	49.1449467371019	1306.79941860465	1289.65406976744	430708	1252.05813953488	224.640237073809	116.182692503062	3	92468	268.802325581395	156.874146397475	236.866496874967	0	NaN	NaN	NaN	NaN	NaN	327.70134449405	0.953292766477917	33.552434779281	11.0247385791648	9.51219472227399	2.36892525348982	0.0161122448181205	0.00889398431687743	1	1.00615609344559	2384.3795386809	0	16867.5930232558	1	1	1	1	2019-05-15T19:02:31.420	NG_ecoli_LTEE_606_DM25	-0	-0	160.7	DIA_100X_EMPTY_1x1_100ms	f0542dbe-8117-49ef-a226-c952456893fb	EPI_100X_YFP_1x1_200ms_25sola	EPI_100X_RFP_1x1_200ms_25sola
98	27	9.64764533675076	262	46.812400923837	1312.85496183206	363.660305343511	213302	814.129770992366	224.640237073809	116.182692503062	3	65504	250.015267175573	156.874146397475	236.866496874967	0	NaN	NaN	NaN	NaN	NaN	258.839671945334	0.984604274656432	26.7460088691097	11.1803220765163	9.4104531914768	2.5727691619492	0.00940658593170056	0.00444514007095556	1	1.00101293218281	1860.24413209625	0	16817.3129770992	1	1	1	1	2019-05-15T19:02:31.420	NG_ecoli_LTEE_606_DM25	-0	-0	160.7	DIA_100X_EMPTY_1x1_100ms	caf78462-682e-4695-9542-30ab1ca68aba	EPI_100X_YFP_1x1_200ms_25sola	EPI_100X_RFP_1x1_200ms_25sola
99	27	9.67186414868372	261	48.4006890065591	1332.96168582375	1666.68199233716	2088789	8003.02298850575	224.640237073809	116.182692503062	2	53775	206.034482758621	156.874146397475	236.866496874967	0	NaN	NaN	NaN	NaN	NaN	258.989698414329	0.98336410864689	26.5805669237636	11.4113843721924	9.24607436259036	2.93167529445321	0.503578260587397	0.0113325823274908	1	1.00021142132978	1784.71504563154	0	17082.7164750958	1	1	1	1	2019-05-15T19:02:31.420	NG_ecoli_LTEE_606_DM25	-0	-0	160.7	DIA_100X_EMPTY_1x1_100ms	bddfb494-c447-4989-8163-850ff2a6e0f7	EPI_100X_YFP_1x1_200ms_25sola	EPI_100X_RFP_1x1_200ms_25sola
100	33	10.0695186296043	333	48.0407040365017	1342.70570570571	80.2852852852853	101556	304.972972972973	224.640237073809	116.182692503062	0	285992	858.834834834835	156.874146397475	236.866496874967	3	NaN	NaN	NaN	NaN	NaN	315.821048123616	0.935925191049295	32.6155403658668	11.1762523904383	9.4460067649657	2.33216628263048	0.0228167176118208	0.0102212567657794	1	1.00841477772052	2285.65650583403	0	16899.033033033	1	1	1	1	2019-05-15T19:02:31.420	NG_ecoli_LTEE_606_DM25	-0	-0	160.7	DIA_100X_EMPTY_1x1_100ms	b6182032-ebdd-4ce8-9994-31daa5141fce	EPI_100X_YFP_1x1_200ms_25sola	EPI_100X_RFP_1x1_200ms_25sola
101	42	11.6732233473266	491	23.2602440057089	1355.69857433809	1393.55600814664	378330	770.529531568228	224.640237073809	116.182692503062	5	183684	374.10183299389	156.874146397475	236.866496874967	3	NaN	NaN	NaN	NaN	NaN	444.775060806222	0.855474003355289	43.9240350415095	13.3694193780811	9.86023440707808	2.3346332002168	0.0688010126550189	0.0215994894936547	2	1.05434081799859	3354.02727348388	0	16750.5071283096	1	1	1	1	2019-05-15T19:02:31.420	NG_ecoli_LTEE_606_DM25	-0	-0	160.7	DIA_100X_EMPTY_1x1_100ms	41d9a6c7-f5f5-498b-8388-dd4cb65353e9	EPI_100X_YFP_1x1_200ms_25sola	EPI_100X_RFP_1x1_200ms_25sola
102	17	10.7628842483874	184	-49.8897152857421	1364.00543478261	1575.66847826087	36673	199.309782608696	224.640237073809	116.182692503062	0	26991	146.690217391304	156.874146397475	236.866496874967	0	NaN	NaN	NaN	NaN	NaN	174.876923221811	0.999566133635265	16.3902258876497	13.5628658424563	9.84195892923878	3.87068619292391	0.0534798149338742	0.0278872072737789	0	1.01502979483291	1246.91806556646	1	20049.8641304348	1	1	1	1	2019-05-15T19:02:31.420	NG_ecoli_LTEE_606_DM25	-0	-0	160.7	DIA_100X_EMPTY_1x1_100ms	2da2e64d-c39a-4386-a09b-612ae9fcda52	EPI_100X_YFP_1x1_200ms_25sola	EPI_100X_RFP_1x1_200ms_25sola
103	9	3.0038487718567	28	-49.9982205912485	1368.60714285714	1587.64285714286	6140	219.285714285714	224.640237073809	116.182692503062	0	4200	150	156.874146397475	236.866496874967	0	NaN	NaN	NaN	NaN	NaN	111.670964393373	0.999702650292025	NaN	NaN	NaN	NaN	NaN	NaN	NaN	NaN	NaN	1	21287.6428571429	1	1	1	1	2019-05-15T19:02:31.420	NG_ecoli_LTEE_606_DM25	-0	-0	160.7	DIA_100X_EMPTY_1x1_100ms	eb064e85-a848-4d94-943b-6fcd41d3897f	EPI_100X_YFP_1x1_200ms_25sola	EPI_100X_RFP_1x1_200ms_25sola
104	22	9.84187609426487	217	40.0644274284426	1415.20276497696	1692.96313364055	328300	1512.90322580645	224.640237073809	116.182692503062	1	54446	250.903225806452	156.874146397475	236.866496874967	1	NaN	NaN	NaN	NaN	NaN	215.594288840157	0.998543177783306	21.9779631776905	11.3599073727859	9.37463445025412	3.02348051188913	0.00456121826204125	0.00204324594142825	1	1.00011286429757	1517.00148853316	0	16566.3640552995	1	1	1	1	2019-05-15T19:02:31.420	NG_ecoli_LTEE_606_DM25	-0	-0	160.7	DIA_100X_EMPTY_1x1_100ms	0de55369-012c-4798-b986-3e3a8b1c5d3c	EPI_100X_YFP_1x1_200ms_25sola	EPI_100X_RFP_1x1_200ms_25sola
105	35	10.8838220112776	381	49.3495415799813	1445.85826771654	1724.24934383202	877511	2303.17847769029	224.640237073809	116.182692503062	2	107486	282.115485564304	156.874146397475	236.866496874967	0	NaN	NaN	NaN	NaN	NaN	350.66860263641	0.95457702094252	35.1525719907946	11.4147641902089	9.61868859965419	2.52805558880102	0.0163965438870511	0.00707943006369536	0	1.0037918050649	2554.34007737067	0	16440.7480314961	1	1	1	1	2019-05-15T19:02:31.420	NG_ecoli_LTEE_606_DM25	-0	-0	160.7	DIA_100X_EMPTY_1x1_100ms	66b25185-42b4-41db-9a0b-8ec54a0929a2	EPI_100X_YFP_1x1_200ms_25sola	EPI_100X_RFP_1x1_200ms_25sola
106	37	10.0601557121177	373	49.0933076562991	1488.02412868633	1847.35388739946	943295	2528.94101876676	224.640237073809	116.182692503062	3	105939	284.018766756032	156.874146397475	236.866496874967	0	NaN	NaN	NaN	NaN	NaN	371.669576308066	0.944402656920282	38.4413738990457	11.3495539059552	9.51533774558607	2.08262997926717	0.00798635239569095	0.00276935155695948	2	1.00089801175014	2733.61405418271	0	16933.9597855228	1	1	1	1	2019-05-15T19:02:31.420	NG_ecoli_LTEE_606_DM25	-0	-0	160.7	DIA_100X_EMPTY_1x1_100ms	3eb12447-539f-48bf-a343-5e3516528852	EPI_100X_YFP_1x1_200ms_25sola	EPI_100X_RFP_1x1_200ms_25sola
107	28	9.82095516653397	275	48.1661177041567	1490.09454545455	518.825454545455	404224	1469.90545454545	224.640237073809	116.182692503062	3	57939	210.687272727273	156.874146397475	236.866496874967	0	NaN	NaN	NaN	NaN	NaN	268.340237485075	0.976304141045001	27.8444926295256	11.0798655689638	9.24487543399617	2.74502222375034	0.00324001261992369	0.0014154687819478	1	1.00005620164028	1869.09475069906	0	17168.0145454545	1	1	1	1	2019-05-15T19:02:31.420	NG_ecoli_LTEE_606_DM25	-0	-0	160.7	DIA_100X_EMPTY_1x1_100ms	927e3eb1-37e8-4940-9613-b47013eee721	EPI_100X_YFP_1x1_200ms_25sola	EPI_100X_RFP_1x1_200ms_25sola
108	25	11.3419044567811	284	42.0036320490061	1500.69014084507	483.306338028169	416292	1465.81690140845	224.640237073809	116.182692503062	3	76099	267.954225352113	156.874146397475	236.866496874967	1	NaN	NaN	NaN	NaN	NaN	259.647002716964	0.994190939929091	24.8229201785994	12.1370231453769	9.97725503402819	3.23172535312553	0.0271442990771058	0.00254447013970828	0	1.00017851751887	1940.72901702551	0	16637.6549295775	1	1	1	1	2019-05-15T19:02:31.420	NG_ecoli_LTEE_606_DM25	-0	-0	160.7	DIA_100X_EMPTY_1x1_100ms	c3642c64-6a15-4fe3-b93b-d08e9e7fc35d	EPI_100X_YFP_1x1_200ms_25sola	EPI_100X_RFP_1x1_200ms_25sola
109	26	10.2950206583516	268	46.7721457932101	1502.63059701493	21.7014925373134	4034406	15053.7537313433	224.640237073809	116.182692503062	2	51417	191.85447761194	156.874146397475	236.866496874967	0	NaN	NaN	NaN	NaN	NaN	253.79000917021	0.986816113950537	25.7923030606423	11.3379894507571	9.57139985566733	2.61785837315167	0.0086550340635287	0.00443031975327433	0	1.00082496764017	1855.79894701862	0	17501.9962686567	1	1	1	1	2019-05-15T19:02:31.420	NG_ecoli_LTEE_606_DM25	-0	-0	160.7	DIA_100X_EMPTY_1x1_100ms	4bd3fdf4-3d51-405e-836c-4a47d30e296b	EPI_100X_YFP_1x1_200ms_25sola	EPI_100X_RFP_1x1_200ms_25sola
110	42	10.0146075957863	421	48.7582305555477	1531.99049881235	1357.37767220903	629051	1494.18289786223	224.640237073809	116.182692503062	5	102356	243.125890736342	156.874146397475	236.866496874967	0	NaN	NaN	NaN	NaN	NaN	412.462863213758	0.904929451906173	43.1303652671892	11.2259072326181	9.38207036092887	1.99202215226009	0.0146823473830047	0.00720795741189807	1	1.00397698676522	2981.7442385637	0	17160.1401425178	1	1	1	1	2019-05-15T19:02:31.420	NG_ecoli_LTEE_606_DM25	-0	-0	160.7	DIA_100X_EMPTY_1x1_100ms	87c8a373-0895-44b7-b7f2-684ee577f61f	EPI_100X_YFP_1x1_200ms_25sola	EPI_100X_RFP_1x1_200ms_25sola
111	24	9.60953992011278	231	41.6709442746906	1530.77489177489	1742.95670995671	292585	1266.60173160173	224.640237073809	116.182692503062	1	48627	210.506493506494	156.874146397475	236.866496874967	0	NaN	NaN	NaN	NaN	NaN	236.340017044978	0.992328072939133	24.6156995094475	11.2060322428068	9.26810792149015	2.73963243194996	0.00357316053083143	0.0017334898593317	1	1.00013185070181	1660.67339314234	0	17175.4285714286	1	1	1	1	2019-05-15T19:02:31.420	NG_ecoli_LTEE_606_DM25	-0	-0	160.7	DIA_100X_EMPTY_1x1_100ms	66bdfc15-8a9d-499d-9465-0f37dc723b23	EPI_100X_YFP_1x1_200ms_25sola	EPI_100X_RFP_1x1_200ms_25sola
112	34	10.32019643078	352	46.4602914931359	1541.26136363636	1792.82954545455	609672	1732.02272727273	224.640237073809	116.182692503062	3	86931	246.963068181818	156.874146397475	236.866496874967	0	NaN	NaN	NaN	NaN	NaN	338.806403169654	0.934721392546226	35.1366040818852	11.2925352389364	9.4176850551002	2.25562055008434	0.0168484444207477	0.00831995984851335	1	1.00625493638991	2447.58617746082	0	16951.1420454545	1	1	1	1	2019-05-15T19:02:31.420	NG_ecoli_LTEE_606_DM25	-0	-0	160.7	DIA_100X_EMPTY_1x1_100ms	7b647afb-bc73-49c3-83c4-8c30e72658dc	EPI_100X_YFP_1x1_200ms_25sola	EPI_100X_RFP_1x1_200ms_25sola
113	33	10.1663045812616	336	48.8318722179114	1548.44345238095	83.5446428571429	767369	2283.83630952381	224.640237073809	116.182692503062	3	108129	321.8125	156.874146397475	236.866496874967	4	NaN	NaN	NaN	NaN	NaN	324.482501655561	0.969531183174209	33.5372793223368	11.1345051072323	9.26697567666715	2.68095142173885	0.0166928761363889	0.00314787776995768	2	1.0006538363381	2262.00601581322	0	17385.755952381	1	1	1	1	2019-05-15T19:02:31.420	NG_ecoli_LTEE_606_DM25	-0	-0	160.7	DIA_100X_EMPTY_1x1_100ms	a9a52057-15f3-4e8e-bab0-9afbe0427ec6	EPI_100X_YFP_1x1_200ms_25sola	EPI_100X_RFP_1x1_200ms_25sola
114	23	9.84031840229155	229	21.7390175741821	1554.94323144105	916.379912663755	339103	1480.79912663755	224.640237073809	116.182692503062	3	107167	467.978165938865	156.874146397475	236.866496874967	1	NaN	NaN	NaN	NaN	NaN	224.401781799155	0.999843777424468	23.0071640430846	11.4304017602378	9.33897746682252	3.05787172693567	0.00300059601609315	0.00122879384954265	1	1.00004917418377	1575.9833520375	0	16908.3144104804	1	1	1	1	2019-05-15T19:02:31.420	NG_ecoli_LTEE_606_DM25	-0	-0	160.7	DIA_100X_EMPTY_1x1_100ms	98bd4e34-72a6-48c8-a379-7f79a8777848	EPI_100X_YFP_1x1_200ms_25sola	EPI_100X_RFP_1x1_200ms_25sola
115	29	11.408908188905	332	45.1011569113176	1558.36445783133	526.021084337349	688401	2073.49698795181	224.640237073809	116.182692503062	2	88510	266.596385542169	156.874146397475	236.866496874967	0	NaN	NaN	NaN	NaN	NaN	308.404427760061	0.96815898277345	29.7015886619948	12.0658380225395	9.98245180433826	2.8113209553713	0.0120142741519095	0.00736246740138635	0	1.00321046287916	2324.57736561395	0	16730.0963855422	1	1	1	1	2019-05-15T19:02:31.420	NG_ecoli_LTEE_606_DM25	-0	-0	160.7	DIA_100X_EMPTY_1x1_100ms	33cc4d16-222c-48c7-a193-8905f36acff8	EPI_100X_YFP_1x1_200ms_25sola	EPI_100X_RFP_1x1_200ms_25sola
116	19	9.51820570071072	181	-27.9248125899289	1560.21546961326	161.375690607735	251780	1391.04972375691	224.640237073809	116.182692503062	1	42556	235.116022099448	156.874146397475	236.866496874967	1	NaN	NaN	NaN	NaN	NaN	195.317436225822	0.999830617302353	19.9621112058603	11.5377827276891	9.30799281987465	3.14812457443815	0.00467193369964532	0.00266978768832948	0	1.00019175290667	1358.33981659619	1	17484.9281767956	1	1	1	1	2019-05-15T19:02:31.420	NG_ecoli_LTEE_606_DM25	-0	-0	160.7	DIA_100X_EMPTY_1x1_100ms	580d3a6b-dd54-42c0-8bb7-235d2fe88853	EPI_100X_YFP_1x1_200ms_25sola	EPI_100X_RFP_1x1_200ms_25sola
117	26	10.4718706804499	273	44.8359583684976	1573.91941391941	1838.31501831502	530145	1941.92307692308	224.640237073809	116.182692503062	2	55876	204.673992673993	156.874146397475	236.866496874967	0	NaN	NaN	NaN	NaN	NaN	266.241241641657	0.979502008203843	26.6011794179622	11.3956149107494	9.71297319705118	2.62473718133727	0.0175037756272888	0.00746477460724343	1	1.00260585650955	1971.03871328548	0	17128.8608058608	1	1	1	1	2019-05-15T19:02:31.420	NG_ecoli_LTEE_606_DM25	-0	-0	160.7	DIA_100X_EMPTY_1x1_100ms	54962f32-cf8e-4d14-9dea-49d9b6649f28	EPI_100X_YFP_1x1_200ms_25sola	EPI_100X_RFP_1x1_200ms_25sola
118	25	11.4169488614628	286	45.129250606287	1579.55594405594	165.402097902098	597803	2090.22027972028	224.640237073809	116.182692503062	1	71965	251.625874125874	156.874146397475	236.866496874967	0	NaN	NaN	NaN	NaN	NaN	261.138103398889	0.971812140012627	24.8237173340376	12.2349165158775	10.0713492576829	2.93816285839041	0.045689706654905	0.0229304577785577	1	1.02283371816361	1977.57067035723	1	16643.2902097902	1	1	1	1	2019-05-15T19:02:31.420	NG_ecoli_LTEE_606_DM25	-0	-0	160.7	DIA_100X_EMPTY_1x1_100ms	f423b7c2-7556-4685-9356-9841ee59e3e9	EPI_100X_YFP_1x1_200ms_25sola	EPI_100X_RFP_1x1_200ms_25sola
119	27	10.213750079178	276	47.9807100558829	1584.17028985507	1521.10869565217	273091	989.460144927536	224.640237073809	116.182692503062	2	86731	314.242753623188	156.874146397475	236.866496874967	2	NaN	NaN	NaN	NaN	NaN	267.615923513178	0.978026212106915	27.4408295270349	11.0322541850482	9.53294440274504	2.43863440653687	0.00801507318892342	0.00393776186340854	1	1.00083536699434	1958.5796487669	0	17178.25	1	1	1	1	2019-05-15T19:02:31.420	NG_ecoli_LTEE_606_DM25	-0	-0	160.7	DIA_100X_EMPTY_1x1_100ms	4d471ffa-32cf-48e6-8882-5608ba159a07	EPI_100X_YFP_1x1_200ms_25sola	EPI_100X_RFP_1x1_200ms_25sola
120	28	7.35257547496216	206	-49.9659862657685	1602.40776699029	1902.30582524272	39569	192.082524271845	224.640237073809	116.182692503062	0	35299	171.354368932039	156.874146397475	236.866496874967	0	NaN	NaN	NaN	NaN	NaN	203.805189376166	0.999520723391362	22.8535853802861	11.947126681574	8.52535789489215	3.49920248017562	0.0128122432389007	0.0052657614927857	1	1.00099063789713	1304.57624085191	0	20915.3106796117	1	1	1	1	2019-05-15T19:02:31.420	NG_ecoli_LTEE_606_DM25	-0	-0	160.7	DIA_100X_EMPTY_1x1_100ms	cf2daa76-7fb4-4be1-a2b3-6b2f965946c1	EPI_100X_YFP_1x1_200ms_25sola	EPI_100X_RFP_1x1_200ms_25sola
121	24	9.73194994017678	234	44.7892717769012	1608.2735042735	485.884615384615	222523	950.952991452991	224.640237073809	116.182692503062	2	51500	220.08547008547	156.874146397475	236.866496874967	0	NaN	NaN	NaN	NaN	NaN	243.355033240883	0.982470239890961	24.6897036392807	11.5671302902966	9.55371785396804	2.67151009573268	0.00830927577150957	0.00536707807912538	0	1.00111786279611	1769.90754611981	0	17344.7991452991	1	1	1	1	2019-05-15T19:02:31.420	NG_ecoli_LTEE_606_DM25	-0	-0	160.7	DIA_100X_EMPTY_1x1_100ms	31010890-0eea-48d2-9838-2e4854dbe0ff	EPI_100X_YFP_1x1_200ms_25sola	EPI_100X_RFP_1x1_200ms_25sola
122	32	7.84369647083964	251	43.5338685449576	1614.64541832669	684.458167330677	65893	262.521912350598	224.640237073809	116.182692503062	0	5172681	20608.2908366534	156.874146397475	236.866496874967	3	NaN	NaN	NaN	NaN	NaN	290.899852418262	0.818352708560773	32.9952727093661	12.1279588746988	8.5904207469717	3.01201775003164	0.0252377051591672	0.0104628018136274	2	1.00913974122556	1912.36362570781	0	19796.6772908367	1	1	1	1	2019-05-15T19:02:31.420	NG_ecoli_LTEE_606_DM25	-0	-0	160.7	DIA_100X_EMPTY_1x1_100ms	a159985d-81a2-417b-a0fb-a2c2e2cf5d96	EPI_100X_YFP_1x1_200ms_25sola	EPI_100X_RFP_1x1_200ms_25sola
123	28	10.2111601215434	286	43.7196855311649	1632.67832167832	1087.75874125874	281417	983.975524475524	224.640237073809	116.182692503062	2	62206	217.503496503497	156.874146397475	236.866496874967	0	NaN	NaN	NaN	NaN	NaN	278.832954699424	0.966568169620928	28.3949751756699	11.5661348808064	9.51812202658351	2.56559248823779	0.0177044731903767	0.0089669552531614	1	1.00154774988472	2020.38395742446	0	16986.2622377622	1	1	1	1	2019-05-15T19:02:31.420	NG_ecoli_LTEE_606_DM25	-0	-0	160.7	DIA_100X_EMPTY_1x1_100ms	c112f629-a1eb-44a9-9b0b-91409b3ed647	EPI_100X_YFP_1x1_200ms_25sola	EPI_100X_RFP_1x1_200ms_25sola
124	22	9.72500998661626	214	-2.78294546322944	1643.1308411215	1658.09813084112	29831	139.397196261682	224.640237073809	116.182692503062	0	38182	178.420560747664	156.874146397475	236.866496874967	0	NaN	NaN	NaN	NaN	NaN	213.344894633204	0.966146562503132	21.8701173368928	12.0861765635169	9.06714059605214	3.35071837215953	0.0626447056217354	0.031166800415205	0	1.03402172313222	1412.15280972808	0	20441.7476635514	1	1	1	1	2019-05-15T19:02:31.420	NG_ecoli_LTEE_606_DM25	-0	-0	160.7	DIA_100X_EMPTY_1x1_100ms	7865a582-9c28-40de-865c-1bc4a4e64e39	EPI_100X_YFP_1x1_200ms_25sola	EPI_100X_RFP_1x1_200ms_25sola
125	24	9.53873040728794	229	45.6896218221648	1676.7423580786	1283.37554585153	292999	1279.47161572052	224.640237073809	116.182692503062	2	47739	208.467248908297	156.874146397475	236.866496874967	0	NaN	NaN	NaN	NaN	NaN	232.950182910297	0.991797336435225	24.2467010204383	11.3036453903388	9.3213042014077	2.67631533243072	0.0068056076969365	0.00303768257274021	1	1.00014785614781	1654.61097842293	0	17236.056768559	1	1	1	1	2019-05-15T19:02:31.420	NG_ecoli_LTEE_606_DM25	-0	-0	160.7	DIA_100X_EMPTY_1x1_100ms	c8034cc5-5a78-408b-b557-373bb17029f9	EPI_100X_YFP_1x1_200ms_25sola	EPI_100X_RFP_1x1_200ms_25sola
126	28	9.59930365537599	269	47.6446306597334	1683.48327137546	2022.23048327138	321371	1194.68773234201	224.640237073809	116.182692503062	1	62194	231.204460966543	156.874146397475	236.866496874967	0	NaN	NaN	NaN	NaN	NaN	269.362968240753	0.982554566382552	28.6592308784613	10.8070498381412	9.12929453305297	2.43053878125056	0.00388484843938198	0.00191489266081363	1	1.00016501023898	1875.98278997407	0	17181.3866171004	1	1	1	1	2019-05-15T19:02:31.420	NG_ecoli_LTEE_606_DM25	-0	-0	160.7	DIA_100X_EMPTY_1x1_100ms	f427a8a3-627e-41a3-a0d4-986bf2c4af32	EPI_100X_YFP_1x1_200ms_25sola	EPI_100X_RFP_1x1_200ms_25sola
127	33	9.00012070484549	297	47.5470321248633	1687.64983164983	1363.14141414141	630948	2124.40404040404	224.640237073809	116.182692503062	3	75052	252.700336700337	156.874146397475	236.866496874967	0	NaN	NaN	NaN	NaN	NaN	319.476293010592	0.941531970658447	33.817630944702	11.2704827499906	9.25991226479292	2.20676900743944	0.016791830118406	0.010302067656531	0	1.00768352607345	2277.43927265129	1	17826.0202020202	1	1	1	1	2019-05-15T19:02:31.420	NG_ecoli_LTEE_606_DM25	-0	-0	160.7	DIA_100X_EMPTY_1x1_100ms	0a3a00b3-cc3c-4748-8360-e7a68ebcf0c0	EPI_100X_YFP_1x1_200ms_25sola	EPI_100X_RFP_1x1_200ms_25sola
128	38	9.34328009523156	356	49.024533259559	1683.56460674157	1382.35393258427	477642	1341.69101123596	224.640237073809	116.182692503062	2	108757	305.497191011236	156.874146397475	236.866496874967	3	NaN	NaN	NaN	NaN	NaN	375.405121390241	0.897599017257613	39.3800784104601	11.1069012964557	9.3750356505247	1.96968441665455	0.0173138515832804	0.00856735348559649	1	1.0078462422053	2718.39344129303	1	17513.345505618	1	1	1	1	2019-05-15T19:02:31.420	NG_ecoli_LTEE_606_DM25	-0	-0	160.7	DIA_100X_EMPTY_1x1_100ms	a2da5ae1-519c-479f-b817-6d0b18c50729	EPI_100X_YFP_1x1_200ms_25sola	EPI_100X_RFP_1x1_200ms_25sola
129	33	10.1638981025673	336	47.9124855431395	1697.9375	1116.27976190476	727669	2165.68154761905	224.640237073809	116.182692503062	2	67498	200.886904761905	156.874146397475	236.866496874967	0	NaN	NaN	NaN	NaN	NaN	324.496684548238	0.962386973996643	33.5993695219355	11.1299628326622	9.40849279451666	2.32871247790063	0.00791654702581161	0.00365773447384366	1	1.00066558645804	2335.93698410668	0	17348.5357142857	1	1	1	1	2019-05-15T19:02:31.420	NG_ecoli_LTEE_606_DM25	-0	-0	160.7	DIA_100X_EMPTY_1x1_100ms	42d6e1d4-0761-45ee-a19a-71e75662096a	EPI_100X_YFP_1x1_200ms_25sola	EPI_100X_RFP_1x1_200ms_25sola
130	35	9.877283831455	347	42.910903132902	1724.04610951009	402.50144092219	1248683	3598.51008645533	224.640237073809	116.182692503062	4	107673	310.296829971182	156.874146397475	236.866496874967	4	NaN	NaN	NaN	NaN	NaN	347.448981160972	0.913995209244964	36.7703289460968	10.8823234752422	9.26940434087404	2.03902266792089	0.0226522918847576	0.0125123030867037	0	1.01441996376018	2481.36727494226	0	18002.711815562	1	1	1	1	2019-05-15T19:02:31.420	NG_ecoli_LTEE_606_DM25	-0	-0	160.7	DIA_100X_EMPTY_1x1_100ms	43114262-a8dc-4fac-aabd-85284b93d87a	EPI_100X_YFP_1x1_200ms_25sola	EPI_100X_RFP_1x1_200ms_25sola
131	32	10.2180705167709	327	47.4903723743472	1728.65137614679	196.446483180428	1354945	4143.5626911315	224.640237073809	116.182692503062	3	103247	315.740061162079	156.874146397475	236.866496874967	3	NaN	NaN	NaN	NaN	NaN	313.604593920045	0.948779687038574	32.3810729142154	11.0192716215702	9.38809541489368	2.43381037234385	0.0230620607723857	0.0136401600160464	0	1.01299515284331	2241.48638693979	0	17807.2079510703	1	1	1	1	2019-05-15T19:02:31.420	NG_ecoli_LTEE_606_DM25	-0	-0	160.7	DIA_100X_EMPTY_1x1_100ms	9999173c-fcd7-40ab-91bb-8033f661dbd9	EPI_100X_YFP_1x1_200ms_25sola	EPI_100X_RFP_1x1_200ms_25sola
132	26	10.2119662021613	272	41.7457231196758	1731.78308823529	1728.67647058824	1037684	3815.01470588235	224.640237073809	116.182692503062	2	88227	324.363970588235	156.874146397475	236.866496874967	3	NaN	NaN	NaN	NaN	NaN	267.953711581582	0.986652198807157	26.9889216087049	11.5535554148216	9.59422769630776	2.7377439818359	0.0105704751991938	0.00453825440402961	1	1.00057633799612	1951.17155334391	0	16676.9227941176	1	1	1	1	2019-05-15T19:02:31.420	NG_ecoli_LTEE_606_DM25	-0	-0	160.7	DIA_100X_EMPTY_1x1_100ms	c1ba7ea9-6f73-48f2-ab29-f3f83c9fa4fa	EPI_100X_YFP_1x1_200ms_25sola	EPI_100X_RFP_1x1_200ms_25sola
133	20	10.6479465274768	214	-17.5049557596571	1756.0046728972	637.457943925234	365428	1707.60747663551	224.640237073809	116.182692503062	2	49154	229.691588785047	156.874146397475	236.866496874967	0	NaN	NaN	NaN	NaN	NaN	210.956514340565	0.999879806777508	21.2480631397201	11.9257076886859	9.37912014020151	3.35596797563434	0.00659424105126518	0.00230650164223189	1	1.00014673107839	1468.02491844527	0	17495.2056074766	1	1	1	1	2019-05-15T19:02:31.420	NG_ecoli_LTEE_606_DM25	-0	-0	160.7	DIA_100X_EMPTY_1x1_100ms	ae9f689f-3e84-4e80-8af8-5c7bf433d26c	EPI_100X_YFP_1x1_200ms_25sola	EPI_100X_RFP_1x1_200ms_25sola
134	26	10.9805825841807	286	43.1218808368202	1783.67832167832	723.84965034965	310581	1085.94755244755	224.640237073809	116.182692503062	2	75762	264.902097902098	156.874146397475	236.866496874967	1	NaN	NaN	NaN	NaN	NaN	269.124289568784	0.975948386870659	26.1811595371854	11.7306255828836	9.81443261933265	2.94841807150617	0.0163840828497946	0.00967555294335198	0	1.00435690591594	1980.65645622601	0	16980.8951048951	1	1	1	1	2019-05-15T19:02:31.420	NG_ecoli_LTEE_606_DM25	-0	-0	160.7	DIA_100X_EMPTY_1x1_100ms	83dcb244-266f-47f4-866e-37074f7962ca	EPI_100X_YFP_1x1_200ms_25sola	EPI_100X_RFP_1x1_200ms_25sola
135	27	9.87647193064809	267	42.404470298907	1802.73033707865	1003.58052434457	340640	1275.80524344569	224.640237073809	116.182692503062	3	59947	224.520599250936	156.874146397475	236.866496874967	0	NaN	NaN	NaN	NaN	NaN	263.706042674758	0.97412678761355	27.4947756211383	11.1554097455558	9.29379317351452	2.53414909084236	0.018888709997627	0.00976010487515758	0	1.00512959682669	1865.20283941187	0	17449.9026217228	1	1	1	1	2019-05-15T19:02:31.420	NG_ecoli_LTEE_606_DM25	-0	-0	160.7	DIA_100X_EMPTY_1x1_100ms	872f4095-6b4c-4df4-aecb-5a0383de5bb8	EPI_100X_YFP_1x1_200ms_25sola	EPI_100X_RFP_1x1_200ms_25sola
136	160	6.86051307389722	1099	42.403759234762	1831.83075523203	72.5668789808917	293087	266.68516833485	224.640237073809	116.182692503062	0	199647	181.662420382166	156.874146397475	236.866496874967	0	NaN	NaN	NaN	NaN	NaN	NaN	NaN	NaN	NaN	NaN	NaN	NaN	NaN	NaN	NaN	NaN	1	20624.1128298453	1	1	1	1	2019-05-15T19:02:31.420	NG_ecoli_LTEE_606_DM25	-0	-0	160.7	DIA_100X_EMPTY_1x1_100ms	59722835-d605-43b8-9cc9-3a1098ebae11	EPI_100X_YFP_1x1_200ms_25sola	EPI_100X_RFP_1x1_200ms_25sola
137	26	10.3933875554902	271	41.5586465186658	1821.45018450185	1529.73800738007	287674	1061.52767527675	224.640237073809	116.182692503062	2	77091	284.468634686347	156.874146397475	236.866496874967	1	NaN	NaN	NaN	NaN	NaN	262.054781807052	0.988555627995374	26.9734172063555	11.0714735184213	9.5012232829632	2.5567075218912	0.0021843514503016	0.000862554667971429	1	1.00002380028285	1912.427146658	0	16887.9446494465	1	1	1	1	2019-05-15T19:02:31.420	NG_ecoli_LTEE_606_DM25	-0	-0	160.7	DIA_100X_EMPTY_1x1_100ms	7cb2d6e6-48e9-4a57-850f-dcd6ea834a50	EPI_100X_YFP_1x1_200ms_25sola	EPI_100X_RFP_1x1_200ms_25sola
138	38	9.26384522260022	352	49.1453716733039	1822.3125	1434.72727272727	870878	2474.08522727273	224.640237073809	116.182692503062	3	89415	254.019886363636	156.874146397475	236.866496874967	0	NaN	NaN	NaN	NaN	NaN	374.530793618627	0.950375922565927	39.6396755840153	10.7045688328577	9.24791706689449	2.05008336878343	0.00568612781575775	0.00251997885967457	2	1.00019735666248	2662.61163698078	1	17428.6960227273	1	1	1	1	2019-05-15T19:02:31.420	NG_ecoli_LTEE_606_DM25	-0	-0	160.7	DIA_100X_EMPTY_1x1_100ms	201ef99a-eeac-4d4d-b2b0-5cb5ed885b59	EPI_100X_YFP_1x1_200ms_25sola	EPI_100X_RFP_1x1_200ms_25sola
139	32	9.73581810654786	312	46.530341120812	1826.63461538462	1469.14102564103	5446183	17455.7147435897	224.640237073809	116.182692503062	1	64848	207.846153846154	156.874146397475	236.866496874967	0	NaN	NaN	NaN	NaN	NaN	320.503652989118	0.935203571987221	33.7691625712481	11.1636095498681	9.29985015363581	2.2584251446739	0.0182964139072993	0.00804033962423431	1	1.00438064157888	2293.83446670206	1	17623.8429487179	1	1	1	1	2019-05-15T19:02:31.420	NG_ecoli_LTEE_606_DM25	-0	-0	160.7	DIA_100X_EMPTY_1x1_100ms	fa55e70d-6b16-4e17-8226-a3b8c5b54108	EPI_100X_YFP_1x1_200ms_25sola	EPI_100X_RFP_1x1_200ms_25sola
140	24	10.6644958954976	261	27.7519800076133	1864.60153256705	993.988505747126	452771	1734.75478927203	224.640237073809	116.182692503062	2	119240	456.858237547893	156.874146397475	236.866496874967	2	NaN	NaN	NaN	NaN	NaN	248.520958912757	0.992825468209052	24.950184967901	11.4927689867244	9.58078094541617	2.90089341090458	0.00639170122826518	0.00275413483371012	1	1.0002141013406	1798.72790462006	0	16778.2222222222	1	1	1	1	2019-05-15T19:02:31.420	NG_ecoli_LTEE_606_DM25	-0	-0	160.7	DIA_100X_EMPTY_1x1_100ms	2ba8964d-4b10-4f22-b902-6dd4bdac6e19	EPI_100X_YFP_1x1_200ms_25sola	EPI_100X_RFP_1x1_200ms_25sola
141	28	10.2114713648354	286	46.8056180858218	1872.12587412587	1226.06993006993	2564176	8965.65034965035	224.640237073809	116.182692503062	2	54451	190.388111888112	156.874146397475	236.866496874967	0	NaN	NaN	NaN	NaN	NaN	275.359515698226	0.974242451199684	28.2699771099007	11.3030478403504	9.36684029527789	2.69244229897216	0.0161964567901651	0.00687546452261346	1	1.00269283308473	1948.05659267812	0	16894.5104895105	1	1	1	1	2019-05-15T19:02:31.420	NG_ecoli_LTEE_606_DM25	-0	-0	160.7	DIA_100X_EMPTY_1x1_100ms	c0315348-af0d-4af8-87de-b4bc987733a0	EPI_100X_YFP_1x1_200ms_25sola	EPI_100X_RFP_1x1_200ms_25sola
142	256	5.75484474475776	1474	49.8210410679685	1896.80868385346	271.989145183175	393016	266.632293080054	224.640237073809	116.182692503062	0	281612	191.052917232022	156.874146397475	236.866496874967	0	NaN	NaN	NaN	NaN	NaN	2151.30337284107	0.767904681463321	258.193823007787	9.87415659664369	8.30781009861878	1.03294694669457	0.0110020001722408	0.00223548675966423	12	1.00072326816584	13996.1584675621	1	20463.3324287653	1	1	1	1	2019-05-15T19:02:31.420	NG_ecoli_LTEE_606_DM25	-0	-0	160.7	DIA_100X_EMPTY_1x1_100ms	b8a0fe2f-4fd9-4068-af91-fd5cb75fe2fa	EPI_100X_YFP_1x1_200ms_25sola	EPI_100X_RFP_1x1_200ms_25sola
143	24	9.19546612354204	221	34.7500303540983	1906.42533936652	196.466063348416	325590	1473.25791855204	224.640237073809	116.182692503062	2	55608	251.619909502262	156.874146397475	236.866496874967	0	NaN	NaN	NaN	NaN	NaN	234.997308192885	0.992839814950996	24.8368953858645	11.1356155110177	9.03655278616016	2.89796079232499	0.00941373775095075	0.00464590886879696	0	1.00089059977373	1592.91561312039	0	17592.6877828054	1	1	1	1	2019-05-15T19:02:31.420	NG_ecoli_LTEE_606_DM25	-0	-0	160.7	DIA_100X_EMPTY_1x1_100ms	41615714-27f1-4fc3-9bad-446cf2351011	EPI_100X_YFP_1x1_200ms_25sola	EPI_100X_RFP_1x1_200ms_25sola
144	27	10.7649573589125	291	45.2693567284503	1911.52577319588	1680.53951890034	3778207	12983.529209622	224.640237073809	116.182692503062	1	55258	189.890034364261	156.874146397475	236.866496874967	0	NaN	NaN	NaN	NaN	NaN	272.729979522386	0.977832810405993	26.9014204600089	11.5891308303592	9.76224123000971	2.77512347485808	0.0176433947016325	0.0092213932036155	1	1.00429373262158	2013.5580931868	0	17231.3676975945	1	1	1	1	2019-05-15T19:02:31.420	NG_ecoli_LTEE_606_DM25	-0	-0	160.7	DIA_100X_EMPTY_1x1_100ms	39777cad-e227-451d-b41a-ddea5ffee20e	EPI_100X_YFP_1x1_200ms_25sola	EPI_100X_RFP_1x1_200ms_25sola
145	35	11.0069149195138	386	48.6108217724934	1914.16321243523	964.839378238342	920969	2385.93005181347	224.640237073809	116.182692503062	2	92307	239.137305699482	156.874146397475	236.866496874967	0	NaN	NaN	NaN	NaN	NaN	356.12089079207	0.948705787611432	34.9148725590808	11.7602804109334	10.0166680915135	2.29363347199143	0.00856689473164933	0.00362282783246141	1	1.00108205739488	2751.35677056807	0	16721.6683937824	1	1	1	1	2019-05-15T19:02:31.420	NG_ecoli_LTEE_606_DM25	-0	-0	160.7	DIA_100X_EMPTY_1x1_100ms	7c3a73ed-9916-4daa-878a-a703f06a268a	EPI_100X_YFP_1x1_200ms_25sola	EPI_100X_RFP_1x1_200ms_25sola
146	32	10.4807233282288	338	47.7463633975875	1924.07396449704	2011.30473372781	742201	2195.86094674556	224.640237073809	116.182692503062	3	110674	327.437869822485	156.874146397475	236.866496874967	1	NaN	NaN	NaN	NaN	NaN	319.975302191537	0.954224000206087	32.5166261325304	11.5733728319695	9.56033749811765	2.46587883475697	0.0171726645909698	0.00835441869362975	0	1.00520679002203	2334.22011334573	0	17001.1775147929	1	1	1	1	2019-05-15T19:02:31.420	NG_ecoli_LTEE_606_DM25	-0	-0	160.7	DIA_100X_EMPTY_1x1_100ms	eb5706b3-04f6-4b7d-83f3-5d1db4937f42	EPI_100X_YFP_1x1_200ms_25sola	EPI_100X_RFP_1x1_200ms_25sola
147	23	7.76638852102633	179	41.7366338028293	1928.46927374302	225.508379888268	93166	520.480446927374	224.640237073809	116.182692503062	0	417876	2334.50279329609	156.874146397475	236.866496874967	2	NaN	NaN	NaN	NaN	NaN	219.168310440655	0.991526186619263	23.2445205442337	10.7116883791187	9.13158270804146	2.60925383382319	0.00387263351058022	0.00219664981884618	1	1.00017551658973	1522.30820447171	1	17857.4469273743	1	1	1	1	2019-05-15T19:02:31.420	NG_ecoli_LTEE_606_DM25	-0	-0	160.7	DIA_100X_EMPTY_1x1_100ms	958dc80a-b49d-47ac-89ff-873e0d6ee8cb	EPI_100X_YFP_1x1_200ms_25sola	EPI_100X_RFP_1x1_200ms_25sola
148	30	9.44295444024801	283	44.3977013030236	1934.78445229682	216.812720848057	390966	1381.50530035336	224.640237073809	116.182692503062	1	189505	669.628975265018	156.874146397475	236.866496874967	0	NaN	NaN	NaN	NaN	NaN	287.348665113653	0.968707719226657	28.8386928084191	11.5229642035085	9.64409724723279	2.54384995311764	0.0271992028704352	0.0115441897990518	1	1.00757947475322	2106.631696173	1	17446.8197879859	1	1	1	1	2019-05-15T19:02:31.420	NG_ecoli_LTEE_606_DM25	-0	-0	160.7	DIA_100X_EMPTY_1x1_100ms	e48e215f-61ef-4a03-8d06-4180f2447834	EPI_100X_YFP_1x1_200ms_25sola	EPI_100X_RFP_1x1_200ms_25sola
149	39	9.76420025313317	381	49.5993874714354	1948.13385826772	163.553805774278	403224	1058.33070866142	224.640237073809	116.182692503062	3	103283	271.083989501312	156.874146397475	236.866496874967	1	NaN	NaN	NaN	NaN	NaN	369.43127701571	0.935119790917813	38.685713828342	11.0581542125517	9.35987202235004	2.07028102147759	0.0155634252901137	0.00659506632132468	1	1.00349326971138	2661.83001296888	0	17445.9448818898	1	1	1	1	2019-05-15T19:02:31.420	NG_ecoli_LTEE_606_DM25	-0	-0	160.7	DIA_100X_EMPTY_1x1_100ms	db6b89b1-a8b3-445b-8170-0dce4e7ccae6	EPI_100X_YFP_1x1_200ms_25sola	EPI_100X_RFP_1x1_200ms_25sola
150	21	10.9116425868573	230	21.5983444539461	1943.49130434783	306.891304347826	633739	2755.38695652174	224.640237073809	116.182692503062	2	51771	225.091304347826	156.874146397475	236.866496874967	0	NaN	NaN	NaN	NaN	NaN	216.545993577947	0.996552909864885	20.9795041361217	12.3804244116993	9.8014941116003	3.27979700770039	0.0302714922271958	0.0161101282879342	0	1.00812943205466	1582.95900290163	0	17116.1173913043	1	1	1	1	2019-05-15T19:02:31.420	NG_ecoli_LTEE_606_DM25	-0	-0	160.7	DIA_100X_EMPTY_1x1_100ms	abe42b6a-51c3-4cf0-97e1-261c0bfcd9dc	EPI_100X_YFP_1x1_200ms_25sola	EPI_100X_RFP_1x1_200ms_25sola
151	24	9.68394694709536	234	35.3389652899154	1952.11965811966	558.333333333333	425657	1819.04700854701	224.640237073809	116.182692503062	2	55502	237.188034188034	156.874146397475	236.866496874967	0	NaN	NaN	NaN	NaN	NaN	242.446330122135	0.98977502317431	25.4692843718905	10.8939083080842	9.12961254612479	2.7932733913269	0.0777358648443459	0.00314948357883575	1	1.00012849574783	1667.29066044409	0	17777.6495726496	1	1	1	1	2019-05-15T19:02:31.420	NG_ecoli_LTEE_606_DM25	-0	-0	160.7	DIA_100X_EMPTY_1x1_100ms	450ddc4f-9f98-4c87-85b6-633d4cb57413	EPI_100X_YFP_1x1_200ms_25sola	EPI_100X_RFP_1x1_200ms_25sola
152	27	9.53825495611089	258	46.3074177166264	1953.83333333333	696.860465116279	274444	1063.73643410853	224.640237073809	116.182692503062	2	55547	215.298449612403	156.874146397475	236.866496874967	0	NaN	NaN	NaN	NaN	NaN	270.580407385416	0.967982125698372	27.7151384398387	11.1993333085308	9.51460819538425	2.43875098620895	0.0182435159713493	0.00740825830491328	1	1.00264488403537	1970.55586590475	1	17520.9573643411	1	1	1	1	2019-05-15T19:02:31.420	NG_ecoli_LTEE_606_DM25	-0	-0	160.7	DIA_100X_EMPTY_1x1_100ms	bfcbaf34-6225-4777-a780-8f49c6f98758	EPI_100X_YFP_1x1_200ms_25sola	EPI_100X_RFP_1x1_200ms_25sola
153	26	10.1934906196842	265	47.3280009071061	1969.89056603774	784.233962264151	315326	1189.90943396226	224.640237073809	116.182692503062	3	87580	330.490566037736	156.874146397475	236.866496874967	2	NaN	NaN	NaN	NaN	NaN	252.946124384123	0.994096236007924	25.2180478568585	11.5347087191672	9.55426340296494	3.06805556021431	0.00675259797286633	0.00346423918869397	1	1.00012746353974	1807.98892740369	0	17044.879245283	1	1	1	1	2019-05-15T19:02:31.420	NG_ecoli_LTEE_606_DM25	-0	-0	160.7	DIA_100X_EMPTY_1x1_100ms	f9c77028-2165-4d43-bfb9-1e5aa5c809ce	EPI_100X_YFP_1x1_200ms_25sola	EPI_100X_RFP_1x1_200ms_25sola
154	37	9.41455324910742	349	48.2581350776829	1970.84240687679	675.716332378223	664342	1903.55873925501	224.640237073809	116.182692503062	2	89191	255.561604584527	156.874146397475	236.866496874967	0	NaN	NaN	NaN	NaN	NaN	354.252543363728	0.947340935652717	37.9106172599595	10.7728002333568	9.07761170291561	2.25464931899609	0.0125305074233416	0.00593860195741459	1	1.00356838431551	2453.54450749592	1	17304.6189111748	1	1	1	1	2019-05-15T19:02:31.420	NG_ecoli_LTEE_606_DM25	-0	-0	160.7	DIA_100X_EMPTY_1x1_100ms	33191d31-48e0-4fbe-946b-e34dd879dfd6	EPI_100X_YFP_1x1_200ms_25sola	EPI_100X_RFP_1x1_200ms_25sola
1	21	9.37866667910309	198	-3.16230034575993	9.37373737373737	1120.23232323232	386855	1953.81313131313	148.086023600194	131.603572355142	2	45300	228.787878787879	170.811766623484	214.835640986178	0	NaN	NaN	NaN	NaN	NaN	NaN	NaN	NaN	NaN	NaN	NaN	NaN	NaN	NaN	NaN	NaN	0	18236.4797979798	1	1	1	2	2019-05-15T19:02:43.629	NG_ecoli_LTEE_606_DM25	-500	866	160.7	DIA_100X_EMPTY_1x1_100ms	04fc46ee-312a-4a5c-b043-444b213aeff7	EPI_100X_YFP_1x1_200ms_25sola	EPI_100X_RFP_1x1_200ms_25sola
2	22	12.2953149168609	272	17.6196069767478	42.5477941176471	1842.19117647059	320993	1180.12132352941	148.086023600194	131.603572355142	2	74952	275.558823529412	170.811766623484	214.835640986178	0	NaN	NaN	NaN	NaN	NaN	230.740039274169	0.99991918275749	22.0315876071897	12.4730132733572	10.0250433518183	3.34488466315177	0.00326352038032376	0.00153922391836729	0	1.00007776095766	1739.03448365632	0	17415.5882352941	1	1	1	2	2019-05-15T19:02:43.629	NG_ecoli_LTEE_606_DM25	-500	866	160.7	DIA_100X_EMPTY_1x1_100ms	fd50e6ca-457c-4fad-a925-ecdd4354892e	EPI_100X_YFP_1x1_200ms_25sola	EPI_100X_RFP_1x1_200ms_25sola
3	24	10.2990852709433	248	37.3423155577371	76.6895161290323	2018.08064516129	679019	2737.97983870968	148.086023600194	131.603572355142	2	68255	275.221774193548	170.811766623484	214.835640986178	0	NaN	NaN	NaN	NaN	NaN	240.772582611655	0.991668811172683	24.6481259602756	11.4503221717749	9.43869424237089	2.79005845594188	0.00235160322453139	0.00114690472484272	1	1.00001763594514	1724.63669206969	0	18422.3266129032	1	1	1	2	2019-05-15T19:02:43.629	NG_ecoli_LTEE_606_DM25	-500	866	160.7	DIA_100X_EMPTY_1x1_100ms	c8087831-b7fe-415b-81c2-69e746e5fb76	EPI_100X_YFP_1x1_200ms_25sola	EPI_100X_RFP_1x1_200ms_25sola
4	25	10.3521193726616	260	44.6583010196683	83.3307692307692	827.592307692308	308248	1185.56923076923	148.086023600194	131.603572355142	3	58762	226.007692307692	170.811766623484	214.835640986178	0	NaN	NaN	NaN	NaN	NaN	248.216592208111	0.984169013934448	25.312333324997	11.3893612469289	9.54353388568365	2.63042754113363	0.00690259666822514	0.00375293886995021	0	1.00061949630155	1810.67498595186	0	18220.4961538462	1	1	1	2	2019-05-15T19:02:43.629	NG_ecoli_LTEE_606_DM25	-500	866	160.7	DIA_100X_EMPTY_1x1_100ms	00bcb0d2-f16e-4401-9211-6d5a1d5acdf2	EPI_100X_YFP_1x1_200ms_25sola	EPI_100X_RFP_1x1_200ms_25sola
5	32	8.15533049903708	262	39.3755312221416	95.1984732824427	1899.32442748092	1199011	4576.37786259542	148.086023600194	131.603572355142	4	95111	363.019083969466	170.811766623484	214.835640986178	0	NaN	NaN	NaN	NaN	NaN	312.442633881854	0.937631697694202	34.0224816841366	10.6795536215301	8.94505464473065	2.19369718077428	0.0127142693404416	0.00596692082742236	0	1.00241495088342	2138.06973644109	1	19693.0916030534	1	1	1	2	2019-05-15T19:02:43.629	NG_ecoli_LTEE_606_DM25	-500	866	160.7	DIA_100X_EMPTY_1x1_100ms	375cee96-ff23-47f5-88c0-5553acaabf28	EPI_100X_YFP_1x1_200ms_25sola	EPI_100X_RFP_1x1_200ms_25sola
6	33	10.3464441780786	343	47.3287557060983	101.542274052478	1909.7638483965	4202617	12252.527696793	148.086023600194	131.603572355142	2	115662	337.206997084548	170.811766623484	214.835640986178	0	NaN	NaN	NaN	NaN	NaN	327.787711932099	0.968270735272296	32.6703777533817	11.41291238606	9.79595821192779	2.46447243769521	0.0138552155886353	0.00608879799594676	1	1.00138526792064	2462.28253743621	1	18643.4897959184	1	1	1	2	2019-05-15T19:02:43.629	NG_ecoli_LTEE_606_DM25	-500	866	160.7	DIA_100X_EMPTY_1x1_100ms	2237a536-1c4b-49a0-aeca-95cceb04ccb3	EPI_100X_YFP_1x1_200ms_25sola	EPI_100X_RFP_1x1_200ms_25sola
7	30	10.6424584046936	320	47.8658427233534	110.325	1011.878125	529911	1655.971875	148.086023600194	131.603572355142	3	78140	244.1875	170.811766623484	214.835640986178	0	NaN	NaN	NaN	NaN	NaN	300.384839579116	0.973714662742023	30.3333221041556	11.4216515095719	9.68365049196022	2.4483374357192	0.00138635595646757	0.000763387496305627	1	1.00000937978477	2234.0252153628	0	17843.1625	1	1	1	2	2019-05-15T19:02:43.629	NG_ecoli_LTEE_606_DM25	-500	866	160.7	DIA_100X_EMPTY_1x1_100ms	8e74be39-343e-4506-89e0-8fc76343d348	EPI_100X_YFP_1x1_200ms_25sola	EPI_100X_RFP_1x1_200ms_25sola
8	32	10.4693730025852	335	49.3868581461486	122.629850746269	1051.39402985075	368745	1100.73134328358	148.086023600194	131.603572355142	4	76613	228.69552238806	170.811766623484	214.835640986178	0	NaN	NaN	NaN	NaN	NaN	310.545489157823	0.976910704466912	31.4874935672676	11.4288436891195	9.53958039476617	2.62483584809383	0.00198266578035833	0.00107393160749239	1	1.0000554487	2250.5388682979	0	17956.1402985075	1	1	1	2	2019-05-15T19:02:43.629	NG_ecoli_LTEE_606_DM25	-500	866	160.7	DIA_100X_EMPTY_1x1_100ms	f7c83c68-953b-4307-bf7e-831c77c1fb13	EPI_100X_YFP_1x1_200ms_25sola	EPI_100X_RFP_1x1_200ms_25sola
9	43	10.1770029847686	438	48.087887091661	155.961187214612	1662.50228310502	837578	1912.27853881279	148.086023600194	131.603572355142	3	135383	309.093607305936	170.811766623484	214.835640986178	1	NaN	NaN	NaN	NaN	NaN	410.355542259395	0.904587881778768	42.9311967778585	10.959284475719	9.3215126371728	2.14525271087903	0.016286057042372	0.00887470404722119	1	1.01013158974012	2929.78439890052	0	18135.50456621	1	1	1	2	2019-05-15T19:02:43.629	NG_ecoli_LTEE_606_DM25	-500	866	160.7	DIA_100X_EMPTY_1x1_100ms	859cc4db-b3c0-4441-b94e-c3118b89927d	EPI_100X_YFP_1x1_200ms_25sola	EPI_100X_RFP_1x1_200ms_25sola
10	42	8.14453034440161	343	46.9550787158397	156.959183673469	1239.25947521866	39427	114.947521865889	148.086023600194	131.603572355142	0	7233298	21088.332361516	170.811766623484	214.835640986178	1	NaN	NaN	NaN	NaN	NaN	389.571089178031	0.869474959253448	43.2010982756255	11.3493835970896	8.85715300253968	2.05221137112455	0.0142510142461169	0.00630978880932144	1	1.00380010409297	2661.78493671717	0	19817.804664723	1	1	1	2	2019-05-15T19:02:43.629	NG_ecoli_LTEE_606_DM25	-500	866	160.7	DIA_100X_EMPTY_1x1_100ms	9ee03acd-e191-4252-805f-4fb34cbef9a6	EPI_100X_YFP_1x1_200ms_25sola	EPI_100X_RFP_1x1_200ms_25sola
11	31	9.88968651998957	307	47.7502550190851	157.843648208469	620.521172638436	6916094	22527.993485342	148.086023600194	131.603572355142	2	50774	165.387622149837	170.811766623484	214.835640986178	0	NaN	NaN	NaN	NaN	NaN	297.163019636775	0.958665314848432	30.783697878981	11.1149848291943	9.42732149091027	2.35049066142985	0.00961075762247199	0.00392974761254251	1	1.00103067214069	2148.7570013257	0	18566.3029315961	1	1	1	2	2019-05-15T19:02:43.629	NG_ecoli_LTEE_606_DM25	-500	866	160.7	DIA_100X_EMPTY_1x1_100ms	d618fc0c-db08-4eaa-b8b7-60d7d4f75ba2	EPI_100X_YFP_1x1_200ms_25sola	EPI_100X_RFP_1x1_200ms_25sola
12	31	10.0824327896488	313	46.1769234225943	171.584664536741	88.4217252396166	512551	1637.54313099042	148.086023600194	131.603572355142	2	74816	239.02875399361	170.811766623484	214.835640986178	0	NaN	NaN	NaN	NaN	NaN	301.276626168566	0.976168347580849	31.0193171779959	11.4131976115122	9.41234744730033	2.51100071327267	0.006336604475999	0.00218606365593219	2	1.00015382891744	2158.33083634665	1	18562.3993610224	1	1	1	2	2019-05-15T19:02:43.629	NG_ecoli_LTEE_606_DM25	-500	866	160.7	DIA_100X_EMPTY_1x1_100ms	a643b5d4-360b-41c0-956e-8d1d749dc0ae	EPI_100X_YFP_1x1_200ms_25sola	EPI_100X_RFP_1x1_200ms_25sola
13	32	9.86963992378774	317	48.1913873271011	177.741324921136	1166.21451104101	396979	1252.29968454259	148.086023600194	131.603572355142	3	93786	295.854889589905	170.811766623484	214.835640986178	1	NaN	NaN	NaN	NaN	NaN	303.994788178282	0.962425528180644	32.2043675940612	10.9331783135231	9.2081967770256	2.27052858403577	0.0064120338461509	0.00293754161544769	1	1.0003858996795	2144.6372234887	0	18430.927444795	1	1	1	2	2019-05-15T19:02:43.629	NG_ecoli_LTEE_606_DM25	-500	866	160.7	DIA_100X_EMPTY_1x1_100ms	c6872530-fb5e-4cc2-8797-e14354c4942b	EPI_100X_YFP_1x1_200ms_25sola	EPI_100X_RFP_1x1_200ms_25sola
14	26	14.3398275239399	373	-49.7309723003188	193.13672922252	117.900804289544	4843981	12986.5442359249	148.086023600194	131.603572355142	2	121554	325.882037533512	170.811766623484	214.835640986178	2	NaN	NaN	NaN	NaN	NaN	362.909985370599	0.921732401154876	25.7886213117206	22.9785387191356	13.7229182362093	6.23566624210232	0.0369574536910426	0.0136483078481357	2	1.00711760373445	3814.26583365294	2	18673.7721179625	1	1	1	2	2019-05-15T19:02:43.629	NG_ecoli_LTEE_606_DM25	-500	866	160.7	DIA_100X_EMPTY_1x1_100ms	5508aeca-416c-4f32-a360-18ab03332469	EPI_100X_YFP_1x1_200ms_25sola	EPI_100X_RFP_1x1_200ms_25sola
15	26	9.61727469304386	252	33.4362248623577	195.198412698413	101.642857142857	660529	2621.14682539683	148.086023600194	131.603572355142	2	80842	320.801587301587	170.811766623484	214.835640986178	0	NaN	NaN	NaN	NaN	NaN	267.13678906036	0.987229759566475	27.0538791730632	11.5730170668504	9.58360186592311	2.73428147387197	0.0194193314835939	0.0106347763912732	0	1.0053572186125	1951.53773959542	3	18540.8531746032	1	1	1	2	2019-05-15T19:02:43.629	NG_ecoli_LTEE_606_DM25	-500	866	160.7	DIA_100X_EMPTY_1x1_100ms	b729990b-f314-4c7c-ae26-8ed69711bcd4	EPI_100X_YFP_1x1_200ms_25sola	EPI_100X_RFP_1x1_200ms_25sola
16	28	8.48600717187395	238	31.4261859662411	218.180672268908	113.319327731092	380021	1596.7268907563	148.086023600194	131.603572355142	2	68550	288.025210084034	170.811766623484	214.835640986178	0	NaN	NaN	NaN	NaN	NaN	271.327916815146	0.955255444038761	29.1205045769917	10.7860835046238	9.06135652745638	2.38306928500062	0.0138209512617753	0.00508769187806633	1	1.0009895734429	1877.91190043787	2	19277.1344537815	1	1	1	2	2019-05-15T19:02:43.629	NG_ecoli_LTEE_606_DM25	-500	866	160.7	DIA_100X_EMPTY_1x1_100ms	d87537e7-717f-4026-a140-7449df5a6902	EPI_100X_YFP_1x1_200ms_25sola	EPI_100X_RFP_1x1_200ms_25sola
17	27	11.1313019848157	301	42.6452418502939	211.029900332226	339.239202657807	694180	2306.24584717608	148.086023600194	131.603572355142	2	68996	229.222591362126	170.811766623484	214.835640986178	0	NaN	NaN	NaN	NaN	NaN	269.820413486305	0.991345441920823	26.9090106561347	11.4842309845462	9.79208910198827	2.66281265637763	0.00431468619265414	0.00228420954542351	0	1.00025772188791	2026.46135136924	0	17334.2724252492	1	1	1	2	2019-05-15T19:02:43.629	NG_ecoli_LTEE_606_DM25	-500	866	160.7	DIA_100X_EMPTY_1x1_100ms	9711ce5d-8777-4676-9ecb-b9f4c114fa10	EPI_100X_YFP_1x1_200ms_25sola	EPI_100X_RFP_1x1_200ms_25sola
18	37	10.4938571261618	389	49.2458138882954	260.683804627249	53.2082262210797	737304	1895.38303341902	148.086023600194	131.603572355142	3	119811	307.997429305913	170.811766623484	214.835640986178	3	NaN	NaN	NaN	NaN	NaN	358.113592857253	0.95484917122789	37.0443519284821	11.0243000077543	9.42568676228296	2.21784918798018	0.00686565792756649	0.00281346152641983	1	1.00048826241678	2584.86513564425	0	18438.0231362468	1	1	1	2	2019-05-15T19:02:43.629	NG_ecoli_LTEE_606_DM25	-500	866	160.7	DIA_100X_EMPTY_1x1_100ms	70485099-36c6-41c9-9cc7-6a399c68a940	EPI_100X_YFP_1x1_200ms_25sola	EPI_100X_RFP_1x1_200ms_25sola
19	39	11.4888647483721	449	48.5234181333975	393.483296213808	303.877505567929	351586	783.042316258352	148.086023600194	131.603572355142	2	119757	266.719376391982	170.811766623484	214.835640986178	0	NaN	NaN	NaN	NaN	NaN	393.557035452868	0.942224858889948	39.1257903733328	11.4322475731757	9.84403289017826	2.22330337219995	0.0172950763023142	0.00754545700070865	1	1.00573805709762	2977.82462688108	0	17470.3942093541	1	1	1	2	2019-05-15T19:02:43.629	NG_ecoli_LTEE_606_DM25	-500	866	160.7	DIA_100X_EMPTY_1x1_100ms	b53a5b44-50a1-4152-8349-fa4590f67e4c	EPI_100X_YFP_1x1_200ms_25sola	EPI_100X_RFP_1x1_200ms_25sola
20	25	9.94592220953479	249	47.5551193578708	411.686746987952	622.795180722892	222604	893.991967871486	148.086023600194	131.603572355142	2	57980	232.85140562249	170.811766623484	214.835640986178	0	NaN	NaN	NaN	NaN	NaN	238.031312408507	0.995371584497897	24.0989645994038	11.36902477706	9.52116593153098	2.84706875351962	0.00190052663901283	0.000991452525421845	1	1.00001237561981	1715.80738600534	0	18104.2289156627	1	1	1	2	2019-05-15T19:02:43.629	NG_ecoli_LTEE_606_DM25	-500	866	160.7	DIA_100X_EMPTY_1x1_100ms	ba080626-73c2-4d66-a21f-030af7d67da1	EPI_100X_YFP_1x1_200ms_25sola	EPI_100X_RFP_1x1_200ms_25sola
21	30	10.9570747456543	330	46.9839086187709	443.3	459.481818181818	373329	1131.3	148.086023600194	131.603572355142	2	90962	275.642424242424	170.811766623484	214.835640986178	0	NaN	NaN	NaN	NaN	NaN	300.88658908269	0.967896683712282	30.6327284602042	11.3842076197835	9.56197917204327	2.47684712880116	0.00542123500111125	0.00242981152164283	1	1.00032173310453	2199.73897293912	0	17839.1181818182	1	1	1	2	2019-05-15T19:02:43.629	NG_ecoli_LTEE_606_DM25	-500	866	160.7	DIA_100X_EMPTY_1x1_100ms	236184a6-5de8-4d41-9560-612821aca425	EPI_100X_YFP_1x1_200ms_25sola	EPI_100X_RFP_1x1_200ms_25sola
22	32	10.9843610987098	352	44.4936584581179	444.667613636364	1548.26420454545	5043266	14327.4602272727	148.086023600194	131.603572355142	2	76089	216.161931818182	170.811766623484	214.835640986178	0	NaN	NaN	NaN	NaN	NaN	321.073452252092	0.90640380052265	32.2164151149396	12.0370775127764	9.63139250364464	2.67193652417274	0.0249573495847378	0.0132862963476368	1	1.01333208245677	2347.17384777856	0	18338.1420454545	1	1	1	2	2019-05-15T19:02:43.629	NG_ecoli_LTEE_606_DM25	-500	866	160.7	DIA_100X_EMPTY_1x1_100ms	31c34357-e239-4ee8-b42b-a4092eeba9f7	EPI_100X_YFP_1x1_200ms_25sola	EPI_100X_RFP_1x1_200ms_25sola
23	38	11.0769281895997	421	49.0013719219464	457.064133016627	423.071258907363	340725	809.323040380047	148.086023600194	131.603572355142	2	161177	382.8432304038	170.811766623484	214.835640986178	5	NaN	NaN	NaN	NaN	NaN	378.464781862744	0.948436306171377	37.8495822832963	11.5921981353593	9.82150007724281	2.22884282156171	0.00904771263288735	0.0056617140473858	0	1.00283998580722	2867.52109212821	0	17861.4465558195	1	1	1	2	2019-05-15T19:02:43.629	NG_ecoli_LTEE_606_DM25	-500	866	160.7	DIA_100X_EMPTY_1x1_100ms	1f89afc4-bde5-42b8-a95a-db69688c6c20	EPI_100X_YFP_1x1_200ms_25sola	EPI_100X_RFP_1x1_200ms_25sola
24	23	10.2969332376283	237	15.1807905116277	465.434599156118	310.510548523207	354542	1495.95780590717	148.086023600194	131.603572355142	2	81106	342.2194092827	170.811766623484	214.835640986178	1	NaN	NaN	NaN	NaN	NaN	234.670696695165	0.99701715523484	22.5189103700038	12.90758410078	9.94908264713064	3.35691595253794	0.0316862867876221	0.0161651877885601	0	1.00955541095718	1750.66613514449	1	18173.2742616034	1	1	1	2	2019-05-15T19:02:43.629	NG_ecoli_LTEE_606_DM25	-500	866	160.7	DIA_100X_EMPTY_1x1_100ms	8e2a4a24-5e2f-48f3-ad17-6aeff1d01841	EPI_100X_YFP_1x1_200ms_25sola	EPI_100X_RFP_1x1_200ms_25sola
25	28	10.9640129274166	307	48.0689989463641	469.960912052117	1699.34201954397	1697971	5530.85016286645	148.086023600194	131.603572355142	2	94263	307.045602605863	170.811766623484	214.835640986178	1	NaN	NaN	NaN	NaN	NaN	273.933555492198	0.992462112237888	26.7411964367641	11.7573909120636	9.78505987042093	3.07580254624035	0.0124266183795525	0.00246812509526203	1	1.00019831564645	2010.93341248122	0	17936.7166123779	1	1	1	2	2019-05-15T19:02:43.629	NG_ecoli_LTEE_606_DM25	-500	866	160.7	DIA_100X_EMPTY_1x1_100ms	b963e562-6415-4db7-9361-34065271ed21	EPI_100X_YFP_1x1_200ms_25sola	EPI_100X_RFP_1x1_200ms_25sola
26	34	9.27772632514323	315	47.0123545667572	481.485714285714	1134.77777777778	568066	1803.38412698413	148.086023600194	131.603572355142	2	112100	355.873015873016	170.811766623484	214.835640986178	3	NaN	NaN	NaN	NaN	NaN	322.781830146066	0.966065976136215	34.5059342018263	10.7580276502869	9.11381972594694	2.26643144890384	0.0172139560404154	0.00765768654236494	1	1.00377535018642	2251.04687621517	1	17913.9619047619	1	1	1	2	2019-05-15T19:02:43.629	NG_ecoli_LTEE_606_DM25	-500	866	160.7	DIA_100X_EMPTY_1x1_100ms	0b0e67d7-e8cb-4d00-b49f-b8d149384410	EPI_100X_YFP_1x1_200ms_25sola	EPI_100X_RFP_1x1_200ms_25sola
27	36	13.7997337725027	497	-49.9638298543052	485.927565392354	309.919517102616	942865	1897.11267605634	148.086023600194	131.603572355142	4	165759	333.519114688129	170.811766623484	214.835640986178	2	NaN	NaN	NaN	NaN	NaN	448.911042402909	0.8628781242311	37.1532486892142	17.2571037244072	11.3737264625455	3.87553718132822	0.148106648521562	0.058033146689685	2	1.39962932340616	3774.78512082594	1	17913.2877263582	1	1	1	2	2019-05-15T19:02:43.629	NG_ecoli_LTEE_606_DM25	-500	866	160.7	DIA_100X_EMPTY_1x1_100ms	8d39ada8-bcfa-4bef-9580-313e95b7e100	EPI_100X_YFP_1x1_200ms_25sola	EPI_100X_RFP_1x1_200ms_25sola
28	32	10.7745274756866	345	41.9542802007551	497.469565217391	1157.23768115942	675744	1958.67826086957	148.086023600194	131.603572355142	4	118481	343.423188405797	170.811766623484	214.835640986178	3	NaN	NaN	NaN	NaN	NaN	326.599486597632	0.930711132954316	31.9281852838405	12.8800983689746	9.87867935673268	2.67029891014306	0.0313554011935985	0.0129507436076898	1	1.01023946667226	2447.15734997421	1	18241.8608695652	1	1	1	2	2019-05-15T19:02:43.629	NG_ecoli_LTEE_606_DM25	-500	866	160.7	DIA_100X_EMPTY_1x1_100ms	7d582b04-6062-4fda-aae2-999680f62d44	EPI_100X_YFP_1x1_200ms_25sola	EPI_100X_RFP_1x1_200ms_25sola
29	33	9.32097550568867	308	49.1034863593826	517.587662337662	569.467532467532	4582794	14879.2012987013	148.086023600194	131.603572355142	2	64705	210.081168831169	170.811766623484	214.835640986178	0	NaN	NaN	NaN	NaN	NaN	318.140353662153	0.946720251657712	32.5567568833581	11.5030608460339	9.52028255574711	2.41033294053962	0.0100709234400606	0.00335187443374707	2	1.00037544745234	2317.558439559	1	18048.4577922078	1	1	1	2	2019-05-15T19:02:43.629	NG_ecoli_LTEE_606_DM25	-500	866	160.7	DIA_100X_EMPTY_1x1_100ms	a5e7af49-cee7-42b5-b5ae-69c4e0984fa9	EPI_100X_YFP_1x1_200ms_25sola	EPI_100X_RFP_1x1_200ms_25sola
30	26	9.45529530350265	246	30.3214888960409	519.869918699187	557.585365853659	1673714	6803.71544715447	148.086023600194	131.603572355142	2	65380	265.772357723577	170.811766623484	214.835640986178	0	NaN	NaN	NaN	NaN	NaN	261.368277711442	0.969626753408973	26.3132806220347	11.4953631901668	9.61458912864313	2.57656541842503	0.0252331936363612	0.0109096898377849	1	1.00332346495581	1910.40892440489	1	17807.325203252	1	1	1	2	2019-05-15T19:02:43.629	NG_ecoli_LTEE_606_DM25	-500	866	160.7	DIA_100X_EMPTY_1x1_100ms	246a06f9-6f68-4558-bf42-ddc1992ab672	EPI_100X_YFP_1x1_200ms_25sola	EPI_100X_RFP_1x1_200ms_25sola
31	36	18.3273019188119	661	18.7770688991903	527.490166414523	204.723146747353	1639990	2481.0741301059	148.086023600194	131.603572355142	4	160648	243.037821482602	170.811766623484	214.835640986178	0	NaN	NaN	NaN	NaN	NaN	566.718096906506	0.979441282360218	36.1769315422848	20.9638540709848	15.070825872522	5.59348385525366	0.0649314131642931	0.0280611926602065	3	1.0185728820716	6453.50593117734	0	17680.7715582451	1	1	1	2	2019-05-15T19:02:43.629	NG_ecoli_LTEE_606_DM25	-500	866	160.7	DIA_100X_EMPTY_1x1_100ms	d27084bf-27ac-4eea-93e2-48b3fcb2786b	EPI_100X_YFP_1x1_200ms_25sola	EPI_100X_RFP_1x1_200ms_25sola
32	21	10.0792849534251	212	31.1016642538002	597.627358490566	459.688679245283	30575	144.221698113208	148.086023600194	131.603572355142	0	4003484	18884.358490566	170.811766623484	214.835640986178	1	NaN	NaN	NaN	NaN	NaN	201.664992221396	0.999689342056307	20.6236373872191	11.7132718086532	9.41390550755144	3.0188973697132	0.0070352297522097	0.00323476566016131	1	1.00025015893759	1435.47229527822	0	19297.1509433962	1	1	1	2	2019-05-15T19:02:43.629	NG_ecoli_LTEE_606_DM25	-500	866	160.7	DIA_100X_EMPTY_1x1_100ms	71510169-7b07-4d15-a1a9-29c9e73d26bf	EPI_100X_YFP_1x1_200ms_25sola	EPI_100X_RFP_1x1_200ms_25sola
33	29	10.1445486871078	295	48.1642903574362	628.416949152542	1124.42033898305	270187	915.88813559322	148.086023600194	131.603572355142	2	67515	228.864406779661	170.811766623484	214.835640986178	0	NaN	NaN	NaN	NaN	NaN	276.003858869836	0.975892948953345	28.696194495603	11.0357643005635	9.35049166705491	2.47298664216679	0.00456342817391055	0.00225767699060381	1	1.00029219579263	1970.53014761167	0	18202.3084745763	1	1	1	2	2019-05-15T19:02:43.629	NG_ecoli_LTEE_606_DM25	-500	866	160.7	DIA_100X_EMPTY_1x1_100ms	f419031e-65c0-4481-a3c9-c177368ad869	EPI_100X_YFP_1x1_200ms_25sola	EPI_100X_RFP_1x1_200ms_25sola
34	20	10.8168433675464	217	-9.52899465175647	632.917050691244	321.202764976959	326510	1504.65437788018	148.086023600194	131.603572355142	1	48959	225.617511520737	170.811766623484	214.835640986178	0	NaN	NaN	NaN	NaN	NaN	203.358798585019	0.999861085255475	19.8145704877248	12.51062238729	9.90256927404881	3.28153071888783	0.00104523626310809	0.000493106637348761	1	1.00000281266164	1526.05547931508	0	17935.0783410138	1	1	1	2	2019-05-15T19:02:43.629	NG_ecoli_LTEE_606_DM25	-500	866	160.7	DIA_100X_EMPTY_1x1_100ms	4dd46abc-0fcb-49a2-8254-4216d9cf27ca	EPI_100X_YFP_1x1_200ms_25sola	EPI_100X_RFP_1x1_200ms_25sola
35	30	10.6255884683121	319	48.5126398325754	651.394984326019	1163.06896551724	473309	1483.72727272727	148.086023600194	131.603572355142	2	75403	236.373040752351	170.811766623484	214.835640986178	0	NaN	NaN	NaN	NaN	NaN	291.75745093939	0.978302906375105	29.8420895190466	11.2511674121319	9.55333824515067	2.41610183364224	0.00651353324043202	0.00273242910072534	1	1.00022558619498	2139.09178300533	0	17897.3322884013	1	1	1	2	2019-05-15T19:02:43.629	NG_ecoli_LTEE_606_DM25	-500	866	160.7	DIA_100X_EMPTY_1x1_100ms	bc579634-377d-4d6b-a518-acbbdf01a133	EPI_100X_YFP_1x1_200ms_25sola	EPI_100X_RFP_1x1_200ms_25sola
36	30	8.50043216133699	255	46.5381081329912	657.803921568627	1624.33333333333	3461829	13575.8	148.086023600194	131.603572355142	2	69702	273.341176470588	170.811766623484	214.835640986178	0	NaN	NaN	NaN	NaN	NaN	281.010444498224	0.970516865316246	30.3368574060381	10.6783042441772	9.05645512012574	2.29814880981868	0.00649719504251757	0.00364670528503076	0	1.00074079156722	1954.23573352287	1	18808.4588235294	1	1	1	2	2019-05-15T19:02:43.629	NG_ecoli_LTEE_606_DM25	-500	866	160.7	DIA_100X_EMPTY_1x1_100ms	94abbdf2-55d6-4927-8f32-bdf085dee4a5	EPI_100X_YFP_1x1_200ms_25sola	EPI_100X_RFP_1x1_200ms_25sola
37	31	9.44502367811059	293	49.0016679384792	664.146757679181	1637.53924914676	378451	1291.64163822526	148.086023600194	131.603572355142	3	76733	261.887372013652	170.811766623484	214.835640986178	0	NaN	NaN	NaN	NaN	NaN	290.59850217367	0.972477754312927	30.0050290158478	11.7146046762099	9.22561033407485	2.86053905853047	0.0255855847826066	0.00378413654418454	0	1.00061641089871	2005.73774249257	1	18133.9146757679	1	1	1	2	2019-05-15T19:02:43.629	NG_ecoli_LTEE_606_DM25	-500	866	160.7	DIA_100X_EMPTY_1x1_100ms	e335ef5c-1b83-426d-8108-7aee6b9535c0	EPI_100X_YFP_1x1_200ms_25sola	EPI_100X_RFP_1x1_200ms_25sola
38	28	10.4690655451471	293	48.587785913366	694.662116040956	228.877133105802	277896	948.450511945392	148.086023600194	131.603572355142	2	89433	305.232081911263	170.811766623484	214.835640986178	3	NaN	NaN	NaN	NaN	NaN	268.140643163117	0.988928096567622	27.0967842578612	11.3731451227341	9.57571097960697	2.71282432666414	0.00342911994035072	0.00133395114645691	1	1.00006709798486	1951.41524622805	0	18547.6996587031	1	1	1	2	2019-05-15T19:02:43.629	NG_ecoli_LTEE_606_DM25	-500	866	160.7	DIA_100X_EMPTY_1x1_100ms	d049933d-e4a5-4f1c-88e6-eaa14c45c146	EPI_100X_YFP_1x1_200ms_25sola	EPI_100X_RFP_1x1_200ms_25sola
39	43	10.2982252072627	443	48.9312211063938	718.151241534989	1722.25959367946	598849	1351.80361173815	148.086023600194	131.603572355142	4	133880	302.212189616253	170.811766623484	214.835640986178	0	NaN	NaN	NaN	NaN	NaN	417.830345638425	0.887255532912544	43.4334185096542	11.3126717337285	9.41044085659801	2.06466714137056	0.0233536934882825	0.00879055958025612	2	1.00796827151812	3020.88249892204	0	18235.5237020316	1	1	1	2	2019-05-15T19:02:43.629	NG_ecoli_LTEE_606_DM25	-500	866	160.7	DIA_100X_EMPTY_1x1_100ms	da23ea51-fd7d-4b90-877c-d775e4da0a9c	EPI_100X_YFP_1x1_200ms_25sola	EPI_100X_RFP_1x1_200ms_25sola
40	22	11.4656516025692	253	10.4153538990112	722.403162055336	1395.51778656126	362280	1431.93675889328	148.086023600194	131.603572355142	2	59560	235.415019762846	170.811766623484	214.835640986178	0	NaN	NaN	NaN	NaN	NaN	229.313947727218	0.999672236369079	21.9267064915223	12.3024142414537	9.95476560852593	3.39185743470328	0.00564896749243707	0.00280915385386648	1	1.00026772336993	1706.5749323981	0	17513.1581027668	1	1	1	2	2019-05-15T19:02:43.629	NG_ecoli_LTEE_606_DM25	-500	866	160.7	DIA_100X_EMPTY_1x1_100ms	b8074e49-12d1-49a3-b1d9-7910fbdb9092	EPI_100X_YFP_1x1_200ms_25sola	EPI_100X_RFP_1x1_200ms_25sola
41	36	9.8839461138237	356	48.5117162216764	732.334269662921	357.432584269663	3444077	9674.37359550562	148.086023600194	131.603572355142	2	63896	179.483146067416	170.811766623484	214.835640986178	0	NaN	NaN	NaN	NaN	NaN	345.051840646127	0.94555136685901	36.1767622217031	11.1826515211322	9.33344797312012	2.18187584961908	0.0120496240281663	0.0057851949718648	0	1.00306912551775	2475.16296775383	0	18595.345505618	1	1	1	2	2019-05-15T19:02:43.629	NG_ecoli_LTEE_606_DM25	-500	866	160.7	DIA_100X_EMPTY_1x1_100ms	7e894978-a1e5-4eb0-a19f-d334591d447a	EPI_100X_YFP_1x1_200ms_25sola	EPI_100X_RFP_1x1_200ms_25sola
42	28	9.82324383869949	275	48.6660489409052	747.756363636364	1949.35636363636	360214	1309.86909090909	148.086023600194	131.603572355142	3	63355	230.381818181818	170.811766623484	214.835640986178	0	NaN	NaN	NaN	NaN	NaN	254.164580897603	0.989922081314123	26.5208548027181	11.1023140327007	9.27238127233791	2.67572454692563	0.00904941846850641	0.00418412526832925	1	1.00078765739216	1790.85309368301	0	18648.68	1	1	1	2	2019-05-15T19:02:43.629	NG_ecoli_LTEE_606_DM25	-500	866	160.7	DIA_100X_EMPTY_1x1_100ms	c29b1314-f500-4686-bdca-667cf512845d	EPI_100X_YFP_1x1_200ms_25sola	EPI_100X_RFP_1x1_200ms_25sola
43	42	10.2069646200266	430	49.2303730551933	770.458139534884	907.932558139535	972316	2261.2	148.086023600194	131.603572355142	4	108085	251.360465116279	170.811766623484	214.835640986178	0	NaN	NaN	NaN	NaN	NaN	411.720705187975	0.92876374813798	42.9128842611619	10.8259436590305	9.36211682340036	2.1247153176284	0.0180949798492261	0.00576087923948616	2	1.00381481517795	2954.10344333429	0	18086.323255814	1	1	1	2	2019-05-15T19:02:43.629	NG_ecoli_LTEE_606_DM25	-500	866	160.7	DIA_100X_EMPTY_1x1_100ms	db9d74c5-8539-400b-8596-8015f3ff6da7	EPI_100X_YFP_1x1_200ms_25sola	EPI_100X_RFP_1x1_200ms_25sola
44	22	10.5079671821154	231	29.6600200579793	781.891774891775	1054.5670995671	563245	2438.29004329004	148.086023600194	131.603572355142	2	52424	226.943722943723	170.811766623484	214.835640986178	0	NaN	NaN	NaN	NaN	NaN	205.453063669729	0.999647604407458	20.3986474901766	12.0621746995199	9.54560977471887	3.38007131494663	0.0141848351300912	0.00117336167515954	2	1.00002007577804	1459.81763966375	0	18049.9220779221	1	1	1	2	2019-05-15T19:02:43.629	NG_ecoli_LTEE_606_DM25	-500	866	160.7	DIA_100X_EMPTY_1x1_100ms	61eba7ba-eb69-419f-8ff0-ba11433b68a6	EPI_100X_YFP_1x1_200ms_25sola	EPI_100X_RFP_1x1_200ms_25sola
45	35	10.9660125423422	385	48.3901349600271	805.932467532468	1288.4987012987	1231905	3199.75324675325	148.086023600194	131.603572355142	3	106477	276.563636363636	170.811766623484	214.835640986178	0	NaN	NaN	NaN	NaN	NaN	358.528327379996	0.961454221206153	36.1974398696592	11.2325461174929	9.68900088179669	2.26395834920821	0.00836943614959825	0.00424177822715152	1	1.00058616310764	2668.85960001131	0	17820.6623376623	1	1	1	2	2019-05-15T19:02:43.629	NG_ecoli_LTEE_606_DM25	-500	866	160.7	DIA_100X_EMPTY_1x1_100ms	33ddce5c-e4d4-4e04-b447-ba17dc165d00	EPI_100X_YFP_1x1_200ms_25sola	EPI_100X_RFP_1x1_200ms_25sola
46	25	9.51699914657255	239	39.9708960169647	815.820083682008	440.799163179916	378753	1584.74058577406	148.086023600194	131.603572355142	2	47486	198.686192468619	170.811766623484	214.835640986178	0	NaN	NaN	NaN	NaN	NaN	248.859293753971	0.989491113475531	25.2759451627834	11.5303519933338	9.39574593781496	2.92360621901677	0.0117390360383229	0.00664509371691025	0	1.00188743644251	1752.50721901544	1	17937.2510460251	1	1	1	2	2019-05-15T19:02:43.629	NG_ecoli_LTEE_606_DM25	-500	866	160.7	DIA_100X_EMPTY_1x1_100ms	fe68d4e1-33b3-48ac-b81d-59276049cac4	EPI_100X_YFP_1x1_200ms_25sola	EPI_100X_RFP_1x1_200ms_25sola
47	40	9.20563203811708	369	45.7386229409487	828.116531165312	437.615176151762	734168	1989.61517615176	148.086023600194	131.603572355142	3	92864	251.663956639566	170.811766623484	214.835640986178	0	NaN	NaN	NaN	NaN	NaN	385.118229660694	0.898363847812187	40.5860224984731	10.7403062587099	9.29464868921717	2.01013345393665	0.0210704135851486	0.0110805318632911	1	1.01388001478956	2753.79959570466	1	18415.3116531165	1	1	1	2	2019-05-15T19:02:43.629	NG_ecoli_LTEE_606_DM25	-500	866	160.7	DIA_100X_EMPTY_1x1_100ms	ee192e57-39ca-4966-b98c-4cf9dee34fb0	EPI_100X_YFP_1x1_200ms_25sola	EPI_100X_RFP_1x1_200ms_25sola
48	35	10.9944420664364	385	49.320345813122	847.898701298701	657.025974025974	5328275	13839.6753246753	148.086023600194	131.603572355142	2	87699	227.78961038961	170.811766623484	214.835640986178	0	NaN	NaN	NaN	NaN	NaN	342.407767643404	0.959403753414047	34.2915554172956	11.2437735314698	9.77912047459032	2.29239684261723	0.0136091410634596	0.00598266967372504	1	1.00229788932014	2575.58957692244	0	18048.8337662338	1	1	1	2	2019-05-15T19:02:43.629	NG_ecoli_LTEE_606_DM25	-500	866	160.7	DIA_100X_EMPTY_1x1_100ms	7ac76fcb-6b0c-4867-8ed9-315218cac991	EPI_100X_YFP_1x1_200ms_25sola	EPI_100X_RFP_1x1_200ms_25sola
49	48	10.243480239122	492	49.0518694075743	941.006097560976	869.138211382114	458414	931.735772357724	148.086023600194	131.603572355142	4	166733	338.888211382114	170.811766623484	214.835640986178	3	NaN	NaN	NaN	NaN	NaN	463.842092008109	0.910491687137645	48.413657923959	11.1282816698978	9.45296578408677	1.82808880996952	0.011164311475096	0.00487004220575779	2	1.00178024994374	3397.7697886519	0	18212.1158536585	1	1	1	2	2019-05-15T19:02:43.629	NG_ecoli_LTEE_606_DM25	-500	866	160.7	DIA_100X_EMPTY_1x1_100ms	990b69a3-f6e9-45c0-a9ce-29d708c11e2f	EPI_100X_YFP_1x1_200ms_25sola	EPI_100X_RFP_1x1_200ms_25sola
50	36	10.1306278861434	365	49.4897707075469	951.761643835616	1031.6	494544	1354.91506849315	148.086023600194	131.603572355142	2	108970	298.547945205479	170.811766623484	214.835640986178	2	NaN	NaN	NaN	NaN	NaN	341.938114463285	0.961755268926492	35.5695158673638	10.8900778284254	9.36759356576059	2.25221997213015	0.00932677453017482	0.00384846897237253	1	1.00130981438842	2451.45493878833	0	18229.3561643836	1	1	1	2	2019-05-15T19:02:43.629	NG_ecoli_LTEE_606_DM25	-500	866	160.7	DIA_100X_EMPTY_1x1_100ms	d03a385d-097f-4ec7-84f4-9d67f6ec638f	EPI_100X_YFP_1x1_200ms_25sola	EPI_100X_RFP_1x1_200ms_25sola
51	46	10.7692417271247	496	47.0457888258843	976.635080645161	1180.36290322581	4910335	9899.8689516129	148.086023600194	131.603572355142	4	115749	233.364919354839	170.811766623484	214.835640986178	0	NaN	NaN	NaN	NaN	NaN	449.432222333844	0.908320021185352	46.4126519410622	11.4782688493704	9.46372655135897	2.18825928131192	0.0146963770180524	0.00561309806894803	0	1.00357437520404	3264.75527008243	0	18588.6814516129	1	1	1	2	2019-05-15T19:02:43.629	NG_ecoli_LTEE_606_DM25	-500	866	160.7	DIA_100X_EMPTY_1x1_100ms	486bf570-c4e0-404f-a39d-874429dc3390	EPI_100X_YFP_1x1_200ms_25sola	EPI_100X_RFP_1x1_200ms_25sola
52	35	10.1767822703938	357	49.5662165557535	972.495798319328	1881.29691876751	795432	2228.10084033613	148.086023600194	131.603572355142	3	130390	365.238095238095	170.811766623484	214.835640986178	2	NaN	NaN	NaN	NaN	NaN	337.946045465463	0.980194915987705	34.7335973643749	10.853656812569	9.52288747979103	2.24072832493782	0.00602575453358204	0.00245692386913732	2	1.00015959952116	2473.87044766293	1	18185.3753501401	1	1	1	2	2019-05-15T19:02:43.629	NG_ecoli_LTEE_606_DM25	-500	866	160.7	DIA_100X_EMPTY_1x1_100ms	8ac40fde-e195-4d3e-a855-1fc84b5d2562	EPI_100X_YFP_1x1_200ms_25sola	EPI_100X_RFP_1x1_200ms_25sola
53	31	8.56152752260532	265	46.699328359424	987.139622641509	1896.62264150943	5124335	19337.1132075472	148.086023600194	131.603572355142	2	72189	272.411320754717	170.811766623484	214.835640986178	0	NaN	NaN	NaN	NaN	NaN	296.77898959884	0.934459576342075	32.1971133540289	11.2034356126761	9.00416788467906	2.23429086535135	0.0122056413471583	0.0047091821161541	2	1.00184419640666	2050.18940950508	1	18863.6528301887	1	1	1	2	2019-05-15T19:02:43.629	NG_ecoli_LTEE_606_DM25	-500	866	160.7	DIA_100X_EMPTY_1x1_100ms	4df98001-d1d5-4466-8818-814097bd3350	EPI_100X_YFP_1x1_200ms_25sola	EPI_100X_RFP_1x1_200ms_25sola
54	23	10.2644209136295	236	43.5851463097691	1013.70762711864	65.5	437958	1855.75423728814	148.086023600194	131.603572355142	2	48044	203.576271186441	170.811766623484	214.835640986178	0	NaN	NaN	NaN	NaN	NaN	217.549006105585	0.998993716675233	22.1123998949904	11.4033752281221	9.47481768576445	2.92708603830059	0.00617331929096668	0.00338091289770904	0	1.00037720913275	1559.07671469666	0	18573.4576271186	1	1	1	2	2019-05-15T19:02:43.629	NG_ecoli_LTEE_606_DM25	-500	866	160.7	DIA_100X_EMPTY_1x1_100ms	1c191463-e81c-4451-b1a1-082bfe4dfbc0	EPI_100X_YFP_1x1_200ms_25sola	EPI_100X_RFP_1x1_200ms_25sola
55	24	10.845648625514	261	35.732743557873	1016.63218390805	388.63601532567	331636	1270.63601532567	148.086023600194	131.603572355142	2	62037	237.689655172414	170.811766623484	214.835640986178	0	NaN	NaN	NaN	NaN	NaN	236.06313914625	0.995301062832198	23.6321300805974	11.5842281601457	9.65008212349978	2.87043412193799	0.00732359324161659	0.0032095157341944	1	1.0003618935761	1728.44183109699	0	17987.5517241379	1	1	1	2	2019-05-15T19:02:43.629	NG_ecoli_LTEE_606_DM25	-500	866	160.7	DIA_100X_EMPTY_1x1_100ms	892e52c7-3716-49e1-a8eb-631c0c56df94	EPI_100X_YFP_1x1_200ms_25sola	EPI_100X_RFP_1x1_200ms_25sola
56	43	9.35038605847194	402	49.5449116778437	1025.82338308458	1925.18905472637	609672	1516.59701492537	148.086023600194	131.603572355142	5	139214	346.303482587065	170.811766623484	214.835640986178	0	NaN	NaN	NaN	NaN	NaN	411.03809434172	0.929937194842678	43.0669982351651	11.4847381992921	9.35104797411513	2.13130725380667	0.00878558985761736	0.00407832245589816	2	1.00034657420948	2957.70635230585	1	18618.8233830846	1	1	1	2	2019-05-15T19:02:43.629	NG_ecoli_LTEE_606_DM25	-500	866	160.7	DIA_100X_EMPTY_1x1_100ms	589a738e-21ff-4344-afdc-1888229752af	EPI_100X_YFP_1x1_200ms_25sola	EPI_100X_RFP_1x1_200ms_25sola
57	31	9.54908612971866	296	48.0364812084939	1042.09459459459	1940.85810810811	485351	1639.69932432432	148.086023600194	131.603572355142	3	105669	356.989864864865	170.811766623484	214.835640986178	1	NaN	NaN	NaN	NaN	NaN	299.049830934935	0.979945814158983	31.6380174133918	10.8396744987875	9.07054882791703	2.57133289741487	0.0100253785120137	0.0032016772556335	0	1.00047402620267	2044.40188716213	1	18513.1655405405	1	1	1	2	2019-05-15T19:02:43.629	NG_ecoli_LTEE_606_DM25	-500	866	160.7	DIA_100X_EMPTY_1x1_100ms	7236bc0f-f68b-4691-886e-f561b70e2a0a	EPI_100X_YFP_1x1_200ms_25sola	EPI_100X_RFP_1x1_200ms_25sola
58	34	9.25130536599966	315	44.3888949667984	1049.96507936508	271.701587301587	716912	2275.91111111111	148.086023600194	131.603572355142	3	81310	258.126984126984	170.811766623484	214.835640986178	0	NaN	NaN	NaN	NaN	NaN	334.830458122793	0.989106063303314	35.3652458727445	11.2548101234203	9.29277303066281	2.34761387514166	0.00869288204980706	0.00358438629750817	0	1.00104093421868	2398.59665156678	3	18850.7650793651	1	1	1	2	2019-05-15T19:02:43.629	NG_ecoli_LTEE_606_DM25	-500	866	160.7	DIA_100X_EMPTY_1x1_100ms	4cd60ba7-167d-4c91-ba44-97fef10b2f27	EPI_100X_YFP_1x1_200ms_25sola	EPI_100X_RFP_1x1_200ms_25sola
59	37	9.34194281311381	346	44.7899728666454	1058.74277456647	282.965317919075	856969	2476.78901734104	148.086023600194	131.603572355142	2	98748	285.398843930636	170.811766623484	214.835640986178	0	NaN	NaN	NaN	NaN	NaN	369.502716812303	0.913002425182949	37.5281603844502	12.2152192910405	9.49484735182664	2.30347038554428	0.0623752772361004	0.0181306339672004	2	1.01513264073221	2657.19319378416	3	19532.8179190751	1	1	1	2	2019-05-15T19:02:43.629	NG_ecoli_LTEE_606_DM25	-500	866	160.7	DIA_100X_EMPTY_1x1_100ms	5d21b76a-7cf3-4a47-9136-0935449d8652	EPI_100X_YFP_1x1_200ms_25sola	EPI_100X_RFP_1x1_200ms_25sola
60	26	8.92013348439014	232	44.8253277545681	1066.07327586207	249.581896551724	714707	3080.63362068966	148.086023600194	131.603572355142	2	53680	231.379310344828	170.811766623484	214.835640986178	0	NaN	NaN	NaN	NaN	NaN	244.435226560039	0.997301162300158	26.3359165412534	11.1623508383366	9.03871911959699	2.56770984414841	0.00325299362184579	0.00132376776991582	1	1.00003809257835	1689.86534686334	1	19074.2672413793	1	1	1	2	2019-05-15T19:02:43.629	NG_ecoli_LTEE_606_DM25	-500	866	160.7	DIA_100X_EMPTY_1x1_100ms	42e879c9-92e2-4789-8a95-fe678794a48a	EPI_100X_YFP_1x1_200ms_25sola	EPI_100X_RFP_1x1_200ms_25sola
61	20	8.5071804799054	171	-22.6695087769655	1070.3918128655	1478.3918128655	283647	1658.75438596491	148.086023600194	131.603572355142	2	59710	349.181286549708	170.811766623484	214.835640986178	2	NaN	NaN	NaN	NaN	NaN	196.831416173934	0.999802490382931	20.3253429610613	11.5433941744303	9.35759869607885	2.97534200736661	0.0066669456451474	0.00372345489663861	0	1.00037151558189	1397.83720832733	1	18098.1871345029	1	1	1	2	2019-05-15T19:02:43.629	NG_ecoli_LTEE_606_DM25	-500	866	160.7	DIA_100X_EMPTY_1x1_100ms	8f5ba5a4-e2dd-43dc-aa45-c5c573093010	EPI_100X_YFP_1x1_200ms_25sola	EPI_100X_RFP_1x1_200ms_25sola
62	38	10.6044028957678	403	48.0463875438417	1078.68486352357	1488.90818858561	677278	1680.5905707196	148.086023600194	131.603572355142	3	95746	237.583126550868	170.811766623484	214.835640986178	0	NaN	NaN	NaN	NaN	NaN	388.55088092021	0.939086928346178	38.5537415601851	12.1639334671324	9.85950224432364	2.26379407705086	0.0162515770806286	0.00822187230689868	1	1.00211282046634	2943.51595067551	1	17590.0148883375	1	1	1	2	2019-05-15T19:02:43.629	NG_ecoli_LTEE_606_DM25	-500	866	160.7	DIA_100X_EMPTY_1x1_100ms	dd116f3b-9cd0-4f1c-af8e-88ebb4ee5d79	EPI_100X_YFP_1x1_200ms_25sola	EPI_100X_RFP_1x1_200ms_25sola
63	22	10.9858263451613	242	-35.4999084481729	1078.94628099174	267.909090909091	6932903	28648.3595041322	148.086023600194	131.603572355142	1	64592	266.909090909091	170.811766623484	214.835640986178	0	NaN	NaN	NaN	NaN	NaN	231.581166823047	0.994917145418917	21.8115612396246	13.6381286028	10.041430413016	3.55349629530404	0.024294080576849	0.0110195609461685	1	1.00398892443129	1727.30010779162	5	19627.9958677686	1	1	1	2	2019-05-15T19:02:43.629	NG_ecoli_LTEE_606_DM25	-500	866	160.7	DIA_100X_EMPTY_1x1_100ms	37987d31-4221-4411-a565-a6807f0809ef	EPI_100X_YFP_1x1_200ms_25sola	EPI_100X_RFP_1x1_200ms_25sola
64	35	6.28110002203283	220	-48.7332447011085	1087.71363636364	279.340909090909	2888561	13129.8227272727	148.086023600194	131.603572355142	2	67480	306.727272727273	170.811766623484	214.835640986178	0	NaN	NaN	NaN	NaN	NaN	308.139403082347	0.980387942586509	35.4459280812124	10.5381001828119	8.47515680760102	2.32226753515429	0.0150568889097756	0.00695720555883091	0	1.00341736108796	1999.63955005486	4	20192.05	1	1	1	2	2019-05-15T19:02:43.629	NG_ecoli_LTEE_606_DM25	-500	866	160.7	DIA_100X_EMPTY_1x1_100ms	bd03c784-4eba-464b-ac1c-38d2ef7af5cf	EPI_100X_YFP_1x1_200ms_25sola	EPI_100X_RFP_1x1_200ms_25sola
65	30	10.5032178751398	316	47.9198758864322	1088.01582278481	1006.63924050633	2344652	7419.78481012658	148.086023600194	131.603572355142	2	77930	246.613924050633	170.811766623484	214.835640986178	0	NaN	NaN	NaN	NaN	NaN	294.362460153994	0.975925536103412	30.2945754604178	11.126505749037	9.35473862837916	2.64146682844709	0.00863118321207116	0.00392577406618887	1	1.00025544728936	2082.1790274642	0	18552.5443037975	1	1	1	2	2019-05-15T19:02:43.629	NG_ecoli_LTEE_606_DM25	-500	866	160.7	DIA_100X_EMPTY_1x1_100ms	3b16bee3-84e5-4dab-a4ef-0d98455a0ab9	EPI_100X_YFP_1x1_200ms_25sola	EPI_100X_RFP_1x1_200ms_25sola
66	21	10.1154717524828	213	5.48195723318882	1099.92488262911	270.568075117371	2270806	10661.0610328639	148.086023600194	131.603572355142	2	52378	245.906103286385	170.811766623484	214.835640986178	0	NaN	NaN	NaN	NaN	NaN	214.440484046143	0.999905510004554	20.9514831956714	12.7113543858467	9.82101868364303	3.35023451864349	0.0169230124095157	0.00901243892540128	0	1.00244118796903	1587.14910593584	2	18363.0281690141	1	1	1	2	2019-05-15T19:02:43.629	NG_ecoli_LTEE_606_DM25	-500	866	160.7	DIA_100X_EMPTY_1x1_100ms	7e6040bf-33ff-4645-9258-9b4dffb9bce9	EPI_100X_YFP_1x1_200ms_25sola	EPI_100X_RFP_1x1_200ms_25sola
67	20	11.1522842568399	223	-7.43065357995008	1120.34977578475	359.336322869955	358969	1609.7264573991	148.086023600194	131.603572355142	1	66939	300.174887892377	170.811766623484	214.835640986178	1	NaN	NaN	NaN	NaN	NaN	200.701625285104	0.999713557695898	19.0017158049451	12.9991057635324	10.0741715095931	3.52861268072586	0.00362792098750208	0.00156172957588456	1	1.00004729563769	1514.61195473715	0	17833.1121076233	1	1	1	2	2019-05-15T19:02:43.629	NG_ecoli_LTEE_606_DM25	-500	866	160.7	DIA_100X_EMPTY_1x1_100ms	6f3fa424-2d88-4d32-a01b-c754c1fd7d92	EPI_100X_YFP_1x1_200ms_25sola	EPI_100X_RFP_1x1_200ms_25sola
68	32	10.8710319917948	349	48.5536317396486	1133.44985673352	1630.12320916905	457240	1310.14326647564	148.086023600194	131.603572355142	2	84150	241.117478510029	170.811766623484	214.835640986178	0	NaN	NaN	NaN	NaN	NaN	322.968777207198	0.97164109545028	32.706977154452	11.3198770702842	9.64331224714065	2.3891450391826	0.000881067058764654	0.000394036028055827	3	1.00000224809556	2388.81626573882	0	17936.547277937	1	1	1	2	2019-05-15T19:02:43.629	NG_ecoli_LTEE_606_DM25	-500	866	160.7	DIA_100X_EMPTY_1x1_100ms	4ff245bd-a258-45ca-9c30-746d1c31d877	EPI_100X_YFP_1x1_200ms_25sola	EPI_100X_RFP_1x1_200ms_25sola
69	22	10.0630716553135	222	33.2339730347281	1157.56756756757	1483.09459459459	443402	1997.30630630631	148.086023600194	131.603572355142	2	51967	234.085585585586	170.811766623484	214.835640986178	0	NaN	NaN	NaN	NaN	NaN	221.424372191977	0.99808677615477	22.0097848313849	11.7045019891613	9.64205779064287	3.0855824995398	0.0119474594299804	0.0065862279433166	0	1.00145420631883	1607.10827967352	1	17030.4459459459	1	1	1	2	2019-05-15T19:02:43.629	NG_ecoli_LTEE_606_DM25	-500	866	160.7	DIA_100X_EMPTY_1x1_100ms	98ac4e75-1a5b-447c-836c-6b61e377f825	EPI_100X_YFP_1x1_200ms_25sola	EPI_100X_RFP_1x1_200ms_25sola
70	20	10.3610578095176	209	-24.1585378913505	1169.21052631579	1479.14832535885	356342	1704.98564593301	148.086023600194	131.603572355142	2	48083	230.062200956938	170.811766623484	214.835640986178	0	NaN	NaN	NaN	NaN	NaN	209.113854819861	0.999338648006352	19.7264149822955	12.981632952772	10.1415095621246	3.31404695767702	0.0263170054782353	0.0130441156129662	1	1.00454632758982	1593.46766611438	1	17366.9186602871	1	1	1	2	2019-05-15T19:02:43.629	NG_ecoli_LTEE_606_DM25	-500	866	160.7	DIA_100X_EMPTY_1x1_100ms	2f211779-8722-46fa-81b8-08fa293323b3	EPI_100X_YFP_1x1_200ms_25sola	EPI_100X_RFP_1x1_200ms_25sola
71	22	9.91062601994588	218	39.0427590891385	1204.1880733945	703.522935779817	353072	1619.59633027523	148.086023600194	131.603572355142	1	54726	251.036697247706	170.811766623484	214.835640986178	1	NaN	NaN	NaN	NaN	NaN	210.893933775224	0.999454997917381	21.2428571878462	11.6656362847703	9.58444407507845	2.99271348265926	0.0019847331102089	0.000957341113477846	1	1.00001233675637	1532.62768423628	0	18388.880733945	1	1	1	2	2019-05-15T19:02:43.629	NG_ecoli_LTEE_606_DM25	-500	866	160.7	DIA_100X_EMPTY_1x1_100ms	93f837c6-3e20-4551-8b14-b1fc487f9974	EPI_100X_YFP_1x1_200ms_25sola	EPI_100X_RFP_1x1_200ms_25sola
72	25	10.4069852266857	260	42.1891991802802	1275.95	1950.82307692308	453063	1742.55	148.086023600194	131.603572355142	2	62834	241.669230769231	170.811766623484	214.835640986178	0	NaN	NaN	NaN	NaN	NaN	238.244078422519	0.994546624901714	23.95552570652	11.386318614334	9.57679550942991	2.87623205740939	0.0128679220097412	0.00712544377715027	0	1.00200338760055	1725.58364387989	0	18171.7192307692	1	1	1	2	2019-05-15T19:02:43.629	NG_ecoli_LTEE_606_DM25	-500	866	160.7	DIA_100X_EMPTY_1x1_100ms	64990e54-2857-4fed-a1c3-4d45743794bd	EPI_100X_YFP_1x1_200ms_25sola	EPI_100X_RFP_1x1_200ms_25sola
73	29	15.5265436794849	450	-46.0771327297977	1300.29111111111	1443.34444444444	98830	219.622222222222	148.086023600194	131.603572355142	0	63548	141.217777777778	170.811766623484	214.835640986178	0	NaN	NaN	NaN	NaN	NaN	363.988331456565	0.97972318275477	NaN	NaN	NaN	NaN	NaN	NaN	NaN	NaN	NaN	0	21122.58	1	1	1	2	2019-05-15T19:02:43.629	NG_ecoli_LTEE_606_DM25	-500	866	160.7	DIA_100X_EMPTY_1x1_100ms	1141bf8f-fb2f-40b7-a3e3-09eefb94657d	EPI_100X_YFP_1x1_200ms_25sola	EPI_100X_RFP_1x1_200ms_25sola
74	31	9.45570792560099	295	43.955565348882	1342.55593220339	1786.6813559322	450214	1526.14915254237	148.086023600194	131.603572355142	2	95987	325.379661016949	170.811766623484	214.835640986178	0	NaN	NaN	NaN	NaN	NaN	308.582080238523	0.926922781134074	31.9418117169871	11.6716844224974	9.40373427552614	2.36426905862994	0.0224306592548719	0.0149496600297796	0	1.01400706727907	2218.45244714523	1	18116.1152542373	1	1	1	2	2019-05-15T19:02:43.629	NG_ecoli_LTEE_606_DM25	-500	866	160.7	DIA_100X_EMPTY_1x1_100ms	fc0791f1-56c7-4989-9e5b-1047f48861a6	EPI_100X_YFP_1x1_200ms_25sola	EPI_100X_RFP_1x1_200ms_25sola
75	28	10.6537944895763	299	47.2292569855097	1342.39130434783	1894.65217391304	353024	1180.68227424749	148.086023600194	131.603572355142	2	76729	256.61872909699	170.811766623484	214.835640986178	0	NaN	NaN	NaN	NaN	NaN	273.459177092649	0.980570296068137	27.8309336471709	11.3214065781257	9.5835321662334	2.54102307956054	0.00292505665863115	0.00113588315543297	0	1.00005665237934	2007.56153963704	0	18089.4046822742	1	1	1	2	2019-05-15T19:02:43.629	NG_ecoli_LTEE_606_DM25	-500	866	160.7	DIA_100X_EMPTY_1x1_100ms	11f29a9b-e129-43f3-b495-90000bb46f92	EPI_100X_YFP_1x1_200ms_25sola	EPI_100X_RFP_1x1_200ms_25sola
76	29	9.02868005427604	262	48.5016090955918	1347.36259541985	1776.38167938931	523889	1999.57633587786	148.086023600194	131.603572355142	3	91641	349.774809160305	170.811766623484	214.835640986178	0	NaN	NaN	NaN	NaN	NaN	279.095904492207	0.973713491651921	28.6373434920231	11.3006629328127	9.47215721192084	2.47261073821744	0.00883446659855134	0.003725516649591	1	1.00026483622418	2017.99648370273	1	17952.4389312977	1	1	1	2	2019-05-15T19:02:43.629	NG_ecoli_LTEE_606_DM25	-500	866	160.7	DIA_100X_EMPTY_1x1_100ms	913469ed-e1cb-4d69-93fb-999d0ca38129	EPI_100X_YFP_1x1_200ms_25sola	EPI_100X_RFP_1x1_200ms_25sola
77	34	10.4730323173173	369	48.7468675886871	1440.79945799458	182.588075880759	431156	1168.44444444444	148.086023600194	131.603572355142	2	84960	230.243902439024	170.811766623484	214.835640986178	0	NaN	NaN	NaN	NaN	NaN	327.514927369159	0.971014150944671	33.6129724988911	11.2169230723579	9.4941660339526	2.43541736071153	0.00330594367745206	0.00161144522683182	2	1.00004739185887	2379.63553889784	0	18223.0027100271	1	1	1	2	2019-05-15T19:02:43.629	NG_ecoli_LTEE_606_DM25	-500	866	160.7	DIA_100X_EMPTY_1x1_100ms	ccf4ae6e-076b-4795-8fcf-f0be99f8aab6	EPI_100X_YFP_1x1_200ms_25sola	EPI_100X_RFP_1x1_200ms_25sola
78	28	10.5381215069393	295	47.3457313862101	1452.14237288136	383.338983050847	393459	1333.7593220339	148.086023600194	131.603572355142	3	77279	261.962711864407	170.811766623484	214.835640986178	1	NaN	NaN	NaN	NaN	NaN	269.985923179473	0.975700505036649	26.9811299410199	11.3560079463209	9.65632828347289	2.69405635894714	0.0117680596748791	0.00647993802948997	0	1.00207477727471	1975.94139112331	0	18084.4169491525	1	1	1	2	2019-05-15T19:02:43.629	NG_ecoli_LTEE_606_DM25	-500	866	160.7	DIA_100X_EMPTY_1x1_100ms	e1141f98-6ee1-4ee8-b870-0bb4327b162d	EPI_100X_YFP_1x1_200ms_25sola	EPI_100X_RFP_1x1_200ms_25sola
79	32	10.6410043376399	341	45.2863914587141	1455.07917888563	1830.47214076246	520951	1527.71554252199	148.086023600194	131.603572355142	3	256551	752.348973607038	170.811766623484	214.835640986178	1	NaN	NaN	NaN	NaN	NaN	322.165830957333	0.946053910695043	32.4182246952773	11.816787895801	9.66091652401055	2.45771682464512	0.0168551551423797	0.00519675100829434	2	1.00138932869009	2376.37934317125	1	18154.3196480938	1	1	1	2	2019-05-15T19:02:43.629	NG_ecoli_LTEE_606_DM25	-500	866	160.7	DIA_100X_EMPTY_1x1_100ms	98546aa9-771f-40c4-aabb-9fa2d47cf70e	EPI_100X_YFP_1x1_200ms_25sola	EPI_100X_RFP_1x1_200ms_25sola
80	29	10.6875062173263	310	47.1226179559465	1471.03870967742	728.758064516129	69344	223.690322580645	148.086023600194	131.603572355142	0	4046175	13052.1774193548	170.811766623484	214.835640986178	2	NaN	NaN	NaN	NaN	NaN	281.561449106668	0.966722701276834	28.646315568746	11.8707161202552	9.55043802243007	2.591465539909	0.00924788617583676	0.0044542420034109	1	1.0004259296352	2052.13172460608	0	18422.4580645161	1	1	1	2	2019-05-15T19:02:43.629	NG_ecoli_LTEE_606_DM25	-500	866	160.7	DIA_100X_EMPTY_1x1_100ms	fd40c4c5-7bf5-4235-9329-f3a525e7bb25	EPI_100X_YFP_1x1_200ms_25sola	EPI_100X_RFP_1x1_200ms_25sola
81	16	8.86100448927886	142	-49.9701176565585	1473.68309859155	1830.81690140845	55604	391.577464788732	148.086023600194	131.603572355142	0	3103843	21858.0492957746	170.811766623484	214.835640986178	1	NaN	NaN	NaN	NaN	NaN	162.66937513708	0.999766687697344	16.1234004804286	12.7880149157233	9.54905583747091	3.56458494599439	0.0215545467530956	0.0113069540543772	0	1.00229358832826	1154.69527423703	1	19554.8450704225	1	1	1	2	2019-05-15T19:02:43.629	NG_ecoli_LTEE_606_DM25	-500	866	160.7	DIA_100X_EMPTY_1x1_100ms	9f437f73-cf70-4df2-8c99-8ad3edffec70	EPI_100X_YFP_1x1_200ms_25sola	EPI_100X_RFP_1x1_200ms_25sola
82	28	10.9128763281634	306	48.2853791071848	1480.07189542484	1693.06209150327	859912	2810.16993464052	148.086023600194	131.603572355142	2	91403	298.702614379085	170.811766623484	214.835640986178	2	NaN	NaN	NaN	NaN	NaN	271.451037815659	0.98888071120154	27.2457557437734	11.4039650693115	9.68194768312026	2.62937760083022	0.00101225638647673	0.00033713224916806	3	1.00000505027514	2005.92274767957	0	18132.1862745098	1	1	1	2	2019-05-15T19:02:43.629	NG_ecoli_LTEE_606_DM25	-500	866	160.7	DIA_100X_EMPTY_1x1_100ms	57f2de3c-70fa-4ce3-a5e6-764f96b0171d	EPI_100X_YFP_1x1_200ms_25sola	EPI_100X_RFP_1x1_200ms_25sola
83	28	10.4110748737899	292	47.7006210145617	1491.30821917808	1227.26712328767	436503	1494.87328767123	148.086023600194	131.603572355142	2	58257	199.510273972603	170.811766623484	214.835640986178	0	NaN	NaN	NaN	NaN	NaN	267.31140212892	0.983083299340162	27.2568396490789	11.2684798207789	9.5498954039829	2.554494426295	0.00906325454536337	0.00403247790940784	1	1.00069014711208	1952.3721796076	0	17926.897260274	1	1	1	2	2019-05-15T19:02:43.629	NG_ecoli_LTEE_606_DM25	-500	866	160.7	DIA_100X_EMPTY_1x1_100ms	583401b0-6126-4edd-9e69-fe16c91e198b	EPI_100X_YFP_1x1_200ms_25sola	EPI_100X_RFP_1x1_200ms_25sola
84	22	10.0871286306886	222	35.4307022394125	1495.12612612613	1106.41441441441	1545652	6962.3963963964	148.086023600194	131.603572355142	2	48042	216.405405405405	170.811766623484	214.835640986178	0	NaN	NaN	NaN	NaN	NaN	212.372770745318	0.999630695299414	21.4073930352337	11.8010791379963	9.64043354339326	2.98017209325	0.0051234307000136	0.0022230506721299	1	1.00014330097962	1562.59630985355	0	18505.7342342342	1	1	1	2	2019-05-15T19:02:43.629	NG_ecoli_LTEE_606_DM25	-500	866	160.7	DIA_100X_EMPTY_1x1_100ms	04c07440-f7c1-4df5-9718-1a7fd3361f66	EPI_100X_YFP_1x1_200ms_25sola	EPI_100X_RFP_1x1_200ms_25sola
85	38	8.92567710260382	339	48.2453960779941	1578.51622418879	2029.50737463127	5081822	14990.6253687316	148.086023600194	131.603572355142	3	70169	206.98820058997	170.811766623484	214.835640986178	0	NaN	NaN	NaN	NaN	NaN	356.7033936786	0.946265949731076	38.3771148554723	10.7075775114286	9.13307365196632	2.00130402030213	0.00351348942896604	0.00147176818652902	2	1.00004436437777	2514.17858662074	1	18858.6607669617	1	1	1	2	2019-05-15T19:02:43.629	NG_ecoli_LTEE_606_DM25	-500	866	160.7	DIA_100X_EMPTY_1x1_100ms	159be79b-8413-40a9-bd6b-90dbf5fa5ebb	EPI_100X_YFP_1x1_200ms_25sola	EPI_100X_RFP_1x1_200ms_25sola
86	25	7.93453601677857	199	21.7815048587007	1583.22613065327	1750.47236180905	676932	3401.66834170854	148.086023600194	131.603572355142	2	42266	212.391959798995	170.811766623484	214.835640986178	0	NaN	NaN	NaN	NaN	NaN	239.377619523532	0.992393094976045	26.146656984958	10.7274999219542	8.87354285362315	2.56065240315855	0.00563888470637882	0.00242778921917677	1	1.00012375040772	1616.96326262422	1	18098.3216080402	1	1	1	2	2019-05-15T19:02:43.629	NG_ecoli_LTEE_606_DM25	-500	866	160.7	DIA_100X_EMPTY_1x1_100ms	1749694a-8fe7-4212-b74e-37c091fde5dc	EPI_100X_YFP_1x1_200ms_25sola	EPI_100X_RFP_1x1_200ms_25sola
87	34	9.7585182529911	332	49.3882534616284	1594.38554216867	1467.04819277108	588794	1773.47590361446	148.086023600194	131.603572355142	2	86679	261.081325301205	170.811766623484	214.835640986178	0	NaN	NaN	NaN	NaN	NaN	321.828255697324	0.963201827929766	33.7965831179883	10.7930248467467	9.32918683718957	2.22795023351521	0.00924152740947988	0.00449756379973725	1	1.00150373885245	2310.20360799063	0	18361.2078313253	1	1	1	2	2019-05-15T19:02:43.629	NG_ecoli_LTEE_606_DM25	-500	866	160.7	DIA_100X_EMPTY_1x1_100ms	432c6a82-4d64-4fa3-bf4e-b839c68ea6c6	EPI_100X_YFP_1x1_200ms_25sola	EPI_100X_RFP_1x1_200ms_25sola
88	41	11.2987351254984	464	49.4363229352424	1598.62068965517	1007.63362068966	3248011	7000.02370689655	148.086023600194	131.603572355142	2	90962	196.038793103448	170.811766623484	214.835640986178	0	NaN	NaN	NaN	NaN	NaN	398.027872147331	0.946194498142796	39.6406036673332	11.652933059923	9.83458193739032	2.18042192472146	0.00957995376089298	0.00444605640148703	2	1.00070758507936	3011.21626060649	0	17834.1551724138	1	1	1	2	2019-05-15T19:02:43.629	NG_ecoli_LTEE_606_DM25	-500	866	160.7	DIA_100X_EMPTY_1x1_100ms	5e9614f2-561e-4a96-9a50-d7fc8fb01e3d	EPI_100X_YFP_1x1_200ms_25sola	EPI_100X_RFP_1x1_200ms_25sola
89	29	10.1282620330573	294	36.3695198814336	1593.19387755102	1755.56462585034	2326816	7914.34013605442	148.086023600194	131.603572355142	2	59915	203.792517006803	170.811766623484	214.835640986178	0	NaN	NaN	NaN	NaN	NaN	294.060759089014	0.957333646896276	29.0611844321464	11.6467750292883	9.75154816791676	2.66528687029601	0.0295016953441073	0.0119678788469203	1	1.00362473157655	2170.45273392039	1	17817.2823129252	1	1	1	2	2019-05-15T19:02:43.629	NG_ecoli_LTEE_606_DM25	-500	866	160.7	DIA_100X_EMPTY_1x1_100ms	836ecdf3-d60c-4a4a-b628-48c38aa3b52a	EPI_100X_YFP_1x1_200ms_25sola	EPI_100X_RFP_1x1_200ms_25sola
90	20	7.15523209492995	144	-49.5788985777878	1598.90972222222	2043.79166666667	284429	1975.20138888889	148.086023600194	131.603572355142	0	37998	263.875	170.811766623484	214.835640986178	0	NaN	NaN	NaN	NaN	NaN	NaN	NaN	NaN	NaN	NaN	NaN	NaN	NaN	NaN	NaN	NaN	1	18071.0138888889	1	1	1	2	2019-05-15T19:02:43.629	NG_ecoli_LTEE_606_DM25	-500	866	160.7	DIA_100X_EMPTY_1x1_100ms	0d8c9265-fc7e-4360-a885-7a4809d6e480	EPI_100X_YFP_1x1_200ms_25sola	EPI_100X_RFP_1x1_200ms_25sola
91	24	10.4171141507533	250	37.5747410708256	1629.728	1475.012	742358	2969.432	148.086023600194	131.603572355142	2	66062	264.248	170.811766623484	214.835640986178	0	NaN	NaN	NaN	NaN	NaN	241.548852412072	0.999846977777096	23.8997103805502	11.9026871776749	9.64450115552576	3.21991207381782	0.0160989173919369	0.00186575595928674	0	1.00009374358491	1745.99123198273	1	17551.824	1	1	1	2	2019-05-15T19:02:43.629	NG_ecoli_LTEE_606_DM25	-500	866	160.7	DIA_100X_EMPTY_1x1_100ms	59b7649b-baa5-4fd8-b79b-c905c2d74cbd	EPI_100X_YFP_1x1_200ms_25sola	EPI_100X_RFP_1x1_200ms_25sola
92	25	9.60483325868758	240	45.8627093296358	1643.84583333333	1467.77083333333	428968	1787.36666666667	148.086023600194	131.603572355142	2	73552	306.466666666667	170.811766623484	214.835640986178	2	NaN	NaN	NaN	NaN	NaN	241.502657410736	0.993111599433728	24.2384049940199	11.5995064107331	9.56246951609215	2.92934956970354	0.020902287299588	0.0118305072122322	0	1.00565107743076	1740.74055113391	1	18200.9291666667	1	1	1	2	2019-05-15T19:02:43.629	NG_ecoli_LTEE_606_DM25	-500	866	160.7	DIA_100X_EMPTY_1x1_100ms	606109e0-caa6-478b-a07d-758e0af3675b	EPI_100X_YFP_1x1_200ms_25sola	EPI_100X_RFP_1x1_200ms_25sola
93	35	10.2494896363205	359	47.89310180905	1692.70194986072	1226.42618384401	2398656	6681.4930362117	148.086023600194	131.603572355142	2	83049	231.33426183844	170.811766623484	214.835640986178	0	NaN	NaN	NaN	NaN	NaN	334.337093494252	0.947162397535772	34.6215319957709	11.0696645909344	9.4246518762572	2.25690290275979	0.0163492915708855	0.0094467254380417	0	1.0071028103836	2415.27617601225	0	18200.3537604457	1	1	1	2	2019-05-15T19:02:43.629	NG_ecoli_LTEE_606_DM25	-500	866	160.7	DIA_100X_EMPTY_1x1_100ms	60866465-9dba-4de5-9551-37e5e4ffe306	EPI_100X_YFP_1x1_200ms_25sola	EPI_100X_RFP_1x1_200ms_25sola
94	28	10.3897942772684	292	44.66335343526	1693.52054794521	1786.27397260274	732532	2508.67123287671	148.086023600194	131.603572355142	3	112567	385.503424657534	170.811766623484	214.835640986178	2	NaN	NaN	NaN	NaN	NaN	274.052485616156	0.977969377250584	28.3241611564169	11.0262292337123	9.43683067699955	2.48568428851325	0.00280499809500565	0.00123996566760854	0	1.00007324707121	1981.06745496589	0	18722.9931506849	1	1	1	2	2019-05-15T19:02:43.629	NG_ecoli_LTEE_606_DM25	-500	866	160.7	DIA_100X_EMPTY_1x1_100ms	c81bd231-85ba-45bf-b7a3-518f147566e0	EPI_100X_YFP_1x1_200ms_25sola	EPI_100X_RFP_1x1_200ms_25sola
95	22	7.74058144007994	171	-49.2489105733679	1748.22222222222	969.900584795322	327576	1915.64912280702	148.086023600194	131.603572355142	1	57678	337.298245614035	170.811766623484	214.835640986178	2	NaN	NaN	NaN	NaN	NaN	205.159281814183	0.999464636169555	22.2541708888404	11.3104847482448	8.76381059258569	3.0784113221144	0.00693936964126574	0.00298953893087349	1	1.00021913230176	1342.41645090921	2	18675.7368421053	1	1	1	2	2019-05-15T19:02:43.629	NG_ecoli_LTEE_606_DM25	-500	866	160.7	DIA_100X_EMPTY_1x1_100ms	5b285726-c5c1-4231-b4cb-5b12e9bfc29a	EPI_100X_YFP_1x1_200ms_25sola	EPI_100X_RFP_1x1_200ms_25sola
96	24	10.2441917934888	247	39.0487931207331	1756.04048582996	554.728744939271	4307317	17438.5303643725	148.086023600194	131.603572355142	2	46755	189.291497975708	170.811766623484	214.835640986178	0	NaN	NaN	NaN	NaN	NaN	243.714116805513	0.981713040663024	24.580148902458	12.1564599610121	9.38267862212741	3.09674554508211	0.00512352963336635	0.00216571692146019	1	1.00018063775655	1699.52701694265	1	18577.8825910931	1	1	1	2	2019-05-15T19:02:43.629	NG_ecoli_LTEE_606_DM25	-500	866	160.7	DIA_100X_EMPTY_1x1_100ms	ed55d316-14cc-4e67-9874-6773b51a2836	EPI_100X_YFP_1x1_200ms_25sola	EPI_100X_RFP_1x1_200ms_25sola
97	22	9.73717615310378	215	18.475971707762	1754.63720930233	571.776744186046	398414	1853.08837209302	148.086023600194	131.603572355142	2	50713	235.874418604651	170.811766623484	214.835640986178	0	NaN	NaN	NaN	NaN	NaN	212.843758294093	0.998715393006023	21.9934408918479	11.5891938561534	9.24854522001956	3.05058886934979	0.00349439969865358	0.0015481441517186	1	1.00004973190399	1477.50823614474	1	18514.3534883721	1	1	1	2	2019-05-15T19:02:43.629	NG_ecoli_LTEE_606_DM25	-500	866	160.7	DIA_100X_EMPTY_1x1_100ms	57910f89-f9f6-4624-b9ce-fa3e0b1dd553	EPI_100X_YFP_1x1_200ms_25sola	EPI_100X_RFP_1x1_200ms_25sola
98	22	9.72786048175907	214	-46.645301853388	1759.1214953271	984.299065420561	4041354	18884.8317757009	148.086023600194	131.603572355142	1	45822	214.121495327103	170.811766623484	214.835640986178	0	NaN	NaN	NaN	NaN	NaN	230.192321216341	0.985230717149127	22.0410309357507	13.766036288583	9.83279898684059	3.52775146112838	0.053271774317807	0.0252846343276192	1	1.02218320907075	1673.69418529129	2	19008.5280373832	1	1	1	2	2019-05-15T19:02:43.629	NG_ecoli_LTEE_606_DM25	-500	866	160.7	DIA_100X_EMPTY_1x1_100ms	811a1448-bf5c-4d7c-80c5-de03956d3b25	EPI_100X_YFP_1x1_200ms_25sola	EPI_100X_RFP_1x1_200ms_25sola
99	31	10.3859551493221	322	48.9463734574795	1764.67701863354	970.45652173913	1423633	4421.22049689441	148.086023600194	131.603572355142	3	97990	304.316770186335	170.811766623484	214.835640986178	0	NaN	NaN	NaN	NaN	NaN	319.017464884167	0.962238470627431	31.0538772470744	11.7583669236418	10.0040554831887	2.51555458394824	0.0157068642346245	0.00813029405451803	1	1.0010941442961	2440.94445373015	2	18744.9596273292	1	1	1	2	2019-05-15T19:02:43.629	NG_ecoli_LTEE_606_DM25	-500	866	160.7	DIA_100X_EMPTY_1x1_100ms	5cd27e81-6ae6-4b9d-8565-4078863ecbef	EPI_100X_YFP_1x1_200ms_25sola	EPI_100X_RFP_1x1_200ms_25sola
100	24	10.2917911700277	247	41.6718290463477	1770.99190283401	913.230769230769	403191	1632.35222672065	148.086023600194	131.603572355142	2	74942	303.408906882591	170.811766623484	214.835640986178	2	NaN	NaN	NaN	NaN	NaN	224.059412827104	0.999467285024947	22.7177853638295	11.6174594031189	9.52690193028788	2.90717824778212	0.00323437376506054	0.00141389388371677	1	1.00004056214491	1619.41912036307	0	18101.4777327935	1	1	1	2	2019-05-15T19:02:43.629	NG_ecoli_LTEE_606_DM25	-500	866	160.7	DIA_100X_EMPTY_1x1_100ms	4a5f8578-3fe9-44ac-bfc7-f8b322f819ad	EPI_100X_YFP_1x1_200ms_25sola	EPI_100X_RFP_1x1_200ms_25sola
101	23	10.4392849466005	240	34.5067210266625	1790.34166666667	1035.9875	292930	1220.54166666667	148.086023600194	131.603572355142	2	56275	234.479166666667	170.811766623484	214.835640986178	0	NaN	NaN	NaN	NaN	NaN	217.430424974795	0.999649716012517	21.1832245256681	12.3509874279476	9.89026492279161	3.21397737494945	0.00591460864664054	0.00324580072395675	0	1.00032136241964	1627.41307355655	0	17904.5416666667	1	1	1	2	2019-05-15T19:02:43.629	NG_ecoli_LTEE_606_DM25	-500	866	160.7	DIA_100X_EMPTY_1x1_100ms	7c9dbf88-63bc-4200-ad2a-4b59f3ee7812	EPI_100X_YFP_1x1_200ms_25sola	EPI_100X_RFP_1x1_200ms_25sola
102	30	10.232731525916	307	48.7181246273419	1796.09446254072	886.732899022801	612112	1993.85016286645	148.086023600194	131.603572355142	2	98474	320.762214983713	170.811766623484	214.835640986178	2	NaN	NaN	NaN	NaN	NaN	285.242652723843	0.980628273213203	29.4247954858689	10.9317377253334	9.36191687493508	2.57703600467769	0.00675137439432575	0.00321948771159483	1	1.00059859528062	2025.50302318558	0	18770.2182410423	1	1	1	2	2019-05-15T19:02:43.629	NG_ecoli_LTEE_606_DM25	-500	866	160.7	DIA_100X_EMPTY_1x1_100ms	92656ae8-a9ba-42aa-8a9d-bb190ce7c675	EPI_100X_YFP_1x1_200ms_25sola	EPI_100X_RFP_1x1_200ms_25sola
103	24	10.9283158346221	263	40.3996814766646	1795.01520912548	1596.40304182509	298928	1136.60836501901	148.086023600194	131.603572355142	2	112735	428.650190114068	170.811766623484	214.835640986178	2	NaN	NaN	NaN	NaN	NaN	235.388546082727	0.996129201569925	23.5196643002928	11.6557772687463	9.62517350110576	3.02353754112114	0.0122925125190682	0.00635068537920935	0	1.00158916905451	1711.34721940323	0	18158.9847908745	1	1	1	2	2019-05-15T19:02:43.629	NG_ecoli_LTEE_606_DM25	-500	866	160.7	DIA_100X_EMPTY_1x1_100ms	b7505bf1-7425-438f-9ab2-60b13d219eef	EPI_100X_YFP_1x1_200ms_25sola	EPI_100X_RFP_1x1_200ms_25sola
104	45	15.9407833275641	718	-49.9919131117105	1847.41782729805	119.508356545961	783111	1090.68384401114	148.086023600194	131.603572355142	2	6508289	9064.46935933148	170.811766623484	214.835640986178	6	NaN	NaN	NaN	NaN	NaN	612.160484416708	0.859445473704405	44.4323371425957	22.2747784840393	13.3186432049593	5.49542687767411	0.0471115197241988	0.0206928770269313	3	1.01776126227218	6190.26168337677	0	18207.4665738162	1	1	1	2	2019-05-15T19:02:43.629	NG_ecoli_LTEE_606_DM25	-500	866	160.7	DIA_100X_EMPTY_1x1_100ms	8a510d84-4d8b-4a37-a7ee-545f9921a173	EPI_100X_YFP_1x1_200ms_25sola	EPI_100X_RFP_1x1_200ms_25sola
105	38	9.70841962239716	369	49.5461044615195	1853.9593495935	1583.53658536585	627108	1699.47967479675	148.086023600194	131.603572355142	2	128123	347.216802168022	170.811766623484	214.835640986178	2	NaN	NaN	NaN	NaN	NaN	360.790432272809	0.952605258841918	38.0653656815918	10.8616585411517	9.25362006926957	2.13414756004201	0.00552082746542103	0.00225162926117373	2	1.00034993620238	2560.01916510692	0	18554.3956639566	1	1	1	2	2019-05-15T19:02:43.629	NG_ecoli_LTEE_606_DM25	-500	866	160.7	DIA_100X_EMPTY_1x1_100ms	0c9ff4a0-78f4-4307-8d55-90ca18e73ac3	EPI_100X_YFP_1x1_200ms_25sola	EPI_100X_RFP_1x1_200ms_25sola
106	38	10.1597669897968	386	49.1575418502619	1881.99740932642	1388.13989637306	819861	2123.99222797927	148.086023600194	131.603572355142	3	135877	352.012953367876	170.811766623484	214.835640986178	3	NaN	NaN	NaN	NaN	NaN	368.530150386221	0.915351855956737	38.2527940341479	10.9872000619091	9.34379431222624	2.27919760763868	0.0214452074904299	0.0103497864289078	0	1.01135319253008	2623.00780386274	0	18603.3989637306	1	1	1	2	2019-05-15T19:02:43.629	NG_ecoli_LTEE_606_DM25	-500	866	160.7	DIA_100X_EMPTY_1x1_100ms	2aa64782-b781-4580-8516-d1a0c724a5bc	EPI_100X_YFP_1x1_200ms_25sola	EPI_100X_RFP_1x1_200ms_25sola
107	30	10.4669113426897	314	48.9482603524968	1894.82165605096	767.089171974522	1192374	3797.36942675159	148.086023600194	131.603572355142	2	111562	355.292993630573	170.811766623484	214.835640986178	3	NaN	NaN	NaN	NaN	NaN	282.808264083985	0.98735958145443	28.8398539263258	11.2521121871681	9.57498864877512	2.50314391734256	0.00475111392572237	0.00222716960183239	1	1.00013383641048	2076.63167133025	0	18420.2547770701	1	1	1	2	2019-05-15T19:02:43.629	NG_ecoli_LTEE_606_DM25	-500	866	160.7	DIA_100X_EMPTY_1x1_100ms	a7237c52-1eae-4694-a1ea-290d31e18a5d	EPI_100X_YFP_1x1_200ms_25sola	EPI_100X_RFP_1x1_200ms_25sola
108	40	10.1390212061489	406	49.2850015395907	1900.97783251232	1709.91625615764	791640	1949.85221674877	148.086023600194	131.603572355142	3	134675	331.711822660099	170.811766623484	214.835640986178	3	NaN	NaN	NaN	NaN	NaN	386.417893537394	0.951769216832198	40.3198237706979	10.8892126988848	9.41562710162376	2.02499254883105	0.0078900641128062	0.00352992134558496	3	1.00148904271213	2807.41752862198	0	18250.8275862069	1	1	1	2	2019-05-15T19:02:43.629	NG_ecoli_LTEE_606_DM25	-500	866	160.7	DIA_100X_EMPTY_1x1_100ms	7d176004-9ae4-466a-9fbd-7f5b2b328ec2	EPI_100X_YFP_1x1_200ms_25sola	EPI_100X_RFP_1x1_200ms_25sola
109	24	10.2503261126171	246	43.0125492266306	1902.25203252033	318.930894308943	239184	972.292682926829	148.086023600194	131.603572355142	2	84417	343.158536585366	170.811766623484	214.835640986178	3	NaN	NaN	NaN	NaN	NaN	221.298856316018	0.99992571425607	22.3818238406116	11.7708379620314	9.59468519302882	2.95916208519911	0.0019111404084655	0.000561877671690928	1	1.00000914252017	1618.25446632179	0	18936.3048780488	1	1	1	2	2019-05-15T19:02:43.629	NG_ecoli_LTEE_606_DM25	-500	866	160.7	DIA_100X_EMPTY_1x1_100ms	d55fdcd8-71aa-4685-bfcd-fdcac5a512c5	EPI_100X_YFP_1x1_200ms_25sola	EPI_100X_RFP_1x1_200ms_25sola
110	23	11.6913962755322	269	30.3857587383464	1914.16728624535	1084.70260223048	1706204	6342.76579925651	148.086023600194	131.603572355142	2	67029	249.17843866171	170.811766623484	214.835640986178	0	NaN	NaN	NaN	NaN	NaN	229.27303701244	0.999870247308212	21.2308912725084	13.1117840099102	10.4273464007861	3.41867119879509	0.00581015132804352	0.00317381512329909	0	1.00030641205052	1813.03300434684	0	18039.1858736059	1	1	1	2	2019-05-15T19:02:43.629	NG_ecoli_LTEE_606_DM25	-500	866	160.7	DIA_100X_EMPTY_1x1_100ms	e5369f1e-d94f-47ca-92b4-4177f019bdb4	EPI_100X_YFP_1x1_200ms_25sola	EPI_100X_RFP_1x1_200ms_25sola
111	21	9.29345245253691	196	12.5319326461238	1914.79591836735	1877.12244897959	500007	2551.05612244898	148.086023600194	131.603572355142	2	84045	428.801020408163	170.811766623484	214.835640986178	1	NaN	NaN	NaN	NaN	NaN	202.60417378063	0.999718471941654	20.7355455695928	12.0061307398498	9.28133626949763	3.28128988960087	0.0161305871827626	0.00808127380624353	1	1.00204010132157	1402.89886346559	1	18812.9030612245	1	1	1	2	2019-05-15T19:02:43.629	NG_ecoli_LTEE_606_DM25	-500	866	160.7	DIA_100X_EMPTY_1x1_100ms	7d7e30bc-0d09-4f16-8bca-67a1ad1c3988	EPI_100X_YFP_1x1_200ms_25sola	EPI_100X_RFP_1x1_200ms_25sola
112	29	9.5895145311141	278	46.06619190601	1923.19784172662	1890.14028776978	374192	1346.01438848921	148.086023600194	131.603572355142	2	75730	272.410071942446	170.811766623484	214.835640986178	1	NaN	NaN	NaN	NaN	NaN	269.700374370814	0.987658030505155	27.5658247710532	11.3935688754643	9.47906287793226	2.72858518566435	0.00660784398536224	0.00423979143987521	0	1.00087610178208	1945.32281686095	1	17898.7697841727	1	1	1	2	2019-05-15T19:02:43.629	NG_ecoli_LTEE_606_DM25	-500	866	160.7	DIA_100X_EMPTY_1x1_100ms	8f09cae1-2d0c-4e96-8e65-9fcc6315d46c	EPI_100X_YFP_1x1_200ms_25sola	EPI_100X_RFP_1x1_200ms_25sola
113	19	12.2499000445989	233	-49.8017594228312	1950.79399141631	403.49356223176	71620	307.381974248927	148.086023600194	131.603572355142	1	68559	294.244635193133	170.811766623484	214.835640986178	1	NaN	NaN	NaN	NaN	NaN	195.703514895443	0.99827185162879	18.1520255565971	13.3370367433707	10.0907040460678	3.55519325998405	0.0453180322626031	0.0231561555282425	0	1.01261409415104	1451.63661255131	0	19523.7854077253	1	1	1	2	2019-05-15T19:02:43.629	NG_ecoli_LTEE_606_DM25	-500	866	160.7	DIA_100X_EMPTY_1x1_100ms	7c6fd7c5-9fa0-4681-93c9-6254d10175b5	EPI_100X_YFP_1x1_200ms_25sola	EPI_100X_RFP_1x1_200ms_25sola
114	29	9.98301808037387	290	47.8199143765003	1961.64827586207	1408.88965517241	667923	2303.18275862069	148.086023600194	131.603572355142	2	82948	286.027586206897	170.811766623484	214.835640986178	0	NaN	NaN	NaN	NaN	NaN	272.680576143804	0.978500930666076	28.2473045746314	10.9616832342342	9.39533831640031	2.44702658118916	0.00423206237044225	0.00152203316762503	2	1.00011508209145	1958.35644002865	0	18713.5448275862	1	1	1	2	2019-05-15T19:02:43.629	NG_ecoli_LTEE_606_DM25	-500	866	160.7	DIA_100X_EMPTY_1x1_100ms	c10722ca-3568-4108-84e4-ebfa2e0f28bf	EPI_100X_YFP_1x1_200ms_25sola	EPI_100X_RFP_1x1_200ms_25sola
115	17	7.68016109568599	131	-49.9607465096466	1981.93893129771	705.473282442748	21609	164.954198473282	148.086023600194	131.603572355142	0	30954	236.290076335878	170.811766623484	214.835640986178	0	NaN	NaN	NaN	NaN	NaN	162.362325980339	0.999619662047878	16.8342014797829	12.6050649892662	9.04128381949135	3.67018505187011	0.000893227096421983	0.000302710293606378	3	1.00000096125823	1080.79320927485	1	21541.7557251908	1	1	1	2	2019-05-15T19:02:43.629	NG_ecoli_LTEE_606_DM25	-500	866	160.7	DIA_100X_EMPTY_1x1_100ms	193ef55b-ec41-493c-bb75-609eab6ea264	EPI_100X_YFP_1x1_200ms_25sola	EPI_100X_RFP_1x1_200ms_25sola
116	22	12.0311461633953	265	-37.0327179078185	1992.99622641509	717.705660377359	50546	190.739622641509	148.086023600194	131.603572355142	0	90678	342.181132075472	170.811766623484	214.835640986178	1	NaN	NaN	NaN	NaN	NaN	215.477288362355	0.999501192123614	20.908560393906	12.7203327960415	9.87746519598375	3.35140719573841	0.0101708567878292	0.00468097815437849	1	1.00040173056209	1602.15684332128	2	20304.4603773585	1	1	1	2	2019-05-15T19:02:43.629	NG_ecoli_LTEE_606_DM25	-500	866	160.7	DIA_100X_EMPTY_1x1_100ms	aa1d9da4-82c9-4aa3-a2b1-4cff76779a7c	EPI_100X_YFP_1x1_200ms_25sola	EPI_100X_RFP_1x1_200ms_25sola
117	10	5.70210521460945	58	-49.9998302244756	2001.15517241379	706.775862068965	6060	104.48275862069	148.086023600194	131.603572355142	0	13889	239.465517241379	170.811766623484	214.835640986178	0	NaN	NaN	NaN	NaN	NaN	125.398969806956	0.999643802068464	13.8356569913961	11.2843464450498	7.77375190305011	3.89530517529766	0.000283173166046449	0.000161057534291335	0	1.00000027939625	656.675812711893	1	21688.8448275862	1	1	1	2	2019-05-15T19:02:43.629	NG_ecoli_LTEE_606_DM25	-500	866	160.7	DIA_100X_EMPTY_1x1_100ms	dbcea737-638f-44ce-9bf5-4e6ad2033cac	EPI_100X_YFP_1x1_200ms_25sola	EPI_100X_RFP_1x1_200ms_25sola
118	23	10.219934607777	237	17.6248434782361	2006.02109704641	1399.77215189873	669704	2825.7552742616	148.086023600194	131.603572355142	2	55221	233	170.811766623484	214.835640986178	0	NaN	NaN	NaN	NaN	NaN	237.623657263667	0.99843923876572	23.226748637304	11.9996923380586	9.91012833680873	3.05408564894358	0.012834398119464	0.0071463569274417	0	1.00187738381019	1791.58269396021	1	17915.4810126582	1	1	1	2	2019-05-15T19:02:43.629	NG_ecoli_LTEE_606_DM25	-500	866	160.7	DIA_100X_EMPTY_1x1_100ms	be470fb2-470d-4f3a-b7cc-9a5757fa7ed4	EPI_100X_YFP_1x1_200ms_25sola	EPI_100X_RFP_1x1_200ms_25sola
119	38	8.86839558013099	337	47.4585385400115	2012.40652818991	87.3115727002967	61960	183.857566765579	148.086023600194	131.603572355142	0	10044879	29806.762611276	170.811766623484	214.835640986178	3	NaN	NaN	NaN	NaN	NaN	356.740185203036	0.881090432000237	38.4670414720413	11.465357639434	9.03103831786984	2.45845013106766	0.00779162193966094	0.00262133184535926	2	1.00020232201425	2464.07564952807	0	20336.1335311573	1	1	1	2	2019-05-15T19:02:43.629	NG_ecoli_LTEE_606_DM25	-500	866	160.7	DIA_100X_EMPTY_1x1_100ms	ce879639-fe52-46f3-9c45-cd1e55428d71	EPI_100X_YFP_1x1_200ms_25sola	EPI_100X_RFP_1x1_200ms_25sola
120	28	10.4560181984347	293	46.8127126388249	2019.73720136519	1401.43686006826	785810	2681.94539249147	148.086023600194	131.603572355142	2	115554	394.382252559727	170.811766623484	214.835640986178	3	NaN	NaN	NaN	NaN	NaN	279.471221932687	0.98161032449746	27.3504128404013	12.2479732930239	9.82081047190379	2.95210301025551	0.00577207948838838	0.0022496282330156	2	1.00010178592578	2071.80285505615	1	18050.5494880546	1	1	1	2	2019-05-15T19:02:43.629	NG_ecoli_LTEE_606_DM25	-500	866	160.7	DIA_100X_EMPTY_1x1_100ms	e9f1849c-fb5f-4a1d-9f24-f4e5dbc20214	EPI_100X_YFP_1x1_200ms_25sola	EPI_100X_RFP_1x1_200ms_25sola
121	37	10.651808974578	395	42.198912816715	2030.22278481013	941.640506329114	761973	1929.04556962025	148.086023600194	131.603572355142	3	161774	409.554430379747	170.811766623484	214.835640986178	3	NaN	NaN	NaN	NaN	NaN	NaN	NaN	NaN	NaN	NaN	NaN	NaN	NaN	NaN	NaN	NaN	0	18244.0886075949	1	1	1	2	2019-05-15T19:02:43.629	NG_ecoli_LTEE_606_DM25	-500	866	160.7	DIA_100X_EMPTY_1x1_100ms	dc618fab-d32b-4b08-b30f-cc3d2166ecc4	EPI_100X_YFP_1x1_200ms_25sola	EPI_100X_RFP_1x1_200ms_25sola
122	32	10.2978143341525	329	48.3202153159054	2029.73860182371	763.075987841945	6458600	19631.0030395137	148.086023600194	131.603572355142	2	75597	229.77811550152	170.811766623484	214.835640986178	0	NaN	NaN	NaN	NaN	NaN	306.423938968914	0.959157108496337	31.5304681751744	11.243979388836	9.44311405530591	2.39275302174189	0.0116257213669529	0.0045907038200489	2	1.00157656525257	2208.26287438299	0	18661.7902735562	1	1	1	2	2019-05-15T19:02:43.629	NG_ecoli_LTEE_606_DM25	-500	866	160.7	DIA_100X_EMPTY_1x1_100ms	bbb34875-3123-4520-90f4-0826c0590300	EPI_100X_YFP_1x1_200ms_25sola	EPI_100X_RFP_1x1_200ms_25sola
123	20	11.3527576872306	231	-40.5885948028882	2038.30735930736	861.190476190476	3354732	14522.6493506493	148.086023600194	131.603572355142	2	60628	262.458874458874	170.811766623484	214.835640986178	0	NaN	NaN	NaN	NaN	NaN	NaN	NaN	NaN	NaN	NaN	NaN	NaN	NaN	NaN	NaN	NaN	0	18440.3593073593	1	1	1	2	2019-05-15T19:02:43.629	NG_ecoli_LTEE_606_DM25	-500	866	160.7	DIA_100X_EMPTY_1x1_100ms	0a43dc4b-611c-43c8-ab83-1f6517fc9b96	EPI_100X_YFP_1x1_200ms_25sola	EPI_100X_RFP_1x1_200ms_25sola
124	23	9.03916699518644	208	-43.7155594072828	2038.95673076923	903.394230769231	548226	2635.70192307692	148.086023600194	131.603572355142	1	80377	386.427884615385	170.811766623484	214.835640986178	1	NaN	NaN	NaN	NaN	NaN	NaN	NaN	NaN	NaN	NaN	NaN	NaN	NaN	NaN	NaN	NaN	0	19180.7163461538	1	1	1	2	2019-05-15T19:02:43.629	NG_ecoli_LTEE_606_DM25	-500	866	160.7	DIA_100X_EMPTY_1x1_100ms	44b815d1-cd02-4efd-b92a-5cae01c3289e	EPI_100X_YFP_1x1_200ms_25sola	EPI_100X_RFP_1x1_200ms_25sola
1	20	10.2995295185324	206	-6.35591061971255	10.4805825242718	1137.63106796116	3176377	15419.3058252427	74.0235557798784	197.300784871534	2	32604	158.271844660194	134.495216648991	269.787141939459	0	NaN	NaN	NaN	NaN	NaN	NaN	NaN	NaN	NaN	NaN	NaN	NaN	NaN	NaN	NaN	NaN	0	18255.8398058252	1	1	1	4	2019-05-15T19:03:07.898	NG_ecoli_LTEE_606_DM25	-500	-866	160.7	DIA_100X_EMPTY_1x1_100ms	4c512aa5-d986-4b6a-84c6-bf050d2e112c	EPI_100X_YFP_1x1_200ms_25sola	EPI_100X_RFP_1x1_200ms_25sola
2	16	8.44485202103564	136	-49.9367024306848	9.34558823529412	1318.31617647059	144285	1060.91911764706	74.0235557798784	197.300784871534	0	2636885	19388.8602941176	134.495216648991	269.787141939459	2	NaN	NaN	NaN	NaN	NaN	NaN	NaN	NaN	NaN	NaN	NaN	NaN	NaN	NaN	NaN	NaN	2	20110.5073529412	1	1	1	4	2019-05-15T19:03:07.898	NG_ecoli_LTEE_606_DM25	-500	-866	160.7	DIA_100X_EMPTY_1x1_100ms	41b1d5ce-f909-4227-a4c0-0df7fc9b00f5	EPI_100X_YFP_1x1_200ms_25sola	EPI_100X_RFP_1x1_200ms_25sola
3	22	9.77449999587446	216	29.3292501092701	10.5787037037037	1926.18981481481	29110	134.768518518519	74.0235557798784	197.300784871534	0	4381800	20286.1111111111	134.495216648991	269.787141939459	1	NaN	NaN	NaN	NaN	NaN	NaN	NaN	NaN	NaN	NaN	NaN	NaN	NaN	NaN	NaN	NaN	0	19309.5092592593	1	1	1	4	2019-05-15T19:03:07.898	NG_ecoli_LTEE_606_DM25	-500	-866	160.7	DIA_100X_EMPTY_1x1_100ms	392873a8-179a-47f0-b33d-f5514c490fdc	EPI_100X_YFP_1x1_200ms_25sola	EPI_100X_RFP_1x1_200ms_25sola
4	32	12.6609250729151	406	-49.6797419127283	14.0591133004926	1338.45320197044	1638915	4036.73645320197	74.0235557798784	197.300784871534	3	519722	1280.10344827586	134.495216648991	269.787141939459	2	NaN	NaN	NaN	NaN	NaN	405.49670595251	0.838462307548333	36.8201217795965	14.6487127455422	10.2435965601948	2.85715351073587	0.121612637896478	0.0491938284568222	3	1.06129338183328	3034.45033091621	5	20405.4187192118	1	1	1	4	2019-05-15T19:03:07.898	NG_ecoli_LTEE_606_DM25	-500	-866	160.7	DIA_100X_EMPTY_1x1_100ms	9e56d88f-f72b-4ecf-9037-7a0401741cc1	EPI_100X_YFP_1x1_200ms_25sola	EPI_100X_RFP_1x1_200ms_25sola
5	33	9.48382601558688	313	49.1041913218073	13.5782747603834	1405.03194888179	4735376	15128.9968051118	74.0235557798784	197.300784871534	2	64980	207.603833865815	134.495216648991	269.787141939459	0	NaN	NaN	NaN	NaN	NaN	307.312770868856	0.986005876287716	32.2803538645805	10.9529756968642	9.31510630892646	2.41114582764486	0.00506215339541373	0.00158719099237535	3	1.00011262067396	2199.90435569071	1	18756.8115015974	1	1	1	4	2019-05-15T19:03:07.898	NG_ecoli_LTEE_606_DM25	-500	-866	160.7	DIA_100X_EMPTY_1x1_100ms	f55b60ed-8098-46cf-84bc-77b8148645d9	EPI_100X_YFP_1x1_200ms_25sola	EPI_100X_RFP_1x1_200ms_25sola
6	31	12.468347243335	389	-49.9906906155238	21.4087403598972	1311.80719794344	1367125	3514.46015424165	74.0235557798784	197.300784871534	4	1321485	3397.13367609255	134.495216648991	269.787141939459	2	NaN	NaN	NaN	NaN	NaN	385.514416226153	0.825506227017153	33.2433757389493	12.5145751797197	8.76873833704732	2.49580749937969	0.151006892096229	0.0517723840599233	2	1.20585369185223	2007.56317678636	3	19547.9434447301	1	1	1	4	2019-05-15T19:03:07.898	NG_ecoli_LTEE_606_DM25	-500	-866	160.7	DIA_100X_EMPTY_1x1_100ms	3d7e35ed-1459-4179-92a0-a7f5eaca2c1e	EPI_100X_YFP_1x1_200ms_25sola	EPI_100X_RFP_1x1_200ms_25sola
7	24	9.16546790447237	220	32.4374681228031	21.8045454545455	1359.53636363636	2718397	12356.35	74.0235557798784	197.300784871534	2	51824	235.563636363636	134.495216648991	269.787141939459	0	NaN	NaN	NaN	NaN	NaN	247.54718672856	0.997386325662712	25.0934389263245	12.6864797531411	9.56580841292284	3.1626783722725	0.00887674058802086	0.00305540092527306	2	1.00033174680742	1803.4056312152	3	19946.0318181818	1	1	1	4	2019-05-15T19:03:07.898	NG_ecoli_LTEE_606_DM25	-500	-866	160.7	DIA_100X_EMPTY_1x1_100ms	8abe0a67-0d11-4d3d-b0a5-b074a6e1e68b	EPI_100X_YFP_1x1_200ms_25sola	EPI_100X_RFP_1x1_200ms_25sola
8	19	9.32582979638376	181	-40.4722075369106	27.7513812154696	1400.81215469613	1900726	10501.2486187845	74.0235557798784	197.300784871534	1	37674	208.14364640884	134.495216648991	269.787141939459	0	NaN	NaN	NaN	NaN	NaN	205.242394622572	0.996200662171297	21.7393946596464	10.9360205603038	9.11825455132273	2.75805216214511	0.00432079218526141	0.00199850931923348	1	1.00014237598325	1419.5828774931	1	18708.8287292818	1	1	1	4	2019-05-15T19:03:07.898	NG_ecoli_LTEE_606_DM25	-500	-866	160.7	DIA_100X_EMPTY_1x1_100ms	6e5b07e8-eba7-48b9-ab09-58296ccc8c13	EPI_100X_YFP_1x1_200ms_25sola	EPI_100X_RFP_1x1_200ms_25sola
9	30	8.49406412380105	255	-18.3031094088459	28.9058823529412	1334.9137254902	1037986	4070.53333333333	74.0235557798784	197.300784871534	3	144003	564.717647058824	134.495216648991	269.787141939459	0	NaN	NaN	NaN	NaN	NaN	299.910290459401	0.958406600634185	30.5744214967303	11.9094700350241	9.57346972414807	2.5572057483623	0.0191592285796275	0.00868712937469847	0	1.00392182113481	2200.83186879026	4	20642.9098039216	1	1	1	4	2019-05-15T19:03:07.898	NG_ecoli_LTEE_606_DM25	-500	-866	160.7	DIA_100X_EMPTY_1x1_100ms	2c1cebe5-126a-4761-bf96-1417840fc6e1	EPI_100X_YFP_1x1_200ms_25sola	EPI_100X_RFP_1x1_200ms_25sola
10	25	15.1511489013276	379	-48.370460994265	42.4564643799472	1346.37730870712	1770348	4671.10290237467	74.0235557798784	197.300784871534	4	117259	309.390501319261	134.495216648991	269.787141939459	0	NaN	NaN	NaN	NaN	NaN	392.104136649758	0.909559901100263	21.7061867808904	21.7539494486301	15.6500398060496	4.63997232772163	0.0187559908238536	0.0127245498963589	2	1.00423465975646	4175.45983254714	3	19435.926121372	1	1	1	4	2019-05-15T19:03:07.898	NG_ecoli_LTEE_606_DM25	-500	-866	160.7	DIA_100X_EMPTY_1x1_100ms	1ab8cb9a-64b6-444d-bc84-ce7e9cefa996	EPI_100X_YFP_1x1_200ms_25sola	EPI_100X_RFP_1x1_200ms_25sola
11	23	10.4813511428146	241	39.7700889845207	40.1825726141079	1766.81742738589	882070	3660.04149377593	74.0235557798784	197.300784871534	3	75624	313.792531120332	134.495216648991	269.787141939459	2	NaN	NaN	NaN	NaN	NaN	229.605824019748	0.999595437186307	22.7417892660164	12.0157667344655	9.77878728841936	3.03612174473022	0.00542637745907247	0.00251196741665651	1	1.00009600350095	1707.98680351011	0	18226.7593360996	1	1	1	4	2019-05-15T19:03:07.898	NG_ecoli_LTEE_606_DM25	-500	-866	160.7	DIA_100X_EMPTY_1x1_100ms	9f5f7090-8093-47ba-8e4a-de77a6c769c8	EPI_100X_YFP_1x1_200ms_25sola	EPI_100X_RFP_1x1_200ms_25sola
12	35	10.2630768074974	360	48.3108918376698	65.5138888888889	1004.67222222222	1137083	3158.56388888889	74.0235557798784	197.300784871534	3	87422	242.838888888889	134.495216648991	269.787141939459	0	NaN	NaN	NaN	NaN	NaN	351.786338935454	0.955344100702492	34.5483692085796	12.1810342206513	9.9123927208872	2.56024299717124	0.00987520736886254	0.00355033174692103	2	1.00120853552677	2666.08771488963	1	16701.075	1	1	1	4	2019-05-15T19:03:07.898	NG_ecoli_LTEE_606_DM25	-500	-866	160.7	DIA_100X_EMPTY_1x1_100ms	b8c7aa55-2ad9-437f-ab28-d70085f2b5a8	EPI_100X_YFP_1x1_200ms_25sola	EPI_100X_RFP_1x1_200ms_25sola
13	24	8.16639486508532	196	20.2468875603898	67.9591836734694	1015.43367346939	675764	3447.77551020408	74.0235557798784	197.300784871534	2	33125	169.005102040816	134.495216648991	269.787141939459	0	NaN	NaN	NaN	NaN	NaN	222.279647902318	0.996422820807913	23.2511763162666	11.4097480246174	9.08039458557991	3.00869709431104	0.00759234539887667	0.00417500879052205	0	1.00062348376063	1505.72011758637	1	17950.9591836735	1	1	1	4	2019-05-15T19:03:07.898	NG_ecoli_LTEE_606_DM25	-500	-866	160.7	DIA_100X_EMPTY_1x1_100ms	09c018d4-c60e-49e1-a7ec-a77782fa2489	EPI_100X_YFP_1x1_200ms_25sola	EPI_100X_RFP_1x1_200ms_25sola
14	35	9.40231602821638	330	45.6754146828323	97.9515151515152	1749.10606060606	1168528	3540.99393939394	74.0235557798784	197.300784871534	3	77939	236.178787878788	134.495216648991	269.787141939459	0	NaN	NaN	NaN	NaN	NaN	342.292951027283	0.937716847129544	36.3033746991848	10.7888304588078	9.24731850368433	2.09109277116717	0.0159599369010081	0.00765080013175457	1	1.00574060947473	2438.19542466342	1	18525.8060606061	1	1	1	4	2019-05-15T19:03:07.898	NG_ecoli_LTEE_606_DM25	-500	-866	160.7	DIA_100X_EMPTY_1x1_100ms	0c69528c-3404-4a6b-ad5c-711e2117dc94	EPI_100X_YFP_1x1_200ms_25sola	EPI_100X_RFP_1x1_200ms_25sola
15	40	10.7685734637305	431	49.394461431084	119.433874709977	1171.26450116009	630341	1462.50812064965	74.0235557798784	197.300784871534	3	96598	224.125290023202	134.495216648991	269.787141939459	0	NaN	NaN	NaN	NaN	NaN	391.291858998209	0.929940014033609	39.5924746755612	11.5008669602963	9.55381736350179	2.39981025741133	0.0170091486641677	0.00850935221649043	1	1.00761747556099	2838.28759157492	0	17724.1113689095	1	1	1	4	2019-05-15T19:03:07.898	NG_ecoli_LTEE_606_DM25	-500	-866	160.7	DIA_100X_EMPTY_1x1_100ms	6f54d975-23c2-4562-a50d-92b034beb51c	EPI_100X_YFP_1x1_200ms_25sola	EPI_100X_RFP_1x1_200ms_25sola
16	23	9.30603891946591	215	5.90341792373553	120.790697674419	1757.97209302326	1581808	7357.24651162791	74.0235557798784	197.300784871534	2	50689	235.762790697674	134.495216648991	269.787141939459	0	NaN	NaN	NaN	NaN	NaN	233.24879325796	0.967818520319503	23.3933971282727	13.3979797383978	9.50603520835033	3.28569462611058	0.0505462072139098	0.0213889038280339	1	1.01776172321944	1660.28258243381	2	18812.6	1	1	1	4	2019-05-15T19:03:07.898	NG_ecoli_LTEE_606_DM25	-500	-866	160.7	DIA_100X_EMPTY_1x1_100ms	15b95505-6348-4159-8439-888d9f860163	EPI_100X_YFP_1x1_200ms_25sola	EPI_100X_RFP_1x1_200ms_25sola
17	22	10.5203771320616	232	35.1880493011311	123.439655172414	1095.28017241379	272105	1172.86637931034	74.0235557798784	197.300784871534	1	38822	167.336206896552	134.495216648991	269.787141939459	0	NaN	NaN	NaN	NaN	NaN	210.185695788094	0.99973058991008	21.1385054057395	11.7469461736201	9.5836499807333	3.02056757191998	0.0116316943905654	0.00601005304007987	1	1.00108032636573	1524.84621577763	0	18272.9267241379	1	1	1	4	2019-05-15T19:03:07.898	NG_ecoli_LTEE_606_DM25	-500	-866	160.7	DIA_100X_EMPTY_1x1_100ms	e9dab845-478b-4af1-a48f-4eb8dd0e7225	EPI_100X_YFP_1x1_200ms_25sola	EPI_100X_RFP_1x1_200ms_25sola
18	33	10.6925565893176	353	49.3879255821511	124.399433427762	989.107648725212	1143953	3240.66005665722	74.0235557798784	197.300784871534	3	85288	241.609065155807	134.495216648991	269.787141939459	0	NaN	NaN	NaN	NaN	NaN	322.633899045084	0.973631307750141	32.6988074069793	11.1403073484172	9.49088942106473	2.65687514493888	0.00825687506968531	0.00217458402816082	1	1.00013192074023	2313.31951516375	0	18028.7025495751	1	1	1	4	2019-05-15T19:03:07.898	NG_ecoli_LTEE_606_DM25	-500	-866	160.7	DIA_100X_EMPTY_1x1_100ms	c4b42aab-2a10-434c-9273-1a3bed3fa306	EPI_100X_YFP_1x1_200ms_25sola	EPI_100X_RFP_1x1_200ms_25sola
19	23	11.0121230096123	254	28.6118306411643	132.110236220472	1770.97244094488	10305165	40571.5157480315	74.0235557798784	197.300784871534	1	54574	214.858267716535	134.495216648991	269.787141939459	0	NaN	NaN	NaN	NaN	NaN	241.426258557939	0.99952257920613	23.5024463173115	12.4503874761491	9.84343729853089	3.25991178849558	0.00235273163842459	0.00137481526155067	1	1.00001715370562	1788.53115311092	1	17668.7204724409	1	1	1	4	2019-05-15T19:03:07.898	NG_ecoli_LTEE_606_DM25	-500	-866	160.7	DIA_100X_EMPTY_1x1_100ms	9387e0b5-4906-47fb-ad6b-e19911d6d6c9	EPI_100X_YFP_1x1_200ms_25sola	EPI_100X_RFP_1x1_200ms_25sola
20	23	10.2615946114638	237	41.4377786463138	155.464135021097	1303.91139240506	269627	1137.66666666667	74.0235557798784	197.300784871534	2	39745	167.700421940928	134.495216648991	269.787141939459	0	NaN	NaN	NaN	NaN	NaN	239.092976319551	0.991285783049506	23.7283099906124	11.7178626743273	9.75982881313826	2.79032336598894	0.00637549153693396	0.00317835498911806	1	1.00038592446154	1775.17465747325	0	18220.194092827	1	1	1	4	2019-05-15T19:03:07.898	NG_ecoli_LTEE_606_DM25	-500	-866	160.7	DIA_100X_EMPTY_1x1_100ms	8aa8fdef-96eb-4e12-8664-a87176b2a8a0	EPI_100X_YFP_1x1_200ms_25sola	EPI_100X_RFP_1x1_200ms_25sola
21	27	11.2662730107345	305	45.5628646144689	156.065573770492	1335.93114754098	965005	3163.95081967213	74.0235557798784	197.300784871534	2	76049	249.340983606557	134.495216648991	269.787141939459	0	NaN	NaN	NaN	NaN	NaN	270.475810382749	0.983664902541203	26.7912556852385	11.8644234041791	9.83188403468943	2.70095069544446	0.0114030096871843	0.00502384374691057	1	1.00118864295619	2034.02574454194	0	17973.4983606557	1	1	1	4	2019-05-15T19:03:07.898	NG_ecoli_LTEE_606_DM25	-500	-866	160.7	DIA_100X_EMPTY_1x1_100ms	b404e38e-0c5c-499a-a8a1-f86ec3a3d7e9	EPI_100X_YFP_1x1_200ms_25sola	EPI_100X_RFP_1x1_200ms_25sola
22	30	10.8462222654739	326	48.549928051546	173.59509202454	236.773006134969	5014740	15382.6380368098	74.0235557798784	197.300784871534	2	72168	221.374233128834	134.495216648991	269.787141939459	0	NaN	NaN	NaN	NaN	NaN	301.816869483555	0.927156461170276	29.7065105000721	12.2764962382095	9.76216875190348	2.81463687427454	0.234824994042156	0.0134487714266316	0	1.0050190003422	2223.48468719917	0	18121.963190184	1	1	1	4	2019-05-15T19:03:07.898	NG_ecoli_LTEE_606_DM25	-500	-866	160.7	DIA_100X_EMPTY_1x1_100ms	c5450dd5-7fc9-41ee-9e10-a9e7daad7e78	EPI_100X_YFP_1x1_200ms_25sola	EPI_100X_RFP_1x1_200ms_25sola
23	30	10.6821543631893	321	35.9739403017384	179	1614.33644859813	1240174	3863.47040498442	74.0235557798784	197.300784871534	2	75188	234.230529595016	134.495216648991	269.787141939459	0	NaN	NaN	NaN	NaN	NaN	311.649420211577	0.909101608777416	30.1672720416769	14.418716080918	9.89256232518101	3.13124599706723	0.0225991179883539	0.00975047211832093	3	1.00402145594609	2318.69438984621	2	19027.3302180685	1	1	1	4	2019-05-15T19:03:07.898	NG_ecoli_LTEE_606_DM25	-500	-866	160.7	DIA_100X_EMPTY_1x1_100ms	06d431eb-c721-4d78-94cd-9e3ecbf5aa5e	EPI_100X_YFP_1x1_200ms_25sola	EPI_100X_RFP_1x1_200ms_25sola
24	28	11.5223743502286	323	47.1597710203553	179.489164086687	1855.39938080495	601570	1862.44582043344	74.0235557798784	197.300784871534	2	81925	253.637770897833	134.495216648991	269.787141939459	0	NaN	NaN	NaN	NaN	NaN	279.145448333919	0.987046646836678	27.0565131159829	11.9492633503486	9.98180432577557	2.84020253990071	0.00948283245864745	0.00386352406159791	1	1.00068454564284	2117.28739554074	0	17511.1981424149	1	1	1	4	2019-05-15T19:03:07.898	NG_ecoli_LTEE_606_DM25	-500	-866	160.7	DIA_100X_EMPTY_1x1_100ms	81a37f61-d496-45d0-96da-f2ed2a6f5af0	EPI_100X_YFP_1x1_200ms_25sola	EPI_100X_RFP_1x1_200ms_25sola
25	30	8.99490477430666	271	47.4921895566475	179.523985239852	1593.65682656827	768216	2834.74538745387	74.0235557798784	197.300784871534	3	64829	239.221402214022	134.495216648991	269.787141939459	0	NaN	NaN	NaN	NaN	NaN	303.531795044046	0.956141887336571	32.3648383340197	10.8920633567118	9.08937494425737	2.42040221179982	0.0144403904838605	0.00599420132084514	0	1.00246501834221	2100.05834626667	2	18720.4538745387	1	1	1	4	2019-05-15T19:03:07.898	NG_ecoli_LTEE_606_DM25	-500	-866	160.7	DIA_100X_EMPTY_1x1_100ms	69e3465e-86bc-45e9-9fdf-00e1a3a41ad4	EPI_100X_YFP_1x1_200ms_25sola	EPI_100X_RFP_1x1_200ms_25sola
26	26	10.7267804079711	279	43.3139018038861	190.634408602151	366.47311827957	1809945	6487.25806451613	74.0235557798784	197.300784871534	2	51588	184.903225806452	134.495216648991	269.787141939459	0	NaN	NaN	NaN	NaN	NaN	254.661133266414	0.99416208062427	25.5760380479984	11.6669357068632	9.61410974754252	2.89400828221458	0.00593654284376739	0.00248111866956376	1	1.00019148639492	1856.69813644382	0	17775.5161290323	1	1	1	4	2019-05-15T19:03:07.898	NG_ecoli_LTEE_606_DM25	-500	-866	160.7	DIA_100X_EMPTY_1x1_100ms	abec6716-3a76-46f9-9db6-3162abce400a	EPI_100X_YFP_1x1_200ms_25sola	EPI_100X_RFP_1x1_200ms_25sola
27	30	10.8904909416669	327	48.6304001898103	199.373088685015	1789.125382263	788694	2411.90825688073	74.0235557798784	197.300784871534	2	93065	284.60244648318	134.495216648991	269.787141939459	0	NaN	NaN	NaN	NaN	NaN	295.377253419876	0.977234604303509	29.4402181979554	11.3973911291546	9.69788029948455	2.68878971195888	0.00455329675857368	0.00182393444994321	2	1.0000836081096	2174.62584140356	1	17695.4220183486	1	1	1	4	2019-05-15T19:03:07.898	NG_ecoli_LTEE_606_DM25	-500	-866	160.7	DIA_100X_EMPTY_1x1_100ms	5207c51f-01f7-41af-a8ac-347878ddcf57	EPI_100X_YFP_1x1_200ms_25sola	EPI_100X_RFP_1x1_200ms_25sola
28	21	9.78823250092874	206	0.500913730306007	195.582524271845	1602.99029126214	472357	2292.99514563107	74.0235557798784	197.300784871534	2	52340	254.077669902913	134.495216648991	269.787141939459	0	NaN	NaN	NaN	NaN	NaN	215.114341607514	0.993187439410514	21.0966807058786	13.4707555466326	9.75384665940466	3.42323673782566	0.0272151416375356	0.01205114216398	1	1.00479124001489	1576.36164309949	2	19008.927184466	1	1	1	4	2019-05-15T19:03:07.898	NG_ecoli_LTEE_606_DM25	-500	-866	160.7	DIA_100X_EMPTY_1x1_100ms	d3f377a8-634a-4236-a9e9-4c6ccfeb0bc8	EPI_100X_YFP_1x1_200ms_25sola	EPI_100X_RFP_1x1_200ms_25sola
29	25	10.3349334268629	259	46.7222876887227	216.227799227799	1449.0694980695	301996	1166.00772200772	74.0235557798784	197.300784871534	2	52850	204.054054054054	134.495216648991	269.787141939459	0	NaN	NaN	NaN	NaN	NaN	240.579770209482	0.994508415359389	24.7141573308762	11.1757936861774	9.27062092733687	2.9913994819126	0.0108005308516361	0.00551323531064025	0	1.00133503612436	1668.22004391224	0	17995.0965250965	1	1	1	4	2019-05-15T19:03:07.898	NG_ecoli_LTEE_606_DM25	-500	-866	160.7	DIA_100X_EMPTY_1x1_100ms	25707b1b-8d08-4811-ad05-0d9706de5052	EPI_100X_YFP_1x1_200ms_25sola	EPI_100X_RFP_1x1_200ms_25sola
30	29	11.0308872502187	320	48.8562114229312	215.728125	1736.13125	2272990	7103.09375	74.0235557798784	197.300784871534	3	61391	191.846875	134.495216648991	269.787141939459	0	NaN	NaN	NaN	NaN	NaN	283.956413700628	0.982319801590652	27.9177479531418	11.6272389121949	9.79259079044235	2.82758102205374	0.0101387078152034	0.00517369527474859	1	1.00149219757493	2102.64268617168	0	17692.68125	1	1	1	4	2019-05-15T19:03:07.898	NG_ecoli_LTEE_606_DM25	-500	-866	160.7	DIA_100X_EMPTY_1x1_100ms	f388645d-28e3-4ecb-bc3a-79536c77ff49	EPI_100X_YFP_1x1_200ms_25sola	EPI_100X_RFP_1x1_200ms_25sola
31	27	10.2587053431776	277	48.7069854113157	220.841155234657	340.310469314079	329608	1189.92057761733	74.0235557798784	197.300784871534	2	55670	200.974729241877	134.495216648991	269.787141939459	0	NaN	NaN	NaN	NaN	NaN	255.544001068409	0.991036058566024	25.9405858904048	11.2424949170356	9.45357382179849	2.89064901022846	0.0153436003773848	0.00554599559067999	0	1.00126838151215	1820.79772441443	0	18313.4259927798	1	1	1	4	2019-05-15T19:03:07.898	NG_ecoli_LTEE_606_DM25	-500	-866	160.7	DIA_100X_EMPTY_1x1_100ms	bfecf3a4-0264-4753-b957-7acf5ec059c1	EPI_100X_YFP_1x1_200ms_25sola	EPI_100X_RFP_1x1_200ms_25sola
32	30	9.35036508879291	281	49.2394878980517	223.405693950178	1807.00355871886	666512	2371.92882562278	74.0235557798784	197.300784871534	3	62259	221.562277580071	134.495216648991	269.787141939459	0	NaN	NaN	NaN	NaN	NaN	286.689221459519	0.980772262450597	30.2483456537195	10.9427203436533	9.25630005050538	2.3783139273451	0.0072047480357328	0.00307009141241653	2	1.00065864156411	2035.47773805596	1	18691.6085409253	1	1	1	4	2019-05-15T19:03:07.898	NG_ecoli_LTEE_606_DM25	-500	-866	160.7	DIA_100X_EMPTY_1x1_100ms	7c117096-5227-4b04-8c68-dbc043c114db	EPI_100X_YFP_1x1_200ms_25sola	EPI_100X_RFP_1x1_200ms_25sola
33	32	10.3227047420713	331	48.0004285873316	249.474320241692	1840.29003021148	6606144	19958.1389728097	74.0235557798784	197.300784871534	2	62379	188.456193353474	134.495216648991	269.787141939459	0	NaN	NaN	NaN	NaN	NaN	316.386611274305	0.961544153581473	32.5538377979982	11.4482273463431	9.30989542062121	2.67050128334065	0.0127202428661464	0.00523823347463445	0	1.00192895668603	2216.06085150168	0	18761.3927492447	1	1	1	4	2019-05-15T19:03:07.898	NG_ecoli_LTEE_606_DM25	-500	-866	160.7	DIA_100X_EMPTY_1x1_100ms	cc8c3f0c-5aa6-4d3f-a3d4-32d25101f2d4	EPI_100X_YFP_1x1_200ms_25sola	EPI_100X_RFP_1x1_200ms_25sola
34	36	11.2921394590919	407	45.3653863332783	274.560196560197	1373.01474201474	786803	1933.1769041769	74.0235557798784	197.300784871534	3	90460	222.260442260442	134.495216648991	269.787141939459	0	NaN	NaN	NaN	NaN	NaN	363.517966607667	0.908404013796088	36.4246815877831	11.2522290976317	9.73839171663854	2.30850091385448	0.033454614077396	0.0198532277212131	0	1.03544091237257	2713.06453647169	0	17845.8476658477	1	1	1	4	2019-05-15T19:03:07.898	NG_ecoli_LTEE_606_DM25	-500	-866	160.7	DIA_100X_EMPTY_1x1_100ms	51d89c61-10e1-43fe-97e1-9f05dccaf440	EPI_100X_YFP_1x1_200ms_25sola	EPI_100X_RFP_1x1_200ms_25sola
35	26	9.60210627234393	249	44.5092080281186	272.289156626506	1487.13654618474	405354	1627.92771084337	74.0235557798784	197.300784871534	2	50167	201.473895582329	134.495216648991	269.787141939459	0	NaN	NaN	NaN	NaN	NaN	253.330361428054	0.993637197834839	25.7746958761377	11.5054721416919	9.3869067751516	2.93738584239583	0.0244840719021446	0.00218177343079971	1	1.00004274236248	1783.72722283419	1	18199.6586345382	1	1	1	4	2019-05-15T19:03:07.898	NG_ecoli_LTEE_606_DM25	-500	-866	160.7	DIA_100X_EMPTY_1x1_100ms	b0778c34-4993-4e36-988f-295d6b85d7f8	EPI_100X_YFP_1x1_200ms_25sola	EPI_100X_RFP_1x1_200ms_25sola
36	36	10.1947556850635	369	47.812792892998	280.59891598916	920.121951219512	889306	2410.0433604336	74.0235557798784	197.300784871534	3	92734	251.311653116531	134.495216648991	269.787141939459	1	NaN	NaN	NaN	NaN	NaN	365.264428630793	0.930891385495587	37.5010238954497	11.2284337452635	9.48831033174358	2.25616338693666	0.0144869331391938	0.00699609197325969	0	1.00461487526454	2651.61683748656	1	18122.593495935	1	1	1	4	2019-05-15T19:03:07.898	NG_ecoli_LTEE_606_DM25	-500	-866	160.7	DIA_100X_EMPTY_1x1_100ms	c1122061-e8e5-4c38-9a60-bc11e0991017	EPI_100X_YFP_1x1_200ms_25sola	EPI_100X_RFP_1x1_200ms_25sola
37	26	10.6298895450526	277	35.3379197498376	284.42238267148	1935.43682310469	402415	1452.76173285199	74.0235557798784	197.300784871534	2	84318	304.397111913357	134.495216648991	269.787141939459	1	NaN	NaN	NaN	NaN	NaN	260.347233466629	0.989784797702673	26.7295510633043	11.247882087664	9.46008829476457	2.64344324981825	0.0029242798342817	0.00150843800419259	1	1.00003234359657	1878.76268431904	0	18387.4332129964	1	1	1	4	2019-05-15T19:03:07.898	NG_ecoli_LTEE_606_DM25	-500	-866	160.7	DIA_100X_EMPTY_1x1_100ms	744417c3-cf8b-49d8-ba67-6b44b77a7c23	EPI_100X_YFP_1x1_200ms_25sola	EPI_100X_RFP_1x1_200ms_25sola
38	31	8.7547221472036	272	37.4236405577171	289.363970588235	1503.08088235294	933314	3431.30147058824	74.0235557798784	197.300784871534	2	74275	273.069852941176	134.495216648991	269.787141939459	0	NaN	NaN	NaN	NaN	NaN	309.584890671728	0.931694547822865	32.3300177330306	11.3036246477935	9.28242498671997	2.42405580193113	0.0259900547830643	0.0105266574310825	1	1.00820665168658	2187.85593193918	2	18262.7573529412	1	1	1	4	2019-05-15T19:03:07.898	NG_ecoli_LTEE_606_DM25	-500	-866	160.7	DIA_100X_EMPTY_1x1_100ms	00892bbb-9764-4f81-868c-f5abf9d6d6b7	EPI_100X_YFP_1x1_200ms_25sola	EPI_100X_RFP_1x1_200ms_25sola
39	28	9.40610011176183	264	45.4243582761703	288.708333333333	945.526515151515	364930	1382.31060606061	74.0235557798784	197.300784871534	2	61280	232.121212121212	134.495216648991	269.787141939459	0	NaN	NaN	NaN	NaN	NaN	272.930370959376	0.975140585765162	28.219433944134	11.1097979980231	9.41461978425626	2.4681230873558	0.0150354156393239	0.00906137729659872	0	1.00423253988	1964.46253298748	1	18011.8598484848	1	1	1	4	2019-05-15T19:03:07.898	NG_ecoli_LTEE_606_DM25	-500	-866	160.7	DIA_100X_EMPTY_1x1_100ms	71bb7333-5e9f-4949-b564-913666a2751d	EPI_100X_YFP_1x1_200ms_25sola	EPI_100X_RFP_1x1_200ms_25sola
40	34	9.58881653532137	326	46.0460204301482	294.193251533742	1514.71165644172	738094	2264.09202453988	74.0235557798784	197.300784871534	3	83680	256.687116564417	134.495216648991	269.787141939459	0	NaN	NaN	NaN	NaN	NaN	330.957131126995	0.950101427909875	33.6426848126739	11.8503717113189	9.61005669316108	2.42212014249809	0.0165734823507987	0.00673108541645118	2	1.00236761635709	2440.23935915689	1	18315.717791411	1	1	1	4	2019-05-15T19:03:07.898	NG_ecoli_LTEE_606_DM25	-500	-866	160.7	DIA_100X_EMPTY_1x1_100ms	fb64c2f4-ba49-4bf6-9a08-00a86c9b2ef4	EPI_100X_YFP_1x1_200ms_25sola	EPI_100X_RFP_1x1_200ms_25sola
41	30	10.594629358049	318	47.4263993882083	293.12893081761	455.141509433962	936827	2945.99685534591	74.0235557798784	197.300784871534	2	67360	211.823899371069	134.495216648991	269.787141939459	0	NaN	NaN	NaN	NaN	NaN	293.376233807987	0.962144417693728	29.8392606358304	11.3299218497778	9.47723914579137	2.67243653255937	0.0198769542399013	0.00984247622447504	1	1.0063634105679	2104.94919650343	0	18174.4968553459	1	1	1	4	2019-05-15T19:03:07.898	NG_ecoli_LTEE_606_DM25	-500	-866	160.7	DIA_100X_EMPTY_1x1_100ms	a79978d8-a6a7-4593-b3d9-bc16fbbe8ac7	EPI_100X_YFP_1x1_200ms_25sola	EPI_100X_RFP_1x1_200ms_25sola
42	28	10.1080419413881	284	42.758050607428	296.031690140845	844.781690140845	567747	1999.10915492958	74.0235557798784	197.300784871534	2	55521	195.496478873239	134.495216648991	269.787141939459	0	NaN	NaN	NaN	NaN	NaN	289.253469558145	0.987012124225808	29.9397997955058	10.8940528343171	9.35432807447472	2.57792158718001	0.0121546031760976	0.0040575927512009	2	1.00059880018006	2057.61429321921	2	18509.9049295775	1	1	1	4	2019-05-15T19:03:07.898	NG_ecoli_LTEE_606_DM25	-500	-866	160.7	DIA_100X_EMPTY_1x1_100ms	aa754217-a43f-4da6-8f92-2b43543c3a87	EPI_100X_YFP_1x1_200ms_25sola	EPI_100X_RFP_1x1_200ms_25sola
43	37	9.59907713262837	356	42.9023233053407	309.01404494382	829.904494382022	3054907	8581.19943820225	74.0235557798784	197.300784871534	2	85403	239.89606741573	134.495216648991	269.787141939459	0	NaN	NaN	NaN	NaN	NaN	369.131417362468	0.914374913283078	37.867892424939	11.4646298888998	9.40972710537135	2.39509224263455	0.0284244420229533	0.0134965856405883	0	1.01488110950485	2633.38933909397	2	17746.0280898876	1	1	1	4	2019-05-15T19:03:07.898	NG_ecoli_LTEE_606_DM25	-500	-866	160.7	DIA_100X_EMPTY_1x1_100ms	e1c476d6-e963-4864-a3d5-17de2059bdea	EPI_100X_YFP_1x1_200ms_25sola	EPI_100X_RFP_1x1_200ms_25sola
44	22	9.28980421531932	205	-2.19797559749387	319.375609756098	838.326829268293	397994	1941.43414634146	74.0235557798784	197.300784871534	2	36306	177.10243902439	134.495216648991	269.787141939459	0	NaN	NaN	NaN	NaN	NaN	213.811467148725	0.999614953144641	21.3328699319654	12.1673672854009	9.62713231156081	3.12273499078397	0.0269870172118567	0.0140074166444482	1	1.00617571878621	1552.86266356678	2	17922.3756097561	1	1	1	4	2019-05-15T19:03:07.898	NG_ecoli_LTEE_606_DM25	-500	-866	160.7	DIA_100X_EMPTY_1x1_100ms	d61078c5-30e3-4e69-92d2-4d5f6cad085a	EPI_100X_YFP_1x1_200ms_25sola	EPI_100X_RFP_1x1_200ms_25sola
45	42	14.7354978322908	619	2.68469660890095	325.533117932149	34.6122778675283	5151419	8322.16316639741	74.0235557798784	197.300784871534	5	147553	238.373182552504	134.495216648991	269.787141939459	0	NaN	NaN	NaN	NaN	NaN	536.207928962695	0.885540697884093	40.7094153012873	20.6016483252179	12.7268864089998	4.39734665680014	0.0528699791629688	0.0201512671837473	4	1.01920817409952	5178.7993162288	1	17961.098546042	1	1	1	4	2019-05-15T19:03:07.898	NG_ecoli_LTEE_606_DM25	-500	-866	160.7	DIA_100X_EMPTY_1x1_100ms	a6020474-a319-4cae-9d3b-bca155176ca0	EPI_100X_YFP_1x1_200ms_25sola	EPI_100X_RFP_1x1_200ms_25sola
46	30	9.40967174398117	283	39.9274927526196	346.180212014134	30.0706713780919	3997602	14125.8021201413	74.0235557798784	197.300784871534	2	69737	246.420494699647	134.495216648991	269.787141939459	0	NaN	NaN	NaN	NaN	NaN	307.971352754526	0.922970259972424	31.7809220908607	12.0613192429605	9.42991845500688	2.36077856916323	0.0367705202547298	0.0149674132144657	1	1.0140615686423	2219.58739314122	1	18982.4098939929	1	1	1	4	2019-05-15T19:03:07.898	NG_ecoli_LTEE_606_DM25	-500	-866	160.7	DIA_100X_EMPTY_1x1_100ms	22ef9ded-c1c8-4d5d-88df-c3396484311f	EPI_100X_YFP_1x1_200ms_25sola	EPI_100X_RFP_1x1_200ms_25sola
47	27	10.5212309613646	285	38.6640155595087	363.175438596491	1323.67719298246	572222	2007.79649122807	74.0235557798784	197.300784871534	2	64782	227.305263157895	134.495216648991	269.787141939459	0	NaN	NaN	NaN	NaN	NaN	281.433241244837	0.969878622954433	26.7476526496531	12.2455808888673	10.2350900154278	2.68582013975663	0.00577450843987621	0.00295496460450533	1	1.00014335785703	2200.69009715168	1	17188.8245614035	1	1	1	4	2019-05-15T19:03:07.898	NG_ecoli_LTEE_606_DM25	-500	-866	160.7	DIA_100X_EMPTY_1x1_100ms	0597d333-f518-4fa9-879f-e3dcbda99268	EPI_100X_YFP_1x1_200ms_25sola	EPI_100X_RFP_1x1_200ms_25sola
48	32	8.45841235559735	271	45.2049369593451	366.405904059041	1312.82656826568	662623	2445.10332103321	74.0235557798784	197.300784871534	2	67968	250.80442804428	134.495216648991	269.787141939459	0	NaN	NaN	NaN	NaN	NaN	303.796418196957	0.949126470133624	32.2310058483732	10.9986141875521	9.10019687443048	2.40383629633358	0.0139495257370852	0.00630229196299112	1	1.00111757585978	2096.35735394708	1	18272.0922509225	1	1	1	4	2019-05-15T19:03:07.898	NG_ecoli_LTEE_606_DM25	-500	-866	160.7	DIA_100X_EMPTY_1x1_100ms	0f9a4695-9e9b-4dc6-814e-d36fff7bcedd	EPI_100X_YFP_1x1_200ms_25sola	EPI_100X_RFP_1x1_200ms_25sola
49	23	11.6602392920869	268	33.4001648451917	373.115671641791	1110.88059701493	2154446	8038.9776119403	74.0235557798784	197.300784871534	1	39644	147.925373134328	134.495216648991	269.787141939459	0	NaN	NaN	NaN	NaN	NaN	232.193871491573	0.999236939472355	21.8576680298257	12.4764082366312	10.1068803739387	3.36878037513975	0.00922421406459081	0.00518682288816027	0	1.00084490743225	1753.58958654897	0	17368.3955223881	1	1	1	4	2019-05-15T19:03:07.898	NG_ecoli_LTEE_606_DM25	-500	-866	160.7	DIA_100X_EMPTY_1x1_100ms	ce7d87be-d951-43dd-b51f-104eeb2d06b2	EPI_100X_YFP_1x1_200ms_25sola	EPI_100X_RFP_1x1_200ms_25sola
50	24	9.37648458352536	225	34.8119134708816	397.275555555556	1321.08888888889	567133	2520.59111111111	74.0235557798784	197.300784871534	2	42466	188.737777777778	134.495216648991	269.787141939459	0	NaN	NaN	NaN	NaN	NaN	220.931372602599	0.998481587913861	23.0776932196065	11.1979522928445	9.03954527836814	3.1076235946989	0.00957200016726359	0.00414270614825575	1	1.00061467944499	1481.06952583819	0	18131.5022222222	1	1	1	4	2019-05-15T19:03:07.898	NG_ecoli_LTEE_606_DM25	-500	-866	160.7	DIA_100X_EMPTY_1x1_100ms	84532ee9-1938-4322-90d2-c3980576e750	EPI_100X_YFP_1x1_200ms_25sola	EPI_100X_RFP_1x1_200ms_25sola
51	22	10.9378243574151	244	3.02637940950439	399.491803278689	1372.75819672131	623325	2554.6106557377	74.0235557798784	197.300784871534	2	55254	226.450819672131	134.495216648991	269.787141939459	0	NaN	NaN	NaN	NaN	NaN	232.267192982892	0.996892588734339	23.2508714106647	11.7382248198393	9.66920609641216	2.9036730512722	0.0052604854317849	0.00286021991347622	0	1.00029876409411	1707.30357629756	0	18269.4344262295	1	1	1	4	2019-05-15T19:03:07.898	NG_ecoli_LTEE_606_DM25	-500	-866	160.7	DIA_100X_EMPTY_1x1_100ms	7f60cbc1-b36d-4b47-9ddb-6ceae02a994a	EPI_100X_YFP_1x1_200ms_25sola	EPI_100X_RFP_1x1_200ms_25sola
52	24	10.3734109264088	250	42.5825501208979	400.06	1887.736	4260908	17043.632	74.0235557798784	197.300784871534	2	43070	172.28	134.495216648991	269.787141939459	0	NaN	NaN	NaN	NaN	NaN	237.605213616389	0.994372277538455	24.4596718108506	11.2913537919761	9.31353353320676	2.9047425105714	0.00958509020110804	0.00480714417460556	1	1.00098195859384	1666.36245564522	0	18503.992	1	1	1	4	2019-05-15T19:03:07.898	NG_ecoli_LTEE_606_DM25	-500	-866	160.7	DIA_100X_EMPTY_1x1_100ms	129c6823-4a04-4a8c-93d1-2716e234b0f7	EPI_100X_YFP_1x1_200ms_25sola	EPI_100X_RFP_1x1_200ms_25sola
53	27	10.5980433531507	288	40.3687760922549	411.204861111111	1703.35763888889	1752440	6084.86111111111	74.0235557798784	197.300784871534	2	84252	292.541666666667	134.495216648991	269.787141939459	0	NaN	NaN	NaN	NaN	NaN	289.378390297444	0.963747943845903	27.040955100189	12.3775408706516	10.3105263758962	2.84904594309582	0.0282616286323548	0.0130984325847585	1	1.00295952059028	2257.73821261046	2	17872.71875	1	1	1	4	2019-05-15T19:03:07.898	NG_ecoli_LTEE_606_DM25	-500	-866	160.7	DIA_100X_EMPTY_1x1_100ms	b7e1c30a-b229-4564-beca-f280403aeea6	EPI_100X_YFP_1x1_200ms_25sola	EPI_100X_RFP_1x1_200ms_25sola
54	31	8.13876855358972	255	26.8257193288404	417.38431372549	1692.21960784314	3638948	14270.3843137255	74.0235557798784	197.300784871534	2	59596	233.709803921569	134.495216648991	269.787141939459	0	NaN	NaN	NaN	NaN	NaN	301.189576068356	0.935606354101937	32.6702028732227	10.3144075458414	8.92310497692454	2.34095868719762	0.0287636870866896	0.012183519804246	2	1.0103069093505	2043.02517091173	1	18754.1647058824	1	1	1	4	2019-05-15T19:03:07.898	NG_ecoli_LTEE_606_DM25	-500	-866	160.7	DIA_100X_EMPTY_1x1_100ms	2f418728-b9ee-402f-93cd-35a0b532465c	EPI_100X_YFP_1x1_200ms_25sola	EPI_100X_RFP_1x1_200ms_25sola
55	25	10.7443180851825	279	-15.5831257645646	416.017921146953	1722.92831541219	471383	1689.54480286738	74.0235557798784	197.300784871534	2	70546	252.853046594982	134.495216648991	269.787141939459	0	NaN	NaN	NaN	NaN	NaN	272.561770147035	0.969978122809011	27.0350028921833	11.8061682368829	9.77715856313115	2.63683189926106	0.0243817017697763	0.0118450468360509	1	1.00740579915911	2029.74564727086	1	17940.4193548387	1	1	1	4	2019-05-15T19:03:07.898	NG_ecoli_LTEE_606_DM25	-500	-866	160.7	DIA_100X_EMPTY_1x1_100ms	ed7b8c0e-afb2-4e3a-a5f0-5481776e3a19	EPI_100X_YFP_1x1_200ms_25sola	EPI_100X_RFP_1x1_200ms_25sola
56	21	9.99026788619651	210	27.5913220484907	432.709523809524	1343.01904761905	522754	2489.30476190476	74.0235557798784	197.300784871534	1	46465	221.261904761905	134.495216648991	269.787141939459	0	NaN	NaN	NaN	NaN	NaN	209.537190303704	0.999508125529806	20.8921858817924	11.8455492113153	9.50979906393235	3.26694673093302	0.033293536523668	0.00192969061179803	1	1.0000405343611	1483.94034978289	1	17716.7142857143	1	1	1	4	2019-05-15T19:03:07.898	NG_ecoli_LTEE_606_DM25	-500	-866	160.7	DIA_100X_EMPTY_1x1_100ms	6580e60e-3adc-4968-8a43-9922230bc57f	EPI_100X_YFP_1x1_200ms_25sola	EPI_100X_RFP_1x1_200ms_25sola
57	32	8.53720527322726	275	30.8442056976776	453.2	1471.42181818182	5653226	20557.1854545455	74.0235557798784	197.300784871534	2	58194	211.614545454545	134.495216648991	269.787141939459	0	NaN	NaN	NaN	NaN	NaN	325.411194981665	0.930295272635309	34.6828688153527	11.2815541336087	9.16941670260267	2.24545606253459	0.00700841326288953	0.00248422804650262	1	1.00049003486501	2290.27859317784	2	19210.7818181818	1	1	1	4	2019-05-15T19:03:07.898	NG_ecoli_LTEE_606_DM25	-500	-866	160.7	DIA_100X_EMPTY_1x1_100ms	0ab74160-0e95-4fa7-a9f4-d8128b2d4450	EPI_100X_YFP_1x1_200ms_25sola	EPI_100X_RFP_1x1_200ms_25sola
58	30	12.2693984132654	369	46.8064119849413	454.585365853659	1354.29810298103	6490350	17589.0243902439	74.0235557798784	197.300784871534	2	71438	193.59891598916	134.495216648991	269.787141939459	0	NaN	NaN	NaN	NaN	NaN	325.471122318463	0.96911548788132	30.0001698999542	13.2510771527018	10.5245641667874	2.90640185671406	0.013898563160822	0.00598099096130057	1	1.00136203302578	2609.88779368372	2	17038.7127371274	1	1	1	4	2019-05-15T19:03:07.898	NG_ecoli_LTEE_606_DM25	-500	-866	160.7	DIA_100X_EMPTY_1x1_100ms	57c9729b-51e7-4f1f-a44b-e724b4daea45	EPI_100X_YFP_1x1_200ms_25sola	EPI_100X_RFP_1x1_200ms_25sola
59	26	7.75560558221359	202	-27.716577113527	454.123762376238	1480.87128712871	1661455	8225.02475247525	74.0235557798784	197.300784871534	3	38713	191.648514851485	134.495216648991	269.787141939459	0	NaN	NaN	NaN	NaN	NaN	263.827259696975	0.971742900083765	28.4114216786339	11.0439602458366	9.086068928207	2.31202795731027	0.0113989465970384	0.00494931936596547	0	1.00130666346575	1842.19204040806	3	18346.2277227723	1	1	1	4	2019-05-15T19:03:07.898	NG_ecoli_LTEE_606_DM25	-500	-866	160.7	DIA_100X_EMPTY_1x1_100ms	19e2d59d-6e3a-42df-8d06-9f0424fdf25d	EPI_100X_YFP_1x1_200ms_25sola	EPI_100X_RFP_1x1_200ms_25sola
60	20	9.76893693796831	196	-19.9309423799831	451.040816326531	865.505102040816	527701	2692.35204081633	74.0235557798784	197.300784871534	2	28366	144.724489795918	134.495216648991	269.787141939459	0	NaN	NaN	NaN	NaN	NaN	201.190348660989	0.99987831692714	19.9368195930878	12.3099690260273	9.62069264047678	3.32631476790969	0.00697497702436418	0.00302810843974135	1	1.00022629621949	1449.30049528661	1	17783.9846938776	1	1	1	4	2019-05-15T19:03:07.898	NG_ecoli_LTEE_606_DM25	-500	-866	160.7	DIA_100X_EMPTY_1x1_100ms	760adb63-0d5c-43a3-b0b2-18b1b8fdea57	EPI_100X_YFP_1x1_200ms_25sola	EPI_100X_RFP_1x1_200ms_25sola
61	35	11.1309592145438	390	47.9400653837028	467.471794871795	1494.09487179487	1092760	2801.94871794872	74.0235557798784	197.300784871534	4	99436	254.964102564103	134.495216648991	269.787141939459	0	NaN	NaN	NaN	NaN	NaN	377.014652580853	0.900389755499146	35.6314473923302	13.7492007050598	10.2809302650947	2.90137437673935	0.0208060257323436	0.0111823471263931	1	1.00431380938138	2957.93190880455	2	18885.7564102564	1	1	1	4	2019-05-15T19:03:07.898	NG_ecoli_LTEE_606_DM25	-500	-866	160.7	DIA_100X_EMPTY_1x1_100ms	0fc9f265-6073-48b2-b900-152aa1e4c477	EPI_100X_YFP_1x1_200ms_25sola	EPI_100X_RFP_1x1_200ms_25sola
62	41	10.9459327725546	449	43.6872858170813	471.02004454343	1757.83964365256	877467	1954.26948775056	74.0235557798784	197.300784871534	3	83329	185.587973273942	134.495216648991	269.787141939459	0	NaN	NaN	NaN	NaN	NaN	409.165367476986	0.875403356834838	41.6725597459578	11.5963991112666	9.5481766370347	2.35556120118066	0.026971549836826	0.0129543090632366	2	1.02227085943692	2983.87721794129	1	17543.1091314031	1	1	1	4	2019-05-15T19:03:07.898	NG_ecoli_LTEE_606_DM25	-500	-866	160.7	DIA_100X_EMPTY_1x1_100ms	a19536dd-1872-49bd-a820-fd1bd5b71470	EPI_100X_YFP_1x1_200ms_25sola	EPI_100X_RFP_1x1_200ms_25sola
63	46	10.8253803409792	498	49.7369062481337	479.879518072289	467.471887550201	778637	1563.5281124498	74.0235557798784	197.300784871534	4	127754	256.534136546185	134.495216648991	269.787141939459	1	NaN	NaN	NaN	NaN	NaN	448.080254244738	0.927502248334671	45.5287395515469	11.3219365397457	9.64588788608405	2.05572936273802	0.00795350889716884	0.00320756383137755	3	1.00035929039057	3327.05460065029	0	17979.5	1	1	1	4	2019-05-15T19:03:07.898	NG_ecoli_LTEE_606_DM25	-500	-866	160.7	DIA_100X_EMPTY_1x1_100ms	65d66984-8d34-4b42-941f-4662e0ed34d8	EPI_100X_YFP_1x1_200ms_25sola	EPI_100X_RFP_1x1_200ms_25sola
64	29	9.57426540900049	279	41.7629016929118	464.910394265233	871.767025089606	347525	1245.60931899642	74.0235557798784	197.300784871534	1	53328	191.139784946237	134.495216648991	269.787141939459	0	NaN	NaN	NaN	NaN	NaN	285.208820186424	0.95498143181789	29.7399789370196	11.774518071179	9.23280525393212	2.69486397184128	0.0164176532891376	0.00617371205891283	1	1.00169862912963	1991.12207953633	1	18310.5770609319	1	1	1	4	2019-05-15T19:03:07.898	NG_ecoli_LTEE_606_DM25	-500	-866	160.7	DIA_100X_EMPTY_1x1_100ms	25e5be3e-e6cb-4057-a3cc-5be43114f5f1	EPI_100X_YFP_1x1_200ms_25sola	EPI_100X_RFP_1x1_200ms_25sola
65	32	10.0114276631854	322	45.2494965384819	480.506211180124	1350.86956521739	937742	2912.24223602484	74.0235557798784	197.300784871534	3	65919	204.717391304348	134.495216648991	269.787141939459	0	NaN	NaN	NaN	NaN	NaN	320.129519210831	0.940284706972567	33.5479585277882	11.1364082510311	9.29996584157306	2.3078245030928	0.0206887208326777	0.00936657613086935	2	1.00744007864174	2278.86545820798	1	18266.2049689441	1	1	1	4	2019-05-15T19:03:07.898	NG_ecoli_LTEE_606_DM25	-500	-866	160.7	DIA_100X_EMPTY_1x1_100ms	d2d3cb68-354e-4ffb-8b75-a5883e360dc9	EPI_100X_YFP_1x1_200ms_25sola	EPI_100X_RFP_1x1_200ms_25sola
66	22	11.5973658042152	256	-31.2828827600018	475.375	1479.49609375	4539094	17730.8359375	74.0235557798784	197.300784871534	1	50917	198.89453125	134.495216648991	269.787141939459	0	NaN	NaN	NaN	NaN	NaN	268.607254386248	0.982916555697482	24.6594219699766	13.6692341852226	10.5586857725766	3.24138164823289	0.0246103359263122	0.0113414194484869	1	1.00253852133832	2159.19817517402	3	19456.6171875	1	1	1	4	2019-05-15T19:03:07.898	NG_ecoli_LTEE_606_DM25	-500	-866	160.7	DIA_100X_EMPTY_1x1_100ms	2aceacff-e7fe-4eb6-a71b-1c5aa3e86fb2	EPI_100X_YFP_1x1_200ms_25sola	EPI_100X_RFP_1x1_200ms_25sola
67	31	9.24031571221575	291	34.3729285744188	491.560137457045	1731.04467353952	848119	2914.49828178694	74.0235557798784	197.300784871534	2	74302	255.333333333333	134.495216648991	269.787141939459	0	NaN	NaN	NaN	NaN	NaN	302.068106499016	0.945348679976274	32.4261929632449	10.7335617542878	9.04847192971433	2.34942848006468	0.0231118731522249	0.0104450382941694	2	1.00888394713445	2085.14533646088	1	18631.2749140893	1	1	1	4	2019-05-15T19:03:07.898	NG_ecoli_LTEE_606_DM25	-500	-866	160.7	DIA_100X_EMPTY_1x1_100ms	de348c91-69f8-4031-b90b-4a3299f2c3c5	EPI_100X_YFP_1x1_200ms_25sola	EPI_100X_RFP_1x1_200ms_25sola
68	38	14.8346926983533	564	19.5269036301383	503.54609929078	403.790780141844	896542	1589.6134751773	74.0235557798784	197.300784871534	5	158561	281.136524822695	134.495216648991	269.787141939459	0	NaN	NaN	NaN	NaN	NaN	490.99323405085	0.916666510243354	38.8569088675168	18.7234440814691	12.1354122714265	4.73760524042751	0.0737173360170952	0.0246882711897498	2	1.03783280473591	4494.35320683515	0	17920.3882978723	1	1	1	4	2019-05-15T19:03:07.898	NG_ecoli_LTEE_606_DM25	-500	-866	160.7	DIA_100X_EMPTY_1x1_100ms	81c06886-ddb1-4598-ae10-3400ff743ab7	EPI_100X_YFP_1x1_200ms_25sola	EPI_100X_RFP_1x1_200ms_25sola
69	35	10.5365544558496	369	48.8885620176051	517.124661246613	1264.07859078591	1901207	5152.32249322493	74.0235557798784	197.300784871534	2	92395	250.392953929539	134.495216648991	269.787141939459	0	NaN	NaN	NaN	NaN	NaN	340.540086111596	0.952210169593718	34.2687033077193	11.4066915807415	9.73007806814404	2.29046037172844	0.0121530140201989	0.00496739639391165	1	1.00130436283697	2548.12191172369	0	17606.3848238482	1	1	1	4	2019-05-15T19:03:07.898	NG_ecoli_LTEE_606_DM25	-500	-866	160.7	DIA_100X_EMPTY_1x1_100ms	89cc39ff-f7ce-412d-9a7a-9dfdd81ff576	EPI_100X_YFP_1x1_200ms_25sola	EPI_100X_RFP_1x1_200ms_25sola
70	32	10.0314684276611	321	31.5450520775506	516.317757009346	2034.84735202492	8826270	27496.1682242991	74.0235557798784	197.300784871534	2	63377	197.436137071651	134.495216648991	269.787141939459	0	NaN	NaN	NaN	NaN	NaN	NaN	NaN	NaN	NaN	NaN	NaN	NaN	NaN	NaN	NaN	NaN	0	18392.3520249221	1	1	1	4	2019-05-15T19:03:07.898	NG_ecoli_LTEE_606_DM25	-500	-866	160.7	DIA_100X_EMPTY_1x1_100ms	063c6b79-969d-485b-9815-4797f45781b8	EPI_100X_YFP_1x1_200ms_25sola	EPI_100X_RFP_1x1_200ms_25sola
71	33	8.70504498011258	287	45.3292034294813	522.655052264808	951.383275261324	1132077	3944.51916376307	74.0235557798784	197.300784871534	2	158226	551.310104529617	134.495216648991	269.787141939459	2	NaN	NaN	NaN	NaN	NaN	313.952050001811	0.928356533219995	33.094770338437	11.896666961166	9.24136238726396	2.42711751637448	0.0116791953390705	0.00573179817359746	1	1.00086526627441	2219.83786274559	1	18632.5226480836	1	1	1	4	2019-05-15T19:03:07.898	NG_ecoli_LTEE_606_DM25	-500	-866	160.7	DIA_100X_EMPTY_1x1_100ms	ddc2a779-42db-4163-928b-b8234c703af5	EPI_100X_YFP_1x1_200ms_25sola	EPI_100X_RFP_1x1_200ms_25sola
72	43	10.3253971562039	444	46.3977231846284	535.425675675676	924.394144144144	614019	1382.92567567568	74.0235557798784	197.300784871534	3	105025	236.542792792793	134.495216648991	269.787141939459	0	NaN	NaN	NaN	NaN	NaN	424.977426739904	0.891545969909802	43.1460214238666	12.458551652241	9.59379808246491	2.23387861864157	0.0198540886381504	0.0093222435149049	1	1.00277194879899	3118.9742099358	1	17969.8153153153	1	1	1	4	2019-05-15T19:03:07.898	NG_ecoli_LTEE_606_DM25	-500	-866	160.7	DIA_100X_EMPTY_1x1_100ms	4cf794fd-99c5-4ac7-88f0-715ccaca7cd7	EPI_100X_YFP_1x1_200ms_25sola	EPI_100X_RFP_1x1_200ms_25sola
73	23	11.4547358570222	264	32.4884323128951	543.412878787879	1818.28409090909	278176	1053.69696969697	74.0235557798784	197.300784871534	2	87688	332.151515151515	134.495216648991	269.787141939459	3	NaN	NaN	NaN	NaN	NaN	232.868486632466	0.999573344946072	22.3387823762199	12.3273200040801	10.1127917740793	3.1086836634066	0.00376944807829864	0.00183386309667532	1	1.00005356472113	1794.28533979091	0	17493.4318181818	1	1	1	4	2019-05-15T19:03:07.898	NG_ecoli_LTEE_606_DM25	-500	-866	160.7	DIA_100X_EMPTY_1x1_100ms	588239c4-0d18-4b1e-954b-18ec7da052f1	EPI_100X_YFP_1x1_200ms_25sola	EPI_100X_RFP_1x1_200ms_25sola
74	27	12.3239265194161	333	37.1892031078471	555.423423423423	1567.06006006006	1806351	5424.47747747748	74.0235557798784	197.300784871534	2	128806	386.804804804805	134.495216648991	269.787141939459	0	NaN	NaN	NaN	NaN	NaN	314.620080964034	0.967780807909242	25.6818782694139	16.3153988903809	11.8008508219234	3.78199737817423	0.00660678685934011	0.00212193838862691	3	1.00004691932732	2808.9454496229	1	17841.5885885886	1	1	1	4	2019-05-15T19:03:07.898	NG_ecoli_LTEE_606_DM25	-500	-866	160.7	DIA_100X_EMPTY_1x1_100ms	9d310e64-5758-4b1c-8f9b-34544ca06539	EPI_100X_YFP_1x1_200ms_25sola	EPI_100X_RFP_1x1_200ms_25sola
75	32	9.80168714610864	314	46.1035895514133	565.579617834395	1614.08917197452	40279	128.277070063694	74.0235557798784	197.300784871534	0	6450776	20543.872611465	134.495216648991	269.787141939459	2	NaN	NaN	NaN	NaN	NaN	311.067590142019	0.908409711544339	32.6288479780652	11.4327207644255	9.29137718460502	2.42030551176438	0.012863383036857	0.00529725363544592	1	1.00120192196158	2212.33965141425	0	18717.5191082803	1	1	1	4	2019-05-15T19:03:07.898	NG_ecoli_LTEE_606_DM25	-500	-866	160.7	DIA_100X_EMPTY_1x1_100ms	b748ff4c-f4a2-46e3-8b48-34f9edfff5b6	EPI_100X_YFP_1x1_200ms_25sola	EPI_100X_RFP_1x1_200ms_25sola
76	45	12.4829886973294	562	-49.9997124043194	574.46975088968	1561.70996441281	2883043	5129.96975088968	74.0235557798784	197.300784871534	4	184129	327.631672597865	134.495216648991	269.787141939459	0	NaN	NaN	NaN	NaN	NaN	547.975260812352	0.822468507018765	NaN	NaN	NaN	NaN	NaN	NaN	NaN	NaN	NaN	1	18826.6298932384	1	1	1	4	2019-05-15T19:03:07.898	NG_ecoli_LTEE_606_DM25	-500	-866	160.7	DIA_100X_EMPTY_1x1_100ms	e6ef13a3-d051-49d1-810d-0eb07bf04ba3	EPI_100X_YFP_1x1_200ms_25sola	EPI_100X_RFP_1x1_200ms_25sola
77	23	7.1562989286646	165	8.73970149140997	580.4	1267.00606060606	3403283	20625.9575757576	74.0235557798784	197.300784871534	1	29405	178.212121212121	134.495216648991	269.787141939459	0	NaN	NaN	NaN	NaN	NaN	212.513298833123	0.99981843813122	23.3956081095545	10.7110014535474	8.84175435586085	2.66522691231469	0.00715614272587489	0.00383515136540991	0	1.00055153998163	1436.48504674837	3	18826.8787878788	1	1	1	4	2019-05-15T19:03:07.898	NG_ecoli_LTEE_606_DM25	-500	-866	160.7	DIA_100X_EMPTY_1x1_100ms	b24a5ad1-dacd-4569-a174-0a5e1859842b	EPI_100X_YFP_1x1_200ms_25sola	EPI_100X_RFP_1x1_200ms_25sola
78	30	8.07187187778297	243	30.3633286498084	586.843621399177	1835.17695473251	928135	3819.48559670782	74.0235557798784	197.300784871534	3	55197	227.148148148148	134.495216648991	269.787141939459	0	NaN	NaN	NaN	NaN	NaN	283.670820566595	0.939991539164863	30.8702613878546	10.9791157695516	8.89844085174942	2.34212456120073	0.0240423371433131	0.0107672387164822	1	1.00776982456827	1919.80900396428	1	18482.5185185185	1	1	1	4	2019-05-15T19:03:07.898	NG_ecoli_LTEE_606_DM25	-500	-866	160.7	DIA_100X_EMPTY_1x1_100ms	e8caa1a5-2e6a-4b78-8f91-458761216421	EPI_100X_YFP_1x1_200ms_25sola	EPI_100X_RFP_1x1_200ms_25sola
79	32	10.4305585073818	334	42.3170156075023	590.068862275449	1845.58083832335	189291	566.739520958084	74.0235557798784	197.300784871534	0	76875	230.164670658683	134.495216648991	269.787141939459	0	NaN	NaN	NaN	NaN	NaN	329.536189909949	0.963635699165653	32.0015703687802	11.6578390517014	9.96590655915505	2.59644584386356	0.0390443779769936	0.0158106421219313	1	1.00742000470241	2496.28860062219	1	17940.7664670659	1	1	1	4	2019-05-15T19:03:07.898	NG_ecoli_LTEE_606_DM25	-500	-866	160.7	DIA_100X_EMPTY_1x1_100ms	dda1f0b6-9f8b-4c2c-ba69-b029f48f72cb	EPI_100X_YFP_1x1_200ms_25sola	EPI_100X_RFP_1x1_200ms_25sola
80	24	9.02464729478252	218	-49.0983048181852	587.284403669725	1277.92660550459	4022158	18450.2660550459	74.0235557798784	197.300784871534	1	37442	171.752293577982	134.495216648991	269.787141939459	0	NaN	NaN	NaN	NaN	NaN	250.827397801858	0.995648511376844	24.2887804088908	12.2194299407842	9.92487961036795	3.14373502333075	0.0175772538660424	0.00649300524993633	2	1.00148021153548	1879.08352452728	3	19558.2798165138	1	1	1	4	2019-05-15T19:03:07.898	NG_ecoli_LTEE_606_DM25	-500	-866	160.7	DIA_100X_EMPTY_1x1_100ms	d2f18b42-41f3-41a8-976e-1c14a9f88457	EPI_100X_YFP_1x1_200ms_25sola	EPI_100X_RFP_1x1_200ms_25sola
81	25	8.31365732251017	208	31.2179839872397	592.365384615385	1259.82692307692	2644963	12716.1682692308	74.0235557798784	197.300784871534	2	65396	314.403846153846	134.495216648991	269.787141939459	0	NaN	NaN	NaN	NaN	NaN	243.163686285169	0.981354601974821	25.8555756820241	11.397145914022	9.16188766102946	2.52126329469104	0.0032036661302758	0.00158092374917988	1	1.00002842707572	1704.5667708619	2	19795.9471153846	1	1	1	4	2019-05-15T19:03:07.898	NG_ecoli_LTEE_606_DM25	-500	-866	160.7	DIA_100X_EMPTY_1x1_100ms	6888c077-4211-43d7-8e42-0550935f8550	EPI_100X_YFP_1x1_200ms_25sola	EPI_100X_RFP_1x1_200ms_25sola
82	26	9.08851198391801	236	47.8440240642175	594.813559322034	1794.63559322034	689977	2923.6313559322	74.0235557798784	197.300784871534	2	53602	227.127118644068	134.495216648991	269.787141939459	0	NaN	NaN	NaN	NaN	NaN	250.161833969745	0.980587781384685	25.2669588420667	12.3856639478153	9.47919797253978	2.9713063849566	0.00821026471540936	0.00332813982547393	1	1.00050209744471	1783.14245976024	1	18435.1144067797	1	1	1	4	2019-05-15T19:03:07.898	NG_ecoli_LTEE_606_DM25	-500	-866	160.7	DIA_100X_EMPTY_1x1_100ms	42605f1b-ed4e-4f99-943d-3e651b8f75c1	EPI_100X_YFP_1x1_200ms_25sola	EPI_100X_RFP_1x1_200ms_25sola
83	41	10.5800589034901	434	47.9782351074218	606.048387096774	1285.06221198157	937845	2160.9331797235	74.0235557798784	197.300784871534	3	97158	223.866359447005	134.495216648991	269.787141939459	0	NaN	NaN	NaN	NaN	NaN	456.217015178707	0.871922209764019	42.6392423505758	14.0318013417676	10.4102956692698	2.62465432877248	0.030032958419269	0.0141698578645358	3	1.00261296594448	3629.32189933384	3	19912.3847926267	1	1	1	4	2019-05-15T19:03:07.898	NG_ecoli_LTEE_606_DM25	-500	-866	160.7	DIA_100X_EMPTY_1x1_100ms	61228553-12d2-4910-b081-b49961e3558c	EPI_100X_YFP_1x1_200ms_25sola	EPI_100X_RFP_1x1_200ms_25sola
84	18	7.66687376159906	139	-43.1152886373904	601.568345323741	1271.55395683453	713766	5135.0071942446	74.0235557798784	197.300784871534	1	33392	240.230215827338	134.495216648991	269.787141939459	0	NaN	NaN	NaN	NaN	NaN	198.489544393714	0.999823062487054	21.1161173602731	11.7567407221183	9.05274582852518	3.04002182145925	0.0124361583281215	0.00687342577576344	0	1.00143421479296	1359.14127774204	4	20654.6043165468	1	1	1	4	2019-05-15T19:03:07.898	NG_ecoli_LTEE_606_DM25	-500	-866	160.7	DIA_100X_EMPTY_1x1_100ms	9714f2ff-0a92-487f-9669-2b46b62e048c	EPI_100X_YFP_1x1_200ms_25sola	EPI_100X_RFP_1x1_200ms_25sola
85	31	8.29268756691765	258	45.9798263862711	606.972868217054	1773.50775193798	893875	3464.63178294574	74.0235557798784	197.300784871534	1	68203	264.352713178295	134.495216648991	269.787141939459	0	NaN	NaN	NaN	NaN	NaN	298.123067916452	0.935294534280965	32.2559156825562	10.9294243892477	8.9424222499491	2.29101911646164	0.0172654140061517	0.00698862053981695	1	1.00133364218937	2025.86080581811	1	19529.4069767442	1	1	1	4	2019-05-15T19:03:07.898	NG_ecoli_LTEE_606_DM25	-500	-866	160.7	DIA_100X_EMPTY_1x1_100ms	9bf09275-e108-4790-ab1a-028d665f7f12	EPI_100X_YFP_1x1_200ms_25sola	EPI_100X_RFP_1x1_200ms_25sola
86	30	9.7073471379416	291	32.4301559362963	611.573883161512	1790.89347079038	3664610	12593.1615120275	74.0235557798784	197.300784871534	2	58670	201.615120274914	134.495216648991	269.787141939459	0	NaN	NaN	NaN	NaN	NaN	294.742828220069	0.984940629255722	29.9040956468299	11.9928463800048	9.54239024782815	2.69299834110004	0.0099635509367837	0.00385750124836722	1	1.00071158303196	2138.62629191099	2	18414.1786941581	1	1	1	4	2019-05-15T19:03:07.898	NG_ecoli_LTEE_606_DM25	-500	-866	160.7	DIA_100X_EMPTY_1x1_100ms	927805a9-6cfe-477a-8a28-cf5332268a1b	EPI_100X_YFP_1x1_200ms_25sola	EPI_100X_RFP_1x1_200ms_25sola
87	26	10.3484712427271	269	45.7599911823685	611.776951672862	469.966542750929	1987740	7389.36802973978	74.0235557798784	197.300784871534	2	38586	143.442379182156	134.495216648991	269.787141939459	0	NaN	NaN	NaN	NaN	NaN	248.442516351412	0.992469424186853	25.0586630820012	11.473716728005	9.56222896717875	2.82170606788218	0.00504867282026202	0.00255547841117918	1	1.00007019741219	1799.55885805653	0	18215.4163568773	1	1	1	4	2019-05-15T19:03:07.898	NG_ecoli_LTEE_606_DM25	-500	-866	160.7	DIA_100X_EMPTY_1x1_100ms	cd528eb1-a10c-4212-a507-eaeb4c4abbcc	EPI_100X_YFP_1x1_200ms_25sola	EPI_100X_RFP_1x1_200ms_25sola
88	32	14.1909383800232	455	-30.8340871563981	617.514285714286	1300.1978021978	1102214	2422.44835164835	74.0235557798784	197.300784871534	4	89242	196.136263736264	134.495216648991	269.787141939459	0	NaN	NaN	NaN	NaN	NaN	403.905294494068	0.897769671093497	33.5354155755505	15.9872880143309	11.3232363999155	3.6717954492444	0.0743301276960123	0.0329437360764949	3	1.02510647463808	3377.02847513077	1	18479.4835164835	1	1	1	4	2019-05-15T19:03:07.898	NG_ecoli_LTEE_606_DM25	-500	-866	160.7	DIA_100X_EMPTY_1x1_100ms	464ffe58-738f-49a9-8356-195ea0740435	EPI_100X_YFP_1x1_200ms_25sola	EPI_100X_RFP_1x1_200ms_25sola
89	23	9.37152064351588	216	-33.3201552571252	613.49537037037	1099.53240740741	354906	1643.08333333333	74.0235557798784	197.300784871534	2	30551	141.439814814815	134.495216648991	269.787141939459	0	NaN	NaN	NaN	NaN	NaN	207.501608466508	0.999720323153769	20.8849289966084	12.522317950082	9.44733121867739	3.49867329722073	0.00880461161527473	0.00468643681412125	0	1.00067533989202	1464.00030775725	1	18153.7546296296	1	1	1	4	2019-05-15T19:03:07.898	NG_ecoli_LTEE_606_DM25	-500	-866	160.7	DIA_100X_EMPTY_1x1_100ms	899f5767-20fe-4b2a-9866-94ff65a5aeb6	EPI_100X_YFP_1x1_200ms_25sola	EPI_100X_RFP_1x1_200ms_25sola
90	23	9.7260460453247	224	27.1796684660756	626.191964285714	1084.01339285714	450569	2011.46875	74.0235557798784	197.300784871534	1	37068	165.482142857143	134.495216648991	269.787141939459	0	NaN	NaN	NaN	NaN	NaN	222.967092885173	0.999158606840031	22.8908338883588	11.4754789922314	9.33709156967807	2.95281263256158	0.0105017111126687	0.00521892604697471	1	1.00100208307318	1567.38155327528	1	17506.5535714286	1	1	1	4	2019-05-15T19:03:07.898	NG_ecoli_LTEE_606_DM25	-500	-866	160.7	DIA_100X_EMPTY_1x1_100ms	6051c909-0331-4c76-9a79-91fd2030e415	EPI_100X_YFP_1x1_200ms_25sola	EPI_100X_RFP_1x1_200ms_25sola
91	34	10.045952710182	342	-27.3148721499833	636.573099415205	610.070175438596	1065033	3114.13157894737	74.0235557798784	197.300784871534	4	58652	171.497076023392	134.495216648991	269.787141939459	0	NaN	NaN	NaN	NaN	NaN	362.880906836224	0.857940168728734	35.1945273700009	12.3737353943083	9.80497053959082	2.42530807623719	0.058925396839772	0.0314032717019353	1	1.02256769618153	2657.40412607176	1	18044.3450292398	1	1	1	4	2019-05-15T19:03:07.898	NG_ecoli_LTEE_606_DM25	-500	-866	160.7	DIA_100X_EMPTY_1x1_100ms	d3c357d9-c751-407c-b2a6-e7589d97599e	EPI_100X_YFP_1x1_200ms_25sola	EPI_100X_RFP_1x1_200ms_25sola
92	24	9.83310546163639	236	43.2389484573134	644.741525423729	431.724576271186	493428	2090.79661016949	74.0235557798784	197.300784871534	2	41793	177.088983050847	134.495216648991	269.787141939459	0	NaN	NaN	NaN	NaN	NaN	220.652992771878	0.996289118915683	22.8003205761841	11.4487259420482	9.38450417210341	2.8164809509168	0.00774126635525449	0.00391617521482397	1	1.00056366323048	1577.07917899886	0	18370.313559322	1	1	1	4	2019-05-15T19:03:07.898	NG_ecoli_LTEE_606_DM25	-500	-866	160.7	DIA_100X_EMPTY_1x1_100ms	fd28e46f-80c0-406b-b81a-83c2b0997af3	EPI_100X_YFP_1x1_200ms_25sola	EPI_100X_RFP_1x1_200ms_25sola
93	35	10.8233130665489	379	23.6364211808427	648.050131926121	615.087071240106	1220309	3219.81266490765	74.0235557798784	197.300784871534	3	69432	183.197889182058	134.495216648991	269.787141939459	0	NaN	NaN	NaN	NaN	NaN	381.364321807057	0.818019216889702	35.6796102601381	13.8269787370315	10.2467860680493	2.87090104291851	0.0820995297382467	0.026997427777651	2	1.05989381047452	2942.28895441251	1	18193.9472295514	1	1	1	4	2019-05-15T19:03:07.898	NG_ecoli_LTEE_606_DM25	-500	-866	160.7	DIA_100X_EMPTY_1x1_100ms	d033a508-135f-47b4-bd88-155d8e618145	EPI_100X_YFP_1x1_200ms_25sola	EPI_100X_RFP_1x1_200ms_25sola
94	26	9.61456357042678	250	47.2852668286769	699.276	1268.488	6351266	25405.064	74.0235557798784	197.300784871534	2	39505	158.02	134.495216648991	269.787141939459	0	NaN	NaN	NaN	NaN	NaN	242.943821575814	0.993537672746647	24.8000781139664	11.2686324329437	9.33843053808093	2.99521019409702	0.0168306645610131	0.00109450523831876	1	1.00000583031344	1698.59841916849	0	18531.348	1	1	1	4	2019-05-15T19:03:07.898	NG_ecoli_LTEE_606_DM25	-500	-866	160.7	DIA_100X_EMPTY_1x1_100ms	698497fd-dfba-4a84-a74d-0927116518ae	EPI_100X_YFP_1x1_200ms_25sola	EPI_100X_RFP_1x1_200ms_25sola
95	20	10.8440937618801	218	3.51947788326475	701.894495412844	2005.71100917431	403335	1850.16055045872	74.0235557798784	197.300784871534	2	53950	247.477064220183	134.495216648991	269.787141939459	0	NaN	NaN	NaN	NaN	NaN	203.013002632207	0.999710057837596	19.9473651276263	12.1249938905742	9.6908116190791	3.28949676187571	0.00744077117758766	0.00368564696483926	1	1.00037703864997	1471.28132117621	0	18534.5963302752	1	1	1	4	2019-05-15T19:03:07.898	NG_ecoli_LTEE_606_DM25	-500	-866	160.7	DIA_100X_EMPTY_1x1_100ms	39b8546d-cbb8-4299-86f1-1ef1c5464aa5	EPI_100X_YFP_1x1_200ms_25sola	EPI_100X_RFP_1x1_200ms_25sola
96	24	11.8881061362336	286	27.4756146721303	728.160839160839	1800.17482517483	419525	1466.87062937063	74.0235557798784	197.300784871534	2	83970	293.601398601399	134.495216648991	269.787141939459	2	NaN	NaN	NaN	NaN	NaN	244.258207207077	0.99929264153328	22.9484128595213	12.4300370791847	10.3728425208413	3.05321091799111	0.00526676540843864	0.00234791340835297	1	1.0001210145602	1939.26922274286	0	17694.1608391608	1	1	1	4	2019-05-15T19:03:07.898	NG_ecoli_LTEE_606_DM25	-500	-866	160.7	DIA_100X_EMPTY_1x1_100ms	a4f461d5-8144-40bc-b7d6-f4362a9b6bc9	EPI_100X_YFP_1x1_200ms_25sola	EPI_100X_RFP_1x1_200ms_25sola
97	33	10.5265490991963	348	47.9308993271429	754.336206896552	1355.63218390805	4653282	13371.5	74.0235557798784	197.300784871534	2	47612	136.816091954023	134.495216648991	269.787141939459	0	NaN	NaN	NaN	NaN	NaN	325.305009062671	0.967537225345202	33.5883065767672	11.0937259208339	9.43313707392262	2.38696351795346	0.00283326363279405	0.00105984970369338	2	1.00002526508573	2347.41718930272	0	18346.9856321839	1	1	1	4	2019-05-15T19:03:07.898	NG_ecoli_LTEE_606_DM25	-500	-866	160.7	DIA_100X_EMPTY_1x1_100ms	d918d6fd-7c7f-4e71-8894-7f1a5190043b	EPI_100X_YFP_1x1_200ms_25sola	EPI_100X_RFP_1x1_200ms_25sola
98	31	12.0485650120603	374	47.4647010987075	786.085561497326	471.33422459893	1026094	2743.56684491979	74.0235557798784	197.300784871534	2	64992	173.775401069519	134.495216648991	269.787141939459	0	NaN	NaN	NaN	NaN	NaN	325.357651258163	0.975978854625546	31.0233100931174	11.8465694228521	10.1732503822205	2.6695268921895	0.0105438007922125	0.00608124215296121	1	1.00239909061405	2521.72359508275	0	17833.9759358289	1	1	1	4	2019-05-15T19:03:07.898	NG_ecoli_LTEE_606_DM25	-500	-866	160.7	DIA_100X_EMPTY_1x1_100ms	3bc0856b-0816-4ce9-9b34-136d5b0e869f	EPI_100X_YFP_1x1_200ms_25sola	EPI_100X_RFP_1x1_200ms_25sola
99	31	9.80663881462295	304	48.8689569322556	792.322368421053	1218.00657894737	2099357	6905.77960526316	74.0235557798784	197.300784871534	2	45375	149.259868421053	134.495216648991	269.787141939459	0	NaN	NaN	NaN	NaN	NaN	298.943082081456	0.978792236982182	30.7922047747924	11.3738553536982	9.48078720451289	2.41849915301498	0.00291683467237185	0.00107052217517141	2	1.00005128104688	2173.79940516064	0	18516.3881578947	1	1	1	4	2019-05-15T19:03:07.898	NG_ecoli_LTEE_606_DM25	-500	-866	160.7	DIA_100X_EMPTY_1x1_100ms	48def93c-57cb-453b-a1dc-b81148593404	EPI_100X_YFP_1x1_200ms_25sola	EPI_100X_RFP_1x1_200ms_25sola
100	40	10.2987042221738	412	48.8124703980859	799.400485436893	1762.86165048544	757413	1838.38106796116	74.0235557798784	197.300784871534	2	163288	396.330097087379	134.495216648991	269.787141939459	5	NaN	NaN	NaN	NaN	NaN	390.022167636725	0.936320055231173	39.7672814786018	11.3012174989585	9.62915277925587	2.13037625612736	0.0125537375002749	0.00569412685288698	1	1.003168378594	2895.9558694674	1	18459.0412621359	1	1	1	4	2019-05-15T19:03:07.898	NG_ecoli_LTEE_606_DM25	-500	-866	160.7	DIA_100X_EMPTY_1x1_100ms	8bd42b42-d497-4dc0-a4cc-523f87292e58	EPI_100X_YFP_1x1_200ms_25sola	EPI_100X_RFP_1x1_200ms_25sola
101	33	11.114294816114	367	48.8379295702549	811.683923705722	187.602179836512	10740155	29264.727520436	74.0235557798784	197.300784871534	2	93386	254.457765667575	134.495216648991	269.787141939459	0	NaN	NaN	NaN	NaN	NaN	329.009212794523	0.969414243242866	32.4017775387341	11.5374062903838	9.95198081263444	2.41734278995929	0.0064002773198511	0.00365746456050416	0	1.00082413867647	2520.44820631122	0	17336.6539509537	1	1	1	4	2019-05-15T19:03:07.898	NG_ecoli_LTEE_606_DM25	-500	-866	160.7	DIA_100X_EMPTY_1x1_100ms	75d46ef6-0709-4124-aa02-b578a78d981e	EPI_100X_YFP_1x1_200ms_25sola	EPI_100X_RFP_1x1_200ms_25sola
102	36	12.5808846947854	453	-39.2313289330021	819.068432671082	1736.52538631347	4068192	8980.55629139073	74.0235557798784	197.300784871534	2	91978	203.041942604857	134.495216648991	269.787141939459	0	NaN	NaN	NaN	NaN	NaN	399.785054188809	0.88577908188315	35.9017406943479	15.4120503050346	10.6796918977005	3.39981108477706	0.073872002220539	0.0294453137066667	2	1.03570972479135	3216.05031545061	1	18241.0419426049	1	1	1	4	2019-05-15T19:03:07.898	NG_ecoli_LTEE_606_DM25	-500	-866	160.7	DIA_100X_EMPTY_1x1_100ms	2486f14c-0989-4d53-94f7-0ce47e7fd293	EPI_100X_YFP_1x1_200ms_25sola	EPI_100X_RFP_1x1_200ms_25sola
103	24	10.0361107795422	241	32.1001859307009	829.439834024896	1034.23236514523	1935551	8031.33195020747	74.0235557798784	197.300784871534	2	33799	140.244813278008	134.495216648991	269.787141939459	0	NaN	NaN	NaN	NaN	NaN	240.717157635574	0.998141725164196	23.3448920910967	12.218396457273	10.0267716285886	2.99190248453477	0.00735026200594059	0.00301508843836898	1	1.00028833630595	1843.33385353754	1	17867.9668049793	1	1	1	4	2019-05-15T19:03:07.898	NG_ecoli_LTEE_606_DM25	-500	-866	160.7	DIA_100X_EMPTY_1x1_100ms	37aa1472-3835-4f76-aea3-0a18c9a3c7bb	EPI_100X_YFP_1x1_200ms_25sola	EPI_100X_RFP_1x1_200ms_25sola
104	26	9.49991900152182	247	45.2286305835883	831.417004048583	1665.16599190283	561751	2274.2955465587	74.0235557798784	197.300784871534	2	56604	229.165991902834	134.495216648991	269.787141939459	0	NaN	NaN	NaN	NaN	NaN	249.464918025822	0.981987289419092	25.6187186099424	11.692096091083	9.41948909228785	2.72885539931665	0.00879519474710201	0.0041449910293858	1	1.00082700002216	1785.26207824472	0	18623.6963562753	1	1	1	4	2019-05-15T19:03:07.898	NG_ecoli_LTEE_606_DM25	-500	-866	160.7	DIA_100X_EMPTY_1x1_100ms	c6f7dd91-4328-4878-8285-03220684ab69	EPI_100X_YFP_1x1_200ms_25sola	EPI_100X_RFP_1x1_200ms_25sola
105	36	9.4701906353334	342	47.850801777754	845.286549707602	1027.94152046784	878177	2567.76900584795	74.0235557798784	197.300784871534	2	71027	207.681286549708	134.495216648991	269.787141939459	0	NaN	NaN	NaN	NaN	NaN	347.835431625123	0.967456828773897	36.5468598256819	10.6858454971562	9.28085985106992	2.28768757470756	0.00779948942697774	0.00430230992102279	1	1.00080593794412	2472.38658160319	1	17751.298245614	1	1	1	4	2019-05-15T19:03:07.898	NG_ecoli_LTEE_606_DM25	-500	-866	160.7	DIA_100X_EMPTY_1x1_100ms	d2331307-c2c3-4449-9d69-6e27ee10ce9d	EPI_100X_YFP_1x1_200ms_25sola	EPI_100X_RFP_1x1_200ms_25sola
106	26	9.87911402560676	257	48.1629877922314	840.863813229572	1901.56420233463	382485	1488.26848249027	74.0235557798784	197.300784871534	4	65575	255.155642023346	134.495216648991	269.787141939459	0	NaN	NaN	NaN	NaN	NaN	246.596714277793	0.994263101830581	25.5017627289819	11.5628496280316	9.27982225648874	2.92111067255979	0.0574943076428253	0.00163034652358879	0	1.000011627639	1724.80259902539	1	17997.0583657588	1	1	1	4	2019-05-15T19:03:07.898	NG_ecoli_LTEE_606_DM25	-500	-866	160.7	DIA_100X_EMPTY_1x1_100ms	00ec1506-6875-4692-90f9-30de34799191	EPI_100X_YFP_1x1_200ms_25sola	EPI_100X_RFP_1x1_200ms_25sola
107	26	9.61449150216564	250	46.4023713944414	860.728	1893.1	374412	1497.648	74.0235557798784	197.300784871534	2	52700	210.8	134.495216648991	269.787141939459	0	NaN	NaN	NaN	NaN	NaN	256.267952112638	0.970168826580923	26.0885838822883	11.5812739048189	9.54881737452705	2.55829639471577	0.0137165624408275	0.00815159139309022	1	1.00074900722533	1868.2696630752	1	18749.856	1	1	1	4	2019-05-15T19:03:07.898	NG_ecoli_LTEE_606_DM25	-500	-866	160.7	DIA_100X_EMPTY_1x1_100ms	f6c4e785-6b39-4421-adfc-474510fb6ca2	EPI_100X_YFP_1x1_200ms_25sola	EPI_100X_RFP_1x1_200ms_25sola
108	23	8.16937081449071	188	-1.21772425413308	862.287234042553	1658.98936170213	469478	2497.22340425532	74.0235557798784	197.300784871534	2	44079	234.462765957447	134.495216648991	269.787141939459	0	NaN	NaN	NaN	NaN	NaN	213.155535104922	0.998304212477842	22.9822065031321	10.833980523861	8.88238650978727	2.83799485776431	0.00433261111318848	0.00232958831962279	0	1.00020115549909	1424.10148209953	1	18578.9095744681	1	1	1	4	2019-05-15T19:03:07.898	NG_ecoli_LTEE_606_DM25	-500	-866	160.7	DIA_100X_EMPTY_1x1_100ms	d704190b-f862-4e6b-a577-14170954f786	EPI_100X_YFP_1x1_200ms_25sola	EPI_100X_RFP_1x1_200ms_25sola
109	28	10.3571287602406	290	44.930572407992	875.268965517241	1670.85862068966	1566823	5402.83793103448	74.0235557798784	197.300784871534	2	71795	247.568965517241	134.495216648991	269.787141939459	0	NaN	NaN	NaN	NaN	NaN	283.411682167409	0.969079898064333	27.4159538421459	12.4923773783831	9.96717608924851	2.87113784248169	0.017623628447464	0.00857337825215309	0	1.00409852900483	2139.13160114588	1	18296.3551724138	1	1	1	4	2019-05-15T19:03:07.898	NG_ecoli_LTEE_606_DM25	-500	-866	160.7	DIA_100X_EMPTY_1x1_100ms	f109e14d-535f-43f1-a8aa-e882af8bcb53	EPI_100X_YFP_1x1_200ms_25sola	EPI_100X_RFP_1x1_200ms_25sola
110	23	10.6149819097407	245	35.8288378489243	882.159183673469	1310.33469387755	550893	2248.54285714286	74.0235557798784	197.300784871534	1	32931	134.412244897959	134.495216648991	269.787141939459	0	NaN	NaN	NaN	NaN	NaN	230.556203312958	0.995862303927655	23.1015833501059	11.4645888756323	9.602417435077	2.90607662665647	0.00549326478112	0.00322517753562245	0	1.00036570656448	1672.98786756616	0	18244.9836734694	1	1	1	4	2019-05-15T19:03:07.898	NG_ecoli_LTEE_606_DM25	-500	-866	160.7	DIA_100X_EMPTY_1x1_100ms	779e2f43-86d4-46fc-95cb-a69cc6bf2322	EPI_100X_YFP_1x1_200ms_25sola	EPI_100X_RFP_1x1_200ms_25sola
111	20	10.6322973547516	213	-7.70214461967793	892.990610328638	1503.11737089202	3991311	18738.5492957746	74.0235557798784	197.300784871534	1	26632	125.032863849765	134.495216648991	269.787141939459	0	NaN	NaN	NaN	NaN	NaN	207.727802550624	0.9997919897918	20.0644037365908	12.5944295367826	9.89546085983987	3.39771851810337	0.00275929931818855	0.00121774433583646	1	1.00002308331017	1543.07910397735	0	18215.2394366197	1	1	1	4	2019-05-15T19:03:07.898	NG_ecoli_LTEE_606_DM25	-500	-866	160.7	DIA_100X_EMPTY_1x1_100ms	417c84b5-5cd3-48c7-b72a-ffe370d76408	EPI_100X_YFP_1x1_200ms_25sola	EPI_100X_RFP_1x1_200ms_25sola
112	28	10.4285128829267	292	47.2334770790158	903.431506849315	1792.04452054795	3879195	13284.9143835616	74.0235557798784	197.300784871534	1	42109	144.208904109589	134.495216648991	269.787141939459	0	NaN	NaN	NaN	NaN	NaN	278.83431524394	0.968315841523155	27.6274753171829	11.8385774873514	9.77935878007783	2.70989139533582	0.00597684219629439	0.00260364394127362	1	1.00038291257882	2075.16120700767	0	18506.8047945205	1	1	1	4	2019-05-15T19:03:07.898	NG_ecoli_LTEE_606_DM25	-500	-866	160.7	DIA_100X_EMPTY_1x1_100ms	256ee1c4-e36c-4be5-a403-00a5fbdf8603	EPI_100X_YFP_1x1_200ms_25sola	EPI_100X_RFP_1x1_200ms_25sola
113	25	9.76038926601537	244	44.2671546465903	919.704918032787	1475.79098360656	593485	2432.31557377049	74.0235557798784	197.300784871534	2	55950	229.303278688525	134.495216648991	269.787141939459	0	NaN	NaN	NaN	NaN	NaN	234.752452638579	0.992909649380316	24.5804008652784	11.0943339800729	9.0247106876564	2.96645516144044	0.0093123696822814	0.00167143827909286	0	1.00009025903332	1572.33622106025	0	18449.2581967213	1	1	1	4	2019-05-15T19:03:07.898	NG_ecoli_LTEE_606_DM25	-500	-866	160.7	DIA_100X_EMPTY_1x1_100ms	7158097e-1e0e-4c95-8a4d-57499333a5a3	EPI_100X_YFP_1x1_200ms_25sola	EPI_100X_RFP_1x1_200ms_25sola
114	23	10.5028183283194	242	42.4357535911399	927.334710743802	1556.2479338843	5332288	22034.2479338843	74.0235557798784	197.300784871534	0	47951	198.144628099174	134.495216648991	269.787141939459	0	NaN	NaN	NaN	NaN	NaN	227.470132610879	0.99887593939562	22.4600954513779	11.7772730997062	9.69721596654657	3.13448527359669	0.00548795928835114	0.00238588474771726	1	1.00015203334489	1658.80606559098	0	18031.0950413223	1	1	1	4	2019-05-15T19:03:07.898	NG_ecoli_LTEE_606_DM25	-500	-866	160.7	DIA_100X_EMPTY_1x1_100ms	dbd68352-f234-4069-aa8a-69d20b04ff13	EPI_100X_YFP_1x1_200ms_25sola	EPI_100X_RFP_1x1_200ms_25sola
115	32	10.4165576418272	334	47.7813969271402	950.48502994012	1424.1377245509	1570112	4700.93413173653	74.0235557798784	197.300784871534	2	59308	177.568862275449	134.495216648991	269.787141939459	0	NaN	NaN	NaN	NaN	NaN	322.584002584721	0.915458537103146	32.4419244855744	12.5765301823375	9.69199724357371	2.57311604949032	0.0246910091754765	0.00796054004804681	2	1.00363723122522	2393.44280788451	1	18156.3622754491	1	1	1	4	2019-05-15T19:03:07.898	NG_ecoli_LTEE_606_DM25	-500	-866	160.7	DIA_100X_EMPTY_1x1_100ms	d8c93e64-060b-4677-8a42-62bdf002e6b5	EPI_100X_YFP_1x1_200ms_25sola	EPI_100X_RFP_1x1_200ms_25sola
116	28	9.55336390412897	268	23.6394616876219	947.69776119403	1443.26865671642	920598	3435.0671641791	74.0235557798784	197.300784871534	2	65869	245.779850746269	134.495216648991	269.787141939459	0	NaN	NaN	NaN	NaN	NaN	276.675751727355	0.977373613987935	28.581805273119	11.192626570917	9.23723481176477	2.74966814810681	0.0125310651944991	0.00487738561177925	1	1.00038664133617	1915.41773648957	1	18395.526119403	1	1	1	4	2019-05-15T19:03:07.898	NG_ecoli_LTEE_606_DM25	-500	-866	160.7	DIA_100X_EMPTY_1x1_100ms	8e7ee556-cb6b-472f-932e-9b8ad1177e16	EPI_100X_YFP_1x1_200ms_25sola	EPI_100X_RFP_1x1_200ms_25sola
117	28	8.74034701129583	245	19.7169900840384	951.779591836735	109.34693877551	3451258	14086.7673469388	74.0235557798784	197.300784871534	2	58916	240.473469387755	134.495216648991	269.787141939459	0	NaN	NaN	NaN	NaN	NaN	247.080868052005	0.994814952195447	26.4685290175199	11.0784032415336	9.00718187962567	2.7049902361183	0.0109401637073473	0.00548134398678044	0	1.00139227229262	1686.54352021668	1	18540.8979591837	1	1	1	4	2019-05-15T19:03:07.898	NG_ecoli_LTEE_606_DM25	-500	-866	160.7	DIA_100X_EMPTY_1x1_100ms	d1f41a76-eed7-42bc-8ab6-e9b0ba144dc7	EPI_100X_YFP_1x1_200ms_25sola	EPI_100X_RFP_1x1_200ms_25sola
118	22	10.1000721155586	223	33.4341302606591	955.695067264574	1472.77578475336	596495	2674.86547085202	74.0235557798784	197.300784871534	2	43129	193.403587443946	134.495216648991	269.787141939459	0	NaN	NaN	NaN	NaN	NaN	212.036013892137	0.99775285845604	21.8313143130416	11.7768523411099	9.25539958872549	3.07978019206785	0.0114302632384585	0.00480306159314385	1	1.00066357217566	1468.79136556929	0	18590.9237668161	1	1	1	4	2019-05-15T19:03:07.898	NG_ecoli_LTEE_606_DM25	-500	-866	160.7	DIA_100X_EMPTY_1x1_100ms	3cd87ec6-dcd7-41e2-90dd-ddca7b6bdfb0	EPI_100X_YFP_1x1_200ms_25sola	EPI_100X_RFP_1x1_200ms_25sola
119	34	10.7174466328776	365	48.3046107255719	963.912328767123	1615.72328767123	1191447	3264.23835616438	74.0235557798784	197.300784871534	3	72182	197.758904109589	134.495216648991	269.787141939459	0	NaN	NaN	NaN	NaN	NaN	341.345363565014	0.942252739915519	34.9185505636859	11.0543750776517	9.48973622329849	2.41909314394914	0.0205404856703341	0.00944395110347919	1	1.00830465512713	2469.75783305299	0	18059.4602739726	1	1	1	4	2019-05-15T19:03:07.898	NG_ecoli_LTEE_606_DM25	-500	-866	160.7	DIA_100X_EMPTY_1x1_100ms	909a9b43-e57f-4c13-af4e-2f3117511514	EPI_100X_YFP_1x1_200ms_25sola	EPI_100X_RFP_1x1_200ms_25sola
120	35	10.6039905742508	371	48.7314339016308	965.266846361186	1004.49326145553	843822	2274.45283018868	74.0235557798784	197.300784871534	3	48859	131.695417789757	134.495216648991	269.787141939459	0	NaN	NaN	NaN	NaN	NaN	344.113902365413	0.947754424423868	35.0749309361025	11.2598884937216	9.43590489378449	2.50626180958163	0.00695731354297395	0.00263551615430766	2	1.00022063399925	2452.7530008519	0	17963.0134770889	1	1	1	4	2019-05-15T19:03:07.898	NG_ecoli_LTEE_606_DM25	-500	-866	160.7	DIA_100X_EMPTY_1x1_100ms	c3c507b4-567a-4018-8931-209764b922b9	EPI_100X_YFP_1x1_200ms_25sola	EPI_100X_RFP_1x1_200ms_25sola
121	24	11.3653464686825	274	34.4665776605484	964.463503649635	1787.61678832117	886391	3235.00364963504	74.0235557798784	197.300784871534	2	41995	153.266423357664	134.495216648991	269.787141939459	0	NaN	NaN	NaN	NaN	NaN	244.682652351104	0.989289846332134	24.2104157060463	11.8830685342941	9.67563289957455	3.05760995429594	0.0245685518353183	0.0129662736994897	0	1.00701645082647	1780.12661339726	0	17753.9343065693	1	1	1	4	2019-05-15T19:03:07.898	NG_ecoli_LTEE_606_DM25	-500	-866	160.7	DIA_100X_EMPTY_1x1_100ms	98c2674f-d3cc-4f8e-acfb-619fbebe1359	EPI_100X_YFP_1x1_200ms_25sola	EPI_100X_RFP_1x1_200ms_25sola
122	28	8.63817033011032	243	43.1205242000946	963.913580246914	113.38683127572	3723222	15321.9012345679	74.0235557798784	197.300784871534	2	47682	196.222222222222	134.495216648991	269.787141939459	0	NaN	NaN	NaN	NaN	NaN	264.953165842307	0.994187585559587	28.0525627334519	11.8350499098819	9.14549866776618	2.85092187067858	0.00911657511463609	0.00401336698184685	1	1.00048460555904	1842.79576384119	3	18955.2427983539	1	1	1	4	2019-05-15T19:03:07.898	NG_ecoli_LTEE_606_DM25	-500	-866	160.7	DIA_100X_EMPTY_1x1_100ms	c25bcc37-b9e7-45f4-902a-869154ce0ad2	EPI_100X_YFP_1x1_200ms_25sola	EPI_100X_RFP_1x1_200ms_25sola
123	24	8.72880204037081	210	30.641123898854	972.323809523809	134.971428571429	439451	2092.62380952381	74.0235557798784	197.300784871534	1	45043	214.490476190476	134.495216648991	269.787141939459	1	NaN	NaN	NaN	NaN	NaN	225.296252474889	0.998421854824605	23.9291174620593	11.3239214780767	9.00628184829214	2.95365029763876	0.0106627866793442	0.00541564823895332	2	1.0011405401661	1524.43050506582	2	18605.6714285714	1	1	1	4	2019-05-15T19:03:07.898	NG_ecoli_LTEE_606_DM25	-500	-866	160.7	DIA_100X_EMPTY_1x1_100ms	3a8b5ce0-3be9-435b-9b5c-82abfd6609a8	EPI_100X_YFP_1x1_200ms_25sola	EPI_100X_RFP_1x1_200ms_25sola
124	24	8.63933115965411	208	16.2266293816195	977.725961538462	123.293269230769	793281	3813.85096153846	74.0235557798784	197.300784871534	2	44418	213.548076923077	134.495216648991	269.787141939459	0	NaN	NaN	NaN	NaN	NaN	226.445937687351	0.998014083970303	23.5798298369836	11.2112777790233	9.27090571029485	2.87516343082237	0.0115040928416543	0.00557473119813711	1	1.00123065687042	1591.7500650464	2	18841.2115384615	1	1	1	4	2019-05-15T19:03:07.898	NG_ecoli_LTEE_606_DM25	-500	-866	160.7	DIA_100X_EMPTY_1x1_100ms	1e844b06-3e1a-4974-b0be-67da481b0284	EPI_100X_YFP_1x1_200ms_25sola	EPI_100X_RFP_1x1_200ms_25sola
125	33	10.1942877549011	342	48.3300564762895	1029.2134502924	1382.8216374269	5609687	16402.5935672515	74.0235557798784	197.300784871534	1	70609	206.459064327485	134.495216648991	269.787141939459	0	NaN	NaN	NaN	NaN	NaN	322.202394548063	0.959001635372508	32.8609250452648	11.2429538606419	9.60507469707618	2.33700312720298	0.00348437695613779	0.00201335431154652	0	1.00026988162368	2381.06449675782	0	18202.3976608187	1	1	1	4	2019-05-15T19:03:07.898	NG_ecoli_LTEE_606_DM25	-500	-866	160.7	DIA_100X_EMPTY_1x1_100ms	fb085001-8dde-4fad-921d-dfeabdc8ee68	EPI_100X_YFP_1x1_200ms_25sola	EPI_100X_RFP_1x1_200ms_25sola
126	30	9.81173582589446	296	44.5415567246058	1032.75	1614.79391891892	1330951	4496.45608108108	74.0235557798784	197.300784871534	2	69133	233.557432432432	134.495216648991	269.787141939459	0	NaN	NaN	NaN	NaN	NaN	307.595094092039	0.938288075762641	32.0528937327298	10.9527075892847	9.24346019750214	2.48430422447065	0.0209951008291355	0.00872436796771062	1	1.00573023285907	2150.92999561908	2	18342.7736486487	1	1	1	4	2019-05-15T19:03:07.898	NG_ecoli_LTEE_606_DM25	-500	-866	160.7	DIA_100X_EMPTY_1x1_100ms	7b3dd92d-32f5-48bf-a30a-0f8a8b75ad67	EPI_100X_YFP_1x1_200ms_25sola	EPI_100X_RFP_1x1_200ms_25sola
127	28	10.5512160008872	295	48.9861252334986	1034.19322033898	1870.73898305085	574825	1948.5593220339	74.0235557798784	197.300784871534	2	54236	183.850847457627	134.495216648991	269.787141939459	0	NaN	NaN	NaN	NaN	NaN	269.06835688572	0.988131637638521	26.7700886049939	11.3937999802575	9.78555152479101	2.65868242002776	0.00771005999908691	0.00368796261837913	1	1.00055196537747	2013.30840238097	0	17762.2237288136	1	1	1	4	2019-05-15T19:03:07.898	NG_ecoli_LTEE_606_DM25	-500	-866	160.7	DIA_100X_EMPTY_1x1_100ms	307adbc8-4de5-4af1-a2d0-c9170d6a12ca	EPI_100X_YFP_1x1_200ms_25sola	EPI_100X_RFP_1x1_200ms_25sola
128	45	9.54147708222673	430	47.8977499238339	1047.00930232558	1645.87209302326	1374012	3195.37674418605	74.0235557798784	197.300784871534	3	97307	226.295348837209	134.495216648991	269.787141939459	0	NaN	NaN	NaN	NaN	NaN	439.58312736412	0.856522963805384	45.850983933901	12.0513925335419	9.37177256252129	2.14151872624008	0.021760734886763	0.00917828921384704	1	1.00746637473609	3162.87495300304	2	18620.2534883721	1	1	1	4	2019-05-15T19:03:07.898	NG_ecoli_LTEE_606_DM25	-500	-866	160.7	DIA_100X_EMPTY_1x1_100ms	9acd1997-4765-429f-8331-311459558b52	EPI_100X_YFP_1x1_200ms_25sola	EPI_100X_RFP_1x1_200ms_25sola
129	22	10.9318396149329	241	27.9467775858763	1054.89211618257	1473.75518672199	295664	1226.82157676349	74.0235557798784	197.300784871534	2	38815	161.058091286307	134.495216648991	269.787141939459	0	NaN	NaN	NaN	NaN	NaN	220.275117724024	0.999470212755527	21.6269861979874	12.114873301016	9.80459576997581	3.11930115998089	0.00477763683319433	0.00230301934185476	1	1.00006773478118	1632.84616461398	0	17742.1784232365	1	1	1	4	2019-05-15T19:03:07.898	NG_ecoli_LTEE_606_DM25	-500	-866	160.7	DIA_100X_EMPTY_1x1_100ms	e5a1aa65-0c36-40a2-8ed3-d3e5fdf3664f	EPI_100X_YFP_1x1_200ms_25sola	EPI_100X_RFP_1x1_200ms_25sola
130	32	8.65596889855352	277	37.2565892962426	1061.07942238267	1629.84115523466	869795	3140.05415162455	74.0235557798784	197.300784871534	3	78857	284.682310469314	134.495216648991	269.787141939459	1	NaN	NaN	NaN	NaN	NaN	318.086138704869	0.944125273727285	34.4916113979081	10.5947128811389	8.88501694549549	2.29319515308584	0.0133982251307388	0.00784542018167536	0	1.00364098055571	2138.55235382129	3	19163.4079422383	1	1	1	4	2019-05-15T19:03:07.898	NG_ecoli_LTEE_606_DM25	-500	-866	160.7	DIA_100X_EMPTY_1x1_100ms	d63de835-b5fb-4c76-af13-edcdf67f3489	EPI_100X_YFP_1x1_200ms_25sola	EPI_100X_RFP_1x1_200ms_25sola
131	24	11.865996489431	286	29.3330775431007	1057.86013986014	1840.71328671329	1456410	5092.34265734266	74.0235557798784	197.300784871534	3	56382	197.13986013986	134.495216648991	269.787141939459	0	NaN	NaN	NaN	NaN	NaN	250.603754032908	0.997474138399617	23.5789596698689	12.4119364493469	10.2607526476424	3.11887624965586	0.0175815457395274	0.00948510820998845	0	1.00339879606329	1949.72319214491	0	17820.8041958042	1	1	1	4	2019-05-15T19:03:07.898	NG_ecoli_LTEE_606_DM25	-500	-866	160.7	DIA_100X_EMPTY_1x1_100ms	6847c3d5-e109-417d-98fb-edf9fc1d2d55	EPI_100X_YFP_1x1_200ms_25sola	EPI_100X_RFP_1x1_200ms_25sola
132	24	10.0952657960702	243	42.8784028579308	1084.46090534979	1622.08641975309	360790	1484.73251028807	74.0235557798784	197.300784871534	1	55228	227.275720164609	134.495216648991	269.787141939459	0	NaN	NaN	NaN	NaN	NaN	240.620898236005	0.983310736616136	24.8138769298877	11.3695078391428	9.42800885634291	2.607012838683	0.00576508760691131	0.00247180950567947	1	1.00024158472354	1732.30543878481	1	18462.9218106996	1	1	1	4	2019-05-15T19:03:07.898	NG_ecoli_LTEE_606_DM25	-500	-866	160.7	DIA_100X_EMPTY_1x1_100ms	881ef677-8d74-4845-9fb4-b0e2c1600815	EPI_100X_YFP_1x1_200ms_25sola	EPI_100X_RFP_1x1_200ms_25sola
133	28	10.3054517334691	289	48.1702477765792	1099.63667820069	1468.09342560554	568663	1967.69204152249	74.0235557798784	197.300784871534	2	39452	136.512110726644	134.495216648991	269.787141939459	0	NaN	NaN	NaN	NaN	NaN	282.50208167386	0.979748312586556	28.5110042651032	11.3544901231524	9.58073245095157	2.63759049540737	0.0104018936510858	0.00445064406833424	1	1.00112522083461	2055.41641755536	0	18204.9411764706	1	1	1	4	2019-05-15T19:03:07.898	NG_ecoli_LTEE_606_DM25	-500	-866	160.7	DIA_100X_EMPTY_1x1_100ms	ddd92b3e-2850-439d-a4aa-abb6d4416136	EPI_100X_YFP_1x1_200ms_25sola	EPI_100X_RFP_1x1_200ms_25sola
134	24	8.47821905601507	204	35.9033623614044	1114.61764705882	1643.67647058824	455405	2232.37745098039	74.0235557798784	197.300784871534	3	50857	249.299019607843	134.495216648991	269.787141939459	0	NaN	NaN	NaN	NaN	NaN	234.989627232494	0.986735478642966	24.7172920903749	11.2370103772305	9.22013979879045	2.62061745343974	0.00928936753604044	0.00396611471935034	1	1.00065621160573	1650.31095724265	1	18136.2107843137	1	1	1	4	2019-05-15T19:03:07.898	NG_ecoli_LTEE_606_DM25	-500	-866	160.7	DIA_100X_EMPTY_1x1_100ms	8605fb9f-adf0-4209-a7b2-245b7f8177eb	EPI_100X_YFP_1x1_200ms_25sola	EPI_100X_RFP_1x1_200ms_25sola
135	40	9.29722089009672	372	49.0332890982649	1124.21505376344	1652.29301075269	1356466	3646.41397849462	74.0235557798784	197.300784871534	3	74807	201.094086021505	134.495216648991	269.787141939459	0	NaN	NaN	NaN	NaN	NaN	385.793689979807	0.943871543096269	40.1801121781661	10.8447782748805	9.30525482012801	2.25809232508798	0.0148776921872265	0.0056301474911833	0	1.00352270527823	2732.48362136708	1	18249.5134408602	1	1	1	4	2019-05-15T19:03:07.898	NG_ecoli_LTEE_606_DM25	-500	-866	160.7	DIA_100X_EMPTY_1x1_100ms	84779c91-2177-4817-b5eb-eb7f3ece6ec8	EPI_100X_YFP_1x1_200ms_25sola	EPI_100X_RFP_1x1_200ms_25sola
136	26	8.42240924960445	219	31.7237951136743	1144.27397260274	294.776255707763	498178	2274.78538812785	74.0235557798784	197.300784871534	2	57520	262.648401826484	134.495216648991	269.787141939459	0	NaN	NaN	NaN	NaN	NaN	243.403692806806	0.989080539265149	25.2707057702421	11.6979185645149	9.22735167749483	2.89692652697545	0.0186119551289818	0.00792820738090298	1	1.00191761610984	1689.90152767463	1	18483.0730593607	1	1	1	4	2019-05-15T19:03:07.898	NG_ecoli_LTEE_606_DM25	-500	-866	160.7	DIA_100X_EMPTY_1x1_100ms	b3754195-fb95-40fb-b7b8-656c8270d095	EPI_100X_YFP_1x1_200ms_25sola	EPI_100X_RFP_1x1_200ms_25sola
137	36	8.98021267428786	324	46.697594348047	1154.12345679012	285.808641975309	610206	1883.35185185185	74.0235557798784	197.300784871534	2	90430	279.104938271605	134.495216648991	269.787141939459	0	NaN	NaN	NaN	NaN	NaN	354.315444468143	0.941038221682092	37.1619223042314	10.5917729892793	9.24995519606766	2.25823786075473	0.0173551423244548	0.00884383621523937	2	1.00234891990427	2497.28041190167	2	18214.1913580247	1	1	1	4	2019-05-15T19:03:07.898	NG_ecoli_LTEE_606_DM25	-500	-866	160.7	DIA_100X_EMPTY_1x1_100ms	1c1105e7-afb6-49ad-828f-b225c04eff3a	EPI_100X_YFP_1x1_200ms_25sola	EPI_100X_RFP_1x1_200ms_25sola
138	29	9.89851234615053	288	47.0990449772698	1168.30555555556	1897.76388888889	996969	3461.69791666667	74.0235557798784	197.300784871534	2	63636	220.958333333333	134.495216648991	269.787141939459	0	NaN	NaN	NaN	NaN	NaN	281.595106163379	0.971397651644541	29.3638876488344	11.1017672236143	9.37085900705863	2.39910175561651	0.0052270116405874	0.00256969527971123	1	1.00040175573245	2025.1735296861	0	18234.8680555556	1	1	1	4	2019-05-15T19:03:07.898	NG_ecoli_LTEE_606_DM25	-500	-866	160.7	DIA_100X_EMPTY_1x1_100ms	434f8a7b-f787-4d73-aaaa-6231ac4d893d	EPI_100X_YFP_1x1_200ms_25sola	EPI_100X_RFP_1x1_200ms_25sola
139	27	9.7547485853335	265	45.5949837616087	1180.05283018868	295.981132075472	259968	981.011320754717	74.0235557798784	197.300784871534	2	55899	210.939622641509	134.495216648991	269.787141939459	0	NaN	NaN	NaN	NaN	NaN	260.184014026442	0.978292681316172	27.3022417622259	10.9380447979705	9.30706149984015	2.45172298597038	0.0188413641811957	0.0079615673255254	1	1.00318497752888	1857.43385370404	1	18384.9849056604	1	1	1	4	2019-05-15T19:03:07.898	NG_ecoli_LTEE_606_DM25	-500	-866	160.7	DIA_100X_EMPTY_1x1_100ms	0e2d5038-708c-4c44-9767-3b94abc564d7	EPI_100X_YFP_1x1_200ms_25sola	EPI_100X_RFP_1x1_200ms_25sola
140	32	11.2259661911261	360	47.597152183405	1181.98888888889	1680.43888888889	852989	2369.41388888889	74.0235557798784	197.300784871534	2	101031	280.641666666667	134.495216648991	269.787141939459	3	NaN	NaN	NaN	NaN	NaN	326.845898896019	0.971556859689816	32.3321535541988	11.5634507034061	9.89206684430327	2.46711847130667	0.00413560606813129	0.00173421228904221	1	1.00015870469384	2484.84096868542	0	17972.5027777778	1	1	1	4	2019-05-15T19:03:07.898	NG_ecoli_LTEE_606_DM25	-500	-866	160.7	DIA_100X_EMPTY_1x1_100ms	b573bc0c-2d7c-40c8-8a9a-3638228e402a	EPI_100X_YFP_1x1_200ms_25sola	EPI_100X_RFP_1x1_200ms_25sola
141	29	10.3152162499558	300	48.4632956123783	1182.15	1164.81666666667	1036143	3453.81	74.0235557798784	197.300784871534	2	44480	148.266666666667	134.495216648991	269.787141939459	0	NaN	NaN	NaN	NaN	NaN	280.943855975488	0.986772756879849	28.3669284496724	11.2541624368251	9.6770738673879	2.51655185292669	0.0107581129976189	0.00610823833667134	1	1.00197351008065	2086.36508801141	0	17815.0766666667	1	1	1	4	2019-05-15T19:03:07.898	NG_ecoli_LTEE_606_DM25	-500	-866	160.7	DIA_100X_EMPTY_1x1_100ms	1e6ab0a0-4f42-4593-a2c4-d11eacf8e79d	EPI_100X_YFP_1x1_200ms_25sola	EPI_100X_RFP_1x1_200ms_25sola
142	30	11.3711839815387	342	45.7491085599596	1212.48830409357	1082.91520467836	465217	1360.28362573099	74.0235557798784	197.300784871534	4	53862	157.491228070175	134.495216648991	269.787141939459	0	NaN	NaN	NaN	NaN	NaN	307.187961669766	0.982457761735616	30.5696435082652	11.395295027441	9.75063373311738	2.66614504258389	0.00385195761502416	0.00198845836285864	1	1.00018235482153	2282.68477342818	0	17827.4707602339	1	1	1	4	2019-05-15T19:03:07.898	NG_ecoli_LTEE_606_DM25	-500	-866	160.7	DIA_100X_EMPTY_1x1_100ms	be0569dc-bacf-40f4-bb80-ad79a6f9c6be	EPI_100X_YFP_1x1_200ms_25sola	EPI_100X_RFP_1x1_200ms_25sola
143	22	10.6246348384939	234	33.0011979028893	1230.97008547009	969.264957264957	4603194	19671.7692307692	74.0235557798784	197.300784871534	0	29546	126.264957264957	134.495216648991	269.787141939459	0	NaN	NaN	NaN	NaN	NaN	219.445963278074	0.996737476785895	21.568456966207	11.9291495431265	9.62022378164801	3.25008510963083	0.0210233083551595	0.0114232906769345	0	1.00426065265896	1567.75901475851	0	18048.2948717949	1	1	1	4	2019-05-15T19:03:07.898	NG_ecoli_LTEE_606_DM25	-500	-866	160.7	DIA_100X_EMPTY_1x1_100ms	02835c8c-82cb-4310-8b14-86f6c999da12	EPI_100X_YFP_1x1_200ms_25sola	EPI_100X_RFP_1x1_200ms_25sola
144	41	10.1844790040657	418	48.9747242559771	1267.63397129187	1218.51913875598	4612983	11035.8444976077	74.0235557798784	197.300784871534	3	83142	198.904306220096	134.495216648991	269.787141939459	0	NaN	NaN	NaN	NaN	NaN	391.154285151	0.929935054711827	40.675886177836	11.2971396288884	9.42417393002763	2.10408607186287	0.013289102701489	0.00678350697534874	0	1.00510976124369	2837.35378235391	0	18192.1004784689	1	1	1	4	2019-05-15T19:03:07.898	NG_ecoli_LTEE_606_DM25	-500	-866	160.7	DIA_100X_EMPTY_1x1_100ms	6d5f8786-c45a-43bc-bbd7-5427100cb4d1	EPI_100X_YFP_1x1_200ms_25sola	EPI_100X_RFP_1x1_200ms_25sola
145	25	9.76505940950184	244	34.4943154276641	1268.75819672131	2040.31967213115	446102	1828.2868852459	74.0235557798784	197.300784871534	1	46420	190.245901639344	134.495216648991	269.787141939459	0	NaN	NaN	NaN	NaN	NaN	NaN	NaN	NaN	NaN	NaN	NaN	NaN	NaN	NaN	NaN	NaN	0	17497.3770491803	1	1	1	4	2019-05-15T19:03:07.898	NG_ecoli_LTEE_606_DM25	-500	-866	160.7	DIA_100X_EMPTY_1x1_100ms	3c168248-4440-4d86-8865-793fb9adbd04	EPI_100X_YFP_1x1_200ms_25sola	EPI_100X_RFP_1x1_200ms_25sola
146	28	10.0573344928122	282	48.1450790938832	1269.0390070922	1962.53191489362	315280	1118.01418439716	74.0235557798784	197.300784871534	3	67005	237.606382978723	134.495216648991	269.787141939459	0	NaN	NaN	NaN	NaN	NaN	270.275259384594	0.977300942845168	28.1103277471545	11.1296605985279	9.31745079885066	2.5466444506021	0.00662902740186159	0.00305491629112141	1	1.0005572719102	1916.68174629735	0	18199.6241134752	1	1	1	4	2019-05-15T19:03:07.898	NG_ecoli_LTEE_606_DM25	-500	-866	160.7	DIA_100X_EMPTY_1x1_100ms	e7bf8e1c-bf03-4c5b-a196-5f5abef392e3	EPI_100X_YFP_1x1_200ms_25sola	EPI_100X_RFP_1x1_200ms_25sola
147	35	11.1734901240625	392	48.1217052292052	1283.45408163265	1782.05612244898	2778499	7088.00765306122	74.0235557798784	197.300784871534	2	59564	151.948979591837	134.495216648991	269.787141939459	0	NaN	NaN	NaN	NaN	NaN	347.753125410759	0.963289456508088	35.0328298202318	11.2188010347691	9.67707872574166	2.31782338265059	0.0128939482336827	0.00599177679436173	1	1.00135672843768	2576.63943389213	0	17662.3163265306	1	1	1	4	2019-05-15T19:03:07.898	NG_ecoli_LTEE_606_DM25	-500	-866	160.7	DIA_100X_EMPTY_1x1_100ms	cb730aad-6d50-4892-b416-4545f6a35ee4	EPI_100X_YFP_1x1_200ms_25sola	EPI_100X_RFP_1x1_200ms_25sola
148	29	10.6107849725801	309	45.4069285324227	1361.93203883495	1809.01618122977	866430	2803.98058252427	74.0235557798784	197.300784871534	2	125473	406.061488673139	134.495216648991	269.787141939459	3	NaN	NaN	NaN	NaN	NaN	285.109231461612	0.976174999018387	28.7740696331783	11.5961233469057	9.6626606684025	2.48227028354334	0.00879261136343987	0.00330717429993154	0	1.00054705318677	2110.01055740779	0	18302.7443365696	1	1	1	4	2019-05-15T19:03:07.898	NG_ecoli_LTEE_606_DM25	-500	-866	160.7	DIA_100X_EMPTY_1x1_100ms	c6ae0031-96c8-45db-8f38-28030f97e882	EPI_100X_YFP_1x1_200ms_25sola	EPI_100X_RFP_1x1_200ms_25sola
149	27	10.0291348309812	271	48.1130552913814	1369.71955719557	1775.49077490775	506814	1870.16236162362	74.0235557798784	197.300784871534	3	64676	238.656826568266	134.495216648991	269.787141939459	0	NaN	NaN	NaN	NaN	NaN	255.08100093392	0.986429829141963	26.0386013533026	11.3275029557729	9.43103478621008	2.73334156682966	0.0021530779437402	0.00115757695858852	0	1.0000628274107	1818.97289481243	0	18424.8597785978	1	1	1	4	2019-05-15T19:03:07.898	NG_ecoli_LTEE_606_DM25	-500	-866	160.7	DIA_100X_EMPTY_1x1_100ms	98fc45db-9cf1-4a44-90a4-ba27ce735993	EPI_100X_YFP_1x1_200ms_25sola	EPI_100X_RFP_1x1_200ms_25sola
150	24	10.5491241672509	253	40.0262643549522	1379.70355731225	1335.79446640316	185049	731.418972332016	74.0235557798784	197.300784871534	2	45333	179.181818181818	134.495216648991	269.787141939459	0	NaN	NaN	NaN	NaN	NaN	233.340536104947	0.99845690016714	23.0564504747186	12.0198614483162	9.54854428821334	3.32798025028961	0.0270120362442093	0.00342232524312625	1	1.00009132057874	1651.03645910902	0	17857.1185770751	1	1	1	4	2019-05-15T19:03:07.898	NG_ecoli_LTEE_606_DM25	-500	-866	160.7	DIA_100X_EMPTY_1x1_100ms	e8ba019c-313f-449b-8988-49176d5c88eb	EPI_100X_YFP_1x1_200ms_25sola	EPI_100X_RFP_1x1_200ms_25sola
151	19	10.6636851662866	203	-24.3643031254268	1403.89655172414	320.5960591133	43665	215.098522167488	74.0235557798784	197.300784871534	0	386798	1905.40886699507	134.495216648991	269.787141939459	1	NaN	NaN	NaN	NaN	NaN	189.275546910479	0.999672991495005	18.2231427202636	12.7246646120976	9.96178509304506	3.41995603045124	0.00579200206585343	0.00307956190671415	0	1.000213044121	1420.32422581557	0	18835.7980295566	1	1	1	4	2019-05-15T19:03:07.898	NG_ecoli_LTEE_606_DM25	-500	-866	160.7	DIA_100X_EMPTY_1x1_100ms	d8960223-8146-49b6-91ca-b31389c45da0	EPI_100X_YFP_1x1_200ms_25sola	EPI_100X_RFP_1x1_200ms_25sola
152	36	10.2188070721411	368	49.1866024448397	1411.92391304348	1831.71739130435	1417200	3851.08695652174	74.0235557798784	197.300784871534	3	85296	231.782608695652	134.495216648991	269.787141939459	0	NaN	NaN	NaN	NaN	NaN	350.888835188558	0.950313061127444	36.2595702695753	10.9689158807286	9.36979716219568	2.3698060622167	0.0145477762345914	0.00598347881373709	1	1.00205808008711	2500.18941878302	0	18498.0489130435	1	1	1	4	2019-05-15T19:03:07.898	NG_ecoli_LTEE_606_DM25	-500	-866	160.7	DIA_100X_EMPTY_1x1_100ms	f1fcbe89-2c3e-4079-a546-1e1b57dbf5a3	EPI_100X_YFP_1x1_200ms_25sola	EPI_100X_RFP_1x1_200ms_25sola
153	23	10.0967812415548	234	31.5735495954833	1433.01282051282	434.74358974359	304772	1302.44444444444	74.0235557798784	197.300784871534	2	44081	188.380341880342	134.495216648991	269.787141939459	0	NaN	NaN	NaN	NaN	NaN	231.478121334166	0.998480178969791	23.8971844157608	11.353705135907	9.42802183318683	2.75393368806883	0.00352091336635841	0.00199291654100674	0	1.00015146639819	1668.31392819236	0	18178.4786324786	1	1	1	4	2019-05-15T19:03:07.898	NG_ecoli_LTEE_606_DM25	-500	-866	160.7	DIA_100X_EMPTY_1x1_100ms	82778b7d-277d-4c2f-84ff-e4618d730f28	EPI_100X_YFP_1x1_200ms_25sola	EPI_100X_RFP_1x1_200ms_25sola
154	28	15.1089470825295	423	-3.56420686484859	1434.66430260047	1061.06619385343	887648	2098.45862884161	74.0235557798784	197.300784871534	2	2766983	6541.33096926714	134.495216648991	269.787141939459	4	NaN	NaN	NaN	NaN	NaN	321.134744436535	0.942323542080591	27.3347018998402	13.9074813831732	10.9434432342456	3.36311288096464	0.110224920437771	0.0405110478294177	1	1.07722183919348	2571.05994448209	1	18619.1111111111	1	1	1	4	2019-05-15T19:03:07.898	NG_ecoli_LTEE_606_DM25	-500	-866	160.7	DIA_100X_EMPTY_1x1_100ms	93483e78-00c3-4c5a-a921-ab4d119f701c	EPI_100X_YFP_1x1_200ms_25sola	EPI_100X_RFP_1x1_200ms_25sola
155	25	10.6680135845328	267	45.8417298420485	1435.03370786517	1884.34456928839	383003	1434.46816479401	74.0235557798784	197.300784871534	2	50562	189.370786516854	134.495216648991	269.787141939459	0	NaN	NaN	NaN	NaN	NaN	246.751936908075	0.990335762026703	24.8754672671236	11.5792066311551	9.49183376955967	2.96982354795599	0.0140881867973506	0.00775845061797741	0	1.00257919117738	1760.19740499031	0	18041.0187265918	1	1	1	4	2019-05-15T19:03:07.898	NG_ecoli_LTEE_606_DM25	-500	-866	160.7	DIA_100X_EMPTY_1x1_100ms	0779862f-7378-4326-806f-734583064875	EPI_100X_YFP_1x1_200ms_25sola	EPI_100X_RFP_1x1_200ms_25sola
156	16	6.52385239055286	106	-49.9842197567938	1431.3679245283	1043.38679245283	43559	410.933962264151	74.0235557798784	197.300784871534	0	1603798	15130.1698113208	134.495216648991	269.787141939459	1	NaN	NaN	NaN	NaN	NaN	163.138405710912	0.999450799976209	18.0282348345163	11.1197432907164	8.45478783762138	3.18997502766014	0.016186189630585	0.008371057072512	0	1.00165774292285	1012.15847495417	1	20760.7264150943	1	1	1	4	2019-05-15T19:03:07.898	NG_ecoli_LTEE_606_DM25	-500	-866	160.7	DIA_100X_EMPTY_1x1_100ms	e27f4fb7-296b-4b06-89a8-32510c5ad33c	EPI_100X_YFP_1x1_200ms_25sola	EPI_100X_RFP_1x1_200ms_25sola
157	28	10.812151478905	303	46.9055162475365	1445.18151815182	1714.2904290429	1784858	5890.6204620462	74.0235557798784	197.300784871534	2	56409	186.168316831683	134.495216648991	269.787141939459	0	NaN	NaN	NaN	NaN	NaN	281.002032150117	0.986309953834943	27.805375461429	11.7160123516607	9.84966354070168	2.6698629256826	0.00513714446615515	0.00244409266546612	1	1.00023827894626	2118.66082394267	0	18013.501650165	1	1	1	4	2019-05-15T19:03:07.898	NG_ecoli_LTEE_606_DM25	-500	-866	160.7	DIA_100X_EMPTY_1x1_100ms	6f7ba059-16a0-4b16-be31-6064b543a094	EPI_100X_YFP_1x1_200ms_25sola	EPI_100X_RFP_1x1_200ms_25sola
158	25	10.0779968943241	253	44.141048535281	1451.51383399209	539.596837944664	301061	1189.96442687747	74.0235557798784	197.300784871534	2	47366	187.217391304348	134.495216648991	269.787141939459	0	NaN	NaN	NaN	NaN	NaN	239.36321729967	0.999154816216192	24.7142730979541	11.3378677054212	9.37901284288559	2.81119338298824	0.00156612858889178	0.000850176879156988	1	1.00000702632244	1707.46568290454	0	18322.3636363636	1	1	1	4	2019-05-15T19:03:07.898	NG_ecoli_LTEE_606_DM25	-500	-866	160.7	DIA_100X_EMPTY_1x1_100ms	7c473501-b731-4b6a-8cd6-93afd3324335	EPI_100X_YFP_1x1_200ms_25sola	EPI_100X_RFP_1x1_200ms_25sola
159	25	10.6931007554149	268	42.5493581118579	1462.89925373134	965.100746268657	693868	2589.05970149254	74.0235557798784	197.300784871534	2	53179	198.429104477612	134.495216648991	269.787141939459	2	NaN	NaN	NaN	NaN	NaN	246.999791756876	0.996741063983432	24.6518887165873	11.6138580226417	9.69962030678287	2.8685766703363	0.0079834274293714	0.00369828289192236	1	1.00021477803559	1821.58544751637	0	17912.1380597015	1	1	1	4	2019-05-15T19:03:07.898	NG_ecoli_LTEE_606_DM25	-500	-866	160.7	DIA_100X_EMPTY_1x1_100ms	015cdf17-6f2c-4967-8a90-c4b69010f623	EPI_100X_YFP_1x1_200ms_25sola	EPI_100X_RFP_1x1_200ms_25sola
160	37	10.7892191747444	400	48.9052137423655	1489.9325	1835.5725	2156677	5391.6925	74.0235557798784	197.300784871534	2	98448	246.12	134.495216648991	269.787141939459	0	NaN	NaN	NaN	NaN	NaN	379.257833923535	0.933413021000939	38.0102061710947	11.6353115129186	9.76654357116174	2.2980677887482	0.0185795590188625	0.00649865782671621	2	1.00163596078025	2847.55348738048	1	18329.86	1	1	1	4	2019-05-15T19:03:07.898	NG_ecoli_LTEE_606_DM25	-500	-866	160.7	DIA_100X_EMPTY_1x1_100ms	bfefb800-058e-4321-8e50-d6b35ebec9b9	EPI_100X_YFP_1x1_200ms_25sola	EPI_100X_RFP_1x1_200ms_25sola
161	31	10.2586569442506	318	47.3081228565424	1497.69496855346	527.707547169811	860121	2704.78301886792	74.0235557798784	197.300784871534	4	61321	192.833333333333	134.495216648991	269.787141939459	0	NaN	NaN	NaN	NaN	NaN	311.358880169645	0.984575443269271	31.0661389968636	11.2497483906879	9.76335639223045	2.48194376567011	0.0159876002586083	0.00812877570965922	0	1.00381391492875	2325.81650295464	1	17963.4748427673	1	1	1	4	2019-05-15T19:03:07.898	NG_ecoli_LTEE_606_DM25	-500	-866	160.7	DIA_100X_EMPTY_1x1_100ms	dce62d3d-df24-45d3-b8e8-d99a0f843ff6	EPI_100X_YFP_1x1_200ms_25sola	EPI_100X_RFP_1x1_200ms_25sola
162	24	9.59639937783246	231	20.7031784889785	1496.19913419913	513.277056277056	433173	1875.20779220779	74.0235557798784	197.300784871534	2	38046	164.701298701299	134.495216648991	269.787141939459	0	NaN	NaN	NaN	NaN	NaN	232.478484333646	0.990474056729992	23.394741796588	11.7075150918855	9.58891182315176	2.92328569937472	0.029702398003964	0.0164221927074956	0	1.01016942630296	1689.45561935887	1	17696.5497835498	1	1	1	4	2019-05-15T19:03:07.898	NG_ecoli_LTEE_606_DM25	-500	-866	160.7	DIA_100X_EMPTY_1x1_100ms	4fd3f7dd-1b08-4039-8ac7-61ba0028f05e	EPI_100X_YFP_1x1_200ms_25sola	EPI_100X_RFP_1x1_200ms_25sola
163	23	8.54594358768696	197	-10.0759915807664	1509.27918781726	1837.00507614213	2526789	12826.3401015228	74.0235557798784	197.300784871534	1	33364	169.360406091371	134.495216648991	269.787141939459	0	NaN	NaN	NaN	NaN	NaN	237.077524607957	0.962061881974077	25.4801569821635	11.1279321045398	8.99999169415279	2.47937324394209	0.0224106874460045	0.0121939736131041	0	1.00650997731535	1620.97455633854	1	19040.2791878173	1	1	1	4	2019-05-15T19:03:07.898	NG_ecoli_LTEE_606_DM25	-500	-866	160.7	DIA_100X_EMPTY_1x1_100ms	18ee71e3-12d3-4787-8bf1-a50f0dec0942	EPI_100X_YFP_1x1_200ms_25sola	EPI_100X_RFP_1x1_200ms_25sola
164	25	10.9069480927293	273	45.0783354219319	1523.99267399267	1453.35897435897	706854	2589.20879120879	74.0235557798784	197.300784871534	2	66931	245.168498168498	134.495216648991	269.787141939459	1	NaN	NaN	NaN	NaN	NaN	244.471270886384	0.98910906264086	24.4165731874716	11.5555458811905	9.59179179737933	2.9469013329957	0.00913263473732384	0.00455683514438668	1	1.00090669166399	1764.3066841949	0	18175.8388278388	1	1	1	4	2019-05-15T19:03:07.898	NG_ecoli_LTEE_606_DM25	-500	-866	160.7	DIA_100X_EMPTY_1x1_100ms	cdb04496-f956-469c-8ca0-4482bdf479c2	EPI_100X_YFP_1x1_200ms_25sola	EPI_100X_RFP_1x1_200ms_25sola
165	23	10.2519424546752	236	33.7936243556063	1523.16525423729	2040.25847457627	5034881	21334.2415254237	74.0235557798784	197.300784871534	1	57409	243.258474576271	134.495216648991	269.787141939459	0	NaN	NaN	NaN	NaN	NaN	223.970364569695	0.999015107916346	22.5700579994132	11.7563453025342	9.53178169977679	3.06278683588923	0.00542944115872846	0.00279202089147651	1	1.00028447926173	1610.53709158537	0	18373.5508474576	1	1	1	4	2019-05-15T19:03:07.898	NG_ecoli_LTEE_606_DM25	-500	-866	160.7	DIA_100X_EMPTY_1x1_100ms	e46d5b64-8143-4198-aa77-4e3ad5940020	EPI_100X_YFP_1x1_200ms_25sola	EPI_100X_RFP_1x1_200ms_25sola
166	27	10.806254243103	292	48.0276102070839	1538.44863013699	1853.61643835616	491426	1682.96575342466	74.0235557798784	197.300784871534	2	52520	179.86301369863	134.495216648991	269.787141939459	0	NaN	NaN	NaN	NaN	NaN	260.525482750196	0.99452924243655	26.0320723574399	11.4609981320657	9.6535916364719	2.87554767684973	0.00768481461338475	0.00341274635552671	1	1.00042722024772	1905.35748778695	0	17561.8561643836	1	1	1	4	2019-05-15T19:03:07.898	NG_ecoli_LTEE_606_DM25	-500	-866	160.7	DIA_100X_EMPTY_1x1_100ms	48ba52ab-3467-4764-9493-97086bcb9e4e	EPI_100X_YFP_1x1_200ms_25sola	EPI_100X_RFP_1x1_200ms_25sola
167	25	11.3062956647905	283	44.486140102064	1546.05300353357	1155.96819787986	858066	3032.03533568905	74.0235557798784	197.300784871534	3	41090	145.194346289753	134.495216648991	269.787141939459	0	NaN	NaN	NaN	NaN	NaN	251.643501087697	0.992793313545801	24.7159848095621	11.7639460561537	9.86730215138566	2.83726882314357	0.00371102808511845	0.00217497393059689	1	1.0000468066768	1890.01240774097	0	18017.3498233216	1	1	1	4	2019-05-15T19:03:07.898	NG_ecoli_LTEE_606_DM25	-500	-866	160.7	DIA_100X_EMPTY_1x1_100ms	0b0b2bbd-119c-4e64-9ecc-5dbe45b2158b	EPI_100X_YFP_1x1_200ms_25sola	EPI_100X_RFP_1x1_200ms_25sola
168	35	10.6675135659679	374	49.3814531764529	1597.1577540107	365.622994652406	929823	2486.1577540107	74.0235557798784	197.300784871534	2	78807	210.713903743316	134.495216648991	269.787141939459	0	NaN	NaN	NaN	NaN	NaN	344.832944699663	0.968907183923414	34.7890307242047	11.2002044193268	9.70459533499633	2.32180545848004	0.00727780358210442	0.00280875786740623	1	1.00054380648387	2573.28016058657	0	17744.1336898396	1	1	1	4	2019-05-15T19:03:07.898	NG_ecoli_LTEE_606_DM25	-500	-866	160.7	DIA_100X_EMPTY_1x1_100ms	3deaa585-068a-4429-bfd3-2d825d596712	EPI_100X_YFP_1x1_200ms_25sola	EPI_100X_RFP_1x1_200ms_25sola
169	42	10.5829793496394	445	49.3004672429819	1608.70112359551	1570.99775280899	480986	1080.86741573034	74.0235557798784	197.300784871534	3	100101	224.94606741573	134.495216648991	269.787141939459	0	NaN	NaN	NaN	NaN	NaN	414.479688027208	0.954225674967239	42.9052867524207	10.8448920880291	9.51907420981991	2.01665933651102	0.00582088156492901	0.00228909875977248	3	1.00026889852743	3053.44509594797	0	17995.9820224719	1	1	1	4	2019-05-15T19:03:07.898	NG_ecoli_LTEE_606_DM25	-500	-866	160.7	DIA_100X_EMPTY_1x1_100ms	29e37fc1-4112-4821-b8da-cb739a369b92	EPI_100X_YFP_1x1_200ms_25sola	EPI_100X_RFP_1x1_200ms_25sola
170	24	10.0480138203335	241	46.6619531749618	1605.24066390042	1416.69709543568	846332	3511.7510373444	74.0235557798784	197.300784871534	2	35255	146.286307053942	134.495216648991	269.787141939459	0	NaN	NaN	NaN	NaN	NaN	220.572424501398	0.998606711267348	22.4452728761036	11.6481234311105	9.36665012660448	3.11035527936743	0.0510319739839936	0.00389274175733334	0	1.0002746452483	1546.6190943085	0	17846.4730290456	1	1	1	4	2019-05-15T19:03:07.898	NG_ecoli_LTEE_606_DM25	-500	-866	160.7	DIA_100X_EMPTY_1x1_100ms	d0cc2197-b032-448d-a8fb-d90b869945eb	EPI_100X_YFP_1x1_200ms_25sola	EPI_100X_RFP_1x1_200ms_25sola
171	28	10.8094187778458	303	47.237241420772	1618.51485148515	882.914191419142	563044	1858.23102310231	74.0235557798784	197.300784871534	2	56472	186.376237623762	134.495216648991	269.787141939459	1	NaN	NaN	NaN	NaN	NaN	286.310254820412	0.968574785306206	28.323432908822	11.9790528493258	9.70232341750957	2.81908903828204	0.00515212371026495	0.00228409458137401	1	1.00029542341929	2094.05105678383	0	18255.6105610561	1	1	1	4	2019-05-15T19:03:07.898	NG_ecoli_LTEE_606_DM25	-500	-866	160.7	DIA_100X_EMPTY_1x1_100ms	9d8b7706-d005-40de-a2fa-2f2e8362c908	EPI_100X_YFP_1x1_200ms_25sola	EPI_100X_RFP_1x1_200ms_25sola
172	31	10.1199012457117	314	48.5149252351879	1638.55095541401	855.831210191083	1083038	3449.16560509554	74.0235557798784	197.300784871534	3	70580	224.777070063694	134.495216648991	269.787141939459	2	NaN	NaN	NaN	NaN	NaN	299.72553809203	0.975988695462711	30.9197550664557	10.9825085849632	9.49470143981909	2.3247917056137	0.00627499827887396	0.0031841309541774	1	1.00067060444671	2189.21569068492	0	18349.7292993631	1	1	1	4	2019-05-15T19:03:07.898	NG_ecoli_LTEE_606_DM25	-500	-866	160.7	DIA_100X_EMPTY_1x1_100ms	36a1231b-8769-4198-9807-e1e85f112134	EPI_100X_YFP_1x1_200ms_25sola	EPI_100X_RFP_1x1_200ms_25sola
173	28	7.92706679159722	222	43.2400339934273	1640.31981981982	2030.55405405405	34544	155.603603603604	74.0235557798784	197.300784871534	0	3440317	15496.9234234234	134.495216648991	269.787141939459	2	NaN	NaN	NaN	NaN	NaN	264.389468992113	0.872458290445634	29.1651516234536	11.6326626110956	8.81749773061199	2.68448101355181	0.00679394436234067	0.00298884263718848	1	1.00048927024628	1780.92173025557	0	20664.0990990991	1	1	1	4	2019-05-15T19:03:07.898	NG_ecoli_LTEE_606_DM25	-500	-866	160.7	DIA_100X_EMPTY_1x1_100ms	1f84450d-c610-4562-834b-9618e236ebe2	EPI_100X_YFP_1x1_200ms_25sola	EPI_100X_RFP_1x1_200ms_25sola
174	37	8.83194776859499	328	41.5002402624891	1650.51219512195	1340.63414634146	407620	1242.74390243902	74.0235557798784	197.300784871534	4	83338	254.079268292683	134.495216648991	269.787141939459	0	NaN	NaN	NaN	NaN	NaN	361.251156615029	0.912274121988368	37.9215067354714	11.2233134647835	9.25377306067849	2.28089773811928	0.0114340486899975	0.00464070231703483	1	1.00146819507322	2550.42851600957	1	18669.5701219512	1	1	1	4	2019-05-15T19:03:07.898	NG_ecoli_LTEE_606_DM25	-500	-866	160.7	DIA_100X_EMPTY_1x1_100ms	a501a35d-8a21-4406-a676-595e48742c46	EPI_100X_YFP_1x1_200ms_25sola	EPI_100X_RFP_1x1_200ms_25sola
175	37	9.57073507312466	354	38.9486606607755	1661.22881355932	1337.48587570621	934690	2640.36723163842	74.0235557798784	197.300784871534	4	99214	280.265536723164	134.495216648991	269.787141939459	0	NaN	NaN	NaN	NaN	NaN	370.912433089046	0.880999589094412	36.0860288264579	12.3059702899602	9.95512446754092	2.44878053976781	0.0472090450420051	0.0182700953036214	1	1.01297880628304	2808.80999400638	2	17929.395480226	1	1	1	4	2019-05-15T19:03:07.898	NG_ecoli_LTEE_606_DM25	-500	-866	160.7	DIA_100X_EMPTY_1x1_100ms	e1cd296b-5ece-48cb-9570-d734b87f976e	EPI_100X_YFP_1x1_200ms_25sola	EPI_100X_RFP_1x1_200ms_25sola
176	35	7.72070159719801	271	-36.642799923234	1669.17712177122	1392.36162361624	901441	3326.35055350554	74.0235557798784	197.300784871534	2	51606	190.428044280443	134.495216648991	269.787141939459	0	NaN	NaN	NaN	NaN	NaN	320.050624628614	0.925157137190494	35.738415344438	10.8327058881251	8.6869864034399	2.14027890484556	0.0167290651938463	0.00655527557441648	2	1.00106986973037	2118.1828953198	2	19612.6974169742	1	1	1	4	2019-05-15T19:03:07.898	NG_ecoli_LTEE_606_DM25	-500	-866	160.7	DIA_100X_EMPTY_1x1_100ms	a283cd97-18b6-4ee1-90a8-890165843dd6	EPI_100X_YFP_1x1_200ms_25sola	EPI_100X_RFP_1x1_200ms_25sola
177	39	10.146469059469	396	29.0195734708384	1677.42676767677	1414.09595959596	798908	2017.44444444444	74.0235557798784	197.300784871534	2	98882	249.70202020202	134.495216648991	269.787141939459	0	NaN	NaN	NaN	NaN	NaN	423.53863139315	0.929377470992164	41.6382326431253	11.6589449219393	9.79463650166653	2.55001702599936	0.0397214822546893	0.0116870386667513	3	1.00591084832439	3137.31997736308	4	20497.4217171717	1	1	1	4	2019-05-15T19:03:07.898	NG_ecoli_LTEE_606_DM25	-500	-866	160.7	DIA_100X_EMPTY_1x1_100ms	e8b55e56-4030-4e02-95bf-6395506a2a76	EPI_100X_YFP_1x1_200ms_25sola	EPI_100X_RFP_1x1_200ms_25sola
178	19	7.52743207694735	144	-49.7764985640089	1665.9375	1428.83333333333	320934	2228.70833333333	74.0235557798784	197.300784871534	1	41474	288.013888888889	134.495216648991	269.787141939459	2	NaN	NaN	NaN	NaN	NaN	184.974172717555	0.999099533263354	19.236649229312	12.1398156261061	9.14237004627742	3.24096215403018	0.0207032734303374	0.011137686601234	0	1.00322113639045	1262.80676234875	2	19789.5208333333	1	1	1	4	2019-05-15T19:03:07.898	NG_ecoli_LTEE_606_DM25	-500	-866	160.7	DIA_100X_EMPTY_1x1_100ms	1ec96014-9507-4f2f-b902-d081614a4a30	EPI_100X_YFP_1x1_200ms_25sola	EPI_100X_RFP_1x1_200ms_25sola
179	26	9.71581721065168	253	40.3460620824448	1675.89328063241	1996.67193675889	3505281	13854.8656126482	74.0235557798784	197.300784871534	2	123209	486.99209486166	134.495216648991	269.787141939459	0	NaN	NaN	NaN	NaN	NaN	250.290661673208	0.990426999839579	26.4451585663802	10.7933970210018	9.10179413464932	2.73536349479654	0.00468369640617426	0.00247409218351279	0	1.00029795624831	1720.64023259092	0	18484.1818181818	1	1	1	4	2019-05-15T19:03:07.898	NG_ecoli_LTEE_606_DM25	-500	-866	160.7	DIA_100X_EMPTY_1x1_100ms	6dcde20b-7c3c-4cfd-9457-0fb5cd6fe903	EPI_100X_YFP_1x1_200ms_25sola	EPI_100X_RFP_1x1_200ms_25sola
180	33	18.2502518303676	602	-49.9984100613717	1681.95348837209	1434.90365448505	965697	1604.14784053156	74.0235557798784	197.300784871534	5	137218	227.936877076412	134.495216648991	269.787141939459	0	NaN	NaN	NaN	NaN	NaN	550.375802663838	0.78144720157098	NaN	NaN	NaN	NaN	NaN	NaN	NaN	NaN	NaN	3	20105.426910299	1	1	1	4	2019-05-15T19:03:07.898	NG_ecoli_LTEE_606_DM25	-500	-866	160.7	DIA_100X_EMPTY_1x1_100ms	4649b745-e69c-4484-ab84-abfa8f00ea91	EPI_100X_YFP_1x1_200ms_25sola	EPI_100X_RFP_1x1_200ms_25sola
181	22	10.0118074926113	221	32.1095158847486	1683.50678733032	1348.58371040724	1109451	5020.14027149321	74.0235557798784	197.300784871534	2	47317	214.10407239819	134.495216648991	269.787141939459	0	NaN	NaN	NaN	NaN	NaN	225.327423317169	0.987709056855362	22.8722616756661	11.7476997504224	9.3130288071682	3.15672606808577	0.0246460450042362	0.0111276610333054	1	1.00486990783685	1558.04818600654	1	18330.4117647059	1	1	1	4	2019-05-15T19:03:07.898	NG_ecoli_LTEE_606_DM25	-500	-866	160.7	DIA_100X_EMPTY_1x1_100ms	d0a23e7f-a507-4213-994d-c77a70461e6e	EPI_100X_YFP_1x1_200ms_25sola	EPI_100X_RFP_1x1_200ms_25sola
182	22	11.0074505140988	243	28.2833688966353	1688.67489711934	68.6995884773662	419098	1724.68312757202	74.0235557798784	197.300784871534	1	72163	296.9670781893	134.495216648991	269.787141939459	1	NaN	NaN	NaN	NaN	NaN	210.038251218933	0.999718714463624	20.5783254392497	12.3147977014681	9.79793412722886	3.23287327337031	0.00750068388051838	0.00350811765744504	1	1.00036322245877	1551.56131618432	0	18482.8600823045	1	1	1	4	2019-05-15T19:03:07.898	NG_ecoli_LTEE_606_DM25	-500	-866	160.7	DIA_100X_EMPTY_1x1_100ms	1b962a22-dbfb-42fe-97b7-9f1205698e5c	EPI_100X_YFP_1x1_200ms_25sola	EPI_100X_RFP_1x1_200ms_25sola
183	22	10.4928521182507	231	23.4590723349137	1691.32467532468	1402.67532467532	566837	2453.83982683983	74.0235557798784	197.300784871534	2	43475	188.203463203463	134.495216648991	269.787141939459	0	NaN	NaN	NaN	NaN	NaN	255.259058289828	0.952338919496476	23.8308253044226	12.2980433813651	10.1900940281879	2.9431986831742	0.067448698566534	0.0313539955236032	1	1.04064204285464	1943.50359028213	2	19851.7186147186	1	1	1	4	2019-05-15T19:03:07.898	NG_ecoli_LTEE_606_DM25	-500	-866	160.7	DIA_100X_EMPTY_1x1_100ms	5344a09a-22fe-48ae-bf09-06da7e28e648	EPI_100X_YFP_1x1_200ms_25sola	EPI_100X_RFP_1x1_200ms_25sola
184	22	10.7907182330616	238	28.3810101865841	1699.58403361345	1976.55042016807	589978	2478.89915966387	74.0235557798784	197.300784871534	2	79494	334.008403361345	134.495216648991	269.787141939459	0	NaN	NaN	NaN	NaN	NaN	216.11862769705	0.999848523238105	21.4980473738726	12.1921392979559	9.38929439457572	3.57508751432679	0.0106064801583086	0.00321421951502427	0	1.00030580901533	1488.52046338546	0	17857.487394958	1	1	1	4	2019-05-15T19:03:07.898	NG_ecoli_LTEE_606_DM25	-500	-866	160.7	DIA_100X_EMPTY_1x1_100ms	1252afb0-109b-4bb4-8280-98ed24734264	EPI_100X_YFP_1x1_200ms_25sola	EPI_100X_RFP_1x1_200ms_25sola
185	31	8.31543902985949	258	33.6902175983213	1701.95348837209	1449.91085271318	646573	2506.09689922481	74.0235557798784	197.300784871534	2	56910	220.581395348837	134.495216648991	269.787141939459	0	NaN	NaN	NaN	NaN	NaN	297.418931723603	0.934957229694027	32.5105371723041	11.1919117304554	8.90197877401407	2.23001375326353	0.0192592938442221	0.00943471412681404	1	1.00552595419424	2023.42511216921	1	19486.8410852713	1	1	1	4	2019-05-15T19:03:07.898	NG_ecoli_LTEE_606_DM25	-500	-866	160.7	DIA_100X_EMPTY_1x1_100ms	d7859c9f-1b5c-4182-9b47-172049af9fc5	EPI_100X_YFP_1x1_200ms_25sola	EPI_100X_RFP_1x1_200ms_25sola
186	27	8.20741738034593	222	-30.1679627974072	1701.57207207207	2040.64414414414	528065	2378.67117117117	74.0235557798784	197.300784871534	1	118866	535.432432432432	134.495216648991	269.787141939459	0	NaN	NaN	NaN	NaN	NaN	NaN	NaN	NaN	NaN	NaN	NaN	NaN	NaN	NaN	NaN	NaN	0	18256.9684684685	1	1	1	4	2019-05-15T19:03:07.898	NG_ecoli_LTEE_606_DM25	-500	-866	160.7	DIA_100X_EMPTY_1x1_100ms	c775a068-5f3e-4413-aa9f-b467ea5cd9d2	EPI_100X_YFP_1x1_200ms_25sola	EPI_100X_RFP_1x1_200ms_25sola
187	36	8.46087957117954	305	47.1493193236664	1716.92786885246	970.445901639344	703509	2306.5868852459	74.0235557798784	197.300784871534	4	79496	260.64262295082	134.495216648991	269.787141939459	2	NaN	NaN	NaN	NaN	NaN	334.511280179626	0.912687437008356	36.0138338804025	10.8269625968528	8.97724987550208	2.33310366133656	0.0222759295912062	0.0112891075838378	0	1.01013398367192	2279.53290505954	1	18698.4131147541	1	1	1	4	2019-05-15T19:03:07.898	NG_ecoli_LTEE_606_DM25	-500	-866	160.7	DIA_100X_EMPTY_1x1_100ms	e6a2b02c-26c8-43c7-9141-f998bc21f43b	EPI_100X_YFP_1x1_200ms_25sola	EPI_100X_RFP_1x1_200ms_25sola
188	36	10.1867642529791	367	48.8907517307346	1731.02179836512	2010.05994550409	769972	2098.01634877384	74.0235557798784	197.300784871534	2	174199	474.656675749319	134.495216648991	269.787141939459	3	NaN	NaN	NaN	NaN	NaN	345.763374974392	0.949137117610749	36.2148665261119	10.8935248663068	9.34346839518747	2.1885432253888	0.0125361434291479	0.00434177103056463	2	1.00188035294737	2483.09315130166	0	18526.5177111717	1	1	1	4	2019-05-15T19:03:07.898	NG_ecoli_LTEE_606_DM25	-500	-866	160.7	DIA_100X_EMPTY_1x1_100ms	7b79bbbe-38bc-4739-8124-1461d37e572c	EPI_100X_YFP_1x1_200ms_25sola	EPI_100X_RFP_1x1_200ms_25sola
189	36	10.0426979315172	362	38.7795251592864	1727.51933701657	974.75138121547	1237566	3418.69060773481	74.0235557798784	197.300784871534	3	98597	272.367403314917	134.495216648991	269.787141939459	2	NaN	NaN	NaN	NaN	NaN	361.865495636816	0.95656303863556	36.9840129882973	10.9279943080759	9.55184291430175	2.24493318075694	0.0154384204934937	0.00859158561197661	1	1.00216287918261	2650.1976072984	1	18316.0110497238	1	1	1	4	2019-05-15T19:03:07.898	NG_ecoli_LTEE_606_DM25	-500	-866	160.7	DIA_100X_EMPTY_1x1_100ms	41f4ea40-0a5d-48c5-a835-6b1d00846fa8	EPI_100X_YFP_1x1_200ms_25sola	EPI_100X_RFP_1x1_200ms_25sola
190	22	9.88457274157821	218	25.814034162047	1788.72935779817	1911.4128440367	752813	3453.27064220184	74.0235557798784	197.300784871534	2	49021	224.866972477064	134.495216648991	269.787141939459	0	NaN	NaN	NaN	NaN	NaN	224.356100074287	0.999426566408098	21.6181764953963	12.3938542977112	9.84742978476292	3.34782308587996	0.0093070848777895	0.00465123318459554	1	1.00019753531374	1646.47342456514	1	17664.4174311927	1	1	1	4	2019-05-15T19:03:07.898	NG_ecoli_LTEE_606_DM25	-500	-866	160.7	DIA_100X_EMPTY_1x1_100ms	b5a16f33-6558-454a-a78d-8e898ff372c9	EPI_100X_YFP_1x1_200ms_25sola	EPI_100X_RFP_1x1_200ms_25sola
191	25	9.62149975507875	241	18.6916065105833	1794.59336099585	1901.34439834025	7134278	29602.8132780083	74.0235557798784	197.300784871534	1	50896	211.186721991701	134.495216648991	269.787141939459	0	NaN	NaN	NaN	NaN	NaN	249.601560166682	0.973062463400386	24.6825531583252	11.419132881939	9.73359354522779	2.70577699253456	0.0321435576093787	0.0157765563007817	1	1.01024196345092	1836.64988719846	1	17851.8174273859	1	1	1	4	2019-05-15T19:03:07.898	NG_ecoli_LTEE_606_DM25	-500	-866	160.7	DIA_100X_EMPTY_1x1_100ms	94e46b99-298c-4328-803c-bc375793d348	EPI_100X_YFP_1x1_200ms_25sola	EPI_100X_RFP_1x1_200ms_25sola
192	22	10.5636362433939	233	36.2289415105356	1848.5364806867	1711.16309012876	25162	107.991416309013	74.0235557798784	197.300784871534	0	4246067	18223.4635193133	134.495216648991	269.787141939459	1	NaN	NaN	NaN	NaN	NaN	210.117253943056	0.999629111659851	21.1798098274801	11.9470891640251	9.57087551950059	3.05929598528088	0.00347288678634901	0.00199103736506869	1	1.00002768796339	1523.75545417766	0	18532.4592274678	1	1	1	4	2019-05-15T19:03:07.898	NG_ecoli_LTEE_606_DM25	-500	-866	160.7	DIA_100X_EMPTY_1x1_100ms	3fa03bd2-779c-4b9a-9e4c-b974e2fe9884	EPI_100X_YFP_1x1_200ms_25sola	EPI_100X_RFP_1x1_200ms_25sola
193	26	10.7786178518857	281	45.906283939211	1859.73309608541	1248.53736654804	465389	1656.18861209964	74.0235557798784	197.300784871534	2	30651	109.078291814947	134.495216648991	269.787141939459	0	NaN	NaN	NaN	NaN	NaN	255.073561430013	0.990565312290727	25.6017839110553	11.3718249984038	9.6484527388173	2.77565348722606	0.00665678286412254	0.00394252860641033	1	1.00017299943567	1871.86902050513	0	18536.5871886121	1	1	1	4	2019-05-15T19:03:07.898	NG_ecoli_LTEE_606_DM25	-500	-866	160.7	DIA_100X_EMPTY_1x1_100ms	feb2b2e4-a847-4309-8953-53ffba2c9500	EPI_100X_YFP_1x1_200ms_25sola	EPI_100X_RFP_1x1_200ms_25sola
194	28	9.02647045192657	253	39.5252737290361	1861.33201581028	346.339920948617	3603789	14244.2252964427	74.0235557798784	197.300784871534	2	62163	245.703557312253	134.495216648991	269.787141939459	0	NaN	NaN	NaN	NaN	NaN	268.246555012794	0.983716273429027	28.150143886215	10.8142745699507	9.27016474206461	2.47675454653583	0.0173875043609175	0.00837432922388495	0	1.00382312093543	1899.96414250128	1	18231.6324110672	1	1	1	4	2019-05-15T19:03:07.898	NG_ecoli_LTEE_606_DM25	-500	-866	160.7	DIA_100X_EMPTY_1x1_100ms	7b797ddf-8b34-4454-a4ba-7421453cae76	EPI_100X_YFP_1x1_200ms_25sola	EPI_100X_RFP_1x1_200ms_25sola
195	30	10.7837453413433	324	38.71797115135	1876.88271604938	344.925925925926	780704	2409.58024691358	74.0235557798784	197.300784871534	0	349004	1077.17283950617	134.495216648991	269.787141939459	2	NaN	NaN	NaN	NaN	NaN	306.759317353105	0.94563721479388	29.3898193585947	12.8835061200203	10.1318612333238	2.8126677846876	0.0207094103410686	0.0109676377574944	0	1.00654714644919	2369.54665521542	1	18061.4228395062	1	1	1	4	2019-05-15T19:03:07.898	NG_ecoli_LTEE_606_DM25	-500	-866	160.7	DIA_100X_EMPTY_1x1_100ms	3a81fc11-fe80-4bb7-86d1-8723b5e241c3	EPI_100X_YFP_1x1_200ms_25sola	EPI_100X_RFP_1x1_200ms_25sola
196	21	10.4174363868919	226	5.78616910384542	1876.95132743363	499.03982300885	2027395	8970.77433628319	74.0235557798784	197.300784871534	1	39848	176.318584070796	134.495216648991	269.787141939459	0	NaN	NaN	NaN	NaN	NaN	207.199595408893	0.999896467231508	20.5145913849137	12.3669611684883	9.64158415205638	3.35184728918173	0.00538014322492932	0.00246995354606815	1	1.00017944017935	1497.7852336166	0	18479.7256637168	1	1	1	4	2019-05-15T19:03:07.898	NG_ecoli_LTEE_606_DM25	-500	-866	160.7	DIA_100X_EMPTY_1x1_100ms	0a4a4810-aea0-45a3-8e62-73382fc8cdf3	EPI_100X_YFP_1x1_200ms_25sola	EPI_100X_RFP_1x1_200ms_25sola
197	23	10.0613478818147	232	36.4725692543879	1883.15948275862	1324.81034482759	2488619	10726.8060344828	74.0235557798784	197.300784871534	2	34168	147.275862068966	134.495216648991	269.787141939459	0	NaN	NaN	NaN	NaN	NaN	222.063225606606	0.995086526420855	22.7748740718938	11.3212695529812	9.4490271391804	2.76180813957479	0.00849183608464296	0.00390245827014391	1	1.00053328776628	1597.05568255149	0	18700.7284482759	1	1	1	4	2019-05-15T19:03:07.898	NG_ecoli_LTEE_606_DM25	-500	-866	160.7	DIA_100X_EMPTY_1x1_100ms	762cb206-31b3-4490-9f16-e8d83810fd61	EPI_100X_YFP_1x1_200ms_25sola	EPI_100X_RFP_1x1_200ms_25sola
198	24	10.4537627485108	251	44.4401864155369	1906.83266932271	1414.80876494024	333598	1329.07569721116	74.0235557798784	197.300784871534	2	38418	153.059760956175	134.495216648991	269.787141939459	0	NaN	NaN	NaN	NaN	NaN	230.080230914641	0.99568666560515	23.0738048381958	11.5127126172305	9.6021852853087	2.90369469098017	0.00903592208533338	0.00368314361227494	1	1.00042702522643	1670.89538769873	0	18311.8605577689	1	1	1	4	2019-05-15T19:03:07.898	NG_ecoli_LTEE_606_DM25	-500	-866	160.7	DIA_100X_EMPTY_1x1_100ms	a3c52666-4a6c-414f-8961-b849b73e4d58	EPI_100X_YFP_1x1_200ms_25sola	EPI_100X_RFP_1x1_200ms_25sola
199	25	10.6789896245449	268	40.9824895303688	1957.51119402985	1808.48134328358	3929429	14662.0485074627	74.0235557798784	197.300784871534	1	51637	192.675373134328	134.495216648991	269.787141939459	0	NaN	NaN	NaN	NaN	NaN	251.981872705749	0.979948226971417	25.4571610336543	11.4571937723083	9.33506923505814	3.08926879061619	0.00968252994473584	0.00427579312603665	1	1.00078321667722	1742.34814677989	0	18527.2388059701	1	1	1	4	2019-05-15T19:03:07.898	NG_ecoli_LTEE_606_DM25	-500	-866	160.7	DIA_100X_EMPTY_1x1_100ms	71273f9b-29ed-45a1-b3bb-98fb8634ab81	EPI_100X_YFP_1x1_200ms_25sola	EPI_100X_RFP_1x1_200ms_25sola
200	41	11.2390611529253	464	46.5835843247035	1962.39655172414	1158.01939655172	999874	2154.90086206897	74.0235557798784	197.300784871534	3	145140	312.801724137931	134.495216648991	269.787141939459	4	NaN	NaN	NaN	NaN	NaN	401.456390079988	0.922250810388445	40.7687103371034	11.5084504930369	9.5627572885327	2.36044629643836	0.0170296971920352	0.0069576343782856	1	1.00601041576268	2928.08123232985	0	18251.5775862069	1	1	1	4	2019-05-15T19:03:07.898	NG_ecoli_LTEE_606_DM25	-500	-866	160.7	DIA_100X_EMPTY_1x1_100ms	b27af02f-7372-473c-b988-8364b9b943ae	EPI_100X_YFP_1x1_200ms_25sola	EPI_100X_RFP_1x1_200ms_25sola
201	24	9.87532490673225	238	42.1575399435751	1966.8025210084	1861.33193277311	546769	2297.3487394958	74.0235557798784	197.300784871534	2	46770	196.512605042017	134.495216648991	269.787141939459	0	NaN	NaN	NaN	NaN	NaN	226.538118530335	0.996572107586226	23.566998492213	11.1059454864059	9.25031357970306	2.80948661780055	0.00609191532942956	0.00265583000071167	1	1.00022632793783	1583.82453372199	0	18687.756302521	1	1	1	4	2019-05-15T19:03:07.898	NG_ecoli_LTEE_606_DM25	-500	-866	160.7	DIA_100X_EMPTY_1x1_100ms	268f1923-83ba-4a92-87ef-f7e1aa5e8b29	EPI_100X_YFP_1x1_200ms_25sola	EPI_100X_RFP_1x1_200ms_25sola
202	24	10.6963468509045	257	42.3142959907172	1991.51361867704	956.062256809339	351761	1368.71984435798	74.0235557798784	197.300784871534	2	73020	284.124513618677	134.495216648991	269.787141939459	1	NaN	NaN	NaN	NaN	NaN	225.720265005497	0.998696561465519	22.2787969502709	11.7437383700832	9.8061388188871	2.95299473452443	0.00463921403588637	0.00190831171585202	1	1.00010439455732	1682.58762566039	0	18261.579766537	1	1	1	4	2019-05-15T19:03:07.898	NG_ecoli_LTEE_606_DM25	-500	-866	160.7	DIA_100X_EMPTY_1x1_100ms	b5189062-17e2-4eca-a355-143aa4dd35e3	EPI_100X_YFP_1x1_200ms_25sola	EPI_100X_RFP_1x1_200ms_25sola
203	21	10.0376463530356	211	-10.0017101255956	1998.22748815166	519.990521327014	659320	3124.73933649289	74.0235557798784	197.300784871534	2	67697	320.838862559242	134.495216648991	269.787141939459	0	NaN	NaN	NaN	NaN	NaN	238.002963534663	0.990738523538864	22.6652687733234	13.4462681198995	10.0448229899879	3.37692652601081	0.0216411764677461	0.00985839567154313	1	1.00345574243199	1796.11992566198	3	19228.5781990521	1	1	1	4	2019-05-15T19:03:07.898	NG_ecoli_LTEE_606_DM25	-500	-866	160.7	DIA_100X_EMPTY_1x1_100ms	972de845-fb9e-4cc9-83da-2055b800a8f1	EPI_100X_YFP_1x1_200ms_25sola	EPI_100X_RFP_1x1_200ms_25sola
204	30	10.9467714651585	329	23.2750920129719	2010.96048632219	534.738601823708	3712753	11284.9635258359	74.0235557798784	197.300784871534	2	84367	256.434650455927	134.495216648991	269.787141939459	0	NaN	NaN	NaN	NaN	NaN	325.793711100941	0.971630887143297	32.0749775541077	11.5514488105478	9.76840295587376	2.69184229528672	0.023156083032091	0.0102061510070751	1	1.00609455994542	2403.82792061408	3	19187.9088145897	1	1	1	4	2019-05-15T19:03:07.898	NG_ecoli_LTEE_606_DM25	-500	-866	160.7	DIA_100X_EMPTY_1x1_100ms	1c2c116e-abe4-445f-b248-601fb4be5501	EPI_100X_YFP_1x1_200ms_25sola	EPI_100X_RFP_1x1_200ms_25sola
205	25	9.93579043085048	249	7.47022359910751	2010.35742971888	510.116465863454	988348	3969.26907630522	74.0235557798784	197.300784871534	1	97027	389.666666666667	134.495216648991	269.787141939459	2	NaN	NaN	NaN	NaN	NaN	279.688766324949	0.964844964271011	26.816630669075	12.658649926574	9.97129214605229	3.00679324303377	0.0370308217430605	0.0198612607524837	1	1.0203324945933	2094.09786263849	2	20218.313253012	1	1	1	4	2019-05-15T19:03:07.898	NG_ecoli_LTEE_606_DM25	-500	-866	160.7	DIA_100X_EMPTY_1x1_100ms	c0602e3b-75ee-4ef7-8658-90d0b91f42ec	EPI_100X_YFP_1x1_200ms_25sola	EPI_100X_RFP_1x1_200ms_25sola
206	24	8.1352192551185	196	-4.96800459164465	2016.7806122449	523.862244897959	1843613	9406.1887755102	74.0235557798784	197.300784871534	2	86079	439.178571428571	134.495216648991	269.787141939459	3	NaN	NaN	NaN	NaN	NaN	263.564424507174	0.97942258486362	27.6366716725178	10.8182173850487	9.27130831029696	2.39083477927925	0.0179353292113711	0.0117297706241262	0	1.00663854983729	1865.76811678388	4	20185.0714285714	1	1	1	4	2019-05-15T19:03:07.898	NG_ecoli_LTEE_606_DM25	-500	-866	160.7	DIA_100X_EMPTY_1x1_100ms	5636ef19-d1de-41bb-861b-f558f0e27ded	EPI_100X_YFP_1x1_200ms_25sola	EPI_100X_RFP_1x1_200ms_25sola
207	30	9.96726410761066	300	41.7640717744598	2021.45	1103.11333333333	1424086	4746.95333333333	74.0235557798784	197.300784871534	4	74204	247.346666666667	134.495216648991	269.787141939459	3	NaN	NaN	NaN	NaN	NaN	306.009724410724	0.938810934986492	31.2566860050528	11.3623924111896	9.49546662460948	2.41542018567368	0.0273443242989415	0.00927832887039312	1	1.00471509975624	2213.42817889182	1	18337.5433333333	1	1	1	4	2019-05-15T19:03:07.898	NG_ecoli_LTEE_606_DM25	-500	-866	160.7	DIA_100X_EMPTY_1x1_100ms	6b059062-2caf-4ff2-8d31-9030e8f890b5	EPI_100X_YFP_1x1_200ms_25sola	EPI_100X_RFP_1x1_200ms_25sola
208	25	10.6682668076194	267	46.1845025917622	2027.39325842697	978.202247191011	528966	1981.14606741573	74.0235557798784	197.300784871534	2	76776	287.550561797753	134.495216648991	269.787141939459	2	NaN	NaN	NaN	NaN	NaN	240.674632379087	0.99287510102686	24.0055604927943	11.6568383426094	9.64302398973518	2.88952681052316	0.011959361063113	0.00627521341386809	0	1.00156361109313	1753.18693787168	0	18562.9475655431	1	1	1	4	2019-05-15T19:03:07.898	NG_ecoli_LTEE_606_DM25	-500	-866	160.7	DIA_100X_EMPTY_1x1_100ms	3b0a7b8a-ccd0-47c1-8a43-4ed1d7d77ad6	EPI_100X_YFP_1x1_200ms_25sola	EPI_100X_RFP_1x1_200ms_25sola
209	36	10.6798371992991	385	43.5040925437718	2036.67272727273	868.958441558442	3257963	8462.24155844156	74.0235557798784	197.300784871534	2	47007	122.096103896104	134.495216648991	269.787141939459	0	NaN	NaN	NaN	NaN	NaN	NaN	NaN	NaN	NaN	NaN	NaN	NaN	NaN	NaN	NaN	NaN	0	18444.7090909091	1	1	1	4	2019-05-15T19:03:07.898	NG_ecoli_LTEE_606_DM25	-500	-866	160.7	DIA_100X_EMPTY_1x1_100ms	83573dd2-c54d-451b-a5c4-3bccade9aa98	EPI_100X_YFP_1x1_200ms_25sola	EPI_100X_RFP_1x1_200ms_25sola
210	27	11.9075701543663	323	29.0470533852627	2035.1919504644	531.925696594427	1345185	4164.65944272446	74.0235557798784	197.300784871534	3	109290	338.359133126935	134.495216648991	269.787141939459	3	NaN	NaN	NaN	NaN	NaN	286.2970652719	0.949584233265664	27.0097568407556	13.7648147983227	10.2683424565554	3.08935408822551	0.0284599593852734	0.0181451383400832	0	1.01490054734982	2236.71805957404	2	19301.2941176471	1	1	1	4	2019-05-15T19:03:07.898	NG_ecoli_LTEE_606_DM25	-500	-866	160.7	DIA_100X_EMPTY_1x1_100ms	bee2bbd8-fc41-419f-b0bd-feb3db1438b8	EPI_100X_YFP_1x1_200ms_25sola	EPI_100X_RFP_1x1_200ms_25sola
211	25	8.85337906144395	222	-49.8607074442387	2040.66666666667	1103.61711711712	754033	3396.54504504504	74.0235557798784	197.300784871534	1	52906	238.315315315315	134.495216648991	269.787141939459	0	NaN	NaN	NaN	NaN	NaN	NaN	NaN	NaN	NaN	NaN	NaN	NaN	NaN	NaN	NaN	NaN	1	18062.9684684685	1	1	1	4	2019-05-15T19:03:07.898	NG_ecoli_LTEE_606_DM25	-500	-866	160.7	DIA_100X_EMPTY_1x1_100ms	44fa8774-9e3c-44fb-aa60-77a6ba27a0dc	EPI_100X_YFP_1x1_200ms_25sola	EPI_100X_RFP_1x1_200ms_25sola
1	27	10.6104513187862	287	47.8291693768318	23.2369337979094	1413.12543554007	379081	1320.83972125436	169.86377291263	137.777579984013	3	67069	233.689895470383	156.755764321414	221.529713376008	0	NaN	NaN	NaN	NaN	NaN	260.674547043795	0.990887748487699	26.044805759176	11.6106073298074	9.65271490819598	2.82047354003344	0.0055149862266305	0.00294356451961253	1	1.00040340504738	1905.94324136823	0	17848.6480836237	1	1	1	7	2019-05-15T19:03:43.638	NG_ecoli_LTEE_606_DM25	500	866	160.7	DIA_100X_EMPTY_1x1_100ms	fda02723-ecca-4537-bf74-1836e6e73146	EPI_100X_YFP_1x1_200ms_25sola	EPI_100X_RFP_1x1_200ms_25sola
2	25	9.54056575699172	239	47.3950095857699	24.8744769874477	1177.19246861925	3301085	13812.0711297071	169.86377291263	137.777579984013	1	63376	265.171548117155	156.755764321414	221.529713376008	1	NaN	NaN	NaN	NaN	NaN	230.281450429394	0.996906509075703	23.703605584788	11.2538803081151	9.39083599540133	2.77144998950387	0.00464486925421388	0.00200809096092508	1	1.00015594272283	1641.77185169057	0	18501.2970711297	1	1	1	7	2019-05-15T19:03:43.638	NG_ecoli_LTEE_606_DM25	500	866	160.7	DIA_100X_EMPTY_1x1_100ms	8a71daeb-3669-40c3-a4f3-30e7a22e1f47	EPI_100X_YFP_1x1_200ms_25sola	EPI_100X_RFP_1x1_200ms_25sola
3	25	10.3088076228727	258	46.2216401830856	48.5038759689922	17.8565891472868	329073	1275.47674418605	169.86377291263	137.777579984013	2	79460	307.984496124031	156.755764321414	221.529713376008	2	NaN	NaN	NaN	NaN	NaN	241.60974017588	0.999142851439292	23.2746020227853	12.3368754961056	10.0580807102586	3.01404472991201	0.0026467544763235	0.00115367077690438	1	1.00005487238962	1849.27874268657	1	17848.4728682171	1	1	1	7	2019-05-15T19:03:43.638	NG_ecoli_LTEE_606_DM25	500	866	160.7	DIA_100X_EMPTY_1x1_100ms	2ae27039-91cf-4e2f-aea0-72f33925a0c5	EPI_100X_YFP_1x1_200ms_25sola	EPI_100X_RFP_1x1_200ms_25sola
4	23	8.11968772272938	187	29.243470387618	56.8823529411765	8.07486631016043	292320	1563.20855614973	169.86377291263	137.777579984013	2	63311	338.561497326203	156.755764321414	221.529713376008	2	NaN	NaN	NaN	NaN	NaN	NaN	NaN	NaN	NaN	NaN	NaN	NaN	NaN	NaN	NaN	NaN	1	18518.7647058824	1	1	1	7	2019-05-15T19:03:43.638	NG_ecoli_LTEE_606_DM25	500	866	160.7	DIA_100X_EMPTY_1x1_100ms	66ae0543-84d5-4c0c-8569-edf7a03a0826	EPI_100X_YFP_1x1_200ms_25sola	EPI_100X_RFP_1x1_200ms_25sola
5	32	11.5554256742813	370	48.7259742266306	81.6297297297297	551.289189189189	390020	1054.10810810811	169.86377291263	137.777579984013	2	113355	306.364864864865	156.755764321414	221.529713376008	2	NaN	NaN	NaN	NaN	NaN	325.708487386606	0.973039252496015	31.4174549304773	12.0465008654664	10.0405845003674	2.70404386233448	0.01190509271915	0.00611217917723018	0	1.00245801016845	2487.59040520721	0	17401.8216216216	1	1	1	7	2019-05-15T19:03:43.638	NG_ecoli_LTEE_606_DM25	500	866	160.7	DIA_100X_EMPTY_1x1_100ms	315bebe3-666e-43fd-8199-0ac658dd8f3b	EPI_100X_YFP_1x1_200ms_25sola	EPI_100X_RFP_1x1_200ms_25sola
6	52	9.67576880929918	503	49.2376532762544	126.025844930417	706.079522862823	655207	1302.59840954274	169.86377291263	137.777579984013	5	119862	238.294234592445	156.755764321414	221.529713376008	0	NaN	NaN	NaN	NaN	NaN	491.661991964159	0.916830886073517	51.9648556368263	10.8875351397099	9.18690306275834	2.16848403451446	0.18148182405383	0.00614881824069895	2	1.00128850259447	3444.59267890289	0	17986.5427435388	1	1	1	7	2019-05-15T19:03:43.638	NG_ecoli_LTEE_606_DM25	500	866	160.7	DIA_100X_EMPTY_1x1_100ms	63e30028-44b5-449f-8fed-8cf4c5a2c74b	EPI_100X_YFP_1x1_200ms_25sola	EPI_100X_RFP_1x1_200ms_25sola
7	30	10.6316583043122	320	47.6123009938642	128.653125	1282.915625	397114	1240.98125	169.86377291263	137.777579984013	2	76294	238.41875	156.755764321414	221.529713376008	0	NaN	NaN	NaN	NaN	NaN	295.344777799012	0.972906657223862	30.2549067508116	11.1033697350543	9.52437583329128	2.44430261182804	0.00727677129142612	0.00369553446372897	0	1.00086201123906	2155.55321479644	0	17767.440625	1	1	1	7	2019-05-15T19:03:43.638	NG_ecoli_LTEE_606_DM25	500	866	160.7	DIA_100X_EMPTY_1x1_100ms	83a93768-dba4-4148-b659-ad27c7519541	EPI_100X_YFP_1x1_200ms_25sola	EPI_100X_RFP_1x1_200ms_25sola
8	36	10.5873402003217	381	49.6279690761285	151.175853018373	670.900262467192	500800	1314.43569553806	169.86377291263	137.777579984013	2	136844	359.170603674541	156.755764321414	221.529713376008	1	NaN	NaN	NaN	NaN	NaN	349.149899945739	0.974712560331184	35.5693080552643	10.9984664799266	9.44533564342943	2.54150540051475	0.010403423851956	0.0041358002165826	2	1.00068087960268	2492.29868770186	0	17718.5511811024	1	1	1	7	2019-05-15T19:03:43.638	NG_ecoli_LTEE_606_DM25	500	866	160.7	DIA_100X_EMPTY_1x1_100ms	909e3750-b96a-473a-acd9-10604cb97d96	EPI_100X_YFP_1x1_200ms_25sola	EPI_100X_RFP_1x1_200ms_25sola
9	28	10.7762331543254	303	47.0633914134986	179.148514851485	269.303630363036	8621318	28453.1947194719	169.86377291263	137.777579984013	2	68472	225.980198019802	156.755764321414	221.529713376008	0	NaN	NaN	NaN	NaN	NaN	280.148140504122	0.977715563542781	28.1411732227345	11.7703727401229	9.66430905969484	2.66099422626552	0.00910933457854467	0.00414920469463507	1	1.00101695532215	2064.30422234842	0	18188.0198019802	1	1	1	7	2019-05-15T19:03:43.638	NG_ecoli_LTEE_606_DM25	500	866	160.7	DIA_100X_EMPTY_1x1_100ms	e8ee816a-9999-4dc9-8374-8b10df9158db	EPI_100X_YFP_1x1_200ms_25sola	EPI_100X_RFP_1x1_200ms_25sola
10	47	10.533501660137	496	-12.0121499308761	217.953629032258	1009.66129032258	706583	1424.5625	169.86377291263	137.777579984013	4	129364	260.814516129032	156.755764321414	221.529713376008	0	NaN	NaN	NaN	NaN	NaN	482.572630821191	0.792152932023945	50.4289613294064	11.1181794271196	9.37977965858652	1.9242197511741	0.0362334984809034	0.0170875859529838	1	1.05550051479579	3484.61801440492	1	17942.9435483871	1	1	1	7	2019-05-15T19:03:43.638	NG_ecoli_LTEE_606_DM25	500	866	160.7	DIA_100X_EMPTY_1x1_100ms	070ff0a8-d4a4-405a-a8a4-be16b67dadf4	EPI_100X_YFP_1x1_200ms_25sola	EPI_100X_RFP_1x1_200ms_25sola
11	22	10.8638090925878	239	23.0029061512969	219.937238493724	1121.21338912134	314057	1314.0460251046	169.86377291263	137.777579984013	1	45157	188.941422594142	156.755764321414	221.529713376008	0	NaN	NaN	NaN	NaN	NaN	213.196136695329	0.999894935018959	20.6336725794068	12.6731160058553	9.93104659480397	3.35204756333639	0.00836640749413045	0.00460015649327241	0	1.00061339610879	1598.29321270938	0	17711.410041841	1	1	1	7	2019-05-15T19:03:43.638	NG_ecoli_LTEE_606_DM25	500	866	160.7	DIA_100X_EMPTY_1x1_100ms	116df7e7-fc82-43fb-810d-4cd135a43f97	EPI_100X_YFP_1x1_200ms_25sola	EPI_100X_RFP_1x1_200ms_25sola
12	30	10.1427729127158	304	49.1889863361559	232.1875	199.641447368421	3127098	10286.5065789474	169.86377291263	137.777579984013	2	80675	265.378289473684	156.755764321414	221.529713376008	0	NaN	NaN	NaN	NaN	NaN	284.12793418054	0.98470633518926	28.8617024074419	11.3537306629516	9.6166432086451	2.49504830618753	0.00246388255852011	0.000843540623361138	2	1.00001344056416	2096.32605673185	0	18365.3223684211	1	1	1	7	2019-05-15T19:03:43.638	NG_ecoli_LTEE_606_DM25	500	866	160.7	DIA_100X_EMPTY_1x1_100ms	78966f07-aa6f-471d-bf0e-4986f365f01b	EPI_100X_YFP_1x1_200ms_25sola	EPI_100X_RFP_1x1_200ms_25sola
13	24	10.4967409759538	252	42.4394955561741	236.035714285714	49.4166666666667	223328	886.222222222222	169.86377291263	137.777579984013	2	54550	216.468253968254	156.755764321414	221.529713376008	0	NaN	NaN	NaN	NaN	NaN	233.030684987182	0.999198407089268	22.9735941259398	11.8754367104577	9.87768230642921	2.93211491500998	0.00299805607525379	0.00170096759591319	0	1.00009899645531	1760.47123502826	0	17916.9404761905	1	1	1	7	2019-05-15T19:03:43.638	NG_ecoli_LTEE_606_DM25	500	866	160.7	DIA_100X_EMPTY_1x1_100ms	c3576fca-4fa4-4e84-9cdf-ee0dd2da004b	EPI_100X_YFP_1x1_200ms_25sola	EPI_100X_RFP_1x1_200ms_25sola
14	21	8.89301790091984	187	24.7533450021191	232.903743315508	1010.67914438503	4023542	21516.2673796791	169.86377291263	137.777579984013	1	43659	233.470588235294	156.755764321414	221.529713376008	0	NaN	NaN	NaN	NaN	NaN	205.003750482823	0.998899468276327	21.1918229695345	11.6496508882955	9.31751575028847	2.9830892879444	0.00533410147106914	0.00240723039887207	1	1.000183058054	1444.96879990936	1	18649.550802139	1	1	1	7	2019-05-15T19:03:43.638	NG_ecoli_LTEE_606_DM25	500	866	160.7	DIA_100X_EMPTY_1x1_100ms	17419fb0-85f2-418b-86db-2bf3eb1ac39b	EPI_100X_YFP_1x1_200ms_25sola	EPI_100X_RFP_1x1_200ms_25sola
15	27	8.98262127568353	244	41.9165016432408	239.409836065574	1511.37704918033	396915	1626.70081967213	169.86377291263	137.777579984013	2	64371	263.815573770492	156.755764321414	221.529713376008	0	NaN	NaN	NaN	NaN	NaN	263.510772962216	0.998929727319598	28.1060752145626	10.8664036765647	9.09055217433294	2.59091301628947	0.00698389843142888	0.00275896025082812	1	1.00037026250382	1824.19227809214	1	18409.0040983607	1	1	1	7	2019-05-15T19:03:43.638	NG_ecoli_LTEE_606_DM25	500	866	160.7	DIA_100X_EMPTY_1x1_100ms	d3c91f1b-84de-4477-96ec-a4024b6f5c6c	EPI_100X_YFP_1x1_200ms_25sola	EPI_100X_RFP_1x1_200ms_25sola
16	31	9.56921882153468	297	46.6584367743037	244.609427609428	1528.09090909091	539236	1815.60942760943	169.86377291263	137.777579984013	3	75957	255.747474747475	156.755764321414	221.529713376008	0	NaN	NaN	NaN	NaN	NaN	306.003925956529	0.969724261407591	30.9447341472491	11.6862103975322	9.5774790438493	2.61441582356043	0.0103388946386973	0.00417732021684315	2	1.00054935766737	2229.35411462735	1	18223.5353535354	1	1	1	7	2019-05-15T19:03:43.638	NG_ecoli_LTEE_606_DM25	500	866	160.7	DIA_100X_EMPTY_1x1_100ms	9b7c923d-7bbe-4336-b115-a6d7fee1689c	EPI_100X_YFP_1x1_200ms_25sola	EPI_100X_RFP_1x1_200ms_25sola
17	20	10.5779133889821	212	-1.64799178676005	266.330188679245	229.13679245283	789422	3723.68867924528	169.86377291263	137.777579984013	1	51923	244.919811320755	156.755764321414	221.529713376008	1	NaN	NaN	NaN	NaN	NaN	200.185618989055	0.999860561197596	19.9693372818734	12.2268262047856	9.73298687804669	3.15998772425794	0.00266266383394617	0.00124157260193259	1	1.00004185436499	1485.75024095557	0	18493.5188679245	1	1	1	7	2019-05-15T19:03:43.638	NG_ecoli_LTEE_606_DM25	500	866	160.7	DIA_100X_EMPTY_1x1_100ms	fa9a1fac-5513-451c-9af3-1b50822106c2	EPI_100X_YFP_1x1_200ms_25sola	EPI_100X_RFP_1x1_200ms_25sola
18	29	11.1119216232173	323	47.9276888628827	306.767801857585	42.3529411764706	530971	1643.87306501548	169.86377291263	137.777579984013	2	138920	430.092879256966	156.755764321414	221.529713376008	2	NaN	NaN	NaN	NaN	NaN	285.476801868409	0.980161455456044	28.196050618974	11.6867305989085	9.85375752207208	2.59120447390963	0.00871638369898245	0.00440749374066287	1	1.00032444436107	2150.21508879877	0	17694.3126934985	1	1	1	7	2019-05-15T19:03:43.638	NG_ecoli_LTEE_606_DM25	500	866	160.7	DIA_100X_EMPTY_1x1_100ms	4b5611ce-298c-4007-8c98-3d123531e620	EPI_100X_YFP_1x1_200ms_25sola	EPI_100X_RFP_1x1_200ms_25sola
19	28	9.7718523211427	274	48.7293033858582	314.726277372263	1741.59124087591	2215052	8084.13138686131	169.86377291263	137.777579984013	2	57218	208.824817518248	156.755764321414	221.529713376008	0	NaN	NaN	NaN	NaN	NaN	257.590202599256	0.983672401375938	27.1336718642052	10.9485645019831	9.04881802076946	2.79241449199764	0.032546499576952	0.00558292740835179	0	1.00134146521176	1744.94667083691	0	18848.8394160584	1	1	1	7	2019-05-15T19:03:43.638	NG_ecoli_LTEE_606_DM25	500	866	160.7	DIA_100X_EMPTY_1x1_100ms	ceef54fe-c5ae-4977-aced-f2e14654ea95	EPI_100X_YFP_1x1_200ms_25sola	EPI_100X_RFP_1x1_200ms_25sola
20	25	10.8696077023738	272	40.0614624257666	326.647058823529	487.665441176471	294390	1082.31617647059	169.86377291263	137.777579984013	2	53679	197.349264705882	156.755764321414	221.529713376008	0	NaN	NaN	NaN	NaN	NaN	248.298035991039	0.996350070693399	24.876351052921	11.5741042125862	9.7339946346494	2.79706062433579	0.0115035088688955	0.00637439599396862	0	1.00169990890456	1851.22311047602	0	17623.8566176471	1	1	1	7	2019-05-15T19:03:43.638	NG_ecoli_LTEE_606_DM25	500	866	160.7	DIA_100X_EMPTY_1x1_100ms	a37c065b-9ffa-4196-b9e4-f5eeccaa6aad	EPI_100X_YFP_1x1_200ms_25sola	EPI_100X_RFP_1x1_200ms_25sola
21	23	8.41620503753942	194	39.3630442600484	336.30412371134	1066.16494845361	448379	2311.23195876289	169.86377291263	137.777579984013	2	54268	279.731958762887	156.755764321414	221.529713376008	0	NaN	NaN	NaN	NaN	NaN	222.183679556951	0.991684108987927	23.6657961818216	10.7579475675816	9.08205717533225	2.63627723210632	0.00855625997027253	0.00350137743329852	1	1.00036878923935	1533.13170373834	1	17989.412371134	1	1	1	7	2019-05-15T19:03:43.638	NG_ecoli_LTEE_606_DM25	500	866	160.7	DIA_100X_EMPTY_1x1_100ms	6aedd57d-1dcf-469b-8ec7-aad921e92197	EPI_100X_YFP_1x1_200ms_25sola	EPI_100X_RFP_1x1_200ms_25sola
22	28	10.5358818156864	297	29.4390017077843	342.154882154882	1077.65656565657	863227	2906.48821548822	169.86377291263	137.777579984013	2	72323	243.511784511784	156.755764321414	221.529713376008	0	NaN	NaN	NaN	NaN	NaN	296.46950027601	0.983667971813017	29.1440035982524	12.2069860808528	9.9104912692562	2.70569042956513	0.0198403998373517	0.00965362246891368	0	1.00516351685457	2248.17161275538	1	17553.8585858586	1	1	1	7	2019-05-15T19:03:43.638	NG_ecoli_LTEE_606_DM25	500	866	160.7	DIA_100X_EMPTY_1x1_100ms	ab9c5c9b-8ff3-4a6e-b462-688815f3dc93	EPI_100X_YFP_1x1_200ms_25sola	EPI_100X_RFP_1x1_200ms_25sola
23	24	9.31622295030501	224	42.876552031329	337.419642857143	1990.11607142857	37643	168.049107142857	169.86377291263	137.777579984013	0	6165259	27523.4776785714	156.755764321414	221.529713376008	2	NaN	NaN	NaN	NaN	NaN	244.670621679098	0.935521832039876	25.256068662973	11.6579483653415	9.30584758628588	2.6578059140462	0.0315226494448778	0.0168350559347038	0	1.01277579764179	1717.77983983847	0	20398.3883928571	1	1	1	7	2019-05-15T19:03:43.638	NG_ecoli_LTEE_606_DM25	500	866	160.7	DIA_100X_EMPTY_1x1_100ms	6651f6e5-36fe-4885-8689-6324f903eb80	EPI_100X_YFP_1x1_200ms_25sola	EPI_100X_RFP_1x1_200ms_25sola
24	27	11.1778380507024	302	47.3257461769891	349.208609271523	284.927152317881	505735	1674.61920529801	169.86377291263	137.777579984013	2	84864	281.006622516556	156.755764321414	221.529713376008	0	NaN	NaN	NaN	NaN	NaN	277.369545331903	0.983376967905317	27.2040476666413	11.8639236938616	9.92153962244493	2.73719924946074	0.0119397319476491	0.00589317298691794	1	1.00185102574169	2103.20473447021	0	17638.917218543	1	1	1	7	2019-05-15T19:03:43.638	NG_ecoli_LTEE_606_DM25	500	866	160.7	DIA_100X_EMPTY_1x1_100ms	89e201a5-1fcf-4f88-856f-33f191ba25c9	EPI_100X_YFP_1x1_200ms_25sola	EPI_100X_RFP_1x1_200ms_25sola
25	23	10.2721495544834	236	15.0309140102179	349.550847457627	570.588983050847	573867	2431.63983050847	169.86377291263	137.777579984013	2	52770	223.601694915254	156.755764321414	221.529713376008	0	NaN	NaN	NaN	NaN	NaN	232.79607869307	0.982728399944458	22.3906030814604	12.1310424171567	9.8900056851994	3.06013050834196	0.0314699444402151	0.0140126645581971	1	1.006910892659	1720.08043153917	2	18298.7966101695	1	1	1	7	2019-05-15T19:03:43.638	NG_ecoli_LTEE_606_DM25	500	866	160.7	DIA_100X_EMPTY_1x1_100ms	2ac165e4-5a6c-42f6-b8aa-a60fd8ba7ec1	EPI_100X_YFP_1x1_200ms_25sola	EPI_100X_RFP_1x1_200ms_25sola
26	27	10.92256897988	295	45.079877299796	351.061016949153	548.318644067797	2598925	8809.91525423729	169.86377291263	137.777579984013	3	53346	180.833898305085	156.755764321414	221.529713376008	0	NaN	NaN	NaN	NaN	NaN	269.781416852806	0.990426207207847	27.3553155466302	11.2424320934826	9.35169350838303	2.98601143962649	0.020091030306973	0.00827633487110128	1	1.00353712460673	1878.93665921132	1	17890.193220339	1	1	1	7	2019-05-15T19:03:43.638	NG_ecoli_LTEE_606_DM25	500	866	160.7	DIA_100X_EMPTY_1x1_100ms	7ee1e73c-ba83-404c-8822-ac5b7eda98c0	EPI_100X_YFP_1x1_200ms_25sola	EPI_100X_RFP_1x1_200ms_25sola
27	28	9.84731858804346	276	36.2796072218947	371.402173913043	570.391304347826	511210	1852.21014492754	169.86377291263	137.777579984013	2	61445	222.626811594203	156.755764321414	221.529713376008	0	NaN	NaN	NaN	NaN	NaN	304.017933229399	0.943664577067736	31.5374390114655	11.0191505356646	9.39581599158241	2.25433435911301	0.0304942962789656	0.0147486089738945	1	1.0144819571437	2186.68039328827	2	18126.4130434783	1	1	1	7	2019-05-15T19:03:43.638	NG_ecoli_LTEE_606_DM25	500	866	160.7	DIA_100X_EMPTY_1x1_100ms	b4dfabee-81bb-4de4-acb4-87af4952d9eb	EPI_100X_YFP_1x1_200ms_25sola	EPI_100X_RFP_1x1_200ms_25sola
28	32	10.2242053014416	327	48.547151725927	387.614678899083	1272.29357798165	816097	2495.70948012232	169.86377291263	137.777579984013	2	92843	283.923547400612	156.755764321414	221.529713376008	0	NaN	NaN	NaN	NaN	NaN	323.774115321294	0.950581382001563	32.3988606599617	11.9002217849271	9.71372209363278	2.47051895092568	0.0188458532390984	0.00961470611140255	1	1.00677453462739	2400.99340974717	2	18296.2752293578	1	1	1	7	2019-05-15T19:03:43.638	NG_ecoli_LTEE_606_DM25	500	866	160.7	DIA_100X_EMPTY_1x1_100ms	49aea2de-ee23-4aa8-a9c0-88b3067e83ed	EPI_100X_YFP_1x1_200ms_25sola	EPI_100X_RFP_1x1_200ms_25sola
29	27	10.612179213529	287	25.5711410623549	392.88850174216	1292.64459930314	4083062	14226.6968641115	169.86377291263	137.777579984013	2	107706	375.282229965157	156.755764321414	221.529713376008	3	NaN	NaN	NaN	NaN	NaN	272.608197208671	0.984258411006553	25.2393585245593	12.6734813384626	10.5247591230417	3.06325746835555	0.0109100972209808	0.00458687642872205	0	1.00071246950014	2195.79870341365	2	17028.5505226481	1	1	1	7	2019-05-15T19:03:43.638	NG_ecoli_LTEE_606_DM25	500	866	160.7	DIA_100X_EMPTY_1x1_100ms	c3d3cbf7-4619-44ea-9725-0f75b5fa3d95	EPI_100X_YFP_1x1_200ms_25sola	EPI_100X_RFP_1x1_200ms_25sola
30	39	9.35330482306665	365	39.8708971976171	396.978082191781	586.679452054795	699047	1915.19726027397	169.86377291263	137.777579984013	4	88708	243.035616438356	156.755764321414	221.529713376008	0	NaN	NaN	NaN	NaN	NaN	358.912328884744	0.952870949809919	37.6395414053533	10.8725927718544	9.32652417670059	2.23094286741712	0.0120440976939516	0.00524750894744262	1	1.00295127691186	2571.42490292919	1	17895.7561643836	1	1	1	7	2019-05-15T19:03:43.638	NG_ecoli_LTEE_606_DM25	500	866	160.7	DIA_100X_EMPTY_1x1_100ms	ac534528-6b36-4c7d-a1e2-f5681a407981	EPI_100X_YFP_1x1_200ms_25sola	EPI_100X_RFP_1x1_200ms_25sola
31	17	8.79500401923372	150	-48.69762206021	399.426666666667	1282.16666666667	3676703	24511.3533333333	169.86377291263	137.777579984013	2	48651	324.34	156.755764321414	221.529713376008	0	NaN	NaN	NaN	NaN	NaN	180.300585227087	0.999668780256538	18.1337341685329	12.3201312806489	9.40801166415372	3.36637185719743	0.0216525740410194	0.0119707709919885	0	1.00325043736907	1260.58698994125	2	18236.76	1	1	1	7	2019-05-15T19:03:43.638	NG_ecoli_LTEE_606_DM25	500	866	160.7	DIA_100X_EMPTY_1x1_100ms	11547ff2-2ae2-4efa-aafe-c0418a9394df	EPI_100X_YFP_1x1_200ms_25sola	EPI_100X_RFP_1x1_200ms_25sola
32	35	10.7892498974373	378	48.8189000428331	409.386243386243	223.55291005291	797108	2108.75132275132	169.86377291263	137.777579984013	2	87624	231.809523809524	156.755764321414	221.529713376008	0	NaN	NaN	NaN	NaN	NaN	345.203383559689	0.93973257988701	34.4961290919986	11.4866871612945	9.73962847587985	2.40515487571811	0.0188187808441155	0.00971565730546567	0	1.00725191932225	2570.07044436791	0	17906.3227513228	1	1	1	7	2019-05-15T19:03:43.638	NG_ecoli_LTEE_606_DM25	500	866	160.7	DIA_100X_EMPTY_1x1_100ms	75d3a3c9-5634-418c-95fa-218748205498	EPI_100X_YFP_1x1_200ms_25sola	EPI_100X_RFP_1x1_200ms_25sola
33	22	11.5680824736033	255	20.1667622795516	405.254901960784	387.270588235294	353499	1386.27058823529	169.86377291263	137.777579984013	2	89788	352.109803921569	156.755764321414	221.529713376008	1	NaN	NaN	NaN	NaN	NaN	223.608612506814	0.999610117294702	21.7149502228769	12.23578430469	9.94580362727924	3.08981635899252	0.0063402835145547	0.00313198259426945	1	1.00032026543976	1687.05204187249	0	17561.5529411765	1	1	1	7	2019-05-15T19:03:43.638	NG_ecoli_LTEE_606_DM25	500	866	160.7	DIA_100X_EMPTY_1x1_100ms	f81be95c-f322-4608-94ac-445525e643a0	EPI_100X_YFP_1x1_200ms_25sola	EPI_100X_RFP_1x1_200ms_25sola
34	28	9.35662244807737	263	25.7861768671814	432.030418250951	973.604562737643	606695	2306.82509505703	169.86377291263	137.777579984013	2	310264	1179.71102661597	156.755764321414	221.529713376008	2	NaN	NaN	NaN	NaN	NaN	269.624869104945	0.985149516729291	28.16431943	11.0437268066362	9.30103218374621	2.61367789138045	0.00286408654452392	0.00157823468022571	2	1.00003227744913	1913.60121006514	1	17973.2737642586	1	1	1	7	2019-05-15T19:03:43.638	NG_ecoli_LTEE_606_DM25	500	866	160.7	DIA_100X_EMPTY_1x1_100ms	3050ec0c-a8f8-46e6-accc-768ba6ecb095	EPI_100X_YFP_1x1_200ms_25sola	EPI_100X_RFP_1x1_200ms_25sola
35	24	7.79869706677595	188	25.6589736010795	449.228723404255	989.734042553191	50185	266.941489361702	169.86377291263	137.777579984013	0	4154424	22098	156.755764321414	221.529713376008	3	NaN	NaN	NaN	NaN	NaN	221.099100030722	0.991733616272333	25.431815963545	10.8329513695407	8.35337664893838	2.69275136295529	0.00664762717964624	0.00259959897438742	2	1.00029570144698	1393.7708633648	2	19160.3404255319	1	1	1	7	2019-05-15T19:03:43.638	NG_ecoli_LTEE_606_DM25	500	866	160.7	DIA_100X_EMPTY_1x1_100ms	7fb78ea4-30da-4474-8473-d6fd399a1ae8	EPI_100X_YFP_1x1_200ms_25sola	EPI_100X_RFP_1x1_200ms_25sola
36	21	11.364493097939	240	-24.7476695641263	459.195833333333	1008.35	196956	820.65	169.86377291263	137.777579984013	1	761040	3171	156.755764321414	221.529713376008	2	NaN	NaN	NaN	NaN	NaN	229.552093668931	0.999645497956547	21.3138033580476	13.5886164866775	10.2973419997416	3.59428893207398	0.0195106720032433	0.00922296764475148	1	1.00287998854602	1775.01124986899	1	18029.9208333333	1	1	1	7	2019-05-15T19:03:43.638	NG_ecoli_LTEE_606_DM25	500	866	160.7	DIA_100X_EMPTY_1x1_100ms	bd3cf344-6a94-430b-bb98-418a8f510276	EPI_100X_YFP_1x1_200ms_25sola	EPI_100X_RFP_1x1_200ms_25sola
37	28	9.01291060568937	253	46.7485897129968	459.936758893281	113.150197628458	611225	2415.90909090909	169.86377291263	137.777579984013	2	72355	285.98814229249	156.755764321414	221.529713376008	2	NaN	NaN	NaN	NaN	NaN	263.469697484283	0.979409197969346	27.3200499848601	10.9890933538115	9.40853133854555	2.5103192023973	0.0121206568339435	0.00566358349869597	1	1.00167806268107	1899.39391618256	1	17684.0948616601	1	1	1	7	2019-05-15T19:03:43.638	NG_ecoli_LTEE_606_DM25	500	866	160.7	DIA_100X_EMPTY_1x1_100ms	c8922a5b-bce4-4de8-b009-0af0f4cb210f	EPI_100X_YFP_1x1_200ms_25sola	EPI_100X_RFP_1x1_200ms_25sola
38	36	10.2779333938242	370	47.7281209008331	470.459459459459	120.345945945946	2563431	6928.19189189189	169.86377291263	137.777579984013	2	81996	221.610810810811	156.755764321414	221.529713376008	0	NaN	NaN	NaN	NaN	NaN	362.902121973519	0.929097358277716	36.3640812690491	11.2513638127444	9.73151779064629	2.24686979687244	0.0234796712677418	0.0119877230768045	1	1.00586956225156	2704.72841075549	1	17744.8918918919	1	1	1	7	2019-05-15T19:03:43.638	NG_ecoli_LTEE_606_DM25	500	866	160.7	DIA_100X_EMPTY_1x1_100ms	cd87d948-099e-4f95-9d35-ebd12b56af87	EPI_100X_YFP_1x1_200ms_25sola	EPI_100X_RFP_1x1_200ms_25sola
39	22	10.1375988694588	223	20.548489089075	488.7533632287	770.596412556054	2846189	12763.1793721973	169.86377291263	137.777579984013	1	35016	157.022421524664	156.755764321414	221.529713376008	0	NaN	NaN	NaN	NaN	NaN	209.514472395024	0.999811394496086	21.1197961923635	11.8411171127189	9.52194142209333	3.11704872298768	0.00345259497859051	0.00182879344895601	0	1.00010435764712	1503.94036282547	0	18315.8520179372	1	1	1	7	2019-05-15T19:03:43.638	NG_ecoli_LTEE_606_DM25	500	866	160.7	DIA_100X_EMPTY_1x1_100ms	4fb92fc1-93c9-4c01-b255-199c6cef4da4	EPI_100X_YFP_1x1_200ms_25sola	EPI_100X_RFP_1x1_200ms_25sola
40	32	9.25003631949096	297	47.9958488065093	573.632996632997	768.10101010101	589134	1983.61616161616	169.86377291263	137.777579984013	2	115811	389.936026936027	156.755764321414	221.529713376008	2	NaN	NaN	NaN	NaN	NaN	310.665864121179	0.960771195975856	32.2544783825261	11.1859230170833	9.28115762051273	2.5337401592714	0.0144747254071741	0.00633481963920847	0	1.0023752661755	2182.14799202887	1	18371.835016835	1	1	1	7	2019-05-15T19:03:43.638	NG_ecoli_LTEE_606_DM25	500	866	160.7	DIA_100X_EMPTY_1x1_100ms	1ca2c3e7-1a71-4191-9c40-573ebb96bd01	EPI_100X_YFP_1x1_200ms_25sola	EPI_100X_RFP_1x1_200ms_25sola
41	27	10.9128715677927	294	47.6095424529834	568.897959183673	1689.92517006803	669895	2278.55442176871	169.86377291263	137.777579984013	2	74780	254.353741496599	156.755764321414	221.529713376008	0	NaN	NaN	NaN	NaN	NaN	263.751491559518	0.991302079363831	25.4768836723611	11.910653426345	9.80877315513913	3.12701422464625	0.0181688672319167	0.0102986358558722	0	1.00466152696482	1925.15440392783	0	17592.5102040816	1	1	1	7	2019-05-15T19:03:43.638	NG_ecoli_LTEE_606_DM25	500	866	160.7	DIA_100X_EMPTY_1x1_100ms	a96e477b-50d2-4cd6-9323-f9352b2d2cf0	EPI_100X_YFP_1x1_200ms_25sola	EPI_100X_RFP_1x1_200ms_25sola
42	32	9.63056807604551	309	48.6213753397864	593.181229773463	778.789644012945	980280	3172.42718446602	169.86377291263	137.777579984013	2	79104	256	156.755764321414	221.529713376008	0	NaN	NaN	NaN	NaN	NaN	312.330403934345	0.949008429685957	32.705764718375	10.9709129824316	9.3388178115902	2.30324062257183	0.0107501530978005	0.00520552317683446	1	1.00054501937874	2240.25778623203	1	18185.6245954693	1	1	1	7	2019-05-15T19:03:43.638	NG_ecoli_LTEE_606_DM25	500	866	160.7	DIA_100X_EMPTY_1x1_100ms	767282df-4e0e-451f-acd2-63a588c0ad12	EPI_100X_YFP_1x1_200ms_25sola	EPI_100X_RFP_1x1_200ms_25sola
43	24	10.1781470378545	245	42.9616106833632	623.510204081633	1514.24081632653	330630	1349.51020408163	169.86377291263	137.777579984013	1	57358	234.114285714286	156.755764321414	221.529713376008	0	NaN	NaN	NaN	NaN	NaN	235.649699951928	0.991264664968079	24.1616518734047	11.2262298442686	9.43999621525127	2.72410908552513	0.011803493153141	0.0065367833857459	0	1.00168277689507	1691.06438988092	0	18244.6857142857	1	1	1	7	2019-05-15T19:03:43.638	NG_ecoli_LTEE_606_DM25	500	866	160.7	DIA_100X_EMPTY_1x1_100ms	ed8bf117-7137-47c2-8153-b46015b47a4e	EPI_100X_YFP_1x1_200ms_25sola	EPI_100X_RFP_1x1_200ms_25sola
44	35	9.20439946629284	323	44.4213690207682	641.09907120743	781.399380804954	471417	1459.49535603715	169.86377291263	137.777579984013	4	89730	277.801857585139	156.755764321414	221.529713376008	0	NaN	NaN	NaN	NaN	NaN	340.993441361349	0.944119276802098	35.9569626633104	10.8533644152239	9.25925102316861	2.14917431496652	0.019874298469902	0.00732549951753722	2	1.00120008685107	2421.16616918335	1	17989.9040247678	1	1	1	7	2019-05-15T19:03:43.638	NG_ecoli_LTEE_606_DM25	500	866	160.7	DIA_100X_EMPTY_1x1_100ms	a3b2e6a4-1f9a-4cb5-9c57-b0d40b40289b	EPI_100X_YFP_1x1_200ms_25sola	EPI_100X_RFP_1x1_200ms_25sola
45	34	12.4702367620831	424	-39.9351028953926	653.785377358491	458.417452830189	1118289	2637.47405660377	169.86377291263	137.777579984013	3	107774	254.183962264151	156.755764321414	221.529713376008	0	NaN	NaN	NaN	NaN	NaN	386.176444645341	0.855979364635114	33.9901657059643	13.3253094047343	10.642715237366	2.74175801850527	0.0912618158205851	0.0362965275460849	3	1.0268785345706	3023.7650804435	2	17987.858490566	1	1	1	7	2019-05-15T19:03:43.638	NG_ecoli_LTEE_606_DM25	500	866	160.7	DIA_100X_EMPTY_1x1_100ms	50ce61a6-b308-44c3-887d-6648e1b44166	EPI_100X_YFP_1x1_200ms_25sola	EPI_100X_RFP_1x1_200ms_25sola
46	24	12.9429991024188	311	-49.9142257360267	646.032154340836	476.141479099678	1418109	4559.83601286174	169.86377291263	137.777579984013	3	78159	251.315112540193	156.755764321414	221.529713376008	0	NaN	NaN	NaN	NaN	NaN	305.001153696293	0.979504334598526	NaN	NaN	NaN	NaN	NaN	NaN	NaN	NaN	NaN	2	18224.8167202572	1	1	1	7	2019-05-15T19:03:43.638	NG_ecoli_LTEE_606_DM25	500	866	160.7	DIA_100X_EMPTY_1x1_100ms	11bc7ecc-c802-4b80-9261-c70cb23818fe	EPI_100X_YFP_1x1_200ms_25sola	EPI_100X_RFP_1x1_200ms_25sola
47	25	10.2597221949156	257	39.4846589900902	650.669260700389	790.544747081712	382399	1487.93385214008	169.86377291263	137.777579984013	2	62668	243.844357976654	156.755764321414	221.529713376008	0	NaN	NaN	NaN	NaN	NaN	266.302357105497	0.99450362654788	25.4763595529335	12.1356942255225	10.1004632459671	3.00921526719389	0.0149983057740157	0.00629169273540722	1	1.00123925695476	2041.31410384609	1	17767.579766537	1	1	1	7	2019-05-15T19:03:43.638	NG_ecoli_LTEE_606_DM25	500	866	160.7	DIA_100X_EMPTY_1x1_100ms	b046f181-2997-4185-8f9e-2671fcc8f61d	EPI_100X_YFP_1x1_200ms_25sola	EPI_100X_RFP_1x1_200ms_25sola
48	14	7.35270108683098	103	-49.9965143104921	661.485436893204	471.805825242718	551363	5353.03883495146	169.86377291263	137.777579984013	1	30698	298.038834951456	156.755764321414	221.529713376008	1	NaN	NaN	NaN	NaN	NaN	156.231137497021	0.999784823448735	17.0907602322882	11.2199699147052	8.6768157918884	3.09441482223508	0.00276765391750145	0.00137409377612882	0	1.0000388148298	1010.58306883678	2	20093.2912621359	1	1	1	7	2019-05-15T19:03:43.638	NG_ecoli_LTEE_606_DM25	500	866	160.7	DIA_100X_EMPTY_1x1_100ms	47ed3a39-56ee-4e37-a650-af71cf2e0b52	EPI_100X_YFP_1x1_200ms_25sola	EPI_100X_RFP_1x1_200ms_25sola
49	55	10.713990220581	590	46.3953046795798	686.559322033898	1683.11525423729	803362	1361.63050847458	169.86377291263	137.777579984013	4	142809	242.049152542373	156.755764321414	221.529713376008	0	NaN	NaN	NaN	NaN	NaN	538.897781069678	0.893736247513034	55.6456969344735	11.2406171101681	9.54561286225739	1.93946716173524	0.0123535855673303	0.00733392704930935	1	1.00251299674702	3982.25532084873	0	18177.3813559322	1	1	1	7	2019-05-15T19:03:43.638	NG_ecoli_LTEE_606_DM25	500	866	160.7	DIA_100X_EMPTY_1x1_100ms	741c7f30-ca95-4bd6-b926-e64f1b7f9bf6	EPI_100X_YFP_1x1_200ms_25sola	EPI_100X_RFP_1x1_200ms_25sola
50	25	10.4219398951791	262	43.8887565089748	694.171755725191	479.824427480916	501136	1912.73282442748	169.86377291263	137.777579984013	2	70060	267.404580152672	156.755764321414	221.529713376008	2	NaN	NaN	NaN	NaN	NaN	251.388848555413	0.99165560970893	25.3362940131643	11.531388377984	9.66127801244943	2.69865992080335	0.00762945238035458	0.00435467524843501	0	1.00080886310313	1857.38584093766	0	18085.6908396947	1	1	1	7	2019-05-15T19:03:43.638	NG_ecoli_LTEE_606_DM25	500	866	160.7	DIA_100X_EMPTY_1x1_100ms	7a9e9a47-0a5a-47a9-bbbd-7c1e4459a62c	EPI_100X_YFP_1x1_200ms_25sola	EPI_100X_RFP_1x1_200ms_25sola
51	21	11.6745937359141	246	-1.47015353382552	776.516260162602	551.646341463415	1628429	6619.63008130081	169.86377291263	137.777579984013	2	61985	251.971544715447	156.755764321414	221.529713376008	0	NaN	NaN	NaN	NaN	NaN	215.748818698093	0.999648225167903	20.6630927800807	12.5564206836203	10.0742813129926	3.24712645119164	0.0154041252564389	0.00850878081230194	0	1.00209920330815	1647.07492234956	0	17690.8414634146	1	1	1	7	2019-05-15T19:03:43.638	NG_ecoli_LTEE_606_DM25	500	866	160.7	DIA_100X_EMPTY_1x1_100ms	28177aa0-955b-41e1-81d0-bb648d522996	EPI_100X_YFP_1x1_200ms_25sola	EPI_100X_RFP_1x1_200ms_25sola
52	23	10.4944780755487	242	40.68879839106	788.442148760331	644.776859504132	278839	1152.22727272727	169.86377291263	137.777579984013	2	60306	249.198347107438	156.755764321414	221.529713376008	0	NaN	NaN	NaN	NaN	NaN	223.089372293714	0.999353168551125	22.2902222496646	11.7466762940108	9.68946593686528	2.92888709561725	0.00612129688219827	0.00353687978673236	0	1.00040510065434	1643.62962601013	0	17545.2066115702	1	1	1	7	2019-05-15T19:03:43.638	NG_ecoli_LTEE_606_DM25	500	866	160.7	DIA_100X_EMPTY_1x1_100ms	d6703e84-92e4-495a-8ff1-d6c5298fa2be	EPI_100X_YFP_1x1_200ms_25sola	EPI_100X_RFP_1x1_200ms_25sola
53	33	11.4180893011535	377	49.3195977358945	810.257294429708	446.631299734748	567686	1505.79840848806	169.86377291263	137.777579984013	2	96519	256.018567639257	156.755764321414	221.529713376008	2	NaN	NaN	NaN	NaN	NaN	333.720311423823	0.970995645871174	32.6379357473613	11.749430461592	9.96745994616528	2.48774558863212	0.00385276408541185	0.00134642165474053	2	1.00011604226687	2546.72213352435	0	17462.4827586207	1	1	1	7	2019-05-15T19:03:43.638	NG_ecoli_LTEE_606_DM25	500	866	160.7	DIA_100X_EMPTY_1x1_100ms	e9ef8a0c-8185-418b-831c-f20b3bb825b9	EPI_100X_YFP_1x1_200ms_25sola	EPI_100X_RFP_1x1_200ms_25sola
54	18	9.19417497773514	166	-39.3501904499659	806.530120481928	330.83734939759	2885039	17379.7530120482	169.86377291263	137.777579984013	1	30908	186.192771084337	156.755764321414	221.529713376008	0	NaN	NaN	NaN	NaN	NaN	180.801478438247	0.99972082408748	18.3706382809919	12.180716665022	9.27112554443298	3.51603506822325	0.0135301617983554	0.00371967996334761	1	1.00026967043429	1240.16380354822	1	17963.686746988	1	1	1	7	2019-05-15T19:03:43.638	NG_ecoli_LTEE_606_DM25	500	866	160.7	DIA_100X_EMPTY_1x1_100ms	6ba03532-943b-447f-a5ac-a4d4fe924376	EPI_100X_YFP_1x1_200ms_25sola	EPI_100X_RFP_1x1_200ms_25sola
55	36	10.3233890642752	372	49.0724027092088	820.620967741935	321.991935483871	1307454	3514.66129032258	169.86377291263	137.777579984013	4	78233	210.30376344086	156.755764321414	221.529713376008	0	NaN	NaN	NaN	NaN	NaN	358.626496106657	0.925075548623286	36.0790536951684	11.6880700364317	9.62360225415197	2.40350836409917	0.0214368855231925	0.00979367614909222	2	1.00334004897978	2624.34150988607	1	17992.8440860215	1	1	1	7	2019-05-15T19:03:43.638	NG_ecoli_LTEE_606_DM25	500	866	160.7	DIA_100X_EMPTY_1x1_100ms	7ff02a3e-aa31-43ea-ac8e-1ad6346158c9	EPI_100X_YFP_1x1_200ms_25sola	EPI_100X_RFP_1x1_200ms_25sola
56	31	8.9751660416375	279	47.2122898538429	813.039426523297	571.982078853047	2360708	8461.31899641577	169.86377291263	137.777579984013	2	61000	218.637992831541	156.755764321414	221.529713376008	0	NaN	NaN	NaN	NaN	NaN	295.533885631644	0.957847087951259	31.2407604639688	11.1524100043382	9.25403900522441	2.37445664120147	0.0130850865510702	0.00804733970238116	1	1.00396192440479	2101.2325979126	1	18022.311827957	1	1	1	7	2019-05-15T19:03:43.638	NG_ecoli_LTEE_606_DM25	500	866	160.7	DIA_100X_EMPTY_1x1_100ms	5d14c93b-5eac-4851-af6c-2f3fc84a37fe	EPI_100X_YFP_1x1_200ms_25sola	EPI_100X_RFP_1x1_200ms_25sola
57	34	10.3939045915298	353	48.8973127648307	826.787535410765	638.838526912181	539719	1528.94900849858	169.86377291263	137.777579984013	2	97959	277.504249291785	156.755764321414	221.529713376008	0	NaN	NaN	NaN	NaN	NaN	333.618610895141	0.909876939387464	33.8104460643203	11.9572023772368	9.56596695357876	2.41589184601151	0.0281690679831336	0.0130776444036149	1	1.01440260228177	2429.9566969521	1	18001.4560906516	1	1	1	7	2019-05-15T19:03:43.638	NG_ecoli_LTEE_606_DM25	500	866	160.7	DIA_100X_EMPTY_1x1_100ms	07e93a4a-98f7-4426-92e8-f0be44a9c09f	EPI_100X_YFP_1x1_200ms_25sola	EPI_100X_RFP_1x1_200ms_25sola
58	26	9.95562917188983	259	43.2913527876167	824.876447876448	571.621621621622	1016513	3924.76061776062	169.86377291263	137.777579984013	3	71140	274.671814671815	156.755764321414	221.529713376008	1	NaN	NaN	NaN	NaN	NaN	264.410310127091	0.976320323511334	25.9001187382111	11.8099437229797	9.86661490271659	2.7710927553003	0.0153771793458536	0.00723269778758486	1	1.00087023666856	1980.28634221955	1	17671.7567567568	1	1	1	7	2019-05-15T19:03:43.638	NG_ecoli_LTEE_606_DM25	500	866	160.7	DIA_100X_EMPTY_1x1_100ms	c90b0d85-034f-4065-a336-e8231a2125cb	EPI_100X_YFP_1x1_200ms_25sola	EPI_100X_RFP_1x1_200ms_25sola
59	29	9.92214506873323	288	45.3479290161604	833.097222222222	613.888888888889	1374608	4772.94444444444	169.86377291263	137.777579984013	3	61255	212.690972222222	156.755764321414	221.529713376008	0	NaN	NaN	NaN	NaN	NaN	288.665673239776	0.963538422795567	29.5065026071877	11.4080913694618	9.39106898111592	2.63000427986579	0.0275700656798957	0.0124994922240661	0	1.00897664088659	2043.79662867059	1	18077.1840277778	1	1	1	7	2019-05-15T19:03:43.638	NG_ecoli_LTEE_606_DM25	500	866	160.7	DIA_100X_EMPTY_1x1_100ms	bb92ae59-c1e2-4f17-9117-f1f8d7d3977e	EPI_100X_YFP_1x1_200ms_25sola	EPI_100X_RFP_1x1_200ms_25sola
60	36	10.9154539867794	394	48.1007543524764	867.812182741117	1932.55329949239	807699	2049.99746192893	169.86377291263	137.777579984013	4	140245	355.951776649746	156.755764321414	221.529713376008	4	NaN	NaN	NaN	NaN	NaN	369.814939818078	0.946280161818326	36.9266747581289	11.5329908787884	9.84467448593867	2.21442258351128	0.00808663446647275	0.00344201735918507	1	1.00097827271812	2810.81850571216	0	18243.5837563452	1	1	1	7	2019-05-15T19:03:43.638	NG_ecoli_LTEE_606_DM25	500	866	160.7	DIA_100X_EMPTY_1x1_100ms	d748177a-4ecf-4e05-8424-b1bd71dd7ffe	EPI_100X_YFP_1x1_200ms_25sola	EPI_100X_RFP_1x1_200ms_25sola
61	27	10.2719376017117	278	47.3050726374186	921.884892086331	93.8525179856115	386397	1389.91726618705	169.86377291263	137.777579984013	2	59977	215.744604316547	156.755764321414	221.529713376008	0	NaN	NaN	NaN	NaN	NaN	259.330293894844	0.9847293919392	26.3676826715262	11.3371913005294	9.59105066025754	2.56599810025568	0.00465252548621491	0.00218247490309623	1	1.00010955027529	1904.99664302324	0	18391.9748201439	1	1	1	7	2019-05-15T19:03:43.638	NG_ecoli_LTEE_606_DM25	500	866	160.7	DIA_100X_EMPTY_1x1_100ms	4d035900-8af0-45f1-9aaa-5c5531116b63	EPI_100X_YFP_1x1_200ms_25sola	EPI_100X_RFP_1x1_200ms_25sola
62	33	8.89406460466359	294	31.6333046023717	940.183673469388	1140.26870748299	785571	2672.01020408163	169.86377291263	137.777579984013	2	94672	322.013605442177	156.755764321414	221.529713376008	0	NaN	NaN	NaN	NaN	NaN	324.974409266455	0.918729855955324	32.9552183202414	12.4129763774479	9.59584847212895	2.51717392478202	0.0154139339112304	0.00967414965236693	0	1.00563471586177	2383.31165756614	2	17537.1666666667	1	1	1	7	2019-05-15T19:03:43.638	NG_ecoli_LTEE_606_DM25	500	866	160.7	DIA_100X_EMPTY_1x1_100ms	a66a6efb-785c-4ca0-9281-b6fc1c233017	EPI_100X_YFP_1x1_200ms_25sola	EPI_100X_RFP_1x1_200ms_25sola
63	24	9.061906078768	219	25.4656671687126	937.899543378995	1129.66210045662	371934	1698.32876712329	169.86377291263	137.777579984013	1	60509	276.296803652968	156.755764321414	221.529713376008	0	NaN	NaN	NaN	NaN	NaN	244.065801101405	0.992024632716391	24.8930776840502	11.3127973394089	9.55538153906188	2.65638175953731	0.0079082640457401	0.00455998414974775	0	1.00084133426349	1785.10818521228	1	17827.3470319635	1	1	1	7	2019-05-15T19:03:43.638	NG_ecoli_LTEE_606_DM25	500	866	160.7	DIA_100X_EMPTY_1x1_100ms	ff7f0790-e62b-4584-ba29-076d341eff1f	EPI_100X_YFP_1x1_200ms_25sola	EPI_100X_RFP_1x1_200ms_25sola
64	32	8.9824490703551	288	38.8720000399195	943.725694444444	1060.62847222222	784982	2725.63194444444	169.86377291263	137.777579984013	2	80510	279.548611111111	156.755764321414	221.529713376008	0	NaN	NaN	NaN	NaN	NaN	309.750246248833	0.96019367294175	32.6794492096836	11.2379386027493	9.25481897738834	2.34617892343409	0.0108743117958265	0.00690324384295886	0	1.00308693645352	2198.36836809178	1	18206.3368055556	1	1	1	7	2019-05-15T19:03:43.638	NG_ecoli_LTEE_606_DM25	500	866	160.7	DIA_100X_EMPTY_1x1_100ms	4b1ee3e1-16b7-411f-b52f-8ffa812d9781	EPI_100X_YFP_1x1_200ms_25sola	EPI_100X_RFP_1x1_200ms_25sola
65	32	11.2186558677112	360	46.5555720673435	948.175	1438.39444444444	1077194	2992.20555555556	169.86377291263	137.777579984013	2	158128	439.244444444444	156.755764321414	221.529713376008	4	NaN	NaN	NaN	NaN	NaN	321.476270143392	0.967790042288856	32.3084237090642	11.2758422042161	9.60090748216932	2.59118799736882	0.00963596849623097	0.00493210693645281	1	1.00047674024575	2338.99999325541	0	17807.6583333333	1	1	1	7	2019-05-15T19:03:43.638	NG_ecoli_LTEE_606_DM25	500	866	160.7	DIA_100X_EMPTY_1x1_100ms	2562809d-0b13-4acb-b9ae-1f18aafae91e	EPI_100X_YFP_1x1_200ms_25sola	EPI_100X_RFP_1x1_200ms_25sola
66	32	10.9664480432253	352	47.6421154740611	950.048295454545	1841.54829545455	650067	1846.78125	169.86377291263	137.777579984013	2	119753	340.207386363636	156.755764321414	221.529713376008	3	NaN	NaN	NaN	NaN	NaN	321.538456317587	0.977285065124441	32.4053921965435	11.1992848867386	9.5911477526784	2.6228728425486	0.00741021168929393	0.00385117164790159	1	1.00033667533356	2341.25288837576	0	17819.6392045455	1	1	1	7	2019-05-15T19:03:43.638	NG_ecoli_LTEE_606_DM25	500	866	160.7	DIA_100X_EMPTY_1x1_100ms	2f1912ee-04b5-41b9-873d-951324a68614	EPI_100X_YFP_1x1_200ms_25sola	EPI_100X_RFP_1x1_200ms_25sola
67	30	10.850898977347	328	43.8013097152767	953.457317073171	1149.94817073171	986838	3008.65243902439	169.86377291263	137.777579984013	2	125622	382.993902439024	156.755764321414	221.529713376008	2	NaN	NaN	NaN	NaN	NaN	319.522995362844	0.968945666097824	30.8823399278673	12.3747236978877	10.0650558469288	2.65346420816623	0.0307743785247161	0.0147937603811729	0	1.01334403764612	2457.15446358676	1	17829.8262195122	1	1	1	7	2019-05-15T19:03:43.638	NG_ecoli_LTEE_606_DM25	500	866	160.7	DIA_100X_EMPTY_1x1_100ms	5da15f88-a9ca-4e87-b1af-6fa4ebd9655b	EPI_100X_YFP_1x1_200ms_25sola	EPI_100X_RFP_1x1_200ms_25sola
68	23	9.021869435327	208	31.4577574562931	953.3125	1071.23076923077	703600	3382.69230769231	169.86377291263	137.777579984013	1	52288	251.384615384615	156.755764321414	221.529713376008	0	NaN	NaN	NaN	NaN	NaN	235.50685421569	0.995105120136505	24.0957267388998	11.4171293431839	9.2800377467478	2.99599915479883	0.0813542270947466	0.0119922598614126	0	1.0042543314287	1629.78154674954	3	18134.6298076923	1	1	1	7	2019-05-15T19:03:43.638	NG_ecoli_LTEE_606_DM25	500	866	160.7	DIA_100X_EMPTY_1x1_100ms	6b701a73-a02b-4b7a-81b6-d2f37695da0c	EPI_100X_YFP_1x1_200ms_25sola	EPI_100X_RFP_1x1_200ms_25sola
69	23	8.26160340292744	190	18.1778566568219	963.668421052632	1083.40526315789	3870064	20368.7578947368	169.86377291263	137.777579984013	2	49163	258.752631578947	156.755764321414	221.529713376008	0	NaN	NaN	NaN	NaN	NaN	223.469750967402	0.99522574907198	23.4161362399753	11.5022040487009	9.29377438839387	2.73138252369003	0.00520474789560217	0.00207848767328117	1	1.0001286909636	1588.50786217987	2	18555.9736842105	1	1	1	7	2019-05-15T19:03:43.638	NG_ecoli_LTEE_606_DM25	500	866	160.7	DIA_100X_EMPTY_1x1_100ms	49033bc1-ff16-4a47-b5de-2f59372fc54a	EPI_100X_YFP_1x1_200ms_25sola	EPI_100X_RFP_1x1_200ms_25sola
70	21	7.78248260652352	164	-44.7131136082526	973.292682926829	1077.39024390244	2478076	15110.2195121951	169.86377291263	137.777579984013	1	53308	325.048780487805	156.755764321414	221.529713376008	0	NaN	NaN	NaN	NaN	NaN	204.879748653282	0.993405710700424	22.0674752535096	11.0596532700884	8.976216979169	2.66918051762543	0.0219707495024721	0.0124560148517517	0	1.00494738883171	1396.46229410074	2	19811.6219512195	1	1	1	7	2019-05-15T19:03:43.638	NG_ecoli_LTEE_606_DM25	500	866	160.7	DIA_100X_EMPTY_1x1_100ms	3fe99a3b-89ec-4db4-b861-423bf0e5d374	EPI_100X_YFP_1x1_200ms_25sola	EPI_100X_RFP_1x1_200ms_25sola
71	32	9.25307673921516	296	46.6995997800735	975.327702702703	1608.26351351351	563700	1904.39189189189	169.86377291263	137.777579984013	2	100768	340.432432432432	156.755764321414	221.529713376008	2	NaN	NaN	NaN	NaN	NaN	306.215404152511	0.970322430036268	31.7195691798086	11.0005063554532	9.42494979865205	2.38204381989795	0.0103373668577144	0.00437951150994318	2	1.00106883098857	2212.96860486411	1	17679.2567567568	1	1	1	7	2019-05-15T19:03:43.638	NG_ecoli_LTEE_606_DM25	500	866	160.7	DIA_100X_EMPTY_1x1_100ms	18a4566b-aa29-4369-8cbb-17bf3a2475b7	EPI_100X_YFP_1x1_200ms_25sola	EPI_100X_RFP_1x1_200ms_25sola
72	28	10.3640583718735	290	46.6443018197484	983.134482758621	1354.66206896552	229980	793.034482758621	169.86377291263	137.777579984013	2	82793	285.493103448276	156.755764321414	221.529713376008	3	NaN	NaN	NaN	NaN	NaN	272.311536611296	0.983480472358144	27.5520418461423	11.3565372143929	9.57545645376349	2.62066536121712	0.00657370094949342	0.00294740292298364	2	1.00031641949221	1984.0958188367	0	17838.7068965517	1	1	1	7	2019-05-15T19:03:43.638	NG_ecoli_LTEE_606_DM25	500	866	160.7	DIA_100X_EMPTY_1x1_100ms	11261a9c-7f06-45af-bfac-d21270302404	EPI_100X_YFP_1x1_200ms_25sola	EPI_100X_RFP_1x1_200ms_25sola
73	29	8.51707089807553	247	31.2416385928994	989.890688259109	293.526315789474	5620814	22756.3319838057	169.86377291263	137.777579984013	2	43904	177.748987854251	156.755764321414	221.529713376008	0	NaN	NaN	NaN	NaN	NaN	288.812060606725	0.915832269059991	30.5534672928368	11.5750565649565	9.12659549523027	2.4478008025033	0.0328920793357775	0.0187850252544051	0	1.02104311169964	1998.79377587457	2	18588.4736842105	1	1	1	7	2019-05-15T19:03:43.638	NG_ecoli_LTEE_606_DM25	500	866	160.7	DIA_100X_EMPTY_1x1_100ms	8b1ff57f-87da-4c01-b55a-39315a0d2db3	EPI_100X_YFP_1x1_200ms_25sola	EPI_100X_RFP_1x1_200ms_25sola
74	33	9.80972875898304	324	43.5077944150797	989.925925925926	1615.66049382716	612572	1890.65432098765	169.86377291263	137.777579984013	3	86552	267.135802469136	156.755764321414	221.529713376008	0	NaN	NaN	NaN	NaN	NaN	325.351940976967	0.933294433848558	32.7602025909711	11.6355541626178	9.65339089372259	2.37819102607337	0.0226460656563137	0.0102373340067116	1	1.00433536187874	2397.70773844868	1	17967.4537037037	1	1	1	7	2019-05-15T19:03:43.638	NG_ecoli_LTEE_606_DM25	500	866	160.7	DIA_100X_EMPTY_1x1_100ms	3c9cc831-b5b5-4583-b94a-45d08113e2e0	EPI_100X_YFP_1x1_200ms_25sola	EPI_100X_RFP_1x1_200ms_25sola
75	26	10.7446455322519	281	30.5773287642294	994.526690391459	282.825622775801	3040359	10819.7829181495	169.86377291263	137.777579984013	3	113826	405.074733096085	156.755764321414	221.529713376008	3	NaN	NaN	NaN	NaN	NaN	274.780090283605	0.987199345076218	26.3715544895679	12.2643370237461	10.056132259448	2.8991194528762	0.0164849814066192	0.00795094609917835	1	1.00093006476418	2094.53472526582	1	17290.2348754448	1	1	1	7	2019-05-15T19:03:43.638	NG_ecoli_LTEE_606_DM25	500	866	160.7	DIA_100X_EMPTY_1x1_100ms	47af8275-43fb-4c51-8f1d-b4e839f46422	EPI_100X_YFP_1x1_200ms_25sola	EPI_100X_RFP_1x1_200ms_25sola
76	35	10.3870096663919	364	49.4975762595703	997.574175824176	1669.94230769231	748072	2055.14285714286	169.86377291263	137.777579984013	3	106178	291.697802197802	156.755764321414	221.529713376008	1	NaN	NaN	NaN	NaN	NaN	347.816431689046	0.964348458790586	35.3952935989919	11.2633515047082	9.5493827414743	2.37079500673932	0.00918279599729424	0.00475228578965032	1	1.00096539340904	2535.04691524997	0	17901.1126373626	1	1	1	7	2019-05-15T19:03:43.638	NG_ecoli_LTEE_606_DM25	500	866	160.7	DIA_100X_EMPTY_1x1_100ms	33d6cfba-795a-4c17-bf57-4a3c89d97037	EPI_100X_YFP_1x1_200ms_25sola	EPI_100X_RFP_1x1_200ms_25sola
77	32	10.4668681473486	335	48.9617784559727	996.635820895522	427.035820895522	815732	2435.02089552239	169.86377291263	137.777579984013	2	107227	320.080597014925	156.755764321414	221.529713376008	2	NaN	NaN	NaN	NaN	NaN	312.979269992564	0.973203587915331	31.9549545539986	11.0205972564712	9.60691755249084	2.28345853246166	0.00382537774812303	0.00172756636026247	2	1.00007071457492	2316.30749646915	0	17919.4537313433	1	1	1	7	2019-05-15T19:03:43.638	NG_ecoli_LTEE_606_DM25	500	866	160.7	DIA_100X_EMPTY_1x1_100ms	c23197e2-5237-4ff2-a3cc-26282952419c	EPI_100X_YFP_1x1_200ms_25sola	EPI_100X_RFP_1x1_200ms_25sola
78	36	10.6536553950501	384	48.4547629163253	1004.87760416667	578.302083333333	652417	1699.00260416667	169.86377291263	137.777579984013	3	99506	259.130208333333	156.755764321414	221.529713376008	0	NaN	NaN	NaN	NaN	NaN	365.687345224096	0.925981566803873	36.2800223138188	12.8519213677839	9.78837334578826	2.61787428864448	0.0221996388093136	0.0133074860781629	1	1.01529268682887	2730.09951844331	2	18267.8671875	1	1	1	7	2019-05-15T19:03:43.638	NG_ecoli_LTEE_606_DM25	500	866	160.7	DIA_100X_EMPTY_1x1_100ms	93218039-1264-4918-9635-bddd18b39e01	EPI_100X_YFP_1x1_200ms_25sola	EPI_100X_RFP_1x1_200ms_25sola
79	24	7.14736595988584	172	-29.2614103818224	1000.37209302326	556.941860465116	509926	2964.68604651163	169.86377291263	137.777579984013	2	52288	304	156.755764321414	221.529713376008	0	NaN	NaN	NaN	NaN	NaN	232.177396739962	0.973210210487146	25.3589506259388	10.9554944668173	8.77769023138973	2.63977267047372	0.014333378901039	0.00775869426449235	1	1.00270996683813	1534.55217874087	3	19357.4186046512	1	1	1	7	2019-05-15T19:03:43.638	NG_ecoli_LTEE_606_DM25	500	866	160.7	DIA_100X_EMPTY_1x1_100ms	f58754f2-2430-408f-91dd-9e684e927bdc	EPI_100X_YFP_1x1_200ms_25sola	EPI_100X_RFP_1x1_200ms_25sola
80	32	9.48566837044472	305	-25.1017220090105	1003.77704918033	1075.65573770492	1057116	3465.95409836066	169.86377291263	137.777579984013	2	1459693	4785.87868852459	156.755764321414	221.529713376008	1	NaN	NaN	NaN	NaN	NaN	330.267320307351	0.905818489321121	33.4615326098696	11.7922233580388	9.62603515721156	2.48604616628999	0.0263356198537399	0.0108649157404637	1	1.00857118598769	2435.17735809296	3	18789.9639344262	1	1	1	7	2019-05-15T19:03:43.638	NG_ecoli_LTEE_606_DM25	500	866	160.7	DIA_100X_EMPTY_1x1_100ms	731f787f-1f3e-4413-a606-7d2793442f32	EPI_100X_YFP_1x1_200ms_25sola	EPI_100X_RFP_1x1_200ms_25sola
81	9	4.2250694066716	38	-49.9995004000778	999.605263157895	1086.07894736842	21686	570.684210526316	169.86377291263	137.777579984013	1	823911	21681.8684210526	156.755764321414	221.529713376008	1	NaN	NaN	NaN	NaN	NaN	115.151715326918	0.999860956497128	NaN	NaN	NaN	NaN	NaN	NaN	NaN	NaN	NaN	1	21508.3947368421	1	1	1	7	2019-05-15T19:03:43.638	NG_ecoli_LTEE_606_DM25	500	866	160.7	DIA_100X_EMPTY_1x1_100ms	a9b66557-a79a-478b-b68b-087cdb5a62c2	EPI_100X_YFP_1x1_200ms_25sola	EPI_100X_RFP_1x1_200ms_25sola
82	26	9.64614577394347	252	15.822763375656	1011.13888888889	541.960317460317	507077	2012.21031746032	169.86377291263	137.777579984013	2	70855	281.170634920635	156.755764321414	221.529713376008	0	NaN	NaN	NaN	NaN	NaN	257.616018447551	0.991311924323847	26.8340523521944	11.9707084929814	9.27092559539336	2.92546894838842	0.0219481187051101	0.00892861220344489	2	1.00465524623876	1811.43325047768	2	18487.5119047619	1	1	1	7	2019-05-15T19:03:43.638	NG_ecoli_LTEE_606_DM25	500	866	160.7	DIA_100X_EMPTY_1x1_100ms	04cc0632-390f-4d57-a5f3-c2e4fe0ee0ad	EPI_100X_YFP_1x1_200ms_25sola	EPI_100X_RFP_1x1_200ms_25sola
83	30	10.3793275641516	312	46.4356230484181	1010.64102564103	314.753205128205	723833	2319.97756410256	169.86377291263	137.777579984013	2	79452	254.653846153846	156.755764321414	221.529713376008	0	NaN	NaN	NaN	NaN	NaN	289.008129379998	0.976431114762446	29.4804831349063	11.7822216420421	9.36007938277635	3.00855833677884	0.0228124599087937	0.00988134423431925	2	1.00619346949636	2028.5398419041	1	18017.0673076923	1	1	1	7	2019-05-15T19:03:43.638	NG_ecoli_LTEE_606_DM25	500	866	160.7	DIA_100X_EMPTY_1x1_100ms	c79c9d61-2b17-47a5-886b-c27e63cded3d	EPI_100X_YFP_1x1_200ms_25sola	EPI_100X_RFP_1x1_200ms_25sola
84	31	9.96530755303844	309	45.7105519953137	1014.77993527508	558.556634304207	462315	1496.16504854369	169.86377291263	137.777579984013	3	108968	352.647249190939	156.755764321414	221.529713376008	2	NaN	NaN	NaN	NaN	NaN	328.809873236909	0.943983584893389	32.1556632095837	12.4170015843306	9.83742916184394	2.61752712374703	0.0424348617539791	0.0147277575808924	2	1.01014345818119	2444.05282759284	3	18842.4466019417	1	1	1	7	2019-05-15T19:03:43.638	NG_ecoli_LTEE_606_DM25	500	866	160.7	DIA_100X_EMPTY_1x1_100ms	f407d359-1cd0-44bc-b3e1-70ca15e130ac	EPI_100X_YFP_1x1_200ms_25sola	EPI_100X_RFP_1x1_200ms_25sola
85	27	10.5232885434931	285	43.9804342181667	1016.23859649123	468.610526315789	2549547	8945.77894736842	169.86377291263	137.777579984013	2	75836	266.091228070175	156.755764321414	221.529713376008	1	NaN	NaN	NaN	NaN	NaN	265.368625826713	0.991590716122504	26.8023255728084	11.3324734038772	9.63692817306649	2.59900257452251	0.00331152824357685	0.00179922821901306	0	1.00015255914148	1954.96777865401	0	17980.9087719298	1	1	1	7	2019-05-15T19:03:43.638	NG_ecoli_LTEE_606_DM25	500	866	160.7	DIA_100X_EMPTY_1x1_100ms	77d0529a-0870-493e-91e1-2c9e9dad0c99	EPI_100X_YFP_1x1_200ms_25sola	EPI_100X_RFP_1x1_200ms_25sola
86	18	8.64274387246895	156	-21.5516232876308	1013.17307692308	1069.63461538462	496118	3180.24358974359	169.86377291263	137.777579984013	1	167261	1072.1858974359	156.755764321414	221.529713376008	1	NaN	NaN	NaN	NaN	NaN	196.812319898651	0.999693296906768	18.9109042872586	12.8892971849537	9.96587785451405	3.37734437427141	0.0235449475337451	0.0127546334950025	0	1.00398923657895	1475.14019832675	2	19249.7371794872	1	1	1	7	2019-05-15T19:03:43.638	NG_ecoli_LTEE_606_DM25	500	866	160.7	DIA_100X_EMPTY_1x1_100ms	ef851632-7a39-4fe7-b13b-2fb073882dbf	EPI_100X_YFP_1x1_200ms_25sola	EPI_100X_RFP_1x1_200ms_25sola
87	32	9.49320957114712	305	37.7457900788009	1020.36393442623	1089.30819672131	847644	2779.1606557377	169.86377291263	137.777579984013	2	954769	3130.39016393443	156.755764321414	221.529713376008	3	NaN	NaN	NaN	NaN	NaN	351.883403348987	0.934041594170281	35.7318936959696	12.5215977069177	9.457589629927	2.67045009119158	0.0208484668582735	0.00852493094836336	2	1.00397484667434	2510.1914515662	4	20562.9245901639	1	1	1	7	2019-05-15T19:03:43.638	NG_ecoli_LTEE_606_DM25	500	866	160.7	DIA_100X_EMPTY_1x1_100ms	6be0c5c8-983a-49c7-95a8-a8ec56e9039a	EPI_100X_YFP_1x1_200ms_25sola	EPI_100X_RFP_1x1_200ms_25sola
88	27	16.2054044726596	438	-22.5397035333739	1027.77625570776	1109.8401826484	6480877	14796.5228310502	169.86377291263	137.777579984013	3	462508	1055.95433789954	156.755764321414	221.529713376008	7	NaN	NaN	NaN	NaN	NaN	440.043669659289	0.96488767281524	30.1979365486465	20.4850968543426	13.8963946855579	5.8304655332392	0.0945470901625544	0.0444832435881508	2	1.15572563492573	4580.06277469228	2	19799.2716894977	1	1	1	7	2019-05-15T19:03:43.638	NG_ecoli_LTEE_606_DM25	500	866	160.7	DIA_100X_EMPTY_1x1_100ms	50379594-98af-4fd8-8b9e-92be3a4fb873	EPI_100X_YFP_1x1_200ms_25sola	EPI_100X_RFP_1x1_200ms_25sola
89	23	10.6043835505816	245	39.1643316380895	1030.37959183673	1177.73469387755	2183903	8913.88979591837	169.86377291263	137.777579984013	1	46516	189.861224489796	156.755764321414	221.529713376008	0	NaN	NaN	NaN	NaN	NaN	231.587369782291	0.996663254515705	23.2726421473483	11.5119829892935	9.64992207739889	2.84893343550984	0.00722853066622621	0.0035513470539262	1	1.00046456921767	1702.0926090445	0	18232.8244897959	1	1	1	7	2019-05-15T19:03:43.638	NG_ecoli_LTEE_606_DM25	500	866	160.7	DIA_100X_EMPTY_1x1_100ms	c7c117d2-d615-46c5-a187-579d31d9a077	EPI_100X_YFP_1x1_200ms_25sola	EPI_100X_RFP_1x1_200ms_25sola
90	23	10.5769467336443	249	32.342194257836	1032.87951807229	137.14859437751	580923	2333.02409638554	169.86377291263	137.777579984013	2	47011	188.799196787149	156.755764321414	221.529713376008	0	NaN	NaN	NaN	NaN	NaN	229.472829790228	0.999363879217829	22.733082458452	11.8819590112927	9.765350831492	2.99122942073015	0.00433184569514791	0.00188424672917472	1	1.00008336690829	1702.64422408179	0	18241.5220883534	1	1	1	7	2019-05-15T19:03:43.638	NG_ecoli_LTEE_606_DM25	500	866	160.7	DIA_100X_EMPTY_1x1_100ms	7246acfa-fd72-4ad8-b6f3-f10541263dab	EPI_100X_YFP_1x1_200ms_25sola	EPI_100X_RFP_1x1_200ms_25sola
91	21	10.0518550765307	211	-47.0359374690885	1033.72985781991	1085.79620853081	1860682	8818.3981042654	169.86377291263	137.777579984013	1	119072	564.322274881517	156.755764321414	221.529713376008	0	NaN	NaN	NaN	NaN	NaN	228.224837755536	0.999287490629168	20.0367285735782	15.1053395681324	10.6566317849181	4.06347313773228	0.0494144902416235	0.0238466109589947	1	1.01701544432069	1787.13193901048	2	19140.5402843602	1	1	1	7	2019-05-15T19:03:43.638	NG_ecoli_LTEE_606_DM25	500	866	160.7	DIA_100X_EMPTY_1x1_100ms	c8983fbb-2e47-4725-9e8f-96c232c0edcd	EPI_100X_YFP_1x1_200ms_25sola	EPI_100X_RFP_1x1_200ms_25sola
92	34	10.9841035911931	374	48.8455189039784	1058.31550802139	1542.66844919786	4953636	13245.0160427807	169.86377291263	137.777579984013	2	75496	201.860962566845	156.755764321414	221.529713376008	0	NaN	NaN	NaN	NaN	NaN	334.842918795262	0.948330277847605	34.0316297397655	11.3385343891882	9.58456863392258	2.35728424908565	0.0176208564299972	0.00699995334881445	1	1.00379609068723	2455.37467516675	0	17892.2486631016	1	1	1	7	2019-05-15T19:03:43.638	NG_ecoli_LTEE_606_DM25	500	866	160.7	DIA_100X_EMPTY_1x1_100ms	3429ad00-c57d-4bbe-8f5c-0f0bb5adc912	EPI_100X_YFP_1x1_200ms_25sola	EPI_100X_RFP_1x1_200ms_25sola
93	27	9.4258629566402	256	33.9824577163758	1054.8125	2035.5234375	1355445	5294.70703125	169.86377291263	137.777579984013	2	56567	220.96484375	156.755764321414	221.529713376008	0	NaN	NaN	NaN	NaN	NaN	NaN	NaN	NaN	NaN	NaN	NaN	NaN	NaN	NaN	NaN	NaN	0	18727.51171875	1	1	1	7	2019-05-15T19:03:43.638	NG_ecoli_LTEE_606_DM25	500	866	160.7	DIA_100X_EMPTY_1x1_100ms	22f00ed5-0f12-4eb5-85bc-9df2b4bf9a3b	EPI_100X_YFP_1x1_200ms_25sola	EPI_100X_RFP_1x1_200ms_25sola
94	26	9.99716788659809	260	46.4925246782503	1065.75384615385	947.326923076923	570835	2195.51923076923	169.86377291263	137.777579984013	3	57118	219.684615384615	156.755764321414	221.529713376008	0	NaN	NaN	NaN	NaN	NaN	252.874907361811	0.98957701777779	25.776979196	11.6529194010594	9.54075530209672	2.71337805535726	0.00883780599304564	0.00516919352542993	0	1.00117336136774	1842.83909534303	0	17973.9807692308	1	1	1	7	2019-05-15T19:03:43.638	NG_ecoli_LTEE_606_DM25	500	866	160.7	DIA_100X_EMPTY_1x1_100ms	7ec07f6f-4cee-4723-bb4f-a70aefa42354	EPI_100X_YFP_1x1_200ms_25sola	EPI_100X_RFP_1x1_200ms_25sola
95	22	8.90908874696747	196	31.7943640156861	1081.68367346939	922.739795918367	305293	1557.61734693878	169.86377291263	137.777579984013	3	40558	206.928571428571	156.755764321414	221.529713376008	0	NaN	NaN	NaN	NaN	NaN	210.38293392832	0.997648647929725	21.3808755071349	11.7626082976632	9.26203056113554	3.27952275437056	0.0227074645742111	0.0120716602156056	0	1.00483699077742	1440.54817132818	2	18510.9948979592	1	1	1	7	2019-05-15T19:03:43.638	NG_ecoli_LTEE_606_DM25	500	866	160.7	DIA_100X_EMPTY_1x1_100ms	487e30fa-0616-4c06-89a1-0bf19b04a182	EPI_100X_YFP_1x1_200ms_25sola	EPI_100X_RFP_1x1_200ms_25sola
96	35	8.22692332237495	288	47.977896938972	1097.17708333333	916.104166666667	863795	2999.28819444444	169.86377291263	137.777579984013	3	61089	212.114583333333	156.755764321414	221.529713376008	0	NaN	NaN	NaN	NaN	NaN	325.24003247235	0.935116387332832	35.3122211314453	10.9058914875745	9.03533680164991	2.06763649980758	0.0127258878719665	0.00652374407025768	1	1.00083800246114	2264.1417278782	2	18904.2847222222	1	1	1	7	2019-05-15T19:03:43.638	NG_ecoli_LTEE_606_DM25	500	866	160.7	DIA_100X_EMPTY_1x1_100ms	3c40e89f-6509-49b2-8d1e-f446b0141f78	EPI_100X_YFP_1x1_200ms_25sola	EPI_100X_RFP_1x1_200ms_25sola
97	23	9.1547917559504	211	24.4153484982569	1092.62085308057	939.597156398104	214390	1016.0663507109	169.86377291263	137.777579984013	2	42645	202.109004739336	156.755764321414	221.529713376008	0	NaN	NaN	NaN	NaN	NaN	215.640676544748	0.980299314565208	22.4259876164204	11.0625010548823	9.17595172232107	2.7952703530197	0.035140188694832	0.0177854424377494	0	1.01104567493015	1483.00870147062	1	18477.8104265403	1	1	1	7	2019-05-15T19:03:43.638	NG_ecoli_LTEE_606_DM25	500	866	160.7	DIA_100X_EMPTY_1x1_100ms	0ae62f06-fc3b-40ee-88a0-8b0322e99c67	EPI_100X_YFP_1x1_200ms_25sola	EPI_100X_RFP_1x1_200ms_25sola
98	24	10.2872452689032	247	42.6434737020221	1105.31983805668	445.97975708502	3684652	14917.6194331984	169.86377291263	137.777579984013	2	62993	255.032388663968	156.755764321414	221.529713376008	0	NaN	NaN	NaN	NaN	NaN	230.003264436682	0.99616089593165	23.6564735609403	11.2650286158992	9.20058974038517	3.08691094210409	0.0386782046056459	0.00245967581355113	0	1.00010224467316	1572.79173457824	0	18273.2955465587	1	1	1	7	2019-05-15T19:03:43.638	NG_ecoli_LTEE_606_DM25	500	866	160.7	DIA_100X_EMPTY_1x1_100ms	c2bbb8f3-9a3d-4d11-8b72-380051ae5bf0	EPI_100X_YFP_1x1_200ms_25sola	EPI_100X_RFP_1x1_200ms_25sola
99	27	10.4294348654496	292	44.1198856783198	1122.88356164384	1650.75	336587	1152.69520547945	169.86377291263	137.777579984013	3	80939	277.188356164384	156.755764321414	221.529713376008	2	NaN	NaN	NaN	NaN	NaN	264.087249298563	0.987225407808607	26.9396632881455	11.1841377596532	9.57799167315646	2.56611835808757	0.00537273693142549	0.00266122587269356	1	1.00036912546694	1941.02422184537	0	17597.3698630137	1	1	1	7	2019-05-15T19:03:43.638	NG_ecoli_LTEE_606_DM25	500	866	160.7	DIA_100X_EMPTY_1x1_100ms	db4f0d12-8663-4f06-aebd-1e16c6db7c65	EPI_100X_YFP_1x1_200ms_25sola	EPI_100X_RFP_1x1_200ms_25sola
100	32	8.77832613510538	282	45.8875450238394	1128.36879432624	914.797872340426	614556	2179.27659574468	169.86377291263	137.777579984013	2	93104	330.156028368794	156.755764321414	221.529713376008	1	NaN	NaN	NaN	NaN	NaN	315.23811907778	0.962860252804454	33.7587833165146	10.7399919748123	9.13636554101443	2.19785937815744	0.0126664187533106	0.0060552343552038	0	1.00295369337786	2213.21498324004	2	18521.0035460993	1	1	1	7	2019-05-15T19:03:43.638	NG_ecoli_LTEE_606_DM25	500	866	160.7	DIA_100X_EMPTY_1x1_100ms	e259072e-0e45-4a08-b1dc-6099feccde57	EPI_100X_YFP_1x1_200ms_25sola	EPI_100X_RFP_1x1_200ms_25sola
101	23	9.97691964808803	231	27.6617199268094	1125.02597402597	1799.14285714286	288697	1249.77056277056	169.86377291263	137.777579984013	2	46279	200.341991341991	156.755764321414	221.529713376008	0	NaN	NaN	NaN	NaN	NaN	226.267483331742	0.996808417287767	22.3734064551513	11.9695898268605	9.71833595645146	3.01415251369182	0.0136848817955488	0.00543786322209642	1	1.00087659886134	1659.60911098788	1	17543.9783549784	1	1	1	7	2019-05-15T19:03:43.638	NG_ecoli_LTEE_606_DM25	500	866	160.7	DIA_100X_EMPTY_1x1_100ms	1d573515-6753-418a-89d3-cf48dff995ea	EPI_100X_YFP_1x1_200ms_25sola	EPI_100X_RFP_1x1_200ms_25sola
102	28	10.083999591014	283	45.538625368405	1129.72791519435	1903.64664310954	321107	1134.65371024735	169.86377291263	137.777579984013	2	69949	247.16961130742	156.755764321414	221.529713376008	0	NaN	NaN	NaN	NaN	NaN	272.657018139528	0.970676539864955	28.1254613822624	11.0482821492293	9.42173286392434	2.47988428606572	0.0103509936775675	0.00455465653471392	1	1.00120327127916	1960.88041917569	0	18028.9399293286	1	1	1	7	2019-05-15T19:03:43.638	NG_ecoli_LTEE_606_DM25	500	866	160.7	DIA_100X_EMPTY_1x1_100ms	110ba575-3cf9-41d0-9273-cc701bbf20c8	EPI_100X_YFP_1x1_200ms_25sola	EPI_100X_RFP_1x1_200ms_25sola
103	34	9.71900859852214	331	47.7396429465314	1134.26888217523	926.456193353474	687876	2078.1752265861	169.86377291263	137.777579984013	2	87478	264.283987915408	156.755764321414	221.529713376008	0	NaN	NaN	NaN	NaN	NaN	336.088836548189	0.977439302603386	34.205242782053	11.1700957674992	9.60527413299937	2.39242906434679	0.00759040155724411	0.00343777307464612	2	1.00036273327184	2478.57512508712	1	18011.332326284	1	1	1	7	2019-05-15T19:03:43.638	NG_ecoli_LTEE_606_DM25	500	866	160.7	DIA_100X_EMPTY_1x1_100ms	1598d0c1-5f65-4783-a86e-538a0058e321	EPI_100X_YFP_1x1_200ms_25sola	EPI_100X_RFP_1x1_200ms_25sola
104	21	9.42405211488903	199	-3.86007122163787	1129.27638190955	1788.37688442211	672833	3381.07035175879	169.86377291263	137.777579984013	2	47912	240.763819095477	156.755764321414	221.529713376008	0	NaN	NaN	NaN	NaN	NaN	214.23782032372	0.998393863258872	21.6494738103583	11.7822799502699	9.52297494092704	3.00709452727716	0.00351125650841076	0.00146552783127307	1	1.00007326838476	1541.99338167644	1	17430.5778894472	1	1	1	7	2019-05-15T19:03:43.638	NG_ecoli_LTEE_606_DM25	500	866	160.7	DIA_100X_EMPTY_1x1_100ms	bd496721-bb2c-49f1-9829-ba4fb7c50d73	EPI_100X_YFP_1x1_200ms_25sola	EPI_100X_RFP_1x1_200ms_25sola
105	22	8.65060872301531	191	-35.8406697315748	1142.03664921466	2041.11518324607	1966107	10293.7539267016	169.86377291263	137.777579984013	1	47653	249.492146596859	156.755764321414	221.529713376008	0	NaN	NaN	NaN	NaN	NaN	NaN	NaN	NaN	NaN	NaN	NaN	NaN	NaN	NaN	NaN	NaN	0	18184.2146596859	1	1	1	7	2019-05-15T19:03:43.638	NG_ecoli_LTEE_606_DM25	500	866	160.7	DIA_100X_EMPTY_1x1_100ms	dd81c9bb-3123-476c-af19-eb108655973c	EPI_100X_YFP_1x1_200ms_25sola	EPI_100X_RFP_1x1_200ms_25sola
106	22	9.73302665366864	215	31.8246905724405	1167	1066.1023255814	356037	1655.98604651163	169.86377291263	137.777579984013	2	48468	225.432558139535	156.755764321414	221.529713376008	0	NaN	NaN	NaN	NaN	NaN	212.559751802896	0.999033652142409	21.9983195522251	11.477269610801	9.25841090834449	3.02855360153461	0.00728297457553772	0.00382149781782258	0	1.0005002831717	1480.9905637438	0	18359.2372093023	1	1	1	7	2019-05-15T19:03:43.638	NG_ecoli_LTEE_606_DM25	500	866	160.7	DIA_100X_EMPTY_1x1_100ms	5d77bc05-3f28-457f-b4cb-7618de8f5c78	EPI_100X_YFP_1x1_200ms_25sola	EPI_100X_RFP_1x1_200ms_25sola
107	30	10.6641496154921	320	48.2591225644248	1173.8	1714.20625	379766	1186.76875	169.86377291263	137.777579984013	3	70002	218.75625	156.755764321414	221.529713376008	0	NaN	NaN	NaN	NaN	NaN	293.574573010621	0.981966835183996	29.5859148264721	11.2248185741102	9.62361107803111	2.58256845744094	0.00672927596356736	0.00343812298534919	1	1.00069895480676	2152.04332757294	0	17569.525	1	1	1	7	2019-05-15T19:03:43.638	NG_ecoli_LTEE_606_DM25	500	866	160.7	DIA_100X_EMPTY_1x1_100ms	e30810fc-8db8-479d-9044-211169dca8e3	EPI_100X_YFP_1x1_200ms_25sola	EPI_100X_RFP_1x1_200ms_25sola
108	38	15.8637899966258	603	-45.9476664398712	1214.91376451078	85.5190713101161	5494703	9112.27694859038	169.86377291263	137.777579984013	2	166961	276.883913764511	156.755764321414	221.529713376008	3	NaN	NaN	NaN	NaN	NaN	598.191075596354	0.894310621171422	37.4183454272949	20.1403629769509	15.2367338629145	4.77005803461504	0.0724840422437354	0.0221069210199511	3	1.0489846261424	6822.73062769425	2	19011.9386401327	1	1	1	7	2019-05-15T19:03:43.638	NG_ecoli_LTEE_606_DM25	500	866	160.7	DIA_100X_EMPTY_1x1_100ms	daacfc48-0456-4417-842a-2e76c839b9d4	EPI_100X_YFP_1x1_200ms_25sola	EPI_100X_RFP_1x1_200ms_25sola
109	23	9.49021576695735	218	31.1850902148725	1210.19724770642	99.3990825688073	585073	2683.82110091743	169.86377291263	137.777579984013	3	45721	209.729357798165	156.755764321414	221.529713376008	0	NaN	NaN	NaN	NaN	NaN	245.174847981576	0.980249028301798	23.108598376701	12.4973881621749	9.98785276548446	3.26120317760072	0.0335849882008803	0.0188836081234802	0	1.01308389469941	1810.53843773739	1	19769.7798165138	1	1	1	7	2019-05-15T19:03:43.638	NG_ecoli_LTEE_606_DM25	500	866	160.7	DIA_100X_EMPTY_1x1_100ms	c01bcf30-69c9-460e-8517-37a407481aff	EPI_100X_YFP_1x1_200ms_25sola	EPI_100X_RFP_1x1_200ms_25sola
110	28	10.9796364697316	308	45.5268149099327	1214.51298701299	69.3441558441558	657934	2136.14935064935	169.86377291263	137.777579984013	4	99735	323.814935064935	156.755764321414	221.529713376008	0	NaN	NaN	NaN	NaN	NaN	295.939447780033	0.971447009547928	28.1229378921656	12.3802667652109	10.2478110214792	2.74771567528156	0.0237809721030639	0.0128563988098086	0	1.00897819909108	2319.59831821852	1	18321.1655844156	1	1	1	7	2019-05-15T19:03:43.638	NG_ecoli_LTEE_606_DM25	500	866	160.7	DIA_100X_EMPTY_1x1_100ms	97c3c7e4-a258-4dcc-9dcd-608e99797611	EPI_100X_YFP_1x1_200ms_25sola	EPI_100X_RFP_1x1_200ms_25sola
111	30	9.09704696500197	273	48.0095988273219	1233.41391941392	1861.95238095238	360231	1319.52747252747	169.86377291263	137.777579984013	2	90948	333.142857142857	156.755764321414	221.529713376008	0	NaN	NaN	NaN	NaN	NaN	283.804496709543	0.976313979853934	29.4896314619444	11.1778338635203	9.14715329238256	2.84575489290122	0.0379145067270385	0.00365395697018809	1	1.00042560898108	1937.89901067	1	17586.0512820513	1	1	1	7	2019-05-15T19:03:43.638	NG_ecoli_LTEE_606_DM25	500	866	160.7	DIA_100X_EMPTY_1x1_100ms	86bd1195-f263-4b67-908c-2c5ee12eb276	EPI_100X_YFP_1x1_200ms_25sola	EPI_100X_RFP_1x1_200ms_25sola
112	30	9.82591011491648	295	48.9332677993889	1236.5593220339	1354.69152542373	800215	2712.59322033898	169.86377291263	137.777579984013	3	62915	213.271186440678	156.755764321414	221.529713376008	0	NaN	NaN	NaN	NaN	NaN	285.026159831439	0.973525913941325	29.8112390893125	10.926669251181	9.33585648142958	2.39779711072317	0.00564454877979913	0.00210580101713785	0	1.00029295773599	2040.69566777732	0	18923.1694915254	1	1	1	7	2019-05-15T19:03:43.638	NG_ecoli_LTEE_606_DM25	500	866	160.7	DIA_100X_EMPTY_1x1_100ms	28ad14ad-ced0-4d01-b33b-f2eb030933c3	EPI_100X_YFP_1x1_200ms_25sola	EPI_100X_RFP_1x1_200ms_25sola
113	21	10.6676488001356	226	-24.8303071014433	1232.88495575221	1873.29646017699	404570	1790.13274336283	169.86377291263	137.777579984013	2	74856	331.221238938053	156.755764321414	221.529713376008	2	NaN	NaN	NaN	NaN	NaN	233.630681315635	0.999665273879747	22.2537801786961	12.5723997280656	10.0886100637993	3.18131785613192	0.0319852343884459	0.0188753377023405	0	1.01177335081636	1778.9197137611	1	17342.2522123894	1	1	1	7	2019-05-15T19:03:43.638	NG_ecoli_LTEE_606_DM25	500	866	160.7	DIA_100X_EMPTY_1x1_100ms	c7d78049-c0e8-4ab3-85fe-90665be4604e	EPI_100X_YFP_1x1_200ms_25sola	EPI_100X_RFP_1x1_200ms_25sola
114	39	10.780309512423	422	49.1623697827597	1232.71563981043	1720.08056872038	534837	1267.38625592417	169.86377291263	137.777579984013	3	174743	414.082938388626	156.755764321414	221.529713376008	3	NaN	NaN	NaN	NaN	NaN	397.43348844035	0.954252950826229	39.7672048706206	11.2862347435465	9.69909570754971	2.40927596308801	0.0122267333317173	0.00533172100751004	1	1.00078615082014	2938.17350184601	0	17758.817535545	1	1	1	7	2019-05-15T19:03:43.638	NG_ecoli_LTEE_606_DM25	500	866	160.7	DIA_100X_EMPTY_1x1_100ms	cdec7048-c0cb-467c-91ad-e1b344c22c36	EPI_100X_YFP_1x1_200ms_25sola	EPI_100X_RFP_1x1_200ms_25sola
115	27	10.6544481876959	288	46.500109780848	1267.92708333333	1040.96180555556	250131	868.510416666667	169.86377291263	137.777579984013	2	77795	270.121527777778	156.755764321414	221.529713376008	3	NaN	NaN	NaN	NaN	NaN	263.612105605499	0.989499186854059	26.6297686570587	11.3390282110225	9.57829594462574	2.74962728300036	0.00215899767602424	0.00118782501356736	0	1.00006389957779	1918.81797390288	0	17637.7708333333	1	1	1	7	2019-05-15T19:03:43.638	NG_ecoli_LTEE_606_DM25	500	866	160.7	DIA_100X_EMPTY_1x1_100ms	b3484bec-6f34-4bb5-9666-6412200be487	EPI_100X_YFP_1x1_200ms_25sola	EPI_100X_RFP_1x1_200ms_25sola
116	26	11.8684082138146	309	45.0442763468681	1279.27508090615	741.203883495146	978477	3166.59223300971	169.86377291263	137.777579984013	2	80943	261.95145631068	156.755764321414	221.529713376008	2	NaN	NaN	NaN	NaN	NaN	265.68506513232	0.990429571731528	24.7681969718421	12.2291881428596	10.2354373407008	3.21296377783632	0.0165666238779165	0.00828267085959863	1	1.00273952246539	2037.96669371058	0	17410.8640776699	1	1	1	7	2019-05-15T19:03:43.638	NG_ecoli_LTEE_606_DM25	500	866	160.7	DIA_100X_EMPTY_1x1_100ms	bac84f97-1b73-4d33-a7b6-f58b74957ab4	EPI_100X_YFP_1x1_200ms_25sola	EPI_100X_RFP_1x1_200ms_25sola
117	23	9.4641598897992	218	44.8882927331805	1280.21559633028	1882.52752293578	346810	1590.87155963303	169.86377291263	137.777579984013	3	45782	210.009174311927	156.755764321414	221.529713376008	0	NaN	NaN	NaN	NaN	NaN	216.918409099298	0.997725614936953	22.7113220684601	11.2255130141025	9.22562226750502	2.78699585456361	0.00121600451739009	0.00062221854622921	1	1.00001364181462	1518.18129144775	0	18755.5642201835	1	1	1	7	2019-05-15T19:03:43.638	NG_ecoli_LTEE_606_DM25	500	866	160.7	DIA_100X_EMPTY_1x1_100ms	276bba5b-2dce-472c-b340-7495202e0057	EPI_100X_YFP_1x1_200ms_25sola	EPI_100X_RFP_1x1_200ms_25sola
118	31	9.15391429888679	285	46.0333322058491	1286.4	1122.75789473684	488595	1714.36842105263	169.86377291263	137.777579984013	2	74501	261.40701754386	156.755764321414	221.529713376008	0	NaN	NaN	NaN	NaN	NaN	296.349494889482	0.987292112982191	31.6629625998086	10.9271225171577	8.98188550904906	2.61698931111589	0.00445120514839983	0.00156011930726908	1	1.00015355811725	2006.21031507803	1	18426.0596491228	1	1	1	7	2019-05-15T19:03:43.638	NG_ecoli_LTEE_606_DM25	500	866	160.7	DIA_100X_EMPTY_1x1_100ms	c06ec6ba-e39e-45ae-82b1-678b50d43fd8	EPI_100X_YFP_1x1_200ms_25sola	EPI_100X_RFP_1x1_200ms_25sola
119	34	8.91747455165996	304	32.6936197418184	1303.66118421053	1128.14473684211	626328	2060.28947368421	169.86377291263	137.777579984013	2	145467	478.509868421053	156.755764321414	221.529713376008	3	NaN	NaN	NaN	NaN	NaN	345.178057215521	0.933114857714819	36.3493230890013	11.4485188068106	9.22298835920087	2.27658715119648	0.00920406709823541	0.00360339036287726	1	1.00025988867276	2428.45203498058	3	18475.8157894737	1	1	1	7	2019-05-15T19:03:43.638	NG_ecoli_LTEE_606_DM25	500	866	160.7	DIA_100X_EMPTY_1x1_100ms	8ad11a69-5c57-4e13-b9e1-f27b1c1c1b77	EPI_100X_YFP_1x1_200ms_25sola	EPI_100X_RFP_1x1_200ms_25sola
120	25	10.0928592970974	253	44.5303928187179	1304.58498023715	1355.81027667984	307414	1215.07509881423	169.86377291263	137.777579984013	2	61765	244.130434782609	156.755764321414	221.529713376008	1	NaN	NaN	NaN	NaN	NaN	243.014594918918	0.992257539216616	25.0183610469486	11.4669576194843	9.16302417748675	3.07227869052953	0.031609060751389	0.00250947597094906	0	1.00014713993294	1649.78139636065	0	18188.4980237154	1	1	1	7	2019-05-15T19:03:43.638	NG_ecoli_LTEE_606_DM25	500	866	160.7	DIA_100X_EMPTY_1x1_100ms	beb707eb-70b7-4089-b07b-a2037e4ae27b	EPI_100X_YFP_1x1_200ms_25sola	EPI_100X_RFP_1x1_200ms_25sola
121	31	9.57738705973541	298	41.6348272998288	1319.59731543624	1136.55369127517	509310	1709.09395973154	169.86377291263	137.777579984013	3	92013	308.768456375839	156.755764321414	221.529713376008	4	NaN	NaN	NaN	NaN	NaN	315.038456883453	0.957674165536767	32.1410015732413	12.0511858618252	9.56675172920825	2.4805147548275	0.0159370265836412	0.00827065687986731	0	1.00497777479474	2310.3527525879	2	18319.6241610738	1	1	1	7	2019-05-15T19:03:43.638	NG_ecoli_LTEE_606_DM25	500	866	160.7	DIA_100X_EMPTY_1x1_100ms	afc8d79c-7b70-45e2-9085-93ee6e72d846	EPI_100X_YFP_1x1_200ms_25sola	EPI_100X_RFP_1x1_200ms_25sola
122	22	9.68190801390054	213	32.0126921502722	1331.89201877934	1124.98591549296	440483	2067.99530516432	169.86377291263	137.777579984013	2	58981	276.906103286385	156.755764321414	221.529713376008	0	NaN	NaN	NaN	NaN	NaN	225.580871479497	0.999580561688517	22.500033310673	12.4655548307351	9.65425286963096	3.19149478909795	0.0128038894974138	0.00566756176679466	1	1.00083000674078	1647.06364876266	2	19166.9671361502	1	1	1	7	2019-05-15T19:03:43.638	NG_ecoli_LTEE_606_DM25	500	866	160.7	DIA_100X_EMPTY_1x1_100ms	9e88d18f-b7d1-4837-8c8e-eb17d1c3804a	EPI_100X_YFP_1x1_200ms_25sola	EPI_100X_RFP_1x1_200ms_25sola
123	29	10.5135798180534	305	47.9996584334801	1363.00655737705	868.55737704918	650242	2131.94098360656	169.86377291263	137.777579984013	2	62449	204.750819672131	156.755764321414	221.529713376008	0	NaN	NaN	NaN	NaN	NaN	284.942469198767	0.966077049214046	28.751136971884	11.7278759816335	9.5148846556753	2.76763845800486	0.012294883558716	0.00497426910103026	1	1.0014301616675	2044.33451433663	0	18731.3409836066	1	1	1	7	2019-05-15T19:03:43.638	NG_ecoli_LTEE_606_DM25	500	866	160.7	DIA_100X_EMPTY_1x1_100ms	a7e6e963-1167-4941-902e-234cf7f2ac58	EPI_100X_YFP_1x1_200ms_25sola	EPI_100X_RFP_1x1_200ms_25sola
124	27	9.86232000982666	267	42.7623621867348	1407.8202247191	1401.86142322097	511844	1917.01872659176	169.86377291263	137.777579984013	2	72720	272.359550561798	156.755764321414	221.529713376008	0	NaN	NaN	NaN	NaN	NaN	272.387330245265	0.987384278093252	27.0021145458008	12.1549914369071	9.58159460177687	3.13649271954802	0.0126457177021771	0.00450707264782853	1	1.00101844828938	1946.98784553746	2	17467.404494382	1	1	1	7	2019-05-15T19:03:43.638	NG_ecoli_LTEE_606_DM25	500	866	160.7	DIA_100X_EMPTY_1x1_100ms	b086609a-50de-48bf-9d4f-de2a926f9327	EPI_100X_YFP_1x1_200ms_25sola	EPI_100X_RFP_1x1_200ms_25sola
125	24	8.50320059352049	205	26.6181633210123	1409.00975609756	1389.38536585366	365761	1784.2	169.86377291263	137.777579984013	2	57584	280.89756097561	156.755764321414	221.529713376008	0	NaN	NaN	NaN	NaN	NaN	237.115091893986	0.98628484090341	24.620486347752	11.4643304630237	9.33410625151729	2.77166395347174	0.0190362036019586	0.00943345400358323	1	1.00390905389242	1684.7365172013	2	18016.3707317073	1	1	1	7	2019-05-15T19:03:43.638	NG_ecoli_LTEE_606_DM25	500	866	160.7	DIA_100X_EMPTY_1x1_100ms	66382be3-af41-45d9-944f-6c9f7f11a628	EPI_100X_YFP_1x1_200ms_25sola	EPI_100X_RFP_1x1_200ms_25sola
126	24	10.2004514552822	245	44.2979020283145	1423.35102040816	1341.51020408163	395009	1612.28163265306	169.86377291263	137.777579984013	2	78941	322.208163265306	156.755764321414	221.529713376008	2	NaN	NaN	NaN	NaN	NaN	228.950076034145	0.999043989725496	23.0201322855463	11.6254095330504	9.54178298702853	3.07994061675148	0.00507078984986439	0.00232454931897278	1	1.00020613873444	1646.1020899668	0	17520.5265306122	1	1	1	7	2019-05-15T19:03:43.638	NG_ecoli_LTEE_606_DM25	500	866	160.7	DIA_100X_EMPTY_1x1_100ms	bff2fa24-18f4-4d7f-8cdf-cd029505e0da	EPI_100X_YFP_1x1_200ms_25sola	EPI_100X_RFP_1x1_200ms_25sola
127	28	9.65775258708094	271	29.2763161177715	1431.16236162362	1391.19557195572	524101	1933.9520295203	169.86377291263	137.777579984013	2	118083	435.730627306273	156.755764321414	221.529713376008	2	NaN	NaN	NaN	NaN	NaN	271.86580743117	0.973368478810301	27.9683642903945	11.2365547486454	9.37697370885282	2.67703847064601	0.0107832521861571	0.00563845515480832	0	1.00177531375435	1931.44500045921	2	18321.0996309963	1	1	1	7	2019-05-15T19:03:43.638	NG_ecoli_LTEE_606_DM25	500	866	160.7	DIA_100X_EMPTY_1x1_100ms	94fb4578-4e7e-483f-984f-b209c8727288	EPI_100X_YFP_1x1_200ms_25sola	EPI_100X_RFP_1x1_200ms_25sola
128	24	10.4458960349445	252	39.8190520302916	1443.19444444444	1752.0119047619	312323	1239.37698412698	169.86377291263	137.777579984013	2	78319	310.789682539683	156.755764321414	221.529713376008	3	NaN	NaN	NaN	NaN	NaN	233.03957272245	0.997481767981671	23.9348831981558	11.2392322537509	9.30273573266717	2.96794588799752	0.0271142748827773	0.00153014863631499	0	1.00003415218034	1626.83145769872	0	17854.5079365079	1	1	1	7	2019-05-15T19:03:43.638	NG_ecoli_LTEE_606_DM25	500	866	160.7	DIA_100X_EMPTY_1x1_100ms	94ea3f0e-9208-48ee-82b7-8cb50d8a5fc3	EPI_100X_YFP_1x1_200ms_25sola	EPI_100X_RFP_1x1_200ms_25sola
129	28	11.2633880129779	317	46.6774241109285	1481.20504731861	204.930599369085	400878	1264.59936908517	169.86377291263	137.777579984013	2	78438	247.438485804416	156.755764321414	221.529713376008	0	NaN	NaN	NaN	NaN	NaN	283.082544497306	0.979733598318445	27.8295200383363	11.5484487211959	9.92090066603001	2.58398060941311	0.0119013540446913	0.00632903298796366	0	1.00214138139023	2151.28426245639	0	18062.3028391167	1	1	1	7	2019-05-15T19:03:43.638	NG_ecoli_LTEE_606_DM25	500	866	160.7	DIA_100X_EMPTY_1x1_100ms	828979c7-daea-4f2d-8885-6dfe552e238b	EPI_100X_YFP_1x1_200ms_25sola	EPI_100X_RFP_1x1_200ms_25sola
130	24	10.6102900003108	256	40.7009150808486	1485.36328125	1827.6015625	263125	1027.83203125	169.86377291263	137.777579984013	2	84070	328.3984375	156.755764321414	221.529713376008	2	NaN	NaN	NaN	NaN	NaN	244.205141578029	0.996387349082461	24.457499862754	11.6249542850575	9.59708096664312	2.93421904899306	0.00448309810599042	0.00234714554176109	0	1.00022929692161	1769.21355742543	0	18064.39453125	1	1	1	7	2019-05-15T19:03:43.638	NG_ecoli_LTEE_606_DM25	500	866	160.7	DIA_100X_EMPTY_1x1_100ms	f671fc6c-b8c5-4003-82da-9219469a7321	EPI_100X_YFP_1x1_200ms_25sola	EPI_100X_RFP_1x1_200ms_25sola
131	22	8.2947987443761	183	6.63723265270861	1503.02732240437	751.273224043716	497749	2719.93989071038	169.86377291263	137.777579984013	4	89479	488.956284153005	156.755764321414	221.529713376008	3	NaN	NaN	NaN	NaN	NaN	221.816047503369	0.980086883719342	23.5986614883444	11.1338218004534	9.09977070679851	2.55949075544243	0.0142241478648783	0.00836264725953296	0	1.00242687999344	1534.75179650256	1	18765.3387978142	1	1	1	7	2019-05-15T19:03:43.638	NG_ecoli_LTEE_606_DM25	500	866	160.7	DIA_100X_EMPTY_1x1_100ms	20b1b800-4bc7-4604-8e87-58bad1a7d541	EPI_100X_YFP_1x1_200ms_25sola	EPI_100X_RFP_1x1_200ms_25sola
132	31	10.5262342737645	327	-10.2917111322816	1515.12844036697	726.996941896025	679224	2077.1376146789	169.86377291263	137.777579984013	2	183788	562.042813455657	156.755764321414	221.529713376008	5	NaN	NaN	NaN	NaN	NaN	328.488771335223	0.928457035801358	32.681281359774	12.9486099182905	9.80022599960797	2.60940012415449	0.0369023978066901	0.0119117721991125	2	1.01074458563596	2465.25097433068	1	18589.9571865443	1	1	1	7	2019-05-15T19:03:43.638	NG_ecoli_LTEE_606_DM25	500	866	160.7	DIA_100X_EMPTY_1x1_100ms	fece88b2-6624-4e7a-a4ee-91605c02a572	EPI_100X_YFP_1x1_200ms_25sola	EPI_100X_RFP_1x1_200ms_25sola
133	31	10.5797775057226	329	46.3670083783722	1511.33738601824	1578.86626139818	374440	1138.11550151976	169.86377291263	137.777579984013	3	85631	260.276595744681	156.755764321414	221.529713376008	1	NaN	NaN	NaN	NaN	NaN	308.197416216743	0.959502619937627	31.5711353879445	11.4509230931093	9.49444014899542	2.42704254950097	0.0154336920941586	0.00833602193792967	1	1.00486174928033	2235.21243201087	0	17872.3465045593	1	1	1	7	2019-05-15T19:03:43.638	NG_ecoli_LTEE_606_DM25	500	866	160.7	DIA_100X_EMPTY_1x1_100ms	ca142030-1de2-4605-a3af-b3a5e958d6ed	EPI_100X_YFP_1x1_200ms_25sola	EPI_100X_RFP_1x1_200ms_25sola
134	31	9.53701037203004	296	40.5895940138088	1518.41891891892	748.810810810811	1347918	4553.77702702703	169.86377291263	137.777579984013	2	136795	462.14527027027	156.755764321414	221.529713376008	3	NaN	NaN	NaN	NaN	NaN	310.558205521681	0.94792726000591	32.4235268209374	11.5988885338672	9.35411241106186	2.35497739826545	0.0193798401821584	0.00814030644183987	2	1.0010245256356	2228.20581598692	2	18837.6216216216	1	1	1	7	2019-05-15T19:03:43.638	NG_ecoli_LTEE_606_DM25	500	866	160.7	DIA_100X_EMPTY_1x1_100ms	788157df-63fd-4cbe-8d9f-74dca61184b0	EPI_100X_YFP_1x1_200ms_25sola	EPI_100X_RFP_1x1_200ms_25sola
135	41	11.0074421713703	452	49.1723301408036	1530.91814159292	552.477876106195	353600	782.300884955752	169.86377291263	137.777579984013	2	132851	293.91814159292	156.755764321414	221.529713376008	4	NaN	NaN	NaN	NaN	NaN	406.731932944657	0.907123358289117	40.5935959388033	11.3964087498353	9.81105344131038	2.15004415830193	0.0237583786719966	0.0108389015300054	1	1.01342514301985	3068.87139094972	0	17905.5796460177	1	1	1	7	2019-05-15T19:03:43.638	NG_ecoli_LTEE_606_DM25	500	866	160.7	DIA_100X_EMPTY_1x1_100ms	7266b749-2321-47b3-be0e-649e5ee6487e	EPI_100X_YFP_1x1_200ms_25sola	EPI_100X_RFP_1x1_200ms_25sola
136	26	9.98030989376918	260	47.9377635940167	1545.15384615385	503.146153846154	355404	1366.93846153846	169.86377291263	137.777579984013	2	68507	263.488461538462	156.755764321414	221.529713376008	2	NaN	NaN	NaN	NaN	NaN	248.072176475975	0.986764113772118	25.3118730874974	11.3152402789874	9.35752328741481	2.87064417379657	0.00394055718452307	0.00200609970696522	0	1.00017418387015	1740.74837659935	0	18716.3192307692	1	1	1	7	2019-05-15T19:03:43.638	NG_ecoli_LTEE_606_DM25	500	866	160.7	DIA_100X_EMPTY_1x1_100ms	a3b05714-c4b0-4193-bc53-ddb94fa0bb07	EPI_100X_YFP_1x1_200ms_25sola	EPI_100X_RFP_1x1_200ms_25sola
137	25	8.93835206876278	223	44.0566043303623	1544.34080717489	810.286995515695	27570	123.632286995516	169.86377291263	137.777579984013	0	1712489	7679.32286995516	156.755764321414	221.529713376008	2	NaN	NaN	NaN	NaN	NaN	217.731815334018	0.998103019350961	22.9156279453055	11.007687351161	9.10133457958453	2.89773247031249	0.00849085074408003	0.00442795946536966	0	1.00072337900011	1490.84263404065	0	19937.0538116592	1	1	1	7	2019-05-15T19:03:43.638	NG_ecoli_LTEE_606_DM25	500	866	160.7	DIA_100X_EMPTY_1x1_100ms	8238158e-ff05-4a73-9392-3acf5ca60243	EPI_100X_YFP_1x1_200ms_25sola	EPI_100X_RFP_1x1_200ms_25sola
138	12	5.08848511093799	63	-49.9996052308342	1571.88888888889	4.28571428571429	74907	1189	169.86377291263	137.777579984013	1	15608	247.746031746032	156.755764321414	221.529713376008	1	NaN	NaN	NaN	NaN	NaN	NaN	NaN	NaN	NaN	NaN	NaN	NaN	NaN	NaN	NaN	NaN	2	18782.0476190476	1	1	1	7	2019-05-15T19:03:43.638	NG_ecoli_LTEE_606_DM25	500	866	160.7	DIA_100X_EMPTY_1x1_100ms	52fc3904-4567-49f4-8242-424ba00fc800	EPI_100X_YFP_1x1_200ms_25sola	EPI_100X_RFP_1x1_200ms_25sola
139	23	8.63377480147011	199	14.5566721409056	1580.68341708543	18.3969849246231	467689	2350.1959798995	169.86377291263	137.777579984013	1	47504	238.713567839196	156.755764321414	221.529713376008	0	NaN	NaN	NaN	NaN	NaN	222.295725513215	0.997246920212257	24.1649137546149	11.0730526094796	8.89511873528771	2.74048998104565	0.00695654998882821	0.00301926716351107	2	1.00041374006511	1501.68426445316	2	18652.0502512563	1	1	1	7	2019-05-15T19:03:43.638	NG_ecoli_LTEE_606_DM25	500	866	160.7	DIA_100X_EMPTY_1x1_100ms	6eb0a30c-c6b7-4e81-b5c0-f80d80a70fa9	EPI_100X_YFP_1x1_200ms_25sola	EPI_100X_RFP_1x1_200ms_25sola
140	16	7.81796819522481	126	-49.9843393575614	1586.21428571429	6.79365079365079	2153689	17092.7698412698	169.86377291263	137.777579984013	1	30157	239.34126984127	156.755764321414	221.529713376008	1	NaN	NaN	NaN	NaN	NaN	NaN	NaN	NaN	NaN	NaN	NaN	NaN	NaN	NaN	NaN	NaN	2	18404.0873015873	1	1	1	7	2019-05-15T19:03:43.638	NG_ecoli_LTEE_606_DM25	500	866	160.7	DIA_100X_EMPTY_1x1_100ms	45e4ecfb-c4ad-4ae2-b937-45e625b0cad5	EPI_100X_YFP_1x1_200ms_25sola	EPI_100X_RFP_1x1_200ms_25sola
141	36	10.1628099456351	366	49.0836313623218	1622.37704918033	65.6748633879781	1782047	4868.98087431694	169.86377291263	137.777579984013	2	114088	311.715846994536	156.755764321414	221.529713376008	3	NaN	NaN	NaN	NaN	NaN	335.045169687962	0.949898187273849	35.3252920227761	11.1997553131177	9.20033745321211	2.39735289619598	0.0170227728233523	0.00774173625915075	1	1.00557980783975	2348.459936582	0	18705.9972677596	1	1	1	7	2019-05-15T19:03:43.638	NG_ecoli_LTEE_606_DM25	500	866	160.7	DIA_100X_EMPTY_1x1_100ms	1301f60c-c7f3-46dc-b948-91ad60bf8598	EPI_100X_YFP_1x1_200ms_25sola	EPI_100X_RFP_1x1_200ms_25sola
142	24	10.7359529024396	258	39.1013660865984	1653.88372093023	1471.07364341085	269649	1045.1511627907	169.86377291263	137.777579984013	2	65113	252.375968992248	156.755764321414	221.529713376008	1	NaN	NaN	NaN	NaN	NaN	236.828604240632	0.998233406834623	23.4644205118088	11.692795502493	9.83522254621747	2.86993657019712	0.00473815494990247	0.00219378454523976	1	1.00017738960308	1782.65826569362	0	17855.9069767442	1	1	1	7	2019-05-15T19:03:43.638	NG_ecoli_LTEE_606_DM25	500	866	160.7	DIA_100X_EMPTY_1x1_100ms	3369ad9a-a3f2-4524-989e-a64da7d48187	EPI_100X_YFP_1x1_200ms_25sola	EPI_100X_RFP_1x1_200ms_25sola
143	23	10.7274367922431	248	41.0458549487947	1657.01612903226	430.298387096774	296622	1196.0564516129	169.86377291263	137.777579984013	1	51550	207.862903225806	156.755764321414	221.529713376008	0	NaN	NaN	NaN	NaN	NaN	231.782482054301	0.998446855566605	22.9053679562034	11.8144304113826	9.84903720846193	2.88389764165437	0.0095176240551495	0.00563962141425097	0	1.0010815521662	1745.07746558004	0	18243.3508064516	1	1	1	7	2019-05-15T19:03:43.638	NG_ecoli_LTEE_606_DM25	500	866	160.7	DIA_100X_EMPTY_1x1_100ms	1dc33308-d794-4a85-bbac-0055565ac4df	EPI_100X_YFP_1x1_200ms_25sola	EPI_100X_RFP_1x1_200ms_25sola
144	29	8.92260189852326	259	46.9308313587561	1679.28185328185	1862.35907335907	626864	2420.32432432432	169.86377291263	137.777579984013	3	74450	287.451737451737	156.755764321414	221.529713376008	0	NaN	NaN	NaN	NaN	NaN	281.055552146979	0.961528705809336	29.4942851158166	11.0146440157379	9.23105859401058	2.4326773757134	0.0061390224516828	0.00345589564096937	1	1.0001771567139	1973.9255607868	3	18730.5791505791	1	1	1	7	2019-05-15T19:03:43.638	NG_ecoli_LTEE_606_DM25	500	866	160.7	DIA_100X_EMPTY_1x1_100ms	31d54050-8e06-4be5-9b0f-c29c67d5c9d1	EPI_100X_YFP_1x1_200ms_25sola	EPI_100X_RFP_1x1_200ms_25sola
145	28	9.20093258805245	259	24.6741779937005	1684.37837837838	1887.51737451737	505617	1952.18918918919	169.86377291263	137.777579984013	2	86676	334.656370656371	156.755764321414	221.529713376008	0	NaN	NaN	NaN	NaN	NaN	288.81548114975	0.943119349874826	30.1583171865805	11.6576504175843	9.27653948815803	2.49079301653532	0.041655752130861	0.0174579049437964	1	1.01881956338925	2038.30411444173	4	18929.471042471	1	1	1	7	2019-05-15T19:03:43.638	NG_ecoli_LTEE_606_DM25	500	866	160.7	DIA_100X_EMPTY_1x1_100ms	a8845b95-6619-492c-8d6b-4263bc9b0fd0	EPI_100X_YFP_1x1_200ms_25sola	EPI_100X_RFP_1x1_200ms_25sola
146	28	10.2404913975061	287	44.386650610215	1693.11846689895	479.397212543554	411278	1433.0243902439	169.86377291263	137.777579984013	2	120877	421.174216027875	156.755764321414	221.529713376008	0	NaN	NaN	NaN	NaN	NaN	275.731359950425	0.983742557225397	27.4563714837821	11.55367750414	9.823838242141	2.61742562881309	0.00512451147048119	0.00216508301272709	1	1.00020762772616	2081.11188397194	1	17884.7282229965	1	1	1	7	2019-05-15T19:03:43.638	NG_ecoli_LTEE_606_DM25	500	866	160.7	DIA_100X_EMPTY_1x1_100ms	d356c579-c303-4b31-99b0-b21e6eaf4afd	EPI_100X_YFP_1x1_200ms_25sola	EPI_100X_RFP_1x1_200ms_25sola
147	25	7.99267919724257	200	25.6356400142778	1695.49	1887.49	358243	1791.215	169.86377291263	137.777579984013	2	61409	307.045	156.755764321414	221.529713376008	0	NaN	NaN	NaN	NaN	NaN	259.087424066746	0.963686094075909	27.9183080585802	10.7609885737579	8.82592509086222	2.67988175246129	0.0211767783405363	0.00979507011873631	1	1.00562241761076	1708.04555943905	4	19531.855	1	1	1	7	2019-05-15T19:03:43.638	NG_ecoli_LTEE_606_DM25	500	866	160.7	DIA_100X_EMPTY_1x1_100ms	6fec460c-b9cb-4651-9896-8234647a897e	EPI_100X_YFP_1x1_200ms_25sola	EPI_100X_RFP_1x1_200ms_25sola
148	26	9.54431345799011	248	38.9127675434708	1700.125	1906.88709677419	277802	1120.16935483871	169.86377291263	137.777579984013	1	83716	337.564516129032	156.755764321414	221.529713376008	2	NaN	NaN	NaN	NaN	NaN	249.425046285484	0.981309185602194	25.3261877554763	11.8704462203599	9.58996205013574	2.68244851456966	0.00657998875360001	0.00336442864145577	1	1.00017791660043	1829.33599839647	2	18795.7338709677	1	1	1	7	2019-05-15T19:03:43.638	NG_ecoli_LTEE_606_DM25	500	866	160.7	DIA_100X_EMPTY_1x1_100ms	52f6dd30-cedc-44e8-aa78-c507e050bff1	EPI_100X_YFP_1x1_200ms_25sola	EPI_100X_RFP_1x1_200ms_25sola
149	26	9.15939661457613	239	45.2997640918461	1702.42259414226	1871.42677824268	674777	2823.33472803347	169.86377291263	137.777579984013	2	86578	362.251046025105	156.755764321414	221.529713376008	3	NaN	NaN	NaN	NaN	NaN	258.204561260372	0.952701146081293	27.335879247247	10.8508283149512	9.13886301563448	2.38169793425255	0.0313637906380352	0.014344634251934	1	1.01067214944801	1793.11136839812	3	19122.5690376569	1	1	1	7	2019-05-15T19:03:43.638	NG_ecoli_LTEE_606_DM25	500	866	160.7	DIA_100X_EMPTY_1x1_100ms	842e559e-9143-4631-b2fc-f60b5b288f77	EPI_100X_YFP_1x1_200ms_25sola	EPI_100X_RFP_1x1_200ms_25sola
150	38	10.2744054940766	391	46.4700716929446	1706.59079283887	475.994884910486	782575	2001.47058823529	169.86377291263	137.777579984013	2	386640	988.849104859335	156.755764321414	221.529713376008	3	NaN	NaN	NaN	NaN	NaN	420.722925019247	0.93393861541636	39.3914771856625	12.8511325349762	10.459501955695	2.56861077868075	0.0267523671307463	0.00853467640113719	1	1.00230693370502	3384.65306832097	3	19929.6930946292	1	1	1	7	2019-05-15T19:03:43.638	NG_ecoli_LTEE_606_DM25	500	866	160.7	DIA_100X_EMPTY_1x1_100ms	6a505836-b867-4be4-ae9b-4ef08d1edc0b	EPI_100X_YFP_1x1_200ms_25sola	EPI_100X_RFP_1x1_200ms_25sola
151	29	11.40317958041	332	47.1755167572853	1715.37048192771	848.469879518072	4794222	14440.4277108434	169.86377291263	137.777579984013	2	72954	219.740963855422	156.755764321414	221.529713376008	0	NaN	NaN	NaN	NaN	NaN	300.31799970636	0.982577741836772	29.332722837804	11.6491710169407	10.0023309969771	2.57642335778154	0.00314010200442083	0.00165303296155454	1	1.00003644180341	2304.86081355323	0	18137.7831325301	1	1	1	7	2019-05-15T19:03:43.638	NG_ecoli_LTEE_606_DM25	500	866	160.7	DIA_100X_EMPTY_1x1_100ms	77dce3c3-1835-47e0-914f-122b1fde2051	EPI_100X_YFP_1x1_200ms_25sola	EPI_100X_RFP_1x1_200ms_25sola
152	41	10.4086323001738	427	16.7338946735997	1722.13114754098	496.763466042155	705072	1651.2224824356	169.86377291263	137.777579984013	2	1857958	4351.18969555035	156.755764321414	221.529713376008	2	NaN	NaN	NaN	NaN	NaN	434.219100626176	0.849529076387648	41.7380073276518	13.8259562106697	10.0221182551973	2.64671418063922	0.0702325900789541	0.0244615939939374	2	1.02443090238978	3292.61261716374	3	20719.8009367682	1	1	1	7	2019-05-15T19:03:43.638	NG_ecoli_LTEE_606_DM25	500	866	160.7	DIA_100X_EMPTY_1x1_100ms	da019f7d-353e-4daf-be1c-e3aed04d8c8b	EPI_100X_YFP_1x1_200ms_25sola	EPI_100X_RFP_1x1_200ms_25sola
153	44	14.8580721733871	654	-45.2289908595907	1725.80733944954	470.873088685015	4646536	7104.79510703364	169.86377291263	137.777579984013	4	2481990	3795.09174311927	156.755764321414	221.529713376008	2	NaN	NaN	NaN	NaN	NaN	630.531097315065	0.821345964883132	49.6558951762385	18.8240649662873	11.9762479677288	3.51029639834383	0.117869915965811	0.051074270739433	3	1.09306078396804	5593.73973770931	3	20839.2828746177	1	1	1	7	2019-05-15T19:03:43.638	NG_ecoli_LTEE_606_DM25	500	866	160.7	DIA_100X_EMPTY_1x1_100ms	9b6e03c1-fbc3-41c0-bb6b-b8e97b85532a	EPI_100X_YFP_1x1_200ms_25sola	EPI_100X_RFP_1x1_200ms_25sola
154	23	10.2523432642232	236	34.7680856855629	1723.37288135593	351.029661016949	244705	1036.88559322034	169.86377291263	137.777579984013	3	64435	273.029661016949	156.755764321414	221.529713376008	2	NaN	NaN	NaN	NaN	NaN	231.10963344519	0.997284324972059	23.0953237797117	11.543832870449	9.66940506131099	2.82261919422938	0.0116502356615152	0.0047589668480227	1	1.00076168912106	1695.95156029695	1	18099.0381355932	1	1	1	7	2019-05-15T19:03:43.638	NG_ecoli_LTEE_606_DM25	500	866	160.7	DIA_100X_EMPTY_1x1_100ms	fc4b2353-6577-4252-9165-8bc69bf5eeae	EPI_100X_YFP_1x1_200ms_25sola	EPI_100X_RFP_1x1_200ms_25sola
155	17	7.56902482180022	129	-49.6631010826794	1735.13953488372	497.15503875969	148552	1151.56589147287	169.86377291263	137.777579984013	0	1433592	11113.1162790698	156.755764321414	221.529713376008	2	NaN	NaN	NaN	NaN	NaN	154.519767647597	0.999796840088591	15.2883747607506	12.8107650819373	9.64388836889581	3.57992132520673	0.00401474158697885	0.0022272867165095	0	1.00007638895039	1116.74894428916	2	19504.0852713178	1	1	1	7	2019-05-15T19:03:43.638	NG_ecoli_LTEE_606_DM25	500	866	160.7	DIA_100X_EMPTY_1x1_100ms	309c94a9-5a3b-4b11-94da-1f0be760e0ab	EPI_100X_YFP_1x1_200ms_25sola	EPI_100X_RFP_1x1_200ms_25sola
156	29	9.31563040071719	271	32.0653205206493	1740.45018450185	264.158671586716	1705229	6292.35793357934	169.86377291263	137.777579984013	2	71808	264.974169741697	156.755764321414	221.529713376008	0	NaN	NaN	NaN	NaN	NaN	292.04865434744	0.942744677997298	29.6875720239793	11.496786355984	9.4713213774569	2.61056854363642	0.0211866200325262	0.00947467364862106	1	1.00603559636921	2091.63407494196	1	17978.4354243542	1	1	1	7	2019-05-15T19:03:43.638	NG_ecoli_LTEE_606_DM25	500	866	160.7	DIA_100X_EMPTY_1x1_100ms	8aba5fdb-d538-4021-a277-73f7dc4e7de3	EPI_100X_YFP_1x1_200ms_25sola	EPI_100X_RFP_1x1_200ms_25sola
157	24	9.36874441738573	225	26.3282309447274	1738.17777777778	366.648888888889	290503	1291.12444444444	169.86377291263	137.777579984013	1	51202	227.564444444444	156.755764321414	221.529713376008	0	NaN	NaN	NaN	NaN	NaN	223.000808486768	0.994205052201343	23.0245480092038	11.4027986017245	9.33425397804744	2.91751555843348	0.0139995017533309	0.00687999262551893	1	1.00183512993464	1575.57913831205	1	18294.7955555556	1	1	1	7	2019-05-15T19:03:43.638	NG_ecoli_LTEE_606_DM25	500	866	160.7	DIA_100X_EMPTY_1x1_100ms	c8f0b24c-a926-435d-bb66-0d6fd8d0441e	EPI_100X_YFP_1x1_200ms_25sola	EPI_100X_RFP_1x1_200ms_25sola
158	27	10.2953813330194	278	47.7219967690942	1751.75179856115	1364.31654676259	363604	1307.92805755396	169.86377291263	137.777579984013	2	72282	260.007194244604	156.755764321414	221.529713376008	1	NaN	NaN	NaN	NaN	NaN	259.187715927958	0.987101478407407	25.948152994594	11.6109111732503	9.75172189190013	2.62902741117102	0.00247217458643009	0.00142605449391383	1	1.00002395187035	1938.02308412271	0	17949.428057554	1	1	1	7	2019-05-15T19:03:43.638	NG_ecoli_LTEE_606_DM25	500	866	160.7	DIA_100X_EMPTY_1x1_100ms	f217e8bb-5c9b-432a-899b-3eb37d69a59b	EPI_100X_YFP_1x1_200ms_25sola	EPI_100X_RFP_1x1_200ms_25sola
159	24	9.53039688049724	229	41.2649716871944	1751.44541484716	260.554585152838	1093266	4774.08733624454	169.86377291263	137.777579984013	2	69353	302.85152838428	156.755764321414	221.529713376008	0	NaN	NaN	NaN	NaN	NaN	234.806501575326	0.993582750369613	23.1016084794478	11.6841736061033	9.81404948301875	2.86986557793669	0.0128700966670539	0.00763732739501543	0	1.00199085273755	1747.54588357291	1	17456.0524017467	1	1	1	7	2019-05-15T19:03:43.638	NG_ecoli_LTEE_606_DM25	500	866	160.7	DIA_100X_EMPTY_1x1_100ms	f2a0d9c1-87bd-473d-9078-01694d901c82	EPI_100X_YFP_1x1_200ms_25sola	EPI_100X_RFP_1x1_200ms_25sola
160	23	10.1986082603809	235	37.7353490357848	1757.00425531915	831.097872340426	3666771	15603.2808510638	169.86377291263	137.777579984013	2	43328	184.374468085106	156.755764321414	221.529713376008	0	NaN	NaN	NaN	NaN	NaN	220.376888341438	0.999899788365845	22.322967209464	11.817490942039	9.57730518221108	2.97969855465349	0.00593681161531495	0.00260445285386847	1	1.00020799964136	1608.15703778084	0	18209	1	1	1	7	2019-05-15T19:03:43.638	NG_ecoli_LTEE_606_DM25	500	866	160.7	DIA_100X_EMPTY_1x1_100ms	3e098f29-08e3-4834-bd19-3ded5b1fe339	EPI_100X_YFP_1x1_200ms_25sola	EPI_100X_RFP_1x1_200ms_25sola
161	38	12.751112262195	485	-45.1223584599947	1769.24948453608	237.010309278351	4907612	10118.787628866	169.86377291263	137.777579984013	3	139822	288.292783505155	156.755764321414	221.529713376008	2	NaN	NaN	NaN	NaN	NaN	476.136592107933	0.865597670218525	39.9824323190895	17.1864268955097	11.43913179976	4.09225679523021	0.0622467827773896	0.0318958019565768	2	1.0284224524664	4109.08589686759	1	19386.5628865979	1	1	1	7	2019-05-15T19:03:43.638	NG_ecoli_LTEE_606_DM25	500	866	160.7	DIA_100X_EMPTY_1x1_100ms	f39e0a32-4ed6-4ac1-988f-44f8afbeb39a	EPI_100X_YFP_1x1_200ms_25sola	EPI_100X_RFP_1x1_200ms_25sola
162	24	9.92943282615473	239	28.2660584909382	1775.32635983264	223.790794979079	2114560	8847.53138075314	169.86377291263	137.777579984013	1	67854	283.907949790795	156.755764321414	221.529713376008	1	NaN	NaN	NaN	NaN	NaN	238.887208538123	0.998669492972739	23.7143695236461	12.0989151762168	9.78348709126887	2.96529893726674	0.011696048893493	0.00519820124611944	1	1.00059006481847	1782.74331619414	1	18456.0460251046	1	1	1	7	2019-05-15T19:03:43.638	NG_ecoli_LTEE_606_DM25	500	866	160.7	DIA_100X_EMPTY_1x1_100ms	83733aa9-6830-4466-b97d-8f93e8d705f9	EPI_100X_YFP_1x1_200ms_25sola	EPI_100X_RFP_1x1_200ms_25sola
163	21	11.1732108259148	235	-19.360213210187	1781.02127659574	1559.91914893617	420390	1788.89361702128	169.86377291263	137.777579984013	1	71402	303.83829787234	156.755764321414	221.529713376008	2	NaN	NaN	NaN	NaN	NaN	220.583691121087	0.999877522627076	21.1628745680472	12.5198715541957	9.80282851684358	3.55621123291683	0.0463780041524244	0.00202675369889261	1	1.00002411014376	1597.22960095196	0	17880.9234042553	1	1	1	7	2019-05-15T19:03:43.638	NG_ecoli_LTEE_606_DM25	500	866	160.7	DIA_100X_EMPTY_1x1_100ms	99617980-f9ef-4e8c-9887-f8ca3bb41b4c	EPI_100X_YFP_1x1_200ms_25sola	EPI_100X_RFP_1x1_200ms_25sola
164	32	11.0334703124931	354	47.4483272431293	1789.90677966102	2020.1384180791	746582	2108.98870056497	169.86377291263	137.777579984013	2	126856	358.350282485876	156.755764321414	221.529713376008	3	NaN	NaN	NaN	NaN	NaN	328.012493303523	0.969519218858185	32.6831102220577	11.3304996496147	9.79815559653593	2.41039684336201	0.0120456594303044	0.00581850330512295	0	1.00230049826866	2464.34736133156	0	17827.7033898305	1	1	1	7	2019-05-15T19:03:43.638	NG_ecoli_LTEE_606_DM25	500	866	160.7	DIA_100X_EMPTY_1x1_100ms	d049ad3e-b838-4f99-9a0e-169304487fbf	EPI_100X_YFP_1x1_200ms_25sola	EPI_100X_RFP_1x1_200ms_25sola
165	24	11.6409102018488	280	18.4906092868007	1791.475	29.9	305144	1089.8	169.86377291263	137.777579984013	2	75814	270.764285714286	156.755764321414	221.529713376008	1	NaN	NaN	NaN	NaN	NaN	238.616554655715	0.998799417981316	23.3938730673108	12.0856465526294	9.74066656172216	3.230533309265	0.0214040210110726	0.00573823764070821	0	1.00108936646552	1743.2888986048	0	18096.95	1	1	1	7	2019-05-15T19:03:43.638	NG_ecoli_LTEE_606_DM25	500	866	160.7	DIA_100X_EMPTY_1x1_100ms	e038fb49-1f1b-4802-a99b-1ab481342d6a	EPI_100X_YFP_1x1_200ms_25sola	EPI_100X_RFP_1x1_200ms_25sola
166	24	10.0870630023733	243	43.2672891555666	1792.55144032922	803.979423868313	350432	1442.10699588477	169.86377291263	137.777579984013	2	59204	243.637860082305	156.755764321414	221.529713376008	2	NaN	NaN	NaN	NaN	NaN	233.539633369335	0.996381866227429	23.876607019409	11.286242569382	9.50912493793911	2.72632526545868	0.0026381402160526	0.00119638764807264	1	1.00003067064911	1695.67883678324	0	18463.4485596708	1	1	1	7	2019-05-15T19:03:43.638	NG_ecoli_LTEE_606_DM25	500	866	160.7	DIA_100X_EMPTY_1x1_100ms	6f1a08ac-f85e-412d-a5b9-471542a6539d	EPI_100X_YFP_1x1_200ms_25sola	EPI_100X_RFP_1x1_200ms_25sola
167	28	10.1430162981344	284	48.6923425225254	1794.85211267606	1132.19014084507	1031291	3631.30633802817	169.86377291263	137.777579984013	2	56727	199.742957746479	156.755764321414	221.529713376008	0	NaN	NaN	NaN	NaN	NaN	271.548889537842	0.981969002779934	27.8056603797834	11.2436029062003	9.52135099728265	2.55005285561155	0.00745961427652664	0.0031221633855918	1	1.00047266395911	1979.79510480451	0	18441.0845070423	1	1	1	7	2019-05-15T19:03:43.638	NG_ecoli_LTEE_606_DM25	500	866	160.7	DIA_100X_EMPTY_1x1_100ms	5fa6641b-d751-4b51-9c69-5b800b740393	EPI_100X_YFP_1x1_200ms_25sola	EPI_100X_RFP_1x1_200ms_25sola
168	23	10.3408346663485	238	26.9470480730052	1804.19327731092	318.201680672269	564513	2371.90336134454	169.86377291263	137.777579984013	1	54393	228.542016806723	156.755764321414	221.529713376008	0	NaN	NaN	NaN	NaN	NaN	235.096212323362	0.994395831322942	23.4841777325342	11.5928305551302	9.61499391722151	2.98462988054372	0.00967736363656632	0.00506183982031727	0	1.00099813059956	1705.1526627085	1	17947.1134453782	1	1	1	7	2019-05-15T19:03:43.638	NG_ecoli_LTEE_606_DM25	500	866	160.7	DIA_100X_EMPTY_1x1_100ms	4303a256-5b59-4f9d-b469-91a26d6785d3	EPI_100X_YFP_1x1_200ms_25sola	EPI_100X_RFP_1x1_200ms_25sola
169	29	10.9640033139968	321	38.1025890177431	1816.11838006231	396.828660436137	1441700	4491.27725856698	169.86377291263	137.777579984013	2	118017	367.654205607477	156.755764321414	221.529713376008	3	NaN	NaN	NaN	NaN	NaN	285.890274634974	0.986103279052946	29.1074887076375	11.6898222782094	9.52565747219912	2.6899094843037	0.00650738650106885	0.00270773599070741	1	1.00040877245975	2074.36196549201	0	18063.8317757009	1	1	1	7	2019-05-15T19:03:43.638	NG_ecoli_LTEE_606_DM25	500	866	160.7	DIA_100X_EMPTY_1x1_100ms	3e92d95c-501f-4586-a8a7-e031f8f4cc5f	EPI_100X_YFP_1x1_200ms_25sola	EPI_100X_RFP_1x1_200ms_25sola
170	15	6.83958821367378	103	-49.9859097853882	1810.54368932039	1829.05825242718	18179	176.495145631068	169.86377291263	137.777579984013	0	526300	5109.70873786408	156.755764321414	221.529713376008	1	NaN	NaN	NaN	NaN	NaN	152.761427004762	0.999335619634171	17.1569778492357	11.5319321358803	8.48754318681374	3.1460303339681	0.0050981116082452	0.0027933316622185	0	1.00015594597219	970.721538966828	1	21330.3009708738	1	1	1	7	2019-05-15T19:03:43.638	NG_ecoli_LTEE_606_DM25	500	866	160.7	DIA_100X_EMPTY_1x1_100ms	cbcb0086-a07b-4def-a631-cd4d08fc9cfe	EPI_100X_YFP_1x1_200ms_25sola	EPI_100X_RFP_1x1_200ms_25sola
171	24	8.3323099467348	200	9.31411000755553	1818.07	324.93	2178200	10891	169.86377291263	137.777579984013	2	73245	366.225	156.755764321414	221.529713376008	2	NaN	NaN	NaN	NaN	NaN	225.028201682679	0.99692536667135	23.8981065257278	11.3123571560599	9.04975675754261	2.82157710500661	0.017894881106111	0.00879141026131135	1	1.00310210015077	1537.18871151323	2	18751.63	1	1	1	7	2019-05-15T19:03:43.638	NG_ecoli_LTEE_606_DM25	500	866	160.7	DIA_100X_EMPTY_1x1_100ms	75f73a87-4625-412e-93fd-d64c231890cf	EPI_100X_YFP_1x1_200ms_25sola	EPI_100X_RFP_1x1_200ms_25sola
172	24	10.2880687946489	247	40.5206228922506	1822.66396761134	1097.31174089069	593525	2402.93522267206	169.86377291263	137.777579984013	2	78175	316.497975708502	156.755764321414	221.529713376008	3	NaN	NaN	NaN	NaN	NaN	231.197384525917	0.999375188428453	23.0409317947363	12.0487097444971	9.62536157432922	3.15207588393814	0.00551692068060964	0.00286594798834064	0	1.00030091078953	1676.57901124577	0	18105.0769230769	1	1	1	7	2019-05-15T19:03:43.638	NG_ecoli_LTEE_606_DM25	500	866	160.7	DIA_100X_EMPTY_1x1_100ms	639ff6b3-65c9-47fd-8aa9-7a3b28828e67	EPI_100X_YFP_1x1_200ms_25sola	EPI_100X_RFP_1x1_200ms_25sola
[truncated: 8,507 more rows]
