# Supplementary material for: Genomic and phenotypic evolution of Escherichia coli in a novel citrate-only resource environment
Source: eLife. 2020 May 29;9:e55414. doi: 10.7554/eLife.55414 (PMC7299349; doi:10.7554/eLife.55414)
Supplement: Figure 10—source data 3. [file elife-55414-fig10-data3.zip › 20190515_NG_ecoli_LTEE_871_DM0_001.superSegger.txt]

CellID	LongAxis	ShortAxis	Area	RegionScore	XPosition	YPosition	Fluor1Sum	Fluor1Mean	Fluor1Background	Fluor1BgStd	Fluor1FociNumber	Fluor2Sum	Fluor2Mean	Fluor2Background	Fluor2BgStd	Fluor2FociNumber	Fluor3Sum	Fluor3Mean	Fluor3Background	Fluor3BgStd	Fluor3FociNumber	MeshArea	MeshSolidity	MeshAxisLength	MeshRibsLengthMax	MeshRibsLengthMean	MeshRibsLengthStd	MeshCurvatureMax	MeshCurvatureMean	MeshCurvatureInflection	MeshSinuosity	MeshVolume	NumOfNeighbors	RegionGrayVal	TimeFrames	AgeFrames	RelativeAge	xyFolder	DateTime	Folder	StageXposition	StageYposition	StageZposition	PhaseConfig	UUID	Fluo1Config	Fluo2Config	Fluo3Config
1	31	13.7815886256119	427	37.9986346779745	15.8313817330211	1181.50585480094	117991	276.325526932084	209.158306441983	233.985041334883	0	1041602	2439.34894613583	1165.89644107672	1175.25853864424	0	NaN	NaN	NaN	NaN	NaN	NaN	NaN	NaN	NaN	NaN	NaN	NaN	NaN	NaN	NaN	NaN	0	24013.868852459	1	1	1	1	2019-05-15T17:04:14.140	NG_ecoli_LTEE_871_DM0	-0	-0	162.05	DIA_100X_EMPTY_1x1_100ms	efebf80a-948f-453e-97eb-9c55152133d2	EPI_100X_YFP_1x1_200ms_25sola	EPI_100X_RFP_1x1_200ms_25sola
2	31	13.3434233971431	415	44.8235361901424	13.021686746988	1335.92048192771	275129	662.961445783132	209.158306441983	233.985041334883	0	1369597	3300.23373493976	1165.89644107672	1175.25853864424	0	NaN	NaN	NaN	NaN	NaN	354.029153323848	0.993906586740629	29.2827378520779	14.2122955415008	11.8031507703661	3.25784289365851	0.0105051589782684	0.00566475975577731	1	1.00184151646552	3204.03661447919	1	18555.7060240964	1	1	1	1	2019-05-15T17:04:14.140	NG_ecoli_LTEE_871_DM0	-0	-0	162.05	DIA_100X_EMPTY_1x1_100ms	e5044017-9fc4-4627-882d-28a4d357a101	EPI_100X_YFP_1x1_200ms_25sola	EPI_100X_RFP_1x1_200ms_25sola
3	23	10.8909072509525	251	-46.2032392443528	10.5378486055777	1378.01992031873	198319	790.115537848606	209.158306441983	233.985041334883	0	1169824	4660.65338645418	1165.89644107672	1175.25853864424	0	NaN	NaN	NaN	NaN	NaN	NaN	NaN	NaN	NaN	NaN	NaN	NaN	NaN	NaN	NaN	NaN	1	20434.6334661355	1	1	1	1	2019-05-15T17:04:14.140	NG_ecoli_LTEE_871_DM0	-0	-0	162.05	DIA_100X_EMPTY_1x1_100ms	4336a685-fd4f-4ab6-bd7c-38696b72c696	EPI_100X_YFP_1x1_200ms_25sola	EPI_100X_RFP_1x1_200ms_25sola
4	26	12.5197523835702	327	16.0198889896656	13.8379204892966	1393.68501529052	806322	2465.81651376147	209.158306441983	233.985041334883	0	1242877	3800.84709480122	1165.89644107672	1175.25853864424	0	NaN	NaN	NaN	NaN	NaN	NaN	NaN	NaN	NaN	NaN	NaN	NaN	NaN	NaN	NaN	NaN	2	19636.0122324159	1	1	1	1	2019-05-15T17:04:14.140	NG_ecoli_LTEE_871_DM0	-0	-0	162.05	DIA_100X_EMPTY_1x1_100ms	27a44556-0723-408c-b2ae-157e41d81fa0	EPI_100X_YFP_1x1_200ms_25sola	EPI_100X_RFP_1x1_200ms_25sola
5	14	5.31650839901392	76	-49.9993746212165	6.18421052631579	1434.69736842105	101770	1339.07894736842	209.158306441983	233.985041334883	0	467843	6155.82894736842	1165.89644107672	1175.25853864424	0	NaN	NaN	NaN	NaN	NaN	NaN	NaN	NaN	NaN	NaN	NaN	NaN	NaN	NaN	NaN	NaN	2	25476.1710526316	1	1	1	1	2019-05-15T17:04:14.140	NG_ecoli_LTEE_871_DM0	-0	-0	162.05	DIA_100X_EMPTY_1x1_100ms	a0c95c3c-81e4-4dcc-8983-387bd61226e4	EPI_100X_YFP_1x1_200ms_25sola	EPI_100X_RFP_1x1_200ms_25sola
6	40	9.27223087576936	381	34.4807737036892	6.4488188976378	1460.94750656168	502907	1319.96587926509	209.158306441983	233.985041334883	0	1136146	2982.01049868766	1165.89644107672	1175.25853864424	0	NaN	NaN	NaN	NaN	NaN	NaN	NaN	NaN	NaN	NaN	NaN	NaN	NaN	NaN	NaN	NaN	3	21757.6220472441	1	1	1	1	2019-05-15T17:04:14.140	NG_ecoli_LTEE_871_DM0	-0	-0	162.05	DIA_100X_EMPTY_1x1_100ms	f5d10eeb-61b8-4136-b448-76192ac54931	EPI_100X_YFP_1x1_200ms_25sola	EPI_100X_RFP_1x1_200ms_25sola
7	29	13.0610464926838	379	-38.2132350725427	11.0105540897098	1553.63060686016	151763	400.430079155673	209.158306441983	233.985041334883	0	4182789	11036.382585752	1165.89644107672	1175.25853864424	0	NaN	NaN	NaN	NaN	NaN	NaN	NaN	NaN	NaN	NaN	NaN	NaN	NaN	NaN	NaN	NaN	1	21171.2453825858	1	1	1	1	2019-05-15T17:04:14.140	NG_ecoli_LTEE_871_DM0	-0	-0	162.05	DIA_100X_EMPTY_1x1_100ms	8d1db920-632f-4c74-a921-65cb03c1e161	EPI_100X_YFP_1x1_200ms_25sola	EPI_100X_RFP_1x1_200ms_25sola
8	12	6.45942174599051	78	-49.9997884516707	6.01282051282051	1568.84615384615	32358	414.846153846154	209.158306441983	233.985041334883	0	519317	6657.91025641026	1165.89644107672	1175.25853864424	0	NaN	NaN	NaN	NaN	NaN	NaN	NaN	NaN	NaN	NaN	NaN	NaN	NaN	NaN	NaN	NaN	1	23761.2564102564	1	1	1	1	2019-05-15T17:04:14.140	NG_ecoli_LTEE_871_DM0	-0	-0	162.05	DIA_100X_EMPTY_1x1_100ms	e503a0c4-4d4e-45b5-b31b-0d53b8fc4a09	EPI_100X_YFP_1x1_200ms_25sola	EPI_100X_RFP_1x1_200ms_25sola
9	20	5.59766662378565	118	-49.9996667063899	4.78813559322034	1610.35593220339	103461	876.78813559322	209.158306441983	233.985041334883	0	430465	3648.00847457627	1165.89644107672	1175.25853864424	0	NaN	NaN	NaN	NaN	NaN	NaN	NaN	NaN	NaN	NaN	NaN	NaN	NaN	NaN	NaN	NaN	1	21385.4322033898	1	1	1	1	2019-05-15T17:04:14.140	NG_ecoli_LTEE_871_DM0	-0	-0	162.05	DIA_100X_EMPTY_1x1_100ms	a0b59761-3018-49da-923b-dc78150f51fa	EPI_100X_YFP_1x1_200ms_25sola	EPI_100X_RFP_1x1_200ms_25sola
10	42	10.5810172235321	446	-10.3544002804254	10.6860986547085	1688.94394618834	2179754	4887.34080717489	209.158306441983	233.985041334883	0	1510424	3386.60089686099	1165.89644107672	1175.25853864424	0	NaN	NaN	NaN	NaN	NaN	NaN	NaN	NaN	NaN	NaN	NaN	NaN	NaN	NaN	NaN	NaN	1	20113.3766816144	1	1	1	1	2019-05-15T17:04:14.140	NG_ecoli_LTEE_871_DM0	-0	-0	162.05	DIA_100X_EMPTY_1x1_100ms	5c33e43c-127a-41c8-a93d-76cd290dd521	EPI_100X_YFP_1x1_200ms_25sola	EPI_100X_RFP_1x1_200ms_25sola
11	17	7.55824473874152	129	-49.9747360418236	6.13178294573643	1826.79069767442	240700	1865.89147286822	209.158306441983	233.985041334883	0	637860	4944.6511627907	1165.89644107672	1175.25853864424	0	NaN	NaN	NaN	NaN	NaN	NaN	NaN	NaN	NaN	NaN	NaN	NaN	NaN	NaN	NaN	NaN	2	23596.8837209302	1	1	1	1	2019-05-15T17:04:14.140	NG_ecoli_LTEE_871_DM0	-0	-0	162.05	DIA_100X_EMPTY_1x1_100ms	6d5fcb1b-d804-4148-bae4-d7cd62285f76	EPI_100X_YFP_1x1_200ms_25sola	EPI_100X_RFP_1x1_200ms_25sola
12	33	15.0907586107185	498	29.5649114742914	14.9979919678715	1839.18875502008	2743951	5509.94176706827	209.158306441983	233.985041334883	2	1886012	3787.17269076305	1165.89644107672	1175.25853864424	0	NaN	NaN	NaN	NaN	NaN	NaN	NaN	NaN	NaN	NaN	NaN	NaN	NaN	NaN	NaN	NaN	2	21826.562248996	1	1	1	1	2019-05-15T17:04:14.140	NG_ecoli_LTEE_871_DM0	-0	-0	162.05	DIA_100X_EMPTY_1x1_100ms	8d4e5a31-600f-4274-98d8-3e2419cf58d0	EPI_100X_YFP_1x1_200ms_25sola	EPI_100X_RFP_1x1_200ms_25sola
13	28	10.3420909394758	290	-49.9759720192781	13.6586206896552	1871.68275862069	127858	440.889655172414	209.158306441983	233.985041334883	0	1443203	4976.56206896552	1165.89644107672	1175.25853864424	0	NaN	NaN	NaN	NaN	NaN	NaN	NaN	NaN	NaN	NaN	NaN	NaN	NaN	NaN	NaN	NaN	2	23501.7793103448	1	1	1	1	2019-05-15T17:04:14.140	NG_ecoli_LTEE_871_DM0	-0	-0	162.05	DIA_100X_EMPTY_1x1_100ms	2a240dd3-3b67-4eb0-9631-eb375475120e	EPI_100X_YFP_1x1_200ms_25sola	EPI_100X_RFP_1x1_200ms_25sola
14	46	12.3814380730848	570	47.6228668848097	9.37543859649123	1983.18771929825	4743013	8321.07543859649	209.158306441983	233.985041334883	2	2305815	4045.28947368421	1165.89644107672	1175.25853864424	0	NaN	NaN	NaN	NaN	NaN	NaN	NaN	NaN	NaN	NaN	NaN	NaN	NaN	NaN	NaN	NaN	2	19148.0842105263	1	1	1	1	2019-05-15T17:04:14.140	NG_ecoli_LTEE_871_DM0	-0	-0	162.05	DIA_100X_EMPTY_1x1_100ms	74cbcad4-aa91-404a-bfe1-9ec836ae5bac	EPI_100X_YFP_1x1_200ms_25sola	EPI_100X_RFP_1x1_200ms_25sola
15	29	16.8865517582099	490	-49.2293316901671	16.1061224489796	1811.00408163265	1120045	2285.80612244898	209.158306441983	233.985041334883	0	1667873	3403.82244897959	1165.89644107672	1175.25853864424	0	NaN	NaN	NaN	NaN	NaN	433.696627774429	0.866939440489835	32.4572244928279	18.3423715634739	12.6422148007331	3.9502073793801	0.102866828976143	0.0518376128489374	2	1.23066088422557	4074.2492174926	4	21360.3693877551	1	1	1	1	2019-05-15T17:04:14.140	NG_ecoli_LTEE_871_DM0	-0	-0	162.05	DIA_100X_EMPTY_1x1_100ms	ec8eba0d-8c51-4e8b-8cd3-e4e0ec095b5e	EPI_100X_YFP_1x1_200ms_25sola	EPI_100X_RFP_1x1_200ms_25sola
16	25	14.5708151894912	365	-48.2211851809313	18.5123287671233	1618.73150684932	1048863	2873.59726027397	209.158306441983	233.985041334883	0	1138891	3120.24931506849	1165.89644107672	1175.25853864424	0	NaN	NaN	NaN	NaN	NaN	314.194544564613	0.986094782826438	25.3240881628463	16.7485080413612	11.8095474065892	4.25074499704891	0.0958485419322894	0.0420239861489536	2	1.08835876122144	2773.89620186307	2	20628.2931506849	1	1	1	1	2019-05-15T17:04:14.140	NG_ecoli_LTEE_871_DM0	-0	-0	162.05	DIA_100X_EMPTY_1x1_100ms	4227ff20-81ee-4c0a-be08-e9288c3b730a	EPI_100X_YFP_1x1_200ms_25sola	EPI_100X_RFP_1x1_200ms_25sola
17	11	4.15288748014343	46	-49.9992645821688	13.2173913043478	1793.10869565217	32980	716.95652173913	209.158306441983	233.985041334883	0	322981	7021.32608695652	1165.89644107672	1175.25853864424	0	NaN	NaN	NaN	NaN	NaN	120.172227983075	0.999575415021853	NaN	NaN	NaN	NaN	NaN	NaN	NaN	NaN	NaN	1	25046.4347826087	1	1	1	1	2019-05-15T17:04:14.140	NG_ecoli_LTEE_871_DM0	-0	-0	162.05	DIA_100X_EMPTY_1x1_100ms	651cddfa-4730-49a2-9647-f3301bd83f9c	EPI_100X_YFP_1x1_200ms_25sola	EPI_100X_RFP_1x1_200ms_25sola
18	33	13.9538229894691	461	39.5404544706613	27.0672451193059	1433.03904555315	1497862	3249.15835140998	209.158306441983	233.985041334883	0	1631952	3540.02603036876	1165.89644107672	1175.25853864424	0	NaN	NaN	NaN	NaN	NaN	426.230799931712	0.942306188434741	32.6865437934513	16.1264203952986	12.6127369057928	3.78537168650797	0.00840843064666546	0.00348928655727098	3	1.00040215798007	4083.92310595269	4	21727.68329718	1	1	1	1	2019-05-15T17:04:14.140	NG_ecoli_LTEE_871_DM0	-0	-0	162.05	DIA_100X_EMPTY_1x1_100ms	80c6d80e-7ca4-4ac8-bed8-609da5779041	EPI_100X_YFP_1x1_200ms_25sola	EPI_100X_RFP_1x1_200ms_25sola
19	14	5.81569889343958	83	-49.9995869834499	17.8433734939759	1459.60240963855	78674	947.879518072289	209.158306441983	233.985041334883	0	268494	3234.86746987952	1165.89644107672	1175.25853864424	0	NaN	NaN	NaN	NaN	NaN	147.380020614049	0.999687335424601	NaN	NaN	NaN	NaN	NaN	NaN	NaN	NaN	NaN	3	25927.5060240964	1	1	1	1	2019-05-15T17:04:14.140	NG_ecoli_LTEE_871_DM0	-0	-0	162.05	DIA_100X_EMPTY_1x1_100ms	3f77cedc-a3e7-4913-a6d4-8a6f7e8e77a2	EPI_100X_YFP_1x1_200ms_25sola	EPI_100X_RFP_1x1_200ms_25sola
20	34	13.0992153863859	446	48.8733181796304	26.9865470852018	1327.55156950673	1935334	4339.31390134529	209.158306441983	233.985041334883	0	1312677	2943.22197309417	1165.89644107672	1175.25853864424	0	NaN	NaN	NaN	NaN	NaN	381.075008967921	0.987543957940556	31.9321131202001	13.7532994695657	11.5782120354606	3.26778349296809	0.0115485981619706	0.00546954079557778	1	1.00211673086009	3362.02189796816	2	18702.5112107623	1	1	1	1	2019-05-15T17:04:14.140	NG_ecoli_LTEE_871_DM0	-0	-0	162.05	DIA_100X_EMPTY_1x1_100ms	22209a66-f900-41dc-a6d0-5e179432692e	EPI_100X_YFP_1x1_200ms_25sola	EPI_100X_RFP_1x1_200ms_25sola
21	28	13.1303360355036	368	-22.5594970490716	24.3369565217391	1412.56793478261	1148841	3121.85054347826	209.158306441983	233.985041334883	0	1218876	3312.16304347826	1165.89644107672	1175.25853864424	0	NaN	NaN	NaN	NaN	NaN	315.694900917582	0.977465172011595	26.3661045924532	14.0831294224192	11.4300952117732	3.38547841530422	0.0354221366850764	0.0138693387180551	1	1.00925043111877	2705.42530607416	2	20610.1467391304	1	1	1	1	2019-05-15T17:04:14.140	NG_ecoli_LTEE_871_DM0	-0	-0	162.05	DIA_100X_EMPTY_1x1_100ms	7ae4a81b-0930-4dc8-aa93-57a30ceaa7aa	EPI_100X_YFP_1x1_200ms_25sola	EPI_100X_RFP_1x1_200ms_25sola
22	43	14.9349128040961	642	48.24872981783	31.8691588785047	871.029595015576	7568176	11788.4361370717	209.158306441983	233.985041334883	0	584504	910.442367601246	1165.89644107672	1175.25853864424	0	NaN	NaN	NaN	NaN	NaN	464.885375572709	0.972262393197696	38.3099369109802	14.3925024163325	11.8166178777184	2.99801444066194	0.0235381554939384	0.0105905045545811	0	1.00889174337505	4201.33876726503	0	17541.2336448598	1	1	1	1	2019-05-15T17:04:14.140	NG_ecoli_LTEE_871_DM0	-0	-0	162.05	DIA_100X_EMPTY_1x1_100ms	7cc0f85b-37ae-4549-bcd7-d4bf0eaaa8ec	EPI_100X_YFP_1x1_200ms_25sola	EPI_100X_RFP_1x1_200ms_25sola
23	20	12.4182298680979	249	-49.7362800466952	25.2971887550201	1118.81526104418	57954	232.746987951807	209.158306441983	233.985041334883	0	883497	3548.18072289157	1165.89644107672	1175.25853864424	0	NaN	NaN	NaN	NaN	NaN	203.605041642064	0.999575585975642	17.7811954744724	14.7465290028985	10.8403140257294	4.09704153677414	0.00951621110502381	0.00521883662939045	0	1.00058479776022	1641.09818070065	1	23433.8554216867	1	1	1	1	2019-05-15T17:04:14.140	NG_ecoli_LTEE_871_DM0	-0	-0	162.05	DIA_100X_EMPTY_1x1_100ms	ac8778dc-0bb8-43ef-99ee-4f5d4f4613ba	EPI_100X_YFP_1x1_200ms_25sola	EPI_100X_RFP_1x1_200ms_25sola
24	10	3.58539299131389	36	-49.9988883201928	20.5	1979.27777777778	95005	2639.02777777778	209.158306441983	233.985041334883	0	175167	4865.75	1165.89644107672	1175.25853864424	0	NaN	NaN	NaN	NaN	NaN	118.187644434383	0.999763428195084	NaN	NaN	NaN	NaN	NaN	NaN	NaN	NaN	NaN	1	25449.2222222222	1	1	1	1	2019-05-15T17:04:14.140	NG_ecoli_LTEE_871_DM0	-0	-0	162.05	DIA_100X_EMPTY_1x1_100ms	aebd8890-a6a8-4a45-8cc1-6c4eb6e40f90	EPI_100X_YFP_1x1_200ms_25sola	EPI_100X_RFP_1x1_200ms_25sola
25	51	14.2229837010143	726	49.3812593221435	30.6914600550964	1712.2741046832	9074684	12499.564738292	209.158306441983	233.985041334883	4	2649790	3649.84848484848	1165.89644107672	1175.25853864424	0	NaN	NaN	NaN	NaN	NaN	620.276804647457	0.882747932147816	51.5157407962975	14.7763160426385	11.7835503829672	2.85509823136528	0.0249287942410246	0.0118243194591531	2	1.00640663601038	5618.00545891166	2	21548.7245179063	1	1	1	1	2019-05-15T17:04:14.140	NG_ecoli_LTEE_871_DM0	-0	-0	162.05	DIA_100X_EMPTY_1x1_100ms	64b44f9f-730d-4279-ab6e-e119760e738a	EPI_100X_YFP_1x1_200ms_25sola	EPI_100X_RFP_1x1_200ms_25sola
26	7	4.05299358253077	29	-49.9995483187444	20.6206896551724	1880.72413793103	10075	347.413793103448	209.158306441983	233.985041334883	0	87597	3020.58620689655	1165.89644107672	1175.25853864424	0	NaN	NaN	NaN	NaN	NaN	111.733334779586	0.999709629137755	NaN	NaN	NaN	NaN	NaN	NaN	NaN	NaN	NaN	1	25038.4137931034	1	1	1	1	2019-05-15T17:04:14.140	NG_ecoli_LTEE_871_DM0	-0	-0	162.05	DIA_100X_EMPTY_1x1_100ms	dd10df15-cb85-4df5-9df0-c5755b1f359b	EPI_100X_YFP_1x1_200ms_25sola	EPI_100X_RFP_1x1_200ms_25sola
27	36	14.8363543602358	534	2.30594048437547	35.9007490636704	1480.9606741573	736435	1379.09176029963	209.158306441983	233.985041334883	0	1985751	3718.63483146067	1165.89644107672	1175.25853864424	0	NaN	NaN	NaN	NaN	NaN	428.052948116566	0.937222313592914	34.6012209647648	14.6045566085	11.9094182074891	3.34243398804349	0.0439719700052928	0.0200351298344845	1	1.03288559615534	3854.44983194186	2	20928.4887640449	1	1	1	1	2019-05-15T17:04:14.140	NG_ecoli_LTEE_871_DM0	-0	-0	162.05	DIA_100X_EMPTY_1x1_100ms	9c087efe-835a-4e87-b9bf-46d2b2edef7c	EPI_100X_YFP_1x1_200ms_25sola	EPI_100X_RFP_1x1_200ms_25sola
28	5	3.12802642043153	17	-49.9990031708561	23.1764705882353	1996.17647058824	20459	1203.47058823529	209.158306441983	233.985041334883	0	73528	4325.17647058824	1165.89644107672	1175.25853864424	0	NaN	NaN	NaN	NaN	NaN	NaN	NaN	NaN	NaN	NaN	NaN	NaN	NaN	NaN	NaN	NaN	1	25290.3529411765	1	1	1	1	2019-05-15T17:04:14.140	NG_ecoli_LTEE_871_DM0	-0	-0	162.05	DIA_100X_EMPTY_1x1_100ms	102a8a0c-380f-4f8f-9517-b30cb49c0ba6	EPI_100X_YFP_1x1_200ms_25sola	EPI_100X_RFP_1x1_200ms_25sola
29	19	8.89977096307165	169	-49.9578263480544	33.2721893491124	1959.33136094675	153684	909.372781065089	209.158306441983	233.985041334883	0	900105	5326.0650887574	1165.89644107672	1175.25853864424	0	NaN	NaN	NaN	NaN	NaN	157.736240705184	0.999698623219868	14.9450286051061	13.4365420568512	9.59031246128312	4.09646641367379	0.0222017132287748	0.011920819909249	0	1.00230628557783	1079.57332778999	1	23977.9644970414	1	1	1	1	2019-05-15T17:04:14.140	NG_ecoli_LTEE_871_DM0	-0	-0	162.05	DIA_100X_EMPTY_1x1_100ms	785b4af5-8496-4383-82f0-49bbf0ff9a3f	EPI_100X_YFP_1x1_200ms_25sola	EPI_100X_RFP_1x1_200ms_25sola
30	47	15.7131250418648	739	48.4971341640151	44.6562922868742	1464.20974289581	10777595	14584.0257104195	209.158306441983	233.985041334883	3	2086574	2823.5101488498	1165.89644107672	1175.25853864424	0	NaN	NaN	NaN	NaN	NaN	610.084742020855	0.909765238367687	45.79324280539	17.0618169567846	13.0234226547309	3.4236475117551	0.022993947406999	0.00921465342405276	2	1.00792796007126	6100.16455391052	4	21981.751014885	1	1	1	1	2019-05-15T17:04:14.140	NG_ecoli_LTEE_871_DM0	-0	-0	162.05	DIA_100X_EMPTY_1x1_100ms	3e79649a-731f-4529-b451-3eacc9820888	EPI_100X_YFP_1x1_200ms_25sola	EPI_100X_RFP_1x1_200ms_25sola
31	23	8.87483039980196	205	-49.9997394379496	37.3609756097561	1649.4487804878	99941	487.517073170732	209.158306441983	233.985041334883	0	1154144	5629.97073170732	1165.89644107672	1175.25853864424	0	NaN	NaN	NaN	NaN	NaN	256.660550917361	0.924742826675314	NaN	NaN	NaN	NaN	NaN	NaN	NaN	NaN	NaN	2	24749.8780487805	1	1	1	1	2019-05-15T17:04:14.140	NG_ecoli_LTEE_871_DM0	-0	-0	162.05	DIA_100X_EMPTY_1x1_100ms	fb88db11-1058-4dbe-8fa5-87fd4bda6d76	EPI_100X_YFP_1x1_200ms_25sola	EPI_100X_RFP_1x1_200ms_25sola
32	38	12.8212170095716	488	46.1921166673794	44.9733606557377	1859.45901639344	4190215	8586.50614754098	209.158306441983	233.985041334883	3	1876258	3844.79098360656	1165.89644107672	1175.25853864424	0	NaN	NaN	NaN	NaN	NaN	454.851268968757	0.982862635622493	39.6664182482125	14.0288542379226	11.1700778318684	3.04876632355956	0.030607794593981	0.0105506427430159	0	1.00970252916038	3887.09600091539	4	21917.3831967213	1	1	1	1	2019-05-15T17:04:14.140	NG_ecoli_LTEE_871_DM0	-0	-0	162.05	DIA_100X_EMPTY_1x1_100ms	942d7059-7b09-4910-bc18-3b1ed44b18d5	EPI_100X_YFP_1x1_200ms_25sola	EPI_100X_RFP_1x1_200ms_25sola
33	15	9.94136204597947	150	-49.9919139298129	34.2333333333333	1351.02666666667	52165	347.766666666667	209.158306441983	233.985041334883	0	483653	3224.35333333333	1165.89644107672	1175.25853864424	0	NaN	NaN	NaN	NaN	NaN	156.950779850889	0.999765514320168	15.0726811780332	13.3504656530695	9.79458022873681	3.88315003313703	0.00215267244216117	0.00116552822337063	0	1.00002096960999	1135.66972968184	1	22738.2066666667	1	1	1	1	2019-05-15T17:04:14.140	NG_ecoli_LTEE_871_DM0	-0	-0	162.05	DIA_100X_EMPTY_1x1_100ms	8a68ca40-2062-468f-bab9-5fbeadd8d493	EPI_100X_YFP_1x1_200ms_25sola	EPI_100X_RFP_1x1_200ms_25sola
34	28	13.1086690096337	367	46.2054281333796	39.58310626703	1614.30517711172	3283821	8947.74114441417	209.158306441983	233.985041334883	0	1248626	3402.25068119891	1165.89644107672	1175.25853864424	0	NaN	NaN	NaN	NaN	NaN	348.832496633209	0.968895366550922	27.5703757297261	15.3063529044543	12.0175322917421	3.7177609079192	0.0449396228697934	0.00926634943368918	1	1.00330803269696	3127.25403562848	3	20040.2833787466	1	1	1	1	2019-05-15T17:04:14.140	NG_ecoli_LTEE_871_DM0	-0	-0	162.05	DIA_100X_EMPTY_1x1_100ms	c92f4e1a-2959-422d-8f08-651c7574964a	EPI_100X_YFP_1x1_200ms_25sola	EPI_100X_RFP_1x1_200ms_25sola
35	12	4.3175014437686	52	-49.9992725136905	32.8653846153846	1931.71153846154	22503	432.75	209.158306441983	233.985041334883	0	241947	4652.82692307692	1165.89644107672	1175.25853864424	0	NaN	NaN	NaN	NaN	NaN	121.312448317402	0.99972781500926	NaN	NaN	NaN	NaN	NaN	NaN	NaN	NaN	NaN	1	24867.8269230769	1	1	1	1	2019-05-15T17:04:14.140	NG_ecoli_LTEE_871_DM0	-0	-0	162.05	DIA_100X_EMPTY_1x1_100ms	595a69e2-d1b2-4367-a412-b49f6272acea	EPI_100X_YFP_1x1_200ms_25sola	EPI_100X_RFP_1x1_200ms_25sola
36	36	17.1688628142311	623	-40.489210413745	46.2038523274478	1809.83948635634	1531219	2457.81540930979	209.158306441983	233.985041334883	0	2528479	4058.55377207063	1165.89644107672	1175.25853864424	0	NaN	NaN	NaN	NaN	NaN	579.667917379774	0.927467053645179	40.2978090429793	17.8900339264793	13.9258655387755	3.89877297844296	0.0780351544909644	0.0259093925780225	2	1.06747159624877	6137.84208955219	2	20128.1428571429	1	1	1	1	2019-05-15T17:04:14.140	NG_ecoli_LTEE_871_DM0	-0	-0	162.05	DIA_100X_EMPTY_1x1_100ms	c6797a72-95bf-4bf9-94cc-2c0f902a3551	EPI_100X_YFP_1x1_200ms_25sola	EPI_100X_RFP_1x1_200ms_25sola
37	26	12.1919237618509	319	-49.9995378989964	39.5736677115987	1518.25078369906	91333	286.310344827586	209.158306441983	233.985041334883	0	1534018	4808.83385579937	1165.89644107672	1175.25853864424	0	NaN	NaN	NaN	NaN	NaN	272.478820394495	0.911932948422907	25.9793686100581	16.0401009386447	10.0084311138113	4.09373711272284	0.0896783655481714	0.0329390287773385	1	1.05549436354266	2043.85688360488	1	23892.9404388715	1	1	1	1	2019-05-15T17:04:14.140	NG_ecoli_LTEE_871_DM0	-0	-0	162.05	DIA_100X_EMPTY_1x1_100ms	17bdd0d1-0162-4ea5-adaf-62f58b855ac4	EPI_100X_YFP_1x1_200ms_25sola	EPI_100X_RFP_1x1_200ms_25sola
38	27	11.6555871033819	315	-8.73619757375196	44.9587301587302	1118.41587301587	60583	192.326984126984	209.158306441983	233.985041334883	0	798385	2534.55555555556	1165.89644107672	1175.25853864424	0	NaN	NaN	NaN	NaN	NaN	231.052357009893	0.998660421216681	20.9841327733168	14.2425354864049	10.5629708320057	3.73699624985295	0.0129293121441979	0.00646966068622099	0	1.00132933081159	1838.87863925756	1	23707.9492063492	1	1	1	1	2019-05-15T17:04:14.140	NG_ecoli_LTEE_871_DM0	-0	-0	162.05	DIA_100X_EMPTY_1x1_100ms	313b8215-9f34-4afc-bd64-d5663e69ac11	EPI_100X_YFP_1x1_200ms_25sola	EPI_100X_RFP_1x1_200ms_25sola
39	26	14.6439209727247	382	-4.63437746476655	45.7591623036649	1945.79057591623	268402	702.623036649215	209.158306441983	233.985041334883	0	2175330	5694.58115183246	1165.89644107672	1175.25853864424	0	NaN	NaN	NaN	NaN	NaN	310.942915166077	0.989231129234477	27.0996562686498	14.1816725480038	11.0810492751561	3.25449237321422	0.0384359057130848	0.0159206688628633	1	1.01236004559132	2613.45746324627	3	20518.4921465969	1	1	1	1	2019-05-15T17:04:14.140	NG_ecoli_LTEE_871_DM0	-0	-0	162.05	DIA_100X_EMPTY_1x1_100ms	2ecf532a-4497-40ab-9ceb-b87d3258db53	EPI_100X_YFP_1x1_200ms_25sola	EPI_100X_RFP_1x1_200ms_25sola
40	35	14.0198296109563	491	48.5909244518844	52.5336048879837	1447.67413441955	2196578	4473.68228105906	209.158306441983	233.985041334883	0	1131565	2304.61303462322	1165.89644107672	1175.25853864424	0	NaN	NaN	NaN	NaN	NaN	473.694292262175	0.988796718761228	34.8787461244858	16.2295642087576	13.2032197006273	3.74205305913795	0.0211406062732529	0.00776514328627855	2	1.0037752619817	4775.40758785742	2	20411.967413442	1	1	1	1	2019-05-15T17:04:14.140	NG_ecoli_LTEE_871_DM0	-0	-0	162.05	DIA_100X_EMPTY_1x1_100ms	e22661ce-7d7f-4bd1-8186-29f0390129f9	EPI_100X_YFP_1x1_200ms_25sola	EPI_100X_RFP_1x1_200ms_25sola
41	25	12.0384702221707	301	30.900764971813	47.2691029900332	1907.08637873754	121431	403.425249169435	209.158306441983	233.985041334883	0	4450121	14784.4551495017	1165.89644107672	1175.25853864424	0	NaN	NaN	NaN	NaN	NaN	295.668819564932	0.963333644748482	25.7889929048394	14.4025042098209	11.0059500090013	3.33380057743408	0.051816060470688	0.0260973380246329	0	1.03204608156181	2453.46199910178	3	23690.7508305648	1	1	1	1	2019-05-15T17:04:14.140	NG_ecoli_LTEE_871_DM0	-0	-0	162.05	DIA_100X_EMPTY_1x1_100ms	2718d847-d511-428e-96aa-a8044ff29820	EPI_100X_YFP_1x1_200ms_25sola	EPI_100X_RFP_1x1_200ms_25sola
42	31	14.1690661806419	439	23.0246366944526	55.3872437357631	1603.82232346241	946334	2155.6583143508	209.158306441983	233.985041334883	0	2006065	4569.62414578588	1165.89644107672	1175.25853864424	0	NaN	NaN	NaN	NaN	NaN	414.891390147491	0.951821227642515	30.8028645153283	16.149939767416	13.0540625094012	3.36790077505241	0.00262432877005314	0.000939866336407679	4	1.00001692941211	4122.61104988673	3	21016.0728929385	1	1	1	1	2019-05-15T17:04:14.140	NG_ecoli_LTEE_871_DM0	-0	-0	162.05	DIA_100X_EMPTY_1x1_100ms	5063c9c5-6372-4aee-ae8e-a5c633a3d958	EPI_100X_YFP_1x1_200ms_25sola	EPI_100X_RFP_1x1_200ms_25sola
43	22	11.1431030832692	245	-48.5820213689198	49.6571428571429	1826.16734693878	294100	1200.40816326531	209.158306441983	233.985041334883	0	2295628	9369.91020408163	1165.89644107672	1175.25853864424	0	NaN	NaN	NaN	NaN	NaN	231.937858463813	0.995527096909136	20.9158351497061	15.4976254368878	10.4296951355342	4.44213059884967	0.0092038047287157	0.00469497168647712	1	1.00021386650916	1786.93320738059	1	24857.7755102041	1	1	1	1	2019-05-15T17:04:14.140	NG_ecoli_LTEE_871_DM0	-0	-0	162.05	DIA_100X_EMPTY_1x1_100ms	335c0d75-15b0-4170-8143-e7808aa03b59	EPI_100X_YFP_1x1_200ms_25sola	EPI_100X_RFP_1x1_200ms_25sola
44	38	13.4151990221296	510	45.5750364912487	54.1862745098039	1676.25882352941	557231	1092.60980392157	209.158306441983	233.985041334883	0	1769974	3470.53725490196	1165.89644107672	1175.25853864424	0	NaN	NaN	NaN	NaN	NaN	439.808875649788	0.970337500039979	36.3420115573118	14.0725045820428	11.6955218628562	3.10119491996806	0.0413910763182588	0.0171338282783012	1	1.01081674284138	3904.25390874086	3	21705.6803921569	1	1	1	1	2019-05-15T17:04:14.140	NG_ecoli_LTEE_871_DM0	-0	-0	162.05	DIA_100X_EMPTY_1x1_100ms	5c38a604-a373-4d5b-bf36-5a420f9bff48	EPI_100X_YFP_1x1_200ms_25sola	EPI_100X_RFP_1x1_200ms_25sola
45	20	8.84675242222346	177	9.49044013032445	49.8700564971751	1701.46327683616	321423	1815.94915254237	209.158306441983	233.985041334883	0	1346135	7605.28248587571	1165.89644107672	1175.25853864424	0	NaN	NaN	NaN	NaN	NaN	207.979034433747	0.997413630999436	21.1010718448724	11.3952732273159	9.47807801151936	2.92475788019473	0.00866135330317973	0.00446794534584978	1	1.00062267765674	1488.79518455995	3	25621.8983050847	1	1	1	1	2019-05-15T17:04:14.140	NG_ecoli_LTEE_871_DM0	-0	-0	162.05	DIA_100X_EMPTY_1x1_100ms	e8e6c3ea-2bc1-4c9e-8cac-47b8b17689e0	EPI_100X_YFP_1x1_200ms_25sola	EPI_100X_RFP_1x1_200ms_25sola
46	39	12.9015354253574	503	48.3694556243389	56.0397614314115	1884.22465208748	757489	1505.94234592445	209.158306441983	233.985041334883	0	2568620	5106.60039761431	1165.89644107672	1175.25853864424	0	NaN	NaN	NaN	NaN	NaN	471.275867530141	0.947917584741664	39.3139743259353	13.745115685656	11.538652079992	3.04668377214145	0.0172767014025689	0.0103593861493825	1	1.00342131064426	4110.99537311705	4	21413.3320079523	1	1	1	1	2019-05-15T17:04:14.140	NG_ecoli_LTEE_871_DM0	-0	-0	162.05	DIA_100X_EMPTY_1x1_100ms	bcf98a7b-6e1a-4e03-a089-68e9953a295c	EPI_100X_YFP_1x1_200ms_25sola	EPI_100X_RFP_1x1_200ms_25sola
47	16	7.12641824915867	114	-49.9728678917614	49.7719298245614	1722.68421052632	267543	2346.86842105263	209.158306441983	233.985041334883	0	817181	7168.25438596491	1165.89644107672	1175.25853864424	0	NaN	NaN	NaN	NaN	NaN	158.850678676683	0.999734259415852	16.0135835947431	12.9316036652489	9.37277447080608	3.72497531698337	0.00611287036919539	0.00337741790331768	0	1.0001993912794	1104.87907022692	4	24406.0789473684	1	1	1	1	2019-05-15T17:04:14.140	NG_ecoli_LTEE_871_DM0	-0	-0	162.05	DIA_100X_EMPTY_1x1_100ms	92079421-491e-4ae0-8773-b2b70ffbc988	EPI_100X_YFP_1x1_200ms_25sola	EPI_100X_RFP_1x1_200ms_25sola
48	29	13.2158363565363	383	41.7882193606464	58.9608355091384	1656.1409921671	411261	1073.78851174935	209.158306441983	233.985041334883	0	1300430	3395.37859007833	1165.89644107672	1175.25853864424	0	NaN	NaN	NaN	NaN	NaN	358.897900057381	0.942581580449506	27.9607221260848	14.987757250236	12.0115980156748	3.51103712055169	0.0802996864160523	0.0313702046280292	1	1.03294297845579	3168.39882753321	3	22539.9007832898	1	1	1	1	2019-05-15T17:04:14.140	NG_ecoli_LTEE_871_DM0	-0	-0	162.05	DIA_100X_EMPTY_1x1_100ms	20f399bc-9ccf-4472-8679-90843f296b5e	EPI_100X_YFP_1x1_200ms_25sola	EPI_100X_RFP_1x1_200ms_25sola
49	33	11.8898398819373	393	45.5845116413712	60.6870229007634	2032.58524173028	1552622	3950.69211195929	209.158306441983	233.985041334883	0	1400259	3563	1165.89644107672	1175.25853864424	0	NaN	NaN	NaN	NaN	NaN	308.718597412405	0.99988976212278	25.8090955946334	14.5501832512256	11.4581396927532	3.93834306635097	0.0176220968138906	0.00911897229490177	0	1.00389848711428	2661.28197781774	1	19017.2086513995	1	1	1	1	2019-05-15T17:04:14.140	NG_ecoli_LTEE_871_DM0	-0	-0	162.05	DIA_100X_EMPTY_1x1_100ms	13f7d855-fdfa-4853-a95a-9912b8d0daf8	EPI_100X_YFP_1x1_200ms_25sola	EPI_100X_RFP_1x1_200ms_25sola
50	38	14.9571339204567	570	-49.9515735449419	63.3754385964912	1514.00350877193	282122	494.950877192982	209.158306441983	233.985041334883	0	2035706	3571.41403508772	1165.89644107672	1175.25853864424	0	NaN	NaN	NaN	NaN	NaN	NaN	NaN	NaN	NaN	NaN	NaN	NaN	NaN	NaN	NaN	NaN	3	20548.050877193	1	1	1	1	2019-05-15T17:04:14.140	NG_ecoli_LTEE_871_DM0	-0	-0	162.05	DIA_100X_EMPTY_1x1_100ms	2d5ad8f5-b28f-44df-b669-cbad050ef4d2	EPI_100X_YFP_1x1_200ms_25sola	EPI_100X_RFP_1x1_200ms_25sola
51	21	12.8792363371068	271	-45.4717038662715	60.0738007380074	1734.0405904059	360285	1329.46494464945	209.158306441983	233.985041334883	0	813258	3000.9520295203	1165.89644107672	1175.25853864424	0	NaN	NaN	NaN	NaN	NaN	237.772195401387	0.940991685085894	21.1459916345059	17.4109381594389	10.4169354253838	5.3915338691943	0.077545897558431	0.0333680066585834	1	1.04079949210161	1802.17882007353	3	22003.9704797048	1	1	1	1	2019-05-15T17:04:14.140	NG_ecoli_LTEE_871_DM0	-0	-0	162.05	DIA_100X_EMPTY_1x1_100ms	5ba8a1da-743e-430d-9a91-ebb504272eb2	EPI_100X_YFP_1x1_200ms_25sola	EPI_100X_RFP_1x1_200ms_25sola
52	27	12.6767650805291	344	32.6037504285477	61.8546511627907	1627.03488372093	3035959	8825.46220930233	209.158306441983	233.985041334883	2	1204348	3501.01162790698	1165.89644107672	1175.25853864424	0	NaN	NaN	NaN	NaN	NaN	334.808847374939	0.999794350346214	27.2946798588968	14.8452624420221	11.7876229493088	3.80140751199813	0.0131440542756464	0.00700968200250433	1	1.00252063043723	2978.65604970413	4	21265.238372093	1	1	1	1	2019-05-15T17:04:14.140	NG_ecoli_LTEE_871_DM0	-0	-0	162.05	DIA_100X_EMPTY_1x1_100ms	fabe1211-c41f-47be-b3cf-23005cfd1e4b	EPI_100X_YFP_1x1_200ms_25sola	EPI_100X_RFP_1x1_200ms_25sola
53	22	14.1786355472609	312	-49.387223757966	61.4326923076923	1713.81730769231	542801	1739.74679487179	209.158306441983	233.985041334883	0	1224152	3923.5641025641	1165.89644107672	1175.25853864424	0	NaN	NaN	NaN	NaN	NaN	266.412051230812	0.987996335146322	21.5213953214505	14.8431246795023	11.8009549566606	3.73282692416898	0.00946083698753266	0.00413995016725947	3	1.00047742986197	2353.93578826043	5	23911.0865384615	1	1	1	1	2019-05-15T17:04:14.140	NG_ecoli_LTEE_871_DM0	-0	-0	162.05	DIA_100X_EMPTY_1x1_100ms	b7d97dc5-1813-4419-b2b7-be5098be0e17	EPI_100X_YFP_1x1_200ms_25sola	EPI_100X_RFP_1x1_200ms_25sola
54	11	5.7858713534206	65	-49.9998069087026	57.8307692307692	1918.2	29329	451.215384615385	209.158306441983	233.985041334883	0	379703	5841.58461538462	1165.89644107672	1175.25853864424	0	NaN	NaN	NaN	NaN	NaN	125.205933269706	0.999764510791191	13.351041002571	11.1505604075706	6.88571428170631	4.05420604930156	0.012483392097767	0.000590377031508605	0	1.0000001926161	497.167816021863	2	24406.7538461538	1	1	1	1	2019-05-15T17:04:14.140	NG_ecoli_LTEE_871_DM0	-0	-0	162.05	DIA_100X_EMPTY_1x1_100ms	97b307c9-fdc7-4867-a313-5cafbf063794	EPI_100X_YFP_1x1_200ms_25sola	EPI_100X_RFP_1x1_200ms_25sola
55	26	10.4836755102301	273	5.56742550099013	65.3076923076923	1773.2673992674	824874	3021.51648351648	209.158306441983	233.985041334883	0	1036221	3795.68131868132	1165.89644107672	1175.25853864424	0	NaN	NaN	NaN	NaN	NaN	294.716881032777	0.952434497907291	27.198235100486	13.5254572931602	10.215942534072	3.36884586003708	0.0748935373082673	0.0381498580940969	0	1.07959271915409	2229.3973853754	2	21478.4249084249	1	1	1	1	2019-05-15T17:04:14.140	NG_ecoli_LTEE_871_DM0	-0	-0	162.05	DIA_100X_EMPTY_1x1_100ms	7c1e50c1-8233-4ca1-a7b6-2ebf49511b6c	EPI_100X_YFP_1x1_200ms_25sola	EPI_100X_RFP_1x1_200ms_25sola
56	33	13.5698566401129	448	47.6577791044789	68.3995535714286	1873.39955357143	7251096	16185.4821428571	209.158306441983	233.985041334883	1	1738753	3881.14508928571	1165.89644107672	1175.25853864424	0	NaN	NaN	NaN	NaN	NaN	410.667126508863	0.990776695424893	31.8649339240425	15.2589071438292	12.5341686411644	3.59858010321936	0.0284112082587077	0.0101015489375349	1	1.00675522006346	3931.82310888835	4	22725.2566964286	1	1	1	1	2019-05-15T17:04:14.140	NG_ecoli_LTEE_871_DM0	-0	-0	162.05	DIA_100X_EMPTY_1x1_100ms	58471ede-1a8c-4adf-a709-2ba9629f5be1	EPI_100X_YFP_1x1_200ms_25sola	EPI_100X_RFP_1x1_200ms_25sola
57	29	13.121691944748	380	44.3338345073843	69.5289473684211	1848.9	7115486	18724.9631578947	209.158306441983	233.985041334883	0	1691625	4451.6447368421	1165.89644107672	1175.25853864424	0	NaN	NaN	NaN	NaN	NaN	335.112797520389	0.990230890164809	28.9628071531185	13.4723248749459	11.0838108828795	3.44741320754893	0.0239071358340561	0.0139097588312939	0	1.01023586198108	2794.52981827815	4	23743.4552631579	1	1	1	1	2019-05-15T17:04:14.140	NG_ecoli_LTEE_871_DM0	-0	-0	162.05	DIA_100X_EMPTY_1x1_100ms	095a2566-3226-4ec1-9317-7d2b7e3498b7	EPI_100X_YFP_1x1_200ms_25sola	EPI_100X_RFP_1x1_200ms_25sola
58	26	18.0387103639339	469	-49.8668333515599	72.2068230277186	1910.79317697228	736160	1569.63752665245	209.158306441983	233.985041334883	0	2154519	4593.85714285714	1165.89644107672	1175.25853864424	0	NaN	NaN	NaN	NaN	NaN	373.887630407165	0.999969508143499	22.8362850616831	20.5986942090906	15.3397726011585	5.50922654026896	0.0922111821534271	0.0428062602034082	1	1.07434893493056	4220.39578091654	5	22341.1385927505	1	1	1	1	2019-05-15T17:04:14.140	NG_ecoli_LTEE_871_DM0	-0	-0	162.05	DIA_100X_EMPTY_1x1_100ms	6b7b8af3-a1a7-430f-9a59-171a92462465	EPI_100X_YFP_1x1_200ms_25sola	EPI_100X_RFP_1x1_200ms_25sola
59	43	11.3353856696072	488	46.9262656596678	74.0184426229508	2024.22745901639	4111326	8424.84836065574	209.158306441983	233.985041334883	3	1694450	3472.23360655738	1165.89644107672	1175.25853864424	0	NaN	NaN	NaN	NaN	NaN	463.455285190898	0.944001903633123	40.7900380331699	13.3086358531361	11.0718400951667	2.84427114188805	0.0179423783262111	0.00563097698644205	2	1.00222975589291	3927.20526530747	3	21023.1905737705	1	1	1	1	2019-05-15T17:04:14.140	NG_ecoli_LTEE_871_DM0	-0	-0	162.05	DIA_100X_EMPTY_1x1_100ms	94a23973-cbd8-4f28-bf58-59ae309bf92d	EPI_100X_YFP_1x1_200ms_25sola	EPI_100X_RFP_1x1_200ms_25sola
60	31	14.241430843903	442	-49.3847509480471	71.6764705882353	1942.4592760181	313009	708.165158371041	209.158306441983	233.985041334883	0	2119917	4796.19230769231	1165.89644107672	1175.25853864424	0	NaN	NaN	NaN	NaN	NaN	386.816006162826	0.956726080978164	30.6440081845399	17.808853791959	12.1936695831473	5.40862646773205	0.0595735992876462	0.0200567350135286	2	1.03131148553821	3578.5269826264	4	20784.4932126697	1	1	1	1	2019-05-15T17:04:14.140	NG_ecoli_LTEE_871_DM0	-0	-0	162.05	DIA_100X_EMPTY_1x1_100ms	5de48e9f-a6f0-49c7-896e-794c2a19b424	EPI_100X_YFP_1x1_200ms_25sola	EPI_100X_RFP_1x1_200ms_25sola
61	26	15.0817223364233	394	1.72629698499266	71.4162436548223	1318.67005076142	85127	216.058375634518	209.158306441983	233.985041334883	0	887600	2252.79187817259	1165.89644107672	1175.25853864424	0	NaN	NaN	NaN	NaN	NaN	272.145941282117	0.993626394592018	21.8133670748865	15.5095819706781	11.9465745997981	4.10581905367232	0.0487311287667957	0.0234180617931383	0	1.0187107348113	2445.11555126642	0	23659.0964467005	1	1	1	1	2019-05-15T17:04:14.140	NG_ecoli_LTEE_871_DM0	-0	-0	162.05	DIA_100X_EMPTY_1x1_100ms	5c023b24-4149-445a-8de1-49bde6c35a18	EPI_100X_YFP_1x1_200ms_25sola	EPI_100X_RFP_1x1_200ms_25sola
62	26	8.72040412555562	227	-48.5886793945652	72.9735682819383	1477.55066079295	186269	820.568281938326	209.158306441983	233.985041334883	0	720393	3173.53744493392	1165.89644107672	1175.25853864424	0	NaN	NaN	NaN	NaN	NaN	279.875979767581	0.943295626706742	27.0687223136698	14.4346666868982	10.0043185765694	3.2718145622054	0.0036269173082179	0.0014138627354606	1	1.00011095457408	2127.8091105503	3	25242.1453744493	1	1	1	1	2019-05-15T17:04:14.140	NG_ecoli_LTEE_871_DM0	-0	-0	162.05	DIA_100X_EMPTY_1x1_100ms	12348fe1-7bc4-4520-841e-e4a0e931b5ef	EPI_100X_YFP_1x1_200ms_25sola	EPI_100X_RFP_1x1_200ms_25sola
63	33	15.700972186228	518	47.5437774791263	79.8204633204633	927.583011583012	3165013	6110.06370656371	209.158306441983	233.985041334883	4	300247	579.627413127413	1165.89644107672	1175.25853864424	0	NaN	NaN	NaN	NaN	NaN	374.588655068159	0.995918536053589	28.4555612746239	15.2632620115964	12.732937292314	3.80007226830481	0.0138939632378451	0.00768251155606558	1	1.0033255246954	3623.3829648607	0	18394.2972972973	1	1	1	1	2019-05-15T17:04:14.140	NG_ecoli_LTEE_871_DM0	-0	-0	162.05	DIA_100X_EMPTY_1x1_100ms	ed285b50-1609-45d9-8bf3-0eac49e7c878	EPI_100X_YFP_1x1_200ms_25sola	EPI_100X_RFP_1x1_200ms_25sola
64	32	14.1295555329508	452	42.6290544329367	77.3340707964602	1654.25663716814	2953537	6534.37389380531	209.158306441983	233.985041334883	2	1409342	3118.01327433628	1165.89644107672	1175.25853864424	0	NaN	NaN	NaN	NaN	NaN	411.789831176244	0.978294663741203	32.7670045637559	14.837134708604	12.1997044861828	3.39105959360109	0.0267354292658848	0.00889307973666932	1	1.00526121162122	3830.23345025145	4	22311.8473451327	1	1	1	1	2019-05-15T17:04:14.140	NG_ecoli_LTEE_871_DM0	-0	-0	162.05	DIA_100X_EMPTY_1x1_100ms	8643c5c2-5f66-4926-a899-1c9b32e25080	EPI_100X_YFP_1x1_200ms_25sola	EPI_100X_RFP_1x1_200ms_25sola
65	59	8.65490942371938	512	-48.3476288906493	95.798828125	1372.125	116955	228.427734375	209.158306441983	233.985041334883	0	1615846	3155.94921875	1165.89644107672	1175.25853864424	0	NaN	NaN	NaN	NaN	NaN	NaN	NaN	NaN	NaN	NaN	NaN	NaN	NaN	NaN	NaN	NaN	1	24082.826171875	1	1	1	1	2019-05-15T17:04:14.140	NG_ecoli_LTEE_871_DM0	-0	-0	162.05	DIA_100X_EMPTY_1x1_100ms	8f7271a3-657c-456e-bb30-fb0b09b74f73	EPI_100X_YFP_1x1_200ms_25sola	EPI_100X_RFP_1x1_200ms_25sola
66	18	10.4963525584436	189	-49.1232454764271	75.1164021164021	1821.84126984127	267544	1415.57671957672	209.158306441983	233.985041334883	0	894982	4735.3544973545	1165.89644107672	1175.25853864424	0	NaN	NaN	NaN	NaN	NaN	215.07460192765	0.999866880791798	18.2530519045086	15.1462742645612	11.2186965499285	4.12269042219754	0.0243318509272256	0.0126393762577568	0	1.00376080511481	1804.30591298573	2	25295.6507936508	1	1	1	1	2019-05-15T17:04:14.140	NG_ecoli_LTEE_871_DM0	-0	-0	162.05	DIA_100X_EMPTY_1x1_100ms	7b2c0394-4af1-4952-92ff-ad9e99184727	EPI_100X_YFP_1x1_200ms_25sola	EPI_100X_RFP_1x1_200ms_25sola
67	40	12.0693088427896	484	47.5793343924427	79.254132231405	1628.73760330579	1022778	2113.17768595041	209.158306441983	233.985041334883	0	4460632	9216.18181818182	1165.89644107672	1175.25853864424	0	NaN	NaN	NaN	NaN	NaN	460.546625041251	0.936273078815815	40.299020382472	13.6595029075508	11.0797430619841	2.73698431542978	0.0351726501229437	0.0121153781044628	2	1.00487668356156	3885.47169037907	4	21869.5433884298	1	1	1	1	2019-05-15T17:04:14.140	NG_ecoli_LTEE_871_DM0	-0	-0	162.05	DIA_100X_EMPTY_1x1_100ms	5e18e819-01d3-4499-be8f-9a473811af03	EPI_100X_YFP_1x1_200ms_25sola	EPI_100X_RFP_1x1_200ms_25sola
68	32	13.4906749562347	432	48.0929539280512	77.2291666666667	1729.02777777778	6651514	15397.0231481481	209.158306441983	233.985041334883	0	1013624	2346.35185185185	1165.89644107672	1175.25853864424	0	NaN	NaN	NaN	NaN	NaN	403.015798172729	0.979488769738086	32.5972751854525	14.9207853085216	12.0575832753781	3.27679726347247	0.0171997149102407	0.00869146786275773	0	1.00519558808346	3722.13156778544	4	21503.1365740741	1	1	1	1	2019-05-15T17:04:14.140	NG_ecoli_LTEE_871_DM0	-0	-0	162.05	DIA_100X_EMPTY_1x1_100ms	d73943af-74e1-4942-af93-78a40d9e2815	EPI_100X_YFP_1x1_200ms_25sola	EPI_100X_RFP_1x1_200ms_25sola
69	11	6.21263566513396	69	-49.9997724482051	74.0289855072464	1961	28458	412.434782608696	209.158306441983	233.985041334883	0	354165	5132.82608695652	1165.89644107672	1175.25853864424	0	NaN	NaN	NaN	NaN	NaN	131.200798846936	0.999786722553993	NaN	NaN	NaN	NaN	NaN	NaN	NaN	NaN	NaN	1	24780.5797101449	1	1	1	1	2019-05-15T17:04:14.140	NG_ecoli_LTEE_871_DM0	-0	-0	162.05	DIA_100X_EMPTY_1x1_100ms	d2cbd044-2739-4ed3-a926-6fc757752b6b	EPI_100X_YFP_1x1_200ms_25sola	EPI_100X_RFP_1x1_200ms_25sola
70	16	9.70474930719004	156	-49.9839330622982	77.3525641025641	1534.13461538462	35149	225.314102564103	209.158306441983	233.985041334883	0	477874	3063.29487179487	1165.89644107672	1175.25853864424	0	NaN	NaN	NaN	NaN	NaN	156.201352652892	0.999801546462345	14.9111570227949	13.1107109787481	9.6060827751543	3.90755610189457	0.0301582259834185	0.0160357739392934	0	1.00414017647906	1080.67193794151	1	23735.8076923077	1	1	1	1	2019-05-15T17:04:14.140	NG_ecoli_LTEE_871_DM0	-0	-0	162.05	DIA_100X_EMPTY_1x1_100ms	ee9b9838-ca34-45e0-8f4b-16813a6d69a8	EPI_100X_YFP_1x1_200ms_25sola	EPI_100X_RFP_1x1_200ms_25sola
71	42	13.4736944343116	567	44.8545353703131	86.7195767195767	1709.53086419753	4620400	8148.85361552028	209.158306441983	233.985041334883	2	1608014	2836.00352733686	1165.89644107672	1175.25853864424	0	NaN	NaN	NaN	NaN	NaN	499.767082003148	0.924509376136983	42.1957759248691	15.1609252850076	11.4765312372986	3.04049742848595	0.0318253615656576	0.0112492076267338	1	1.01022651904928	4364.95876110124	6	24210.0758377425	1	1	1	1	2019-05-15T17:04:14.140	NG_ecoli_LTEE_871_DM0	-0	-0	162.05	DIA_100X_EMPTY_1x1_100ms	f03a62cc-2c5d-4f9d-a66c-3a8bf44c82fe	EPI_100X_YFP_1x1_200ms_25sola	EPI_100X_RFP_1x1_200ms_25sola
72	27	12.2020778153457	330	41.8092789381741	85.269696969697	1764.48787878788	535312	1622.15757575758	209.158306441983	233.985041334883	0	1036636	3141.32121212121	1165.89644107672	1175.25853864424	0	NaN	NaN	NaN	NaN	NaN	312.447520835262	0.999893018123503	25.5212045833483	15.2647356633419	11.8637990744475	3.8603841133008	0.0260640556127464	0.0141434056114915	0	1.0088712115607	2821.23079699581	4	21586.8484848485	1	1	1	1	2019-05-15T17:04:14.140	NG_ecoli_LTEE_871_DM0	-0	-0	162.05	DIA_100X_EMPTY_1x1_100ms	c44e4b33-6753-45de-939b-caed6e922926	EPI_100X_YFP_1x1_200ms_25sola	EPI_100X_RFP_1x1_200ms_25sola
73	35	11.3828121540734	399	46.8569163633041	84.2556390977444	1794.07769423559	1099344	2755.24812030075	209.158306441983	233.985041334883	0	1503210	3767.44360902256	1165.89644107672	1175.25853864424	0	NaN	NaN	NaN	NaN	NaN	396.992983535283	0.975904900525228	35.0041260211178	13.2877999519734	11.0840060990296	2.75187350735863	0.0183801712503852	0.00951945303971176	0	1.00570356880604	3377.55657449695	5	22124.8170426065	1	1	1	1	2019-05-15T17:04:14.140	NG_ecoli_LTEE_871_DM0	-0	-0	162.05	DIA_100X_EMPTY_1x1_100ms	ca168e3f-980a-41a1-a14f-84dd860ccaf4	EPI_100X_YFP_1x1_200ms_25sola	EPI_100X_RFP_1x1_200ms_25sola
74	30	13.3928319715653	402	32.2427890919128	85.7089552238806	1872.97014925373	7390095	18383.3208955224	209.158306441983	233.985041334883	0	1771289	4406.19154228856	1165.89644107672	1175.25853864424	0	NaN	NaN	NaN	NaN	NaN	378.828413288403	0.973385461459955	30.2342927741153	14.1879620124845	12.1670728504377	3.1360468555153	0.0330072010712157	0.014580202433365	1	1.01226372600849	3515.29610071229	4	23614.9378109453	1	1	1	1	2019-05-15T17:04:14.140	NG_ecoli_LTEE_871_DM0	-0	-0	162.05	DIA_100X_EMPTY_1x1_100ms	f09e591f-d756-4f3b-bac8-a2ba55a8f005	EPI_100X_YFP_1x1_200ms_25sola	EPI_100X_RFP_1x1_200ms_25sola
75	40	13.7897215688345	551	48.9188555606635	90.4246823956443	1477.78947368421	241581	438.441016333938	209.158306441983	233.985041334883	0	1457988	2646.07622504537	1165.89644107672	1175.25853864424	0	NaN	NaN	NaN	NaN	NaN	446.337323988307	0.939887959812998	38.7832534547628	12.990158137869	11.2162184785219	2.63120209729282	0.0226146396717018	0.012689209768445	1	1.00768180750282	3832.01358706244	1	20471.7096188748	1	1	1	1	2019-05-15T17:04:14.140	NG_ecoli_LTEE_871_DM0	-0	-0	162.05	DIA_100X_EMPTY_1x1_100ms	4477de1c-4bc5-4348-bbc0-1a18f1e59cd8	EPI_100X_YFP_1x1_200ms_25sola	EPI_100X_RFP_1x1_200ms_25sola
76	33	11.9693573099293	395	48.6324231646036	87.9670886075949	2019.15189873418	1849758	4682.93164556962	209.158306441983	233.985041334883	0	1484490	3758.20253164557	1165.89644107672	1175.25853864424	0	NaN	NaN	NaN	NaN	NaN	388.238878653439	0.95793828832854	32.3877666559935	13.9417437965068	11.6680633780519	2.9212255653566	0.0288447132498032	0.0101695573377605	1	1.00508749710825	3463.12718804014	2	22452.5873417722	1	1	1	1	2019-05-15T17:04:14.140	NG_ecoli_LTEE_871_DM0	-0	-0	162.05	DIA_100X_EMPTY_1x1_100ms	01ad6957-1c31-478c-a58d-b790992629af	EPI_100X_YFP_1x1_200ms_25sola	EPI_100X_RFP_1x1_200ms_25sola
77	46	18.1914289987728	837	-49.9997217300154	98.8100358422939	1673.70848267622	2429101	2902.15173237754	209.158306441983	233.985041334883	0	6219821	7431.08841099164	1165.89644107672	1175.25853864424	0	NaN	NaN	NaN	NaN	NaN	711.701525846577	0.832919945156731	NaN	NaN	NaN	NaN	NaN	NaN	NaN	NaN	NaN	4	23947.752688172	1	1	1	1	2019-05-15T17:04:14.140	NG_ecoli_LTEE_871_DM0	-0	-0	162.05	DIA_100X_EMPTY_1x1_100ms	80006302-9ee3-4114-89ee-a749a580dc85	EPI_100X_YFP_1x1_200ms_25sola	EPI_100X_RFP_1x1_200ms_25sola
78	47	16.4633708070401	774	24.9428962437641	93.2726098191214	1847.32428940568	2837803	3666.41214470284	209.158306441983	233.985041334883	0	7642112	9873.52971576227	1165.89644107672	1175.25853864424	0	NaN	NaN	NaN	NaN	NaN	700.40606141515	0.891396083431126	48.03591789179	17.313585754338	13.9535120789618	3.58323520104551	0.086555920039129	0.0265911532918304	2	1.01749812447677	7345.52837158633	8	23882.9586563307	1	1	1	1	2019-05-15T17:04:14.140	NG_ecoli_LTEE_871_DM0	-0	-0	162.05	DIA_100X_EMPTY_1x1_100ms	31ea3929-21d3-4079-8c6f-1481d239c162	EPI_100X_YFP_1x1_200ms_25sola	EPI_100X_RFP_1x1_200ms_25sola
79	30	13.9574418604284	419	46.3834035048899	92.5393794749403	1620.42243436754	442515	1056.12171837709	209.158306441983	233.985041334883	0	2083001	4971.36276849642	1165.89644107672	1175.25853864424	0	NaN	NaN	NaN	NaN	NaN	382.25622347341	0.993165556310289	28.8870654765476	16.7012073433023	12.6547108325019	4.22508365005991	0.0603492019119274	0.0292057316125164	1	1.0515248428352	3633.27071737671	1	20340.2911694511	1	1	1	1	2019-05-15T17:04:14.140	NG_ecoli_LTEE_871_DM0	-0	-0	162.05	DIA_100X_EMPTY_1x1_100ms	742fbf1a-a092-423f-aacb-a4853e7cab01	EPI_100X_YFP_1x1_200ms_25sola	EPI_100X_RFP_1x1_200ms_25sola
80	12	4.57839007496085	55	-49.9994207009723	86.4909090909091	1689.76363636364	107047	1946.30909090909	209.158306441983	233.985041334883	0	375194	6821.70909090909	1165.89644107672	1175.25853864424	0	NaN	NaN	NaN	NaN	NaN	129.050709495804	0.99978492108093	NaN	NaN	NaN	NaN	NaN	NaN	NaN	NaN	NaN	3	26583.0181818182	1	1	1	1	2019-05-15T17:04:14.140	NG_ecoli_LTEE_871_DM0	-0	-0	162.05	DIA_100X_EMPTY_1x1_100ms	28856c80-9685-4e61-aaa8-1a04f6343132	EPI_100X_YFP_1x1_200ms_25sola	EPI_100X_RFP_1x1_200ms_25sola
81	12	9.52896974878256	115	-49.9997064847379	88.2695652173913	1820.41739130435	123072	1070.19130434783	209.158306441983	233.985041334883	0	862046	7496.05217391304	1165.89644107672	1175.25853864424	0	NaN	NaN	NaN	NaN	NaN	153.312554050957	0.999864555960507	NaN	NaN	NaN	NaN	NaN	NaN	NaN	NaN	NaN	4	24666.5826086957	1	1	1	1	2019-05-15T17:04:14.140	NG_ecoli_LTEE_871_DM0	-0	-0	162.05	DIA_100X_EMPTY_1x1_100ms	985df3ff-e101-48a4-b070-d86f2c2a0b07	EPI_100X_YFP_1x1_200ms_25sola	EPI_100X_RFP_1x1_200ms_25sola
82	25	14.2950668254855	358	-5.63528554114248	91.7541899441341	1899.12011173184	416831	1164.33240223464	209.158306441983	233.985041334883	0	1553026	4338.06145251397	1165.89644107672	1175.25853864424	0	NaN	NaN	NaN	NaN	NaN	293.79576541458	0.999459286874622	23.6539440808625	15.3532457422968	11.7786097327512	4.14603058937914	0.041626158632194	0.0230582921092794	0	1.02112446946105	2577.39814579519	2	23470.9972067039	1	1	1	1	2019-05-15T17:04:14.140	NG_ecoli_LTEE_871_DM0	-0	-0	162.05	DIA_100X_EMPTY_1x1_100ms	c1c35ffa-184c-4464-aaf1-a47d0c2f9bd6	EPI_100X_YFP_1x1_200ms_25sola	EPI_100X_RFP_1x1_200ms_25sola
83	48	4.12623904904419	199	-49.9996212395591	103.110552763819	2045.08040201005	154744	777.608040201005	209.158306441983	233.985041334883	0	820055	4120.87939698492	1165.89644107672	1175.25853864424	0	NaN	NaN	NaN	NaN	NaN	NaN	NaN	NaN	NaN	NaN	NaN	NaN	NaN	NaN	NaN	NaN	2	25278.040201005	1	1	1	1	2019-05-15T17:04:14.140	NG_ecoli_LTEE_871_DM0	-0	-0	162.05	DIA_100X_EMPTY_1x1_100ms	48a85107-842c-4bf1-ab56-bf5bc821d1bc	EPI_100X_YFP_1x1_200ms_25sola	EPI_100X_RFP_1x1_200ms_25sola
84	20	10.7673064012146	216	-1.05601655018838	91.7962962962963	1432.55092592593	67098	310.638888888889	209.158306441983	233.985041334883	0	606458	2807.67592592593	1165.89644107672	1175.25853864424	0	NaN	NaN	NaN	NaN	NaN	220.764932299665	0.987868373781628	21.1069124506037	11.9854971349233	10.0434321748217	3.0493522588914	0.00214816227021152	0.00107613274532948	1	1.00003523878993	1672.16408821008	0	24215.6342592593	1	1	1	1	2019-05-15T17:04:14.140	NG_ecoli_LTEE_871_DM0	-0	-0	162.05	DIA_100X_EMPTY_1x1_100ms	0f79c751-4b0f-4397-97f3-8b0f48130d4e	EPI_100X_YFP_1x1_200ms_25sola	EPI_100X_RFP_1x1_200ms_25sola
85	25	12.5374148078095	314	32.977026341974	92.4585987261146	1741.6178343949	6526833	20786.0923566879	209.158306441983	233.985041334883	0	770816	2454.82802547771	1165.89644107672	1175.25853864424	0	NaN	NaN	NaN	NaN	NaN	298.112941836065	0.999937017903185	25.0799703436992	14.6180681252904	11.5254375861182	3.70895325329885	0.0165669641479041	0.00721813718149869	1	1.00116951426792	2616.56631705458	4	22981.9363057325	1	1	1	1	2019-05-15T17:04:14.140	NG_ecoli_LTEE_871_DM0	-0	-0	162.05	DIA_100X_EMPTY_1x1_100ms	7df5508f-bfc7-4371-9e60-693f28151d86	EPI_100X_YFP_1x1_200ms_25sola	EPI_100X_RFP_1x1_200ms_25sola
86	30	13.2198832196578	397	48.1126696889271	97.0377833753149	1952.82367758186	2650820	6677.12846347607	209.158306441983	233.985041334883	2	1361889	3430.45088161209	1165.89644107672	1175.25853864424	0	NaN	NaN	NaN	NaN	NaN	351.954969743928	0.971940477671713	29.6174286143389	13.8006703515866	11.4279516535311	3.17523881071352	0.0243388178919141	0.0114572228125078	2	1.008280610179	3037.90382399876	2	21843.7732997481	1	1	1	1	2019-05-15T17:04:14.140	NG_ecoli_LTEE_871_DM0	-0	-0	162.05	DIA_100X_EMPTY_1x1_100ms	c0ae31d0-743f-4f7f-a3b4-422e5301cce5	EPI_100X_YFP_1x1_200ms_25sola	EPI_100X_RFP_1x1_200ms_25sola
87	39	17.2401127794485	674	42.7670258154835	101.406528189911	1786.75816023739	1025842	1522.02077151335	209.158306441983	233.985041334883	0	2471269	3666.57121661721	1165.89644107672	1175.25853864424	0	NaN	NaN	NaN	NaN	NaN	539.666829450325	0.963430324928982	37.9707426397217	16.239226847117	13.7218372652199	3.66135929162275	0.0312594909345775	0.0151995701022205	2	1.01519598733175	5615.17766019843	3	22238.528189911	1	1	1	1	2019-05-15T17:04:14.140	NG_ecoli_LTEE_871_DM0	-0	-0	162.05	DIA_100X_EMPTY_1x1_100ms	48fe7b51-4742-4f1a-aac8-ad7783236ba0	EPI_100X_YFP_1x1_200ms_25sola	EPI_100X_RFP_1x1_200ms_25sola
88	37	11.2784546997834	418	39.7123005491054	98.5023923444976	2009.15550239234	825115	1973.95933014354	209.158306441983	233.985041334883	0	1595968	3818.10526315789	1165.89644107672	1175.25853864424	0	NaN	NaN	NaN	NaN	NaN	415.776605111176	0.952493148508166	39.8157663971078	13.2185345873501	10.1993826206726	3.28871777302718	0.0351284828245753	0.0185135296844589	1	1.01019090659732	3253.0649138758	3	22989.1124401914	1	1	1	1	2019-05-15T17:04:14.140	NG_ecoli_LTEE_871_DM0	-0	-0	162.05	DIA_100X_EMPTY_1x1_100ms	fa8ee89f-0ccf-4e0f-9966-30b4179299bc	EPI_100X_YFP_1x1_200ms_25sola	EPI_100X_RFP_1x1_200ms_25sola
89	41	16.9891608768324	697	45.9431538199662	106.684361549498	1358.79483500717	404705	580.638450502152	209.158306441983	233.985041334883	0	1777004	2549.50358680057	1165.89644107672	1175.25853864424	0	NaN	NaN	NaN	NaN	NaN	536.810144978169	0.994685358439376	39.1205645923747	16.7055906882939	13.4528241966986	3.69226314512721	0.0204757500402479	0.0105527209959861	0	1.01080156200047	5560.60350279946	1	18954.0459110473	1	1	1	1	2019-05-15T17:04:14.140	NG_ecoli_LTEE_871_DM0	-0	-0	162.05	DIA_100X_EMPTY_1x1_100ms	dea012a3-ed7e-4d39-a9ce-18622034abe4	EPI_100X_YFP_1x1_200ms_25sola	EPI_100X_RFP_1x1_200ms_25sola
90	41	12.1515905125459	498	26.4194239197466	103.411646586345	1704.4578313253	1462271	2936.28714859438	209.158306441983	233.985041334883	0	2061317	4139.19076305221	1165.89644107672	1175.25853864424	0	NaN	NaN	NaN	NaN	NaN	458.839948358831	0.8597487239053	41.8756964390203	12.8631535058656	10.5352509101901	2.43338577059383	0.0865778590925481	0.036686603557348	1	1.09597740478349	3650.41038206729	6	23941.8674698795	1	1	1	1	2019-05-15T17:04:14.140	NG_ecoli_LTEE_871_DM0	-0	-0	162.05	DIA_100X_EMPTY_1x1_100ms	dcb5b0b9-550a-47e7-9357-35c1485e8db2	EPI_100X_YFP_1x1_200ms_25sola	EPI_100X_RFP_1x1_200ms_25sola
91	23	14.3674372224539	331	-49.5244803254377	102.244712990937	1812.21752265861	243650	736.102719033233	209.158306441983	233.985041334883	0	3260777	9851.29003021148	1165.89644107672	1175.25853864424	0	NaN	NaN	NaN	NaN	NaN	294.154417965002	0.999973522817114	21.4916009840722	18.8124071033798	13.0229297882696	5.33038310204565	0.0253575376232645	0.0122418028679034	0	1.00514587886543	2862.70138678467	5	21811.4622356495	1	1	1	1	2019-05-15T17:04:14.140	NG_ecoli_LTEE_871_DM0	-0	-0	162.05	DIA_100X_EMPTY_1x1_100ms	2a7eb2ee-88fb-4491-bb74-bf767727fe6b	EPI_100X_YFP_1x1_200ms_25sola	EPI_100X_RFP_1x1_200ms_25sola
92	10	2.60916763566831	27	-49.9991361470082	96.1481481481482	1983.22222222222	33379	1236.25925925926	209.158306441983	233.985041334883	0	112875	4180.55555555556	1165.89644107672	1175.25853864424	0	NaN	NaN	NaN	NaN	NaN	127.603889001871	0.999684563522359	NaN	NaN	NaN	NaN	NaN	NaN	NaN	NaN	NaN	2	25418.5925925926	1	1	1	1	2019-05-15T17:04:14.140	NG_ecoli_LTEE_871_DM0	-0	-0	162.05	DIA_100X_EMPTY_1x1_100ms	fb6e2612-725e-4cc2-87af-54270375feba	EPI_100X_YFP_1x1_200ms_25sola	EPI_100X_RFP_1x1_200ms_25sola
93	46	13.2827921685444	611	48.7411381778975	115.451718494272	1212.32896890344	135403	221.60883797054	209.158306441983	233.985041334883	0	3287280	5380.16366612111	1165.89644107672	1175.25853864424	0	NaN	NaN	NaN	NaN	NaN	514.341806104438	0.918424769381283	43.0404498667597	14.8835939615625	11.744058084394	2.77885192254715	0.0271155786466493	0.0109844363705363	2	1.0034597755472	4662.33058809704	1	19783.7217675941	1	1	1	1	2019-05-15T17:04:14.140	NG_ecoli_LTEE_871_DM0	-0	-0	162.05	DIA_100X_EMPTY_1x1_100ms	7dc63e7f-89e6-4349-92a0-d5bee1ab25b7	EPI_100X_YFP_1x1_200ms_25sola	EPI_100X_RFP_1x1_200ms_25sola
94	26	14.6084781488736	380	-2.85041703827839	110.644736842105	1831.86315789474	357528	940.863157894737	209.158306441983	233.985041334883	0	3615822	9515.32105263158	1165.89644107672	1175.25853864424	0	NaN	NaN	NaN	NaN	NaN	311.95762270684	0.99892480574094	24.429285541581	15.6977816905902	12.1917530141922	4.24289508816781	0.035537299379902	0.0173130429169217	1	1.01274622095224	2851.89123918666	4	22360.3552631579	1	1	1	1	2019-05-15T17:04:14.140	NG_ecoli_LTEE_871_DM0	-0	-0	162.05	DIA_100X_EMPTY_1x1_100ms	0260dedd-954d-4f3a-a2ed-08a6dae7eeec	EPI_100X_YFP_1x1_200ms_25sola	EPI_100X_RFP_1x1_200ms_25sola
95	49	15.7869470969877	774	46.4487594328104	124.547803617571	366.320413436692	351227	453.78165374677	209.158306441983	233.985041334883	0	346375	447.512919896641	1165.89644107672	1175.25853864424	0	NaN	NaN	NaN	NaN	NaN	562.614066575202	0.89053562932442	45.2087919834853	15.1907297238711	12.2411154236845	3.07997346170896	0.0206364031067919	0.00875772356466305	1	1.01075608969766	5320.52845047065	0	18287.2881136951	1	1	1	1	2019-05-15T17:04:14.140	NG_ecoli_LTEE_871_DM0	-0	-0	162.05	DIA_100X_EMPTY_1x1_100ms	42d4a88e-9ac2-4f94-ad8f-f0f6a1075aaf	EPI_100X_YFP_1x1_200ms_25sola	EPI_100X_RFP_1x1_200ms_25sola
96	40	11.8158497591149	473	49.2686551065888	107.511627906977	1740.08245243129	4967219	10501.5200845666	209.158306441983	233.985041334883	2	1403512	2967.25581395349	1165.89644107672	1175.25853864424	0	NaN	NaN	NaN	NaN	NaN	452.809427946994	0.966190506385379	40.8474503033808	12.8420852982995	10.9128528516191	2.56213400516924	0.0142715520477028	0.00687402947498093	1	1.00122681294156	3820.5987820861	5	23768.5581395349	1	1	1	1	2019-05-15T17:04:14.140	NG_ecoli_LTEE_871_DM0	-0	-0	162.05	DIA_100X_EMPTY_1x1_100ms	0b0a3636-f173-44fb-9ac2-31ea0746ca0e	EPI_100X_YFP_1x1_200ms_25sola	EPI_100X_RFP_1x1_200ms_25sola
97	48	13.1852980996798	634	37.3578458718184	120.334384858044	1961.42902208202	5642604	8900.00630914826	209.158306441983	233.985041334883	5	2094011	3302.85646687697	1165.89644107672	1175.25853864424	0	NaN	NaN	NaN	NaN	NaN	554.429826019155	0.934072417384379	48.8375642320613	14.5005035015867	11.1151551160801	3.11377044059073	0.0250780634117414	0.0117804868852031	1	1.02277408983623	4738.8714996126	5	22749.4447949527	1	1	1	1	2019-05-15T17:04:14.140	NG_ecoli_LTEE_871_DM0	-0	-0	162.05	DIA_100X_EMPTY_1x1_100ms	aa56f3e3-792e-4354-8c9e-87566b79b354	EPI_100X_YFP_1x1_200ms_25sola	EPI_100X_RFP_1x1_200ms_25sola
98	28	14.3557160459625	411	-12.3357935968334	109.501216545012	1991.07542579075	3002472	7305.28467153285	209.158306441983	233.985041334883	3	2004236	4876.48661800487	1165.89644107672	1175.25853864424	0	NaN	NaN	NaN	NaN	NaN	378.248741286876	0.944098358037609	30.3550907109179	15.4825780559786	11.8756926184279	3.4625786318728	0.0836574696169917	0.0328834834469032	1	1.06956327028538	3362.32208036339	4	22041.4744525547	1	1	1	1	2019-05-15T17:04:14.140	NG_ecoli_LTEE_871_DM0	-0	-0	162.05	DIA_100X_EMPTY_1x1_100ms	a5cf5784-2d37-4dd8-8115-31af42118173	EPI_100X_YFP_1x1_200ms_25sola	EPI_100X_RFP_1x1_200ms_25sola
99	30	18.6034221835471	559	-49.9964964948352	116.096601073345	1874.98032200358	3581321	6406.65652951699	209.158306441983	233.985041334883	2	2131784	3813.56708407871	1165.89644107672	1175.25853864424	0	NaN	NaN	NaN	NaN	NaN	462.549975172076	0.847257481836647	NaN	NaN	NaN	NaN	NaN	NaN	NaN	NaN	NaN	2	22149.3309481216	1	1	1	1	2019-05-15T17:04:14.140	NG_ecoli_LTEE_871_DM0	-0	-0	162.05	DIA_100X_EMPTY_1x1_100ms	4b00b44a-f05b-4672-9184-c53c0c8ec0a6	EPI_100X_YFP_1x1_200ms_25sola	EPI_100X_RFP_1x1_200ms_25sola
100	34	13.3822861894698	455	47.1328111291927	119.276923076923	1197.30989010989	241857	531.553846153846	209.158306441983	233.985041334883	0	1281081	2815.56263736264	1165.89644107672	1175.25853864424	0	NaN	NaN	NaN	NaN	NaN	390.585684935228	0.989814233268074	31.9597455905865	14.2210301750369	11.7675238663916	3.32815917538072	0.0223106401055965	0.0153786009313668	0	1.01391333696053	3475.86876217505	1	18417.9120879121	1	1	1	1	2019-05-15T17:04:14.140	NG_ecoli_LTEE_871_DM0	-0	-0	162.05	DIA_100X_EMPTY_1x1_100ms	bff3725e-c69c-4b78-8374-d7ae166fd93c	EPI_100X_YFP_1x1_200ms_25sola	EPI_100X_RFP_1x1_200ms_25sola
101	36	13.7480318628608	495	45.4148578652769	121.353535353535	1931.86060606061	2564744	5181.30101010101	209.158306441983	233.985041334883	2	1492342	3014.83232323232	1165.89644107672	1175.25853864424	0	NaN	NaN	NaN	NaN	NaN	430.152534908813	0.973539197865259	35.2942188754324	13.6483066465617	11.9538690321138	2.79336654420815	0.00614579384556381	0.00303334820762673	1	1.00076285149984	3961.05107785134	3	22259.6343434343	1	1	1	1	2019-05-15T17:04:14.140	NG_ecoli_LTEE_871_DM0	-0	-0	162.05	DIA_100X_EMPTY_1x1_100ms	4a3731de-5a1a-469f-a319-89db3bdca7ed	EPI_100X_YFP_1x1_200ms_25sola	EPI_100X_RFP_1x1_200ms_25sola
102	25	11.5118365942289	288	26.4174075012053	112.517361111111	1449.82986111111	67364	233.902777777778	209.158306441983	233.985041334883	0	695170	2413.78472222222	1165.89644107672	1175.25853864424	0	NaN	NaN	NaN	NaN	NaN	263.953565172773	0.928016488079935	25.5058314097013	13.4192469252736	9.95341177741434	3.01726209582106	0.0181749655383013	0.0088702064505763	1	1.00081306997044	1984.6014709879	0	24142.1458333333	1	1	1	1	2019-05-15T17:04:14.140	NG_ecoli_LTEE_871_DM0	-0	-0	162.05	DIA_100X_EMPTY_1x1_100ms	72f7e7a4-4230-4aec-a612-c5c1fc041b6b	EPI_100X_YFP_1x1_200ms_25sola	EPI_100X_RFP_1x1_200ms_25sola
103	9	4.31501183756243	39	-49.9996497566553	108.974358974359	1849.46153846154	89563	2296.48717948718	209.158306441983	233.985041334883	0	212264	5442.66666666667	1165.89644107672	1175.25853864424	0	NaN	NaN	NaN	NaN	NaN	113.760389177051	0.999681536193802	NaN	NaN	NaN	NaN	NaN	NaN	NaN	NaN	NaN	2	27155	1	1	1	1	2019-05-15T17:04:14.140	NG_ecoli_LTEE_871_DM0	-0	-0	162.05	DIA_100X_EMPTY_1x1_100ms	5b1bba10-c183-4929-a326-65fe46fcea0e	EPI_100X_YFP_1x1_200ms_25sola	EPI_100X_RFP_1x1_200ms_25sola
104	24	10.923678672444	263	-49.2360822637961	114.414448669202	1549.22433460076	55338	210.410646387833	209.158306441983	233.985041334883	0	764729	2907.71482889734	1165.89644107672	1175.25853864424	0	NaN	NaN	NaN	NaN	NaN	266.104416315738	0.936629458109728	25.5955300060018	15.2028246904843	9.87588252638323	3.97049381909897	0.0445992791057913	0.0249422632416954	0	1.0291422368994	1960.67602787484	1	23995.5095057034	1	1	1	1	2019-05-15T17:04:14.140	NG_ecoli_LTEE_871_DM0	-0	-0	162.05	DIA_100X_EMPTY_1x1_100ms	a83e7576-6646-4e0c-9c95-6b8f3a0c1864	EPI_100X_YFP_1x1_200ms_25sola	EPI_100X_RFP_1x1_200ms_25sola
105	38	7.60540921944476	289	-49.391088355774	121.252595155709	1618.00692041522	185249	641	209.158306441983	233.985041334883	1	1187027	4107.3598615917	1165.89644107672	1175.25853864424	0	NaN	NaN	NaN	NaN	NaN	398.247501926935	0.744574146085759	NaN	NaN	NaN	NaN	NaN	NaN	NaN	NaN	NaN	2	24513.2733564014	1	1	1	1	2019-05-15T17:04:14.140	NG_ecoli_LTEE_871_DM0	-0	-0	162.05	DIA_100X_EMPTY_1x1_100ms	e6b12f07-5ea2-428c-985d-831ef07ab63d	EPI_100X_YFP_1x1_200ms_25sola	EPI_100X_RFP_1x1_200ms_25sola
106	51	14.6223104241611	746	41.3940567135946	124.761394101877	1681.68766756032	13713803	18383.1139410188	209.158306441983	233.985041334883	4	3163735	4240.93163538874	1165.89644107672	1175.25853864424	0	NaN	NaN	NaN	NaN	NaN	656.448263084003	0.942619805379353	50.812521956152	15.0453523307319	12.6139646962142	3.11756285587332	0.0277193406829585	0.0146135288921744	2	1.00639851844948	6349.85567357712	5	22314.3351206434	1	1	1	1	2019-05-15T17:04:14.140	NG_ecoli_LTEE_871_DM0	-0	-0	162.05	DIA_100X_EMPTY_1x1_100ms	8ad594cb-7d09-4255-8fab-ab59bc71716b	EPI_100X_YFP_1x1_200ms_25sola	EPI_100X_RFP_1x1_200ms_25sola
107	33	13.2039246153303	437	40.9645413639286	124.423340961098	2036.61556064073	473282	1083.02517162471	209.158306441983	233.985041334883	0	2052087	4695.85125858124	1165.89644107672	1175.25853864424	0	NaN	NaN	NaN	NaN	NaN	394.484034436355	0.989200796722578	33.5103824986178	13.6471034015492	11.4936420418077	2.96368647197201	0.0269815567061012	0.0107190030766711	1	1.00482540175978	3476.83916456026	2	21916.4622425629	1	1	1	1	2019-05-15T17:04:14.140	NG_ecoli_LTEE_871_DM0	-0	-0	162.05	DIA_100X_EMPTY_1x1_100ms	71cded11-0043-4d82-9132-6a2f342ff502	EPI_100X_YFP_1x1_200ms_25sola	EPI_100X_RFP_1x1_200ms_25sola
108	11	6.435914763976	71	-49.9998751047896	114.535211267606	1637.18309859155	42733	601.87323943662	209.158306441983	233.985041334883	0	271781	3827.9014084507	1165.89644107672	1175.25853864424	0	NaN	NaN	NaN	NaN	NaN	129.665768851771	0.999816342044405	NaN	NaN	NaN	NaN	NaN	NaN	NaN	NaN	NaN	2	26429.8309859155	1	1	1	1	2019-05-15T17:04:14.140	NG_ecoli_LTEE_871_DM0	-0	-0	162.05	DIA_100X_EMPTY_1x1_100ms	3297f05c-f604-4a14-b169-4da1d00733bd	EPI_100X_YFP_1x1_200ms_25sola	EPI_100X_RFP_1x1_200ms_25sola
109	39	12.1032296596322	472	37.8130452559972	129.235169491525	2005.98093220339	870911	1845.15042372881	209.158306441983	233.985041334883	0	4475353	9481.68008474576	1165.89644107672	1175.25853864424	0	NaN	NaN	NaN	NaN	NaN	448.917352895187	0.872921778134027	40.048766549025	13.7385559929843	10.7104511317056	2.90619014466972	0.0511552738221845	0.026208035687665	0	1.05462209436257	3608.23283501662	3	24922.2584745763	1	1	1	1	2019-05-15T17:04:14.140	NG_ecoli_LTEE_871_DM0	-0	-0	162.05	DIA_100X_EMPTY_1x1_100ms	737e3bce-59e2-4e0e-a5b2-5e501a3acf7a	EPI_100X_YFP_1x1_200ms_25sola	EPI_100X_RFP_1x1_200ms_25sola
110	34	14.5881629405062	496	48.2273194062315	121.592741935484	1755.58870967742	2848795	5743.53830645161	209.158306441983	233.985041334883	3	1754166	3536.625	1165.89644107672	1175.25853864424	0	NaN	NaN	NaN	NaN	NaN	423.462721338421	0.956106066361926	33.5087712855635	14.9016468357796	12.2271998066023	3.42630559708985	0.0247149989813992	0.0128935315157331	1	1.00313619686294	3934.61644577199	2	23102.8205645161	1	1	1	1	2019-05-15T17:04:14.140	NG_ecoli_LTEE_871_DM0	-0	-0	162.05	DIA_100X_EMPTY_1x1_100ms	6b51cadb-240d-4ef2-82fc-2c76180f2664	EPI_100X_YFP_1x1_200ms_25sola	EPI_100X_RFP_1x1_200ms_25sola
111	34	14.9569746097206	509	47.9543511742165	125.573673870334	1722.97642436149	1331598	2616.10609037328	209.158306441983	233.985041334883	0	1983877	3897.59724950884	1165.89644107672	1175.25853864424	0	NaN	NaN	NaN	NaN	NaN	424.997940835355	0.974720715539237	32.9379963794873	14.8550794871618	12.5616838349553	3.29713000278639	0.0256744037302785	0.00929762945345529	1	1.00586617061073	4082.09188108494	4	22747.9115913556	1	1	1	1	2019-05-15T17:04:14.140	NG_ecoli_LTEE_871_DM0	-0	-0	162.05	DIA_100X_EMPTY_1x1_100ms	942f5ffe-8142-4f78-82a3-f1cbba103713	EPI_100X_YFP_1x1_200ms_25sola	EPI_100X_RFP_1x1_200ms_25sola
112	42	15.021937098946	631	49.80638615482	133.142630744849	1899.94453248811	1627904	2579.8795562599	209.158306441983	233.985041334883	0	2220394	3518.84944532488	1165.89644107672	1175.25853864424	0	NaN	NaN	NaN	NaN	NaN	500.046291738738	0.984576999244978	40.682762351662	14.395155057792	12.0792473533508	3.29463886019658	0.011329867692779	0.00357944683122438	3	1.00039802619241	4662.08367984721	3	21411.7480190174	1	1	1	1	2019-05-15T17:04:14.140	NG_ecoli_LTEE_871_DM0	-0	-0	162.05	DIA_100X_EMPTY_1x1_100ms	f8f70f8a-4d72-489b-92e8-17c68c08f6b2	EPI_100X_YFP_1x1_200ms_25sola	EPI_100X_RFP_1x1_200ms_25sola
113	49	15.3102493078002	751	-32.9313732906073	134.049267643142	1544.6258322237	159470	212.343541944075	209.158306441983	233.985041334883	0	2838613	3779.7776298269	1165.89644107672	1175.25853864424	0	NaN	NaN	NaN	NaN	NaN	608.958997114009	0.851916772817738	45.4506097479116	19.0629396119777	12.8605362526306	4.59953398081411	0.0397458384341831	0.0153559414663474	3	1.00947512266024	5904.01906523565	2	22999.8202396804	1	1	1	1	2019-05-15T17:04:14.140	NG_ecoli_LTEE_871_DM0	-0	-0	162.05	DIA_100X_EMPTY_1x1_100ms	b3aa1076-d613-486e-90cf-25345793e62a	EPI_100X_YFP_1x1_200ms_25sola	EPI_100X_RFP_1x1_200ms_25sola
114	28	11.0726585882764	311	38.2662610176187	130.823151125402	1919.15112540193	3187812	10250.1993569132	209.158306441983	233.985041334883	2	1041363	3348.43408360129	1165.89644107672	1175.25853864424	0	NaN	NaN	NaN	NaN	NaN	312.643915964537	0.981915767137241	27.6778784552865	13.19584018896	10.9871977683938	2.93995591464075	0.0151489904664494	0.00629410156186295	1	1.00211779199849	2624.19777472575	4	22933.8681672026	1	1	1	1	2019-05-15T17:04:14.140	NG_ecoli_LTEE_871_DM0	-0	-0	162.05	DIA_100X_EMPTY_1x1_100ms	64d3ccf4-6c01-4ee7-a495-01b28747fabb	EPI_100X_YFP_1x1_200ms_25sola	EPI_100X_RFP_1x1_200ms_25sola
115	37	12.3190500908042	456	47.8161662666781	136.592105263158	2018.9100877193	5135852	11262.8333333333	209.158306441983	233.985041334883	0	2582393	5663.14254385965	1165.89644107672	1175.25853864424	0	NaN	NaN	NaN	NaN	NaN	403.243861383249	0.973940344947821	34.6833836761216	14.5654578349526	11.3871464921367	3.16118817525984	0.0178847332758684	0.00641048536005634	0	1.00275831967351	3532.16641721321	2	21265.7543859649	1	1	1	1	2019-05-15T17:04:14.140	NG_ecoli_LTEE_871_DM0	-0	-0	162.05	DIA_100X_EMPTY_1x1_100ms	3d205d0d-fe60-4ce6-8c19-15017ba86de2	EPI_100X_YFP_1x1_200ms_25sola	EPI_100X_RFP_1x1_200ms_25sola
116	42	17.6154378473815	740	48.412976436542	134.839189189189	1626.15	556413	751.909459459459	209.158306441983	233.985041334883	0	2642582	3571.05675675676	1165.89644107672	1175.25853864424	0	NaN	NaN	NaN	NaN	NaN	624.553286641445	0.955314738537974	39.428205980033	19.9057456669016	15.4371178665281	4.16950699527171	0.0328792149956697	0.00910119544021199	2	1.0048611229895	7379.54080208713	3	19996.6797297297	1	1	1	1	2019-05-15T17:04:14.140	NG_ecoli_LTEE_871_DM0	-0	-0	162.05	DIA_100X_EMPTY_1x1_100ms	4f86d5d7-2319-497a-9bd8-c40878b653b7	EPI_100X_YFP_1x1_200ms_25sola	EPI_100X_RFP_1x1_200ms_25sola
117	46	14.9553251437265	688	38.6391110248769	141.497093023256	1843.5726744186	581889	845.768895348837	209.158306441983	233.985041334883	0	2851187	4144.16715116279	1165.89644107672	1175.25853864424	0	NaN	NaN	NaN	NaN	NaN	550.563763832553	0.935560145186664	45.7752344191741	14.0068344037819	11.6711248824311	2.83726104320472	0.0229246610481159	0.0122690236440534	0	1.01486565763678	4897.17800872769	3	21965.0218023256	1	1	1	1	2019-05-15T17:04:14.140	NG_ecoli_LTEE_871_DM0	-0	-0	162.05	DIA_100X_EMPTY_1x1_100ms	4f812d76-2079-4987-aacb-f71627efc98f	EPI_100X_YFP_1x1_200ms_25sola	EPI_100X_RFP_1x1_200ms_25sola
118	37	12.2841387059534	455	48.4688327691722	142.131868131868	1800.7956043956	950181	2088.30989010989	209.158306441983	233.985041334883	0	2031825	4465.54945054945	1165.89644107672	1175.25853864424	0	NaN	NaN	NaN	NaN	NaN	408.39389767653	0.959392831603763	36.6190922264027	12.9780141807223	10.8305374988761	2.76887480339302	0.0340613079457149	0.0122164896813723	0	1.01168726031974	3373.63020360889	2	22611.9032967033	1	1	1	1	2019-05-15T17:04:14.140	NG_ecoli_LTEE_871_DM0	-0	-0	162.05	DIA_100X_EMPTY_1x1_100ms	32bfc0c4-538f-472e-8559-5944bbf61ebd	EPI_100X_YFP_1x1_200ms_25sola	EPI_100X_RFP_1x1_200ms_25sola
119	26	12.4829126944502	325	32.2228228991995	136.030769230769	1693.47076923077	1118683	3442.10153846154	209.158306441983	233.985041334883	0	1131200	3480.61538461538	1165.89644107672	1175.25853864424	0	NaN	NaN	NaN	NaN	NaN	308.351239439652	0.997393664687184	25.2310989927245	15.0887818850716	11.7260316183286	3.86309109208317	0.0108122363311335	0.00582254569010788	1	1.00042801274683	2724.75947006499	3	23498.6615384615	1	1	1	1	2019-05-15T17:04:14.140	NG_ecoli_LTEE_871_DM0	-0	-0	162.05	DIA_100X_EMPTY_1x1_100ms	02d786b5-b27e-4cd1-81ad-95733c41fe9c	EPI_100X_YFP_1x1_200ms_25sola	EPI_100X_RFP_1x1_200ms_25sola
120	32	12.8132224477976	410	-49.685176447167	144.226829268293	1645.5	537329	1310.55853658537	209.158306441983	233.985041334883	0	2380371	5805.78292682927	1165.89644107672	1175.25853864424	0	NaN	NaN	NaN	NaN	NaN	429.444000743514	0.744652892730528	NaN	NaN	NaN	NaN	NaN	NaN	NaN	NaN	NaN	4	24376.8780487805	1	1	1	1	2019-05-15T17:04:14.140	NG_ecoli_LTEE_871_DM0	-0	-0	162.05	DIA_100X_EMPTY_1x1_100ms	6b9aff54-6c84-4953-b69c-6d078bdce1ac	EPI_100X_YFP_1x1_200ms_25sola	EPI_100X_RFP_1x1_200ms_25sola
121	27	14.1843787928557	383	26.9702021329895	140.809399477807	91.5639686684073	489599	1278.32637075718	209.158306441983	233.985041334883	0	431161	1125.74673629243	1165.89644107672	1175.25853864424	0	NaN	NaN	NaN	NaN	NaN	303.184341147159	0.991624938541841	26.077519752443	13.9058004646016	11.1002184424174	3.50752796863446	0.0148755398510569	0.00613978552501142	1	1.00118827510535	2523.59242541472	1	18162.1462140992	1	1	1	1	2019-05-15T17:04:14.140	NG_ecoli_LTEE_871_DM0	-0	-0	162.05	DIA_100X_EMPTY_1x1_100ms	c53c7627-c82a-46a3-ba4f-23c7f2dbebfd	EPI_100X_YFP_1x1_200ms_25sola	EPI_100X_RFP_1x1_200ms_25sola
122	34	12.6593777456803	431	24.5412219817503	150.577726218097	1815.52204176334	5604733	13004.0208816705	209.158306441983	233.985041334883	0	1451990	3368.88631090487	1165.89644107672	1175.25853864424	0	NaN	NaN	NaN	NaN	NaN	403.756397691834	0.990526583913804	34.2505736385158	13.2264624002175	11.4170593143118	2.93350075987414	0.0112661583014575	0.00473249575928754	1	1.00054424192242	3506.43865704255	3	22937.3387470998	1	1	1	1	2019-05-15T17:04:14.140	NG_ecoli_LTEE_871_DM0	-0	-0	162.05	DIA_100X_EMPTY_1x1_100ms	9f4212b7-cc47-4e9f-898c-15248df92c47	EPI_100X_YFP_1x1_200ms_25sola	EPI_100X_RFP_1x1_200ms_25sola
123	34	13.7218276257783	467	42.3911665770886	150.612419700214	1757.3147751606	5841989	12509.6124197002	209.158306441983	233.985041334883	2	1893785	4055.21413276231	1165.89644107672	1175.25853864424	0	NaN	NaN	NaN	NaN	NaN	410.191822140305	0.985806983671088	32.8878500656726	14.6376640248749	12.146950677775	3.49718464095405	0.0275502881969622	0.0131690817048716	1	1.00795051669811	3811.18386625782	2	21193.4218415418	1	1	1	1	2019-05-15T17:04:14.140	NG_ecoli_LTEE_871_DM0	-0	-0	162.05	DIA_100X_EMPTY_1x1_100ms	6eaa9ec2-fa43-4e28-8ada-24c3b09c4e42	EPI_100X_YFP_1x1_200ms_25sola	EPI_100X_RFP_1x1_200ms_25sola
124	42	16.4629488647648	692	46.9473689190552	146.767341040462	283.219653179191	390668	564.549132947977	209.158306441983	233.985041334883	0	320293	462.851156069364	1165.89644107672	1175.25853864424	0	NaN	NaN	NaN	NaN	NaN	504.743274411168	0.926742295975216	38.9132643580204	15.3028553244616	12.582261213294	3.21735986591118	0.0443764184793165	0.0190907293182756	0	1.03296668118713	4838.43532220356	0	17837.5650289017	1	1	1	1	2019-05-15T17:04:14.140	NG_ecoli_LTEE_871_DM0	-0	-0	162.05	DIA_100X_EMPTY_1x1_100ms	9b113231-b75e-493b-8cfe-6de32154bf40	EPI_100X_YFP_1x1_200ms_25sola	EPI_100X_RFP_1x1_200ms_25sola
125	38	12.3945012468828	471	46.7742871040516	145.545647558386	1939.01910828025	6932922	14719.5796178344	209.158306441983	233.985041334883	0	1657459	3519.02123142251	1165.89644107672	1175.25853864424	0	NaN	NaN	NaN	NaN	NaN	435.557734554371	0.932344028835119	37.2834765424757	14.203206372191	11.2734520117697	3.13061471821919	0.0251920287940909	0.0129326566754064	0	1.01215567012286	3721.51800282647	5	23361.016985138	1	1	1	1	2019-05-15T17:04:14.140	NG_ecoli_LTEE_871_DM0	-0	-0	162.05	DIA_100X_EMPTY_1x1_100ms	9c7814a0-972e-4ae9-8504-2242ae04284f	EPI_100X_YFP_1x1_200ms_25sola	EPI_100X_RFP_1x1_200ms_25sola
126	27	12.7811876541605	353	38.0740987599488	150.668555240793	1773.00283286119	2522065	7144.66005665722	209.158306441983	233.985041334883	2	1575869	4464.21813031161	1165.89644107672	1175.25853864424	0	NaN	NaN	NaN	NaN	NaN	317.167770349776	0.991084103202721	26.3717163335357	14.9525066073698	11.4902185696437	3.67874605453372	0.0349080424050731	0.0145949498028017	1	1.00844198428144	2734.5436302253	4	21589.8611898017	1	1	1	1	2019-05-15T17:04:14.140	NG_ecoli_LTEE_871_DM0	-0	-0	162.05	DIA_100X_EMPTY_1x1_100ms	761d69da-ec17-4859-b77c-995e3dc7a1ac	EPI_100X_YFP_1x1_200ms_25sola	EPI_100X_RFP_1x1_200ms_25sola
127	9	5.20203787238814	47	-49.9997966205234	143.702127659574	1784.82978723404	40853	869.212765957447	209.158306441983	233.985041334883	0	257108	5470.3829787234	1165.89644107672	1175.25853864424	0	NaN	NaN	NaN	NaN	NaN	118.509005524982	0.999772272169425	NaN	NaN	NaN	NaN	NaN	NaN	NaN	NaN	NaN	1	27088.085106383	1	1	1	1	2019-05-15T17:04:14.140	NG_ecoli_LTEE_871_DM0	-0	-0	162.05	DIA_100X_EMPTY_1x1_100ms	ad62f9e8-d6f4-47bb-a691-13db70e5f5f0	EPI_100X_YFP_1x1_200ms_25sola	EPI_100X_RFP_1x1_200ms_25sola
128	23	13.1127039701877	302	-48.5994179975828	150.569536423841	1175.11920529801	93179	308.539735099338	209.158306441983	233.985041334883	0	463988	1536.38410596026	1165.89644107672	1175.25853864424	0	NaN	NaN	NaN	NaN	NaN	213.302359506164	0.999661276353032	18.3099791868699	15.687515865196	10.9534383829918	4.53586722536046	0.0301203202042214	0.0151637347846704	0	1.00558447006115	1725.35581163572	0	23536.2317880795	1	1	1	1	2019-05-15T17:04:14.140	NG_ecoli_LTEE_871_DM0	-0	-0	162.05	DIA_100X_EMPTY_1x1_100ms	e5c459d0-7a2a-479a-9c75-dc60cd9e4e33	EPI_100X_YFP_1x1_200ms_25sola	EPI_100X_RFP_1x1_200ms_25sola
129	34	13.5375435320193	461	43.4100695109223	157.58568329718	1832.79392624729	533599	1157.48156182213	209.158306441983	233.985041334883	0	1385519	3005.46420824295	1165.89644107672	1175.25853864424	0	NaN	NaN	NaN	NaN	NaN	403.824677637187	0.99001451351231	32.997241851077	14.3745580591577	11.8419615201866	3.37485315697008	0.0344034122598294	0.0174837547237968	0	1.02000631963777	3634.25011071399	4	23234.5813449024	1	1	1	1	2019-05-15T17:04:14.140	NG_ecoli_LTEE_871_DM0	-0	-0	162.05	DIA_100X_EMPTY_1x1_100ms	196d7596-d25d-48a4-9c33-cb428118c337	EPI_100X_YFP_1x1_200ms_25sola	EPI_100X_RFP_1x1_200ms_25sola
130	34	13.8627361890313	472	34.7297222929275	156.658898305085	1951.72881355932	1174102	2487.50423728814	209.158306441983	233.985041334883	0	1594487	3378.15042372881	1165.89644107672	1175.25853864424	0	NaN	NaN	NaN	NaN	NaN	434.217423583868	0.921128415078982	35.7116931379894	15.0475080189041	11.614828430084	3.63457971575774	0.0778267150732967	0.0297060062422546	1	1.06864803254217	3783.780375453	3	23343.3305084746	1	1	1	1	2019-05-15T17:04:14.140	NG_ecoli_LTEE_871_DM0	-0	-0	162.05	DIA_100X_EMPTY_1x1_100ms	3589eee0-d98c-4199-a9e0-d4496defeb92	EPI_100X_YFP_1x1_200ms_25sola	EPI_100X_RFP_1x1_200ms_25sola
131	48	13.7167887143015	659	48.2780447654871	152.83004552352	1685.04097116844	1303663	1978.24430955994	209.158306441983	233.985041334883	0	2458502	3730.65553869499	1165.89644107672	1175.25853864424	0	NaN	NaN	NaN	NaN	NaN	552.589239016243	0.911145837107877	47.8096405339593	13.9830167307607	11.3401000457034	2.60165685816536	0.0298077266270644	0.0122163303494478	2	1.00440038094844	4828.79904097557	5	23148.8922610015	1	1	1	1	2019-05-15T17:04:14.140	NG_ecoli_LTEE_871_DM0	-0	-0	162.05	DIA_100X_EMPTY_1x1_100ms	ca72b85a-815c-433c-97b1-bc8646de361a	EPI_100X_YFP_1x1_200ms_25sola	EPI_100X_RFP_1x1_200ms_25sola
132	27	8.88004603415131	240	-0.222546170249843	154.554166666667	1546.05833333333	49105	204.604166666667	209.158306441983	233.985041334883	0	701315	2922.14583333333	1165.89644107672	1175.25853864424	0	NaN	NaN	NaN	NaN	NaN	272.149050143685	0.934891662290655	27.477480674258	12.2185023078412	9.49821331768777	2.87981071659097	0.0346262350639134	0.0186982537098511	0	1.01852760605844	1946.93131529821	1	23761.025	1	1	1	1	2019-05-15T17:04:14.140	NG_ecoli_LTEE_871_DM0	-0	-0	162.05	DIA_100X_EMPTY_1x1_100ms	bdf5f9f4-0c58-41b3-952c-669e4f95ed70	EPI_100X_YFP_1x1_200ms_25sola	EPI_100X_RFP_1x1_200ms_25sola
133	44	12.4876260022936	550	-37.8083894741643	166.62	2034.42545454545	213944	388.989090909091	209.158306441983	233.985041334883	0	3800775	6910.5	1165.89644107672	1175.25853864424	0	NaN	NaN	NaN	NaN	NaN	NaN	NaN	NaN	NaN	NaN	NaN	NaN	NaN	NaN	NaN	NaN	0	22885.3254545455	1	1	1	1	2019-05-15T17:04:14.140	NG_ecoli_LTEE_871_DM0	-0	-0	162.05	DIA_100X_EMPTY_1x1_100ms	0d73ca01-90cb-43ac-ad31-5d88cdf87fc0	EPI_100X_YFP_1x1_200ms_25sola	EPI_100X_RFP_1x1_200ms_25sola
134	43	13.0295672089296	560	-15.4143465502864	167.858928571429	1441.05535714286	213774	381.739285714286	209.158306441983	233.985041334883	0	1091211	1948.59107142857	1165.89644107672	1175.25853864424	0	NaN	NaN	NaN	NaN	NaN	509.743810378092	0.736113888903791	43.0064363203495	15.7770896604749	11.0177156544473	3.33790711241079	0.124246652195514	0.0500618339104249	3	1.10929955571813	4100.2133740708	1	23847.0285714286	1	1	1	1	2019-05-15T17:04:14.140	NG_ecoli_LTEE_871_DM0	-0	-0	162.05	DIA_100X_EMPTY_1x1_100ms	d6942622-c21c-4ab1-b7e7-78c1758274db	EPI_100X_YFP_1x1_200ms_25sola	EPI_100X_RFP_1x1_200ms_25sola
135	24	8.30123731937815	200	-46.5997316142392	156.64	1912.03	499815	2499.075	209.158306441983	233.985041334883	0	965710	4828.55	1165.89644107672	1175.25853864424	0	NaN	NaN	NaN	NaN	NaN	269.480706394196	0.886316903666403	28.104900158001	12.1133360526402	9.30416047719476	2.52133145557937	0.0369612021276973	0.0177363413509389	0	1.01518975930706	1910.84875223857	3	26604.195	1	1	1	1	2019-05-15T17:04:14.140	NG_ecoli_LTEE_871_DM0	-0	-0	162.05	DIA_100X_EMPTY_1x1_100ms	e2264414-58fa-4b4a-8bfc-58ad440e3fe9	EPI_100X_YFP_1x1_200ms_25sola	EPI_100X_RFP_1x1_200ms_25sola
136	28	12.386078979597	347	41.3723267692721	158.685878962536	104.201729106628	300796	866.847262247839	209.158306441983	233.985041334883	0	295654	852.028818443804	1165.89644107672	1175.25853864424	0	NaN	NaN	NaN	NaN	NaN	302.022332471601	0.987776462657793	25.616341331432	13.8655564342483	11.4786471355159	3.27692169931907	0.0253179618524709	0.0110982150769169	1	1.00539571055058	2650.86977747493	2	18471.0115273775	1	1	1	1	2019-05-15T17:04:14.140	NG_ecoli_LTEE_871_DM0	-0	-0	162.05	DIA_100X_EMPTY_1x1_100ms	9db70aee-51e7-4ce4-a520-fd505bebea03	EPI_100X_YFP_1x1_200ms_25sola	EPI_100X_RFP_1x1_200ms_25sola
137	32	15.8026956948664	506	43.7023408263562	164.806324110672	620.310276679842	106637	210.745059288538	209.158306441983	233.985041334883	0	456088	901.359683794466	1165.89644107672	1175.25853864424	0	NaN	NaN	NaN	NaN	NaN	371.445125276716	0.991204030407283	29.435882964949	14.5270431549233	12.2245095802779	3.5468401890268	0.0209515740931322	0.0105471989877493	1	1.00689536164099	3454.85511593986	0	17768.8260869565	1	1	1	1	2019-05-15T17:04:14.140	NG_ecoli_LTEE_871_DM0	-0	-0	162.05	DIA_100X_EMPTY_1x1_100ms	acd0a1d6-3ad3-47f0-ab99-37b91fc96a6c	EPI_100X_YFP_1x1_200ms_25sola	EPI_100X_RFP_1x1_200ms_25sola
138	38	11.1978355047164	430	-46.5486828743197	166.63023255814	1650.01395348837	364042	846.609302325581	209.158306441983	233.985041334883	0	1669328	3882.15813953488	1165.89644107672	1175.25853864424	0	NaN	NaN	NaN	NaN	NaN	454.809457309192	0.879178861487833	41.3341900379986	15.8126336164612	10.7088835496462	3.26671291820518	0.0322771596941989	0.0111255502595735	2	1.0026508050535	3722.95430006631	2	23458.5395348837	1	1	1	1	2019-05-15T17:04:14.140	NG_ecoli_LTEE_871_DM0	-0	-0	162.05	DIA_100X_EMPTY_1x1_100ms	bf4467ed-6b24-482a-a427-d24d3fe11a65	EPI_100X_YFP_1x1_200ms_25sola	EPI_100X_RFP_1x1_200ms_25sola
139	35	15.6126774064876	547	-49.921232555858	163.27970749543	1724.59780621572	4865579	8895.02559414991	209.158306441983	233.985041334883	0	2313733	4229.8592321755	1165.89644107672	1175.25853864424	0	NaN	NaN	NaN	NaN	NaN	460.948558282793	0.851194048436191	37.7858310265116	15.5964647482563	11.685648757939	3.30199725949934	0.0925224866451832	0.0503957257232118	1	1.28276226517896	4052.51392830082	4	23943.8683729433	1	1	1	1	2019-05-15T17:04:14.140	NG_ecoli_LTEE_871_DM0	-0	-0	162.05	DIA_100X_EMPTY_1x1_100ms	76178dce-912c-4142-aafc-e829522333a6	EPI_100X_YFP_1x1_200ms_25sola	EPI_100X_RFP_1x1_200ms_25sola
140	25	11.7015497643977	293	-49.7258320975626	162.088737201365	1025.13993174061	54734	186.805460750853	209.158306441983	233.985041334883	0	367786	1255.24232081911	1165.89644107672	1175.25853864424	0	NaN	NaN	NaN	NaN	NaN	224.397178186938	0.824256396872188	26.8051608086668	13.4977963440714	7.91850827457855	4.09182945940459	0.089713029720312	0.046012203276055	1	1.11434351459859	1320.06418451282	1	23224.747440273	1	1	1	1	2019-05-15T17:04:14.140	NG_ecoli_LTEE_871_DM0	-0	-0	162.05	DIA_100X_EMPTY_1x1_100ms	42982c26-2b96-487c-98a6-bcd747b12f11	EPI_100X_YFP_1x1_200ms_25sola	EPI_100X_RFP_1x1_200ms_25sola
141	25	13.2938961489514	333	17.4395490331973	162.612612612613	1971.15315315315	2156869	6477.08408408408	209.158306441983	233.985041334883	1	1206052	3621.77777777778	1165.89644107672	1175.25853864424	0	NaN	NaN	NaN	NaN	NaN	298.873837588151	0.999796379204858	23.1336373179202	16.463211851364	12.3586262055752	4.3215453387602	0.0247603513204325	0.0107727908030347	1	1.00457085478645	2775.07163123108	3	22244.957957958	1	1	1	1	2019-05-15T17:04:14.140	NG_ecoli_LTEE_871_DM0	-0	-0	162.05	DIA_100X_EMPTY_1x1_100ms	6b75d9d7-df9b-41d4-a104-442ce20dc52d	EPI_100X_YFP_1x1_200ms_25sola	EPI_100X_RFP_1x1_200ms_25sola
142	31	14.2726124515265	443	24.5293548811715	166.426636568849	1863.5914221219	275004	620.776523702032	209.158306441983	233.985041334883	0	1681510	3795.73363431151	1165.89644107672	1175.25853864424	0	NaN	NaN	NaN	NaN	NaN	366.14621809096	0.997696098326187	29.471882215314	15.189340461189	12.1040791029516	3.82655674884486	0.0308697746279907	0.0143243356680331	1	1.01188801805453	3391.26135325717	4	22289.546275395	1	1	1	1	2019-05-15T17:04:14.140	NG_ecoli_LTEE_871_DM0	-0	-0	162.05	DIA_100X_EMPTY_1x1_100ms	8e32a10b-bf62-4095-9ba6-b2950e4701ac	EPI_100X_YFP_1x1_200ms_25sola	EPI_100X_RFP_1x1_200ms_25sola
143	35	8.95480452763065	314	14.1739419475479	176.971337579618	1884.17515923567	147364	469.312101910828	209.158306441983	233.985041334883	0	1462981	4659.17515923567	1165.89644107672	1175.25853864424	0	NaN	NaN	NaN	NaN	NaN	339.866325529539	0.907609521303029	35.1633571102549	13.2048589328389	9.37500076725624	2.86726110466615	0.0322360316008242	0.0132163374203057	2	1.01509937409459	2427.29653831426	3	25841.601910828	1	1	1	1	2019-05-15T17:04:14.140	NG_ecoli_LTEE_871_DM0	-0	-0	162.05	DIA_100X_EMPTY_1x1_100ms	04de01d7-3442-49f3-b4cd-8a6e28540aed	EPI_100X_YFP_1x1_200ms_25sola	EPI_100X_RFP_1x1_200ms_25sola
144	15	5.52118125104403	84	-49.9979260334374	167.72619047619	1044.5	13346	158.880952380952	209.158306441983	233.985041334883	0	158247	1883.89285714286	1165.89644107672	1175.25853864424	0	NaN	NaN	NaN	NaN	NaN	146.334241574499	0.999704262550654	NaN	NaN	NaN	NaN	NaN	NaN	NaN	NaN	NaN	1	24874.0238095238	1	1	1	1	2019-05-15T17:04:14.140	NG_ecoli_LTEE_871_DM0	-0	-0	162.05	DIA_100X_EMPTY_1x1_100ms	943be59d-04c8-4982-b97e-957c812e36e8	EPI_100X_YFP_1x1_200ms_25sola	EPI_100X_RFP_1x1_200ms_25sola
145	15	7.65310642131042	115	-49.9981963049989	169.234782608696	1779.61739130435	111077	965.886956521739	209.158306441983	233.985041334883	0	540695	4701.69565217391	1165.89644107672	1175.25853864424	0	NaN	NaN	NaN	NaN	NaN	166.56534416865	0.99979659646054	15.8034001560414	13.3863715077888	8.58688567292037	4.44300231350416	0.00603279361296329	0.00309925299671854	0	1.00015749068485	915.191082328384	2	25566.9652173913	1	1	1	1	2019-05-15T17:04:14.140	NG_ecoli_LTEE_871_DM0	-0	-0	162.05	DIA_100X_EMPTY_1x1_100ms	40ec355f-251a-482d-8e36-d6d2200fc7f4	EPI_100X_YFP_1x1_200ms_25sola	EPI_100X_RFP_1x1_200ms_25sola
146	9	4.47430333710218	41	-49.999507399133	166.243902439024	1986.51219512195	33255	811.09756097561	209.158306441983	233.985041334883	0	195324	4764	1165.89644107672	1175.25853864424	0	NaN	NaN	NaN	NaN	NaN	120.550171548985	0.999766447363261	NaN	NaN	NaN	NaN	NaN	NaN	NaN	NaN	NaN	2	25466.2926829268	1	1	1	1	2019-05-15T17:04:14.140	NG_ecoli_LTEE_871_DM0	-0	-0	162.05	DIA_100X_EMPTY_1x1_100ms	c81366b2-1e96-4e6f-b7dc-f9395f0bb4e2	EPI_100X_YFP_1x1_200ms_25sola	EPI_100X_RFP_1x1_200ms_25sola
147	32	15.5558139945386	499	42.1988222219544	178.25250501002	1429.37074148297	4547758	9113.74348697395	209.158306441983	233.985041334883	0	1107275	2218.9879759519	1165.89644107672	1175.25853864424	0	NaN	NaN	NaN	NaN	NaN	359.460793475663	0.990947697469781	26.6016545659291	15.5159464093278	13.0729611565241	3.80772655338749	0.00817374745285573	0.0035749791470267	1	1.00069310101149	3570.6433438888	1	18630.6933867735	1	1	1	1	2019-05-15T17:04:14.140	NG_ecoli_LTEE_871_DM0	-0	-0	162.05	DIA_100X_EMPTY_1x1_100ms	4189eb67-05e1-435f-a26f-52455288e1a8	EPI_100X_YFP_1x1_200ms_25sola	EPI_100X_RFP_1x1_200ms_25sola
148	19	10.8397001634557	207	-49.0884373770297	171.101449275362	1513.95652173913	40274	194.56038647343	209.158306441983	233.985041334883	0	560623	2708.32367149758	1165.89644107672	1175.25853864424	0	NaN	NaN	NaN	NaN	NaN	173.378022534128	0.999798975549709	16.53208404186	13.3744168398474	10.0276908959388	3.68258309663982	0.0163174059443865	0.00931260404260981	0	1.00156265734982	1305.62772103878	1	23300.9710144928	1	1	1	1	2019-05-15T17:04:14.140	NG_ecoli_LTEE_871_DM0	-0	-0	162.05	DIA_100X_EMPTY_1x1_100ms	292778ae-c0fb-4f88-8814-a640c608f143	EPI_100X_YFP_1x1_200ms_25sola	EPI_100X_RFP_1x1_200ms_25sola
149	28	15.035429701913	421	-25.989380425575	175.729216152019	1667.97862232779	318390	756.270783847981	209.158306441983	233.985041334883	0	1614090	3833.94299287411	1165.89644107672	1175.25853864424	0	NaN	NaN	NaN	NaN	NaN	360.577612456864	0.965880881018391	27.6427777401125	16.0762465577134	12.5603844898794	3.64821425226361	0.0431979405350336	0.0171617641157969	1	1.00644679813682	3425.13292901801	2	21364.6674584323	1	1	1	1	2019-05-15T17:04:14.140	NG_ecoli_LTEE_871_DM0	-0	-0	162.05	DIA_100X_EMPTY_1x1_100ms	f1c535c4-5498-41bd-9225-d0ae7111cb78	EPI_100X_YFP_1x1_200ms_25sola	EPI_100X_RFP_1x1_200ms_25sola
150	25	12.1123256553241	304	-3.21424643373301	174.595394736842	1690.19736842105	189023	621.786184210526	209.158306441983	233.985041334883	0	3282328	10797.1315789474	1165.89644107672	1175.25853864424	0	NaN	NaN	NaN	NaN	NaN	301.137783939847	0.999617315342502	25.641388575701	14.7738891286087	11.4051855785633	3.72276864875623	0.0112988607732336	0.00516634464255111	1	1.00115181951318	2619.60695024675	3	21711.3914473684	1	1	1	1	2019-05-15T17:04:14.140	NG_ecoli_LTEE_871_DM0	-0	-0	162.05	DIA_100X_EMPTY_1x1_100ms	43953471-f882-4a67-951c-6e22e093bb5a	EPI_100X_YFP_1x1_200ms_25sola	EPI_100X_RFP_1x1_200ms_25sola
151	36	10.8365784603038	391	-49.9299641516765	175.667519181586	1816.58567774936	644537	1648.43222506394	209.158306441983	233.985041334883	0	1162248	2972.50127877238	1165.89644107672	1175.25853864424	0	NaN	NaN	NaN	NaN	NaN	434.001096753089	0.794664343408705	NaN	NaN	NaN	NaN	NaN	NaN	NaN	NaN	NaN	5	23154.2020460358	1	1	1	1	2019-05-15T17:04:14.140	NG_ecoli_LTEE_871_DM0	-0	-0	162.05	DIA_100X_EMPTY_1x1_100ms	d194c32d-e784-4b53-874d-5fc0275e44a0	EPI_100X_YFP_1x1_200ms_25sola	EPI_100X_RFP_1x1_200ms_25sola
152	30	15.6663195789756	470	40.6470630818943	179.174468085106	106.204255319149	427407	909.376595744681	209.158306441983	233.985041334883	0	425892	906.153191489362	1165.89644107672	1175.25853864424	0	NaN	NaN	NaN	NaN	NaN	383.850858711255	0.988122949018118	27.760171974559	16.3757046151006	13.4692054406304	3.74853031220394	0.00376258413867159	0.00177104934671964	1	1.00005635456391	3955.45080826888	2	17541.2106382979	1	1	1	1	2019-05-15T17:04:14.140	NG_ecoli_LTEE_871_DM0	-0	-0	162.05	DIA_100X_EMPTY_1x1_100ms	17deb588-27f4-43ef-adf4-aff1e8263bba	EPI_100X_YFP_1x1_200ms_25sola	EPI_100X_RFP_1x1_200ms_25sola
153	20	10.5052763540645	210	-38.5089748933842	174.557142857143	1529.35238095238	40086	190.885714285714	209.158306441983	233.985041334883	0	611156	2910.26666666667	1165.89644107672	1175.25853864424	0	NaN	NaN	NaN	NaN	NaN	188.498183807701	0.999809302986136	17.1292204156017	14.0213267101856	10.3547482116702	3.96962831409859	0.0196887659584041	0.0105681055993212	0	1.00230890953101	1442.46925431456	1	23600.0476190476	1	1	1	1	2019-05-15T17:04:14.140	NG_ecoli_LTEE_871_DM0	-0	-0	162.05	DIA_100X_EMPTY_1x1_100ms	8447d018-2f9f-4dee-a8c1-3d3c6938fec8	EPI_100X_YFP_1x1_200ms_25sola	EPI_100X_RFP_1x1_200ms_25sola
154	14	3.42215539551229	48	-49.9996321167245	170.729166666667	1766.4375	88271	1838.97916666667	209.158306441983	233.985041334883	0	248474	5176.54166666667	1165.89644107672	1175.25853864424	0	NaN	NaN	NaN	NaN	NaN	148.761185975039	0.984265476972996	NaN	NaN	NaN	NaN	NaN	NaN	NaN	NaN	NaN	3	25575.5208333333	1	1	1	1	2019-05-15T17:04:14.140	NG_ecoli_LTEE_871_DM0	-0	-0	162.05	DIA_100X_EMPTY_1x1_100ms	4db02911-1edc-4cca-aaf1-6dd95b9c0b7f	EPI_100X_YFP_1x1_200ms_25sola	EPI_100X_RFP_1x1_200ms_25sola
155	33	13.9322440080404	460	46.3500410229656	174.495652173913	1926.8847826087	709996	1543.46956521739	209.158306441983	233.985041334883	0	1906336	4144.20869565217	1165.89644107672	1175.25853864424	0	NaN	NaN	NaN	NaN	NaN	381.116112729068	0.988844104841297	31.3864821064906	14.0653613659609	11.6680942605719	3.46091055811662	0.0315165518688077	0.011256043012459	1	1.00650666041753	3356.0805860915	2	22650.5652173913	1	1	1	1	2019-05-15T17:04:14.140	NG_ecoli_LTEE_871_DM0	-0	-0	162.05	DIA_100X_EMPTY_1x1_100ms	65ae0f4f-36b1-49c6-a747-838bf1e3dc0f	EPI_100X_YFP_1x1_200ms_25sola	EPI_100X_RFP_1x1_200ms_25sola
156	36	11.6603897616221	420	42.1736124982923	177.814285714286	1971.25476190476	812392	1934.26666666667	209.158306441983	233.985041334883	0	1670114	3976.4619047619	1165.89644107672	1175.25853864424	0	NaN	NaN	NaN	NaN	NaN	407.428815368237	0.929228123669951	35.9323087456667	14.1523951656356	10.9736717026962	2.8807243479534	0.0239106467126972	0.0132177908711597	0	1.01088974752176	3398.43470970094	3	21578.6738095238	1	1	1	1	2019-05-15T17:04:14.140	NG_ecoli_LTEE_871_DM0	-0	-0	162.05	DIA_100X_EMPTY_1x1_100ms	85cc511e-31a7-4473-aa03-5804f502d997	EPI_100X_YFP_1x1_200ms_25sola	EPI_100X_RFP_1x1_200ms_25sola
157	27	18.6535601847433	504	-44.6284785393816	183.603174603175	1030.15674603175	406235	806.021825396825	209.158306441983	233.985041334883	0	708753	1406.25595238095	1165.89644107672	1175.25853864424	0	NaN	NaN	NaN	NaN	NaN	366.055992012232	0.999961613166099	22.7093715450969	21.0507734294516	15.2760038921484	5.85328659011586	0.0640729559068656	0.0314557656265263	0	1.03782011887059	4162.11923787469	2	19550.003968254	1	1	1	1	2019-05-15T17:04:14.140	NG_ecoli_LTEE_871_DM0	-0	-0	162.05	DIA_100X_EMPTY_1x1_100ms	3b03e313-7b3a-4db3-a2fb-00d41401a10a	EPI_100X_YFP_1x1_200ms_25sola	EPI_100X_RFP_1x1_200ms_25sola
158	41	12.8985615383317	529	49.4527435586765	185.748582230624	1713.62381852552	963141	1820.68241965974	209.158306441983	233.985041334883	0	1913958	3618.06805293006	1165.89644107672	1175.25853864424	0	NaN	NaN	NaN	NaN	NaN	485.541145487276	0.968599602024546	38.4848011827957	15.0176193315418	12.3246445676231	3.23789098913192	0.0143578526901758	0.0081477105039354	2	1.00178244515113	4591.21822335694	4	22139.4669187146	1	1	1	1	2019-05-15T17:04:14.140	NG_ecoli_LTEE_871_DM0	-0	-0	162.05	DIA_100X_EMPTY_1x1_100ms	6cafe9f2-b3ad-4674-b7e1-7067df2706ac	EPI_100X_YFP_1x1_200ms_25sola	EPI_100X_RFP_1x1_200ms_25sola
159	30	15.2189761511667	457	26.1900552337487	185.862144420131	1838.36323851203	352019	770.28227571116	209.158306441983	233.985041334883	0	1276532	2793.28665207877	1165.89644107672	1175.25853864424	0	NaN	NaN	NaN	NaN	NaN	409.4668140242	0.962652905016139	30.0419731706171	15.8812042443531	12.9307342927712	3.69278580546065	0.058674844807996	0.0236348293502698	1	1.02963203965581	3945.16081333919	5	22542.3282275711	1	1	1	1	2019-05-15T17:04:14.140	NG_ecoli_LTEE_871_DM0	-0	-0	162.05	DIA_100X_EMPTY_1x1_100ms	58073b3a-a99d-472d-aba6-2da475e5c29a	EPI_100X_YFP_1x1_200ms_25sola	EPI_100X_RFP_1x1_200ms_25sola
160	7	3.88093413282607	32	-49.9994525943094	176.84375	1742.09375	61032	1907.25	209.158306441983	233.985041334883	0	187553	5861.03125	1165.89644107672	1175.25853864424	0	NaN	NaN	NaN	NaN	NaN	111.325859336958	0.999628271428331	NaN	NaN	NaN	NaN	NaN	NaN	NaN	NaN	NaN	2	25822.53125	1	1	1	1	2019-05-15T17:04:14.140	NG_ecoli_LTEE_871_DM0	-0	-0	162.05	DIA_100X_EMPTY_1x1_100ms	31384180-62e1-4e64-a178-08f9bad6aef6	EPI_100X_YFP_1x1_200ms_25sola	EPI_100X_RFP_1x1_200ms_25sola
161	29	12.2415225429367	355	45.6498735002237	182.966197183099	1864.39436619718	194856	548.89014084507	209.158306441983	233.985041334883	0	1708295	4812.0985915493	1165.89644107672	1175.25853864424	0	NaN	NaN	NaN	NaN	NaN	323.978866408369	0.97992502978376	27.5892959366189	13.7955894592134	11.3154459933036	3.21943391297632	0.0259466063282596	0.012155682103315	1	1.00332085958585	2774.43050774452	4	23589.076056338	1	1	1	1	2019-05-15T17:04:14.140	NG_ecoli_LTEE_871_DM0	-0	-0	162.05	DIA_100X_EMPTY_1x1_100ms	0dfd035e-813e-4f9c-989d-37c16209ddb9	EPI_100X_YFP_1x1_200ms_25sola	EPI_100X_RFP_1x1_200ms_25sola
162	38	12.5634047536186	478	47.3579184988023	195.357740585774	1736.37029288703	2935314	6140.82426778243	209.158306441983	233.985041334883	2	3305111	6914.45815899582	1165.89644107672	1175.25853864424	0	NaN	NaN	NaN	NaN	NaN	457.778009600508	0.954902519174292	38.9722934721385	13.5810226805254	11.3763906557996	3.12285862044165	0.0281110833450615	0.0126170633586439	0	1.01619978918809	3961.45602692318	6	22479.8284518828	1	1	1	1	2019-05-15T17:04:14.140	NG_ecoli_LTEE_871_DM0	-0	-0	162.05	DIA_100X_EMPTY_1x1_100ms	ea606495-1171-4a42-920a-e6cc80fc352e	EPI_100X_YFP_1x1_200ms_25sola	EPI_100X_RFP_1x1_200ms_25sola
163	9	4.72599663256292	44	-49.9996874542616	183.340909090909	1810.45454545455	42919	975.431818181818	209.158306441983	233.985041334883	0	113875	2588.06818181818	1165.89644107672	1175.25853864424	0	NaN	NaN	NaN	NaN	NaN	125.319036299505	0.999642423243989	NaN	NaN	NaN	NaN	NaN	NaN	NaN	NaN	NaN	1	25290.8181818182	1	1	1	1	2019-05-15T17:04:14.140	NG_ecoli_LTEE_871_DM0	-0	-0	162.05	DIA_100X_EMPTY_1x1_100ms	dd57609e-905b-4e6f-a1a6-20f456959719	EPI_100X_YFP_1x1_200ms_25sola	EPI_100X_RFP_1x1_200ms_25sola
164	30	12.4688868328916	375	37.4308166934042	198.114666666667	1752.392	462646	1233.72266666667	209.158306441983	233.985041334883	0	7640063	20373.5013333333	1165.89644107672	1175.25853864424	0	NaN	NaN	NaN	NaN	NaN	341.615352378443	0.922556551681687	30.6314562435482	14.0491203171123	10.7770200723111	3.01565024484908	0.0418641156495335	0.0189198974577296	1	1.02324457951813	2794.18340397878	2	20523.3653333333	1	1	1	1	2019-05-15T17:04:14.140	NG_ecoli_LTEE_871_DM0	-0	-0	162.05	DIA_100X_EMPTY_1x1_100ms	781f7d53-5bee-49be-99fa-d6714c643509	EPI_100X_YFP_1x1_200ms_25sola	EPI_100X_RFP_1x1_200ms_25sola
165	35	15.9342699905864	558	45.5143777570536	200.18458781362	1928.86738351254	4557603	8167.74731182796	209.158306441983	233.985041334883	1	1691775	3031.85483870968	1165.89644107672	1175.25853864424	0	NaN	NaN	NaN	NaN	NaN	443.86812537203	0.968889883774856	34.6473376670912	15.0699752399941	12.5033379736368	3.30729774707625	0.00353565844861851	0.0017514893044181	0	1.00018733186602	4254.13914955461	2	22235.4086021505	1	1	1	1	2019-05-15T17:04:14.140	NG_ecoli_LTEE_871_DM0	-0	-0	162.05	DIA_100X_EMPTY_1x1_100ms	fa3f2ca1-1928-46cd-9039-a8c82581fa4a	EPI_100X_YFP_1x1_200ms_25sola	EPI_100X_RFP_1x1_200ms_25sola
166	38	12.9866780785074	494	48.7919179276449	193.406882591093	1965.75910931174	4748172	9611.68421052631	209.158306441983	233.985041334883	2	1949815	3946.99392712551	1165.89644107672	1175.25853864424	0	NaN	NaN	NaN	NaN	NaN	463.432531196748	0.979235363316147	38.685498363191	15.2853491370538	11.5618873432385	3.77660720797193	0.0310312757737048	0.0153401713504012	1	1.0059165502389	4061.58497786639	2	21148.4736842105	1	1	1	1	2019-05-15T17:04:14.140	NG_ecoli_LTEE_871_DM0	-0	-0	162.05	DIA_100X_EMPTY_1x1_100ms	5b1e7f0d-ec3c-49c6-8166-82b6ed1c7697	EPI_100X_YFP_1x1_200ms_25sola	EPI_100X_RFP_1x1_200ms_25sola
167	16	7.62466478372187	124	-49.9942254766478	193.645161290323	591.395161290323	20188	162.806451612903	209.158306441983	233.985041334883	0	269982	2177.27419354839	1165.89644107672	1175.25853864424	0	NaN	NaN	NaN	NaN	NaN	143.325533579696	0.99946220865175	15.3637136891795	11.9385664346612	8.94747190629804	3.31129875727406	0.00669901392704394	0.00374964858634372	0	1.00021746852788	966.021458269175	1	23995.1612903226	1	1	1	1	2019-05-15T17:04:14.140	NG_ecoli_LTEE_871_DM0	-0	-0	162.05	DIA_100X_EMPTY_1x1_100ms	ca324d84-7e08-4326-af9f-bdc9a8a4309c	EPI_100X_YFP_1x1_200ms_25sola	EPI_100X_RFP_1x1_200ms_25sola
168	44	16.751133084606	737	47.4438782918075	208.763907734057	1878.50746268657	480465	651.919945725916	209.158306441983	233.985041334883	0	3232869	4386.52510176391	1165.89644107672	1175.25853864424	0	NaN	NaN	NaN	NaN	NaN	584.058449576374	0.936756337520191	42.0812908504696	16.1509518148372	13.6363186228266	3.1547860914079	0.0201124390493235	0.0078849906925069	2	1.00397851940979	6145.72630444351	4	21897.7883310719	1	1	1	1	2019-05-15T17:04:14.140	NG_ecoli_LTEE_871_DM0	-0	-0	162.05	DIA_100X_EMPTY_1x1_100ms	0e0aff08-528a-41a0-922d-837a40b9eb41	EPI_100X_YFP_1x1_200ms_25sola	EPI_100X_RFP_1x1_200ms_25sola
169	21	12.6581582440795	267	-38.8633270734051	198.370786516854	121.12734082397	60867	227.966292134831	209.158306441983	233.985041334883	0	175623	657.76404494382	1165.89644107672	1175.25853864424	0	NaN	NaN	NaN	NaN	NaN	292.345710810678	0.983584526769645	23.3223082216212	16.3190559800004	11.8719389859162	4.2322870951538	0.0708485467033691	0.0279538467366254	1	1.0311222118596	2581.6937527399	1	24382.4344569288	1	1	1	1	2019-05-15T17:04:14.140	NG_ecoli_LTEE_871_DM0	-0	-0	162.05	DIA_100X_EMPTY_1x1_100ms	de0d0528-ddaa-406d-a493-db80aaf1f067	EPI_100X_YFP_1x1_200ms_25sola	EPI_100X_RFP_1x1_200ms_25sola
170	25	16.2890454611454	408	-49.9633698515553	202.134803921569	606.708333333333	64232	157.43137254902	209.158306441983	233.985041334883	0	438554	1074.88725490196	1165.89644107672	1175.25853864424	0	NaN	NaN	NaN	NaN	NaN	341.339158152007	0.892840320759395	29.8617716298015	15.8298190498384	10.8379389548423	4.06620953411306	0.147055308730401	0.0637451586434943	2	1.31443761240219	2754.85568016471	1	23793.4730392157	1	1	1	1	2019-05-15T17:04:14.140	NG_ecoli_LTEE_871_DM0	-0	-0	162.05	DIA_100X_EMPTY_1x1_100ms	e7bad2e3-d6e8-4b4f-9a85-5b9618905126	EPI_100X_YFP_1x1_200ms_25sola	EPI_100X_RFP_1x1_200ms_25sola
171	59	14.5546817008594	859	-46.509348941442	209.660069848661	1717.25611175786	2165969	2521.50058207218	209.158306441983	233.985041334883	0	3130970	3644.90104772992	1165.89644107672	1175.25853864424	0	NaN	NaN	NaN	NaN	NaN	790.51665195701	0.849461479423615	59.5870416459865	17.9044407462582	13.0615654137498	3.00616436314536	0.0353822109549134	0.0111985185143014	4	1.01307401613026	7984.21393341182	3	20805.5040745052	1	1	1	1	2019-05-15T17:04:14.140	NG_ecoli_LTEE_871_DM0	-0	-0	162.05	DIA_100X_EMPTY_1x1_100ms	38a11502-7940-4f23-a32d-651222599b4f	EPI_100X_YFP_1x1_200ms_25sola	EPI_100X_RFP_1x1_200ms_25sola
172	33	14.5815790296583	482	46.7360035447581	207.773858921162	1842.5601659751	1574020	3265.60165975104	209.158306441983	233.985041334883	1	1929965	4004.07676348548	1165.89644107672	1175.25853864424	0	NaN	NaN	NaN	NaN	NaN	418.344743066898	0.926654448694956	32.8403141149928	14.7254476634271	12.2797360907063	3.16098814783208	0.0442628096122336	0.0218065751114736	1	1.03473799540075	3889.33409162473	3	22501.9045643154	1	1	1	1	2019-05-15T17:04:14.140	NG_ecoli_LTEE_871_DM0	-0	-0	162.05	DIA_100X_EMPTY_1x1_100ms	e408f3cb-c429-4d49-a36a-172df0c8980e	EPI_100X_YFP_1x1_200ms_25sola	EPI_100X_RFP_1x1_200ms_25sola
173	39	16.3522444646338	638	-49.9999996798111	218.379310344828	1034.86363636364	106366	166.717868338558	209.158306441983	233.985041334883	0	1086521	1703.01097178683	1165.89644107672	1175.25853864424	0	NaN	NaN	NaN	NaN	NaN	489.444281055129	0.752319720895787	NaN	NaN	NaN	NaN	NaN	NaN	NaN	NaN	NaN	0	23145.6363636364	1	1	1	1	2019-05-15T17:04:14.140	NG_ecoli_LTEE_871_DM0	-0	-0	162.05	DIA_100X_EMPTY_1x1_100ms	2f204fbb-85a5-4583-bcb7-040b6872da3b	EPI_100X_YFP_1x1_200ms_25sola	EPI_100X_RFP_1x1_200ms_25sola
174	33	12.5766318164835	415	49.2727649067114	212.973493975904	1967.49397590361	814973	1963.79036144578	209.158306441983	233.985041334883	0	1765571	4254.38795180723	1165.89644107672	1175.25853864424	0	NaN	NaN	NaN	NaN	NaN	402.990485753793	0.964223597106523	32.8523036991806	13.723598244045	11.8022966914725	3.19942855372757	0.0333989653403403	0.0160750858393097	1	1.00809058087206	3594.0884943302	2	21009.0771084337	1	1	1	1	2019-05-15T17:04:14.140	NG_ecoli_LTEE_871_DM0	-0	-0	162.05	DIA_100X_EMPTY_1x1_100ms	c99d793b-d64b-444b-9b40-69e2f373e5fa	EPI_100X_YFP_1x1_200ms_25sola	EPI_100X_RFP_1x1_200ms_25sola
175	28	8.60441226734426	242	-44.6902263656506	217.640495867769	1855.77272727273	129983	537.119834710744	209.158306441983	233.985041334883	0	1743055	7202.70661157025	1165.89644107672	1175.25853864424	0	NaN	NaN	NaN	NaN	NaN	303.838922316589	0.932666971919442	31.1284803163122	12.0033220159328	9.53133800113402	2.39519865616965	0.0235806920868078	0.0133685507268581	0	1.01098561209322	2221.03571419427	4	26314.7024793388	1	1	1	1	2019-05-15T17:04:14.140	NG_ecoli_LTEE_871_DM0	-0	-0	162.05	DIA_100X_EMPTY_1x1_100ms	1457bc85-7455-42fd-83d1-d72bf651b816	EPI_100X_YFP_1x1_200ms_25sola	EPI_100X_RFP_1x1_200ms_25sola
176	31	18.7882709767714	583	-43.5115221514813	223.653516295026	1253.09605488851	240413	412.372212692967	209.158306441983	233.985041334883	0	990222	1698.49399656947	1165.89644107672	1175.25853864424	0	NaN	NaN	NaN	NaN	NaN	412.653288089272	0.993370897732522	28.3628659775617	18.2761031062605	13.8317508034427	4.79818589547436	0.0212893580550162	0.0075074015280658	1	1.00092079407176	4261.81217870309	0	17899.6346483705	1	1	1	1	2019-05-15T17:04:14.140	NG_ecoli_LTEE_871_DM0	-0	-0	162.05	DIA_100X_EMPTY_1x1_100ms	bb1fcb80-cf5d-486c-b84d-8439542dd2c4	EPI_100X_YFP_1x1_200ms_25sola	EPI_100X_RFP_1x1_200ms_25sola
177	44	14.7829438950352	651	12.9814714935284	232.10291858679	13.8602150537634	175392	269.41935483871	209.158306441983	233.985041334883	0	2678146	4113.8955453149	1165.89644107672	1175.25853864424	0	NaN	NaN	NaN	NaN	NaN	NaN	NaN	NaN	NaN	NaN	NaN	NaN	NaN	NaN	NaN	NaN	0	20505.5975422427	1	1	1	1	2019-05-15T17:04:14.140	NG_ecoli_LTEE_871_DM0	-0	-0	162.05	DIA_100X_EMPTY_1x1_100ms	432d03a8-eee5-40f3-939d-aa1f37ac3754	EPI_100X_YFP_1x1_200ms_25sola	EPI_100X_RFP_1x1_200ms_25sola
178	52	11.7398745933749	612	-7.72904860848486	238.630718954248	2019.75490196078	4614454	7539.95751633987	209.158306441983	233.985041334883	4	1886677	3082.80555555556	1165.89644107672	1175.25853864424	0	NaN	NaN	NaN	NaN	NaN	590.664526713073	0.920994300717502	54.3615240844637	13.990249423485	10.6932595534118	2.99001288756931	0.0478452592639215	0.0147224187894161	2	1.02134997163728	4882.04437228961	4	22084.6486928105	1	1	1	1	2019-05-15T17:04:14.140	NG_ecoli_LTEE_871_DM0	-0	-0	162.05	DIA_100X_EMPTY_1x1_100ms	7bde13ce-5e26-49d1-9db7-eec9b8032723	EPI_100X_YFP_1x1_200ms_25sola	EPI_100X_RFP_1x1_200ms_25sola
179	27	15.8515285423097	428	-5.89889765220803	225.317757009346	1752.40420560748	7901917	18462.4228971963	209.158306441983	233.985041334883	0	1942101	4537.61915887851	1165.89644107672	1175.25853864424	0	NaN	NaN	NaN	NaN	NaN	337.978012838279	0.985055838915099	26.3611286923626	16.8930589716888	12.1367585911879	4.47508025028214	0.0249541531578531	0.00954959782677245	2	1.00185491166851	3049.71537945374	3	20653.5163551402	1	1	1	1	2019-05-15T17:04:14.140	NG_ecoli_LTEE_871_DM0	-0	-0	162.05	DIA_100X_EMPTY_1x1_100ms	2236ebf6-3b23-400a-9063-e8f792723870	EPI_100X_YFP_1x1_200ms_25sola	EPI_100X_RFP_1x1_200ms_25sola
180	32	13.9994352184677	448	45.0033439565991	227.392857142857	1918.94196428571	989768	2209.30357142857	209.158306441983	233.985041334883	0	1238463	2764.42633928571	1165.89644107672	1175.25853864424	0	NaN	NaN	NaN	NaN	NaN	400.502939094825	0.970070996369423	30.8607414554546	16.0322351244652	12.4783089412864	3.63823554487779	0.0366503302393759	0.0152006203955068	1	1.00836399631596	3774.05048284479	5	23010.1361607143	1	1	1	1	2019-05-15T17:04:14.140	NG_ecoli_LTEE_871_DM0	-0	-0	162.05	DIA_100X_EMPTY_1x1_100ms	246d3a01-eb60-4cab-83f8-dda4fd8cb7f6	EPI_100X_YFP_1x1_200ms_25sola	EPI_100X_RFP_1x1_200ms_25sola
181	33	12.59347136363	416	45.5911686063134	234.372596153846	1863.05769230769	645640	1552.01923076923	209.158306441983	233.985041334883	0	1694497	4073.31009615385	1165.89644107672	1175.25853864424	0	NaN	NaN	NaN	NaN	NaN	385.632154587073	0.91551159686015	33.4838793991423	14.9010322962795	11.1528581272868	3.03743465145575	0.0328897520539415	0.0152281109103772	0	1.01676295685275	3271.13151949385	7	23962.8581730769	1	1	1	1	2019-05-15T17:04:14.140	NG_ecoli_LTEE_871_DM0	-0	-0	162.05	DIA_100X_EMPTY_1x1_100ms	b3d0cc15-10f3-471b-9cc5-323a8a55679a	EPI_100X_YFP_1x1_200ms_25sola	EPI_100X_RFP_1x1_200ms_25sola
182	39	11.8994550597214	465	49.1813861164095	229.008602150538	1947.01290322581	7393469	15899.9333333333	209.158306441983	233.985041334883	1	1584119	3406.70752688172	1165.89644107672	1175.25853864424	0	NaN	NaN	NaN	NaN	NaN	447.54563235157	0.948616816768969	39.8269330112112	13.163050545835	10.9537217978174	2.73192572248981	0.0170687620239073	0.0067796254263336	2	1.00091478327383	3753.10018877648	4	22719.4580645161	1	1	1	1	2019-05-15T17:04:14.140	NG_ecoli_LTEE_871_DM0	-0	-0	162.05	DIA_100X_EMPTY_1x1_100ms	1d149420-e9be-4edc-bdf7-0df37b8dce13	EPI_100X_YFP_1x1_200ms_25sola	EPI_100X_RFP_1x1_200ms_25sola
183	10	3.75087701361982	40	-49.9990906159916	221.575	1832.175	38013	950.325	209.158306441983	233.985041334883	0	281246	7031.15	1165.89644107672	1175.25853864424	0	NaN	NaN	NaN	NaN	NaN	123.512837236179	0.999806953254838	NaN	NaN	NaN	NaN	NaN	NaN	NaN	NaN	NaN	1	25605.375	1	1	1	1	2019-05-15T17:04:14.140	NG_ecoli_LTEE_871_DM0	-0	-0	162.05	DIA_100X_EMPTY_1x1_100ms	874b8f7a-0e43-463d-851d-413794d0a136	EPI_100X_YFP_1x1_200ms_25sola	EPI_100X_RFP_1x1_200ms_25sola
184	28	11.2825815810844	316	42.5758108334044	232.939873417722	2005.29430379747	709540	2245.37974683544	209.158306441983	233.985041334883	0	1259277	3985.05379746835	1165.89644107672	1175.25853864424	0	NaN	NaN	NaN	NaN	NaN	325.810698313963	0.967882855375836	28.1701847264145	13.7650310820759	11.0784527395396	3.22149765891721	0.0450360095853916	0.0178284535622418	1	1.01529373123001	2715.42489281705	2	21539.667721519	1	1	1	1	2019-05-15T17:04:14.140	NG_ecoli_LTEE_871_DM0	-0	-0	162.05	DIA_100X_EMPTY_1x1_100ms	b5df70c4-b7c6-42a3-bbcb-4a2ca9ba9f22	EPI_100X_YFP_1x1_200ms_25sola	EPI_100X_RFP_1x1_200ms_25sola
185	5	3.84230738026038	20	-49.9996467927517	224.7	1902.6	17735	886.75	209.158306441983	233.985041334883	0	50179	2508.95	1165.89644107672	1175.25853864424	0	NaN	NaN	NaN	NaN	NaN	105.003006970066	0.99981298299218	NaN	NaN	NaN	NaN	NaN	NaN	NaN	NaN	NaN	1	26873.9	1	1	1	1	2019-05-15T17:04:14.140	NG_ecoli_LTEE_871_DM0	-0	-0	162.05	DIA_100X_EMPTY_1x1_100ms	34cb1062-752c-439f-b44e-01dd0cc75f6f	EPI_100X_YFP_1x1_200ms_25sola	EPI_100X_RFP_1x1_200ms_25sola
186	25	14.1126928120459	353	-24.1110580393096	234.172804532578	2035.0821529745	2408623	6823.29461756374	209.158306441983	233.985041334883	3	986832	2795.55807365439	1165.89644107672	1175.25853864424	0	NaN	NaN	NaN	NaN	NaN	353.37511959686	0.896100161085223	30.3364052239501	16.6158103349858	10.9937908928929	4.19099498181798	0.157407536211349	0.0522952113209845	2	1.21625524855024	2879.71124762403	3	22727.4192634561	1	1	1	1	2019-05-15T17:04:14.140	NG_ecoli_LTEE_871_DM0	-0	-0	162.05	DIA_100X_EMPTY_1x1_100ms	afe03d41-9cd6-450e-9955-e864459921fd	EPI_100X_YFP_1x1_200ms_25sola	EPI_100X_RFP_1x1_200ms_25sola
187	14	5.82435338608317	82	-49.9996565687586	234.719512195122	1849.0243902439	51916	633.121951219512	209.158306441983	233.985041334883	0	1101019	13427.0609756098	1165.89644107672	1175.25853864424	0	NaN	NaN	NaN	NaN	NaN	148.29640959284	0.999575255804096	NaN	NaN	NaN	NaN	NaN	NaN	NaN	NaN	NaN	4	25888.5243902439	1	1	1	1	2019-05-15T17:04:14.140	NG_ecoli_LTEE_871_DM0	-0	-0	162.05	DIA_100X_EMPTY_1x1_100ms	0f0f0e7f-1e51-4bd5-998f-0ed864f4b5ff	EPI_100X_YFP_1x1_200ms_25sola	EPI_100X_RFP_1x1_200ms_25sola
188	27	13.4587356447704	364	37.6067874166173	241	1899.75	427454	1174.32417582418	209.158306441983	233.985041334883	0	844311	2319.53571428571	1165.89644107672	1175.25853864424	0	NaN	NaN	NaN	NaN	NaN	325.955349068861	0.993315022058652	26.2471606451114	14.4504919005127	11.9043165399189	3.68643135103527	0.0157922664160257	0.00663111561388561	1	1.00126183160041	2921.33353067952	5	23528.5274725275	1	1	1	1	2019-05-15T17:04:14.140	NG_ecoli_LTEE_871_DM0	-0	-0	162.05	DIA_100X_EMPTY_1x1_100ms	ed122632-8299-4f32-bc83-3b3e7572dd6f	EPI_100X_YFP_1x1_200ms_25sola	EPI_100X_RFP_1x1_200ms_25sola
189	46	4.49930598537014	207	-1.13307884193123	254.227053140097	2045.11111111111	324211	1566.23671497585	209.158306441983	233.985041334883	0	652781	3153.53140096618	1165.89644107672	1175.25853864424	0	NaN	NaN	NaN	NaN	NaN	NaN	NaN	NaN	NaN	NaN	NaN	NaN	NaN	NaN	NaN	NaN	3	24321.9371980676	1	1	1	1	2019-05-15T17:04:14.140	NG_ecoli_LTEE_871_DM0	-0	-0	162.05	DIA_100X_EMPTY_1x1_100ms	ef5fa355-e77f-4b64-b9b6-16c2ebf70701	EPI_100X_YFP_1x1_200ms_25sola	EPI_100X_RFP_1x1_200ms_25sola
190	33	13.0609297914302	431	46.8607529360723	241.598607888631	1957.19257540603	1054844	2447.43387470998	209.158306441983	233.985041334883	0	1668370	3870.92807424594	1165.89644107672	1175.25853864424	0	NaN	NaN	NaN	NaN	NaN	418.161431882219	0.963764717132822	32.6397618007143	16.1649006920721	12.3513460750793	3.64729349441839	0.0377811713306453	0.0159729350043911	1	1.01640654780806	3910.79852770645	2	20728.0324825986	1	1	1	1	2019-05-15T17:04:14.140	NG_ecoli_LTEE_871_DM0	-0	-0	162.05	DIA_100X_EMPTY_1x1_100ms	8887a091-e185-4227-8e37-7cc6342d1fa8	EPI_100X_YFP_1x1_200ms_25sola	EPI_100X_RFP_1x1_200ms_25sola
191	26	6.49506890641717	170	-49.5303560826958	239.317647058824	1835.04117647059	81233	477.841176470588	209.158306441983	233.985041334883	0	1563411	9196.53529411765	1165.89644107672	1175.25853864424	0	NaN	NaN	NaN	NaN	NaN	238.182635004453	0.9427829586481	26.4466962052479	11.0456012998463	8.60721147024762	2.6611073986902	0.0316298750539346	0.00916318901409503	2	1.00394096870148	1538.81444484733	3	24672.0647058824	1	1	1	1	2019-05-15T17:04:14.140	NG_ecoli_LTEE_871_DM0	-0	-0	162.05	DIA_100X_EMPTY_1x1_100ms	cef530c9-7f09-4071-b63a-832fa7994ee7	EPI_100X_YFP_1x1_200ms_25sola	EPI_100X_RFP_1x1_200ms_25sola
192	28	12.23007200622	343	22.2882092467752	246.344023323615	1880.23906705539	373051	1087.61224489796	209.158306441983	233.985041334883	0	838322	2444.08746355685	1165.89644107672	1175.25853864424	0	NaN	NaN	NaN	NaN	NaN	327.724235833752	0.982022896721242	27.4504956033413	14.3695376602273	11.3927012124219	3.63450271179361	0.0233086975307663	0.0142478978145651	0	1.01006198204167	2798.29493517199	4	23789.0262390671	1	1	1	1	2019-05-15T17:04:14.140	NG_ecoli_LTEE_871_DM0	-0	-0	162.05	DIA_100X_EMPTY_1x1_100ms	3ff6d15d-7027-46cb-945b-7a589b6f41af	EPI_100X_YFP_1x1_200ms_25sola	EPI_100X_RFP_1x1_200ms_25sola
193	32	13.3773795511798	428	-49.9991163896316	254.78738317757	1759.51401869159	614917	1436.72196261682	209.158306441983	233.985041334883	0	1389188	3245.76635514019	1165.89644107672	1175.25853864424	0	NaN	NaN	NaN	NaN	NaN	429.379650570667	0.824065414334996	39.4304256836757	15.3649719272342	10.3443213792321	4.23104631476944	0.101644951074585	0.0453241937782511	1	1.14681420688988	3313.79285089059	3	20755.2289719626	1	1	1	1	2019-05-15T17:04:14.140	NG_ecoli_LTEE_871_DM0	-0	-0	162.05	DIA_100X_EMPTY_1x1_100ms	b4f1ebb8-eedf-4432-ac34-deec8edee9be	EPI_100X_YFP_1x1_200ms_25sola	EPI_100X_RFP_1x1_200ms_25sola
194	32	12.9441925612594	415	46.095109211822	246.975903614458	1927.87710843373	1207954	2910.73253012048	209.158306441983	233.985041334883	0	1124081	2708.62891566265	1165.89644107672	1175.25853864424	0	NaN	NaN	NaN	NaN	NaN	382.709789167854	0.984548654669528	32.3975814215841	14.4669775466841	11.3927147152147	3.34386344184192	0.0280215856784787	0.0145032637275863	0	1.01231440404424	3302.60714459478	5	22804.3927710843	1	1	1	1	2019-05-15T17:04:14.140	NG_ecoli_LTEE_871_DM0	-0	-0	162.05	DIA_100X_EMPTY_1x1_100ms	90ef62a7-4d9c-4348-88ea-60bfbfa12ee8	EPI_100X_YFP_1x1_200ms_25sola	EPI_100X_RFP_1x1_200ms_25sola
195	10	5.37261841961454	54	-49.9997716104032	246	1652.62962962963	14990	277.592592592593	209.158306441983	233.985041334883	0	215176	3984.74074074074	1165.89644107672	1175.25853864424	0	NaN	NaN	NaN	NaN	NaN	119.247138672106	0.999701771623747	NaN	NaN	NaN	NaN	NaN	NaN	NaN	NaN	NaN	1	24387.3333333333	1	1	1	1	2019-05-15T17:04:14.140	NG_ecoli_LTEE_871_DM0	-0	-0	162.05	DIA_100X_EMPTY_1x1_100ms	8d09ecc2-0215-486b-af09-556067ee82d7	EPI_100X_YFP_1x1_200ms_25sola	EPI_100X_RFP_1x1_200ms_25sola
196	13	7.1240600421782	94	-49.9997078408904	247.159574468085	1776.92553191489	80390	855.212765957447	209.158306441983	233.985041334883	0	403738	4295.08510638298	1165.89644107672	1175.25853864424	0	NaN	NaN	NaN	NaN	NaN	154.754064878424	0.999768552365737	NaN	NaN	NaN	NaN	NaN	NaN	NaN	NaN	NaN	2	24336.1808510638	1	1	1	1	2019-05-15T17:04:14.140	NG_ecoli_LTEE_871_DM0	-0	-0	162.05	DIA_100X_EMPTY_1x1_100ms	1e739893-d75f-43b3-b50c-5aa573069b68	EPI_100X_YFP_1x1_200ms_25sola	EPI_100X_RFP_1x1_200ms_25sola
197	46	14.6693195686023	676	48.96600227867	261.789940828402	2004.19230769231	1693278	2504.84911242604	209.158306441983	233.985041334883	0	2407739	3561.74408284024	1165.89644107672	1175.25853864424	0	NaN	NaN	NaN	NaN	NaN	585.782583840321	0.887891281048482	46.7011759735046	15.3847544015693	12.289556398343	3.05283136117512	0.0317398195863071	0.0149267833326004	2	1.00807583051632	5539.74930739575	5	22275.1198224852	1	1	1	1	2019-05-15T17:04:14.140	NG_ecoli_LTEE_871_DM0	-0	-0	162.05	DIA_100X_EMPTY_1x1_100ms	cc4dd01f-3b5a-49b8-99d6-1954d377b9e3	EPI_100X_YFP_1x1_200ms_25sola	EPI_100X_RFP_1x1_200ms_25sola
198	12	8.88440294917877	108	-49.9997536400634	250.296296296296	1846.76851851852	159137	1473.49074074074	209.158306441983	233.985041334883	0	1290312	11947.3333333333	1165.89644107672	1175.25853864424	0	NaN	NaN	NaN	NaN	NaN	148.542567549052	0.999833518997511	14.5963867683448	13.0472196710413	9.6661005784332	3.70249818957891	0.0109254170584229	0.0061677767535413	0	1.00053728014251	1071.11934630592	4	24166.75	1	1	1	1	2019-05-15T17:04:14.140	NG_ecoli_LTEE_871_DM0	-0	-0	162.05	DIA_100X_EMPTY_1x1_100ms	36cd1da2-179b-4b51-b79c-857bad09cf18	EPI_100X_YFP_1x1_200ms_25sola	EPI_100X_RFP_1x1_200ms_25sola
199	34	15.5435089679235	529	47.676640421188	262.238185255198	307.994328922495	236823	447.680529300567	209.158306441983	233.985041334883	0	271747	513.69943289225	1165.89644107672	1175.25853864424	0	NaN	NaN	NaN	NaN	NaN	382.983981266139	0.986492503506206	30.7350330085194	14.4106809295192	12.0010923048192	3.49108142295891	0.0169821953610048	0.00761470132683179	1	1.00361128505266	3476.68318722427	0	18361.236294896	1	1	1	1	2019-05-15T17:04:14.140	NG_ecoli_LTEE_871_DM0	-0	-0	162.05	DIA_100X_EMPTY_1x1_100ms	c9eb9174-2713-429e-ac8c-2ecfc84f1905	EPI_100X_YFP_1x1_200ms_25sola	EPI_100X_RFP_1x1_200ms_25sola
200	35	12.374737602467	434	33.7426416504492	258.548387096774	1868.01612903226	5678044	13083.0506912442	209.158306441983	233.985041334883	1	1354607	3121.21428571429	1165.89644107672	1175.25853864424	0	NaN	NaN	NaN	NaN	NaN	404.795664178793	0.937848474597498	35.8525624918481	13.7233434412061	10.7959778651012	3.12855774285648	0.0456222747167927	0.0193499068928354	1	1.01675792844151	3281.96581965334	6	22697.7465437788	1	1	1	1	2019-05-15T17:04:14.140	NG_ecoli_LTEE_871_DM0	-0	-0	162.05	DIA_100X_EMPTY_1x1_100ms	58124153-2ca0-4954-87b5-9647aba7d3f7	EPI_100X_YFP_1x1_200ms_25sola	EPI_100X_RFP_1x1_200ms_25sola
201	29	13.1835796353001	384	45.7799702720087	261.770833333333	2033.91927083333	819333	2133.6796875	209.158306441983	233.985041334883	0	1137707	2962.77864583333	1165.89644107672	1175.25853864424	0	NaN	NaN	NaN	NaN	NaN	353.111766284285	0.99442774080174	30.0824789635037	13.6888687190928	11.3960867358258	3.17751338887418	0.0365946651969219	0.0215660795304653	0	1.0244614823893	3068.42134400844	5	24094.9479166667	1	1	1	1	2019-05-15T17:04:14.140	NG_ecoli_LTEE_871_DM0	-0	-0	162.05	DIA_100X_EMPTY_1x1_100ms	57d966e0-ccbe-4101-9657-882dc894f46d	EPI_100X_YFP_1x1_200ms_25sola	EPI_100X_RFP_1x1_200ms_25sola
202	40	15.6967295878669	628	47.4516650222998	263.990445859873	550.802547770701	95925	152.746815286624	209.158306441983	233.985041334883	0	237350	377.945859872611	1165.89644107672	1175.25853864424	0	NaN	NaN	NaN	NaN	NaN	501.851018043619	0.877175202702354	38.0700128779273	19.219688709364	12.6847772616873	4.37978752099848	0.0817262330419616	0.037425064369735	1	1.14959313926671	4811.03588591314	0	23702.0111464968	1	1	1	1	2019-05-15T17:04:14.140	NG_ecoli_LTEE_871_DM0	-0	-0	162.05	DIA_100X_EMPTY_1x1_100ms	b99ca824-5c0e-457d-b2ca-c9346349e443	EPI_100X_YFP_1x1_200ms_25sola	EPI_100X_RFP_1x1_200ms_25sola
203	29	13.4805228901756	392	41.0481131415545	264.579081632653	1646.10459183673	431989	1102.01275510204	209.158306441983	233.985041334883	0	1363329	3477.88010204082	1165.89644107672	1175.25853864424	0	NaN	NaN	NaN	NaN	NaN	311.512982027744	0.996528950121618	26.8595783999582	13.7244896607509	11.0182668370532	3.68628056248096	0.088133856749593	0.0105039932539853	1	1.00377285290022	2561.03577071087	2	19016.8239795918	1	1	1	1	2019-05-15T17:04:14.140	NG_ecoli_LTEE_871_DM0	-0	-0	162.05	DIA_100X_EMPTY_1x1_100ms	d16af6e9-acb2-4e93-ad56-0d327f03ede9	EPI_100X_YFP_1x1_200ms_25sola	EPI_100X_RFP_1x1_200ms_25sola
204	50	15.6496165705741	782	-8.42844242073818	267.111253196931	1774.19309462916	6321693	8084.00639386189	209.158306441983	233.985041334883	4	2585343	3306.0652173913	1165.89644107672	1175.25853864424	0	NaN	NaN	NaN	NaN	NaN	670.274026886848	0.921864853923758	50.2633418818144	17.0684638456422	12.8782681437987	3.33755202859519	0.0490690225340952	0.0147451572079385	4	1.00803967575006	6547.20845700025	6	20908.2352941176	1	1	1	1	2019-05-15T17:04:14.140	NG_ecoli_LTEE_871_DM0	-0	-0	162.05	DIA_100X_EMPTY_1x1_100ms	c4002061-b8d1-4422-a1d4-658262a4fc79	EPI_100X_YFP_1x1_200ms_25sola	EPI_100X_RFP_1x1_200ms_25sola
205	35	12.7013617740687	445	49.1063807803024	262.838202247191	1924.49213483146	3774894	8482.90786516854	209.158306441983	233.985041334883	2	1159585	2605.80898876404	1165.89644107672	1175.25853864424	0	NaN	NaN	NaN	NaN	NaN	421.896139302043	0.957457973836006	35.1742072927673	13.8623018762812	11.7450325598511	2.9175926393178	0.0194125177222946	0.0103772302187033	1	1.00875466287342	3810.85698035183	4	21984.7011235955	1	1	1	1	2019-05-15T17:04:14.140	NG_ecoli_LTEE_871_DM0	-0	-0	162.05	DIA_100X_EMPTY_1x1_100ms	8f16cc19-d0d8-49a7-87ae-1a8be254f08e	EPI_100X_YFP_1x1_200ms_25sola	EPI_100X_RFP_1x1_200ms_25sola
206	35	14.9507933892939	524	-13.9952676132234	267.431297709924	1738.37022900763	621785	1186.61259541985	209.158306441983	233.985041334883	0	1483352	2830.82442748092	1165.89644107672	1175.25853864424	0	NaN	NaN	NaN	NaN	NaN	437.462170722072	0.967434849464692	34.7831314873968	15.0672206939946	12.1789616871212	3.39062605712025	0.0544396164031022	0.0216858802925688	1	1.01785570908309	4052.0900519185	2	20123.6354961832	1	1	1	1	2019-05-15T17:04:14.140	NG_ecoli_LTEE_871_DM0	-0	-0	162.05	DIA_100X_EMPTY_1x1_100ms	a41f0b01-2077-42e9-b4b0-4f2ee6151542	EPI_100X_YFP_1x1_200ms_25sola	EPI_100X_RFP_1x1_200ms_25sola
207	26	10.7337673702669	280	-0.125705969502143	261.317857142857	1895.63928571429	436167	1557.73928571429	209.158306441983	233.985041334883	0	669395	2390.69642857143	1165.89644107672	1175.25853864424	0	NaN	NaN	NaN	NaN	NaN	267.038403563572	0.998944391043776	23.9278648426881	13.9844398993932	10.7011266581702	3.83258297393474	0.00907873876388192	0.00368362972713517	1	1.00039573331364	2152.05237691934	5	24800.5357142857	1	1	1	1	2019-05-15T17:04:14.140	NG_ecoli_LTEE_871_DM0	-0	-0	162.05	DIA_100X_EMPTY_1x1_100ms	ca237424-febc-4b44-ba7c-22b4e2022dd5	EPI_100X_YFP_1x1_200ms_25sola	EPI_100X_RFP_1x1_200ms_25sola
208	55	13.870884347506	763	42.9326881164381	281.625163826999	1977.90825688073	821487	1076.65399737877	209.158306441983	233.985041334883	0	3095229	4056.65661861075	1165.89644107672	1175.25853864424	0	NaN	NaN	NaN	NaN	NaN	661.955032224253	0.894290626828699	54.5830646521489	14.3298580347456	11.8150161377576	2.75968671247304	0.0379697546262451	0.0144626258620989	2	1.00609907347805	5984.34242339308	3	20292.4757536042	1	1	1	1	2019-05-15T17:04:14.140	NG_ecoli_LTEE_871_DM0	-0	-0	162.05	DIA_100X_EMPTY_1x1_100ms	133472e1-a7b9-414e-8e2a-633446c55ed4	EPI_100X_YFP_1x1_200ms_25sola	EPI_100X_RFP_1x1_200ms_25sola
209	40	14.547682561966	583	37.0411646634919	282.094339622641	1804.17495711835	391447	671.435677530017	209.158306441983	233.985041334883	0	2306163	3955.68267581475	1165.89644107672	1175.25853864424	0	NaN	NaN	NaN	NaN	NaN	516.303584380832	0.895346829139436	40.2308129906132	15.0473978109166	12.2326438401483	3.42297213948853	0.0646019651032009	0.0207698461373288	3	1.01662726372538	4728.12938771595	3	21168.6946826758	1	1	1	1	2019-05-15T17:04:14.140	NG_ecoli_LTEE_871_DM0	-0	-0	162.05	DIA_100X_EMPTY_1x1_100ms	646d3600-1bc5-4ed0-94cf-84f78a62b2ac	EPI_100X_YFP_1x1_200ms_25sola	EPI_100X_RFP_1x1_200ms_25sola
210	33	11.5177484621899	380	35.7463131807927	278.618421052632	1864.08157894737	912475	2401.25	209.158306441983	233.985041334883	0	2729180	7182.05263157895	1165.89644107672	1175.25853864424	0	NaN	NaN	NaN	NaN	NaN	393.74191132959	0.928354534448493	33.9919891607533	13.660295961725	11.1685388197937	3.15628052434423	0.0214423644533403	0.00761236037118813	3	1.00373701972177	3330.11458367327	4	23790.4447368421	1	1	1	1	2019-05-15T17:04:14.140	NG_ecoli_LTEE_871_DM0	-0	-0	162.05	DIA_100X_EMPTY_1x1_100ms	8d2f14cc-94ee-4611-b35f-05220a9a923b	EPI_100X_YFP_1x1_200ms_25sola	EPI_100X_RFP_1x1_200ms_25sola
211	27	12.7942741547367	348	31.3386671716409	280.126436781609	1911.69252873563	596173	1713.1408045977	209.158306441983	233.985041334883	0	735161	2112.5316091954	1165.89644107672	1175.25853864424	0	NaN	NaN	NaN	NaN	NaN	338.048802649017	0.970032118390455	28.4392377316125	13.6832567973079	11.3544326486027	3.31758576775027	0.0275000268922583	0.0120566372224005	2	1.0089713718184	2879.64339834723	3	23201.025862069	1	1	1	1	2019-05-15T17:04:14.140	NG_ecoli_LTEE_871_DM0	-0	-0	162.05	DIA_100X_EMPTY_1x1_100ms	bfaf8c50-88f8-436c-a4d8-16cba84cc634	EPI_100X_YFP_1x1_200ms_25sola	EPI_100X_RFP_1x1_200ms_25sola
212	38	11.1841330640863	425	47.002023355451	277.12	1886.88941176471	2743185	6454.55294117647	209.158306441983	233.985041334883	3	1044528	2457.71294117647	1165.89644107672	1175.25853864424	0	NaN	NaN	NaN	NaN	NaN	400.412465011413	0.917873081861573	37.1775274039665	13.2066752187536	10.4314710312561	2.83795117651291	0.0189617707560396	0.00822809013580034	1	1.00163541640531	3177.32395052007	5	24139.1458823529	1	1	1	1	2019-05-15T17:04:14.140	NG_ecoli_LTEE_871_DM0	-0	-0	162.05	DIA_100X_EMPTY_1x1_100ms	d7ca742a-1163-439e-9af1-07d790ba16e7	EPI_100X_YFP_1x1_200ms_25sola	EPI_100X_RFP_1x1_200ms_25sola
213	27	14.6329613179674	396	13.0081233599037	280.79797979798	1661.69696969697	3411236	8614.23232323232	209.158306441983	233.985041334883	2	1083267	2735.52272727273	1165.89644107672	1175.25853864424	0	NaN	NaN	NaN	NaN	NaN	330.366003751623	0.992654268741007	25.8222483743488	15.1482581976566	12.4558100227576	3.56921590679154	0.00144586178901688	0.000536658467647537	1	1.00001488411318	3146.50109271163	2	17937.255050505	1	1	1	1	2019-05-15T17:04:14.140	NG_ecoli_LTEE_871_DM0	-0	-0	162.05	DIA_100X_EMPTY_1x1_100ms	ca997622-69f6-4f90-95a8-a41fda88520e	EPI_100X_YFP_1x1_200ms_25sola	EPI_100X_RFP_1x1_200ms_25sola
214	46	14.2834548237683	657	48.3675871114476	285.41400304414	2023.88432267884	17004485	25882.0167427702	209.158306441983	233.985041334883	2	2446264	3723.38508371385	1165.89644107672	1175.25853864424	0	NaN	NaN	NaN	NaN	NaN	587.781798059808	0.925648837534975	45.7467942768197	15.4635873345996	12.5403902690954	2.90110646860045	0.0457644428111254	0.0144806384852757	1	1.00728020827861	5650.31489863926	4	21681.3120243531	1	1	1	1	2019-05-15T17:04:14.140	NG_ecoli_LTEE_871_DM0	-0	-0	162.05	DIA_100X_EMPTY_1x1_100ms	16f47993-fe57-408c-8237-d5ac8243de56	EPI_100X_YFP_1x1_200ms_25sola	EPI_100X_RFP_1x1_200ms_25sola
215	30	13.1919925486986	397	7.03147605887894	291.196473551637	1786.36523929471	240119	604.833753148615	209.158306441983	233.985041334883	0	1642667	4137.70025188917	1165.89644107672	1175.25853864424	0	NaN	NaN	NaN	NaN	NaN	350.147405608666	0.955589991709699	29.4501937528174	18.1932742557947	11.456070180186	5.2377501300939	0.0370546727807304	0.0150318509523021	2	1.01566545897689	3035.63372219792	3	22146.6926952141	1	1	1	1	2019-05-15T17:04:14.140	NG_ecoli_LTEE_871_DM0	-0	-0	162.05	DIA_100X_EMPTY_1x1_100ms	e5778df0-4816-4d3e-a2e7-e0c18f59b978	EPI_100X_YFP_1x1_200ms_25sola	EPI_100X_RFP_1x1_200ms_25sola
216	50	14.8812066465497	745	47.136864944562	290.919463087248	1010.66979865772	265721	356.672483221477	209.158306441983	233.985041334883	0	955854	1283.0255033557	1165.89644107672	1175.25853864424	0	NaN	NaN	NaN	NaN	NaN	553.383949686822	0.941702027565636	47.6972537712808	13.4719166228264	11.4089725688698	2.42807785313857	0.0115225521182324	0.00435291157776794	2	1.00256098148532	4876.14181553002	1	18758.2120805369	1	1	1	1	2019-05-15T17:04:14.140	NG_ecoli_LTEE_871_DM0	-0	-0	162.05	DIA_100X_EMPTY_1x1_100ms	76c5627a-2e3e-4e96-bb1f-e73fdbe63423	EPI_100X_YFP_1x1_200ms_25sola	EPI_100X_RFP_1x1_200ms_25sola
217	10	5.87990999877112	60	-49.9997819395759	282.766666666667	1770.73333333333	116045	1934.08333333333	209.158306441983	233.985041334883	0	196741	3279.01666666667	1165.89644107672	1175.25853864424	0	NaN	NaN	NaN	NaN	NaN	122.814864394171	0.999732778819382	NaN	NaN	NaN	NaN	NaN	NaN	NaN	NaN	NaN	2	24459.95	1	1	1	1	2019-05-15T17:04:14.140	NG_ecoli_LTEE_871_DM0	-0	-0	162.05	DIA_100X_EMPTY_1x1_100ms	b6384353-5054-4618-9a1e-0575ad390461	EPI_100X_YFP_1x1_200ms_25sola	EPI_100X_RFP_1x1_200ms_25sola
218	12	7.37368939972315	89	-49.9998351939376	285.056179775281	1987.98876404494	120704	1356.22471910112	209.158306441983	233.985041334883	0	338267	3800.75280898876	1165.89644107672	1175.25853864424	0	NaN	NaN	NaN	NaN	NaN	131.987014310536	0.999816000711996	13.2067700421793	12.7238799978875	9.40646375335804	3.71195968734379	0.00134467668735562	0.000722010864801758	1	1.00000629136483	917.781438110634	1	26756.797752809	1	1	1	1	2019-05-15T17:04:14.140	NG_ecoli_LTEE_871_DM0	-0	-0	162.05	DIA_100X_EMPTY_1x1_100ms	01cebeba-3651-404a-878c-226e354e0f74	EPI_100X_YFP_1x1_200ms_25sola	EPI_100X_RFP_1x1_200ms_25sola
219	28	14.0662393450757	394	37.3567105857969	290.152284263959	1596.05076142132	260222	660.46192893401	209.158306441983	233.985041334883	0	1039398	2638.06598984772	1165.89644107672	1175.25853864424	0	NaN	NaN	NaN	NaN	NaN	329.684979984536	0.979266813904548	28.4637870699993	13.2927860963206	11.1681968594186	3.20231787423764	0.0455750432275098	0.0188797131659541	1	1.01976500215917	2788.35897529365	1	18245.9822335025	1	1	1	1	2019-05-15T17:04:14.140	NG_ecoli_LTEE_871_DM0	-0	-0	162.05	DIA_100X_EMPTY_1x1_100ms	9a8973ba-fd2f-4062-9d0d-f146d21acbc9	EPI_100X_YFP_1x1_200ms_25sola	EPI_100X_RFP_1x1_200ms_25sola
220	33	10.6839602875359	353	-49.2264139836058	294.841359773371	1617.59773371105	202353	573.237960339943	209.158306441983	233.985041334883	0	937543	2655.92917847026	1165.89644107672	1175.25853864424	0	NaN	NaN	NaN	NaN	NaN	307.640483737253	0.917565517065172	31.4985098862793	13.1841503316093	9.49453243151733	2.8841378171281	0.0557085294797041	0.0212586210840563	2	1.03371770686093	2230.11395276385	1	19413.9575070822	1	1	1	1	2019-05-15T17:04:14.140	NG_ecoli_LTEE_871_DM0	-0	-0	162.05	DIA_100X_EMPTY_1x1_100ms	6bfde2c8-caa2-436a-a7b4-73e61922e1b1	EPI_100X_YFP_1x1_200ms_25sola	EPI_100X_RFP_1x1_200ms_25sola
221	51	13.1237555435037	670	49.3549208707074	298.265671641791	1899.89850746269	849670	1268.16417910448	209.158306441983	233.985041334883	0	1946422	2905.10746268657	1165.89644107672	1175.25853864424	0	NaN	NaN	NaN	NaN	NaN	608.602982452413	0.911164218572044	51.4774290064703	13.7202020600931	11.6432052614906	2.52638090416156	0.017069929744622	0.00720388077627889	1	1.00637253237495	5480.89948252689	5	22028.1029850746	1	1	1	1	2019-05-15T17:04:14.140	NG_ecoli_LTEE_871_DM0	-0	-0	162.05	DIA_100X_EMPTY_1x1_100ms	adecd733-b24b-4099-bec6-0aba6252996a	EPI_100X_YFP_1x1_200ms_25sola	EPI_100X_RFP_1x1_200ms_25sola
222	30	12.8220243878395	385	46.4524117169553	300.480519480519	1642.90909090909	2489639	6466.59480519481	209.158306441983	233.985041334883	2	846067	2197.57662337662	1165.89644107672	1175.25853864424	0	NaN	NaN	NaN	NaN	NaN	342.147141680617	0.984280843041521	29.8343096735662	13.4527562874726	11.2107795478313	2.89129140190226	0.00401245506416986	0.00196364506251089	2	1.00006439776807	2944.94711219874	2	19159.7194805195	1	1	1	1	2019-05-15T17:04:14.140	NG_ecoli_LTEE_871_DM0	-0	-0	162.05	DIA_100X_EMPTY_1x1_100ms	1654d1af-9aca-4a9f-8a9f-cffe73339627	EPI_100X_YFP_1x1_200ms_25sola	EPI_100X_RFP_1x1_200ms_25sola
223	11	5.6204273393622	62	-49.9998246885559	294.467741935484	1822.29032258065	19547	315.274193548387	209.158306441983	233.985041334883	0	206568	3331.74193548387	1165.89644107672	1175.25853864424	0	NaN	NaN	NaN	NaN	NaN	124.22308348204	0.999745017330891	NaN	NaN	NaN	NaN	NaN	NaN	NaN	NaN	NaN	1	24417.6774193548	1	1	1	1	2019-05-15T17:04:14.140	NG_ecoli_LTEE_871_DM0	-0	-0	162.05	DIA_100X_EMPTY_1x1_100ms	371f8ff6-a7db-4d67-a121-2d52430d88f5	EPI_100X_YFP_1x1_200ms_25sola	EPI_100X_RFP_1x1_200ms_25sola
224	11	3.83532101040399	43	-49.9991904772516	297	1038.13953488372	6677	155.279069767442	209.158306441983	233.985041334883	0	39684	922.883720930233	1165.89644107672	1175.25853864424	0	NaN	NaN	NaN	NaN	NaN	133.614884428578	0.999649965062572	NaN	NaN	NaN	NaN	NaN	NaN	NaN	NaN	NaN	1	25434.511627907	1	1	1	1	2019-05-15T17:04:14.140	NG_ecoli_LTEE_871_DM0	-0	-0	162.05	DIA_100X_EMPTY_1x1_100ms	3378b7aa-e1bc-4d89-82db-b51640f2c6c4	EPI_100X_YFP_1x1_200ms_25sola	EPI_100X_RFP_1x1_200ms_25sola
225	37	12.0874008523315	448	44.3286715444939	305.709821428571	1881.875	369815	825.479910714286	209.158306441983	233.985041334883	0	1511671	3374.265625	1165.89644107672	1175.25853864424	0	NaN	NaN	NaN	NaN	NaN	429.39678014193	0.919677499712466	38.4727359745805	13.8345973807931	10.7659668716265	2.67912431211305	0.0682587322263347	0.0220137119500461	2	1.01945535547368	3502.26522288117	4	21341.46875	1	1	1	1	2019-05-15T17:04:14.140	NG_ecoli_LTEE_871_DM0	-0	-0	162.05	DIA_100X_EMPTY_1x1_100ms	df24a06b-4669-426f-bf8d-a7c368bf776e	EPI_100X_YFP_1x1_200ms_25sola	EPI_100X_RFP_1x1_200ms_25sola
226	28	14.7915017922653	415	6.87791060856721	305.913253012048	306.359036144578	67110	161.710843373494	209.158306441983	233.985041334883	0	278927	672.113253012048	1165.89644107672	1175.25853864424	0	NaN	NaN	NaN	NaN	NaN	329.743424260372	0.87403133148751	29.8645194061104	14.2383903564628	10.21906635656	3.20570058115185	0.111638134558878	0.067995765246158	0	1.3421830931268	2449.44589019051	0	23820.4240963855	1	1	1	1	2019-05-15T17:04:14.140	NG_ecoli_LTEE_871_DM0	-0	-0	162.05	DIA_100X_EMPTY_1x1_100ms	e8b818f9-d2d4-4f23-ba2f-fa5e89cda217	EPI_100X_YFP_1x1_200ms_25sola	EPI_100X_RFP_1x1_200ms_25sola
227	33	14.1802407269911	468	31.0563688473352	307.504273504273	2006.69871794872	1399159	2989.65598290598	209.158306441983	233.985041334883	0	1741178	3720.46581196581	1165.89644107672	1175.25853864424	0	NaN	NaN	NaN	NaN	NaN	426.785784638811	0.926180453626533	32.8638111957334	16.2772884416564	12.5175748899388	3.53098408285066	0.0563117530467824	0.0185399112335823	1	1.0253045925778	4044.34508660364	3	21702.8397435897	1	1	1	1	2019-05-15T17:04:14.140	NG_ecoli_LTEE_871_DM0	-0	-0	162.05	DIA_100X_EMPTY_1x1_100ms	fe1d1f0c-071e-4f59-bc3e-d781045e58d3	EPI_100X_YFP_1x1_200ms_25sola	EPI_100X_RFP_1x1_200ms_25sola
228	40	16.4190005854615	658	47.7231214924937	321.796352583587	1500.76899696049	3765309	5722.35410334346	209.158306441983	233.985041334883	2	980240	1489.726443769	1165.89644107672	1175.25853864424	0	NaN	NaN	NaN	NaN	NaN	471.888061783451	0.979594506833823	37.6456804594365	14.3167947636634	12.1035054997125	3.39722905387317	0.017331756814186	0.00395409437703729	2	1.00120207051862	4331.39086905775	0	18527.1170212766	1	1	1	1	2019-05-15T17:04:14.140	NG_ecoli_LTEE_871_DM0	-0	-0	162.05	DIA_100X_EMPTY_1x1_100ms	2c6cec6c-a839-4612-95a7-21850b5f620e	EPI_100X_YFP_1x1_200ms_25sola	EPI_100X_RFP_1x1_200ms_25sola
229	28	11.9748868713824	336	43.6564499463092	313.818452380952	1977.75	271769	808.83630952381	209.158306441983	233.985041334883	0	1687036	5020.94047619048	1165.89644107672	1175.25853864424	0	NaN	NaN	NaN	NaN	NaN	337.86118222994	0.977081722187778	29.0618904061848	14.3784092241243	11.3057748670046	3.22829885357724	0.0167675994259086	0.00698741745602049	1	1.00236228578877	2917.52380436875	2	24090.6339285714	1	1	1	1	2019-05-15T17:04:14.140	NG_ecoli_LTEE_871_DM0	-0	-0	162.05	DIA_100X_EMPTY_1x1_100ms	663497c6-88d9-42b6-be1e-8f2020b6c6f1	EPI_100X_YFP_1x1_200ms_25sola	EPI_100X_RFP_1x1_200ms_25sola
230	36	16.2689200075941	586	46.7104310064711	325.232081911263	1230.40443686007	7269689	12405.6126279863	209.158306441983	233.985041334883	0	975091	1663.97781569966	1165.89644107672	1175.25853864424	0	NaN	NaN	NaN	NaN	NaN	423.936625993172	0.991050526292002	32.7474902882971	14.8450415897554	12.666995032311	3.4131413023083	0.0148557654879806	0.00635825606235361	0	1.00312216398436	4126.81598263733	0	18017.7679180887	1	1	1	1	2019-05-15T17:04:14.140	NG_ecoli_LTEE_871_DM0	-0	-0	162.05	DIA_100X_EMPTY_1x1_100ms	30180ffc-c5cb-4823-a510-0389d083a2af	EPI_100X_YFP_1x1_200ms_25sola	EPI_100X_RFP_1x1_200ms_25sola
231	28	16.3524237106854	459	27.4956556429743	323.980392156863	966.250544662309	220404	480.183006535948	209.158306441983	233.985041334883	0	303148	660.453159041394	1165.89644107672	1175.25853864424	0	NaN	NaN	NaN	NaN	NaN	332.660235668309	0.999858946281507	24.9857683155081	15.9657780228227	12.7800613075755	4.23276057480967	0.0024227408690781	0.00111449586582886	1	1.00004172959455	3205.15077618389	0	18207.440087146	1	1	1	1	2019-05-15T17:04:14.140	NG_ecoli_LTEE_871_DM0	-0	-0	162.05	DIA_100X_EMPTY_1x1_100ms	ef7fe130-7b8b-4a0d-953f-823d546a122d	EPI_100X_YFP_1x1_200ms_25sola	EPI_100X_RFP_1x1_200ms_25sola
232	35	10.8144444366308	379	-49.9098395378281	321.572559366755	1913.51451187335	670189	1768.30870712401	209.158306441983	233.985041334883	0	1146990	3026.35883905013	1165.89644107672	1175.25853864424	0	NaN	NaN	NaN	NaN	NaN	396.519068992176	0.90081625933995	36.484712297334	14.3463357029258	10.4875067221678	3.59729978579055	0.0645742051115087	0.019729352691167	2	1.03491478930581	3151.70319315503	4	20050.9340369393	1	1	1	1	2019-05-15T17:04:14.140	NG_ecoli_LTEE_871_DM0	-0	-0	162.05	DIA_100X_EMPTY_1x1_100ms	47e9ffc6-5c9e-4100-9ce5-ed84b11bb0e6	EPI_100X_YFP_1x1_200ms_25sola	EPI_100X_RFP_1x1_200ms_25sola
233	34	15.5587816338669	529	27.9425482568649	329.984877126654	1641.50661625709	1499779	2835.12098298677	209.158306441983	233.985041334883	0	1215131	2297.03402646503	1165.89644107672	1175.25853864424	0	NaN	NaN	NaN	NaN	NaN	415.011122206787	0.992420502130045	33.1741336669408	14.9035772110016	12.0875666126767	3.49583644548914	0.0216583390597306	0.0115000966832979	1	1.00261215389472	3806.86286468008	1	18403.4253308129	1	1	1	1	2019-05-15T17:04:14.140	NG_ecoli_LTEE_871_DM0	-0	-0	162.05	DIA_100X_EMPTY_1x1_100ms	13cb786a-8899-4a70-a438-0a1cba8acf0e	EPI_100X_YFP_1x1_200ms_25sola	EPI_100X_RFP_1x1_200ms_25sola
234	44	14.4534294288223	637	48.442364583876	327.182103610675	2014.57299843014	4905051	7700.23704866562	209.158306441983	233.985041334883	3	2272448	3567.42229199372	1165.89644107672	1175.25853864424	0	NaN	NaN	NaN	NaN	NaN	524.029844146221	0.915067167659529	44.3752671721059	14.8243831813896	11.5650091024611	2.89678864009677	0.0274908482518618	0.0138291425518352	1	1.01998868245177	4661.46921115364	2	19751.409733124	1	1	1	1	2019-05-15T17:04:14.140	NG_ecoli_LTEE_871_DM0	-0	-0	162.05	DIA_100X_EMPTY_1x1_100ms	3eb659a7-23fb-4169-81ea-91538a66a0f3	EPI_100X_YFP_1x1_200ms_25sola	EPI_100X_RFP_1x1_200ms_25sola
235	30	12.0211386313013	362	43.7724624599406	331.411602209945	1900.33149171271	342218	945.353591160221	209.158306441983	233.985041334883	0	813909	2248.36740331492	1165.89644107672	1175.25853864424	0	NaN	NaN	NaN	NaN	NaN	332.069991254906	0.968826779336574	30.1809725562375	12.7493577147539	10.6721674836488	2.89410409613896	0.0292325478498596	0.0126660935477724	1	1.00306724205725	2699.78000307667	3	19952.7320441989	1	1	1	1	2019-05-15T17:04:14.140	NG_ecoli_LTEE_871_DM0	-0	-0	162.05	DIA_100X_EMPTY_1x1_100ms	45c55416-f4f9-44b8-a2fa-b5aa0cbc92ea	EPI_100X_YFP_1x1_200ms_25sola	EPI_100X_RFP_1x1_200ms_25sola
236	34	15.1248521979145	515	47.8766703063536	329.949514563107	902.079611650485	393667	764.401941747573	209.158306441983	233.985041334883	0	369408	717.297087378641	1165.89644107672	1175.25853864424	0	NaN	NaN	NaN	NaN	NaN	379.287321076506	0.981703468673827	30.9547618779647	14.0650769271303	11.9074332415341	3.26399908308129	0.0212276573091065	0.00980019538502347	1	1.00398428368588	3447.0982310506	0	18348.1844660194	1	1	1	1	2019-05-15T17:04:14.140	NG_ecoli_LTEE_871_DM0	-0	-0	162.05	DIA_100X_EMPTY_1x1_100ms	3c56e195-9537-4186-b0a3-cff0e071b972	EPI_100X_YFP_1x1_200ms_25sola	EPI_100X_RFP_1x1_200ms_25sola
237	30	9.39320362290448	285	-24.1139473741956	337.168421052632	2042.32631578947	259244	909.628070175439	209.158306441983	233.985041334883	0	866805	3041.42105263158	1165.89644107672	1175.25853864424	0	NaN	NaN	NaN	NaN	NaN	NaN	NaN	NaN	NaN	NaN	NaN	NaN	NaN	NaN	NaN	NaN	1	20349.9964912281	1	1	1	1	2019-05-15T17:04:14.140	NG_ecoli_LTEE_871_DM0	-0	-0	162.05	DIA_100X_EMPTY_1x1_100ms	77befa36-6723-41d8-840f-54f0e5c5a1e8	EPI_100X_YFP_1x1_200ms_25sola	EPI_100X_RFP_1x1_200ms_25sola
238	38	13.790339706852	524	47.0231105050046	345.139312977099	1919.33015267176	528979	1009.50190839695	209.158306441983	233.985041334883	0	1253873	2392.88740458015	1165.89644107672	1175.25853864424	0	NaN	NaN	NaN	NaN	NaN	452.005335932939	0.956546842495242	36.1751416302772	16.0188572430099	12.025645581245	3.6688473055418	0.026257638549681	0.00917795953104658	1	1.00237943041031	4108.81816343336	3	19698.2996183206	1	1	1	1	2019-05-15T17:04:14.140	NG_ecoli_LTEE_871_DM0	-0	-0	162.05	DIA_100X_EMPTY_1x1_100ms	8801ad15-ee21-4491-82bf-0aed17a6d872	EPI_100X_YFP_1x1_200ms_25sola	EPI_100X_RFP_1x1_200ms_25sola
239	40	17.1460109303497	686	32.7025440694285	350.316326530612	1399.84110787172	109288	159.31195335277	209.158306441983	233.985041334883	0	896112	1306.28571428571	1165.89644107672	1175.25853864424	0	NaN	NaN	NaN	NaN	NaN	481.30510019211	0.885784665404577	37.4734883904857	15.9708170181789	12.4297238037874	3.20592559018751	0.0593699343453456	0.0218662435989817	2	1.02594792205663	4547.12571671019	0	23536.5102040816	1	1	1	1	2019-05-15T17:04:14.140	NG_ecoli_LTEE_871_DM0	-0	-0	162.05	DIA_100X_EMPTY_1x1_100ms	edd2c7cd-7248-4976-8916-ed663be07fb5	EPI_100X_YFP_1x1_200ms_25sola	EPI_100X_RFP_1x1_200ms_25sola
240	23	13.2150616218325	304	-3.7902585995771	345.365131578947	845.338815789474	177909	585.226973684211	209.158306441983	233.985041334883	0	352617	1159.92434210526	1165.89644107672	1175.25853864424	0	NaN	NaN	NaN	NaN	NaN	264.768647453589	0.999594972215284	22.0054771912086	14.161495197658	11.6103639424476	3.64418424490724	0.0193784926212107	0.00896814667606149	1	1.00257873900143	2329.76619359013	2	17885.0888157895	1	1	1	1	2019-05-15T17:04:14.140	NG_ecoli_LTEE_871_DM0	-0	-0	162.05	DIA_100X_EMPTY_1x1_100ms	b4f57af0-31ed-4cac-a37a-68bfa1cb52f5	EPI_100X_YFP_1x1_200ms_25sola	EPI_100X_RFP_1x1_200ms_25sola
241	28	11.699732249505	328	-46.7491822974389	355.448170731707	1773.96036585366	133806	407.94512195122	209.158306441983	233.985041334883	0	692346	2110.81097560976	1165.89644107672	1175.25853864424	0	NaN	NaN	NaN	NaN	NaN	271.242553560067	0.961460616452134	24.2649413657292	12.9385071033172	10.52791781971	3.23613431855671	0.0842658572022711	0.0415324240707939	0	1.07541310057834	2112.29270903939	1	23997.6219512195	1	1	1	1	2019-05-15T17:04:14.140	NG_ecoli_LTEE_871_DM0	-0	-0	162.05	DIA_100X_EMPTY_1x1_100ms	74d79a43-6f79-40fe-afa2-34cf25f105f9	EPI_100X_YFP_1x1_200ms_25sola	EPI_100X_RFP_1x1_200ms_25sola
242	27	14.1052102592061	382	37.8971482528199	365.526178010471	851.53664921466	2069967	5418.76178010471	209.158306441983	233.985041334883	1	358177	937.63612565445	1165.89644107672	1175.25853864424	0	NaN	NaN	NaN	NaN	NaN	326.410498973094	0.999738714004756	26.1066379660529	14.7209878410385	12.1214957178086	3.69570980266274	0.0134202491010792	0.00612172898486366	1	1.00170446593456	3012.68172339287	2	17734.9712041885	1	1	1	1	2019-05-15T17:04:14.140	NG_ecoli_LTEE_871_DM0	-0	-0	162.05	DIA_100X_EMPTY_1x1_100ms	06635df2-0f94-440d-989c-9093cd613f88	EPI_100X_YFP_1x1_200ms_25sola	EPI_100X_RFP_1x1_200ms_25sola
243	23	12.8891674899271	297	23.6964621320941	365.144781144781	833.845117845118	352404	1186.54545454545	209.158306441983	233.985041334883	0	315000	1060.60606060606	1165.89644107672	1175.25853864424	0	NaN	NaN	NaN	NaN	NaN	270.520013142012	0.99992154925478	22.9379499535549	14.6633846288701	11.3053210724379	3.86146479853711	0.0133258971140476	0.00641445720954623	1	1.00159469116186	2302.55643778967	2	18039.9528619529	1	1	1	1	2019-05-15T17:04:14.140	NG_ecoli_LTEE_871_DM0	-0	-0	162.05	DIA_100X_EMPTY_1x1_100ms	827f3ec4-e26d-42af-8fbf-e919c5e8f785	EPI_100X_YFP_1x1_200ms_25sola	EPI_100X_RFP_1x1_200ms_25sola
244	50	16.0037271923528	800	49.0377683437238	378.49875	715.20625	439295	549.11875	209.158306441983	233.985041334883	0	558225	697.78125	1165.89644107672	1175.25853864424	0	NaN	NaN	NaN	NaN	NaN	600.109821934962	0.919782189469614	46.9747315099117	15.3268361652104	12.5372451383052	3.08026744231312	0.0157654064617149	0.00799039551560013	1	1.00263500735239	5799.07096163974	0	17983.2675	1	1	1	1	2019-05-15T17:04:14.140	NG_ecoli_LTEE_871_DM0	-0	-0	162.05	DIA_100X_EMPTY_1x1_100ms	214cb22b-e6e9-4086-b903-e0b6574cdbed	EPI_100X_YFP_1x1_200ms_25sola	EPI_100X_RFP_1x1_200ms_25sola
245	35	16.2230530881701	569	27.0221794141285	368.080843585237	1800.52724077329	5917677	10400.1353251318	209.158306441983	233.985041334883	0	1051859	1848.60984182777	1165.89644107672	1175.25853864424	0	NaN	NaN	NaN	NaN	NaN	398.916072868178	0.916322391264294	33.0051966953438	14.7096988315065	11.4195198712655	3.64666328833669	0.0832359749489492	0.0473274340817841	0	1.16744565352893	3380.39846475622	2	20045.4481546573	1	1	1	1	2019-05-15T17:04:14.140	NG_ecoli_LTEE_871_DM0	-0	-0	162.05	DIA_100X_EMPTY_1x1_100ms	7d438aba-4980-410e-a8ff-80186234873b	EPI_100X_YFP_1x1_200ms_25sola	EPI_100X_RFP_1x1_200ms_25sola
246	5	1.48879101983064	8	-49.7808005956298	358.625	1925.5	2256	282	209.158306441983	233.985041334883	0	17036	2129.5	1165.89644107672	1175.25853864424	0	NaN	NaN	NaN	NaN	NaN	109.506650287896	0.999761661189268	NaN	NaN	NaN	NaN	NaN	NaN	NaN	NaN	NaN	1	25467.125	1	1	1	1	2019-05-15T17:04:14.140	NG_ecoli_LTEE_871_DM0	-0	-0	162.05	DIA_100X_EMPTY_1x1_100ms	89c43017-e8ae-4184-bb60-ec37eca4ddf5	EPI_100X_YFP_1x1_200ms_25sola	EPI_100X_RFP_1x1_200ms_25sola
247	16	9.41562990924156	151	-49.9759762898805	365.834437086093	2006.70860927152	67610	447.748344370861	209.158306441983	233.985041334883	0	632189	4186.6821192053	1165.89644107672	1175.25853864424	0	NaN	NaN	NaN	NaN	NaN	170.835026243402	0.999824521866137	15.8550362570609	13.7587636319663	10.3252777534831	3.79945027043116	0.000691219851723027	0.00032725245023763	1	1.00000176969481	1327.57971278044	1	23061.3245033113	1	1	1	1	2019-05-15T17:04:14.140	NG_ecoli_LTEE_871_DM0	-0	-0	162.05	DIA_100X_EMPTY_1x1_100ms	3a7761f5-15bb-4ad8-9a8d-9514b80719d5	EPI_100X_YFP_1x1_200ms_25sola	EPI_100X_RFP_1x1_200ms_25sola
248	24	10.2083172742164	245	-28.5416513965196	372.420408163265	1844.06530612245	111718	455.991836734694	209.158306441983	233.985041334883	0	407203	1662.05306122449	1165.89644107672	1175.25853864424	0	NaN	NaN	NaN	NaN	NaN	269.305625022508	0.887675041142305	27.1395314894329	11.8432637561338	9.27589264349983	2.7394960567456	0.126306748074463	0.0598832602122239	0	1.20274460419688	1834.01825744479	2	24487.5714285714	1	1	1	1	2019-05-15T17:04:14.140	NG_ecoli_LTEE_871_DM0	-0	-0	162.05	DIA_100X_EMPTY_1x1_100ms	34f37fe7-1082-4ea7-85fb-fdca4cc062ed	EPI_100X_YFP_1x1_200ms_25sola	EPI_100X_RFP_1x1_200ms_25sola
249	28	13.571965485186	380	-49.8778284483476	374.142105263158	1941	82866	218.068421052632	209.158306441983	233.985041334883	0	869090	2287.07894736842	1165.89644107672	1175.25853864424	0	NaN	NaN	NaN	NaN	NaN	317.98864371922	0.796468879338461	32.0395450759842	15.1972833750209	9.41130165429474	3.2662525916451	0.143258269012913	0.0442645254297797	2	1.17373780980739	2228.82314988202	0	23855.9447368421	1	1	1	1	2019-05-15T17:04:14.140	NG_ecoli_LTEE_871_DM0	-0	-0	162.05	DIA_100X_EMPTY_1x1_100ms	2e7cf55a-0e42-4f54-ae5d-017899653772	EPI_100X_YFP_1x1_200ms_25sola	EPI_100X_RFP_1x1_200ms_25sola
250	12	6.9147340852323	84	-49.9997001738421	368.357142857143	231.035714285714	14550	173.214285714286	209.158306441983	233.985041334883	0	91493	1089.20238095238	1165.89644107672	1175.25853864424	0	NaN	NaN	NaN	NaN	NaN	127.65464410139	0.999713374876972	13.1537730400501	12.4063756257524	9.14628404525586	3.62161906908418	0.0011645640301381	0.000728911232385683	0	1.00000571205563	864.230511079838	1	23310.0476190476	1	1	1	1	2019-05-15T17:04:14.140	NG_ecoli_LTEE_871_DM0	-0	-0	162.05	DIA_100X_EMPTY_1x1_100ms	d4931a5c-c38b-43c2-b830-e82fe9cb1d09	EPI_100X_YFP_1x1_200ms_25sola	EPI_100X_RFP_1x1_200ms_25sola
251	42	12.5259998879534	527	48.4859471954647	382.599620493359	1812.51992409867	1636643	3105.5844402277	209.158306441983	233.985041334883	0	932587	1769.61480075901	1165.89644107672	1175.25853864424	0	NaN	NaN	NaN	NaN	NaN	449.875406552493	0.949498209961561	39.7075618256598	13.7178814564434	11.0354316346482	2.80837813872724	0.0327170324466773	0.0137104627540682	0	1.01934113227206	3797.88448600785	2	19361.1271347249	1	1	1	1	2019-05-15T17:04:14.140	NG_ecoli_LTEE_871_DM0	-0	-0	162.05	DIA_100X_EMPTY_1x1_100ms	931bf143-1f85-4f7d-9f84-e83246d489f9	EPI_100X_YFP_1x1_200ms_25sola	EPI_100X_RFP_1x1_200ms_25sola
252	30	18.3824615700576	552	-34.238510313709	385.286231884058	224.121376811594	386321	699.856884057971	209.158306441983	233.985041334883	0	695684	1260.29710144928	1165.89644107672	1175.25853864424	0	NaN	NaN	NaN	NaN	NaN	397.958663853396	0.989697966858897	27.6248429959744	18.6421707062873	13.8655543686062	4.39420035729948	0.0504225813545012	0.0187407230035159	1	1.01700087610328	4171.23037114811	1	18248.5923913043	1	1	1	1	2019-05-15T17:04:14.140	NG_ecoli_LTEE_871_DM0	-0	-0	162.05	DIA_100X_EMPTY_1x1_100ms	31e408f5-ef34-450c-8e1a-5aa32de3f88b	EPI_100X_YFP_1x1_200ms_25sola	EPI_100X_RFP_1x1_200ms_25sola
253	24	13.1628422740627	317	6.79091700209514	381.340694006309	2006.53627760252	205049	646.842271293375	209.158306441983	233.985041334883	0	1181514	3727.17350157729	1165.89644107672	1175.25853864424	0	NaN	NaN	NaN	NaN	NaN	279.059667064993	0.999836878082068	22.1754645519399	16.4750942317104	12.1731442877939	4.30645170081967	0.00969055765061933	0.00406008270030125	1	1.00052961368358	2580.88199229934	2	18965.7949526814	1	1	1	1	2019-05-15T17:04:14.140	NG_ecoli_LTEE_871_DM0	-0	-0	162.05	DIA_100X_EMPTY_1x1_100ms	9707e5bf-79db-4957-9881-ec943c1d6c86	EPI_100X_YFP_1x1_200ms_25sola	EPI_100X_RFP_1x1_200ms_25sola
254	43	15.534463101349	668	49.1350756361447	394.556886227545	410.902694610778	397212	594.62874251497	209.158306441983	233.985041334883	0	844149	1263.69610778443	1165.89644107672	1175.25853864424	0	NaN	NaN	NaN	NaN	NaN	517.026448802648	0.954013124986595	40.4683905100434	14.6756723384123	12.3461613645828	3.0362257598469	0.0462911421364485	0.0208874153607913	1	1.01207332834898	4844.73148157657	1	17960.0284431138	1	1	1	1	2019-05-15T17:04:14.140	NG_ecoli_LTEE_871_DM0	-0	-0	162.05	DIA_100X_EMPTY_1x1_100ms	82526bb1-419c-4087-85c7-22c52cbec9e4	EPI_100X_YFP_1x1_200ms_25sola	EPI_100X_RFP_1x1_200ms_25sola
255	43	19.1764249670576	825	-49.9243929022972	403.024242424242	345.529696969697	369646	448.055757575758	209.158306441983	233.985041334883	0	1629338	1974.95515151515	1165.89644107672	1175.25853864424	0	NaN	NaN	NaN	NaN	NaN	569.293093674758	0.714490933895985	52.7838996772143	16.0153900932723	10.3588242593267	3.60241426199434	0.11051380567369	0.0460235238434537	2	1.36272347410368	4448.48657764355	1	20222.9115151515	1	1	1	1	2019-05-15T17:04:14.140	NG_ecoli_LTEE_871_DM0	-0	-0	162.05	DIA_100X_EMPTY_1x1_100ms	c007446c-72aa-4223-a294-f04028a22268	EPI_100X_YFP_1x1_200ms_25sola	EPI_100X_RFP_1x1_200ms_25sola
256	36	12.869213719056	464	17.2089226259201	401.493534482759	1844.26077586207	4409373	9502.95905172414	209.158306441983	233.985041334883	2	765468	1649.71551724138	1165.89644107672	1175.25853864424	0	NaN	NaN	NaN	NaN	NaN	390.182695681148	0.945975909013306	34.2388338111762	13.8950054573283	10.9718581096134	3.2615758723983	0.0517708122616323	0.0257148932429435	0	1.04956324106415	3237.19760591002	2	19027.5086206897	1	1	1	1	2019-05-15T17:04:14.140	NG_ecoli_LTEE_871_DM0	-0	-0	162.05	DIA_100X_EMPTY_1x1_100ms	a8dc6175-67f5-4223-9714-f96f69d86dc3	EPI_100X_YFP_1x1_200ms_25sola	EPI_100X_RFP_1x1_200ms_25sola
257	34	16.3066822322364	555	44.2129682022863	400.340540540541	616.127927927928	233603	420.906306306306	209.158306441983	233.985041334883	0	499822	900.58018018018	1165.89644107672	1175.25853864424	0	NaN	NaN	NaN	NaN	NaN	404.826749821327	0.991436647743892	31.402157147465	14.6198696377696	12.6367620018503	3.28284127189589	0.00833281394177004	0.00494644560276392	1	1.00038798334773	3938.41046090563	0	17729.6522522523	1	1	1	1	2019-05-15T17:04:14.140	NG_ecoli_LTEE_871_DM0	-0	-0	162.05	DIA_100X_EMPTY_1x1_100ms	bf92a90c-b7aa-4a9f-b320-302bceb778ca	EPI_100X_YFP_1x1_200ms_25sola	EPI_100X_RFP_1x1_200ms_25sola
258	40	13.9003624369767	557	45.8067926262658	405.046678635548	1861.44703770197	7767273	13944.8348294434	209.158306441983	233.985041334883	1	861818	1547.24955116697	1165.89644107672	1175.25853864424	0	NaN	NaN	NaN	NaN	NaN	476.8852299464	0.945889795221561	39.0554223975654	14.0225877936087	11.9401466305069	2.88371408909939	0.0202997513324386	0.00929581541233776	1	1.00980750838741	4373.11140261722	1	18407.1921005386	1	1	1	1	2019-05-15T17:04:14.140	NG_ecoli_LTEE_871_DM0	-0	-0	162.05	DIA_100X_EMPTY_1x1_100ms	1dcaef8d-46de-4872-a439-0f4a016f8c00	EPI_100X_YFP_1x1_200ms_25sola	EPI_100X_RFP_1x1_200ms_25sola
259	29	13.484905298655	391	46.1777522390544	397.874680306905	2009.70076726343	287475	735.230179028133	209.158306441983	233.985041334883	0	1182597	3024.54475703325	1165.89644107672	1175.25853864424	0	NaN	NaN	NaN	NaN	NaN	332.52763485528	0.994197439702681	26.9325439985653	15.472963113859	11.9665799253297	3.67664243788338	0.026109982540635	0.0115492932773233	1	1.00690054513035	3029.05633867633	1	18738.6240409207	1	1	1	1	2019-05-15T17:04:14.140	NG_ecoli_LTEE_871_DM0	-0	-0	162.05	DIA_100X_EMPTY_1x1_100ms	8c301555-ccc2-438a-90af-7007c3cf1553	EPI_100X_YFP_1x1_200ms_25sola	EPI_100X_RFP_1x1_200ms_25sola
260	52	14.8745752083773	774	47.5970792798086	404.395348837209	453.791989664083	2031057	2624.10465116279	209.158306441983	233.985041334883	0	843880	1090.2842377261	1165.89644107672	1175.25853864424	0	NaN	NaN	NaN	NaN	NaN	604.587687038602	0.919441109613431	51.2840962002559	13.0475910546288	11.6274525674859	2.28930215333971	0.0154565651163833	0.00907248003790482	0	1.01226724712134	5445.54988249933	1	18316.1640826873	1	1	1	1	2019-05-15T17:04:14.140	NG_ecoli_LTEE_871_DM0	-0	-0	162.05	DIA_100X_EMPTY_1x1_100ms	c8d74b8a-0a2a-4fed-95ab-403b772cc7a5	EPI_100X_YFP_1x1_200ms_25sola	EPI_100X_RFP_1x1_200ms_25sola
261	32	15.7795924598626	505	44.0816291830804	411.794059405941	960.619801980198	277893	550.283168316832	209.158306441983	233.985041334883	0	313002	619.805940594059	1165.89644107672	1175.25853864424	0	NaN	NaN	NaN	NaN	NaN	364.140547076108	0.998995934511973	28.3857189070993	14.992236097408	12.3336078053444	3.93167458541095	0.0225622210392872	0.00340021820981506	0	1.00047111527465	3391.3299683042	0	17826.3584158416	1	1	1	1	2019-05-15T17:04:14.140	NG_ecoli_LTEE_871_DM0	-0	-0	162.05	DIA_100X_EMPTY_1x1_100ms	3f784be2-a69d-4689-85fa-279ee4d1798f	EPI_100X_YFP_1x1_200ms_25sola	EPI_100X_RFP_1x1_200ms_25sola
262	17	10.2122537374578	174	-49.9966361749898	404.212643678161	1718.6724137931	34890	200.51724137931	209.158306441983	233.985041334883	0	206728	1188.09195402299	1165.89644107672	1175.25853864424	0	NaN	NaN	NaN	NaN	NaN	186.145556875702	0.999820441737202	17.5448633854543	13.7576310939796	10.0905080898439	3.68264342007162	0.0286330891873359	0.0151834354001583	0	1.00489999432287	1403.02672020571	2	24676.7471264368	1	1	1	1	2019-05-15T17:04:14.140	NG_ecoli_LTEE_871_DM0	-0	-0	162.05	DIA_100X_EMPTY_1x1_100ms	8f326098-3407-454d-8afd-442f6394b76d	EPI_100X_YFP_1x1_200ms_25sola	EPI_100X_RFP_1x1_200ms_25sola
263	21	12.2867047261538	258	-46.7605391342552	405.670542635659	381.674418604651	54010	209.341085271318	209.158306441983	233.985041334883	0	509708	1975.61240310078	1165.89644107672	1175.25853864424	0	NaN	NaN	NaN	NaN	NaN	196.607570456368	0.999807788186747	17.3777063071969	14.7642673605172	10.7375348471538	4.15944773589041	0.0160022115973679	0.00840251390557637	0	1.00150205911074	1573.58971028364	0	22950.0891472868	1	1	1	1	2019-05-15T17:04:14.140	NG_ecoli_LTEE_871_DM0	-0	-0	162.05	DIA_100X_EMPTY_1x1_100ms	e58a8178-0176-44d7-94e6-a9663ba1c9c8	EPI_100X_YFP_1x1_200ms_25sola	EPI_100X_RFP_1x1_200ms_25sola
264	25	15.5081204400927	388	-49.147156392787	409.458762886598	2036.07216494845	1755319	4524.01804123711	209.158306441983	233.985041334883	2	1145246	2951.66494845361	1165.89644107672	1175.25853864424	0	NaN	NaN	NaN	NaN	NaN	318.524844688541	0.993126694564579	25.0163056426746	16.9029433842483	12.1977219115579	4.28627689621151	0.0292241979589388	0.0125324342241234	1	1.00747099547784	2923.28064798836	1	19111.9072164948	1	1	1	1	2019-05-15T17:04:14.140	NG_ecoli_LTEE_871_DM0	-0	-0	162.05	DIA_100X_EMPTY_1x1_100ms	3dbbf1b7-0246-49b9-8384-52f03e961825	EPI_100X_YFP_1x1_200ms_25sola	EPI_100X_RFP_1x1_200ms_25sola
265	39	17.4007166115688	679	36.8243901074806	420.010309278351	1702.27687776141	271781	400.266568483063	209.158306441983	233.985041334883	0	925347	1362.80854197349	1165.89644107672	1175.25853864424	0	NaN	NaN	NaN	NaN	NaN	503.959274030935	0.951520379695147	36.9008355582135	16.9792216992225	13.0895636927741	3.88448094273041	0.0406093900175553	0.0129908305277428	2	1.0136937175073	4965.65363040359	2	18287.7673048601	1	1	1	1	2019-05-15T17:04:14.140	NG_ecoli_LTEE_871_DM0	-0	-0	162.05	DIA_100X_EMPTY_1x1_100ms	5cec27af-bae2-45b6-9e26-cd1b5f1c5235	EPI_100X_YFP_1x1_200ms_25sola	EPI_100X_RFP_1x1_200ms_25sola
266	44	15.1184524014751	665	49.3027825018099	424.984962406015	861.741353383459	5459832	8210.27368421053	209.158306441983	233.985041334883	3	726166	1091.97894736842	1165.89644107672	1175.25853864424	0	NaN	NaN	NaN	NaN	NaN	502.096831757544	0.917682669143113	40.8202705185783	14.7659768553723	11.9923181047513	2.97760432688275	0.023085413335476	0.0100740807602287	1	1.01136486200192	4610.75493516095	1	18425.0120300752	1	1	1	1	2019-05-15T17:04:14.140	NG_ecoli_LTEE_871_DM0	-0	-0	162.05	DIA_100X_EMPTY_1x1_100ms	2a3b70f4-c6e0-4a69-b8a0-66be019b87bf	EPI_100X_YFP_1x1_200ms_25sola	EPI_100X_RFP_1x1_200ms_25sola
267	32	14.5540159093291	466	48.3450067631243	422.05364806867	65.0987124463519	6639883	14248.6759656652	209.158306441983	233.985041334883	1	1114409	2391.4356223176	1165.89644107672	1175.25853864424	0	NaN	NaN	NaN	NaN	NaN	393.200076375151	0.999879963258062	28.7213108137879	16.1264598932889	13.1449329791038	4.19166692782677	0.0195572961202601	0.00776599185961167	1	1.00107877914718	3897.72227005593	1	17285.2446351931	1	1	1	1	2019-05-15T17:04:14.140	NG_ecoli_LTEE_871_DM0	-0	-0	162.05	DIA_100X_EMPTY_1x1_100ms	93edd9d0-56bb-43c1-b277-faa86d8d1846	EPI_100X_YFP_1x1_200ms_25sola	EPI_100X_RFP_1x1_200ms_25sola
268	24	13.857258585939	333	-47.0102254500563	424.333333333333	1893.06006006006	87535	262.867867867868	209.158306441983	233.985041334883	0	610247	1832.57357357357	1165.89644107672	1175.25853864424	0	NaN	NaN	NaN	NaN	NaN	262.24533371471	0.969562306910876	22.5872398654565	16.4382558956046	11.1191220452875	4.60640441447274	0.0194397577194169	0.00904426683579252	1	1.00266926000581	2193.27980364576	0	24051.042042042	1	1	1	1	2019-05-15T17:04:14.140	NG_ecoli_LTEE_871_DM0	-0	-0	162.05	DIA_100X_EMPTY_1x1_100ms	6da1cc0e-f254-468c-bc7f-b8f191c7668d	EPI_100X_YFP_1x1_200ms_25sola	EPI_100X_RFP_1x1_200ms_25sola
269	35	15.7406804143617	552	16.8697821968481	428.963768115942	323.518115942029	6167190	11172.4456521739	209.158306441983	233.985041334883	1	884089	1601.61050724638	1165.89644107672	1175.25853864424	0	NaN	NaN	NaN	NaN	NaN	432.438308578636	0.905257349849394	35.622575196219	14.8480269807097	11.6162127772617	3.41646669161013	0.10174264229424	0.0371192756993295	1	1.12872734295987	3775.2377784452	2	18746.6702898551	1	1	1	1	2019-05-15T17:04:14.140	NG_ecoli_LTEE_871_DM0	-0	-0	162.05	DIA_100X_EMPTY_1x1_100ms	fd374b84-44dd-4148-97f6-6dd070b94321	EPI_100X_YFP_1x1_200ms_25sola	EPI_100X_RFP_1x1_200ms_25sola
270	6	2.5473694014504	16	-49.9944030233951	417.125	1715.625	3229	201.8125	209.158306441983	233.985041334883	0	16704	1044	1165.89644107672	1175.25853864424	0	NaN	NaN	NaN	NaN	NaN	111.221299701436	0.9997101776857	NaN	NaN	NaN	NaN	NaN	NaN	NaN	NaN	NaN	2	25566.8125	1	1	1	1	2019-05-15T17:04:14.140	NG_ecoli_LTEE_871_DM0	-0	-0	162.05	DIA_100X_EMPTY_1x1_100ms	998fd9ea-fee1-4682-bf48-3f30951d33c3	EPI_100X_YFP_1x1_200ms_25sola	EPI_100X_RFP_1x1_200ms_25sola
271	15	4.59773298520385	70	-49.9991849158922	424.971428571429	2044.92857142857	59921	856.014285714286	209.158306441983	233.985041334883	0	194708	2781.54285714286	1165.89644107672	1175.25853864424	0	NaN	NaN	NaN	NaN	NaN	NaN	NaN	NaN	NaN	NaN	NaN	NaN	NaN	NaN	NaN	NaN	1	20963.5142857143	1	1	1	1	2019-05-15T17:04:14.140	NG_ecoli_LTEE_871_DM0	-0	-0	162.05	DIA_100X_EMPTY_1x1_100ms	f18d50c0-2055-4b0f-89ad-33c35da2f201	EPI_100X_YFP_1x1_200ms_25sola	EPI_100X_RFP_1x1_200ms_25sola
272	49	14.5944003508815	715	47.4252663577912	437.872727272727	73.7972027972028	3424148	4789.01818181818	209.158306441983	233.985041334883	0	1721857	2408.19160839161	1165.89644107672	1175.25853864424	0	NaN	NaN	NaN	NaN	NaN	579.569461519034	0.908492595789546	46.4748536157304	14.867112282139	12.2362001481862	2.66759607639894	0.0157262704984563	0.00779570369320941	2	1.00853066562724	5465.1370362215	2	18679.7734265734	1	1	1	1	2019-05-15T17:04:14.140	NG_ecoli_LTEE_871_DM0	-0	-0	162.05	DIA_100X_EMPTY_1x1_100ms	7db57a00-03c7-4ebc-a61c-b4c2fd9b46c9	EPI_100X_YFP_1x1_200ms_25sola	EPI_100X_RFP_1x1_200ms_25sola
273	17	7.19021752541928	123	-49.8933410470889	430.650406504065	301.243902439024	110584	899.056910569106	209.158306441983	233.985041334883	0	174356	1417.52845528455	1165.89644107672	1175.25853864424	0	NaN	NaN	NaN	NaN	NaN	179.177082382786	0.999345723830242	18.7761863961696	11.2678235660273	9.02866420761572	3.11878571405151	0.0138309477394223	0.00750381631056056	1	1.00137892378653	1202.1101706399	1	24803.9837398374	1	1	1	1	2019-05-15T17:04:14.140	NG_ecoli_LTEE_871_DM0	-0	-0	162.05	DIA_100X_EMPTY_1x1_100ms	3fe7c7f0-156a-4e6a-9813-f14186c84377	EPI_100X_YFP_1x1_200ms_25sola	EPI_100X_RFP_1x1_200ms_25sola
274	6	2.66780884739336	18	-49.9959403963779	433	359.333333333333	4910	272.777777777778	209.158306441983	233.985041334883	0	31853	1769.61111111111	1165.89644107672	1175.25853864424	0	NaN	NaN	NaN	NaN	NaN	101.477937687169	0.999831579867178	NaN	NaN	NaN	NaN	NaN	NaN	NaN	NaN	NaN	1	25146.6666666667	1	1	1	1	2019-05-15T17:04:14.140	NG_ecoli_LTEE_871_DM0	-0	-0	162.05	DIA_100X_EMPTY_1x1_100ms	3ce5cd0c-d5a3-40be-a5ea-f29871fa371a	EPI_100X_YFP_1x1_200ms_25sola	EPI_100X_RFP_1x1_200ms_25sola
275	25	11.551532286345	289	1.8660046968567	441.809688581315	848.062283737024	339655	1175.276816609	209.158306441983	233.985041334883	0	307735	1064.82698961938	1165.89644107672	1175.25853864424	0	NaN	NaN	NaN	NaN	NaN	259.33987257968	0.938891375881444	24.2110229301234	12.8585662313827	10.1108185737311	3.16307176458929	0.0433693299724787	0.0173748924237408	1	1.01239513075926	1943.90776936865	1	22938.9411764706	1	1	1	1	2019-05-15T17:04:14.140	NG_ecoli_LTEE_871_DM0	-0	-0	162.05	DIA_100X_EMPTY_1x1_100ms	9a54c61b-56dd-4e93-a3ef-afbffbdf53d7	EPI_100X_YFP_1x1_200ms_25sola	EPI_100X_RFP_1x1_200ms_25sola
276	32	16.7035918884691	535	44.1290176860738	446.955140186916	1041.66542056075	89531	167.347663551402	209.158306441983	233.985041334883	0	1101057	2058.05046728972	1165.89644107672	1175.25853864424	0	NaN	NaN	NaN	NaN	NaN	379.538682957117	0.996612894069097	27.2982710804297	16.9188768671792	13.3312275612445	4.17553986116349	0.0397955140859563	0.0159038724307407	1	1.00889386935612	3810.35383794671	0	21699.4710280374	1	1	1	1	2019-05-15T17:04:14.140	NG_ecoli_LTEE_871_DM0	-0	-0	162.05	DIA_100X_EMPTY_1x1_100ms	93c49966-1887-44b9-a13b-ff92a99cb1c2	EPI_100X_YFP_1x1_200ms_25sola	EPI_100X_RFP_1x1_200ms_25sola
277	25	12.6008952145147	316	31.6541260837302	443.189873417722	12.9272151898734	4593085	14535.0791139241	209.158306441983	233.985041334883	0	930720	2945.3164556962	1165.89644107672	1175.25853864424	0	NaN	NaN	NaN	NaN	NaN	NaN	NaN	NaN	NaN	NaN	NaN	NaN	NaN	NaN	NaN	NaN	1	18620.3575949367	1	1	1	1	2019-05-15T17:04:14.140	NG_ecoli_LTEE_871_DM0	-0	-0	162.05	DIA_100X_EMPTY_1x1_100ms	ea6a628c-648d-495a-b662-345e9a69b8e6	EPI_100X_YFP_1x1_200ms_25sola	EPI_100X_RFP_1x1_200ms_25sola
278	34	15.3403224379166	523	-37.4705333964546	449.411089866157	166.372848948375	2688119	5139.8068833652	209.158306441983	233.985041334883	2	868292	1660.21414913958	1165.89644107672	1175.25853864424	0	NaN	NaN	NaN	NaN	NaN	399.374849929809	0.968668670619186	31.541814823468	14.496079549744	12.1780754864642	3.23794367162931	0.047563215164243	0.0193084326676567	1	1.00880274910324	3673.95542263775	3	19394	1	1	1	1	2019-05-15T17:04:14.140	NG_ecoli_LTEE_871_DM0	-0	-0	162.05	DIA_100X_EMPTY_1x1_100ms	25bb6cdc-6e00-4701-9ce4-f63767553b5d	EPI_100X_YFP_1x1_200ms_25sola	EPI_100X_RFP_1x1_200ms_25sola
279	38	13.2688634364444	505	46.7208893778753	455.912871287129	364.049504950495	366611	725.962376237624	209.158306441983	233.985041334883	0	1079791	2138.2	1165.89644107672	1175.25853864424	0	NaN	NaN	NaN	NaN	NaN	413.518249665212	0.979959000111767	36.195614256806	13.6791160159703	11.2027142429561	2.89535172038049	0.0137387512332169	0.00489112307844302	1	1.00050116953021	3567.73302910184	3	18973.897029703	1	1	1	1	2019-05-15T17:04:14.140	NG_ecoli_LTEE_871_DM0	-0	-0	162.05	DIA_100X_EMPTY_1x1_100ms	fab75891-c41d-4459-b823-94084a9c909b	EPI_100X_YFP_1x1_200ms_25sola	EPI_100X_RFP_1x1_200ms_25sola
280	38	15.0100374837888	571	35.5901287440831	453.448336252189	388.621716287215	1574472	2757.39404553415	209.158306441983	233.985041334883	0	1180784	2067.92294220666	1165.89644107672	1175.25853864424	0	NaN	NaN	NaN	NaN	NaN	430.874857097571	0.947308642020852	37.4455441930541	13.7768043338637	11.1636138495412	2.86773475277986	0.0338844081787681	0.0107015503872135	1	1.00555711717947	3665.21655471832	1	19033.0735551664	1	1	1	1	2019-05-15T17:04:14.140	NG_ecoli_LTEE_871_DM0	-0	-0	162.05	DIA_100X_EMPTY_1x1_100ms	90ca8742-2da8-45be-a988-3f0a8f95da4f	EPI_100X_YFP_1x1_200ms_25sola	EPI_100X_RFP_1x1_200ms_25sola
281	30	15.8956516165877	477	39.2543409631338	455.761006289308	122.333333333333	236760	496.352201257862	209.158306441983	233.985041334883	0	1055169	2212.09433962264	1165.89644107672	1175.25853864424	0	NaN	NaN	NaN	NaN	NaN	355.768888576046	0.9994766935309	26.984254762991	15.5354748853408	12.769691682335	3.86941551065964	0.0196401475304014	0.00816669107197442	1	1.00274139857461	3455.89972726578	0	18021.857442348	1	1	1	1	2019-05-15T17:04:14.140	NG_ecoli_LTEE_871_DM0	-0	-0	162.05	DIA_100X_EMPTY_1x1_100ms	bd4786a9-8f0a-4034-893d-429a4ed63674	EPI_100X_YFP_1x1_200ms_25sola	EPI_100X_RFP_1x1_200ms_25sola
282	29	16.2485671948679	472	34.0995549745634	455.875	931.656779661017	1711878	3626.86016949153	209.158306441983	233.985041334883	0	432655	916.641949152542	1165.89644107672	1175.25853864424	0	NaN	NaN	NaN	NaN	NaN	342.998548544754	0.999866720875852	25.4795473982259	16.1481162757223	12.9592589641995	4.23534088284067	0.0118645801690189	0.00673562923984662	0	1.00195748769231	3360.79426514141	0	17886.656779661	1	1	1	1	2019-05-15T17:04:14.140	NG_ecoli_LTEE_871_DM0	-0	-0	162.05	DIA_100X_EMPTY_1x1_100ms	97e23180-dcb7-4271-bd08-912e225e4df5	EPI_100X_YFP_1x1_200ms_25sola	EPI_100X_RFP_1x1_200ms_25sola
283	41	16.0615602361944	661	-49.9989513187711	455.642965204236	2003.00453857791	185269	280.285930408472	209.158306441983	233.985041334883	0	1383320	2092.76853252648	1165.89644107672	1175.25853864424	0	NaN	NaN	NaN	NaN	NaN	520.242324636667	0.718302913229948	44.0039893561117	16.3917184120746	11.0067696391345	4.09146648662149	0.155650303714712	0.0571121561963232	3	1.11378963157272	4186.98771615602	0	23900.0650529501	1	1	1	1	2019-05-15T17:04:14.140	NG_ecoli_LTEE_871_DM0	-0	-0	162.05	DIA_100X_EMPTY_1x1_100ms	95f891bc-89a9-4f50-8b71-193ed2a58a95	EPI_100X_YFP_1x1_200ms_25sola	EPI_100X_RFP_1x1_200ms_25sola
284	30	10.3901386084632	313	-21.430114568696	461.313099041534	10.9648562300319	1914610	6116.96485623003	209.158306441983	233.985041334883	2	1174527	3752.48242811502	1165.89644107672	1175.25853864424	0	NaN	NaN	NaN	NaN	NaN	NaN	NaN	NaN	NaN	NaN	NaN	NaN	NaN	NaN	NaN	NaN	1	19224.428115016	1	1	1	1	2019-05-15T17:04:14.140	NG_ecoli_LTEE_871_DM0	-0	-0	162.05	DIA_100X_EMPTY_1x1_100ms	50adf709-d512-4af0-885c-cd0a281aa85b	EPI_100X_YFP_1x1_200ms_25sola	EPI_100X_RFP_1x1_200ms_25sola
285	40	15.0292695410645	602	48.4568993131358	464.491694352159	520.284053156146	5629135	9350.72259136213	209.158306441983	233.985041334883	3	1097197	1822.58637873754	1165.89644107672	1175.25853864424	0	NaN	NaN	NaN	NaN	NaN	486.554003380447	0.96039001427815	37.7571191649999	14.9396326589814	12.4898281961355	3.36777289190935	0.0118163831151668	0.00604537884169774	1	1.00092713316535	4625.95773920391	1	17043.1129568106	1	1	1	1	2019-05-15T17:04:14.140	NG_ecoli_LTEE_871_DM0	-0	-0	162.05	DIA_100X_EMPTY_1x1_100ms	2365df8c-3e62-494b-a23b-3add4f015244	EPI_100X_YFP_1x1_200ms_25sola	EPI_100X_RFP_1x1_200ms_25sola
286	4	1.8808705465844	9	-49.9543753470382	453.888888888889	149.222222222222	10696	1188.44444444444	209.158306441983	233.985041334883	0	16288	1809.77777777778	1165.89644107672	1175.25853864424	0	NaN	NaN	NaN	NaN	NaN	104.763987301629	0.99971848564788	NaN	NaN	NaN	NaN	NaN	NaN	NaN	NaN	NaN	1	25396.3333333333	1	1	1	1	2019-05-15T17:04:14.140	NG_ecoli_LTEE_871_DM0	-0	-0	162.05	DIA_100X_EMPTY_1x1_100ms	89b51b9e-b622-4885-970d-998d38b18141	EPI_100X_YFP_1x1_200ms_25sola	EPI_100X_RFP_1x1_200ms_25sola
287	26	9.36927927674977	244	-31.7070235981264	461.561475409836	78.0286885245902	112631	461.602459016393	209.158306441983	233.985041334883	0	690333	2829.23360655738	1165.89644107672	1175.25853864424	0	NaN	NaN	NaN	NaN	NaN	250.405272726586	0.876086407303804	27.5980031190169	11.5581078911866	8.55910159448241	3.08101143462082	0.0885609223936669	0.0474977560629365	0	1.1310758453996	1587.90275977713	1	24501.5573770492	1	1	1	1	2019-05-15T17:04:14.140	NG_ecoli_LTEE_871_DM0	-0	-0	162.05	DIA_100X_EMPTY_1x1_100ms	51ab6692-9825-4e52-bcd8-e58747deb02f	EPI_100X_YFP_1x1_200ms_25sola	EPI_100X_RFP_1x1_200ms_25sola
288	34	14.400019294201	491	46.5941049732305	465.69450101833	1415.58248472505	5013179	10210.1405295316	209.158306441983	233.985041334883	2	476727	970.930753564155	1165.89644107672	1175.25853864424	0	NaN	NaN	NaN	NaN	NaN	411.486804158417	0.960626420817679	33.2053429552638	14.4834081051761	11.8124459612443	3.3569582992214	0.0723626710802933	0.0251228989693899	1	1.02287105955658	3638.96200423077	1	17710.1038696538	1	1	1	1	2019-05-15T17:04:14.140	NG_ecoli_LTEE_871_DM0	-0	-0	162.05	DIA_100X_EMPTY_1x1_100ms	1108e86d-dba8-4d06-93bb-a5420d041592	EPI_100X_YFP_1x1_200ms_25sola	EPI_100X_RFP_1x1_200ms_25sola
289	32	12.5967916213154	404	45.7532277457117	471.809405940594	179.965346534653	530996	1314.34653465347	209.158306441983	233.985041334883	0	727624	1801.0495049505	1165.89644107672	1175.25853864424	0	NaN	NaN	NaN	NaN	NaN	360.379290750504	0.977675175431448	32.3627769945885	12.7797381179412	10.9136057312139	2.76737258912783	0.00932567132013848	0.00319659906468719	1	1.00050097027885	3027.41656200899	2	18823.2772277228	1	1	1	1	2019-05-15T17:04:14.140	NG_ecoli_LTEE_871_DM0	-0	-0	162.05	DIA_100X_EMPTY_1x1_100ms	01d94d4a-1d9e-4ac3-9e26-9cf98adcfa7d	EPI_100X_YFP_1x1_200ms_25sola	EPI_100X_RFP_1x1_200ms_25sola
290	37	13.6808640986487	506	49.3932902551097	480.296442687747	166.579051383399	7997582	15805.4980237154	209.158306441983	233.985041334883	1	1004309	1984.80039525692	1165.89644107672	1175.25853864424	0	NaN	NaN	NaN	NaN	NaN	435.828719850368	0.978611077152583	35.2111577010819	14.5194633145748	11.9071253620123	3.33751814727594	0.0312592595152269	0.0174108839408759	1	1.00655750337411	3920.88439746774	2	19056.8814229249	1	1	1	1	2019-05-15T17:04:14.140	NG_ecoli_LTEE_871_DM0	-0	-0	162.05	DIA_100X_EMPTY_1x1_100ms	29bf40b4-e87b-481a-8464-74e485f778ec	EPI_100X_YFP_1x1_200ms_25sola	EPI_100X_RFP_1x1_200ms_25sola
291	36	9.63930195912562	347	26.2608270852049	479.841498559078	518.688760806916	714711	2059.68587896254	209.158306441983	233.985041334883	0	1789926	5158.28818443804	1165.89644107672	1175.25853864424	0	NaN	NaN	NaN	NaN	NaN	369.309037857912	0.868368635922993	35.1569218338624	13.2234781944903	10.0933351094898	2.97263661844883	0.0379965106426144	0.0140203634328093	1	1.00781350209386	2813.00244614515	2	21807.3429394813	1	1	1	1	2019-05-15T17:04:14.140	NG_ecoli_LTEE_871_DM0	-0	-0	162.05	DIA_100X_EMPTY_1x1_100ms	a3c0fbc2-b042-4aac-abcc-91a62c3de4ff	EPI_100X_YFP_1x1_200ms_25sola	EPI_100X_RFP_1x1_200ms_25sola
292	31	16.5475507000307	514	39.4213527335191	482.501945525292	247.554474708171	1898593	3693.7607003891	209.158306441983	233.985041334883	0	1501353	2920.92023346303	1165.89644107672	1175.25853864424	0	NaN	NaN	NaN	NaN	NaN	384.700353018299	0.994067013755877	28.9071592790632	16.8289795522056	12.8344017002028	4.17492886484848	0.00954340739065441	0.00422216432881254	1	1.0010227236053	3739.78428950447	1	17560.1828793774	1	1	1	1	2019-05-15T17:04:14.140	NG_ecoli_LTEE_871_DM0	-0	-0	162.05	DIA_100X_EMPTY_1x1_100ms	b80563e4-c5ea-4cb1-96da-1101cab26c3b	EPI_100X_YFP_1x1_200ms_25sola	EPI_100X_RFP_1x1_200ms_25sola
293	34	12.3522287671385	420	47.6709093051301	480.664285714286	1420.2380952381	4840293	11524.5071428571	209.158306441983	233.985041334883	2	443145	1055.10714285714	1165.89644107672	1175.25853864424	0	NaN	NaN	NaN	NaN	NaN	396.61864701819	0.932281976738403	31.9629769035187	15.919214884082	12.0190892252312	3.28841058086125	0.0531831113006793	0.0199990226199363	1	1.02286614073415	3626.4376987228	2	18498.8833333333	1	1	1	1	2019-05-15T17:04:14.140	NG_ecoli_LTEE_871_DM0	-0	-0	162.05	DIA_100X_EMPTY_1x1_100ms	a3ff9d38-a517-43b6-bdf6-680745d4b6b3	EPI_100X_YFP_1x1_200ms_25sola	EPI_100X_RFP_1x1_200ms_25sola
294	26	12.1024947049005	319	38.8100770569151	481.166144200627	1733.56739811912	6039271	18931.8840125392	209.158306441983	233.985041334883	0	803356	2518.35736677116	1165.89644107672	1175.25853864424	0	NaN	NaN	NaN	NaN	NaN	283.846885689802	0.996817317289973	24.8921144655086	13.8469154114048	10.9599503138614	3.53190493840749	0.00927962006865251	0.00498469068570135	1	1.00025967934663	2348.3825324949	1	19368.8746081505	1	1	1	1	2019-05-15T17:04:14.140	NG_ecoli_LTEE_871_DM0	-0	-0	162.05	DIA_100X_EMPTY_1x1_100ms	dca333b5-6b56-4b94-bd59-eff2bbd5e714	EPI_100X_YFP_1x1_200ms_25sola	EPI_100X_RFP_1x1_200ms_25sola
295	27	12.8593014132536	348	44.715720043945	487.433908045977	367.048850574713	99725	286.566091954023	209.158306441983	233.985041334883	0	2707321	7779.65804597701	1165.89644107672	1175.25853864424	0	NaN	NaN	NaN	NaN	NaN	312.691147367473	0.972242444997548	28.352026704192	13.1322151785001	10.6375695647212	3.02500135056153	0.00903409376823797	0.00486653231232956	1	1.00031658839438	2519.75790875642	1	21667.3706896552	1	1	1	1	2019-05-15T17:04:14.140	NG_ecoli_LTEE_871_DM0	-0	-0	162.05	DIA_100X_EMPTY_1x1_100ms	19352ca3-d047-4375-933f-da3b3158ea7e	EPI_100X_YFP_1x1_200ms_25sola	EPI_100X_RFP_1x1_200ms_25sola
296	37	15.4158542030602	571	41.9356252392901	495.732049036778	993.39054290718	93346	163.478108581436	209.158306441983	233.985041334883	0	522376	914.844133099825	1165.89644107672	1175.25853864424	0	NaN	NaN	NaN	NaN	NaN	456.344950598077	0.922387250548488	35.894607604948	15.7877817878603	12.349688885703	3.30286239135342	0.0296382773727083	0.0166230990530793	1	1.02496907809068	4299.63040465897	0	23906.2364273205	1	1	1	1	2019-05-15T17:04:14.140	NG_ecoli_LTEE_871_DM0	-0	-0	162.05	DIA_100X_EMPTY_1x1_100ms	fd8561a0-72f6-4491-9149-f096698b509f	EPI_100X_YFP_1x1_200ms_25sola	EPI_100X_RFP_1x1_200ms_25sola
297	15	9.88313933041706	149	-49.987570113156	489.979865771812	452.322147651007	81892	549.610738255034	209.158306441983	233.985041334883	0	280847	1884.87919463087	1165.89644107672	1175.25853864424	0	NaN	NaN	NaN	NaN	NaN	157.813124883583	0.999813342490828	14.7454491646028	13.6410451013668	10.0804548192199	3.88437459618094	0.0208193213355694	0.0116244906603191	0	1.001975823003	1176.81485668601	2	23763.9932885906	1	1	1	1	2019-05-15T17:04:14.140	NG_ecoli_LTEE_871_DM0	-0	-0	162.05	DIA_100X_EMPTY_1x1_100ms	df49f179-5876-456f-b0af-c30c63cb9dd1	EPI_100X_YFP_1x1_200ms_25sola	EPI_100X_RFP_1x1_200ms_25sola
298	12	7.46707833397591	91	-49.9997533805089	491.197802197802	465.395604395604	44442	488.373626373626	209.158306441983	233.985041334883	0	189437	2081.72527472527	1165.89644107672	1175.25853864424	0	NaN	NaN	NaN	NaN	NaN	144.891644385492	0.999744924073351	15.0123003670382	12.1857027420686	9.06517664098412	3.52719379533827	0.00587266426886101	0.00326307221476028	0	1.00016336440228	968.923900145727	2	24739.6043956044	1	1	1	1	2019-05-15T17:04:14.140	NG_ecoli_LTEE_871_DM0	-0	-0	162.05	DIA_100X_EMPTY_1x1_100ms	6824fde5-19a6-4464-8c43-32d18941732d	EPI_100X_YFP_1x1_200ms_25sola	EPI_100X_RFP_1x1_200ms_25sola
299	27	13.3896989584641	363	17.8858442750592	498.851239669421	523.162534435262	2533032	6978.04958677686	209.158306441983	233.985041334883	1	1060071	2920.30578512397	1165.89644107672	1175.25853864424	0	NaN	NaN	NaN	NaN	NaN	294.251844218226	0.990767372549472	24.8834982380047	14.0566506682654	11.3305071801404	3.52069182176393	0.0288393381692414	0.0123254395852265	1	1.003287554849	2508.9962805541	1	19070.9531680441	1	1	1	1	2019-05-15T17:04:14.140	NG_ecoli_LTEE_871_DM0	-0	-0	162.05	DIA_100X_EMPTY_1x1_100ms	d906a44b-181d-4cb4-b454-674c0d768b26	EPI_100X_YFP_1x1_200ms_25sola	EPI_100X_RFP_1x1_200ms_25sola
300	31	14.6969569898468	457	37.2404235581943	497.227571115974	1421.64551422319	751366	1644.12691466083	209.158306441983	233.985041334883	0	1011160	2212.60393873085	1165.89644107672	1175.25853864424	0	NaN	NaN	NaN	NaN	NaN	410.725163156495	0.91474731680146	31.1196529771957	16.8398427293091	12.5179465744066	3.57960229847938	0.0586111764441847	0.0246468517908714	2	1.03243280572407	3829.9298038972	3	19007.9956236324	1	1	1	1	2019-05-15T17:04:14.140	NG_ecoli_LTEE_871_DM0	-0	-0	162.05	DIA_100X_EMPTY_1x1_100ms	d02aef4c-0962-4dbf-998f-fb4f3ad0ecb3	EPI_100X_YFP_1x1_200ms_25sola	EPI_100X_RFP_1x1_200ms_25sola
301	22	8.93083487880879	197	-48.1006818535769	495.335025380711	229.142131979695	153378	778.568527918782	209.158306441983	233.985041334883	0	544278	2762.83248730964	1165.89644107672	1175.25853864424	0	NaN	NaN	NaN	NaN	NaN	195.516896371525	0.99901564774394	18.1341521237951	15.1170505612566	10.3212464638795	4.4627699092229	0.00052996133285882	0.000235835511223938	3	1.00000030120703	1517.23004277231	2	24644.5025380711	1	1	1	1	2019-05-15T17:04:14.140	NG_ecoli_LTEE_871_DM0	-0	-0	162.05	DIA_100X_EMPTY_1x1_100ms	7f031340-0b79-4032-9cc8-ccca996d0d43	EPI_100X_YFP_1x1_200ms_25sola	EPI_100X_RFP_1x1_200ms_25sola
302	107	17.4573227579364	1869	42.7829448207303	504.699839486356	1761.01498127341	2230447	1193.39058319957	209.158306441983	233.985041334883	0	9808413	5247.94703049759	1165.89644107672	1175.25853864424	0	NaN	NaN	NaN	NaN	NaN	1485.63060277631	0.799719093858285	105.80859367772	17.3933739470434	13.9032723001402	2.31092119876825	0.0236972513874227	0.00695781899104974	5	1.01679245561451	16063.6739597577	3	18950.9695024077	1	1	1	1	2019-05-15T17:04:14.140	NG_ecoli_LTEE_871_DM0	-0	-0	162.05	DIA_100X_EMPTY_1x1_100ms	356afcf4-9cb7-4343-afa7-917084c541f8	EPI_100X_YFP_1x1_200ms_25sola	EPI_100X_RFP_1x1_200ms_25sola
303	7	5.17265262407899	37	-49.9997786074	492.324324324324	1773.02702702703	9599	259.432432432432	209.158306441983	233.985041334883	0	69206	1870.43243243243	1165.89644107672	1175.25853864424	0	NaN	NaN	NaN	NaN	NaN	114.447899047477	0.999746431601878	NaN	NaN	NaN	NaN	NaN	NaN	NaN	NaN	NaN	1	24777.3513513513	1	1	1	1	2019-05-15T17:04:14.140	NG_ecoli_LTEE_871_DM0	-0	-0	162.05	DIA_100X_EMPTY_1x1_100ms	e4d49349-a926-492a-a4be-0f470bdfe915	EPI_100X_YFP_1x1_200ms_25sola	EPI_100X_RFP_1x1_200ms_25sola
304	22	10.0982035109164	223	-43.0470641266302	496.533632286995	406.053811659193	49496	221.955156950673	209.158306441983	233.985041334883	0	481727	2160.21076233184	1165.89644107672	1175.25853864424	0	NaN	NaN	NaN	NaN	NaN	236.525241474412	0.948909848007648	23.4914439397591	12.3082295509714	9.36182208507034	3.05223604122635	0.0719598367915315	0.0403729119988317	0	1.0663404713007	1617.0385009729	1	23882.7623318386	1	1	1	1	2019-05-15T17:04:14.140	NG_ecoli_LTEE_871_DM0	-0	-0	162.05	DIA_100X_EMPTY_1x1_100ms	10458fd1-9c98-468f-9c44-1ed5c9b36636	EPI_100X_YFP_1x1_200ms_25sola	EPI_100X_RFP_1x1_200ms_25sola
305	35	17.3855622938608	609	-49.9880656842922	509.032840722496	144.055829228243	632311	1038.27750410509	209.158306441983	233.985041334883	0	1542385	2532.65188834154	1165.89644107672	1175.25853864424	0	NaN	NaN	NaN	NaN	NaN	481.396638826121	0.963925706526647	34.415865288351	16.5135913182772	13.5075909551412	3.59230168420454	0.0337568066677668	0.0168587231742939	1	1.02136031893933	4931.78772895996	1	18749.1477832512	1	1	1	1	2019-05-15T17:04:14.140	NG_ecoli_LTEE_871_DM0	-0	-0	162.05	DIA_100X_EMPTY_1x1_100ms	f644275e-65eb-47f3-a758-8fa493f37baf	EPI_100X_YFP_1x1_200ms_25sola	EPI_100X_RFP_1x1_200ms_25sola
306	15	7.63503448841946	116	-49.9903739715505	499.387931034483	302.689655172414	54062	466.051724137931	209.158306441983	233.985041334883	0	482368	4158.34482758621	1165.89644107672	1175.25853864424	0	NaN	NaN	NaN	NaN	NaN	179.057949482483	0.999507269064787	19.0053248039164	11.9124298162236	9.00345838471407	3.15782213369651	0.00930445408797119	0.00413748349938576	1	1.00044036695476	1209.99590520542	2	25121.4051724138	1	1	1	1	2019-05-15T17:04:14.140	NG_ecoli_LTEE_871_DM0	-0	-0	162.05	DIA_100X_EMPTY_1x1_100ms	7bcedc6f-19ed-4d01-a3cc-a9bf5de597bb	EPI_100X_YFP_1x1_200ms_25sola	EPI_100X_RFP_1x1_200ms_25sola
307	47	14.5974134696063	686	48.3749151507737	511.498542274052	469.931486880466	4892445	7131.84402332362	209.158306441983	233.985041334883	2	1343248	1958.08746355685	1165.89644107672	1175.25853864424	0	NaN	NaN	NaN	NaN	NaN	532.08491247241	0.904834519995401	44.3508203006052	15.5328101235903	11.7671249914866	3.22001146138599	0.0182565120806046	0.00739211073537904	3	1.00174153567807	4823.16668852715	3	19484.5889212828	1	1	1	1	2019-05-15T17:04:14.140	NG_ecoli_LTEE_871_DM0	-0	-0	162.05	DIA_100X_EMPTY_1x1_100ms	45113fc9-549d-45ed-8d25-b65e36796a76	EPI_100X_YFP_1x1_200ms_25sola	EPI_100X_RFP_1x1_200ms_25sola
308	25	15.4673285264968	388	-40.1776590741873	510.085051546392	1358.74226804124	68960	177.731958762887	209.158306441983	233.985041334883	0	507645	1308.36340206186	1165.89644107672	1175.25853864424	0	NaN	NaN	NaN	NaN	NaN	252.699946476302	0.999422271069336	19.3984300722882	18.1532481001498	12.3858673452136	5.48006594039489	0.00213298955399804	0.00118226419852954	2	1.00003629672357	2337.27230832499	1	23294.6134020619	1	1	1	1	2019-05-15T17:04:14.140	NG_ecoli_LTEE_871_DM0	-0	-0	162.05	DIA_100X_EMPTY_1x1_100ms	702503e8-cbb9-4389-8a89-0ec0cae34685	EPI_100X_YFP_1x1_200ms_25sola	EPI_100X_RFP_1x1_200ms_25sola
309	32	15.20710359415	487	42.7606598804316	511.930184804928	1526.49486652977	75620	155.277207392197	209.158306441983	233.985041334883	0	868882	1784.15195071869	1165.89644107672	1175.25853864424	0	NaN	NaN	NaN	NaN	NaN	358.294759153764	0.965020466061269	28.0312534753196	16.9559865630687	12.2222773432227	4.15979146516838	0.0569885865858545	0.0343693384934443	1	1.06677836728039	3288.79397846666	2	20890.8008213552	1	1	1	1	2019-05-15T17:04:14.140	NG_ecoli_LTEE_871_DM0	-0	-0	162.05	DIA_100X_EMPTY_1x1_100ms	8734ea88-18dd-4750-a51b-91f5a1cd1849	EPI_100X_YFP_1x1_200ms_25sola	EPI_100X_RFP_1x1_200ms_25sola
310	38	13.2329022396846	504	-41.4174528710457	510.579365079365	314.40873015873	1486309	2949.02579365079	209.158306441983	233.985041334883	0	1348277	2675.15277777778	1165.89644107672	1175.25853864424	0	NaN	NaN	NaN	NaN	NaN	465.502701645256	0.895289776364155	39.0481271413549	15.8606347798479	11.5867972944215	3.21889755623687	0.0570227499284991	0.0208110680240268	1	1.05000882192279	4117.34167923765	4	20983.4682539683	1	1	1	1	2019-05-15T17:04:14.140	NG_ecoli_LTEE_871_DM0	-0	-0	162.05	DIA_100X_EMPTY_1x1_100ms	c9d4951b-52a0-4ceb-b8ea-617ce48037a5	EPI_100X_YFP_1x1_200ms_25sola	EPI_100X_RFP_1x1_200ms_25sola
311	34	14.3192269385985	487	45.0303503377501	513.252566735113	213.032854209446	3518393	7224.62628336756	209.158306441983	233.985041334883	2	1500193	3080.47843942505	1165.89644107672	1175.25853864424	0	NaN	NaN	NaN	NaN	NaN	439.083345754228	0.968169579298123	33.5219378495853	18.0413312101558	12.6363031010558	4.80012486695959	0.0298168558140977	0.0116836691936047	2	1.01273941277436	4203.96476193028	3	19992.8090349076	1	1	1	1	2019-05-15T17:04:14.140	NG_ecoli_LTEE_871_DM0	-0	-0	162.05	DIA_100X_EMPTY_1x1_100ms	ac75cb14-d08d-49fd-ab14-c05e6ebf08ca	EPI_100X_YFP_1x1_200ms_25sola	EPI_100X_RFP_1x1_200ms_25sola
312	36	14.0137114311076	505	47.0728974469066	518.744554455445	410.950495049505	221617	438.845544554455	209.158306441983	233.985041334883	0	1240679	2456.7900990099	1165.89644107672	1175.25853864424	0	NaN	NaN	NaN	NaN	NaN	372.234348581053	0.973667127588505	32.3099008080435	13.2792860037416	11.1200295408845	2.97280648328968	0.0410795052782562	0.0192967847608558	1	1.00791017952397	3137.88763652919	2	19181.1801980198	1	1	1	1	2019-05-15T17:04:14.140	NG_ecoli_LTEE_871_DM0	-0	-0	162.05	DIA_100X_EMPTY_1x1_100ms	b93313c2-ac23-4591-9da1-e5acde7bea69	EPI_100X_YFP_1x1_200ms_25sola	EPI_100X_RFP_1x1_200ms_25sola
313	52	17.767408030462	924	-39.7527753868217	515.165584415584	1059.15367965368	12322275	13335.7954545455	209.158306441983	233.985041334883	1	1348164	1459.05194805195	1165.89644107672	1175.25853864424	0	NaN	NaN	NaN	NaN	NaN	594.755301024358	0.909701090168091	46.7390384489632	15.0693992020391	12.4741110895827	3.27856321990201	0.0514443765417616	0.0212332613216106	1	1.05846618179494	5712.00882379885	0	19317.5086580087	1	1	1	1	2019-05-15T17:04:14.140	NG_ecoli_LTEE_871_DM0	-0	-0	162.05	DIA_100X_EMPTY_1x1_100ms	46590561-3031-4b21-992a-412a93ac2acf	EPI_100X_YFP_1x1_200ms_25sola	EPI_100X_RFP_1x1_200ms_25sola
314	27	13.7768555576485	373	10.3374393193712	515.782841823056	293.44235924933	361853	970.115281501341	209.158306441983	233.985041334883	0	1123071	3010.91420911528	1165.89644107672	1175.25853864424	0	NaN	NaN	NaN	NaN	NaN	340.024579107905	0.985955661434878	26.6721883956068	15.6742669977258	12.0879627110034	4.12704736765232	0.065519281360214	0.0289181977943985	1	1.04403683370547	3060.93956278133	4	20229.7613941019	1	1	1	1	2019-05-15T17:04:14.140	NG_ecoli_LTEE_871_DM0	-0	-0	162.05	DIA_100X_EMPTY_1x1_100ms	18abb419-672b-46a9-86c5-8e0ece2c012f	EPI_100X_YFP_1x1_200ms_25sola	EPI_100X_RFP_1x1_200ms_25sola
315	31	14.3346989063379	445	16.4289768993712	515.422471910112	1428.8202247191	131905	296.415730337079	209.158306441983	233.985041334883	0	2417361	5432.27191011236	1165.89644107672	1175.25853864424	0	NaN	NaN	NaN	NaN	NaN	396.885331614621	0.946231177786413	31.2484859250907	17.7068430135812	12.1712497299783	4.00138548312526	0.0582605945431892	0.0188024115592768	2	1.02495330471348	3635.70977259205	2	20444.3595505618	1	1	1	1	2019-05-15T17:04:14.140	NG_ecoli_LTEE_871_DM0	-0	-0	162.05	DIA_100X_EMPTY_1x1_100ms	c957ec9b-c3bb-4627-a519-5e0a01645da3	EPI_100X_YFP_1x1_200ms_25sola	EPI_100X_RFP_1x1_200ms_25sola
316	27	10.9994383905982	297	13.2198526548467	515.814814814815	747.498316498317	55968	188.444444444444	209.158306441983	233.985041334883	0	363551	1224.07744107744	1165.89644107672	1175.25853864424	0	NaN	NaN	NaN	NaN	NaN	275.269322722283	0.95876082728584	26.9524312106234	12.4465326355367	9.89753725316186	2.66820738493923	0.027308523697851	0.0124324085274487	1	1.00777125715438	2073.68180830437	1	23885.4545454545	1	1	1	1	2019-05-15T17:04:14.140	NG_ecoli_LTEE_871_DM0	-0	-0	162.05	DIA_100X_EMPTY_1x1_100ms	db7b1b59-3676-48f6-8551-dc8cd6ead683	EPI_100X_YFP_1x1_200ms_25sola	EPI_100X_RFP_1x1_200ms_25sola
317	22	12.0407083591499	265	-35.5370556146488	515.015094339623	833.694339622642	2954014	11147.2226415094	209.158306441983	233.985041334883	0	412398	1556.21886792453	1165.89644107672	1175.25853864424	0	NaN	NaN	NaN	NaN	NaN	239.579270235043	0.999874388068557	20.3346080909481	14.274370666196	11.1392483607399	3.9851264364641	0.06090633440979	0.00358969763943291	0	1.00013701938009	1981.69795949924	2	18783.5886792453	1	1	1	1	2019-05-15T17:04:14.140	NG_ecoli_LTEE_871_DM0	-0	-0	162.05	DIA_100X_EMPTY_1x1_100ms	687238a4-cc18-4357-a6f9-5101248b3c57	EPI_100X_YFP_1x1_200ms_25sola	EPI_100X_RFP_1x1_200ms_25sola
318	29	11.8420698501306	344	5.62409417170499	517.656976744186	1339.57848837209	55047	160.020348837209	209.158306441983	233.985041334883	0	378663	1100.76453488372	1165.89644107672	1175.25853864424	0	NaN	NaN	NaN	NaN	NaN	320.036263095485	0.894767812215514	29.7587809658633	14.2279405686569	10.3413404234285	3.1996200928839	0.0385776525922076	0.0189855418908277	0	1.02052658626358	2499.53192309805	1	23983.5494186047	1	1	1	1	2019-05-15T17:04:14.140	NG_ecoli_LTEE_871_DM0	-0	-0	162.05	DIA_100X_EMPTY_1x1_100ms	5ceeb217-1737-46c8-8162-84e482c23041	EPI_100X_YFP_1x1_200ms_25sola	EPI_100X_RFP_1x1_200ms_25sola
319	44	14.3402268844519	632	-49.8951089174841	527.89082278481	100.430379746835	3531826	5588.33227848101	209.158306441983	233.985041334883	2	1622274	2566.88924050633	1165.89644107672	1175.25853864424	0	NaN	NaN	NaN	NaN	NaN	538.593705398772	0.841717837060782	46.6003536830404	16.3528268999176	11.0617660268259	3.39322398406456	0.0737436411863335	0.029938501520074	2	1.10096109600981	4478.45310243546	2	20927.5712025316	1	1	1	1	2019-05-15T17:04:14.140	NG_ecoli_LTEE_871_DM0	-0	-0	162.05	DIA_100X_EMPTY_1x1_100ms	9fa59375-efbd-4e98-acb9-e5cccb8d925b	EPI_100X_YFP_1x1_200ms_25sola	EPI_100X_RFP_1x1_200ms_25sola
320	44	16.3977441434771	722	-12.2876870170364	518.578947368421	1743.81301939058	549753	761.430747922438	209.158306441983	233.985041334883	0	2089599	2894.18144044321	1165.89644107672	1175.25853864424	0	NaN	NaN	NaN	NaN	NaN	597.865889816741	0.90578653450986	44.4408376728016	16.6901703610045	13.0543340490129	3.69399333198838	0.0623035180649488	0.0228730424873055	2	1.06197544220534	5948.14519602845	1	19992.3614958449	1	1	1	1	2019-05-15T17:04:14.140	NG_ecoli_LTEE_871_DM0	-0	-0	162.05	DIA_100X_EMPTY_1x1_100ms	d37e89d3-1759-481c-b242-1e6872229c2d	EPI_100X_YFP_1x1_200ms_25sola	EPI_100X_RFP_1x1_200ms_25sola
321	21	10.7604527515667	227	-23.2139199580925	519.440528634361	1410.94713656388	67449	297.132158590308	209.158306441983	233.985041334883	0	1964356	8653.55066079295	1165.89644107672	1175.25853864424	0	NaN	NaN	NaN	NaN	NaN	238.212590379019	0.997708096517532	21.6656823137168	14.2100574361824	10.592755998631	3.6514854934166	0.00372072875805085	0.00182238912213083	1	1.00002645286291	1909.32645126723	2	22736.6035242291	1	1	1	1	2019-05-15T17:04:14.140	NG_ecoli_LTEE_871_DM0	-0	-0	162.05	DIA_100X_EMPTY_1x1_100ms	238503b8-8982-4ab4-9ecc-c532f18f432a	EPI_100X_YFP_1x1_200ms_25sola	EPI_100X_RFP_1x1_200ms_25sola
322	20	14.6398180299796	294	-49.7395827212354	520.421768707483	1269.72108843537	43756	148.829931972789	209.158306441983	233.985041334883	0	302806	1029.95238095238	1165.89644107672	1175.25853864424	0	NaN	NaN	NaN	NaN	NaN	249.12353834022	0.99986419356377	19.0200509548408	16.4823144463516	12.3470916123302	4.53931317536102	0.0418159779276964	0.0223039868939519	0	1.01278948192409	2277.35585805315	0	23786.5306122449	1	1	1	1	2019-05-15T17:04:14.140	NG_ecoli_LTEE_871_DM0	-0	-0	162.05	DIA_100X_EMPTY_1x1_100ms	de5207c1-0848-4335-840f-c60e3b30c9ff	EPI_100X_YFP_1x1_200ms_25sola	EPI_100X_RFP_1x1_200ms_25sola
323	25	11.5942366237349	290	19.8683218341725	522.472413793103	323.813793103448	2850951	9830.86551724138	209.158306441983	233.985041334883	2	583693	2012.73448275862	1165.89644107672	1175.25853864424	0	NaN	NaN	NaN	NaN	NaN	302.607121372403	0.997586165699349	24.1512819829232	14.6678195324053	11.9460090171193	3.85694189186791	0.020239498079644	0.0101612171631005	1	1.00417878325738	2706.92202937214	3	20790.8344827586	1	1	1	1	2019-05-15T17:04:14.140	NG_ecoli_LTEE_871_DM0	-0	-0	162.05	DIA_100X_EMPTY_1x1_100ms	b657fa7c-cf85-48c3-b694-06ac88405419	EPI_100X_YFP_1x1_200ms_25sola	EPI_100X_RFP_1x1_200ms_25sola
324	23	11.0071803477132	253	-49.9981883033764	523.743083003953	1540.74308300395	37300	147.430830039526	209.158306441983	233.985041334883	0	287252	1135.38339920949	1165.89644107672	1175.25853864424	0	NaN	NaN	NaN	NaN	NaN	232.54560589854	0.987403295188585	18.9267362293703	14.7268342975699	9.1316115815928	4.47516457579865	0.0483008977041404	0.0223635128822753	2	1.01266696822543	1239.5397873323	3	22661.1660079051	1	1	1	1	2019-05-15T17:04:14.140	NG_ecoli_LTEE_871_DM0	-0	-0	162.05	DIA_100X_EMPTY_1x1_100ms	e08a8fbd-8566-4fff-b342-a07e32d562d7	EPI_100X_YFP_1x1_200ms_25sola	EPI_100X_RFP_1x1_200ms_25sola
325	51	14.4144697380858	735	46.5304365414882	541.142857142857	843.936054421769	618101	840.953741496599	209.158306441983	233.985041334883	0	1204970	1639.41496598639	1165.89644107672	1175.25853864424	0	NaN	NaN	NaN	NaN	NaN	590.24738999597	0.904904743015131	48.8442342204645	14.4871454502882	11.7659474685702	2.85118121894583	0.031555018927379	0.0119503929944927	1	1.01596941934238	5310.76392623139	2	17693.1578231293	1	1	1	1	2019-05-15T17:04:14.140	NG_ecoli_LTEE_871_DM0	-0	-0	162.05	DIA_100X_EMPTY_1x1_100ms	56462a99-0438-4b38-a728-3e0750840ebd	EPI_100X_YFP_1x1_200ms_25sola	EPI_100X_RFP_1x1_200ms_25sola
326	36	13.6272529469907	491	47.656390278561	535.06517311609	233.830957230143	5277494	10748.4602851324	209.158306441983	233.985041334883	2	1541490	3139.49083503055	1165.89644107672	1175.25853864424	0	NaN	NaN	NaN	NaN	NaN	450.051925178857	0.961060698241823	36.5744593239363	14.2936335836829	12.0347066659926	2.82331003502624	0.0102423217843819	0.00434111034998565	0	1.00153757007373	4160.43570234684	3	21262.1283095723	1	1	1	1	2019-05-15T17:04:14.140	NG_ecoli_LTEE_871_DM0	-0	-0	162.05	DIA_100X_EMPTY_1x1_100ms	3b55df98-5b19-4829-adcb-a71ca15942d8	EPI_100X_YFP_1x1_200ms_25sola	EPI_100X_RFP_1x1_200ms_25sola
327	34	14.0321205543947	477	46.4302901257397	534.11320754717	32.8763102725367	1322067	2771.62893081761	209.158306441983	233.985041334883	0	1535543	3219.1677148847	1165.89644107672	1175.25853864424	0	NaN	NaN	NaN	NaN	NaN	394.977453507735	0.970242890790695	32.9127177202087	13.8731583933276	11.5120766093028	3.31323032466717	0.0149105533646753	0.00563729025849754	2	1.00144697267408	3425.79182325233	2	19017.2767295597	1	1	1	1	2019-05-15T17:04:14.140	NG_ecoli_LTEE_871_DM0	-0	-0	162.05	DIA_100X_EMPTY_1x1_100ms	520a976c-b836-4c51-9013-d7a59c1b1ad6	EPI_100X_YFP_1x1_200ms_25sola	EPI_100X_RFP_1x1_200ms_25sola
328	38	15.9061719197733	606	46.682198751936	529.6699669967	193.567656765677	813201	1341.91584158416	209.158306441983	233.985041334883	0	1712858	2826.49834983498	1165.89644107672	1175.25853864424	0	NaN	NaN	NaN	NaN	NaN	500.756916276384	0.902560038986487	36.4313723925236	16.8491792822964	13.0899379180115	3.62307793686228	0.0891021943651759	0.0256139739683215	2	1.03706668511047	4902.7594639667	3	21166.0709570957	1	1	1	1	2019-05-15T17:04:14.140	NG_ecoli_LTEE_871_DM0	-0	-0	162.05	DIA_100X_EMPTY_1x1_100ms	70ce3da6-1551-4887-bf58-9022d7dfcd42	EPI_100X_YFP_1x1_200ms_25sola	EPI_100X_RFP_1x1_200ms_25sola
329	43	15.543926456696	669	46.300074460332	534.336322869955	363.488789237668	4809965	7189.78325859492	209.158306441983	233.985041334883	3	1636449	2446.11210762332	1165.89644107672	1175.25853864424	0	NaN	NaN	NaN	NaN	NaN	556.810312795228	0.875857244315206	44.22918160419	14.512955554002	12.1960414677207	2.94933144118216	0.0416873176250285	0.0186802420017939	2	1.0257139883634	5166.97748962507	1	20102.4559043348	1	1	1	1	2019-05-15T17:04:14.140	NG_ecoli_LTEE_871_DM0	-0	-0	162.05	DIA_100X_EMPTY_1x1_100ms	fc3cf323-b73b-48b7-89cf-e2f6ee0abef5	EPI_100X_YFP_1x1_200ms_25sola	EPI_100X_RFP_1x1_200ms_25sola
330	26	12.8742426001204	335	-24.0947727190671	532.916417910448	335.591044776119	704096	2101.77910447761	209.158306441983	233.985041334883	0	827342	2469.6776119403	1165.89644107672	1175.25853864424	0	NaN	NaN	NaN	NaN	NaN	316.709418866533	0.998492010165255	25.0550811165412	15.6267077570254	12.0983748001971	4.11083462688475	0.0204015533603945	0.00941889417586588	1	1.00171012496277	2880.31352419308	3	21391.6746268657	1	1	1	1	2019-05-15T17:04:14.140	NG_ecoli_LTEE_871_DM0	-0	-0	162.05	DIA_100X_EMPTY_1x1_100ms	458d2762-5305-4cc8-984c-93ee36f93bb9	EPI_100X_YFP_1x1_200ms_25sola	EPI_100X_RFP_1x1_200ms_25sola
331	42	16.1925704233024	681	-46.3287245890951	537.20704845815	481.375917767988	11014430	16173.906020558	209.158306441983	233.985041334883	3	1196728	1757.30983847283	1165.89644107672	1175.25853864424	0	NaN	NaN	NaN	NaN	NaN	634.9562347806	0.915466473677317	43.3950434703022	21.7700994503663	14.3007831120161	4.95000524928782	0.0299562928336379	0.0109441370049211	2	1.00969408913937	6970.2707722985	4	21554.3803230543	1	1	1	1	2019-05-15T17:04:14.140	NG_ecoli_LTEE_871_DM0	-0	-0	162.05	DIA_100X_EMPTY_1x1_100ms	cd3dc98c-8532-4f88-bc9f-86bfabfa4ab9	EPI_100X_YFP_1x1_200ms_25sola	EPI_100X_RFP_1x1_200ms_25sola
332	35	14.2567220380067	499	46.1008032897102	540.370741482966	287.23246492986	589196	1180.75350701403	209.158306441983	233.985041334883	0	1427780	2861.28256513026	1165.89644107672	1175.25853864424	0	NaN	NaN	NaN	NaN	NaN	433.456042670722	0.977628772116203	33.9237986307859	14.9831412801859	12.4580479802939	3.17527194831078	0.0207638636540428	0.00861741020668637	1	1.00176892852146	4135.17940598765	3	21822.3206412826	1	1	1	1	2019-05-15T17:04:14.140	NG_ecoli_LTEE_871_DM0	-0	-0	162.05	DIA_100X_EMPTY_1x1_100ms	d762d338-7a8d-4c28-bf19-fab05890ef41	EPI_100X_YFP_1x1_200ms_25sola	EPI_100X_RFP_1x1_200ms_25sola
333	29	12.9560273347464	377	42.8091210406903	533.249336870027	154.183023872679	1258622	3338.5198938992	209.158306441983	233.985041334883	0	1070314	2839.02917771883	1165.89644107672	1175.25853864424	0	NaN	NaN	NaN	NaN	NaN	329.967949480035	0.998661915803474	28.20227004017	13.9690328386743	11.2806732193177	3.58147535757252	0.0216945612173881	0.0141800650625686	0	1.01037735128286	2818.66839207288	1	20469.5809018568	1	1	1	1	2019-05-15T17:04:14.140	NG_ecoli_LTEE_871_DM0	-0	-0	162.05	DIA_100X_EMPTY_1x1_100ms	2ebdd6e5-68d3-437b-afdd-da79f66714a8	EPI_100X_YFP_1x1_200ms_25sola	EPI_100X_RFP_1x1_200ms_25sola
334	17	5.44938482628598	93	-49.9967418011553	532.462365591398	1248.29032258065	17677	190.075268817204	209.158306441983	233.985041334883	0	110082	1183.67741935484	1165.89644107672	1175.25853864424	0	NaN	NaN	NaN	NaN	NaN	137.273627266763	0.999721610191342	NaN	NaN	NaN	NaN	NaN	NaN	NaN	NaN	NaN	2	23553.311827957	1	1	1	1	2019-05-15T17:04:14.140	NG_ecoli_LTEE_871_DM0	-0	-0	162.05	DIA_100X_EMPTY_1x1_100ms	6eae8528-6ac0-4ce2-bfd9-10e5a0e9ed77	EPI_100X_YFP_1x1_200ms_25sola	EPI_100X_RFP_1x1_200ms_25sola
335	20	12.2501061785779	246	-37.646768601732	534.686991869919	830.243902439024	3051985	12406.4430894309	209.158306441983	233.985041334883	0	374108	1520.76422764228	1165.89644107672	1175.25853864424	0	NaN	NaN	NaN	NaN	NaN	231.234277837994	0.999970916315833	19.82911208188	14.5171596301962	11.0820263537364	3.98386133088706	0.0149430395629014	0.00841867163010058	0	1.00190304251313	1912.63238987841	2	18848.2886178862	1	1	1	1	2019-05-15T17:04:14.140	NG_ecoli_LTEE_871_DM0	-0	-0	162.05	DIA_100X_EMPTY_1x1_100ms	fc4aaa4d-81f8-4d26-8fca-b4cc2dfea74b	EPI_100X_YFP_1x1_200ms_25sola	EPI_100X_RFP_1x1_200ms_25sola
336	34	13.1755542917206	448	43.7758317315906	542.917410714286	250.883928571429	618578	1380.75446428571	209.158306441983	233.985041334883	0	1221608	2726.80357142857	1165.89644107672	1175.25853864424	0	NaN	NaN	NaN	NaN	NaN	429.218064737216	0.929939893363255	35.3666016359648	14.7189518677263	11.7153671343827	2.94014349852899	0.0754183201980642	0.0266507756949561	1	1.05673918676473	3812.36977714672	3	21430.5535714286	1	1	1	1	2019-05-15T17:04:14.140	NG_ecoli_LTEE_871_DM0	-0	-0	162.05	DIA_100X_EMPTY_1x1_100ms	e93f6e2e-c13c-4eda-93e2-38be6709cd83	EPI_100X_YFP_1x1_200ms_25sola	EPI_100X_RFP_1x1_200ms_25sola
337	41	14.7118469829681	604	25.5811938818891	547.01821192053	759.201986754967	638717	1057.47847682119	209.158306441983	233.985041334883	0	901249	1492.13410596026	1165.89644107672	1175.25853864424	0	NaN	NaN	NaN	NaN	NaN	450.448835874513	0.88430464070777	38.4421654049129	14.8113041745907	11.4168547516046	3.24007817038035	0.0505451778705645	0.0185729342902459	0	1.02949270093974	3935.41626419968	2	18335.0960264901	1	1	1	1	2019-05-15T17:04:14.140	NG_ecoli_LTEE_871_DM0	-0	-0	162.05	DIA_100X_EMPTY_1x1_100ms	0ce65d18-6165-4e32-a8ac-0e017895dd88	EPI_100X_YFP_1x1_200ms_25sola	EPI_100X_RFP_1x1_200ms_25sola
338	5	1.89832740930522	10	-49.9782145652058	529.8	44.4	3901	390.1	209.158306441983	233.985041334883	0	33849	3384.9	1165.89644107672	1175.25853864424	0	NaN	NaN	NaN	NaN	NaN	NaN	NaN	NaN	NaN	NaN	NaN	NaN	NaN	NaN	NaN	NaN	1	25512.1	1	1	1	1	2019-05-15T17:04:14.140	NG_ecoli_LTEE_871_DM0	-0	-0	162.05	DIA_100X_EMPTY_1x1_100ms	1c0ca1d6-5f5f-41f4-83fa-4e08879ddfaa	EPI_100X_YFP_1x1_200ms_25sola	EPI_100X_RFP_1x1_200ms_25sola
339	22	16.0957468109562	355	-49.5928683384413	537.904225352113	306.560563380282	1699676	4787.81971830986	209.158306441983	233.985041334883	0	1028896	2898.2985915493	1165.89644107672	1175.25853864424	0	NaN	NaN	NaN	NaN	NaN	331.884516550591	0.999810596724782	22.6994266895393	19.3457463681276	13.9738709997735	5.30459943832774	0.0197922011342212	0.010161544059018	1	1.00377225497492	3481.27418272008	4	24124.0394366197	1	1	1	1	2019-05-15T17:04:14.140	NG_ecoli_LTEE_871_DM0	-0	-0	162.05	DIA_100X_EMPTY_1x1_100ms	dda531d9-ad58-4638-9a72-1c3df6214666	EPI_100X_YFP_1x1_200ms_25sola	EPI_100X_RFP_1x1_200ms_25sola
340	26	13.8590268710049	361	35.3510934233473	540.202216066482	509.130193905817	874120	2421.38504155125	209.158306441983	233.985041334883	0	632378	1751.73961218837	1165.89644107672	1175.25853864424	0	NaN	NaN	NaN	NaN	NaN	333.494127484085	0.977922859256184	26.22750571704	16.3948647191159	12.3843724375789	3.7580850208669	0.00652667679942116	0.00269336639152159	2	1.000294590466	3159.32918971407	4	20867.7063711911	1	1	1	1	2019-05-15T17:04:14.140	NG_ecoli_LTEE_871_DM0	-0	-0	162.05	DIA_100X_EMPTY_1x1_100ms	cd248417-9364-4be6-a296-5468d2eb1df2	EPI_100X_YFP_1x1_200ms_25sola	EPI_100X_RFP_1x1_200ms_25sola
341	18	10.8633926928524	197	-47.3693860269224	537.040609137056	1521.48730964467	34546	175.360406091371	209.158306441983	233.985041334883	0	350500	1779.18781725888	1165.89644107672	1175.25853864424	0	NaN	NaN	NaN	NaN	NaN	211.223510998164	0.999866730345729	16.9392925600895	16.1100669091704	11.5638701079513	4.5250350918471	0.0315456794147634	0.0165242779127472	0	1.00567735959132	1779.06395120433	3	24068.4771573604	1	1	1	1	2019-05-15T17:04:14.140	NG_ecoli_LTEE_871_DM0	-0	-0	162.05	DIA_100X_EMPTY_1x1_100ms	7506f095-b22d-4765-aecf-d5589a4d16f6	EPI_100X_YFP_1x1_200ms_25sola	EPI_100X_RFP_1x1_200ms_25sola
342	35	13.9964464340165	490	4.6080574268534	547.922448979592	21.1510204081633	428126	873.726530612245	209.158306441983	233.985041334883	0	1512676	3087.09387755102	1165.89644107672	1175.25853864424	0	NaN	NaN	NaN	NaN	NaN	412.815785395604	0.900781655386888	35.5026698994852	13.6149807772803	11.2077492622259	2.91188136367421	0.0769776634561872	0.0294238958878191	0	1.07567546509462	3502.577138275	1	19792.5612244898	1	1	1	1	2019-05-15T17:04:14.140	NG_ecoli_LTEE_871_DM0	-0	-0	162.05	DIA_100X_EMPTY_1x1_100ms	0d2770ff-60d8-4131-b4df-1f53905fb5d8	EPI_100X_YFP_1x1_200ms_25sola	EPI_100X_RFP_1x1_200ms_25sola
343	43	15.2610080093905	657	-49.0398393736694	548.99695585997	1533.03500761035	113411	172.619482496195	209.158306441983	233.985041334883	0	1104062	1680.4596651446	1165.89644107672	1175.25853864424	0	NaN	NaN	NaN	NaN	NaN	580.757592528952	0.762379768744468	51.2030962257138	14.7591655165484	10.8502618248425	3.36498199001951	0.169076258261793	0.047784277565572	1	1.40649964182317	4734.41736814734	2	23426.0426179604	1	1	1	1	2019-05-15T17:04:14.140	NG_ecoli_LTEE_871_DM0	-0	-0	162.05	DIA_100X_EMPTY_1x1_100ms	c37e0e91-f7f5-4adb-89c1-55d91ac2a159	EPI_100X_YFP_1x1_200ms_25sola	EPI_100X_RFP_1x1_200ms_25sola
344	26	10.8859233673723	283	1.74086309584642	542.996466431095	269.017667844523	1572519	5556.60424028269	209.158306441983	233.985041334883	2	743170	2626.04240282686	1165.89644107672	1175.25853864424	0	NaN	NaN	NaN	NaN	NaN	273.913301519826	0.972592113791218	25.5044220917944	12.7488958354271	10.360681085302	2.9934521576784	0.0496908750935966	0.0255750035817347	0	1.02856970882017	2150.21546034289	2	22386.0706713781	1	1	1	1	2019-05-15T17:04:14.140	NG_ecoli_LTEE_871_DM0	-0	-0	162.05	DIA_100X_EMPTY_1x1_100ms	78c51d08-887d-401a-a9c6-4a32ba251ae7	EPI_100X_YFP_1x1_200ms_25sola	EPI_100X_RFP_1x1_200ms_25sola
345	12	5.91952570272457	72	-49.9997983991571	538.402777777778	1241.45833333333	13256	184.111111111111	209.158306441983	233.985041334883	0	105356	1463.27777777778	1165.89644107672	1175.25853864424	0	NaN	NaN	NaN	NaN	NaN	124.358329768488	0.999769083966865	NaN	NaN	NaN	NaN	NaN	NaN	NaN	NaN	NaN	2	23806.3055555556	1	1	1	1	2019-05-15T17:04:14.140	NG_ecoli_LTEE_871_DM0	-0	-0	162.05	DIA_100X_EMPTY_1x1_100ms	5c27e075-9365-47a7-8fc6-da6d55f2351a	EPI_100X_YFP_1x1_200ms_25sola	EPI_100X_RFP_1x1_200ms_25sola
346	45	14.9439686159479	673	49.3396363714353	556.270430906389	1257.55423476969	473122	703.004457652303	209.158306441983	233.985041334883	0	938217	1394.08172362556	1165.89644107672	1175.25853864424	0	NaN	NaN	NaN	NaN	NaN	508.286383624578	0.93832075680152	42.7673810510288	13.8006693629008	11.5953435792828	2.75191864291796	0.0231015399659499	0.00811851010679651	2	1.00461478589356	4516.16479363394	3	18801.485884101	1	1	1	1	2019-05-15T17:04:14.140	NG_ecoli_LTEE_871_DM0	-0	-0	162.05	DIA_100X_EMPTY_1x1_100ms	c685ae5f-55f0-41cf-9f37-a7192a6111b1	EPI_100X_YFP_1x1_200ms_25sola	EPI_100X_RFP_1x1_200ms_25sola
347	12	6.04822477670444	73	-49.9997837052503	541.780821917808	410.109589041096	39909	546.698630136986	209.158306441983	233.985041334883	0	193347	2648.58904109589	1165.89644107672	1175.25853864424	0	NaN	NaN	NaN	NaN	NaN	127.316324934685	0.999774196367299	NaN	NaN	NaN	NaN	NaN	NaN	NaN	NaN	NaN	2	24328.1095890411	1	1	1	1	2019-05-15T17:04:14.140	NG_ecoli_LTEE_871_DM0	-0	-0	162.05	DIA_100X_EMPTY_1x1_100ms	4d81fd91-7d3d-42ea-8d2f-daeaa9f65940	EPI_100X_YFP_1x1_200ms_25sola	EPI_100X_RFP_1x1_200ms_25sola
348	31	14.5777741235131	452	45.4988354146564	548.517699115044	189.661504424779	4192020	9274.38053097345	209.158306441983	233.985041334883	2	1253143	2772.44026548673	1165.89644107672	1175.25853864424	0	NaN	NaN	NaN	NaN	NaN	374.264921999898	0.98851754494091	30.0142734663919	14.6925548965003	12.049907059624	3.51923035744688	0.0411556334303117	0.0206800052736917	0	1.02466371725233	3422.82827565419	2	21973.2898230089	1	1	1	1	2019-05-15T17:04:14.140	NG_ecoli_LTEE_871_DM0	-0	-0	162.05	DIA_100X_EMPTY_1x1_100ms	d6b5dfbf-e310-4a97-9088-ffdd11c944b6	EPI_100X_YFP_1x1_200ms_25sola	EPI_100X_RFP_1x1_200ms_25sola
349	8	4.41038498796727	36	-49.9996484587452	541.305555555556	208.944444444444	36726	1020.16666666667	209.158306441983	233.985041334883	0	112278	3118.83333333333	1165.89644107672	1175.25853864424	0	NaN	NaN	NaN	NaN	NaN	116.185752877679	0.999554754907068	NaN	NaN	NaN	NaN	NaN	NaN	NaN	NaN	NaN	2	26864.1111111111	1	1	1	1	2019-05-15T17:04:14.140	NG_ecoli_LTEE_871_DM0	-0	-0	162.05	DIA_100X_EMPTY_1x1_100ms	80299580-d936-46e6-af28-ec2d76941218	EPI_100X_YFP_1x1_200ms_25sola	EPI_100X_RFP_1x1_200ms_25sola
350	32	15.0125112207488	482	45.3042486795297	548.55601659751	547.029045643153	388180	805.352697095436	209.158306441983	233.985041334883	0	1211826	2514.16182572614	1165.89644107672	1175.25853864424	0	NaN	NaN	NaN	NaN	NaN	436.435986846634	0.984790852689748	32.8592055616794	16.108618303034	12.9102769752189	3.66538699815108	0.00914605668353946	0.00385775842248994	2	1.00031088846812	4301.48150538952	2	20098.4253112033	1	1	1	1	2019-05-15T17:04:14.140	NG_ecoli_LTEE_871_DM0	-0	-0	162.05	DIA_100X_EMPTY_1x1_100ms	f4965478-8cb0-44f2-b798-c5f26042d952	EPI_100X_YFP_1x1_200ms_25sola	EPI_100X_RFP_1x1_200ms_25sola
351	33	13.3921163665283	442	45.7974802324032	555.742081447964	625.776018099548	4361219	9867.0113122172	209.158306441983	233.985041334883	3	1159228	2622.68778280543	1165.89644107672	1175.25853864424	0	NaN	NaN	NaN	NaN	NaN	336.76038737968	0.991699411959883	29.0281458160256	13.4142622127838	11.1647506904453	3.29107270648207	0.0234499301395482	0.0121411526234362	1	1.00259749909362	2841.88982270385	1	19556.0407239819	1	1	1	1	2019-05-15T17:04:14.140	NG_ecoli_LTEE_871_DM0	-0	-0	162.05	DIA_100X_EMPTY_1x1_100ms	3a4b6ab8-b689-4657-be2c-b88f6bd3674d	EPI_100X_YFP_1x1_200ms_25sola	EPI_100X_RFP_1x1_200ms_25sola
352	35	15.3083788969868	536	-43.6164617045135	556.522388059701	70.7985074626866	1923128	3587.92537313433	209.158306441983	233.985041334883	0	1722675	3213.94589552239	1165.89644107672	1175.25853864424	0	NaN	NaN	NaN	NaN	NaN	459.84375987114	0.868706530325212	38.8196453275693	14.9327974427901	11.2429996297974	3.73261846870344	0.11669421748996	0.0406592333637869	1	1.18414591009198	3853.94788194812	2	20973.677238806	1	1	1	1	2019-05-15T17:04:14.140	NG_ecoli_LTEE_871_DM0	-0	-0	162.05	DIA_100X_EMPTY_1x1_100ms	785fba23-0266-4210-83c1-0b42d248d9cf	EPI_100X_YFP_1x1_200ms_25sola	EPI_100X_RFP_1x1_200ms_25sola
353	39	12.4571475712081	486	48.1801086540098	558.318930041152	526.991769547325	8281693	17040.5205761317	209.158306441983	233.985041334883	0	1066532	2194.51028806584	1165.89644107672	1175.25853864424	0	NaN	NaN	NaN	NaN	NaN	444.780085788869	0.897956102301619	39.0158393851217	13.7853615929001	11.0187440501293	2.93556888922674	0.036125631599674	0.014255824609539	2	1.00517921737399	3720.44617972588	4	22916.8456790123	1	1	1	1	2019-05-15T17:04:14.140	NG_ecoli_LTEE_871_DM0	-0	-0	162.05	DIA_100X_EMPTY_1x1_100ms	d47d2466-4906-4a76-9835-902794eaaf0d	EPI_100X_YFP_1x1_200ms_25sola	EPI_100X_RFP_1x1_200ms_25sola
354	38	16.6547197596165	633	0.369806462860423	557.140600315956	1312.80726698262	95787	151.322274881517	209.158306441983	233.985041334883	0	631509	997.644549763033	1165.89644107672	1175.25853864424	0	NaN	NaN	NaN	NaN	NaN	NaN	NaN	NaN	NaN	NaN	NaN	NaN	NaN	NaN	NaN	NaN	1	23871.0505529226	1	1	1	1	2019-05-15T17:04:14.140	NG_ecoli_LTEE_871_DM0	-0	-0	162.05	DIA_100X_EMPTY_1x1_100ms	39e9db13-0e33-420b-ade6-7913922a3d91	EPI_100X_YFP_1x1_200ms_25sola	EPI_100X_RFP_1x1_200ms_25sola
355	23	8.8183664871784	203	-49.9729798927154	552.704433497537	440.630541871921	180226	887.812807881773	209.158306441983	233.985041334883	0	1260525	6209.48275862069	1165.89644107672	1175.25853864424	0	NaN	NaN	NaN	NaN	NaN	247.445166589729	0.896964454873559	26.3701682071295	11.6527401880875	8.90143926544782	2.99928972950998	0.0978582786970297	0.0449774362175548	1	1.10858723527258	1641.05541829328	2	24331.0886699507	1	1	1	1	2019-05-15T17:04:14.140	NG_ecoli_LTEE_871_DM0	-0	-0	162.05	DIA_100X_EMPTY_1x1_100ms	145af322-da66-49db-b12d-31b6dcf94d0c	EPI_100X_YFP_1x1_200ms_25sola	EPI_100X_RFP_1x1_200ms_25sola
356	33	14.5464883135781	481	-3.89166663746094	560.093555093555	96.6257796257796	7511937	15617.3326403326	209.158306441983	233.985041334883	1	1361219	2829.97713097713	1165.89644107672	1175.25853864424	0	NaN	NaN	NaN	NaN	NaN	425.125458174502	0.934858503526503	34.2993432611358	14.7482539277565	11.7218513288016	3.75784870311409	0.0859914353115212	0.0351350624705315	0	1.09883756724426	3701.41775245084	4	21735.027027027	1	1	1	1	2019-05-15T17:04:14.140	NG_ecoli_LTEE_871_DM0	-0	-0	162.05	DIA_100X_EMPTY_1x1_100ms	18a90a05-e61c-49f6-b310-21d604fb7ed4	EPI_100X_YFP_1x1_200ms_25sola	EPI_100X_RFP_1x1_200ms_25sola
357	43	16.3483832849357	703	49.0702254781416	562.598862019915	323.944523470839	12992649	18481.719772404	209.158306441983	233.985041334883	1	2418616	3440.42105263158	1165.89644107672	1175.25853864424	0	NaN	NaN	NaN	NaN	NaN	577.07019849378	0.956464273883553	42.2705627312187	16.3413626022903	13.3216968891014	3.66330030795554	0.0285411352526734	0.013372289386895	1	1.01878843211602	5891.78657539971	3	21931.4466571835	1	1	1	1	2019-05-15T17:04:14.140	NG_ecoli_LTEE_871_DM0	-0	-0	162.05	DIA_100X_EMPTY_1x1_100ms	b96a67d4-0e47-4b04-9143-21671727beb6	EPI_100X_YFP_1x1_200ms_25sola	EPI_100X_RFP_1x1_200ms_25sola
358	27	14.8465264873878	401	-8.99053330477979	560.14463840399	115.271820448878	1447523	3609.78304239401	209.158306441983	233.985041334883	0	1065820	2657.90523690773	1165.89644107672	1175.25853864424	0	NaN	NaN	NaN	NaN	NaN	350.44909574396	0.999914100207116	24.0493573550166	18.8868359147874	13.8540292093796	5.27444086122708	0.0502885157233193	0.0240297750758684	1	1.02372036128466	3625.31338888655	3	22014.9127182045	1	1	1	1	2019-05-15T17:04:14.140	NG_ecoli_LTEE_871_DM0	-0	-0	162.05	DIA_100X_EMPTY_1x1_100ms	d196c583-4528-426f-9e3b-3475805a80d8	EPI_100X_YFP_1x1_200ms_25sola	EPI_100X_RFP_1x1_200ms_25sola
359	25	16.2707441145129	407	-47.2952440239554	557.061425061425	494.788697788698	1506511	3701.50122850123	209.158306441983	233.985041334883	0	651024	1599.56756756757	1165.89644107672	1175.25853864424	0	NaN	NaN	NaN	NaN	NaN	350.680294695353	0.999895219530358	23.3782046543465	19.5628303146961	14.2576136939885	5.04281870802922	0.0813671635842703	0.0381625931435606	1	1.05922954099738	3732.45623780102	5	23013.5675675676	1	1	1	1	2019-05-15T17:04:14.140	NG_ecoli_LTEE_871_DM0	-0	-0	162.05	DIA_100X_EMPTY_1x1_100ms	2de49726-9ad0-4e1a-bb68-b0b6c76dc5bd	EPI_100X_YFP_1x1_200ms_25sola	EPI_100X_RFP_1x1_200ms_25sola
360	23	17.1592173918557	396	-49.7405591847187	560.151515151515	1922.42171717172	65437	165.24494949495	209.158306441983	233.985041334883	0	744115	1879.07828282828	1165.89644107672	1175.25853864424	0	NaN	NaN	NaN	NaN	NaN	258.615657507649	0.99820326529137	20.0068441709618	18.3453738748261	12.3058356644538	5.23993189881999	0.00958509521843063	0.00480111739537005	1	1.00062687814592	2379.52730727506	0	23206.3055555556	1	1	1	1	2019-05-15T17:04:14.140	NG_ecoli_LTEE_871_DM0	-0	-0	162.05	DIA_100X_EMPTY_1x1_100ms	94d4456d-be25-4d42-86d7-ca9fc8b8c7b5	EPI_100X_YFP_1x1_200ms_25sola	EPI_100X_RFP_1x1_200ms_25sola
361	24	11.9239285646231	290	22.9278263149545	560.268965517241	428.603448275862	2270384	7828.91034482759	209.158306441983	233.985041334883	2	1019950	3517.06896551724	1165.89644107672	1175.25853864424	0	NaN	NaN	NaN	NaN	NaN	272.106358872411	0.999880000047287	23.7561223300224	14.2832756633476	10.9718744508315	3.80051355402019	0.0204867328648923	0.0102702361211948	1	1.00421566964375	2246.08968379091	4	21566.575862069	1	1	1	1	2019-05-15T17:04:14.140	NG_ecoli_LTEE_871_DM0	-0	-0	162.05	DIA_100X_EMPTY_1x1_100ms	08bf888f-9f4b-4f82-a4c5-8bde8c9baa47	EPI_100X_YFP_1x1_200ms_25sola	EPI_100X_RFP_1x1_200ms_25sola
362	26	12.4726368938886	325	37.0079429987311	557.756923076923	472.252307692308	1878422	5779.76	209.158306441983	233.985041334883	1	730250	2246.92307692308	1165.89644107672	1175.25853864424	0	NaN	NaN	NaN	NaN	NaN	308.464268631961	0.983514235627888	25.9834780496348	13.903438149845	11.4415463476901	3.40576368683368	0.0254475103223354	0.0143346505660263	1	1.00238639707359	2671.50882631106	3	20670.6953846154	1	1	1	1	2019-05-15T17:04:14.140	NG_ecoli_LTEE_871_DM0	-0	-0	162.05	DIA_100X_EMPTY_1x1_100ms	3a853447-2924-4dee-9a7d-2f402c174b12	EPI_100X_YFP_1x1_200ms_25sola	EPI_100X_RFP_1x1_200ms_25sola
363	42	14.504039727088	610	48.1593401284643	567.35737704918	140.154098360656	557532	913.986885245902	209.158306441983	233.985041334883	0	2023487	3317.19180327869	1165.89644107672	1175.25853864424	0	NaN	NaN	NaN	NaN	NaN	496.035402888102	0.924233929607148	42.4925292053494	13.1043112622044	11.4218445915671	2.58220067185712	0.019908629895254	0.00685781801901053	2	1.00612254521142	4353.86497666258	3	22082.0262295082	1	1	1	1	2019-05-15T17:04:14.140	NG_ecoli_LTEE_871_DM0	-0	-0	162.05	DIA_100X_EMPTY_1x1_100ms	83f1eeca-34e3-49ec-8eb1-d979223dd6e2	EPI_100X_YFP_1x1_200ms_25sola	EPI_100X_RFP_1x1_200ms_25sola
364	10	5.95339575486101	60	-49.9998216201292	554.266666666667	147.766666666667	33951	565.85	209.158306441983	233.985041334883	0	396750	6612.5	1165.89644107672	1175.25853864424	0	NaN	NaN	NaN	NaN	NaN	124.823038965179	0.99966982762802	NaN	NaN	NaN	NaN	NaN	NaN	NaN	NaN	NaN	1	25831.9833333333	1	1	1	1	2019-05-15T17:04:14.140	NG_ecoli_LTEE_871_DM0	-0	-0	162.05	DIA_100X_EMPTY_1x1_100ms	f9726269-8b7e-4d69-b76a-9410fc4036c4	EPI_100X_YFP_1x1_200ms_25sola	EPI_100X_RFP_1x1_200ms_25sola
365	35	12.992307427427	455	48.0049532567458	567.173626373626	412.584615384615	3676893	8081.08351648352	209.158306441983	233.985041334883	2	1122886	2467.88131868132	1165.89644107672	1175.25853864424	0	NaN	NaN	NaN	NaN	NaN	416.49301084411	0.974830550027628	34.6166082816065	13.6673318570708	11.7586234278932	3.01497574009482	0.0112337973805771	0.00561288645947149	1	1.0007423405566	3759.13012581207	3	20468.1054945055	1	1	1	1	2019-05-15T17:04:14.140	NG_ecoli_LTEE_871_DM0	-0	-0	162.05	DIA_100X_EMPTY_1x1_100ms	58d4f3a5-9c7e-4dcc-8313-b09fe8c81c2d	EPI_100X_YFP_1x1_200ms_25sola	EPI_100X_RFP_1x1_200ms_25sola
366	70	13.5714606457409	950	-10.493675903663	586.751578947368	368.486315789474	3932253	4139.21368421053	209.158306441983	233.985041334883	0	2637641	2776.46421052632	1165.89644107672	1175.25853864424	0	NaN	NaN	NaN	NaN	NaN	896.548972894409	0.738335393129298	75.0413685033561	15.1383295107741	11.7399259910528	2.75075102550917	0.0842731638089457	0.0186563786323706	4	1.09991767127092	8123.09149764292	2	22131.3473684211	1	1	1	1	2019-05-15T17:04:14.140	NG_ecoli_LTEE_871_DM0	-0	-0	162.05	DIA_100X_EMPTY_1x1_100ms	75fd56c2-4614-4e3c-8fd4-cb0b8ab7b514	EPI_100X_YFP_1x1_200ms_25sola	EPI_100X_RFP_1x1_200ms_25sola
367	43	13.6274872988937	586	46.5009007803435	565.138225255973	245.40614334471	576357	983.544368600683	209.158306441983	233.985041334883	0	2826261	4822.97098976109	1165.89644107672	1175.25853864424	0	NaN	NaN	NaN	NaN	NaN	508.22720233952	0.912694557452075	42.5624334323628	13.3663093822116	11.6139032495894	2.71452525340659	0.042796018916515	0.0182210815480844	1	1.02717459458202	4508.92217106042	5	22952.228668942	1	1	1	1	2019-05-15T17:04:14.140	NG_ecoli_LTEE_871_DM0	-0	-0	162.05	DIA_100X_EMPTY_1x1_100ms	eea72fb8-e1db-476e-9dde-a3db97e124da	EPI_100X_YFP_1x1_200ms_25sola	EPI_100X_RFP_1x1_200ms_25sola
368	31	13.2262098688481	410	43.9817398744188	568.90487804878	511.992682926829	1406328	3430.06829268293	209.158306441983	233.985041334883	0	734569	1791.63170731707	1165.89644107672	1175.25853864424	0	NaN	NaN	NaN	NaN	NaN	350.051124836784	0.981253673062608	28.7618298100903	14.8002524361954	11.7380478929378	3.39315195992336	0.0135170819251979	0.00664198294271271	1	1.00252602502296	3112.41964501154	3	22986.4609756098	1	1	1	1	2019-05-15T17:04:14.140	NG_ecoli_LTEE_871_DM0	-0	-0	162.05	DIA_100X_EMPTY_1x1_100ms	892d889c-3c43-433e-9831-8c35d190a1b9	EPI_100X_YFP_1x1_200ms_25sola	EPI_100X_RFP_1x1_200ms_25sola
369	10	6.3237556682927	64	-49.9999252986121	558.203125	1270.125	10502	164.09375	209.158306441983	233.985041334883	0	74834	1169.28125	1165.89644107672	1175.25853864424	0	NaN	NaN	NaN	NaN	NaN	122.952237006829	0.999831433862244	12.8230533198514	12.1807521383685	9.07051363188238	3.53035338240676	0.000525817077284561	0.000330454123471926	0	1.00000109753098	828.60030762158	1	24162.53125	1	1	1	1	2019-05-15T17:04:14.140	NG_ecoli_LTEE_871_DM0	-0	-0	162.05	DIA_100X_EMPTY_1x1_100ms	a943e259-7273-42e9-883d-367dc5a46c06	EPI_100X_YFP_1x1_200ms_25sola	EPI_100X_RFP_1x1_200ms_25sola
370	39	10.8751419243314	424	41.1460741011951	576.115566037736	303.959905660377	1125168	2653.69811320755	209.158306441983	233.985041334883	0	1837714	4334.23113207547	1165.89644107672	1175.25853864424	0	NaN	NaN	NaN	NaN	NaN	420.965606809994	0.91916410897668	38.8580026067215	12.7837661572259	10.575107545399	2.64137196663007	0.015735753953908	0.0077120219515886	2	1.00284907670768	3413.02869677352	3	25658.0283018868	1	1	1	1	2019-05-15T17:04:14.140	NG_ecoli_LTEE_871_DM0	-0	-0	162.05	DIA_100X_EMPTY_1x1_100ms	7ec10c3f-4438-42f6-a946-b53c847e6766	EPI_100X_YFP_1x1_200ms_25sola	EPI_100X_RFP_1x1_200ms_25sola
371	37	13.2302785453801	490	49.1564440090729	575.385714285714	354.487755102041	709243	1447.43469387755	209.158306441983	233.985041334883	0	1825447	3725.40204081633	1165.89644107672	1175.25853864424	0	NaN	NaN	NaN	NaN	NaN	418.066037029179	0.968350459947194	35.8105679901356	14.3056275977267	11.3877248063725	3.17853402990102	0.0222535125885924	0.0116399999406427	1	1.00671492742831	3647.32965559702	1	22706.9489795918	1	1	1	1	2019-05-15T17:04:14.140	NG_ecoli_LTEE_871_DM0	-0	-0	162.05	DIA_100X_EMPTY_1x1_100ms	6d2f8523-c4e8-41e4-9995-bae4c5f627b5	EPI_100X_YFP_1x1_200ms_25sola	EPI_100X_RFP_1x1_200ms_25sola
372	28	10.8927057891807	305	42.2010947816734	564.740983606557	551.281967213115	203951	668.691803278689	209.158306441983	233.985041334883	0	1431502	4693.44918032787	1165.89644107672	1175.25853864424	0	NaN	NaN	NaN	NaN	NaN	330.335955314463	0.938766350732331	30.0113235209746	13.4419764158299	10.5157595766643	3.10864416050951	0.0367226448180482	0.0169203464706572	0	1.01479145335772	2606.49158006486	4	25235.5180327869	1	1	1	1	2019-05-15T17:04:14.140	NG_ecoli_LTEE_871_DM0	-0	-0	162.05	DIA_100X_EMPTY_1x1_100ms	87235d7f-4c22-4dad-9102-9e083975be87	EPI_100X_YFP_1x1_200ms_25sola	EPI_100X_RFP_1x1_200ms_25sola
373	31	15.392375314506	478	39.7734779393491	572.278242677824	1218.50209205021	70306	147.083682008368	209.158306441983	233.985041334883	0	707862	1480.88284518828	1165.89644107672	1175.25853864424	0	NaN	NaN	NaN	NaN	NaN	376.76633311339	0.956471972653038	29.8418434437873	15.8216647698122	12.0784827885094	3.73365186526225	0.0352097817803655	0.0192751957750601	1	1.00544491389648	3419.3243465324	0	23966.539748954	1	1	1	1	2019-05-15T17:04:14.140	NG_ecoli_LTEE_871_DM0	-0	-0	162.05	DIA_100X_EMPTY_1x1_100ms	c589e869-e603-4264-ac4a-c1440807d9bf	EPI_100X_YFP_1x1_200ms_25sola	EPI_100X_RFP_1x1_200ms_25sola
374	32	12.8345518716302	411	42.1333578508209	571.469586374696	780.9099756691	285609	694.912408759124	209.158306441983	233.985041334883	0	677539	1648.51338199513	1165.89644107672	1175.25853864424	0	NaN	NaN	NaN	NaN	NaN	347.748582471173	0.98422376368579	29.5217525435087	13.9846916381163	11.4663920820853	3.3944570309465	0.0227967692096388	0.00939026011043037	2	1.00364053793546	3048.49574291372	2	18024.1678832117	1	1	1	1	2019-05-15T17:04:14.140	NG_ecoli_LTEE_871_DM0	-0	-0	162.05	DIA_100X_EMPTY_1x1_100ms	f3c0832e-a273-41d7-a8e3-4f9e3dc30461	EPI_100X_YFP_1x1_200ms_25sola	EPI_100X_RFP_1x1_200ms_25sola
375	30	13.9208121422154	418	45.4149724636711	571.61004784689	223.842105263158	661412	1582.32535885167	209.158306441983	233.985041334883	0	1135580	2716.6985645933	1165.89644107672	1175.25853864424	0	NaN	NaN	NaN	NaN	NaN	363.247830255404	0.98713810116517	28.2501592763651	14.8374567126762	12.2805548266153	3.74255865227817	0.0342201644425033	0.0142841985564944	1	1.00808952029599	3346.16042747567	2	22587.9688995215	1	1	1	1	2019-05-15T17:04:14.140	NG_ecoli_LTEE_871_DM0	-0	-0	162.05	DIA_100X_EMPTY_1x1_100ms	7fb1fc38-272f-4488-9545-86f0334f55c9	EPI_100X_YFP_1x1_200ms_25sola	EPI_100X_RFP_1x1_200ms_25sola
376	27	13.9583912551375	377	12.5626952808083	573.334217506631	285.883289124668	281301	746.15649867374	209.158306441983	233.985041334883	0	1203747	3192.96286472149	1165.89644107672	1175.25853864424	0	NaN	NaN	NaN	NaN	NaN	321.567935297738	0.999822565486255	24.8414627797179	15.9937370526833	12.5007212963642	4.18216020828752	0.024608363625364	0.0103921841924943	1	1.00444855249765	3048.857962138	2	22233.151193634	1	1	1	1	2019-05-15T17:04:14.140	NG_ecoli_LTEE_871_DM0	-0	-0	162.05	DIA_100X_EMPTY_1x1_100ms	d53f699c-8b89-4a6a-8b36-aea94d1cccf6	EPI_100X_YFP_1x1_200ms_25sola	EPI_100X_RFP_1x1_200ms_25sola
377	11	6.3588353640272	70	-49.9997267550677	566.371428571429	585.314285714286	23876	341.085714285714	209.158306441983	233.985041334883	0	181906	2598.65714285714	1165.89644107672	1175.25853864424	0	NaN	NaN	NaN	NaN	NaN	125.992819797439	0.999697445219166	NaN	NaN	NaN	NaN	NaN	NaN	NaN	NaN	NaN	1	22597.2857142857	1	1	1	1	2019-05-15T17:04:14.140	NG_ecoli_LTEE_871_DM0	-0	-0	162.05	DIA_100X_EMPTY_1x1_100ms	8de42c8d-01f4-4a3f-9439-48eda41f2a73	EPI_100X_YFP_1x1_200ms_25sola	EPI_100X_RFP_1x1_200ms_25sola
378	38	17.8851380131894	680	43.2608027470003	581.119117647059	1180.35	97560	143.470588235294	209.158306441983	233.985041334883	0	1124135	1653.13970588235	1165.89644107672	1175.25853864424	0	NaN	NaN	NaN	NaN	NaN	501.747580003464	0.933681137384099	36.3442495034941	17.4683609714357	13.3956848521966	3.8212115871942	0.05616654558432	0.0222641208860718	0	1.03652607558376	5122.18700628453	0	23648.5617647059	1	1	1	1	2019-05-15T17:04:14.140	NG_ecoli_LTEE_871_DM0	-0	-0	162.05	DIA_100X_EMPTY_1x1_100ms	d5e090c4-b672-41bd-8ece-722dc34b6973	EPI_100X_YFP_1x1_200ms_25sola	EPI_100X_RFP_1x1_200ms_25sola
379	34	13.7935720190913	470	47.6833203187745	580.372340425532	444.031914893617	3570297	7596.37659574468	209.158306441983	233.985041334883	2	1420258	3021.82553191489	1165.89644107672	1175.25853864424	0	NaN	NaN	NaN	NaN	NaN	397.001232354355	0.957115836891928	33.1050239215935	14.6782163379234	11.6434208868213	3.34567370256086	0.0339152013648154	0.015281797261747	1	1.00565667980923	3524.88522769178	4	22143.0978723404	1	1	1	1	2019-05-15T17:04:14.140	NG_ecoli_LTEE_871_DM0	-0	-0	162.05	DIA_100X_EMPTY_1x1_100ms	517d2f1e-950e-470b-b450-e4c0fbd3a400	EPI_100X_YFP_1x1_200ms_25sola	EPI_100X_RFP_1x1_200ms_25sola
380	40	11.7728948285627	471	31.4280731279514	577.564755838641	470.352441613588	3601637	7646.78768577495	209.158306441983	233.985041334883	2	1008837	2141.90445859873	1165.89644107672	1175.25853864424	0	NaN	NaN	NaN	NaN	NaN	429.226359078305	0.974587952577233	38.2224228788018	13.3332885373477	11.0306989640862	2.98654486842539	0.0143941992628461	0.00469099732692935	1	1.00142870528084	3652.70130252039	4	22538.3503184713	1	1	1	1	2019-05-15T17:04:14.140	NG_ecoli_LTEE_871_DM0	-0	-0	162.05	DIA_100X_EMPTY_1x1_100ms	c5312188-6256-4a7e-a83c-4999493e0d05	EPI_100X_YFP_1x1_200ms_25sola	EPI_100X_RFP_1x1_200ms_25sola
381	32	12.5674847673161	402	45.550069671481	578.55223880597	578.907960199005	449038	1117.00995024876	209.158306441983	233.985041334883	0	1040309	2587.83333333333	1165.89644107672	1175.25853864424	0	NaN	NaN	NaN	NaN	NaN	383.014593710483	0.94130175674399	33.1627647133994	14.3863913339424	11.0897894113477	3.18484852343782	0.0382277395411709	0.0251843812265884	0	1.04701028317111	3203.22326044179	3	20644.2537313433	1	1	1	1	2019-05-15T17:04:14.140	NG_ecoli_LTEE_871_DM0	-0	-0	162.05	DIA_100X_EMPTY_1x1_100ms	44a0da87-de56-48fb-b5c7-ec156cebe3d3	EPI_100X_YFP_1x1_200ms_25sola	EPI_100X_RFP_1x1_200ms_25sola
382	20	4.40144882291613	91	-49.9999985191843	579.549450549451	3.94505494505495	209881	2306.38461538462	209.158306441983	233.985041334883	1	230625	2534.34065934066	1165.89644107672	1175.25853864424	0	NaN	NaN	NaN	NaN	NaN	NaN	NaN	NaN	NaN	NaN	NaN	NaN	NaN	NaN	NaN	NaN	1	22545.0989010989	1	1	1	1	2019-05-15T17:04:14.140	NG_ecoli_LTEE_871_DM0	-0	-0	162.05	DIA_100X_EMPTY_1x1_100ms	c3ba3ddc-3904-4172-aecf-440a66b0f627	EPI_100X_YFP_1x1_200ms_25sola	EPI_100X_RFP_1x1_200ms_25sola
383	37	13.1180195860825	486	47.1102686640802	581.890946502058	615.555555555556	628928	1294.09053497942	209.158306441983	233.985041334883	0	1732131	3564.05555555556	1165.89644107672	1175.25853864424	0	NaN	NaN	NaN	NaN	NaN	447.230364840238	0.984970871852489	36.3747034644175	14.240513427414	11.9933450210804	3.10828822823142	0.0196303401260349	0.00730072697819697	1	1.00159210972131	4109.32034138169	3	19332.8724279835	1	1	1	1	2019-05-15T17:04:14.140	NG_ecoli_LTEE_871_DM0	-0	-0	162.05	DIA_100X_EMPTY_1x1_100ms	8b743ec3-9b83-4d79-88f7-bc4ff06a549f	EPI_100X_YFP_1x1_200ms_25sola	EPI_100X_RFP_1x1_200ms_25sola
384	34	18.1188867242752	617	5.12703062626685	587.636952998379	171.609400324149	3842295	6227.38249594814	209.158306441983	233.985041334883	3	1840595	2983.13614262561	1165.89644107672	1175.25853864424	0	NaN	NaN	NaN	NaN	NaN	487.482675940037	0.929492439905013	34.889050024081	20.5843863962486	13.5072509530481	4.46635827216226	0.0713635532087115	0.0232271567434161	3	1.02759076445863	4999.34333399007	3	22305.0632090762	1	1	1	1	2019-05-15T17:04:14.140	NG_ecoli_LTEE_871_DM0	-0	-0	162.05	DIA_100X_EMPTY_1x1_100ms	61a73724-c076-4994-89fb-2ca7cf15bdc4	EPI_100X_YFP_1x1_200ms_25sola	EPI_100X_RFP_1x1_200ms_25sola
385	29	11.7003735382548	340	43.8520654875342	584.267647058824	273.738235294118	221141	650.414705882353	209.158306441983	233.985041334883	0	1033310	3039.14705882353	1165.89644107672	1175.25853864424	0	NaN	NaN	NaN	NaN	NaN	326.716354581165	0.97200800302895	28.5925558246742	13.7629651368828	11.0192475431172	3.22368811458704	0.039181183897722	0.0216086666891759	0	1.02582844445638	2726.75889127822	5	23773.0529411765	1	1	1	1	2019-05-15T17:04:14.140	NG_ecoli_LTEE_871_DM0	-0	-0	162.05	DIA_100X_EMPTY_1x1_100ms	801fcd63-50c4-4f06-a415-5fa47b4df576	EPI_100X_YFP_1x1_200ms_25sola	EPI_100X_RFP_1x1_200ms_25sola
386	28	16.0259529127833	449	7.78599672335757	583.910913140312	560.227171492205	809731	1803.40979955457	209.158306441983	233.985041334883	0	1350304	3007.35857461024	1165.89644107672	1175.25853864424	0	NaN	NaN	NaN	NaN	NaN	394.207234966105	0.999031425672121	24.8906528459227	20.3748211436064	15.1610455263956	5.50178408920487	0.0345290590110194	0.0141600606291635	1	1.00919514389973	4493.49717281069	3	23145.6503340757	1	1	1	1	2019-05-15T17:04:14.140	NG_ecoli_LTEE_871_DM0	-0	-0	162.05	DIA_100X_EMPTY_1x1_100ms	99687a90-43a4-4a2c-996a-858a493ff60f	EPI_100X_YFP_1x1_200ms_25sola	EPI_100X_RFP_1x1_200ms_25sola
387	22	11.1818661325544	246	12.5562569916711	582.69918699187	1299.32113821138	34503	140.256097560976	209.158306441983	233.985041334883	0	262460	1066.91056910569	1165.89644107672	1175.25853864424	0	NaN	NaN	NaN	NaN	NaN	208.547390684507	0.999371151852272	20.3503324844694	13.0970765961483	9.92453736610642	3.35714978695444	0.005572495441789	0.00242389890995749	1	1.00018538179947	1574.27983612852	1	24016.1788617886	1	1	1	1	2019-05-15T17:04:14.140	NG_ecoli_LTEE_871_DM0	-0	-0	162.05	DIA_100X_EMPTY_1x1_100ms	7ae4f83e-4965-4dc4-a049-e1ac463253dc	EPI_100X_YFP_1x1_200ms_25sola	EPI_100X_RFP_1x1_200ms_25sola
388	25	13.2904705797474	333	5.74641687624435	584.837837837838	193.51951951952	1984551	5959.61261261261	209.158306441983	233.985041334883	2	940827	2825.30630630631	1165.89644107672	1175.25853864424	0	NaN	NaN	NaN	NaN	NaN	278.799518659413	0.999874166532422	22.6834188211153	15.1638932626226	11.7567132674996	4.0624084282119	0.0248011971695921	0.0122967149581319	1	1.00531454152843	2462.46601664345	4	22667.7537537538	1	1	1	1	2019-05-15T17:04:14.140	NG_ecoli_LTEE_871_DM0	-0	-0	162.05	DIA_100X_EMPTY_1x1_100ms	aebae39a-9c66-43e0-8613-3b124ccfe268	EPI_100X_YFP_1x1_200ms_25sola	EPI_100X_RFP_1x1_200ms_25sola
389	6	2.75940757947371	18	-49.9973306871626	577.333333333333	431.055555555556	48906	2717	209.158306441983	233.985041334883	0	58275	3237.5	1165.89644107672	1175.25853864424	0	NaN	NaN	NaN	NaN	NaN	107.959489174518	0.999602961673725	NaN	NaN	NaN	NaN	NaN	NaN	NaN	NaN	NaN	2	27429.9444444444	1	1	1	1	2019-05-15T17:04:14.140	NG_ecoli_LTEE_871_DM0	-0	-0	162.05	DIA_100X_EMPTY_1x1_100ms	970b51e7-4d7d-4900-aece-802a9715b9b0	EPI_100X_YFP_1x1_200ms_25sola	EPI_100X_RFP_1x1_200ms_25sola
390	22	10.9868688888642	243	4.81571286684472	581.415637860082	74.880658436214	252929	1040.86008230453	209.158306441983	233.985041334883	0	1622087	6675.25514403292	1165.89644107672	1175.25853864424	0	NaN	NaN	NaN	NaN	NaN	232.899977108701	0.999767046097697	21.3564532109907	13.4271514810492	10.3218788377513	3.58996577655636	0.0398263056389648	0.0202027305756137	0	1.01198548891722	1787.04925845648	3	25256.4979423868	1	1	1	1	2019-05-15T17:04:14.140	NG_ecoli_LTEE_871_DM0	-0	-0	162.05	DIA_100X_EMPTY_1x1_100ms	cd1394bd-9c7a-45e7-9b5e-892f2aad215a	EPI_100X_YFP_1x1_200ms_25sola	EPI_100X_RFP_1x1_200ms_25sola
391	49	13.4523176855863	659	47.5306854274115	593.018209408194	223.858877086495	13391454	20320.871016692	209.158306441983	233.985041334883	3	1704921	2587.13353566009	1165.89644107672	1175.25853864424	0	NaN	NaN	NaN	NaN	NaN	578.889888359246	0.925897828063674	48.2905044636315	14.4354725112188	11.7143678641665	2.84332003832888	0.0266907665280383	0.0110923562968736	2	1.01306079720608	5204.62375463143	4	23121.564491654	1	1	1	1	2019-05-15T17:04:14.140	NG_ecoli_LTEE_871_DM0	-0	-0	162.05	DIA_100X_EMPTY_1x1_100ms	1f4739df-8870-41cc-bd71-a955eb830845	EPI_100X_YFP_1x1_200ms_25sola	EPI_100X_RFP_1x1_200ms_25sola
392	32	9.14297928530667	293	-47.696396733524	586.334470989761	93.8293515358362	391651	1336.69283276451	209.158306441983	233.985041334883	0	2508039	8559.86006825939	1165.89644107672	1175.25853864424	0	NaN	NaN	NaN	NaN	NaN	350.464906556795	0.895902799643678	36.440322787743	11.5270295746136	9.26802660148539	2.49219154736365	0.0688833166349188	0.0212510281632431	3	1.04231593687648	2458.36656097375	5	26418.5529010239	1	1	1	1	2019-05-15T17:04:14.140	NG_ecoli_LTEE_871_DM0	-0	-0	162.05	DIA_100X_EMPTY_1x1_100ms	60847dcb-a181-4fa2-aa0f-2ba4ef4d9853	EPI_100X_YFP_1x1_200ms_25sola	EPI_100X_RFP_1x1_200ms_25sola
393	32	12.8358421213758	411	47.3943275587808	592.695863746959	258.729927007299	299799	729.43795620438	209.158306441983	233.985041334883	0	1154965	2810.13381995134	1165.89644107672	1175.25853864424	0	NaN	NaN	NaN	NaN	NaN	374.598932920482	0.958208013593106	32.5077250835414	14.1127974170205	11.2478207389311	3.03146668867238	0.0256438934589548	0.014938188916396	0	1.01456071329036	3230.07965298672	5	23940.8321167883	1	1	1	1	2019-05-15T17:04:14.140	NG_ecoli_LTEE_871_DM0	-0	-0	162.05	DIA_100X_EMPTY_1x1_100ms	12ebc0f7-3db1-4dbb-934a-e83781c87499	EPI_100X_YFP_1x1_200ms_25sola	EPI_100X_RFP_1x1_200ms_25sola
394	20	13.8686921668962	278	-49.9675051426817	586.712230215827	710.039568345324	56352	202.705035971223	209.158306441983	233.985041334883	0	581942	2093.31654676259	1165.89644107672	1175.25853864424	0	NaN	NaN	NaN	NaN	NaN	217.138471683875	0.989801141856347	18.2406504577527	15.4573800670104	10.9668688161444	4.19847426260595	0.0747259141774438	0.0359216086434962	1	1.03258668068058	1723.04055525507	1	24020.2122302158	1	1	1	1	2019-05-15T17:04:14.140	NG_ecoli_LTEE_871_DM0	-0	-0	162.05	DIA_100X_EMPTY_1x1_100ms	8a85b0e1-ecd5-4f2f-8d71-0dc7470464e1	EPI_100X_YFP_1x1_200ms_25sola	EPI_100X_RFP_1x1_200ms_25sola
395	14	8.49792044689953	119	-49.9967385389464	586.596638655462	330.806722689076	154963	1302.21008403361	209.158306441983	233.985041334883	0	600610	5047.14285714286	1165.89644107672	1175.25853864424	0	NaN	NaN	NaN	NaN	NaN	150.27075317086	0.999756324480951	14.4349225718688	13.2949219051565	9.74110104226415	3.91408075163883	0.000893505629950294	0.000384941300199328	2	1.0000017931478	1075.77249570961	1	26399.8067226891	1	1	1	1	2019-05-15T17:04:14.140	NG_ecoli_LTEE_871_DM0	-0	-0	162.05	DIA_100X_EMPTY_1x1_100ms	4823dc20-dd75-4a69-9669-fd48d371e424	EPI_100X_YFP_1x1_200ms_25sola	EPI_100X_RFP_1x1_200ms_25sola
396	36	14.4966353576161	522	47.5506240482741	595.404214559387	1358.31417624521	333452	638.7969348659	209.158306441983	233.985041334883	0	794443	1521.9214559387	1165.89644107672	1175.25853864424	0	NaN	NaN	NaN	NaN	NaN	420.702379231389	0.967313295347484	33.7113795839547	14.7600096165112	12.0726626905208	3.26380098685871	0.0255226004768934	0.0100753510803415	1	1.00444131530364	3858.98011179039	2	18153.8888888889	1	1	1	1	2019-05-15T17:04:14.140	NG_ecoli_LTEE_871_DM0	-0	-0	162.05	DIA_100X_EMPTY_1x1_100ms	34418f12-587b-4e24-a09d-fbb293178f4c	EPI_100X_YFP_1x1_200ms_25sola	EPI_100X_RFP_1x1_200ms_25sola
397	26	11.6554555235049	303	41.160824078806	592.323432343234	637.438943894389	1832034	6046.31683168317	209.158306441983	233.985041334883	3	741266	2446.42244224422	1165.89644107672	1175.25853864424	0	NaN	NaN	NaN	NaN	NaN	304.555615852302	0.995318731094478	26.9639301590261	13.5848608877753	10.9467761961257	3.21475392410545	0.00897357260772086	0.00357338174533905	2	1.00011519434892	2537.73081493902	3	21213.9735973597	1	1	1	1	2019-05-15T17:04:14.140	NG_ecoli_LTEE_871_DM0	-0	-0	162.05	DIA_100X_EMPTY_1x1_100ms	03cf10c1-c825-48e9-ad03-266c575ac125	EPI_100X_YFP_1x1_200ms_25sola	EPI_100X_RFP_1x1_200ms_25sola
398	33	16.4279006370335	542	23.1639323693922	598.049815498155	971.638376383764	85425	157.610701107011	209.158306441983	233.985041334883	0	991919	1830.10885608856	1165.89644107672	1175.25853864424	0	NaN	NaN	NaN	NaN	NaN	378.143729493648	0.954895518170494	30.463436604313	15.8019038854451	11.7871602076874	3.60918396756325	0.0714649021157699	0.0296437818497221	1	1.05252453036838	3324.20002928496	1	23413.4907749078	1	1	1	1	2019-05-15T17:04:14.140	NG_ecoli_LTEE_871_DM0	-0	-0	162.05	DIA_100X_EMPTY_1x1_100ms	5e295c9e-a972-417a-a7b5-5b7833cb5298	EPI_100X_YFP_1x1_200ms_25sola	EPI_100X_RFP_1x1_200ms_25sola
399	36	12.344587416213	445	-40.7012868031728	595.925842696629	11.2719101123596	455405	1023.38202247191	209.158306441983	233.985041334883	0	1429521	3212.40674157303	1165.89644107672	1175.25853864424	0	NaN	NaN	NaN	NaN	NaN	NaN	NaN	NaN	NaN	NaN	NaN	NaN	NaN	NaN	NaN	NaN	1	21087.7483146067	1	1	1	1	2019-05-15T17:04:14.140	NG_ecoli_LTEE_871_DM0	-0	-0	162.05	DIA_100X_EMPTY_1x1_100ms	17b88554-f29d-487e-802f-e9393a44542d	EPI_100X_YFP_1x1_200ms_25sola	EPI_100X_RFP_1x1_200ms_25sola
400	32	15.5102395279357	497	44.1790909844776	600.58953722334	66.6438631790744	457588	920.700201207243	209.158306441983	233.985041334883	0	2056628	4138.08450704225	1165.89644107672	1175.25853864424	0	NaN	NaN	NaN	NaN	NaN	412.212505213122	0.959444141329434	30.5124035946107	16.8589377180729	12.8948848110251	3.88960595087089	0.0573081889418876	0.0251746890323132	1	1.01589851464162	3984.75143376605	3	22001.5995975855	1	1	1	1	2019-05-15T17:04:14.140	NG_ecoli_LTEE_871_DM0	-0	-0	162.05	DIA_100X_EMPTY_1x1_100ms	2d633f01-96f8-4395-909f-261d97d857e7	EPI_100X_YFP_1x1_200ms_25sola	EPI_100X_RFP_1x1_200ms_25sola
401	40	13.3963451685674	537	47.3146831707138	600.769087523277	795.908752327747	5631055	10486.1359404097	209.158306441983	233.985041334883	5	1141243	2125.21973929236	1165.89644107672	1175.25853864424	0	NaN	NaN	NaN	NaN	NaN	433.710497381378	0.948360630165105	39.3805326858499	12.5956858848942	10.7200648038129	2.74988264376673	0.0216203509289106	0.0107431508557977	1	1.01258811376259	3554.39990954586	1	18494.3054003724	1	1	1	1	2019-05-15T17:04:14.140	NG_ecoli_LTEE_871_DM0	-0	-0	162.05	DIA_100X_EMPTY_1x1_100ms	45f3c2e8-d08c-4c67-b840-ccffdf769a10	EPI_100X_YFP_1x1_200ms_25sola	EPI_100X_RFP_1x1_200ms_25sola
402	39	13.730404499652	536	44.8268233459613	603.606343283582	114.496268656716	4392665	8195.27052238806	209.158306441983	233.985041334883	2	1900184	3545.11940298507	1165.89644107672	1175.25853864424	0	NaN	NaN	NaN	NaN	NaN	457.226808523899	0.932074190569773	38.2812050967706	13.9440569080405	11.6718480931212	2.73741881404907	0.0286224849422062	0.0157338599337178	2	1.00789457904162	4095.95084091285	5	22420.1529850746	1	1	1	1	2019-05-15T17:04:14.140	NG_ecoli_LTEE_871_DM0	-0	-0	162.05	DIA_100X_EMPTY_1x1_100ms	32137d15-64a2-4344-88f1-60269f0b287e	EPI_100X_YFP_1x1_200ms_25sola	EPI_100X_RFP_1x1_200ms_25sola
403	9	4.43222422082109	41	-49.9995751661052	590.463414634146	403.731707317073	49820	1215.12195121951	209.158306441983	233.985041334883	0	99989	2438.75609756098	1165.89644107672	1175.25853864424	0	NaN	NaN	NaN	NaN	NaN	117.336389500318	0.999799944825068	NaN	NaN	NaN	NaN	NaN	NaN	NaN	NaN	NaN	1	25859.0975609756	1	1	1	1	2019-05-15T17:04:14.140	NG_ecoli_LTEE_871_DM0	-0	-0	162.05	DIA_100X_EMPTY_1x1_100ms	e60e3f9a-3ac3-47e7-9dc4-891122b23066	EPI_100X_YFP_1x1_200ms_25sola	EPI_100X_RFP_1x1_200ms_25sola
404	28	16.5985760563398	465	12.4188157750423	598.030107526882	541.363440860215	925137	1989.54193548387	209.158306441983	233.985041334883	0	1259361	2708.30322580645	1165.89644107672	1175.25853864424	0	NaN	NaN	NaN	NaN	NaN	386.653565371072	0.995002672672768	27.440502667075	17.4021120708571	13.4151877092624	4.55222801232661	0.0516117363623585	0.022711930257235	1	1.02932808799754	3878.60409568337	3	21897.1397849462	1	1	1	1	2019-05-15T17:04:14.140	NG_ecoli_LTEE_871_DM0	-0	-0	162.05	DIA_100X_EMPTY_1x1_100ms	76b930d3-f9b8-4b85-8315-3ab5a52e6e9d	EPI_100X_YFP_1x1_200ms_25sola	EPI_100X_RFP_1x1_200ms_25sola
405	42	15.6547396955206	658	48.2521957557087	609.256838905775	49.6139817629179	4850994	7372.33130699088	209.158306441983	233.985041334883	2	2647061	4022.88905775076	1165.89644107672	1175.25853864424	0	NaN	NaN	NaN	NaN	NaN	547.142000657448	0.958312578601842	40.8522486986851	16.8882876667119	13.0540857760117	3.67579396730589	0.012971298682819	0.00516455368635241	3	1.00086538536946	5467.62565430765	1	22143.7583586626	1	1	1	1	2019-05-15T17:04:14.140	NG_ecoli_LTEE_871_DM0	-0	-0	162.05	DIA_100X_EMPTY_1x1_100ms	8363ef1a-b4ea-42f6-908d-f7b0818a6e54	EPI_100X_YFP_1x1_200ms_25sola	EPI_100X_RFP_1x1_200ms_25sola
406	65	10.6776068561082	695	48.8895801698514	603.85035971223	489.987050359712	785914	1130.81151079137	209.158306441983	233.985041334883	0	1746386	2512.78561151079	1165.89644107672	1175.25853864424	0	NaN	NaN	NaN	NaN	NaN	663.131735278599	0.892424723292527	67.0934723742087	11.3760262686031	9.75903751192807	1.73954290422927	0.0128415803826702	0.00567123090961834	3	1.00201854103173	5018.61782888594	3	24687.7755395683	1	1	1	1	2019-05-15T17:04:14.140	NG_ecoli_LTEE_871_DM0	-0	-0	162.05	DIA_100X_EMPTY_1x1_100ms	bd9bf1ac-1785-4d57-b282-85f42360e067	EPI_100X_YFP_1x1_200ms_25sola	EPI_100X_RFP_1x1_200ms_25sola
407	30	13.2985896741726	399	45.133294370867	604.992481203008	385.290726817043	5662191	14190.954887218	209.158306441983	233.985041334883	0	1020170	2556.81704260652	1165.89644107672	1175.25853864424	0	NaN	NaN	NaN	NaN	NaN	360.172305049252	0.990922952491296	30.8295610549722	14.098478806491	11.2939036759497	3.3194113636599	0.0141977701300045	0.00736583621855267	0	1.00275829655405	3088.48418279137	3	22165.6691729323	1	1	1	1	2019-05-15T17:04:14.140	NG_ecoli_LTEE_871_DM0	-0	-0	162.05	DIA_100X_EMPTY_1x1_100ms	6e39b6df-b410-4891-b9cf-4f68aa208392	EPI_100X_YFP_1x1_200ms_25sola	EPI_100X_RFP_1x1_200ms_25sola
408	33	11.3870975196939	377	48.2356565991695	604.323607427056	628	822561	2181.85941644562	209.158306441983	233.985041334883	0	777868	2063.31034482759	1165.89644107672	1175.25853864424	0	NaN	NaN	NaN	NaN	NaN	368.842532320471	0.967067153281183	33.6341753605532	13.0335089883601	10.7261228221361	2.767148528293	0.0145904219362237	0.00787843153757222	0	1.00353973685721	3039.17842017959	4	22789.4907161804	1	1	1	1	2019-05-15T17:04:14.140	NG_ecoli_LTEE_871_DM0	-0	-0	162.05	DIA_100X_EMPTY_1x1_100ms	d92e5af3-d446-4bcd-a58b-b7b7c0d1d355	EPI_100X_YFP_1x1_200ms_25sola	EPI_100X_RFP_1x1_200ms_25sola
409	30	14.7996877411318	444	44.0427311476812	603.878378378378	1021.52702702703	197892	445.702702702703	209.158306441983	233.985041334883	0	708084	1594.78378378378	1165.89644107672	1175.25853864424	0	NaN	NaN	NaN	NaN	NaN	332.544363064088	0.99446804607353	27.0259911738957	14.2592398026708	11.8968745187948	3.57427725537107	0.0149731434662796	0.00845206679424856	0	1.00354572449468	3004.25832856482	0	18518.9459459459	1	1	1	1	2019-05-15T17:04:14.140	NG_ecoli_LTEE_871_DM0	-0	-0	162.05	DIA_100X_EMPTY_1x1_100ms	fb166075-c50a-4bdd-87e1-0497e07dd623	EPI_100X_YFP_1x1_200ms_25sola	EPI_100X_RFP_1x1_200ms_25sola
410	31	12.7608562955924	397	45.2666628303114	604.017632241814	213.443324937028	2213840	5576.42317380353	209.158306441983	233.985041334883	0	1252542	3155.01763224181	1165.89644107672	1175.25853864424	0	NaN	NaN	NaN	NaN	NaN	374.73875862946	0.991571864470589	31.3314284354233	14.2963522408199	11.6077603797916	3.31129590579872	0.0263667325582649	0.0146206508184158	0	1.0134223942961	3315.63675539725	4	23489.5919395466	1	1	1	1	2019-05-15T17:04:14.140	NG_ecoli_LTEE_871_DM0	-0	-0	162.05	DIA_100X_EMPTY_1x1_100ms	3bfcc52a-6468-4f1b-b6af-8065cc3ebd05	EPI_100X_YFP_1x1_200ms_25sola	EPI_100X_RFP_1x1_200ms_25sola
411	32	13.684277441584	438	47.2322767793871	605.463470319635	293.13698630137	264619	604.15296803653	209.158306441983	233.985041334883	0	1654513	3777.42694063927	1165.89644107672	1175.25853864424	0	NaN	NaN	NaN	NaN	NaN	374.555321627743	0.965428774273271	29.6391993361107	14.429194666073	12.1259353692342	3.40926157524169	0.015509373793501	0.00735193787559839	2	1.00347915828034	3422.84195934194	4	22676.9520547945	1	1	1	1	2019-05-15T17:04:14.140	NG_ecoli_LTEE_871_DM0	-0	-0	162.05	DIA_100X_EMPTY_1x1_100ms	5f1044ad-62d9-4c16-bc42-dea551c24f7a	EPI_100X_YFP_1x1_200ms_25sola	EPI_100X_RFP_1x1_200ms_25sola
412	24	14.2830383354286	343	-24.7683469597569	603.486880466472	664.376093294461	877949	2559.61807580175	209.158306441983	233.985041334883	0	843808	2460.08163265306	1165.89644107672	1175.25853864424	0	NaN	NaN	NaN	NaN	NaN	303.716003159344	0.982111493720531	24.2444914791964	15.797883863848	11.969471297452	3.86164215254587	0.030913916194592	0.01129263840331	1	1.00517303987776	2728.05358145112	2	21377.944606414	1	1	1	1	2019-05-15T17:04:14.140	NG_ecoli_LTEE_871_DM0	-0	-0	162.05	DIA_100X_EMPTY_1x1_100ms	1b2b5ac6-89e3-46ac-b684-4d4628e3efeb	EPI_100X_YFP_1x1_200ms_25sola	EPI_100X_RFP_1x1_200ms_25sola
413	24	13.3686071396283	322	-39.5420777104476	605.173913043478	844.928571428571	60999	189.437888198758	209.158306441983	233.985041334883	0	494035	1534.2701863354	1165.89644107672	1175.25853864424	0	NaN	NaN	NaN	NaN	NaN	253.027912508285	0.978015911196584	23.7043385691126	14.5955371281429	10.0598883984899	4.20207974714033	0.0521416839450517	0.0241106339214031	1	1.02535893078669	1884.10042931461	0	23841.5745341615	1	1	1	1	2019-05-15T17:04:14.140	NG_ecoli_LTEE_871_DM0	-0	-0	162.05	DIA_100X_EMPTY_1x1_100ms	8f107a36-fb6e-459b-be0d-4d7e10bb6f68	EPI_100X_YFP_1x1_200ms_25sola	EPI_100X_RFP_1x1_200ms_25sola
414	12	5.71774164183344	69	-49.9997396119772	598.144927536232	677.913043478261	32061	464.652173913043	209.158306441983	233.985041334883	0	147582	2138.86956521739	1165.89644107672	1175.25853864424	0	NaN	NaN	NaN	NaN	NaN	125.021821874432	0.999682911016842	NaN	NaN	NaN	NaN	NaN	NaN	NaN	NaN	NaN	1	24824.9275362319	1	1	1	1	2019-05-15T17:04:14.140	NG_ecoli_LTEE_871_DM0	-0	-0	162.05	DIA_100X_EMPTY_1x1_100ms	38d8d7b6-32ce-4cf9-9143-d1198601098e	EPI_100X_YFP_1x1_200ms_25sola	EPI_100X_RFP_1x1_200ms_25sola
415	20	13.4052666015817	269	-46.7499892090752	603.553903345725	746.360594795539	673225	2502.69516728625	209.158306441983	233.985041334883	1	828324	3079.27137546468	1165.89644107672	1175.25853864424	0	NaN	NaN	NaN	NaN	NaN	220.21825389364	0.999934523553625	18.921393567058	14.5364347498861	10.98052791737	4.16436094592138	0.00526363476048771	0.00198328192561771	1	1.00008625771208	1791.79962534367	0	17671.717472119	1	1	1	1	2019-05-15T17:04:14.140	NG_ecoli_LTEE_871_DM0	-0	-0	162.05	DIA_100X_EMPTY_1x1_100ms	daba8529-17b1-4e2a-9526-4184f177eba7	EPI_100X_YFP_1x1_200ms_25sola	EPI_100X_RFP_1x1_200ms_25sola
416	24	6.37725156986353	153	-49.9979620299381	604.601307189542	1377.19607843137	26786	175.071895424837	209.158306441983	233.985041334883	0	204109	1334.04575163399	1165.89644107672	1175.25853864424	0	NaN	NaN	NaN	NaN	NaN	249.650183043349	0.936797582128286	28.6423223531842	11.623589545918	8.38236575700746	2.63351723227271	0.0298930925892862	0.0138630435699557	0	1.01109143639487	1580.63401429228	2	24621.1045751634	1	1	1	1	2019-05-15T17:04:14.140	NG_ecoli_LTEE_871_DM0	-0	-0	162.05	DIA_100X_EMPTY_1x1_100ms	27deb92f-594d-45d8-a68f-f7bff842b3c4	EPI_100X_YFP_1x1_200ms_25sola	EPI_100X_RFP_1x1_200ms_25sola
417	34	13.4514931935972	458	49.2711733445646	610.681222707424	100.340611353712	3959860	8645.98253275109	209.158306441983	233.985041334883	2	1720481	3756.50873362445	1165.89644107672	1175.25853864424	0	NaN	NaN	NaN	NaN	NaN	391.284831473402	0.973456779160112	31.7817528610863	14.649905592037	11.880386932981	3.44492545029987	0.0225530030077292	0.0115852722481891	0	1.00869741064698	3523.13186527054	2	22471.4104803493	1	1	1	1	2019-05-15T17:04:14.140	NG_ecoli_LTEE_871_DM0	-0	-0	162.05	DIA_100X_EMPTY_1x1_100ms	6e8c12fd-79f4-45f6-9a6d-6da973cff721	EPI_100X_YFP_1x1_200ms_25sola	EPI_100X_RFP_1x1_200ms_25sola
418	7	3.95217836365251	28	-49.999634075851	597.785714285714	124.857142857143	27647	987.392857142857	209.158306441983	233.985041334883	0	122988	4392.42857142857	1165.89644107672	1175.25853864424	0	NaN	NaN	NaN	NaN	NaN	110.024160203231	0.999763148355471	NaN	NaN	NaN	NaN	NaN	NaN	NaN	NaN	NaN	2	27101.5	1	1	1	1	2019-05-15T17:04:14.140	NG_ecoli_LTEE_871_DM0	-0	-0	162.05	DIA_100X_EMPTY_1x1_100ms	50cb75e6-bc54-4eaa-b6b4-7d0dcc6de8a0	EPI_100X_YFP_1x1_200ms_25sola	EPI_100X_RFP_1x1_200ms_25sola
419	27	14.0026795917898	378	33.138616765261	607.280423280423	194.830687830688	651976	1724.80423280423	209.158306441983	233.985041334883	0	1252566	3313.66666666667	1165.89644107672	1175.25853864424	0	NaN	NaN	NaN	NaN	NaN	319.39488608004	0.999615573448172	25.4045060783861	15.4272746910955	12.0642345036305	4.01196518432168	0.00241541342476595	0.00136636448496848	1	1.00005998468075	2904.02384334852	3	23095.0793650794	1	1	1	1	2019-05-15T17:04:14.140	NG_ecoli_LTEE_871_DM0	-0	-0	162.05	DIA_100X_EMPTY_1x1_100ms	fa9711f0-ea72-41ef-870b-fe80433b53ec	EPI_100X_YFP_1x1_200ms_25sola	EPI_100X_RFP_1x1_200ms_25sola
420	49	12.6282383092367	620	35.6436818424288	607.796774193548	421.551612903226	846217	1364.86612903226	209.158306441983	233.985041334883	0	1459059	2353.32096774194	1165.89644107672	1175.25853864424	0	NaN	NaN	NaN	NaN	NaN	552.231366456186	0.851079655021241	52.2667954980209	13.0169791330506	10.2751925598389	2.92162575952047	0.0435371672001211	0.0163452997828474	2	1.02232013682203	4334.06773406351	4	22662.8629032258	1	1	1	1	2019-05-15T17:04:14.140	NG_ecoli_LTEE_871_DM0	-0	-0	162.05	DIA_100X_EMPTY_1x1_100ms	bed98c35-138e-479d-b95a-1f2c47665f02	EPI_100X_YFP_1x1_200ms_25sola	EPI_100X_RFP_1x1_200ms_25sola
421	33	14.5832397749076	481	47.3676345637471	610.864864864865	1584.71725571726	80202	166.740124740125	209.158306441983	233.985041334883	0	608232	1264.51559251559	1165.89644107672	1175.25853864424	0	NaN	NaN	NaN	NaN	NaN	323.721849645272	0.977409659831051	28.9167755639786	14.5780726599482	10.8651468245061	3.42039112799671	0.0212755145070606	0.00885346212017065	1	1.00478445552025	2681.08723269052	0	23591.4573804574	1	1	1	1	2019-05-15T17:04:14.140	NG_ecoli_LTEE_871_DM0	-0	-0	162.05	DIA_100X_EMPTY_1x1_100ms	9e5ad024-27d8-482b-9a70-f1452be29c0b	EPI_100X_YFP_1x1_200ms_25sola	EPI_100X_RFP_1x1_200ms_25sola
422	43	13.6047360503097	585	45.1548261502722	616.709401709402	138.748717948718	431877	738.251282051282	209.158306441983	233.985041334883	0	2223709	3801.21196581197	1165.89644107672	1175.25853864424	0	NaN	NaN	NaN	NaN	NaN	490.259103542154	0.928605659343408	41.552495185052	15.0265950845081	11.4959773536943	3.04448688510962	0.0396675286585419	0.0127197201072909	1	1.01381762010158	4312.99334875432	4	23276.9264957265	1	1	1	1	2019-05-15T17:04:14.140	NG_ecoli_LTEE_871_DM0	-0	-0	162.05	DIA_100X_EMPTY_1x1_100ms	13f3e773-c9b3-46f0-abf8-d73e8e86f990	EPI_100X_YFP_1x1_200ms_25sola	EPI_100X_RFP_1x1_200ms_25sola
423	77	24.1160333103079	1858	-49.9999999997059	633.357373519914	345.78471474704	844741	454.650699677072	209.158306441983	233.985041334883	0	9622134	5178.75888051668	1165.89644107672	1175.25853864424	0	NaN	NaN	NaN	NaN	NaN	NaN	NaN	NaN	NaN	NaN	NaN	NaN	NaN	NaN	NaN	NaN	3	23985.7841765339	1	1	1	1	2019-05-15T17:04:14.140	NG_ecoli_LTEE_871_DM0	-0	-0	162.05	DIA_100X_EMPTY_1x1_100ms	c9bc749b-6cf4-4b13-8baf-426bb4b0e68b	EPI_100X_YFP_1x1_200ms_25sola	EPI_100X_RFP_1x1_200ms_25sola
424	18	7.91197329204229	143	-45.153023374897	602.769230769231	712.545454545455	38929	272.230769230769	209.158306441983	233.985041334883	0	385994	2699.25874125874	1165.89644107672	1175.25853864424	0	NaN	NaN	NaN	NaN	NaN	162.922365605198	0.997818421171908	18.5596161604768	12.1081960022619	8.41285964067823	3.41142948417434	0.0144331110011364	0.00766170409427901	0	1.00140002675771	1031.68272367946	1	24474.6433566434	1	1	1	1	2019-05-15T17:04:14.140	NG_ecoli_LTEE_871_DM0	-0	-0	162.05	DIA_100X_EMPTY_1x1_100ms	d50fb299-a6f2-43e5-9eeb-bf7b518a972e	EPI_100X_YFP_1x1_200ms_25sola	EPI_100X_RFP_1x1_200ms_25sola
425	35	11.8285323755949	415	44.5661668974308	613.440963855422	279.190361445783	293774	707.889156626506	209.158306441983	233.985041334883	0	1214046	2925.41204819277	1165.89644107672	1175.25853864424	0	NaN	NaN	NaN	NaN	NaN	380.682987764881	0.954763649365149	34.9570011241683	12.2265864892167	10.6151273200855	2.61127426087548	0.0235726236402573	0.0105885077690041	1	1.00845070762678	3093.6734126834	6	23543.7301204819	1	1	1	1	2019-05-15T17:04:14.140	NG_ecoli_LTEE_871_DM0	-0	-0	162.05	DIA_100X_EMPTY_1x1_100ms	8f666993-3b36-4818-b194-c5a92d2da378	EPI_100X_YFP_1x1_200ms_25sola	EPI_100X_RFP_1x1_200ms_25sola
426	32	12.9532308043786	415	48.0832957079614	615.224096385542	250.298795180723	1042020	2510.89156626506	209.158306441983	233.985041334883	0	1153086	2778.52048192771	1165.89644107672	1175.25853864424	0	NaN	NaN	NaN	NaN	NaN	375.83170173242	0.979313911191137	31.3733334608639	14.0477922430634	11.7328292602386	2.99415091073535	0.00666641739670667	0.00357737490014015	1	1.00041626898965	3392.00159949684	4	23623.6746987952	1	1	1	1	2019-05-15T17:04:14.140	NG_ecoli_LTEE_871_DM0	-0	-0	162.05	DIA_100X_EMPTY_1x1_100ms	0d4158ab-289f-40c9-a435-e67b267ab9fe	EPI_100X_YFP_1x1_200ms_25sola	EPI_100X_RFP_1x1_200ms_25sola
427	42	14.3369617918612	603	40.3262943167607	620.850746268657	645.660033167496	6446404	10690.5538971808	209.158306441983	233.985041334883	2	1518738	2518.6368159204	1165.89644107672	1175.25853864424	0	NaN	NaN	NaN	NaN	NaN	513.121763508534	0.951682111079127	40.3584149488147	15.2912512455007	12.2569502858212	3.66896689932131	0.0594407559661725	0.0187236754153214	3	1.02275581752763	4761.99386801984	3	22146.416252073	1	1	1	1	2019-05-15T17:04:14.140	NG_ecoli_LTEE_871_DM0	-0	-0	162.05	DIA_100X_EMPTY_1x1_100ms	41d3b54d-8b13-4248-beb8-5773807ebd5e	EPI_100X_YFP_1x1_200ms_25sola	EPI_100X_RFP_1x1_200ms_25sola
428	35	16.5060053458225	579	-49.9999989583346	611.737478411054	1936.6908462867	267266	461.599309153713	209.158306441983	233.985041334883	0	866901	1497.23834196891	1165.89644107672	1175.25853864424	0	NaN	NaN	NaN	NaN	NaN	440.604012458019	0.829454787952889	36.869927443965	17.7955167624606	11.3259009057538	5.0860641805328	0.140253927643442	0.0423729742265854	2	1.1991190425858	3714.5625796663	1	19160.7530224525	1	1	1	1	2019-05-15T17:04:14.140	NG_ecoli_LTEE_871_DM0	-0	-0	162.05	DIA_100X_EMPTY_1x1_100ms	abae3a34-6ef3-4754-8059-b148024544b2	EPI_100X_YFP_1x1_200ms_25sola	EPI_100X_RFP_1x1_200ms_25sola
429	33	15.0009656451904	496	-48.2450242240701	616.0625	1354.80846774194	176379	355.602822580645	209.158306441983	233.985041334883	0	575803	1160.89314516129	1165.89644107672	1175.25853864424	0	NaN	NaN	NaN	NaN	NaN	389.554933481727	0.913836633899678	32.3265149755997	15.5039957184866	11.2934367256045	3.40739912639103	0.099618901863437	0.0327233587452408	2	1.06818056777581	3238.18021109117	2	19025.7943548387	1	1	1	1	2019-05-15T17:04:14.140	NG_ecoli_LTEE_871_DM0	-0	-0	162.05	DIA_100X_EMPTY_1x1_100ms	fc2d5eab-73c5-4dda-8e3f-6f06b46c2725	EPI_100X_YFP_1x1_200ms_25sola	EPI_100X_RFP_1x1_200ms_25sola
430	34	13.4130057299772	457	48.328295904405	614.748358862144	582.391684901532	551789	1207.41575492341	209.158306441983	233.985041334883	0	896697	1962.13785557987	1165.89644107672	1175.25853864424	0	NaN	NaN	NaN	NaN	NaN	418.575339106416	0.920955898626018	33.5483923568368	15.529672734565	11.8831727290518	3.30971230384062	0.095416831199633	0.034536103297873	1	1.08819336742137	3720.71508222344	5	21639.6039387309	1	1	1	1	2019-05-15T17:04:14.140	NG_ecoli_LTEE_871_DM0	-0	-0	162.05	DIA_100X_EMPTY_1x1_100ms	eb485e0c-60fe-44ba-bfea-50aea2675fc5	EPI_100X_YFP_1x1_200ms_25sola	EPI_100X_RFP_1x1_200ms_25sola
431	25	12.3544320390206	309	-49.5731893583561	614.822006472492	556.886731391586	214539	694.300970873786	209.158306441983	233.985041334883	0	631131	2042.49514563107	1165.89644107672	1175.25853864424	0	NaN	NaN	NaN	NaN	NaN	311.483713882556	0.946354905267267	21.6738003392793	17.3944249786841	11.3673653110928	4.57484843945137	0.0533275835298843	0.0254053880658704	1	1.02125261749502	2199.60442046354	4	24287.0258899676	1	1	1	1	2019-05-15T17:04:14.140	NG_ecoli_LTEE_871_DM0	-0	-0	162.05	DIA_100X_EMPTY_1x1_100ms	2048e72a-82c6-456b-a9dc-49205b406721	EPI_100X_YFP_1x1_200ms_25sola	EPI_100X_RFP_1x1_200ms_25sola
432	38	16.1922270346528	616	-49.6547328690007	623.308441558442	159.443181818182	473108	768.032467532468	209.158306441983	233.985041334883	0	2220392	3604.53246753247	1165.89644107672	1175.25853864424	0	NaN	NaN	NaN	NaN	NaN	NaN	NaN	NaN	NaN	NaN	NaN	NaN	NaN	NaN	NaN	NaN	2	22758.0925324675	1	1	1	1	2019-05-15T17:04:14.140	NG_ecoli_LTEE_871_DM0	-0	-0	162.05	DIA_100X_EMPTY_1x1_100ms	cd9a7d05-67ba-4110-8d3b-9b6dbfdb4146	EPI_100X_YFP_1x1_200ms_25sola	EPI_100X_RFP_1x1_200ms_25sola
433	35	12.0049954894615	421	49.005668893869	624.914489311164	267.90973871734	402245	955.451306413302	209.158306441983	233.985041334883	0	1099395	2611.38954869359	1165.89644107672	1175.25853864424	0	NaN	NaN	NaN	NaN	NaN	388.296110187611	0.993025294519372	34.5574326451632	13.3073279130565	10.7980464362056	3.29499840451542	0.0109775347209098	0.00512550358671913	1	1.00197966132419	3164.62120035052	6	23822.9073634204	1	1	1	1	2019-05-15T17:04:14.140	NG_ecoli_LTEE_871_DM0	-0	-0	162.05	DIA_100X_EMPTY_1x1_100ms	d42f50a5-f820-4f23-8571-d287d399857a	EPI_100X_YFP_1x1_200ms_25sola	EPI_100X_RFP_1x1_200ms_25sola
434	31	13.9022115205692	431	43.8345941291755	619.981438515081	491.129930394432	7972967	18498.7633410673	209.158306441983	233.985041334883	0	965553	2240.26218097448	1165.89644107672	1175.25853864424	0	NaN	NaN	NaN	NaN	NaN	361.816848401744	0.981389543617493	28.0762407793768	15.449145017174	12.4015324652934	3.44818249272086	0.0645694289914909	0.0367965276065272	0	1.07096771618029	3391.40416072447	2	22645.9953596288	1	1	1	1	2019-05-15T17:04:14.140	NG_ecoli_LTEE_871_DM0	-0	-0	162.05	DIA_100X_EMPTY_1x1_100ms	08244930-bdc6-4415-b5c8-f1d2d76b4c2d	EPI_100X_YFP_1x1_200ms_25sola	EPI_100X_RFP_1x1_200ms_25sola
435	32	12.3440057532043	395	21.3149854252677	620.129113924051	615.607594936709	329230	833.493670886076	209.158306441983	233.985041334883	0	894440	2264.40506329114	1165.89644107672	1175.25853864424	0	NaN	NaN	NaN	NaN	NaN	363.830599272244	0.953105751915403	30.7797355447809	14.9104804889714	11.4537096272893	3.33029198425302	0.0278888406402229	0.0102181230552082	1	1.00742379202168	3171.37138284105	3	22803.3924050633	1	1	1	1	2019-05-15T17:04:14.140	NG_ecoli_LTEE_871_DM0	-0	-0	162.05	DIA_100X_EMPTY_1x1_100ms	865ce15e-8198-4666-9408-63abd58c7d0d	EPI_100X_YFP_1x1_200ms_25sola	EPI_100X_RFP_1x1_200ms_25sola
436	41	11.4382918632668	470	-49.9314739421328	626.663829787234	522.557446808511	456484	971.242553191489	209.158306441983	233.985041334883	0	1134681	2414.21489361702	1165.89644107672	1175.25853864424	0	NaN	NaN	NaN	NaN	NaN	473.104581850219	0.861396003622018	43.9860311109348	14.6602386469743	10.2909324549479	3.46638163161057	0.0765689834802862	0.0255965657447241	3	1.04106199092137	3658.59312397449	5	24147.6212765957	1	1	1	1	2019-05-15T17:04:14.140	NG_ecoli_LTEE_871_DM0	-0	-0	162.05	DIA_100X_EMPTY_1x1_100ms	7f09ded9-9338-4d59-b82a-ad4a396708af	EPI_100X_YFP_1x1_200ms_25sola	EPI_100X_RFP_1x1_200ms_25sola
437	26	14.3499709025445	373	-47.8016748134039	621.479892761394	412.300268096515	6182980	16576.3538873995	209.158306441983	233.985041334883	0	1024988	2747.95710455764	1165.89644107672	1175.25853864424	0	NaN	NaN	NaN	NaN	NaN	316.431365656877	0.966173699496262	24.0574089978472	19.7003252761369	12.7603936674304	5.03547975455565	0.0307725813956282	0.0107233432355054	1	1.00320789153757	3076.57055214387	4	23232.8471849866	1	1	1	1	2019-05-15T17:04:14.140	NG_ecoli_LTEE_871_DM0	-0	-0	162.05	DIA_100X_EMPTY_1x1_100ms	4847f2f9-f2fb-47cb-9625-a7c15f91f03c	EPI_100X_YFP_1x1_200ms_25sola	EPI_100X_RFP_1x1_200ms_25sola
438	24	16.4728251692193	396	-49.9930634319331	622.987373737374	974.838383838384	61533	155.386363636364	209.158306441983	233.985041334883	0	700404	1768.69696969697	1165.89644107672	1175.25853864424	0	NaN	NaN	NaN	NaN	NaN	272.422338729843	0.999117904406093	22.017833115557	16.4922648972383	11.7745581947684	4.68070532806285	0.0487125296248614	0.0247466452664911	1	1.02135071927656	2397.4728515952	1	23665.0429292929	1	1	1	1	2019-05-15T17:04:14.140	NG_ecoli_LTEE_871_DM0	-0	-0	162.05	DIA_100X_EMPTY_1x1_100ms	3466ae33-d832-4520-af9c-2e2e3b8bbcb2	EPI_100X_YFP_1x1_200ms_25sola	EPI_100X_RFP_1x1_200ms_25sola
439	23	12.4296192127753	286	-25.912038323528	624.821678321678	450.685314685315	1203574	4208.3006993007	209.158306441983	233.985041334883	1	692506	2421.34965034965	1165.89644107672	1175.25853864424	0	NaN	NaN	NaN	NaN	NaN	250.277907275693	0.999906289234147	21.4441491661614	15.0768581805716	11.1375346802697	4.13790710957655	0.00529110945838394	0.00204440225981098	2	1.00014512920046	2089.18471427714	3	23714.034965035	1	1	1	1	2019-05-15T17:04:14.140	NG_ecoli_LTEE_871_DM0	-0	-0	162.05	DIA_100X_EMPTY_1x1_100ms	9ed5191e-d9bc-46ac-8f1f-d103b3a99769	EPI_100X_YFP_1x1_200ms_25sola	EPI_100X_RFP_1x1_200ms_25sola
440	24	10.3823522263299	250	-3.36891101518715	626.56	540.832	206252	825.008	209.158306441983	233.985041334883	0	556688	2226.752	1165.89644107672	1175.25853864424	0	NaN	NaN	NaN	NaN	NaN	256.165342888121	0.998451030179351	24.085981570333	12.988508896963	10.3052758480444	3.34505736113512	0.0188898169977448	0.0078458485076605	1	1.00217889470053	2008.97010288371	3	24319.016	1	1	1	1	2019-05-15T17:04:14.140	NG_ecoli_LTEE_871_DM0	-0	-0	162.05	DIA_100X_EMPTY_1x1_100ms	21129ee7-028b-44c5-8d2e-12e66dfd7611	EPI_100X_YFP_1x1_200ms_25sola	EPI_100X_RFP_1x1_200ms_25sola
441	22	9.93244033549684	220	-28.1714389823677	627.627272727273	566.122727272727	175700	798.636363636364	209.158306441983	233.985041334883	0	364607	1657.30454545455	1165.89644107672	1175.25853864424	0	NaN	NaN	NaN	NaN	NaN	247.79738652259	0.996278930613857	23.5281350785399	12.530746260929	10.2064778397127	3.17714461913342	0.0173032271983866	0.00795671481880661	1	1.00091213879079	1924.99311331786	4	24385.8545454545	1	1	1	1	2019-05-15T17:04:14.140	NG_ecoli_LTEE_871_DM0	-0	-0	162.05	DIA_100X_EMPTY_1x1_100ms	f52a7c22-5077-4980-83a1-a8fc11cadd6e	EPI_100X_YFP_1x1_200ms_25sola	EPI_100X_RFP_1x1_200ms_25sola
442	28	13.4259496109142	376	-14.0525214691484	632.066489361702	217.561170212766	546819	1454.30585106383	209.158306441983	233.985041334883	0	1366794	3635.09042553192	1165.89644107672	1175.25853864424	0	NaN	NaN	NaN	NaN	NaN	333.92152164092	0.998723462220982	26.3292691262323	16.5253818048054	12.2341155410034	4.32348321832588	0.0107185448047807	0.0057105165961561	1	1.00043866982132	3095.09397980062	3	22327.8803191489	1	1	1	1	2019-05-15T17:04:14.140	NG_ecoli_LTEE_871_DM0	-0	-0	162.05	DIA_100X_EMPTY_1x1_100ms	7fc6111b-2b67-4ffc-bd7f-bd9416d17b76	EPI_100X_YFP_1x1_200ms_25sola	EPI_100X_RFP_1x1_200ms_25sola
443	32	8.20760834467935	264	-47.9245845187888	629.022727272727	780.215909090909	170327	645.17803030303	209.158306441983	233.985041334883	0	1394941	5283.86742424242	1165.89644107672	1175.25853864424	0	NaN	NaN	NaN	NaN	NaN	333.517739334259	0.827145981904081	35.7686902869497	12.5241895864358	9.06694064230763	2.92586695069831	0.0383892242824976	0.0167732583123042	2	1.02780360679228	2309.48137804752	2	23973.2537878788	1	1	1	1	2019-05-15T17:04:14.140	NG_ecoli_LTEE_871_DM0	-0	-0	162.05	DIA_100X_EMPTY_1x1_100ms	fc37806d-ec39-4f3a-b00b-f745c5c41e69	EPI_100X_YFP_1x1_200ms_25sola	EPI_100X_RFP_1x1_200ms_25sola
444	26	14.230660307723	370	-47.7231632734434	629.516216216216	386.032432432432	572146	1546.34054054054	209.158306441983	233.985041334883	0	1576909	4261.91621621622	1165.89644107672	1175.25853864424	0	NaN	NaN	NaN	NaN	NaN	344.817203351187	0.927720498517898	28.9627179643001	15.5704307814696	11.2037730433527	3.58323792063796	0.113930901971134	0.0476446734069397	1	1.15701177170288	2855.33981944779	5	23584.8378378378	1	1	1	1	2019-05-15T17:04:14.140	NG_ecoli_LTEE_871_DM0	-0	-0	162.05	DIA_100X_EMPTY_1x1_100ms	5d4056c6-eb7c-41ea-85cc-d9f395eb61af	EPI_100X_YFP_1x1_200ms_25sola	EPI_100X_RFP_1x1_200ms_25sola
445	31	13.3208125904095	413	45.3057116403866	632.968523002421	1885.91767554479	238101	576.515738498789	209.158306441983	233.985041334883	0	588086	1423.93704600484	1165.89644107672	1175.25853864424	0	NaN	NaN	NaN	NaN	NaN	347.695368240598	0.986019144662528	28.5301591897519	15.0024858992371	11.8516416517086	3.41929689701928	0.0259321220704322	0.01047939808406	1	1.00576587360817	3147.39390504904	1	17879.0363196126	1	1	1	1	2019-05-15T17:04:14.140	NG_ecoli_LTEE_871_DM0	-0	-0	162.05	DIA_100X_EMPTY_1x1_100ms	74c304b9-42f7-4814-aefb-df972034a119	EPI_100X_YFP_1x1_200ms_25sola	EPI_100X_RFP_1x1_200ms_25sola
446	12	9.05006804644565	109	-49.9996523816169	626.697247706422	295.798165137615	55869	512.559633027523	209.158306441983	233.985041334883	0	393376	3608.95412844037	1165.89644107672	1175.25853864424	0	NaN	NaN	NaN	NaN	NaN	142.173227844724	0.999614022643577	14.1169408515167	12.7421595457998	9.54575321283086	3.60243938323447	0.00882202856153482	0.00500147773780956	0	1.00032649390308	1010.30122850396	3	26449.0917431193	1	1	1	1	2019-05-15T17:04:14.140	NG_ecoli_LTEE_871_DM0	-0	-0	162.05	DIA_100X_EMPTY_1x1_100ms	570d6437-0fcb-4a77-9db7-a3e716c0f6c6	EPI_100X_YFP_1x1_200ms_25sola	EPI_100X_RFP_1x1_200ms_25sola
447	36	14.1174777308242	509	48.1133291924691	636.612966601179	433.330058939096	952632	1871.57563850688	209.158306441983	233.985041334883	0	1200849	2359.23182711198	1165.89644107672	1175.25853864424	0	NaN	NaN	NaN	NaN	NaN	447.801951911683	0.956128385570312	35.3039381838103	15.4607334836062	12.2916205236802	3.19177509740283	0.0334196898122835	0.0173890074588513	0	1.01772879086561	4189.20220262372	6	22766.2416502947	1	1	1	1	2019-05-15T17:04:14.140	NG_ecoli_LTEE_871_DM0	-0	-0	162.05	DIA_100X_EMPTY_1x1_100ms	7c08d3d0-fcfa-4d12-b906-d605e97dec4d	EPI_100X_YFP_1x1_200ms_25sola	EPI_100X_RFP_1x1_200ms_25sola
448	41	15.2354177086536	624	49.0986524591175	638.541666666667	1615.36378205128	484303	776.126602564103	209.158306441983	233.985041334883	0	862934	1382.90705128205	1165.89644107672	1175.25853864424	0	NaN	NaN	NaN	NaN	NaN	507.438723031918	0.920368377295994	39.5142087648327	15.1685255381055	12.4287595858096	3.25091294765815	0.0294119410109422	0.0126939989309255	1	1.0180556598136	4794.00790852989	1	17803.0192307692	1	1	1	1	2019-05-15T17:04:14.140	NG_ecoli_LTEE_871_DM0	-0	-0	162.05	DIA_100X_EMPTY_1x1_100ms	58da0e4f-b6c6-4d12-8695-12206cf54dd4	EPI_100X_YFP_1x1_200ms_25sola	EPI_100X_RFP_1x1_200ms_25sola
449	49	13.9475801836565	684	48.3971448232416	644.406432748538	134.394736842105	778928	1138.78362573099	209.158306441983	233.985041334883	0	2526561	3693.80263157895	1165.89644107672	1175.25853864424	0	NaN	NaN	NaN	NaN	NaN	580.967936485957	0.919335571068557	48.0035282479189	14.3276058463078	11.8977067901027	2.57590310493348	0.0085709169264465	0.00359975083198495	4	1.00100931621967	5336.90613064484	4	22987.4912280702	1	1	1	1	2019-05-15T17:04:14.140	NG_ecoli_LTEE_871_DM0	-0	-0	162.05	DIA_100X_EMPTY_1x1_100ms	cf5b7f36-6841-4df6-937a-cdbff8124cf1	EPI_100X_YFP_1x1_200ms_25sola	EPI_100X_RFP_1x1_200ms_25sola
450	36	14.1098419493972	508	47.4241023825709	641.403543307087	577.318897637795	1331490	2621.04330708661	209.158306441983	233.985041334883	0	977876	1924.95275590551	1165.89644107672	1175.25853864424	0	NaN	NaN	NaN	NaN	NaN	449.311317375475	0.931151068063495	37.0561309294927	14.544030279038	11.7654452872941	3.08506862926249	0.0331617665858211	0.0193205930945651	0	1.03167911802519	4028.71634680398	5	23225.468503937	1	1	1	1	2019-05-15T17:04:14.140	NG_ecoli_LTEE_871_DM0	-0	-0	162.05	DIA_100X_EMPTY_1x1_100ms	7132c3cf-673f-44b1-8b1d-74a31b63b292	EPI_100X_YFP_1x1_200ms_25sola	EPI_100X_RFP_1x1_200ms_25sola
451	33	15.4525831297521	510	44.8123901341733	636.737254901961	1418.35882352941	1195610	2344.33333333333	209.158306441983	233.985041334883	0	866946	1699.89411764706	1165.89644107672	1175.25853864424	0	NaN	NaN	NaN	NaN	NaN	408.230791353038	0.994780616277317	31.3803213223823	15.375202307347	12.5982750748759	3.90858331413035	0.0137747657856258	0.00636530982227891	1	1.00140625445849	3911.7351355814	1	17198.7607843137	1	1	1	1	2019-05-15T17:04:14.140	NG_ecoli_LTEE_871_DM0	-0	-0	162.05	DIA_100X_EMPTY_1x1_100ms	ba637bb8-e0c8-4cd1-852a-edbd9dccd513	EPI_100X_YFP_1x1_200ms_25sola	EPI_100X_RFP_1x1_200ms_25sola
452	38	14.0878917232497	536	39.9867249732816	642.658582089552	83.7761194029851	660819	1232.87126865672	209.158306441983	233.985041334883	0	1958797	3654.47201492537	1165.89644107672	1175.25853864424	0	NaN	NaN	NaN	NaN	NaN	477.056048855121	0.923636996714158	37.6103856622692	16.081327914211	12.3989515448021	3.1580818934271	0.0101687222720363	0.00401934271666584	1	1.00074482850239	4541.16825944878	2	22813.9291044776	1	1	1	1	2019-05-15T17:04:14.140	NG_ecoli_LTEE_871_DM0	-0	-0	162.05	DIA_100X_EMPTY_1x1_100ms	deb5edc3-92c6-4f69-b11f-cf46888ac2cb	EPI_100X_YFP_1x1_200ms_25sola	EPI_100X_RFP_1x1_200ms_25sola
453	39	14.2560998559723	556	46.486092705049	642.501798561151	483.053956834532	1462519	2630.42985611511	209.158306441983	233.985041334883	0	1303759	2344.89028776978	1165.89644107672	1175.25853864424	0	NaN	NaN	NaN	NaN	NaN	474.85246765705	0.933451218676064	37.7899720672054	15.3991374008105	12.2516703128096	3.26755277071904	0.0191230584194866	0.0111369132108605	0	1.00958564270025	4455.09588399575	5	23761.5971223022	1	1	1	1	2019-05-15T17:04:14.140	NG_ecoli_LTEE_871_DM0	-0	-0	162.05	DIA_100X_EMPTY_1x1_100ms	3c293560-7828-4c81-96c4-ea86b2751dab	EPI_100X_YFP_1x1_200ms_25sola	EPI_100X_RFP_1x1_200ms_25sola
454	34	14.9113186069826	507	44.2852386606119	634.968441814596	604.149901380671	945937	1865.75345167653	209.158306441983	233.985041334883	0	1045733	2062.58974358974	1165.89644107672	1175.25853864424	0	NaN	NaN	NaN	NaN	NaN	432.115892735292	0.985995547812123	33.1785442893063	15.4883939004759	12.5159436206982	3.76676725833629	0.0320023441992569	0.0174584613278953	1	1.00565406131079	4082.01320308193	4	22450.6311637081	1	1	1	1	2019-05-15T17:04:14.140	NG_ecoli_LTEE_871_DM0	-0	-0	162.05	DIA_100X_EMPTY_1x1_100ms	d5ade183-0b75-447c-83e5-c6df0e155701	EPI_100X_YFP_1x1_200ms_25sola	EPI_100X_RFP_1x1_200ms_25sola
455	31	14.1921829371076	440	42.4874973937295	639.652272727273	1639.06818181818	254973	579.484090909091	209.158306441983	233.985041334883	0	388787	883.606818181818	1165.89644107672	1175.25853864424	0	NaN	NaN	NaN	NaN	NaN	351.882164419959	0.972172986010652	28.9386500296213	13.9760315588207	11.6965001116432	3.32032926170037	0.0402196177805575	0.016486246910817	2	1.01563690812162	3109.4244390733	1	18627.1272727273	1	1	1	1	2019-05-15T17:04:14.140	NG_ecoli_LTEE_871_DM0	-0	-0	162.05	DIA_100X_EMPTY_1x1_100ms	9cb340d9-2487-4e8c-9777-56bd9d8b4cb0	EPI_100X_YFP_1x1_200ms_25sola	EPI_100X_RFP_1x1_200ms_25sola
456	11	4.73551130849629	56	-49.9995466003794	628.964285714286	730.125	42550	759.821428571429	209.158306441983	233.985041334883	0	257514	4598.46428571429	1165.89644107672	1175.25853864424	0	NaN	NaN	NaN	NaN	NaN	119.165865806071	0.999768612083005	NaN	NaN	NaN	NaN	NaN	NaN	NaN	NaN	NaN	1	24027.75	1	1	1	1	2019-05-15T17:04:14.140	NG_ecoli_LTEE_871_DM0	-0	-0	162.05	DIA_100X_EMPTY_1x1_100ms	60398e5d-2109-4397-933b-5ac703d16d43	EPI_100X_YFP_1x1_200ms_25sola	EPI_100X_RFP_1x1_200ms_25sola
457	39	13.3714182948157	522	46.0144924024395	644.318007662835	1898.68390804598	299970	574.655172413793	209.158306441983	233.985041334883	0	763816	1463.24904214559	1165.89644107672	1175.25853864424	0	NaN	NaN	NaN	NaN	NaN	431.638506333783	0.963342426028219	35.8926124394844	13.8605727774835	11.6390131857904	3.23456614807497	0.0461133723597213	0.0219543329089459	0	1.04061213242418	3818.80314289944	3	18363.469348659	1	1	1	1	2019-05-15T17:04:14.140	NG_ecoli_LTEE_871_DM0	-0	-0	162.05	DIA_100X_EMPTY_1x1_100ms	4c00ce91-d276-401d-b6a9-f20b71b0eb03	EPI_100X_YFP_1x1_200ms_25sola	EPI_100X_RFP_1x1_200ms_25sola
458	42	15.526802866069	653	38.3957888520887	644.957120980092	1959.13016845329	2078529	3183.04594180704	209.158306441983	233.985041334883	2	1011829	1549.50842266462	1165.89644107672	1175.25853864424	0	NaN	NaN	NaN	NaN	NaN	478.266126971605	0.951632967259708	38.8371247626329	14.5711383369814	11.9498618428936	3.0885936315647	0.0344359683762666	0.0135802652547513	1	1.01532598791997	4355.74774138712	3	19904.595712098	1	1	1	1	2019-05-15T17:04:14.140	NG_ecoli_LTEE_871_DM0	-0	-0	162.05	DIA_100X_EMPTY_1x1_100ms	95d8e7c4-92fc-42f6-83a5-f2bffd8b96ca	EPI_100X_YFP_1x1_200ms_25sola	EPI_100X_RFP_1x1_200ms_25sola
459	30	10.2377671866301	308	-48.3656676117875	635.892857142857	12.9220779220779	157308	510.74025974026	209.158306441983	233.985041334883	0	1194070	3876.85064935065	1165.89644107672	1175.25853864424	0	NaN	NaN	NaN	NaN	NaN	NaN	NaN	NaN	NaN	NaN	NaN	NaN	NaN	NaN	NaN	NaN	1	24100.5	1	1	1	1	2019-05-15T17:04:14.140	NG_ecoli_LTEE_871_DM0	-0	-0	162.05	DIA_100X_EMPTY_1x1_100ms	7a6da589-7cf2-46ad-b000-45f62aeebd4c	EPI_100X_YFP_1x1_200ms_25sola	EPI_100X_RFP_1x1_200ms_25sola
460	22	12.4118664279679	274	-25.5247442015658	637.795620437956	192.576642335766	370028	1350.46715328467	209.158306441983	233.985041334883	0	934407	3410.24452554745	1165.89644107672	1175.25853864424	0	NaN	NaN	NaN	NaN	NaN	255.133514539726	0.996987408653402	21.8971471438098	14.0757509477493	11.311877111205	3.42718718096264	0.00384072079155375	0.00168391760502437	2	1.00010343839454	2200.62871198541	3	23330.3832116788	1	1	1	1	2019-05-15T17:04:14.140	NG_ecoli_LTEE_871_DM0	-0	-0	162.05	DIA_100X_EMPTY_1x1_100ms	e3cc7b22-89f0-43a2-bc90-9a2d0b892298	EPI_100X_YFP_1x1_200ms_25sola	EPI_100X_RFP_1x1_200ms_25sola
461	17	8.80000121475068	150	-49.5882677218438	632.94	1968.37333333333	40525	270.166666666667	209.158306441983	233.985041334883	0	214619	1430.79333333333	1165.89644107672	1175.25853864424	0	NaN	NaN	NaN	NaN	NaN	157.830396585575	0.999764422734929	14.7900186231518	13.5465323760704	9.96475894942275	3.97563286113698	0.00846837487872219	0.0048232666590095	0	1.00034397176582	1153.43253411603	1	23371.6466666667	1	1	1	1	2019-05-15T17:04:14.140	NG_ecoli_LTEE_871_DM0	-0	-0	162.05	DIA_100X_EMPTY_1x1_100ms	06ee07e8-7e6a-4fcc-b93d-4fb49f516d7a	EPI_100X_YFP_1x1_200ms_25sola	EPI_100X_RFP_1x1_200ms_25sola
462	28	14.6051755246505	410	24.7151051485227	640.978048780488	67.0487804878049	413260	1007.9512195122	209.158306441983	233.985041334883	0	1945665	4745.5243902439	1165.89644107672	1175.25853864424	0	NaN	NaN	NaN	NaN	NaN	363.538863727643	0.965112952233134	27.6466960815432	15.9205423927855	12.3615015170667	3.82563530516346	0.0873382958266761	0.0467231926370281	0	1.12350331470837	3317.99381961754	2	22738.6195121951	1	1	1	1	2019-05-15T17:04:14.140	NG_ecoli_LTEE_871_DM0	-0	-0	162.05	DIA_100X_EMPTY_1x1_100ms	39a06d64-1c96-4179-8dda-460b3f5633dd	EPI_100X_YFP_1x1_200ms_25sola	EPI_100X_RFP_1x1_200ms_25sola
463	47	14.758629219058	694	38.7924559032145	649.517291066282	237.243515850144	4835803	6968.01585014409	209.158306441983	233.985041334883	5	2134717	3075.96109510086	1165.89644107672	1175.25853864424	0	NaN	NaN	NaN	NaN	NaN	587.06581806015	0.856716985709026	46.8933625206283	17.6614157592091	12.1399354203342	3.24640154150312	0.0550262152206238	0.0196216315760814	2	1.0116399719177	5427.92714159204	3	23864.5273775216	1	1	1	1	2019-05-15T17:04:14.140	NG_ecoli_LTEE_871_DM0	-0	-0	162.05	DIA_100X_EMPTY_1x1_100ms	183fcdbc-1ebd-4b23-bc59-6dadc43790ae	EPI_100X_YFP_1x1_200ms_25sola	EPI_100X_RFP_1x1_200ms_25sola
464	24	10.0136356151821	241	-48.598653256223	640.921161825726	405.514522821577	375278	1557.17012448133	209.158306441983	233.985041334883	0	788824	3273.12863070539	1165.89644107672	1175.25853864424	0	NaN	NaN	NaN	NaN	NaN	239.698481405393	0.996065192020272	22.2002812144013	13.2527290752545	10.3533280578031	3.39185039335546	0.0296430584161905	0.0163951876256717	0	1.00913083207593	1868.99572446928	3	24380.9211618257	1	1	1	1	2019-05-15T17:04:14.140	NG_ecoli_LTEE_871_DM0	-0	-0	162.05	DIA_100X_EMPTY_1x1_100ms	29e0b0d9-6456-447f-830d-4142aadec99a	EPI_100X_YFP_1x1_200ms_25sola	EPI_100X_RFP_1x1_200ms_25sola
465	33	10.8046077374453	357	46.9902606308003	645.103641456583	254.302521008403	345018	966.436974789916	209.158306441983	233.985041334883	0	1009198	2826.88515406162	1165.89644107672	1175.25853864424	0	NaN	NaN	NaN	NaN	NaN	341.038520060104	0.984876847103942	31.9800117564491	12.3286257557182	10.1952101119771	3.17150115458692	0.00931688875896454	0.0049250640189343	1	1.00086974041853	2610.72339830197	4	23911.9411764706	1	1	1	1	2019-05-15T17:04:14.140	NG_ecoli_LTEE_871_DM0	-0	-0	162.05	DIA_100X_EMPTY_1x1_100ms	93b88727-d859-4bdf-b07e-5f49f4edbbfb	EPI_100X_YFP_1x1_200ms_25sola	EPI_100X_RFP_1x1_200ms_25sola
466	23	14.5075975231544	335	-42.6430396777246	640.865671641791	667.811940298507	3860986	11525.3313432836	209.158306441983	233.985041334883	0	953679	2846.80298507463	1165.89644107672	1175.25853864424	0	NaN	NaN	NaN	NaN	NaN	286.959812538294	0.998245258329863	22.9941498494829	14.74103746045	11.8442872278113	3.93494878191381	0.0484864155739618	0.026181990264935	0	1.02499910723359	2533.52445025519	2	21663.8865671642	1	1	1	1	2019-05-15T17:04:14.140	NG_ecoli_LTEE_871_DM0	-0	-0	162.05	DIA_100X_EMPTY_1x1_100ms	d4445712-ecb5-4984-a5c7-dcb4096f4db7	EPI_100X_YFP_1x1_200ms_25sola	EPI_100X_RFP_1x1_200ms_25sola
467	45	14.4178363081577	649	48.6998687876813	651.764252696456	283.503852080123	5610958	8645.54391371341	209.158306441983	233.985041334883	4	2077717	3201.41294298921	1165.89644107672	1175.25853864424	0	NaN	NaN	NaN	NaN	NaN	543.123341005363	0.895960378850202	43.9031512553485	15.4934856348378	12.0598749063412	3.18824992646706	0.029705698993421	0.0129739916784334	3	1.00608651183064	5015.00281689503	6	23130.0261941448	1	1	1	1	2019-05-15T17:04:14.140	NG_ecoli_LTEE_871_DM0	-0	-0	162.05	DIA_100X_EMPTY_1x1_100ms	86ddd914-2a34-48b0-9503-9dcb17d25ba2	EPI_100X_YFP_1x1_200ms_25sola	EPI_100X_RFP_1x1_200ms_25sola
468	51	12.5237112839624	639	-14.0140206331255	659.718309859155	871.921752738654	2213955	3464.71830985915	209.158306441983	233.985041334883	1	1058854	1657.04851330203	1165.89644107672	1175.25853864424	0	NaN	NaN	NaN	NaN	NaN	NaN	NaN	NaN	NaN	NaN	NaN	NaN	NaN	NaN	NaN	NaN	2	18364.0406885759	1	1	1	1	2019-05-15T17:04:14.140	NG_ecoli_LTEE_871_DM0	-0	-0	162.05	DIA_100X_EMPTY_1x1_100ms	735f4210-ccce-44cf-afb2-b19eac2700d1	EPI_100X_YFP_1x1_200ms_25sola	EPI_100X_RFP_1x1_200ms_25sola
469	40	15.7780288294961	632	46.5970662710552	649.829113924051	1289.11867088608	931627	1474.09335443038	209.158306441983	233.985041334883	0	725578	1148.0664556962	1165.89644107672	1175.25853864424	0	NaN	NaN	NaN	NaN	NaN	497.239167033687	0.979172995257112	38.5631307329637	14.5744785973377	12.4674295418625	3.38498068577544	0.0178754819856873	0.00455751175219988	2	1.00084965685226	4707.77839098734	1	17526.6993670886	1	1	1	1	2019-05-15T17:04:14.140	NG_ecoli_LTEE_871_DM0	-0	-0	162.05	DIA_100X_EMPTY_1x1_100ms	6d414e76-b2b3-483b-bd3d-e265cb48dee2	EPI_100X_YFP_1x1_200ms_25sola	EPI_100X_RFP_1x1_200ms_25sola
470	45	14.3852534287995	648	46.6426655955748	644.464506172839	737.158950617284	5618000	8669.75308641975	209.158306441983	233.985041334883	3	1569408	2421.92592592593	1165.89644107672	1175.25853864424	0	NaN	NaN	NaN	NaN	NaN	598.108011928117	0.892528197879279	43.2016364934562	18.3214367793691	13.4680670886859	3.63526871436384	0.0204241263552642	0.0081138335890746	1	1.00896127388662	6154.61118670799	5	20637.6157407407	1	1	1	1	2019-05-15T17:04:14.140	NG_ecoli_LTEE_871_DM0	-0	-0	162.05	DIA_100X_EMPTY_1x1_100ms	0c1658c8-6f44-4101-a42c-77c0dbc30d1f	EPI_100X_YFP_1x1_200ms_25sola	EPI_100X_RFP_1x1_200ms_25sola
471	28	13.9164254377779	390	42.8816420535597	642.123076923077	771.623076923077	347308	890.533333333333	209.158306441983	233.985041334883	0	1439952	3692.18461538462	1165.89644107672	1175.25853864424	0	NaN	NaN	NaN	NaN	NaN	349.643716044868	0.992043861740034	28.9321122584877	13.898058125081	11.4621262100038	3.63181601532378	0.0385481409302345	0.0215685246398684	0	1.02477429345019	2985.38533594081	5	21098.2153846154	1	1	1	1	2019-05-15T17:04:14.140	NG_ecoli_LTEE_871_DM0	-0	-0	162.05	DIA_100X_EMPTY_1x1_100ms	ae6bc5af-4076-4fad-946a-863e98ec5680	EPI_100X_YFP_1x1_200ms_25sola	EPI_100X_RFP_1x1_200ms_25sola
472	18	10.3069965334814	187	-48.657617249278	640.75935828877	451.994652406417	1233947	6598.64705882353	209.158306441983	233.985041334883	1	463219	2477.10695187166	1165.89644107672	1175.25853864424	0	NaN	NaN	NaN	NaN	NaN	205.053428586258	0.998584699780077	18.8091089212688	12.7102050865968	10.1710277970591	3.52611951708626	0.0415874923481877	0.0230790894027799	0	1.01339503556582	1528.22670755144	4	24348.6096256685	1	1	1	1	2019-05-15T17:04:14.140	NG_ecoli_LTEE_871_DM0	-0	-0	162.05	DIA_100X_EMPTY_1x1_100ms	ba41c8af-741a-4da1-8019-315b7844dbcf	EPI_100X_YFP_1x1_200ms_25sola	EPI_100X_RFP_1x1_200ms_25sola
473	26	10.5541737056892	275	6.34986409824565	645.916363636364	502.498181818182	345361	1255.85818181818	209.158306441983	233.985041334883	0	542605	1973.10909090909	1165.89644107672	1175.25853864424	0	NaN	NaN	NaN	NaN	NaN	282.902934092899	0.986123651780452	26.0355997484036	13.3474644087535	10.4071705217049	3.42977567607915	0.0316287378579622	0.0148706039837003	1	1.01107431729423	2214.7403030579	3	24050.8072727273	1	1	1	1	2019-05-15T17:04:14.140	NG_ecoli_LTEE_871_DM0	-0	-0	162.05	DIA_100X_EMPTY_1x1_100ms	af21985b-a57c-49b5-af0a-fc1239f71a99	EPI_100X_YFP_1x1_200ms_25sola	EPI_100X_RFP_1x1_200ms_25sola
474	35	13.0634528438937	458	45.6790554575111	644.451965065502	798.050218340611	2911589	6357.18122270742	209.158306441983	233.985041334883	2	1081592	2361.55458515284	1165.89644107672	1175.25853864424	0	NaN	NaN	NaN	NaN	NaN	404.819216208023	0.993616913338108	32.28958300275	15.1526542946521	12.1236565734587	3.64798401807714	0.017799959680038	0.00815803518790795	1	1.00358241547405	3727.51645280048	3	19264.9847161572	1	1	1	1	2019-05-15T17:04:14.140	NG_ecoli_LTEE_871_DM0	-0	-0	162.05	DIA_100X_EMPTY_1x1_100ms	46ac236d-ac11-466c-bccd-e09ade3d6e36	EPI_100X_YFP_1x1_200ms_25sola	EPI_100X_RFP_1x1_200ms_25sola
475	55	13.7391887997604	756	48.3584372747654	661.570105820106	178.190476190476	7394426	9780.98677248677	209.158306441983	233.985041334883	4	2299816	3042.08465608466	1165.89644107672	1175.25853864424	0	NaN	NaN	NaN	NaN	NaN	660.415592284057	0.909534692726271	54.7947914399562	14.1022584793697	11.727560283207	2.64130983850357	0.0380573866086488	0.0156957690224319	2	1.01251492921669	5918.94776997832	5	24187.4272486772	1	1	1	1	2019-05-15T17:04:14.140	NG_ecoli_LTEE_871_DM0	-0	-0	162.05	DIA_100X_EMPTY_1x1_100ms	57523d80-df7b-41c1-a6fd-1d0064d511d2	EPI_100X_YFP_1x1_200ms_25sola	EPI_100X_RFP_1x1_200ms_25sola
476	30	12.4683697307497	375	43.8272636231345	650.922666666667	207.16	359867	959.645333333333	209.158306441983	233.985041334883	0	1016385	2710.36	1165.89644107672	1175.25853864424	0	NaN	NaN	NaN	NaN	NaN	344.530778823664	0.983324953752878	28.7234011519336	14.0660474909673	11.5352818984621	3.48875715823002	0.0191922483237828	0.00851807669007493	1	1.00373723216934	3001.80287693648	3	23013.6693333333	1	1	1	1	2019-05-15T17:04:14.140	NG_ecoli_LTEE_871_DM0	-0	-0	162.05	DIA_100X_EMPTY_1x1_100ms	36b35d9d-cc35-4610-a370-23523d20d2ec	EPI_100X_YFP_1x1_200ms_25sola	EPI_100X_RFP_1x1_200ms_25sola
477	29	12.6677395491794	368	43.2025109587024	643.578804347826	532.021739130435	2246867	6105.61684782609	209.158306441983	233.985041334883	1	657518	1786.73369565217	1165.89644107672	1175.25853864424	0	NaN	NaN	NaN	NaN	NaN	350.527792133256	0.980675023614431	29.1017325206101	14.0933387729952	11.4597226988506	3.47370010605953	0.035826249368157	0.0136664397247349	1	1.00776902409022	3001.62852279524	5	22996.2581521739	1	1	1	1	2019-05-15T17:04:14.140	NG_ecoli_LTEE_871_DM0	-0	-0	162.05	DIA_100X_EMPTY_1x1_100ms	d06ba81b-4d2c-413d-9048-56bae8482ef9	EPI_100X_YFP_1x1_200ms_25sola	EPI_100X_RFP_1x1_200ms_25sola
478	24	14.7424383570257	354	-41.2921870704745	646.833333333333	556.920903954802	307425	868.432203389831	209.158306441983	233.985041334883	0	863479	2439.20621468927	1165.89644107672	1175.25853864424	0	NaN	NaN	NaN	NaN	NaN	318.792011240801	0.991923528629308	23.0296920042259	16.4377705553373	13.1871458186145	4.25837291559313	0.0243919298721241	0.0115680028167657	1	1.00531752656185	3145.42712849405	5	22593.6016949153	1	1	1	1	2019-05-15T17:04:14.140	NG_ecoli_LTEE_871_DM0	-0	-0	162.05	DIA_100X_EMPTY_1x1_100ms	574e8fe8-00fd-4400-83d5-32a687b73a22	EPI_100X_YFP_1x1_200ms_25sola	EPI_100X_RFP_1x1_200ms_25sola
479	46	12.819142362486	590	43.1965322119776	647.64406779661	697.733898305085	718440	1217.69491525424	209.158306441983	233.985041334883	0	1249135	2117.17796610169	1165.89644107672	1175.25853864424	0	NaN	NaN	NaN	NaN	NaN	534.969342591927	0.918572127726667	44.9755831014399	14.5474260849117	11.5731400404148	2.82947308736162	0.0267949474752267	0.0113763884350756	3	1.00513333807653	4731.17596183413	5	21508.0406779661	1	1	1	1	2019-05-15T17:04:14.140	NG_ecoli_LTEE_871_DM0	-0	-0	162.05	DIA_100X_EMPTY_1x1_100ms	d9100e9f-c0fb-4abf-871e-cc560337e886	EPI_100X_YFP_1x1_200ms_25sola	EPI_100X_RFP_1x1_200ms_25sola
480	32	15.1779749067705	486	46.359912223372	650	1036.41769547325	611106	1257.41975308642	209.158306441983	233.985041334883	0	1331540	2739.79423868313	1165.89644107672	1175.25853864424	0	NaN	NaN	NaN	NaN	NaN	364.31540801125	0.994237069205722	28.3244788279913	14.8319122882596	12.5571499973878	3.51022519607299	0.00713229615753349	0.00347054618765821	1	1.00024232074902	3507.79312803037	1	16212.1090534979	1	1	1	1	2019-05-15T17:04:14.140	NG_ecoli_LTEE_871_DM0	-0	-0	162.05	DIA_100X_EMPTY_1x1_100ms	4945b553-b051-437c-a158-201e98f21c54	EPI_100X_YFP_1x1_200ms_25sola	EPI_100X_RFP_1x1_200ms_25sola
481	13	5.3868002133066	71	-49.999524649113	640.69014084507	32.9295774647887	44837	631.507042253521	209.158306441983	233.985041334883	0	247238	3482.22535211268	1165.89644107672	1175.25853864424	0	NaN	NaN	NaN	NaN	NaN	137.802222694971	0.999669030509031	15.5031350661315	10.5311357881343	6.57569639863993	3.8257332211502	0.00111078017054939	0.000448251157559481	0	1.00000253533618	526.493385177481	1	26696.7183098592	1	1	1	1	2019-05-15T17:04:14.140	NG_ecoli_LTEE_871_DM0	-0	-0	162.05	DIA_100X_EMPTY_1x1_100ms	ec2e1f0a-90df-4fcd-8a84-58a4ad608906	EPI_100X_YFP_1x1_200ms_25sola	EPI_100X_RFP_1x1_200ms_25sola
482	38	12.0043516265754	456	8.69099130060953	654.407894736842	462.322368421053	5666150	12425.7675438596	209.158306441983	233.985041334883	0	1306106	2864.26754385965	1165.89644107672	1175.25853864424	0	NaN	NaN	NaN	NaN	NaN	409.575075586884	0.949298237453773	37.6920763601677	14.1950428530033	10.5328258031362	3.48563596274392	0.0381929556359846	0.0183239547806626	0	1.027926436364	3284.20113616086	4	23502.5219298246	1	1	1	1	2019-05-15T17:04:14.140	NG_ecoli_LTEE_871_DM0	-0	-0	162.05	DIA_100X_EMPTY_1x1_100ms	3dbb5a06-8695-4da3-a256-9173e4b1d387	EPI_100X_YFP_1x1_200ms_25sola	EPI_100X_RFP_1x1_200ms_25sola
483	18	9.24293920905216	167	-39.7384166647282	644.089820359281	383.467065868263	97463	583.610778443114	209.158306441983	233.985041334883	0	1167343	6990.07784431138	1165.89644107672	1175.25853864424	0	NaN	NaN	NaN	NaN	NaN	212.72042208746	0.999769339762468	19.2820204462807	13.5885679845762	10.472362937001	3.73273596670785	0.0187506423397469	0.0100968497197109	0	1.0026633144232	1660.8552758225	2	26320.4910179641	1	1	1	1	2019-05-15T17:04:14.140	NG_ecoli_LTEE_871_DM0	-0	-0	162.05	DIA_100X_EMPTY_1x1_100ms	cc1f9743-da70-4f6d-a43b-c327294a13ef	EPI_100X_YFP_1x1_200ms_25sola	EPI_100X_RFP_1x1_200ms_25sola
484	34	14.5064891682009	494	48.4002154661142	657.864372469636	112.961538461538	2822547	5713.65789473684	209.158306441983	233.985041334883	0	1921684	3890.04858299595	1165.89644107672	1175.25853864424	0	NaN	NaN	NaN	NaN	NaN	426.196835021914	0.991881861153228	33.5153880428139	14.8567075769581	12.3938203892329	3.41916288480133	0.0150241470501018	0.00743662541096768	1	1.00101550789129	4043.3797298497	3	23045.6113360324	1	1	1	1	2019-05-15T17:04:14.140	NG_ecoli_LTEE_871_DM0	-0	-0	162.05	DIA_100X_EMPTY_1x1_100ms	9afe1c70-3014-4517-b33d-75b85abc75c7	EPI_100X_YFP_1x1_200ms_25sola	EPI_100X_RFP_1x1_200ms_25sola
485	25	12.0649323299442	302	32.7756975823532	652.632450331126	267.109271523179	642741	2128.28145695364	209.158306441983	233.985041334883	0	863182	2858.21854304636	1165.89644107672	1175.25853864424	0	NaN	NaN	NaN	NaN	NaN	286.885363977706	0.999917278531878	24.1316553871183	14.5788894212151	11.3486437507017	3.95442239517832	0.0166061240346135	0.00770770623089743	1	1.00078221610566	2440.98394168867	3	23591.2119205298	1	1	1	1	2019-05-15T17:04:14.140	NG_ecoli_LTEE_871_DM0	-0	-0	162.05	DIA_100X_EMPTY_1x1_100ms	e789d286-26ce-411a-9ce5-24ccfd7b39b0	EPI_100X_YFP_1x1_200ms_25sola	EPI_100X_RFP_1x1_200ms_25sola
486	24	8.41139124846891	203	-49.4127709951365	657.064039408867	446.522167487685	1654517	8150.33004926108	209.158306441983	233.985041334883	1	499317	2459.68965517241	1165.89644107672	1175.25853864424	0	NaN	NaN	NaN	NaN	NaN	221.914501265295	0.999683627763872	20.9971530391419	13.4489288627148	9.91070031984728	3.69718845345409	0.0305085911661831	0.0149308159098564	1	1.007143967914	1619.7910061931	3	24422.4236453202	1	1	1	1	2019-05-15T17:04:14.140	NG_ecoli_LTEE_871_DM0	-0	-0	162.05	DIA_100X_EMPTY_1x1_100ms	f26cd8db-be49-4946-8bbc-358a2f877017	EPI_100X_YFP_1x1_200ms_25sola	EPI_100X_RFP_1x1_200ms_25sola
487	37	13.1624798810502	487	27.272247434791	658.794661190965	623.731006160164	329283	676.145790554415	209.158306441983	233.985041334883	0	942079	1934.45379876797	1165.89644107672	1175.25853864424	0	NaN	NaN	NaN	NaN	NaN	437.108968535758	0.904042987154415	37.8041406770984	12.9513595554159	11.277924499282	2.64689185406064	0.0402625333276596	0.0225536263735442	1	1.0511256301252	3776.48372718559	5	23106.9281314168	1	1	1	1	2019-05-15T17:04:14.140	NG_ecoli_LTEE_871_DM0	-0	-0	162.05	DIA_100X_EMPTY_1x1_100ms	b272926e-fbad-4b4e-a6cf-47cc073b68cb	EPI_100X_YFP_1x1_200ms_25sola	EPI_100X_RFP_1x1_200ms_25sola
488	40	14.7997317617486	592	46.8547367309992	660.123310810811	42.9864864864865	768420	1298.00675675676	209.158306441983	233.985041334883	0	1972746	3332.34121621622	1165.89644107672	1175.25853864424	0	NaN	NaN	NaN	NaN	NaN	486.705095385418	0.959972680481076	36.995541170902	15.1105058016127	12.7771087253923	3.1877362627524	0.0443974356068045	0.0196227872187292	1	1.0212171654478	4743.56052959908	3	22765.4493243243	1	1	1	1	2019-05-15T17:04:14.140	NG_ecoli_LTEE_871_DM0	-0	-0	162.05	DIA_100X_EMPTY_1x1_100ms	a141c214-c6aa-4dd1-97b8-c1241e0a398f	EPI_100X_YFP_1x1_200ms_25sola	EPI_100X_RFP_1x1_200ms_25sola
489	29	7.7664428503777	233	-24.9817260022239	658.648068669528	5.63090128755365	175152	751.725321888412	209.158306441983	233.985041334883	0	955957	4102.81974248927	1165.89644107672	1175.25853864424	0	NaN	NaN	NaN	NaN	NaN	NaN	NaN	NaN	NaN	NaN	NaN	NaN	NaN	NaN	NaN	NaN	2	25014.0686695279	1	1	1	1	2019-05-15T17:04:14.140	NG_ecoli_LTEE_871_DM0	-0	-0	162.05	DIA_100X_EMPTY_1x1_100ms	c1dd4d10-cbe7-4c5d-bd49-bf85f48ac007	EPI_100X_YFP_1x1_200ms_25sola	EPI_100X_RFP_1x1_200ms_25sola
490	31	12.875647069278	400	47.5977063165195	661.1125	161.1925	985865	2464.6625	209.158306441983	233.985041334883	0	1388184	3470.46	1165.89644107672	1175.25853864424	0	NaN	NaN	NaN	NaN	NaN	350.371722289545	0.969754274931515	30.6361835495467	13.256031748152	10.888799195545	3.24111521348181	0.0269704312404279	0.0125144580273456	1	1.00386903128115	2852.88668440336	2	23904.8475	1	1	1	1	2019-05-15T17:04:14.140	NG_ecoli_LTEE_871_DM0	-0	-0	162.05	DIA_100X_EMPTY_1x1_100ms	1a5c2c82-c7a6-4c9d-b05a-b6ba82245772	EPI_100X_YFP_1x1_200ms_25sola	EPI_100X_RFP_1x1_200ms_25sola
491	44	13.1221945010011	578	39.2390062040701	663.628027681661	411.797577854671	489288	846.519031141868	209.158306441983	233.985041334883	0	1734489	3000.84602076125	1165.89644107672	1175.25853864424	0	NaN	NaN	NaN	NaN	NaN	520.011860555933	0.907557649048089	43.9222158495403	15.107708869546	11.539860317345	2.91288845773308	0.0384075469958476	0.0121861470082465	2	1.01364651720454	4593.83325432202	4	22480.660899654	1	1	1	1	2019-05-15T17:04:14.140	NG_ecoli_LTEE_871_DM0	-0	-0	162.05	DIA_100X_EMPTY_1x1_100ms	f39c3beb-d7e5-4f55-b767-5be3238e11a2	EPI_100X_YFP_1x1_200ms_25sola	EPI_100X_RFP_1x1_200ms_25sola
492	30	10.157163197444	305	32.463079741134	655.55737704918	330.281967213115	101501	332.790163934426	209.158306441983	233.985041334883	0	1560208	5115.43606557377	1165.89644107672	1175.25853864424	0	NaN	NaN	NaN	NaN	NaN	319.392971695275	0.903229993903388	30.8542185287048	12.7759655349492	9.94447713728587	2.79185032111668	0.0478248660636198	0.0247675788237169	0	1.03505555471507	2396.44982102572	2	25925.8819672131	1	1	1	1	2019-05-15T17:04:14.140	NG_ecoli_LTEE_871_DM0	-0	-0	162.05	DIA_100X_EMPTY_1x1_100ms	ccd919d9-2f6e-4eb5-bbae-2a49e49f2cc5	EPI_100X_YFP_1x1_200ms_25sola	EPI_100X_RFP_1x1_200ms_25sola
493	22	10.9059288953817	240	-10.9322608747384	656.516666666667	397.158333333333	985086	4104.525	209.158306441983	233.985041334883	1	915088	3812.86666666667	1165.89644107672	1175.25853864424	0	NaN	NaN	NaN	NaN	NaN	232.792900461502	0.999815530503762	20.4083247805144	14.3211917610071	10.9544765847374	3.76471761422769	0.0215212533428056	0.0113166931423039	0	1.0037326111394	1923.44822797622	3	22886.0416666667	1	1	1	1	2019-05-15T17:04:14.140	NG_ecoli_LTEE_871_DM0	-0	-0	162.05	DIA_100X_EMPTY_1x1_100ms	f3280d1f-ccb4-4304-80ca-8fe9562c0403	EPI_100X_YFP_1x1_200ms_25sola	EPI_100X_RFP_1x1_200ms_25sola
494	28	15.0671318518989	423	32.1305168310037	661.22695035461	1433.63120567376	134286	317.460992907801	209.158306441983	233.985041334883	0	2826338	6681.65011820331	1165.89644107672	1175.25853864424	0	NaN	NaN	NaN	NaN	NaN	345.109765211047	0.991957550785818	27.873025152529	15.1549025140248	11.8783769112176	3.80272050839786	0.0358221974351732	0.0182464752593439	0	1.01686577738683	3088.78864075966	1	17655.9314420804	1	1	1	1	2019-05-15T17:04:14.140	NG_ecoli_LTEE_871_DM0	-0	-0	162.05	DIA_100X_EMPTY_1x1_100ms	0f8dc4e8-e014-48fe-870d-aa99e99e41c0	EPI_100X_YFP_1x1_200ms_25sola	EPI_100X_RFP_1x1_200ms_25sola
495	18	11.9491859475143	217	-48.4060800947597	656.497695852535	192.520737327189	410250	1890.55299539171	209.158306441983	233.985041334883	0	612995	2824.86175115207	1165.89644107672	1175.25853864424	0	NaN	NaN	NaN	NaN	NaN	215.879604807233	0.999902802446769	18.7286823529388	14.6994376808843	10.7749864785845	4.2152218796625	0.0278372530979078	0.014964695134116	0	1.00562106920016	1707.77469040446	4	23549.6129032258	1	1	1	1	2019-05-15T17:04:14.140	NG_ecoli_LTEE_871_DM0	-0	-0	162.05	DIA_100X_EMPTY_1x1_100ms	68942993-356b-4df1-af7e-44572edaa6a2	EPI_100X_YFP_1x1_200ms_25sola	EPI_100X_RFP_1x1_200ms_25sola
496	30	12.3386885036155	372	44.3763839317221	660.744623655914	509.204301075269	1697188	4562.33333333333	209.158306441983	233.985041334883	1	684711	1840.62096774194	1165.89644107672	1175.25853864424	0	NaN	NaN	NaN	NaN	NaN	350.547093656065	0.997924595616162	30.6557656266097	14.1091196546167	11.0192999821763	3.50028270674735	0.025307484919744	0.00956983305443205	1	1.00604768761322	2923.54687004587	5	24419.5188172043	1	1	1	1	2019-05-15T17:04:14.140	NG_ecoli_LTEE_871_DM0	-0	-0	162.05	DIA_100X_EMPTY_1x1_100ms	01493ee3-2f3e-42ed-a311-31f959106e09	EPI_100X_YFP_1x1_200ms_25sola	EPI_100X_RFP_1x1_200ms_25sola
497	29	12.5329776518859	364	44.7044912462433	658.46978021978	536.335164835165	1863162	5118.57692307692	209.158306441983	233.985041334883	2	825444	2267.7032967033	1165.89644107672	1175.25853864424	0	NaN	NaN	NaN	NaN	NaN	339.551742007841	0.983368444863181	29.1395094888937	13.5677257515204	11.3427595791012	3.07176869652727	0.0119674555182704	0.00653131033781737	1	1.00061084602996	2944.48653100662	5	24056.271978022	1	1	1	1	2019-05-15T17:04:14.140	NG_ecoli_LTEE_871_DM0	-0	-0	162.05	DIA_100X_EMPTY_1x1_100ms	66035604-9cfb-4fad-ab3e-e9228b78c198	EPI_100X_YFP_1x1_200ms_25sola	EPI_100X_RFP_1x1_200ms_25sola
498	46	14.3434587996449	661	42.3503177308703	667.004538577912	654.556732223903	909165	1375.43872919818	209.158306441983	233.985041334883	0	1496425	2263.88048411498	1165.89644107672	1175.25853864424	0	NaN	NaN	NaN	NaN	NaN	536.47654481333	0.934862884436879	41.5618561058624	15.6946828007593	12.4465976565149	3.63017945147696	0.0289274717584969	0.0124267813201854	2	1.00588554623342	5056.92040182281	4	22653.6157337368	1	1	1	1	2019-05-15T17:04:14.140	NG_ecoli_LTEE_871_DM0	-0	-0	162.05	DIA_100X_EMPTY_1x1_100ms	f2fe50c4-b029-4c90-803c-285879ced8a8	EPI_100X_YFP_1x1_200ms_25sola	EPI_100X_RFP_1x1_200ms_25sola
499	30	11.5379583209517	347	10.4063046230541	660.054755043228	761.651296829971	355472	1024.41498559078	209.158306441983	233.985041334883	0	822697	2370.88472622478	1165.89644107672	1175.25853864424	0	NaN	NaN	NaN	NaN	NaN	348.032168347403	0.979795673859024	29.2046617174402	15.0952084419285	11.4825341928307	3.67313923823637	0.0148654087671908	0.00773855533190055	1	1.00085485446455	3024.24907260754	5	23619.6858789625	1	1	1	1	2019-05-15T17:04:14.140	NG_ecoli_LTEE_871_DM0	-0	-0	162.05	DIA_100X_EMPTY_1x1_100ms	249a0f80-b641-4bfc-ab68-52b72588cb7c	EPI_100X_YFP_1x1_200ms_25sola	EPI_100X_RFP_1x1_200ms_25sola
500	27	12.145923967856	329	26.8379160042978	665.477203647416	129.279635258359	5004003	15209.73556231	209.158306441983	233.985041334883	0	1319326	4010.1094224924	1165.89644107672	1175.25853864424	0	NaN	NaN	NaN	NaN	NaN	317.046688980333	0.990160091524785	27.71867282226	13.570467154853	11.083100147546	3.21779901715981	0.037864048049018	0.0190517162903022	0	1.01820590055225	2674.14423956994	4	23185.0455927052	1	1	1	1	2019-05-15T17:04:14.140	NG_ecoli_LTEE_871_DM0	-0	-0	162.05	DIA_100X_EMPTY_1x1_100ms	6d4062de-9371-46e4-aabb-b636f6ef75a0	EPI_100X_YFP_1x1_200ms_25sola	EPI_100X_RFP_1x1_200ms_25sola
501	6	3.13968098182107	23	-49.9988217507057	654.521739130435	634.521739130435	14919	648.652173913043	209.158306441983	233.985041334883	0	51595	2243.26086956522	1165.89644107672	1175.25853864424	0	NaN	NaN	NaN	NaN	NaN	108.107261924341	0.999689030608999	NaN	NaN	NaN	NaN	NaN	NaN	NaN	NaN	NaN	1	27162.0869565217	1	1	1	1	2019-05-15T17:04:14.140	NG_ecoli_LTEE_871_DM0	-0	-0	162.05	DIA_100X_EMPTY_1x1_100ms	397c290b-d2ca-4f5c-bef5-d69a48824c61	EPI_100X_YFP_1x1_200ms_25sola	EPI_100X_RFP_1x1_200ms_25sola
502	30	13.368619909745	401	36.3077528495548	667.708229426434	610.890274314214	531329	1325.00997506234	209.158306441983	233.985041334883	0	756820	1887.33167082294	1165.89644107672	1175.25853864424	0	NaN	NaN	NaN	NaN	NaN	375.762730422491	0.960939406670736	30.1581327488056	15.6695855627247	11.9489643784376	3.53560514717636	0.0349271614594506	0.0174313794988611	1	1.00809975362808	3381.85406457965	3	22618.8453865337	1	1	1	1	2019-05-15T17:04:14.140	NG_ecoli_LTEE_871_DM0	-0	-0	162.05	DIA_100X_EMPTY_1x1_100ms	e90a79bd-c86d-460b-b363-dd8d7d16cefb	EPI_100X_YFP_1x1_200ms_25sola	EPI_100X_RFP_1x1_200ms_25sola
503	32	12.7622439885435	409	45.7078153551609	660.882640586797	735.034229828851	921699	2253.54278728606	209.158306441983	233.985041334883	0	746290	1824.66992665037	1165.89644107672	1175.25853864424	0	NaN	NaN	NaN	NaN	NaN	381.050350205286	0.981600273353348	31.9769415118933	13.9133599591533	11.6045951004102	3.19308791663621	0.0271528404194442	0.0110022012756934	1	1.00796258287256	3382.10267439599	5	23321.6430317848	1	1	1	1	2019-05-15T17:04:14.140	NG_ecoli_LTEE_871_DM0	-0	-0	162.05	DIA_100X_EMPTY_1x1_100ms	3721f400-42b2-40b8-8c2d-ef82e79f21df	EPI_100X_YFP_1x1_200ms_25sola	EPI_100X_RFP_1x1_200ms_25sola
504	14	5.71186005428566	80	-49.9990968132756	659.325	1882.925	21970	274.625	209.158306441983	233.985041334883	0	120330	1504.125	1165.89644107672	1175.25853864424	0	NaN	NaN	NaN	NaN	NaN	133.281821351034	0.999698173789064	14.6615133329269	11.307802261429	7.2764377162192	3.88180857366136	0.0007614421425427	0.00041681609831136	0	1.00000220518849	609.686127756883	1	24083.7375	1	1	1	1	2019-05-15T17:04:14.140	NG_ecoli_LTEE_871_DM0	-0	-0	162.05	DIA_100X_EMPTY_1x1_100ms	24b2d8e4-8ac1-435f-9d71-fb62df5c42c5	EPI_100X_YFP_1x1_200ms_25sola	EPI_100X_RFP_1x1_200ms_25sola
505	10	6.40075415019313	67	-49.9998435358544	657.507462686567	58.134328358209	57005	850.820895522388	209.158306441983	233.985041334883	0	313437	4678.16417910448	1165.89644107672	1175.25853864424	0	NaN	NaN	NaN	NaN	NaN	128.137418683582	0.999719385976959	NaN	NaN	NaN	NaN	NaN	NaN	NaN	NaN	NaN	2	26529.3880597015	1	1	1	1	2019-05-15T17:04:14.140	NG_ecoli_LTEE_871_DM0	-0	-0	162.05	DIA_100X_EMPTY_1x1_100ms	b0903e8e-1f42-4d7e-ac54-8300db7f1665	EPI_100X_YFP_1x1_200ms_25sola	EPI_100X_RFP_1x1_200ms_25sola
506	26	12.7563947993954	332	37.0969881864976	662.490963855422	696.629518072289	326787	984.298192771084	209.158306441983	233.985041334883	0	647289	1949.6656626506	1165.89644107672	1175.25853864424	0	NaN	NaN	NaN	NaN	NaN	308.142443800166	0.999480712388652	25.3764612249029	14.950528112461	11.667954891149	3.83679285263664	0.0104539603122988	0.00553884333902797	0	1.00115871495781	2713.37877460353	3	23398.2439759036	1	1	1	1	2019-05-15T17:04:14.140	NG_ecoli_LTEE_871_DM0	-0	-0	162.05	DIA_100X_EMPTY_1x1_100ms	08315eb0-a62b-401f-9251-3cf3384295f5	EPI_100X_YFP_1x1_200ms_25sola	EPI_100X_RFP_1x1_200ms_25sola
507	32	12.7001429653014	407	38.3290235818721	668.648648648649	783.48402948403	1049371	2578.30712530713	209.158306441983	233.985041334883	0	1072034	2633.99017199017	1165.89644107672	1175.25853864424	0	NaN	NaN	NaN	NaN	NaN	374.696170603201	0.968836863712208	31.4506414452524	13.9767140390605	11.4420361815994	3.32687770450027	0.0504065885030867	0.0270257676318259	0	1.04620630492739	3233.89579986334	4	20053.5651105651	1	1	1	1	2019-05-15T17:04:14.140	NG_ecoli_LTEE_871_DM0	-0	-0	162.05	DIA_100X_EMPTY_1x1_100ms	956a3281-1f6e-4bf2-81d7-bf2914313609	EPI_100X_YFP_1x1_200ms_25sola	EPI_100X_RFP_1x1_200ms_25sola
508	39	13.8800455301467	542	48.0664404224357	665.59963099631	308.357933579336	403785	744.990774907749	209.158306441983	233.985041334883	0	2010654	3709.69372693727	1165.89644107672	1175.25853864424	0	NaN	NaN	NaN	NaN	NaN	456.004105579137	0.93178676073267	39.1138610110183	13.9180725532141	11.2873221947484	2.94319672754866	0.0401899490566477	0.0203074023620973	1	1.01045923448345	3913.83410837566	4	23141.4354243542	1	1	1	1	2019-05-15T17:04:14.140	NG_ecoli_LTEE_871_DM0	-0	-0	162.05	DIA_100X_EMPTY_1x1_100ms	81eec91c-d8c1-4bf2-aab4-833bac2afe9d	EPI_100X_YFP_1x1_200ms_25sola	EPI_100X_RFP_1x1_200ms_25sola
509	38	15.048751166603	573	47.1072121669353	675.055846422339	471.16404886562	758921	1324.46945898778	209.158306441983	233.985041334883	0	1453384	2536.44677137871	1165.89644107672	1175.25853864424	0	NaN	NaN	NaN	NaN	NaN	507.92283857755	0.972854663976437	37.1388835569816	16.192062406049	13.3465577068932	3.5843640871963	0.0329136102974846	0.0139222352627099	1	1.01508963297613	5195.85786988932	4	22722.5078534031	1	1	1	1	2019-05-15T17:04:14.140	NG_ecoli_LTEE_871_DM0	-0	-0	162.05	DIA_100X_EMPTY_1x1_100ms	f5340308-fb8e-4ede-9e93-d20c94aae581	EPI_100X_YFP_1x1_200ms_25sola	EPI_100X_RFP_1x1_200ms_25sola
510	42	11.7628544456194	495	48.7865514104941	673.335353535354	33.0262626262626	7290891	14729.0727272727	209.158306441983	233.985041334883	1	1963886	3967.44646464646	1165.89644107672	1175.25853864424	0	NaN	NaN	NaN	NaN	NaN	462.027050769696	0.936919999116742	43.0142145239169	12.6808295784261	10.5411867997269	2.57285332676771	0.0324470908568364	0.0159155102773857	1	1.01707749801033	3753.88442254537	2	24719.397979798	1	1	1	1	2019-05-15T17:04:14.140	NG_ecoli_LTEE_871_DM0	-0	-0	162.05	DIA_100X_EMPTY_1x1_100ms	b0d049a3-8291-48a1-b281-a472b79c8f86	EPI_100X_YFP_1x1_200ms_25sola	EPI_100X_RFP_1x1_200ms_25sola
511	36	16.5999211938654	598	29.8893802324009	675.867892976589	1976.53010033445	166295	278.085284280936	209.158306441983	233.985041334883	0	828430	1385.33444816054	1165.89644107672	1175.25853864424	0	NaN	NaN	NaN	NaN	NaN	456.630560584327	0.908189012267358	35.9181916075829	15.6382453028697	12.3083131581024	3.07165884752858	0.0417418305643442	0.0186866977380279	1	1.00720668525972	4273.67427894045	1	23682.5635451505	1	1	1	1	2019-05-15T17:04:14.140	NG_ecoli_LTEE_871_DM0	-0	-0	162.05	DIA_100X_EMPTY_1x1_100ms	0f26a476-37ef-4544-89ec-a2054481f730	EPI_100X_YFP_1x1_200ms_25sola	EPI_100X_RFP_1x1_200ms_25sola
512	34	13.6470616874787	464	48.7909519667208	666.601293103448	561.476293103448	338270	729.030172413793	209.158306441983	233.985041334883	0	1000546	2156.34913793103	1165.89644107672	1175.25853864424	0	NaN	NaN	NaN	NaN	NaN	396.038781577674	0.964026988623182	32.2652768642565	14.8384823682156	11.9375049253761	3.17961012749437	0.0138456837265071	0.00678157274631568	2	1.00106092447834	3611.20717824833	4	23380.5797413793	1	1	1	1	2019-05-15T17:04:14.140	NG_ecoli_LTEE_871_DM0	-0	-0	162.05	DIA_100X_EMPTY_1x1_100ms	9542b988-78f4-4c61-a9f2-9e1095783edd	EPI_100X_YFP_1x1_200ms_25sola	EPI_100X_RFP_1x1_200ms_25sola
513	36	12.1172579789139	437	47.7405599709681	678.228832951945	717.594965675057	1927351	4410.41418764302	209.158306441983	233.985041334883	0	860209	1968.44164759725	1165.89644107672	1175.25853864424	0	NaN	NaN	NaN	NaN	NaN	408.624688681303	0.973226889988174	36.7340321792574	13.0989229683206	10.9010802933151	2.76105687094739	0.00468840292326006	0.00234705611223792	3	1.00006737126568	3428.44795001741	6	24161.8993135011	1	1	1	1	2019-05-15T17:04:14.140	NG_ecoli_LTEE_871_DM0	-0	-0	162.05	DIA_100X_EMPTY_1x1_100ms	a3c60ed6-8658-467d-a640-235c4409390a	EPI_100X_YFP_1x1_200ms_25sola	EPI_100X_RFP_1x1_200ms_25sola
514	16	7.74343089383355	124	-49.8046864756103	664.91935483871	888.959677419355	38049	306.846774193548	209.158306441983	233.985041334883	0	166307	1341.18548387097	1165.89644107672	1175.25853864424	0	NaN	NaN	NaN	NaN	NaN	152.574740968601	0.999200295944144	16.2175066423217	12.3996732972223	8.70064247080798	3.69654107153307	0.0209968882441845	0.0111237389998235	0	1.00236915479183	964.221057149727	1	24273.5322580645	1	1	1	1	2019-05-15T17:04:14.140	NG_ecoli_LTEE_871_DM0	-0	-0	162.05	DIA_100X_EMPTY_1x1_100ms	3cc8c54b-08fe-4b49-9cab-632891769d21	EPI_100X_YFP_1x1_200ms_25sola	EPI_100X_RFP_1x1_200ms_25sola
515	29	12.8600498522372	374	41.9936579271841	672.050802139037	1398	2033803	5437.97593582888	209.158306441983	233.985041334883	2	417066	1115.14973262032	1165.89644107672	1175.25853864424	0	NaN	NaN	NaN	NaN	NaN	320.723690385476	0.99534257497542	27.4802222771285	13.7802120448025	11.2507484487243	3.37731805455077	0.00812886338557304	0.00426673756540525	1	1.00096668271174	2731.95129016807	1	17939.8181818182	1	1	1	1	2019-05-15T17:04:14.140	NG_ecoli_LTEE_871_DM0	-0	-0	162.05	DIA_100X_EMPTY_1x1_100ms	beb0f019-6040-44d1-9395-63e4aa36757f	EPI_100X_YFP_1x1_200ms_25sola	EPI_100X_RFP_1x1_200ms_25sola
516	10	5.8968024298636	59	-49.9997459485831	663.559322033898	1900.94915254237	11701	198.322033898305	209.158306441983	233.985041334883	0	77906	1320.4406779661	1165.89644107672	1175.25853864424	0	NaN	NaN	NaN	NaN	NaN	124.229546084953	0.999747038290505	NaN	NaN	NaN	NaN	NaN	NaN	NaN	NaN	NaN	1	25026.1525423729	1	1	1	1	2019-05-15T17:04:14.140	NG_ecoli_LTEE_871_DM0	-0	-0	162.05	DIA_100X_EMPTY_1x1_100ms	d048af66-8b81-4874-8032-f409d92a854d	EPI_100X_YFP_1x1_200ms_25sola	EPI_100X_RFP_1x1_200ms_25sola
517	44	14.7080711252316	648	-48.3488487492182	671.191358024691	88.929012345679	8776532	13544.0308641975	209.158306441983	233.985041334883	3	2541171	3921.56018518519	1165.89644107672	1175.25853864424	0	NaN	NaN	NaN	NaN	NaN	568.901759876424	0.813937550409415	49.0535813960149	14.4085472667513	11.1889539484284	3.214867259257	0.0874234978466423	0.0313499934963799	1	1.15801934819176	4823.24779894082	5	23249.3441358025	1	1	1	1	2019-05-15T17:04:14.140	NG_ecoli_LTEE_871_DM0	-0	-0	162.05	DIA_100X_EMPTY_1x1_100ms	4663ca3b-5650-4f1f-9abe-8eef71d5db2c	EPI_100X_YFP_1x1_200ms_25sola	EPI_100X_RFP_1x1_200ms_25sola
518	22	12.6890779159442	280	-12.51855239095	672.382142857143	489.535714285714	321988	1149.95714285714	209.158306441983	233.985041334883	0	611763	2184.86785714286	1165.89644107672	1175.25853864424	0	NaN	NaN	NaN	NaN	NaN	264.260669305217	0.999892315640915	22.1902123921957	15.026651474888	11.5086633292011	3.87464620064982	0.0102674844227818	0.00500087613137729	0	1.00090170520985	2308.34709156962	5	24605.0285714286	1	1	1	1	2019-05-15T17:04:14.140	NG_ecoli_LTEE_871_DM0	-0	-0	162.05	DIA_100X_EMPTY_1x1_100ms	0d804952-2534-41f7-a77d-9a73e95ee99b	EPI_100X_YFP_1x1_200ms_25sola	EPI_100X_RFP_1x1_200ms_25sola
519	34	16.5832533973609	565	-46.1120361497143	677.785840707965	422.118584070796	362104	640.89203539823	209.158306441983	233.985041334883	0	1474824	2610.30796460177	1165.89644107672	1175.25853864424	0	NaN	NaN	NaN	NaN	NaN	489.685121910426	0.887172483651429	28.8667249668129	20.4715614993359	15.0631222276123	4.4446150764798	0.0876689148091236	0.0354683420661669	1	1.06123396045134	5144.19468132245	2	23017.7309734513	1	1	1	1	2019-05-15T17:04:14.140	NG_ecoli_LTEE_871_DM0	-0	-0	162.05	DIA_100X_EMPTY_1x1_100ms	b243914e-92a2-4a6b-9a1d-f49f19800e2a	EPI_100X_YFP_1x1_200ms_25sola	EPI_100X_RFP_1x1_200ms_25sola
520	3	2.61398361041469	9	-49.9997813440962	664.777777777778	1047.55555555556	1795	199.444444444444	209.158306441983	233.985041334883	0	29733	3303.66666666667	1165.89644107672	1175.25853864424	0	NaN	NaN	NaN	NaN	NaN	103.796092649748	0.999807964928102	NaN	NaN	NaN	NaN	NaN	NaN	NaN	NaN	NaN	1	25391	1	1	1	1	2019-05-15T17:04:14.140	NG_ecoli_LTEE_871_DM0	-0	-0	162.05	DIA_100X_EMPTY_1x1_100ms	4cd27c5d-f26f-4230-8170-2bd3fa933ce4	EPI_100X_YFP_1x1_200ms_25sola	EPI_100X_RFP_1x1_200ms_25sola
521	12	6.06528400149603	73	-49.9997876073763	670.356164383562	387.369863013699	55697	762.972602739726	209.158306441983	233.985041334883	0	253725	3475.68493150685	1165.89644107672	1175.25853864424	0	NaN	NaN	NaN	NaN	NaN	133.762299673873	0.999708606222889	NaN	NaN	NaN	NaN	NaN	NaN	NaN	NaN	NaN	2	26853.2191780822	1	1	1	1	2019-05-15T17:04:14.140	NG_ecoli_LTEE_871_DM0	-0	-0	162.05	DIA_100X_EMPTY_1x1_100ms	60bbca48-37ca-4788-a148-892cd5d296f0	EPI_100X_YFP_1x1_200ms_25sola	EPI_100X_RFP_1x1_200ms_25sola
522	26	11.0666576467046	288	43.462839988678	679.486111111111	195.552083333333	1054618	3661.86805555556	209.158306441983	233.985041334883	0	851149	2955.37847222222	1165.89644107672	1175.25853864424	0	NaN	NaN	NaN	NaN	NaN	280.541903483607	0.989960941182514	26.510127194527	12.7588146957844	10.2101429568983	3.11791389735073	0.00593845273953829	0.00401340801507764	0	1.00067164847309	2170.52772989791	4	24530.3194444444	1	1	1	1	2019-05-15T17:04:14.140	NG_ecoli_LTEE_871_DM0	-0	-0	162.05	DIA_100X_EMPTY_1x1_100ms	89cfbd20-4e95-4747-9184-b87e98799cab	EPI_100X_YFP_1x1_200ms_25sola	EPI_100X_RFP_1x1_200ms_25sola
523	29	13.9541856621817	405	36.7666653444975	679.577777777778	1301.06913580247	1516017	3743.25185185185	209.158306441983	233.985041334883	0	586077	1447.1037037037	1165.89644107672	1175.25853864424	0	NaN	NaN	NaN	NaN	NaN	320.474421969474	0.999859989349061	26.6326911277601	14.9113166628569	11.5030946437396	3.91678256367991	0.020216524765178	0.00982014114738712	0	1.00460202943846	2767.79754537527	1	17825.449382716	1	1	1	1	2019-05-15T17:04:14.140	NG_ecoli_LTEE_871_DM0	-0	-0	162.05	DIA_100X_EMPTY_1x1_100ms	90326ff9-3a5c-4c02-a716-04ea94788db4	EPI_100X_YFP_1x1_200ms_25sola	EPI_100X_RFP_1x1_200ms_25sola
524	37	12.3513269612172	457	22.0985852917608	686.223194748359	210.7352297593	5163635	11298.9824945295	209.158306441983	233.985041334883	2	1265357	2768.83369803063	1165.89644107672	1175.25853864424	0	NaN	NaN	NaN	NaN	NaN	419.5232181544	0.95539326227705	36.4683013475673	13.4839447646853	11.1629113391408	2.9869112972175	0.028364325553589	0.00915568027849182	2	1.00207506536775	3569.11356560054	4	24364.5579868709	1	1	1	1	2019-05-15T17:04:14.140	NG_ecoli_LTEE_871_DM0	-0	-0	162.05	DIA_100X_EMPTY_1x1_100ms	b09b44c3-b9d5-4c60-abbc-a57dc137f68c	EPI_100X_YFP_1x1_200ms_25sola	EPI_100X_RFP_1x1_200ms_25sola
525	9	5.98684159175147	55	-49.9998539048372	674	666.163636363636	26915	489.363636363636	209.158306441983	233.985041334883	0	119598	2174.50909090909	1165.89644107672	1175.25853864424	0	NaN	NaN	NaN	NaN	NaN	120.746890010964	0.99991891877937	NaN	NaN	NaN	NaN	NaN	NaN	NaN	NaN	NaN	1	26534.0909090909	1	1	1	1	2019-05-15T17:04:14.140	NG_ecoli_LTEE_871_DM0	-0	-0	162.05	DIA_100X_EMPTY_1x1_100ms	f61e5847-b408-4515-8ef9-cad5f139d94e	EPI_100X_YFP_1x1_200ms_25sola	EPI_100X_RFP_1x1_200ms_25sola
526	40	13.5727260495775	543	48.8402594755001	686.961325966851	735.508287292818	863817	1590.82320441989	209.158306441983	233.985041334883	0	948949	1747.60405156538	1165.89644107672	1175.25853864424	0	NaN	NaN	NaN	NaN	NaN	486.937239335602	0.921170816311216	39.7177915329919	14.4173899368751	11.9963469192318	2.90000127321235	0.0378221110578801	0.0146634449604031	1	1.02277145023885	4489.24188634426	5	23686.3535911602	1	1	1	1	2019-05-15T17:04:14.140	NG_ecoli_LTEE_871_DM0	-0	-0	162.05	DIA_100X_EMPTY_1x1_100ms	28767090-e3b5-49ed-9a33-9281bcda53dd	EPI_100X_YFP_1x1_200ms_25sola	EPI_100X_RFP_1x1_200ms_25sola
527	28	14.4191291819698	404	42.1330088664026	682.413366336634	294.158415841584	490031	1212.94801980198	209.158306441983	233.985041334883	0	1534360	3797.92079207921	1165.89644107672	1175.25853864424	0	NaN	NaN	NaN	NaN	NaN	342.413580343094	0.992697913770753	26.0359112875655	15.8607887132172	12.6907769860457	3.95137814841222	0.0267773340764379	0.0137654414863248	1	1.00256171480928	3293.35911099499	3	22659.7351485149	1	1	1	1	2019-05-15T17:04:14.140	NG_ecoli_LTEE_871_DM0	-0	-0	162.05	DIA_100X_EMPTY_1x1_100ms	866da593-e134-4f6b-93f4-62d603175b6e	EPI_100X_YFP_1x1_200ms_25sola	EPI_100X_RFP_1x1_200ms_25sola
528	28	12.140759025606	340	46.1374189100141	682.958823529412	536.052941176471	424366	1248.13529411765	209.158306441983	233.985041334883	0	973888	2864.37647058824	1165.89644107672	1175.25853864424	0	NaN	NaN	NaN	NaN	NaN	309.292908813489	0.981918246706141	27.1672752989493	13.6666560446408	11.0776332015486	3.15767229373903	0.0122367381051644	0.00539402149374505	1	1.00047297130567	2618.36343057619	4	23885.1058823529	1	1	1	1	2019-05-15T17:04:14.140	NG_ecoli_LTEE_871_DM0	-0	-0	162.05	DIA_100X_EMPTY_1x1_100ms	cdb56e9d-aa8c-45ff-a799-a3587c64a188	EPI_100X_YFP_1x1_200ms_25sola	EPI_100X_RFP_1x1_200ms_25sola
529	20	9.17900560921015	184	19.805937844671	678.798913043478	765.228260869565	94220	512.065217391304	209.158306441983	233.985041334883	0	1263817	6868.57065217391	1165.89644107672	1175.25853864424	0	NaN	NaN	NaN	NaN	NaN	233.714820060843	0.963248418500146	23.2510959760624	11.9916026237544	9.42124679386693	3.04294290996502	0.047383463567829	0.0263522779055894	0	1.02707989353886	1620.87704274439	2	24186.5054347826	1	1	1	1	2019-05-15T17:04:14.140	NG_ecoli_LTEE_871_DM0	-0	-0	162.05	DIA_100X_EMPTY_1x1_100ms	31bbfe47-3fb3-4b97-8ea0-fe72f3a13b51	EPI_100X_YFP_1x1_200ms_25sola	EPI_100X_RFP_1x1_200ms_25sola
530	32	15.0361402201101	482	47.0982968186601	685.271784232365	1386.9398340249	626912	1300.64730290456	209.158306441983	233.985041334883	0	480364	996.605809128631	1165.89644107672	1175.25853864424	0	NaN	NaN	NaN	NaN	NaN	402.150117906816	0.985923678187858	30.3131177213774	15.3412484106565	12.6118553779875	4.04281734091526	0.011901201634761	0.00601591871202169	0	1.00164863680837	3786.85304057606	1	17088.5954356846	1	1	1	1	2019-05-15T17:04:14.140	NG_ecoli_LTEE_871_DM0	-0	-0	162.05	DIA_100X_EMPTY_1x1_100ms	bf99e2e3-3d35-441c-b49c-a19af7d8b747	EPI_100X_YFP_1x1_200ms_25sola	EPI_100X_RFP_1x1_200ms_25sola
531	36	15.6275377661558	563	48.887941602758	684.982238010657	1688.38721136767	5843333	10378.9218472469	209.158306441983	233.985041334883	0	486298	863.761989342806	1165.89644107672	1175.25853864424	0	NaN	NaN	NaN	NaN	NaN	424.915772828776	0.995644151514653	32.2532352653616	15.3583155145932	12.7292243529052	3.75945529721963	0.0151297431382674	0.00595332643228005	1	1.0013293483737	4104.56415217676	0	18558.6909413854	1	1	1	1	2019-05-15T17:04:14.140	NG_ecoli_LTEE_871_DM0	-0	-0	162.05	DIA_100X_EMPTY_1x1_100ms	a6e02c9b-fbb4-4c1b-a8b2-b9ee31a469f6	EPI_100X_YFP_1x1_200ms_25sola	EPI_100X_RFP_1x1_200ms_25sola
532	31	8.31115943944913	258	22.2198638612908	684.158914728682	145.356589147287	284387	1102.27519379845	209.158306441983	233.985041334883	0	2455794	9518.58139534884	1165.89644107672	1175.25853864424	0	NaN	NaN	NaN	NaN	NaN	314.5848356029	0.894757591806916	32.4815544838002	11.875265646835	9.34169106387594	2.55621017633432	0.0368544396761895	0.015032343571175	2	1.01310092332073	2226.26925242597	3	26374.6162790698	1	1	1	1	2019-05-15T17:04:14.140	NG_ecoli_LTEE_871_DM0	-0	-0	162.05	DIA_100X_EMPTY_1x1_100ms	67685aeb-183f-457b-83dc-636194d6ec1d	EPI_100X_YFP_1x1_200ms_25sola	EPI_100X_RFP_1x1_200ms_25sola
533	28	14.3213931494502	401	35.0593555806719	682.179551122195	353.364089775561	2534300	6319.95012468828	209.158306441983	233.985041334883	3	1632955	4072.20698254364	1165.89644107672	1175.25853864424	0	NaN	NaN	NaN	NaN	NaN	351.117808851137	0.950280482331914	27.9911204204094	15.2809159300329	11.5621316833075	3.80670718228162	0.0902908316159696	0.0312157064618758	1	1.03344818727675	2938.90797011414	2	22655.3640897756	1	1	1	1	2019-05-15T17:04:14.140	NG_ecoli_LTEE_871_DM0	-0	-0	162.05	DIA_100X_EMPTY_1x1_100ms	c5a96fa6-65c4-4c74-a6a1-a7cd6db8ca8d	EPI_100X_YFP_1x1_200ms_25sola	EPI_100X_RFP_1x1_200ms_25sola
534	34	12.5929370044242	428	47.9504143502416	681.535046728972	511.315420560748	745786	1742.49065420561	209.158306441983	233.985041334883	0	964106	2252.58411214953	1165.89644107672	1175.25853864424	0	NaN	NaN	NaN	NaN	NaN	396.698679989908	0.961498366368389	34.1575206074841	14.8080929341125	11.2181006497606	3.30875494027424	0.0169071321122911	0.00677831818542977	2	1.00155145485533	3376.0967574653	5	24230.9042056075	1	1	1	1	2019-05-15T17:04:14.140	NG_ecoli_LTEE_871_DM0	-0	-0	162.05	DIA_100X_EMPTY_1x1_100ms	e8cddad2-db33-42e4-8571-314afec83038	EPI_100X_YFP_1x1_200ms_25sola	EPI_100X_RFP_1x1_200ms_25sola
535	15	8.7352630502705	133	-49.8822287270077	679.082706766917	927.203007518797	52306	393.278195488722	209.158306441983	233.985041334883	0	266424	2003.18796992481	1165.89644107672	1175.25853864424	0	NaN	NaN	NaN	NaN	NaN	176.235548138301	0.998086395220238	18.8556071521006	11.2290299308304	8.96515761424662	2.89863946178659	0.0276283712750308	0.0154160041714527	0	1.00566938703178	1190.27211969336	1	24023.3984962406	1	1	1	1	2019-05-15T17:04:14.140	NG_ecoli_LTEE_871_DM0	-0	-0	162.05	DIA_100X_EMPTY_1x1_100ms	08fbd944-f9b4-45c9-be7e-7c1ad9de090e	EPI_100X_YFP_1x1_200ms_25sola	EPI_100X_RFP_1x1_200ms_25sola
536	54	14.6583438204835	792	46.134141061847	694.233585858586	691.786616161616	1400832	1768.72727272727	209.158306441983	233.985041334883	0	1872068	2363.72222222222	1165.89644107672	1175.25853864424	0	NaN	NaN	NaN	NaN	NaN	666.643325453671	0.933160829111276	53.2151996785324	13.8334395285903	12.1184817752763	2.70861703215004	0.0528818461852575	0.0192975960996038	1	1.01733114561567	6137.93105094736	4	22678.7474747475	1	1	1	1	2019-05-15T17:04:14.140	NG_ecoli_LTEE_871_DM0	-0	-0	162.05	DIA_100X_EMPTY_1x1_100ms	c7f3f072-e8dd-4940-8246-6e05b0d0202e	EPI_100X_YFP_1x1_200ms_25sola	EPI_100X_RFP_1x1_200ms_25sola
537	38	14.0466147817337	534	49.5460306212572	682.537453183521	236.505617977528	704694	1319.65168539326	209.158306441983	233.985041334883	0	1495644	2800.83146067416	1165.89644107672	1175.25853864424	0	NaN	NaN	NaN	NaN	NaN	471.725772025429	0.956267646590149	36.9484244738163	15.9234940516397	12.3590719479867	3.38800507844005	0.0164078067805788	0.00642173529606028	2	1.00143264677971	4432.58963513871	5	23571.8314606742	1	1	1	1	2019-05-15T17:04:14.140	NG_ecoli_LTEE_871_DM0	-0	-0	162.05	DIA_100X_EMPTY_1x1_100ms	e19fe9b3-66d5-4f61-8340-df9a460ebc42	EPI_100X_YFP_1x1_200ms_25sola	EPI_100X_RFP_1x1_200ms_25sola
538	27	12.2258139420598	332	28.4294975814836	683.424698795181	316.644578313253	226952	683.590361445783	209.158306441983	233.985041334883	0	1116924	3364.22891566265	1165.89644107672	1175.25853864424	0	NaN	NaN	NaN	NaN	NaN	315.940393929012	0.956825538074474	28.1411058213261	13.9014490999557	10.7870782203048	3.12896296466356	0.0369123006049641	0.0140402767444898	1	1.00459626816919	2571.80890968995	4	23630.3644578313	1	1	1	1	2019-05-15T17:04:14.140	NG_ecoli_LTEE_871_DM0	-0	-0	162.05	DIA_100X_EMPTY_1x1_100ms	caa78566-20df-4971-9253-974b0f6434ab	EPI_100X_YFP_1x1_200ms_25sola	EPI_100X_RFP_1x1_200ms_25sola
539	17	7.11119962641145	122	-49.9888573617799	682.745901639344	5.78688524590164	271626	2226.44262295082	209.158306441983	233.985041334883	0	548494	4495.85245901639	1165.89644107672	1175.25853864424	0	NaN	NaN	NaN	NaN	NaN	NaN	NaN	NaN	NaN	NaN	NaN	NaN	NaN	NaN	NaN	NaN	2	23548.0655737705	1	1	1	1	2019-05-15T17:04:14.140	NG_ecoli_LTEE_871_DM0	-0	-0	162.05	DIA_100X_EMPTY_1x1_100ms	d6ab9f6d-5167-4491-9970-69fae5ba9470	EPI_100X_YFP_1x1_200ms_25sola	EPI_100X_RFP_1x1_200ms_25sola
540	34	13.2325652438042	450	49.3192450763895	692.28	552.753333333333	315921	702.046666666667	209.158306441983	233.985041334883	0	941744	2092.76444444444	1165.89644107672	1175.25853864424	0	NaN	NaN	NaN	NaN	NaN	404.194193313671	0.975367865454081	34.0134958716796	13.9265796288226	11.5523628876625	3.18187402250549	0.0160833937726047	0.00661400148246408	1	1.00380213873702	3565.19096528898	5	24268.5066666667	1	1	1	1	2019-05-15T17:04:14.140	NG_ecoli_LTEE_871_DM0	-0	-0	162.05	DIA_100X_EMPTY_1x1_100ms	f1e45945-89aa-4002-b3e0-3f49cb349112	EPI_100X_YFP_1x1_200ms_25sola	EPI_100X_RFP_1x1_200ms_25sola
541	34	11.8304530693444	403	37.0032613189762	686.766749379653	623.563275434243	2835740	7036.57568238213	209.158306441983	233.985041334883	2	734227	1821.90322580645	1165.89644107672	1175.25853864424	0	NaN	NaN	NaN	NaN	NaN	403.702162944018	0.956330316829641	34.3428033287839	14.101857878182	11.4308086567975	2.90103092997272	0.0103159623828624	0.00344371888299688	1	1.00081429259255	3524.35408172549	6	24663.5980148883	1	1	1	1	2019-05-15T17:04:14.140	NG_ecoli_LTEE_871_DM0	-0	-0	162.05	DIA_100X_EMPTY_1x1_100ms	794dc264-7592-40c3-b492-e5344eaa3738	EPI_100X_YFP_1x1_200ms_25sola	EPI_100X_RFP_1x1_200ms_25sola
542	7	4.81515172907055	34	-49.9997948573186	679.823529411765	113.176470588235	92337	2715.79411764706	209.158306441983	233.985041334883	0	190267	5596.08823529412	1165.89644107672	1175.25853864424	0	NaN	NaN	NaN	NaN	NaN	111.754335431283	0.99977485668105	NaN	NaN	NaN	NaN	NaN	NaN	NaN	NaN	NaN	2	27068.3235294118	1	1	1	1	2019-05-15T17:04:14.140	NG_ecoli_LTEE_871_DM0	-0	-0	162.05	DIA_100X_EMPTY_1x1_100ms	c96219f1-11f4-4bf8-9bd9-41e2a114dc7d	EPI_100X_YFP_1x1_200ms_25sola	EPI_100X_RFP_1x1_200ms_25sola
543	39	13.768157936591	538	48.0622941902867	689.137546468402	591.68029739777	1654699	3075.64869888476	209.158306441983	233.985041334883	0	1009944	1877.21933085502	1165.89644107672	1175.25853864424	0	NaN	NaN	NaN	NaN	NaN	470.798846664327	0.959980560222425	39.3425712010757	14.2226136418445	11.5406617476805	3.26785055560505	0.0197918886630552	0.00883474273223845	0	1.00615763738628	4115.41887645226	3	22348.0408921933	1	1	1	1	2019-05-15T17:04:14.140	NG_ecoli_LTEE_871_DM0	-0	-0	162.05	DIA_100X_EMPTY_1x1_100ms	292d128d-3925-4de8-b14f-f47e3fa49e64	EPI_100X_YFP_1x1_200ms_25sola	EPI_100X_RFP_1x1_200ms_25sola
544	27	14.3930110356743	389	17.0817600758731	689.120822622108	20.6606683804627	5764685	14819.2416452442	209.158306441983	233.985041334883	1	1660716	4269.19280205656	1165.89644107672	1175.25853864424	0	NaN	NaN	NaN	NaN	NaN	334.304827779358	0.999487801300231	26.2321442396859	16.1483843926994	12.2861756751528	4.19740921859751	0.0309118290465321	0.0138591611791384	1	1.0099629548606	3109.97655253501	3	22855.3676092545	1	1	1	1	2019-05-15T17:04:14.140	NG_ecoli_LTEE_871_DM0	-0	-0	162.05	DIA_100X_EMPTY_1x1_100ms	b574d230-16c7-47f4-921c-1af8a9ba0bc9	EPI_100X_YFP_1x1_200ms_25sola	EPI_100X_RFP_1x1_200ms_25sola
545	37	14.9684170921097	555	49.0612276821538	692.315315315315	67.9369369369369	1207243	2175.21261261261	209.158306441983	233.985041334883	0	2403936	4331.41621621622	1165.89644107672	1175.25853864424	0	NaN	NaN	NaN	NaN	NaN	476.424082450272	0.957164424469715	35.2050289588208	16.4764352955631	13.0788410364853	3.6439760012138	0.0344839638114499	0.0156334891883837	1	1.01828235415604	4729.69471886668	4	22860.7099099099	1	1	1	1	2019-05-15T17:04:14.140	NG_ecoli_LTEE_871_DM0	-0	-0	162.05	DIA_100X_EMPTY_1x1_100ms	cca0ee21-11d7-4b21-9222-8b8171261353	EPI_100X_YFP_1x1_200ms_25sola	EPI_100X_RFP_1x1_200ms_25sola
546	38	15.1342015219627	575	48.0511416981817	695.88	133.24347826087	3330094	5791.46782608696	209.158306441983	233.985041334883	3	3681283	6402.23130434783	1165.89644107672	1175.25853864424	0	NaN	NaN	NaN	NaN	NaN	463.121049966823	0.9488542851262	36.0019554018632	15.5333753057986	12.4834699632151	3.22134863557535	0.0291274558773266	0.0129593345274307	1	1.00527196417294	4406.4273300438	3	22911.1147826087	1	1	1	1	2019-05-15T17:04:14.140	NG_ecoli_LTEE_871_DM0	-0	-0	162.05	DIA_100X_EMPTY_1x1_100ms	5f71fdbd-9d22-4757-a2cd-156d304d0b8a	EPI_100X_YFP_1x1_200ms_25sola	EPI_100X_RFP_1x1_200ms_25sola
547	29	13.5423063949955	393	19.1682698147882	689.409669211196	873.615776081425	158414	403.089058524173	209.158306441983	233.985041334883	0	1839939	4681.7786259542	1165.89644107672	1175.25853864424	0	NaN	NaN	NaN	NaN	NaN	340.15365721161	0.950472115837268	28.6113074367357	13.935212135194	11.2635922133274	3.24429788517475	0.0534105333783785	0.0269213953572104	1	1.01107703447831	2850.89631855331	1	21568.7404580153	1	1	1	1	2019-05-15T17:04:14.140	NG_ecoli_LTEE_871_DM0	-0	-0	162.05	DIA_100X_EMPTY_1x1_100ms	80ccba89-8996-4cae-9024-d8b334d6e823	EPI_100X_YFP_1x1_200ms_25sola	EPI_100X_RFP_1x1_200ms_25sola
548	26	13.0205863363442	339	41.1807001140808	690.660766961652	90.4690265486726	1177754	3474.2005899705	209.158306441983	233.985041334883	0	1516356	4473.02654867257	1165.89644107672	1175.25853864424	0	NaN	NaN	NaN	NaN	NaN	315.841677139216	0.989720067971338	27.040227956141	14.3856071537056	11.2277756893424	3.54556258725122	0.0366136202811757	0.0170799323932592	1	1.0160911374477	2677.24234289649	4	24061.3244837758	1	1	1	1	2019-05-15T17:04:14.140	NG_ecoli_LTEE_871_DM0	-0	-0	162.05	DIA_100X_EMPTY_1x1_100ms	c62ddcf5-63ab-4796-a4c3-141b0ff02b5c	EPI_100X_YFP_1x1_200ms_25sola	EPI_100X_RFP_1x1_200ms_25sola
549	38	13.8342149950308	527	48.0407009219929	696.3055028463	342.702087286528	969674	1839.98861480076	209.158306441983	233.985041334883	0	1659710	3149.35483870968	1165.89644107672	1175.25853864424	0	NaN	NaN	NaN	NaN	NaN	447.354496963998	0.967004095620627	37.2119678359824	14.4861002547218	11.5957498721104	3.29007502407095	0.0289447053990675	0.0150782684603542	1	1.0053865497719	3929.79771516147	4	22845.2713472486	1	1	1	1	2019-05-15T17:04:14.140	NG_ecoli_LTEE_871_DM0	-0	-0	162.05	DIA_100X_EMPTY_1x1_100ms	62f923e8-33e5-45b4-87f8-13c985c38d7b	EPI_100X_YFP_1x1_200ms_25sola	EPI_100X_RFP_1x1_200ms_25sola
550	26	14.0385095285827	365	27.073334577195	692.723287671233	754.049315068493	208345	570.808219178082	209.158306441983	233.985041334883	0	892188	2444.35068493151	1165.89644107672	1175.25853864424	0	NaN	NaN	NaN	NaN	NaN	343.671861176726	0.971273334242783	26.2277733759938	16.3963628482842	12.5382277578472	3.7190672592209	0.0703136824653166	0.0272542644362856	1	1.03431167077098	3238.34871414657	3	21821.3232876712	1	1	1	1	2019-05-15T17:04:14.140	NG_ecoli_LTEE_871_DM0	-0	-0	162.05	DIA_100X_EMPTY_1x1_100ms	a4a77a0d-0328-433c-b583-322e8d0701dd	EPI_100X_YFP_1x1_200ms_25sola	EPI_100X_RFP_1x1_200ms_25sola
551	38	14.0309847747268	533	-46.6176500030986	696.701688555347	263.056285178236	462564	867.84990619137	209.158306441983	233.985041334883	0	1995627	3744.14071294559	1165.89644107672	1175.25853864424	0	NaN	NaN	NaN	NaN	NaN	463.178867184337	0.922474901487019	37.5786128269735	15.7643132169293	11.9278093697767	3.88683296372038	0.0544669100157373	0.0171311680994203	2	1.03349580581532	4199.05927350253	4	22430.7673545966	1	1	1	1	2019-05-15T17:04:14.140	NG_ecoli_LTEE_871_DM0	-0	-0	162.05	DIA_100X_EMPTY_1x1_100ms	f0238db7-7214-4aeb-9192-4de952229c08	EPI_100X_YFP_1x1_200ms_25sola	EPI_100X_RFP_1x1_200ms_25sola
552	27	12.2913178696306	332	33.3358384141952	694.436746987952	482.343373493976	592165	1783.62951807229	209.158306441983	233.985041334883	0	859747	2589.59939759036	1165.89644107672	1175.25853864424	0	NaN	NaN	NaN	NaN	NaN	311.523317006814	0.986968061792016	25.8923587748925	14.6621812614045	11.437382544594	3.56979755550174	0.041512899418375	0.0152743208125283	1	1.00840634355221	2660.20307901739	5	23394.8885542169	1	1	1	1	2019-05-15T17:04:14.140	NG_ecoli_LTEE_871_DM0	-0	-0	162.05	DIA_100X_EMPTY_1x1_100ms	4c53523b-a28a-401f-bc8d-1b240b784ad6	EPI_100X_YFP_1x1_200ms_25sola	EPI_100X_RFP_1x1_200ms_25sola
553	9	4.44173516290327	40	-49.9996338499136	689.225	784.55	17557	438.925	209.158306441983	233.985041334883	0	100320	2508	1165.89644107672	1175.25853864424	0	NaN	NaN	NaN	NaN	NaN	114.253574627299	0.999752368012495	NaN	NaN	NaN	NaN	NaN	NaN	NaN	NaN	NaN	1	24427.6	1	1	1	1	2019-05-15T17:04:14.140	NG_ecoli_LTEE_871_DM0	-0	-0	162.05	DIA_100X_EMPTY_1x1_100ms	1de913aa-f6e0-49ac-aa5b-019969cf5804	EPI_100X_YFP_1x1_200ms_25sola	EPI_100X_RFP_1x1_200ms_25sola
554	28	13.8385797037927	388	25.322035708753	697.762886597938	164.067010309278	360591	929.35824742268	209.158306441983	233.985041334883	0	1693225	4363.98195876289	1165.89644107672	1175.25853864424	0	NaN	NaN	NaN	NaN	NaN	330.861788672488	0.971278567038631	27.4335724230942	14.1453576439345	11.3588683034053	3.70994456096748	0.0579247439968316	0.0224455935751572	1	1.02773170412958	2779.98450606243	3	23730.9587628866	1	1	1	1	2019-05-15T17:04:14.140	NG_ecoli_LTEE_871_DM0	-0	-0	162.05	DIA_100X_EMPTY_1x1_100ms	fd0cc4f2-323b-445a-8d7c-3eef72bbbbb5	EPI_100X_YFP_1x1_200ms_25sola	EPI_100X_RFP_1x1_200ms_25sola
555	8	3.75	30	-49.9990346306739	689.5	564	28301	943.366666666667	209.158306441983	233.985041334883	0	56927	1897.56666666667	1165.89644107672	1175.25853864424	0	NaN	NaN	NaN	NaN	NaN	108.86178347133	0.999767284729314	NaN	NaN	NaN	NaN	NaN	NaN	NaN	NaN	NaN	1	27083.1	1	1	1	1	2019-05-15T17:04:14.140	NG_ecoli_LTEE_871_DM0	-0	-0	162.05	DIA_100X_EMPTY_1x1_100ms	27215a90-3b6f-41c3-b2d9-80b948da0a79	EPI_100X_YFP_1x1_200ms_25sola	EPI_100X_RFP_1x1_200ms_25sola
556	34	15.4398072376703	526	26.1505693908306	697.199619771863	662.346007604563	734307	1396.02091254753	209.158306441983	233.985041334883	0	1041790	1980.58935361217	1165.89644107672	1175.25853864424	0	NaN	NaN	NaN	NaN	NaN	447.405459318291	0.960598431058697	32.1897385495907	17.2234516514769	13.3176858387092	4.06225309189854	0.0221848765667107	0.0104561491237448	1	1.00259491604293	4483.99234172215	3	22908.3231939163	1	1	1	1	2019-05-15T17:04:14.140	NG_ecoli_LTEE_871_DM0	-0	-0	162.05	DIA_100X_EMPTY_1x1_100ms	64fff272-aba9-4944-8184-404387c21fb0	EPI_100X_YFP_1x1_200ms_25sola	EPI_100X_RFP_1x1_200ms_25sola
557	38	14.8421392778542	564	49.0292385161053	706.035460992908	927.147163120567	6661057	11810.3847517731	209.158306441983	233.985041334883	0	1608404	2851.78014184397	1165.89644107672	1175.25853864424	0	NaN	NaN	NaN	NaN	NaN	445.052188879918	0.971370933310137	35.720515296487	14.7615456563417	12.2173762014388	3.13979846732108	0.00874321657495619	0.00385188080109016	1	1.00051283608137	4187.58360401765	1	18606.6684397163	1	1	1	1	2019-05-15T17:04:14.140	NG_ecoli_LTEE_871_DM0	-0	-0	162.05	DIA_100X_EMPTY_1x1_100ms	e97e08f4-231d-4a7d-bea3-ac43bf5f61e5	EPI_100X_YFP_1x1_200ms_25sola	EPI_100X_RFP_1x1_200ms_25sola
558	20	12.3974574935494	248	-48.8214722924573	696.625	1204.25	47061	189.762096774194	209.158306441983	233.985041334883	0	552217	2226.6814516129	1165.89644107672	1175.25853864424	0	NaN	NaN	NaN	NaN	NaN	196.699700381845	0.999789332098392	16.612003639864	15.2108579610778	10.9705703270354	4.58435263224139	0.00992108857088159	0.00534225630347146	0	1.00056146855246	1570.2554543518	0	22499.2943548387	1	1	1	1	2019-05-15T17:04:14.140	NG_ecoli_LTEE_871_DM0	-0	-0	162.05	DIA_100X_EMPTY_1x1_100ms	8778a662-a7b2-463e-80b4-77682ecdd598	EPI_100X_YFP_1x1_200ms_25sola	EPI_100X_RFP_1x1_200ms_25sola
559	43	15.0404323906617	648	39.8360074959196	710.287037037037	363.526234567901	564907	871.770061728395	209.158306441983	233.985041334883	0	2689444	4150.37654320988	1165.89644107672	1175.25853864424	0	NaN	NaN	NaN	NaN	NaN	518.982725064167	0.892707935030532	41.7590478113108	15.052656378701	11.9651225920368	3.55370308826106	0.0579335626135061	0.0119067967971231	1	1.00440498593627	4695.42355194483	3	22985.3796296296	1	1	1	1	2019-05-15T17:04:14.140	NG_ecoli_LTEE_871_DM0	-0	-0	162.05	DIA_100X_EMPTY_1x1_100ms	42a8b275-c320-4fc7-abd4-5677558440bd	EPI_100X_YFP_1x1_200ms_25sola	EPI_100X_RFP_1x1_200ms_25sola
560	11	7.8262590638775	86	-49.9998276236275	693.744186046512	404.627906976744	31480	366.046511627907	209.158306441983	233.985041334883	0	279658	3251.83720930233	1165.89644107672	1175.25853864424	0	NaN	NaN	NaN	NaN	NaN	132.678004067233	0.999739035665668	13.6758437678886	12.2191136073338	9.17482031393353	3.49140262018319	0.00347857399261108	0.00206108224853993	0	1.00005075806118	904.147211304549	2	26677.3604651163	1	1	1	1	2019-05-15T17:04:14.140	NG_ecoli_LTEE_871_DM0	-0	-0	162.05	DIA_100X_EMPTY_1x1_100ms	80666802-5413-472f-b620-b9be67952ef8	EPI_100X_YFP_1x1_200ms_25sola	EPI_100X_RFP_1x1_200ms_25sola
561	27	13.158497489938	356	33.2721922290163	697.044943820225	514.410112359551	3314660	9310.84269662921	209.158306441983	233.985041334883	2	935002	2626.41011235955	1165.89644107672	1175.25853864424	0	NaN	NaN	NaN	NaN	NaN	323.959394148192	0.997420398028853	26.1433315675663	15.2422178417368	11.9020700798386	3.93523246318388	0.0271486636936172	0.0148458861028284	1	1.01056314770794	2908.67915442657	2	23452.6741573034	1	1	1	1	2019-05-15T17:04:14.140	NG_ecoli_LTEE_871_DM0	-0	-0	162.05	DIA_100X_EMPTY_1x1_100ms	94b6eaba-f1ce-4b4e-9dfd-ef12b0a6b13d	EPI_100X_YFP_1x1_200ms_25sola	EPI_100X_RFP_1x1_200ms_25sola
562	43	13.193170128395	567	48.8867802985278	702.396825396825	626.509700176367	4764399	8402.82010582011	209.158306441983	233.985041334883	3	1087479	1917.95238095238	1165.89644107672	1175.25853864424	0	NaN	NaN	NaN	NaN	NaN	511.717975996203	0.896145171279803	42.5987457713908	14.3512004587929	11.6163991036771	3.06362077622853	0.0277556598372957	0.0148871397864101	3	1.0092079409918	4514.70879602919	4	23512.1957671958	1	1	1	1	2019-05-15T17:04:14.140	NG_ecoli_LTEE_871_DM0	-0	-0	162.05	DIA_100X_EMPTY_1x1_100ms	9f7fae3e-aa1c-40c6-b347-996f02b7e086	EPI_100X_YFP_1x1_200ms_25sola	EPI_100X_RFP_1x1_200ms_25sola
563	66	14.4728206943924	956	45.6882460249379	721.925732217573	251.270920502092	1621123	1695.73535564854	209.158306441983	233.985041334883	0	3321695	3474.57635983264	1165.89644107672	1175.25853864424	0	NaN	NaN	NaN	NaN	NaN	802.327174058284	0.823648108283765	65.8631064138562	14.4951311834118	11.9009710844251	2.43466544601714	0.0345076172094307	0.0185804047415719	2	1.01305309506566	7326.50569604495	6	23722.4581589958	1	1	1	1	2019-05-15T17:04:14.140	NG_ecoli_LTEE_871_DM0	-0	-0	162.05	DIA_100X_EMPTY_1x1_100ms	c9afa145-c030-4106-939e-ab7ea5370fe0	EPI_100X_YFP_1x1_200ms_25sola	EPI_100X_RFP_1x1_200ms_25sola
564	14	6.21638283769715	88	-49.9994644235687	695.568181818182	191.818181818182	155277	1764.51136363636	209.158306441983	233.985041334883	0	345500	3926.13636363636	1165.89644107672	1175.25853864424	0	NaN	NaN	NaN	NaN	NaN	144.445883158092	0.999598189716499	15.6862194607032	11.8254124240712	8.51580601383277	3.57914129547129	0.11168002144654	0.00527276568059831	0	1.00005691627461	893.428264821942	2	26626.3636363636	1	1	1	1	2019-05-15T17:04:14.140	NG_ecoli_LTEE_871_DM0	-0	-0	162.05	DIA_100X_EMPTY_1x1_100ms	fdcf8d1b-1c4a-4674-acd1-1eacde43844a	EPI_100X_YFP_1x1_200ms_25sola	EPI_100X_RFP_1x1_200ms_25sola
565	30	13.1908509678579	397	46.9735395322784	703.153652392947	435.309823677582	901274	2270.21158690176	209.158306441983	233.985041334883	0	1049098	2642.56423173804	1165.89644107672	1175.25853864424	0	NaN	NaN	NaN	NaN	NaN	351.109296197927	0.988406144577957	28.9774824596485	14.1446789177353	11.7410206711753	3.43132200702487	0.00919783554880962	0.00388334023213488	2	1.0002412721857	3137.34470778628	3	23088.7229219144	1	1	1	1	2019-05-15T17:04:14.140	NG_ecoli_LTEE_871_DM0	-0	-0	162.05	DIA_100X_EMPTY_1x1_100ms	465237f9-12f8-4d17-bd5d-b5db2b87e283	EPI_100X_YFP_1x1_200ms_25sola	EPI_100X_RFP_1x1_200ms_25sola
566	27	17.7857843576202	481	-47.6545492660549	704.975051975052	224.234927234927	3472475	7219.28274428274	209.158306441983	233.985041334883	3	1879456	3907.39293139293	1165.89644107672	1175.25853864424	0	NaN	NaN	NaN	NaN	NaN	397.237045952165	0.9999634241617	23.5317916212934	21.4057300016154	15.9991500316736	5.72568143979349	0.0842043817101258	0.04170630296632	1	1.07276737911629	4730.84476214816	3	22450.2328482328	1	1	1	1	2019-05-15T17:04:14.140	NG_ecoli_LTEE_871_DM0	-0	-0	162.05	DIA_100X_EMPTY_1x1_100ms	449d4bff-0639-4a53-8eda-fa276c6023b2	EPI_100X_YFP_1x1_200ms_25sola	EPI_100X_RFP_1x1_200ms_25sola
567	29	15.4421200853391	449	-10.7744453874533	704.445434298441	318.52561247216	280220	624.097995545657	209.158306441983	233.985041334883	0	1553640	3460.22271714922	1165.89644107672	1175.25853864424	0	NaN	NaN	NaN	NaN	NaN	375.427201748947	0.980132240046179	28.4923376585526	19.265640302631	12.5945685526574	4.90036649366404	0.0564427181562441	0.0201559772917041	2	1.02491108721651	3549.64198935218	2	23158.29844098	1	1	1	1	2019-05-15T17:04:14.140	NG_ecoli_LTEE_871_DM0	-0	-0	162.05	DIA_100X_EMPTY_1x1_100ms	2fe6f854-f0b9-42eb-b650-ddcb5fb32193	EPI_100X_YFP_1x1_200ms_25sola	EPI_100X_RFP_1x1_200ms_25sola
568	38	13.6302383080822	519	44.3476329394378	706.080924855491	592.057803468208	704321	1357.0732177264	209.158306441983	233.985041334883	0	1174513	2263.03082851638	1165.89644107672	1175.25853864424	0	NaN	NaN	NaN	NaN	NaN	473.203826129561	0.942730008361553	39.7789295722842	13.8937794125614	11.6170346619964	2.87456414992382	0.02607834519867	0.0121308652422933	2	1.00387160714804	4216.31980161423	4	23204.6435452794	1	1	1	1	2019-05-15T17:04:14.140	NG_ecoli_LTEE_871_DM0	-0	-0	162.05	DIA_100X_EMPTY_1x1_100ms	c2d46b02-ee34-4cde-9273-bcdb23615c00	EPI_100X_YFP_1x1_200ms_25sola	EPI_100X_RFP_1x1_200ms_25sola
569	27	12.8427408443605	347	39.3849608268288	707.587896253602	726.933717579251	328204	945.832853025937	209.158306441983	233.985041334883	0	648978	1870.25360230548	1165.89644107672	1175.25853864424	0	NaN	NaN	NaN	NaN	NaN	308.633089836587	0.99946577614388	25.975040756865	14.5640389199044	11.4924498030725	3.70898146673716	0.0186001700202771	0.0078457333638871	0	1.00267589460964	2694.45757597125	4	23686.0201729107	1	1	1	1	2019-05-15T17:04:14.140	NG_ecoli_LTEE_871_DM0	-0	-0	162.05	DIA_100X_EMPTY_1x1_100ms	bca2c59c-2f34-4872-ad19-704ecc7efe35	EPI_100X_YFP_1x1_200ms_25sola	EPI_100X_RFP_1x1_200ms_25sola
570	35	16.5140862447297	578	-29.8545672183859	712.352941176471	1010.59515570934	102543	177.410034602076	209.158306441983	233.985041334883	0	1341188	2320.39446366782	1165.89644107672	1175.25853864424	0	NaN	NaN	NaN	NaN	NaN	NaN	NaN	NaN	NaN	NaN	NaN	NaN	NaN	NaN	NaN	NaN	2	23227.3546712803	1	1	1	1	2019-05-15T17:04:14.140	NG_ecoli_LTEE_871_DM0	-0	-0	162.05	DIA_100X_EMPTY_1x1_100ms	7a31bd8d-0eb5-42cd-a6df-891e4972f525	EPI_100X_YFP_1x1_200ms_25sola	EPI_100X_RFP_1x1_200ms_25sola
571	25	12.6889289352612	318	-22.2798797012506	708.968553459119	39.9685534591195	2424574	7624.4465408805	209.158306441983	233.985041334883	0	1369554	4306.77358490566	1165.89644107672	1175.25853864424	0	NaN	NaN	NaN	NaN	NaN	307.631140019537	0.946028910902232	25.9922806788678	16.4420808609084	11.2623217046186	3.90900555425329	0.0747199263987423	0.0323993024055262	1	1.05549899358795	2589.34623922437	4	24510.6635220126	1	1	1	1	2019-05-15T17:04:14.140	NG_ecoli_LTEE_871_DM0	-0	-0	162.05	DIA_100X_EMPTY_1x1_100ms	daff077f-cba0-49d3-9a11-5e05e34bcd53	EPI_100X_YFP_1x1_200ms_25sola	EPI_100X_RFP_1x1_200ms_25sola
572	37	14.1039072743157	525	46.1277313789027	717.561904761905	97.3276190476191	577214	1099.45523809524	209.158306441983	233.985041334883	0	3305025	6295.28571428571	1165.89644107672	1175.25853864424	0	NaN	NaN	NaN	NaN	NaN	463.50325419488	0.940814115766864	37.6151561976876	14.9802412190266	11.9713082586528	3.28534733998373	0.0201183829322872	0.00835405766502715	1	1.00603425653561	4233.85498524628	4	23980.9104761905	1	1	1	1	2019-05-15T17:04:14.140	NG_ecoli_LTEE_871_DM0	-0	-0	162.05	DIA_100X_EMPTY_1x1_100ms	591fb50b-0c96-4497-8911-5aaf082d2b35	EPI_100X_YFP_1x1_200ms_25sola	EPI_100X_RFP_1x1_200ms_25sola
573	44	13.2897417879011	586	43.6853709344217	719.62457337884	416.300341296928	532402	908.535836177474	209.158306441983	233.985041334883	0	1481377	2527.94709897611	1165.89644107672	1175.25853864424	0	NaN	NaN	NaN	NaN	NaN	521.487011038955	0.88717677082181	44.5561431781462	14.5916490519017	11.5107209114089	2.64597898498205	0.0287821132559175	0.0180461623073187	1	1.03860015189118	4636.63085047758	5	23558.6672354949	1	1	1	1	2019-05-15T17:04:14.140	NG_ecoli_LTEE_871_DM0	-0	-0	162.05	DIA_100X_EMPTY_1x1_100ms	8840709c-b52b-48e6-b5bc-6ecc00c04b00	EPI_100X_YFP_1x1_200ms_25sola	EPI_100X_RFP_1x1_200ms_25sola
574	29	11.1584066955437	324	47.8100968854753	710.469135802469	534.987654320988	2497047	7706.93518518519	209.158306441983	233.985041334883	2	827885	2555.20061728395	1165.89644107672	1175.25853864424	0	NaN	NaN	NaN	NaN	NaN	325.860934623762	0.99104245331923	29.7081260474713	12.6924870563233	10.7021023883019	2.85743087167409	0.0109245990818908	0.00408038070969386	2	1.0010110888124	2672.41156474649	3	24688.5061728395	1	1	1	1	2019-05-15T17:04:14.140	NG_ecoli_LTEE_871_DM0	-0	-0	162.05	DIA_100X_EMPTY_1x1_100ms	aa2b994b-70a0-4db8-a9ad-48a2a18c26e1	EPI_100X_YFP_1x1_200ms_25sola	EPI_100X_RFP_1x1_200ms_25sola
575	50	15.8371979955019	792	-49.9999999999257	716.19696969697	68.2689393939394	3859848	4873.54545454545	209.158306441983	233.985041334883	0	3579938	4520.12373737374	1165.89644107672	1175.25853864424	0	NaN	NaN	NaN	NaN	NaN	NaN	NaN	NaN	NaN	NaN	NaN	NaN	NaN	NaN	NaN	NaN	7	24227.5896464646	1	1	1	1	2019-05-15T17:04:14.140	NG_ecoli_LTEE_871_DM0	-0	-0	162.05	DIA_100X_EMPTY_1x1_100ms	43fd4729-6508-46c7-9360-2af9347deff1	EPI_100X_YFP_1x1_200ms_25sola	EPI_100X_RFP_1x1_200ms_25sola
576	26	11.7149272956924	305	0.389541458659848	712.550819672131	467.013114754098	1009185	3308.80327868852	209.158306441983	233.985041334883	0	1009621	3310.23278688525	1165.89644107672	1175.25853864424	0	NaN	NaN	NaN	NaN	NaN	293.533189292485	0.981072587030424	25.6933302439382	14.3353996708593	11.0187176990541	3.51368686353778	0.0384933829457913	0.0198095333022423	1	1.0180940887269	2450.03559200017	4	23514.8786885246	1	1	1	1	2019-05-15T17:04:14.140	NG_ecoli_LTEE_871_DM0	-0	-0	162.05	DIA_100X_EMPTY_1x1_100ms	6bf8f905-ae8a-469a-81a2-6b8a507de4f8	EPI_100X_YFP_1x1_200ms_25sola	EPI_100X_RFP_1x1_200ms_25sola
577	36	13.8586272642525	499	49.6517748383887	716.825651302605	703.310621242485	3267788	6548.67334669339	209.158306441983	233.985041334883	2	1310653	2626.55911823647	1165.89644107672	1175.25853864424	0	NaN	NaN	NaN	NaN	NaN	419.969568318327	0.994799529292695	35.6003965323206	13.5715818979971	11.5280899576449	3.02713512393064	0.0116859146042477	0.00441813630116356	1	1.00076433697832	3715.86074655802	2	23585.7675350701	1	1	1	1	2019-05-15T17:04:14.140	NG_ecoli_LTEE_871_DM0	-0	-0	162.05	DIA_100X_EMPTY_1x1_100ms	5aaea297-2dc2-484d-9abe-2a2956666f67	EPI_100X_YFP_1x1_200ms_25sola	EPI_100X_RFP_1x1_200ms_25sola
578	28	10.8577965251568	304	38.8866433998939	709.019736842105	15.0855263157895	3552173	11684.7796052632	209.158306441983	233.985041334883	0	1329734	4374.125	1165.89644107672	1175.25853864424	0	NaN	NaN	NaN	NaN	NaN	NaN	NaN	NaN	NaN	NaN	NaN	NaN	NaN	NaN	NaN	NaN	3	23399.4605263158	1	1	1	1	2019-05-15T17:04:14.140	NG_ecoli_LTEE_871_DM0	-0	-0	162.05	DIA_100X_EMPTY_1x1_100ms	75714513-50b5-4da3-bd80-dd9df56597a2	EPI_100X_YFP_1x1_200ms_25sola	EPI_100X_RFP_1x1_200ms_25sola
579	32	13.5682397161022	435	47.1722338095765	717.990804597701	448.583908045977	4215011	9689.68045977012	209.158306441983	233.985041334883	3	1336756	3073.00229885057	1165.89644107672	1175.25853864424	0	NaN	NaN	NaN	NaN	NaN	388.359399162097	0.960337244506314	31.6980664268516	14.2737394818227	11.8231281437671	3.29831003905694	0.0403083367003063	0.0188854499378985	1	1.00641826740702	3480.06572271994	4	23107.4229885057	1	1	1	1	2019-05-15T17:04:14.140	NG_ecoli_LTEE_871_DM0	-0	-0	162.05	DIA_100X_EMPTY_1x1_100ms	97dca0fd-0b74-4bf3-b157-5a71f6d561ca	EPI_100X_YFP_1x1_200ms_25sola	EPI_100X_RFP_1x1_200ms_25sola
580	29	12.6358486819371	367	44.5456306611634	713.059945504087	485.316076294278	5940005	16185.2997275204	209.158306441983	233.985041334883	0	1133848	3089.50408719346	1165.89644107672	1175.25853864424	0	NaN	NaN	NaN	NaN	NaN	334.994529827755	0.990096181020996	28.5741287713203	14.057027641419	11.2964103824682	3.50021916116782	0.0344212849145862	0.014938872488884	1	1.01291119168695	2863.8073642151	5	23981.7547683924	1	1	1	1	2019-05-15T17:04:14.140	NG_ecoli_LTEE_871_DM0	-0	-0	162.05	DIA_100X_EMPTY_1x1_100ms	ebc54fd9-b77e-496c-bb9f-9018ec194170	EPI_100X_YFP_1x1_200ms_25sola	EPI_100X_RFP_1x1_200ms_25sola
581	39	10.6538616590679	420	42.834674595018	721.295238095238	1027.65476190476	72886	173.538095238095	209.158306441983	233.985041334883	0	882197	2100.46904761905	1165.89644107672	1175.25853864424	0	NaN	NaN	NaN	NaN	NaN	405.550407428061	0.896370726066822	39.2483150889171	12.704866586502	10.0713298481493	2.59289637740192	0.0238072433707951	0.00862521020517622	3	1.00697602381782	3126.68794007984	1	23673.5595238095	1	1	1	1	2019-05-15T17:04:14.140	NG_ecoli_LTEE_871_DM0	-0	-0	162.05	DIA_100X_EMPTY_1x1_100ms	df98299d-ae5f-4540-8bfd-22212fce64e6	EPI_100X_YFP_1x1_200ms_25sola	EPI_100X_RFP_1x1_200ms_25sola
582	7	4.67965925707198	33	-49.9997512325669	706.272727272727	387.181818181818	14926	452.30303030303	209.158306441983	233.985041334883	0	107727	3264.45454545455	1165.89644107672	1175.25853864424	0	NaN	NaN	NaN	NaN	NaN	106.534683445502	0.999748589234906	NaN	NaN	NaN	NaN	NaN	NaN	NaN	NaN	NaN	1	27121.3939393939	1	1	1	1	2019-05-15T17:04:14.140	NG_ecoli_LTEE_871_DM0	-0	-0	162.05	DIA_100X_EMPTY_1x1_100ms	3553f67d-3602-42a5-97c0-ab6654d7ec76	EPI_100X_YFP_1x1_200ms_25sola	EPI_100X_RFP_1x1_200ms_25sola
583	35	11.7133880556869	410	47.5740206864687	713.729268292683	636.912195121951	2741541	6686.68536585366	209.158306441983	233.985041334883	2	810294	1976.32682926829	1165.89644107672	1175.25853864424	0	NaN	NaN	NaN	NaN	NaN	396.934549442338	0.978078622052986	35.2040279740949	13.2124124250923	10.9277463657713	3.02952861836501	0.0191057787960289	0.00897182986717615	1	1.00160656037477	3301.74441316172	3	23608.3536585366	1	1	1	1	2019-05-15T17:04:14.140	NG_ecoli_LTEE_871_DM0	-0	-0	162.05	DIA_100X_EMPTY_1x1_100ms	5ec1cace-66a5-4aaa-98de-451cafef1eb9	EPI_100X_YFP_1x1_200ms_25sola	EPI_100X_RFP_1x1_200ms_25sola
584	21	11.5033072730524	242	-46.983387784607	714.074380165289	177.520661157025	141933	586.5	209.158306441983	233.985041334883	0	2277417	9410.81404958678	1165.89644107672	1175.25853864424	0	NaN	NaN	NaN	NaN	NaN	240.188389136498	0.997291573995938	19.1567613438129	16.6779829575388	11.8450978310455	4.73635068718496	0.0453650711315036	0.0222690483947399	2	1.01287014109375	2111.00505937276	2	25419.1900826446	1	1	1	1	2019-05-15T17:04:14.140	NG_ecoli_LTEE_871_DM0	-0	-0	162.05	DIA_100X_EMPTY_1x1_100ms	a210f20d-dd74-4f55-a65f-f066dac94938	EPI_100X_YFP_1x1_200ms_25sola	EPI_100X_RFP_1x1_200ms_25sola
585	30	13.5225941007076	406	42.8234966128123	719.844827586207	157.711822660099	702686	1730.75369458128	209.158306441983	233.985041334883	0	1789593	4407.8645320197	1165.89644107672	1175.25853864424	0	NaN	NaN	NaN	NaN	NaN	372.56045816432	0.994936791461884	29.5024120423522	16.126213951077	12.2962968803309	3.78259115055925	0.0190892609815274	0.00984933991556103	1	1.0013305918473	3503.45130830163	4	23103.0935960591	1	1	1	1	2019-05-15T17:04:14.140	NG_ecoli_LTEE_871_DM0	-0	-0	162.05	DIA_100X_EMPTY_1x1_100ms	e5240814-e03b-44ce-b1ef-650382e44e33	EPI_100X_YFP_1x1_200ms_25sola	EPI_100X_RFP_1x1_200ms_25sola
586	25	14.8207297465511	371	-19.2514066038492	716.598382749326	509.032345013477	650390	1753.07277628032	209.158306441983	233.985041334883	0	1131243	3049.17250673854	1165.89644107672	1175.25853864424	0	NaN	NaN	NaN	NaN	NaN	299.382608629945	0.999862281278379	23.279242259026	15.7269275806035	12.3407076007318	4.10650057834597	0.0124383027571374	0.00628560082258362	1	1.00043203551364	2784.44629520399	3	23245.4123989218	1	1	1	1	2019-05-15T17:04:14.140	NG_ecoli_LTEE_871_DM0	-0	-0	162.05	DIA_100X_EMPTY_1x1_100ms	0617ef30-6ebd-47b6-99ab-c2a605306f8e	EPI_100X_YFP_1x1_200ms_25sola	EPI_100X_RFP_1x1_200ms_25sola
587	24	15.7362065122335	379	-40.4872060302443	716.013192612137	751.485488126649	243439	642.31926121372	209.158306441983	233.985041334883	0	682832	1801.66754617414	1165.89644107672	1175.25853864424	0	NaN	NaN	NaN	NaN	NaN	361.597642969925	0.959813355965204	24.4234763421049	21.2885302417299	14.2094494189116	4.71520335884481	0.0746160370068258	0.0254909840944782	1	1.03207079222278	3873.03892684173	3	21653.5725593668	1	1	1	1	2019-05-15T17:04:14.140	NG_ecoli_LTEE_871_DM0	-0	-0	162.05	DIA_100X_EMPTY_1x1_100ms	846e02ca-37e5-43ca-b42a-50b88693a974	EPI_100X_YFP_1x1_200ms_25sola	EPI_100X_RFP_1x1_200ms_25sola
588	15	9.37494767911898	141	-49.9775325733239	713.744680851064	286.333333333333	81326	576.780141843972	209.158306441983	233.985041334883	0	577617	4096.57446808511	1165.89644107672	1175.25853864424	0	NaN	NaN	NaN	NaN	NaN	169.939546632969	0.999761848402138	16.1293834423317	13.4345040188245	9.92433943052595	3.78631916511598	0.0204948934494985	0.0108650759667371	0	1.00216536662769	1247.70198748427	2	26308.2127659574	1	1	1	1	2019-05-15T17:04:14.140	NG_ecoli_LTEE_871_DM0	-0	-0	162.05	DIA_100X_EMPTY_1x1_100ms	30b724a5-ed62-4876-a227-e7b70adacb90	EPI_100X_YFP_1x1_200ms_25sola	EPI_100X_RFP_1x1_200ms_25sola
589	34	16.939844712909	576	37.1046515337031	719.496527777778	1128.44618055556	88174	153.079861111111	209.158306441983	233.985041334883	0	2453521	4259.58506944444	1165.89644107672	1175.25853864424	0	NaN	NaN	NaN	NaN	NaN	450.136920328207	0.975899958647347	32.0710698499596	18.4531878216465	13.6721865378597	4.15885898931222	0.0443104756097998	0.0230968750608727	1	1.04000929360449	4708.46427099985	1	22299.046875	1	1	1	1	2019-05-15T17:04:14.140	NG_ecoli_LTEE_871_DM0	-0	-0	162.05	DIA_100X_EMPTY_1x1_100ms	e83f671a-2583-44fa-8b2f-8ed4a2f5a3a6	EPI_100X_YFP_1x1_200ms_25sola	EPI_100X_RFP_1x1_200ms_25sola
590	32	14.5625041446209	466	29.8932122822498	721.69313304721	1274.64377682403	4482836	9619.81974248927	209.158306441983	233.985041334883	2	865517	1857.33261802575	1165.89644107672	1175.25853864424	0	NaN	NaN	NaN	NaN	NaN	364.356252125818	0.972870158758938	30.2466768281711	14.4482751480771	11.7604923819398	3.13194901222833	0.00626286230178455	0.00217589101593131	3	1.00012192776961	3285.62925912916	1	18577.2832618026	1	1	1	1	2019-05-15T17:04:14.140	NG_ecoli_LTEE_871_DM0	-0	-0	162.05	DIA_100X_EMPTY_1x1_100ms	91fbf0ec-b900-4244-8941-ba8acc465f70	EPI_100X_YFP_1x1_200ms_25sola	EPI_100X_RFP_1x1_200ms_25sola
591	25	16.1080653733327	403	-23.9984385928521	719.332506203474	1980.47394540943	214607	532.523573200993	209.158306441983	233.985041334883	0	509772	1264.9429280397	1165.89644107672	1175.25853864424	0	NaN	NaN	NaN	NaN	NaN	295.283878026801	0.999905755710832	21.9468884370313	16.5517365616259	12.6980583021347	4.56987542352639	0.0230328622218679	0.011524849506266	1	1.00464283912885	2779.31307744414	0	18658.1389578164	1	1	1	1	2019-05-15T17:04:14.140	NG_ecoli_LTEE_871_DM0	-0	-0	162.05	DIA_100X_EMPTY_1x1_100ms	aad07ec4-df99-4da0-8b6f-a2a892a8b791	EPI_100X_YFP_1x1_200ms_25sola	EPI_100X_RFP_1x1_200ms_25sola
592	43	13.1615040314582	566	-32.068057126881	729.701413427562	576.160777385159	433004	765.024734982332	209.158306441983	233.985041334883	0	1463397	2585.50706713781	1165.89644107672	1175.25853864424	0	NaN	NaN	NaN	NaN	NaN	498.324285600951	0.86999695741506	45.7816043340236	12.9118226024368	10.579845359109	2.72315834600984	0.0658075214912051	0.0264680426895573	0	1.07156474142989	4024.75574296792	3	23711.519434629	1	1	1	1	2019-05-15T17:04:14.140	NG_ecoli_LTEE_871_DM0	-0	-0	162.05	DIA_100X_EMPTY_1x1_100ms	43c287ef-4e44-46f8-82e2-faf314cf36ff	EPI_100X_YFP_1x1_200ms_25sola	EPI_100X_RFP_1x1_200ms_25sola
593	44	11.6365810740348	512	49.5723539545165	731.55859375	403.890625	398420	778.1640625	209.158306441983	233.985041334883	0	1297007	2533.216796875	1165.89644107672	1175.25853864424	0	NaN	NaN	NaN	NaN	NaN	479.702404466985	0.954515934063902	43.2420103071301	12.8872908718598	10.790228922927	2.70595369878123	0.0100098512895792	0.00316603429020249	3	1.00059666358483	3954.18582276398	3	23950.435546875	1	1	1	1	2019-05-15T17:04:14.140	NG_ecoli_LTEE_871_DM0	-0	-0	162.05	DIA_100X_EMPTY_1x1_100ms	ae982c63-6140-4f2f-8e2e-c4628f59012b	EPI_100X_YFP_1x1_200ms_25sola	EPI_100X_RFP_1x1_200ms_25sola
594	43	17.2708840849971	743	-22.848239571855	728.919246298789	542.191117092867	8188397	11020.7227456258	209.158306441983	233.985041334883	3	1882098	2533.10632570659	1165.89644107672	1175.25853864424	0	NaN	NaN	NaN	NaN	NaN	640.308461851187	0.966893095926657	42.2982806752881	18.0183836490716	14.6999053998073	4.17062582130869	0.0408557244264732	0.0190680352757925	2	1.02584910566087	7178.63175659767	5	21063.064602961	1	1	1	1	2019-05-15T17:04:14.140	NG_ecoli_LTEE_871_DM0	-0	-0	162.05	DIA_100X_EMPTY_1x1_100ms	7db9cbdf-914b-4177-8852-56f12d488681	EPI_100X_YFP_1x1_200ms_25sola	EPI_100X_RFP_1x1_200ms_25sola
595	45	15.504060327431	698	-41.5814297209004	730.091690544413	272.070200573066	4664112	6682.10888252149	209.158306441983	233.985041334883	3	2605424	3732.69914040115	1165.89644107672	1175.25853864424	0	NaN	NaN	NaN	NaN	NaN	587.958169207275	0.835788821412175	49.3900552269799	14.7913242362907	11.3851903012614	3.41550052105521	0.120401830291396	0.0381826095550261	2	1.10354063172824	5028.17033482207	4	23188.5114613181	1	1	1	1	2019-05-15T17:04:14.140	NG_ecoli_LTEE_871_DM0	-0	-0	162.05	DIA_100X_EMPTY_1x1_100ms	758ceaa5-4497-471c-b36e-d7bdd0265722	EPI_100X_YFP_1x1_200ms_25sola	EPI_100X_RFP_1x1_200ms_25sola
596	38	13.0789468715512	497	48.6954418084632	729.018108651911	388.802816901408	1290840	2597.26358148893	209.158306441983	233.985041334883	0	1500319	3018.75050301811	1165.89644107672	1175.25853864424	0	NaN	NaN	NaN	NaN	NaN	440.911905366554	0.950411186883024	35.577689067191	14.308181969136	12.1011374104571	2.97289571849461	0.0249087521558021	0.00984861128788112	1	1.00892408517443	4091.85279520926	3	22977.8088531187	1	1	1	1	2019-05-15T17:04:14.140	NG_ecoli_LTEE_871_DM0	-0	-0	162.05	DIA_100X_EMPTY_1x1_100ms	c7b9185f-94ee-45db-b755-e5a8b96a2bd1	EPI_100X_YFP_1x1_200ms_25sola	EPI_100X_RFP_1x1_200ms_25sola
597	43	15.02861129216	647	36.7552936528361	733.268933539413	343.117465224111	516232	797.885625965997	209.158306441983	233.985041334883	0	2352693	3636.31066460587	1165.89644107672	1175.25853864424	0	NaN	NaN	NaN	NaN	NaN	539.193914156419	0.948779047785158	44.683409684835	13.8966562001139	11.8061722120552	2.81292435422113	0.0228239701864861	0.0122726163610583	1	1.00486702977563	4891.63917808276	4	22813.9443585781	1	1	1	1	2019-05-15T17:04:14.140	NG_ecoli_LTEE_871_DM0	-0	-0	162.05	DIA_100X_EMPTY_1x1_100ms	c4d3645c-447c-4dda-9a72-d00df6bc5194	EPI_100X_YFP_1x1_200ms_25sola	EPI_100X_RFP_1x1_200ms_25sola
598	30	13.1970419173972	396	43.0738748650493	727.227272727273	141.275252525253	2445618	6175.80303030303	209.158306441983	233.985041334883	3	1972066	4979.96464646465	1165.89644107672	1175.25853864424	0	NaN	NaN	NaN	NaN	NaN	344.851966684828	0.991097326381897	28.171674969585	14.2279495406854	11.9090900094981	3.28425961766759	0.0116855161453557	0.00448209272981813	1	1.00090249698814	3138.04889238296	4	23504.5202020202	1	1	1	1	2019-05-15T17:04:14.140	NG_ecoli_LTEE_871_DM0	-0	-0	162.05	DIA_100X_EMPTY_1x1_100ms	85abfe78-f473-4cc8-85e1-291de5a41c8e	EPI_100X_YFP_1x1_200ms_25sola	EPI_100X_RFP_1x1_200ms_25sola
599	24	13.3366193628405	321	-37.2947870216681	724.383177570093	325.242990654206	1009723	3145.55451713396	209.158306441983	233.985041334883	1	1254028	3906.6292834891	1165.89644107672	1175.25853864424	0	NaN	NaN	NaN	NaN	NaN	276.207282531343	0.99959720110697	22.6141902994538	15.6184516070598	11.6709235069317	4.21188809395164	0.0251950745874581	0.0104833105424445	1	1.0039747716921	2419.2534502203	2	23229.6323987539	1	1	1	1	2019-05-15T17:04:14.140	NG_ecoli_LTEE_871_DM0	-0	-0	162.05	DIA_100X_EMPTY_1x1_100ms	96617f9f-60fb-4e21-92bd-590844d7a920	EPI_100X_YFP_1x1_200ms_25sola	EPI_100X_RFP_1x1_200ms_25sola
600	35	13.1434577663338	461	49.0352270436073	731.691973969631	722.798264642082	1397433	3031.30802603037	209.158306441983	233.985041334883	0	1116008	2420.84164859002	1165.89644107672	1175.25853864424	0	NaN	NaN	NaN	NaN	NaN	404.568826227111	0.990770102365504	34.6500489425564	14.0300545261266	11.4081251982354	3.11740132781103	0.0151115274598547	0.00693610271038067	0	1.00354424547807	3541.78578960617	3	23164.5986984816	1	1	1	1	2019-05-15T17:04:14.140	NG_ecoli_LTEE_871_DM0	-0	-0	162.05	DIA_100X_EMPTY_1x1_100ms	753f3078-6961-423b-9cf6-75e7b4da6496	EPI_100X_YFP_1x1_200ms_25sola	EPI_100X_RFP_1x1_200ms_25sola
601	32	11.4060313700804	366	41.3788744237468	730.103825136612	23.3415300546448	987119	2697.04644808743	209.158306441983	233.985041334883	0	1665837	4551.46721311475	1165.89644107672	1175.25853864424	0	NaN	NaN	NaN	NaN	NaN	379.094059563705	0.945622238984456	33.2254368163767	12.9960014859838	11.0438479650357	2.71718657920761	0.0380478098647793	0.01383405626908	2	1.00951787360226	3182.7418836041	5	22839.8360655738	1	1	1	1	2019-05-15T17:04:14.140	NG_ecoli_LTEE_871_DM0	-0	-0	162.05	DIA_100X_EMPTY_1x1_100ms	5569a739-a5e3-4d8b-b467-ed9de9239ea5	EPI_100X_YFP_1x1_200ms_25sola	EPI_100X_RFP_1x1_200ms_25sola
602	23	11.2322919949687	269	29.5345166944396	726.791821561338	432.115241635688	561011	2085.54275092937	209.158306441983	233.985041334883	0	738707	2746.12267657993	1165.89644107672	1175.25853864424	0	NaN	NaN	NaN	NaN	NaN	264.049347009757	0.99808354197268	24.2840298111541	13.1535709929404	10.3884245256115	3.52237350962187	0.0100916524403616	0.00538342582024777	1	1.00031099117648	2058.30636224941	4	24752.3791821561	1	1	1	1	2019-05-15T17:04:14.140	NG_ecoli_LTEE_871_DM0	-0	-0	162.05	DIA_100X_EMPTY_1x1_100ms	e97195c9-0e1b-4815-98d4-b466e28cbad5	EPI_100X_YFP_1x1_200ms_25sola	EPI_100X_RFP_1x1_200ms_25sola
603	29	13.4757862205016	391	45.7310028278006	728.230179028133	201.682864450128	316437	809.30179028133	209.158306441983	233.985041334883	0	1557591	3983.60869565217	1165.89644107672	1175.25853864424	0	NaN	NaN	NaN	NaN	NaN	307.829606913751	0.984157531696829	26.06477767765	13.6803051612544	11.3760933127482	3.25151312047172	0.0403429935993345	0.0175042174137369	1	1.01417636473715	2649.29425495645	2	23453.1381074169	1	1	1	1	2019-05-15T17:04:14.140	NG_ecoli_LTEE_871_DM0	-0	-0	162.05	DIA_100X_EMPTY_1x1_100ms	b6e9fd89-f387-4dd2-abf8-15ee80784c8e	EPI_100X_YFP_1x1_200ms_25sola	EPI_100X_RFP_1x1_200ms_25sola
604	44	16.9037808133022	747	-49.9999715403888	732.85140562249	986.511378848728	140886	188.602409638554	209.158306441983	233.985041334883	0	1732915	2319.83266398929	1165.89644107672	1175.25853864424	0	NaN	NaN	NaN	NaN	NaN	597.245877489837	0.752100574752445	NaN	NaN	NaN	NaN	NaN	NaN	NaN	NaN	NaN	1	23596.9678714859	1	1	1	1	2019-05-15T17:04:14.140	NG_ecoli_LTEE_871_DM0	-0	-0	162.05	DIA_100X_EMPTY_1x1_100ms	efad8602-9d99-4a28-bee3-0f2fc7072151	EPI_100X_YFP_1x1_200ms_25sola	EPI_100X_RFP_1x1_200ms_25sola
605	30	15.3666260017111	461	42.8063960696869	736.867678958785	69.6312364425163	434995	943.590021691974	209.158306441983	233.985041334883	0	2745109	5954.68329718004	1165.89644107672	1175.25853864424	0	NaN	NaN	NaN	NaN	NaN	386.709414222134	0.96687680418246	30.0786029064357	15.049555075727	12.3618053224764	3.57760598472113	0.0574674564090402	0.0322258450520072	0	1.06653944435383	3610.03440917184	3	23812.1605206074	1	1	1	1	2019-05-15T17:04:14.140	NG_ecoli_LTEE_871_DM0	-0	-0	162.05	DIA_100X_EMPTY_1x1_100ms	af3e63ab-8185-48b6-8520-b1451f2a73b1	EPI_100X_YFP_1x1_200ms_25sola	EPI_100X_RFP_1x1_200ms_25sola
606	22	8.88224438059572	196	-16.428968723881	727.357142857143	295.321428571429	102211	521.484693877551	209.158306441983	233.985041334883	0	975045	4974.7193877551	1165.89644107672	1175.25853864424	0	NaN	NaN	NaN	NaN	NaN	221.122628646741	0.983442089724383	23.318599792763	11.0224148915577	9.12411445167179	2.73346756773968	0.0235340879853664	0.0106968062525892	1	1.00440862955349	1524.66278187702	3	25841.7448979592	1	1	1	1	2019-05-15T17:04:14.140	NG_ecoli_LTEE_871_DM0	-0	-0	162.05	DIA_100X_EMPTY_1x1_100ms	44357cbf-b458-474b-a149-f594edec3ec0	EPI_100X_YFP_1x1_200ms_25sola	EPI_100X_RFP_1x1_200ms_25sola
607	52	15.5935448615564	811	-49.8622301765791	732.639950678175	636.969173859433	908710	1120.48088779285	209.158306441983	233.985041334883	0	3174206	3913.94081381011	1165.89644107672	1175.25853864424	0	NaN	NaN	NaN	NaN	NaN	669.339747624407	0.814040849317516	52.7504559976662	18.4495629141268	12.3986841335618	3.82424765389837	0.0455170041534029	0.0182286950864464	4	1.00784949719837	6368.94196988697	3	23460.0024660912	1	1	1	1	2019-05-15T17:04:14.140	NG_ecoli_LTEE_871_DM0	-0	-0	162.05	DIA_100X_EMPTY_1x1_100ms	847f19c1-e1a6-4bff-95da-b36c32a4d084	EPI_100X_YFP_1x1_200ms_25sola	EPI_100X_RFP_1x1_200ms_25sola
608	37	15.721016891625	582	47.1445658746303	740.292096219931	673.441580756014	4954688	8513.20962199313	209.158306441983	233.985041334883	2	1864629	3203.82989690722	1165.89644107672	1175.25853864424	0	NaN	NaN	NaN	NaN	NaN	458.365715989165	0.959952950173178	36.1245008159485	15.4644792557237	12.2049844661458	3.54578470551964	0.0471850201620744	0.0218757586685233	0	1.03301827868813	4226.35718328064	3	23230.6271477663	1	1	1	1	2019-05-15T17:04:14.140	NG_ecoli_LTEE_871_DM0	-0	-0	162.05	DIA_100X_EMPTY_1x1_100ms	a07f1a40-e737-4ac5-9a17-8b9552522979	EPI_100X_YFP_1x1_200ms_25sola	EPI_100X_RFP_1x1_200ms_25sola
609	27	12.4221011508545	336	48.4566519929841	734.401785714286	741.907738095238	2286062	6803.75595238095	209.158306441983	233.985041334883	2	724678	2156.77976190476	1165.89644107672	1175.25853864424	0	NaN	NaN	NaN	NaN	NaN	314.403411319738	0.985314912715123	26.3102054130561	14.1148431699477	11.3928163991033	3.62132997737448	0.0211926159126863	0.0110275381668608	2	1.00136278930848	2682.10834431757	5	22481.6101190476	1	1	1	1	2019-05-15T17:04:14.140	NG_ecoli_LTEE_871_DM0	-0	-0	162.05	DIA_100X_EMPTY_1x1_100ms	762d1e82-dc0f-4920-ab09-4407ea51f7f7	EPI_100X_YFP_1x1_200ms_25sola	EPI_100X_RFP_1x1_200ms_25sola
610	17	9.36131160131183	160	-49.8778284408414	731.675	115.24375	88510	553.1875	209.158306441983	233.985041334883	0	1671841	10449.00625	1165.89644107672	1175.25853864424	0	NaN	NaN	NaN	NaN	NaN	201.953917058786	0.995486786209196	19.5356617012313	12.7277698589234	9.85691419977017	3.32634672505647	0.00182265861405659	0.000661080199132499	3	1.00001399927074	1490.73332390101	2	26343.6375	1	1	1	1	2019-05-15T17:04:14.140	NG_ecoli_LTEE_871_DM0	-0	-0	162.05	DIA_100X_EMPTY_1x1_100ms	d0215814-d1e1-4749-a575-6d50af4eff70	EPI_100X_YFP_1x1_200ms_25sola	EPI_100X_RFP_1x1_200ms_25sola
611	25	6.88941582876989	173	9.39892163182748	736.601156069364	237.023121387283	91673	529.901734104046	209.158306441983	233.985041334883	0	1595602	9223.13294797688	1165.89644107672	1175.25853864424	0	NaN	NaN	NaN	NaN	NaN	253.743134205836	0.976165771235254	28.792233050061	10.7165784101787	8.47410420732319	2.55071752816473	0.389857386692861	0.0135696996347129	0	1.00255059405519	1623.87587897165	3	26322.6589595376	1	1	1	1	2019-05-15T17:04:14.140	NG_ecoli_LTEE_871_DM0	-0	-0	162.05	DIA_100X_EMPTY_1x1_100ms	a3496312-85d6-4fbb-9517-9f1852b6e0be	EPI_100X_YFP_1x1_200ms_25sola	EPI_100X_RFP_1x1_200ms_25sola
612	43	14.0253781185911	604	49.62805241562	737.440397350993	458.764900662252	883755	1463.17052980132	209.158306441983	233.985041334883	0	2126329	3520.41225165563	1165.89644107672	1175.25853864424	0	NaN	NaN	NaN	NaN	NaN	513.330342795554	0.928805653135128	44.3497078601696	15.6999312456702	11.3408339980726	3.49770751974306	0.0177159337021553	0.00676818958161256	3	1.00487029620816	4479.92384830042	5	23986.3311258278	1	1	1	1	2019-05-15T17:04:14.140	NG_ecoli_LTEE_871_DM0	-0	-0	162.05	DIA_100X_EMPTY_1x1_100ms	d82a4fb8-b5f6-41a8-94ef-de7b5952581e	EPI_100X_YFP_1x1_200ms_25sola	EPI_100X_RFP_1x1_200ms_25sola
613	21	13.4729436709833	284	-49.00164290362	733.517605633803	486.084507042254	441385	1554.17253521127	209.158306441983	233.985041334883	0	1306019	4598.65845070423	1165.89644107672	1175.25853864424	0	NaN	NaN	NaN	NaN	NaN	241.577569772087	0.999889198761386	19.2861282054727	15.7729060074456	12.0748486914651	4.17871607692645	0.0043515956266344	0.00194118164248817	1	1.00009512497803	2208.50468824614	4	23590.2570422535	1	1	1	1	2019-05-15T17:04:14.140	NG_ecoli_LTEE_871_DM0	-0	-0	162.05	DIA_100X_EMPTY_1x1_100ms	432b3315-3c9a-4d8d-9cde-354e786968d6	EPI_100X_YFP_1x1_200ms_25sola	EPI_100X_RFP_1x1_200ms_25sola
614	25	10.3769455205316	260	27.8831463814365	735.080769230769	36.1269230769231	855784	3291.47692307692	209.158306441983	233.985041334883	0	1414515	5440.44230769231	1165.89644107672	1175.25853864424	0	NaN	NaN	NaN	NaN	NaN	269.967748803878	0.980588914084788	26.4472040368271	11.7192749904088	9.89065197972127	2.70866725076089	0.0228417881685775	0.0098289739757217	1	1.00341826544956	2031.98027838207	4	24782.4307692308	1	1	1	1	2019-05-15T17:04:14.140	NG_ecoli_LTEE_871_DM0	-0	-0	162.05	DIA_100X_EMPTY_1x1_100ms	f11f2908-2a9a-4551-aa1d-842ed9b84b4c	EPI_100X_YFP_1x1_200ms_25sola	EPI_100X_RFP_1x1_200ms_25sola
615	7	3.70623192682009	26	-49.9994463096915	727.807692307692	517.346153846154	30928	1189.53846153846	209.158306441983	233.985041334883	0	163021	6270.03846153846	1165.89644107672	1175.25853864424	0	NaN	NaN	NaN	NaN	NaN	111.218820645401	0.999662888096137	NaN	NaN	NaN	NaN	NaN	NaN	NaN	NaN	NaN	1	26905.7692307692	1	1	1	1	2019-05-15T17:04:14.140	NG_ecoli_LTEE_871_DM0	-0	-0	162.05	DIA_100X_EMPTY_1x1_100ms	d0c51ae8-2aaa-47ec-b643-55b25d2972c0	EPI_100X_YFP_1x1_200ms_25sola	EPI_100X_RFP_1x1_200ms_25sola
616	61	14.9475962584454	913	-3.61633908029571	753.936473165389	571.498357064622	7007001	7674.69989047097	209.158306441983	233.985041334883	4	2557948	2801.69550930997	1165.89644107672	1175.25853864424	0	NaN	NaN	NaN	NaN	NaN	789.546059726185	0.826891134869426	63.0225780014777	19.3462697300004	12.3409519094328	2.94247987284738	0.0357002234851805	0.0141786632693049	5	1.00373777007289	7538.47268788316	5	22915.1467688938	1	1	1	1	2019-05-15T17:04:14.140	NG_ecoli_LTEE_871_DM0	-0	-0	162.05	DIA_100X_EMPTY_1x1_100ms	cd69a250-2901-4d74-8566-91e3b2fa20e6	EPI_100X_YFP_1x1_200ms_25sola	EPI_100X_RFP_1x1_200ms_25sola
617	33	12.6872079254307	419	-49.9686058712065	740.415274463007	817.692124105012	185018	441.570405727924	209.158306441983	233.985041334883	0	1385736	3307.24582338902	1165.89644107672	1175.25853864424	0	NaN	NaN	NaN	NaN	NaN	359.576844713724	0.882350914786402	31.3031789504662	15.5521686711836	10.8364306475144	3.41953490737878	0.060636865082937	0.0275739462585955	2	1.01462492109275	2887.02694399276	2	22740.1837708831	1	1	1	1	2019-05-15T17:04:14.140	NG_ecoli_LTEE_871_DM0	-0	-0	162.05	DIA_100X_EMPTY_1x1_100ms	41bff1e6-32cf-45b0-a94c-473782d12b25	EPI_100X_YFP_1x1_200ms_25sola	EPI_100X_RFP_1x1_200ms_25sola
618	26	12.0668283867684	318	25.5597900356433	734.496855345912	173.827044025157	243367	765.305031446541	209.158306441983	233.985041334883	0	1307713	4112.30503144654	1165.89644107672	1175.25853864424	0	NaN	NaN	NaN	NaN	NaN	296.735441959886	0.993976447530642	26.7952688309938	12.7082425108217	10.655967771033	3.12090690825703	0.0118477913445334	0.00637881310371463	1	1.00051432408094	2389.64724813953	3	23723.5754716981	1	1	1	1	2019-05-15T17:04:14.140	NG_ecoli_LTEE_871_DM0	-0	-0	162.05	DIA_100X_EMPTY_1x1_100ms	66d9caaa-f07b-4ac8-ada9-6d1a0831869a	EPI_100X_YFP_1x1_200ms_25sola	EPI_100X_RFP_1x1_200ms_25sola
619	40	12.2750409571706	491	46.1240851718826	746.570264765784	374.150712830957	10665073	21721.1262729124	209.158306441983	233.985041334883	0	1603832	3266.46028513238	1165.89644107672	1175.25853864424	0	NaN	NaN	NaN	NaN	NaN	446.655714707016	0.878217020833937	39.6743888422549	13.9719234831353	10.994377531518	2.87223764006948	0.0471723609157249	0.0217445546563804	1	1.04986620569555	3766.52989448687	4	24627.9246435845	1	1	1	1	2019-05-15T17:04:14.140	NG_ecoli_LTEE_871_DM0	-0	-0	162.05	DIA_100X_EMPTY_1x1_100ms	f53c9cc5-8c79-421e-8af5-a2db852d533c	EPI_100X_YFP_1x1_200ms_25sola	EPI_100X_RFP_1x1_200ms_25sola
620	29	10.8337592668036	315	-49.9580194250917	744.450793650794	225.555555555556	141993	450.771428571429	209.158306441983	233.985041334883	0	3668006	11644.4634920635	1165.89644107672	1175.25853864424	0	NaN	NaN	NaN	NaN	NaN	354.836935383529	0.817685249399761	NaN	NaN	NaN	NaN	NaN	NaN	NaN	NaN	NaN	3	26209.3555555556	1	1	1	1	2019-05-15T17:04:14.140	NG_ecoli_LTEE_871_DM0	-0	-0	162.05	DIA_100X_EMPTY_1x1_100ms	005627c1-bcb5-4abc-917c-e7c7f64a5222	EPI_100X_YFP_1x1_200ms_25sola	EPI_100X_RFP_1x1_200ms_25sola
621	12	4.58389834827518	55	-49.9994284629622	737.6	130.381818181818	110282	2005.12727272727	209.158306441983	233.985041334883	0	379948	6908.14545454545	1165.89644107672	1175.25853864424	0	NaN	NaN	NaN	NaN	NaN	123.468325735685	0.999734799816336	NaN	NaN	NaN	NaN	NaN	NaN	NaN	NaN	NaN	2	26383.8	1	1	1	1	2019-05-15T17:04:14.140	NG_ecoli_LTEE_871_DM0	-0	-0	162.05	DIA_100X_EMPTY_1x1_100ms	8c129411-72c1-4300-ae01-3059a64d7205	EPI_100X_YFP_1x1_200ms_25sola	EPI_100X_RFP_1x1_200ms_25sola
622	17	10.2286530344665	175	-49.770107406149	737.754285714286	1134.21714285714	33498	191.417142857143	209.158306441983	233.985041334883	0	428795	2450.25714285714	1165.89644107672	1175.25853864424	0	NaN	NaN	NaN	NaN	NaN	163.762595239236	0.999831926492133	15.7317118866146	13.4523530351308	9.66967270162119	4.03908077487079	0.0392470096165361	0.00612792312075342	0	1.00042214329615	1155.28574370948	1	23891.8457142857	1	1	1	1	2019-05-15T17:04:14.140	NG_ecoli_LTEE_871_DM0	-0	-0	162.05	DIA_100X_EMPTY_1x1_100ms	075af1f0-632b-474f-862e-de2a3587fc0b	EPI_100X_YFP_1x1_200ms_25sola	EPI_100X_RFP_1x1_200ms_25sola
623	32	14.1401483074414	453	12.5656281108405	746.362030905077	304.119205298013	198762	438.76821192053	209.158306441983	233.985041334883	0	3270799	7220.30684326711	1165.89644107672	1175.25853864424	0	NaN	NaN	NaN	NaN	NaN	424.804337691213	0.899766372315704	33.9863636037191	17.2999057639372	11.9455135629847	3.64020758794585	0.109795250214554	0.031941119551828	2	1.08249326040766	3808.9408832066	3	25361.4150110375	1	1	1	1	2019-05-15T17:04:14.140	NG_ecoli_LTEE_871_DM0	-0	-0	162.05	DIA_100X_EMPTY_1x1_100ms	87842170-ea29-4792-9840-44e2c271ed72	EPI_100X_YFP_1x1_200ms_25sola	EPI_100X_RFP_1x1_200ms_25sola
624	35	16.3980802526716	575	45.9616963021302	749.460869565217	952.118260869565	122135	212.408695652174	209.158306441983	233.985041334883	0	2118895	3685.0347826087	1165.89644107672	1175.25853864424	0	NaN	NaN	NaN	NaN	NaN	453.547328968012	0.98858477496153	33.5765197738483	15.4722642870779	13.2142096633811	3.48173962008096	0.0295576334580727	0.0174242919984742	0	1.02149961830801	4604.77004564795	0	20913.2991304348	1	1	1	1	2019-05-15T17:04:14.140	NG_ecoli_LTEE_871_DM0	-0	-0	162.05	DIA_100X_EMPTY_1x1_100ms	5f1158cf-d1ec-4827-ae75-b22d98eb612c	EPI_100X_YFP_1x1_200ms_25sola	EPI_100X_RFP_1x1_200ms_25sola
625	34	11.1509608592654	380	-44.4349151304668	744.426315789474	1290.60263157895	2939042	7734.32105263158	209.158306441983	233.985041334883	2	691185	1818.90789473684	1165.89644107672	1175.25853864424	0	NaN	NaN	NaN	NaN	NaN	322.532551075042	0.998633607777424	29.4244047747313	12.9932925110117	10.6117225524106	3.22240383985536	0.0151837570785225	0.00676376193257023	1	1.00093055223295	2602.37178081267	4	18670.2815789474	1	1	1	1	2019-05-15T17:04:14.140	NG_ecoli_LTEE_871_DM0	-0	-0	162.05	DIA_100X_EMPTY_1x1_100ms	d0ee8726-c6c0-4c67-bc3c-b0644e259edd	EPI_100X_YFP_1x1_200ms_25sola	EPI_100X_RFP_1x1_200ms_25sola
626	28	18.0369832836696	505	-49.9947942803882	748.344554455446	102.514851485149	314359	622.493069306931	209.158306441983	233.985041334883	0	3207159	6350.8099009901	1165.89644107672	1175.25853864424	0	NaN	NaN	NaN	NaN	NaN	374.090789115252	0.943766687733949	24.538493604183	20.010285422485	13.6045415731152	5.25136294014229	0.157437377179029	0.062028834933013	2	1.20560339830352	3567.02048833382	4	22861.6752475248	1	1	1	1	2019-05-15T17:04:14.140	NG_ecoli_LTEE_871_DM0	-0	-0	162.05	DIA_100X_EMPTY_1x1_100ms	7f45523f-d32f-434a-8e98-a7e9e5b35bae	EPI_100X_YFP_1x1_200ms_25sola	EPI_100X_RFP_1x1_200ms_25sola
627	41	18.3901519906303	754	-49.9962644847098	748.098143236074	1170.42440318302	649018	860.766578249337	209.158306441983	233.985041334883	0	2697047	3576.98541114058	1165.89644107672	1175.25853864424	0	NaN	NaN	NaN	NaN	NaN	515.175339501838	0.821970594214023	38.9839258087929	16.8563411649143	12.7234904071372	3.77541886353932	0.104423908254783	0.0192687446351571	5	1.00809121538958	4956.64695432868	1	20292.6445623342	1	1	1	1	2019-05-15T17:04:14.140	NG_ecoli_LTEE_871_DM0	-0	-0	162.05	DIA_100X_EMPTY_1x1_100ms	55024ec3-8728-428e-bd86-1868a63a5aeb	EPI_100X_YFP_1x1_200ms_25sola	EPI_100X_RFP_1x1_200ms_25sola
628	19	11.36397086369	217	-49.907651941015	745.216589861751	883.041474654378	49559	228.382488479263	209.158306441983	233.985041334883	0	531585	2449.70046082949	1165.89644107672	1175.25853864424	0	NaN	NaN	NaN	NaN	NaN	194.74995770384	0.999056815270395	19.3531592604846	13.735806279323	9.53881008654056	3.90445207509708	0.0120507395907782	0.00576618825191199	1	1.00092577333238	1383.02540055336	0	24276.7834101383	1	1	1	1	2019-05-15T17:04:14.140	NG_ecoli_LTEE_871_DM0	-0	-0	162.05	DIA_100X_EMPTY_1x1_100ms	495ee578-8e9c-4510-80ef-f0d65df9a0f6	EPI_100X_YFP_1x1_200ms_25sola	EPI_100X_RFP_1x1_200ms_25sola
629	11	6.29866089191057	70	-49.9998531609529	743.314285714286	688.085714285714	61208	874.4	209.158306441983	233.985041334883	0	229767	3282.38571428571	1165.89644107672	1175.25853864424	0	NaN	NaN	NaN	NaN	NaN	126.641864172977	0.999712063053467	13.52389944604	12.0056158891846	8.71030265486547	3.63427502960631	0.00107112979306722	0.000589913539483894	0	1.0000043221609	805.857599062434	2	26498.1714285714	1	1	1	1	2019-05-15T17:04:14.140	NG_ecoli_LTEE_871_DM0	-0	-0	162.05	DIA_100X_EMPTY_1x1_100ms	2fb0bb0e-69ca-45fa-ab51-6b73ec267e97	EPI_100X_YFP_1x1_200ms_25sola	EPI_100X_RFP_1x1_200ms_25sola
630	32	16.1916115516281	519	20.8191965739169	753.913294797688	203.512524084778	310522	598.308285163777	209.158306441983	233.985041334883	0	2085707	4018.70327552987	1165.89644107672	1175.25853864424	0	NaN	NaN	NaN	NaN	NaN	396.964672041403	0.968583188268851	32.101841502948	14.857439312361	11.7416535714597	3.6226039358933	0.0430437733898477	0.0170415687956295	1	1.00627659475775	3475.98867592823	4	23097.0655105973	1	1	1	1	2019-05-15T17:04:14.140	NG_ecoli_LTEE_871_DM0	-0	-0	162.05	DIA_100X_EMPTY_1x1_100ms	1da4884b-1219-48fc-92db-29a616851929	EPI_100X_YFP_1x1_200ms_25sola	EPI_100X_RFP_1x1_200ms_25sola
631	39	14.420809028005	563	47.7122568335728	749.65541740675	174.53108348135	429452	762.792184724689	209.158306441983	233.985041334883	0	2119177	3764.07992895204	1165.89644107672	1175.25853864424	0	NaN	NaN	NaN	NaN	NaN	471.635291201574	0.93171647465488	37.5885662121873	15.2809436929266	12.1506494908553	3.25318621542083	0.00973497439544147	0.00389325590965544	2	1.00115183473379	4358.57604392795	3	23609.0515097691	1	1	1	1	2019-05-15T17:04:14.140	NG_ecoli_LTEE_871_DM0	-0	-0	162.05	DIA_100X_EMPTY_1x1_100ms	34e4298e-8ea0-461a-ac41-34d089b66d28	EPI_100X_YFP_1x1_200ms_25sola	EPI_100X_RFP_1x1_200ms_25sola
632	43	16.9476871728788	729	-48.2401600264769	760.849108367627	430.146776406036	422322	579.316872427984	209.158306441983	233.985041334883	0	3422930	4695.37722908093	1165.89644107672	1175.25853864424	0	NaN	NaN	NaN	NaN	NaN	566.19101750406	0.881501961258575	42.9451944285504	19.7184680281084	12.8056827245878	4.11748944280852	0.0818534933529306	0.02420100365813	2	1.02868539468703	5531.07986739308	4	23128.5898491084	1	1	1	1	2019-05-15T17:04:14.140	NG_ecoli_LTEE_871_DM0	-0	-0	162.05	DIA_100X_EMPTY_1x1_100ms	0ae21159-ac68-4964-b7b2-2570c45c8778	EPI_100X_YFP_1x1_200ms_25sola	EPI_100X_RFP_1x1_200ms_25sola
633	40	15.1537318930224	607	44.0908536196513	759.324546952224	528.901153212521	1398773	2304.40362438221	209.158306441983	233.985041334883	0	2133787	3515.29983525535	1165.89644107672	1175.25853864424	0	NaN	NaN	NaN	NaN	NaN	511.275302387595	0.954718359302701	40.2106764639958	16.4197774352305	12.2056067290733	4.08722474023427	0.0465235125175644	0.0249931070067279	1	1.01700079204246	4704.89576192414	2	22747.3410214168	1	1	1	1	2019-05-15T17:04:14.140	NG_ecoli_LTEE_871_DM0	-0	-0	162.05	DIA_100X_EMPTY_1x1_100ms	f1d872cb-228d-4c4b-b4bb-64082ded21d0	EPI_100X_YFP_1x1_200ms_25sola	EPI_100X_RFP_1x1_200ms_25sola
634	41	13.7987252513058	566	36.8566525193248	758.946996466431	694.989399293286	400372	707.371024734982	209.158306441983	233.985041334883	0	2066968	3651.88692579505	1165.89644107672	1175.25853864424	0	NaN	NaN	NaN	NaN	NaN	502.520756662061	0.915445130781227	40.3370434004283	14.2679830997597	12.0783853996642	2.85854951248207	0.0301181961095592	0.0128026672959476	3	1.00739195063003	4621.80597685097	3	23091.5106007067	1	1	1	1	2019-05-15T17:04:14.140	NG_ecoli_LTEE_871_DM0	-0	-0	162.05	DIA_100X_EMPTY_1x1_100ms	808323e9-e39d-4ffc-a48d-32d373ca3d69	EPI_100X_YFP_1x1_200ms_25sola	EPI_100X_RFP_1x1_200ms_25sola
635	46	13.7879672130185	635	37.4874044749667	758.48188976378	770.272440944882	1708560	2690.64566929134	209.158306441983	233.985041334883	0	1964386	3093.52125984252	1165.89644107672	1175.25853864424	0	NaN	NaN	NaN	NaN	NaN	575.728125473775	0.854737363979464	48.9864655999061	14.2038142444109	11.3805897083855	2.88152796119747	0.0742739837874759	0.0244817910672298	2	1.04183936548922	4983.05316044506	4	21446.6692913386	1	1	1	1	2019-05-15T17:04:14.140	NG_ecoli_LTEE_871_DM0	-0	-0	162.05	DIA_100X_EMPTY_1x1_100ms	d4074ff8-0bdb-41e2-bdb4-6cde8277fd23	EPI_100X_YFP_1x1_200ms_25sola	EPI_100X_RFP_1x1_200ms_25sola
636	21	13.9978825640368	301	-48.8929196214697	752.451827242525	137.029900332226	1016727	3377.83056478405	209.158306441983	233.985041334883	0	1650511	5483.42524916944	1165.89644107672	1175.25853864424	0	NaN	NaN	NaN	NaN	NaN	274.585553751093	0.999307046567702	22.8048975047885	14.9090336282901	11.4913098048858	3.76500707890705	0.0387893026484861	0.0182719724162395	1	1.01219225695127	2365.14119630551	4	22810.707641196	1	1	1	1	2019-05-15T17:04:14.140	NG_ecoli_LTEE_871_DM0	-0	-0	162.05	DIA_100X_EMPTY_1x1_100ms	085ff77c-83be-4b9b-b308-15edfeb02756	EPI_100X_YFP_1x1_200ms_25sola	EPI_100X_RFP_1x1_200ms_25sola
637	30	17.7063538482789	532	5.81530419944708	756.964285714286	246.133458646617	406982	765.003759398496	209.158306441983	233.985041334883	0	2568876	4828.71428571429	1165.89644107672	1175.25853864424	0	NaN	NaN	NaN	NaN	NaN	450.115230769061	0.962844432553902	31.3936653335761	21.9091364556281	13.8895442000613	5.31379564979606	0.0970453375041968	0.0301466698276558	2	1.07587555117915	4756.72335236507	4	23368.1353383459	1	1	1	1	2019-05-15T17:04:14.140	NG_ecoli_LTEE_871_DM0	-0	-0	162.05	DIA_100X_EMPTY_1x1_100ms	21adba6d-29eb-450f-a34f-a6ee534be187	EPI_100X_YFP_1x1_200ms_25sola	EPI_100X_RFP_1x1_200ms_25sola
638	46	13.4919152257197	621	49.083037299362	764.80193236715	489.92270531401	844643	1360.13365539453	209.158306441983	233.985041334883	0	2685983	4325.25442834138	1165.89644107672	1175.25853864424	0	NaN	NaN	NaN	NaN	NaN	540.560892008353	0.950876013117101	45.6966977036603	14.0940318425328	11.5752942115643	2.88294088842112	0.0365184802400135	0.0132182574176469	1	1.00872700767616	4808.82280804833	5	23038.3252818035	1	1	1	1	2019-05-15T17:04:14.140	NG_ecoli_LTEE_871_DM0	-0	-0	162.05	DIA_100X_EMPTY_1x1_100ms	bc172dec-6d37-4e23-94e7-57ed27dd84ab	EPI_100X_YFP_1x1_200ms_25sola	EPI_100X_RFP_1x1_200ms_25sola
639	7	4.2710796894065	31	-49.9995874335734	744.193548387097	772.387096774194	14408	464.774193548387	209.158306441983	233.985041334883	0	108613	3503.64516129032	1165.89644107672	1175.25853864424	0	NaN	NaN	NaN	NaN	NaN	109.704293741066	0.999644145923315	NaN	NaN	NaN	NaN	NaN	NaN	NaN	NaN	NaN	1	24379.1290322581	1	1	1	1	2019-05-15T17:04:14.140	NG_ecoli_LTEE_871_DM0	-0	-0	162.05	DIA_100X_EMPTY_1x1_100ms	c0200206-0929-4412-95eb-6adfbd28ab7b	EPI_100X_YFP_1x1_200ms_25sola	EPI_100X_RFP_1x1_200ms_25sola
640	16	5.55463479661955	89	-49.9943601781919	748.539325842697	811.168539325843	40938	459.977528089888	209.158306441983	233.985041334883	0	309238	3474.58426966292	1165.89644107672	1175.25853864424	0	NaN	NaN	NaN	NaN	NaN	144.771598597404	0.999635729532005	NaN	NaN	NaN	NaN	NaN	NaN	NaN	NaN	NaN	1	23472.0337078652	1	1	1	1	2019-05-15T17:04:14.140	NG_ecoli_LTEE_871_DM0	-0	-0	162.05	DIA_100X_EMPTY_1x1_100ms	68e28167-49a5-404d-b3aa-8696469edb07	EPI_100X_YFP_1x1_200ms_25sola	EPI_100X_RFP_1x1_200ms_25sola
641	28	10.8199836840568	303	42.7792921731892	752.772277227723	16.4257425742574	319424	1054.20462046205	209.158306441983	233.985041334883	0	1390465	4588.99339933993	1165.89644107672	1175.25853864424	0	NaN	NaN	NaN	NaN	NaN	290.955106958469	0.978586935931112	27.1521578086093	13.0943950265039	10.2531742638477	3.06715619276009	0.045014296435631	0.0186774141036511	1	1.01732937544527	2241.87249089834	3	22681.4191419142	1	1	1	1	2019-05-15T17:04:14.140	NG_ecoli_LTEE_871_DM0	-0	-0	162.05	DIA_100X_EMPTY_1x1_100ms	0c45c4b8-15c0-45ea-81d9-0ec365b00a5c	EPI_100X_YFP_1x1_200ms_25sola	EPI_100X_RFP_1x1_200ms_25sola
642	16	7.63548837548577	122	-49.9474709321676	750.319672131148	56.2213114754098	76423	626.418032786885	209.158306441983	233.985041334883	0	961211	7878.77868852459	1165.89644107672	1175.25853864424	0	NaN	NaN	NaN	NaN	NaN	169.166715621657	0.999090939054289	18.0557904808921	11.508874185273	8.91037575897326	3.0855663192872	0.00167003121967045	0.00067421820386332	1	1.00000683035103	1125.89638829226	2	26463.0737704918	1	1	1	1	2019-05-15T17:04:14.140	NG_ecoli_LTEE_871_DM0	-0	-0	162.05	DIA_100X_EMPTY_1x1_100ms	962ba981-ae8d-48bd-9b4a-8b2539d64fc6	EPI_100X_YFP_1x1_200ms_25sola	EPI_100X_RFP_1x1_200ms_25sola
643	13	7.13327201358385	93	-49.9997642484097	748.645161290323	482.698924731183	50989	548.268817204301	209.158306441983	233.985041334883	0	476006	5118.34408602151	1165.89644107672	1175.25853864424	0	NaN	NaN	NaN	NaN	NaN	135.400520950332	0.999731673351536	13.6450616741849	12.7094600090682	9.40533477214101	3.63700839325007	0.00311592658500177	0.00169633674963566	0	1.00003227751634	948.012144927106	3	25205.8924731183	1	1	1	1	2019-05-15T17:04:14.140	NG_ecoli_LTEE_871_DM0	-0	-0	162.05	DIA_100X_EMPTY_1x1_100ms	628befac-a4b6-46f7-9506-322b900dd27e	EPI_100X_YFP_1x1_200ms_25sola	EPI_100X_RFP_1x1_200ms_25sola
644	15	8.60838581149773	129	-49.9921433357305	750.31007751938	844.186046511628	72130	559.147286821705	209.158306441983	233.985041334883	0	686861	5324.50387596899	1165.89644107672	1175.25853864424	0	NaN	NaN	NaN	NaN	NaN	153.414576001219	0.999862772716813	14.5742932319105	13.5050044146606	9.94014804372332	3.88203476374021	0.00106040813241487	0.000428288054245417	2	1.00000182736024	1131.0012627075	2	23361.6744186047	1	1	1	1	2019-05-15T17:04:14.140	NG_ecoli_LTEE_871_DM0	-0	-0	162.05	DIA_100X_EMPTY_1x1_100ms	a90a0015-bee3-401a-9300-09b688a6bbb8	EPI_100X_YFP_1x1_200ms_25sola	EPI_100X_RFP_1x1_200ms_25sola
645	12	7.79368280696931	94	-49.9998573874132	749.085106382979	1070.34042553191	44655	475.053191489362	209.158306441983	233.985041334883	0	223854	2381.42553191489	1165.89644107672	1175.25853864424	0	NaN	NaN	NaN	NaN	NaN	138.378708238625	0.999666887616066	13.8561502205527	12.500910773721	9.38286042181683	3.59527068476691	0.00390524470770795	0.0020363736990284	0	1.00004693907566	958.082651351562	1	24641.6914893617	1	1	1	1	2019-05-15T17:04:14.140	NG_ecoli_LTEE_871_DM0	-0	-0	162.05	DIA_100X_EMPTY_1x1_100ms	ff825c5f-0c3b-4146-bb1d-8e03801204d9	EPI_100X_YFP_1x1_200ms_25sola	EPI_100X_RFP_1x1_200ms_25sola
646	37	12.0014906410307	445	11.6518727074214	759.184269662921	41.7887640449438	482892	1085.15056179775	209.158306441983	233.985041334883	0	2683958	6031.36629213483	1165.89644107672	1175.25853864424	0	NaN	NaN	NaN	NaN	NaN	415.607816637215	0.915682080392422	36.3166754834599	14.6491005873101	11.1696315333857	3.32251133337116	0.0391434685932639	0.0160158392703366	2	1.0259664800593	3558.55481639415	5	23778.6269662921	1	1	1	1	2019-05-15T17:04:14.140	NG_ecoli_LTEE_871_DM0	-0	-0	162.05	DIA_100X_EMPTY_1x1_100ms	37b8ea0d-bb48-4bc9-88a3-3b13e2c68866	EPI_100X_YFP_1x1_200ms_25sola	EPI_100X_RFP_1x1_200ms_25sola
647	33	11.4418528312266	379	47.8637895020627	758.369393139842	624.781002638522	773985	2042.17678100264	209.158306441983	233.985041334883	0	1385665	3656.10817941953	1165.89644107672	1175.25853864424	0	NaN	NaN	NaN	NaN	NaN	377.443616225487	0.952197116564819	33.5123086281388	13.6309626398719	10.9916990084617	2.94140662427095	0.0167068967174764	0.00949122351760591	1	1.00600562853458	3179.9762985478	4	24315.2401055409	1	1	1	1	2019-05-15T17:04:14.140	NG_ecoli_LTEE_871_DM0	-0	-0	162.05	DIA_100X_EMPTY_1x1_100ms	28d3d883-7344-4fbb-a94d-9e514363f306	EPI_100X_YFP_1x1_200ms_25sola	EPI_100X_RFP_1x1_200ms_25sola
648	56	13.9576344200332	781	-49.9878592299267	766.154929577465	1330.74519846351	347924	445.485275288092	209.158306441983	233.985041334883	0	2153056	2756.79385403329	1165.89644107672	1175.25853864424	0	NaN	NaN	NaN	NaN	NaN	777.395347602259	0.638734212946288	68.8251665052001	13.5331125914145	10.9993440665834	2.53053220348738	0.0777336073920894	0.0366589411585732	3	1.3801054779148	6539.89426199261	5	24203.6606914213	1	1	1	1	2019-05-15T17:04:14.140	NG_ecoli_LTEE_871_DM0	-0	-0	162.05	DIA_100X_EMPTY_1x1_100ms	50cde0ea-fb98-4d3b-b20e-547f3bd9aec5	EPI_100X_YFP_1x1_200ms_25sola	EPI_100X_RFP_1x1_200ms_25sola
649	36	12.9092456879658	466	47.2723132540501	761.62017167382	749.716738197425	514179	1103.38841201717	209.158306441983	233.985041334883	0	1303390	2796.97424892704	1165.89644107672	1175.25853864424	0	NaN	NaN	NaN	NaN	NaN	426.569726645206	0.917318852907427	36.4488621537019	13.1819016521294	11.1113435267648	3.01643453821063	0.0538846435467692	0.0296031845239011	1	1.02292562995202	3534.32925997914	5	23786.4635193133	1	1	1	1	2019-05-15T17:04:14.140	NG_ecoli_LTEE_871_DM0	-0	-0	162.05	DIA_100X_EMPTY_1x1_100ms	8ac59265-eca5-4338-96f7-a0710f9a9f6b	EPI_100X_YFP_1x1_200ms_25sola	EPI_100X_RFP_1x1_200ms_25sola
650	30	11.0604205239877	332	38.9889804682918	762.879518072289	152.325301204819	1270685	3827.36445783133	209.158306441983	233.985041334883	0	1401726	4222.06626506024	1165.89644107672	1175.25853864424	0	NaN	NaN	NaN	NaN	NaN	325.8225163199	0.96075654426923	30.5557811462806	12.379512290733	10.2994352663863	2.82476277779343	0.0326331458634545	0.0137087829253499	1	1.00633238015343	2545.7168479384	5	24872.8734939759	1	1	1	1	2019-05-15T17:04:14.140	NG_ecoli_LTEE_871_DM0	-0	-0	162.05	DIA_100X_EMPTY_1x1_100ms	4045dd9f-28ae-4326-b2aa-493615f792cd	EPI_100X_YFP_1x1_200ms_25sola	EPI_100X_RFP_1x1_200ms_25sola
651	30	15.1897543987556	456	-4.23925059082453	760.039473684211	600.425438596491	372009	815.809210526316	209.158306441983	233.985041334883	0	1426786	3128.91666666667	1165.89644107672	1175.25853864424	0	NaN	NaN	NaN	NaN	NaN	395.853145130246	0.962298369037733	29.2145157569656	15.5705471446291	13.0966874793586	3.56698064023009	0.0327757448521711	0.0131171065409555	2	1.01159427398998	3935.6049847434	3	22894.6578947368	1	1	1	1	2019-05-15T17:04:14.140	NG_ecoli_LTEE_871_DM0	-0	-0	162.05	DIA_100X_EMPTY_1x1_100ms	8e6bb33b-3fab-439f-9794-6928b488f1b1	EPI_100X_YFP_1x1_200ms_25sola	EPI_100X_RFP_1x1_200ms_25sola
652	9	3.88971958861161	36	-49.9992277480613	753.388888888889	504.777777777778	22894	635.944444444444	209.158306441983	233.985041334883	0	156105	4336.25	1165.89644107672	1175.25853864424	0	NaN	NaN	NaN	NaN	NaN	113.869357011398	0.999728516766847	NaN	NaN	NaN	NaN	NaN	NaN	NaN	NaN	NaN	1	26886.3333333333	1	1	1	1	2019-05-15T17:04:14.140	NG_ecoli_LTEE_871_DM0	-0	-0	162.05	DIA_100X_EMPTY_1x1_100ms	265deb16-2342-4145-be84-b3ec2a4e95b2	EPI_100X_YFP_1x1_200ms_25sola	EPI_100X_RFP_1x1_200ms_25sola
653	35	16.4561433771707	577	38.0348347419988	762.001733102253	1092.31715771231	4819888	8353.35875216638	209.158306441983	233.985041334883	3	1557207	2698.79896013865	1165.89644107672	1175.25853864424	0	NaN	NaN	NaN	NaN	NaN	414.059326337677	0.989612838996909	30.4490533149088	15.9922491976106	12.991872844271	4.1171655835357	0.0463426044873242	0.0294226160922428	0	1.05555960491019	4036.52083655502	2	18706.4766031196	1	1	1	1	2019-05-15T17:04:14.140	NG_ecoli_LTEE_871_DM0	-0	-0	162.05	DIA_100X_EMPTY_1x1_100ms	dd017922-b6f7-4baa-b02e-3a1a46505181	EPI_100X_YFP_1x1_200ms_25sola	EPI_100X_RFP_1x1_200ms_25sola
654	29	17.4395645278068	507	-16.0399783270041	763.325443786982	1705.55818540434	238687	470.783037475345	209.158306441983	233.985041334883	0	440406	868.650887573964	1165.89644107672	1175.25853864424	0	NaN	NaN	NaN	NaN	NaN	379.943258305429	0.999906863586515	26.9249638670508	17.0790902042639	13.6123500457203	4.31859263384436	0.0147899961877214	0.00870773331437288	0	1.00369673259063	3918.42219440851	0	17296.2899408284	1	1	1	1	2019-05-15T17:04:14.140	NG_ecoli_LTEE_871_DM0	-0	-0	162.05	DIA_100X_EMPTY_1x1_100ms	b1489443-4d94-4fb7-ba2f-d811e1e80750	EPI_100X_YFP_1x1_200ms_25sola	EPI_100X_RFP_1x1_200ms_25sola
655	38	14.9396529456797	569	49.369849333726	763.217926186292	1981.70826010545	6626964	11646.6854130053	209.158306441983	233.985041334883	1	499345	877.583479789104	1165.89644107672	1175.25853864424	0	NaN	NaN	NaN	NaN	NaN	443.358882261167	0.967583484540281	35.8807711008221	14.0352541316158	12.0401072368309	3.06447114739518	0.0241705320549579	0.0125102269369244	1	1.01300151924347	4085.19093167739	0	18510.8365553603	1	1	1	1	2019-05-15T17:04:14.140	NG_ecoli_LTEE_871_DM0	-0	-0	162.05	DIA_100X_EMPTY_1x1_100ms	8e62f2fb-fb60-4709-b0ca-0643a57a971f	EPI_100X_YFP_1x1_200ms_25sola	EPI_100X_RFP_1x1_200ms_25sola
656	24	12.5212265240831	304	1.84065979459722	757.802631578947	79.2368421052632	195484	643.039473684211	209.158306441983	233.985041334883	0	1851012	6088.8552631579	1165.89644107672	1175.25853864424	0	NaN	NaN	NaN	NaN	NaN	271.287900594389	0.999325292080992	21.9284008776979	14.4146163994265	11.8508405692622	3.7137864673516	0.00924414162751289	0.00462181690556562	1	1.00072814256948	2418.77323629215	3	24062.9506578947	1	1	1	1	2019-05-15T17:04:14.140	NG_ecoli_LTEE_871_DM0	-0	-0	162.05	DIA_100X_EMPTY_1x1_100ms	7017d4b8-12ac-40bf-8cc9-424c0c877548	EPI_100X_YFP_1x1_200ms_25sola	EPI_100X_RFP_1x1_200ms_25sola
657	24	13.7859059160673	332	6.6496031753923	760.328313253012	1429.8343373494	56231	169.370481927711	209.158306441983	233.985041334883	0	669052	2015.21686746988	1165.89644107672	1175.25853864424	0	NaN	NaN	NaN	NaN	NaN	252.683391486878	0.988966264731831	22.7905896132555	13.7880946884868	10.7248043960621	3.3037118406178	0.0264427937108793	0.0113182165743861	1	1.00381009066001	2058.84760924686	1	23708.063253012	1	1	1	1	2019-05-15T17:04:14.140	NG_ecoli_LTEE_871_DM0	-0	-0	162.05	DIA_100X_EMPTY_1x1_100ms	5e894d94-99a0-4a88-bc7b-8a7e107bd05c	EPI_100X_YFP_1x1_200ms_25sola	EPI_100X_RFP_1x1_200ms_25sola
658	28	13.0839585062442	367	-38.1016017044016	759.948228882834	349.795640326976	562517	1532.74386920981	209.158306441983	233.985041334883	0	1278006	3482.30517711172	1165.89644107672	1175.25853864424	0	NaN	NaN	NaN	NaN	NaN	312.03994724149	0.998569822995317	26.2667067939206	15.6260769243885	11.3308740628117	4.278738086383	0.0401111891387701	0.0220430858862848	0	1.02406200979107	2648.6363364076	3	23365.7493188011	1	1	1	1	2019-05-15T17:04:14.140	NG_ecoli_LTEE_871_DM0	-0	-0	162.05	DIA_100X_EMPTY_1x1_100ms	77408dbb-0a39-4e25-95fb-d051fa94bcf7	EPI_100X_YFP_1x1_200ms_25sola	EPI_100X_RFP_1x1_200ms_25sola
659	9	5.57599768460152	50	-49.9998622927037	756.56	659.02	89400	1788	209.158306441983	233.985041334883	0	170988	3419.76	1165.89644107672	1175.25853864424	0	NaN	NaN	NaN	NaN	NaN	121.218714668091	0.999664621490811	NaN	NaN	NaN	NaN	NaN	NaN	NaN	NaN	NaN	2	26942.68	1	1	1	1	2019-05-15T17:04:14.140	NG_ecoli_LTEE_871_DM0	-0	-0	162.05	DIA_100X_EMPTY_1x1_100ms	1800544e-9c5a-4ce4-aaaf-a89cf17ebd14	EPI_100X_YFP_1x1_200ms_25sola	EPI_100X_RFP_1x1_200ms_25sola
660	31	14.1692993159677	439	44.8282705136362	766.168564920273	639.346241457859	300470	684.441913439636	209.158306441983	233.985041334883	0	1977653	4504.90432801822	1165.89644107672	1175.25853864424	0	NaN	NaN	NaN	NaN	NaN	396.169761391811	0.976752300270465	29.8607019460688	17.1162476642901	12.7204060081329	4.00046983957324	0.0307794681883293	0.0110062543220399	1	1.00669240920637	3794.82576493249	5	23617.2027334852	1	1	1	1	2019-05-15T17:04:14.140	NG_ecoli_LTEE_871_DM0	-0	-0	162.05	DIA_100X_EMPTY_1x1_100ms	5c360e22-6994-49ce-bdd7-45dbbbc2ad55	EPI_100X_YFP_1x1_200ms_25sola	EPI_100X_RFP_1x1_200ms_25sola
661	35	13.6084198895304	477	47.7039161600585	768.968553459119	707.643605870021	665672	1395.53878406709	209.158306441983	233.985041334883	0	1730211	3627.27672955975	1165.89644107672	1175.25853864424	0	NaN	NaN	NaN	NaN	NaN	436.311351374906	0.961235963310036	34.6769096944475	14.9702579884517	12.1694460399784	3.18956849771781	0.0394471655922645	0.0233029707225818	0	1.03694206489158	4033.40551267809	3	23055.1907756813	1	1	1	1	2019-05-15T17:04:14.140	NG_ecoli_LTEE_871_DM0	-0	-0	162.05	DIA_100X_EMPTY_1x1_100ms	9c6a9c49-6e63-4cf2-af1b-238df52edf8c	EPI_100X_YFP_1x1_200ms_25sola	EPI_100X_RFP_1x1_200ms_25sola
662	37	13.9736858010057	531	28.2418244347104	770.928436911488	1294.33333333333	5434298	10234.0828625235	209.158306441983	233.985041334883	2	1099901	2071.37664783427	1165.89644107672	1175.25853864424	0	NaN	NaN	NaN	NaN	NaN	493.527607013706	0.928050765033634	38.9948818809494	14.9257700612208	12.1906649096077	3.09887728883375	0.0548362619084348	0.0274190218791565	0	1.05889437055374	4551.4762206831	3	19557.1468926554	1	1	1	1	2019-05-15T17:04:14.140	NG_ecoli_LTEE_871_DM0	-0	-0	162.05	DIA_100X_EMPTY_1x1_100ms	ece7aa94-df2b-484e-9e8b-cb1f3b6b08c8	EPI_100X_YFP_1x1_200ms_25sola	EPI_100X_RFP_1x1_200ms_25sola
663	16	6.37597018795511	103	-49.9956815747331	759.446601941748	1125.20388349515	26310	255.436893203883	209.158306441983	233.985041334883	0	262378	2547.35922330097	1165.89644107672	1175.25853864424	0	NaN	NaN	NaN	NaN	NaN	153.031521314151	0.999283956762699	NaN	NaN	NaN	NaN	NaN	NaN	NaN	NaN	NaN	1	24919.1747572816	1	1	1	1	2019-05-15T17:04:14.140	NG_ecoli_LTEE_871_DM0	-0	-0	162.05	DIA_100X_EMPTY_1x1_100ms	2eb63f28-dab0-4fc7-9364-864a6544e355	EPI_100X_YFP_1x1_200ms_25sola	EPI_100X_RFP_1x1_200ms_25sola
664	25	11.7015201575796	294	-42.9366034596834	764.540816326531	292.659863945578	127168	432.544217687075	209.158306441983	233.985041334883	0	1383940	4707.27891156463	1165.89644107672	1175.25853864424	0	NaN	NaN	NaN	NaN	NaN	273.652240389771	0.968802331306314	26.3038119502863	13.8259251342277	9.93479413122623	3.44465205735219	0.0583173387898157	0.0234609371344844	2	1.03101001502979	2039.04268151732	3	25741.8537414966	1	1	1	1	2019-05-15T17:04:14.140	NG_ecoli_LTEE_871_DM0	-0	-0	162.05	DIA_100X_EMPTY_1x1_100ms	c67c49d6-872c-4211-adb3-e077560b5cc0	EPI_100X_YFP_1x1_200ms_25sola	EPI_100X_RFP_1x1_200ms_25sola
665	17	8.95451831281249	152	-42.6927860020093	763.934210526316	410.743421052632	89485	588.717105263158	209.158306441983	233.985041334883	0	678047	4460.83552631579	1165.89644107672	1175.25853864424	0	NaN	NaN	NaN	NaN	NaN	193.346067574584	0.999634215006601	18.2904416121003	12.9246451550057	9.90725083685941	3.60478188856289	0.0316914862437354	0.0168546987145799	0	1.0067075151685	1410.00414839561	3	26552.7763157895	1	1	1	1	2019-05-15T17:04:14.140	NG_ecoli_LTEE_871_DM0	-0	-0	162.05	DIA_100X_EMPTY_1x1_100ms	8597c89f-387f-486e-a58a-3c27cae4dd62	EPI_100X_YFP_1x1_200ms_25sola	EPI_100X_RFP_1x1_200ms_25sola
666	11	6.05113344154486	67	-49.9998311555496	760.985074626866	478.776119402985	37093	553.626865671642	209.158306441983	233.985041334883	0	334762	4996.44776119403	1165.89644107672	1175.25853864424	0	NaN	NaN	NaN	NaN	NaN	125.340609645286	0.999792526368369	NaN	NaN	NaN	NaN	NaN	NaN	NaN	NaN	NaN	2	26102.4626865672	1	1	1	1	2019-05-15T17:04:14.140	NG_ecoli_LTEE_871_DM0	-0	-0	162.05	DIA_100X_EMPTY_1x1_100ms	a75d155a-b776-4342-bbf5-9e4a23d4b91b	EPI_100X_YFP_1x1_200ms_25sola	EPI_100X_RFP_1x1_200ms_25sola
667	12	5.41652417498879	65	-49.999717592782	760	561.046153846154	192329	2958.90769230769	209.158306441983	233.985041334883	0	193199	2972.29230769231	1165.89644107672	1175.25853864424	0	NaN	NaN	NaN	NaN	NaN	131.268194143638	0.999853885938313	NaN	NaN	NaN	NaN	NaN	NaN	NaN	NaN	NaN	2	25445.5692307692	1	1	1	1	2019-05-15T17:04:14.140	NG_ecoli_LTEE_871_DM0	-0	-0	162.05	DIA_100X_EMPTY_1x1_100ms	927bf565-98d6-4995-9448-0fc01e8a5df0	EPI_100X_YFP_1x1_200ms_25sola	EPI_100X_RFP_1x1_200ms_25sola
668	43	14.9757159317334	644	44.7874489928238	776.086956521739	837.041925465839	7934043	12319.9425465839	209.158306441983	233.985041334883	5	2766975	4296.5450310559	1165.89644107672	1175.25853864424	0	NaN	NaN	NaN	NaN	NaN	566.783654778838	0.935915716847293	42.9336834226259	16.0093104558567	12.8201637429793	3.39451567015094	0.0610416105332222	0.0202379406679317	2	1.0436079342055	5542.11043253112	5	21189.7779503106	1	1	1	1	2019-05-15T17:04:14.140	NG_ecoli_LTEE_871_DM0	-0	-0	162.05	DIA_100X_EMPTY_1x1_100ms	f229a0a9-eeed-452b-8640-94aa5a6cfc70	EPI_100X_YFP_1x1_200ms_25sola	EPI_100X_RFP_1x1_200ms_25sola
669	39	14.2531159270184	557	45.6305177614646	773.973070017953	854.254937163375	550107	987.624775583483	209.158306441983	233.985041334883	0	4452770	7994.20107719928	1165.89644107672	1175.25853864424	0	NaN	NaN	NaN	NaN	NaN	490.565610585439	0.95808348485554	38.6900887972746	15.3744863613946	12.3324053049146	3.53825468757631	0.025894948915028	0.0128652033175956	1	1.01515840453912	4621.52372233985	4	21358.4649910233	1	1	1	1	2019-05-15T17:04:14.140	NG_ecoli_LTEE_871_DM0	-0	-0	162.05	DIA_100X_EMPTY_1x1_100ms	9141edf5-7b59-45ba-95d3-0c10e41f3261	EPI_100X_YFP_1x1_200ms_25sola	EPI_100X_RFP_1x1_200ms_25sola
670	30	13.3307701878903	400	41.4804676644616	771.09	270.8375	976366	2440.915	209.158306441983	233.985041334883	0	2014254	5035.635	1165.89644107672	1175.25853864424	0	NaN	NaN	NaN	NaN	NaN	349.932448440091	0.98084787497849	29.0015329895458	14.0459388786409	11.6355804796869	3.47146396887214	0.0260920117866189	0.00945307826578974	2	1.00184027012501	3083.80526080976	3	23432.4775	1	1	1	1	2019-05-15T17:04:14.140	NG_ecoli_LTEE_871_DM0	-0	-0	162.05	DIA_100X_EMPTY_1x1_100ms	5cf01f79-6349-483c-8540-4f1e36c03ec7	EPI_100X_YFP_1x1_200ms_25sola	EPI_100X_RFP_1x1_200ms_25sola
671	35	12.7338308531181	446	33.6590370393957	771.798206278027	381.260089686099	4947568	11093.201793722	209.158306441983	233.985041334883	4	1326686	2974.63228699552	1165.89644107672	1175.25853864424	0	NaN	NaN	NaN	NaN	NaN	411.651579078308	0.916903876681776	35.6349737337599	14.7200320707679	11.1286965869506	2.99980049593324	0.0834933036989154	0.0291035282154283	1	1.04901131858358	3466.21045842466	5	24014.3206278027	1	1	1	1	2019-05-15T17:04:14.140	NG_ecoli_LTEE_871_DM0	-0	-0	162.05	DIA_100X_EMPTY_1x1_100ms	3ada6269-e610-4ed4-8f3d-5c1fe69f57af	EPI_100X_YFP_1x1_200ms_25sola	EPI_100X_RFP_1x1_200ms_25sola
672	26	14.8582260793996	387	-22.8890717057824	771.348837209302	736.400516795866	291430	753.049095607235	209.158306441983	233.985041334883	0	970263	2507.13953488372	1165.89644107672	1175.25853864424	0	NaN	NaN	NaN	NaN	NaN	352.67457941286	0.951942173984637	26.2936307619091	16.1163576013507	12.6013941190013	3.93886388046548	0.0772281649586544	0.0286643173650151	1	1.0304889844593	3279.27343340497	3	23839.3850129199	1	1	1	1	2019-05-15T17:04:14.140	NG_ecoli_LTEE_871_DM0	-0	-0	162.05	DIA_100X_EMPTY_1x1_100ms	8ec98580-a7c0-4127-960f-d8d53c3f26cf	EPI_100X_YFP_1x1_200ms_25sola	EPI_100X_RFP_1x1_200ms_25sola
673	25	9.53084840892421	238	-48.6658325732517	770.399159663866	111.941176470588	105407	442.886554621849	209.158306441983	233.985041334883	0	1870030	7857.26890756303	1165.89644107672	1175.25853864424	0	NaN	NaN	NaN	NaN	NaN	287.230137501735	0.828514659741163	NaN	NaN	NaN	NaN	NaN	NaN	NaN	NaN	NaN	3	26339.3319327731	1	1	1	1	2019-05-15T17:04:14.140	NG_ecoli_LTEE_871_DM0	-0	-0	162.05	DIA_100X_EMPTY_1x1_100ms	edf73a3d-ee05-4fe4-a995-e59a3eecdf48	EPI_100X_YFP_1x1_200ms_25sola	EPI_100X_RFP_1x1_200ms_25sola
674	36	13.7888276611084	496	-46.1010769944868	770.653225806452	925.89314516129	104966	211.625	209.158306441983	233.985041334883	0	1791460	3611.81451612903	1165.89644107672	1175.25853864424	0	NaN	NaN	NaN	NaN	NaN	383.924272593945	0.908002742048371	34.1630654851385	15.1735431318589	10.7449696133894	3.31067964107313	0.0653924899728186	0.0305935158068152	1	1.02633801885692	3097.82655372306	0	23042.5987903226	1	1	1	1	2019-05-15T17:04:14.140	NG_ecoli_LTEE_871_DM0	-0	-0	162.05	DIA_100X_EMPTY_1x1_100ms	ba9e1fb4-1ae4-4e52-a0cb-e7bd0cbb613d	EPI_100X_YFP_1x1_200ms_25sola	EPI_100X_RFP_1x1_200ms_25sola
675	25	11.5130461083253	288	36.4513069203826	770.482638888889	1024.80555555556	56010	194.479166666667	209.158306441983	233.985041334883	0	636065	2208.55902777778	1165.89644107672	1175.25853864424	0	NaN	NaN	NaN	NaN	NaN	260.213046889741	0.981588365010609	24.478826109084	12.3668664177467	10.3195775752143	2.92784210197484	0.0231480302259834	0.00859756325072403	1	1.00250121033123	2047.4075893996	0	24024.2777777778	1	1	1	1	2019-05-15T17:04:14.140	NG_ecoli_LTEE_871_DM0	-0	-0	162.05	DIA_100X_EMPTY_1x1_100ms	a57b41fd-6c23-4760-abd8-8c5e77ee841e	EPI_100X_YFP_1x1_200ms_25sola	EPI_100X_RFP_1x1_200ms_25sola
676	30	13.230531896954	401	28.4563897950167	773.369077306733	1310.29675810474	745414	1858.88778054863	209.158306441983	233.985041334883	0	973492	2427.6608478803	1165.89644107672	1175.25853864424	0	NaN	NaN	NaN	NaN	NaN	372.22548676788	0.996860425433404	30.1166678841039	15.723521456694	11.9064889397956	4.38333797523221	0.0230057480413181	0.00898348485704967	1	1.00262739397645	3353.23682464134	4	21293.9675810474	1	1	1	1	2019-05-15T17:04:14.140	NG_ecoli_LTEE_871_DM0	-0	-0	162.05	DIA_100X_EMPTY_1x1_100ms	61054b49-2694-4baa-aca4-1680cad86fcc	EPI_100X_YFP_1x1_200ms_25sola	EPI_100X_RFP_1x1_200ms_25sola
677	41	15.8882844760385	651	-45.4152963991918	776.450076804916	2027.83102918587	387752	595.625192012289	209.158306441983	233.985041334883	0	570430	876.236559139785	1165.89644107672	1175.25853864424	0	NaN	NaN	NaN	NaN	NaN	482.437518086229	0.937577832144255	37.8093327500306	15.1959820162699	12.424927093063	3.08475609354973	0.0293526104081931	0.0088594049738342	3	1.00306885303808	4584.33760130831	0	18983.6728110599	1	1	1	1	2019-05-15T17:04:14.140	NG_ecoli_LTEE_871_DM0	-0	-0	162.05	DIA_100X_EMPTY_1x1_100ms	f7f12782-8e98-4293-bb03-2185e27dcee8	EPI_100X_YFP_1x1_200ms_25sola	EPI_100X_RFP_1x1_200ms_25sola
[truncated: 14,592 more rows]
