# Supplementary material for: Genomic and phenotypic evolution of Escherichia coli in a novel citrate-only resource environment
Source: eLife. 2020 May 29;9:e55414. doi: 10.7554/eLife.55414 (PMC7299349; doi:10.7554/eLife.55414)
Supplement: Figure 10—source data 3. [file elife-55414-fig10-data3.zip › 20190515_NG_ecoli_LTEE_871_DM25_001.superSegger.txt]

CellID	LongAxis	ShortAxis	Area	RegionScore	XPosition	YPosition	Fluor1Sum	Fluor1Mean	Fluor1Background	Fluor1BgStd	Fluor1FociNumber	Fluor2Sum	Fluor2Mean	Fluor2Background	Fluor2BgStd	Fluor2FociNumber	Fluor3Sum	Fluor3Mean	Fluor3Background	Fluor3BgStd	Fluor3FociNumber	MeshArea	MeshSolidity	MeshAxisLength	MeshRibsLengthMax	MeshRibsLengthMean	MeshRibsLengthStd	MeshCurvatureMax	MeshCurvatureMean	MeshCurvatureInflection	MeshSinuosity	MeshVolume	NumOfNeighbors	RegionGrayVal	TimeFrames	AgeFrames	RelativeAge	xyFolder	DateTime	Folder	StageXposition	StageYposition	StageZposition	PhaseConfig	UUID	Fluo1Config	Fluo2Config	Fluo3Config
1	6	2.16157180773933	15	-49.9863492868656	2.73333333333333	82.5333333333333	180025	12001.6666666667	224.679625984947	236.960449670158	0	15612	1040.8	569.387287001398	443.417561963744	0	NaN	NaN	NaN	NaN	NaN	NaN	NaN	NaN	NaN	NaN	NaN	NaN	NaN	NaN	NaN	NaN	1	20712	1	1	1	1	2019-05-15T18:41:00.812	NG_ecoli_LTEE_871_DM25	-0	-0	160.025	DIA_100X_EMPTY_1x1_100ms	c5c018dc-7143-458f-ab28-81524cc42df0	EPI_100X_YFP_1x1_200ms_25sola	EPI_100X_RFP_1x1_200ms_25sola
2	20	11.337823319217	227	-42.2610848860138	11.0132158590308	91.8149779735683	672025	2960.46255506608	224.679625984947	236.960449670158	0	217842	959.656387665198	569.387287001398	443.417561963744	0	NaN	NaN	NaN	NaN	NaN	NaN	NaN	NaN	NaN	NaN	NaN	NaN	NaN	NaN	NaN	NaN	3	18363.013215859	1	1	1	1	2019-05-15T18:41:00.812	NG_ecoli_LTEE_871_DM25	-0	-0	160.025	DIA_100X_EMPTY_1x1_100ms	08b936c1-6752-42da-8045-f648a1189de0	EPI_100X_YFP_1x1_200ms_25sola	EPI_100X_RFP_1x1_200ms_25sola
3	23	13.1321804212402	302	-9.7805940646059	12.5794701986755	589.344370860927	47263	156.5	224.679625984947	236.960449670158	0	1628269	5391.61920529801	569.387287001398	443.417561963744	1	NaN	NaN	NaN	NaN	NaN	255.878120230597	0.99985201774815	20.8609019559486	15.1493260090996	11.6194162394466	4.16060431706873	0.033758207709258	0.018307311115695	0	1.01034132710329	2212.03290252965	0	21270.9602649007	1	1	1	1	2019-05-15T18:41:00.812	NG_ecoli_LTEE_871_DM25	-0	-0	160.025	DIA_100X_EMPTY_1x1_100ms	7dee1573-bdd5-4b80-9440-12c8bb63f141	EPI_100X_YFP_1x1_200ms_25sola	EPI_100X_RFP_1x1_200ms_25sola
4	19	10.8783172692677	207	-46.1495732767804	9.97584541062802	1129.57487922705	133568	645.256038647343	224.679625984947	236.960449670158	0	134735	650.893719806763	569.387287001398	443.417561963744	0	NaN	NaN	NaN	NaN	NaN	NaN	NaN	NaN	NaN	NaN	NaN	NaN	NaN	NaN	NaN	NaN	0	18671.8937198068	1	1	1	1	2019-05-15T18:41:00.812	NG_ecoli_LTEE_871_DM25	-0	-0	160.025	DIA_100X_EMPTY_1x1_100ms	25a17ddb-9728-4517-aa5f-511233331c11	EPI_100X_YFP_1x1_200ms_25sola	EPI_100X_RFP_1x1_200ms_25sola
5	38	10.1664465991114	387	43.3499702100674	10.0129198966408	1206.3850129199	70541	182.276485788114	224.679625984947	236.960449670158	0	4989667	12893.1963824289	569.387287001398	443.417561963744	0	NaN	NaN	NaN	NaN	NaN	NaN	NaN	NaN	NaN	NaN	NaN	NaN	NaN	NaN	NaN	NaN	0	18921.0129198966	1	1	1	1	2019-05-15T18:41:00.812	NG_ecoli_LTEE_871_DM25	-0	-0	160.025	DIA_100X_EMPTY_1x1_100ms	5561cbde-72c1-4b7b-b932-461850582014	EPI_100X_YFP_1x1_200ms_25sola	EPI_100X_RFP_1x1_200ms_25sola
6	22	12.0639518242694	266	-49.3628011521349	10.1203007518797	1476.62030075188	954097	3586.83082706767	224.679625984947	236.960449670158	0	130646	491.15037593985	569.387287001398	443.417561963744	0	NaN	NaN	NaN	NaN	NaN	NaN	NaN	NaN	NaN	NaN	NaN	NaN	NaN	NaN	NaN	NaN	1	17249.0413533835	1	1	1	1	2019-05-15T18:41:00.812	NG_ecoli_LTEE_871_DM25	-0	-0	160.025	DIA_100X_EMPTY_1x1_100ms	9ceaaf01-95f4-4d6e-82b8-e11c6ff3507a	EPI_100X_YFP_1x1_200ms_25sola	EPI_100X_RFP_1x1_200ms_25sola
7	41	11.4961578804885	472	48.2594831514943	18.1292372881356	1776.23728813559	355178	752.495762711864	224.679625984947	236.960449670158	0	2213172	4688.92372881356	569.387287001398	443.417561963744	0	NaN	NaN	NaN	NaN	NaN	NaN	NaN	NaN	NaN	NaN	NaN	NaN	NaN	NaN	NaN	NaN	1	17938.0911016949	1	1	1	1	2019-05-15T18:41:00.812	NG_ecoli_LTEE_871_DM25	-0	-0	160.025	DIA_100X_EMPTY_1x1_100ms	78ce59ce-d8ae-42cb-9b20-28ace6380268	EPI_100X_YFP_1x1_200ms_25sola	EPI_100X_RFP_1x1_200ms_25sola
8	24	14.1638557711565	340	18.7324396776127	16.8705882352941	308.405882352941	109871	323.15	224.679625984947	236.960449670158	0	172261	506.65	569.387287001398	443.417561963744	0	NaN	NaN	NaN	NaN	NaN	266.133159152666	0.999856140081893	21.4191497278192	15.0989515034876	12.0714351022033	3.8561607745924	0.00352298406147104	0.00165891030260371	1	1.00004789195287	2451.37592110649	0	17902.6764705882	1	1	1	1	2019-05-15T18:41:00.812	NG_ecoli_LTEE_871_DM25	-0	-0	160.025	DIA_100X_EMPTY_1x1_100ms	70140853-904b-4c4f-a179-0efc633da7ff	EPI_100X_YFP_1x1_200ms_25sola	EPI_100X_RFP_1x1_200ms_25sola
9	27	13.3255876887811	360	44.3111104313935	21.1583333333333	730.069444444444	183052	508.477777777778	224.679625984947	236.960449670158	0	308139	855.941666666667	569.387287001398	443.417561963744	0	NaN	NaN	NaN	NaN	NaN	291.447121548223	0.998047941902651	24.6857305281297	14.020657693471	11.3244807955416	3.57487200040083	0.0242341054800039	0.0106466694930933	1	1.00477942836455	2486.40840090965	0	17192.9888888889	1	1	1	1	2019-05-15T18:41:00.812	NG_ecoli_LTEE_871_DM25	-0	-0	160.025	DIA_100X_EMPTY_1x1_100ms	1351f185-12e1-44e8-af6e-05a3cb7bdd60	EPI_100X_YFP_1x1_200ms_25sola	EPI_100X_RFP_1x1_200ms_25sola
10	32	11.0967528151517	355	48.2360920306026	21.3352112676056	1269.79718309859	740753	2086.62816901408	224.679625984947	236.960449670158	0	418861	1179.89014084507	569.387287001398	443.417561963744	0	NaN	NaN	NaN	NaN	NaN	322.569465965115	0.972056631875535	30.2826562228212	12.0949617510956	10.2583959326614	2.95946844028945	0.0200668274811608	0.0100371868096119	1	1.00632092003758	2502.89575569915	1	17328.4422535211	1	1	1	1	2019-05-15T18:41:00.812	NG_ecoli_LTEE_871_DM25	-0	-0	160.025	DIA_100X_EMPTY_1x1_100ms	20d3ccd3-3a9f-4fdb-a2f5-d3c6c714f7a7	EPI_100X_YFP_1x1_200ms_25sola	EPI_100X_RFP_1x1_200ms_25sola
11	30	11.2320788013011	337	49.4281493748475	30.2967359050445	106.050445103858	344345	1021.79525222552	224.679625984947	236.960449670158	0	344905	1023.45697329377	569.387287001398	443.417561963744	0	NaN	NaN	NaN	NaN	NaN	305.285063272817	0.99472168638819	28.7805065720182	12.5165186635115	10.3419867859937	2.87518578439991	0.00325966493284246	0.00123764839556866	1	1.00002628174312	2417.66582872304	2	18483.6379821958	1	1	1	1	2019-05-15T18:41:00.812	NG_ecoli_LTEE_871_DM25	-0	-0	160.025	DIA_100X_EMPTY_1x1_100ms	a59a2290-695b-4f34-bd95-9f5f688b85a5	EPI_100X_YFP_1x1_200ms_25sola	EPI_100X_RFP_1x1_200ms_25sola
12	21	12.5254004432478	264	-8.55181456447212	28.6136363636364	1465.87878787879	342493	1297.32196969697	224.679625984947	236.960449670158	0	126336	478.545454545455	569.387287001398	443.417561963744	0	NaN	NaN	NaN	NaN	NaN	235.811894819424	0.999882365197824	20.9482387339985	14.0526269272585	10.5816985460921	3.94816753076402	0.0196486625521159	0.0104592878184307	0	1.00343390573397	1842.24830742812	1	17523.803030303	1	1	1	1	2019-05-15T18:41:00.812	NG_ecoli_LTEE_871_DM25	-0	-0	160.025	DIA_100X_EMPTY_1x1_100ms	9a6a1192-ea49-4b6e-a49e-00821bd75f74	EPI_100X_YFP_1x1_200ms_25sola	EPI_100X_RFP_1x1_200ms_25sola
13	20	11.8872225857237	238	-43.4483576152729	30.2100840336134	89.2941176470588	385766	1620.86554621849	224.679625984947	236.960449670158	0	358730	1507.26890756303	569.387287001398	443.417561963744	0	NaN	NaN	NaN	NaN	NaN	232.992714935264	0.999879423982762	19.2225075419044	15.3342956174701	11.3848866273534	4.32894421951337	0.0292771961333045	0.0137686629104246	1	1.00496515854593	1956.84912188763	3	18740.8109243697	1	1	1	1	2019-05-15T18:41:00.812	NG_ecoli_LTEE_871_DM25	-0	-0	160.025	DIA_100X_EMPTY_1x1_100ms	d372aae0-5290-46c0-8b94-7eecb1a5d7df	EPI_100X_YFP_1x1_200ms_25sola	EPI_100X_RFP_1x1_200ms_25sola
14	18	12.0555079535891	218	-45.5980077060246	35.5550458715596	1268.92660550459	1864629	8553.34403669725	224.679625984947	236.960449670158	1	225323	1033.59174311927	569.387287001398	443.417561963744	0	NaN	NaN	NaN	NaN	NaN	208.492664038852	0.999890655940992	17.3705418673898	15.431718294427	11.3169696210655	4.44334856462721	0.0103834840881218	0.00546681192558931	0	1.00063373747672	1747.28419220499	1	17834.8486238532	1	1	1	1	2019-05-15T18:41:00.812	NG_ecoli_LTEE_871_DM25	-0	-0	160.025	DIA_100X_EMPTY_1x1_100ms	5ad3ab95-77cb-4983-a97c-c9bad01ad4e3	EPI_100X_YFP_1x1_200ms_25sola	EPI_100X_RFP_1x1_200ms_25sola
15	28	13.2392764470733	371	45.6891787683067	39.9029649595687	1712.21832884097	218123	587.932614555256	224.679625984947	236.960449670158	0	198939	536.22371967655	569.387287001398	443.417561963744	0	NaN	NaN	NaN	NaN	NaN	305.858040028571	0.994252133493861	26.750419090708	13.1393933820218	10.9485633313662	3.34937888001256	0.0138680799666272	0.00657169964190455	1	1.00214054343908	2518.45816752076	0	17424.5525606469	1	1	1	1	2019-05-15T18:41:00.812	NG_ecoli_LTEE_871_DM25	-0	-0	160.025	DIA_100X_EMPTY_1x1_100ms	64e88b56-9887-4546-82b9-0ef8aa315c81	EPI_100X_YFP_1x1_200ms_25sola	EPI_100X_RFP_1x1_200ms_25sola
16	26	11.9937040407439	312	40.8464469330072	40.2596153846154	1778.3108974359	306087	981.048076923077	224.679625984947	236.960449670158	0	329433	1055.875	569.387287001398	443.417561963744	0	NaN	NaN	NaN	NaN	NaN	284.424749716276	0.999712685813173	24.2617511338653	14.1558789709312	11.2261553941639	3.71430395241872	0.01807335656994	0.00725010138604266	1	1.00196595573761	2401.45318084554	2	17578.1153846154	1	1	1	1	2019-05-15T18:41:00.812	NG_ecoli_LTEE_871_DM25	-0	-0	160.025	DIA_100X_EMPTY_1x1_100ms	2349c6d4-5688-4ca0-a4c4-34c558225af3	EPI_100X_YFP_1x1_200ms_25sola	EPI_100X_RFP_1x1_200ms_25sola
17	21	12.3018893659431	259	-20.4187889461637	40.6486486486486	707.675675675676	43925	169.594594594595	224.679625984947	236.960449670158	0	2337370	9024.5945945946	569.387287001398	443.417561963744	1	NaN	NaN	NaN	NaN	NaN	232.484749107176	0.996714941937372	20.8951664111367	13.7613698802675	10.3947519357619	3.72277789827694	0.0413842188541628	0.0218170643542702	0	1.01501640047176	1773.22552775743	0	21071.8108108108	1	1	1	1	2019-05-15T18:41:00.812	NG_ecoli_LTEE_871_DM25	-0	-0	160.025	DIA_100X_EMPTY_1x1_100ms	318ca914-b387-4fcf-b3da-59368cb1b35a	EPI_100X_YFP_1x1_200ms_25sola	EPI_100X_RFP_1x1_200ms_25sola
18	26	13.4929561065398	351	31.250794128978	43.7207977207977	1045.20512820513	233959	666.549857549858	224.679625984947	236.960449670158	0	182676	520.444444444444	569.387287001398	443.417561963744	0	NaN	NaN	NaN	NaN	NaN	281.595316184231	0.998136074700126	23.8845957559272	13.8123976792334	11.4775045281277	3.44400167756331	0.00940406795464117	0.00468533869591868	1	1.00088546320767	2471.17056460093	0	17757.7008547009	1	1	1	1	2019-05-15T18:41:00.812	NG_ecoli_LTEE_871_DM25	-0	-0	160.025	DIA_100X_EMPTY_1x1_100ms	ec6c588e-bcd9-4320-bb41-e5d4015f46e4	EPI_100X_YFP_1x1_200ms_25sola	EPI_100X_RFP_1x1_200ms_25sola
19	25	13.2293060284938	331	34.1655426837686	43.1963746223565	1580.15709969789	165335	499.501510574018	224.679625984947	236.960449670158	0	226719	684.95166163142	569.387287001398	443.417561963744	0	NaN	NaN	NaN	NaN	NaN	271.211158958145	0.997557037195363	23.803824991177	13.2835141909266	10.9034541389997	3.48670258097152	0.0131990760368288	0.00576692669383061	1	1.00095381215647	2222.61802691413	0	17542.6797583082	1	1	1	1	2019-05-15T18:41:00.812	NG_ecoli_LTEE_871_DM25	-0	-0	160.025	DIA_100X_EMPTY_1x1_100ms	f5c215b8-ef6e-4f1c-b67e-bda860d4ab68	EPI_100X_YFP_1x1_200ms_25sola	EPI_100X_RFP_1x1_200ms_25sola
20	20	10.3739394755361	207	-48.6846237561023	46.6038647342995	82.7101449275362	77936	376.502415458937	224.679625984947	236.960449670158	0	2415025	11666.7874396135	569.387287001398	443.417561963744	1	NaN	NaN	NaN	NaN	NaN	206.67164385014	0.999822255779815	18.8652957903971	13.6778093566145	10.2929157043111	3.85999322628142	0.0311996621151711	0.0169844534279989	0	1.00721177987625	1569.74942412996	2	21289.115942029	1	1	1	1	2019-05-15T18:41:00.812	NG_ecoli_LTEE_871_DM25	-0	-0	160.025	DIA_100X_EMPTY_1x1_100ms	a79a23df-c052-4ee8-a1da-3bee3e935a36	EPI_100X_YFP_1x1_200ms_25sola	EPI_100X_RFP_1x1_200ms_25sola
21	29	11.9433107916762	347	44.3059318921091	54.2968299711816	1795.02593659942	179955	518.602305475504	224.679625984947	236.960449670158	0	265638	765.527377521614	569.387287001398	443.417561963744	0	NaN	NaN	NaN	NaN	NaN	303.542357645068	0.983644478885879	28.2138166391726	12.8852186767755	10.3480639043629	3.11660049661017	0.0281846676974316	0.015271712650771	0	1.01287974603463	2372.84803239253	1	17508.9942363112	1	1	1	1	2019-05-15T18:41:00.812	NG_ecoli_LTEE_871_DM25	-0	-0	160.025	DIA_100X_EMPTY_1x1_100ms	cf0a3488-9f98-46a1-aa4f-f9d9bb6b1555	EPI_100X_YFP_1x1_200ms_25sola	EPI_100X_RFP_1x1_200ms_25sola
22	24	13.2852120945281	320	25.3941277720153	55.4875	1449.71875	251695	786.546875	224.679625984947	236.960449670158	0	155403	485.634375	569.387287001398	443.417561963744	0	NaN	NaN	NaN	NaN	NaN	271.808278930381	0.997250888280336	23.4548189800067	13.3276133301286	11.0986201264048	3.5143921062237	0.00983907707659541	0.00561717538356243	0	1.00118539097364	2269.13294290672	0	17482.234375	1	1	1	1	2019-05-15T18:41:00.812	NG_ecoli_LTEE_871_DM25	-0	-0	160.025	DIA_100X_EMPTY_1x1_100ms	6c2e4db2-0e4e-47f4-b731-3f11bed03bc8	EPI_100X_YFP_1x1_200ms_25sola	EPI_100X_RFP_1x1_200ms_25sola
23	43	15.1852396408276	654	28.6943011132877	67.5107033639144	583.123853211009	110350	168.730886850153	224.679625984947	236.960449670158	0	6622269	10125.7935779817	569.387287001398	443.417561963744	0	NaN	NaN	NaN	NaN	NaN	526.897632503891	0.845490436458191	44.6889968181177	13.9127449414742	11.5620064929189	2.60997581136345	0.0420842746066266	0.0281296643177078	0	1.09620198436469	4691.98813182778	0	19482.495412844	1	1	1	1	2019-05-15T18:41:00.812	NG_ecoli_LTEE_871_DM25	-0	-0	160.025	DIA_100X_EMPTY_1x1_100ms	d432bbb3-7ad3-4d0b-9f8c-9ad2081b3b33	EPI_100X_YFP_1x1_200ms_25sola	EPI_100X_RFP_1x1_200ms_25sola
24	30	14.697348356201	441	40.8309952550958	63.5986394557823	398.467120181406	315342	715.061224489796	224.679625984947	236.960449670158	0	221731	502.791383219955	569.387287001398	443.417561963744	0	NaN	NaN	NaN	NaN	NaN	342.567565177131	0.996262069437608	26.9429758337146	14.6925540978654	12.0495393175394	4.04587235319156	0.061561779741467	0.00656125156447966	1	1.00152402914212	3072.38990292073	0	16981.6689342404	1	1	1	1	2019-05-15T18:41:00.812	NG_ecoli_LTEE_871_DM25	-0	-0	160.025	DIA_100X_EMPTY_1x1_100ms	c713cd7b-d402-43da-a878-3aa6cfb6768d	EPI_100X_YFP_1x1_200ms_25sola	EPI_100X_RFP_1x1_200ms_25sola
25	19	12.1463223936444	231	-47.9242046425954	64.6060606060606	83.3203463203463	61116	264.571428571429	224.679625984947	236.960449670158	0	3199697	13851.5021645022	569.387287001398	443.417561963744	1	NaN	NaN	NaN	NaN	NaN	209.317862039249	0.999867160658757	17.9327924643304	15.0211924987236	11.0287170268177	4.36827367883811	0.00875257800578744	0.00470366413431889	0	1.00049852604309	1713.12002396033	1	20661.1471861472	1	1	1	1	2019-05-15T18:41:00.812	NG_ecoli_LTEE_871_DM25	-0	-0	160.025	DIA_100X_EMPTY_1x1_100ms	f8379a7c-1010-4267-a0f4-268d24d1d1a2	EPI_100X_YFP_1x1_200ms_25sola	EPI_100X_RFP_1x1_200ms_25sola
26	35	13.5393251957932	474	48.3780967859901	71.4978902953586	1175.44303797468	5911027	12470.5210970464	224.679625984947	236.960449670158	2	439137	926.449367088608	569.387287001398	443.417561963744	0	NaN	NaN	NaN	NaN	NaN	389.773418586116	0.979507833580415	32.9601065037163	13.732008787499	11.473704104341	3.02680702811157	0.00884346731918633	0.00328548462101678	2	1.00027710975749	3407.89165489255	0	17143.0696202532	1	1	1	1	2019-05-15T18:41:00.812	NG_ecoli_LTEE_871_DM25	-0	-0	160.025	DIA_100X_EMPTY_1x1_100ms	8b7dad8a-93d2-4641-8661-cc228cf84715	EPI_100X_YFP_1x1_200ms_25sola	EPI_100X_RFP_1x1_200ms_25sola
27	24	12.7080167655309	305	-0.31543694360156	74.7245901639344	1594.15081967213	52857	173.301639344262	224.679625984947	236.960449670158	0	5871301	19250.1672131148	569.387287001398	443.417561963744	1	NaN	NaN	NaN	NaN	NaN	268.465488463763	0.995843677279088	22.7604288006065	14.7764376489394	11.2720543357344	3.73317870499531	0.0103496523775774	0.00503962326811437	1	1.00035041604064	2271.31028931255	0	18750.1016393443	1	1	1	1	2019-05-15T18:41:00.812	NG_ecoli_LTEE_871_DM25	-0	-0	160.025	DIA_100X_EMPTY_1x1_100ms	114dea77-dc17-4dd5-9ee7-6d7bffc90f20	EPI_100X_YFP_1x1_200ms_25sola	EPI_100X_RFP_1x1_200ms_25sola
28	50	13.5905654948712	681	49.2702290533057	79.057268722467	922.176211453744	111482	163.703377386197	224.679625984947	236.960449670158	0	13484029	19800.3362701909	569.387287001398	443.417561963744	3	NaN	NaN	NaN	NaN	NaN	588.15378161329	0.926840509771092	51.2051618141473	12.6697756720168	11.2433649101072	2.30102643327735	0.0292259057108265	0.0104891145314046	2	1.00515819988829	5083.89107060413	0	19547.8091042584	1	1	1	1	2019-05-15T18:41:00.812	NG_ecoli_LTEE_871_DM25	-0	-0	160.025	DIA_100X_EMPTY_1x1_100ms	615d30f5-5faa-4335-8574-c781ff924c26	EPI_100X_YFP_1x1_200ms_25sola	EPI_100X_RFP_1x1_200ms_25sola
29	34	13.5199637814618	460	45.2081261466092	78.1978260869565	1356.79565217391	239554	520.769565217391	224.679625984947	236.960449670158	0	236890	514.978260869565	569.387287001398	443.417561963744	0	NaN	NaN	NaN	NaN	NaN	385.598161201671	0.957303644018881	32.5975419081985	14.3411354048905	11.524479012471	3.14902718634331	0.00427858157103433	0.00194143937403088	2	1.00005165529027	3400.30079024001	1	17113.9413043478	1	1	1	1	2019-05-15T18:41:00.812	NG_ecoli_LTEE_871_DM25	-0	-0	160.025	DIA_100X_EMPTY_1x1_100ms	560f97d0-eb8d-45c4-aeee-d3ac47134bbb	EPI_100X_YFP_1x1_200ms_25sola	EPI_100X_RFP_1x1_200ms_25sola
30	22	13.2660224390332	292	-26.0127616113097	84.7705479452055	105.359589041096	1425329	4881.26369863014	224.679625984947	236.960449670158	0	456648	1563.86301369863	569.387287001398	443.417561963744	0	NaN	NaN	NaN	NaN	NaN	247.799432439062	0.999872339285974	20.8857517751707	14.2483597973862	11.2071450457297	3.87886904153601	0.0293414858664274	0.0157605348692762	0	1.00760982276686	2060.29770593567	1	18374.3082191781	1	1	1	1	2019-05-15T18:41:00.812	NG_ecoli_LTEE_871_DM25	-0	-0	160.025	DIA_100X_EMPTY_1x1_100ms	77833eb2-3fab-4bdc-b221-e3a84e7d579b	EPI_100X_YFP_1x1_200ms_25sola	EPI_100X_RFP_1x1_200ms_25sola
31	22	12.9242002581427	285	-34.5431190713592	86.3473684210526	675.60350877193	781675	2742.71929824561	224.679625984947	236.960449670158	0	170257	597.39298245614	569.387287001398	443.417561963744	0	NaN	NaN	NaN	NaN	NaN	233.720673460701	0.999876285790884	21.0730423507898	13.7600952334452	10.6189051791827	3.73915049053247	0.0027108294249263	0.00156264991566144	0	1.00007338720994	1866.27916199206	0	18390.5614035088	1	1	1	1	2019-05-15T18:41:00.812	NG_ecoli_LTEE_871_DM25	-0	-0	160.025	DIA_100X_EMPTY_1x1_100ms	37e665fa-59ce-4ca3-a9c0-389c6dd41fd1	EPI_100X_YFP_1x1_200ms_25sola	EPI_100X_RFP_1x1_200ms_25sola
32	28	12.0177797887818	337	45.1266684582044	89.2403560830861	1711.48071216617	767726	2278.11869436202	224.679625984947	236.960449670158	0	184118	546.344213649852	569.387287001398	443.417561963744	0	NaN	NaN	NaN	NaN	NaN	309.756743827387	0.984630650039268	28.0060959353266	12.8936975319655	10.684479944101	3.09501942806143	0.0117231818246722	0.00504737133916277	1	1.00137744762377	2511.01455386849	2	17988.9821958457	1	1	1	1	2019-05-15T18:41:00.812	NG_ecoli_LTEE_871_DM25	-0	-0	160.025	DIA_100X_EMPTY_1x1_100ms	0cca2938-e981-47e5-8820-1f889fc49498	EPI_100X_YFP_1x1_200ms_25sola	EPI_100X_RFP_1x1_200ms_25sola
33	27	13.0224353339811	352	39.9880747487088	91.9431818181818	1459.79261363636	346410	984.119318181818	224.679625984947	236.960449670158	0	171550	487.357954545455	569.387287001398	443.417561963744	0	NaN	NaN	NaN	NaN	NaN	293.15950458719	0.991949465112977	25.2855584649579	13.5776669071974	11.1358327393497	3.40197715101029	0.0232871146879849	0.0117396734336792	1	1.00625090909924	2462.67912903634	0	17272.4630681818	1	1	1	1	2019-05-15T18:41:00.812	NG_ecoli_LTEE_871_DM25	-0	-0	160.025	DIA_100X_EMPTY_1x1_100ms	0081828a-72ff-4d87-857b-693cb72339c6	EPI_100X_YFP_1x1_200ms_25sola	EPI_100X_RFP_1x1_200ms_25sola
34	32	13.8139778187018	442	48.1048906483796	92.6357466063348	1331.3665158371	594330	1344.63800904977	224.679625984947	236.960449670158	0	229256	518.678733031674	569.387287001398	443.417561963744	0	NaN	NaN	NaN	NaN	NaN	371.720889976035	0.99652564883922	30.3701560226034	14.5536190507616	11.8118892319926	3.59885329083978	0.0391295141767713	0.00626608290682882	1	1.00160073643772	3327.94113397494	1	16097	1	1	1	1	2019-05-15T18:41:00.812	NG_ecoli_LTEE_871_DM25	-0	-0	160.025	DIA_100X_EMPTY_1x1_100ms	1071e083-ad25-4e70-8c27-ece76ed8440e	EPI_100X_YFP_1x1_200ms_25sola	EPI_100X_RFP_1x1_200ms_25sola
35	22	12.0742311950297	266	15.4871978106127	91.6240601503759	1680.72932330827	1026723	3859.86090225564	224.679625984947	236.960449670158	0	143739	540.372180451128	569.387287001398	443.417561963744	0	NaN	NaN	NaN	NaN	NaN	240.738788287636	0.999347936559051	21.3204294799455	13.2073986494797	10.9420584085668	3.34966952264985	0.00740487032886033	0.00400756960847754	0	1.00049366080605	2004.85924558464	1	18140.6804511278	1	1	1	1	2019-05-15T18:41:00.812	NG_ecoli_LTEE_871_DM25	-0	-0	160.025	DIA_100X_EMPTY_1x1_100ms	e4794831-c0e3-4c79-956a-37c836b7bc76	EPI_100X_YFP_1x1_200ms_25sola	EPI_100X_RFP_1x1_200ms_25sola
36	17	10.5985036260255	182	-48.8778796488709	94.0769230769231	1697.75824175824	876931	4818.3021978022	224.679625984947	236.960449670158	0	100507	552.236263736264	569.387287001398	443.417561963744	0	NaN	NaN	NaN	NaN	NaN	201.499959547708	0.999564672083733	18.626590703894	13.3424443392595	10.3115324822924	3.52953650796215	0.0310859133132537	0.0161078377361421	0	1.00629178949711	1555.49880327963	3	18746.6043956044	1	1	1	1	2019-05-15T18:41:00.812	NG_ecoli_LTEE_871_DM25	-0	-0	160.025	DIA_100X_EMPTY_1x1_100ms	7e77073d-0af8-4862-8e7f-0c93bdb9d041	EPI_100X_YFP_1x1_200ms_25sola	EPI_100X_RFP_1x1_200ms_25sola
37	26	13.476139236073	351	39.3078647630954	99.3418803418803	1119.94017094017	7066008	20131.0769230769	224.679625984947	236.960449670158	0	217966	620.985754985755	569.387287001398	443.417561963744	0	NaN	NaN	NaN	NaN	NaN	289.486069066522	0.999647890771955	24.0450920262802	14.3138263392154	11.589268011825	3.6805744958186	0.00781471476798705	0.00325908240238438	1	1.0003178926604	2536.4618682267	0	17470.9373219373	1	1	1	1	2019-05-15T18:41:00.812	NG_ecoli_LTEE_871_DM25	-0	-0	160.025	DIA_100X_EMPTY_1x1_100ms	27bf8792-7780-4081-ad9e-502184be190d	EPI_100X_YFP_1x1_200ms_25sola	EPI_100X_RFP_1x1_200ms_25sola
38	23	13.0534325668618	301	-17.2886006444707	103.401993355482	94.9136212624585	1735018	5764.17940199336	224.679625984947	236.960449670158	0	310361	1031.09966777409	569.387287001398	443.417561963744	0	NaN	NaN	NaN	NaN	NaN	252.526398393696	0.999847486350516	21.8551797239741	14.1009410397337	11.0231891259541	3.79761854854519	0.00408750599992964	0.00246258590726745	1	1.00004855532967	2085.73332899325	1	18554.0132890365	1	1	1	1	2019-05-15T18:41:00.812	NG_ecoli_LTEE_871_DM25	-0	-0	160.025	DIA_100X_EMPTY_1x1_100ms	7ce9b9ee-429c-44f2-8276-5b5e7c277dc9	EPI_100X_YFP_1x1_200ms_25sola	EPI_100X_RFP_1x1_200ms_25sola
39	22	10.368510359151	228	-48.4778156637957	108.969298245614	1708.00877192982	963609	4226.3552631579	224.679625984947	236.960449670158	0	126296	553.929824561404	569.387287001398	443.417561963744	0	NaN	NaN	NaN	NaN	NaN	228.54350717182	0.999787652219821	20.2682464820169	14.261272200674	10.7479885248249	3.87178920908504	0.0193885918360327	0.0105290504216152	0	1.00311891809373	1838.90988200988	3	18868.8289473684	1	1	1	1	2019-05-15T18:41:00.812	NG_ecoli_LTEE_871_DM25	-0	-0	160.025	DIA_100X_EMPTY_1x1_100ms	57a06ce1-4c0d-4628-9303-049a17b3a81a	EPI_100X_YFP_1x1_200ms_25sola	EPI_100X_RFP_1x1_200ms_25sola
40	21	10.339126521649	217	16.4870742680013	117.493087557604	1692.14285714286	782855	3607.6267281106	224.679625984947	236.960449670158	0	119222	549.410138248848	569.387287001398	443.417561963744	0	NaN	NaN	NaN	NaN	NaN	221.950784290231	0.999740397300173	21.8162109675937	12.4922526960398	9.87561803795663	3.16847163351816	0.0120394254204564	0.00705285514296895	0	1.0015335540126	1671.08205120178	2	18516.0829493088	1	1	1	1	2019-05-15T18:41:00.812	NG_ecoli_LTEE_871_DM25	-0	-0	160.025	DIA_100X_EMPTY_1x1_100ms	5f2ae2c7-01a7-441e-88cf-9f4fe5d7baf2	EPI_100X_YFP_1x1_200ms_25sola	EPI_100X_RFP_1x1_200ms_25sola
41	24	13.4680986438411	328	2.27982638110144	122.506097560976	28.8384146341463	140877	429.503048780488	224.679625984947	236.960449670158	0	188881	575.856707317073	569.387287001398	443.417561963744	0	NaN	NaN	NaN	NaN	NaN	264.247622689092	0.999923493096935	22.9539850493861	13.8753208840436	11.0205315530007	3.73465333024514	0.0045822188524312	0.00220406506067848	1	1.00006513121552	2189.54089178816	0	18589.125	1	1	1	1	2019-05-15T18:41:00.812	NG_ecoli_LTEE_871_DM25	-0	-0	160.025	DIA_100X_EMPTY_1x1_100ms	945291f2-5681-45b2-bd4f-eb72e30d7ccb	EPI_100X_YFP_1x1_200ms_25sola	EPI_100X_RFP_1x1_200ms_25sola
42	24	12.2669451669725	297	30.5057295187302	123.276094276094	1818.27272727273	106150	357.407407407407	224.679625984947	236.960449670158	0	155183	522.501683501683	569.387287001398	443.417561963744	0	NaN	NaN	NaN	NaN	NaN	265.316905830755	0.998169135679239	24.3243921934727	12.7137005470322	10.59484960958	3.13936339637989	0.00336060188266437	0.00140806349039538	2	1.0000918647339	2144.47738834385	1	17591.835016835	1	1	1	1	2019-05-15T18:41:00.812	NG_ecoli_LTEE_871_DM25	-0	-0	160.025	DIA_100X_EMPTY_1x1_100ms	cf23455f-4051-4e45-bbba-708f34dd1dc6	EPI_100X_YFP_1x1_200ms_25sola	EPI_100X_RFP_1x1_200ms_25sola
43	21	12.9957389853931	274	-13.2723047556075	128.532846715328	1005.09124087591	145410	530.693430656934	224.679625984947	236.960449670158	0	167101	609.857664233577	569.387287001398	443.417561963744	0	NaN	NaN	NaN	NaN	NaN	224.667659020663	0.999817566493392	19.589887792068	13.9420104486539	10.9513966538391	3.77512280933603	0.00220990426632174	0.000935152168876128	1	1.00002316125697	1845.27393867948	0	18055.7153284672	1	1	1	1	2019-05-15T18:41:00.812	NG_ecoli_LTEE_871_DM25	-0	-0	160.025	DIA_100X_EMPTY_1x1_100ms	ba03effe-9dad-4240-8b54-9951efcc4a31	EPI_100X_YFP_1x1_200ms_25sola	EPI_100X_RFP_1x1_200ms_25sola
44	23	11.5670629863637	269	14.1962264476008	133.505576208178	1680.12267657993	198524	738.007434944238	224.679625984947	236.960449670158	0	135450	503.531598513011	569.387287001398	443.417561963744	0	NaN	NaN	NaN	NaN	NaN	242.714829294099	0.999901400738451	22.3650787094977	12.76486908076	10.5307056568931	3.2365461226854	0.00525398013241882	0.0023154955416309	1	1.00018212819912	1947.9385852471	1	18031.8141263941	1	1	1	1	2019-05-15T18:41:00.812	NG_ecoli_LTEE_871_DM25	-0	-0	160.025	DIA_100X_EMPTY_1x1_100ms	9aee2dfd-1a09-4c6b-a596-aba8cd424631	EPI_100X_YFP_1x1_200ms_25sola	EPI_100X_RFP_1x1_200ms_25sola
45	28	14.0791835902482	395	40.2715008427728	135.167088607595	289.850632911392	183865	465.481012658228	224.679625984947	236.960449670158	0	189620	480.050632911392	569.387287001398	443.417561963744	0	NaN	NaN	NaN	NaN	NaN	311.043302093344	0.995878327896972	25.6916759377418	14.1051360670099	11.7590958023808	3.43629337223011	0.0157927269704113	0.00836305678508938	0	1.00318467369868	2790.16684643353	0	17435.0987341772	1	1	1	1	2019-05-15T18:41:00.812	NG_ecoli_LTEE_871_DM25	-0	-0	160.025	DIA_100X_EMPTY_1x1_100ms	4d2bb12c-f13c-4ff4-8818-857bd70ff28e	EPI_100X_YFP_1x1_200ms_25sola	EPI_100X_RFP_1x1_200ms_25sola
46	34	13.4619038559433	458	46.6962843731503	137.286026200873	565.338427947598	285845	624.115720524017	224.679625984947	236.960449670158	0	372860	814.10480349345	569.387287001398	443.417561963744	0	NaN	NaN	NaN	NaN	NaN	379.625853227948	0.969725056570512	32.7916956874056	13.8936552355074	11.2140161502774	3.08952109672508	0.0190347995588804	0.0081564236530618	1	1.00240439628344	3238.74019212198	1	17473.0742358079	1	1	1	1	2019-05-15T18:41:00.812	NG_ecoli_LTEE_871_DM25	-0	-0	160.025	DIA_100X_EMPTY_1x1_100ms	5c34e9ed-e3bf-4a1d-a077-343c69ff8b97	EPI_100X_YFP_1x1_200ms_25sola	EPI_100X_RFP_1x1_200ms_25sola
47	28	12.8867457782533	361	35.9871027531785	147.193905817175	822.567867036011	495494	1372.5595567867	224.679625984947	236.960449670158	0	246210	682.02216066482	569.387287001398	443.417561963744	0	NaN	NaN	NaN	NaN	NaN	315.332388520144	0.990335185552724	26.9144948944382	13.3882809295589	11.3559287053477	3.2087637504063	0.0305328686256897	0.0160229831454369	0	1.01224632998936	2725.97224537643	1	17539.2243767313	1	1	1	1	2019-05-15T18:41:00.812	NG_ecoli_LTEE_871_DM25	-0	-0	160.025	DIA_100X_EMPTY_1x1_100ms	e79b9197-0245-40c9-9be7-ba16d5749141	EPI_100X_YFP_1x1_200ms_25sola	EPI_100X_RFP_1x1_200ms_25sola
48	32	14.3045572953743	458	45.8661270201196	151.443231441048	92.0786026200873	419775	916.539301310044	224.679625984947	236.960449670158	0	330077	720.692139737991	569.387287001398	443.417561963744	0	NaN	NaN	NaN	NaN	NaN	356.272919541859	0.980442931031452	29.801173249821	14.2347084822923	11.488133752249	3.44781557201655	0.00841339397867508	0.00353356398451752	1	1.0007253384664	3089.03059787498	0	18085.7816593886	1	1	1	1	2019-05-15T18:41:00.812	NG_ecoli_LTEE_871_DM25	-0	-0	160.025	DIA_100X_EMPTY_1x1_100ms	ea3b46b1-8b5a-4aa3-9753-adb70e80ca9e	EPI_100X_YFP_1x1_200ms_25sola	EPI_100X_RFP_1x1_200ms_25sola
49	22	13.3474568091734	295	-20.4828673472736	146.552542372881	587.027118644068	294266	997.51186440678	224.679625984947	236.960449670158	0	321953	1091.36610169492	569.387287001398	443.417561963744	0	NaN	NaN	NaN	NaN	NaN	276.202955035623	0.999895701916795	21.9650461555329	15.7469751753374	12.0164864201212	4.21451895631237	0.00312228198427571	0.00153054039530877	1	1.00002088652868	2491.01877894834	3	18191.4644067797	1	1	1	1	2019-05-15T18:41:00.812	NG_ecoli_LTEE_871_DM25	-0	-0	160.025	DIA_100X_EMPTY_1x1_100ms	f417d6b2-f91c-4efd-b552-3f482a02cfba	EPI_100X_YFP_1x1_200ms_25sola	EPI_100X_RFP_1x1_200ms_25sola
50	28	12.705707525749	356	46.4640488704754	148.601123595506	1816.1404494382	147397	414.036516853933	224.679625984947	236.960449670158	0	186997	525.272471910112	569.387287001398	443.417561963744	0	NaN	NaN	NaN	NaN	NaN	305.096460275675	0.989540042606468	27.6039989465062	12.9727228366594	10.7494518557337	3.04859577829403	0.0213261099902822	0.00908163309588135	1	1.00437640864622	2505.15453576918	1	17415.6207865169	1	1	1	1	2019-05-15T18:41:00.812	NG_ecoli_LTEE_871_DM25	-0	-0	160.025	DIA_100X_EMPTY_1x1_100ms	0e59606c-1d7e-4e0e-9f19-b274f178ae89	EPI_100X_YFP_1x1_200ms_25sola	EPI_100X_RFP_1x1_200ms_25sola
51	26	13.0690450566896	340	36.681966517567	148.908823529412	1594.06176470588	105584	310.541176470588	224.679625984947	236.960449670158	0	178129	523.908823529412	569.387287001398	443.417561963744	0	NaN	NaN	NaN	NaN	NaN	276.64057938609	0.998594980790662	24.302194420972	13.7750928183131	11.0750676493647	3.32179112179427	0.0163261688157735	0.00926239798538895	0	1.00335586406176	2341.14411010345	0	17910.4852941176	1	1	1	1	2019-05-15T18:41:00.812	NG_ecoli_LTEE_871_DM25	-0	-0	160.025	DIA_100X_EMPTY_1x1_100ms	1b161866-ce88-4192-b0e6-84347ccd8be8	EPI_100X_YFP_1x1_200ms_25sola	EPI_100X_RFP_1x1_200ms_25sola
52	29	12.5311030858251	366	33.1477854458759	154.693989071038	807.562841530055	1198788	3275.37704918033	224.679625984947	236.960449670158	0	324951	887.844262295082	569.387287001398	443.417561963744	0	NaN	NaN	NaN	NaN	NaN	321.817529055755	0.979150882575716	27.6276727679321	14.1795284371269	11.0231070030077	3.70592279835043	0.0199540550530954	0.00980033321488637	1	1.00131998498564	2636.58775753065	1	18308.4781420765	1	1	1	1	2019-05-15T18:41:00.812	NG_ecoli_LTEE_871_DM25	-0	-0	160.025	DIA_100X_EMPTY_1x1_100ms	e7cd89be-0377-4fe1-bd01-8927e41d1f68	EPI_100X_YFP_1x1_200ms_25sola	EPI_100X_RFP_1x1_200ms_25sola
53	26	11.8287043322873	308	42.9758319495738	153.983766233766	223.470779220779	1897747	6161.51623376623	224.679625984947	236.960449670158	1	165861	538.50974025974	569.387287001398	443.417561963744	0	NaN	NaN	NaN	NaN	NaN	275.570400231622	0.998844036544919	24.3945476213565	13.7014986216002	11.0066023091079	3.2839873522934	0.00655926597070093	0.00370695930741368	0	1.00050763740969	2321.07513887796	1	17657.0811688312	1	1	1	1	2019-05-15T18:41:00.812	NG_ecoli_LTEE_871_DM25	-0	-0	160.025	DIA_100X_EMPTY_1x1_100ms	a0a408b8-b08a-4546-8c38-08671585984f	EPI_100X_YFP_1x1_200ms_25sola	EPI_100X_RFP_1x1_200ms_25sola
54	20	12.0135298284968	241	-37.6980975461791	154.199170124481	25.2863070539419	123413	512.087136929461	224.679625984947	236.960449670158	0	148486	616.124481327801	569.387287001398	443.417561963744	0	NaN	NaN	NaN	NaN	NaN	223.862121463135	0.999851330696671	19.6638999239382	13.8519519537516	10.6506443599654	3.88774721127017	0.0290329477077494	0.0151152181246839	1	1.00632056405395	1751.908029347	2	17864.3236514523	1	1	1	1	2019-05-15T18:41:00.812	NG_ecoli_LTEE_871_DM25	-0	-0	160.025	DIA_100X_EMPTY_1x1_100ms	b3a2d6ae-1886-4545-925b-72f63ba80449	EPI_100X_YFP_1x1_200ms_25sola	EPI_100X_RFP_1x1_200ms_25sola
55	25	11.2769419187108	282	36.4450440552132	157.826241134752	603.234042553191	174966	620.446808510638	224.679625984947	236.960449670158	0	468602	1661.70921985816	569.387287001398	443.417561963744	0	NaN	NaN	NaN	NaN	NaN	262.32933437438	0.998784605038194	23.6058660427355	13.533941875289	10.6145990416558	3.53379236805409	0.0272863955839583	0.0122737150597162	1	1.00595419337509	2088.89690772246	2	17745.2021276596	1	1	1	1	2019-05-15T18:41:00.812	NG_ecoli_LTEE_871_DM25	-0	-0	160.025	DIA_100X_EMPTY_1x1_100ms	f0bde18b-5b98-45e5-aed7-92e788f29447	EPI_100X_YFP_1x1_200ms_25sola	EPI_100X_RFP_1x1_200ms_25sola
56	37	13.7448718657549	509	49.1399651683287	165.255402750491	1741.48722986248	641309	1259.93909626719	224.679625984947	236.960449670158	0	291242	572.184675834971	569.387287001398	443.417561963744	0	NaN	NaN	NaN	NaN	NaN	415.908612066149	0.93656844676841	35.3543702020989	14.0084385697022	11.3278585322047	3.13491055309379	0.02569575656729	0.0128326242899276	1	1.00567005205381	3563.10499447647	0	17307.5736738703	1	1	1	1	2019-05-15T18:41:00.812	NG_ecoli_LTEE_871_DM25	-0	-0	160.025	DIA_100X_EMPTY_1x1_100ms	f804d928-f0d3-499c-a4f5-96fb9efc7a3c	EPI_100X_YFP_1x1_200ms_25sola	EPI_100X_RFP_1x1_200ms_25sola
57	26	13.7200259834892	357	38.1949791762641	163.504201680672	1676.98879551821	253094	708.946778711485	224.679625984947	236.960449670158	0	182615	511.526610644258	569.387287001398	443.417561963744	0	NaN	NaN	NaN	NaN	NaN	294.431238722615	0.998667472668091	24.6876812178661	14.0377876948597	11.3264444755948	3.83804358133656	0.0211162127393348	0.0023904056967412	1	1.00017053492667	2487.46731521265	0	16903.6302521008	1	1	1	1	2019-05-15T18:41:00.812	NG_ecoli_LTEE_871_DM25	-0	-0	160.025	DIA_100X_EMPTY_1x1_100ms	2c6a1294-ee15-41b5-957f-c29f38cefd6b	EPI_100X_YFP_1x1_200ms_25sola	EPI_100X_RFP_1x1_200ms_25sola
58	24	11.90942312004	286	14.4885711389306	167.629370629371	217.412587412587	512179	1790.83566433566	224.679625984947	236.960449670158	0	150247	525.339160839161	569.387287001398	443.417561963744	0	NaN	NaN	NaN	NaN	NaN	266.168011458237	0.999870002156849	22.3751783141473	14.5782462869555	11.3276717671924	3.99861343804564	0.0081592544521624	0.00528545076912766	0	1.00087390660183	2254.95406301695	2	18156.7132867133	1	1	1	1	2019-05-15T18:41:00.812	NG_ecoli_LTEE_871_DM25	-0	-0	160.025	DIA_100X_EMPTY_1x1_100ms	4b1e8715-b0b8-493f-aa8c-b2c22a3be4e7	EPI_100X_YFP_1x1_200ms_25sola	EPI_100X_RFP_1x1_200ms_25sola
59	24	11.409967154652	274	19.4965853836862	166.576642335766	590.394160583942	149603	545.996350364964	224.679625984947	236.960449670158	0	233900	853.649635036496	569.387287001398	443.417561963744	0	NaN	NaN	NaN	NaN	NaN	257.11753113742	0.999691794296269	21.7057753835762	14.9207580035134	11.3592076557469	3.91979721348897	0.0208702895265723	0.00905056924021147	1	1.00201427610084	2199.68890178332	2	18247.5328467153	1	1	1	1	2019-05-15T18:41:00.812	NG_ecoli_LTEE_871_DM25	-0	-0	160.025	DIA_100X_EMPTY_1x1_100ms	c7b423c2-c6ab-42f1-81ef-5e69a3e61ccf	EPI_100X_YFP_1x1_200ms_25sola	EPI_100X_RFP_1x1_200ms_25sola
60	22	11.2475842463334	248	-7.59137563987649	167.056451612903	12.4556451612903	148665	599.45564516129	224.679625984947	236.960449670158	0	162665	655.907258064516	569.387287001398	443.417561963744	0	NaN	NaN	NaN	NaN	NaN	238.975336679509	0.997521234484983	21.5353908570361	12.8799422520746	10.437368314002	3.58409642191659	0.012714175996532	0.00645564390153198	1	1.00134080749357	1842.57280931441	3	18041.3427419355	1	1	1	1	2019-05-15T18:41:00.812	NG_ecoli_LTEE_871_DM25	-0	-0	160.025	DIA_100X_EMPTY_1x1_100ms	035bedcf-943b-464b-a27f-27b6975a1416	EPI_100X_YFP_1x1_200ms_25sola	EPI_100X_RFP_1x1_200ms_25sola
61	22	10.5025778370526	231	2.51052708717135	168.575757575758	1791.36363636364	409039	1770.7316017316	224.679625984947	236.960449670158	0	120368	521.073593073593	569.387287001398	443.417561963744	0	NaN	NaN	NaN	NaN	NaN	222.756671579847	0.9990049012715	20.8126078954175	13.1270433668044	10.3480859051787	3.28769734286119	0.00285288529105026	0.00142611542029703	1	1.00001564250709	1750.39649257793	1	18030.7792207792	1	1	1	1	2019-05-15T18:41:00.812	NG_ecoli_LTEE_871_DM25	-0	-0	160.025	DIA_100X_EMPTY_1x1_100ms	0c36f744-5ddf-4521-b44d-ffed1c938d7e	EPI_100X_YFP_1x1_200ms_25sola	EPI_100X_RFP_1x1_200ms_25sola
62	21	11.7093438461095	253	-38.9928900558785	170.118577075099	33.4782608695652	110893	438.312252964427	224.679625984947	236.960449670158	0	150126	593.383399209486	569.387287001398	443.417561963744	0	NaN	NaN	NaN	NaN	NaN	238.331878518884	0.999838765379675	21.6994494508556	13.4664797403862	10.4346797051869	3.69618776346266	0.0200781611761591	0.0107381989029824	1	1.00379222953732	1855.6533171717	2	18314.0276679842	1	1	1	1	2019-05-15T18:41:00.812	NG_ecoli_LTEE_871_DM25	-0	-0	160.025	DIA_100X_EMPTY_1x1_100ms	76e29f76-09e1-4e5d-9a12-ebbe98fd63a5	EPI_100X_YFP_1x1_200ms_25sola	EPI_100X_RFP_1x1_200ms_25sola
63	22	11.996753343897	265	10.2442068287858	171.279245283019	649.279245283019	256004	966.052830188679	224.679625984947	236.960449670158	0	567231	2140.49433962264	569.387287001398	443.417561963744	0	NaN	NaN	NaN	NaN	NaN	233.137487367148	0.999818240141662	20.1747772987601	14.471953785718	11.1235667993455	3.79030958679482	0.00717170778937283	0.00312679068658406	1	1.00029778326316	1960.58991857793	1	18078.0264150943	1	1	1	1	2019-05-15T18:41:00.812	NG_ecoli_LTEE_871_DM25	-0	-0	160.025	DIA_100X_EMPTY_1x1_100ms	cadfb649-e317-4261-9dea-2b05816c1aff	EPI_100X_YFP_1x1_200ms_25sola	EPI_100X_RFP_1x1_200ms_25sola
64	30	12.6632714525488	380	47.5066050071482	178.623684210526	877.418421052632	181999	478.944736842105	224.679625984947	236.960449670158	0	230069	605.444736842105	569.387287001398	443.417561963744	0	NaN	NaN	NaN	NaN	NaN	311.256888009174	0.986899253847262	27.7630308737075	13.32499650777	10.8000307713526	3.21894888387457	0.0222488273258717	0.00939752851307147	1	1.00487982882565	2543.35359558673	0	17381.2421052632	1	1	1	1	2019-05-15T18:41:00.812	NG_ecoli_LTEE_871_DM25	-0	-0	160.025	DIA_100X_EMPTY_1x1_100ms	59e6409e-834b-44f4-96a2-b8ba3205637c	EPI_100X_YFP_1x1_200ms_25sola	EPI_100X_RFP_1x1_200ms_25sola
65	35	13.2115035295845	463	47.5876555175242	178.89848812095	2015.94384449244	377404	815.127429805616	224.679625984947	236.960449670158	0	308216	665.693304535637	569.387287001398	443.417561963744	0	NaN	NaN	NaN	NaN	NaN	381.817258606795	0.927907225303359	33.5720033886702	13.5996296808126	11.0912317033484	2.85273131374945	0.0192018018354596	0.0101898714278831	0	1.0077836133504	3243.59554931158	0	17368.8812095032	1	1	1	1	2019-05-15T18:41:00.812	NG_ecoli_LTEE_871_DM25	-0	-0	160.025	DIA_100X_EMPTY_1x1_100ms	b8d42969-ae2b-41d1-8e44-0f90dda43b1c	EPI_100X_YFP_1x1_200ms_25sola	EPI_100X_RFP_1x1_200ms_25sola
66	20	10.0106443245152	202	-48.5626521413098	181.69801980198	7.35148514851485	1160778	5746.42574257426	224.679625984947	236.960449670158	0	136397	675.232673267327	569.387287001398	443.417561963744	0	NaN	NaN	NaN	NaN	NaN	NaN	NaN	NaN	NaN	NaN	NaN	NaN	NaN	NaN	NaN	NaN	1	16875.6831683168	1	1	1	1	2019-05-15T18:41:00.812	NG_ecoli_LTEE_871_DM25	-0	-0	160.025	DIA_100X_EMPTY_1x1_100ms	b12f7cbd-bf59-4f9c-8598-69d4cd1e71cd	EPI_100X_YFP_1x1_200ms_25sola	EPI_100X_RFP_1x1_200ms_25sola
67	22	13.1937645944886	290	-25.5768725733276	184.141379310345	1795.06896551724	4812929	16596.3068965517	224.679625984947	236.960449670158	0	160082	552.006896551724	569.387287001398	443.417561963744	0	NaN	NaN	NaN	NaN	NaN	257.108099493258	0.99988237499512	20.2596295138025	15.5317783727407	11.7787535514375	4.43695192271258	0.0458500793991977	0.024539076520762	0	1.01709660703807	2207.59829868126	1	17285.5034482759	1	1	1	1	2019-05-15T18:41:00.812	NG_ecoli_LTEE_871_DM25	-0	-0	160.025	DIA_100X_EMPTY_1x1_100ms	df417be1-99d9-4bfc-be2e-b3c554705b7b	EPI_100X_YFP_1x1_200ms_25sola	EPI_100X_RFP_1x1_200ms_25sola
68	22	11.9548407883132	263	23.2114654019381	186.904942965779	216.77566539924	244233	928.642585551331	224.679625984947	236.960449670158	0	139045	528.688212927757	569.387287001398	443.417561963744	0	NaN	NaN	NaN	NaN	NaN	232.475888328829	0.999959137622347	21.9131438176201	13.1276079461818	10.1853748657282	3.43344802004775	0.0179864450599397	0.00987846346273191	0	1.0032193071029	1785.45375283556	1	18668.5779467681	1	1	1	1	2019-05-15T18:41:00.812	NG_ecoli_LTEE_871_DM25	-0	-0	160.025	DIA_100X_EMPTY_1x1_100ms	94540fd8-1d72-4708-8e47-7639e5975e9d	EPI_100X_YFP_1x1_200ms_25sola	EPI_100X_RFP_1x1_200ms_25sola
69	28	13.6473005311245	382	40.7497196471912	190.321989528796	639.965968586387	8775023	22971.2643979058	224.679625984947	236.960449670158	0	603610	1580.13089005236	569.387287001398	443.417561963744	0	NaN	NaN	NaN	NaN	NaN	329.144024990686	0.99000965574994	27.4973814205022	14.1959136402751	11.4735892931611	3.49456318510943	0.0343647142389663	0.014967436178067	1	1.01151442516819	2843.01937253136	1	17701.1256544503	1	1	1	1	2019-05-15T18:41:00.812	NG_ecoli_LTEE_871_DM25	-0	-0	160.025	DIA_100X_EMPTY_1x1_100ms	5d56380f-913c-4f09-912c-947e4144f541	EPI_100X_YFP_1x1_200ms_25sola	EPI_100X_RFP_1x1_200ms_25sola
70	30	14.0017496932255	420	46.4692998542438	194.104761904762	1452.53333333333	2987141	7112.24047619048	224.679625984947	236.960449670158	1	214022	509.576190476191	569.387287001398	443.417561963744	0	NaN	NaN	NaN	NaN	NaN	345.240168960909	0.993514486764405	27.7512684105381	14.9031367330144	11.9297251099573	3.7027316919246	0.0137313452014743	0.00538343071281831	1	1.0015517469406	3101.94142389878	0	16932.6238095238	1	1	1	1	2019-05-15T18:41:00.812	NG_ecoli_LTEE_871_DM25	-0	-0	160.025	DIA_100X_EMPTY_1x1_100ms	eff5b6d3-114b-42a1-a977-411ac1159e2b	EPI_100X_YFP_1x1_200ms_25sola	EPI_100X_RFP_1x1_200ms_25sola
71	25	14.3703760438497	360	17.0255085930407	196.488888888889	1192.16111111111	642342	1784.28333333333	224.679625984947	236.960449670158	0	158167	439.352777777778	569.387287001398	443.417561963744	0	NaN	NaN	NaN	NaN	NaN	289.573641860646	0.999910835117408	23.6297943866071	15.0581278861128	11.8310417344948	3.92563658032944	0.00423836319266316	0.00222602905595888	1	1.00004667184849	2597.74068818976	0	17411.2527777778	1	1	1	1	2019-05-15T18:41:00.812	NG_ecoli_LTEE_871_DM25	-0	-0	160.025	DIA_100X_EMPTY_1x1_100ms	c2454826-2fcf-4a8b-a3a2-dc6b45ac066a	EPI_100X_YFP_1x1_200ms_25sola	EPI_100X_RFP_1x1_200ms_25sola
72	22	12.6752885946551	279	-15.7825916157347	195.641577060932	1275	132207	473.860215053763	224.679625984947	236.960449670158	0	129294	463.41935483871	569.387287001398	443.417561963744	0	NaN	NaN	NaN	NaN	NaN	230.753025544139	0.999860934283601	19.7221467553816	14.3859039229004	11.2577605234521	3.820032696929	0.0068370297093926	0.00380924894477765	0	1.00038007769442	1963.12556890693	0	17606.376344086	1	1	1	1	2019-05-15T18:41:00.812	NG_ecoli_LTEE_871_DM25	-0	-0	160.025	DIA_100X_EMPTY_1x1_100ms	22da990a-766a-4792-bb57-551fb5b8ca63	EPI_100X_YFP_1x1_200ms_25sola	EPI_100X_RFP_1x1_200ms_25sola
73	21	10.699802638505	225	-8.91330826394857	197.333333333333	376.724444444444	2128745	9461.08888888889	224.679625984947	236.960449670158	0	117811	523.604444444444	569.387287001398	443.417561963744	0	NaN	NaN	NaN	NaN	NaN	215.640196880228	0.999742034658635	19.6615797718427	13.6559354972799	10.3082962586052	3.92775645056017	0.0117925280126707	0.00670059302461013	0	1.0011442924182	1640.89984593783	1	18171.3377777778	1	1	1	1	2019-05-15T18:41:00.812	NG_ecoli_LTEE_871_DM25	-0	-0	160.025	DIA_100X_EMPTY_1x1_100ms	fd00f3f1-e1a5-4423-87d0-bf2eec105512	EPI_100X_YFP_1x1_200ms_25sola	EPI_100X_RFP_1x1_200ms_25sola
74	19	11.3841289611685	217	-49.5477479001315	199.516129032258	818.967741935484	41201	189.866359447005	224.679625984947	236.960449670158	0	2733407	12596.3456221198	569.387287001398	443.417561963744	1	NaN	NaN	NaN	NaN	NaN	196.838354288989	0.999856996245917	16.6291960496146	15.2316117051575	11.3514743447792	4.18724900697435	0.0182659175203763	0.0101077929162206	0	1.00187570001437	1682.92855247135	2	19129.8433179724	1	1	1	1	2019-05-15T18:41:00.812	NG_ecoli_LTEE_871_DM25	-0	-0	160.025	DIA_100X_EMPTY_1x1_100ms	25d43934-0757-4acf-b861-ed319399b7be	EPI_100X_YFP_1x1_200ms_25sola	EPI_100X_RFP_1x1_200ms_25sola
75	28	13.7491018843722	386	31.3848415735942	205.471502590674	1348.59844559585	2762564	7156.90155440414	224.679625984947	236.960449670158	1	208053	538.997409326425	569.387287001398	443.417561963744	0	NaN	NaN	NaN	NaN	NaN	315.71009041494	0.989114795181451	27.8668015174776	13.0708219166603	11.0581065638992	3.04360748448426	0.00479373454227307	0.00306438307412723	0	1.00046609749233	2676.3231288581	0	17403.0284974093	1	1	1	1	2019-05-15T18:41:00.812	NG_ecoli_LTEE_871_DM25	-0	-0	160.025	DIA_100X_EMPTY_1x1_100ms	bd1fb0d8-b2fd-4fdc-afdc-375f0c9485b7	EPI_100X_YFP_1x1_200ms_25sola	EPI_100X_RFP_1x1_200ms_25sola
76	26	12.9981293558874	338	29.4118809449614	204.985207100592	361.807692307692	591931	1751.27514792899	224.679625984947	236.960449670158	0	162344	480.307692307692	569.387287001398	443.417561963744	0	NaN	NaN	NaN	NaN	NaN	285.625742517657	0.997998998651836	24.0087211165065	14.5945592983335	11.5053054947748	3.62885689191914	0.0197731571935857	0.00856997307941874	1	1.00306071603681	2496.06113313509	1	17801.4940828402	1	1	1	1	2019-05-15T18:41:00.812	NG_ecoli_LTEE_871_DM25	-0	-0	160.025	DIA_100X_EMPTY_1x1_100ms	b31cf009-193e-44d6-9171-96c51757c394	EPI_100X_YFP_1x1_200ms_25sola	EPI_100X_RFP_1x1_200ms_25sola
77	28	13.7075319134683	385	45.1699885529136	204.711688311688	1555.23116883117	534758	1388.98181818182	224.679625984947	236.960449670158	0	188755	490.272727272727	569.387287001398	443.417561963744	0	NaN	NaN	NaN	NaN	NaN	315.354199400589	0.9988450400578	26.5541451108206	14.0028927728781	11.2635536867302	3.8181002092515	0.0846299156789232	0.00487053873423372	0	1.0005234926485	2645.89784402646	0	17383.3922077922	1	1	1	1	2019-05-15T18:41:00.812	NG_ecoli_LTEE_871_DM25	-0	-0	160.025	DIA_100X_EMPTY_1x1_100ms	ce035c5b-3910-4aa3-9728-4ea103193953	EPI_100X_YFP_1x1_200ms_25sola	EPI_100X_RFP_1x1_200ms_25sola
78	28	12.2856694294244	344	43.8387872049614	207.68023255814	1667.06104651163	1704480	4954.88372093023	224.679625984947	236.960449670158	0	194701	565.991279069767	569.387287001398	443.417561963744	0	NaN	NaN	NaN	NaN	NaN	295.118459841399	0.981293279574648	26.8479809748565	13.0423945458131	10.713152447903	2.97128484530339	0.00421098356936758	0.00195708936473154	1	1.00019865814742	2420.11544148341	1	17773.5058139535	1	1	1	1	2019-05-15T18:41:00.812	NG_ecoli_LTEE_871_DM25	-0	-0	160.025	DIA_100X_EMPTY_1x1_100ms	5554f3c2-1b62-486a-8139-dde372c9ffe4	EPI_100X_YFP_1x1_200ms_25sola	EPI_100X_RFP_1x1_200ms_25sola
79	20	12.6827857813926	254	-46.2644756177451	205.003937007874	1633.89763779528	119720	471.338582677165	224.679625984947	236.960449670158	0	133000	523.622047244094	569.387287001398	443.417561963744	0	NaN	NaN	NaN	NaN	NaN	229.908727420358	0.999859513026605	20.063930237373	14.3461329600826	10.808922547104	4.03745350099572	0.0154532892736348	0.00810517226435281	1	1.0018767835511	1841.07169097877	1	17621.6299212598	1	1	1	1	2019-05-15T18:41:00.812	NG_ecoli_LTEE_871_DM25	-0	-0	160.025	DIA_100X_EMPTY_1x1_100ms	15fa0ba5-ccf9-43bb-969a-d0ada81083ab	EPI_100X_YFP_1x1_200ms_25sola	EPI_100X_RFP_1x1_200ms_25sola
80	31	13.1336212651111	408	37.0712582074315	214.355392156863	560.651960784314	220420	540.245098039216	224.679625984947	236.960449670158	0	204621	501.522058823529	569.387287001398	443.417561963744	0	NaN	NaN	NaN	NaN	NaN	310.360584042072	0.999734545720141	26.2670217352732	14.4207539400216	11.3697378440527	3.74000461799974	0.0206076322028438	0.00845457848931853	1	1.00281082758411	2666.86859444628	0	17977.068627451	1	1	1	1	2019-05-15T18:41:00.812	NG_ecoli_LTEE_871_DM25	-0	-0	160.025	DIA_100X_EMPTY_1x1_100ms	097eed42-61c5-4807-8799-3bfa2f5e2723	EPI_100X_YFP_1x1_200ms_25sola	EPI_100X_RFP_1x1_200ms_25sola
81	34	12.5228496079856	427	44.8890512967699	212.344262295082	1855.07494145199	513730	1203.11475409836	224.679625984947	236.960449670158	0	245973	576.049180327869	569.387287001398	443.417561963744	0	NaN	NaN	NaN	NaN	NaN	373.072284727582	0.934532071596053	33.9577347784144	13.4679833924934	10.7027900191437	2.79532646637549	0.018821074171372	0.0126218601940195	0	1.01156135052919	3055.08011404728	1	17852.6276346604	1	1	1	1	2019-05-15T18:41:00.812	NG_ecoli_LTEE_871_DM25	-0	-0	160.025	DIA_100X_EMPTY_1x1_100ms	55cbfc4d-4f0c-4aed-b6cc-04f496504ca2	EPI_100X_YFP_1x1_200ms_25sola	EPI_100X_RFP_1x1_200ms_25sola
82	25	12.6313401060482	316	37.145104629988	210.044303797468	909.598101265823	1669736	5283.9746835443	224.679625984947	236.960449670158	0	174353	551.75	569.387287001398	443.417561963744	0	NaN	NaN	NaN	NaN	NaN	272.387728956058	0.997249913451044	23.7548319250281	13.5271336290148	11.1328205758309	3.3309556524664	0.00573959209427423	0.00309484026325755	1	1.00010158926036	2312.34303973471	0	18332.0569620253	1	1	1	1	2019-05-15T18:41:00.812	NG_ecoli_LTEE_871_DM25	-0	-0	160.025	DIA_100X_EMPTY_1x1_100ms	ae88fc94-095a-47de-b670-ceaaee696e26	EPI_100X_YFP_1x1_200ms_25sola	EPI_100X_RFP_1x1_200ms_25sola
83	24	12.2438746834057	294	22.3797951152452	215.758503401361	828.744897959184	128658	437.612244897959	224.679625984947	236.960449670158	0	939169	3194.45238095238	569.387287001398	443.417561963744	0	NaN	NaN	NaN	NaN	NaN	261.503093124525	0.998349548087608	22.7325078094592	14.4228547660574	11.1680628899055	3.63207926986313	0.0117629517959716	0.00462577008076587	1	1.00055254921997	2226.86009123689	2	18321.0034013605	1	1	1	1	2019-05-15T18:41:00.812	NG_ecoli_LTEE_871_DM25	-0	-0	160.025	DIA_100X_EMPTY_1x1_100ms	f3ec0013-53e3-4a5f-bc04-c006346200a3	EPI_100X_YFP_1x1_200ms_25sola	EPI_100X_RFP_1x1_200ms_25sola
84	34	12.618561296868	429	46.3697270427421	218.699300699301	2008.7668997669	262278	611.370629370629	224.679625984947	236.960449670158	0	285375	665.20979020979	569.387287001398	443.417561963744	0	NaN	NaN	NaN	NaN	NaN	372.372918186742	0.977242587525251	34.305594048669	12.9095392715162	10.5670101465179	2.89195610257675	0.0295709116393179	0.0111413913327007	1	1.01049873343138	3008.56275216939	1	17331.2237762238	1	1	1	1	2019-05-15T18:41:00.812	NG_ecoli_LTEE_871_DM25	-0	-0	160.025	DIA_100X_EMPTY_1x1_100ms	42d6089e-55a2-4b1f-9030-f26f687eefa8	EPI_100X_YFP_1x1_200ms_25sola	EPI_100X_RFP_1x1_200ms_25sola
85	23	11.4614017806726	264	-15.395690418859	215.045454545455	1616.9053030303	113533	430.049242424242	224.679625984947	236.960449670158	0	144757	548.32196969697	569.387287001398	443.417561963744	0	NaN	NaN	NaN	NaN	NaN	238.694026312619	0.999821654518893	21.2302681041247	14.0451483151613	10.8589374777606	3.73368467848737	0.00745157931835657	0.0034666419176807	1	1.0003807628542	1966.16529124116	1	17696.4318181818	1	1	1	1	2019-05-15T18:41:00.812	NG_ecoli_LTEE_871_DM25	-0	-0	160.025	DIA_100X_EMPTY_1x1_100ms	cf33fd15-713e-4b99-8c4f-89f25ec1fff0	EPI_100X_YFP_1x1_200ms_25sola	EPI_100X_RFP_1x1_200ms_25sola
86	18	10.3318321529237	186	-47.3130118601973	218.301075268817	814.322580645161	39089	210.155913978495	224.679625984947	236.960449670158	0	2615442	14061.5161290323	569.387287001398	443.417561963744	1	NaN	NaN	NaN	NaN	NaN	184.837480671284	0.99979551579873	15.9763311107864	14.9134813681674	10.8448872012464	4.43183354890874	0.00219116735274813	0.000321494804994856	0	1.00000108677376	1475.76434212574	2	20635.3387096774	1	1	1	1	2019-05-15T18:41:00.812	NG_ecoli_LTEE_871_DM25	-0	-0	160.025	DIA_100X_EMPTY_1x1_100ms	41160f9d-2c46-4501-b191-9d1899112a28	EPI_100X_YFP_1x1_200ms_25sola	EPI_100X_RFP_1x1_200ms_25sola
87	20	13.3888664182352	268	-46.9642452739344	223.305970149254	613.414179104478	162101	604.85447761194	224.679625984947	236.960449670158	0	133102	496.649253731343	569.387287001398	443.417561963744	0	NaN	NaN	NaN	NaN	NaN	222.784567143271	0.999915700099689	18.4959857049857	15.0901735141705	11.4870093664017	4.14210542941766	0.00985075786547558	0.00494678386786769	1	1.00058303924311	1916.81991476656	0	17950.0858208955	1	1	1	1	2019-05-15T18:41:00.812	NG_ecoli_LTEE_871_DM25	-0	-0	160.025	DIA_100X_EMPTY_1x1_100ms	267095f2-6f65-40da-8cb7-81a1b8324a36	EPI_100X_YFP_1x1_200ms_25sola	EPI_100X_RFP_1x1_200ms_25sola
88	26	13.1160940464803	341	38.7486668165898	226.043988269795	1141.46627565982	3651231	10707.42228739	224.679625984947	236.960449670158	0	156318	458.410557184751	569.387287001398	443.417561963744	0	NaN	NaN	NaN	NaN	NaN	290.254125575466	0.997853915648664	24.1117253971169	14.1311386014813	11.6443759179502	3.46324437766365	0.0152092560529549	0.00744756727037852	1	1.00215788671467	2567.73739009875	0	18205.4193548387	1	1	1	1	2019-05-15T18:41:00.812	NG_ecoli_LTEE_871_DM25	-0	-0	160.025	DIA_100X_EMPTY_1x1_100ms	1543b49c-88dc-4cf7-8705-474dfc0f799e	EPI_100X_YFP_1x1_200ms_25sola	EPI_100X_RFP_1x1_200ms_25sola
89	24	13.0004501223886	313	12.7910934357363	225.003194888179	997.846645367412	5421701	17321.7284345048	224.679625984947	236.960449670158	0	1158700	3701.91693290735	569.387287001398	443.417561963744	0	NaN	NaN	NaN	NaN	NaN	278.051690917659	0.9998201498845	22.8686049071736	15.1637538544358	11.6474542190989	3.9896138126118	0.012846687491278	0.00641166316814443	1	1.00157117698185	2436.64116504359	1	17528.9265175719	1	1	1	1	2019-05-15T18:41:00.812	NG_ecoli_LTEE_871_DM25	-0	-0	160.025	DIA_100X_EMPTY_1x1_100ms	119002e5-30b1-454c-a4d6-6a17634b720a	EPI_100X_YFP_1x1_200ms_25sola	EPI_100X_RFP_1x1_200ms_25sola
90	26	13.0178532962223	339	31.6698307154328	233.840707964602	879.952802359882	594989	1755.12979351032	224.679625984947	236.960449670158	0	164256	484.530973451327	569.387287001398	443.417561963744	0	NaN	NaN	NaN	NaN	NaN	281.748941713609	0.994314876238406	25.5534154093351	12.9599349734929	10.6507755427377	3.20060768161732	0.00910437062125567	0.00500564148237897	0	1.00111732950405	2276.67637643799	0	17649.1651917404	1	1	1	1	2019-05-15T18:41:00.812	NG_ecoli_LTEE_871_DM25	-0	-0	160.025	DIA_100X_EMPTY_1x1_100ms	61cfde81-aa13-4474-bcdf-23cd4c1860cb	EPI_100X_YFP_1x1_200ms_25sola	EPI_100X_RFP_1x1_200ms_25sola
91	21	12.803674114083	269	-34.4206175748583	231.825278810409	322.698884758364	162302	603.353159851301	224.679625984947	236.960449670158	0	181763	675.698884758364	569.387287001398	443.417561963744	0	NaN	NaN	NaN	NaN	NaN	232.729603026966	0.999822483013701	19.6566901565402	14.7899215425285	11.3784656122888	3.97667433627718	0.00736891635814614	0.00384478823238571	1	1.00039112919776	1998.79233842436	1	17588.8364312268	1	1	1	1	2019-05-15T18:41:00.812	NG_ecoli_LTEE_871_DM25	-0	-0	160.025	DIA_100X_EMPTY_1x1_100ms	ed3878b2-ee5d-4f75-8b26-a24f192515af	EPI_100X_YFP_1x1_200ms_25sola	EPI_100X_RFP_1x1_200ms_25sola
92	30	10.1314967887348	305	8.78036300121382	231.291803278689	1845.07213114754	403147	1321.79344262295	224.679625984947	236.960449670158	0	174836	573.232786885246	569.387287001398	443.417561963744	0	NaN	NaN	NaN	NaN	NaN	316.499104263704	0.913672171428715	31.044184469704	12.4027415419961	9.93076348908524	2.56661671447576	0.0340010334078787	0.0181386891780749	0	1.02230688304365	2404.55887160203	3	18974.5147540984	1	1	1	1	2019-05-15T18:41:00.812	NG_ecoli_LTEE_871_DM25	-0	-0	160.025	DIA_100X_EMPTY_1x1_100ms	e7f4f4d6-d00b-47ff-baaa-fcb044219656	EPI_100X_YFP_1x1_200ms_25sola	EPI_100X_RFP_1x1_200ms_25sola
93	22	13.3218484868621	294	-30.1654198938159	235.625850340136	42.0272108843537	469490	1596.90476190476	224.679625984947	236.960449670158	0	163346	555.598639455782	569.387287001398	443.417561963744	0	NaN	NaN	NaN	NaN	NaN	253.606961455069	0.999919157604239	21.1803140774469	14.6493617214603	11.5670595436082	3.74082658615479	0.0119226283348233	0.00627903350160095	0	1.00119960194054	2225.70816815776	1	17985.0034013605	1	1	1	1	2019-05-15T18:41:00.812	NG_ecoli_LTEE_871_DM25	-0	-0	160.025	DIA_100X_EMPTY_1x1_100ms	5d2de55f-87f9-400f-be1e-4d5e74034f3c	EPI_100X_YFP_1x1_200ms_25sola	EPI_100X_RFP_1x1_200ms_25sola
94	28	13.6043413845688	381	44.4329528301974	234.488188976378	1675.33333333333	6130821	16091.3937007874	224.679625984947	236.960449670158	1	227090	596.036745406824	569.387287001398	443.417561963744	0	NaN	NaN	NaN	NaN	NaN	315.243735595122	0.992612243973497	26.5366678484838	13.7126957521408	11.4862593487922	3.38238264843875	0.0120630748456178	0.0047260793532946	1	1.00107204137451	2749.75186913876	1	17355.5800524934	1	1	1	1	2019-05-15T18:41:00.812	NG_ecoli_LTEE_871_DM25	-0	-0	160.025	DIA_100X_EMPTY_1x1_100ms	bda42c7d-0559-4747-956e-74c6af5a9880	EPI_100X_YFP_1x1_200ms_25sola	EPI_100X_RFP_1x1_200ms_25sola
95	20	10.2710716107196	206	-36.8236795746493	233.97572815534	26.2038834951456	166396	807.747572815534	224.679625984947	236.960449670158	0	112078	544.067961165049	569.387287001398	443.417561963744	0	NaN	NaN	NaN	NaN	NaN	210.017782978187	0.999698091008331	19.953057344751	12.9002446903814	10.1267789358638	3.41785978946077	0.009137040936259	0.00461948607190827	1	1.00017241440269	1607.09663311289	2	18655.2766990291	1	1	1	1	2019-05-15T18:41:00.812	NG_ecoli_LTEE_871_DM25	-0	-0	160.025	DIA_100X_EMPTY_1x1_100ms	95b74740-c119-4c65-b769-738ee19bcafe	EPI_100X_YFP_1x1_200ms_25sola	EPI_100X_RFP_1x1_200ms_25sola
96	62	13.6125411769454	844	38.9786269486416	241.514218009479	985.590047393365	1007073	1193.2144549763	224.679625984947	236.960449670158	0	17635779	20895.4727488152	569.387287001398	443.417561963744	4	NaN	NaN	NaN	NaN	NaN	717.121686693081	0.805539045521117	62.4030031487831	14.9556299046296	11.016328269957	2.98176667582429	0.112261730049725	0.0317027910849488	2	1.05811862391864	5947.97465844203	1	19367.1161137441	1	1	1	1	2019-05-15T18:41:00.812	NG_ecoli_LTEE_871_DM25	-0	-0	160.025	DIA_100X_EMPTY_1x1_100ms	819bf215-3ccb-4a37-a662-465e08297f9b	EPI_100X_YFP_1x1_200ms_25sola	EPI_100X_RFP_1x1_200ms_25sola
97	22	11.7622851844279	259	-6.67125100060968	243.088803088803	2009.92277992278	742722	2867.65250965251	224.679625984947	236.960449670158	0	181839	702.081081081081	569.387287001398	443.417561963744	0	NaN	NaN	NaN	NaN	NaN	242.091089046706	0.999131896541087	21.1684294545555	13.8330861981137	10.9603412316913	3.61307260397948	0.0341329583450695	0.0188111210134323	0	1.01090031921683	1997.22351079872	2	17738.5675675676	1	1	1	1	2019-05-15T18:41:00.812	NG_ecoli_LTEE_871_DM25	-0	-0	160.025	DIA_100X_EMPTY_1x1_100ms	0b270453-9809-43a0-93f0-7002b2c02322	EPI_100X_YFP_1x1_200ms_25sola	EPI_100X_RFP_1x1_200ms_25sola
98	20	11.3060371862191	226	-37.4050616151711	244.977876106195	11.8230088495575	156146	690.911504424779	224.679625984947	236.960449670158	0	126318	558.929203539823	569.387287001398	443.417561963744	0	NaN	NaN	NaN	NaN	NaN	205.65268063668	0.999799618052271	18.5861097359691	13.6457868413056	10.5835944309142	3.69659522199232	0.00942729449407717	0.00503159612990467	1	1.00058533483748	1635.10164906735	1	18932.6592920354	1	1	1	1	2019-05-15T18:41:00.812	NG_ecoli_LTEE_871_DM25	-0	-0	160.025	DIA_100X_EMPTY_1x1_100ms	df302fba-fb5b-462c-9ccb-fadd95b515d9	EPI_100X_YFP_1x1_200ms_25sola	EPI_100X_RFP_1x1_200ms_25sola
99	20	11.556584235332	235	-31.7469800581903	242.336170212766	1837.48510638298	224361	954.727659574468	224.679625984947	236.960449670158	0	132348	563.182978723404	569.387287001398	443.417561963744	0	NaN	NaN	NaN	NaN	NaN	229.542687185067	0.999910814379527	20.2718566625345	13.9669983358347	10.6504987623488	3.86640197327193	0.0333856436560517	0.0175621317554751	0	1.00911382065209	1806.02309889369	2	18321.3914893617	1	1	1	1	2019-05-15T18:41:00.812	NG_ecoli_LTEE_871_DM25	-0	-0	160.025	DIA_100X_EMPTY_1x1_100ms	f95ea796-0f83-48bd-b990-fd25ed163d0b	EPI_100X_YFP_1x1_200ms_25sola	EPI_100X_RFP_1x1_200ms_25sola
100	27	12.2107069150947	330	43.161323651846	252.448484848485	331.381818181818	262678	795.993939393939	224.679625984947	236.960449670158	0	208452	631.672727272727	569.387287001398	443.417561963744	0	NaN	NaN	NaN	NaN	NaN	295.322230152062	0.985270278051445	26.8329321480621	13.1561697121685	10.4259653312614	3.42504093409382	0.0153171069110759	0.00708811289062131	1	1.0005685311834	2290.81789372013	2	17541.3636363636	1	1	1	1	2019-05-15T18:41:00.812	NG_ecoli_LTEE_871_DM25	-0	-0	160.025	DIA_100X_EMPTY_1x1_100ms	5295e5c0-2e57-47a3-be04-61f5f2ea2442	EPI_100X_YFP_1x1_200ms_25sola	EPI_100X_RFP_1x1_200ms_25sola
101	23	11.6765969837869	269	12.0206387367614	250.052044609665	1852.91821561338	443606	1649.09293680297	224.679625984947	236.960449670158	0	158989	591.03717472119	569.387287001398	443.417561963744	0	NaN	NaN	NaN	NaN	NaN	265.521930003056	0.994785707913176	22.7012170331025	13.6138192484611	11.1629806702945	3.53860182812007	0.0201686279434923	0.00981716389354358	1	1.00363549713231	2221.77137743121	3	19302.1301115242	1	1	1	1	2019-05-15T18:41:00.812	NG_ecoli_LTEE_871_DM25	-0	-0	160.025	DIA_100X_EMPTY_1x1_100ms	0c9b52d5-f789-457a-b2ea-379494546ff1	EPI_100X_YFP_1x1_200ms_25sola	EPI_100X_RFP_1x1_200ms_25sola
102	25	13.6601384932837	342	25.4641147153407	255.853801169591	839.263157894737	333260	974.444444444444	224.679625984947	236.960449670158	0	248445	726.447368421053	569.387287001398	443.417561963744	0	NaN	NaN	NaN	NaN	NaN	282.616195475453	0.99987637749923	23.4228270309911	14.8427656904051	11.548643852437	3.94780835764772	0.00221990608836664	0.00093747187571982	2	1.000012663346	2453.52885235988	0	17188.4795321637	1	1	1	1	2019-05-15T18:41:00.812	NG_ecoli_LTEE_871_DM25	-0	-0	160.025	DIA_100X_EMPTY_1x1_100ms	072897b7-f629-4bfb-8ad0-7d590184d1aa	EPI_100X_YFP_1x1_200ms_25sola	EPI_100X_RFP_1x1_200ms_25sola
103	26	12.2750341399583	320	44.7323136320663	255.33125	96.165625	3565125	11141.015625	224.679625984947	236.960449670158	2	438833	1371.353125	569.387287001398	443.417561963744	0	NaN	NaN	NaN	NaN	NaN	289.869397722586	0.998903251558476	25.9444082483742	13.2606912445467	10.7393481759555	3.38009700945599	0.00501692253192948	0.0018908652469503	0	1.0001782588168	2350.11706628501	3	17657.265625	1	1	1	1	2019-05-15T18:41:00.812	NG_ecoli_LTEE_871_DM25	-0	-0	160.025	DIA_100X_EMPTY_1x1_100ms	62fb57d6-f4be-4fe8-9f20-994999a142c1	EPI_100X_YFP_1x1_200ms_25sola	EPI_100X_RFP_1x1_200ms_25sola
104	21	13.552410785083	286	-43.1094785869247	256.073426573427	1526.9965034965	5462096	19098.2377622378	224.679625984947	236.960449670158	0	152196	532.153846153846	569.387287001398	443.417561963744	0	NaN	NaN	NaN	NaN	NaN	253.550516033919	0.999706367111607	20.8975784179107	14.6867776608223	11.3081445832083	4.2851838543994	0.120027706755729	0.00992160131116195	0	1.00168719740241	2098.7878927854	1	17227.5	1	1	1	1	2019-05-15T18:41:00.812	NG_ecoli_LTEE_871_DM25	-0	-0	160.025	DIA_100X_EMPTY_1x1_100ms	79779666-8c87-4d36-9ff5-83edf036018e	EPI_100X_YFP_1x1_200ms_25sola	EPI_100X_RFP_1x1_200ms_25sola
105	22	13.9679678510359	308	-29.5186973006684	255.811688311688	1547.39935064935	5466955	17749.8538961039	224.679625984947	236.960449670158	0	172099	558.762987012987	569.387287001398	443.417561963744	0	NaN	NaN	NaN	NaN	NaN	269.103500532715	0.997674035460302	22.4913539154235	14.2860445856844	11.4852208579572	3.64819170699196	0.0413980506977343	0.021993716798502	0	1.01674662157506	2330.15163029198	1	17448.7792207792	1	1	1	1	2019-05-15T18:41:00.812	NG_ecoli_LTEE_871_DM25	-0	-0	160.025	DIA_100X_EMPTY_1x1_100ms	0d8bbd14-bcda-4772-95a7-da2a9fa1e04d	EPI_100X_YFP_1x1_200ms_25sola	EPI_100X_RFP_1x1_200ms_25sola
106	23	12.1856463890676	280	-19.1372615889646	257.782142857143	1995.33928571429	918703	3281.08214285714	224.679625984947	236.960449670158	0	197983	707.082142857143	569.387287001398	443.417561963744	0	NaN	NaN	NaN	NaN	NaN	245.807219618892	0.999826893571026	21.1953629775612	14.3496076050639	11.1948374103936	3.76947438343882	0.0106880938533769	0.00534220203720429	1	1.00091659234287	2086.24986042663	1	18105.075	1	1	1	1	2019-05-15T18:41:00.812	NG_ecoli_LTEE_871_DM25	-0	-0	160.025	DIA_100X_EMPTY_1x1_100ms	4c25c0cd-5a7c-4565-8c24-ce2ca8fe25b5	EPI_100X_YFP_1x1_200ms_25sola	EPI_100X_RFP_1x1_200ms_25sola
107	25	12.40457132754	310	38.1927659206782	260.929032258065	1863.79677419355	378920	1222.32258064516	224.679625984947	236.960449670158	0	185158	597.283870967742	569.387287001398	443.417561963744	0	NaN	NaN	NaN	NaN	NaN	274.524974857798	0.99986998901713	22.5510792132419	14.6582713276998	11.568992962598	3.98555809541931	0.0251056574742119	0.0138907813659943	0	1.00681594166768	2370.54566425343	1	17812.8387096774	1	1	1	1	2019-05-15T18:41:00.812	NG_ecoli_LTEE_871_DM25	-0	-0	160.025	DIA_100X_EMPTY_1x1_100ms	a8f2ebbd-3537-4bee-b2a8-73971d2eb669	EPI_100X_YFP_1x1_200ms_25sola	EPI_100X_RFP_1x1_200ms_25sola
108	19	10.2065259949821	195	-48.6576383320671	260.4	317.230769230769	98790	506.615384615385	224.679625984947	236.960449670158	0	172217	883.164102564103	569.387287001398	443.417561963744	0	NaN	NaN	NaN	NaN	NaN	203.477925684247	0.999773073879178	19.3672974201797	13.2651701453901	10.0151597461273	3.64967193219717	0.012817663289731	0.00590982649840138	1	1.00092313546877	1525.7193881886	2	18424.5794871795	1	1	1	1	2019-05-15T18:41:00.812	NG_ecoli_LTEE_871_DM25	-0	-0	160.025	DIA_100X_EMPTY_1x1_100ms	545b3743-8334-446a-809c-456258b72232	EPI_100X_YFP_1x1_200ms_25sola	EPI_100X_RFP_1x1_200ms_25sola
109	16	9.99926084410088	160	-49.8594588467174	262.25	80.95	351408	2196.3	224.679625984947	236.960449670158	0	1846285	11539.28125	569.387287001398	443.417561963744	1	NaN	NaN	NaN	NaN	NaN	173.399321512803	0.999847696656845	15.4643020482734	14.3849494049749	10.6130830870673	4.10265455949186	0.00836727517788229	0.00479709988454328	0	1.00036008148475	1368.05429386964	2	19646.94375	1	1	1	1	2019-05-15T18:41:00.812	NG_ecoli_LTEE_871_DM25	-0	-0	160.025	DIA_100X_EMPTY_1x1_100ms	7309b10c-9053-4574-8a7a-ad97212395aa	EPI_100X_YFP_1x1_200ms_25sola	EPI_100X_RFP_1x1_200ms_25sola
110	29	13.5872684748925	394	44.1705223411188	269.170050761421	1199.01015228426	4475703	11359.652284264	224.679625984947	236.960449670158	2	193421	490.916243654822	569.387287001398	443.417561963744	0	NaN	NaN	NaN	NaN	NaN	335.05505278517	0.993144218207239	28.4749790002391	13.4524763566994	11.3693619863267	3.20381944899995	0.0111529879040631	0.00702241492295354	0	1.00253629314478	2890.84949667236	1	17096.730964467	1	1	1	1	2019-05-15T18:41:00.812	NG_ecoli_LTEE_871_DM25	-0	-0	160.025	DIA_100X_EMPTY_1x1_100ms	da0f3ce2-9dac-411b-bf58-5777c6f3e633	EPI_100X_YFP_1x1_200ms_25sola	EPI_100X_RFP_1x1_200ms_25sola
111	40	13.1972095398453	529	49.1614657686382	278.495274102079	108.368620037807	1877526	3549.19848771267	224.679625984947	236.960449670158	0	725695	1371.82419659735	569.387287001398	443.417561963744	0	NaN	NaN	NaN	NaN	NaN	460.52357807554	0.952113081409151	39.6930343281412	13.1627368174683	11.2167972609833	2.89213638515304	0.0235996102317752	0.00983006283978332	1	1.00491709192472	3922.31005817768	3	18203.8601134215	1	1	1	1	2019-05-15T18:41:00.812	NG_ecoli_LTEE_871_DM25	-0	-0	160.025	DIA_100X_EMPTY_1x1_100ms	4ce632da-89b9-41ab-8f1a-680f0d5d156d	EPI_100X_YFP_1x1_200ms_25sola	EPI_100X_RFP_1x1_200ms_25sola
112	26	11.7660543445241	306	45.9761097596183	268.150326797386	1605.12745098039	2638810	8623.56209150327	224.679625984947	236.960449670158	1	226773	741.088235294118	569.387287001398	443.417561963744	0	NaN	NaN	NaN	NaN	NaN	267.201595990964	0.996259303399682	24.472932775577	12.9742298905504	10.4485997291579	3.3611979897846	0.0144731414253767	0.000381741637824301	4	1.00000011637595	2098.41838789392	0	17813.5032679739	1	1	1	1	2019-05-15T18:41:00.812	NG_ecoli_LTEE_871_DM25	-0	-0	160.025	DIA_100X_EMPTY_1x1_100ms	649c3eb7-48ac-46cd-a8d2-ac94eb4fd533	EPI_100X_YFP_1x1_200ms_25sola	EPI_100X_RFP_1x1_200ms_25sola
113	44	13.3017476572137	586	-16.6318842081265	271.863481228669	288.554607508532	154823	264.203071672355	224.679625984947	236.960449670158	0	3760688	6417.55631399317	569.387287001398	443.417561963744	0	NaN	NaN	NaN	NaN	NaN	494.038169678039	0.833270633288075	45.0200139446095	13.5849874500056	10.6428614505506	2.92158606687598	0.0383170425289225	0.0169995507621768	2	1.00880719434507	4005.09040431463	1	19832.4812286689	1	1	1	1	2019-05-15T18:41:00.812	NG_ecoli_LTEE_871_DM25	-0	-0	160.025	DIA_100X_EMPTY_1x1_100ms	c14e0b1c-745e-435e-971b-3fc5610cbde6	EPI_100X_YFP_1x1_200ms_25sola	EPI_100X_RFP_1x1_200ms_25sola
114	17	10.1069994245972	172	-49.5352330264323	270.505813953488	94.5872093023256	515408	2996.55813953488	224.679625984947	236.960449670158	0	2004002	11651.1744186047	569.387287001398	443.417561963744	1	NaN	NaN	NaN	NaN	NaN	179.732320604148	0.99972614557332	16.6067952835571	13.9746120619926	10.3299945620269	3.88597382044352	0.0114378178541715	0.00627911322710168	0	1.00073647421022	1391.79701008557	3	19847.0872093023	1	1	1	1	2019-05-15T18:41:00.812	NG_ecoli_LTEE_871_DM25	-0	-0	160.025	DIA_100X_EMPTY_1x1_100ms	432020b6-7432-4809-9bce-9aea040a59fd	EPI_100X_YFP_1x1_200ms_25sola	EPI_100X_RFP_1x1_200ms_25sola
115	20	13.2996514621693	266	-48.8995849386347	275.548872180451	1090.45864661654	274617	1032.39473684211	224.679625984947	236.960449670158	0	129557	487.056390977444	569.387287001398	443.417561963744	0	NaN	NaN	NaN	NaN	NaN	231.857945806402	0.999880760246124	19.4723215971223	14.7416854755313	11.2978381514832	4.10565983499905	0.00399609968716709	0.00181853623411479	1	1.0000851347105	1952.08315016873	1	17535.0714285714	1	1	1	1	2019-05-15T18:41:00.812	NG_ecoli_LTEE_871_DM25	-0	-0	160.025	DIA_100X_EMPTY_1x1_100ms	6dca5051-12cb-4171-87a3-cab689717fa3	EPI_100X_YFP_1x1_200ms_25sola	EPI_100X_RFP_1x1_200ms_25sola
116	28	13.1032769755611	367	46.7759977765733	279.940054495913	2024.10626702997	6839698	18636.7792915531	224.679625984947	236.960449670158	0	247276	673.776566757493	569.387287001398	443.417561963744	0	NaN	NaN	NaN	NaN	NaN	301.850496126986	0.997957372210976	26.0433049796959	13.9048892060412	11.2379264977946	3.41367925513728	0.0180895555472044	0.00734403186302794	1	1.00215379448795	2583.20190702437	0	17656.8964577657	1	1	1	1	2019-05-15T18:41:00.812	NG_ecoli_LTEE_871_DM25	-0	-0	160.025	DIA_100X_EMPTY_1x1_100ms	9a71ef54-1cc0-4a9f-af75-318031e1f917	EPI_100X_YFP_1x1_200ms_25sola	EPI_100X_RFP_1x1_200ms_25sola
117	38	13.1848651204964	502	48.6259470775693	296.043824701195	1210.8406374502	360875	718.874501992032	224.679625984947	236.960449670158	0	220345	438.934262948207	569.387287001398	443.417561963744	0	NaN	NaN	NaN	NaN	NaN	421.949674040383	0.936524078471525	37.4739627896669	13.2623658472309	11.003160577606	2.67999717932105	0.0267596034640257	0.0126495650038034	1	1.00868576054182	3563.31654694044	1	17069.2011952191	1	1	1	1	2019-05-15T18:41:00.812	NG_ecoli_LTEE_871_DM25	-0	-0	160.025	DIA_100X_EMPTY_1x1_100ms	0753cda2-1e19-4958-8331-12d9bc69aa6c	EPI_100X_YFP_1x1_200ms_25sola	EPI_100X_RFP_1x1_200ms_25sola
118	27	12.7184827069883	344	42.1127174175092	297.497093023256	1088.42441860465	283795	824.985465116279	224.679625984947	236.960449670158	0	175927	511.415697674419	569.387287001398	443.417561963744	0	NaN	NaN	NaN	NaN	NaN	294.792994899129	0.994472609782599	26.0019916762494	13.6388000206315	10.8237124637224	3.48551577343039	0.0138186847614995	0.0073264209608139	1	1.00067276591599	2392.48370966765	1	17408.8197674419	1	1	1	1	2019-05-15T18:41:00.812	NG_ecoli_LTEE_871_DM25	-0	-0	160.025	DIA_100X_EMPTY_1x1_100ms	bb93aeeb-6e80-4f60-b047-6b7d7d3a5472	EPI_100X_YFP_1x1_200ms_25sola	EPI_100X_RFP_1x1_200ms_25sola
119	26	11.3089937940005	294	42.8693504824119	300.761904761905	926.255102040816	43666	148.52380952381	224.679625984947	236.960449670158	0	384620	1308.23129251701	569.387287001398	443.417561963744	0	NaN	NaN	NaN	NaN	NaN	263.341384656391	0.963423753254556	24.8149583584743	12.7529032816182	10.3224013742542	2.8302458364034	0.0039996691500588	0.00137962178599652	1	1.00007112632421	2076.65769787982	0	21352.612244898	1	1	1	1	2019-05-15T18:41:00.812	NG_ecoli_LTEE_871_DM25	-0	-0	160.025	DIA_100X_EMPTY_1x1_100ms	832c4a0f-0bd8-4947-930c-afc318312f1d	EPI_100X_YFP_1x1_200ms_25sola	EPI_100X_RFP_1x1_200ms_25sola
120	30	12.3708464096812	371	43.0007313130378	305.269541778976	1725.26145552561	948065	2555.43126684636	224.679625984947	236.960449670158	0	245619	662.045822102426	569.387287001398	443.417561963744	0	NaN	NaN	NaN	NaN	NaN	335.573891409202	0.947842960375968	29.3233291191882	13.3354808933908	11.1706836494459	2.83775398356088	0.00482539133146086	0.00195157268438218	1	1.00019306906672	2873.84050756382	2	17876.1509433962	1	1	1	1	2019-05-15T18:41:00.812	NG_ecoli_LTEE_871_DM25	-0	-0	160.025	DIA_100X_EMPTY_1x1_100ms	7c6d1ab0-b5e0-43d1-9ba1-0c0f68e36b80	EPI_100X_YFP_1x1_200ms_25sola	EPI_100X_RFP_1x1_200ms_25sola
121	28	11.7147965632536	328	47.6536206354019	301.978658536585	1645.10670731707	71216	217.121951219512	224.679625984947	236.960449670158	0	4631194	14119.493902439	569.387287001398	443.417561963744	1	NaN	NaN	NaN	NaN	NaN	308.610634694408	0.957388681086387	27.0806693506049	13.8814176332851	10.8516847545086	3.32605130301981	0.0374680990892553	0.0154041317032491	1	1.00860965134866	2504.63020454408	1	20497.8048780488	1	1	1	1	2019-05-15T18:41:00.812	NG_ecoli_LTEE_871_DM25	-0	-0	160.025	DIA_100X_EMPTY_1x1_100ms	ca875671-d535-44e1-8673-550b68669cf4	EPI_100X_YFP_1x1_200ms_25sola	EPI_100X_RFP_1x1_200ms_25sola
122	20	12.4109912373413	253	-48.7089658438029	308.798418972332	107.355731225296	160913	636.01976284585	224.679625984947	236.960449670158	0	152882	604.276679841897	569.387287001398	443.417561963744	0	NaN	NaN	NaN	NaN	NaN	216.160023667438	0.999870650844374	19.5023813533625	14.2908825330122	10.6161015234409	3.91374899615016	0.0129156702879203	0.00675972942152252	1	1.00120877530168	1726.26574221027	1	18965.5098814229	1	1	1	1	2019-05-15T18:41:00.812	NG_ecoli_LTEE_871_DM25	-0	-0	160.025	DIA_100X_EMPTY_1x1_100ms	614db439-d614-462c-a0e6-ebe881e2d710	EPI_100X_YFP_1x1_200ms_25sola	EPI_100X_RFP_1x1_200ms_25sola
123	26	12.8420730890825	334	41.4700847857604	310.670658682635	625.440119760479	142921	427.907185628743	224.679625984947	236.960449670158	0	191136	572.263473053892	569.387287001398	443.417561963744	0	NaN	NaN	NaN	NaN	NaN	273.402936531737	0.99875098997825	24.2816350406394	13.2164852127005	10.9431519864818	3.28765288875013	0.0129002987535181	0.00710062330397975	0	1.00201664898724	2283.77161473244	0	17964.0988023952	1	1	1	1	2019-05-15T18:41:00.812	NG_ecoli_LTEE_871_DM25	-0	-0	160.025	DIA_100X_EMPTY_1x1_100ms	b0aa156f-ab46-4548-a263-4b948a272652	EPI_100X_YFP_1x1_200ms_25sola	EPI_100X_RFP_1x1_200ms_25sola
124	23	13.3552036197251	308	4.23178485248685	309.587662337662	1851.05519480519	2238895	7269.13961038961	224.679625984947	236.960449670158	0	186224	604.623376623377	569.387287001398	443.417561963744	0	NaN	NaN	NaN	NaN	NaN	253.398314778084	0.999941944196101	21.1871177274315	14.6916293545805	11.522080016615	3.87146667929098	0.00603307822295581	0.00315044913176408	0	1.00031017244532	2209.1415039233	0	17830.6428571429	1	1	1	1	2019-05-15T18:41:00.812	NG_ecoli_LTEE_871_DM25	-0	-0	160.025	DIA_100X_EMPTY_1x1_100ms	800f957d-5118-495a-9564-0ab50ff17289	EPI_100X_YFP_1x1_200ms_25sola	EPI_100X_RFP_1x1_200ms_25sola
125	32	13.3704388508688	428	48.6386187618918	314.544392523364	864.572429906542	504692	1179.18691588785	224.679625984947	236.960449670158	0	189727	443.28738317757	569.387287001398	443.417561963744	0	NaN	NaN	NaN	NaN	NaN	349.115717250521	0.985274719644144	30.1163637402877	13.2606360385184	11.0893737985848	3.31794711961076	0.00911101939877372	0.00429987289252701	1	1.00115077943792	2908.75043257622	0	17230.6028037383	1	1	1	1	2019-05-15T18:41:00.812	NG_ecoli_LTEE_871_DM25	-0	-0	160.025	DIA_100X_EMPTY_1x1_100ms	b24a4fa6-af82-417f-9337-6b476f6ccadc	EPI_100X_YFP_1x1_200ms_25sola	EPI_100X_RFP_1x1_200ms_25sola
126	42	13.4113879515335	564	38.5158267507166	313.464539007092	1973.14893617021	380779	675.140070921986	224.679625984947	236.960449670158	0	381910	677.145390070922	569.387287001398	443.417561963744	0	NaN	NaN	NaN	NaN	NaN	459.95483581938	0.879108507087412	41.837899855488	13.3908300346389	10.7221415355675	2.78559669639632	0.0270282668756862	0.0108774664188402	2	1.01529952636195	3777.6596632697	0	17645.0815602837	1	1	1	1	2019-05-15T18:41:00.812	NG_ecoli_LTEE_871_DM25	-0	-0	160.025	DIA_100X_EMPTY_1x1_100ms	cf9a1634-c2de-45be-95d6-2c0a1f99f9f0	EPI_100X_YFP_1x1_200ms_25sola	EPI_100X_RFP_1x1_200ms_25sola
127	29	11.1963500079899	325	43.6187346702326	314.316923076923	1736.49538461538	4600546	14155.5261538462	224.679625984947	236.960449670158	1	225951	695.233846153846	569.387287001398	443.417561963744	0	NaN	NaN	NaN	NaN	NaN	318.49208370823	0.978276182781247	29.3058974041974	13.1155978810147	10.6342127065436	2.88229152208975	0.0156339334569064	0.00688125203427825	0	1.00242645733227	2602.888663884	3	18516.76	1	1	1	1	2019-05-15T18:41:00.812	NG_ecoli_LTEE_871_DM25	-0	-0	160.025	DIA_100X_EMPTY_1x1_100ms	87c6b44c-08a7-4149-89f9-a366b3735955	EPI_100X_YFP_1x1_200ms_25sola	EPI_100X_RFP_1x1_200ms_25sola
128	27	13.6471439161944	369	43.4344063530365	318.574525745257	1313.75880758808	213817	579.449864498645	224.679625984947	236.960449670158	0	173923	471.336043360434	569.387287001398	443.417561963744	0	NaN	NaN	NaN	NaN	NaN	305.173242683535	0.999170566736307	25.3613353493741	14.4064469404461	11.4245967079335	3.80360125683639	0.0311624022440769	0.017083008226185	0	1.01306297260413	2599.82283885374	0	17257.8130081301	1	1	1	1	2019-05-15T18:41:00.812	NG_ecoli_LTEE_871_DM25	-0	-0	160.025	DIA_100X_EMPTY_1x1_100ms	27b1b82f-4c75-4350-a3a0-0933dcd67a3c	EPI_100X_YFP_1x1_200ms_25sola	EPI_100X_RFP_1x1_200ms_25sola
129	34	10.2564426094711	349	48.1257392892019	318.478510028653	1635.92836676218	138246	396.120343839542	224.679625984947	236.960449670158	0	3388569	9709.36676217765	569.387287001398	443.417561963744	1	NaN	NaN	NaN	NaN	NaN	342.333024518285	0.935632335037886	32.8961487137981	12.0102136215432	10.034457172522	2.81399428334015	0.0291457233789761	0.0113398678824732	1	1.01017406920674	2601.49326024089	2	19043	1	1	1	1	2019-05-15T18:41:00.812	NG_ecoli_LTEE_871_DM25	-0	-0	160.025	DIA_100X_EMPTY_1x1_100ms	23dc535b-cb9c-46c6-8004-84e54412fd65	EPI_100X_YFP_1x1_200ms_25sola	EPI_100X_RFP_1x1_200ms_25sola
130	26	14.6992934611934	383	24.1812570337617	324.592689295039	575.57180156658	61793	161.339425587467	224.679625984947	236.960449670158	0	4213507	11001.3237597911	569.387287001398	443.417561963744	1	NaN	NaN	NaN	NaN	NaN	307.23827217176	0.999915942904196	23.7812147705205	16.2848599189539	12.3557842701392	4.3658194281181	0.0131046218806632	0.00568986362632302	2	1.0014529398156	2851.4420540003	0	19888.2219321149	1	1	1	1	2019-05-15T18:41:00.812	NG_ecoli_LTEE_871_DM25	-0	-0	160.025	DIA_100X_EMPTY_1x1_100ms	712a3fed-0842-4b85-9d43-73b0a272d3c6	EPI_100X_YFP_1x1_200ms_25sola	EPI_100X_RFP_1x1_200ms_25sola
131	22	13.2287176545926	292	-27.4000261703885	330.804794520548	1719.19520547945	6054734	20735.3904109589	224.679625984947	236.960449670158	0	215113	736.688356164384	569.387287001398	443.417561963744	0	NaN	NaN	NaN	NaN	NaN	262.505867295785	0.998118888283794	21.2075763236488	14.5008838051316	11.5805156712604	3.94920672618198	0.0515375898944311	0.0278516613110343	0	1.02527449417658	2233.76106725046	3	18756.9794520548	1	1	1	1	2019-05-15T18:41:00.812	NG_ecoli_LTEE_871_DM25	-0	-0	160.025	DIA_100X_EMPTY_1x1_100ms	3bda1132-d9df-4fdc-a09f-80f39382e6eb	EPI_100X_YFP_1x1_200ms_25sola	EPI_100X_RFP_1x1_200ms_25sola
132	19	11.7889125047721	225	-49.9003600845229	330.253333333333	1435.50222222222	101076	449.226666666667	224.679625984947	236.960449670158	0	122714	545.395555555556	569.387287001398	443.417561963744	0	NaN	NaN	NaN	NaN	NaN	207.593244976645	0.999837089018473	17.8785837195785	14.6106208680238	11.0762145713264	4.01441940191571	0.0198006545474709	0.0108496509228435	0	1.0025667172548	1722.68437533141	1	17878.92	1	1	1	1	2019-05-15T18:41:00.812	NG_ecoli_LTEE_871_DM25	-0	-0	160.025	DIA_100X_EMPTY_1x1_100ms	16dee516-680f-48b0-b69f-4adef074df35	EPI_100X_YFP_1x1_200ms_25sola	EPI_100X_RFP_1x1_200ms_25sola
133	20	11.420179208007	229	-15.8294196388596	331.410480349345	1737.1615720524	3373802	14732.7598253275	224.679625984947	236.960449670158	0	171966	750.943231441048	569.387287001398	443.417561963744	0	NaN	NaN	NaN	NaN	NaN	225.381958620367	0.999837397334028	19.8520816327907	14.5980496562375	10.8360121566493	4.0217890806024	0.0141435469781748	0.0073382683933005	1	1.00150178014084	1830.77469473319	2	19642.8864628821	1	1	1	1	2019-05-15T18:41:00.812	NG_ecoli_LTEE_871_DM25	-0	-0	160.025	DIA_100X_EMPTY_1x1_100ms	8780a02a-640e-469f-a56e-4da028abc86c	EPI_100X_YFP_1x1_200ms_25sola	EPI_100X_RFP_1x1_200ms_25sola
134	28	14.1145721351016	396	43.6940967312877	338.143939393939	1928.67171717172	261144	659.454545454545	224.679625984947	236.960449670158	0	235462	594.60101010101	569.387287001398	443.417561963744	0	NaN	NaN	NaN	NaN	NaN	315.071144223313	0.994630254739603	26.5221385152845	13.9116224599115	11.4429121958666	3.57074903456648	0.00472995482484666	0.00211683526675399	1	1.00010365201326	2727.54265620745	0	16907.9065656566	1	1	1	1	2019-05-15T18:41:00.812	NG_ecoli_LTEE_871_DM25	-0	-0	160.025	DIA_100X_EMPTY_1x1_100ms	73aeec2e-81f0-42c1-8065-9cd0f8ac6297	EPI_100X_YFP_1x1_200ms_25sola	EPI_100X_RFP_1x1_200ms_25sola
135	20	9.91156966453329	200	-49.7262898156207	333.605	1631.955	135735	678.675	224.679625984947	236.960449670158	0	382803	1914.015	569.387287001398	443.417561963744	0	NaN	NaN	NaN	NaN	NaN	203.567401487829	0.999695605048248	19.2888994287119	14.0230000356901	10.0951324904871	3.82477941962007	0.0252545548781548	0.0130392864401388	1	1.00442766346313	1543.90785304063	1	17307.755	1	1	1	1	2019-05-15T18:41:00.812	NG_ecoli_LTEE_871_DM25	-0	-0	160.025	DIA_100X_EMPTY_1x1_100ms	80d36932-9908-493c-9fc9-70efcdbe150a	EPI_100X_YFP_1x1_200ms_25sola	EPI_100X_RFP_1x1_200ms_25sola
136	30	12.1669283979776	365	48.2196298289577	340.824657534247	2010.92602739726	343391	940.797260273973	224.679625984947	236.960449670158	0	608459	1667.01095890411	569.387287001398	443.417561963744	0	NaN	NaN	NaN	NaN	NaN	314.641658002165	0.989806205080538	29.0468618976653	12.3697559722564	10.3127050622904	3.20241890343387	0.00412393106785523	0.00210438013209753	1	1.00007605021389	2426.24300298398	0	17968.6328767123	1	1	1	1	2019-05-15T18:41:00.812	NG_ecoli_LTEE_871_DM25	-0	-0	160.025	DIA_100X_EMPTY_1x1_100ms	8c7a18a9-d631-41b6-a07f-bb37dc6523be	EPI_100X_YFP_1x1_200ms_25sola	EPI_100X_RFP_1x1_200ms_25sola
137	19	12.4602055442338	244	-47.0758562667995	336.02868852459	2039.09426229508	55319	226.717213114754	224.679625984947	236.960449670158	0	3831538	15703.0245901639	569.387287001398	443.417561963744	1	NaN	NaN	NaN	NaN	NaN	NaN	NaN	NaN	NaN	NaN	NaN	NaN	NaN	NaN	NaN	NaN	0	21092.9385245902	1	1	1	1	2019-05-15T18:41:00.812	NG_ecoli_LTEE_871_DM25	-0	-0	160.025	DIA_100X_EMPTY_1x1_100ms	21aa312c-36e1-4ec6-9f69-0fb8cad46faa	EPI_100X_YFP_1x1_200ms_25sola	EPI_100X_RFP_1x1_200ms_25sola
138	33	13.0657487233666	432	47.3975540126526	345.821759259259	1761.21527777778	426558	987.402777777778	224.679625984947	236.960449670158	0	251637	582.493055555556	569.387287001398	443.417561963744	0	NaN	NaN	NaN	NaN	NaN	364.580778316694	0.959085065232109	32.8486014504238	13.2425251385789	10.8725005895808	2.71337450112262	0.00594597053563238	0.00278727789249135	1	1.00048551112323	3049.75986702584	0	17243.900462963	1	1	1	1	2019-05-15T18:41:00.812	NG_ecoli_LTEE_871_DM25	-0	-0	160.025	DIA_100X_EMPTY_1x1_100ms	a37b61e1-5285-41e2-b810-a036604f9e65	EPI_100X_YFP_1x1_200ms_25sola	EPI_100X_RFP_1x1_200ms_25sola
139	35	13.0999042325372	461	44.6311382580276	349.216919739696	1007.29284164859	3636449	7888.17570498915	224.679625984947	236.960449670158	2	341316	740.381778741866	569.387287001398	443.417561963744	0	NaN	NaN	NaN	NaN	NaN	377.672240337001	0.899599954395632	33.5769156905929	14.0389196842842	10.798484728854	3.30443226385001	0.00807388954371027	0.00396099123622921	1	1.00035932412753	3075.07929029848	0	18003.557483731	1	1	1	1	2019-05-15T18:41:00.812	NG_ecoli_LTEE_871_DM25	-0	-0	160.025	DIA_100X_EMPTY_1x1_100ms	00e1511c-a0fe-4304-8845-8f13d7574dd6	EPI_100X_YFP_1x1_200ms_25sola	EPI_100X_RFP_1x1_200ms_25sola
140	21	12.5580193429543	264	-17.5744784126889	346.261363636364	1425.73106060606	133112	504.212121212121	224.679625984947	236.960449670158	0	146168	553.666666666667	569.387287001398	443.417561963744	0	NaN	NaN	NaN	NaN	NaN	237.80794489317	0.99983760758684	20.8008212305473	14.0560793013384	10.8511862499245	3.92458477748421	0.0117427411546691	0.00566121160514205	1	1.00097146199675	1923.6444262332	1	17726.9015151515	1	1	1	1	2019-05-15T18:41:00.812	NG_ecoli_LTEE_871_DM25	-0	-0	160.025	DIA_100X_EMPTY_1x1_100ms	681c2d01-b381-4bad-a749-2c2bfa544f71	EPI_100X_YFP_1x1_200ms_25sola	EPI_100X_RFP_1x1_200ms_25sola
141	23	12.1803802963771	280	-18.9229254239272	354.789285714286	1083.21071428571	423839	1513.71071428571	224.679625984947	236.960449670158	0	271424	969.371428571429	569.387287001398	443.417561963744	0	NaN	NaN	NaN	NaN	NaN	251.675031997111	0.999904375169981	20.7363870805856	15.2626128945389	11.6975506443752	4.0085127908194	0.00165103173600608	0.000958658113800314	0	1.00002293164396	2228.50103831484	2	17488.3392857143	1	1	1	1	2019-05-15T18:41:00.812	NG_ecoli_LTEE_871_DM25	-0	-0	160.025	DIA_100X_EMPTY_1x1_100ms	caaaefb1-8825-42ad-979f-34edeffe2d6d	EPI_100X_YFP_1x1_200ms_25sola	EPI_100X_RFP_1x1_200ms_25sola
142	21	13.1347199895944	276	-28.0627304302905	357.601449275362	96.9891304347826	59550	215.760869565217	224.679625984947	236.960449670158	0	1510645	5473.35144927536	569.387287001398	443.417561963744	0	NaN	NaN	NaN	NaN	NaN	226.138293774556	0.999808315762683	19.1500746354991	14.5289626510616	11.3082547195793	3.90647402114226	0.00500876085676002	0.00267678926676929	0	1.00017946066934	1923.31986485731	0	18622.0942028986	1	1	1	1	2019-05-15T18:41:00.812	NG_ecoli_LTEE_871_DM25	-0	-0	160.025	DIA_100X_EMPTY_1x1_100ms	d70c629c-b98f-4e04-85f3-0b69a362f24f	EPI_100X_YFP_1x1_200ms_25sola	EPI_100X_RFP_1x1_200ms_25sola
143	30	13.9093601727535	419	44.66817625386	368.747016706444	941.1861575179	165470	394.91646778043	224.679625984947	236.960449670158	0	208068	496.582338902148	569.387287001398	443.417561963744	0	NaN	NaN	NaN	NaN	NaN	342.585732923373	0.989537563030592	29.9503083024624	13.3277000131821	11.0468464665001	3.19718579987927	0.010045825758586	0.00536983703296233	0	1.00176849850407	2870.56783848808	0	17166.7637231504	1	1	1	1	2019-05-15T18:41:00.812	NG_ecoli_LTEE_871_DM25	-0	-0	160.025	DIA_100X_EMPTY_1x1_100ms	78b1a6cb-195e-4e19-a15a-6a0103712b77	EPI_100X_YFP_1x1_200ms_25sola	EPI_100X_RFP_1x1_200ms_25sola
144	24	13.4947637805435	324	-1.34768659123365	372.441358024691	1069.23148148148	530136	1636.22222222222	224.679625984947	236.960449670158	0	994732	3070.16049382716	569.387287001398	443.417561963744	0	NaN	NaN	NaN	NaN	NaN	283.298869297291	0.997520870561317	22.979575423814	15.1349727809683	11.6700314612694	3.95260995137964	0.0450612460243107	0.0208004276028026	1	1.01658469215306	2457.96636339216	3	18129.2808641975	1	1	1	1	2019-05-15T18:41:00.812	NG_ecoli_LTEE_871_DM25	-0	-0	160.025	DIA_100X_EMPTY_1x1_100ms	4f01a56a-bb7c-4c42-9fbd-0ef4501c64bf	EPI_100X_YFP_1x1_200ms_25sola	EPI_100X_RFP_1x1_200ms_25sola
145	21	12.7882649820921	270	-40.3290597582893	371.92962962963	1311.52222222222	2289710	8480.40740740741	224.679625984947	236.960449670158	0	140154	519.088888888889	569.387287001398	443.417561963744	0	NaN	NaN	NaN	NaN	NaN	246.595385518336	0.999890754235957	21.7999476158426	13.5545304673008	10.7475629437692	3.78323741789808	0.0474264279217772	0.00832014821797915	1	1.00174063774148	1977.72237025844	1	17720.7814814815	1	1	1	1	2019-05-15T18:41:00.812	NG_ecoli_LTEE_871_DM25	-0	-0	160.025	DIA_100X_EMPTY_1x1_100ms	2dbfca7e-1f74-4330-877b-c82188942b52	EPI_100X_YFP_1x1_200ms_25sola	EPI_100X_RFP_1x1_200ms_25sola
146	22	10.510873067635	231	-26.3598543986383	372.04329004329	1085.65800865801	90656	392.450216450216	224.679625984947	236.960449670158	0	670725	2903.57142857143	569.387287001398	443.417561963744	0	NaN	NaN	NaN	NaN	NaN	228.8430322175	0.999798198805389	19.1572705674081	15.774220650164	11.2789163189806	4.48455671393702	0.0159210857121502	0.00809992500732713	0	1.00173285149581	1914.07197018077	3	19201.0995670996	1	1	1	1	2019-05-15T18:41:00.812	NG_ecoli_LTEE_871_DM25	-0	-0	160.025	DIA_100X_EMPTY_1x1_100ms	c141abd4-aeb0-4f48-a936-3aabefb1968e	EPI_100X_YFP_1x1_200ms_25sola	EPI_100X_RFP_1x1_200ms_25sola
147	26	13.5011178020829	351	33.6706996209511	377.133903133903	1830.01424501425	6400062	18233.7948717949	224.679625984947	236.960449670158	0	204761	583.364672364672	569.387287001398	443.417561963744	0	NaN	NaN	NaN	NaN	NaN	287.196542046863	0.997341284505188	24.6825401288833	13.573479750535	11.2751712267192	3.43696599138249	0.00819534420758504	0.00374167059775186	1	1.00058373019763	2464.48412434991	0	17796.8404558405	1	1	1	1	2019-05-15T18:41:00.812	NG_ecoli_LTEE_871_DM25	-0	-0	160.025	DIA_100X_EMPTY_1x1_100ms	883b5587-60e7-4ace-9600-8b26a6b9ba3f	EPI_100X_YFP_1x1_200ms_25sola	EPI_100X_RFP_1x1_200ms_25sola
148	26	14.5036022590802	378	29.5634779617913	379.145502645503	1598.75132275132	189277	500.732804232804	224.679625984947	236.960449670158	0	223303	590.748677248677	569.387287001398	443.417561963744	0	NaN	NaN	NaN	NaN	NaN	305.785485762808	0.999301461650316	24.6447527550806	14.9262961937837	12.0031040241234	3.7598964303824	0.00977685505402528	0.00504554790879241	0	1.0010951030848	2788.69800944734	0	16942.873015873	1	1	1	1	2019-05-15T18:41:00.812	NG_ecoli_LTEE_871_DM25	-0	-0	160.025	DIA_100X_EMPTY_1x1_100ms	ce883cf0-e03d-49a3-8844-d81a5f2b6b25	EPI_100X_YFP_1x1_200ms_25sola	EPI_100X_RFP_1x1_200ms_25sola
149	25	12.6931569224959	318	37.49604807023	376.723270440252	766.138364779874	267068	839.836477987421	224.679625984947	236.960449670158	0	157898	496.534591194969	569.387287001398	443.417561963744	0	NaN	NaN	NaN	NaN	NaN	264.169043669526	0.999536280604324	23.4910881928111	13.3385830739117	10.7628433496852	3.55531467425879	0.017070264305219	0.00338666273410819	0	1.00035784027723	2137.20929971133	0	17841.5817610063	1	1	1	1	2019-05-15T18:41:00.812	NG_ecoli_LTEE_871_DM25	-0	-0	160.025	DIA_100X_EMPTY_1x1_100ms	9c896832-c1e9-4a6a-af9c-fb0a703b4438	EPI_100X_YFP_1x1_200ms_25sola	EPI_100X_RFP_1x1_200ms_25sola
150	25	12.2400662828676	306	39.1912870443613	381.640522875817	140.06862745098	394214	1288.28104575163	224.679625984947	236.960449670158	0	168348	550.156862745098	569.387287001398	443.417561963744	0	NaN	NaN	NaN	NaN	NaN	268.539292000843	0.99827865799562	23.4195498905472	13.4062527024296	11.0398635919054	3.3619364659845	0.0195799876624705	0.00896949482874912	1	1.00300253466059	2241.7947094504	1	17590.8300653595	1	1	1	1	2019-05-15T18:41:00.812	NG_ecoli_LTEE_871_DM25	-0	-0	160.025	DIA_100X_EMPTY_1x1_100ms	e1b07d87-2433-4baa-94e2-1c2f580a4c62	EPI_100X_YFP_1x1_200ms_25sola	EPI_100X_RFP_1x1_200ms_25sola
151	28	13.7444304101391	385	43.6968769381442	389.072727272727	1215.6	530529	1377.9974025974	224.679625984947	236.960449670158	0	197617	513.290909090909	569.387287001398	443.417561963744	0	NaN	NaN	NaN	NaN	NaN	315.017376347739	0.992485574653651	26.5705804591589	14.2007112702397	11.3263206515672	3.56313371747417	0.0241059180197478	0.0124929248695726	1	1.00769827178641	2677.12486875094	0	17565.4025974026	1	1	1	1	2019-05-15T18:41:00.812	NG_ecoli_LTEE_871_DM25	-0	-0	160.025	DIA_100X_EMPTY_1x1_100ms	be5f3ea6-44db-4840-816f-d31509ae634d	EPI_100X_YFP_1x1_200ms_25sola	EPI_100X_RFP_1x1_200ms_25sola
152	15	11.965827888741	183	-49.9959050440374	386.486338797814	1104.67213114754	33219	181.524590163934	224.679625984947	236.960449670158	0	2874414	15707.1803278689	569.387287001398	443.417561963744	1	NaN	NaN	NaN	NaN	NaN	186.039798656087	0.999874156413033	16.3842758025042	14.3830681885603	10.8368433904799	3.95033359896042	0.0237094761961964	0.0131298903959805	0	1.00309143618839	1511.20271689086	1	19193.4918032787	1	1	1	1	2019-05-15T18:41:00.812	NG_ecoli_LTEE_871_DM25	-0	-0	160.025	DIA_100X_EMPTY_1x1_100ms	a340f674-7a6d-42ca-a506-aa7ebdd8b580	EPI_100X_YFP_1x1_200ms_25sola	EPI_100X_RFP_1x1_200ms_25sola
153	17	11.564185627037	197	-49.8792631847962	387.010152284264	1119.59390862944	32828	166.639593908629	224.679625984947	236.960449670158	0	2394535	12155	569.387287001398	443.417561963744	1	NaN	NaN	NaN	NaN	NaN	189.085739294699	0.999854830753556	16.0982413405732	14.8420821172583	11.1392359420833	4.18673490134936	0.00465645836690802	0.00268456890356064	0	1.00012402526145	1568.84168809951	1	19448.578680203	1	1	1	1	2019-05-15T18:41:00.812	NG_ecoli_LTEE_871_DM25	-0	-0	160.025	DIA_100X_EMPTY_1x1_100ms	5a6638c6-2165-4e5a-a6ee-5be1ebe2ed31	EPI_100X_YFP_1x1_200ms_25sola	EPI_100X_RFP_1x1_200ms_25sola
154	21	10.50777291105	221	-27.6778549517684	387.262443438914	1322.83257918552	947101	4285.52488687783	224.679625984947	236.960449670158	1	125080	565.972850678733	569.387287001398	443.417561963744	0	NaN	NaN	NaN	NaN	NaN	221.670255125536	0.999767434466552	21.0118700564747	12.9841545259898	10.1189173920885	3.46297245058788	0.0117393165808547	0.00516509001016042	1	1.00082233392486	1689.75090859505	2	18594.0588235294	1	1	1	1	2019-05-15T18:41:00.812	NG_ecoli_LTEE_871_DM25	-0	-0	160.025	DIA_100X_EMPTY_1x1_100ms	8a8e0d56-403e-4989-95d6-b35e5b8b0ae8	EPI_100X_YFP_1x1_200ms_25sola	EPI_100X_RFP_1x1_200ms_25sola
155	15	6.59698244797083	99	-49.9927357172202	386.878787878788	1074.83838383838	26507	267.747474747475	224.679625984947	236.960449670158	0	1152748	11643.9191919192	569.387287001398	443.417561963744	1	NaN	NaN	NaN	NaN	NaN	154.562453818156	0.999819701113341	16.652714682554	11.7632848953529	8.70450680681568	3.35475853779216	0.00888390487259955	0.00465165724058798	0	1.00040833672146	990.976283812414	2	23187.303030303	1	1	1	1	2019-05-15T18:41:00.812	NG_ecoli_LTEE_871_DM25	-0	-0	160.025	DIA_100X_EMPTY_1x1_100ms	c151bc77-6d8b-416c-8ad5-e14eeb766054	EPI_100X_YFP_1x1_200ms_25sola	EPI_100X_RFP_1x1_200ms_25sola
156	20	11.0060100122503	220	-32.4106636098217	390.618181818182	1340.81818181818	144538	656.990909090909	224.679625984947	236.960449670158	0	116731	530.595454545455	569.387287001398	443.417561963744	0	NaN	NaN	NaN	NaN	NaN	221.307808255095	0.999852370741612	18.4893677545353	14.8060952592085	11.2934022700604	3.93379826000864	0.0491557454025189	0.0254017255449469	0	1.01566177623841	1852.08765910783	2	17823.4454545455	1	1	1	1	2019-05-15T18:41:00.812	NG_ecoli_LTEE_871_DM25	-0	-0	160.025	DIA_100X_EMPTY_1x1_100ms	dc029ca0-fc21-4e12-8a65-30254f791b75	EPI_100X_YFP_1x1_200ms_25sola	EPI_100X_RFP_1x1_200ms_25sola
157	22	12.6696763986024	279	-35.4468557595015	391.508960573477	2035.66666666667	693769	2486.62724014337	224.679625984947	236.960449670158	0	286784	1027.89964157706	569.387287001398	443.417561963744	0	NaN	NaN	NaN	NaN	NaN	242.381755923247	0.99978347510184	20.6452523050077	14.36396419557	11.1717207461051	3.9030379161347	0.0244385151716867	0.0128434573903602	1	1.00492152580951	2023.71904478486	1	17510.7921146953	1	1	1	1	2019-05-15T18:41:00.812	NG_ecoli_LTEE_871_DM25	-0	-0	160.025	DIA_100X_EMPTY_1x1_100ms	4330e4fc-abdb-45be-a831-48be3e303343	EPI_100X_YFP_1x1_200ms_25sola	EPI_100X_RFP_1x1_200ms_25sola
158	36	13.2805792722495	478	48.1421570491685	402.064853556485	155.18410041841	4150331	8682.70083682008	224.679625984947	236.960449670158	0	315803	660.675732217573	569.387287001398	443.417561963744	0	NaN	NaN	NaN	NaN	NaN	396.355865434435	0.985935076445978	33.8013931316229	13.2995833292502	11.4938958365432	2.96242960286618	0.0128857125668033	0.00642257212589936	2	1.00086520657392	3507.18758879911	1	17443.0543933054	1	1	1	1	2019-05-15T18:41:00.812	NG_ecoli_LTEE_871_DM25	-0	-0	160.025	DIA_100X_EMPTY_1x1_100ms	c981c941-7b8c-425a-b16a-c056f7bed428	EPI_100X_YFP_1x1_200ms_25sola	EPI_100X_RFP_1x1_200ms_25sola
159	21	11.7685512188185	247	-34.6670062268087	398.222672064777	1508.15384615385	1589484	6435.15789473684	224.679625984947	236.960449670158	1	140295	567.995951417004	569.387287001398	443.417561963744	0	NaN	NaN	NaN	NaN	NaN	227.184771780065	0.999835533730768	19.3893658333121	14.5643348585953	11.1852930539864	3.96495462483513	0.019362001108533	0.0105707865916755	0	1.00289720647259	1905.23354916464	1	17774.5182186235	1	1	1	1	2019-05-15T18:41:00.812	NG_ecoli_LTEE_871_DM25	-0	-0	160.025	DIA_100X_EMPTY_1x1_100ms	649047c5-72ec-4241-a381-226a96828e8c	EPI_100X_YFP_1x1_200ms_25sola	EPI_100X_RFP_1x1_200ms_25sola
160	13	2.46288243344783	33	-49.9999948479923	398.969696969697	2046.18181818182	75447	2286.27272727273	224.679625984947	236.960449670158	0	32012	970.060606060606	569.387287001398	443.417561963744	0	NaN	NaN	NaN	NaN	NaN	NaN	NaN	NaN	NaN	NaN	NaN	NaN	NaN	NaN	NaN	NaN	1	19489	1	1	1	1	2019-05-15T18:41:00.812	NG_ecoli_LTEE_871_DM25	-0	-0	160.025	DIA_100X_EMPTY_1x1_100ms	184aa507-664c-485b-81fd-bc2af9f51f03	EPI_100X_YFP_1x1_200ms_25sola	EPI_100X_RFP_1x1_200ms_25sola
161	28	13.340595805388	375	46.117956994657	404.522666666667	1348	452207	1205.88533333333	224.679625984947	236.960449670158	0	229312	611.498666666667	569.387287001398	443.417561963744	0	NaN	NaN	NaN	NaN	NaN	322.004074160826	0.992538784405408	26.747989313311	14.399398977862	11.5189081901822	3.68615771472286	0.0685113491809256	0.00485576045630032	1	1.00015636187836	2787.42798547059	1	17278.952	1	1	1	1	2019-05-15T18:41:00.812	NG_ecoli_LTEE_871_DM25	-0	-0	160.025	DIA_100X_EMPTY_1x1_100ms	307dbc38-68aa-44e9-8285-28ecc06fac9e	EPI_100X_YFP_1x1_200ms_25sola	EPI_100X_RFP_1x1_200ms_25sola
162	27	13.6875409908334	370	43.9662637743046	407.956756756757	1035.47837837838	241591	652.948648648649	224.679625984947	236.960449670158	0	422209	1141.10540540541	569.387287001398	443.417561963744	0	NaN	NaN	NaN	NaN	NaN	309.583002148454	0.997944814904059	25.4802961887908	14.1766236861063	11.7242871510684	3.55004224494532	0.00936288629844893	0.00477221949739188	1	1.00028411091383	2750.85213517355	0	17050.927027027	1	1	1	1	2019-05-15T18:41:00.812	NG_ecoli_LTEE_871_DM25	-0	-0	160.025	DIA_100X_EMPTY_1x1_100ms	a6f6beef-20fb-4000-ae84-47b36a13457d	EPI_100X_YFP_1x1_200ms_25sola	EPI_100X_RFP_1x1_200ms_25sola
163	28	13.4448047228911	377	42.3202743605845	408.464190981432	473.583554376658	194039	514.692307692308	224.679625984947	236.960449670158	0	407847	1081.82228116711	569.387287001398	443.417561963744	0	NaN	NaN	NaN	NaN	NaN	305.998260451416	0.996306011865141	26.0554656498148	13.8840551142727	11.3584521655166	3.36110657272021	0.00341134209342337	0.00173614575671232	1	1.00004315346567	2640.1404267644	0	17631.0875331565	1	1	1	1	2019-05-15T18:41:00.812	NG_ecoli_LTEE_871_DM25	-0	-0	160.025	DIA_100X_EMPTY_1x1_100ms	0df25125-ab8d-43a4-bf26-db0d9a43e48b	EPI_100X_YFP_1x1_200ms_25sola	EPI_100X_RFP_1x1_200ms_25sola
164	21	13.5345409590946	284	-45.6360112709044	407.507042253521	318.852112676056	413712	1456.7323943662	224.679625984947	236.960449670158	0	163846	576.922535211268	569.387287001398	443.417561963744	0	NaN	NaN	NaN	NaN	NaN	228.29856702745	0.99983236533274	18.48469732276	15.6103069135975	11.7589950338407	4.2981387216838	0.0073278172860137	0.00340627479485358	1	1.00028023619753	2007.44030181349	0	18098.7605633803	1	1	1	1	2019-05-15T18:41:00.812	NG_ecoli_LTEE_871_DM25	-0	-0	160.025	DIA_100X_EMPTY_1x1_100ms	bc05ffc9-1eec-42d5-8579-8a4eecb11575	EPI_100X_YFP_1x1_200ms_25sola	EPI_100X_RFP_1x1_200ms_25sola
165	28	14.2247195173746	406	41.8884716681547	407.906403940887	204.571428571429	8618627	21228.145320197	224.679625984947	236.960449670158	0	259461	639.066502463054	569.387287001398	443.417561963744	0	NaN	NaN	NaN	NaN	NaN	337.329691995182	0.986918967884089	28.1357652973023	13.8228510584197	11.6720167060497	3.17711751296748	0.0209779265476509	0.00965110307271492	0	1.00481318787416	3010.51236193366	1	17471.4039408867	1	1	1	1	2019-05-15T18:41:00.812	NG_ecoli_LTEE_871_DM25	-0	-0	160.025	DIA_100X_EMPTY_1x1_100ms	7ae841cd-1904-4874-b6e3-40867a7fac4e	EPI_100X_YFP_1x1_200ms_25sola	EPI_100X_RFP_1x1_200ms_25sola
166	21	12.6455508191251	266	-26.4645698641788	413.225563909774	1515.87593984962	316686	1190.54887218045	224.679625984947	236.960449670158	0	252631	949.740601503759	569.387287001398	443.417561963744	0	NaN	NaN	NaN	NaN	NaN	248.653784189404	0.999677954968905	20.1965094624467	14.8124019100571	11.6573425849958	3.97878496452368	0.00688093989814688	0.00348673318576799	2	1.0003626995976	2155.58582013613	2	17359.1578947368	1	1	1	1	2019-05-15T18:41:00.812	NG_ecoli_LTEE_871_DM25	-0	-0	160.025	DIA_100X_EMPTY_1x1_100ms	c3817166-5313-40ef-870a-edfa3a416a99	EPI_100X_YFP_1x1_200ms_25sola	EPI_100X_RFP_1x1_200ms_25sola
167	29	13.6222781507904	395	41.3186496508675	417.362025316456	1958.43037974684	76505	193.683544303797	224.679625984947	236.960449670158	0	6709974	16987.2759493671	569.387287001398	443.417561963744	1	NaN	NaN	NaN	NaN	NaN	334.106247228622	0.927395448869528	29.0391458593689	14.7997344011036	10.9967420805294	3.23647501315569	0.0674357806925438	0.0320788346743858	1	1.06368048864357	2758.0478578092	0	19404.2329113924	1	1	1	1	2019-05-15T18:41:00.812	NG_ecoli_LTEE_871_DM25	-0	-0	160.025	DIA_100X_EMPTY_1x1_100ms	5301bfa1-be82-40ad-bb93-ce71a16561f9	EPI_100X_YFP_1x1_200ms_25sola	EPI_100X_RFP_1x1_200ms_25sola
168	24	13.3326766702001	320	16.1948737897761	414.65625	1408.6125	50707	158.459375	224.679625984947	236.960449670158	0	2313809	7230.653125	569.387287001398	443.417561963744	1	NaN	NaN	NaN	NaN	NaN	273.704068327371	0.999922668089851	22.35469500023	15.2762595070204	11.6486204423714	4.21473638446162	0.00568938072038776	0.00258918728250383	1	1.00024599911936	2382.36126486091	0	21035.109375	1	1	1	1	2019-05-15T18:41:00.812	NG_ecoli_LTEE_871_DM25	-0	-0	160.025	DIA_100X_EMPTY_1x1_100ms	f1eb596d-8ed9-4263-a7b3-a4fec9daccfe	EPI_100X_YFP_1x1_200ms_25sola	EPI_100X_RFP_1x1_200ms_25sola
169	18	11.4392484090702	206	-49.3946517623384	415.082524271845	183.97572815534	785138	3811.34951456311	224.679625984947	236.960449670158	0	125594	609.679611650485	569.387287001398	443.417561963744	0	NaN	NaN	NaN	NaN	NaN	195.896524681118	0.99987270220374	17.0157961139642	14.4625147256924	10.9829096252478	3.94734017191678	0.0172016926517206	0.00960734460013261	0	1.00179029350549	1612.04430773106	1	18618.6893203883	1	1	1	1	2019-05-15T18:41:00.812	NG_ecoli_LTEE_871_DM25	-0	-0	160.025	DIA_100X_EMPTY_1x1_100ms	a2ebb989-cc16-41db-a379-5ca15c846769	EPI_100X_YFP_1x1_200ms_25sola	EPI_100X_RFP_1x1_200ms_25sola
170	23	11.8262176341456	272	12.2430277985489	421.091911764706	1531.78308823529	71697	263.591911764706	224.679625984947	236.960449670158	0	1289167	4739.58455882353	569.387287001398	443.417561963744	0	NaN	NaN	NaN	NaN	NaN	249.64986662559	0.998288871055868	21.8014856421503	13.90586068486	10.9195976753289	3.56095118658755	0.0432496202295246	0.0227170057216045	0	1.0169017554108	2041.68738482743	1	18042.7242647059	1	1	1	1	2019-05-15T18:41:00.812	NG_ecoli_LTEE_871_DM25	-0	-0	160.025	DIA_100X_EMPTY_1x1_100ms	48c1f16b-79da-49d8-823c-8630913856bc	EPI_100X_YFP_1x1_200ms_25sola	EPI_100X_RFP_1x1_200ms_25sola
171	25	12.2243539215167	306	26.0185044248357	426.493464052288	603.581699346405	130854	427.627450980392	224.679625984947	236.960449670158	0	206798	675.81045751634	569.387287001398	443.417561963744	0	NaN	NaN	NaN	NaN	NaN	280.485592237504	0.993865259941796	24.9056425883944	13.130148139153	10.8173118424496	3.23921421836876	0.00529781189377694	0.00236067494122286	1	1.00008510044266	2288.8974341774	2	17587.068627451	1	1	1	1	2019-05-15T18:41:00.812	NG_ecoli_LTEE_871_DM25	-0	-0	160.025	DIA_100X_EMPTY_1x1_100ms	8916d9c9-c61c-4aed-8442-9a5e15cff912	EPI_100X_YFP_1x1_200ms_25sola	EPI_100X_RFP_1x1_200ms_25sola
172	29	12.6378251209381	367	46.4627189899245	433.114441416894	1652.13896457766	189995	517.697547683924	224.679625984947	236.960449670158	0	205061	558.74931880109	569.387287001398	443.417561963744	0	NaN	NaN	NaN	NaN	NaN	307.741179771186	0.987279348906716	27.8639619992617	12.9782952250799	10.786470084705	2.95268807644654	0.00928866555175074	0.00487102576892724	0	1.00127795434225	2546.1936880233	0	17537.2098092643	1	1	1	1	2019-05-15T18:41:00.812	NG_ecoli_LTEE_871_DM25	-0	-0	160.025	DIA_100X_EMPTY_1x1_100ms	2d3f5b13-f660-4458-9d6a-6fa646122698	EPI_100X_YFP_1x1_200ms_25sola	EPI_100X_RFP_1x1_200ms_25sola
173	21	12.9373625365692	272	-20.2590750203224	429.705882352941	15.7757352941176	1961110	7209.96323529412	224.679625984947	236.960449670158	1	155007	569.878676470588	569.387287001398	443.417561963744	0	NaN	NaN	NaN	NaN	NaN	224.736675049229	0.999921453376423	19.1609808603159	14.5082418748057	11.0519347520454	4.08101512565788	0.017681480210347	0.00947883385153421	0	1.00234156088039	1838.16394370229	0	18473.7389705882	1	1	1	1	2019-05-15T18:41:00.812	NG_ecoli_LTEE_871_DM25	-0	-0	160.025	DIA_100X_EMPTY_1x1_100ms	00cbef32-e22d-4346-8f50-3fa2a382c18d	EPI_100X_YFP_1x1_200ms_25sola	EPI_100X_RFP_1x1_200ms_25sola
174	23	12.4337692434058	286	12.5399894697938	428.41958041958	528.643356643357	82225	287.5	224.679625984947	236.960449670158	0	273010	954.58041958042	569.387287001398	443.417561963744	0	NaN	NaN	NaN	NaN	NaN	238.115222662589	0.999723211551055	21.5686326644526	13.3936141032601	10.5972715889601	3.55228855920213	0.00443651585096561	0.0019850683843269	1	1.00005495159816	1902.39468851824	0	18141.7272727273	1	1	1	1	2019-05-15T18:41:00.812	NG_ecoli_LTEE_871_DM25	-0	-0	160.025	DIA_100X_EMPTY_1x1_100ms	76585aed-1ec4-4974-b048-ad17f6817a0c	EPI_100X_YFP_1x1_200ms_25sola	EPI_100X_RFP_1x1_200ms_25sola
175	26	13.9302266422554	363	30.8014572630386	432.460055096419	971.217630853994	473814	1305.27272727273	224.679625984947	236.960449670158	0	671996	1851.22865013774	569.387287001398	443.417561963744	0	NaN	NaN	NaN	NaN	NaN	299.68697089731	0.99989012227469	23.5881147193515	15.0935996786064	12.0966347854839	4.05877716902028	0.0232073522309314	0.0117070441634396	1	1.00526489514548	2710.89221510719	0	17229.7685950413	1	1	1	1	2019-05-15T18:41:00.812	NG_ecoli_LTEE_871_DM25	-0	-0	160.025	DIA_100X_EMPTY_1x1_100ms	05eaad53-aad2-4487-a020-d18279191b8a	EPI_100X_YFP_1x1_200ms_25sola	EPI_100X_RFP_1x1_200ms_25sola
176	22	14.9172380054081	329	-47.5764527638517	432.297872340426	1328.29179331307	313208	952	224.679625984947	236.960449670158	0	192300	584.498480243161	569.387287001398	443.417561963744	0	NaN	NaN	NaN	NaN	NaN	275.46337699546	0.999908295685389	20.1244187285943	17.2750063117188	13.0027518156382	4.74517733941081	0.0266853110214505	0.0142707842287918	0	1.00581422303628	2672.29114704919	0	17692.6534954407	1	1	1	1	2019-05-15T18:41:00.812	NG_ecoli_LTEE_871_DM25	-0	-0	160.025	DIA_100X_EMPTY_1x1_100ms	ea73ed2c-e795-446f-b081-5e2b0b6aa59b	EPI_100X_YFP_1x1_200ms_25sola	EPI_100X_RFP_1x1_200ms_25sola
177	27	18.1487844438766	490	-49.9781853422111	435.19387755102	375.959183673469	586194	1196.31428571429	224.679625984947	236.960449670158	0	535214	1092.27346938776	569.387287001398	443.417561963744	0	NaN	NaN	NaN	NaN	NaN	356.448600511964	0.990033146736683	24.7222528284905	20.8151837227862	13.7377794333456	5.14648691204524	0.0602094249583177	0.022595294567765	2	1.02403220165631	3664.46858994158	1	18781.2510204082	1	1	1	1	2019-05-15T18:41:00.812	NG_ecoli_LTEE_871_DM25	-0	-0	160.025	DIA_100X_EMPTY_1x1_100ms	03d469bc-4c95-445b-8390-70e7f229aab4	EPI_100X_YFP_1x1_200ms_25sola	EPI_100X_RFP_1x1_200ms_25sola
178	22	11.1320715375698	245	4.90568532608526	434.375510204082	2040.54693877551	429651	1753.67755102041	224.679625984947	236.960449670158	0	179244	731.608163265306	569.387287001398	443.417561963744	0	NaN	NaN	NaN	NaN	NaN	NaN	NaN	NaN	NaN	NaN	NaN	NaN	NaN	NaN	NaN	NaN	0	17702.2081632653	1	1	1	1	2019-05-15T18:41:00.812	NG_ecoli_LTEE_871_DM25	-0	-0	160.025	DIA_100X_EMPTY_1x1_100ms	ceb29a88-4add-424a-8574-33af0e0989b0	EPI_100X_YFP_1x1_200ms_25sola	EPI_100X_RFP_1x1_200ms_25sola
179	22	13.5146308728976	298	-9.54243706964283	437.442953020134	1763.35906040268	148758	499.187919463087	224.679625984947	236.960449670158	0	149099	500.332214765101	569.387287001398	443.417561963744	0	NaN	NaN	NaN	NaN	NaN	249.570227087226	0.999886862501878	21.0623670792421	14.5417746926175	11.1090137720561	4.20368781319139	0.00702311525035805	0.00369750307724151	1	1.00043990858633	2041.49381819128	0	17369.6040268456	1	1	1	1	2019-05-15T18:41:00.812	NG_ecoli_LTEE_871_DM25	-0	-0	160.025	DIA_100X_EMPTY_1x1_100ms	49ec642f-9718-4dc7-a374-02e9ac8835bd	EPI_100X_YFP_1x1_200ms_25sola	EPI_100X_RFP_1x1_200ms_25sola
180	19	12.7049868826163	243	-39.8963836734151	437.325102880658	590.246913580247	123298	507.399176954733	224.679625984947	236.960449670158	0	200252	824.082304526749	569.387287001398	443.417561963744	0	NaN	NaN	NaN	NaN	NaN	232.831842274347	0.999860066957343	19.8502610423273	14.5343635557525	11.2316743751962	3.86460076252684	0.0235444244914906	0.0122053957603956	0	1.00406833133083	1966.73167275965	2	17602.049382716	1	1	1	1	2019-05-15T18:41:00.812	NG_ecoli_LTEE_871_DM25	-0	-0	160.025	DIA_100X_EMPTY_1x1_100ms	46e60d13-e4b1-436f-b545-676c57235941	EPI_100X_YFP_1x1_200ms_25sola	EPI_100X_RFP_1x1_200ms_25sola
181	30	11.7237247810397	352	46.4658108606394	443.482954545455	1035.86931818182	57082	162.164772727273	224.679625984947	236.960449670158	0	4000967	11366.3835227273	569.387287001398	443.417561963744	1	NaN	NaN	NaN	NaN	NaN	318.478113135935	0.915981217665138	29.5734758329355	13.0903687473694	10.4940019431644	2.76642647286768	0.0321863880556277	0.0185276783815297	0	1.02051069665923	2557.84682217665	0	21526.2215909091	1	1	1	1	2019-05-15T18:41:00.812	NG_ecoli_LTEE_871_DM25	-0	-0	160.025	DIA_100X_EMPTY_1x1_100ms	9bc208bf-b458-4733-a7b0-681453c0c2dc	EPI_100X_YFP_1x1_200ms_25sola	EPI_100X_RFP_1x1_200ms_25sola
182	25	14.2710886949903	360	9.04757198885406	446.661111111111	1593.20833333333	417555	1159.875	224.679625984947	236.960449670158	0	173922	483.116666666667	569.387287001398	443.417561963744	0	NaN	NaN	NaN	NaN	NaN	292.529391445943	0.999946741805089	23.6824376423085	14.9690486021298	11.9380324279145	3.85927977894424	0.00438063221918691	0.00184046465327018	1	1.00013348223328	2650.82948346446	0	16988.8027777778	1	1	1	1	2019-05-15T18:41:00.812	NG_ecoli_LTEE_871_DM25	-0	-0	160.025	DIA_100X_EMPTY_1x1_100ms	cdfed46f-7624-4945-96c0-72d614157c38	EPI_100X_YFP_1x1_200ms_25sola	EPI_100X_RFP_1x1_200ms_25sola
183	30	12.5661883810711	377	47.3991178476403	449.668435013263	1195.32891246684	458612	1216.4774535809	224.679625984947	236.960449670158	0	178859	474.427055702918	569.387287001398	443.417561963744	0	NaN	NaN	NaN	NaN	NaN	329.031583804352	0.979564319217639	27.8731736146229	14.3810589600625	11.3642492589356	3.44262803194309	0.0137904796391042	0.00605268138280937	1	1.00211128225462	2827.20827216696	1	17052.8700265252	1	1	1	1	2019-05-15T18:41:00.812	NG_ecoli_LTEE_871_DM25	-0	-0	160.025	DIA_100X_EMPTY_1x1_100ms	06e93179-a03f-4f0c-af9b-4f7d6f1d5f9f	EPI_100X_YFP_1x1_200ms_25sola	EPI_100X_RFP_1x1_200ms_25sola
184	23	13.1086509947627	302	-2.55061070794371	447.665562913907	508.430463576159	194114	642.761589403974	224.679625984947	236.960449670158	0	393779	1303.90397350993	569.387287001398	443.417561963744	0	NaN	NaN	NaN	NaN	NaN	252.311493839757	0.999932337220568	21.5937629003824	14.3557271552513	11.2252619701589	3.80381864583159	0.00380863269014618	0.00182233147834498	1	1.0000405651601	2137.03276195803	0	18004.3774834437	1	1	1	1	2019-05-15T18:41:00.812	NG_ecoli_LTEE_871_DM25	-0	-0	160.025	DIA_100X_EMPTY_1x1_100ms	d4221499-9d61-49b5-9910-26a17095f0a2	EPI_100X_YFP_1x1_200ms_25sola	EPI_100X_RFP_1x1_200ms_25sola
185	41	16.1119795044894	661	49.4806576441935	451.06656580938	836.202723146747	500853	757.720121028744	224.679625984947	236.960449670158	0	496973	751.850226928896	569.387287001398	443.417561963744	0	NaN	NaN	NaN	NaN	NaN	539.814672733521	0.995626693612708	38.5387978716523	16.795683657558	13.5665269519545	3.97784323866084	0.0188605416284154	0.0102058845337599	2	1.00289467401144	5570.90059304276	0	17151.2163388805	1	1	1	1	2019-05-15T18:41:00.812	NG_ecoli_LTEE_871_DM25	-0	-0	160.025	DIA_100X_EMPTY_1x1_100ms	1c1b282f-1837-40d9-865a-ae12e679ffd0	EPI_100X_YFP_1x1_200ms_25sola	EPI_100X_RFP_1x1_200ms_25sola
186	31	12.6581197394546	392	47.9512422759678	449.545918367347	602.686224489796	213132	543.704081632653	224.679625984947	236.960449670158	0	339877	867.033163265306	569.387287001398	443.417561963744	0	NaN	NaN	NaN	NaN	NaN	347.326341450396	0.945397783066588	28.9857031071152	13.7858785823299	11.5378244972084	3.11340789719501	0.0354423294937953	0.0145538249930231	1	1.00992296174948	3030.55086795406	2	18433.0382653061	1	1	1	1	2019-05-15T18:41:00.812	NG_ecoli_LTEE_871_DM25	-0	-0	160.025	DIA_100X_EMPTY_1x1_100ms	dd20e355-7cc6-4c80-9abe-c811af1c8d0b	EPI_100X_YFP_1x1_200ms_25sola	EPI_100X_RFP_1x1_200ms_25sola
187	26	11.7262245270086	305	43.2411030075356	451.990163934426	1180.64918032787	4044165	13259.5573770492	224.679625984947	236.960449670158	2	172125	564.344262295082	569.387287001398	443.417561963744	0	NaN	NaN	NaN	NaN	NaN	288.115107925872	0.985674755417444	25.3696392302908	13.1030331196754	10.9630170397317	3.23242363446524	0.0254365973029862	0.0118349261422107	1	1.00633315728979	2394.77298880191	1	18087.7245901639	1	1	1	1	2019-05-15T18:41:00.812	NG_ecoli_LTEE_871_DM25	-0	-0	160.025	DIA_100X_EMPTY_1x1_100ms	3e51476d-389c-4785-adcf-500936ed7cca	EPI_100X_YFP_1x1_200ms_25sola	EPI_100X_RFP_1x1_200ms_25sola
188	29	13.9156113190329	405	44.9258421041616	451.893827160494	703.760493827161	256341	632.940740740741	224.679625984947	236.960449670158	0	243074	600.182716049383	569.387287001398	443.417561963744	0	NaN	NaN	NaN	NaN	NaN	329.010154920984	0.990690132812372	27.6834437813882	13.6385009603323	11.5720292172548	3.22714624480863	0.0165027968322259	0.0101868712129915	0	1.00507141146338	2911.58208914826	0	17609.1679012346	1	1	1	1	2019-05-15T18:41:00.812	NG_ecoli_LTEE_871_DM25	-0	-0	160.025	DIA_100X_EMPTY_1x1_100ms	fcd02c34-1678-4549-8775-3ade93146c15	EPI_100X_YFP_1x1_200ms_25sola	EPI_100X_RFP_1x1_200ms_25sola
189	28	11.7799991011723	330	43.7927307077721	455.360606060606	374.512121212121	115083	348.736363636364	224.679625984947	236.960449670158	0	1657971	5024.15454545455	569.387287001398	443.417561963744	1	NaN	NaN	NaN	NaN	NaN	291.713004349995	0.996477762533949	25.9238517038644	14.3280784675768	10.9844008891688	3.3579664749199	0.00352337326263294	0.00156267553130076	2	1.00005755372289	2456.64362092819	1	20057.7242424242	1	1	1	1	2019-05-15T18:41:00.812	NG_ecoli_LTEE_871_DM25	-0	-0	160.025	DIA_100X_EMPTY_1x1_100ms	f7e34f74-531a-4c8b-b101-bb9d7ead3d13	EPI_100X_YFP_1x1_200ms_25sola	EPI_100X_RFP_1x1_200ms_25sola
190	26	12.3738126408204	322	27.3283699348794	460.950310559006	45.6645962732919	337496	1048.12422360248	224.679625984947	236.960449670158	0	172599	536.021739130435	569.387287001398	443.417561963744	0	NaN	NaN	NaN	NaN	NaN	297.173318853629	0.996240715008511	25.5409952729876	13.8137396786574	11.2595888893248	3.4773978880173	0.0126773358433994	0.00501816622493404	1	1.001077587327	2543.15462162652	2	17597.0341614907	1	1	1	1	2019-05-15T18:41:00.812	NG_ecoli_LTEE_871_DM25	-0	-0	160.025	DIA_100X_EMPTY_1x1_100ms	488e5b51-9ef0-401e-8f68-7fab685e7e3d	EPI_100X_YFP_1x1_200ms_25sola	EPI_100X_RFP_1x1_200ms_25sola
191	20	10.9026902759137	219	-19.3072347549838	461.237442922374	31.0182648401826	251547	1148.61643835616	224.679625984947	236.960449670158	0	120702	551.150684931507	569.387287001398	443.417561963744	0	NaN	NaN	NaN	NaN	NaN	214.265266655342	0.999880157835986	20.0390576018344	12.9661519951257	10.2458674677121	3.4321704459917	0.0132163562370342	0.00748330159377423	0	1.00151739611266	1652.20770367789	2	18580.0410958904	1	1	1	1	2019-05-15T18:41:00.812	NG_ecoli_LTEE_871_DM25	-0	-0	160.025	DIA_100X_EMPTY_1x1_100ms	893bf970-8f82-4553-b04e-fea38bb2b39c	EPI_100X_YFP_1x1_200ms_25sola	EPI_100X_RFP_1x1_200ms_25sola
192	39	14.1588564735782	553	0.802829973473418	464.721518987342	1725.83544303797	602979	1090.37793851718	224.679625984947	236.960449670158	0	303477	548.783001808318	569.387287001398	443.417561963744	0	NaN	NaN	NaN	NaN	NaN	454.05494954345	0.866470593326444	37.5167319035469	15.1018102855762	11.5930532364671	3.4747476573109	0.066405577085625	0.0235186767119229	1	1.0273290265167	3960.14001873087	1	17803.3236889693	1	1	1	1	2019-05-15T18:41:00.812	NG_ecoli_LTEE_871_DM25	-0	-0	160.025	DIA_100X_EMPTY_1x1_100ms	9601e0e1-df4a-46dd-975b-bdb35bb6c038	EPI_100X_YFP_1x1_200ms_25sola	EPI_100X_RFP_1x1_200ms_25sola
193	29	14.7758176974755	429	42.1959441888876	477.573426573427	293.648018648019	5634907	13134.9813519814	224.679625984947	236.960449670158	1	257646	600.573426573427	569.387287001398	443.417561963744	0	NaN	NaN	NaN	NaN	NaN	345.79437852179	0.992885581156155	27.1656137126243	14.8802705473643	12.1669013455098	3.81916950339256	0.0140025780385303	0.00553893877500391	1	1.00148198398816	3158.41632292532	0	17231.8974358974	1	1	1	1	2019-05-15T18:41:00.812	NG_ecoli_LTEE_871_DM25	-0	-0	160.025	DIA_100X_EMPTY_1x1_100ms	23ba1851-fa7f-447e-b646-bbefc15bc42a	EPI_100X_YFP_1x1_200ms_25sola	EPI_100X_RFP_1x1_200ms_25sola
194	20	13.0356012539008	262	-42.2162726588051	473.961832061069	340.549618320611	184566	704.450381679389	224.679625984947	236.960449670158	0	192807	735.904580152672	569.387287001398	443.417561963744	0	NaN	NaN	NaN	NaN	NaN	220.289957620281	0.999837088692528	18.5597431947777	15.0397971160565	11.3737640346341	4.07050556527347	0.0110962114947803	0.0053619250783991	1	1.00068915705842	1885.68988710452	0	18400.2213740458	1	1	1	1	2019-05-15T18:41:00.812	NG_ecoli_LTEE_871_DM25	-0	-0	160.025	DIA_100X_EMPTY_1x1_100ms	5105d779-5105-454b-a647-a5b2ad9507ea	EPI_100X_YFP_1x1_200ms_25sola	EPI_100X_RFP_1x1_200ms_25sola
195	20	12.425933707136	250	-46.3269870235205	473.98	930.356	153350	613.4	224.679625984947	236.960449670158	0	227448	909.792	569.387287001398	443.417561963744	0	NaN	NaN	NaN	NaN	NaN	222.424912577088	0.999833614635078	19.2344987240438	14.286356593485	10.7406647158847	4.18281821291081	0.0230315228401736	0.0124372742521198	0	1.0041534432886	1742.74190174028	1	17887	1	1	1	1	2019-05-15T18:41:00.812	NG_ecoli_LTEE_871_DM25	-0	-0	160.025	DIA_100X_EMPTY_1x1_100ms	2827ed07-7d01-493b-a2f5-8c8dbb4dcc2f	EPI_100X_YFP_1x1_200ms_25sola	EPI_100X_RFP_1x1_200ms_25sola
196	5	1.53527487007217	8	-49.7490384411361	470.25	1706.125	2689	336.125	224.679625984947	236.960449670158	0	7773	971.625	569.387287001398	443.417561963744	0	NaN	NaN	NaN	NaN	NaN	NaN	NaN	NaN	NaN	NaN	NaN	NaN	NaN	NaN	NaN	NaN	1	24359.125	1	1	1	1	2019-05-15T18:41:00.812	NG_ecoli_LTEE_871_DM25	-0	-0	160.025	DIA_100X_EMPTY_1x1_100ms	66523fba-e6c6-4a7a-89da-b0699b3f73b4	EPI_100X_YFP_1x1_200ms_25sola	EPI_100X_RFP_1x1_200ms_25sola
197	24	12.7344936505621	306	-6.46548804521441	482.035947712418	35.281045751634	5402270	17654.477124183	224.679625984947	236.960449670158	0	188129	614.800653594771	569.387287001398	443.417561963744	0	NaN	NaN	NaN	NaN	NaN	271.309509342717	0.996944504686603	23.3932800097898	14.2600454162719	11.1350294570116	3.64344807885099	0.0170795360327207	0.00823440920311402	1	1.00263799085142	2278.05256561998	2	18077.4052287582	1	1	1	1	2019-05-15T18:41:00.812	NG_ecoli_LTEE_871_DM25	-0	-0	160.025	DIA_100X_EMPTY_1x1_100ms	a64fdc1e-ecb4-420d-ac30-bc70868fc9ef	EPI_100X_YFP_1x1_200ms_25sola	EPI_100X_RFP_1x1_200ms_25sola
198	35	13.6552554143778	478	49.1159803888393	480.15690376569	1832.21757322176	874572	1829.64853556485	224.679625984947	236.960449670158	0	255400	534.309623430962	569.387287001398	443.417561963744	0	NaN	NaN	NaN	NaN	NaN	385.75837561613	0.958378644614022	33.39400799598	13.2088676557185	11.2147160902568	2.93783367679747	0.0222385645661454	0.0108296244432931	1	1.00959965881515	3298.64056389022	0	17122.6359832636	1	1	1	1	2019-05-15T18:41:00.812	NG_ecoli_LTEE_871_DM25	-0	-0	160.025	DIA_100X_EMPTY_1x1_100ms	3866907b-db3b-47f2-a7d8-fe60233c511b	EPI_100X_YFP_1x1_200ms_25sola	EPI_100X_RFP_1x1_200ms_25sola
199	30	13.1290605702641	394	46.1108880708745	484.941624365482	1504.9847715736	262045	665.08883248731	224.679625984947	236.960449670158	0	190617	483.799492385787	569.387287001398	443.417561963744	0	NaN	NaN	NaN	NaN	NaN	325.969358931916	0.981512848859108	29.1541979697278	12.869842591961	10.7016136140836	3.24086586836889	0.0119131990974106	0.0061053517903266	1	1.00224187912945	2622.34310019166	0	17366.2741116751	1	1	1	1	2019-05-15T18:41:00.812	NG_ecoli_LTEE_871_DM25	-0	-0	160.025	DIA_100X_EMPTY_1x1_100ms	98513c3b-75c7-4aa4-a583-a33f3c5a14a6	EPI_100X_YFP_1x1_200ms_25sola	EPI_100X_RFP_1x1_200ms_25sola
200	20	11.5418981033827	232	-45.9208246675029	484.495689655172	914.978448275862	150208	647.448275862069	224.679625984947	236.960449670158	0	174264	751.137931034483	569.387287001398	443.417561963744	0	NaN	NaN	NaN	NaN	NaN	213.298524439583	0.999813111809601	19.3326767646226	14.003523372679	10.67799482377	3.73450637730377	0.00691920225089099	0.00308211190935522	1	1.00022296063302	1731.25596639583	1	18141.2543103448	1	1	1	1	2019-05-15T18:41:00.812	NG_ecoli_LTEE_871_DM25	-0	-0	160.025	DIA_100X_EMPTY_1x1_100ms	36a5591c-a508-49cc-8503-4d6a4c2a85dd	EPI_100X_YFP_1x1_200ms_25sola	EPI_100X_RFP_1x1_200ms_25sola
201	49	12.4332144294749	610	43.0878052214641	499.847540983607	572.650819672131	372934	611.367213114754	224.679625984947	236.960449670158	0	1270586	2082.92786885246	569.387287001398	443.417561963744	0	NaN	NaN	NaN	NaN	NaN	508.228381479592	0.861527167193767	48.2614939142071	14.0783141185611	10.2831159505748	2.8351956499556	0.0192534237734902	0.00590032829872207	2	1.00534361552476	4008.11439589501	0	20028.9344262295	1	1	1	1	2019-05-15T18:41:00.812	NG_ecoli_LTEE_871_DM25	-0	-0	160.025	DIA_100X_EMPTY_1x1_100ms	abae9df7-f712-4114-ade1-a1e643447fc3	EPI_100X_YFP_1x1_200ms_25sola	EPI_100X_RFP_1x1_200ms_25sola
202	22	10.9165162739873	240	27.3225335734693	486.275	1194.4875	545770	2274.04166666667	224.679625984947	236.960449670158	0	116147	483.945833333333	569.387287001398	443.417561963744	0	NaN	NaN	NaN	NaN	NaN	230.932387544078	0.999857341243183	20.1005812773558	14.0793003967027	10.9883933811366	3.80343470440039	0.00154142736260633	0.000754239532426185	1	1.00000436319136	1906.19310963874	1	17775.8125	1	1	1	1	2019-05-15T18:41:00.812	NG_ecoli_LTEE_871_DM25	-0	-0	160.025	DIA_100X_EMPTY_1x1_100ms	bde0da51-5e76-4f1f-b091-5f11e6711d1a	EPI_100X_YFP_1x1_200ms_25sola	EPI_100X_RFP_1x1_200ms_25sola
203	29	12.8942536844269	374	45.6840409260864	495.695187165775	1206.60962566845	5376519	14375.7192513369	224.679625984947	236.960449670158	1	178261	476.633689839572	569.387287001398	443.417561963744	0	NaN	NaN	NaN	NaN	NaN	325.854440258613	0.989092153145674	26.5574344290557	14.2997483125746	11.8701758806718	3.50705935605507	0.00908544471157121	0.0031973629322227	1	1.00046962510887	2938.93720738044	1	17236.0320855615	1	1	1	1	2019-05-15T18:41:00.812	NG_ecoli_LTEE_871_DM25	-0	-0	160.025	DIA_100X_EMPTY_1x1_100ms	ced2985e-0d85-4048-a362-5c39d1229bc8	EPI_100X_YFP_1x1_200ms_25sola	EPI_100X_RFP_1x1_200ms_25sola
204	27	13.0004763556484	351	47.3162217546566	504.652421652422	416.934472934473	102953	293.31339031339	224.679625984947	236.960449670158	0	256556	730.928774928775	569.387287001398	443.417561963744	0	NaN	NaN	NaN	NaN	NaN	285.887642120028	0.993320338414948	25.153982231245	13.4358111121285	11.02366247001	3.21976379564965	0.00709893142481031	0.00419558676752584	1	1.00017595258903	2400.75833675833	0	17626.5584045584	1	1	1	1	2019-05-15T18:41:00.812	NG_ecoli_LTEE_871_DM25	-0	-0	160.025	DIA_100X_EMPTY_1x1_100ms	a7f15013-abad-4070-b163-c5f25e101c68	EPI_100X_YFP_1x1_200ms_25sola	EPI_100X_RFP_1x1_200ms_25sola
205	21	12.3605817033511	260	-45.3273119605912	503.123076923077	95.4769230769231	1862493	7163.43461538462	224.679625984947	236.960449670158	0	145253	558.665384615385	569.387287001398	443.417561963744	0	NaN	NaN	NaN	NaN	NaN	225.672411517302	0.999878730057826	18.9305893633142	14.9497816257433	11.2669386327087	4.28266342726606	0.0527607731903961	0.0046736864265994	0	1.00027869805715	1887.40835885805	1	18386.9423076923	1	1	1	1	2019-05-15T18:41:00.812	NG_ecoli_LTEE_871_DM25	-0	-0	160.025	DIA_100X_EMPTY_1x1_100ms	56c1cdd1-0eea-49d9-b950-f6acc5bd9525	EPI_100X_YFP_1x1_200ms_25sola	EPI_100X_RFP_1x1_200ms_25sola
206	27	9.49787862054185	257	-22.6630070131942	509.229571984436	7.41634241245136	136511	531.171206225681	224.679625984947	236.960449670158	0	137408	534.661478599222	569.387287001398	443.417561963744	0	NaN	NaN	NaN	NaN	NaN	NaN	NaN	NaN	NaN	NaN	NaN	NaN	NaN	NaN	NaN	NaN	0	17523.4785992218	1	1	1	1	2019-05-15T18:41:00.812	NG_ecoli_LTEE_871_DM25	-0	-0	160.025	DIA_100X_EMPTY_1x1_100ms	e6e94eb2-8092-4fcc-8109-6b573d81252d	EPI_100X_YFP_1x1_200ms_25sola	EPI_100X_RFP_1x1_200ms_25sola
207	23	11.0211584817665	254	32.7294286368305	505.606299212598	310.803149606299	274657	1081.32677165354	224.679625984947	236.960449670158	0	137093	539.736220472441	569.387287001398	443.417561963744	0	NaN	NaN	NaN	NaN	NaN	238.726977647897	0.999484881991836	22.3122266230518	12.5186571547983	10.3684556310571	3.1732573114935	0.00526505025282359	0.00227274845066763	1	1.00015704238943	1883.91342456268	1	18183.6338582677	1	1	1	1	2019-05-15T18:41:00.812	NG_ecoli_LTEE_871_DM25	-0	-0	160.025	DIA_100X_EMPTY_1x1_100ms	ea580731-5b6e-4d2e-b397-b46b47bd664c	EPI_100X_YFP_1x1_200ms_25sola	EPI_100X_RFP_1x1_200ms_25sola
208	34	13.0676263302802	446	47.9224053230855	508.159192825112	1678.44394618834	399367	895.441704035874	224.679625984947	236.960449670158	0	211460	474.125560538117	569.387287001398	443.417561963744	0	NaN	NaN	NaN	NaN	NaN	388.226119813005	0.976821989477865	33.3370908309933	13.6540978405111	11.2779317537104	3.08277125301076	0.0166182958635768	0.00523161998141142	0	1.00180334449738	3330.24744761848	1	17281.7443946188	1	1	1	1	2019-05-15T18:41:00.812	NG_ecoli_LTEE_871_DM25	-0	-0	160.025	DIA_100X_EMPTY_1x1_100ms	c9f15e35-0c37-4ca0-90a5-b42e96ea1550	EPI_100X_YFP_1x1_200ms_25sola	EPI_100X_RFP_1x1_200ms_25sola
209	27	12.9691658211592	351	32.1583300936121	508.615384615385	325.698005698006	887758	2529.22507122507	224.679625984947	236.960449670158	0	191913	546.760683760684	569.387287001398	443.417561963744	0	NaN	NaN	NaN	NaN	NaN	303.317852270185	0.995939497450436	25.8593742503723	13.6768147829939	11.3413419266758	3.33800930289022	0.0262444321005489	0.0100746618234074	1	1.00442137668629	2612.38259136987	1	17719.9088319088	1	1	1	1	2019-05-15T18:41:00.812	NG_ecoli_LTEE_871_DM25	-0	-0	160.025	DIA_100X_EMPTY_1x1_100ms	d31fb741-739c-450c-811f-d634506e0e97	EPI_100X_YFP_1x1_200ms_25sola	EPI_100X_RFP_1x1_200ms_25sola
210	23	13.0537861606894	300	5.54261967921191	510.403333333333	162.203333333333	285975	953.25	224.679625984947	236.960449670158	0	173726	579.086666666667	569.387287001398	443.417561963744	0	NaN	NaN	NaN	NaN	NaN	237.590582082697	0.999831672985392	19.6929010139353	14.8075415103492	11.3789311236015	4.15323175257291	0.0121039266505182	0.00661714155542111	0	1.00118022779125	2002.6382950205	0	18378.66	1	1	1	1	2019-05-15T18:41:00.812	NG_ecoli_LTEE_871_DM25	-0	-0	160.025	DIA_100X_EMPTY_1x1_100ms	875cf28a-d642-4b52-bb50-1f6638986114	EPI_100X_YFP_1x1_200ms_25sola	EPI_100X_RFP_1x1_200ms_25sola
211	46	14.2153063292943	654	44.0152682707029	533.996941896025	1362.69724770642	6643343	10158.0168195719	224.679625984947	236.960449670158	4	344292	526.440366972477	569.387287001398	443.417561963744	0	NaN	NaN	NaN	NaN	NaN	522.659707622054	0.875677723745013	44.4317981490549	14.4766646497575	11.5248170136199	2.99088512342395	0.0241748116890875	0.0107723803486823	1	1.01126415695115	4635.02251314137	0	17632.9235474006	1	1	1	1	2019-05-15T18:41:00.812	NG_ecoli_LTEE_871_DM25	-0	-0	160.025	DIA_100X_EMPTY_1x1_100ms	c4edcaab-ee84-471d-ac4d-70851beba458	EPI_100X_YFP_1x1_200ms_25sola	EPI_100X_RFP_1x1_200ms_25sola
212	22	12.0449403455423	265	-25.2373888831245	522.690566037736	94.1245283018868	2565939	9682.78867924528	224.679625984947	236.960449670158	1	146967	554.592452830189	569.387287001398	443.417561963744	0	NaN	NaN	NaN	NaN	NaN	247.562713041952	0.999867425572895	22.4409517467912	13.5072775456997	10.730949586563	3.34350789574743	0.00368540439567423	0.00179642961224683	1	1.00011545563551	2029.58601848961	2	18210.4075471698	1	1	1	1	2019-05-15T18:41:00.812	NG_ecoli_LTEE_871_DM25	-0	-0	160.025	DIA_100X_EMPTY_1x1_100ms	72ab9590-b84f-4748-91b8-1357afc6143c	EPI_100X_YFP_1x1_200ms_25sola	EPI_100X_RFP_1x1_200ms_25sola
213	21	12.5576208210266	264	-13.4413385746433	524.102272727273	1682.95075757576	2909796	11021.9545454545	224.679625984947	236.960449670158	1	137824	522.060606060606	569.387287001398	443.417561963744	0	NaN	NaN	NaN	NaN	NaN	239.787790229719	0.999824341222556	19.0820814071303	15.6901399278846	11.6245273899175	4.6351975335389	0.0258900579346201	0.0134979005887323	0	1.00487749316959	2025.19215269066	1	17925.4659090909	1	1	1	1	2019-05-15T18:41:00.812	NG_ecoli_LTEE_871_DM25	-0	-0	160.025	DIA_100X_EMPTY_1x1_100ms	2338314e-de00-4878-814b-50e52d80df62	EPI_100X_YFP_1x1_200ms_25sola	EPI_100X_RFP_1x1_200ms_25sola
214	28	13.2832498488498	372	41.705349119862	532.338709677419	465.790322580645	123268	331.365591397849	224.679625984947	236.960449670158	0	211151	567.610215053763	569.387287001398	443.417561963744	0	NaN	NaN	NaN	NaN	NaN	309.706427679542	0.992305862271396	26.6869003676116	13.3831910637101	11.262506921466	3.21272656617247	0.00349516209037293	0.00164862956325661	1	1.00007050203013	2658.63156935351	0	18074.1397849462	1	1	1	1	2019-05-15T18:41:00.812	NG_ecoli_LTEE_871_DM25	-0	-0	160.025	DIA_100X_EMPTY_1x1_100ms	73868227-2bcf-494d-b7ab-8453e7ccb6f4	EPI_100X_YFP_1x1_200ms_25sola	EPI_100X_RFP_1x1_200ms_25sola
215	23	13.06787471045	301	10.4700465992382	530.730897009967	1801.37541528239	296970	986.611295681063	224.679625984947	236.960449670158	0	149358	496.205980066445	569.387287001398	443.417561963744	0	NaN	NaN	NaN	NaN	NaN	255.087354790865	0.999881160827111	21.7013674345243	14.2572119725731	11.105214818969	3.99470145216595	0.0837475019372471	0.00496964654364157	1	1.00032683998902	2101.99127730935	0	18019.1993355482	1	1	1	1	2019-05-15T18:41:00.812	NG_ecoli_LTEE_871_DM25	-0	-0	160.025	DIA_100X_EMPTY_1x1_100ms	fda823c6-286b-4a6f-9655-738fc69b972f	EPI_100X_YFP_1x1_200ms_25sola	EPI_100X_RFP_1x1_200ms_25sola
216	26	13.1205091000465	342	31.4747123405885	538.228070175439	1980.15789473684	737430	2156.22807017544	224.679625984947	236.960449670158	0	215994	631.561403508772	569.387287001398	443.417561963744	0	NaN	NaN	NaN	NaN	NaN	281.021654338905	0.999014242397071	24.9007753967541	13.2688836823991	10.9977253220959	3.27957290243388	0.00225849038373442	0.000860860578198578	2	1.00003622002961	2365.42122567776	0	17607.3479532164	1	1	1	1	2019-05-15T18:41:00.812	NG_ecoli_LTEE_871_DM25	-0	-0	160.025	DIA_100X_EMPTY_1x1_100ms	85ec6906-eef9-4035-8a48-0c746d7e2b3c	EPI_100X_YFP_1x1_200ms_25sola	EPI_100X_RFP_1x1_200ms_25sola
217	33	13.6394894446689	451	47.5908988836967	543.964523281596	94.0731707317073	769040	1705.18847006652	224.679625984947	236.960449670158	0	234308	519.529933481153	569.387287001398	443.417561963744	0	NaN	NaN	NaN	NaN	NaN	378.022784451916	0.977333946116772	31.6416778830164	14.645055281245	11.572237504495	3.32478470759359	0.0275322686914467	0.0146997692774992	0	1.01311933397789	3328.00571304135	2	17115.4013303769	1	1	1	1	2019-05-15T18:41:00.812	NG_ecoli_LTEE_871_DM25	-0	-0	160.025	DIA_100X_EMPTY_1x1_100ms	aff749f8-7fe4-4cf2-bee5-d22e78af0562	EPI_100X_YFP_1x1_200ms_25sola	EPI_100X_RFP_1x1_200ms_25sola
218	27	13.3930006400878	363	42.5025446424749	550.388429752066	1323.4132231405	5089051	14019.4242424242	224.679625984947	236.960449670158	0	192404	530.038567493113	569.387287001398	443.417561963744	0	NaN	NaN	NaN	NaN	NaN	304.117272905298	0.997653316658812	25.6934798806724	13.6599771845289	11.2645867936209	3.67987135295368	0.0259909537623331	0.00206571321806199	1	1.0000491918595	2560.60943228386	0	17198.1460055096	1	1	1	1	2019-05-15T18:41:00.812	NG_ecoli_LTEE_871_DM25	-0	-0	160.025	DIA_100X_EMPTY_1x1_100ms	09e15b59-a473-4f15-b553-c51abaf969cd	EPI_100X_YFP_1x1_200ms_25sola	EPI_100X_RFP_1x1_200ms_25sola
219	37	13.1458247793878	487	49.1449063675519	552.435318275154	826.876796714579	273914	562.451745379877	224.679625984947	236.960449670158	0	218553	448.774127310062	569.387287001398	443.417561963744	0	NaN	NaN	NaN	NaN	NaN	401.726944998755	0.927227544163205	35.6380759714575	13.4723913525359	11.0213454143699	2.73607063418976	0.017569541457321	0.00974744003522893	1	1.00847734708766	3399.95647879702	0	17588.112936345	1	1	1	1	2019-05-15T18:41:00.812	NG_ecoli_LTEE_871_DM25	-0	-0	160.025	DIA_100X_EMPTY_1x1_100ms	9f52823e-d319-47eb-a71c-75e3e51bd820	EPI_100X_YFP_1x1_200ms_25sola	EPI_100X_RFP_1x1_200ms_25sola
220	28	11.5649411924414	324	47.8769389420684	557.219135802469	215.469135802469	5682537	17538.6944444444	224.679625984947	236.960449670158	0	522435	1612.4537037037	569.387287001398	443.417561963744	0	NaN	NaN	NaN	NaN	NaN	291.660104440237	0.980721755415487	27.1475677092523	12.5534327604816	10.4268568279276	2.93792361472644	0.00883456715087457	0.00434281856220559	1	1.00032124521986	2318.07576666991	1	18051.1388888889	1	1	1	1	2019-05-15T18:41:00.812	NG_ecoli_LTEE_871_DM25	-0	-0	160.025	DIA_100X_EMPTY_1x1_100ms	8fecc1b2-45e6-4bcb-85c3-173a4c953598	EPI_100X_YFP_1x1_200ms_25sola	EPI_100X_RFP_1x1_200ms_25sola
221	28	14.2404270893143	400	34.3377843898318	557.8075	1836.03	8251037	20627.5925	224.679625984947	236.960449670158	0	210143	525.3575	569.387287001398	443.417561963744	0	NaN	NaN	NaN	NaN	NaN	322.402485381324	0.99290605536009	27.0253146731953	13.8059752372657	11.5013493891724	3.47510454509641	0.00411879955821451	0.00196552165008917	1	1.00020507016463	2807.74869572855	0	17527.9025	1	1	1	1	2019-05-15T18:41:00.812	NG_ecoli_LTEE_871_DM25	-0	-0	160.025	DIA_100X_EMPTY_1x1_100ms	fcbbe3b5-8044-430a-8291-ca85867af398	EPI_100X_YFP_1x1_200ms_25sola	EPI_100X_RFP_1x1_200ms_25sola
222	32	12.3724002852763	397	44.6314112522774	568.614609571788	404.541561712846	695463	1751.7959697733	224.679625984947	236.960449670158	0	186742	470.382871536524	569.387287001398	443.417561963744	0	NaN	NaN	NaN	NaN	NaN	352.936759578774	0.930583711212345	31.2139767348292	13.7108609626669	11.0590899282433	2.81294567869858	0.0174446755832946	0.0056781067288554	0	1.0019975254518	2998.31848942602	1	17995.6876574307	1	1	1	1	2019-05-15T18:41:00.812	NG_ecoli_LTEE_871_DM25	-0	-0	160.025	DIA_100X_EMPTY_1x1_100ms	16d5e1c9-5298-4d76-9763-e8ed1b8222cc	EPI_100X_YFP_1x1_200ms_25sola	EPI_100X_RFP_1x1_200ms_25sola
223	21	12.0312233407133	253	0.132962041412821	563.185770750988	417.739130434783	165968	656	224.679625984947	236.960449670158	0	128237	506.865612648221	569.387287001398	443.417561963744	0	NaN	NaN	NaN	NaN	NaN	233.404543978762	0.999835324963238	19.0335345834823	15.1926527249556	11.7662581774726	4.03190878742639	0.0183710668580603	0.00997859614127332	0	1.00242284729673	2069.59837144202	1	17440.4505928854	1	1	1	1	2019-05-15T18:41:00.812	NG_ecoli_LTEE_871_DM25	-0	-0	160.025	DIA_100X_EMPTY_1x1_100ms	a977b2db-1127-4514-9c32-c86d197ca539	EPI_100X_YFP_1x1_200ms_25sola	EPI_100X_RFP_1x1_200ms_25sola
224	19	13.2578582517469	253	-49.7966478351416	564.707509881423	601.691699604743	217270	858.774703557312	224.679625984947	236.960449670158	0	113423	448.312252964427	569.387287001398	443.417561963744	0	NaN	NaN	NaN	NaN	NaN	225.821438379229	0.999869990999547	19.648932790878	14.3844794620101	11.1062874580991	3.78434368137378	0.0164021442188508	0.00797156930450386	1	1.00165413730213	1903.56042964109	1	17980.4150197628	1	1	1	1	2019-05-15T18:41:00.812	NG_ecoli_LTEE_871_DM25	-0	-0	160.025	DIA_100X_EMPTY_1x1_100ms	08eb6e1d-4725-4417-b1e3-87efddcae425	EPI_100X_YFP_1x1_200ms_25sola	EPI_100X_RFP_1x1_200ms_25sola
225	28	12.8638883904555	361	32.0629719486414	566.686980609418	110.326869806094	160020	443.268698060942	224.679625984947	236.960449670158	0	190051	526.457063711911	569.387287001398	443.417561963744	0	NaN	NaN	NaN	NaN	NaN	307.876230248393	0.999686446101373	25.9749483521264	14.1768737721176	11.4397241799687	3.68678857425132	0.0113977243872906	0.00698924242263202	0	1.00209722848815	2669.78126383499	1	17771.3628808864	1	1	1	1	2019-05-15T18:41:00.812	NG_ecoli_LTEE_871_DM25	-0	-0	160.025	DIA_100X_EMPTY_1x1_100ms	612cf6ed-e7d7-4a24-ad3f-9ecb11a7ac53	EPI_100X_YFP_1x1_200ms_25sola	EPI_100X_RFP_1x1_200ms_25sola
226	29	14.844867022648	431	40.7306461150125	570.371229698376	1560.72853828306	367326	852.264501160093	224.679625984947	236.960449670158	0	200424	465.020881670534	569.387287001398	443.417561963744	0	NaN	NaN	NaN	NaN	NaN	345.392381632021	0.998512261523739	27.0285307056697	15.0633133834497	12.1413743723947	4.11291417470191	0.0106734987817198	0.00434104815029652	1	1.00060309481617	3129.30590881246	0	16314.8097447796	1	1	1	1	2019-05-15T18:41:00.812	NG_ecoli_LTEE_871_DM25	-0	-0	160.025	DIA_100X_EMPTY_1x1_100ms	217fb800-645c-46c6-9da4-c1ea238c5550	EPI_100X_YFP_1x1_200ms_25sola	EPI_100X_RFP_1x1_200ms_25sola
227	19	9.59051649160427	182	-44.0830455946041	568.521978021978	2013.65384615385	856783	4707.5989010989	224.679625984947	236.960449670158	1	121921	669.895604395604	569.387287001398	443.417561963744	0	NaN	NaN	NaN	NaN	NaN	189.195564082029	0.999685967109545	18.269853081076	12.922944082495	9.97546005066326	3.45040890187294	0.00919562981622434	0.00494724478385908	0	1.0005553002983	1427.87701852113	1	19259.9450549451	1	1	1	1	2019-05-15T18:41:00.812	NG_ecoli_LTEE_871_DM25	-0	-0	160.025	DIA_100X_EMPTY_1x1_100ms	41a81978-7ff2-4b26-9348-76684e00ea4c	EPI_100X_YFP_1x1_200ms_25sola	EPI_100X_RFP_1x1_200ms_25sola
228	25	13.9572676046534	349	-15.3921818110619	573.985673352436	224.925501432665	896247	2568.04297994269	224.679625984947	236.960449670158	0	1338572	3835.44985673352	569.387287001398	443.417561963744	0	NaN	NaN	NaN	NaN	NaN	295.795530335787	0.995408763212585	24.0823195181458	14.2537577595416	11.7326840883132	3.57671581266996	0.0558130039594016	0.0319522268493615	0	1.0403797119019	2603.65207872386	2	18609.4985673352	1	1	1	1	2019-05-15T18:41:00.812	NG_ecoli_LTEE_871_DM25	-0	-0	160.025	DIA_100X_EMPTY_1x1_100ms	c0d09519-70c8-4ea4-90a1-9c296c3206ad	EPI_100X_YFP_1x1_200ms_25sola	EPI_100X_RFP_1x1_200ms_25sola
229	17	3.64792037863683	64	-49.9999408062526	571.8125	2045.484375	450116	7033.0625	224.679625984947	236.960449670158	0	57481	898.140625	569.387287001398	443.417561963744	0	NaN	NaN	NaN	NaN	NaN	NaN	NaN	NaN	NaN	NaN	NaN	NaN	NaN	NaN	NaN	NaN	1	19690.25	1	1	1	1	2019-05-15T18:41:00.812	NG_ecoli_LTEE_871_DM25	-0	-0	160.025	DIA_100X_EMPTY_1x1_100ms	746f6069-a982-433d-9fbd-93a9cf210673	EPI_100X_YFP_1x1_200ms_25sola	EPI_100X_RFP_1x1_200ms_25sola
230	27	13.5373096177085	365	44.6286398992985	581.838356164384	515.821917808219	133423	365.542465753425	224.679625984947	236.960449670158	0	161632	442.827397260274	569.387287001398	443.417561963744	0	NaN	NaN	NaN	NaN	NaN	295.843311442024	0.999576758321627	24.0505477787853	14.3244969386061	11.8276925035653	3.69855802870669	0.000915063790296158	0.000624081216939994	1	1.00001310984708	2642.49944133365	0	17340.4602739726	1	1	1	1	2019-05-15T18:41:00.812	NG_ecoli_LTEE_871_DM25	-0	-0	160.025	DIA_100X_EMPTY_1x1_100ms	d72e2b2f-9cee-490e-b4d6-d01454771a92	EPI_100X_YFP_1x1_200ms_25sola	EPI_100X_RFP_1x1_200ms_25sola
231	33	13.3895498366279	442	36.653464853605	585.330316742081	1021.62895927602	75654	171.162895927602	224.679625984947	236.960449670158	0	4396633	9947.1334841629	569.387287001398	443.417561963744	2	NaN	NaN	NaN	NaN	NaN	372.844996875806	0.87880998772522	32.1295428713259	14.5986712417176	11.1326421273941	3.12842645323224	0.0689386891119119	0.0376252670038345	0	1.09854193724739	3127.45395723984	0	19991.8755656109	1	1	1	1	2019-05-15T18:41:00.812	NG_ecoli_LTEE_871_DM25	-0	-0	160.025	DIA_100X_EMPTY_1x1_100ms	e4869530-593d-40bc-a07b-a6f6865a1af0	EPI_100X_YFP_1x1_200ms_25sola	EPI_100X_RFP_1x1_200ms_25sola
232	26	13.8840060348539	361	29.5548976144984	585.036011080332	1161.60664819945	2178472	6034.54847645429	224.679625984947	236.960449670158	0	179124	496.18836565097	569.387287001398	443.417561963744	0	NaN	NaN	NaN	NaN	NaN	297.408549371976	0.999884844280394	23.5655774869554	15.0496579781726	11.9798683112277	4.10366307814603	0.0193856890773353	0.00839946593487718	1	1.00278860815959	2656.26901548728	0	17208.9639889197	1	1	1	1	2019-05-15T18:41:00.812	NG_ecoli_LTEE_871_DM25	-0	-0	160.025	DIA_100X_EMPTY_1x1_100ms	59f349d6-3325-46a8-93c5-4205e72c9f99	EPI_100X_YFP_1x1_200ms_25sola	EPI_100X_RFP_1x1_200ms_25sola
233	33	12.4815544282308	412	47.2815513696985	585.856796116505	1491.63106796116	4939589	11989.2936893204	224.679625984947	236.960449670158	2	229824	557.825242718447	569.387287001398	443.417561963744	0	NaN	NaN	NaN	NaN	NaN	359.773620109283	0.970240553654345	31.3697962998765	13.2514544066793	11.1609470754139	2.87071068471625	0.030950701419392	0.0153694942036017	0	1.01447734587895	3069.04797591559	1	17180.5266990291	1	1	1	1	2019-05-15T18:41:00.812	NG_ecoli_LTEE_871_DM25	-0	-0	160.025	DIA_100X_EMPTY_1x1_100ms	14ac2fe4-e8a6-4859-b434-b0d5e5704622	EPI_100X_YFP_1x1_200ms_25sola	EPI_100X_RFP_1x1_200ms_25sola
234	28	14.3365092785711	402	28.542879668927	587.60447761194	605.126865671642	6408655	15941.9278606965	224.679625984947	236.960449670158	1	214293	533.067164179104	569.387287001398	443.417561963744	0	NaN	NaN	NaN	NaN	NaN	336.635663097246	0.980758768860352	28.0309937394666	13.9396004972815	11.597122234449	3.28075468368148	0.0408486818629178	0.0158882567941972	1	1.01246473424419	2960.93480566025	1	17279.552238806	1	1	1	1	2019-05-15T18:41:00.812	NG_ecoli_LTEE_871_DM25	-0	-0	160.025	DIA_100X_EMPTY_1x1_100ms	2a893d44-3e53-4da2-ae11-211d46f953a3	EPI_100X_YFP_1x1_200ms_25sola	EPI_100X_RFP_1x1_200ms_25sola
235	14	7.28493849970446	102	-49.9983451043141	579.774509803922	967.911764705882	14358	140.764705882353	224.679625984947	236.960449670158	0	92352	905.411764705882	569.387287001398	443.417561963744	0	NaN	NaN	NaN	NaN	NaN	139.12329411533	0.999738789255368	14.482357161142	12.1507273998474	8.71862237821351	3.84441038757255	0.102535830307868	0.00633157595197523	0	1.00013197166305	864.619191010595	1	23062.137254902	1	1	1	1	2019-05-15T18:41:00.812	NG_ecoli_LTEE_871_DM25	-0	-0	160.025	DIA_100X_EMPTY_1x1_100ms	59752a16-fc20-4e60-8ac0-3ef5c20686b1	EPI_100X_YFP_1x1_200ms_25sola	EPI_100X_RFP_1x1_200ms_25sola
236	25	12.5652011987446	315	38.6015156844468	587.746031746032	800.869841269841	4302640	13659.1746031746	224.679625984947	236.960449670158	0	183947	583.95873015873	569.387287001398	443.417561963744	0	NaN	NaN	NaN	NaN	NaN	282.725003438401	0.993932662782456	24.054488345739	13.4892496657492	11.0961543595038	3.76133151363828	0.0100952214825388	0.00511101340656292	0	1.00112276950807	2326.11394137412	1	17025.8476190476	1	1	1	1	2019-05-15T18:41:00.812	NG_ecoli_LTEE_871_DM25	-0	-0	160.025	DIA_100X_EMPTY_1x1_100ms	b20be981-133f-45b6-a74b-cb4289af0662	EPI_100X_YFP_1x1_200ms_25sola	EPI_100X_RFP_1x1_200ms_25sola
237	33	12.6230403378412	417	-34.1733987142099	590.328537170264	945.932853717026	65425	156.89448441247	224.679625984947	236.960449670158	0	4089575	9807.13429256595	569.387287001398	443.417561963744	2	NaN	NaN	NaN	NaN	NaN	335.076991298365	0.973449548677633	31.2545284986691	14.0652293736007	10.4520223526566	3.73069373464363	0.0447048908772422	0.025132940589448	0	1.04281593911639	2681.65863274377	1	19487.8057553957	1	1	1	1	2019-05-15T18:41:00.812	NG_ecoli_LTEE_871_DM25	-0	-0	160.025	DIA_100X_EMPTY_1x1_100ms	cdc1d51d-24a9-4a55-a1f2-7760324dac42	EPI_100X_YFP_1x1_200ms_25sola	EPI_100X_RFP_1x1_200ms_25sola
238	18	9.77936965360014	177	-23.0465509113377	585.790960451977	2015.63276836158	979294	5532.73446327684	224.679625984947	236.960449670158	1	122238	690.610169491525	569.387287001398	443.417561963744	0	NaN	NaN	NaN	NaN	NaN	195.12763635297	0.999954319915248	19.4146487376496	12.2497228738287	9.5377287405711	3.368467979795	0.00261209557302457	0.00135602017116902	1	1.00001514922623	1387.10504749458	2	19484.2937853107	1	1	1	1	2019-05-15T18:41:00.812	NG_ecoli_LTEE_871_DM25	-0	-0	160.025	DIA_100X_EMPTY_1x1_100ms	52ae0b76-bc4a-4da5-b927-5b5887b9ff1d	EPI_100X_YFP_1x1_200ms_25sola	EPI_100X_RFP_1x1_200ms_25sola
239	38	11.6664696090902	444	49.5353438012968	596.583333333333	2025.40315315315	2088303	4703.38513513513	224.679625984947	236.960449670158	0	290400	654.054054054054	569.387287001398	443.417561963744	0	NaN	NaN	NaN	NaN	NaN	407.75931619387	0.954587384979032	37.8753062834746	11.9768171325412	10.4892603250464	2.52251611789848	0.0102307856455532	0.00339960300426153	2	1.00055601402382	3272.92280977483	3	18701.6328828829	1	1	1	1	2019-05-15T18:41:00.812	NG_ecoli_LTEE_871_DM25	-0	-0	160.025	DIA_100X_EMPTY_1x1_100ms	5575fa73-feab-4ec8-9fae-cb90718c6eca	EPI_100X_YFP_1x1_200ms_25sola	EPI_100X_RFP_1x1_200ms_25sola
240	30	13.9014334155162	417	47.4438433265667	593.745803357314	1706.73381294964	203131	487.124700239808	224.679625984947	236.960449670158	0	207932	498.637889688249	569.387287001398	443.417561963744	0	NaN	NaN	NaN	NaN	NaN	341.190196997956	0.994773915375648	27.3101291835736	14.317701169284	12.0230896492493	3.63131741502608	0.0206385873866247	0.00880027846788353	1	1.00399299775757	3100.60045649002	0	16544.2134292566	1	1	1	1	2019-05-15T18:41:00.812	NG_ecoli_LTEE_871_DM25	-0	-0	160.025	DIA_100X_EMPTY_1x1_100ms	fa0e6f03-38e4-40fc-b41a-5169d0d0e9ec	EPI_100X_YFP_1x1_200ms_25sola	EPI_100X_RFP_1x1_200ms_25sola
241	17	8.40943104648693	143	-49.8893313140808	589.104895104895	2042.96503496503	1230030	8601.60839160839	224.679625984947	236.960449670158	0	107421	751.195804195804	569.387287001398	443.417561963744	0	NaN	NaN	NaN	NaN	NaN	NaN	NaN	NaN	NaN	NaN	NaN	NaN	NaN	NaN	NaN	NaN	3	18909.3706293706	1	1	1	1	2019-05-15T18:41:00.812	NG_ecoli_LTEE_871_DM25	-0	-0	160.025	DIA_100X_EMPTY_1x1_100ms	38249ad8-12c4-4438-949b-de1db1d6aa8f	EPI_100X_YFP_1x1_200ms_25sola	EPI_100X_RFP_1x1_200ms_25sola
242	25	12.7872611649431	320	37.3534791739023	595.259375	787.315625	996929	3115.403125	224.679625984947	236.960449670158	0	148191	463.096875	569.387287001398	443.417561963744	0	NaN	NaN	NaN	NaN	NaN	287.503913378844	0.999515557422074	23.7620209957871	14.7045985772024	11.6295574222869	3.79040423913591	0.0299153460930864	0.0159671061096411	0	1.009956821491	2524.05975044261	1	17193.13125	1	1	1	1	2019-05-15T18:41:00.812	NG_ecoli_LTEE_871_DM25	-0	-0	160.025	DIA_100X_EMPTY_1x1_100ms	91d61bd5-d64b-466d-bb3f-dab8eae7f202	EPI_100X_YFP_1x1_200ms_25sola	EPI_100X_RFP_1x1_200ms_25sola
243	34	11.1651151837068	380	47.9976435679755	603.371052631579	230.3	150722	396.636842105263	224.679625984947	236.960449670158	0	651820	1715.31578947368	569.387287001398	443.417561963744	0	NaN	NaN	NaN	NaN	NaN	318.455360503094	0.992825413226575	30.1564341372542	12.8215732443394	10.2815812993013	2.9890406917862	0.00575092334499567	0.00374187198002496	0	1.00068418150297	2503.74270045116	1	18724.2263157895	1	1	1	1	2019-05-15T18:41:00.812	NG_ecoli_LTEE_871_DM25	-0	-0	160.025	DIA_100X_EMPTY_1x1_100ms	476bb8d2-2396-4b4a-be50-82efbbf4abbb	EPI_100X_YFP_1x1_200ms_25sola	EPI_100X_RFP_1x1_200ms_25sola
244	25	11.8131751736448	296	46.1758258410739	600.540540540541	1485.61148648649	776924	2624.74324324324	224.679625984947	236.960449670158	0	146827	496.037162162162	569.387287001398	443.417561963744	0	NaN	NaN	NaN	NaN	NaN	272.131672592812	0.999629562450953	23.7566499693638	13.4582164860784	11.0929785767624	3.38114751321197	0.000985474430723212	0.000574488611986195	1	1.00000344384161	2295.997594526	1	17847.8885135135	1	1	1	1	2019-05-15T18:41:00.812	NG_ecoli_LTEE_871_DM25	-0	-0	160.025	DIA_100X_EMPTY_1x1_100ms	e24dcd7f-4d33-445d-a8de-083edd7b2e75	EPI_100X_YFP_1x1_200ms_25sola	EPI_100X_RFP_1x1_200ms_25sola
245	24	11.9539907742872	287	-37.2204918906573	607.414634146341	2037.88850174216	574137	2000.47735191638	224.679625984947	236.960449670158	0	176241	614.080139372822	569.387287001398	443.417561963744	0	NaN	NaN	NaN	NaN	NaN	256.260792208924	0.999942186893103	21.6917369824704	14.2356014567361	11.298663750826	3.82558394875038	0.0191700783062143	0.00788113581820757	1	1.00176544555002	2174.89542458128	2	18158.4320557491	1	1	1	1	2019-05-15T18:41:00.812	NG_ecoli_LTEE_871_DM25	-0	-0	160.025	DIA_100X_EMPTY_1x1_100ms	6d76ef9a-63e1-4b54-add3-e6159ba1bc2c	EPI_100X_YFP_1x1_200ms_25sola	EPI_100X_RFP_1x1_200ms_25sola
246	21	13.2169892864003	278	-36.8668982898117	606.643884892086	1767.28417266187	381232	1371.3381294964	224.679625984947	236.960449670158	0	142238	511.647482014389	569.387287001398	443.417561963744	0	NaN	NaN	NaN	NaN	NaN	244.372725203707	0.999865844231978	20.4489758529981	14.5324748584251	11.3881771819749	3.96914822350699	0.00802548137685823	0.00394090285998122	1	1.00047543154178	2082.90697543654	1	17666.4244604317	1	1	1	1	2019-05-15T18:41:00.812	NG_ecoli_LTEE_871_DM25	-0	-0	160.025	DIA_100X_EMPTY_1x1_100ms	9dd33154-e53e-47b8-92e5-9cc6a22de8fc	EPI_100X_YFP_1x1_200ms_25sola	EPI_100X_RFP_1x1_200ms_25sola
247	21	11.3249283052955	238	2.72444720595327	608.542016806723	1080.7268907563	140394	589.890756302521	224.679625984947	236.960449670158	0	668915	2810.56722689076	569.387287001398	443.417561963744	0	NaN	NaN	NaN	NaN	NaN	215.008350647061	0.999822130184956	19.1953475411513	13.9327916912565	10.6326158656152	3.78196661860388	0.0220898256113602	0.0118612348024003	0	1.00362788968552	1704.37874284821	2	18537.7899159664	1	1	1	1	2019-05-15T18:41:00.812	NG_ecoli_LTEE_871_DM25	-0	-0	160.025	DIA_100X_EMPTY_1x1_100ms	ced6bba0-5063-4eb1-9158-0472c765c976	EPI_100X_YFP_1x1_200ms_25sola	EPI_100X_RFP_1x1_200ms_25sola
248	21	13.4738221916233	283	-42.4487797415334	610.660777385159	357.257950530035	139031	491.275618374558	224.679625984947	236.960449670158	0	127440	450.318021201413	569.387287001398	443.417561963744	0	NaN	NaN	NaN	NaN	NaN	234.982437023414	0.999916138680689	19.2599716218661	15.347817816134	11.7536207336176	4.08777645612411	0.00711689175180215	0.00379121674875695	0	1.00036128297427	2089.72370781809	0	18082.3498233216	1	1	1	1	2019-05-15T18:41:00.812	NG_ecoli_LTEE_871_DM25	-0	-0	160.025	DIA_100X_EMPTY_1x1_100ms	72bb1220-f625-4922-95bc-b645470298ef	EPI_100X_YFP_1x1_200ms_25sola	EPI_100X_RFP_1x1_200ms_25sola
249	23	10.9468128091749	252	30.2020866804965	611.742063492063	463.031746031746	175882	697.944444444444	224.679625984947	236.960449670158	0	114220	453.253968253968	569.387287001398	443.417561963744	0	NaN	NaN	NaN	NaN	NaN	230.83797841644	0.999543688095014	21.9165527259431	12.527414319158	10.2356034370017	3.12852206121142	0.00502630987445825	0.00227037428796485	1	1.0001625788098	1803.38739128441	1	18061.8055555556	1	1	1	1	2019-05-15T18:41:00.812	NG_ecoli_LTEE_871_DM25	-0	-0	160.025	DIA_100X_EMPTY_1x1_100ms	65733fd5-7ea0-434d-a152-26efbc4ecb81	EPI_100X_YFP_1x1_200ms_25sola	EPI_100X_RFP_1x1_200ms_25sola
250	22	13.4018052648347	298	-34.5040291822157	616.654362416107	1396.43959731544	2809522	9427.92617449664	224.679625984947	236.960449670158	0	141903	476.184563758389	569.387287001398	443.417561963744	0	NaN	NaN	NaN	NaN	NaN	253.414890320868	0.999628078741545	21.9076446213021	13.842897732947	11.0455542198045	3.7406980550406	0.0151161719284129	0.00807324784259816	0	1.00221099944315	2099.232746245	0	17991.6577181208	1	1	1	1	2019-05-15T18:41:00.812	NG_ecoli_LTEE_871_DM25	-0	-0	160.025	DIA_100X_EMPTY_1x1_100ms	887b46c9-aa38-48a3-bbc4-ea3e90e9123d	EPI_100X_YFP_1x1_200ms_25sola	EPI_100X_RFP_1x1_200ms_25sola
251	14	8.11110234015141	114	-49.9993630369455	617.552631578947	1070.57894736842	34301	300.885964912281	224.679625984947	236.960449670158	0	1385947	12157.4298245614	569.387287001398	443.417561963744	1	NaN	NaN	NaN	NaN	NaN	151.044974980014	0.999625554684786	14.6939919835474	12.8990546191184	9.75765525102144	3.63253817269739	0.00286447618748902	0.00146402616815697	0	1.00003024342062	1098.80498188682	2	21321.2280701754	1	1	1	1	2019-05-15T18:41:00.812	NG_ecoli_LTEE_871_DM25	-0	-0	160.025	DIA_100X_EMPTY_1x1_100ms	7c1c6b29-d336-4a10-9e26-492db7eef917	EPI_100X_YFP_1x1_200ms_25sola	EPI_100X_RFP_1x1_200ms_25sola
252	20	13.2278154335717	265	-46.7989398018319	621.335849056604	123.649056603774	2329443	8790.35094339623	224.679625984947	236.960449670158	0	132054	498.316981132075	569.387287001398	443.417561963744	0	NaN	NaN	NaN	NaN	NaN	218.161689359831	0.999866999998125	18.2814873971711	15.0340663159442	11.2226191303901	4.31888136542385	0.0119524823909142	0.00654117492727789	0	1.00099881930987	1808.3806743715	0	18487.2566037736	1	1	1	1	2019-05-15T18:41:00.812	NG_ecoli_LTEE_871_DM25	-0	-0	160.025	DIA_100X_EMPTY_1x1_100ms	ae6a8cd8-7c29-49d3-b2a8-595eb2eb9343	EPI_100X_YFP_1x1_200ms_25sola	EPI_100X_RFP_1x1_200ms_25sola
253	32	12.0665755656514	387	47.9527121311489	630.100775193798	1772.03617571059	347020	896.692506459948	224.679625984947	236.960449670158	0	196651	508.142118863049	569.387287001398	443.417561963744	0	NaN	NaN	NaN	NaN	NaN	346.478302700072	0.933537349625917	32.0828048001729	12.7016143000401	10.2971093087035	2.97757691431742	0.0373321634173041	0.0144348431075674	1	1.00919643432026	2671.73177963309	2	17880.3824289406	1	1	1	1	2019-05-15T18:41:00.812	NG_ecoli_LTEE_871_DM25	-0	-0	160.025	DIA_100X_EMPTY_1x1_100ms	f76e9474-a23c-4dc7-811d-314ff69e25d1	EPI_100X_YFP_1x1_200ms_25sola	EPI_100X_RFP_1x1_200ms_25sola
254	27	13.9736890103938	377	28.7208189356747	628.273209549072	1083.75066312997	579413	1536.90450928382	224.679625984947	236.960449670158	0	1090195	2891.76392572944	569.387287001398	443.417561963744	0	NaN	NaN	NaN	NaN	NaN	333.740366416666	0.996052974921211	26.4180312129184	16.6929092760158	12.1401963493049	4.11519775863045	0.0330299257192818	0.0133353048396716	2	1.01002089900108	3058.03007325753	2	18355.8143236074	1	1	1	1	2019-05-15T18:41:00.812	NG_ecoli_LTEE_871_DM25	-0	-0	160.025	DIA_100X_EMPTY_1x1_100ms	261b0095-7f59-471c-b4de-8d86d729bcdc	EPI_100X_YFP_1x1_200ms_25sola	EPI_100X_RFP_1x1_200ms_25sola
255	23	12.917530347414	298	16.7830388372243	631.751677852349	466.345637583893	3182106	10678.2080536913	224.679625984947	236.960449670158	0	163132	547.422818791946	569.387287001398	443.417561963744	0	NaN	NaN	NaN	NaN	NaN	256.519088399046	0.999772414227995	21.9736513941176	14.0687581089292	11.0408494541915	3.8784940461413	0.0138709702458941	0.00604770937475495	1	1.00066643309933	2103.7643335567	1	17723.3087248322	1	1	1	1	2019-05-15T18:41:00.812	NG_ecoli_LTEE_871_DM25	-0	-0	160.025	DIA_100X_EMPTY_1x1_100ms	eb72dfa8-f4ee-4156-a5e0-93a34a8e11a1	EPI_100X_YFP_1x1_200ms_25sola	EPI_100X_RFP_1x1_200ms_25sola
256	22	14.1775501015345	313	-43.7984506498053	633.099041533546	1141.1214057508	132955	424.776357827476	224.679625984947	236.960449670158	0	155260	496.038338658147	569.387287001398	443.417561963744	0	NaN	NaN	NaN	NaN	NaN	260.482021038651	0.999906914503998	20.9264152095946	15.2902630110861	11.9047901378614	4.12384870277937	0.00504860345573474	0.00264647135743074	1	1.00005881872109	2329.31491337037	0	17356.3194888179	1	1	1	1	2019-05-15T18:41:00.812	NG_ecoli_LTEE_871_DM25	-0	-0	160.025	DIA_100X_EMPTY_1x1_100ms	6eb46c66-30dc-4b0d-a067-d3038fd4db76	EPI_100X_YFP_1x1_200ms_25sola	EPI_100X_RFP_1x1_200ms_25sola
257	37	14.0828078528795	522	49.1411931095878	647.551724137931	1047.08620689655	92315	176.848659003831	224.679625984947	236.960449670158	0	9576885	18346.5229885057	569.387287001398	443.417561963744	3	NaN	NaN	NaN	NaN	NaN	477.778050082148	0.979772961787452	36.6132510527238	14.5243599204781	12.7705432405008	3.17000603686883	0.0164138624360073	0.00721357485012757	2	1.00112227067607	4689.72005197663	0	19289.1494252874	1	1	1	1	2019-05-15T18:41:00.812	NG_ecoli_LTEE_871_DM25	-0	-0	160.025	DIA_100X_EMPTY_1x1_100ms	a6c5afbc-cb84-4d2c-8d8c-bd46ea0c8758	EPI_100X_YFP_1x1_200ms_25sola	EPI_100X_RFP_1x1_200ms_25sola
258	28	13.2181198922442	371	45.8331568268724	648.256064690027	1436.98652291105	312563	842.487870619946	224.679625984947	236.960449670158	0	165192	445.261455525606	569.387287001398	443.417561963744	0	NaN	NaN	NaN	NaN	NaN	311.028246471572	0.992677093944465	26.7281537228003	13.3640349870743	11.3148644858506	3.17098702678936	0.00754339632121872	0.00293139371127598	1	1.00038632692451	2687.55620622834	0	17213.7547169811	1	1	1	1	2019-05-15T18:41:00.812	NG_ecoli_LTEE_871_DM25	-0	-0	160.025	DIA_100X_EMPTY_1x1_100ms	c7315125-1f2c-4fe8-ace5-471de57b313e	EPI_100X_YFP_1x1_200ms_25sola	EPI_100X_RFP_1x1_200ms_25sola
259	28	14.3827687526475	403	32.9452347727525	656.007444168735	892.585607940447	1440309	3573.96774193548	224.679625984947	236.960449670158	0	200391	497.248138957816	569.387287001398	443.417561963744	0	NaN	NaN	NaN	NaN	NaN	322.693777714893	0.996497650189824	26.3754289202317	14.422915042519	11.9459844117847	3.45537613887432	0.01412268613459	0.00759642848514575	0	1.00275025171736	2956.19650823508	0	17120.5483870968	1	1	1	1	2019-05-15T18:41:00.812	NG_ecoli_LTEE_871_DM25	-0	-0	160.025	DIA_100X_EMPTY_1x1_100ms	04c1fe19-c02b-4739-80b7-b28e6adcfffe	EPI_100X_YFP_1x1_200ms_25sola	EPI_100X_RFP_1x1_200ms_25sola
260	17	12.5986625782599	216	-49.7914832443379	652.402777777778	75.1388888888889	227191	1051.81018518519	224.679625984947	236.960449670158	0	103902	481.027777777778	569.387287001398	443.417561963744	0	NaN	NaN	NaN	NaN	NaN	206.465409407034	0.999905954833729	16.7157420045166	15.3804917248996	11.8048935785761	4.21188290694403	0.000795847267373658	0.000378950177792732	2	1.00000228121063	1829.53066596381	1	17646.0231481481	1	1	1	1	2019-05-15T18:41:00.812	NG_ecoli_LTEE_871_DM25	-0	-0	160.025	DIA_100X_EMPTY_1x1_100ms	681df12a-82ee-4531-a25b-c290cdc90154	EPI_100X_YFP_1x1_200ms_25sola	EPI_100X_RFP_1x1_200ms_25sola
261	26	14.1413376568496	368	34.9788473653787	653.410326086957	1626.33152173913	68802	186.961956521739	224.679625984947	236.960449670158	0	3041765	8265.66576086957	569.387287001398	443.417561963744	1	NaN	NaN	NaN	NaN	NaN	348.411538150188	0.998181569912258	25.343711522574	16.1015313032259	13.224127776069	4.17989987750132	0.0180170785480171	0.00720649259885819	1	1.00217935832257	3480.92103729817	0	20839.902173913	1	1	1	1	2019-05-15T18:41:00.812	NG_ecoli_LTEE_871_DM25	-0	-0	160.025	DIA_100X_EMPTY_1x1_100ms	17702154-1c38-495b-8b95-b6571d2ee9ad	EPI_100X_YFP_1x1_200ms_25sola	EPI_100X_RFP_1x1_200ms_25sola
262	23	12.8683311076693	298	13.8273952318246	651.895973154362	1781.17785234899	820636	2753.81208053691	224.679625984947	236.960449670158	0	147912	496.348993288591	569.387287001398	443.417561963744	0	NaN	NaN	NaN	NaN	NaN	259.816330557978	0.999935997257093	22.0587186071945	14.3905448969638	11.1369242665053	4.02139757899239	0.017527776138354	0.00842432611172318	2	1.00250087354429	2148.82325191456	1	17658.0033557047	1	1	1	1	2019-05-15T18:41:00.812	NG_ecoli_LTEE_871_DM25	-0	-0	160.025	DIA_100X_EMPTY_1x1_100ms	a53038b9-c307-4f0c-af4c-717941bb1a75	EPI_100X_YFP_1x1_200ms_25sola	EPI_100X_RFP_1x1_200ms_25sola
263	32	12.6957929392729	407	47.7542914064601	661.48402948403	617.742014742015	269998	663.385749385749	224.679625984947	236.960449670158	0	194150	477.027027027027	569.387287001398	443.417561963744	0	NaN	NaN	NaN	NaN	NaN	344.377765345778	0.96552634792216	31.6486317550741	12.4367833157447	10.6144043309554	2.69299268233525	0.0135010777724928	0.00632967991952886	1	1.00152977700932	2800.50320893175	1	17638.542997543	1	1	1	1	2019-05-15T18:41:00.812	NG_ecoli_LTEE_871_DM25	-0	-0	160.025	DIA_100X_EMPTY_1x1_100ms	22a8e845-fd44-447c-bf2a-e52b474ff1ba	EPI_100X_YFP_1x1_200ms_25sola	EPI_100X_RFP_1x1_200ms_25sola
264	21	12.1933265393728	256	-26.0270708820997	656.7578125	1249.37109375	165732	647.390625	224.679625984947	236.960449670158	0	114124	445.796875	569.387287001398	443.417561963744	0	NaN	NaN	NaN	NaN	NaN	220.909145977909	0.999817946623455	19.3118463622508	13.9352895169379	10.7598227278655	4.0039249337968	0.0131220079789417	0.00184508534809953	0	1.00006210352319	1755.99757370887	0	18142.11328125	1	1	1	1	2019-05-15T18:41:00.812	NG_ecoli_LTEE_871_DM25	-0	-0	160.025	DIA_100X_EMPTY_1x1_100ms	4ab7cc21-fab1-4987-b914-3172c38a9ad0	EPI_100X_YFP_1x1_200ms_25sola	EPI_100X_RFP_1x1_200ms_25sola
265	33	11.7607071754148	389	-44.7282639501082	661.799485861183	84.8457583547558	606389	1558.84061696658	224.679625984947	236.960449670158	0	186869	480.383033419023	569.387287001398	443.417561963744	0	NaN	NaN	NaN	NaN	NaN	361.314217794217	0.909787695981907	32.5282253552871	13.59294470439	10.6920478788608	3.15869707571687	0.074369687612942	0.0119992673556115	2	1.00904540669378	2920.59973298226	2	18382.9665809769	1	1	1	1	2019-05-15T18:41:00.812	NG_ecoli_LTEE_871_DM25	-0	-0	160.025	DIA_100X_EMPTY_1x1_100ms	c7fb4fac-4cd5-4f57-b2e3-29528125c828	EPI_100X_YFP_1x1_200ms_25sola	EPI_100X_RFP_1x1_200ms_25sola
266	23	13.2333452143332	305	11.5193382847333	660.64262295082	772.760655737705	446574	1464.17704918033	224.679625984947	236.960449670158	0	135467	444.154098360656	569.387287001398	443.417561963744	0	NaN	NaN	NaN	NaN	NaN	251.891241042355	0.999821118372736	21.5373117817208	14.2256196017745	11.2282723468401	3.76393661442543	0.0121979649193757	0.00657678085410631	1	1.00137884017155	2132.58943162908	0	17594.3049180328	1	1	1	1	2019-05-15T18:41:00.812	NG_ecoli_LTEE_871_DM25	-0	-0	160.025	DIA_100X_EMPTY_1x1_100ms	9856d175-4842-4acf-a0f0-1a1b2a14231a	EPI_100X_YFP_1x1_200ms_25sola	EPI_100X_RFP_1x1_200ms_25sola
267	24	11.6008121530501	279	13.61893889607	659.530465949821	262.333333333333	170968	612.78853046595	224.679625984947	236.960449670158	0	138897	497.838709677419	569.387287001398	443.417561963744	0	NaN	NaN	NaN	NaN	NaN	256.339335204152	0.99861079745154	23.2904416680539	13.0111347154773	10.467349650758	3.61758560604141	0.00520877750827931	0.00322268718504035	0	1.00033690380309	2004.20005094646	1	18083.8996415771	1	1	1	1	2019-05-15T18:41:00.812	NG_ecoli_LTEE_871_DM25	-0	-0	160.025	DIA_100X_EMPTY_1x1_100ms	fb3fc0a3-41c8-4c86-afb7-b890bd4432dd	EPI_100X_YFP_1x1_200ms_25sola	EPI_100X_RFP_1x1_200ms_25sola
268	33	13.2146064274761	437	47.7562168530802	674.480549199085	596.100686498856	595501	1362.70251716247	224.679625984947	236.960449670158	0	205106	469.350114416476	569.387287001398	443.417561963744	0	NaN	NaN	NaN	NaN	NaN	364.350957320528	0.924213187265798	31.7527784772253	13.9928355444776	11.0616562631767	3.14545641701266	0.0731261587047115	0.0101456044463091	1	1.00445011906319	3051.48986967315	1	17802.9885583524	1	1	1	1	2019-05-15T18:41:00.812	NG_ecoli_LTEE_871_DM25	-0	-0	160.025	DIA_100X_EMPTY_1x1_100ms	3cde1cd0-572f-4033-aadd-447dbab2224c	EPI_100X_YFP_1x1_200ms_25sola	EPI_100X_RFP_1x1_200ms_25sola
269	26	13.3813773775794	348	41.8299333280447	672.879310344828	703.445402298851	772012	2218.42528735632	224.679625984947	236.960449670158	0	150753	433.198275862069	569.387287001398	443.417561963744	0	NaN	NaN	NaN	NaN	NaN	280.917697360481	0.999872996989311	23.7060217778674	14.1024754585932	11.4672150114903	3.6344168597028	0.00571732273260085	0.00275808922617463	1	1.00030057681902	2448.29909310727	0	17704.8620689655	1	1	1	1	2019-05-15T18:41:00.812	NG_ecoli_LTEE_871_DM25	-0	-0	160.025	DIA_100X_EMPTY_1x1_100ms	6efab73d-ed06-44d1-9108-764df1368d90	EPI_100X_YFP_1x1_200ms_25sola	EPI_100X_RFP_1x1_200ms_25sola
270	26	11.903083700664	310	39.7128655160416	674.78064516129	97.2	367686	1186.08387096774	224.679625984947	236.960449670158	0	148162	477.941935483871	569.387287001398	443.417561963744	0	NaN	NaN	NaN	NaN	NaN	282.17325733657	0.981426097251619	26.7240332303886	12.1708023395231	10.1758512223447	3.02296151756673	0.0327180846842164	0.0157383649302591	1	1.01258340629685	2173.36856790736	1	18502.3064516129	1	1	1	1	2019-05-15T18:41:00.812	NG_ecoli_LTEE_871_DM25	-0	-0	160.025	DIA_100X_EMPTY_1x1_100ms	c3cf8206-7485-4c69-b835-c9fef8a1854e	EPI_100X_YFP_1x1_200ms_25sola	EPI_100X_RFP_1x1_200ms_25sola
271	21	10.8261602915259	228	-40.9522166942161	673.40350877193	257.043859649123	325279	1426.66228070175	224.679625984947	236.960449670158	0	116026	508.885964912281	569.387287001398	443.417561963744	0	NaN	NaN	NaN	NaN	NaN	233.282447274585	0.999924005709231	20.0958309945143	14.6007829501218	11.1227562593824	3.93165003299659	0.00545449845600308	0.00248607683189204	1	1.00014839635359	1952.63330110435	3	17599.4342105263	1	1	1	1	2019-05-15T18:41:00.812	NG_ecoli_LTEE_871_DM25	-0	-0	160.025	DIA_100X_EMPTY_1x1_100ms	beeff580-8506-462f-bf1f-9c6aae71a39b	EPI_100X_YFP_1x1_200ms_25sola	EPI_100X_RFP_1x1_200ms_25sola
272	21	12.7840848148969	271	-43.6794926315885	675.357933579336	237.191881918819	223388	824.309963099631	224.679625984947	236.960449670158	0	143643	530.047970479705	569.387287001398	443.417561963744	0	NaN	NaN	NaN	NaN	NaN	237.231922455555	0.999908289937618	21.0324523816018	14.3492616505475	10.5342648116121	4.17432063470598	0.00548290619008832	0.000840979516394476	1	1.00000863031756	1833.10886929201	1	18205.7011070111	1	1	1	1	2019-05-15T18:41:00.812	NG_ecoli_LTEE_871_DM25	-0	-0	160.025	DIA_100X_EMPTY_1x1_100ms	b785e552-42b1-4c3c-a2cc-b2710503577d	EPI_100X_YFP_1x1_200ms_25sola	EPI_100X_RFP_1x1_200ms_25sola
273	22	13.5190627317991	298	-25.6663465770159	677.88255033557	522.741610738255	135166	453.577181208054	224.679625984947	236.960449670158	0	135351	454.197986577181	569.387287001398	443.417561963744	0	NaN	NaN	NaN	NaN	NaN	245.949528265475	0.999925394993865	20.6094208104729	14.8826995507651	11.4507574249293	3.98384109870117	0.00266631242362683	0.0011183780162066	1	1.00002918705335	2122.38465718637	0	17746.255033557	1	1	1	1	2019-05-15T18:41:00.812	NG_ecoli_LTEE_871_DM25	-0	-0	160.025	DIA_100X_EMPTY_1x1_100ms	664a452d-f4ae-45ea-a186-73dc3c57a776	EPI_100X_YFP_1x1_200ms_25sola	EPI_100X_RFP_1x1_200ms_25sola
274	20	12.0606561090525	241	-26.7753107558483	683.817427385892	269.066390041494	2191699	9094.1867219917	224.679625984947	236.960449670158	1	122295	507.448132780083	569.387287001398	443.417561963744	0	NaN	NaN	NaN	NaN	NaN	214.789828209936	0.999823170283852	18.2802780380113	15.0910019135579	11.090389576512	4.20333005471508	0.0343294150749945	0.0178783335327646	0	1.00762923472177	1765.90071506449	1	18643.4315352697	1	1	1	1	2019-05-15T18:41:00.812	NG_ecoli_LTEE_871_DM25	-0	-0	160.025	DIA_100X_EMPTY_1x1_100ms	cbc7477c-7f96-4864-8367-4f11b02b33b1	EPI_100X_YFP_1x1_200ms_25sola	EPI_100X_RFP_1x1_200ms_25sola
275	22	11.8976190905087	262	15.4251593408825	683.591603053435	430.335877862595	680425	2597.04198473282	224.679625984947	236.960449670158	0	118802	453.442748091603	569.387287001398	443.417561963744	0	NaN	NaN	NaN	NaN	NaN	235.431401820326	0.999863737149264	19.6179465626265	14.6703373629576	11.2144609513452	4.2688966051711	0.0336449659144044	0.00194458730046714	1	1.00002988236246	1937.76110625052	1	18000.4732824427	1	1	1	1	2019-05-15T18:41:00.812	NG_ecoli_LTEE_871_DM25	-0	-0	160.025	DIA_100X_EMPTY_1x1_100ms	f184fbed-f883-4731-bbf5-d619a14d18a7	EPI_100X_YFP_1x1_200ms_25sola	EPI_100X_RFP_1x1_200ms_25sola
276	24	11.4755932523818	276	24.1673859081875	689.11231884058	444.170289855072	4080776	14785.4202898551	224.679625984947	236.960449670158	0	136290	493.804347826087	569.387287001398	443.417561963744	0	NaN	NaN	NaN	NaN	NaN	262.458303508742	0.998237044748452	22.7554499818381	13.6367667727661	11.2108279030655	3.376834409943	0.0187521409024314	0.0108592991438365	0	1.00398896835878	2246.21167850478	2	18053.3623188406	1	1	1	1	2019-05-15T18:41:00.812	NG_ecoli_LTEE_871_DM25	-0	-0	160.025	DIA_100X_EMPTY_1x1_100ms	319ca178-2659-43e0-9f20-03d2e31b56e1	EPI_100X_YFP_1x1_200ms_25sola	EPI_100X_RFP_1x1_200ms_25sola
277	18	12.2230498917651	221	-48.8660339326299	688.41628959276	1626.90497737557	2422471	10961.407239819	224.679625984947	236.960449670158	0	208118	941.710407239819	569.387287001398	443.417561963744	0	NaN	NaN	NaN	NaN	NaN	209.441969695861	0.999890272203913	18.7398654086684	13.8578980892664	10.744956892892	3.69968484939837	0.0062785532091538	0.00343927790784391	0	1.0002740030769	1699.28296537269	1	18251.3438914027	1	1	1	1	2019-05-15T18:41:00.812	NG_ecoli_LTEE_871_DM25	-0	-0	160.025	DIA_100X_EMPTY_1x1_100ms	470d403f-52f5-45ec-bb1f-5eb4443cbca8	EPI_100X_YFP_1x1_200ms_25sola	EPI_100X_RFP_1x1_200ms_25sola
278	28	13.4623605445505	377	43.5854728189907	696.220159151194	1537.31564986737	656982	1742.65782493369	224.679625984947	236.960449670158	0	210476	558.291777188329	569.387287001398	443.417561963744	0	NaN	NaN	NaN	NaN	NaN	309.742419391768	0.995669161685773	26.1624093067979	13.6351229235921	11.2934110478579	3.63676156024299	0.0145302394322541	0.00696840815542418	1	1.00232299210656	2620.70349707935	0	17161.5968169761	1	1	1	1	2019-05-15T18:41:00.812	NG_ecoli_LTEE_871_DM25	-0	-0	160.025	DIA_100X_EMPTY_1x1_100ms	920ea155-b8a2-40ab-93e2-c8ff252405de	EPI_100X_YFP_1x1_200ms_25sola	EPI_100X_RFP_1x1_200ms_25sola
279	37	13.3788896931364	495	38.5229669444423	701.248484848485	1348.73535353535	682069	1377.91717171717	224.679625984947	236.960449670158	0	234810	474.363636363636	569.387287001398	443.417561963744	0	NaN	NaN	NaN	NaN	NaN	430.689627939699	0.917948676494527	37.35347700579	13.3869842243676	11.1099747391941	2.95085867711227	0.0414062184682829	0.022263997385599	1	1.04850350039299	3621.15452814132	1	16853.004040404	1	1	1	1	2019-05-15T18:41:00.812	NG_ecoli_LTEE_871_DM25	-0	-0	160.025	DIA_100X_EMPTY_1x1_100ms	48bdc6ee-5217-40a7-8ec0-52702c481caa	EPI_100X_YFP_1x1_200ms_25sola	EPI_100X_RFP_1x1_200ms_25sola
280	17	10.1342988154948	173	-49.7565539138107	698.959537572254	992.878612716763	27863	161.057803468208	224.679625984947	236.960449670158	0	1488009	8601.20809248555	569.387287001398	443.417561963744	1	NaN	NaN	NaN	NaN	NaN	176.501480816603	0.999819825709047	15.9122536336915	14.0896922434164	10.3781496615218	4.17825018131722	0.00811182185603372	0.00450518247017747	0	1.0003522073996	1346.050744458	1	21107.2832369942	1	1	1	1	2019-05-15T18:41:00.812	NG_ecoli_LTEE_871_DM25	-0	-0	160.025	DIA_100X_EMPTY_1x1_100ms	8e93596d-e88b-471a-9f6f-b1ca1ca0d585	EPI_100X_YFP_1x1_200ms_25sola	EPI_100X_RFP_1x1_200ms_25sola
281	29	12.8923258989171	374	46.7431788469039	704.647058823529	1465.26203208556	3371811	9015.53743315508	224.679625984947	236.960449670158	2	200306	535.577540106952	569.387287001398	443.417561963744	0	NaN	NaN	NaN	NaN	NaN	315.187288903978	0.993596902335487	27.6278487808534	13.507036429992	11.0716541553118	3.17379401788725	0.00394203479070576	0.00233728302441116	1	1.00007759362869	2659.87957280472	0	17518.922459893	1	1	1	1	2019-05-15T18:41:00.812	NG_ecoli_LTEE_871_DM25	-0	-0	160.025	DIA_100X_EMPTY_1x1_100ms	684cd460-09fc-4304-a709-d5e6d4493988	EPI_100X_YFP_1x1_200ms_25sola	EPI_100X_RFP_1x1_200ms_25sola
282	18	12.1005166767921	219	-46.0132296161193	703.374429223744	452.365296803653	363317	1658.98173515982	224.679625984947	236.960449670158	0	102384	467.506849315069	569.387287001398	443.417561963744	0	NaN	NaN	NaN	NaN	NaN	214.00455962611	0.999864997906747	18.5415317879602	14.4170599987199	10.8287920851264	4.01327384974718	0.0383494918304924	0.0202381303282999	0	1.00999206752878	1707.63686502292	2	18301.0593607306	1	1	1	1	2019-05-15T18:41:00.812	NG_ecoli_LTEE_871_DM25	-0	-0	160.025	DIA_100X_EMPTY_1x1_100ms	bb9254ca-edf6-4581-9276-84f285ee8d28	EPI_100X_YFP_1x1_200ms_25sola	EPI_100X_RFP_1x1_200ms_25sola
283	27	13.0589023071589	354	45.2268257354753	708.83615819209	55.2655367231638	203907	576.008474576271	224.679625984947	236.960449670158	0	174481	492.88418079096	569.387287001398	443.417561963744	0	NaN	NaN	NaN	NaN	NaN	307.026369813273	0.976685228980575	26.4746433222784	13.8508684223909	11.176127904139	3.2674840438618	0.0100770305976374	0.00455800575275616	1	1.00089859969575	2597.18404310348	1	17785.511299435	1	1	1	1	2019-05-15T18:41:00.812	NG_ecoli_LTEE_871_DM25	-0	-0	160.025	DIA_100X_EMPTY_1x1_100ms	bf099f19-c6b6-45e3-b654-4d21c95f6ddc	EPI_100X_YFP_1x1_200ms_25sola	EPI_100X_RFP_1x1_200ms_25sola
284	25	12.158385495225	304	42.6277603472584	707.819078947368	1335.04605263158	2700584	8883.5	224.679625984947	236.960449670158	2	277969	914.371710526316	569.387287001398	443.417561963744	0	NaN	NaN	NaN	NaN	NaN	288.670122557036	0.998638515678095	23.5020979986412	14.2627956583401	11.65758597061	3.85446661976439	0.0226639767514445	0.0133398082346306	0	1.00671095874821	2508.4980515542	1	17732.2171052632	1	1	1	1	2019-05-15T18:41:00.812	NG_ecoli_LTEE_871_DM25	-0	-0	160.025	DIA_100X_EMPTY_1x1_100ms	1f0d01ac-8a2b-43ef-8387-f309d0a8b184	EPI_100X_YFP_1x1_200ms_25sola	EPI_100X_RFP_1x1_200ms_25sola
285	19	12.3891564379153	245	-48.8624831340021	706.514285714286	1629.91836734694	2840809	11595.1387755102	224.679625984947	236.960449670158	0	212399	866.934693877551	569.387287001398	443.417561963744	0	NaN	NaN	NaN	NaN	NaN	223.211355276204	0.999933721501127	20.0342118383313	13.6973017824698	10.7196561956597	3.5888152144735	0.0222584924575027	0.012224030866737	0	1.00407740110742	1808.10587145783	1	18075.1265306122	1	1	1	1	2019-05-15T18:41:00.812	NG_ecoli_LTEE_871_DM25	-0	-0	160.025	DIA_100X_EMPTY_1x1_100ms	f4f0cf4c-bb6f-4c1d-9740-01941605d085	EPI_100X_YFP_1x1_200ms_25sola	EPI_100X_RFP_1x1_200ms_25sola
286	21	12.065121643637	254	-29.7037327423577	712.389763779528	1433.88188976378	187735	739.114173228346	224.679625984947	236.960449670158	0	134762	530.55905511811	569.387287001398	443.417561963744	0	NaN	NaN	NaN	NaN	NaN	236.671652169758	0.999868478245739	21.3182443007448	13.742803905075	10.6503664104886	3.61590843424616	0.0251584677404011	0.0131951607125048	1	1.00545425489278	1899.19874561335	1	18035.3188976378	1	1	1	1	2019-05-15T18:41:00.812	NG_ecoli_LTEE_871_DM25	-0	-0	160.025	DIA_100X_EMPTY_1x1_100ms	1a8a866a-762c-49e4-8034-e68e02125e7f	EPI_100X_YFP_1x1_200ms_25sola	EPI_100X_RFP_1x1_200ms_25sola
287	34	13.7730265597624	469	45.5083782530689	717.923240938166	218.298507462687	1172227	2499.41791044776	224.679625984947	236.960449670158	0	222358	474.110874200426	569.387287001398	443.417561963744	0	NaN	NaN	NaN	NaN	NaN	386.833866006446	0.961088577767588	32.8261680187299	13.7497184744739	11.4358237493852	3.08758024213033	0.0212665943796435	0.0113221022992159	1	1.00999823957911	3371.66933506489	1	16915.1791044776	1	1	1	1	2019-05-15T18:41:00.812	NG_ecoli_LTEE_871_DM25	-0	-0	160.025	DIA_100X_EMPTY_1x1_100ms	aef087a5-3ce0-40c3-8df0-fb3aa85a2d7c	EPI_100X_YFP_1x1_200ms_25sola	EPI_100X_RFP_1x1_200ms_25sola
288	28	14.3721799615061	403	34.063765459084	714.116625310174	31.7816377171216	449002	1114.14888337469	224.679625984947	236.960449670158	0	200469	497.441687344913	569.387287001398	443.417561963744	0	NaN	NaN	NaN	NaN	NaN	333.369861615127	0.995219074778094	26.3468331798155	14.8439525226377	12.2648076984533	3.54033468720077	0.0304163136839945	0.0124455535013633	1	1.00539702982891	3112.71808866792	1	17119.205955335	1	1	1	1	2019-05-15T18:41:00.812	NG_ecoli_LTEE_871_DM25	-0	-0	160.025	DIA_100X_EMPTY_1x1_100ms	4ed8762a-2f2d-40a3-be87-41a74364b172	EPI_100X_YFP_1x1_200ms_25sola	EPI_100X_RFP_1x1_200ms_25sola
289	19	11.0453264303652	211	-44.174696124025	714.099526066351	437.483412322275	289164	1370.44549763033	224.679625984947	236.960449670158	0	96536	457.516587677725	569.387287001398	443.417561963744	0	NaN	NaN	NaN	NaN	NaN	207.213989952777	0.999843708389388	19.2319196296434	13.4501720780483	10.2214186697626	3.70255645241109	0.0111845230482039	0.00498545165394109	1	1.00060984351323	1578.10127792832	1	18690.9952606635	1	1	1	1	2019-05-15T18:41:00.812	NG_ecoli_LTEE_871_DM25	-0	-0	160.025	DIA_100X_EMPTY_1x1_100ms	258e6866-ac3b-4190-a7b4-050c4f93f9f1	EPI_100X_YFP_1x1_200ms_25sola	EPI_100X_RFP_1x1_200ms_25sola
290	18	8.35162775734811	151	-45.6541994875097	713.46357615894	992.483443708609	35450	234.76821192053	224.679625984947	236.960449670158	0	1972980	13066.0927152318	569.387287001398	443.417561963744	2	NaN	NaN	NaN	NaN	NaN	183.940881428104	0.999464023985067	18.3541754211712	12.3953936234626	9.38227623509284	3.49327476338023	0.0254776421269493	0.0137912897523164	0	1.00425874158253	1268.94030022087	2	20808.5695364238	1	1	1	1	2019-05-15T18:41:00.812	NG_ecoli_LTEE_871_DM25	-0	-0	160.025	DIA_100X_EMPTY_1x1_100ms	7c5c22c9-7fe7-4bcb-bbd4-f36ce6672f29	EPI_100X_YFP_1x1_200ms_25sola	EPI_100X_RFP_1x1_200ms_25sola
291	20	12.7206084652893	256	-19.740845544775	724.27734375	1411.0078125	171799	671.08984375	224.679625984947	236.960449670158	0	118569	463.16015625	569.387287001398	443.417561963744	0	NaN	NaN	NaN	NaN	NaN	234.716263296912	0.99994225543533	19.3594231037904	14.9758143600979	11.7207962150752	3.96425876294351	0.000773151228460765	0.000447221636559987	2	1.00000138875283	2088.79838526092	1	17484.328125	1	1	1	1	2019-05-15T18:41:00.812	NG_ecoli_LTEE_871_DM25	-0	-0	160.025	DIA_100X_EMPTY_1x1_100ms	99442a78-dde5-4e30-ad5e-609b21ff6d07	EPI_100X_YFP_1x1_200ms_25sola	EPI_100X_RFP_1x1_200ms_25sola
292	26	12.7095383514795	330	45.4138661695884	725.7	1707.52121212121	214688	650.569696969697	224.679625984947	236.960449670158	0	196007	593.960606060606	569.387287001398	443.417561963744	0	NaN	NaN	NaN	NaN	NaN	274.70870676217	0.999747662022652	23.7250516004511	13.8226976923441	11.0226446400032	3.69445558149819	0.0127728905374661	0.00648408960355431	1	1.00166590444929	2263.95953287453	0	17605.9424242424	1	1	1	1	2019-05-15T18:41:00.812	NG_ecoli_LTEE_871_DM25	-0	-0	160.025	DIA_100X_EMPTY_1x1_100ms	2c6dce8b-ab60-4a4c-9167-20beffde587e	EPI_100X_YFP_1x1_200ms_25sola	EPI_100X_RFP_1x1_200ms_25sola
293	31	14.925234592045	463	47.0932094637731	727.766738660907	998.777537796976	566056	1222.58315334773	224.679625984947	236.960449670158	0	939928	2030.08207343413	569.387287001398	443.417561963744	0	NaN	NaN	NaN	NaN	NaN	384.460030496056	0.987202824991629	29.532203116722	15.170750174372	12.5034442422522	3.7711760467991	0.030637678910404	0.0155465036562863	1	1.01538755975182	3626.14404175396	1	17137.3369330454	1	1	1	1	2019-05-15T18:41:00.812	NG_ecoli_LTEE_871_DM25	-0	-0	160.025	DIA_100X_EMPTY_1x1_100ms	9ebb3b8b-759d-444c-8e38-44f1ac4f785d	EPI_100X_YFP_1x1_200ms_25sola	EPI_100X_RFP_1x1_200ms_25sola
294	21	10.1773677197475	214	-46.6706863968955	730.088785046729	1424.70560747664	228368	1067.14018691589	224.679625984947	236.960449670158	0	101408	473.869158878505	569.387287001398	443.417561963744	0	NaN	NaN	NaN	NaN	NaN	218.190924154161	0.999824460761832	20.0543832857317	13.7877625678896	10.4823512235	3.65470013064797	0.018146943153978	0.00884252055104143	1	1.00220646260867	1730.67932973935	3	17997.6074766355	1	1	1	1	2019-05-15T18:41:00.812	NG_ecoli_LTEE_871_DM25	-0	-0	160.025	DIA_100X_EMPTY_1x1_100ms	1a9ec8f7-187c-4f42-904c-a21bd31e3e61	EPI_100X_YFP_1x1_200ms_25sola	EPI_100X_RFP_1x1_200ms_25sola
295	30	13.6991952530031	411	43.6609212290899	737.360097323601	403.54501216545	200468	487.756690997567	224.679625984947	236.960449670158	0	185385	451.058394160584	569.387287001398	443.417561963744	0	NaN	NaN	NaN	NaN	NaN	332.642563368084	0.989990521301333	27.9876052228033	13.6961610202722	11.6365478577678	3.13030044274278	0.0010838196833443	0.000440922615921552	2	1.00000405991195	2976.48666154531	0	17079.6812652068	1	1	1	1	2019-05-15T18:41:00.812	NG_ecoli_LTEE_871_DM25	-0	-0	160.025	DIA_100X_EMPTY_1x1_100ms	581bbfbe-71e3-4495-8967-1cbff0c933b4	EPI_100X_YFP_1x1_200ms_25sola	EPI_100X_RFP_1x1_200ms_25sola
296	21	11.7487091461702	247	-27.016633434564	736.983805668016	236.732793522267	108154	437.87044534413	224.679625984947	236.960449670158	0	114290	462.712550607287	569.387287001398	443.417561963744	0	NaN	NaN	NaN	NaN	NaN	225.304585876095	0.999770273080463	20.8146083624795	13.2220404070075	10.4717126672759	3.36361410546854	0.00944870421096815	0.00537168331388038	0	1.00082839843271	1792.64196740925	1	18712.3117408907	1	1	1	1	2019-05-15T18:41:00.812	NG_ecoli_LTEE_871_DM25	-0	-0	160.025	DIA_100X_EMPTY_1x1_100ms	f54afb20-8b2f-4737-86c9-16837bb3c09d	EPI_100X_YFP_1x1_200ms_25sola	EPI_100X_RFP_1x1_200ms_25sola
297	25	13.3085238754923	333	32.7353591463691	739.42042042042	1380.87687687688	1125693	3380.45945945946	224.679625984947	236.960449670158	0	164385	493.648648648649	569.387287001398	443.417561963744	0	NaN	NaN	NaN	NaN	NaN	275.949146062955	0.999889025735142	23.4239130390369	14.0195853361002	11.2475633040127	3.82837968847728	0.0333635284269102	0.00207473275631705	1	1.00007192585442	2327.37422730081	0	17350.975975976	1	1	1	1	2019-05-15T18:41:00.812	NG_ecoli_LTEE_871_DM25	-0	-0	160.025	DIA_100X_EMPTY_1x1_100ms	a775f9aa-a670-4c25-9484-dc053be1ea2c	EPI_100X_YFP_1x1_200ms_25sola	EPI_100X_RFP_1x1_200ms_25sola
298	29	14.217465112829	413	42.933416007911	741.024213075061	162.905569007264	858449	2078.56900726392	224.679625984947	236.960449670158	0	217621	526.927360774818	569.387287001398	443.417561963744	0	NaN	NaN	NaN	NaN	NaN	325.949156011166	0.998491660678678	27.0150560529202	14.1862864079937	11.6464371241759	3.56146014233728	0.00588082234834055	0.00330894337574543	1	1.00013126249856	2877.94127049108	0	17078.9782082324	1	1	1	1	2019-05-15T18:41:00.812	NG_ecoli_LTEE_871_DM25	-0	-0	160.025	DIA_100X_EMPTY_1x1_100ms	f7b26c06-8242-4a36-819e-7a2b6715016d	EPI_100X_YFP_1x1_200ms_25sola	EPI_100X_RFP_1x1_200ms_25sola
299	17	13.0533847164788	229	-49.9830798863897	740.995633187773	552.53711790393	59218	258.593886462882	224.679625984947	236.960449670158	0	292414	1276.91703056769	569.387287001398	443.417561963744	0	NaN	NaN	NaN	NaN	NaN	199.654403769866	0.999899739941689	16.5669679914174	15.4074301727043	11.4038356625378	4.39441632065662	0.00391664310902238	0.00216659488499952	0	1.0000879428944	1692.13424576491	0	18246.8777292576	1	1	1	1	2019-05-15T18:41:00.812	NG_ecoli_LTEE_871_DM25	-0	-0	160.025	DIA_100X_EMPTY_1x1_100ms	30394158-6260-464a-94ad-01fa32b21880	EPI_100X_YFP_1x1_200ms_25sola	EPI_100X_RFP_1x1_200ms_25sola
300	27	13.7682857539186	372	40.8347581974926	747.172043010753	1740.00537634409	320639	861.932795698925	224.679625984947	236.960449670158	0	212799	572.040322580645	569.387287001398	443.417561963744	0	NaN	NaN	NaN	NaN	NaN	300.426119123761	0.998993722287989	25.3660361247599	13.9875983333828	11.3415953696999	3.66983416471785	0.00993258641207286	0.0042800226569454	1	1.00078544333395	2562.65879585525	0	17286.502688172	1	1	1	1	2019-05-15T18:41:00.812	NG_ecoli_LTEE_871_DM25	-0	-0	160.025	DIA_100X_EMPTY_1x1_100ms	5c4ddf0f-d4e9-484b-921a-1a46ee3dbb09	EPI_100X_YFP_1x1_200ms_25sola	EPI_100X_RFP_1x1_200ms_25sola
301	17	11.3337180198961	193	-49.8970094513728	744.020725388601	1665.9067357513	92204	477.740932642487	224.679625984947	236.960449670158	0	208946	1082.62176165803	569.387287001398	443.417561963744	1	NaN	NaN	NaN	NaN	NaN	194.758886148673	0.999868360665313	16.6620049229342	14.8430950723658	11.1700779917339	4.09171423921561	0.0123429174972199	0.00687596041386895	0	1.00087864990009	1632.78706314671	1	18463.7875647668	1	1	1	1	2019-05-15T18:41:00.812	NG_ecoli_LTEE_871_DM25	-0	-0	160.025	DIA_100X_EMPTY_1x1_100ms	a287f36d-709e-49b2-a401-03ab861f41cf	EPI_100X_YFP_1x1_200ms_25sola	EPI_100X_RFP_1x1_200ms_25sola
302	36	14.4884549214583	522	47.9728835091058	754.781609195402	600.584291187739	6637412	12715.3486590038	224.679625984947	236.960449670158	0	274748	526.337164750958	569.387287001398	443.417561963744	0	NaN	NaN	NaN	NaN	NaN	417.593958721232	0.946389365669291	34.9233361329203	14.0842249228843	11.6259157970965	3.07948921504502	0.0224240188904819	0.0102879901744811	1	1.00943217844345	3707.31895536434	0	17078.8601532567	1	1	1	1	2019-05-15T18:41:00.812	NG_ecoli_LTEE_871_DM25	-0	-0	160.025	DIA_100X_EMPTY_1x1_100ms	6da91120-77db-41d9-9709-86b48786a3a8	EPI_100X_YFP_1x1_200ms_25sola	EPI_100X_RFP_1x1_200ms_25sola
303	22	11.9817737346496	264	1.84780464191279	746.223484848485	1425.67045454545	2977937	11280.0643939394	224.679625984947	236.960449670158	0	130641	494.852272727273	569.387287001398	443.417561963744	0	NaN	NaN	NaN	NaN	NaN	247.545186667089	0.997792466121489	22.1669933686065	13.6590921528284	10.6770024417662	3.56096386423811	0.0283255708373237	0.0142512786726541	0	1.00721243745866	1984.70222610051	1	18787.5568181818	1	1	1	1	2019-05-15T18:41:00.812	NG_ecoli_LTEE_871_DM25	-0	-0	160.025	DIA_100X_EMPTY_1x1_100ms	585f75ae-a5ba-40d5-9624-0de963ade7cd	EPI_100X_YFP_1x1_200ms_25sola	EPI_100X_RFP_1x1_200ms_25sola
304	23	13.5650917117131	312	4.57338561635263	750.288461538462	1921.52243589744	54519	174.740384615385	224.679625984947	236.960449670158	0	4735416	15177.6153846154	569.387287001398	443.417561963744	0	NaN	NaN	NaN	NaN	NaN	247.380197011542	0.999893844532636	20.3380109172612	15.0918477389562	11.5665736112987	4.13635082474183	0.0130038529767538	0.00654645235698387	1	1.0012553970502	2137.01617674473	0	18080.8461538462	1	1	1	1	2019-05-15T18:41:00.812	NG_ecoli_LTEE_871_DM25	-0	-0	160.025	DIA_100X_EMPTY_1x1_100ms	c0428345-aec2-46aa-9f7f-04f9a4298ae2	EPI_100X_YFP_1x1_200ms_25sola	EPI_100X_RFP_1x1_200ms_25sola
305	35	11.9144791020582	417	47.6810552918186	755.405275779377	344.36690647482	95334	228.618705035971	224.679625984947	236.960449670158	0	1044362	2504.46522781775	569.387287001398	443.417561963744	0	NaN	NaN	NaN	NaN	NaN	365.601716271585	0.976493994344944	33.8147578048895	12.5449480877892	10.4631931114411	2.89206630769662	0.0173928295976941	0.00723723005101178	1	1.00178589439707	2907.53294403588	1	18973.4364508393	1	1	1	1	2019-05-15T18:41:00.812	NG_ecoli_LTEE_871_DM25	-0	-0	160.025	DIA_100X_EMPTY_1x1_100ms	98f64da7-416b-450b-9c8a-14f3e1920e8e	EPI_100X_YFP_1x1_200ms_25sola	EPI_100X_RFP_1x1_200ms_25sola
306	26	11.3666566422762	296	13.7584550867238	752.533783783784	2037.13513513514	361960	1222.83783783784	224.679625984947	236.960449670158	0	745258	2517.76351351351	569.387287001398	443.417561963744	0	NaN	NaN	NaN	NaN	NaN	NaN	NaN	NaN	NaN	NaN	NaN	NaN	NaN	NaN	NaN	NaN	1	18556.6114864865	1	1	1	1	2019-05-15T18:41:00.812	NG_ecoli_LTEE_871_DM25	-0	-0	160.025	DIA_100X_EMPTY_1x1_100ms	dfe52c50-23d3-47c5-85f0-41e101c9b385	EPI_100X_YFP_1x1_200ms_25sola	EPI_100X_RFP_1x1_200ms_25sola
307	19	10.3321007690139	198	-38.9891402090938	757.106060606061	1675.38383838384	104083	525.671717171717	224.679625984947	236.960449670158	0	229030	1156.71717171717	569.387287001398	443.417561963744	0	NaN	NaN	NaN	NaN	NaN	208.663937993326	0.999717520309539	19.4709655678326	13.059312317223	9.99070053865157	3.7706539501565	0.0128199525602153	0.00672218653122022	0	1.00124196496184	1526.40314922198	2	17931.9141414141	1	1	1	1	2019-05-15T18:41:00.812	NG_ecoli_LTEE_871_DM25	-0	-0	160.025	DIA_100X_EMPTY_1x1_100ms	6bb0f937-98b7-4951-be34-1f892a59baf6	EPI_100X_YFP_1x1_200ms_25sola	EPI_100X_RFP_1x1_200ms_25sola
308	24	12.5841887272306	302	27.5475584197527	761.76821192053	862.301324503311	49206	162.933774834437	224.679625984947	236.960449670158	0	3088946	10228.298013245	569.387287001398	443.417561963744	1	NaN	NaN	NaN	NaN	NaN	260.564874133232	0.967810242144549	23.4944010765278	12.4173968538981	10.4199412529058	3.17904974640846	0.0670939097108777	0.0368067606904687	0	1.05377167303891	2003.47902775041	0	20070.3112582781	1	1	1	1	2019-05-15T18:41:00.812	NG_ecoli_LTEE_871_DM25	-0	-0	160.025	DIA_100X_EMPTY_1x1_100ms	9945867b-a07f-49d8-b5b8-9013526032f5	EPI_100X_YFP_1x1_200ms_25sola	EPI_100X_RFP_1x1_200ms_25sola
309	23	11.6079666881194	268	30.4740918266933	760.958955223881	1251.88059701493	335827	1253.08582089552	224.679625984947	236.960449670158	0	128182	478.291044776119	569.387287001398	443.417561963744	0	NaN	NaN	NaN	NaN	NaN	251.138245545905	0.998787411780509	22.0815963849723	13.6355859962551	10.6990090314299	3.7746374073353	0.00784256754902726	0.00180034463560081	1	1.00003116029128	1985.21458421296	1	17557.552238806	1	1	1	1	2019-05-15T18:41:00.812	NG_ecoli_LTEE_871_DM25	-0	-0	160.025	DIA_100X_EMPTY_1x1_100ms	c360451e-7cfc-45b8-b78a-b17b13d35e09	EPI_100X_YFP_1x1_200ms_25sola	EPI_100X_RFP_1x1_200ms_25sola
310	25	13.7945485307177	346	29.8353435085223	768.416184971098	2004.08092485549	274398	793.057803468208	224.679625984947	236.960449670158	0	520545	1504.46531791908	569.387287001398	443.417561963744	0	NaN	NaN	NaN	NaN	NaN	278.198475735086	0.999694692838747	23.4111368540613	14.2661071187635	11.345717581079	3.85447090778883	0.0405980607953332	0.00736435972041377	0	1.00162972705898	2366.88045173969	0	17511.789017341	1	1	1	1	2019-05-15T18:41:00.812	NG_ecoli_LTEE_871_DM25	-0	-0	160.025	DIA_100X_EMPTY_1x1_100ms	86806ea3-20bf-492a-99bf-b45fa827baa2	EPI_100X_YFP_1x1_200ms_25sola	EPI_100X_RFP_1x1_200ms_25sola
311	13	4.082789517177	54	-49.9992238785657	762.981481481482	2045.24074074074	600507	11120.5	224.679625984947	236.960449670158	0	185726	3439.37037037037	569.387287001398	443.417561963744	0	NaN	NaN	NaN	NaN	NaN	NaN	NaN	NaN	NaN	NaN	NaN	NaN	NaN	NaN	NaN	NaN	1	20115.1481481481	1	1	1	1	2019-05-15T18:41:00.812	NG_ecoli_LTEE_871_DM25	-0	-0	160.025	DIA_100X_EMPTY_1x1_100ms	b642fe5e-5bdc-4e5b-8781-4c70844c0549	EPI_100X_YFP_1x1_200ms_25sola	EPI_100X_RFP_1x1_200ms_25sola
312	29	12.7817488007514	371	46.9134302004965	772.029649595687	1241.30458221024	7428196	20022.0916442049	224.679625984947	236.960449670158	0	213934	576.641509433962	569.387287001398	443.417561963744	0	NaN	NaN	NaN	NaN	NaN	329.499541228895	0.993251114802964	27.7564456694305	13.7206639421708	11.4580776000347	3.3807898604623	0.0272172079908778	0.0166262646884253	0	1.0140019039769	2862.0502321576	2	17156.4555256065	1	1	1	1	2019-05-15T18:41:00.812	NG_ecoli_LTEE_871_DM25	-0	-0	160.025	DIA_100X_EMPTY_1x1_100ms	4c4cffd5-33e9-4d59-8c3a-6309984d4fc4	EPI_100X_YFP_1x1_200ms_25sola	EPI_100X_RFP_1x1_200ms_25sola
313	25	14.2283535832113	357	30.9305993851164	771.694677871148	264.414565826331	222886	624.330532212885	224.679625984947	236.960449670158	0	180084	504.436974789916	569.387287001398	443.417561963744	0	NaN	NaN	NaN	NaN	NaN	283.004545534571	0.99977689965764	23.2088990012784	14.9447948053102	11.6374481960032	3.9552508322763	0.022590442163782	0.0122618048496883	0	1.00571466681149	2468.6523902471	0	17769.5238095238	1	1	1	1	2019-05-15T18:41:00.812	NG_ecoli_LTEE_871_DM25	-0	-0	160.025	DIA_100X_EMPTY_1x1_100ms	3de65df3-c71b-42ad-a07a-997f82c0445d	EPI_100X_YFP_1x1_200ms_25sola	EPI_100X_RFP_1x1_200ms_25sola
314	23	11.2873878568805	261	-26.0110262941569	770.567049808429	1669.70498084291	181740	696.32183908046	224.679625984947	236.960449670158	0	2584584	9902.62068965517	569.387287001398	443.417561963744	1	NaN	NaN	NaN	NaN	NaN	254.017348460844	0.975235552182774	23.7958453091767	14.3553822346897	10.1505655473622	3.95311545968503	0.0645719329518782	0.0308893233070303	1	1.03951148043113	1925.62403670847	2	18637.9310344828	1	1	1	1	2019-05-15T18:41:00.812	NG_ecoli_LTEE_871_DM25	-0	-0	160.025	DIA_100X_EMPTY_1x1_100ms	f3e65c01-210f-4521-a8d8-c048ef871fbc	EPI_100X_YFP_1x1_200ms_25sola	EPI_100X_RFP_1x1_200ms_25sola
315	31	12.578103241177	390	46.6435447238548	773.928205128205	445.038461538462	232414	595.933333333333	224.679625984947	236.960449670158	0	176369	452.228205128205	569.387287001398	443.417561963744	0	NaN	NaN	NaN	NaN	NaN	345.038916933621	0.955662850899785	29.46514897701	13.4389494521688	11.1247337698091	3.23342246467481	0.0524938725610683	0.0246984309227555	1	1.03767770397832	2864.03140369589	1	17288.3	1	1	1	1	2019-05-15T18:41:00.812	NG_ecoli_LTEE_871_DM25	-0	-0	160.025	DIA_100X_EMPTY_1x1_100ms	8ad65a8a-f37a-4b2d-8af1-b73b23017acc	EPI_100X_YFP_1x1_200ms_25sola	EPI_100X_RFP_1x1_200ms_25sola
316	22	12.6288832143676	278	-4.63012387131294	773.823741007194	940.327338129496	2695864	9697.35251798561	224.679625984947	236.960449670158	0	179671	646.298561151079	569.387287001398	443.417561963744	0	NaN	NaN	NaN	NaN	NaN	234.565413718124	0.999881604532375	20.4707711935062	13.9849296524266	10.8899487403244	3.90842346996329	0.00544409537187656	0.0028116702848925	1	1.00023394588293	1906.67097974536	0	18014.881294964	1	1	1	1	2019-05-15T18:41:00.812	NG_ecoli_LTEE_871_DM25	-0	-0	160.025	DIA_100X_EMPTY_1x1_100ms	c0db0a02-b018-4926-8143-360002bd0bab	EPI_100X_YFP_1x1_200ms_25sola	EPI_100X_RFP_1x1_200ms_25sola
317	22	12.4447432970306	274	11.0930973833131	775.156934306569	1307.56569343066	4138244	15103.0802919708	224.679625984947	236.960449670158	0	134023	489.13503649635	569.387287001398	443.417561963744	0	NaN	NaN	NaN	NaN	NaN	247.003421380701	0.999849613356172	20.927970394578	14.112433540707	11.344083699117	3.63515010589055	0.0209110265831816	0.0104265464752309	1	1.00322057586921	2115.22143085549	1	17702.4562043796	1	1	1	1	2019-05-15T18:41:00.812	NG_ecoli_LTEE_871_DM25	-0	-0	160.025	DIA_100X_EMPTY_1x1_100ms	81a67738-345b-48fd-ba96-4d904ac58f94	EPI_100X_YFP_1x1_200ms_25sola	EPI_100X_RFP_1x1_200ms_25sola
318	25	12.6521161331057	316	25.9414237209116	776.933544303797	729.933544303797	2159929	6835.21835443038	224.679625984947	236.960449670158	2	159860	505.886075949367	569.387287001398	443.417561963744	0	NaN	NaN	NaN	NaN	NaN	276.001608950164	0.99985655605888	23.2946565250982	14.1353548388695	11.4820071547461	3.55649604062058	0.0018046225499453	0.000652210027528015	1	1.00000783797291	2412.02507820368	1	16710.0506329114	1	1	1	1	2019-05-15T18:41:00.812	NG_ecoli_LTEE_871_DM25	-0	-0	160.025	DIA_100X_EMPTY_1x1_100ms	e3c4210a-ec72-4ffd-a0ed-7a5194a41a16	EPI_100X_YFP_1x1_200ms_25sola	EPI_100X_RFP_1x1_200ms_25sola
319	27	12.0238328311809	327	41.0901546689659	781.336391437309	1116.29051987768	665592	2035.4495412844	224.679625984947	236.960449670158	0	155817	476.504587155963	569.387287001398	443.417561963744	0	NaN	NaN	NaN	NaN	NaN	299.580200947989	0.988610942957572	25.9911199630384	13.5399379986921	11.1252615945839	3.31672147670782	0.014079606911981	0.00743583807380736	0	1.00239723197353	2526.59328917082	1	17727.1773700306	1	1	1	1	2019-05-15T18:41:00.812	NG_ecoli_LTEE_871_DM25	-0	-0	160.025	DIA_100X_EMPTY_1x1_100ms	8808d49e-140f-4fbb-98bf-bf213d95f7bb	EPI_100X_YFP_1x1_200ms_25sola	EPI_100X_RFP_1x1_200ms_25sola
320	27	12.4910487537977	337	37.8804694407566	779.237388724036	332.46884272997	123246	365.715133531157	224.679625984947	236.960449670158	0	272725	809.272997032641	569.387287001398	443.417561963744	0	NaN	NaN	NaN	NaN	NaN	287.268303199235	0.994354411234693	24.7393913431134	13.6529983310779	11.1029355755071	3.57730824466025	0.00944313147170135	0.00412971359082133	2	1.00081681518145	2395.27031169314	1	17671.6795252226	1	1	1	1	2019-05-15T18:41:00.812	NG_ecoli_LTEE_871_DM25	-0	-0	160.025	DIA_100X_EMPTY_1x1_100ms	85511320-883d-4df2-b1e7-92af3ceb6ef7	EPI_100X_YFP_1x1_200ms_25sola	EPI_100X_RFP_1x1_200ms_25sola
321	30	13.1273074686176	394	45.0942263294601	783.56345177665	1101.11675126904	274613	696.98730964467	224.679625984947	236.960449670158	0	192514	488.61421319797	569.387287001398	443.417561963744	0	NaN	NaN	NaN	NaN	NaN	345.902645681598	0.981644977401943	29.5629657183538	13.651740855628	11.375422079548	3.20245699806103	0.0183339566496752	0.00875765998979986	1	1.00468121787964	3004.50492995544	1	17052.5025380711	1	1	1	1	2019-05-15T18:41:00.812	NG_ecoli_LTEE_871_DM25	-0	-0	160.025	DIA_100X_EMPTY_1x1_100ms	24ac9aa2-a1a3-4148-9c54-3eda2125dab4	EPI_100X_YFP_1x1_200ms_25sola	EPI_100X_RFP_1x1_200ms_25sola
322	21	11.3454568836111	238	16.6652405245597	782.949579831933	715.205882352941	422082	1773.45378151261	224.679625984947	236.960449670158	0	109903	461.77731092437	569.387287001398	443.417561963744	0	NaN	NaN	NaN	NaN	NaN	222.603105519924	0.999816395947075	19.5045611206029	13.9217628905534	10.8739021693096	3.79267271737736	0.00809840713228937	0.0041771503144042	1	1.00046436556122	1811.32719131407	1	18374.5378151261	1	1	1	1	2019-05-15T18:41:00.812	NG_ecoli_LTEE_871_DM25	-0	-0	160.025	DIA_100X_EMPTY_1x1_100ms	70f052f5-f93a-4835-afab-f32d1df9290b	EPI_100X_YFP_1x1_200ms_25sola	EPI_100X_RFP_1x1_200ms_25sola
323	24	12.9927083064673	312	28.8462462913029	787.961538461538	1609.94230769231	152191	487.791666666667	224.679625984947	236.960449670158	0	196916	631.141025641026	569.387287001398	443.417561963744	0	NaN	NaN	NaN	NaN	NaN	259.850130567975	0.999569629385471	22.6496981157251	13.5998656957693	10.8549121094923	3.78424045829667	0.011483388180567	0.00615238365613893	0	1.00139156927381	2096.06584885906	0	17361.7756410256	1	1	1	1	2019-05-15T18:41:00.812	NG_ecoli_LTEE_871_DM25	-0	-0	160.025	DIA_100X_EMPTY_1x1_100ms	a8f43432-d71a-421e-ba20-98e703b416dc	EPI_100X_YFP_1x1_200ms_25sola	EPI_100X_RFP_1x1_200ms_25sola
324	21	11.4187410860475	242	2.02862435963721	785.520661157025	452.900826446281	83397	344.615702479339	224.679625984947	236.960449670158	0	109196	451.223140495868	569.387287001398	443.417561963744	0	NaN	NaN	NaN	NaN	NaN	236.556459310056	0.999820875630645	20.803783256679	13.7427416534675	10.7899979105117	3.79660677990666	0.0344327332480287	0.00694687262741538	1	1.0011746833235	1902.28210724569	1	18358.5495867769	1	1	1	1	2019-05-15T18:41:00.812	NG_ecoli_LTEE_871_DM25	-0	-0	160.025	DIA_100X_EMPTY_1x1_100ms	bf067aae-110c-44ea-baff-217ee739f833	EPI_100X_YFP_1x1_200ms_25sola	EPI_100X_RFP_1x1_200ms_25sola
325	26	14.3672747305061	374	16.2007992798695	791.973262032086	532.957219251337	192553	514.847593582888	224.679625984947	236.960449670158	0	169373	452.868983957219	569.387287001398	443.417561963744	0	NaN	NaN	NaN	NaN	NaN	300.059673272183	0.999430404810705	24.5256030090927	14.8075832678792	11.7344207699779	3.74003526567787	0.0392407270896679	0.0202139194920621	0	1.01670460025971	2652.36256352831	0	17895.820855615	1	1	1	1	2019-05-15T18:41:00.812	NG_ecoli_LTEE_871_DM25	-0	-0	160.025	DIA_100X_EMPTY_1x1_100ms	50e9f310-5daf-43ce-b5f9-0afb65415cc4	EPI_100X_YFP_1x1_200ms_25sola	EPI_100X_RFP_1x1_200ms_25sola
326	20	9.99030914050119	200	-49.135772342519	788.11	1293.55	3260884	16304.42	224.679625984947	236.960449670158	0	98431	492.155	569.387287001398	443.417561963744	0	NaN	NaN	NaN	NaN	NaN	205.936055365286	0.999855670711184	18.7207965283875	13.9395519918047	10.368296630796	3.96320115447516	0.0148252123230123	0.00774850468739121	0	1.00145272861155	1580.62567317402	2	17729.205	1	1	1	1	2019-05-15T18:41:00.812	NG_ecoli_LTEE_871_DM25	-0	-0	160.025	DIA_100X_EMPTY_1x1_100ms	4678437d-9142-44d1-8bd8-79d2432f5331	EPI_100X_YFP_1x1_200ms_25sola	EPI_100X_RFP_1x1_200ms_25sola
327	26	13.0006925568444	339	43.3774836361934	792.339233038348	2036.34218289086	919657	2712.85250737463	224.679625984947	236.960449670158	0	882172	2602.27728613569	569.387287001398	443.417561963744	0	NaN	NaN	NaN	NaN	NaN	282.25393278074	0.9987739191201	24.5245161655212	13.4737966054271	11.1327163112594	3.36239287644545	0.0104237845394748	0.00573479311628649	1	1.00032068708256	2387.22093352113	0	17693.8525073746	1	1	1	1	2019-05-15T18:41:00.812	NG_ecoli_LTEE_871_DM25	-0	-0	160.025	DIA_100X_EMPTY_1x1_100ms	573388e2-65a2-4f55-9bcf-6d5f422de1fe	EPI_100X_YFP_1x1_200ms_25sola	EPI_100X_RFP_1x1_200ms_25sola
328	29	12.7310547045536	370	43.5512288471708	795.564864864865	888.035135135135	171439	463.348648648649	224.679625984947	236.960449670158	0	313237	846.586486486486	569.387287001398	443.417561963744	0	NaN	NaN	NaN	NaN	NaN	323.05589524768	0.978465996003815	28.5617790361498	13.3976063940576	10.992770858788	3.00009436911559	0.0146380620152188	0.00656758213689069	1	1.00076005476216	2710.75012816869	1	17403.8216216216	1	1	1	1	2019-05-15T18:41:00.812	NG_ecoli_LTEE_871_DM25	-0	-0	160.025	DIA_100X_EMPTY_1x1_100ms	654bc1ae-784f-425b-a934-6c55713cd0a7	EPI_100X_YFP_1x1_200ms_25sola	EPI_100X_RFP_1x1_200ms_25sola
329	22	12.5458948398974	276	-21.8096977147212	794.945652173913	1667.95289855072	362980	1315.14492753623	224.679625984947	236.960449670158	0	220359	798.402173913043	569.387287001398	443.417561963744	0	NaN	NaN	NaN	NaN	NaN	239.585820274448	0.999641108536273	20.8958300830304	13.72341856462	10.9819232971033	3.6290602963669	0.0230909107586572	0.0126873002944585	0	1.00484094250905	1979.27583137884	1	17473.0760869565	1	1	1	1	2019-05-15T18:41:00.812	NG_ecoli_LTEE_871_DM25	-0	-0	160.025	DIA_100X_EMPTY_1x1_100ms	b6a11112-50f5-41e5-9bec-229c3c1781d7	EPI_100X_YFP_1x1_200ms_25sola	EPI_100X_RFP_1x1_200ms_25sola
330	36	13.3190793255199	480	49.3330260826753	803.733333333333	1245.52291666667	513701	1070.21041666667	224.679625984947	236.960449670158	0	247573	515.777083333333	569.387287001398	443.417561963744	0	NaN	NaN	NaN	NaN	NaN	400.293351979347	0.9068754581445	34.5586572167475	14.6853017991057	11.285752870266	3.12179088285773	0.0123899760877976	0.00458937353257582	0	1.0016631447147	3457.06713174495	1	17903.4270833333	1	1	1	1	2019-05-15T18:41:00.812	NG_ecoli_LTEE_871_DM25	-0	-0	160.025	DIA_100X_EMPTY_1x1_100ms	f26a2405-0920-4f05-9c50-f4c193226866	EPI_100X_YFP_1x1_200ms_25sola	EPI_100X_RFP_1x1_200ms_25sola
331	28	10.3948550520326	291	48.5986818850496	795.316151202749	400.790378006873	128454	441.422680412371	224.679625984947	236.960449670158	0	130281	447.701030927835	569.387287001398	443.417561963744	0	NaN	NaN	NaN	NaN	NaN	280.086585474537	0.979079423884731	27.0808984219802	12.2216730060424	10.0170733276231	2.80322040043928	0.00444392360288373	0.00245080007000382	1	1.00007471156296	2134.19773875047	2	18027.9450171821	1	1	1	1	2019-05-15T18:41:00.812	NG_ecoli_LTEE_871_DM25	-0	-0	160.025	DIA_100X_EMPTY_1x1_100ms	67fc063b-d1c0-461a-89c9-92b24941a725	EPI_100X_YFP_1x1_200ms_25sola	EPI_100X_RFP_1x1_200ms_25sola
332	19	11.1624566731605	213	-34.8239471579261	801.319248826291	1286.67605633803	596872	2802.21596244131	224.679625984947	236.960449670158	0	98952	464.56338028169	569.387287001398	443.417561963744	0	NaN	NaN	NaN	NaN	NaN	203.723625770298	0.999898723735116	18.1487264053029	14.2939564056097	10.5649679784003	4.07768233397122	0.0163072031007635	0.00849440622341033	0	1.00171742671954	1591.00815299525	1	18348.7230046948	1	1	1	1	2019-05-15T18:41:00.812	NG_ecoli_LTEE_871_DM25	-0	-0	160.025	DIA_100X_EMPTY_1x1_100ms	0e5cc359-bb78-4bb6-9e69-915229faba46	EPI_100X_YFP_1x1_200ms_25sola	EPI_100X_RFP_1x1_200ms_25sola
333	29	13.034939735219	378	47.2964380476921	808.156084656085	91.5555555555556	200464	530.328042328042	224.679625984947	236.960449670158	0	213532	564.899470899471	569.387287001398	443.417561963744	0	NaN	NaN	NaN	NaN	NaN	309.73966221701	0.98973808808662	27.3637843480539	13.0490994559228	11.0491375185861	3.05145592106399	0.00882395345630568	0.00511330753862274	0	1.00125206728859	2623.75209427983	0	18202.4761904762	1	1	1	1	2019-05-15T18:41:00.812	NG_ecoli_LTEE_871_DM25	-0	-0	160.025	DIA_100X_EMPTY_1x1_100ms	ca8473c3-6b75-4588-8b0f-876528b0e784	EPI_100X_YFP_1x1_200ms_25sola	EPI_100X_RFP_1x1_200ms_25sola
334	25	13.9422877874143	356	20.6620037769897	807.224719101124	1342.00842696629	707076	1986.16853932584	224.679625984947	236.960449670158	0	160668	451.314606741573	569.387287001398	443.417561963744	0	NaN	NaN	NaN	NaN	NaN	292.802656912587	0.999970849923793	24.0445840901782	14.5395505006281	11.7113689746244	3.83940632885718	0.00187280054098214	0.000691117596211974	2	1.00001601866067	2590.13546557127	0	16970.7275280899	1	1	1	1	2019-05-15T18:41:00.812	NG_ecoli_LTEE_871_DM25	-0	-0	160.025	DIA_100X_EMPTY_1x1_100ms	a189a097-c91b-4be8-82c6-f823948793ea	EPI_100X_YFP_1x1_200ms_25sola	EPI_100X_RFP_1x1_200ms_25sola
335	27	12.9570464651491	350	45.1560331496095	809.948571428571	1793.48	299642	856.12	224.679625984947	236.960449670158	0	187325	535.214285714286	569.387287001398	443.417561963744	0	NaN	NaN	NaN	NaN	NaN	287.991063257162	0.999704792544749	24.7436674693413	13.7205040186425	11.2891102140051	3.47295771503042	0.00163408090391901	0.000949583023069866	1	1.00000858852745	2476.69985053901	0	17447.7457142857	1	1	1	1	2019-05-15T18:41:00.812	NG_ecoli_LTEE_871_DM25	-0	-0	160.025	DIA_100X_EMPTY_1x1_100ms	d9fe1a25-2da6-409f-b26c-40669d9d3284	EPI_100X_YFP_1x1_200ms_25sola	EPI_100X_RFP_1x1_200ms_25sola
336	22	12.8640341011086	283	-25.2598585744771	806.017667844523	873.982332155477	467009	1650.20848056537	224.679625984947	236.960449670158	0	241536	853.484098939929	569.387287001398	443.417561963744	0	NaN	NaN	NaN	NaN	NaN	258.064356736831	0.99859377389205	21.8446398874887	14.1839387352494	11.3916827184655	3.55553443050332	0.0354138950219113	0.0200248055294622	0	1.01285924529585	2226.43762188747	1	17339.4946996466	1	1	1	1	2019-05-15T18:41:00.812	NG_ecoli_LTEE_871_DM25	-0	-0	160.025	DIA_100X_EMPTY_1x1_100ms	c9bbd653-2aba-4e87-b65a-a8cbd9f16648	EPI_100X_YFP_1x1_200ms_25sola	EPI_100X_RFP_1x1_200ms_25sola
337	19	13.9025648398304	270	-49.9288452938405	808.655555555556	668.07037037037	49006	181.503703703704	224.679625984947	236.960449670158	0	5129682	18998.8222222222	569.387287001398	443.417561963744	1	NaN	NaN	NaN	NaN	NaN	241.741084652277	0.999530852434862	20.4015078710416	15.0784382143047	11.1285414707274	4.12569595064513	0.0453286657322764	0.022645837094254	1	1.01566490183902	1984.39738327747	1	18934.2555555556	1	1	1	1	2019-05-15T18:41:00.812	NG_ecoli_LTEE_871_DM25	-0	-0	160.025	DIA_100X_EMPTY_1x1_100ms	57923e6e-9f38-4e19-888c-22f63485ae03	EPI_100X_YFP_1x1_200ms_25sola	EPI_100X_RFP_1x1_200ms_25sola
338	19	10.2029737801961	194	-49.9140492189448	809.020618556701	402.226804123711	106848	550.762886597938	224.679625984947	236.960449670158	0	87579	451.438144329897	569.387287001398	443.417561963744	0	NaN	NaN	NaN	NaN	NaN	200.717203054347	0.999846928957695	17.3941491421985	15.0404313170729	10.7917278363707	4.338595067389	0.0231364890533591	0.0121757483603414	0	1.00323146153336	1591.01780181646	2	18127.4948453608	1	1	1	1	2019-05-15T18:41:00.812	NG_ecoli_LTEE_871_DM25	-0	-0	160.025	DIA_100X_EMPTY_1x1_100ms	14bab452-5613-4b71-acac-2d7401c76107	EPI_100X_YFP_1x1_200ms_25sola	EPI_100X_RFP_1x1_200ms_25sola
339	21	9.38720289706729	198	-38.8189745677653	814.419191919192	386.161616161616	152933	772.388888888889	224.679625984947	236.960449670158	0	90523	457.186868686869	569.387287001398	443.417561963744	0	NaN	NaN	NaN	NaN	NaN	208.081882482194	0.99980710924414	20.3328817435443	12.5511043868615	9.71771646191253	3.48329031434003	0.00968538049079154	0.00413932075223342	1	1.00040433561055	1508.05528433157	3	18695.0303030303	1	1	1	1	2019-05-15T18:41:00.812	NG_ecoli_LTEE_871_DM25	-0	-0	160.025	DIA_100X_EMPTY_1x1_100ms	0d10fdd8-8ff5-40ed-9efe-da9e0a69af4d	EPI_100X_YFP_1x1_200ms_25sola	EPI_100X_RFP_1x1_200ms_25sola
340	38	12.4815445668404	475	25.954028921063	831.618947368421	1989.56421052632	86938	183.027368421053	224.679625984947	236.960449670158	0	6253830	13165.9578947368	569.387287001398	443.417561963744	3	NaN	NaN	NaN	NaN	NaN	396.603264690335	0.824912017067638	37.8896108546124	13.7257625696964	10.0838910418347	3.40994336813848	0.0207686170216212	0.0098170196808852	0	1.0084059077748	3025.98182404433	0	19596.2336842105	1	1	1	1	2019-05-15T18:41:00.812	NG_ecoli_LTEE_871_DM25	-0	-0	160.025	DIA_100X_EMPTY_1x1_100ms	11eec8c4-02bc-4704-a4a5-c693c597c83a	EPI_100X_YFP_1x1_200ms_25sola	EPI_100X_RFP_1x1_200ms_25sola
341	19	12.8715610843125	245	-49.8219801447368	826.195918367347	184.632653061224	141056	575.738775510204	224.679625984947	236.960449670158	0	119437	487.497959183673	569.387287001398	443.417561963744	0	NaN	NaN	NaN	NaN	NaN	204.211395951975	0.999853469288126	17.1035699670537	15.2050620313178	11.3560849635059	4.25947647959012	0.000808482785391978	0.000450438834142911	1	1.00000102072189	1732.34312262	0	18520.1102040816	1	1	1	1	2019-05-15T18:41:00.812	NG_ecoli_LTEE_871_DM25	-0	-0	160.025	DIA_100X_EMPTY_1x1_100ms	4f7e6d4b-bdae-4fbf-a4d3-c04972c7c642	EPI_100X_YFP_1x1_200ms_25sola	EPI_100X_RFP_1x1_200ms_25sola
342	24	12.9546598736194	311	11.5080088557912	827.893890675241	669.881028938907	97802	314.475884244373	224.679625984947	236.960449670158	0	556602	1789.71704180064	569.387287001398	443.417561963744	0	NaN	NaN	NaN	NaN	NaN	270.359303091977	0.993946431339449	22.4028308599709	14.6371023493799	11.5351092956139	3.78983001237314	0.00605530767576056	0.00246090913282478	2	1.00021563268402	2341.1875665883	1	17794.1254019293	1	1	1	1	2019-05-15T18:41:00.812	NG_ecoli_LTEE_871_DM25	-0	-0	160.025	DIA_100X_EMPTY_1x1_100ms	7f60d865-d91a-4813-a84d-ed0bcb06ddd8	EPI_100X_YFP_1x1_200ms_25sola	EPI_100X_RFP_1x1_200ms_25sola
343	25	13.0431873583163	326	-1.54303331704014	831.972392638037	379.061349693252	2766962	8487.61349693252	224.679625984947	236.960449670158	1	158048	484.80981595092	569.387287001398	443.417561963744	0	NaN	NaN	NaN	NaN	NaN	281.014527319303	0.999884678622416	23.2180999510592	14.966959501787	11.4775372091678	4.18630787999152	0.0274184178830407	0.00156644138472518	2	1.00001878677719	2402.22662740164	1	17403.7576687117	1	1	1	1	2019-05-15T18:41:00.812	NG_ecoli_LTEE_871_DM25	-0	-0	160.025	DIA_100X_EMPTY_1x1_100ms	ad2fdcc7-91f1-45f4-8314-b8d0356760ea	EPI_100X_YFP_1x1_200ms_25sola	EPI_100X_RFP_1x1_200ms_25sola
344	29	13.7138613183629	399	44.0586165800383	840.305764411028	73.5639097744361	4935930	12370.7518796992	224.679625984947	236.960449670158	0	299317	750.167919799499	569.387287001398	443.417561963744	0	NaN	NaN	NaN	NaN	NaN	329.557465536871	0.985514628462618	28.2812801267194	13.665966625156	11.3674008089394	3.1346519030112	0.0107481894275532	0.00407554846394564	0	1.00089808944713	2870.19425906412	0	17771.3709273183	1	1	1	1	2019-05-15T18:41:00.812	NG_ecoli_LTEE_871_DM25	-0	-0	160.025	DIA_100X_EMPTY_1x1_100ms	1fb10911-0d08-454a-9476-cf619580db4d	EPI_100X_YFP_1x1_200ms_25sola	EPI_100X_RFP_1x1_200ms_25sola
345	27	12.8412542390579	347	42.4159960911973	836.443804034582	264.85590778098	370146	1066.70317002882	224.679625984947	236.960449670158	0	195895	564.538904899135	569.387287001398	443.417561963744	0	NaN	NaN	NaN	NaN	NaN	286.910496891294	0.998408250388803	25.1496347989018	13.6395270366624	11.0348136977141	3.3732037574052	0.00308065035346243	0.00151407968901389	1	1.00005318831777	2405.20210337672	0	17968.818443804	1	1	1	1	2019-05-15T18:41:00.812	NG_ecoli_LTEE_871_DM25	-0	-0	160.025	DIA_100X_EMPTY_1x1_100ms	9a666a97-09a7-4fe9-857c-25c3ee51dffe	EPI_100X_YFP_1x1_200ms_25sola	EPI_100X_RFP_1x1_200ms_25sola
346	31	13.6235272447475	423	43.552567786298	838.54609929078	1185.56028368794	408364	965.399527186761	224.679625984947	236.960449670158	0	216057	510.77304964539	569.387287001398	443.417561963744	0	NaN	NaN	NaN	NaN	NaN	351.627263620239	0.941933319249096	30.4211488204687	13.7182093610965	11.2148208520873	3.01592007313753	0.0201923581212014	0.0125573815278403	0	1.00901038286972	3005.03941671588	0	17292.7754137116	1	1	1	1	2019-05-15T18:41:00.812	NG_ecoli_LTEE_871_DM25	-0	-0	160.025	DIA_100X_EMPTY_1x1_100ms	71acf291-e392-4a43-9168-d7e0cb75142e	EPI_100X_YFP_1x1_200ms_25sola	EPI_100X_RFP_1x1_200ms_25sola
347	34	13.9652541709924	475	48.5315392633844	845.768421052632	1553.95578947368	6550859	13791.2821052632	224.679625984947	236.960449670158	2	301478	634.690526315789	569.387287001398	443.417561963744	0	NaN	NaN	NaN	NaN	NaN	388.232989606263	0.971968685145921	32.6264029530092	13.8463082404924	11.5974638839562	3.07565727676995	0.0122223559210391	0.00581059873489281	2	1.00270707652028	3446.55437428987	0	17466.3915789474	1	1	1	1	2019-05-15T18:41:00.812	NG_ecoli_LTEE_871_DM25	-0	-0	160.025	DIA_100X_EMPTY_1x1_100ms	085a5649-5e23-464c-97b8-ea7c4d293e72	EPI_100X_YFP_1x1_200ms_25sola	EPI_100X_RFP_1x1_200ms_25sola
348	29	12.6323547546543	366	47.9733190073379	847.937158469945	1702.2131147541	424557	1159.99180327869	224.679625984947	236.960449670158	0	178081	486.560109289618	569.387287001398	443.417561963744	0	NaN	NaN	NaN	NaN	NaN	299.530936951437	0.99273929133801	26.4124105495824	12.9377596090662	10.9281588619842	3.18595970043738	0.00673224648187547	0.00347907358660639	1	1.00058105164041	2477.37596592565	0	17370.9234972678	1	1	1	1	2019-05-15T18:41:00.812	NG_ecoli_LTEE_871_DM25	-0	-0	160.025	DIA_100X_EMPTY_1x1_100ms	b6b752b5-36ca-4923-907e-422e4267b166	EPI_100X_YFP_1x1_200ms_25sola	EPI_100X_RFP_1x1_200ms_25sola
349	33	14.6408107850955	483	48.1811861453225	856.041407867495	124.012422360248	856026	1772.31055900621	224.679625984947	236.960449670158	0	340564	705.101449275362	569.387287001398	443.417561963744	0	NaN	NaN	NaN	NaN	NaN	387.259749384463	0.985387170124812	30.6098993603325	14.4346228271603	12.3204400564364	3.31029054558819	0.0108749752018331	0.00640647439251472	1	1.00061907215804	3649.25509630997	0	16962.1221532091	1	1	1	1	2019-05-15T18:41:00.812	NG_ecoli_LTEE_871_DM25	-0	-0	160.025	DIA_100X_EMPTY_1x1_100ms	10f9df1c-cd22-471d-89ca-dc17b4f4744e	EPI_100X_YFP_1x1_200ms_25sola	EPI_100X_RFP_1x1_200ms_25sola
350	19	8.93459496887461	171	-41.4553090624809	855.777777777778	6.52046783625731	94832	554.573099415205	224.679625984947	236.960449670158	0	217370	1271.16959064327	569.387287001398	443.417561963744	0	NaN	NaN	NaN	NaN	NaN	NaN	NaN	NaN	NaN	NaN	NaN	NaN	NaN	NaN	NaN	NaN	1	19686.3742690058	1	1	1	1	2019-05-15T18:41:00.812	NG_ecoli_LTEE_871_DM25	-0	-0	160.025	DIA_100X_EMPTY_1x1_100ms	14140c29-e82f-41bc-b52b-d7466677711c	EPI_100X_YFP_1x1_200ms_25sola	EPI_100X_RFP_1x1_200ms_25sola
351	21	12.6450778383467	266	-27.3315213593702	858.887218045113	489.853383458647	125728	472.661654135338	224.679625984947	236.960449670158	0	122004	458.661654135338	569.387287001398	443.417561963744	0	NaN	NaN	NaN	NaN	NaN	224.211603492486	0.999868253213212	18.956140263521	14.7562729678947	11.2129819649576	4.16338078744885	0.00859010884777857	0.00472043377075361	0	1.00055306961245	1871.89740474666	0	18059.522556391	1	1	1	1	2019-05-15T18:41:00.812	NG_ecoli_LTEE_871_DM25	-0	-0	160.025	DIA_100X_EMPTY_1x1_100ms	05f3f5eb-20a1-45f5-bd50-67822061d884	EPI_100X_YFP_1x1_200ms_25sola	EPI_100X_RFP_1x1_200ms_25sola
352	25	13.669095353038	342	26.8507052177284	861.728070175439	929.084795321637	815620	2384.85380116959	224.679625984947	236.960449670158	0	158982	464.859649122807	569.387287001398	443.417561963744	0	NaN	NaN	NaN	NaN	NaN	279.492573438673	0.999920064929293	22.5823536368821	15.0641077925753	11.9118705815361	3.97120805365511	0.00986137123403707	0.00541686417919192	0	1.00103157488741	2516.62796432362	0	17702.4766081871	1	1	1	1	2019-05-15T18:41:00.812	NG_ecoli_LTEE_871_DM25	-0	-0	160.025	DIA_100X_EMPTY_1x1_100ms	e70558ab-3024-4fb5-b2b2-91c7278c318b	EPI_100X_YFP_1x1_200ms_25sola	EPI_100X_RFP_1x1_200ms_25sola
353	28	13.473947075538	378	42.8317523628894	867.343915343915	1674.40211640212	396076	1047.82010582011	224.679625984947	236.960449670158	0	179454	474.746031746032	569.387287001398	443.417561963744	0	NaN	NaN	NaN	NaN	NaN	312.584799209767	0.988254034795697	27.046040729981	13.7150524081093	11.198182911191	3.23282950333196	0.0102245475929274	0.00560658574248439	1	1.00039885834257	2663.72074539784	0	17806.8835978836	1	1	1	1	2019-05-15T18:41:00.812	NG_ecoli_LTEE_871_DM25	-0	-0	160.025	DIA_100X_EMPTY_1x1_100ms	d7c32eea-4f91-451d-96c9-c78a31d32543	EPI_100X_YFP_1x1_200ms_25sola	EPI_100X_RFP_1x1_200ms_25sola
354	21	9.24871593430532	195	6.74010801039622	867.917948717949	16.8923076923077	114629	587.841025641026	224.679625984947	236.960449670158	0	159295	816.897435897436	569.387287001398	443.417561963744	0	NaN	NaN	NaN	NaN	NaN	210.553934591985	0.993960099750522	21.9645445371198	11.7854420738602	9.11686017316109	3.00352988991943	0.0212658437363019	0.00870188491409265	1	1.00228479482217	1433.8465358471	2	20687.3641025641	1	1	1	1	2019-05-15T18:41:00.812	NG_ecoli_LTEE_871_DM25	-0	-0	160.025	DIA_100X_EMPTY_1x1_100ms	0781e7d0-3bbb-48c4-b057-0ac04222952e	EPI_100X_YFP_1x1_200ms_25sola	EPI_100X_RFP_1x1_200ms_25sola
355	27	13.0250161987178	352	39.9619193216488	869.295454545455	265.684659090909	222460	631.988636363636	224.679625984947	236.960449670158	0	193892	550.829545454545	569.387287001398	443.417561963744	0	NaN	NaN	NaN	NaN	NaN	295.534176974069	0.995665040205256	26.0384341833139	13.4841779114913	10.75280810595	3.58673030338855	0.0449183129923693	0.00557259412436451	1	1.00112804959146	2364.55018990363	0	17834.0738636364	1	1	1	1	2019-05-15T18:41:00.812	NG_ecoli_LTEE_871_DM25	-0	-0	160.025	DIA_100X_EMPTY_1x1_100ms	6486ba89-89e2-4ffd-9ea7-3c0aab1167ac	EPI_100X_YFP_1x1_200ms_25sola	EPI_100X_RFP_1x1_200ms_25sola
356	20	11.6811259167052	234	5.49576531500197	869.5	1338.4358974359	534930	2286.02564102564	224.679625984947	236.960449670158	0	1093768	4674.22222222222	569.387287001398	443.417561963744	0	NaN	NaN	NaN	NaN	NaN	235.837331033257	0.999326171886393	20.6422098275794	13.1727945747989	10.9794618622826	3.42079007113903	0.004538752811339	0.00207482769633719	1	1.00013450455223	1954.37626058767	2	18006.4957264957	1	1	1	1	2019-05-15T18:41:00.812	NG_ecoli_LTEE_871_DM25	-0	-0	160.025	DIA_100X_EMPTY_1x1_100ms	4f3090c6-cb8d-410d-b546-539bcfb1fe19	EPI_100X_YFP_1x1_200ms_25sola	EPI_100X_RFP_1x1_200ms_25sola
357	32	11.340316083995	364	42.8952916812888	877.662087912088	51.7967032967033	718879	1974.94230769231	224.679625984947	236.960449670158	0	262671	721.623626373626	569.387287001398	443.417561963744	0	NaN	NaN	NaN	NaN	NaN	380.487479855132	0.893292554606096	34.5370545524816	14.0017789673112	10.7810231896435	2.93422616212572	0.0258323674344793	0.0123235997844721	0	1.01021968147369	3152.79068212721	3	21057.9093406593	1	1	1	1	2019-05-15T18:41:00.812	NG_ecoli_LTEE_871_DM25	-0	-0	160.025	DIA_100X_EMPTY_1x1_100ms	04c0afd6-7abc-4fe2-a62d-b58a48fc28b7	EPI_100X_YFP_1x1_200ms_25sola	EPI_100X_RFP_1x1_200ms_25sola
358	33	12.4358585690707	411	47.7345807379014	880.649635036496	1356.4501216545	279591	680.270072992701	224.679625984947	236.960449670158	0	247633	602.513381995134	569.387287001398	443.417561963744	0	NaN	NaN	NaN	NaN	NaN	358.733802166151	0.944122926799824	32.536428283344	12.9262419642937	10.6250612975882	2.94434045394186	0.0311389131885054	0.0183757595823533	0	1.02304786897198	2884.84607675143	1	17528.0729927007	1	1	1	1	2019-05-15T18:41:00.812	NG_ecoli_LTEE_871_DM25	-0	-0	160.025	DIA_100X_EMPTY_1x1_100ms	70761f14-420d-4c17-be5d-36da80445d18	EPI_100X_YFP_1x1_200ms_25sola	EPI_100X_RFP_1x1_200ms_25sola
359	32	12.7962902969299	410	47.71082317723	880.575609756098	30.8268292682927	343167	836.992682926829	224.679625984947	236.960449670158	0	287717	701.748780487805	569.387287001398	443.417561963744	0	NaN	NaN	NaN	NaN	NaN	409.110574125543	0.976268631488461	33.2546981154217	14.1099760956145	11.7481292399985	3.59711788944323	0.0314871692004588	0.00575092107944686	2	1.00133799639548	3604.79292548143	4	20706.5731707317	1	1	1	1	2019-05-15T18:41:00.812	NG_ecoli_LTEE_871_DM25	-0	-0	160.025	DIA_100X_EMPTY_1x1_100ms	b227ab34-9dd0-43d1-868d-0a94f3860fab	EPI_100X_YFP_1x1_200ms_25sola	EPI_100X_RFP_1x1_200ms_25sola
360	26	13.4525455083386	350	39.0587710585314	880.574285714286	1121.14571428571	708479	2024.22571428571	224.679625984947	236.960449670158	0	168035	480.1	569.387287001398	443.417561963744	0	NaN	NaN	NaN	NaN	NaN	287.127949821239	0.999006075570987	24.2429253785272	14.0241598426625	11.3328647539678	3.63404055730545	0.0237018975584432	0.0124063528147407	0	1.0061746383933	2445.42483214043	0	17735.18	1	1	1	1	2019-05-15T18:41:00.812	NG_ecoli_LTEE_871_DM25	-0	-0	160.025	DIA_100X_EMPTY_1x1_100ms	0814d093-9849-447e-ad0d-a4bde552363a	EPI_100X_YFP_1x1_200ms_25sola	EPI_100X_RFP_1x1_200ms_25sola
361	22	12.8628017468743	283	-13.2706403688963	883.102473498233	1739.5406360424	167417	591.579505300353	224.679625984947	236.960449670158	0	130874	462.452296819788	569.387287001398	443.417561963744	0	NaN	NaN	NaN	NaN	NaN	234.517545274998	0.999890144343518	19.4787011907703	15.1272704516988	11.4494232569551	4.20916801020623	0.00339111154910827	0.001503291071769	1	1.00005991383826	2005.47428533478	0	17724.519434629	1	1	1	1	2019-05-15T18:41:00.812	NG_ecoli_LTEE_871_DM25	-0	-0	160.025	DIA_100X_EMPTY_1x1_100ms	b3d85614-ba4a-4fad-adc3-23ea34689eeb	EPI_100X_YFP_1x1_200ms_25sola	EPI_100X_RFP_1x1_200ms_25sola
362	29	13.4847902252407	392	46.016816253978	888.135204081633	1051.90816326531	200936	512.591836734694	224.679625984947	236.960449670158	0	175764	448.377551020408	569.387287001398	443.417561963744	0	NaN	NaN	NaN	NaN	NaN	320.549473807847	0.989329954307281	28.0444990751399	13.321690382739	10.878701688351	3.45577079094906	0.00974402279825947	0.00406349895703384	1	1.00093426447243	2606.70391509576	0	17202.0867346939	1	1	1	1	2019-05-15T18:41:00.812	NG_ecoli_LTEE_871_DM25	-0	-0	160.025	DIA_100X_EMPTY_1x1_100ms	36f83766-5ca7-4dda-8c76-6297f508e7cb	EPI_100X_YFP_1x1_200ms_25sola	EPI_100X_RFP_1x1_200ms_25sola
363	23	12.2222843760928	282	21.3932327076667	884.886524822695	423.191489361702	143437	508.641843971631	224.679625984947	236.960449670158	0	128916	457.148936170213	569.387287001398	443.417561963744	0	NaN	NaN	NaN	NaN	NaN	240.462095249573	0.999855123775712	21.4084523214392	13.6495600746155	10.9065500323976	3.5049487305335	0.00293440666286696	0.00134766499140028	1	1.0000522755667	2000.09187379755	0	17970.8794326241	1	1	1	1	2019-05-15T18:41:00.812	NG_ecoli_LTEE_871_DM25	-0	-0	160.025	DIA_100X_EMPTY_1x1_100ms	636ad433-ac2a-42ef-8727-09313ca8ab9d	EPI_100X_YFP_1x1_200ms_25sola	EPI_100X_RFP_1x1_200ms_25sola
364	23	12.5862099081425	291	28.1028350621602	884.151202749141	1702.08591065292	357844	1229.70446735395	224.679625984947	236.960449670158	0	134777	463.151202749141	569.387287001398	443.417561963744	0	NaN	NaN	NaN	NaN	NaN	250.010949813212	0.999534434203779	22.5720174285354	13.0821910366988	10.6918181118875	3.28733748584898	0.0153278182649317	0.00805277811278484	1	1.00221689745569	2026.57827293916	1	18237.5979381443	1	1	1	1	2019-05-15T18:41:00.812	NG_ecoli_LTEE_871_DM25	-0	-0	160.025	DIA_100X_EMPTY_1x1_100ms	71e1fab7-0b31-486f-a776-4174587029be	EPI_100X_YFP_1x1_200ms_25sola	EPI_100X_RFP_1x1_200ms_25sola
365	27	12.8353229156774	347	42.9716357772123	890.279538904899	468.64553314121	187100	539.193083573487	224.679625984947	236.960449670158	0	158788	457.602305475504	569.387287001398	443.417561963744	0	NaN	NaN	NaN	NaN	NaN	290.03990568533	0.987896864556935	26.071352545847	12.9467303858831	10.7767759334908	3.08097772594279	0.0164580287720109	0.00750275835486845	1	1.00268537249256	2378.10568027859	0	17823.8760806916	1	1	1	1	2019-05-15T18:41:00.812	NG_ecoli_LTEE_871_DM25	-0	-0	160.025	DIA_100X_EMPTY_1x1_100ms	171e9e7d-ec03-48ad-bffc-42b4eb545a4e	EPI_100X_YFP_1x1_200ms_25sola	EPI_100X_RFP_1x1_200ms_25sola
366	28	15.3259532286462	430	38.8001346606906	889.893023255814	974.895348837209	3424212	7963.28372093023	224.679625984947	236.960449670158	0	215250	500.581395348837	569.387287001398	443.417561963744	0	NaN	NaN	NaN	NaN	NaN	345.645565299364	0.995810047275855	26.8003899671228	15.4541889095684	12.2944364746851	4.09560983919945	0.0345201971318144	0.0162554612276097	1	1.01391080711955	3181.61957039634	0	16680.9976744186	1	1	1	1	2019-05-15T18:41:00.812	NG_ecoli_LTEE_871_DM25	-0	-0	160.025	DIA_100X_EMPTY_1x1_100ms	8672dfa6-fd59-4389-9f85-cc6a90a26ea1	EPI_100X_YFP_1x1_200ms_25sola	EPI_100X_RFP_1x1_200ms_25sola
367	31	11.2902824155976	350	37.746685092838	886.762857142857	1896.27714285714	6195412	17701.1771428571	224.679625984947	236.960449670158	0	553310	1580.88571428571	569.387287001398	443.417561963744	0	NaN	NaN	NaN	NaN	NaN	321.471735836675	0.976839418575472	30.6792982920134	12.220220919025	10.0854344303633	2.93370708798427	0.0230884714678223	0.0118772428424199	0	1.00846822474576	2450.8939728261	2	18546.6	1	1	1	1	2019-05-15T18:41:00.812	NG_ecoli_LTEE_871_DM25	-0	-0	160.025	DIA_100X_EMPTY_1x1_100ms	04e6bcca-6ac5-4639-b77f-28083d5e5649	EPI_100X_YFP_1x1_200ms_25sola	EPI_100X_RFP_1x1_200ms_25sola
368	36	13.256172585634	478	40.2992387821105	888.554393305439	1324.35774058577	1381658	2890.49790794979	224.679625984947	236.960449670158	0	433883	907.705020920502	569.387287001398	443.417561963744	0	NaN	NaN	NaN	NaN	NaN	407.353959727483	0.868210682379184	36.1009288454974	13.9815090253049	10.8323827560162	3.07149197921085	0.0857619760416585	0.0301300017879836	1	1.04914669047867	3327.02643627887	1	17850.5020920502	1	1	1	1	2019-05-15T18:41:00.812	NG_ecoli_LTEE_871_DM25	-0	-0	160.025	DIA_100X_EMPTY_1x1_100ms	1e6c5624-8375-42c4-8721-50633917ac56	EPI_100X_YFP_1x1_200ms_25sola	EPI_100X_RFP_1x1_200ms_25sola
369	39	16.4358789728917	641	-49.9999999999137	899.680187207488	1884.25585023401	2078367	3242.38221528861	224.679625984947	236.960449670158	0	4019247	6270.27613104524	569.387287001398	443.417561963744	2	NaN	NaN	NaN	NaN	NaN	NaN	NaN	NaN	NaN	NaN	NaN	NaN	NaN	NaN	NaN	NaN	1	20370.0358814353	1	1	1	1	2019-05-15T18:41:00.812	NG_ecoli_LTEE_871_DM25	-0	-0	160.025	DIA_100X_EMPTY_1x1_100ms	e1cf0fed-a723-4e8f-a8ec-3c4ec407224a	EPI_100X_YFP_1x1_200ms_25sola	EPI_100X_RFP_1x1_200ms_25sola
370	25	10.9583233702219	275	21.7996100602225	894.578181818182	43.7345454545455	375102	1364.00727272727	224.679625984947	236.960449670158	0	163810	595.672727272727	569.387287001398	443.417561963744	0	NaN	NaN	NaN	NaN	NaN	295.503285781865	0.992211021891935	25.9276123731474	13.3558944980184	11.0493592433956	3.28256462188485	0.0282481808401277	0.0172775293256827	0	1.01316151176027	2486.14580016975	5	22033.8763636364	1	1	1	1	2019-05-15T18:41:00.812	NG_ecoli_LTEE_871_DM25	-0	-0	160.025	DIA_100X_EMPTY_1x1_100ms	1d9193fb-8ac5-4750-a07f-d75b59e8ecb3	EPI_100X_YFP_1x1_200ms_25sola	EPI_100X_RFP_1x1_200ms_25sola
371	20	12.5268818485236	252	-36.754683666777	895.880952380952	1920.03174603175	3853659	15292.2976190476	224.679625984947	236.960449670158	0	236806	939.706349206349	569.387287001398	443.417561963744	0	NaN	NaN	NaN	NaN	NaN	226.06779302067	0.999920797634731	20.6568351594625	13.676917409551	10.532324683565	3.58049427342869	0.00702728908802096	0.00311936862445758	1	1.00028814200295	1799.70839633929	1	18839.9126984127	1	1	1	1	2019-05-15T18:41:00.812	NG_ecoli_LTEE_871_DM25	-0	-0	160.025	DIA_100X_EMPTY_1x1_100ms	5ff4bab2-f456-4dc5-b45f-7ed35e81cc9f	EPI_100X_YFP_1x1_200ms_25sola	EPI_100X_RFP_1x1_200ms_25sola
372	18	8.27812322782522	150	-46.3194799502822	902.646666666667	31.72	343171	2287.80666666667	224.679625984947	236.960449670158	0	100145	667.633333333333	569.387287001398	443.417561963744	0	NaN	NaN	NaN	NaN	NaN	184.162125385554	0.999847358888196	17.3761454322318	13.6289053038781	9.90763829732477	3.9225396547933	0.0233812127292021	0.0122747059889477	0	1.00327425041515	1339.62613172278	4	23619.6066666667	1	1	1	1	2019-05-15T18:41:00.812	NG_ecoli_LTEE_871_DM25	-0	-0	160.025	DIA_100X_EMPTY_1x1_100ms	19220366-14a5-487f-89d2-e7bbc690740a	EPI_100X_YFP_1x1_200ms_25sola	EPI_100X_RFP_1x1_200ms_25sola
373	24	12.9997706584753	312	-5.04279981912827	904.791666666667	59.8076923076923	2011896	6448.38461538462	224.679625984947	236.960449670158	0	206787	662.778846153846	569.387287001398	443.417561963744	0	NaN	NaN	NaN	NaN	NaN	292.526845671178	0.999871222205349	24.7574266338213	14.7782731384809	11.4075312921435	3.69335648689357	0.034670437408951	0.0172858102815129	0	1.01241245022061	2530.33906016587	2	19399.9358974359	1	1	1	1	2019-05-15T18:41:00.812	NG_ecoli_LTEE_871_DM25	-0	-0	160.025	DIA_100X_EMPTY_1x1_100ms	59e1c063-1597-41f1-8b74-2ed94361cd52	EPI_100X_YFP_1x1_200ms_25sola	EPI_100X_RFP_1x1_200ms_25sola
374	26	13.4184281011091	349	36.458137887651	907.848137535817	607.103151862464	526277	1507.95702005731	224.679625984947	236.960449670158	0	193832	555.392550143266	569.387287001398	443.417561963744	0	NaN	NaN	NaN	NaN	NaN	282.618372271972	0.999584969881275	24.5107626331357	13.5006555516132	11.0969652314676	3.53195461274127	0.00451031810302644	0.00176286082594225	1	1.00013445245041	2370.58294846849	0	17774.6160458453	1	1	1	1	2019-05-15T18:41:00.812	NG_ecoli_LTEE_871_DM25	-0	-0	160.025	DIA_100X_EMPTY_1x1_100ms	14b963f5-7ce8-403b-96f2-e02044e7661c	EPI_100X_YFP_1x1_200ms_25sola	EPI_100X_RFP_1x1_200ms_25sola
375	36	13.4430717180238	485	49.1105887199204	912.047422680412	1428.63092783505	276877	570.880412371134	224.679625984947	236.960449670158	0	202337	417.189690721649	569.387287001398	443.417561963744	0	NaN	NaN	NaN	NaN	NaN	401.180288625341	0.979385537319112	35.1361330836514	13.3965450670948	10.9977100703473	3.07734045124321	0.0573138991122812	0.00381616625838838	0	1.00056394537352	3337.70828979805	0	17260.9113402062	1	1	1	1	2019-05-15T18:41:00.812	NG_ecoli_LTEE_871_DM25	-0	-0	160.025	DIA_100X_EMPTY_1x1_100ms	8f19d54a-8673-40a7-beb6-f2b1740ec5dc	EPI_100X_YFP_1x1_200ms_25sola	EPI_100X_RFP_1x1_200ms_25sola
376	21	12.8480611892372	270	-22.4621431959898	906.303703703704	1709.78518518519	98507	364.840740740741	224.679625984947	236.960449670158	0	131925	488.611111111111	569.387287001398	443.417561963744	0	NaN	NaN	NaN	NaN	NaN	227.527900865079	0.999797285810013	19.4027942269604	14.3360778635627	11.0743196560015	4.07596308714375	0.0389265817741276	0.00307220253235186	0	1.00011347566884	1868.90949055668	1	17860.2592592593	1	1	1	1	2019-05-15T18:41:00.812	NG_ecoli_LTEE_871_DM25	-0	-0	160.025	DIA_100X_EMPTY_1x1_100ms	22dea2d3-53b6-4d49-9787-a129bb546c50	EPI_100X_YFP_1x1_200ms_25sola	EPI_100X_RFP_1x1_200ms_25sola
377	20	11.1467095317866	223	-49.5422922339043	907.843049327354	341.372197309417	129026	578.591928251121	224.679625984947	236.960449670158	0	105720	474.080717488789	569.387287001398	443.417561963744	0	NaN	NaN	NaN	NaN	NaN	205.762750552052	0.999892516662596	18.0191618094801	14.4474025856406	10.7613037815482	4.05701416356187	0.0230587923895034	0.0124008680453856	0	1.00352316058965	1638.9067697609	1	18037.2421524664	1	1	1	1	2019-05-15T18:41:00.812	NG_ecoli_LTEE_871_DM25	-0	-0	160.025	DIA_100X_EMPTY_1x1_100ms	3c0b1933-c917-487e-88f7-c09c4562e137	EPI_100X_YFP_1x1_200ms_25sola	EPI_100X_RFP_1x1_200ms_25sola
378	25	12.7328205323776	319	35.2856116224822	910.131661442006	1535.39811912226	114183	357.940438871473	224.679625984947	236.960449670158	0	139792	438.219435736677	569.387287001398	443.417561963744	0	NaN	NaN	NaN	NaN	NaN	264.957699928372	0.999455692261337	23.0727856772198	13.7559540754664	11.0424768969362	3.53900286244994	0.00649341096387651	0.00353249483982832	0	1.0004611685698	2209.64706599191	0	17300.0595611285	1	1	1	1	2019-05-15T18:41:00.812	NG_ecoli_LTEE_871_DM25	-0	-0	160.025	DIA_100X_EMPTY_1x1_100ms	134eda85-d494-473b-a783-50085ab2c853	EPI_100X_YFP_1x1_200ms_25sola	EPI_100X_RFP_1x1_200ms_25sola
379	17	7.96450347109575	135	-49.5277844856036	908.096296296296	17.6148148148148	665753	4931.5037037037	224.679625984947	236.960449670158	1	93341	691.414814814815	569.387287001398	443.417561963744	0	NaN	NaN	NaN	NaN	NaN	184.60918074853	0.999538970019481	18.6401513659195	12.5984589937603	9.52972321064267	3.29882026656898	0.0158888480956988	0.0078640100902796	1	1.00149216955525	1329.53535219538	2	23488.8592592593	1	1	1	1	2019-05-15T18:41:00.812	NG_ecoli_LTEE_871_DM25	-0	-0	160.025	DIA_100X_EMPTY_1x1_100ms	db006083-0ca8-40cf-b244-51e1dddb7b60	EPI_100X_YFP_1x1_200ms_25sola	EPI_100X_RFP_1x1_200ms_25sola
380	15	10.1732128715344	153	-49.9964436146377	912.816993464052	40.1764705882353	373472	2440.99346405229	224.679625984947	236.960449670158	0	106638	696.980392156863	569.387287001398	443.417561963744	0	NaN	NaN	NaN	NaN	NaN	188.249617095672	0.999832838035827	16.3133149662794	14.3395488728001	10.6044192560006	4.19914346156288	0.0351870846723913	0.0183811558936128	0	1.00662240073754	1440.80723957411	3	23031.2810457516	1	1	1	1	2019-05-15T18:41:00.812	NG_ecoli_LTEE_871_DM25	-0	-0	160.025	DIA_100X_EMPTY_1x1_100ms	b40e9316-aa1b-4291-8371-fbf212970dac	EPI_100X_YFP_1x1_200ms_25sola	EPI_100X_RFP_1x1_200ms_25sola
381	24	12.8676949703588	309	30.1466573222164	912.320388349515	91.5080906148867	1580825	5115.93851132686	224.679625984947	236.960449670158	0	200277	648.145631067961	569.387287001398	443.417561963744	0	NaN	NaN	NaN	NaN	NaN	256.743934357691	0.999939419711681	22.0652726914009	14.1816851443867	11.1956183577246	3.70304912997799	0.0138134380907744	0.00752264123746384	0	1.00189435623612	2172.17770349907	0	17919.0388349515	1	1	1	1	2019-05-15T18:41:00.812	NG_ecoli_LTEE_871_DM25	-0	-0	160.025	DIA_100X_EMPTY_1x1_100ms	cccd4650-d0a8-4ffc-bc3a-7b84d7360b4b	EPI_100X_YFP_1x1_200ms_25sola	EPI_100X_RFP_1x1_200ms_25sola
382	21	12.0050525803142	252	-48.1094576260713	916.428571428571	356.801587301587	142046	563.674603174603	224.679625984947	236.960449670158	0	116390	461.865079365079	569.387287001398	443.417561963744	0	NaN	NaN	NaN	NaN	NaN	222.323594014071	0.999892648036324	19.0770596897799	14.6624189619555	11.0140022650111	4.12239765548109	0.0234384073979182	0.0129500397861187	0	1.00425173171884	1817.57208008915	1	17994.130952381	1	1	1	1	2019-05-15T18:41:00.812	NG_ecoli_LTEE_871_DM25	-0	-0	160.025	DIA_100X_EMPTY_1x1_100ms	55d08471-8dec-4e50-8828-d05c8bcd9b18	EPI_100X_YFP_1x1_200ms_25sola	EPI_100X_RFP_1x1_200ms_25sola
383	19	8.70660137402109	167	-49.9603733962333	920.305389221557	7.77245508982036	238859	1430.29341317365	224.679625984947	236.960449670158	0	103524	619.904191616766	569.387287001398	443.417561963744	0	NaN	NaN	NaN	NaN	NaN	NaN	NaN	NaN	NaN	NaN	NaN	NaN	NaN	NaN	NaN	NaN	2	22542.0718562874	1	1	1	1	2019-05-15T18:41:00.812	NG_ecoli_LTEE_871_DM25	-0	-0	160.025	DIA_100X_EMPTY_1x1_100ms	654ed7b8-161f-4c5c-a4c2-44d6a50a391d	EPI_100X_YFP_1x1_200ms_25sola	EPI_100X_RFP_1x1_200ms_25sola
384	22	11.9547406465109	263	-30.7801811269511	925.912547528517	577.072243346008	48480	184.334600760456	224.679625984947	236.960449670158	0	2063836	7847.28517110266	569.387287001398	443.417561963744	1	NaN	NaN	NaN	NaN	NaN	238.212545687125	0.999913048506083	20.7163257139749	14.03908256873	11.0924940976055	3.66893933321923	0.00943790473019648	0.00459610419945595	1	1.00062789302864	2001.98594689443	0	19267.9505703422	1	1	1	1	2019-05-15T18:41:00.812	NG_ecoli_LTEE_871_DM25	-0	-0	160.025	DIA_100X_EMPTY_1x1_100ms	0237b24e-8eb0-4e17-b3cc-a8aa8b847ad2	EPI_100X_YFP_1x1_200ms_25sola	EPI_100X_RFP_1x1_200ms_25sola
385	28	10.8390269976676	304	44.4413869719098	932.108552631579	32.8782894736842	308733	1015.56907894737	224.679625984947	236.960449670158	0	197538	649.796052631579	569.387287001398	443.417561963744	0	NaN	NaN	NaN	NaN	NaN	322.308161452008	0.987629281397615	29.4448255221502	12.423942646292	10.6171160918859	2.90808076172616	0.0231126857217977	0.00892058010172965	1	1.00474099196945	2606.8257295009	4	22439.4901315789	1	1	1	1	2019-05-15T18:41:00.812	NG_ecoli_LTEE_871_DM25	-0	-0	160.025	DIA_100X_EMPTY_1x1_100ms	3c92244f-0eea-48ce-a0a6-aed54328e8f2	EPI_100X_YFP_1x1_200ms_25sola	EPI_100X_RFP_1x1_200ms_25sola
386	23	12.1374645388199	279	-22.7565968241577	927.727598566308	683.881720430108	91043	326.318996415771	224.679625984947	236.960449670158	0	120602	432.26523297491	569.387287001398	443.417561963744	0	NaN	NaN	NaN	NaN	NaN	247.719197089364	0.999850293302774	21.4166875232778	14.040293880081	11.1382888839375	3.66828736643331	0.0241175124059255	0.0127335529697746	1	1.00511177341455	2086.79187354607	1	17748.9534050179	1	1	1	1	2019-05-15T18:41:00.812	NG_ecoli_LTEE_871_DM25	-0	-0	160.025	DIA_100X_EMPTY_1x1_100ms	f35b3028-5c5f-431a-bb4a-b299539b50de	EPI_100X_YFP_1x1_200ms_25sola	EPI_100X_RFP_1x1_200ms_25sola
387	26	8.98892915619094	235	-2.09741818471602	932.242553191489	21.0297872340426	514488	2189.31063829787	224.679625984947	236.960449670158	0	149187	634.83829787234	569.387287001398	443.417561963744	0	NaN	NaN	NaN	NaN	NaN	277.68545037483	0.935561533807752	27.259373254618	12.4924563859592	9.78505227153412	2.75198977382726	0.0340542329705064	0.0154848415850108	1	1.0051892979755	2049.89703700713	3	24094.0808510638	1	1	1	1	2019-05-15T18:41:00.812	NG_ecoli_LTEE_871_DM25	-0	-0	160.025	DIA_100X_EMPTY_1x1_100ms	3e7627f6-3b38-442e-b1c4-439f3aa1cc79	EPI_100X_YFP_1x1_200ms_25sola	EPI_100X_RFP_1x1_200ms_25sola
388	36	14.3688472592716	522	42.1834568419108	937.275862068965	538.260536398467	1109072	2124.65900383142	224.679625984947	236.960449670158	0	367491	704.005747126437	569.387287001398	443.417561963744	0	NaN	NaN	NaN	NaN	NaN	431.870370602135	0.937608214749693	36.8530195855215	14.1325188859898	11.4113414026498	2.92893459298367	0.0268177344363859	0.0116908292297303	1	1.01388410656998	3769.08868875567	0	17285.6168582375	1	1	1	1	2019-05-15T18:41:00.812	NG_ecoli_LTEE_871_DM25	-0	-0	160.025	DIA_100X_EMPTY_1x1_100ms	b580c338-f005-411b-bb4a-10bcf0ad95de	EPI_100X_YFP_1x1_200ms_25sola	EPI_100X_RFP_1x1_200ms_25sola
389	18	11.6333059289366	210	-49.4873044128122	928.819047619048	873.795238095238	1210122	5762.48571428571	224.679625984947	236.960449670158	1	96013	457.204761904762	569.387287001398	443.417561963744	0	NaN	NaN	NaN	NaN	NaN	197.58083363104	0.999896927796281	17.415781628789	14.2587721334372	10.9380989915591	3.84298575588459	0.00334721392171953	0.00178740753222416	0	1.00006380831613	1636.50203966201	1	18675.0523809524	1	1	1	1	2019-05-15T18:41:00.812	NG_ecoli_LTEE_871_DM25	-0	-0	160.025	DIA_100X_EMPTY_1x1_100ms	65b63c12-a1b0-4b94-aebe-525a0e1648ce	EPI_100X_YFP_1x1_200ms_25sola	EPI_100X_RFP_1x1_200ms_25sola
390	28	11.8639902257149	333	46.2924734951617	937.672672672673	1577.14114114114	460655	1383.34834834835	224.679625984947	236.960449670158	0	152773	458.777777777778	569.387287001398	443.417561963744	0	NaN	NaN	NaN	NaN	NaN	298.950800035867	0.983343129184706	26.9292193946656	12.7873702683969	10.8433010296791	2.86616440582636	0.00564828246852283	0.00278182717998081	1	1.00040466445785	2486.77604639423	1	17554.6726726727	1	1	1	1	2019-05-15T18:41:00.812	NG_ecoli_LTEE_871_DM25	-0	-0	160.025	DIA_100X_EMPTY_1x1_100ms	3b8e94ef-219b-46c7-a973-c8384782363d	EPI_100X_YFP_1x1_200ms_25sola	EPI_100X_RFP_1x1_200ms_25sola
391	20	13.0063806026265	261	-45.1136748896978	937.501915708812	1453.50191570881	182181	698.011494252874	224.679625984947	236.960449670158	0	109282	418.704980842912	569.387287001398	443.417561963744	0	NaN	NaN	NaN	NaN	NaN	221.195502384127	0.999884944561483	18.3665329978545	15.1798479406698	11.3839471578771	4.295080578404	0.0148788552196849	0.00822191038137623	0	1.00157241847998	1869.40244821949	0	17742.8735632184	1	1	1	1	2019-05-15T18:41:00.812	NG_ecoli_LTEE_871_DM25	-0	-0	160.025	DIA_100X_EMPTY_1x1_100ms	8d05a102-3bb5-494a-803a-fa68a899ce48	EPI_100X_YFP_1x1_200ms_25sola	EPI_100X_RFP_1x1_200ms_25sola
392	21	10.9861274961159	231	12.9355256588875	937.692640692641	899.138528138528	413684	1790.83982683983	224.679625984947	236.960449670158	0	102828	445.142857142857	569.387287001398	443.417561963744	0	NaN	NaN	NaN	NaN	NaN	221.944201734704	0.999800101706405	19.4898100351693	13.8530201360652	10.8768547792295	3.7173309373374	0.0138529764069688	0.00720886975449174	1	1.00135690932676	1810.94035971991	1	18009.4891774892	1	1	1	1	2019-05-15T18:41:00.812	NG_ecoli_LTEE_871_DM25	-0	-0	160.025	DIA_100X_EMPTY_1x1_100ms	22b20dc6-bcd6-4836-be95-7407ef26f4a7	EPI_100X_YFP_1x1_200ms_25sola	EPI_100X_RFP_1x1_200ms_25sola
393	24	12.923971453783	311	19.3816036292928	941.057877813505	458.717041800643	204613	657.91961414791	224.679625984947	236.960449670158	0	145910	469.163987138264	569.387287001398	443.417561963744	0	NaN	NaN	NaN	NaN	NaN	256.246994260541	0.998071208621041	23.0507164921102	13.4886883546644	10.5340491211119	3.70348880657052	0.022593476971355	0.0121412911719861	0	1.00560903109346	2008.93085429151	0	17814.9292604502	1	1	1	1	2019-05-15T18:41:00.812	NG_ecoli_LTEE_871_DM25	-0	-0	160.025	DIA_100X_EMPTY_1x1_100ms	cff86279-74c9-4b8d-a893-bedc87a4f025	EPI_100X_YFP_1x1_200ms_25sola	EPI_100X_RFP_1x1_200ms_25sola
394	22	13.7649442483368	304	-22.7652753314854	940.299342105263	1792.73026315789	305144	1003.76315789474	224.679625984947	236.960449670158	0	171218	563.217105263158	569.387287001398	443.417561963744	0	NaN	NaN	NaN	NaN	NaN	247.354808596183	0.999882453417227	20.2443839223465	15.2887273473882	11.5094017468925	4.3967548581738	0.0497168261087724	0.00233756643152016	1	1.000020583523	2106.20163618965	0	17785.1019736842	1	1	1	1	2019-05-15T18:41:00.812	NG_ecoli_LTEE_871_DM25	-0	-0	160.025	DIA_100X_EMPTY_1x1_100ms	79e8ba83-6050-45b3-86df-0667f9c01603	EPI_100X_YFP_1x1_200ms_25sola	EPI_100X_RFP_1x1_200ms_25sola
395	37	13.3780029879271	496	46.5716479405781	949.122983870968	759.338709677419	5376659	10840.0383064516	224.679625984947	236.960449670158	2	248082	500.165322580645	569.387287001398	443.417561963744	0	NaN	NaN	NaN	NaN	NaN	402.321507444807	0.909229355536036	35.7539412886498	13.8054617064943	11.0262558070103	2.81503911795386	0.00749096613539682	0.00421885873003695	0	1.00128816278527	3414.05042775646	0	17891.1310483871	1	1	1	1	2019-05-15T18:41:00.812	NG_ecoli_LTEE_871_DM25	-0	-0	160.025	DIA_100X_EMPTY_1x1_100ms	e232f827-dd88-4d03-8147-b0c7d95de302	EPI_100X_YFP_1x1_200ms_25sola	EPI_100X_RFP_1x1_200ms_25sola
396	26	12.8446616649102	334	33.2208568709098	940.236526946108	1397.46706586826	88132	263.868263473054	224.679625984947	236.960449670158	0	186403	558.092814371258	569.387287001398	443.417561963744	0	NaN	NaN	NaN	NaN	NaN	295.438939240458	0.994204592379162	26.1380628089307	13.2714446768915	10.9654002218521	3.1930600912135	0.0105935743564178	0.00444745279671936	1	1.00050141735769	2468.381333333	1	17797.6616766467	1	1	1	1	2019-05-15T18:41:00.812	NG_ecoli_LTEE_871_DM25	-0	-0	160.025	DIA_100X_EMPTY_1x1_100ms	6b4cfff4-a80f-4441-bc8d-e8cc93be4b9a	EPI_100X_YFP_1x1_200ms_25sola	EPI_100X_RFP_1x1_200ms_25sola
397	26	11.7976264784001	308	43.7111718417514	945.282467532468	887.165584415584	327821	1064.3538961039	224.679625984947	236.960449670158	0	134457	436.548701298701	569.387287001398	443.417561963744	0	NaN	NaN	NaN	NaN	NaN	286.422416329386	0.990873324826576	26.2819522397499	12.5365683049814	10.4497237854731	3.17207820463844	0.0199905057352657	0.0126065668185476	0	1.00721524657277	2254.01667791589	2	17779.3928571429	1	1	1	1	2019-05-15T18:41:00.812	NG_ecoli_LTEE_871_DM25	-0	-0	160.025	DIA_100X_EMPTY_1x1_100ms	627da45e-0330-4716-ad4f-2c5461642203	EPI_100X_YFP_1x1_200ms_25sola	EPI_100X_RFP_1x1_200ms_25sola
398	24	12.6255281449091	303	36.6636523784128	943.828382838284	1377.31353135314	480720	1586.53465346535	224.679625984947	236.960449670158	0	132380	436.897689768977	569.387287001398	443.417561963744	0	NaN	NaN	NaN	NaN	NaN	266.317975495231	0.999918251657989	22.2924647717536	14.6208069126466	11.3827756343199	3.99401413053642	0.0159251467079273	0.00847912720107038	1	1.00255415608764	2268.52892693797	1	17285.201320132	1	1	1	1	2019-05-15T18:41:00.812	NG_ecoli_LTEE_871_DM25	-0	-0	160.025	DIA_100X_EMPTY_1x1_100ms	ce2c23a9-1b91-45e4-8388-fca0e6ac03b3	EPI_100X_YFP_1x1_200ms_25sola	EPI_100X_RFP_1x1_200ms_25sola
399	26	13.9235153060837	362	26.9047119173028	945.895027624309	196.917127071823	4672565	12907.638121547	224.679625984947	236.960449670158	0	217752	601.524861878453	569.387287001398	443.417561963744	0	NaN	NaN	NaN	NaN	NaN	290.95989063305	0.999643202398007	23.9942179589948	14.3641461580297	11.7039608474219	3.6706871543666	0.0230347590685732	0.0124436125035537	0	1.00603596633715	2581.44098841172	0	17252.6022099448	1	1	1	1	2019-05-15T18:41:00.812	NG_ecoli_LTEE_871_DM25	-0	-0	160.025	DIA_100X_EMPTY_1x1_100ms	fdf4b994-c220-4aed-865d-8ef23de5b54f	EPI_100X_YFP_1x1_200ms_25sola	EPI_100X_RFP_1x1_200ms_25sola
400	32	13.7911820271762	442	47.8419518463275	947.671945701357	1852.09049773756	368839	834.477375565611	224.679625984947	236.960449670158	0	454752	1028.85067873303	569.387287001398	443.417561963744	0	NaN	NaN	NaN	NaN	NaN	358.297798084651	0.984783419340824	30.9467122369169	13.1842363787341	11.0245795834419	3.44540282497676	0.0154350072310546	0.00817908620122437	0	1.0043437356336	2954.12230429405	0	17538.7466063348	1	1	1	1	2019-05-15T18:41:00.812	NG_ecoli_LTEE_871_DM25	-0	-0	160.025	DIA_100X_EMPTY_1x1_100ms	7967a3df-cabc-4a05-8fcc-704731ff23ab	EPI_100X_YFP_1x1_200ms_25sola	EPI_100X_RFP_1x1_200ms_25sola
401	26	13.1905777297292	343	42.2776897751603	946.985422740525	244.209912536443	1197773	3492.04956268222	224.679625984947	236.960449670158	0	193051	562.830903790088	569.387287001398	443.417561963744	0	NaN	NaN	NaN	NaN	NaN	276.990099338336	0.999024256081352	23.9020704845483	13.5489054024992	11.2891288165464	3.4012867272052	0.00738339299652837	0.00340991435467	1	1.00046558494049	2392.46868183768	0	17799.9387755102	1	1	1	1	2019-05-15T18:41:00.812	NG_ecoli_LTEE_871_DM25	-0	-0	160.025	DIA_100X_EMPTY_1x1_100ms	8f12dbb2-b70a-4636-94d5-a608a4b58897	EPI_100X_YFP_1x1_200ms_25sola	EPI_100X_RFP_1x1_200ms_25sola
402	23	12.0732765036619	278	27.433300991786	943.625899280576	670.086330935252	122254	439.762589928058	224.679625984947	236.960449670158	0	119680	430.503597122302	569.387287001398	443.417561963744	0	NaN	NaN	NaN	NaN	NaN	246.634653259678	0.999821575197161	21.4972785756574	14.0542652092734	11.0297684763485	3.68557263599034	0.0191143639193995	0.0102892606571035	0	1.00339068039372	2054.02704901715	1	17774.618705036	1	1	1	1	2019-05-15T18:41:00.812	NG_ecoli_LTEE_871_DM25	-0	-0	160.025	DIA_100X_EMPTY_1x1_100ms	80ee0301-209f-4903-a2f7-070aa7f8a8f8	EPI_100X_YFP_1x1_200ms_25sola	EPI_100X_RFP_1x1_200ms_25sola
403	28	13.2143917736582	370	45.5046831401071	950.072972972973	1494.51351351351	3445953	9313.38648648649	224.679625984947	236.960449670158	2	188928	510.616216216216	569.387287001398	443.417561963744	0	NaN	NaN	NaN	NaN	NaN	307.776144030947	0.995059083927226	26.8839668190112	13.1916516802098	11.1726059363983	3.16533872372277	0.00218569232608231	0.00126887951033919	1	1.00001887216057	2635.67704737466	0	17118.5837837838	1	1	1	1	2019-05-15T18:41:00.812	NG_ecoli_LTEE_871_DM25	-0	-0	160.025	DIA_100X_EMPTY_1x1_100ms	c5993798-22f0-48a9-af84-dacb72019203	EPI_100X_YFP_1x1_200ms_25sola	EPI_100X_RFP_1x1_200ms_25sola
404	25	12.1224778716974	303	38.1276140532677	950.227722772277	1267.3498349835	6122851	20207.4290429043	224.679625984947	236.960449670158	0	153755	507.442244224422	569.387287001398	443.417561963744	0	NaN	NaN	NaN	NaN	NaN	269.038242435744	0.999045633394789	23.9073246193807	13.3687773589335	10.7599200640819	3.57158990330073	0.006638681824293	0.0026670949374811	1	1.00017991021231	2173.89693288269	1	17441.8646864686	1	1	1	1	2019-05-15T18:41:00.812	NG_ecoli_LTEE_871_DM25	-0	-0	160.025	DIA_100X_EMPTY_1x1_100ms	ba67bbbc-67be-41c7-81ca-7197de23abbb	EPI_100X_YFP_1x1_200ms_25sola	EPI_100X_RFP_1x1_200ms_25sola
405	28	12.817478670605	359	47.128892001325	953.50139275766	1571.91643454039	6704107	18674.3927576602	224.679625984947	236.960449670158	0	209544	583.688022284123	569.387287001398	443.417561963744	0	NaN	NaN	NaN	NaN	NaN	316.100288427051	0.997368696668604	26.1730021022131	14.3598644724909	11.7152291099773	3.38414566863254	0.00384093359103968	0.00198152015586229	0	1.00018010978708	2821.27223000735	1	17112.3899721448	1	1	1	1	2019-05-15T18:41:00.812	NG_ecoli_LTEE_871_DM25	-0	-0	160.025	DIA_100X_EMPTY_1x1_100ms	f238fb82-8b98-44cf-a645-328fb4eac4e8	EPI_100X_YFP_1x1_200ms_25sola	EPI_100X_RFP_1x1_200ms_25sola
406	21	11.6980423538442	246	-23.6766657692388	951.540650406504	42.8536585365854	444185	1805.63008130081	224.679625984947	236.960449670158	0	149310	606.951219512195	569.387287001398	443.417561963744	0	NaN	NaN	NaN	NaN	NaN	248.423243987036	0.999834106594076	20.9143023967004	15.1090457036564	11.4035659815674	3.9867617566163	0.0199831914329061	0.00941279813561171	1	1.00280671927622	2136.06578672188	4	22750.7886178862	1	1	1	1	2019-05-15T18:41:00.812	NG_ecoli_LTEE_871_DM25	-0	-0	160.025	DIA_100X_EMPTY_1x1_100ms	8bf25450-1dd6-4b8c-9083-3ceab74fd88e	EPI_100X_YFP_1x1_200ms_25sola	EPI_100X_RFP_1x1_200ms_25sola
407	26	12.643725426987	329	36.5895030301065	953.270516717325	954.693009118541	155986	474.121580547112	224.679625984947	236.960449670158	0	142682	433.683890577508	569.387287001398	443.417561963744	0	NaN	NaN	NaN	NaN	NaN	275.917855724392	0.999841497485108	23.8410388606482	13.9442352206464	11.2444894478124	3.50120978373133	0.00556667581480305	0.00294670545043525	0	1.00034038606156	2367.52481355745	0	17587.811550152	1	1	1	1	2019-05-15T18:41:00.812	NG_ecoli_LTEE_871_DM25	-0	-0	160.025	DIA_100X_EMPTY_1x1_100ms	0f3c1722-491d-44b5-8a3d-97c3b16ef57f	EPI_100X_YFP_1x1_200ms_25sola	EPI_100X_RFP_1x1_200ms_25sola
408	16	9.62194929108828	154	-49.9923581663843	954.642857142857	26.3506493506494	1007025	6539.12337662338	224.679625984947	236.960449670158	1	103613	672.811688311688	569.387287001398	443.417561963744	0	NaN	NaN	NaN	NaN	NaN	185.662366319716	0.999744601610864	18.3601204017359	13.4178735489553	9.77388837989351	3.64180360092954	0.00813195072175853	0.00421342991160528	0	1.00041059786221	1377.52711505607	5	25316.2532467532	1	1	1	1	2019-05-15T18:41:00.812	NG_ecoli_LTEE_871_DM25	-0	-0	160.025	DIA_100X_EMPTY_1x1_100ms	81ae124b-cd03-49aa-8f4e-427de7af893b	EPI_100X_YFP_1x1_200ms_25sola	EPI_100X_RFP_1x1_200ms_25sola
409	11	6.56838833462624	75	-49.9998417501001	954.506666666667	10.6	732443	9765.90666666667	224.679625984947	236.960449670158	2	56384	751.786666666667	569.387287001398	443.417561963744	0	NaN	NaN	NaN	NaN	NaN	133.553648546861	0.99984954087807	14.0173800827158	12.1187581795066	8.88519387403229	3.60736483458668	0.000998542937010028	0.000525031418957344	1	1.00000375184661	869.141621261855	1	22894.6933333333	1	1	1	1	2019-05-15T18:41:00.812	NG_ecoli_LTEE_871_DM25	-0	-0	160.025	DIA_100X_EMPTY_1x1_100ms	c9cc8849-eb28-40f6-ab74-e16179986609	EPI_100X_YFP_1x1_200ms_25sola	EPI_100X_RFP_1x1_200ms_25sola
410	19	10.5054126013775	200	-47.2334629320178	959.37	58.37	1820139	9100.695	224.679625984947	236.960449670158	1	131137	655.685	569.387287001398	443.417561963744	0	NaN	NaN	NaN	NaN	NaN	218.472816362753	0.99978496732643	20.1101422710684	13.2544351084052	10.2862161456103	3.66585449051816	0.0228001917151557	0.0123837409232948	0	1.0043661714402	1671.15339806651	3	21156.275	1	1	1	1	2019-05-15T18:41:00.812	NG_ecoli_LTEE_871_DM25	-0	-0	160.025	DIA_100X_EMPTY_1x1_100ms	d57488a1-5f6a-4524-a228-190f3971c390	EPI_100X_YFP_1x1_200ms_25sola	EPI_100X_RFP_1x1_200ms_25sola
411	19	11.6358787451333	223	-48.8061311042354	968.57399103139	45.9865470852018	792981	3555.96860986547	224.679625984947	236.960449670158	0	133361	598.031390134529	569.387287001398	443.417561963744	0	NaN	NaN	NaN	NaN	NaN	232.203262494739	0.999941055701524	19.5884661869064	14.3785898223432	11.2751424403703	3.86691670069024	0.0304730543312306	0.0175344732474745	0	1.00791975161529	1955.84478682303	5	23305.3497757848	1	1	1	1	2019-05-15T18:41:00.812	NG_ecoli_LTEE_871_DM25	-0	-0	160.025	DIA_100X_EMPTY_1x1_100ms	0ad4a782-e410-4d22-9d69-8737263f25a2	EPI_100X_YFP_1x1_200ms_25sola	EPI_100X_RFP_1x1_200ms_25sola
412	20	11.8303228037789	236	-48.9950224778535	969.063559322034	1270.80508474576	751694	3185.14406779661	224.679625984947	236.960449670158	0	111566	472.737288135593	569.387287001398	443.417561963744	0	NaN	NaN	NaN	NaN	NaN	226.226397151872	0.999188896062153	19.3728213643113	14.3722129696912	10.8142609569446	4.03352748295444	0.0554428824699468	0.0287991441059303	0	1.022970330855	1779.41171606606	2	17694.1144067797	1	1	1	1	2019-05-15T18:41:00.812	NG_ecoli_LTEE_871_DM25	-0	-0	160.025	DIA_100X_EMPTY_1x1_100ms	df8d8cc5-f0d6-41cc-98a3-cb02a65a50b3	EPI_100X_YFP_1x1_200ms_25sola	EPI_100X_RFP_1x1_200ms_25sola
413	18	9.59732490273527	173	-45.1780235493086	969.93063583815	31.7630057803468	526582	3043.82658959538	224.679625984947	236.960449670158	0	104542	604.28901734104	569.387287001398	443.417561963744	0	NaN	NaN	NaN	NaN	NaN	204.504780104361	0.999800907447897	19.3412160151512	13.2182302833535	10.0366093601047	3.59694197994104	0.0104661432927777	0.00566004099648658	0	1.00081502752664	1530.19824304344	4	24925.0115606936	1	1	1	1	2019-05-15T18:41:00.812	NG_ecoli_LTEE_871_DM25	-0	-0	160.025	DIA_100X_EMPTY_1x1_100ms	bc752f87-1598-4062-8aee-5334f488432e	EPI_100X_YFP_1x1_200ms_25sola	EPI_100X_RFP_1x1_200ms_25sola
414	24	11.3728808577883	273	38.0040267095024	977.820512820513	1899.85347985348	197508	723.472527472527	224.679625984947	236.960449670158	0	148619	544.391941391941	569.387287001398	443.417561963744	0	NaN	NaN	NaN	NaN	NaN	240.943114481376	0.9998188791386	21.9404894932505	13.3310343180113	10.4886796584681	3.60252119050505	0.0117583273170268	0.00595715051989106	1	1.0012175205517	1895.73591062655	1	17546.8315018315	1	1	1	1	2019-05-15T18:41:00.812	NG_ecoli_LTEE_871_DM25	-0	-0	160.025	DIA_100X_EMPTY_1x1_100ms	1bdc225a-20b6-43f8-a675-9258f6e8f0ae	EPI_100X_YFP_1x1_200ms_25sola	EPI_100X_RFP_1x1_200ms_25sola
415	21	11.5235138625655	242	-48.7370838699044	977.057851239669	576.830578512397	2594365	10720.5165289256	224.679625984947	236.960449670158	0	727093	3004.51652892562	569.387287001398	443.417561963744	0	NaN	NaN	NaN	NaN	NaN	231.962344488182	0.999930329263211	19.1283317004671	15.2327725412154	11.4372092657624	4.29266661578746	0.0111178373121429	0.00484634830075195	1	1.00058095182956	1965.20160619619	2	18196.541322314	1	1	1	1	2019-05-15T18:41:00.812	NG_ecoli_LTEE_871_DM25	-0	-0	160.025	DIA_100X_EMPTY_1x1_100ms	cfe0ba20-2b3b-4504-9e7f-27bda937e7ed	EPI_100X_YFP_1x1_200ms_25sola	EPI_100X_RFP_1x1_200ms_25sola
416	18	10.479746766339	189	-48.1705984060153	978.650793650794	58.3439153439153	352912	1867.25925925926	224.679625984947	236.960449670158	0	113739	601.793650793651	569.387287001398	443.417561963744	0	NaN	NaN	NaN	NaN	NaN	204.517559240675	0.999853932888883	18.3053303943844	14.0604272259746	10.5960848272919	3.92318125429652	0.0115016746967855	0.0054997107813866	1	1.00070196522176	1614.20357965695	5	23074.6825396825	1	1	1	1	2019-05-15T18:41:00.812	NG_ecoli_LTEE_871_DM25	-0	-0	160.025	DIA_100X_EMPTY_1x1_100ms	d010a169-cd37-416c-90d4-808365c2fbf0	EPI_100X_YFP_1x1_200ms_25sola	EPI_100X_RFP_1x1_200ms_25sola
417	24	10.6011700749624	255	32.0718532505956	980.180392156863	111.976470588235	401082	1572.87058823529	224.679625984947	236.960449670158	0	154613	606.325490196078	569.387287001398	443.417561963744	0	NaN	NaN	NaN	NaN	NaN	242.394762223528	0.997636596360533	23.3627747929001	12.0720046753729	9.73140832286301	3.4584536997768	0.0147880624164748	0.00655420147416114	1	1.00171310578741	1737.66356575707	3	19174.8901960784	1	1	1	1	2019-05-15T18:41:00.812	NG_ecoli_LTEE_871_DM25	-0	-0	160.025	DIA_100X_EMPTY_1x1_100ms	e9c3b583-bbe4-4f2e-8e56-14e11e538396	EPI_100X_YFP_1x1_200ms_25sola	EPI_100X_RFP_1x1_200ms_25sola
418	24	13.6654431601187	328	15.2311851013572	984.810975609756	388.719512195122	285980	871.890243902439	224.679625984947	236.960449670158	0	150745	459.588414634146	569.387287001398	443.417561963744	0	NaN	NaN	NaN	NaN	NaN	264.571086292479	0.999727661780635	22.477171032472	13.9219442166236	11.465718835603	3.49496392540025	0.00171406919566422	0.000656544540766789	1	1.00001610524392	2320.78071538203	0	17572.4786585366	1	1	1	1	2019-05-15T18:41:00.812	NG_ecoli_LTEE_871_DM25	-0	-0	160.025	DIA_100X_EMPTY_1x1_100ms	bafffd9e-c345-4f6c-8d53-fc12a4d2beac	EPI_100X_YFP_1x1_200ms_25sola	EPI_100X_RFP_1x1_200ms_25sola
419	20	10.9949523723898	220	-31.2553345851438	981.018181818182	559.322727272727	2668888	12131.3090909091	224.679625984947	236.960449670158	0	498649	2266.58636363636	569.387287001398	443.417561963744	0	NaN	NaN	NaN	NaN	NaN	215.564010382563	0.999891039094848	19.9185915023231	13.2403338622442	10.1624493220672	3.78796585478216	0.0239049912159467	0.0128358171016145	0	1.00459228866755	1615.64258646569	2	18614.4363636364	1	1	1	1	2019-05-15T18:41:00.812	NG_ecoli_LTEE_871_DM25	-0	-0	160.025	DIA_100X_EMPTY_1x1_100ms	c40fbaf9-5cf8-487d-93ad-5aced903ef30	EPI_100X_YFP_1x1_200ms_25sola	EPI_100X_RFP_1x1_200ms_25sola
420	18	8.62563875363398	156	-48.2360861337931	982.416666666667	71.0897435897436	615955	3948.42948717949	224.679625984947	236.960449670158	0	102782	658.858974358974	569.387287001398	443.417561963744	0	NaN	NaN	NaN	NaN	NaN	190.145862580479	0.999912653542178	17.3638455884537	13.8162706494057	10.342093007633	3.8765319259356	0.0094262358333362	0.00469843704389262	1	1.00047394809251	1458.65530125793	3	21699.3717948718	1	1	1	1	2019-05-15T18:41:00.812	NG_ecoli_LTEE_871_DM25	-0	-0	160.025	DIA_100X_EMPTY_1x1_100ms	2de46e31-2742-4223-a541-553e5a44fe33	EPI_100X_YFP_1x1_200ms_25sola	EPI_100X_RFP_1x1_200ms_25sola
421	25	10.5805347983111	268	43.2759413684346	988.238805970149	26.2350746268657	2443106	9116.06716417911	224.679625984947	236.960449670158	2	172614	644.082089552239	569.387287001398	443.417561963744	0	NaN	NaN	NaN	NaN	NaN	297.023107593653	0.971364896974103	27.2160743956011	12.6875439944361	10.369661294852	3.13274526199355	0.0283586350032033	0.0112949672597988	1	1.00503029084657	2298.49999547966	3	23723.6604477612	1	1	1	1	2019-05-15T18:41:00.812	NG_ecoli_LTEE_871_DM25	-0	-0	160.025	DIA_100X_EMPTY_1x1_100ms	c96294f3-8e9f-49e7-940e-2cbedd999cb6	EPI_100X_YFP_1x1_200ms_25sola	EPI_100X_RFP_1x1_200ms_25sola
422	22	12.8684732181379	283	-23.948163725588	985.30035335689	1280.65017667845	243687	861.08480565371	224.679625984947	236.960449670158	0	126948	448.579505300353	569.387287001398	443.417561963744	0	NaN	NaN	NaN	NaN	NaN	247.171851590856	0.999806971916416	20.8844358214333	14.6013549733498	11.1904246269941	4.0070419282389	0.0312973442704539	0.0170196680905316	0	1.00891468777831	2054.02517288332	1	17690.7985865724	1	1	1	1	2019-05-15T18:41:00.812	NG_ecoli_LTEE_871_DM25	-0	-0	160.025	DIA_100X_EMPTY_1x1_100ms	32c0f7c7-fa76-405a-994a-33dc9b81b8b9	EPI_100X_YFP_1x1_200ms_25sola	EPI_100X_RFP_1x1_200ms_25sola
423	21	11.4184653334251	240	-11.1983608062664	985.604166666667	43.2791666666667	405934	1691.39166666667	224.679625984947	236.960449670158	0	141994	591.641666666667	569.387287001398	443.417561963744	0	NaN	NaN	NaN	NaN	NaN	241.610375973641	0.999918970988915	20.6255604310319	15.0140758856661	10.988962092242	4.34748004851641	0.0208496159902883	0.00121058496111706	1	1.00000640589592	1956.18078989183	6	25357.9125	1	1	1	1	2019-05-15T18:41:00.812	NG_ecoli_LTEE_871_DM25	-0	-0	160.025	DIA_100X_EMPTY_1x1_100ms	16939c1e-e0bf-4abd-8a46-2df424327b9f	EPI_100X_YFP_1x1_200ms_25sola	EPI_100X_RFP_1x1_200ms_25sola
424	26	12.4629763361155	325	37.5673426374349	990.501538461538	127.984615384615	2465735	7586.87692307692	224.679625984947	236.960449670158	2	204736	629.956923076923	569.387287001398	443.417561963744	0	NaN	NaN	NaN	NaN	NaN	298.990355217264	0.950623372989701	26.4449644976869	13.0594831089302	10.7115246478992	3.17093045952422	0.0458030562769646	0.0191696955551757	1	1.01758573553568	2383.06260970148	2	19113.9846153846	1	1	1	1	2019-05-15T18:41:00.812	NG_ecoli_LTEE_871_DM25	-0	-0	160.025	DIA_100X_EMPTY_1x1_100ms	06b64f4d-052b-42a4-bf4e-88c98c5f1b9e	EPI_100X_YFP_1x1_200ms_25sola	EPI_100X_RFP_1x1_200ms_25sola
425	34	12.512166714371	426	46.6585643627433	999.328638497653	1955.19718309859	295336	693.276995305164	224.679625984947	236.960449670158	0	307533	721.908450704225	569.387287001398	443.417561963744	0	NaN	NaN	NaN	NaN	NaN	368.952501363343	0.954370707055025	33.1749428800431	13.2719674546234	10.880210044692	2.83798259235963	0.0168471637230242	0.00788067699204261	0	1.00372414548095	3084.42791039878	1	18028.8215962441	1	1	1	1	2019-05-15T18:41:00.812	NG_ecoli_LTEE_871_DM25	-0	-0	160.025	DIA_100X_EMPTY_1x1_100ms	640b67ea-d9d8-4f12-ab00-7b7e285ad644	EPI_100X_YFP_1x1_200ms_25sola	EPI_100X_RFP_1x1_200ms_25sola
426	23	10.2636189725888	238	-30.9274768225003	990.575630252101	581.22268907563	270448	1136.33613445378	224.679625984947	236.960449670158	0	3665420	15400.9243697479	569.387287001398	443.417561963744	1	NaN	NaN	NaN	NaN	NaN	241.751161608475	0.994237907766803	20.9831184570855	14.9364226622439	10.950495074611	4.05954553242537	0.0268261584167618	0.0136501725935769	0	1.00564779340898	1976.18419733316	2	22179.9159663866	1	1	1	1	2019-05-15T18:41:00.812	NG_ecoli_LTEE_871_DM25	-0	-0	160.025	DIA_100X_EMPTY_1x1_100ms	d6d37272-2d76-4e46-817b-8d8da6a51063	EPI_100X_YFP_1x1_200ms_25sola	EPI_100X_RFP_1x1_200ms_25sola
427	24	11.0349539150286	266	31.0447228511755	994.571428571429	1885.9962406015	3241069	12184.469924812	224.679625984947	236.960449670158	0	148340	557.669172932331	569.387287001398	443.417561963744	0	NaN	NaN	NaN	NaN	NaN	257.346506898709	0.996542584398482	24.2364929498685	12.4146838342085	10.138982107305	3.31332808140313	0.0151223217175035	0.00856392554908762	0	1.00298663835988	1956.80870524158	2	18141.5488721805	1	1	1	1	2019-05-15T18:41:00.812	NG_ecoli_LTEE_871_DM25	-0	-0	160.025	DIA_100X_EMPTY_1x1_100ms	92298352-9091-4dd7-86f0-8bbc3c5fbe59	EPI_100X_YFP_1x1_200ms_25sola	EPI_100X_RFP_1x1_200ms_25sola
428	27	11.9606837813473	324	44.4879977241082	998.561728395062	65.7376543209877	765536	2362.76543209877	224.679625984947	236.960449670158	0	198301	612.04012345679	569.387287001398	443.417561963744	0	NaN	NaN	NaN	NaN	NaN	314.378410404335	0.977164113239008	27.7886942257446	13.389001834488	10.8969829936561	3.34801589442041	0.0209491777538719	0.00987165269705343	2	1.00575020213491	2591.61549341707	6	24290.237654321	1	1	1	1	2019-05-15T18:41:00.812	NG_ecoli_LTEE_871_DM25	-0	-0	160.025	DIA_100X_EMPTY_1x1_100ms	f8c3e098-3590-4d4c-9e29-5e2527cf2e7c	EPI_100X_YFP_1x1_200ms_25sola	EPI_100X_RFP_1x1_200ms_25sola
429	26	10.770456441172	280	36.0007363497636	999.310714285714	82.9285714285714	3020399	10787.1392857143	224.679625984947	236.960449670158	2	221907	792.525	569.387287001398	443.417561963744	0	NaN	NaN	NaN	NaN	NaN	301.565648746359	0.978976891560176	27.3647565148795	13.6565473050982	10.5232560799606	3.3779532006576	0.0218868484080603	0.0100683122740403	1	1.00119293595905	2380.02625246169	5	21970.1642857143	1	1	1	1	2019-05-15T18:41:00.812	NG_ecoli_LTEE_871_DM25	-0	-0	160.025	DIA_100X_EMPTY_1x1_100ms	a191e0c0-bb72-4f8c-9ff3-10f3d4b93c3a	EPI_100X_YFP_1x1_200ms_25sola	EPI_100X_RFP_1x1_200ms_25sola
430	22	10.0604451628588	222	28.7643103545034	994.400900900901	100.445945945946	800714	3606.81981981982	224.679625984947	236.960449670158	0	140059	630.896396396396	569.387287001398	443.417561963744	0	NaN	NaN	NaN	NaN	NaN	238.147496189584	0.998732802242216	22.788351582364	12.4510025336266	9.98976587408397	3.30663268900829	0.0144925408678076	0.00671874615185673	1	1.00172178252921	1786.13142926719	4	20719.9954954955	1	1	1	1	2019-05-15T18:41:00.812	NG_ecoli_LTEE_871_DM25	-0	-0	160.025	DIA_100X_EMPTY_1x1_100ms	6a6f0661-8b06-461e-ad0c-f78fe2d8c7d5	EPI_100X_YFP_1x1_200ms_25sola	EPI_100X_RFP_1x1_200ms_25sola
431	26	11.9805055778616	318	44.2586537360789	1003.64465408805	1869.75786163522	1439915	4528.03459119497	224.679625984947	236.960449670158	0	165432	520.22641509434	569.387287001398	443.417561963744	0	NaN	NaN	NaN	NaN	NaN	275.890019151886	0.995754889421329	24.2926216298663	13.2234960651414	10.933748685008	3.31673431754852	0.0277391238729053	0.0168180646338339	0	1.01103435218383	2280.8800248805	2	17844.2672955975	1	1	1	1	2019-05-15T18:41:00.812	NG_ecoli_LTEE_871_DM25	-0	-0	160.025	DIA_100X_EMPTY_1x1_100ms	19da0ae2-63b7-4aac-aae1-633251b7d2d4	EPI_100X_YFP_1x1_200ms_25sola	EPI_100X_RFP_1x1_200ms_25sola
432	23	10.2703989611476	237	29.5149892869806	1003.03797468354	115.476793248945	454848	1919.18987341772	224.679625984947	236.960449670158	0	141376	596.523206751055	569.387287001398	443.417561963744	0	NaN	NaN	NaN	NaN	NaN	253.304067505856	0.995104409243604	23.802280070965	12.2780801854214	10.3379232628025	2.98559508343235	0.0113825886301184	0.00541892755208054	1	1.00118827775102	1997.90599780412	4	19696.1054852321	1	1	1	1	2019-05-15T18:41:00.812	NG_ecoli_LTEE_871_DM25	-0	-0	160.025	DIA_100X_EMPTY_1x1_100ms	a22c6ea6-8e05-488b-aaa5-2c97f42db9b2	EPI_100X_YFP_1x1_200ms_25sola	EPI_100X_RFP_1x1_200ms_25sola
433	24	11.365206636865	273	14.4514574268156	1003.41758241758	1941.52380952381	517645	1896.13553113553	224.679625984947	236.960449670158	0	174803	640.304029304029	569.387287001398	443.417561963744	0	NaN	NaN	NaN	NaN	NaN	256.836040424652	0.999654386192678	22.8939605034379	13.3232036018812	10.7897405968641	3.38974326674394	0.00865103437054979	0.00508137071659199	1	1.00022051216354	2093.30648035387	1	18130.3296703297	1	1	1	1	2019-05-15T18:41:00.812	NG_ecoli_LTEE_871_DM25	-0	-0	160.025	DIA_100X_EMPTY_1x1_100ms	08cdf2c3-58be-4971-8eee-0b0c929ff3f7	EPI_100X_YFP_1x1_200ms_25sola	EPI_100X_RFP_1x1_200ms_25sola
434	23	11.6910636534867	269	2.33139669949877	1000.68773234201	535.24907063197	642530	2388.5873605948	224.679625984947	236.960449670158	0	237771	883.907063197026	569.387287001398	443.417561963744	0	NaN	NaN	NaN	NaN	NaN	245.283683411727	0.999562024303713	22.1186090347098	13.4393713542256	10.6988999114868	3.42114084050587	0.00785651478646227	0.00333357764547687	1	1.00022445123117	1988.50159160351	1	17798.2713754647	1	1	1	1	2019-05-15T18:41:00.812	NG_ecoli_LTEE_871_DM25	-0	-0	160.025	DIA_100X_EMPTY_1x1_100ms	3b61b72a-deeb-4e54-8f33-0bd16ad38fba	EPI_100X_YFP_1x1_200ms_25sola	EPI_100X_RFP_1x1_200ms_25sola
435	25	12.4264770345296	315	-43.4073207627063	1005.4380952381	39.6825396825397	425392	1350.45079365079	224.679625984947	236.960449670158	0	193936	615.669841269841	569.387287001398	443.417561963744	0	NaN	NaN	NaN	NaN	NaN	304.585198444374	0.957010709635616	25.4570281456445	14.1398096587176	11.4981890033103	3.2605442607281	0.0377817254622008	0.0160005812834453	2	1.01327970369277	2643.36095278763	5	24638.5904761905	1	1	1	1	2019-05-15T18:41:00.812	NG_ecoli_LTEE_871_DM25	-0	-0	160.025	DIA_100X_EMPTY_1x1_100ms	7c4e9d7a-7969-4b77-abbc-3d7851840ec8	EPI_100X_YFP_1x1_200ms_25sola	EPI_100X_RFP_1x1_200ms_25sola
436	24	13.4475718218367	323	12.0167821995555	1006.18885448916	1632.70588235294	5463120	16913.6842105263	224.679625984947	236.960449670158	0	154635	478.74613003096	569.387287001398	443.417561963744	0	NaN	NaN	NaN	NaN	NaN	269.971081724081	0.999678154310106	22.7095281818754	14.1342055829844	11.2876502155941	3.90184351636697	0.0132142883029999	0.00636325312696709	1	1.0015082404458	2272.50620933099	0	17535.1795665635	1	1	1	1	2019-05-15T18:41:00.812	NG_ecoli_LTEE_871_DM25	-0	-0	160.025	DIA_100X_EMPTY_1x1_100ms	e3031872-bb62-40cb-a8db-7e8415fa67a2	EPI_100X_YFP_1x1_200ms_25sola	EPI_100X_RFP_1x1_200ms_25sola
437	24	12.0381776266481	289	-7.61554889113262	1010.43598615917	880.089965397924	257798	892.034602076125	224.679625984947	236.960449670158	0	130741	452.391003460208	569.387287001398	443.417561963744	0	NaN	NaN	NaN	NaN	NaN	255.488974211065	0.99943963598138	22.4932844607808	13.4907462178655	10.9529829942574	3.5199926169224	0.0170278499891566	0.00825923574981699	1	1.00238343123148	2119.37390970798	1	17456.7197231834	1	1	1	1	2019-05-15T18:41:00.812	NG_ecoli_LTEE_871_DM25	-0	-0	160.025	DIA_100X_EMPTY_1x1_100ms	e1cba5ea-7d81-4bb7-b3c3-985c53d46d9e	EPI_100X_YFP_1x1_200ms_25sola	EPI_100X_RFP_1x1_200ms_25sola
438	18	9.4882476903502	171	-45.0833504712899	1008.3567251462	56.2748538011696	256364	1499.20467836257	224.679625984947	236.960449670158	0	102905	601.783625730994	569.387287001398	443.417561963744	0	NaN	NaN	NaN	NaN	NaN	196.710431209167	0.999790386378078	18.2574211960271	13.6578550483341	10.1623392305967	3.86549831025726	0.0151687462785401	0.00800767299526578	0	1.00152157713646	1480.86917198039	4	25588.9883040936	1	1	1	1	2019-05-15T18:41:00.812	NG_ecoli_LTEE_871_DM25	-0	-0	160.025	DIA_100X_EMPTY_1x1_100ms	fd3891dd-a0df-42fd-bcbf-e169976502a3	EPI_100X_YFP_1x1_200ms_25sola	EPI_100X_RFP_1x1_200ms_25sola
439	20	9.94408150046057	199	-49.2238045837854	1008.18090452261	101.085427135678	264970	1331.50753768844	224.679625984947	236.960449670158	0	122463	615.391959798995	569.387287001398	443.417561963744	0	NaN	NaN	NaN	NaN	NaN	209.785471006419	0.999761821727651	18.3486149243351	14.2765844842191	10.7485496079707	3.97515414384676	0.0304524849901913	0.0167702619779637	0	1.00659839725326	1664.91818985192	3	21328.8844221106	1	1	1	1	2019-05-15T18:41:00.812	NG_ecoli_LTEE_871_DM25	-0	-0	160.025	DIA_100X_EMPTY_1x1_100ms	35946560-2fcd-417c-92c0-2937dc1b55cf	EPI_100X_YFP_1x1_200ms_25sola	EPI_100X_RFP_1x1_200ms_25sola
440	23	14.0755063103802	324	-5.88911629031415	1010.8549382716	1370.33641975309	199985	617.237654320988	224.679625984947	236.960449670158	0	141546	436.87037037037	569.387287001398	443.417561963744	0	NaN	NaN	NaN	NaN	NaN	263.489029448726	0.999852567730862	20.9585544604551	15.4581352579767	12.000312506162	4.19915488892199	0.00339913146452594	0.00158397046445025	1	1.000041695727	2370.48012614005	0	17391.8888888889	1	1	1	1	2019-05-15T18:41:00.812	NG_ecoli_LTEE_871_DM25	-0	-0	160.025	DIA_100X_EMPTY_1x1_100ms	f2931fa7-1f20-4d5c-ade4-9bcbc263a2a2	EPI_100X_YFP_1x1_200ms_25sola	EPI_100X_RFP_1x1_200ms_25sola
441	34	11.8623604821568	403	39.2199847174839	1016.73697270471	555.488833746898	452891	1123.79900744417	224.679625984947	236.960449670158	0	441771	1096.20595533499	569.387287001398	443.417561963744	0	NaN	NaN	NaN	NaN	NaN	364.338122312838	0.897599885153464	33.9376994103905	14.0482284948927	10.3260620598251	3.06827402830001	0.0291332324188388	0.0156275375522982	2	1.02043883049798	2842.11562215957	1	18927.7320099256	1	1	1	1	2019-05-15T18:41:00.812	NG_ecoli_LTEE_871_DM25	-0	-0	160.025	DIA_100X_EMPTY_1x1_100ms	4cffd645-cef9-40f5-86d0-d1e70192aa4b	EPI_100X_YFP_1x1_200ms_25sola	EPI_100X_RFP_1x1_200ms_25sola
442	27	12.5557299930617	339	44.8304620813927	1015.41887905605	519.29203539823	3670628	10827.8112094395	224.679625984947	236.960449670158	1	240726	710.106194690266	569.387287001398	443.417561963744	0	NaN	NaN	NaN	NaN	NaN	304.130788214088	0.994189237171919	26.5964439142639	13.6559629193152	11.098726187865	3.21439510572289	0.0140772651385229	0.00519135132630195	1	1.00111862823052	2573.11815392327	1	18196.3303834808	1	1	1	1	2019-05-15T18:41:00.812	NG_ecoli_LTEE_871_DM25	-0	-0	160.025	DIA_100X_EMPTY_1x1_100ms	e0ef28b0-8de4-4a97-bded-c1b5ffd9c133	EPI_100X_YFP_1x1_200ms_25sola	EPI_100X_RFP_1x1_200ms_25sola
443	12	7.47393928336451	91	-49.9996823643801	1012	24.7582417582418	147054	1615.97802197802	224.679625984947	236.960449670158	0	58390	641.648351648352	569.387287001398	443.417561963744	0	NaN	NaN	NaN	NaN	NaN	150.05536258016	0.999766118099695	15.3322506530288	12.4973248638821	9.08647610256924	3.79684985914042	0.0089165692629049	0.00217443871098341	0	1.0000602400992	994.229784587783	2	23556.3846153846	1	1	1	1	2019-05-15T18:41:00.812	NG_ecoli_LTEE_871_DM25	-0	-0	160.025	DIA_100X_EMPTY_1x1_100ms	e1a8e7ba-84f9-402b-88e2-ed65da01ca84	EPI_100X_YFP_1x1_200ms_25sola	EPI_100X_RFP_1x1_200ms_25sola
444	18	11.6465218161913	211	-46.3484818190707	1016.663507109	477.677725118483	120880	572.890995260664	224.679625984947	236.960449670158	0	96657	458.090047393365	569.387287001398	443.417561963744	0	NaN	NaN	NaN	NaN	NaN	202.425276049954	0.999905064533749	17.651390132637	14.5549378363069	10.9265860827169	4.04916336191107	0.00200942708108682	0.00105237932023155	0	1.00002416881719	1655.15160085938	1	17871.7962085308	1	1	1	1	2019-05-15T18:41:00.812	NG_ecoli_LTEE_871_DM25	-0	-0	160.025	DIA_100X_EMPTY_1x1_100ms	aa92cbaa-2d93-4c9b-9d01-14f203e0282f	EPI_100X_YFP_1x1_200ms_25sola	EPI_100X_RFP_1x1_200ms_25sola
445	18	9.87216357221243	179	-26.6997658460912	1017.44134078212	78.8212290502793	348664	1947.84357541899	224.679625984947	236.960449670158	0	114665	640.586592178771	569.387287001398	443.417561963744	0	NaN	NaN	NaN	NaN	NaN	210.374611970586	0.99967891738451	19.4434131476701	13.2851944451594	10.3792787324601	3.5256008314671	0.0200845567625229	0.00999116293782303	1	1.00262882021725	1645.11679369573	4	23467.1452513966	1	1	1	1	2019-05-15T18:41:00.812	NG_ecoli_LTEE_871_DM25	-0	-0	160.025	DIA_100X_EMPTY_1x1_100ms	8abc15ec-175a-4c12-a45c-60f0a37d2baa	EPI_100X_YFP_1x1_200ms_25sola	EPI_100X_RFP_1x1_200ms_25sola
446	25	11.6253592854754	291	41.3550761299823	1018.49484536082	682.134020618557	118554	407.40206185567	224.679625984947	236.960449670158	0	124660	428.384879725086	569.387287001398	443.417561963744	0	NaN	NaN	NaN	NaN	NaN	271.99134676602	0.997177522284818	24.2801352808122	13.0090654366365	10.8714647398655	3.15124930742979	0.00375332746661883	0.00212338529251071	1	1.00004644107648	2253.80898941131	1	17521.0103092784	1	1	1	1	2019-05-15T18:41:00.812	NG_ecoli_LTEE_871_DM25	-0	-0	160.025	DIA_100X_EMPTY_1x1_100ms	18e05711-f882-4bca-a7d9-8377ae55c18d	EPI_100X_YFP_1x1_200ms_25sola	EPI_100X_RFP_1x1_200ms_25sola
447	22	11.8358520266729	261	17.8226092798193	1019	1855.13026819923	333745	1278.71647509579	224.679625984947	236.960449670158	0	134067	513.666666666667	569.387287001398	443.417561963744	0	NaN	NaN	NaN	NaN	NaN	229.413968494501	0.999687187522675	21.5771346392488	12.6811728649061	10.2451064800895	3.28559296634059	0.0113725138373512	0.004951546978308	1	1.00073949339353	1778.75693326542	1	18303.7739463602	1	1	1	1	2019-05-15T18:41:00.812	NG_ecoli_LTEE_871_DM25	-0	-0	160.025	DIA_100X_EMPTY_1x1_100ms	26a9113c-80f3-425e-9c60-b83643a643c6	EPI_100X_YFP_1x1_200ms_25sola	EPI_100X_RFP_1x1_200ms_25sola
448	22	11.5707127496864	255	-36.4372636067221	1023.46274509804	490.462745098039	236789	928.58431372549	224.679625984947	236.960449670158	0	128981	505.807843137255	569.387287001398	443.417561963744	0	NaN	NaN	NaN	NaN	NaN	239.657644236269	0.998452584819567	22.055260008062	13.0407132687258	10.4850658183524	3.29305901800636	0.0202568309028982	0.0107224139795938	0	1.00377059716191	1904.33954274397	1	18022.2588235294	1	1	1	1	2019-05-15T18:41:00.812	NG_ecoli_LTEE_871_DM25	-0	-0	160.025	DIA_100X_EMPTY_1x1_100ms	f9511d11-7f09-4e5c-82d2-5e9b77b3e965	EPI_100X_YFP_1x1_200ms_25sola	EPI_100X_RFP_1x1_200ms_25sola
449	23	12.3339257964611	284	18.5162464271621	1024.71126760563	48.5176056338028	2147221	7560.63732394366	224.679625984947	236.960449670158	1	205149	722.355633802817	569.387287001398	443.417561963744	0	NaN	NaN	NaN	NaN	NaN	279.828327068878	0.99679128864583	23.8306144270068	13.9209681558518	11.4106980605644	3.34617543463735	0.00665920297009353	0.00303933089181268	1	1.00037712288147	2436.96644050103	6	24245.6971830986	1	1	1	1	2019-05-15T18:41:00.812	NG_ecoli_LTEE_871_DM25	-0	-0	160.025	DIA_100X_EMPTY_1x1_100ms	257b5f7f-6534-4031-b255-1baffb126aba	EPI_100X_YFP_1x1_200ms_25sola	EPI_100X_RFP_1x1_200ms_25sola
450	25	13.7067448763352	344	30.6755762272625	1024.39244186047	217.613372093023	453827	1319.26453488372	224.679625984947	236.960449670158	0	176072	511.837209302326	569.387287001398	443.417561963744	0	NaN	NaN	NaN	NaN	NaN	281.576181044927	0.999643801508286	23.991638813658	14.0015835270162	11.2650780545398	3.64505158295418	0.0106886939718081	0.00580504411909689	1	1.00134338112514	2391.21268833857	0	17949.0755813953	1	1	1	1	2019-05-15T18:41:00.812	NG_ecoli_LTEE_871_DM25	-0	-0	160.025	DIA_100X_EMPTY_1x1_100ms	c5dcdf18-b0a0-43ce-a776-43e2af39b3de	EPI_100X_YFP_1x1_200ms_25sola	EPI_100X_RFP_1x1_200ms_25sola
451	25	13.0374117118071	326	38.3259739056469	1023.96012269939	980.524539877301	219166	672.288343558282	224.679625984947	236.960449670158	0	143795	441.088957055215	569.387287001398	443.417561963744	0	NaN	NaN	NaN	NaN	NaN	268.858892663393	0.999246697799531	23.0666005883169	13.5547874415823	11.2322383562474	3.45291777008326	0.00922166507347084	0.00509380066215421	1	1.00092677935532	2285.63090052515	0	17708.1104294479	1	1	1	1	2019-05-15T18:41:00.812	NG_ecoli_LTEE_871_DM25	-0	-0	160.025	DIA_100X_EMPTY_1x1_100ms	e4861185-b728-4641-9aa0-a40e6a56dac7	EPI_100X_YFP_1x1_200ms_25sola	EPI_100X_RFP_1x1_200ms_25sola
452	18	10.8355390986445	195	-48.1566931855162	1022.96923076923	65.0820512820513	274252	1406.42051282051	224.679625984947	236.960449670158	0	117480	602.461538461538	569.387287001398	443.417561963744	0	NaN	NaN	NaN	NaN	NaN	217.510674201134	0.999891444844043	18.6740581279885	14.3697349030641	11.0699066335678	3.93685097020488	0.019520653897665	0.0109185398518623	0	1.00284759249425	1797.28315363397	5	23752.0051282051	1	1	1	1	2019-05-15T18:41:00.812	NG_ecoli_LTEE_871_DM25	-0	-0	160.025	DIA_100X_EMPTY_1x1_100ms	d81b1733-e560-43af-b5d7-4474edd4d29e	EPI_100X_YFP_1x1_200ms_25sola	EPI_100X_RFP_1x1_200ms_25sola
453	20	9.84956702766774	197	-28.2433233613769	1024.99492385787	23.3197969543147	194828	988.97461928934	224.679625984947	236.960449670158	0	137022	695.543147208122	569.387287001398	443.417561963744	0	NaN	NaN	NaN	NaN	NaN	221.727838533809	0.999871121453067	19.6589655991798	14.6401364872355	10.8512140296595	3.86971925329681	0.0128307366835977	0.00634512446788473	1	1.00109728270259	1818.05577811859	2	23640.7360406091	1	1	1	1	2019-05-15T18:41:00.812	NG_ecoli_LTEE_871_DM25	-0	-0	160.025	DIA_100X_EMPTY_1x1_100ms	a77606d5-dfcf-47bf-9c6d-294c858ee15e	EPI_100X_YFP_1x1_200ms_25sola	EPI_100X_RFP_1x1_200ms_25sola
454	28	13.327296921316	373	41.7556831086346	1032.16085790885	674.97855227882	660540	1770.88471849866	224.679625984947	236.960449670158	0	159711	428.179624664879	569.387287001398	443.417561963744	0	NaN	NaN	NaN	NaN	NaN	327.235991472279	0.993036726488149	26.6664375642117	14.1257138575214	11.7961396065278	3.54180848840374	0.0235015972205556	0.0116947512649913	1	1.00666727924138	2914.3029100573	1	17089.1474530831	1	1	1	1	2019-05-15T18:41:00.812	NG_ecoli_LTEE_871_DM25	-0	-0	160.025	DIA_100X_EMPTY_1x1_100ms	e9a969f4-001c-4381-bafe-1faa32e3bc7d	EPI_100X_YFP_1x1_200ms_25sola	EPI_100X_RFP_1x1_200ms_25sola
455	25	13.1690757855177	330	35.662576036463	1032.26666666667	873.866666666667	118432	358.884848484848	224.679625984947	236.960449670158	0	134599	407.875757575758	569.387287001398	443.417561963744	0	NaN	NaN	NaN	NaN	NaN	284.117076371535	0.986655732138965	25.3571026323191	13.0888978188165	10.7346180747442	3.28419434880031	0.0429730636730986	0.0189981857556393	1	1.01603805012632	2294.89439114425	1	17917.6666666667	1	1	1	1	2019-05-15T18:41:00.812	NG_ecoli_LTEE_871_DM25	-0	-0	160.025	DIA_100X_EMPTY_1x1_100ms	fc91f22b-4c4a-4814-8a58-0dffe868f704	EPI_100X_YFP_1x1_200ms_25sola	EPI_100X_RFP_1x1_200ms_25sola
456	17	9.93275213510071	170	-46.8691337620599	1033.60588235294	78.4176470588235	187450	1102.64705882353	224.679625984947	236.960449670158	0	111927	658.394117647059	569.387287001398	443.417561963744	0	NaN	NaN	NaN	NaN	NaN	186.758553207924	0.999660533261093	18.1127035864661	12.7613869539853	9.89724709807824	3.40691750940662	0.0140595438612972	0.00762522528547418	0	1.00130096661401	1393.48400360454	3	20778.3235294118	1	1	1	1	2019-05-15T18:41:00.812	NG_ecoli_LTEE_871_DM25	-0	-0	160.025	DIA_100X_EMPTY_1x1_100ms	6c1d5192-d813-4130-b6b0-052ff3a1dbc5	EPI_100X_YFP_1x1_200ms_25sola	EPI_100X_RFP_1x1_200ms_25sola
457	22	12.1882983794174	269	7.01075480541788	1035.36802973978	737.721189591078	71596	266.156133828996	224.679625984947	236.960449670158	0	111798	415.60594795539	569.387287001398	443.417561963744	0	NaN	NaN	NaN	NaN	NaN	234.01382161605	0.999903990743823	21.1412007742152	13.5715212616621	10.4008591589851	3.86545247464123	0.0410077986128277	0.00157830741677077	0	1.0000116992139	1796.21352853473	0	18149.9739776952	1	1	1	1	2019-05-15T18:41:00.812	NG_ecoli_LTEE_871_DM25	-0	-0	160.025	DIA_100X_EMPTY_1x1_100ms	c9c9862e-9c5f-4df7-8701-a5779caaf8ec	EPI_100X_YFP_1x1_200ms_25sola	EPI_100X_RFP_1x1_200ms_25sola
458	31	13.578935416085	421	48.2644117468882	1038.31828978622	1405.69596199525	296948	705.339667458432	224.679625984947	236.960449670158	0	198275	470.961995249406	569.387287001398	443.417561963744	0	NaN	NaN	NaN	NaN	NaN	343.352550447731	0.99410876583113	28.6776942841515	13.9555945178854	11.6378058442284	3.31679789703394	0.00407946973978831	0.00180486416397049	1	1.0001957475177	3050.5372115721	0	16935.2090261283	1	1	1	1	2019-05-15T18:41:00.812	NG_ecoli_LTEE_871_DM25	-0	-0	160.025	DIA_100X_EMPTY_1x1_100ms	869e44e4-92b4-466e-8262-1c0dc8f1bbc2	EPI_100X_YFP_1x1_200ms_25sola	EPI_100X_RFP_1x1_200ms_25sola
459	25	11.881040996675	297	39.0944504957824	1039.44107744108	63.7542087542088	562621	1894.3468013468	224.679625984947	236.960449670158	0	178879	602.286195286195	569.387287001398	443.417561963744	0	NaN	NaN	NaN	NaN	NaN	299.262659439118	0.99986015552163	24.5958268734161	14.7740900682678	11.7734624508053	3.68632426258761	0.016535433824602	0.00952677164278136	0	1.00354798985094	2677.68641287135	4	20407.6531986532	1	1	1	1	2019-05-15T18:41:00.812	NG_ecoli_LTEE_871_DM25	-0	-0	160.025	DIA_100X_EMPTY_1x1_100ms	4b0e5701-2a0b-401a-9963-69b3d2485d95	EPI_100X_YFP_1x1_200ms_25sola	EPI_100X_RFP_1x1_200ms_25sola
460	25	12.2122697612669	307	36.957243579969	1041.17915309446	539.407166123779	4531962	14762.0912052117	224.679625984947	236.960449670158	0	219630	715.407166123779	569.387287001398	443.417561963744	0	NaN	NaN	NaN	NaN	NaN	282.892185482681	0.990618739845956	25.6818017183399	12.7583339190518	10.6032790193288	3.14611449605187	0.034353601847087	0.0202549440185516	0	1.01820076293944	2267.75299665776	2	18413.6026058632	1	1	1	1	2019-05-15T18:41:00.812	NG_ecoli_LTEE_871_DM25	-0	-0	160.025	DIA_100X_EMPTY_1x1_100ms	995d7501-2d0f-4d26-b616-8adb63d6cf25	EPI_100X_YFP_1x1_200ms_25sola	EPI_100X_RFP_1x1_200ms_25sola
461	35	11.5004714044676	403	47.18780359901	1039.71215880893	23.6203473945409	734696	1823.06699751861	224.679625984947	236.960449670158	0	275733	684.200992555831	569.387287001398	443.417561963744	0	NaN	NaN	NaN	NaN	NaN	398.153976633207	0.987997122286952	35.5328643850329	13.349993610881	10.9215357028964	3.04655736199506	0.00728194373639683	0.00227335198304895	2	1.00025819291232	3328.79859439023	5	22930.7096774194	1	1	1	1	2019-05-15T18:41:00.812	NG_ecoli_LTEE_871_DM25	-0	-0	160.025	DIA_100X_EMPTY_1x1_100ms	723140fe-4df8-4f95-864a-7f737e856368	EPI_100X_YFP_1x1_200ms_25sola	EPI_100X_RFP_1x1_200ms_25sola
462	54	16.7898269866516	907	-43.9194925669314	1056.36714443219	2014.94487320838	378683	417.51157662624	224.679625984947	236.960449670158	0	15578618	17175.9845644983	569.387287001398	443.417561963744	6	NaN	NaN	NaN	NaN	NaN	692.783436294234	0.832740303590367	54.0283560096088	15.304976194656	12.4486696997908	2.89748556689504	0.0466155259590443	0.0222473275395221	3	1.04163784366034	6575.93515821537	1	19102.7861080485	1	1	1	1	2019-05-15T18:41:00.812	NG_ecoli_LTEE_871_DM25	-0	-0	160.025	DIA_100X_EMPTY_1x1_100ms	c7ceb2aa-d331-432f-a749-1ee80e64aec4	EPI_100X_YFP_1x1_200ms_25sola	EPI_100X_RFP_1x1_200ms_25sola
463	19	11.1957902797808	213	-49.1684979507478	1042.34272300469	149.676056338028	1327170	6230.84507042254	224.679625984947	236.960449670158	1	118764	557.577464788732	569.387287001398	443.417561963744	0	NaN	NaN	NaN	NaN	NaN	200.332482479499	0.999864264645125	17.6418486982398	14.2054016258033	10.8409683858287	3.88656230347874	0.00663077971841847	0.00349418227075334	0	1.00026032207909	1628.43388359569	1	18283.6478873239	1	1	1	1	2019-05-15T18:41:00.812	NG_ecoli_LTEE_871_DM25	-0	-0	160.025	DIA_100X_EMPTY_1x1_100ms	c9fd8585-3195-4b72-85f9-2794a7958b70	EPI_100X_YFP_1x1_200ms_25sola	EPI_100X_RFP_1x1_200ms_25sola
464	33	13.2413511090714	438	48.8498923418318	1046.07077625571	1769.68949771689	610984	1394.94063926941	224.679625984947	236.960449670158	0	220235	502.819634703196	569.387287001398	443.417561963744	0	NaN	NaN	NaN	NaN	NaN	359.026640278622	0.969011652633487	31.8191236648516	13.0664836710146	10.9237691368668	2.92783593314265	0.0159032713782359	0.00752814222386288	0	1.00315479959735	2982.10631371618	0	17373.2602739726	1	1	1	1	2019-05-15T18:41:00.812	NG_ecoli_LTEE_871_DM25	-0	-0	160.025	DIA_100X_EMPTY_1x1_100ms	222863ad-7406-4b6d-ac4c-ea4c09aeacad	EPI_100X_YFP_1x1_200ms_25sola	EPI_100X_RFP_1x1_200ms_25sola
465	22	11.8373826536232	261	13.4007769455493	1045.96551724138	48.448275862069	410840	1574.09961685824	224.679625984947	236.960449670158	0	166090	636.360153256705	569.387287001398	443.417561963744	0	NaN	NaN	NaN	NaN	NaN	262.836126144871	0.996768638416344	22.6848888585276	14.2223345094447	11.0980572453286	3.5996172996755	0.0275963259266601	0.0150429049650745	1	1.0079948673981	2194.42356575679	4	23347.275862069	1	1	1	1	2019-05-15T18:41:00.812	NG_ecoli_LTEE_871_DM25	-0	-0	160.025	DIA_100X_EMPTY_1x1_100ms	86821a4f-91cc-48c6-bbdd-fcb923400e45	EPI_100X_YFP_1x1_200ms_25sola	EPI_100X_RFP_1x1_200ms_25sola
466	24	13.1807918013449	317	29.1820236861939	1048.81703470032	105.596214511041	490025	1545.82018927445	224.679625984947	236.960449670158	0	215707	680.463722397476	569.387287001398	443.417561963744	0	NaN	NaN	NaN	NaN	NaN	269.644814617196	0.999862276233837	23.3478536366524	13.7465843493713	11.040049137774	3.63868429002947	0.00966380112259363	0.00500488208601114	1	1.00094615604131	2235.0068383907	0	17966.2176656151	1	1	1	1	2019-05-15T18:41:00.812	NG_ecoli_LTEE_871_DM25	-0	-0	160.025	DIA_100X_EMPTY_1x1_100ms	ca5a7ba2-b70c-4cfd-a894-697bb17b217f	EPI_100X_YFP_1x1_200ms_25sola	EPI_100X_RFP_1x1_200ms_25sola
467	25	12.6315303815297	316	38.0399213073179	1053.56012658228	363.503164556962	133207	421.541139240506	224.679625984947	236.960449670158	0	154183	487.920886075949	569.387287001398	443.417561963744	0	NaN	NaN	NaN	NaN	NaN	277.412183631827	0.998350318779872	23.9114213411049	13.6809193681464	11.3011979161681	3.3081571072864	0.00823567526758097	0.00448876531097537	0	1.00078265337995	2398.52491986636	1	17692.246835443	1	1	1	1	2019-05-15T18:41:00.812	NG_ecoli_LTEE_871_DM25	-0	-0	160.025	DIA_100X_EMPTY_1x1_100ms	0b652738-158a-472c-bd57-f88ecf5ad46e	EPI_100X_YFP_1x1_200ms_25sola	EPI_100X_RFP_1x1_200ms_25sola
468	28	11.6669861475311	327	46.7139846691127	1056.45871559633	567.253822629969	1542600	4717.43119266055	224.679625984947	236.960449670158	0	189190	578.562691131498	569.387287001398	443.417561963744	0	NaN	NaN	NaN	NaN	NaN	300.300563288915	0.98070942806197	26.7799355273686	12.8716216642745	10.9151027096374	2.98242409977282	0.00599636472429864	0.00277039829071799	0	1.00034979573953	2505.84994988141	1	18083.6544342508	1	1	1	1	2019-05-15T18:41:00.812	NG_ecoli_LTEE_871_DM25	-0	-0	160.025	DIA_100X_EMPTY_1x1_100ms	aabdf893-9fa7-4516-a099-3de6f542275a	EPI_100X_YFP_1x1_200ms_25sola	EPI_100X_RFP_1x1_200ms_25sola
469	12	1.5122310575812	20	-49.9999867232034	1053.3	2.35	37786	1889.3	224.679625984947	236.960449670158	0	15881	794.05	569.387287001398	443.417561963744	0	NaN	NaN	NaN	NaN	NaN	NaN	NaN	NaN	NaN	NaN	NaN	NaN	NaN	NaN	NaN	NaN	1	22652.75	1	1	1	1	2019-05-15T18:41:00.812	NG_ecoli_LTEE_871_DM25	-0	-0	160.025	DIA_100X_EMPTY_1x1_100ms	cd9e30bf-1049-4923-a86a-45217cd96fb5	EPI_100X_YFP_1x1_200ms_25sola	EPI_100X_RFP_1x1_200ms_25sola
470	20	11.58179207348	232	-41.382363935599	1056.38362068966	27.948275862069	3051416	13152.6551724138	224.679625984947	236.960449670158	0	176931	762.633620689655	569.387287001398	443.417561963744	0	NaN	NaN	NaN	NaN	NaN	234.81116635053	0.99989710715546	19.8513714006252	15.5234887681625	11.1993248111752	4.3897822566137	0.0122659654173716	0.0062422625463572	0	1.00108267688521	1955.52817310723	4	25379.8663793103	1	1	1	1	2019-05-15T18:41:00.812	NG_ecoli_LTEE_871_DM25	-0	-0	160.025	DIA_100X_EMPTY_1x1_100ms	843334dc-1069-494d-945a-584aac006092	EPI_100X_YFP_1x1_200ms_25sola	EPI_100X_RFP_1x1_200ms_25sola
471	22	8.54049235248437	188	-49.894135874226	1058.52127659574	12.563829787234	1559799	8296.80319148936	224.679625984947	236.960449670158	1	150405	800.026595744681	569.387287001398	443.417561963744	0	NaN	NaN	NaN	NaN	NaN	230.767294314159	0.978662726432366	NaN	NaN	NaN	NaN	NaN	NaN	NaN	NaN	NaN	4	23580.9627659574	1	1	1	1	2019-05-15T18:41:00.812	NG_ecoli_LTEE_871_DM25	-0	-0	160.025	DIA_100X_EMPTY_1x1_100ms	df113d7e-2258-4544-9da0-7a27c258d76f	EPI_100X_YFP_1x1_200ms_25sola	EPI_100X_RFP_1x1_200ms_25sola
472	27	11.3780778738866	308	45.8172816501511	1061.61038961039	553.292207792208	4162520	13514.6753246753	224.679625984947	236.960449670158	2	169698	550.967532467532	569.387287001398	443.417561963744	0	NaN	NaN	NaN	NaN	NaN	284.289018665858	0.997871042391875	25.9631268434017	13.2953237931157	10.5668938742308	3.28433192657818	0.0162952752354843	0.00797683746106675	1	1.00299243019035	2276.8874741593	2	18318.8896103896	1	1	1	1	2019-05-15T18:41:00.812	NG_ecoli_LTEE_871_DM25	-0	-0	160.025	DIA_100X_EMPTY_1x1_100ms	64ff6975-73a1-495e-8a82-401e08bc9afb	EPI_100X_YFP_1x1_200ms_25sola	EPI_100X_RFP_1x1_200ms_25sola
473	31	13.6262848720517	424	44.5234307989019	1064.29245283019	1361.63679245283	556562	1312.64622641509	224.679625984947	236.960449670158	0	176063	415.242924528302	569.387287001398	443.417561963744	0	NaN	NaN	NaN	NaN	NaN	350.140198799543	0.973336463523654	30.3335168362536	13.1925065776285	11.1441056199306	3.10153317640777	0.0130272171165434	0.00575734311907823	1	1.00223462251332	2958.71467162063	0	16932.9551886792	1	1	1	1	2019-05-15T18:41:00.812	NG_ecoli_LTEE_871_DM25	-0	-0	160.025	DIA_100X_EMPTY_1x1_100ms	7e12b6b4-1a39-4baf-8d14-812760190ee5	EPI_100X_YFP_1x1_200ms_25sola	EPI_100X_RFP_1x1_200ms_25sola
474	36	12.6376310865974	456	43.6884980804182	1064.97149122807	716.493421052632	293771	644.234649122807	224.679625984947	236.960449670158	0	191986	421.021929824561	569.387287001398	443.417561963744	0	NaN	NaN	NaN	NaN	NaN	395.047234938782	0.883646039414226	35.8640524318914	14.2819567962309	10.7218893186248	3.09146719590241	0.0229402273612211	0.0100056697969775	1	1.00249608949556	3238.1121155993	1	17920.7412280702	1	1	1	1	2019-05-15T18:41:00.812	NG_ecoli_LTEE_871_DM25	-0	-0	160.025	DIA_100X_EMPTY_1x1_100ms	dca9c214-894e-415f-a961-31c21b5999a6	EPI_100X_YFP_1x1_200ms_25sola	EPI_100X_RFP_1x1_200ms_25sola
475	18	11.2681495745432	203	-48.8057774496987	1057.73891625616	150.113300492611	467782	2304.34482758621	224.679625984947	236.960449670158	0	112418	553.783251231527	569.387287001398	443.417561963744	0	NaN	NaN	NaN	NaN	NaN	200.833415660002	0.999839949742743	16.6876635380538	15.1971523782267	11.1921352719721	4.49456553223324	0.02401563675981	0.00213636196029109	0	1.00004186852458	1641.76622608655	3	17862.9359605911	1	1	1	1	2019-05-15T18:41:00.812	NG_ecoli_LTEE_871_DM25	-0	-0	160.025	DIA_100X_EMPTY_1x1_100ms	552e7992-4b0a-453f-897c-b20acddbe34f	EPI_100X_YFP_1x1_200ms_25sola	EPI_100X_RFP_1x1_200ms_25sola
476	35	14.1366221959863	495	47.2734474340862	1068.49696969697	1120.66262626263	608441	1229.17373737374	224.679625984947	236.960449670158	0	231561	467.8	569.387287001398	443.417561963744	0	NaN	NaN	NaN	NaN	NaN	399.120857805192	0.936108801957206	33.6080594009459	14.1872644334883	11.5915595365467	3.01155355451329	0.00941178612481936	0.00395892205950799	2	1.00036849211835	3546.63959165957	0	17388.8666666667	1	1	1	1	2019-05-15T18:41:00.812	NG_ecoli_LTEE_871_DM25	-0	-0	160.025	DIA_100X_EMPTY_1x1_100ms	b873b2e0-f991-4568-8747-7fedc58523fd	EPI_100X_YFP_1x1_200ms_25sola	EPI_100X_RFP_1x1_200ms_25sola
477	21	12.1302706570852	256	-42.0287400431359	1062.3203125	44.58203125	1886320	7368.4375	224.679625984947	236.960449670158	1	187105	730.87890625	569.387287001398	443.417561963744	0	NaN	NaN	NaN	NaN	NaN	265.473957408698	0.999888423749929	22.5197169509435	14.2891994900601	11.3558965451587	3.57944161172409	0.0183691168402343	0.00901722799619726	1	1.00292853357154	2280.84442672195	3	21833.69140625	1	1	1	1	2019-05-15T18:41:00.812	NG_ecoli_LTEE_871_DM25	-0	-0	160.025	DIA_100X_EMPTY_1x1_100ms	ca2d4c03-5b8c-4e8e-9ae4-46e6f0c73627	EPI_100X_YFP_1x1_200ms_25sola	EPI_100X_RFP_1x1_200ms_25sola
478	24	12.9988327106649	318	19.2441140104236	1070.49685534591	489.223270440252	157219	494.399371069182	224.679625984947	236.960449670158	0	136642	429.691823899371	569.387287001398	443.417561963744	0	NaN	NaN	NaN	NaN	NaN	278.025050486081	0.999195242140653	23.2718880008097	14.1527104727168	11.4190476561529	3.71303966102315	0.0129993754369958	0.00629870591066937	1	1.0015195744181	2383.31403440343	1	17225.9937106918	1	1	1	1	2019-05-15T18:41:00.812	NG_ecoli_LTEE_871_DM25	-0	-0	160.025	DIA_100X_EMPTY_1x1_100ms	2cf1771b-b60d-4012-900f-e54b1f1a1c23	EPI_100X_YFP_1x1_200ms_25sola	EPI_100X_RFP_1x1_200ms_25sola
479	19	11.2870472847936	215	-48.7845086146202	1072.01860465116	353.497674418605	1154071	5367.77209302326	224.679625984947	236.960449670158	1	109883	511.083720930233	569.387287001398	443.417561963744	0	NaN	NaN	NaN	NaN	NaN	213.793027925064	0.999865378207289	19.5572568593601	13.6876464444357	10.4837941263102	3.67823382211721	0.00579672292981393	0.00269918232375434	1	1.0000873250027	1688.24234437252	2	18006.7348837209	1	1	1	1	2019-05-15T18:41:00.812	NG_ecoli_LTEE_871_DM25	-0	-0	160.025	DIA_100X_EMPTY_1x1_100ms	ce4e33ab-35bf-4b6e-a187-b487fd0013af	EPI_100X_YFP_1x1_200ms_25sola	EPI_100X_RFP_1x1_200ms_25sola
480	24	13.6509721932456	328	9.43546953750537	1074.06402439024	1560.69207317073	156537	477.246951219512	224.679625984947	236.960449670158	0	160891	490.521341463415	569.387287001398	443.417561963744	0	NaN	NaN	NaN	NaN	NaN	260.518078400072	0.999883618005778	21.4941977391367	14.9837387346082	11.6169815652178	4.00843372649131	0.00821650208997436	0.00359096132962202	1	1.0003995874825	2278.23081440683	0	17577.6219512195	1	1	1	1	2019-05-15T18:41:00.812	NG_ecoli_LTEE_871_DM25	-0	-0	160.025	DIA_100X_EMPTY_1x1_100ms	f32097f8-9087-4818-a4af-72d82e6f7abe	EPI_100X_YFP_1x1_200ms_25sola	EPI_100X_RFP_1x1_200ms_25sola
481	23	13.4843903976041	311	-12.5826455038005	1075.09324758842	159.337620578778	405722	1304.57234726688	224.679625984947	236.960449670158	0	161846	520.405144694534	569.387287001398	443.417561963744	0	NaN	NaN	NaN	NaN	NaN	275.648908325513	0.999920366527468	21.6067429734161	15.9629028416916	12.1137609036714	4.37750741589522	0.0159364760290408	0.00673881484514831	1	1.00145158125855	2490.21693398186	2	17513.6945337621	1	1	1	1	2019-05-15T18:41:00.812	NG_ecoli_LTEE_871_DM25	-0	-0	160.025	DIA_100X_EMPTY_1x1_100ms	a798aa66-b9b7-4b64-98bc-84486637c9a8	EPI_100X_YFP_1x1_200ms_25sola	EPI_100X_RFP_1x1_200ms_25sola
482	20	11.7079923830856	235	-28.1256684149684	1072.99574468085	504.076595744681	305810	1301.31914893617	224.679625984947	236.960449670158	0	102477	436.072340425532	569.387287001398	443.417561963744	0	NaN	NaN	NaN	NaN	NaN	222.905650966232	0.999964137249438	18.6734534335912	14.8853629937346	11.2053117093454	4.09969666807507	0.035738114370739	0.0185115991375461	0	1.00857826039435	1841.46050560684	1	17619.1276595745	1	1	1	1	2019-05-15T18:41:00.812	NG_ecoli_LTEE_871_DM25	-0	-0	160.025	DIA_100X_EMPTY_1x1_100ms	76e17151-718e-40e6-8c9d-749084a4f05f	EPI_100X_YFP_1x1_200ms_25sola	EPI_100X_RFP_1x1_200ms_25sola
483	30	14.2729936995563	429	45.4476002840444	1076.37529137529	973.351981351981	5168851	12048.6037296037	224.679625984947	236.960449670158	3	206809	482.072261072261	569.387287001398	443.417561963744	0	NaN	NaN	NaN	NaN	NaN	349.938220566637	0.998333115400683	27.4589914494689	15.1747946707109	12.354881613207	3.71847427748829	0.0277990769779921	0.0151170825938434	0	1.01160184376103	3291.937943779	0	17019.2261072261	1	1	1	1	2019-05-15T18:41:00.812	NG_ecoli_LTEE_871_DM25	-0	-0	160.025	DIA_100X_EMPTY_1x1_100ms	5b358565-4e3b-4a96-b6d6-905e30fa6201	EPI_100X_YFP_1x1_200ms_25sola	EPI_100X_RFP_1x1_200ms_25sola
484	18	11.1000155497138	202	-47.576681210873	1073.65346534653	144.475247524752	184778	914.742574257426	224.679625984947	236.960449670158	0	107731	533.321782178218	569.387287001398	443.417561963744	0	NaN	NaN	NaN	NaN	NaN	208.821059064008	0.999911913871501	19.4587550161065	13.1366506602826	10.2215224406048	3.57704934591167	0.00956578899799133	0.00517029436896489	0	1.00070889782474	1596.74698435143	2	18525.4207920792	1	1	1	1	2019-05-15T18:41:00.812	NG_ecoli_LTEE_871_DM25	-0	-0	160.025	DIA_100X_EMPTY_1x1_100ms	d7fe1fa0-8f4a-413a-ac69-5cc7acfe7095	EPI_100X_YFP_1x1_200ms_25sola	EPI_100X_RFP_1x1_200ms_25sola
485	19	9.99905530393189	190	-46.5455270513731	1073.08421052632	16.4368421052632	462164	2432.44210526316	224.679625984947	236.960449670158	0	163352	859.747368421053	569.387287001398	443.417561963744	0	NaN	NaN	NaN	NaN	NaN	212.531158353477	0.999856041010047	19.0202525289136	14.406588650395	10.6590810547883	3.98985150503515	0.0055470292267169	0.00284641493522748	0	1.00020665828661	1697.24950042598	4	23776.9263157895	1	1	1	1	2019-05-15T18:41:00.812	NG_ecoli_LTEE_871_DM25	-0	-0	160.025	DIA_100X_EMPTY_1x1_100ms	a3238096-bcd5-44e4-85fd-1f869749e382	EPI_100X_YFP_1x1_200ms_25sola	EPI_100X_RFP_1x1_200ms_25sola
486	21	11.0409189285428	233	-28.8981330223321	1074.31330472103	1888.0686695279	126748	543.982832618026	224.679625984947	236.960449670158	0	132548	568.875536480687	569.387287001398	443.417561963744	0	NaN	NaN	NaN	NaN	NaN	217.494450711907	0.999845101431296	20.3102525685674	13.2801145296321	10.1520295722936	3.7051801051209	0.00676690787577046	0.00301719624020005	1	1.00024948626676	1644.03460167227	1	18622.1201716738	1	1	1	1	2019-05-15T18:41:00.812	NG_ecoli_LTEE_871_DM25	-0	-0	160.025	DIA_100X_EMPTY_1x1_100ms	71684b2b-7da8-4574-a9a1-2a9e5b53e458	EPI_100X_YFP_1x1_200ms_25sola	EPI_100X_RFP_1x1_200ms_25sola
487	24	12.8305485372906	308	14.3424560207122	1079.10714285714	1083.73051948052	3850227	12500.737012987	224.679625984947	236.960449670158	0	159420	517.597402597403	569.387287001398	443.417561963744	0	NaN	NaN	NaN	NaN	NaN	262.432189290379	0.999829010124494	22.6412690142001	13.93505668196	10.9470327073184	3.89705142023678	0.00648931519632205	0.00329988120986217	1	1.00038623276415	2131.00013653633	0	17496.4545454545	1	1	1	1	2019-05-15T18:41:00.812	NG_ecoli_LTEE_871_DM25	-0	-0	160.025	DIA_100X_EMPTY_1x1_100ms	a94d4930-627c-4aed-b778-ade77225d88a	EPI_100X_YFP_1x1_200ms_25sola	EPI_100X_RFP_1x1_200ms_25sola
488	29	10.3465952444152	301	42.8547202657429	1082.40531561462	2021.20930232558	53916	179.12292358804	224.679625984947	236.960449670158	0	2195475	7293.93687707641	569.387287001398	443.417561963744	1	NaN	NaN	NaN	NaN	NaN	312.887271995282	0.945854585554874	30.7988150353739	12.952426654058	9.94209900206643	2.71054865271743	0.0155836235917812	0.00653285234384794	2	1.00308988896031	2391.00264158926	1	22325.4518272425	1	1	1	1	2019-05-15T18:41:00.812	NG_ecoli_LTEE_871_DM25	-0	-0	160.025	DIA_100X_EMPTY_1x1_100ms	e054b535-84a6-4d5c-ad1f-f6f2d7805791	EPI_100X_YFP_1x1_200ms_25sola	EPI_100X_RFP_1x1_200ms_25sola
489	19	11.2630364855408	215	-49.0003669655022	1077.6	35.3255813953488	1544082	7181.77674418605	224.679625984947	236.960449670158	1	174158	810.037209302326	569.387287001398	443.417561963744	0	NaN	NaN	NaN	NaN	NaN	238.961176295902	0.998350969176041	21.5820288374613	14.3535740600875	10.5555364140655	3.76599670420373	0.0242825676349662	0.0100914403509605	1	1.00319063568109	1888.61209414029	4	21157.4837209302	1	1	1	1	2019-05-15T18:41:00.812	NG_ecoli_LTEE_871_DM25	-0	-0	160.025	DIA_100X_EMPTY_1x1_100ms	898a3eea-e242-49d1-a328-14210a9d1adc	EPI_100X_YFP_1x1_200ms_25sola	EPI_100X_RFP_1x1_200ms_25sola
490	24	12.8680652026693	309	5.18626881490081	1083.64724919094	1234.86731391586	237063	767.194174757282	224.679625984947	236.960449670158	0	129074	417.715210355987	569.387287001398	443.417561963744	0	NaN	NaN	NaN	NaN	NaN	259.794893886677	0.998835149890265	22.8283911351138	13.6711348148283	10.8303541796744	3.69250237804708	0.0112527758782618	0.00552660058581598	1	1.00104990297795	2103.05439198029	0	17839.7087378641	1	1	1	1	2019-05-15T18:41:00.812	NG_ecoli_LTEE_871_DM25	-0	-0	160.025	DIA_100X_EMPTY_1x1_100ms	0905f0d9-fa91-4f1f-af80-75a4259abf8e	EPI_100X_YFP_1x1_200ms_25sola	EPI_100X_RFP_1x1_200ms_25sola
491	38	12.0527865419126	458	47.4177068351021	1092.66375545852	343.144104803493	471702	1029.91703056769	224.679625984947	236.960449670158	0	355494	776.187772925764	569.387287001398	443.417561963744	0	NaN	NaN	NaN	NaN	NaN	398.123257911957	0.900974028792137	37.2067436721014	13.414366726609	10.3726251782139	2.82981567335502	0.0207789933560432	0.00988804265276769	1	1.00229590911716	3144.04615551103	1	18483.480349345	1	1	1	1	2019-05-15T18:41:00.812	NG_ecoli_LTEE_871_DM25	-0	-0	160.025	DIA_100X_EMPTY_1x1_100ms	7fd58dec-8916-4b69-84ef-1d6e89d28572	EPI_100X_YFP_1x1_200ms_25sola	EPI_100X_RFP_1x1_200ms_25sola
492	23	10.9124947734364	251	27.9311434273859	1086.58167330677	18.3505976095618	319542	1273.07569721116	224.679625984947	236.960449670158	0	228091	908.729083665339	569.387287001398	443.417561963744	0	NaN	NaN	NaN	NaN	NaN	274.418049020734	0.994671624329051	23.9388632785487	14.3688513097604	11.0937564826443	3.49830271963934	0.0131360746871642	0.00710797116985424	1	1.00045488575104	2313.93237649584	2	20040.5099601594	1	1	1	1	2019-05-15T18:41:00.812	NG_ecoli_LTEE_871_DM25	-0	-0	160.025	DIA_100X_EMPTY_1x1_100ms	07be5a7f-3702-4cda-991a-48dec2ca7813	EPI_100X_YFP_1x1_200ms_25sola	EPI_100X_RFP_1x1_200ms_25sola
493	21	12.5390542134852	264	-11.373702470604	1087.91287878788	1909.59848484848	1055829	3999.35227272727	224.679625984947	236.960449670158	0	161296	610.969696969697	569.387287001398	443.417561963744	0	NaN	NaN	NaN	NaN	NaN	244.106170128139	0.999756640745403	20.4648988017749	14.925972347456	11.4046167579273	3.97912812547759	0.0071193597547576	0.00347048429282665	1	1.00037013993881	2090.55151743696	1	18472.7537878788	1	1	1	1	2019-05-15T18:41:00.812	NG_ecoli_LTEE_871_DM25	-0	-0	160.025	DIA_100X_EMPTY_1x1_100ms	9a1d7a0f-ba98-4a31-9f76-686e607e1b21	EPI_100X_YFP_1x1_200ms_25sola	EPI_100X_RFP_1x1_200ms_25sola
494	36	10.9233776817577	394	46.2822586376345	1094.90862944162	54.1218274111675	339304	861.177664974619	224.679625984947	236.960449670158	0	266160	675.532994923858	569.387287001398	443.417561963744	0	NaN	NaN	NaN	NaN	NaN	358.454492715989	0.896154982599559	35.1383141843221	13.0852976970634	9.8817869331292	2.78334315103532	0.02702917610467	0.00929285380666804	2	1.00387961044388	2694.8945383464	1	19562.0050761421	1	1	1	1	2019-05-15T18:41:00.812	NG_ecoli_LTEE_871_DM25	-0	-0	160.025	DIA_100X_EMPTY_1x1_100ms	3b91f58a-23f4-4e23-808b-3f24f763a440	EPI_100X_YFP_1x1_200ms_25sola	EPI_100X_RFP_1x1_200ms_25sola
495	31	13.6018310644391	422	47.5488523982684	1093.95023696682	438.267772511848	587926	1393.18957345972	224.679625984947	236.960449670158	0	193057	457.481042654028	569.387287001398	443.417561963744	0	NaN	NaN	NaN	NaN	NaN	342.126238546274	0.986903937473774	29.4409359922644	13.3848247106305	11.0506637165749	3.52401322739556	0.0160897287580468	0.0072925792387718	1	1.00323188627165	2823.69783321072	0	17161.8862559242	1	1	1	1	2019-05-15T18:41:00.812	NG_ecoli_LTEE_871_DM25	-0	-0	160.025	DIA_100X_EMPTY_1x1_100ms	8d84eebd-9e8d-42cc-8133-10a5ef32d43e	EPI_100X_YFP_1x1_200ms_25sola	EPI_100X_RFP_1x1_200ms_25sola
496	21	11.9913088079282	252	-23.8411251680199	1088.1746031746	1162.28174603175	170340	675.952380952381	224.679625984947	236.960449670158	0	104363	414.138888888889	569.387287001398	443.417561963744	0	NaN	NaN	NaN	NaN	NaN	214.180484766346	0.999905596076695	19.3132312013692	13.6907742165113	10.6893129889575	3.62732275910949	0.00110828141019058	0.000618594507867432	0	1.00000948520497	1733.18295042982	0	18329.7896825397	1	1	1	1	2019-05-15T18:41:00.812	NG_ecoli_LTEE_871_DM25	-0	-0	160.025	DIA_100X_EMPTY_1x1_100ms	1538b647-83eb-4e78-9e01-cc9d892eef3d	EPI_100X_YFP_1x1_200ms_25sola	EPI_100X_RFP_1x1_200ms_25sola
497	26	10.7855633865269	281	29.3183776650272	1087.64768683274	725.26334519573	192693	685.740213523132	224.679625984947	236.960449670158	0	122753	436.843416370107	569.387287001398	443.417561963744	0	NaN	NaN	NaN	NaN	NaN	278.750839465992	0.993496752983606	26.0464010765686	12.4006513148622	10.3648847162522	3.0929664874025	0.014045911296722	0.0058916935676441	1	1.00130769890068	2197.69063307114	2	18115.2882562278	1	1	1	1	2019-05-15T18:41:00.812	NG_ecoli_LTEE_871_DM25	-0	-0	160.025	DIA_100X_EMPTY_1x1_100ms	f88f52e0-374e-40e9-8c1e-4e5839a64db5	EPI_100X_YFP_1x1_200ms_25sola	EPI_100X_RFP_1x1_200ms_25sola
498	20	10.6374030927014	213	-26.725681044121	1091.66666666667	1895.79812206573	255238	1198.30046948357	224.679625984947	236.960449670158	0	119595	561.478873239437	569.387287001398	443.417561963744	0	NaN	NaN	NaN	NaN	NaN	214.966477178735	0.999757076608984	19.8265760291149	13.4052669048842	10.1702568496598	3.78544117259795	0.0241114012049683	0.0123162276649108	1	1.00436484032616	1610.65098838977	2	18409.779342723	1	1	1	1	2019-05-15T18:41:00.812	NG_ecoli_LTEE_871_DM25	-0	-0	160.025	DIA_100X_EMPTY_1x1_100ms	05b7adb4-b27d-4f6d-b6c0-d2e72a7e4e1f	EPI_100X_YFP_1x1_200ms_25sola	EPI_100X_RFP_1x1_200ms_25sola
499	27	12.8208460119817	359	41.3873449351659	1101.86629526462	727.852367688022	245045	682.576601671309	224.679625984947	236.960449670158	0	163606	455.727019498607	569.387287001398	443.417561963744	0	NaN	NaN	NaN	NaN	NaN	313.660650189414	0.996449809671083	26.4556911016466	14.2359990996285	11.4842218290216	3.43850734396756	0.0230548348773322	0.00970261058853388	1	1.00443995178997	2740.38850990687	1	17689.3871866295	1	1	1	1	2019-05-15T18:41:00.812	NG_ecoli_LTEE_871_DM25	-0	-0	160.025	DIA_100X_EMPTY_1x1_100ms	8fdc0bb4-2e39-4c99-9ec2-b96527727cdb	EPI_100X_YFP_1x1_200ms_25sola	EPI_100X_RFP_1x1_200ms_25sola
500	32	8.50432544643263	273	-22.873547267716	1114.80952380952	1067.06227106227	68375	250.457875457875	224.679625984947	236.960449670158	0	187456	686.652014652015	569.387287001398	443.417561963744	0	NaN	NaN	NaN	NaN	NaN	334.647116115961	0.875941936985597	34.8343699730479	11.2148605028194	9.17721068798432	2.22913048685925	0.0520389813711279	0.0255164814153234	1	1.0152474874007	2304.19508534254	0	23247.7948717949	1	1	1	1	2019-05-15T18:41:00.812	NG_ecoli_LTEE_871_DM25	-0	-0	160.025	DIA_100X_EMPTY_1x1_100ms	59c64550-d2e1-4889-8a71-e47efcd842ab	EPI_100X_YFP_1x1_200ms_25sola	EPI_100X_RFP_1x1_200ms_25sola
501	26	13.8413538974057	360	37.6037588861001	1114.83611111111	1263.68888888889	1885245	5236.79166666667	224.679625984947	236.960449670158	0	164201	456.113888888889	569.387287001398	443.417561963744	0	NaN	NaN	NaN	NaN	NaN	300.201972106055	0.999140830492825	24.8142008278693	14.1962648098895	11.5737143421614	3.75753850052697	0.0326268978486937	0.00924731698732018	1	1.00316892521344	2610.57210013325	0	17674.2194444444	1	1	1	1	2019-05-15T18:41:00.812	NG_ecoli_LTEE_871_DM25	-0	-0	160.025	DIA_100X_EMPTY_1x1_100ms	29aee4fa-82e1-4b6b-95cf-9d383c06592c	EPI_100X_YFP_1x1_200ms_25sola	EPI_100X_RFP_1x1_200ms_25sola
502	24	12.8946596458225	310	30.5721685112926	1117.34193548387	794.877419354839	158027	509.764516129032	224.679625984947	236.960449670158	0	132728	428.154838709677	569.387287001398	443.417561963744	0	NaN	NaN	NaN	NaN	NaN	260.076731711605	0.999440144591919	22.6429295294296	13.6261417991109	11.1148261593952	3.46076492922673	0.0186117826990557	0.0101877682961906	0	1.00359000647492	2196.98881227198	0	17711.2935483871	1	1	1	1	2019-05-15T18:41:00.812	NG_ecoli_LTEE_871_DM25	-0	-0	160.025	DIA_100X_EMPTY_1x1_100ms	12c72936-baa9-48d9-8ac0-2f33262f16c2	EPI_100X_YFP_1x1_200ms_25sola	EPI_100X_RFP_1x1_200ms_25sola
503	26	12.6172884794001	328	40.1398273920606	1114.89329268293	1717.09451219512	355742	1084.57926829268	224.679625984947	236.960449670158	0	152189	463.990853658537	569.387287001398	443.417561963744	0	NaN	NaN	NaN	NaN	NaN	276.252853316321	0.997867898674678	24.5197549818614	13.3562165360143	10.6564882804802	3.66695386558698	0.0145373996135869	0.00693855603187567	1	1.00213184745211	2186.92671970942	0	17775.7713414634	1	1	1	1	2019-05-15T18:41:00.812	NG_ecoli_LTEE_871_DM25	-0	-0	160.025	DIA_100X_EMPTY_1x1_100ms	a71e3753-2fae-4757-922a-d7513340b922	EPI_100X_YFP_1x1_200ms_25sola	EPI_100X_RFP_1x1_200ms_25sola
504	34	13.7658322177128	468	48.5713306288968	1124.25213675214	1941.1688034188	470852	1006.09401709402	224.679625984947	236.960449670158	0	306460	654.82905982906	569.387287001398	443.417561963744	0	NaN	NaN	NaN	NaN	NaN	370.702181491765	0.951165541968377	31.8704812656758	13.6767377375615	11.2389386118513	3.15109486362229	0.00428724901882078	0.00179200441213513	1	1.00019847235423	3161.76145850886	0	17732.5170940171	1	1	1	1	2019-05-15T18:41:00.812	NG_ecoli_LTEE_871_DM25	-0	-0	160.025	DIA_100X_EMPTY_1x1_100ms	a54aee63-4e6c-4480-ad95-db5af1973357	EPI_100X_YFP_1x1_200ms_25sola	EPI_100X_RFP_1x1_200ms_25sola
505	27	14.2746113331571	387	25.9327463407485	1117.26873385013	1757.55297157623	7004402	18099.2299741602	224.679625984947	236.960449670158	0	189164	488.795865633075	569.387287001398	443.417561963744	0	NaN	NaN	NaN	NaN	NaN	312.200601265018	0.9954401891514	26.1883531252479	14.1548241308429	11.3522011935504	3.72905071897585	0.0637579402600395	0.00537636033429676	0	1.00085318705243	2650.68566022283	0	17682.5478036176	1	1	1	1	2019-05-15T18:41:00.812	NG_ecoli_LTEE_871_DM25	-0	-0	160.025	DIA_100X_EMPTY_1x1_100ms	8a6fbfc4-add9-41fb-a0a6-7786e61b1327	EPI_100X_YFP_1x1_200ms_25sola	EPI_100X_RFP_1x1_200ms_25sola
506	37	13.4939615262513	499	49.504250249472	1126.12424849699	158.945891783567	7110666	14249.8316633267	224.679625984947	236.960449670158	3	301063	603.332665330661	569.387287001398	443.417561963744	0	NaN	NaN	NaN	NaN	NaN	465.351483254585	0.951065911671082	37.4872367083669	14.1354678717063	11.9246621424519	3.20668447598641	0.0483000349307795	0.0178824748380942	1	1.02435651455012	4186.63862857396	2	18261.8577154309	1	1	1	1	2019-05-15T18:41:00.812	NG_ecoli_LTEE_871_DM25	-0	-0	160.025	DIA_100X_EMPTY_1x1_100ms	b7c59752-9b76-4510-b658-aa155c656875	EPI_100X_YFP_1x1_200ms_25sola	EPI_100X_RFP_1x1_200ms_25sola
507	20	14.4834656150433	291	-49.6087512020313	1121.64604810997	622.625429553265	236594	813.037800687285	224.679625984947	236.960449670158	0	135178	464.529209621993	569.387287001398	443.417561963744	0	NaN	NaN	NaN	NaN	NaN	237.262512509623	0.999903845543974	19.0584674558479	15.6672250957608	11.9220495627733	4.25272338214226	0.0146341453457835	0.00774564324424029	0	1.00151722291816	2127.54964165595	0	17743.1855670103	1	1	1	1	2019-05-15T18:41:00.812	NG_ecoli_LTEE_871_DM25	-0	-0	160.025	DIA_100X_EMPTY_1x1_100ms	2aab188e-d8b4-4ea5-9aac-ec2d501ebb89	EPI_100X_YFP_1x1_200ms_25sola	EPI_100X_RFP_1x1_200ms_25sola
508	27	11.1441826427352	301	45.9599240300502	1126.92026578073	142.132890365449	4080568	13556.7043189369	224.679625984947	236.960449670158	2	208358	692.21926910299	569.387287001398	443.417561963744	0	NaN	NaN	NaN	NaN	NaN	299.358485016885	0.990931783787775	26.7515552920372	13.2738887957856	10.8972921795331	3.06617363540592	0.0135067625579054	0.00702435533573888	1	1.00234743630653	2495.0319334788	2	18986.7906976744	1	1	1	1	2019-05-15T18:41:00.812	NG_ecoli_LTEE_871_DM25	-0	-0	160.025	DIA_100X_EMPTY_1x1_100ms	94a4f070-6166-4e64-9f4e-1f9332c600cb	EPI_100X_YFP_1x1_200ms_25sola	EPI_100X_RFP_1x1_200ms_25sola
509	57	12.9062704480833	736	49.2185987385299	1140.25679347826	1444.88586956522	3030928	4118.10869565217	224.679625984947	236.960449670158	0	320142	434.975543478261	569.387287001398	443.417561963744	0	NaN	NaN	NaN	NaN	NaN	605.739667589457	0.884244450119864	55.6779013174343	12.8134720095845	10.625425173019	2.27861285235309	0.0400817593513982	0.0133687785793461	2	1.01206395700286	4937.02552691346	0	18303.3546195652	1	1	1	1	2019-05-15T18:41:00.812	NG_ecoli_LTEE_871_DM25	-0	-0	160.025	DIA_100X_EMPTY_1x1_100ms	7fa63daf-4667-4a12-b41b-24f881b1c5b9	EPI_100X_YFP_1x1_200ms_25sola	EPI_100X_RFP_1x1_200ms_25sola
510	21	12.5531083252348	264	-10.309709394713	1124.66287878788	1397.15151515152	166773	631.715909090909	224.679625984947	236.960449670158	0	121648	460.787878787879	569.387287001398	443.417561963744	0	NaN	NaN	NaN	NaN	NaN	236.211951160505	0.999845694880333	20.6174905929059	13.8346707719849	10.8492876864678	3.83357800906314	0.0230671810567599	0.0129115679579605	0	1.00489346868848	1906.02300098877	1	17667.8825757576	1	1	1	1	2019-05-15T18:41:00.812	NG_ecoli_LTEE_871_DM25	-0	-0	160.025	DIA_100X_EMPTY_1x1_100ms	824355b3-ecf6-4048-90b1-8f2f0e3a5de5	EPI_100X_YFP_1x1_200ms_25sola	EPI_100X_RFP_1x1_200ms_25sola
511	15	9.5444756526331	145	-49.9581967468768	1128.1724137931	677.696551724138	67248	463.779310344828	224.679625984947	236.960449670158	0	1669733	11515.4	569.387287001398	443.417561963744	1	NaN	NaN	NaN	NaN	NaN	178.830545285515	0.999792540288578	16.5142155737423	13.6637344693696	10.2030592241416	3.93656827522193	0.00220570692855259	0.00112188386895403	1	1.00002400826015	1350.23277588969	3	21582.5793103448	1	1	1	1	2019-05-15T18:41:00.812	NG_ecoli_LTEE_871_DM25	-0	-0	160.025	DIA_100X_EMPTY_1x1_100ms	34bad4cd-b4ac-41b5-9b3d-81c74515aae8	EPI_100X_YFP_1x1_200ms_25sola	EPI_100X_RFP_1x1_200ms_25sola
512	26	12.4230684002514	323	35.9830627516199	1137.47987616099	666.520123839009	365167	1130.5479876161	224.679625984947	236.960449670158	0	664087	2055.99690402477	569.387287001398	443.417561963744	0	NaN	NaN	NaN	NaN	NaN	308.17252059279	0.997563836247899	25.3931913208051	14.32357976552	11.6325009672466	3.50519064410838	0.0360133177481443	0.0218643211107384	0	1.02010426244853	2698.69224339814	2	18315.9133126935	1	1	1	1	2019-05-15T18:41:00.812	NG_ecoli_LTEE_871_DM25	-0	-0	160.025	DIA_100X_EMPTY_1x1_100ms	22411688-384c-4e94-9ad7-2305b7c5ae3e	EPI_100X_YFP_1x1_200ms_25sola	EPI_100X_RFP_1x1_200ms_25sola
513	21	11.6286642292146	245	6.76102862537831	1137.84081632653	1412.56326530612	182373	744.379591836735	224.679625984947	236.960449670158	0	109791	448.126530612245	569.387287001398	443.417561963744	0	NaN	NaN	NaN	NaN	NaN	224.876389389042	0.999838318476022	20.6924054917806	13.11961347784	10.2220506754516	3.7378619830043	0.00888225904145641	0.00139311267921641	1	1.00004341641778	1698.15340764777	1	18197.7551020408	1	1	1	1	2019-05-15T18:41:00.812	NG_ecoli_LTEE_871_DM25	-0	-0	160.025	DIA_100X_EMPTY_1x1_100ms	f5e3334f-325d-4fb1-bf04-18efe0c2b7e0	EPI_100X_YFP_1x1_200ms_25sola	EPI_100X_RFP_1x1_200ms_25sola
514	22	8.68593256903823	191	-49.4994111331965	1137.12041884817	693.020942408377	95856	501.86387434555	224.679625984947	236.960449670158	0	1335652	6992.94240837696	569.387287001398	443.417561963744	0	NaN	NaN	NaN	NaN	NaN	209.004369483072	0.999801350921855	19.9156203739558	12.9805385844048	9.97271249391713	3.53942790446269	0.0106817565637002	0.00589134307132785	0	1.00095596623556	1555.64435826223	2	20843.2617801047	1	1	1	1	2019-05-15T18:41:00.812	NG_ecoli_LTEE_871_DM25	-0	-0	160.025	DIA_100X_EMPTY_1x1_100ms	89f331d0-2aa9-49ef-8790-22a1cd376635	EPI_100X_YFP_1x1_200ms_25sola	EPI_100X_RFP_1x1_200ms_25sola
515	15	10.2335442603629	155	-49.985494279364	1139.70967741935	8.23225806451613	117426	757.587096774194	224.679625984947	236.960449670158	0	135840	876.387096774194	569.387287001398	443.417561963744	0	NaN	NaN	NaN	NaN	NaN	NaN	NaN	NaN	NaN	NaN	NaN	NaN	NaN	NaN	NaN	NaN	1	19222.464516129	1	1	1	1	2019-05-15T18:41:00.812	NG_ecoli_LTEE_871_DM25	-0	-0	160.025	DIA_100X_EMPTY_1x1_100ms	8783daad-8f18-41e8-87a5-959bf15c39bf	EPI_100X_YFP_1x1_200ms_25sola	EPI_100X_RFP_1x1_200ms_25sola
516	25	11.1776110878737	280	42.2713290691648	1145.05	538.764285714286	201491	719.610714285714	224.679625984947	236.960449670158	0	127013	453.617857142857	569.387287001398	443.417561963744	0	NaN	NaN	NaN	NaN	NaN	262.546566730114	0.995624894220266	24.1030657957958	13.1869759995761	10.3425479315615	3.49442067044882	0.0101593862119146	0.0046846669161725	1	1.00031949709315	2024.96374589504	1	17848.7785714286	1	1	1	1	2019-05-15T18:41:00.812	NG_ecoli_LTEE_871_DM25	-0	-0	160.025	DIA_100X_EMPTY_1x1_100ms	1ecb73f6-4e23-4e0d-9312-485cf2b28149	EPI_100X_YFP_1x1_200ms_25sola	EPI_100X_RFP_1x1_200ms_25sola
517	19	10.6810215395658	203	-49.6464664259726	1145.28078817734	152.423645320197	799513	3938.48768472906	224.679625984947	236.960449670158	0	119014	586.275862068965	569.387287001398	443.417561963744	0	NaN	NaN	NaN	NaN	NaN	217.622273891262	0.999855597166198	18.7243386544066	14.9893944976632	11.16660694367	4.11524656029988	0.00169950535481817	0.000960038901040181	1	1.00000557160885	1833.74451496154	3	19336.4137931034	1	1	1	1	2019-05-15T18:41:00.812	NG_ecoli_LTEE_871_DM25	-0	-0	160.025	DIA_100X_EMPTY_1x1_100ms	4a1ca2fa-054a-4d0e-bad2-085b15e052a9	EPI_100X_YFP_1x1_200ms_25sola	EPI_100X_RFP_1x1_200ms_25sola
518	26	11.4561529654565	298	28.9797046234814	1148.21812080537	685.630872483221	3107179	10426.7751677852	224.679625984947	236.960449670158	0	667592	2240.24161073826	569.387287001398	443.417561963744	0	NaN	NaN	NaN	NaN	NaN	300.628563749088	0.994936240283615	25.3171420940334	14.4710731677729	11.5761920492962	3.46272993458762	0.0094368846087132	0.00381284890515068	1	1.00031831693715	2664.62443877206	3	19210.2315436242	1	1	1	1	2019-05-15T18:41:00.812	NG_ecoli_LTEE_871_DM25	-0	-0	160.025	DIA_100X_EMPTY_1x1_100ms	925fec72-799b-438d-8574-6e25a3b097a5	EPI_100X_YFP_1x1_200ms_25sola	EPI_100X_RFP_1x1_200ms_25sola
519	32	13.1905484999372	427	43.5287351838247	1154.51756440281	1257.95081967213	229610	537.728337236534	224.679625984947	236.960449670158	0	173344	405.957845433255	569.387287001398	443.417561963744	0	NaN	NaN	NaN	NaN	NaN	354.538909736632	0.941122216311953	32.1685299252413	13.1930848450438	10.7666158668178	2.78096704608729	0.022148297537656	0.010486141437778	1	1.00761398028021	2928.7313282183	0	18094.8149882904	1	1	1	1	2019-05-15T18:41:00.812	NG_ecoli_LTEE_871_DM25	-0	-0	160.025	DIA_100X_EMPTY_1x1_100ms	1e01df3a-34a9-4fbe-89ad-d23c6251e1ce	EPI_100X_YFP_1x1_200ms_25sola	EPI_100X_RFP_1x1_200ms_25sola
520	31	12.5781259523267	390	45.322555458145	1155.64615384615	551.810256410256	1239245	3177.55128205128	224.679625984947	236.960449670158	0	185217	474.915384615385	569.387287001398	443.417561963744	0	NaN	NaN	NaN	NaN	NaN	341.524201471188	0.954415048659678	30.6674810739182	12.9553745627985	10.7903693990628	2.86579202018765	0.0398852796597233	0.016897232898792	1	1.01826352696103	2804.40422394514	1	17833.7794871795	1	1	1	1	2019-05-15T18:41:00.812	NG_ecoli_LTEE_871_DM25	-0	-0	160.025	DIA_100X_EMPTY_1x1_100ms	d9258fe8-6b27-44da-bbbe-e99a7e55aabe	EPI_100X_YFP_1x1_200ms_25sola	EPI_100X_RFP_1x1_200ms_25sola
521	19	12.3417680844147	235	-44.1871868771495	1147.5914893617	1706.04680851064	131686	560.365957446808	224.679625984947	236.960449670158	0	101753	432.991489361702	569.387287001398	443.417561963744	0	NaN	NaN	NaN	NaN	NaN	207.464929606306	0.999812169333941	18.2481967869204	14.1874687616071	10.9400953636231	3.7975605351621	0.0061393424886452	0.00283487601817399	1	1.00017714504784	1715.34725735614	0	18215.8936170213	1	1	1	1	2019-05-15T18:41:00.812	NG_ecoli_LTEE_871_DM25	-0	-0	160.025	DIA_100X_EMPTY_1x1_100ms	e597ccd3-a427-4465-96ac-95f2bc2bf20d	EPI_100X_YFP_1x1_200ms_25sola	EPI_100X_RFP_1x1_200ms_25sola
522	49	14.2172891040699	697	37.1099612541464	1162.6212338594	1666.46341463415	431027	618.403156384505	224.679625984947	236.960449670158	0	297506	426.83787661406	569.387287001398	443.417561963744	0	NaN	NaN	NaN	NaN	NaN	555.628298852343	0.877465399134094	47.2470584361658	15.0400491824697	11.5767176592792	3.04188380036833	0.00920414209643184	0.00329087316901125	2	1.0017233289101	4973.19558399805	0	17384.3041606887	1	1	1	1	2019-05-15T18:41:00.812	NG_ecoli_LTEE_871_DM25	-0	-0	160.025	DIA_100X_EMPTY_1x1_100ms	e3223de3-ad99-4e0e-887a-155f71946a59	EPI_100X_YFP_1x1_200ms_25sola	EPI_100X_RFP_1x1_200ms_25sola
523	24	12.2855394775256	295	12.2652585311516	1154.86101694915	1348.9593220339	223996	759.308474576271	224.679625984947	236.960449670158	0	120281	407.73220338983	569.387287001398	443.417561963744	0	NaN	NaN	NaN	NaN	NaN	267.586407687591	0.997786966178992	23.854429610386	13.0406642588167	10.9278007142938	3.21484102401393	0.0143940348763213	0.00718327222856582	1	1.00193856747958	2237.30117428931	1	17310.5661016949	1	1	1	1	2019-05-15T18:41:00.812	NG_ecoli_LTEE_871_DM25	-0	-0	160.025	DIA_100X_EMPTY_1x1_100ms	1214158f-8455-4034-85e3-8d5ab653d139	EPI_100X_YFP_1x1_200ms_25sola	EPI_100X_RFP_1x1_200ms_25sola
524	19	11.8841399941194	227	-49.9075596896307	1154.8281938326	8.44493392070485	228029	1004.53303964758	224.679625984947	236.960449670158	0	174396	768.264317180617	569.387287001398	443.417561963744	0	NaN	NaN	NaN	NaN	NaN	NaN	NaN	NaN	NaN	NaN	NaN	NaN	NaN	NaN	NaN	NaN	1	18601.4757709251	1	1	1	1	2019-05-15T18:41:00.812	NG_ecoli_LTEE_871_DM25	-0	-0	160.025	DIA_100X_EMPTY_1x1_100ms	a295d884-aad0-4713-a121-bcd4dec39e38	EPI_100X_YFP_1x1_200ms_25sola	EPI_100X_RFP_1x1_200ms_25sola
525	20	12.2442849717014	245	-40.7038005088561	1159.01632653061	259.979591836735	108559	443.097959183673	224.679625984947	236.960449670158	0	124139	506.689795918367	569.387287001398	443.417561963744	0	NaN	NaN	NaN	NaN	NaN	219.042074836828	0.99991704035117	18.4646005947657	15.4074697066383	11.1092677742113	4.41427615171669	0.0367359184478257	0.0103186530458394	2	1.00223639948687	1789.78419755447	1	18074.9714285714	1	1	1	1	2019-05-15T18:41:00.812	NG_ecoli_LTEE_871_DM25	-0	-0	160.025	DIA_100X_EMPTY_1x1_100ms	58360787-2075-4871-bcf2-ce8fe43d1d49	EPI_100X_YFP_1x1_200ms_25sola	EPI_100X_RFP_1x1_200ms_25sola
526	34	11.7198839385127	399	46.007411905279	1165.61152882206	840.553884711779	1306724	3274.99749373434	224.679625984947	236.960449670158	0	174726	437.90977443609	569.387287001398	443.417561963744	0	NaN	NaN	NaN	NaN	NaN	368.605790507189	0.898942910677975	33.7147228692996	13.5532386964896	10.7059371657139	2.83334813339451	0.0146510705252809	0.00576363073733342	2	1.00199301821704	3035.00112097175	1	18725.6741854637	1	1	1	1	2019-05-15T18:41:00.812	NG_ecoli_LTEE_871_DM25	-0	-0	160.025	DIA_100X_EMPTY_1x1_100ms	4d1a2064-1cc8-47ad-97df-8041cc20b1a2	EPI_100X_YFP_1x1_200ms_25sola	EPI_100X_RFP_1x1_200ms_25sola
527	19	11.4297498467614	218	-49.4650357592778	1159.94036697248	144.807339449541	2455367	11263.1513761468	224.679625984947	236.960449670158	0	151650	695.642201834862	569.387287001398	443.417561963744	0	NaN	NaN	NaN	NaN	NaN	217.469321918792	0.999804837943122	19.0286280560828	14.5405675474582	10.7905752674659	4.03573011293065	0.0220760667654394	0.0111842651831681	1	1.00322752289404	1740.14947751649	3	19338.7247706422	1	1	1	1	2019-05-15T18:41:00.812	NG_ecoli_LTEE_871_DM25	-0	-0	160.025	DIA_100X_EMPTY_1x1_100ms	edc00aa4-77ea-4548-9ebf-5ed3cd9e3b7a	EPI_100X_YFP_1x1_200ms_25sola	EPI_100X_RFP_1x1_200ms_25sola
528	21	11.9106983441774	250	-47.008870707737	1161.992	355.864	162538	650.152	224.679625984947	236.960449670158	0	123406	493.624	569.387287001398	443.417561963744	0	NaN	NaN	NaN	NaN	NaN	225.220168688623	0.999863843106532	18.652011989152	15.2556820519682	11.259429092812	4.49621177011724	0.0276378954922582	0.00117387301148025	0	1.00000530061601	1857.15566673043	1	17162.376	1	1	1	1	2019-05-15T18:41:00.812	NG_ecoli_LTEE_871_DM25	-0	-0	160.025	DIA_100X_EMPTY_1x1_100ms	83014de6-f0de-4b55-9f07-ebe6ccbbe095	EPI_100X_YFP_1x1_200ms_25sola	EPI_100X_RFP_1x1_200ms_25sola
529	19	11.496411574637	219	-49.7302415722035	1165.90867579909	274.479452054795	138172	630.922374429224	224.679625984947	236.960449670158	0	111056	507.10502283105	569.387287001398	443.417561963744	0	NaN	NaN	NaN	NaN	NaN	208.568636134287	0.999853102376554	18.8844924244903	13.9045373543512	10.3183587871959	4.03120623295997	0.0225124919736929	0.011820230859995	0	1.00362329178085	1579.12477658595	1	18525.6666666667	1	1	1	1	2019-05-15T18:41:00.812	NG_ecoli_LTEE_871_DM25	-0	-0	160.025	DIA_100X_EMPTY_1x1_100ms	62ba1047-78f2-443b-a164-8cab32122b96	EPI_100X_YFP_1x1_200ms_25sola	EPI_100X_RFP_1x1_200ms_25sola
530	22	11.9561607074032	263	3.20109676958141	1166.76045627376	371.235741444867	106656	405.536121673004	224.679625984947	236.960449670158	0	127640	485.32319391635	569.387287001398	443.417561963744	0	NaN	NaN	NaN	NaN	NaN	240.590549085434	0.999904698648905	20.3055318311841	14.8188895177543	11.2803814488444	4.0253507200783	0.0142239877460422	0.0067334391803852	1	1.00136462587848	2029.3260085708	1	17839.9315589354	1	1	1	1	2019-05-15T18:41:00.812	NG_ecoli_LTEE_871_DM25	-0	-0	160.025	DIA_100X_EMPTY_1x1_100ms	2c8bf860-6868-4a0b-8eb5-e92c3672ff8d	EPI_100X_YFP_1x1_200ms_25sola	EPI_100X_RFP_1x1_200ms_25sola
531	24	12.9205055413396	310	37.004236558478	1167.5935483871	1611.63870967742	134551	434.035483870968	224.679625984947	236.960449670158	0	133408	430.348387096774	569.387287001398	443.417561963744	0	NaN	NaN	NaN	NaN	NaN	260.6921581099	0.999105539838676	22.1163715388192	13.9439650481323	11.1822658741924	3.82762873152752	0.0185763945087995	0.00924232998194657	1	1.00295408995858	2172.01783254701	0	17498.8838709677	1	1	1	1	2019-05-15T18:41:00.812	NG_ecoli_LTEE_871_DM25	-0	-0	160.025	DIA_100X_EMPTY_1x1_100ms	f93d0ca7-e73a-49f4-b97a-f179e84ed8e5	EPI_100X_YFP_1x1_200ms_25sola	EPI_100X_RFP_1x1_200ms_25sola
532	26	12.6669964759497	330	36.0542854507757	1171.18181818182	707.315151515152	192166	582.321212121212	224.679625984947	236.960449670158	0	196550	595.606060606061	569.387287001398	443.417561963744	0	NaN	NaN	NaN	NaN	NaN	276.847337174062	0.995513762434506	24.9698450768788	12.9284497572151	10.6475647642031	3.37004393255177	0.00920996556506507	0.00426395418435499	1	1.00080286778184	2223.34219362578	0	18182.5242424242	1	1	1	1	2019-05-15T18:41:00.812	NG_ecoli_LTEE_871_DM25	-0	-0	160.025	DIA_100X_EMPTY_1x1_100ms	52e9b3f2-c555-4f4b-b5dd-a644160fc89c	EPI_100X_YFP_1x1_200ms_25sola	EPI_100X_RFP_1x1_200ms_25sola
533	43	12.6142645061163	543	48.9920150538178	1178.02209944751	851.103130755065	9485143	17468.0349907919	224.679625984947	236.960449670158	1	266856	491.447513812155	569.387287001398	443.417561963744	0	NaN	NaN	NaN	NaN	NaN	476.609748372099	0.925113150758268	42.7163252401985	13.6716342514148	10.8556167576954	2.79098035672406	0.017137250270358	0.00736593816171246	1	1.00499023844865	3953.60039500048	1	18010.6574585635	1	1	1	1	2019-05-15T18:41:00.812	NG_ecoli_LTEE_871_DM25	-0	-0	160.025	DIA_100X_EMPTY_1x1_100ms	605d4b93-46dc-4245-bcb1-333add3371f4	EPI_100X_YFP_1x1_200ms_25sola	EPI_100X_RFP_1x1_200ms_25sola
534	26	12.6884392419962	330	42.1666554995564	1172.50606060606	1340.6	170517	516.718181818182	224.679625984947	236.960449670158	0	134025	406.136363636364	569.387287001398	443.417561963744	0	NaN	NaN	NaN	NaN	NaN	283.636795238157	0.997773474533751	23.885377209041	14.1342984897462	11.4397775044137	3.56550687610375	0.0230990561022726	0.0117670964959471	1	1.00553850333376	2455.03190938948	1	17317	1	1	1	1	2019-05-15T18:41:00.812	NG_ecoli_LTEE_871_DM25	-0	-0	160.025	DIA_100X_EMPTY_1x1_100ms	43d60a7e-4cf2-4ea5-a920-3f0b9f40f553	EPI_100X_YFP_1x1_200ms_25sola	EPI_100X_RFP_1x1_200ms_25sola
535	38	11.0791810186376	421	45.4520982116647	1182.68171021378	937.776722090261	111719	265.365795724466	224.679625984947	236.960449670158	0	4859984	11543.9049881235	569.387287001398	443.417561963744	1	NaN	NaN	NaN	NaN	NaN	379.271967916386	0.952425615401052	37.2217372897327	12.7497922046155	9.99353934076765	2.57202258687448	0.0170355331095266	0.00622126356303802	2	1.00338205970773	2919.61222754268	1	20267.6057007126	1	1	1	1	2019-05-15T18:41:00.812	NG_ecoli_LTEE_871_DM25	-0	-0	160.025	DIA_100X_EMPTY_1x1_100ms	6126ee1c-df8c-4738-9eac-b24a048cd9c9	EPI_100X_YFP_1x1_200ms_25sola	EPI_100X_RFP_1x1_200ms_25sola
536	34	10.9684678757985	374	47.8430456038963	1175.04278074866	55.1390374331551	1143727	3058.0935828877	224.679625984947	236.960449670158	0	281461	752.569518716578	569.387287001398	443.417561963744	0	NaN	NaN	NaN	NaN	NaN	373.611176134871	0.950716814616621	35.56398000766	11.9436200355752	10.2561954476873	2.47161224181185	0.0171827604741394	0.00926228697925162	0	1.00682221152705	2938.14223178887	3	19261.7085561497	1	1	1	1	2019-05-15T18:41:00.812	NG_ecoli_LTEE_871_DM25	-0	-0	160.025	DIA_100X_EMPTY_1x1_100ms	0af47b2a-aec5-4e11-a706-6e8b9147e62e	EPI_100X_YFP_1x1_200ms_25sola	EPI_100X_RFP_1x1_200ms_25sola
537	27	13.1842101225804	357	45.4476218555488	1177.81792717087	488.322128851541	436618	1223.01960784314	224.679625984947	236.960449670158	0	164603	461.072829131653	569.387287001398	443.417561963744	0	NaN	NaN	NaN	NaN	NaN	292.020647588291	0.999181129364622	24.7194803040325	14.0637993517461	11.3272724095295	3.62611321360493	0.0222638856037933	0.0123687780125786	0	1.00637543259972	2491.03544604579	0	17250.5742296919	1	1	1	1	2019-05-15T18:41:00.812	NG_ecoli_LTEE_871_DM25	-0	-0	160.025	DIA_100X_EMPTY_1x1_100ms	320ec736-4be5-44a0-b9e8-e3c007174be3	EPI_100X_YFP_1x1_200ms_25sola	EPI_100X_RFP_1x1_200ms_25sola
538	21	10.5642397432502	222	-42.0015291762088	1174.96846846847	135	2840903	12796.8603603604	224.679625984947	236.960449670158	0	151712	683.387387387387	569.387287001398	443.417561963744	0	NaN	NaN	NaN	NaN	NaN	240.392693075391	0.995433951559527	21.5033004118405	14.0481794492588	10.6002912713367	3.81041017902873	0.0241891402334012	0.0114498315478762	1	1.00429230117144	1897.7132998618	3	19117.036036036	1	1	1	1	2019-05-15T18:41:00.812	NG_ecoli_LTEE_871_DM25	-0	-0	160.025	DIA_100X_EMPTY_1x1_100ms	f73d46b1-e2ae-40b6-a1f3-3195c99c4d99	EPI_100X_YFP_1x1_200ms_25sola	EPI_100X_RFP_1x1_200ms_25sola
539	20	12.0058246447242	242	-33.6996575624701	1177.86776859504	151.355371900826	426783	1763.56611570248	224.679625984947	236.960449670158	0	138082	570.586776859504	569.387287001398	443.417561963744	0	NaN	NaN	NaN	NaN	NaN	245.211590620817	0.999897394312449	21.0510920546004	14.9304973520897	11.1803015624487	4.04627791814473	0.00752327151585951	0.00293224749850257	1	1.00025166545539	2066.67196090035	2	19495.673553719	1	1	1	1	2019-05-15T18:41:00.812	NG_ecoli_LTEE_871_DM25	-0	-0	160.025	DIA_100X_EMPTY_1x1_100ms	78d7f314-f41e-42f6-b547-d949c70f2073	EPI_100X_YFP_1x1_200ms_25sola	EPI_100X_RFP_1x1_200ms_25sola
540	27	13.9122951656642	376	39.6105440794087	1181.85372340426	1561.07180851064	714727	1900.86968085106	224.679625984947	236.960449670158	0	183047	486.827127659574	569.387287001398	443.417561963744	0	NaN	NaN	NaN	NaN	NaN	305.485896148212	0.999791217988026	25.3607412503401	14.2316704878537	11.7508610911007	3.50996715365717	0.0124834268096606	0.00613192362617229	1	1.00163860153691	2750.37055125393	0	16883.2792553192	1	1	1	1	2019-05-15T18:41:00.812	NG_ecoli_LTEE_871_DM25	-0	-0	160.025	DIA_100X_EMPTY_1x1_100ms	21346b43-042d-4953-b69c-0ff6ca38b6cd	EPI_100X_YFP_1x1_200ms_25sola	EPI_100X_RFP_1x1_200ms_25sola
541	17	10.8783659766878	187	-49.6211685907104	1184.16577540107	32.8342245989305	772155	4129.17112299465	224.679625984947	236.960449670158	0	139404	745.475935828877	569.387287001398	443.417561963744	0	NaN	NaN	NaN	NaN	NaN	199.74677034739	0.999915058436307	18.5683803666916	13.2045344463834	10.0055295552972	3.75254788120738	0.0303337328688687	0.0157029168976467	0	1.00617208952767	1459.97044297161	3	20027.422459893	1	1	1	1	2019-05-15T18:41:00.812	NG_ecoli_LTEE_871_DM25	-0	-0	160.025	DIA_100X_EMPTY_1x1_100ms	ab187810-10c7-44b5-8b68-74b7b2cb896f	EPI_100X_YFP_1x1_200ms_25sola	EPI_100X_RFP_1x1_200ms_25sola
542	35	14.7039255418823	515	40.4915946599861	1191.23883495146	204.085436893204	337987	656.285436893204	224.679625984947	236.960449670158	0	392327	761.8	569.387287001398	443.417561963744	0	NaN	NaN	NaN	NaN	NaN	396.582253883475	0.956200890223234	32.9680970901572	14.1314913030038	11.6486879142377	3.27540420813559	0.0509367922780876	0.0252184598679369	1	1.04821612098709	3513.48239626545	0	17935.1359223301	1	1	1	1	2019-05-15T18:41:00.812	NG_ecoli_LTEE_871_DM25	-0	-0	160.025	DIA_100X_EMPTY_1x1_100ms	81db2ee3-7db0-4d52-938c-d9e11d2b45f1	EPI_100X_YFP_1x1_200ms_25sola	EPI_100X_RFP_1x1_200ms_25sola
543	27	11.8029050565989	319	43.7539255011229	1186.45768025078	63.3448275862069	332194	1041.3605015674	224.679625984947	236.960449670158	0	273728	858.081504702194	569.387287001398	443.417561963744	0	NaN	NaN	NaN	NaN	NaN	334.693643576697	0.992420569725087	28.1415558731401	14.0664196142625	11.4656211193502	3.37930429510195	0.0285855454067553	0.0110949536371363	1	1.00630147451679	2905.58215133129	4	20926.5235109718	1	1	1	1	2019-05-15T18:41:00.812	NG_ecoli_LTEE_871_DM25	-0	-0	160.025	DIA_100X_EMPTY_1x1_100ms	8c5954f4-6d44-4bef-8914-a0005664e456	EPI_100X_YFP_1x1_200ms_25sola	EPI_100X_RFP_1x1_200ms_25sola
544	28	12.6652792510639	355	43.5715425388471	1192.24225352113	1810.08169014085	2964587	8350.94929577465	224.679625984947	236.960449670158	2	179521	505.692957746479	569.387287001398	443.417561963744	0	NaN	NaN	NaN	NaN	NaN	294.192948330798	0.992951304073318	26.3245596638986	12.8404910985043	10.8874804007549	3.08442639788504	0.00752592563097957	0.00335911739778856	1	1.00050871747899	2450.7881353975	0	17845.0394366197	1	1	1	1	2019-05-15T18:41:00.812	NG_ecoli_LTEE_871_DM25	-0	-0	160.025	DIA_100X_EMPTY_1x1_100ms	afd0c744-02e5-42b2-9db9-24f84848e728	EPI_100X_YFP_1x1_200ms_25sola	EPI_100X_RFP_1x1_200ms_25sola
545	26	12.4403429898532	324	19.1684159027522	1190.38580246914	1027.30555555556	201070	620.586419753086	224.679625984947	236.960449670158	0	158078	487.895061728395	569.387287001398	443.417561963744	0	NaN	NaN	NaN	NaN	NaN	286.055148679156	0.998465080056649	24.9349685763282	13.5222298510516	10.8354258398957	3.73313849556129	0.0165276410806486	0.00869920936718097	1	1.00314355176511	2299.2737160944	1	17511.9290123457	1	1	1	1	2019-05-15T18:41:00.812	NG_ecoli_LTEE_871_DM25	-0	-0	160.025	DIA_100X_EMPTY_1x1_100ms	6f2b4f42-1e9f-453b-a076-00792258b67c	EPI_100X_YFP_1x1_200ms_25sola	EPI_100X_RFP_1x1_200ms_25sola
546	27	11.2785774970251	305	47.2345648203731	1192.94098360656	728.12131147541	434762	1425.44918032787	224.679625984947	236.960449670158	0	163684	536.668852459016	569.387287001398	443.417561963744	0	NaN	NaN	NaN	NaN	NaN	286.868854871281	0.991795730749357	26.3286587268205	12.494610888844	10.62483526156	2.9867449185995	0.00900575889559066	0.0041038811998545	1	1.00084717383756	2334.33416639144	2	17704.0032786885	1	1	1	1	2019-05-15T18:41:00.812	NG_ecoli_LTEE_871_DM25	-0	-0	160.025	DIA_100X_EMPTY_1x1_100ms	5817614a-55ce-4466-95c9-36007e7d2aa2	EPI_100X_YFP_1x1_200ms_25sola	EPI_100X_RFP_1x1_200ms_25sola
547	26	12.3445436038798	321	42.1631869411703	1192.89719626168	133.152647975078	788713	2457.04984423676	224.679625984947	236.960449670158	0	213262	664.367601246106	569.387287001398	443.417561963744	0	NaN	NaN	NaN	NaN	NaN	294.943201842527	0.973820336773714	25.7652957557812	12.9783277137026	10.9428033433926	3.14639125994442	0.0436578710043506	0.0210188310653049	1	1.02043969454414	2423.16061911187	1	18222.2710280374	1	1	1	1	2019-05-15T18:41:00.812	NG_ecoli_LTEE_871_DM25	-0	-0	160.025	DIA_100X_EMPTY_1x1_100ms	c48a4d5a-0d0f-4033-a272-e1659065b7f2	EPI_100X_YFP_1x1_200ms_25sola	EPI_100X_RFP_1x1_200ms_25sola
548	18	10.4693522886343	189	-48.4710639559731	1193.97883597884	44.7460317460317	1074612	5685.77777777778	224.679625984947	236.960449670158	1	210113	1111.70899470899	569.387287001398	443.417561963744	0	NaN	NaN	NaN	NaN	NaN	217.72908511236	0.999911969326163	19.3803860352394	13.6430828894776	10.860198882576	3.5366950618514	0.0020875769324413	0.000992094173105385	0	1.00002527130258	1795.26209744767	6	23701.4814814815	1	1	1	1	2019-05-15T18:41:00.812	NG_ecoli_LTEE_871_DM25	-0	-0	160.025	DIA_100X_EMPTY_1x1_100ms	aa91ff4e-4882-4288-a4b1-8adb5b0e2d72	EPI_100X_YFP_1x1_200ms_25sola	EPI_100X_RFP_1x1_200ms_25sola
549	26	11.7311663955163	305	47.187367691097	1202.86229508197	744.826229508197	2082151	6826.72459016393	224.679625984947	236.960449670158	2	180056	590.347540983607	569.387287001398	443.417561963744	0	NaN	NaN	NaN	NaN	NaN	274.641089807061	0.989428960198266	25.5467540275348	12.8876744159214	10.3977296339509	3.13439985810816	0.00906942063427845	0.00483433314744534	1	1.00032501660929	2169.21524993035	1	18511.5901639344	1	1	1	1	2019-05-15T18:41:00.812	NG_ecoli_LTEE_871_DM25	-0	-0	160.025	DIA_100X_EMPTY_1x1_100ms	c9c0dc81-ab08-43cd-afe1-2aca1beade45	EPI_100X_YFP_1x1_200ms_25sola	EPI_100X_RFP_1x1_200ms_25sola
550	18	8.61140295688691	155	-48.0857327251436	1201.32258064516	32.3032258064516	780871	5037.87741935484	224.679625984947	236.960449670158	0	137745	888.677419354839	569.387287001398	443.417561963744	0	NaN	NaN	NaN	NaN	NaN	191.682429352343	0.999891001701978	19.0342455854438	12.3644066994017	9.57512603041623	3.3960448611283	0.00136643986607639	0.000634521989620839	1	1.00000954765775	1370.61205647706	4	21757.2838709677	1	1	1	1	2019-05-15T18:41:00.812	NG_ecoli_LTEE_871_DM25	-0	-0	160.025	DIA_100X_EMPTY_1x1_100ms	21e69499-b9bd-4344-8e70-eaf27494a0c8	EPI_100X_YFP_1x1_200ms_25sola	EPI_100X_RFP_1x1_200ms_25sola
551	25	10.3074315752172	258	30.7530163898591	1204.31782945736	69.9767441860465	398437	1544.32945736434	224.679625984947	236.960449670158	0	383292	1485.62790697674	569.387287001398	443.417561963744	0	NaN	NaN	NaN	NaN	NaN	284.447765253085	0.997106394793029	26.6932987796222	12.5932879843032	10.2601936597585	3.12704801679017	0.0324626012055193	0.018169637700869	0	1.01595404071028	2207.00463450696	2	20813.2790697674	1	1	1	1	2019-05-15T18:41:00.812	NG_ecoli_LTEE_871_DM25	-0	-0	160.025	DIA_100X_EMPTY_1x1_100ms	7718e45a-e518-4212-a5a0-9914e2d6c92c	EPI_100X_YFP_1x1_200ms_25sola	EPI_100X_RFP_1x1_200ms_25sola
552	25	12.8830171284637	323	38.3079101234643	1208.49535603715	928.49226006192	2920457	9041.66253869969	224.679625984947	236.960449670158	1	1436673	4447.9040247678	569.387287001398	443.417561963744	0	NaN	NaN	NaN	NaN	NaN	273.590836377553	0.999212791629284	23.5681840471954	14.0976960147181	11.2372467781305	3.636008764612	0.0210398125842232	0.0102063806116758	1	1.00409927233154	2337.41506672011	1	18088.9566563467	1	1	1	1	2019-05-15T18:41:00.812	NG_ecoli_LTEE_871_DM25	-0	-0	160.025	DIA_100X_EMPTY_1x1_100ms	f3797031-28df-47e1-8491-15c441fd0983	EPI_100X_YFP_1x1_200ms_25sola	EPI_100X_RFP_1x1_200ms_25sola
553	26	11.7606718290597	306	31.2256939127151	1209.75816993464	57.718954248366	288019	941.238562091503	224.679625984947	236.960449670158	0	1731481	5658.43464052288	569.387287001398	443.417561963744	0	NaN	NaN	NaN	NaN	NaN	309.523638796673	0.985774553954958	26.6759720269273	13.7142298559737	11.2037081763792	3.43094861697943	0.0305977646449417	0.0123853253052052	1	1.00511976208501	2629.86654946683	5	22879.3464052288	1	1	1	1	2019-05-15T18:41:00.812	NG_ecoli_LTEE_871_DM25	-0	-0	160.025	DIA_100X_EMPTY_1x1_100ms	000873a7-fedc-453b-92a8-5653c48b5fe5	EPI_100X_YFP_1x1_200ms_25sola	EPI_100X_RFP_1x1_200ms_25sola
554	43	12.8525651139661	553	44.1938709105001	1219.89330922242	724.083182640145	497409	899.473779385172	224.679625984947	236.960449670158	0	247535	447.622061482821	569.387287001398	443.417561963744	0	NaN	NaN	NaN	NaN	NaN	469.233295112084	0.857438580721624	42.0064250774817	14.4475672186774	10.8473917544317	3.10362321824256	0.0267061240602128	0.0137740238732788	0	1.01911414511428	3882.00646431849	1	18093.9258589512	1	1	1	1	2019-05-15T18:41:00.812	NG_ecoli_LTEE_871_DM25	-0	-0	160.025	DIA_100X_EMPTY_1x1_100ms	beef6dfd-dd79-4e5b-8dfd-48f62f74cafc	EPI_100X_YFP_1x1_200ms_25sola	EPI_100X_RFP_1x1_200ms_25sola
555	21	12.0754547211373	254	-23.588690551835	1208.02755905512	1016.31496062992	147633	581.232283464567	224.679625984947	236.960449670158	0	131091	516.106299212598	569.387287001398	443.417561963744	0	NaN	NaN	NaN	NaN	NaN	236.090253846114	0.999497653644821	20.0193911730397	14.190625129762	11.2306198474528	3.80840611079134	0.001812760854257	0.000800011098787757	1	1.00001894073357	1983.11637478918	2	17929.3897637795	1	1	1	1	2019-05-15T18:41:00.812	NG_ecoli_LTEE_871_DM25	-0	-0	160.025	DIA_100X_EMPTY_1x1_100ms	4e721f61-33e4-40a2-8f57-a6691dc94b5e	EPI_100X_YFP_1x1_200ms_25sola	EPI_100X_RFP_1x1_200ms_25sola
556	19	9.618234114348	183	-48.7613715924124	1211.61202185792	42.120218579235	956361	5226.01639344262	224.679625984947	236.960449670158	1	327196	1787.95628415301	569.387287001398	443.417561963744	0	NaN	NaN	NaN	NaN	NaN	209.835846818027	0.99986536702172	18.9531789385247	13.9873885255666	10.5061299352871	3.93657810405669	0.00335336882522736	0.00154673184084194	1	1.00003624416379	1643.07534727262	6	24556.8196721311	1	1	1	1	2019-05-15T18:41:00.812	NG_ecoli_LTEE_871_DM25	-0	-0	160.025	DIA_100X_EMPTY_1x1_100ms	3814cb23-1983-440f-99cc-cd702b94cd97	EPI_100X_YFP_1x1_200ms_25sola	EPI_100X_RFP_1x1_200ms_25sola
557	8	2.87780805238881	24	-49.9977871361324	1210.91666666667	3.20833333333333	34799	1449.95833333333	224.679625984947	236.960449670158	0	19568	815.333333333333	569.387287001398	443.417561963744	0	NaN	NaN	NaN	NaN	NaN	NaN	NaN	NaN	NaN	NaN	NaN	NaN	NaN	NaN	NaN	NaN	1	22134.9166666667	1	1	1	1	2019-05-15T18:41:00.812	NG_ecoli_LTEE_871_DM25	-0	-0	160.025	DIA_100X_EMPTY_1x1_100ms	44230e0c-2bf2-4a48-b8f0-0cb5aa2c8151	EPI_100X_YFP_1x1_200ms_25sola	EPI_100X_RFP_1x1_200ms_25sola
558	18	9.59040976735285	173	-43.8321519353997	1217.9710982659	13.635838150289	231689	1339.24277456647	224.679625984947	236.960449670158	0	135828	785.132947976879	569.387287001398	443.417561963744	0	NaN	NaN	NaN	NaN	NaN	179.861968289827	0.999789177046301	17.5059348587531	12.8309077766207	9.46838080574972	3.88638928871771	0.0709560976403872	0.0045693455656916	0	1.00014512979855	1232.61265479773	3	20830.4739884393	1	1	1	1	2019-05-15T18:41:00.812	NG_ecoli_LTEE_871_DM25	-0	-0	160.025	DIA_100X_EMPTY_1x1_100ms	6448c951-6a15-4580-b22a-0fd6f3f2b2a0	EPI_100X_YFP_1x1_200ms_25sola	EPI_100X_RFP_1x1_200ms_25sola
559	22	12.6245908558777	278	-30.9336332546384	1220.17985611511	830.255395683453	421358	1515.67625899281	224.679625984947	236.960449670158	0	118944	427.856115107914	569.387287001398	443.417561963744	0	NaN	NaN	NaN	NaN	NaN	240.910600642462	0.999906521694105	20.8839800539781	14.1562009702414	11.1822214593175	3.67733389005076	0.00475676613751919	0.00271713153738659	0	1.00020660110314	2050.97010053675	0	17567.2769784173	1	1	1	1	2019-05-15T18:41:00.812	NG_ecoli_LTEE_871_DM25	-0	-0	160.025	DIA_100X_EMPTY_1x1_100ms	588f872c-18dd-450a-9616-c75297630381	EPI_100X_YFP_1x1_200ms_25sola	EPI_100X_RFP_1x1_200ms_25sola
560	15	9.92785347321109	149	-49.9992645081558	1217.03355704698	28.751677852349	466571	3131.34899328859	224.679625984947	236.960449670158	0	140132	940.48322147651	569.387287001398	443.417561963744	0	NaN	NaN	NaN	NaN	NaN	183.670486036015	0.999839199484819	15.3514469359528	15.1709906344768	11.278237006401	4.28304671389876	0.0120705606437095	0.00619933184719325	1	1.000555820385	1533.63365630911	4	22915.2483221477	1	1	1	1	2019-05-15T18:41:00.812	NG_ecoli_LTEE_871_DM25	-0	-0	160.025	DIA_100X_EMPTY_1x1_100ms	7eb505ed-a9d9-4ea2-91c2-4c45b04da9ab	EPI_100X_YFP_1x1_200ms_25sola	EPI_100X_RFP_1x1_200ms_25sola
561	22	12.921186042306	285	7.22351833916548	1219.58947368421	242.347368421053	1679653	5893.51929824561	224.679625984947	236.960449670158	1	157310	551.964912280702	569.387287001398	443.417561963744	0	NaN	NaN	NaN	NaN	NaN	240.570408606637	0.999828731171867	20.2870799637803	14.4559843842453	11.4307905028684	3.78119673144419	0.00241801468975738	0.0012402571196953	0	1.00004396436658	2081.91000860897	0	17775.7789473684	1	1	1	1	2019-05-15T18:41:00.812	NG_ecoli_LTEE_871_DM25	-0	-0	160.025	DIA_100X_EMPTY_1x1_100ms	eb9b6691-1577-40e2-95fa-5f57082d3903	EPI_100X_YFP_1x1_200ms_25sola	EPI_100X_RFP_1x1_200ms_25sola
562	23	12.3704810297511	286	0.313578993273633	1223.67132867133	1006.84265734266	866166	3028.55244755245	224.679625984947	236.960449670158	0	155792	544.727272727273	569.387287001398	443.417561963744	0	NaN	NaN	NaN	NaN	NaN	257.939244508535	0.998690093211117	23.2816091342531	13.3318151143324	10.5765891309162	3.52357897511054	0.0051172491502203	0.00250211541928737	1	1.00011372566178	2045.47484226588	1	17861.6468531469	1	1	1	1	2019-05-15T18:41:00.812	NG_ecoli_LTEE_871_DM25	-0	-0	160.025	DIA_100X_EMPTY_1x1_100ms	9ead411d-f495-4cd0-b130-0dad8d35c38d	EPI_100X_YFP_1x1_200ms_25sola	EPI_100X_RFP_1x1_200ms_25sola
563	20	13.1492069591691	264	-45.9761222112587	1222.26136363636	1297.61742424242	152264	576.757575757576	224.679625984947	236.960449670158	0	109359	414.238636363636	569.387287001398	443.417561963744	0	NaN	NaN	NaN	NaN	NaN	236.022248545191	0.999937959575547	20.8411317682576	13.7684830233702	10.6939775299678	3.77716481275326	0.0257971828740856	0.0118591720647723	1	1.00438613848005	1871.93047761966	1	17448.7575757576	1	1	1	1	2019-05-15T18:41:00.812	NG_ecoli_LTEE_871_DM25	-0	-0	160.025	DIA_100X_EMPTY_1x1_100ms	0c14512d-66bd-4d80-a9db-ed918d676cff	EPI_100X_YFP_1x1_200ms_25sola	EPI_100X_RFP_1x1_200ms_25sola
564	37	12.8781468181004	477	40.9876211617433	1230.62683438155	1433.59119496855	1626962	3410.82180293501	224.679625984947	236.960449670158	0	199270	417.756813417191	569.387287001398	443.417561963744	0	NaN	NaN	NaN	NaN	NaN	424.078566087652	0.883050924628647	37.9473324117457	13.5897897056827	10.8083889811769	2.83303614789911	0.0425957957023564	0.0214939196895201	1	1.04976617216468	3481.71376993311	2	18742.0566037736	1	1	1	1	2019-05-15T18:41:00.812	NG_ecoli_LTEE_871_DM25	-0	-0	160.025	DIA_100X_EMPTY_1x1_100ms	928255ec-cb4c-4b44-b073-488044162a31	EPI_100X_YFP_1x1_200ms_25sola	EPI_100X_RFP_1x1_200ms_25sola
565	26	12.8260514040769	334	32.0653113669616	1228.15568862275	856.068862275449	694427	2079.12275449102	224.679625984947	236.960449670158	0	144798	433.526946107784	569.387287001398	443.417561963744	0	NaN	NaN	NaN	NaN	NaN	282.475178422402	0.994120524224747	25.0706185123528	13.4111590978187	10.9256216591412	3.21020966526253	0.0156697182270549	0.00705108796347642	1	1.00095198303611	2350.4295827732	0	17842.9491017964	1	1	1	1	2019-05-15T18:41:00.812	NG_ecoli_LTEE_871_DM25	-0	-0	160.025	DIA_100X_EMPTY_1x1_100ms	1796ae80-abfb-4c77-9f92-4c575fa581d7	EPI_100X_YFP_1x1_200ms_25sola	EPI_100X_RFP_1x1_200ms_25sola
566	21	9.23792140692208	194	-7.48161391672705	1226.38659793814	50.6752577319588	441653	2276.5618556701	224.679625984947	236.960449670158	0	412645	2127.03608247423	569.387287001398	443.417561963744	0	NaN	NaN	NaN	NaN	NaN	217.59885640506	0.999817766262668	20.0532574402607	13.2449741387804	10.3622385744956	3.46232528714988	0.0209223294408425	0.00916925714771965	1	1.00203750956415	1691.14943427566	4	23612.4896907216	1	1	1	1	2019-05-15T18:41:00.812	NG_ecoli_LTEE_871_DM25	-0	-0	160.025	DIA_100X_EMPTY_1x1_100ms	cd066a9d-2f5a-458b-b55a-7a9d752bb3dd	EPI_100X_YFP_1x1_200ms_25sola	EPI_100X_RFP_1x1_200ms_25sola
567	11	5.56092680478486	62	-49.9997111947356	1225.33870967742	4.64516129032258	187705	3027.5	224.679625984947	236.960449670158	1	48156	776.709677419355	569.387287001398	443.417561963744	0	NaN	NaN	NaN	NaN	NaN	NaN	NaN	NaN	NaN	NaN	NaN	NaN	NaN	NaN	NaN	NaN	1	22057.9677419355	1	1	1	1	2019-05-15T18:41:00.812	NG_ecoli_LTEE_871_DM25	-0	-0	160.025	DIA_100X_EMPTY_1x1_100ms	b824f369-c488-4b05-aaab-cac1cda0c64d	EPI_100X_YFP_1x1_200ms_25sola	EPI_100X_RFP_1x1_200ms_25sola
568	20	11.3201075035364	228	-39.998353908302	1230.95614035088	1281.37719298246	154716	678.578947368421	224.679625984947	236.960449670158	0	91946	403.271929824561	569.387287001398	443.417561963744	0	NaN	NaN	NaN	NaN	NaN	211.340177766953	0.999830060258195	19.3274649364469	13.9918096969196	10.3297679691133	4.01702121095696	0.0106149826801774	0.00585300105229199	0	1.00087533469311	1619.74224059651	1	17827.2192982456	1	1	1	1	2019-05-15T18:41:00.812	NG_ecoli_LTEE_871_DM25	-0	-0	160.025	DIA_100X_EMPTY_1x1_100ms	7c644b69-ca2d-44b0-b8af-652ecaa74ab3	EPI_100X_YFP_1x1_200ms_25sola	EPI_100X_RFP_1x1_200ms_25sola
569	22	10.7320649172999	237	-1.11154110402164	1232.86497890295	39.6751054852321	302011	1274.30801687764	224.679625984947	236.960449670158	0	238355	1005.71729957806	569.387287001398	443.417561963744	0	NaN	NaN	NaN	NaN	NaN	249.80990057766	0.999891894337153	21.8683340756081	14.1525962239496	10.9069125187487	3.83587575908096	0.00952387984190785	0.00418956340212486	1	1.0005202114591	2043.19228858669	5	23287.9451476793	1	1	1	1	2019-05-15T18:41:00.812	NG_ecoli_LTEE_871_DM25	-0	-0	160.025	DIA_100X_EMPTY_1x1_100ms	0367ee1a-ace3-4753-b192-e9069eea54af	EPI_100X_YFP_1x1_200ms_25sola	EPI_100X_RFP_1x1_200ms_25sola
570	17	11.2971366694908	193	-49.9852560342088	1230.40932642487	916.626943005181	2303527	11935.3730569948	224.679625984947	236.960449670158	0	175450	909.067357512953	569.387287001398	443.417561963744	0	NaN	NaN	NaN	NaN	NaN	191.282989753273	0.999793099724009	16.4282590280682	14.8100130572253	11.0317343827376	4.17326921710972	0.0137558064118673	0.00744790583725197	0	1.00101495484058	1570.25077457025	1	18486.3989637306	1	1	1	1	2019-05-15T18:41:00.812	NG_ecoli_LTEE_871_DM25	-0	-0	160.025	DIA_100X_EMPTY_1x1_100ms	56830e56-804c-4940-8a6c-71f957a587a8	EPI_100X_YFP_1x1_200ms_25sola	EPI_100X_RFP_1x1_200ms_25sola
571	21	12.3392689013051	260	-24.3652314708751	1234.88461538462	337.226923076923	142017	546.219230769231	224.679625984947	236.960449670158	0	353962	1361.39230769231	569.387287001398	443.417561963744	0	NaN	NaN	NaN	NaN	NaN	245.928682218712	0.999892326292464	19.922091651679	15.5189922659661	11.7545226559852	4.28986134216226	0.00696910725819162	0.00309315490730978	1	1.00015288743741	2161.89605919978	1	18125.4192307692	1	1	1	1	2019-05-15T18:41:00.812	NG_ecoli_LTEE_871_DM25	-0	-0	160.025	DIA_100X_EMPTY_1x1_100ms	68fb8f19-bac2-4e2f-8cf8-a8bf6934a3b3	EPI_100X_YFP_1x1_200ms_25sola	EPI_100X_RFP_1x1_200ms_25sola
572	26	12.0352642247901	313	42.4965310636366	1238.82108626198	272.022364217252	1709562	5461.85942492013	224.679625984947	236.960449670158	0	171846	549.02875399361	569.387287001398	443.417561963744	0	NaN	NaN	NaN	NaN	NaN	281.434951223804	0.981366556432495	25.4289997771873	12.9229850112454	10.5991503846449	3.17651304356865	0.0404886269002198	0.022902745445384	0	1.02340261854872	2243.68181299216	1	18242.3738019169	1	1	1	1	2019-05-15T18:41:00.812	NG_ecoli_LTEE_871_DM25	-0	-0	160.025	DIA_100X_EMPTY_1x1_100ms	6beede47-6133-4615-9904-349bb977f27e	EPI_100X_YFP_1x1_200ms_25sola	EPI_100X_RFP_1x1_200ms_25sola
573	27	10.7075695340395	290	-2.74705977719905	1240.76551724138	62.7103448275862	3023161	10424.6931034483	224.679625984947	236.960449670158	2	589475	2032.6724137931	569.387287001398	443.417561963744	0	NaN	NaN	NaN	NaN	NaN	306.434988547628	0.96669543655949	27.5483507409866	14.4783759249831	10.7464107066635	3.3593697299666	0.0374504829920992	0.0168612073271322	0	1.01489777696892	2498.68985743023	3	22433.7275862069	1	1	1	1	2019-05-15T18:41:00.812	NG_ecoli_LTEE_871_DM25	-0	-0	160.025	DIA_100X_EMPTY_1x1_100ms	b687d960-ad1e-46c7-99b6-b207c4200387	EPI_100X_YFP_1x1_200ms_25sola	EPI_100X_RFP_1x1_200ms_25sola
574	25	12.0824027788986	303	29.1257737103514	1243.31353135314	324.660066006601	3160959	10432.2079207921	224.679625984947	236.960449670158	2	255987	844.841584158416	569.387287001398	443.417561963744	0	NaN	NaN	NaN	NaN	NaN	288.995900516109	0.9868043906633	25.5493635579442	13.6598035693213	10.9627794663929	3.20675423738054	0.0230974970367361	0.0122065316634926	0	1.00646378589927	2411.63358277165	2	18417.4620462046	1	1	1	1	2019-05-15T18:41:00.812	NG_ecoli_LTEE_871_DM25	-0	-0	160.025	DIA_100X_EMPTY_1x1_100ms	e4ac4cfa-b719-4315-99c7-e918454bd142	EPI_100X_YFP_1x1_200ms_25sola	EPI_100X_RFP_1x1_200ms_25sola
575	40	12.83944168002	514	48.377992936801	1252.76459143969	287.752918287938	4695467	9135.14980544747	224.679625984947	236.960449670158	2	345781	672.725680933852	569.387287001398	443.417561963744	0	NaN	NaN	NaN	NaN	NaN	449.613508132634	0.955412369288161	39.8072590886231	13.59428456192	10.9958077111835	2.80795272443549	0.01797533789172	0.00637040364297679	2	1.0014627945069	3780.12733868742	2	18114.6750972763	1	1	1	1	2019-05-15T18:41:00.812	NG_ecoli_LTEE_871_DM25	-0	-0	160.025	DIA_100X_EMPTY_1x1_100ms	609c6a4c-8c0a-440d-86e0-00166d2e1867	EPI_100X_YFP_1x1_200ms_25sola	EPI_100X_RFP_1x1_200ms_25sola
576	23	9.64883506934935	223	-26.9588661758973	1244.7264573991	29.780269058296	205602	921.982062780269	224.679625984947	236.960449670158	0	347273	1557.27802690583	569.387287001398	443.417561963744	0	NaN	NaN	NaN	NaN	NaN	258.102002515239	0.985218454405583	24.0735074304223	14.2765420327435	10.425481932302	3.5312667323304	0.0162743206780157	0.00694533790716492	1	1.00069700286093	2055.04592394967	4	23779.5291479821	1	1	1	1	2019-05-15T18:41:00.812	NG_ecoli_LTEE_871_DM25	-0	-0	160.025	DIA_100X_EMPTY_1x1_100ms	aa42ee15-22a0-4c07-9843-06a316d8e172	EPI_100X_YFP_1x1_200ms_25sola	EPI_100X_RFP_1x1_200ms_25sola
577	19	11.6067645596951	221	-48.6428417151096	1243.19457013575	151.244343891403	277259	1254.56561085973	224.679625984947	236.960449670158	0	225225	1019.11764705882	569.387287001398	443.417561963744	0	NaN	NaN	NaN	NaN	NaN	219.234759221435	0.999935123626546	18.6974675788741	14.4918549880112	11.0165191148822	4.08123447485938	0.00291182737679364	0.00160525627641501	1	1.00006320078585	1782.22058224799	2	18292.4027149321	1	1	1	1	2019-05-15T18:41:00.812	NG_ecoli_LTEE_871_DM25	-0	-0	160.025	DIA_100X_EMPTY_1x1_100ms	700697e7-36a0-4d96-8811-9d583e066a0b	EPI_100X_YFP_1x1_200ms_25sola	EPI_100X_RFP_1x1_200ms_25sola
578	21	12.6107610164582	265	-43.5809122600078	1243.38113207547	904.520754716981	3350356	12642.8528301887	224.679625984947	236.960449670158	0	185988	701.841509433962	569.387287001398	443.417561963744	0	NaN	NaN	NaN	NaN	NaN	242.579406916672	0.999841299281844	20.4856730745032	14.2500464761359	11.0632357393579	4.12490834265243	0.0118480509775936	0.00583559074110591	0	1.00094177543114	1969.26631494858	1	17960.0226415094	1	1	1	1	2019-05-15T18:41:00.812	NG_ecoli_LTEE_871_DM25	-0	-0	160.025	DIA_100X_EMPTY_1x1_100ms	a2a515c0-23c6-499c-9ac8-3e6c3f9acad3	EPI_100X_YFP_1x1_200ms_25sola	EPI_100X_RFP_1x1_200ms_25sola
579	20	10.0006950104665	200	-1.81182360422368	1242.21	1420.135	518586	2592.93	224.679625984947	236.960449670158	0	85103	425.515	569.387287001398	443.417561963744	0	NaN	NaN	NaN	NaN	NaN	215.628434604754	0.999707664435355	20.5540163446666	12.6028337409084	10.0525841726358	3.3228907910108	0.00911625294422884	0.00460364479479401	1	1.00062964757199	1631.33072307098	3	18380.215	1	1	1	1	2019-05-15T18:41:00.812	NG_ecoli_LTEE_871_DM25	-0	-0	160.025	DIA_100X_EMPTY_1x1_100ms	1d47ef6f-cfe0-41d1-8cc2-b51992fc1998	EPI_100X_YFP_1x1_200ms_25sola	EPI_100X_RFP_1x1_200ms_25sola
580	26	11.0831168328	289	44.3909554027154	1246.97577854671	305.186851211073	688268	2381.55017301038	224.679625984947	236.960449670158	0	173302	599.660899653979	569.387287001398	443.417561963744	0	NaN	NaN	NaN	NaN	NaN	271.679129136062	0.992463639995679	25.9493691008359	12.120723553115	10.0691408634633	3.12583578776071	0.00984614540927961	0.00366128326964311	2	1.00053290219225	2066.33873930228	2	18836.76816609	1	1	1	1	2019-05-15T18:41:00.812	NG_ecoli_LTEE_871_DM25	-0	-0	160.025	DIA_100X_EMPTY_1x1_100ms	3f1f03ce-d768-44b2-b381-fd1e76ec3be6	EPI_100X_YFP_1x1_200ms_25sola	EPI_100X_RFP_1x1_200ms_25sola
581	21	5.72293298946007	121	-49.9991672289973	1249.85950413223	5.00826446280992	400142	3306.95867768595	224.679625984947	236.960449670158	2	354865	2932.76859504132	569.387287001398	443.417561963744	0	NaN	NaN	NaN	NaN	NaN	NaN	NaN	NaN	NaN	NaN	NaN	NaN	NaN	NaN	NaN	NaN	1	22839.958677686	1	1	1	1	2019-05-15T18:41:00.812	NG_ecoli_LTEE_871_DM25	-0	-0	160.025	DIA_100X_EMPTY_1x1_100ms	6730e395-f7f9-47ed-9095-aaa78b9beea8	EPI_100X_YFP_1x1_200ms_25sola	EPI_100X_RFP_1x1_200ms_25sola
582	18	7.62690509638762	139	-28.3327766303718	1248.94244604317	176.992805755396	49349	355.028776978417	224.679625984947	236.960449670158	0	930725	6695.86330935252	569.387287001398	443.417561963744	1	NaN	NaN	NaN	NaN	NaN	191.251563862734	0.999863614735271	18.9363745449425	12.1553471487308	9.6385959116622	3.2587424599969	0.0120160595846135	0.00612600329543362	1	1.00092584603747	1381.70160773913	2	23354.9928057554	1	1	1	1	2019-05-15T18:41:00.812	NG_ecoli_LTEE_871_DM25	-0	-0	160.025	DIA_100X_EMPTY_1x1_100ms	ddf3a43f-9169-41f7-9a71-0caa092fc948	EPI_100X_YFP_1x1_200ms_25sola	EPI_100X_RFP_1x1_200ms_25sola
583	30	13.0578348901431	393	45.687368671196	1254.23155216285	623.190839694656	416135	1058.86768447837	224.679625984947	236.960449670158	0	175872	447.511450381679	569.387287001398	443.417561963744	0	NaN	NaN	NaN	NaN	NaN	342.475801178411	0.978624928866087	29.0753456401604	13.7376040234293	11.2756922030649	3.35151492347069	0.0219888258289199	0.00971856873991269	1	1.00526587493093	2903.36202491617	1	17561.8066157761	1	1	1	1	2019-05-15T18:41:00.812	NG_ecoli_LTEE_871_DM25	-0	-0	160.025	DIA_100X_EMPTY_1x1_100ms	cb496be4-cf82-403d-9049-328f0edd8874	EPI_100X_YFP_1x1_200ms_25sola	EPI_100X_RFP_1x1_200ms_25sola
584	30	13.0358391298572	391	48.1940592879482	1254.82352941176	1614.79028132992	133009	340.176470588235	224.679625984947	236.960449670158	0	332459	850.278772378517	569.387287001398	443.417561963744	0	NaN	NaN	NaN	NaN	NaN	320.516025471011	0.985853136303905	28.2387493444324	13.1325415993672	11.0464548285742	3.05297401610764	0.00494918946064904	0.00262417371562634	1	1.0003511938392	2706.33267974402	0	17429.4219948849	1	1	1	1	2019-05-15T18:41:00.812	NG_ecoli_LTEE_871_DM25	-0	-0	160.025	DIA_100X_EMPTY_1x1_100ms	366fca99-10c6-4af2-b59f-788fcf62bc00	EPI_100X_YFP_1x1_200ms_25sola	EPI_100X_RFP_1x1_200ms_25sola
585	25	12.4486333749509	312	37.9921476423568	1252.97435897436	1430.27564102564	454382	1456.35256410256	224.679625984947	236.960449670158	0	126659	405.958333333333	569.387287001398	443.417561963744	0	NaN	NaN	NaN	NaN	NaN	278.142904135425	0.999506479202454	23.9061121642338	14.3322927617423	11.1629771408782	3.75439632162645	0.010141995422073	0.00386667308802558	1	1.00054613936965	2339.69315779401	2	18233.2307692308	1	1	1	1	2019-05-15T18:41:00.812	NG_ecoli_LTEE_871_DM25	-0	-0	160.025	DIA_100X_EMPTY_1x1_100ms	70c6c681-a642-4c79-a6ba-222e590baa00	EPI_100X_YFP_1x1_200ms_25sola	EPI_100X_RFP_1x1_200ms_25sola
586	29	10.8323012417009	315	37.8682544605002	1254.2	49.2952380952381	788910	2504.47619047619	224.679625984947	236.960449670158	0	320144	1016.33015873016	569.387287001398	443.417561963744	0	NaN	NaN	NaN	NaN	NaN	310.401745663835	0.987647619252933	28.6212923594705	13.3308195245311	10.5459329755142	3.13721612840794	0.0122283841564353	0.00449633397803394	0	1.00112343014839	2500.05253578154	6	24700.4031746032	1	1	1	1	2019-05-15T18:41:00.812	NG_ecoli_LTEE_871_DM25	-0	-0	160.025	DIA_100X_EMPTY_1x1_100ms	1f7b3cfc-b0b0-435d-b48d-61deb0bd0e38	EPI_100X_YFP_1x1_200ms_25sola	EPI_100X_RFP_1x1_200ms_25sola
587	24	11.578066784864	278	15.5498431974661	1254.18345323741	163.647482014388	963155	3464.58633093525	224.679625984947	236.960449670158	0	738289	2655.71582733813	569.387287001398	443.417561963744	0	NaN	NaN	NaN	NaN	NaN	271.152202653395	0.99228885493039	23.5208796091726	13.8772366318314	11.1425627157289	3.26020839891438	0.00994851431900232	0.00513342095113536	2	1.00103581325712	2293.57853089484	4	18941.0035971223	1	1	1	1	2019-05-15T18:41:00.812	NG_ecoli_LTEE_871_DM25	-0	-0	160.025	DIA_100X_EMPTY_1x1_100ms	5b207c01-a61e-41b1-a98b-ec07d6b69066	EPI_100X_YFP_1x1_200ms_25sola	EPI_100X_RFP_1x1_200ms_25sola
588	15	8.20460759471883	124	-49.9865506909921	1251.87096774194	19.1612903225806	81372	656.225806451613	224.679625984947	236.960449670158	0	1701999	13725.7983870968	569.387287001398	443.417561963744	1	NaN	NaN	NaN	NaN	NaN	178.088308398401	0.998850479411218	17.1234910921886	12.8019752803447	8.4192101470348	4.00211884395287	0.0182126212392079	0.00907206410634873	0	1.0016447173381	953.289683699152	4	23623.5806451613	1	1	1	1	2019-05-15T18:41:00.812	NG_ecoli_LTEE_871_DM25	-0	-0	160.025	DIA_100X_EMPTY_1x1_100ms	d0c8af58-2605-41cd-a986-6062c7cc7733	EPI_100X_YFP_1x1_200ms_25sola	EPI_100X_RFP_1x1_200ms_25sola
589	20	11.1192429051134	223	-8.5745896110239	1256.40807174888	1406.33632286996	431807	1936.35426008969	224.679625984947	236.960449670158	0	100233	449.47533632287	569.387287001398	443.417561963744	0	NaN	NaN	NaN	NaN	NaN	214.31075272602	0.999772469952075	20.0376055004717	13.2468829141345	10.2666994658494	3.520411466037	0.0140729278780593	0.00772896143088149	0	1.00164558090595	1658.8128914049	1	18279.865470852	1	1	1	1	2019-05-15T18:41:00.812	NG_ecoli_LTEE_871_DM25	-0	-0	160.025	DIA_100X_EMPTY_1x1_100ms	f5a4a503-e0c8-49ba-a4fe-59964c709b0b	EPI_100X_YFP_1x1_200ms_25sola	EPI_100X_RFP_1x1_200ms_25sola
590	29	12.2955647657292	357	43.4328469159584	1262.19047619048	1169.31092436975	382955	1072.70308123249	224.679625984947	236.960449670158	0	143271	401.319327731092	569.387287001398	443.417561963744	0	NaN	NaN	NaN	NaN	NaN	313.388553556116	0.979872377476965	29.0711284332101	12.6912426990278	10.4500406941798	2.91536129533135	0.00116669983563207	0.000626686696073348	2	1.00000431543086	2493.37576824462	1	17724.1540616246	1	1	1	1	2019-05-15T18:41:00.812	NG_ecoli_LTEE_871_DM25	-0	-0	160.025	DIA_100X_EMPTY_1x1_100ms	b967cf49-9d10-4685-a66b-492f2bd606d8	EPI_100X_YFP_1x1_200ms_25sola	EPI_100X_RFP_1x1_200ms_25sola
591	20	11.2418539642091	225	-9.56691745082447	1259.09777777778	146.915555555556	264014	1173.39555555556	224.679625984947	236.960449670158	0	233637	1038.38666666667	569.387287001398	443.417561963744	0	NaN	NaN	NaN	NaN	NaN	237.105859989698	0.99616123318807	20.6871065473901	14.4546073882575	10.8765275624732	3.89606763046424	0.131171927849774	0.00896732950346546	1	1.0007603422461	1922.07425703715	2	20225.5911111111	1	1	1	1	2019-05-15T18:41:00.812	NG_ecoli_LTEE_871_DM25	-0	-0	160.025	DIA_100X_EMPTY_1x1_100ms	a57d770d-c2f2-4edc-a22c-90999bf4ee7f	EPI_100X_YFP_1x1_200ms_25sola	EPI_100X_RFP_1x1_200ms_25sola
592	20	11.6715071903762	234	-9.46746614139405	1261.24358974359	86.4358974358974	253716	1084.25641025641	224.679625984947	236.960449670158	0	209689	896.106837606838	569.387287001398	443.417561963744	0	NaN	NaN	NaN	NaN	NaN	216.711895360426	0.999837195896434	19.5834195205585	13.7647051713941	10.62874521959	3.68230323546858	0.00914175013210644	0.00387714717501811	1	1.00033165350056	1737.57037121397	2	19449.0384615385	1	1	1	1	2019-05-15T18:41:00.812	NG_ecoli_LTEE_871_DM25	-0	-0	160.025	DIA_100X_EMPTY_1x1_100ms	fabbfd33-c691-45d6-867f-1f09493502b9	EPI_100X_YFP_1x1_200ms_25sola	EPI_100X_RFP_1x1_200ms_25sola
593	22	12.2988261103958	271	-2.15829832220499	1262.51660516605	1655.31365313653	44023	162.446494464945	224.679625984947	236.960449670158	0	2774038	10236.3025830258	569.387287001398	443.417561963744	1	NaN	NaN	NaN	NaN	NaN	243.639157877368	0.999848711540136	20.956139328518	14.6021558638852	11.0661228993926	4.06583875932601	0.00153076171467894	0.000739752488138034	1	1.00001697246182	2015.54332004666	0	21243.4723247232	1	1	1	1	2019-05-15T18:41:00.812	NG_ecoli_LTEE_871_DM25	-0	-0	160.025	DIA_100X_EMPTY_1x1_100ms	5d0879a6-b3b7-40e8-a3f1-e0c55560f78c	EPI_100X_YFP_1x1_200ms_25sola	EPI_100X_RFP_1x1_200ms_25sola
594	19	12.0618285498369	230	-46.2414915718145	1261.57826086957	652.482608695652	233784	1016.45217391304	224.679625984947	236.960449670158	0	102271	444.65652173913	569.387287001398	443.417561963744	0	NaN	NaN	NaN	NaN	NaN	206.631253331943	0.999833323427261	17.8351417850533	14.7602206481809	11.1701530172566	3.99017415950075	0.00231774032883099	0.00109518554218619	1	1.00001351632991	1747.77165791893	1	18066.3434782609	1	1	1	1	2019-05-15T18:41:00.812	NG_ecoli_LTEE_871_DM25	-0	-0	160.025	DIA_100X_EMPTY_1x1_100ms	132f9762-0f54-459c-99f3-341ab404ea39	EPI_100X_YFP_1x1_200ms_25sola	EPI_100X_RFP_1x1_200ms_25sola
595	31	11.1063117112613	345	42.2531220043862	1268.0347826087	73.7420289855072	436307	1264.65797101449	224.679625984947	236.960449670158	0	363895	1054.76811594203	569.387287001398	443.417561963744	0	NaN	NaN	NaN	NaN	NaN	346.862501422692	0.968490095679372	31.7776609994507	12.6456316211212	10.4779326956725	2.99441050662059	0.0363728102202859	0.0134347524667662	1	1.00657429628288	2740.07858192557	7	23286.1565217391	1	1	1	1	2019-05-15T18:41:00.812	NG_ecoli_LTEE_871_DM25	-0	-0	160.025	DIA_100X_EMPTY_1x1_100ms	502d95b9-ec37-429e-a9ee-ffe160fad904	EPI_100X_YFP_1x1_200ms_25sola	EPI_100X_RFP_1x1_200ms_25sola
596	19	10.1457895858814	193	-42.041720332667	1267.25388601036	28.4507772020725	168781	874.512953367876	224.679625984947	236.960449670158	0	212954	1103.38860103627	569.387287001398	443.417561963744	0	NaN	NaN	NaN	NaN	NaN	207.711746293522	0.999870346715474	18.6814567993767	14.3743591820181	10.6881594464333	3.91810043008229	0.00732765134671054	0.00314751666791568	1	1.00021022929847	1676.12525293975	5	25199.4196891192	1	1	1	1	2019-05-15T18:41:00.812	NG_ecoli_LTEE_871_DM25	-0	-0	160.025	DIA_100X_EMPTY_1x1_100ms	1072460a-db05-45df-a3a3-1f8c48e434b1	EPI_100X_YFP_1x1_200ms_25sola	EPI_100X_RFP_1x1_200ms_25sola
597	18	10.74907040548	195	-49.0980231012124	1267.61025641026	42.1897435897436	212630	1090.41025641026	224.679625984947	236.960449670158	0	160925	825.25641025641	569.387287001398	443.417561963744	0	NaN	NaN	NaN	NaN	NaN	216.835495302661	0.999920593597982	18.6201030489996	14.9577392172376	11.0598932828769	4.08747611809162	0.0300856263385535	0.0160002897196218	0	1.00619615526909	1788.84962586997	4	24679.3076923077	1	1	1	1	2019-05-15T18:41:00.812	NG_ecoli_LTEE_871_DM25	-0	-0	160.025	DIA_100X_EMPTY_1x1_100ms	1e75e283-6413-45d4-a6f1-e1a83413b864	EPI_100X_YFP_1x1_200ms_25sola	EPI_100X_RFP_1x1_200ms_25sola
598	28	12.0983308475707	339	42.6064684832226	1271.65191740413	170.828908554572	266357	785.713864306785	224.679625984947	236.960449670158	0	843160	2487.19764011799	569.387287001398	443.417561963744	0	NaN	NaN	NaN	NaN	NaN	313.269078148313	0.99478415803462	26.6079361040428	14.5021742426476	11.4097024648636	3.45368025029253	0.00820508975776123	0.00408684685567497	1	1.00022027018367	2720.50613076138	2	18437.3215339233	1	1	1	1	2019-05-15T18:41:00.812	NG_ecoli_LTEE_871_DM25	-0	-0	160.025	DIA_100X_EMPTY_1x1_100ms	3b4a5726-c84e-496b-b939-2f0540c5f6ff	EPI_100X_YFP_1x1_200ms_25sola	EPI_100X_RFP_1x1_200ms_25sola
599	23	12.3870358957144	285	13.7490234627267	1268.05263157895	633.8	595200	2088.42105263158	224.679625984947	236.960449670158	0	130862	459.164912280702	569.387287001398	443.417561963744	0	NaN	NaN	NaN	NaN	NaN	254.213010939703	0.999459029533717	21.2532322800419	14.965695557088	11.2353567760255	4.07912091856239	0.0542545027970087	0.0281353435174605	0	1.02572926439887	2107.11678122893	2	17952.8175438596	1	1	1	1	2019-05-15T18:41:00.812	NG_ecoli_LTEE_871_DM25	-0	-0	160.025	DIA_100X_EMPTY_1x1_100ms	500d7380-c3de-4353-b177-ba781d2926a9	EPI_100X_YFP_1x1_200ms_25sola	EPI_100X_RFP_1x1_200ms_25sola
600	22	9.50348985114689	210	-35.082483872593	1272.85714285714	15.8952380952381	542491	2583.29047619048	224.679625984947	236.960449670158	0	250869	1194.61428571429	569.387287001398	443.417561963744	0	NaN	NaN	NaN	NaN	NaN	242.42575725481	0.999702790108524	22.9027805246788	13.6618875454088	10.1769685278287	3.51209040087704	0.0186138343503201	0.00974281925821471	0	1.00347281015754	1863.00901146175	5	23004.0571428571	1	1	1	1	2019-05-15T18:41:00.812	NG_ecoli_LTEE_871_DM25	-0	-0	160.025	DIA_100X_EMPTY_1x1_100ms	0d92e866-7644-479c-8ecb-3fe7934557d0	EPI_100X_YFP_1x1_200ms_25sola	EPI_100X_RFP_1x1_200ms_25sola
601	19	13.0769319124684	249	-45.227360751554	1272.88353413655	58.7550200803213	302120	1213.33333333333	224.679625984947	236.960449670158	0	221790	890.722891566265	569.387287001398	443.417561963744	0	NaN	NaN	NaN	NaN	NaN	244.978881532032	0.999905906134345	20.2193913769382	15.0108264420267	11.6688545469992	3.92484680953361	0.00249353454499607	0.00120847586437509	0	1.00003712621712	2162.29235523397	5	23477.5220883534	1	1	1	1	2019-05-15T18:41:00.812	NG_ecoli_LTEE_871_DM25	-0	-0	160.025	DIA_100X_EMPTY_1x1_100ms	1c87d2dd-41b4-46b4-9a7b-6766b86016fd	EPI_100X_YFP_1x1_200ms_25sola	EPI_100X_RFP_1x1_200ms_25sola
602	18	2.73754564087063	51	-49.9999992287465	1275.11764705882	3.17647058823529	57404	1125.56862745098	224.679625984947	236.960449670158	0	44763	877.705882352941	569.387287001398	443.417561963744	0	NaN	NaN	NaN	NaN	NaN	NaN	NaN	NaN	NaN	NaN	NaN	NaN	NaN	NaN	NaN	NaN	1	22803.0196078431	1	1	1	1	2019-05-15T18:41:00.812	NG_ecoli_LTEE_871_DM25	-0	-0	160.025	DIA_100X_EMPTY_1x1_100ms	11ac2767-b7a3-4fcd-8fe7-a6f2a8df527b	EPI_100X_YFP_1x1_200ms_25sola	EPI_100X_RFP_1x1_200ms_25sola
603	25	10.879527227788	273	18.8556257120329	1281.95604395604	93.5677655677656	518475	1899.17582417582	224.679625984947	236.960449670158	0	359950	1318.49816849817	569.387287001398	443.417561963744	0	NaN	NaN	NaN	NaN	NaN	279.412789054341	0.998723122505344	25.5145304396905	13.4586043071689	10.6168324890699	3.35115423140141	0.0152700784037159	0.00669220929358217	1	1.00066118165175	2258.74597592946	5	21379.4835164835	1	1	1	1	2019-05-15T18:41:00.812	NG_ecoli_LTEE_871_DM25	-0	-0	160.025	DIA_100X_EMPTY_1x1_100ms	1bbe8d78-5c2c-4aaa-a2cb-c76711e5676e	EPI_100X_YFP_1x1_200ms_25sola	EPI_100X_RFP_1x1_200ms_25sola
604	26	12.1383124981811	316	41.2380954931788	1286.67088607595	882.322784810127	2641286	8358.5	224.679625984947	236.960449670158	1	143704	454.759493670886	569.387287001398	443.417561963744	0	NaN	NaN	NaN	NaN	NaN	265.974802250793	0.995934145939918	24.3769631092855	12.9705948605017	10.4470953698713	3.3597183252661	0.0108911561114439	0.00506194194748569	1	1.00111543841411	2089.58768514793	0	18053.0348101266	1	1	1	1	2019-05-15T18:41:00.812	NG_ecoli_LTEE_871_DM25	-0	-0	160.025	DIA_100X_EMPTY_1x1_100ms	3254c19d-7b8e-46da-a823-39b5bd6b966b	EPI_100X_YFP_1x1_200ms_25sola	EPI_100X_RFP_1x1_200ms_25sola
605	23	11.3473501083611	262	22.4794628505926	1282.70992366412	115.480916030534	3968353	15146.3854961832	224.679625984947	236.960449670158	2	261997	999.988549618321	569.387287001398	443.417561963744	0	NaN	NaN	NaN	NaN	NaN	256.598460270445	0.999835115893496	24.038874730536	12.9927807120713	10.2954817059392	3.3195065993486	0.0158325319630371	0.0094016866136313	0	1.00330317294742	2001.23162882464	3	19591.1183206107	1	1	1	1	2019-05-15T18:41:00.812	NG_ecoli_LTEE_871_DM25	-0	-0	160.025	DIA_100X_EMPTY_1x1_100ms	a5abfb01-fc0b-4800-bdbb-f70de4bb816c	EPI_100X_YFP_1x1_200ms_25sola	EPI_100X_RFP_1x1_200ms_25sola
606	27	11.2369129400088	304	44.3493972570334	1285.23355263158	1172.45394736842	279082	918.032894736842	224.679625984947	236.960449670158	0	124810	410.559210526316	569.387287001398	443.417561963744	0	NaN	NaN	NaN	NaN	NaN	293.777920959138	0.98446518173884	25.799276748252	13.8893809312607	10.9917465332967	3.26050870952759	0.0213633565456096	0.0089573567648908	1	1.00176921205965	2448.1094076062	3	17854.3914473684	1	1	1	1	2019-05-15T18:41:00.812	NG_ecoli_LTEE_871_DM25	-0	-0	160.025	DIA_100X_EMPTY_1x1_100ms	5b5bcae9-3261-4aaf-8d98-01017b049bb3	EPI_100X_YFP_1x1_200ms_25sola	EPI_100X_RFP_1x1_200ms_25sola
607	25	12.2644127275728	307	33.4902279984171	1285.81107491857	27.6938110749186	301252	981.276872964169	224.679625984947	236.960449670158	0	250924	817.342019543974	569.387287001398	443.417561963744	0	NaN	NaN	NaN	NaN	NaN	290.195852720348	0.989628222776296	25.1881874187466	13.8718611479525	11.213410112257	3.30484499939012	0.0104522993340205	0.00569270410194388	1	1.00032211405635	2487.49496066964	5	24149.7752442997	1	1	1	1	2019-05-15T18:41:00.812	NG_ecoli_LTEE_871_DM25	-0	-0	160.025	DIA_100X_EMPTY_1x1_100ms	d9af4211-be6c-49ee-af08-51aec932be40	EPI_100X_YFP_1x1_200ms_25sola	EPI_100X_RFP_1x1_200ms_25sola
608	23	12.4834651058362	287	-35.4466588111849	1287.05923344948	47.7177700348432	1135569	3956.68641114983	224.679625984947	236.960449670158	0	250323	872.205574912892	569.387287001398	443.417561963744	0	NaN	NaN	NaN	NaN	NaN	280.39832872054	0.997157403165353	22.7677345761886	14.994416035138	11.8164566256034	3.82064546480357	0.0145393972424485	0.00762683972836097	1	1.00214367474729	2496.80273557344	4	23536.8989547038	1	1	1	1	2019-05-15T18:41:00.812	NG_ecoli_LTEE_871_DM25	-0	-0	160.025	DIA_100X_EMPTY_1x1_100ms	4b32433c-2577-468e-91ec-b4dde2435050	EPI_100X_YFP_1x1_200ms_25sola	EPI_100X_RFP_1x1_200ms_25sola
609	29	13.3383344992028	387	31.6316859028646	1292.99741602067	297.948320413437	424815	1097.71317829457	224.679625984947	236.960449670158	0	195216	504.434108527132	569.387287001398	443.417561963744	0	NaN	NaN	NaN	NaN	NaN	337.924970491574	0.981122817523581	29.6309894525699	13.1802189821412	11.0152595745548	3.02558646506304	0.0326763524528857	0.0158170298262641	1	1.01388318302811	2823.74520708157	1	17472.5271317829	1	1	1	1	2019-05-15T18:41:00.812	NG_ecoli_LTEE_871_DM25	-0	-0	160.025	DIA_100X_EMPTY_1x1_100ms	d019ddc5-0df7-4781-aca8-2ed4f4230864	EPI_100X_YFP_1x1_200ms_25sola	EPI_100X_RFP_1x1_200ms_25sola
610	18	11.4802386917644	207	-49.6968386057897	1287.13526570048	66.3864734299517	317174	1532.24154589372	224.679625984947	236.960449670158	0	514770	2486.8115942029	569.387287001398	443.417561963744	0	NaN	NaN	NaN	NaN	NaN	219.65385391323	0.999897695209829	18.2987746898985	15.1442443826222	11.4802610879404	4.12729838317146	0.0258364909157832	0.0143999476301143	0	1.00467769064488	1894.15459216917	5	22959.7342995169	1	1	1	1	2019-05-15T18:41:00.812	NG_ecoli_LTEE_871_DM25	-0	-0	160.025	DIA_100X_EMPTY_1x1_100ms	361a885c-6af5-4f5a-8525-e6c75f90a880	EPI_100X_YFP_1x1_200ms_25sola	EPI_100X_RFP_1x1_200ms_25sola
611	22	13.1198891493972	289	-19.7980478731422	1289.21799307958	690.332179930796	249160	862.145328719723	224.679625984947	236.960449670158	0	131238	454.110726643599	569.387287001398	443.417561963744	0	NaN	NaN	NaN	NaN	NaN	236.560578012582	0.999856332025352	19.5602327790046	14.9636987631745	11.6200875958402	3.96701740169232	0.0166934748654511	0.00872674010842692	1	1.00199617372317	2074.35319238791	0	17702.9065743945	1	1	1	1	2019-05-15T18:41:00.812	NG_ecoli_LTEE_871_DM25	-0	-0	160.025	DIA_100X_EMPTY_1x1_100ms	fca19a88-4689-4958-ae13-0284daf57975	EPI_100X_YFP_1x1_200ms_25sola	EPI_100X_RFP_1x1_200ms_25sola
612	16	7.73627596276733	124	-49.8890590306172	1289.76612903226	80.0806451612903	96573	778.814516129032	224.679625984947	236.960449670158	0	1573895	12692.7016129032	569.387287001398	443.417561963744	1	NaN	NaN	NaN	NaN	NaN	160.808346995695	0.999609400049071	16.4403094998236	12.7996016111241	9.26661079276595	3.6638801287408	0.0116924776198115	0.00602707891538466	0	1.00069760474804	1108.77063567627	5	25897.6209677419	1	1	1	1	2019-05-15T18:41:00.812	NG_ecoli_LTEE_871_DM25	-0	-0	160.025	DIA_100X_EMPTY_1x1_100ms	df6c8f80-b062-432d-b3ea-5c201dd4e10e	EPI_100X_YFP_1x1_200ms_25sola	EPI_100X_RFP_1x1_200ms_25sola
613	27	11.0251682735636	298	40.4575816596677	1289.69463087248	140.332214765101	269141	903.157718120805	224.679625984947	236.960449670158	0	275621	924.902684563758	569.387287001398	443.417561963744	0	NaN	NaN	NaN	NaN	NaN	277.415945401993	0.997910721344675	26.9987606367176	11.9781143600034	9.90167736790501	3.05502795880247	0.00603906771868994	0.00293783007870492	0	1.00044006704392	2078.9845058091	2	18640.0838926175	1	1	1	1	2019-05-15T18:41:00.812	NG_ecoli_LTEE_871_DM25	-0	-0	160.025	DIA_100X_EMPTY_1x1_100ms	d3adbc09-52c2-49d4-ad47-e279b48ebe67	EPI_100X_YFP_1x1_200ms_25sola	EPI_100X_RFP_1x1_200ms_25sola
614	23	13.1627989596126	303	0.311714684370656	1294.3102310231	245.755775577558	3715294	12261.696369637	224.679625984947	236.960449670158	1	186600	615.841584158416	569.387287001398	443.417561963744	0	NaN	NaN	NaN	NaN	NaN	250.025160381851	0.999938770978929	20.8724764298912	15.0403194472286	11.6036186935135	3.9457078534504	0.000951482416680264	0.000584977663151224	0	1.00000863704531	2207.24610286919	0	18167.8778877888	1	1	1	1	2019-05-15T18:41:00.812	NG_ecoli_LTEE_871_DM25	-0	-0	160.025	DIA_100X_EMPTY_1x1_100ms	6e4358ae-03fc-41ff-bddd-95c22f4fa089	EPI_100X_YFP_1x1_200ms_25sola	EPI_100X_RFP_1x1_200ms_25sola
615	20	10.8368413881895	216	-48.8235704496344	1294.31018518519	1184.73611111111	90154	417.37962962963	224.679625984947	236.960449670158	0	89193	412.930555555556	569.387287001398	443.417561963744	0	NaN	NaN	NaN	NaN	NaN	210.042750024881	0.999831890692409	17.7536313601539	15.0734790765512	11.0637961357693	4.31440173778702	0.0295290419260004	0.0154988945919908	0	1.00547135146302	1706.81090419208	2	18224.087962963	1	1	1	1	2019-05-15T18:41:00.812	NG_ecoli_LTEE_871_DM25	-0	-0	160.025	DIA_100X_EMPTY_1x1_100ms	320af41e-7c46-4151-88e5-4355079e9c41	EPI_100X_YFP_1x1_200ms_25sola	EPI_100X_RFP_1x1_200ms_25sola
616	22	12.8606291732173	283	-17.0157532868141	1296.24028268551	1702.25795053004	131754	465.56183745583	224.679625984947	236.960449670158	0	136638	482.819787985866	569.387287001398	443.417561963744	0	NaN	NaN	NaN	NaN	NaN	237.409020366412	0.999829236884628	20.3300390101895	14.3535630572272	11.1290711918185	3.91795692676505	0.0112586277260067	0.00512269002856856	1	1.0007605464475	1977.63406608254	0	18071.2508833922	1	1	1	1	2019-05-15T18:41:00.812	NG_ecoli_LTEE_871_DM25	-0	-0	160.025	DIA_100X_EMPTY_1x1_100ms	bf21aecd-1d07-438e-b594-20a1b2d1f2ef	EPI_100X_YFP_1x1_200ms_25sola	EPI_100X_RFP_1x1_200ms_25sola
617	26	8.16198459738624	213	27.7782283349781	1299.15492957746	8.52112676056338	350375	1644.95305164319	224.679625984947	236.960449670158	0	237343	1114.28638497653	569.387287001398	443.417561963744	0	NaN	NaN	NaN	NaN	NaN	NaN	NaN	NaN	NaN	NaN	NaN	NaN	NaN	NaN	NaN	NaN	3	22692.1361502347	1	1	1	1	2019-05-15T18:41:00.812	NG_ecoli_LTEE_871_DM25	-0	-0	160.025	DIA_100X_EMPTY_1x1_100ms	1907f4ad-b9d0-4c58-b868-4a02c1d24733	EPI_100X_YFP_1x1_200ms_25sola	EPI_100X_RFP_1x1_200ms_25sola
618	29	10.9327528403419	317	47.729685403647	1301.02523659306	103.441640378549	710067	2239.95899053628	224.679625984947	236.960449670158	0	420375	1326.10410094637	569.387287001398	443.417561963744	0	NaN	NaN	NaN	NaN	NaN	314.098915526816	0.975796957262601	29.4704477574678	12.3744591854808	10.3453086904427	2.78712318330813	0.0162848534937341	0.00782896521661696	1	1.00162521876046	2477.21398787739	2	19470.5110410095	1	1	1	1	2019-05-15T18:41:00.812	NG_ecoli_LTEE_871_DM25	-0	-0	160.025	DIA_100X_EMPTY_1x1_100ms	c4175c9e-8abe-4c77-a6cf-de73a90c4d91	EPI_100X_YFP_1x1_200ms_25sola	EPI_100X_RFP_1x1_200ms_25sola
619	37	13.3866650750061	496	39.9009586867824	1307.8185483871	573.975806451613	5275284	10635.6532258065	224.679625984947	236.960449670158	2	280110	564.737903225806	569.387287001398	443.417561963744	0	NaN	NaN	NaN	NaN	NaN	402.444652500378	0.884102675606406	36.0232280746209	14.1242338822227	10.7610095726681	3.2487618298707	0.0298242774136564	0.00731965746244025	2	1.00115734871895	3276.26139597067	0	18025.7399193548	1	1	1	1	2019-05-15T18:41:00.812	NG_ecoli_LTEE_871_DM25	-0	-0	160.025	DIA_100X_EMPTY_1x1_100ms	a18bf269-07b5-4d91-b0a1-d1675d9de973	EPI_100X_YFP_1x1_200ms_25sola	EPI_100X_RFP_1x1_200ms_25sola
620	27	12.7851387732825	346	41.5560599464855	1305.61849710983	21.5924855491329	1851114	5350.04046242775	224.679625984947	236.960449670158	0	379291	1096.21676300578	569.387287001398	443.417561963744	0	NaN	NaN	NaN	NaN	NaN	327.669019295372	0.98859363516252	27.1036974041768	14.5423263127772	11.5813447854164	3.82011290267406	0.026752539714564	0.011829691845106	2	1.00806364253587	2855.19913635528	4	23063.8063583815	1	1	1	1	2019-05-15T18:41:00.812	NG_ecoli_LTEE_871_DM25	-0	-0	160.025	DIA_100X_EMPTY_1x1_100ms	95d3ffd6-a53f-45fc-88ec-3ff457003c25	EPI_100X_YFP_1x1_200ms_25sola	EPI_100X_RFP_1x1_200ms_25sola
621	23	11.7246808544762	270	1.81368645017882	1305.52222222222	71.0555555555556	3698784	13699.2	224.679625984947	236.960449670158	1	1477459	5472.07037037037	569.387287001398	443.417561963744	0	NaN	NaN	NaN	NaN	NaN	255.345391443152	0.99985908393978	22.1535373447373	14.5998621975985	11.0062621618483	3.87036647632044	0.0265465415030546	0.013624522390798	1	1.00658617551511	2107.71880071879	3	19925.0481481481	1	1	1	1	2019-05-15T18:41:00.812	NG_ecoli_LTEE_871_DM25	-0	-0	160.025	DIA_100X_EMPTY_1x1_100ms	23b61e37-f81e-4834-b82d-18535a40bb39	EPI_100X_YFP_1x1_200ms_25sola	EPI_100X_RFP_1x1_200ms_25sola
622	20	12.6784984481089	254	-46.9888328734525	1303.86614173228	1168.33858267717	113836	448.173228346457	224.679625984947	236.960449670158	0	104069	409.720472440945	569.387287001398	443.417561963744	0	NaN	NaN	NaN	NaN	NaN	238.50067023768	0.999885328586424	20.2134663018613	14.8994970019292	11.3729984167773	3.97115571427657	0.00213875459278598	0.000907050722322298	1	1.00000772657686	2053.4334558139	2	18061.3031496063	1	1	1	1	2019-05-15T18:41:00.812	NG_ecoli_LTEE_871_DM25	-0	-0	160.025	DIA_100X_EMPTY_1x1_100ms	bc725ebf-037c-4fa5-ad5f-7f965f1a62fa	EPI_100X_YFP_1x1_200ms_25sola	EPI_100X_RFP_1x1_200ms_25sola
623	22	13.8970954853551	306	-33.6830119960487	1306.62091503268	1757.78104575163	116178	379.666666666667	224.679625984947	236.960449670158	0	157967	516.232026143791	569.387287001398	443.417561963744	0	NaN	NaN	NaN	NaN	NaN	250.961569384524	0.999928497979714	19.9688154095675	15.8966895613397	11.9537321323441	4.42799072790532	0.00543842746466358	0.00258467728011615	1	1.00018837595756	2241.03801215089	0	17837.0196078431	1	1	1	1	2019-05-15T18:41:00.812	NG_ecoli_LTEE_871_DM25	-0	-0	160.025	DIA_100X_EMPTY_1x1_100ms	4682c023-6556-4737-97da-0409d978b923	EPI_100X_YFP_1x1_200ms_25sola	EPI_100X_RFP_1x1_200ms_25sola
624	21	10.2685749177257	216	-44.8010851841977	1306.14351851852	151.398148148148	817602	3785.19444444444	224.679625984947	236.960449670158	0	197775	915.625	569.387287001398	443.417561963744	0	NaN	NaN	NaN	NaN	NaN	209.072355440802	0.999722305759419	19.6218551936161	13.3854916893499	10.2102697002112	3.6098482989565	0.00788483409147143	0.00389315616284834	1	1.00041040401343	1606.58747043483	1	19294.4212962963	1	1	1	1	2019-05-15T18:41:00.812	NG_ecoli_LTEE_871_DM25	-0	-0	160.025	DIA_100X_EMPTY_1x1_100ms	e9e9b57e-649b-4eab-9f32-6d9af9dbc932	EPI_100X_YFP_1x1_200ms_25sola	EPI_100X_RFP_1x1_200ms_25sola
625	13	5.12580856552914	67	-49.9995423483118	1306.5671641791	82.8507462686567	74046	1105.16417910448	224.679625984947	236.960449670158	0	1166338	17408.0298507463	569.387287001398	443.417561963744	1	NaN	NaN	NaN	NaN	NaN	132.99792180045	0.999656620388031	NaN	NaN	NaN	NaN	NaN	NaN	NaN	NaN	NaN	2	23417.1940298507	1	1	1	1	2019-05-15T18:41:00.812	NG_ecoli_LTEE_871_DM25	-0	-0	160.025	DIA_100X_EMPTY_1x1_100ms	2b34dd26-ffe1-4f1b-ae6d-47c32471b346	EPI_100X_YFP_1x1_200ms_25sola	EPI_100X_RFP_1x1_200ms_25sola
626	26	11.4054086806333	297	44.1255534977007	1311.10101010101	175.080808080808	328111	1104.75084175084	224.679625984947	236.960449670158	0	243480	819.79797979798	569.387287001398	443.417561963744	0	NaN	NaN	NaN	NaN	NaN	272.118728065105	0.999635810117719	24.32874404624	13.4086814408575	10.7132301688221	3.51386256147636	0.0201891320135109	0.0102460138457471	0	1.00421808047995	2193.05963783954	1	17590.8451178451	1	1	1	1	2019-05-15T18:41:00.812	NG_ecoli_LTEE_871_DM25	-0	-0	160.025	DIA_100X_EMPTY_1x1_100ms	c602b7bc-786d-4561-b9f8-a2a87985422a	EPI_100X_YFP_1x1_200ms_25sola	EPI_100X_RFP_1x1_200ms_25sola
627	24	13.1251374784201	315	29.9609952480167	1316.87301587302	647.161904761905	2285677	7256.11746031746	224.679625984947	236.960449670158	1	142219	451.488888888889	569.387287001398	443.417561963744	0	NaN	NaN	NaN	NaN	NaN	260.929753803008	0.999948573194121	22.4071386224549	14.0498628359025	11.3189606134848	3.57876917298482	0.00628981726978599	0.0032528889983506	1	1.00035581208269	2254.70319233165	0	18224.9428571429	1	1	1	1	2019-05-15T18:41:00.812	NG_ecoli_LTEE_871_DM25	-0	-0	160.025	DIA_100X_EMPTY_1x1_100ms	354a8a14-7edf-4ab5-bfa7-c528da45f25f	EPI_100X_YFP_1x1_200ms_25sola	EPI_100X_RFP_1x1_200ms_25sola
628	22	13.83584974428	305	-42.3771846105758	1316.85573770492	1439.43606557377	190508	624.616393442623	224.679625984947	236.960449670158	0	125696	412.118032786885	569.387287001398	443.417561963744	0	NaN	NaN	NaN	NaN	NaN	264.219456967058	0.999936793507407	23.2321597102134	13.5941100911252	10.9254115002072	3.47694779550863	0.0270957067445094	0.0126693385552487	1	1.00585508551994	2177.98594502898	1	17838.262295082	1	1	1	1	2019-05-15T18:41:00.812	NG_ecoli_LTEE_871_DM25	-0	-0	160.025	DIA_100X_EMPTY_1x1_100ms	803c20c9-fc16-4abd-88e3-f4bc8ae4937f	EPI_100X_YFP_1x1_200ms_25sola	EPI_100X_RFP_1x1_200ms_25sola
629	28	12.1113447129686	339	46.0357274709302	1318.69321533923	187.917404129794	246127	726.038348082596	224.679625984947	236.960449670158	0	240178	708.489675516224	569.387287001398	443.417561963744	0	NaN	NaN	NaN	NaN	NaN	300.507601208611	0.993750120412396	26.2288920115323	13.4878081071836	10.9409678515219	3.53348652672101	0.0106785178373976	0.00575374887914325	0	1.00132724953703	2465.93321424086	1	17871.5722713864	1	1	1	1	2019-05-15T18:41:00.812	NG_ecoli_LTEE_871_DM25	-0	-0	160.025	DIA_100X_EMPTY_1x1_100ms	1bae9395-0beb-4fd7-87f4-ddbcf0a0a17b	EPI_100X_YFP_1x1_200ms_25sola	EPI_100X_RFP_1x1_200ms_25sola
630	22	11.1827880648481	246	-46.8201551920227	1316.46341463415	292.752032520325	155390	631.666666666667	224.679625984947	236.960449670158	0	113760	462.439024390244	569.387287001398	443.417561963744	0	NaN	NaN	NaN	NaN	NaN	230.408258090409	0.999862559484407	20.7603863909066	14.053028272828	10.5481389393992	3.86760657076539	0.0139672435168393	0.00683210679751775	1	1.0014115126549	1814.16588969094	2	17979.256097561	1	1	1	1	2019-05-15T18:41:00.812	NG_ecoli_LTEE_871_DM25	-0	-0	160.025	DIA_100X_EMPTY_1x1_100ms	170c04f7-a5c5-482c-b6d4-1707f56cc8d0	EPI_100X_YFP_1x1_200ms_25sola	EPI_100X_RFP_1x1_200ms_25sola
631	23	11.8624645172824	273	-3.42580702953494	1317.34798534799	1563.24908424908	534691	1958.57509157509	224.679625984947	236.960449670158	0	126570	463.626373626374	569.387287001398	443.417561963744	0	NaN	NaN	NaN	NaN	NaN	246.789621423275	0.999710003192072	20.9755770248522	15.1057400125988	11.0929388794441	4.18068636947924	0.015579981438629	0.00689501710231073	1	1.00159661085781	2027.20205777556	1	17954.9597069597	1	1	1	1	2019-05-15T18:41:00.812	NG_ecoli_LTEE_871_DM25	-0	-0	160.025	DIA_100X_EMPTY_1x1_100ms	3dab6b5e-b53c-4c68-be4a-c73bd1d350f6	EPI_100X_YFP_1x1_200ms_25sola	EPI_100X_RFP_1x1_200ms_25sola
632	24	13.3628164092692	321	17.8310044690866	1321.34890965732	1988.02803738318	56902	177.264797507788	224.679625984947	236.960449670158	0	4951395	15424.9065420561	569.387287001398	443.417561963744	1	NaN	NaN	NaN	NaN	NaN	273.920292776758	0.991825113887226	23.1816776082675	14.2939485858074	11.3322323713439	3.62236852925727	0.0306639002385772	0.0149766832644765	1	1.00850021052437	2338.11401799384	0	20114.9314641745	1	1	1	1	2019-05-15T18:41:00.812	NG_ecoli_LTEE_871_DM25	-0	-0	160.025	DIA_100X_EMPTY_1x1_100ms	7f42f919-c60e-494d-8f15-e523d1fe4d50	EPI_100X_YFP_1x1_200ms_25sola	EPI_100X_RFP_1x1_200ms_25sola
633	26	12.9137916927579	336	39.2758142793083	1323.39880952381	1315.29464285714	2575107	7664.00892857143	224.679625984947	236.960449670158	1	148185	441.026785714286	569.387287001398	443.417561963744	0	NaN	NaN	NaN	NaN	NaN	281.830866609368	0.998947985517417	24.3257627674371	13.8607015430084	11.2693349785944	3.41335513908354	0.00753706503662215	0.00331265332280337	1	1.00038781180278	2426.3470800206	0	17973.068452381	1	1	1	1	2019-05-15T18:41:00.812	NG_ecoli_LTEE_871_DM25	-0	-0	160.025	DIA_100X_EMPTY_1x1_100ms	88eccf22-18ce-4cbc-a930-844effb3172d	EPI_100X_YFP_1x1_200ms_25sola	EPI_100X_RFP_1x1_200ms_25sola
634	23	11.7258938886378	270	0.728019933086166	1327.78888888889	26.3962962962963	3047935	11288.6481481481	224.679625984947	236.960449670158	0	243080	900.296296296296	569.387287001398	443.417561963744	0	NaN	NaN	NaN	NaN	NaN	266.529268223264	0.999696329526168	22.2510166737083	14.6101986022816	11.6113115590364	3.65737603233441	0.0146520415541183	0.00717967687194546	0	1.00184084334475	2356.14653711107	3	22694.1962962963	1	1	1	1	2019-05-15T18:41:00.812	NG_ecoli_LTEE_871_DM25	-0	-0	160.025	DIA_100X_EMPTY_1x1_100ms	ea5a0660-2c15-441f-be84-36868dcf2dfd	EPI_100X_YFP_1x1_200ms_25sola	EPI_100X_RFP_1x1_200ms_25sola
635	15	8.82952326727068	133	-49.9769645304433	1326.32330827068	12.3458646616541	435155	3271.84210526316	224.679625984947	236.960449670158	0	180695	1358.60902255639	569.387287001398	443.417561963744	0	NaN	NaN	NaN	NaN	NaN	169.114817900089	0.999709933250974	16.6614352263256	12.7874558876838	9.66327782777079	3.53814929287313	0.003908431878267	0.00205513087643627	0	1.00008128430823	1221.9437730312	4	22369.8045112782	1	1	1	1	2019-05-15T18:41:00.812	NG_ecoli_LTEE_871_DM25	-0	-0	160.025	DIA_100X_EMPTY_1x1_100ms	81d917db-9625-43ed-81bc-e4ed6e0b4f43	EPI_100X_YFP_1x1_200ms_25sola	EPI_100X_RFP_1x1_200ms_25sola
636	23	12.4466472770417	287	11.7765395688992	1331.21951219512	407.975609756098	345961	1205.43902439024	224.679625984947	236.960449670158	0	151448	527.693379790941	569.387287001398	443.417561963744	0	NaN	NaN	NaN	NaN	NaN	241.406409686394	0.999879359278702	21.3097916933222	13.841193020934	10.9596381608559	3.6083096852805	0.00130190710969888	0.000643161909325696	0	1.00001214752879	2010.30298527137	0	17934.0522648084	1	1	1	1	2019-05-15T18:41:00.812	NG_ecoli_LTEE_871_DM25	-0	-0	160.025	DIA_100X_EMPTY_1x1_100ms	4dcf92a9-7362-4d01-94b7-e3bb6bc995e3	EPI_100X_YFP_1x1_200ms_25sola	EPI_100X_RFP_1x1_200ms_25sola
637	24	13.292277902091	319	9.09554619956678	1332.09717868339	1897.32915360502	240576	754.156739811912	224.679625984947	236.960449670158	0	186146	583.529780564263	569.387287001398	443.417561963744	0	NaN	NaN	NaN	NaN	NaN	267.222081905993	0.99992679974903	22.1727441655252	14.7259486593473	11.6166818790249	3.85682755525243	0.00451339833734568	0.00212386540844048	1	1.00015633494473	2350.03061604604	0	18508.1567398119	1	1	1	1	2019-05-15T18:41:00.812	NG_ecoli_LTEE_871_DM25	-0	-0	160.025	DIA_100X_EMPTY_1x1_100ms	8fe0d605-50e4-41fe-a025-0bee1a13fe36	EPI_100X_YFP_1x1_200ms_25sola	EPI_100X_RFP_1x1_200ms_25sola
638	22	13.0579651141685	288	-16.1082303888395	1333.19444444444	1395.91666666667	204153	708.864583333333	224.679625984947	236.960449670158	0	118262	410.631944444444	569.387287001398	443.417561963744	0	NaN	NaN	NaN	NaN	NaN	240.521842883133	0.999907307932323	20.8819288897227	14.2130866184145	11.1652625171982	3.67601030539679	0.0019743741667094	0.000879380004949829	1	1.00001305139992	2044.55299106858	0	17650.0972222222	1	1	1	1	2019-05-15T18:41:00.812	NG_ecoli_LTEE_871_DM25	-0	-0	160.025	DIA_100X_EMPTY_1x1_100ms	ee290257-5d16-4bbb-9ab1-d5ee26802ffd	EPI_100X_YFP_1x1_200ms_25sola	EPI_100X_RFP_1x1_200ms_25sola
639	22	12.3551603558385	278	6.82241580408786	1334.96043165468	1568.77338129496	3132646	11268.5107913669	224.679625984947	236.960449670158	0	226315	814.08273381295	569.387287001398	443.417561963744	0	NaN	NaN	NaN	NaN	NaN	266.934839656482	0.995109189160583	23.0623686343781	13.5807573579634	11.0841119212532	3.50112658837629	0.0317724056476881	0.0156061001023878	1	1.00891757408433	2225.336011148	2	17651.8848920863	1	1	1	1	2019-05-15T18:41:00.812	NG_ecoli_LTEE_871_DM25	-0	-0	160.025	DIA_100X_EMPTY_1x1_100ms	e72be41b-4429-4bba-8a73-88da2412e07f	EPI_100X_YFP_1x1_200ms_25sola	EPI_100X_RFP_1x1_200ms_25sola
640	23	11.8177140181786	272	-8.11193922059066	1336.73161764706	64.5735294117647	919113	3379.09191176471	224.679625984947	236.960449670158	0	232828	855.985294117647	569.387287001398	443.417561963744	0	NaN	NaN	NaN	NaN	NaN	278.976520928985	0.998883749510675	22.7165827041377	14.5839210045933	11.625085402164	3.95290650755588	0.0230941186364752	0.00201029274150448	3	1.0000971880468	2411.15531120211	1	19271.4338235294	1	1	1	1	2019-05-15T18:41:00.812	NG_ecoli_LTEE_871_DM25	-0	-0	160.025	DIA_100X_EMPTY_1x1_100ms	56b23c23-9c1b-417a-838f-dd6be7a8bea6	EPI_100X_YFP_1x1_200ms_25sola	EPI_100X_RFP_1x1_200ms_25sola
641	22	12.2784093045771	271	-15.4368070248095	1335.31734317343	1585.14022140221	2898501	10695.5756457565	224.679625984947	236.960449670158	0	129631	478.343173431734	569.387287001398	443.417561963744	0	NaN	NaN	NaN	NaN	NaN	245.260199126536	0.997827470420489	20.7459314071958	14.2707056255991	11.2260729435035	3.7730547872006	0.0442447331173807	0.0240593721599028	0	1.01749392954927	2053.42355059924	1	18362.1328413284	1	1	1	1	2019-05-15T18:41:00.812	NG_ecoli_LTEE_871_DM25	-0	-0	160.025	DIA_100X_EMPTY_1x1_100ms	4e0a835c-3cd0-42c9-aaf3-55ff014105d6	EPI_100X_YFP_1x1_200ms_25sola	EPI_100X_RFP_1x1_200ms_25sola
642	21	12.7725663348006	269	-35.408717662699	1336.2936802974	289.869888475836	160332	596.029739776952	224.679625984947	236.960449670158	0	132070	490.966542750929	569.387287001398	443.417561963744	0	NaN	NaN	NaN	NaN	NaN	239.78379512941	0.99996053111444	20.8898956528453	14.4068420944343	11.1270780117976	3.74376603927089	0.00200154670895206	0.0009596615101569	1	1.00002486789284	2031.36711611992	1	17651.7546468401	1	1	1	1	2019-05-15T18:41:00.812	NG_ecoli_LTEE_871_DM25	-0	-0	160.025	DIA_100X_EMPTY_1x1_100ms	7e309fc2-3eac-4a05-a9f2-4edc891fa84b	EPI_100X_YFP_1x1_200ms_25sola	EPI_100X_RFP_1x1_200ms_25sola
643	23	11.449610710749	264	1.82083894339251	1337.78787878788	1434.0946969697	176559	668.784090909091	224.679625984947	236.960449670158	0	123470	467.689393939394	569.387287001398	443.417561963744	0	NaN	NaN	NaN	NaN	NaN	234.380598154813	0.999756941630406	21.227780517416	13.6141563924248	10.4891241776723	3.72171405915472	0.0173872382047669	0.00912349515462275	0	1.00269578167068	1834.31080321312	1	18052.8825757576	1	1	1	1	2019-05-15T18:41:00.812	NG_ecoli_LTEE_871_DM25	-0	-0	160.025	DIA_100X_EMPTY_1x1_100ms	4a833470-0cd6-4bfc-9435-d3fb0f87f70a	EPI_100X_YFP_1x1_200ms_25sola	EPI_100X_RFP_1x1_200ms_25sola
644	20	9.0804801895923	184	-18.1339485884107	1343.17934782609	6.64130434782609	207314	1126.70652173913	224.679625984947	236.960449670158	0	162753	884.527173913043	569.387287001398	443.417561963744	0	NaN	NaN	NaN	NaN	NaN	NaN	NaN	NaN	NaN	NaN	NaN	NaN	NaN	NaN	NaN	NaN	3	21860.7608695652	1	1	1	1	2019-05-15T18:41:00.812	NG_ecoli_LTEE_871_DM25	-0	-0	160.025	DIA_100X_EMPTY_1x1_100ms	b16417c2-3585-4f9d-baf5-db1c437a9720	EPI_100X_YFP_1x1_200ms_25sola	EPI_100X_RFP_1x1_200ms_25sola
645	20	10.8748189551513	218	-45.6598659628423	1342.9495412844	19.9311926605505	516322	2368.4495412844	224.679625984947	236.960449670158	0	184153	844.738532110092	569.387287001398	443.417561963744	0	NaN	NaN	NaN	NaN	NaN	226.100454727867	0.999841604412069	19.6693751011618	14.7099461201542	10.8268494893919	4.19756090856109	0.0121152115543649	0.00618953081018031	1	1.00107785061819	1810.8590286381	4	23865.4357798165	1	1	1	1	2019-05-15T18:41:00.812	NG_ecoli_LTEE_871_DM25	-0	-0	160.025	DIA_100X_EMPTY_1x1_100ms	e9bf0c4d-51b9-45e0-bde5-2f9e5274c232	EPI_100X_YFP_1x1_200ms_25sola	EPI_100X_RFP_1x1_200ms_25sola
646	21	11.5614253167449	243	6.51821796620936	1344.88888888889	369.975308641975	217444	894.831275720165	224.679625984947	236.960449670158	0	125127	514.925925925926	569.387287001398	443.417561963744	0	NaN	NaN	NaN	NaN	NaN	224.952893397595	0.999835950652313	19.4519209141691	14.0850581712602	10.9442282899394	3.8444995534583	0.0245067993853602	0.0115356279302686	1	1.00356112522111	1829.88022440606	1	18135.0658436214	1	1	1	1	2019-05-15T18:41:00.812	NG_ecoli_LTEE_871_DM25	-0	-0	160.025	DIA_100X_EMPTY_1x1_100ms	a09e6688-5a29-4d2f-b1d9-5f5aef951bb9	EPI_100X_YFP_1x1_200ms_25sola	EPI_100X_RFP_1x1_200ms_25sola
647	28	13.4968612198788	378	42.4542093134715	1349.33597883598	1824.93386243386	549979	1454.9708994709	224.679625984947	236.960449670158	0	180303	476.992063492063	569.387287001398	443.417561963744	0	NaN	NaN	NaN	NaN	NaN	299.747427637489	0.996929137750287	25.9015916154344	13.4884908078139	10.9548819011258	3.70573270930446	0.0315361254563443	0.00635051008719991	1	1.00046465396947	2441.35948505328	0	17652.5687830688	1	1	1	1	2019-05-15T18:41:00.812	NG_ecoli_LTEE_871_DM25	-0	-0	160.025	DIA_100X_EMPTY_1x1_100ms	977a26f5-9670-4325-afec-f6db5cf05cfd	EPI_100X_YFP_1x1_200ms_25sola	EPI_100X_RFP_1x1_200ms_25sola
648	36	12.1097837221906	436	45.3109457071702	1354.57339449541	254.509174311927	450272	1032.73394495413	224.679625984947	236.960449670158	0	235673	540.534403669725	569.387287001398	443.417561963744	0	NaN	NaN	NaN	NaN	NaN	392.695284245831	0.890292647284169	35.9815896229301	14.6907007985305	10.639923799585	3.11680135423806	0.0165876931858156	0.00835552415581473	1	1.00376450950739	3199.24325306091	2	19110.5940366972	1	1	1	1	2019-05-15T18:41:00.812	NG_ecoli_LTEE_871_DM25	-0	-0	160.025	DIA_100X_EMPTY_1x1_100ms	e588005a-26c3-423b-b3d9-798d8b68c76e	EPI_100X_YFP_1x1_200ms_25sola	EPI_100X_RFP_1x1_200ms_25sola
649	28	13.7069021957998	384	43.3029359578863	1356.02083333333	1110.27604166667	241164	628.03125	224.679625984947	236.960449670158	0	157092	409.09375	569.387287001398	443.417561963744	0	NaN	NaN	NaN	NaN	NaN	310.17102595438	0.994570672297548	26.4931706765654	13.7124306664423	11.0774964994145	3.72501062133016	0.00548895329863429	0.00250671208635948	1	1.00011292136077	2553.33066839401	0	17225.5677083333	1	1	1	1	2019-05-15T18:41:00.812	NG_ecoli_LTEE_871_DM25	-0	-0	160.025	DIA_100X_EMPTY_1x1_100ms	720730be-1f2d-49c0-a1fa-0cac014b05c8	EPI_100X_YFP_1x1_200ms_25sola	EPI_100X_RFP_1x1_200ms_25sola
650	44	13.5910632134628	598	48.8856005385339	1352.64882943144	1679.84615384615	1557950	2605.26755852843	224.679625984947	236.960449670158	0	273123	456.727424749164	569.387287001398	443.417561963744	0	NaN	NaN	NaN	NaN	NaN	487.008553820668	0.906109042223018	42.6083846784831	13.8359317917917	11.0982739025588	2.83599976997535	0.0207521478833051	0.0103797578903272	1	1.00362280338094	4121.88460428934	0	18087.9665551839	1	1	1	1	2019-05-15T18:41:00.812	NG_ecoli_LTEE_871_DM25	-0	-0	160.025	DIA_100X_EMPTY_1x1_100ms	bb15a8cc-92c1-4e8b-b74c-90a9aa158495	EPI_100X_YFP_1x1_200ms_25sola	EPI_100X_RFP_1x1_200ms_25sola
651	24	12.9564640275432	311	13.2005111009192	1355.33118971061	72.8842443729904	276253	888.273311897106	224.679625984947	236.960449670158	0	234542	754.154340836013	569.387287001398	443.417561963744	0	NaN	NaN	NaN	NaN	NaN	296.918879205715	0.999010468222821	22.7021513044176	15.5050907741989	12.3120524557312	4.30899930472921	0.0269305148208379	0.0133311059379506	1	1.00653027977348	2702.8242666501	3	20886.2186495177	1	1	1	1	2019-05-15T18:41:00.812	NG_ecoli_LTEE_871_DM25	-0	-0	160.025	DIA_100X_EMPTY_1x1_100ms	732a5d5b-3a5c-4630-a3de-274fa704c9af	EPI_100X_YFP_1x1_200ms_25sola	EPI_100X_RFP_1x1_200ms_25sola
652	32	13.6834349432976	438	45.6466953056035	1354.96803652968	1468.600456621	485435	1108.29908675799	224.679625984947	236.960449670158	0	184048	420.200913242009	569.387287001398	443.417561963744	0	NaN	NaN	NaN	NaN	NaN	357.268349660706	0.958892299519986	30.2070594679911	13.7904237889019	11.4474605239426	3.14014389485266	0.0315136956398776	0.0188878735650022	0	1.022186017409	3108.97078533723	0	17606.598173516	1	1	1	1	2019-05-15T18:41:00.812	NG_ecoli_LTEE_871_DM25	-0	-0	160.025	DIA_100X_EMPTY_1x1_100ms	c18ce4b6-5f91-4659-b40f-f3d32d3bfd89	EPI_100X_YFP_1x1_200ms_25sola	EPI_100X_RFP_1x1_200ms_25sola
653	18	9.99329855708447	180	-48.0165605773302	1352.83888888889	266.955555555556	150083	833.794444444444	224.679625984947	236.960449670158	0	94704	526.133333333333	569.387287001398	443.417561963744	0	NaN	NaN	NaN	NaN	NaN	188.100415245863	0.9998768349563	17.8205912282782	13.1829030574087	9.97366306034853	3.71941808657675	0.0167241893654146	0.00914567000845578	0	1.00184249782943	1392.26329752177	1	19235.9277777778	1	1	1	1	2019-05-15T18:41:00.812	NG_ecoli_LTEE_871_DM25	-0	-0	160.025	DIA_100X_EMPTY_1x1_100ms	e2393e8d-86e4-4cb9-986c-71d022a46145	EPI_100X_YFP_1x1_200ms_25sola	EPI_100X_RFP_1x1_200ms_25sola
654	31	13.7185826096557	426	48.4327387688284	1358.05633802817	1269.44600938967	431265	1012.35915492958	224.679625984947	236.960449670158	0	187916	441.117370892019	569.387287001398	443.417561963744	0	NaN	NaN	NaN	NaN	NaN	349.582977104074	0.989331359890862	29.2026780780569	13.9445496813634	11.6657369029851	3.26114297403956	0.0148872605023622	0.00777667418747834	1	1.00363049426696	3121.31009849188	0	17265.7253521127	1	1	1	1	2019-05-15T18:41:00.812	NG_ecoli_LTEE_871_DM25	-0	-0	160.025	DIA_100X_EMPTY_1x1_100ms	99afe593-15f4-4786-ae38-3e836ee45cc1	EPI_100X_YFP_1x1_200ms_25sola	EPI_100X_RFP_1x1_200ms_25sola
655	38	12.1517367366524	462	47.6459640255609	1365.03246753247	357.480519480519	4085386	8842.82683982684	224.679625984947	236.960449670158	0	235509	509.75974025974	569.387287001398	443.417561963744	0	NaN	NaN	NaN	NaN	NaN	401.706209520049	0.880059032567424	37.4856607753234	13.2906640791886	10.4622005773535	2.86932824714121	0.0192458433103923	0.00794594628473543	2	1.00359816716512	3222.56091855584	1	17698.4112554113	1	1	1	1	2019-05-15T18:41:00.812	NG_ecoli_LTEE_871_DM25	-0	-0	160.025	DIA_100X_EMPTY_1x1_100ms	97715c0a-b49d-4353-af25-841c54d86953	EPI_100X_YFP_1x1_200ms_25sola	EPI_100X_RFP_1x1_200ms_25sola
656	22	10.4126598700619	229	28.6122846840146	1360.89956331878	87.17903930131	203783	889.882096069869	224.679625984947	236.960449670158	0	165708	723.615720524017	569.387287001398	443.417561963744	0	NaN	NaN	NaN	NaN	NaN	235.672178344594	0.9985823004429	21.9405252006633	13.1658376677971	10.2755277209494	3.42371738476352	0.00549669654782117	0.00364640901570257	0	1.00040119693515	1819.47113898135	3	19918.0043668122	1	1	1	1	2019-05-15T18:41:00.812	NG_ecoli_LTEE_871_DM25	-0	-0	160.025	DIA_100X_EMPTY_1x1_100ms	2fb2a0f3-bfd2-4014-b1fa-66dbe7b7dd42	EPI_100X_YFP_1x1_200ms_25sola	EPI_100X_RFP_1x1_200ms_25sola
657	22	10.7073695842322	236	0.216609559937275	1357.95762711864	21.5254237288136	411651	1744.28389830508	224.679625984947	236.960449670158	0	177539	752.283898305085	569.387287001398	443.417561963744	0	NaN	NaN	NaN	NaN	NaN	251.645551427186	0.999207626061968	23.3300024274254	13.0152737524936	10.3740073224796	3.27891831407514	0.0284734204666765	0.0160020243732945	0	1.00942256791168	1971.95847643538	5	23270.2627118644	1	1	1	1	2019-05-15T18:41:00.812	NG_ecoli_LTEE_871_DM25	-0	-0	160.025	DIA_100X_EMPTY_1x1_100ms	86395f41-0220-4091-94f5-6e1d33f6cc07	EPI_100X_YFP_1x1_200ms_25sola	EPI_100X_RFP_1x1_200ms_25sola
658	20	12.1230683801486	243	-35.8561274119387	1361.21399176955	491.56378600823	374455	1540.9670781893	224.679625984947	236.960449670158	0	134620	553.991769547325	569.387287001398	443.417561963744	0	NaN	NaN	NaN	NaN	NaN	228.911807022356	0.999893781549134	19.2354285347242	15.2492411884912	11.4756968352605	4.13110922892645	0.00927711968317007	0.00486749437598989	0	1.00060234894088	1989.52719803818	2	17398.7407407407	1	1	1	1	2019-05-15T18:41:00.812	NG_ecoli_LTEE_871_DM25	-0	-0	160.025	DIA_100X_EMPTY_1x1_100ms	b611761c-98e7-4684-af00-087620bc8c8b	EPI_100X_YFP_1x1_200ms_25sola	EPI_100X_RFP_1x1_200ms_25sola
659	25	11.236301268712	282	26.6930812991565	1365.23404255319	42.0390070921986	373890	1325.85106382979	224.679625984947	236.960449670158	0	201358	714.035460992908	569.387287001398	443.417561963744	0	NaN	NaN	NaN	NaN	NaN	267.458593425022	0.999757162368153	23.7621827602225	13.4969167666243	10.7786798719142	3.61542310464052	0.0191058624004534	0.0086812830109992	1	1.00305045225424	2168.24004058636	3	23234.9574468085	1	1	1	1	2019-05-15T18:41:00.812	NG_ecoli_LTEE_871_DM25	-0	-0	160.025	DIA_100X_EMPTY_1x1_100ms	64e5e6fd-6a7a-49c5-82b3-a6ddda73d0e2	EPI_100X_YFP_1x1_200ms_25sola	EPI_100X_RFP_1x1_200ms_25sola
660	20	11.3938751881965	228	-41.8600072706987	1365.10087719298	1427.83771929825	596126	2614.58771929825	224.679625984947	236.960449670158	0	115519	506.662280701754	569.387287001398	443.417561963744	0	NaN	NaN	NaN	NaN	NaN	209.383531841957	0.999879570004758	18.3672044126067	14.5112460351719	10.9957125022477	3.90498105447615	0.0042503724101202	0.00243000714690491	0	1.00012951951762	1744.13337623517	1	17823.6622807018	1	1	1	1	2019-05-15T18:41:00.812	NG_ecoli_LTEE_871_DM25	-0	-0	160.025	DIA_100X_EMPTY_1x1_100ms	a0023059-54f9-4bab-9cc6-e7eee7ccd130	EPI_100X_YFP_1x1_200ms_25sola	EPI_100X_RFP_1x1_200ms_25sola
661	14	6.13037283276099	87	-49.9994276680532	1364.6091954023	5.17241379310345	100359	1153.55172413793	224.679625984947	236.960449670158	0	62757	721.344827586207	569.387287001398	443.417561963744	0	NaN	NaN	NaN	NaN	NaN	NaN	NaN	NaN	NaN	NaN	NaN	NaN	NaN	NaN	NaN	NaN	1	22184.8505747126	1	1	1	1	2019-05-15T18:41:00.812	NG_ecoli_LTEE_871_DM25	-0	-0	160.025	DIA_100X_EMPTY_1x1_100ms	66f0b533-2979-4a44-8e22-76aab1b9fad3	EPI_100X_YFP_1x1_200ms_25sola	EPI_100X_RFP_1x1_200ms_25sola
[truncated: 22,918 more rows]
