# Supplementary material for: Genomic and phenotypic evolution of Escherichia coli in a novel citrate-only resource environment
Source: eLife. 2020 May 29;9:e55414. doi: 10.7554/eLife.55414 (PMC7299349; doi:10.7554/eLife.55414)
Supplement: Figure 10—source data 3. [file elife-55414-fig10-data3.zip › 20190515_NG_ecoli_LTEE_910_DM25_001.superSegger.txt]

CellID	LongAxis	ShortAxis	Area	RegionScore	XPosition	YPosition	Fluor1Sum	Fluor1Mean	Fluor1Background	Fluor1BgStd	Fluor1FociNumber	Fluor2Sum	Fluor2Mean	Fluor2Background	Fluor2BgStd	Fluor2FociNumber	Fluor3Sum	Fluor3Mean	Fluor3Background	Fluor3BgStd	Fluor3FociNumber	MeshArea	MeshSolidity	MeshAxisLength	MeshRibsLengthMax	MeshRibsLengthMean	MeshRibsLengthStd	MeshCurvatureMax	MeshCurvatureMean	MeshCurvatureInflection	MeshSinuosity	MeshVolume	NumOfNeighbors	RegionGrayVal	TimeFrames	AgeFrames	RelativeAge	xyFolder	DateTime	Folder	StageXposition	StageYposition	StageZposition	PhaseConfig	UUID	Fluo1Config	Fluo2Config	Fluo3Config
1	21	10.904983399269	230	-18.0905219504732	7.50434782608696	308.9	467174	2031.19130434783	222.947489392453	265.243465702925	0	20187	87.7695652173913	121.167851001436	121.192859281124	0	NaN	NaN	NaN	NaN	NaN	NaN	NaN	NaN	NaN	NaN	NaN	NaN	NaN	NaN	NaN	NaN	2	17975.3869565217	1	1	1	1	2019-05-15T18:47:57.409	NG_ecoli_LTEE_910_DM25	-0	-0	162.4	DIA_100X_EMPTY_1x1_100ms	819236ef-5813-4abd-b474-efb98a62532d	EPI_100X_YFP_1x1_200ms_25sola	EPI_100X_RFP_1x1_200ms_25sola
2	2	1.50659584737129	15	-48.340977287494	2.26666666666667	325.466666666667	26740	1782.66666666667	222.947489392453	265.243465702925	0	1366	91.0666666666667	121.167851001436	121.192859281124	0	NaN	NaN	NaN	NaN	NaN	NaN	NaN	NaN	NaN	NaN	NaN	NaN	NaN	NaN	NaN	NaN	2	20234	1	1	1	1	2019-05-15T18:47:57.409	NG_ecoli_LTEE_910_DM25	-0	-0	162.4	DIA_100X_EMPTY_1x1_100ms	9764e964-1893-4720-9b8d-6d96c4201e7f	EPI_100X_YFP_1x1_200ms_25sola	EPI_100X_RFP_1x1_200ms_25sola
3	19	4.00187455185595	88	-49.9999898295153	3.82954545454545	353.022727272727	35346	401.659090909091	222.947489392453	265.243465702925	0	7766	88.25	121.167851001436	121.192859281124	0	NaN	NaN	NaN	NaN	NaN	NaN	NaN	NaN	NaN	NaN	NaN	NaN	NaN	NaN	NaN	NaN	2	19830.3409090909	1	1	1	1	2019-05-15T18:47:57.409	NG_ecoli_LTEE_910_DM25	-0	-0	162.4	DIA_100X_EMPTY_1x1_100ms	e4327cd3-0424-4714-8250-7c1aa0fcc68e	EPI_100X_YFP_1x1_200ms_25sola	EPI_100X_RFP_1x1_200ms_25sola
4	29	12.1238803193668	352	44.9592586292547	9.47159090909091	377.107954545455	686977	1951.63920454545	222.947489392453	265.243465702925	0	29094	82.6534090909091	121.167851001436	121.192859281124	0	NaN	NaN	NaN	NaN	NaN	NaN	NaN	NaN	NaN	NaN	NaN	NaN	NaN	NaN	NaN	NaN	3	19608.2471590909	1	1	1	1	2019-05-15T18:47:57.409	NG_ecoli_LTEE_910_DM25	-0	-0	162.4	DIA_100X_EMPTY_1x1_100ms	5ce17ad8-4879-44de-8bee-50b766d16704	EPI_100X_YFP_1x1_200ms_25sola	EPI_100X_RFP_1x1_200ms_25sola
5	33	4.96994667499691	165	-49.9496744965619	4.23636363636364	400.793939393939	1171556	7100.33939393939	222.947489392453	265.243465702925	0	14714	89.1757575757576	121.167851001436	121.192859281124	0	NaN	NaN	NaN	NaN	NaN	NaN	NaN	NaN	NaN	NaN	NaN	NaN	NaN	NaN	NaN	NaN	1	19347.7939393939	1	1	1	1	2019-05-15T18:47:57.409	NG_ecoli_LTEE_910_DM25	-0	-0	162.4	DIA_100X_EMPTY_1x1_100ms	c043efcb-163a-4aad-9fc4-4a3ed81b3905	EPI_100X_YFP_1x1_200ms_25sola	EPI_100X_RFP_1x1_200ms_25sola
6	22	5.7370255366146	130	-49.9962895347807	4.53846153846154	485.261538461538	46874	360.569230769231	222.947489392453	265.243465702925	0	9815	75.5	121.167851001436	121.192859281124	0	NaN	NaN	NaN	NaN	NaN	NaN	NaN	NaN	NaN	NaN	NaN	NaN	NaN	NaN	NaN	NaN	2	17737.2307692308	1	1	1	1	2019-05-15T18:47:57.409	NG_ecoli_LTEE_910_DM25	-0	-0	162.4	DIA_100X_EMPTY_1x1_100ms	a42f1819-c8d9-45fd-994d-6fe222095a0f	EPI_100X_YFP_1x1_200ms_25sola	EPI_100X_RFP_1x1_200ms_25sola
7	24	11.531487260927	277	8.95572738173439	9.33212996389892	506.859205776173	197732	713.833935018051	222.947489392453	265.243465702925	0	23251	83.9386281588448	121.167851001436	121.192859281124	0	NaN	NaN	NaN	NaN	NaN	NaN	NaN	NaN	NaN	NaN	NaN	NaN	NaN	NaN	NaN	NaN	3	19560.5306859206	1	1	1	1	2019-05-15T18:47:57.409	NG_ecoli_LTEE_910_DM25	-0	-0	162.4	DIA_100X_EMPTY_1x1_100ms	407eb7df-ec75-41aa-bbee-c6c3dc75c926	EPI_100X_YFP_1x1_200ms_25sola	EPI_100X_RFP_1x1_200ms_25sola
8	36	8.70671315553968	314	39.6748553299757	5.98089171974522	869.305732484076	121975	388.455414012739	222.947489392453	265.243465702925	0	30815	98.1369426751592	121.167851001436	121.192859281124	0	NaN	NaN	NaN	NaN	NaN	NaN	NaN	NaN	NaN	NaN	NaN	NaN	NaN	NaN	NaN	NaN	0	19014.152866242	1	1	1	1	2019-05-15T18:47:57.409	NG_ecoli_LTEE_910_DM25	-0	-0	162.4	DIA_100X_EMPTY_1x1_100ms	aefc2eef-efc4-4a79-86fa-e493954f67c8	EPI_100X_YFP_1x1_200ms_25sola	EPI_100X_RFP_1x1_200ms_25sola
9	15	2.66621143127589	44	-49.9999989719486	3.04545454545455	1017.06818181818	60829	1382.47727272727	222.947489392453	265.243465702925	0	7658	174.045454545455	121.167851001436	121.192859281124	0	NaN	NaN	NaN	NaN	NaN	NaN	NaN	NaN	NaN	NaN	NaN	NaN	NaN	NaN	NaN	NaN	1	20285.1590909091	1	1	1	1	2019-05-15T18:47:57.409	NG_ecoli_LTEE_910_DM25	-0	-0	162.4	DIA_100X_EMPTY_1x1_100ms	61301bb3-9bcf-462a-a47c-31740271bbdc	EPI_100X_YFP_1x1_200ms_25sola	EPI_100X_RFP_1x1_200ms_25sola
10	20	7.40308657133762	160	-49.6930608249395	5.725	1079.975	1405442	8784.0125	222.947489392453	265.243465702925	0	16670	104.1875	121.167851001436	121.192859281124	0	NaN	NaN	NaN	NaN	NaN	NaN	NaN	NaN	NaN	NaN	NaN	NaN	NaN	NaN	NaN	NaN	1	18508.0375	1	1	1	1	2019-05-15T18:47:57.409	NG_ecoli_LTEE_910_DM25	-0	-0	162.4	DIA_100X_EMPTY_1x1_100ms	c0d47d20-a8c3-4794-809b-bd4cd9340730	EPI_100X_YFP_1x1_200ms_25sola	EPI_100X_RFP_1x1_200ms_25sola
11	17	3.73360067216372	75	-49.9998797079496	3.69333333333333	1268.94666666667	96319	1284.25333333333	222.947489392453	265.243465702925	0	20259	270.12	121.167851001436	121.192859281124	0	NaN	NaN	NaN	NaN	NaN	NaN	NaN	NaN	NaN	NaN	NaN	NaN	NaN	NaN	NaN	NaN	1	19898.1333333333	1	1	1	1	2019-05-15T18:47:57.409	NG_ecoli_LTEE_910_DM25	-0	-0	162.4	DIA_100X_EMPTY_1x1_100ms	0a823085-4f8c-4867-bc61-fe4f8ea42c21	EPI_100X_YFP_1x1_200ms_25sola	EPI_100X_RFP_1x1_200ms_25sola
12	15	7.24560758966565	109	-49.9978300924042	5.61467889908257	1290.7247706422	17117	157.036697247706	222.947489392453	265.243465702925	0	148931	1366.33944954128	121.167851001436	121.192859281124	0	NaN	NaN	NaN	NaN	NaN	NaN	NaN	NaN	NaN	NaN	NaN	NaN	NaN	NaN	NaN	NaN	1	21553.4678899083	1	1	1	1	2019-05-15T18:47:57.409	NG_ecoli_LTEE_910_DM25	-0	-0	162.4	DIA_100X_EMPTY_1x1_100ms	24cd9fbc-00a5-4977-b2e7-0c4988e16778	EPI_100X_YFP_1x1_200ms_25sola	EPI_100X_RFP_1x1_200ms_25sola
13	20	11.3134920814912	230	-42.6538318767317	7.60869565217391	1320.75652173913	27480	119.478260869565	222.947489392453	265.243465702925	0	46448	201.947826086957	121.167851001436	121.192859281124	0	NaN	NaN	NaN	NaN	NaN	NaN	NaN	NaN	NaN	NaN	NaN	NaN	NaN	NaN	NaN	NaN	1	21657.0347826087	1	1	1	1	2019-05-15T18:47:57.409	NG_ecoli_LTEE_910_DM25	-0	-0	162.4	DIA_100X_EMPTY_1x1_100ms	770fbe6a-4028-4e46-88de-0895c24f11c6	EPI_100X_YFP_1x1_200ms_25sola	EPI_100X_RFP_1x1_200ms_25sola
14	40	12.7131430888972	508	38.9412363000796	13.5196850393701	1487.37598425197	84017	165.387795275591	222.947489392453	265.243465702925	0	1079079	2124.17125984252	121.167851001436	121.192859281124	0	NaN	NaN	NaN	NaN	NaN	NaN	NaN	NaN	NaN	NaN	NaN	NaN	NaN	NaN	NaN	NaN	1	20856.0866141732	1	1	1	1	2019-05-15T18:47:57.409	NG_ecoli_LTEE_910_DM25	-0	-0	162.4	DIA_100X_EMPTY_1x1_100ms	964acd47-0898-4f44-8292-4d073e689dd3	EPI_100X_YFP_1x1_200ms_25sola	EPI_100X_RFP_1x1_200ms_25sola
15	29	15.8183335885641	459	-49.9606535133467	12.4596949891068	1664.01960784314	2034989	4433.52723311547	222.947489392453	265.243465702925	0	55652	121.246187363834	121.167851001436	121.192859281124	0	NaN	NaN	NaN	NaN	NaN	NaN	NaN	NaN	NaN	NaN	NaN	NaN	NaN	NaN	NaN	NaN	0	16199.4444444444	1	1	1	1	2019-05-15T18:47:57.409	NG_ecoli_LTEE_910_DM25	-0	-0	162.4	DIA_100X_EMPTY_1x1_100ms	80be669b-4fda-4538-ab64-5e85329d9f93	EPI_100X_YFP_1x1_200ms_25sola	EPI_100X_RFP_1x1_200ms_25sola
16	28	13.7110903618928	384	31.4539808387973	13.3489583333333	1777.13802083333	919662	2394.953125	222.947489392453	265.243465702925	0	122450	318.880208333333	121.167851001436	121.192859281124	0	NaN	NaN	NaN	NaN	NaN	322.366504360206	0.998990159100641	25.7946597341734	15.1062099107569	11.8805597674606	4.07394083981341	0.0331892119842896	0.0172191599838276	1	1.01433075841027	2859.52232541763	1	17896.7734375	1	1	1	1	2019-05-15T18:47:57.409	NG_ecoli_LTEE_910_DM25	-0	-0	162.4	DIA_100X_EMPTY_1x1_100ms	14c27853-797a-4d7f-b3e0-391291fb428e	EPI_100X_YFP_1x1_200ms_25sola	EPI_100X_RFP_1x1_200ms_25sola
17	27	13.2202211876287	357	1.40623803130183	12.6862745098039	1818.60504201681	444869	1246.13165266106	222.947489392453	265.243465702925	0	47619	133.386554621849	121.167851001436	121.192859281124	0	NaN	NaN	NaN	NaN	NaN	NaN	NaN	NaN	NaN	NaN	NaN	NaN	NaN	NaN	NaN	NaN	1	18120.9467787115	1	1	1	1	2019-05-15T18:47:57.409	NG_ecoli_LTEE_910_DM25	-0	-0	162.4	DIA_100X_EMPTY_1x1_100ms	e8be79a2-8120-47ea-a233-3c621aa3dddb	EPI_100X_YFP_1x1_200ms_25sola	EPI_100X_RFP_1x1_200ms_25sola
18	16	2.25930253225586	49	-49.9999997989085	2.85714285714286	1940.81632653061	138388	2824.24489795918	222.947489392453	265.243465702925	0	4178	85.265306122449	121.167851001436	121.192859281124	0	NaN	NaN	NaN	NaN	NaN	NaN	NaN	NaN	NaN	NaN	NaN	NaN	NaN	NaN	NaN	NaN	2	20661	1	1	1	1	2019-05-15T18:47:57.409	NG_ecoli_LTEE_910_DM25	-0	-0	162.4	DIA_100X_EMPTY_1x1_100ms	0fe7221c-1da4-4b79-845c-0cf5f4fbe6c3	EPI_100X_YFP_1x1_200ms_25sola	EPI_100X_RFP_1x1_200ms_25sola
19	20	8.9748925400881	181	-49.9835920171821	8.06629834254144	1956.8729281768	376097	2077.88397790055	222.947489392453	265.243465702925	0	16521	91.2762430939227	121.167851001436	121.192859281124	0	NaN	NaN	NaN	NaN	NaN	NaN	NaN	NaN	NaN	NaN	NaN	NaN	NaN	NaN	NaN	NaN	3	20200.3480662983	1	1	1	1	2019-05-15T18:47:57.409	NG_ecoli_LTEE_910_DM25	-0	-0	162.4	DIA_100X_EMPTY_1x1_100ms	ab5ef561-6124-400e-9057-1edd3546b4f3	EPI_100X_YFP_1x1_200ms_25sola	EPI_100X_RFP_1x1_200ms_25sola
20	25	3.28318316998287	85	-49.9999983870127	3.24705882352941	1981.34117647059	690524	8123.81176470588	222.947489392453	265.243465702925	0	8048	94.6823529411765	121.167851001436	121.192859281124	0	NaN	NaN	NaN	NaN	NaN	NaN	NaN	NaN	NaN	NaN	NaN	NaN	NaN	NaN	NaN	NaN	2	19003.8117647059	1	1	1	1	2019-05-15T18:47:57.409	NG_ecoli_LTEE_910_DM25	-0	-0	162.4	DIA_100X_EMPTY_1x1_100ms	f86e2de2-20ae-49a5-ac8d-7509e382ac11	EPI_100X_YFP_1x1_200ms_25sola	EPI_100X_RFP_1x1_200ms_25sola
21	14	6.18273537775958	87	-49.9996161139342	5.40229885057471	2042.37931034483	155707	1789.73563218391	222.947489392453	265.243465702925	0	8971	103.114942528736	121.167851001436	121.192859281124	0	NaN	NaN	NaN	NaN	NaN	NaN	NaN	NaN	NaN	NaN	NaN	NaN	NaN	NaN	NaN	NaN	1	18603.0459770115	1	1	1	1	2019-05-15T18:47:57.409	NG_ecoli_LTEE_910_DM25	-0	-0	162.4	DIA_100X_EMPTY_1x1_100ms	39dbbe24-0015-48dd-93df-f45c88252274	EPI_100X_YFP_1x1_200ms_25sola	EPI_100X_RFP_1x1_200ms_25sola
22	28	14.0085129768142	393	38.4991995196911	16.587786259542	1025.41984732824	347561	884.379134860051	222.947489392453	265.243465702925	0	39193	99.7277353689567	121.167851001436	121.192859281124	0	NaN	NaN	NaN	NaN	NaN	318.402495855357	0.98946213621479	26.879484747075	13.9655219100518	11.3705316970547	3.43924077056141	0.0441493100179398	0.0185080221384805	1	1.01680654884183	2729.43255485657	1	18514.1959287532	1	1	1	1	2019-05-15T18:47:57.409	NG_ecoli_LTEE_910_DM25	-0	-0	162.4	DIA_100X_EMPTY_1x1_100ms	db6ba781-e9ca-4a26-a1f3-f6ff1c07440a	EPI_100X_YFP_1x1_200ms_25sola	EPI_100X_RFP_1x1_200ms_25sola
23	38	13.7150173761119	522	47.9642705399782	17.4540229885057	319.752873563218	595886	1141.54406130268	222.947489392453	265.243465702925	0	51936	99.4942528735632	121.167851001436	121.192859281124	0	NaN	NaN	NaN	NaN	NaN	452.381853388434	0.894243488249083	37.0470744038126	15.0137142277797	11.7278988972498	3.03281831147965	0.0875890557139899	0.0309724138641208	1	1.0745791549036	4002.06580824572	3	19090.7816091954	1	1	1	1	2019-05-15T18:47:57.409	NG_ecoli_LTEE_910_DM25	-0	-0	162.4	DIA_100X_EMPTY_1x1_100ms	f592267d-3180-43e1-9260-c2f42c115c04	EPI_100X_YFP_1x1_200ms_25sola	EPI_100X_RFP_1x1_200ms_25sola
24	30	15.1665523007188	455	-16.1282031619334	14.9758241758242	1403.85054945055	5396955	11861.4395604396	222.947489392453	265.243465702925	0	53119	116.745054945055	121.167851001436	121.192859281124	0	NaN	NaN	NaN	NaN	NaN	362.866165144202	0.992601783550401	26.9644019260675	15.8446484021797	12.6833545801707	4.2812963913404	0.0639926886418098	0.0320015436317611	1	1.05388548001073	3406.81806290089	3	17723.5120879121	1	1	1	1	2019-05-15T18:47:57.409	NG_ecoli_LTEE_910_DM25	-0	-0	162.4	DIA_100X_EMPTY_1x1_100ms	37b191d1-9e3a-4205-bb02-af134e3259c4	EPI_100X_YFP_1x1_200ms_25sola	EPI_100X_RFP_1x1_200ms_25sola
25	36	15.0131777359348	541	45.8795551146253	19.7911275415896	533.857670979667	7615728	14077.1312384473	222.947489392453	265.243465702925	0	77097	142.50831792976	121.167851001436	121.192859281124	0	NaN	NaN	NaN	NaN	NaN	419.043331360027	0.970280701077431	33.900083409456	14.3314656474525	11.8806295104538	3.37007735201647	0.305269305425036	0.0172765837626129	0	1.01057893950787	3758.11057268772	1	17720.898336414	1	1	1	1	2019-05-15T18:47:57.409	NG_ecoli_LTEE_910_DM25	-0	-0	162.4	DIA_100X_EMPTY_1x1_100ms	d9a6e3fe-713e-4b59-bafc-f662614c2a62	EPI_100X_YFP_1x1_200ms_25sola	EPI_100X_RFP_1x1_200ms_25sola
26	44	16.2344027621264	715	45.4989444876505	26.4125874125874	967.8	234718	328.276923076923	222.947489392453	265.243465702925	0	74641	104.393006993007	121.167851001436	121.192859281124	0	NaN	NaN	NaN	NaN	NaN	538.832086978283	0.9151639102045	42.5592595436268	15.3577213659238	12.2872409702578	3.23728702932497	0.0212588965260145	0.010287210096464	2	1.00730443151537	5046.52809893666	0	18183.5538461538	1	1	1	1	2019-05-15T18:47:57.409	NG_ecoli_LTEE_910_DM25	-0	-0	162.4	DIA_100X_EMPTY_1x1_100ms	c976d0c3-2c5a-49cd-945d-71c6d83ca3cd	EPI_100X_YFP_1x1_200ms_25sola	EPI_100X_RFP_1x1_200ms_25sola
27	32	13.9010333303262	445	41.4549330494117	18.6022471910112	1298.2202247191	68667	154.307865168539	222.947489392453	265.243465702925	0	652846	1467.06966292135	121.167851001436	121.192859281124	0	NaN	NaN	NaN	NaN	NaN	385.599076663352	0.982797575431518	29.8546802541196	15.3927628783984	12.3654921421743	3.85926856327665	0.0288146137333885	0.0118609779414424	1	1.00862116756078	3585.29683054744	2	21624.0808988764	1	1	1	1	2019-05-15T18:47:57.409	NG_ecoli_LTEE_910_DM25	-0	-0	162.4	DIA_100X_EMPTY_1x1_100ms	ba82a764-236a-4984-bc13-18a3ca1030ca	EPI_100X_YFP_1x1_200ms_25sola	EPI_100X_RFP_1x1_200ms_25sola
28	24	13.104530839896	315	-10.9029925724818	16.0698412698413	1940.73333333333	285843	907.438095238095	222.947489392453	265.243465702925	0	29302	93.0222222222222	121.167851001436	121.192859281124	0	NaN	NaN	NaN	NaN	NaN	281.049171725804	0.999889240361725	23.2853181885508	15.0843326065554	11.59270068724	3.88863822018271	0.026085700305927	0.0128924789190236	1	1.00641969259558	2457.77036913759	3	18535.5650793651	1	1	1	1	2019-05-15T18:47:57.409	NG_ecoli_LTEE_910_DM25	-0	-0	162.4	DIA_100X_EMPTY_1x1_100ms	3e0c699f-f40b-4ab5-9ab5-32e69dd2c0c4	EPI_100X_YFP_1x1_200ms_25sola	EPI_100X_RFP_1x1_200ms_25sola
29	29	13.0351173121715	381	39.8836750741719	13.6141732283465	1981.06036745407	1579803	4146.46456692913	222.947489392453	265.243465702925	0	36330	95.3543307086614	121.167851001436	121.192859281124	0	NaN	NaN	NaN	NaN	NaN	326.654468731978	0.992838277387339	28.0165178006331	13.8368194340802	11.3079041887039	3.47249942131197	0.0111537784624779	0.00473048779483535	1	1.00047769590925	2813.63836397114	1	19073.2020997375	1	1	1	1	2019-05-15T18:47:57.409	NG_ecoli_LTEE_910_DM25	-0	-0	162.4	DIA_100X_EMPTY_1x1_100ms	6b4de503-b873-4080-afd9-ed464c15eeaa	EPI_100X_YFP_1x1_200ms_25sola	EPI_100X_RFP_1x1_200ms_25sola
30	31	13.6608608076872	424	45.532268331979	18.5212264150943	584.945754716981	1526932	3601.25471698113	222.947489392453	265.243465702925	0	78537	185.228773584906	121.167851001436	121.192859281124	0	NaN	NaN	NaN	NaN	NaN	354.270385822237	0.97396011897688	28.7617392674971	14.5396335979172	11.7557765787421	3.50728204870236	0.0647766086045315	0.0256648706616361	1	1.03794179380197	3121.81866987616	2	18063.054245283	1	1	1	1	2019-05-15T18:47:57.409	NG_ecoli_LTEE_910_DM25	-0	-0	162.4	DIA_100X_EMPTY_1x1_100ms	d6081832-8f83-49f0-b4e4-4af5e6a7b639	EPI_100X_YFP_1x1_200ms_25sola	EPI_100X_RFP_1x1_200ms_25sola
31	22	13.869093621746	305	-42.5883323373555	17.2327868852459	1094.34754098361	162741	533.577049180328	222.947489392453	265.243465702925	0	27629	90.5868852459016	121.167851001436	121.192859281124	0	NaN	NaN	NaN	NaN	NaN	268.438445593862	0.999895502725501	22.50539890903	15.1253021071676	11.4880886972153	4.01135630954183	0.0151625908286146	0.00797625503695543	0	1.00217119060725	2332.77126269866	2	18338.4393442623	1	1	1	1	2019-05-15T18:47:57.409	NG_ecoli_LTEE_910_DM25	-0	-0	162.4	DIA_100X_EMPTY_1x1_100ms	e847d655-a88f-4a0b-b626-27a2537db20c	EPI_100X_YFP_1x1_200ms_25sola	EPI_100X_RFP_1x1_200ms_25sola
32	32	13.7407987533819	440	47.7091447297694	19.3227272727273	360.775	217471	494.252272727273	222.947489392453	265.243465702925	0	43710	99.3409090909091	121.167851001436	121.192859281124	0	NaN	NaN	NaN	NaN	NaN	373.680059720651	0.9996490079743	29.1851585979989	15.3138750473156	12.3052343923579	3.85721978230026	0.0163621381109019	0.00756185936128786	1	1.00149511903628	3470.81703506189	2	18384.7022727273	1	1	1	1	2019-05-15T18:47:57.409	NG_ecoli_LTEE_910_DM25	-0	-0	162.4	DIA_100X_EMPTY_1x1_100ms	1297cf64-2713-4c33-b1da-26e0272b6500	EPI_100X_YFP_1x1_200ms_25sola	EPI_100X_RFP_1x1_200ms_25sola
33	20	10.9003257252645	218	-44.1204879080185	16.6697247706422	1268.1376146789	142957	655.766055045872	222.947489392453	265.243465702925	0	46411	212.894495412844	121.167851001436	121.192859281124	0	NaN	NaN	NaN	NaN	NaN	220.308460818454	0.999882548896702	20.9358817502001	12.7332251061633	10.2199755251172	3.22488637800931	0.00607969583969568	0.00281912036461719	1	1.00025137984431	1717.43713657787	2	20537.4128440367	1	1	1	1	2019-05-15T18:47:57.409	NG_ecoli_LTEE_910_DM25	-0	-0	162.4	DIA_100X_EMPTY_1x1_100ms	6b3abd68-2098-4666-b599-07a740558a15	EPI_100X_YFP_1x1_200ms_25sola	EPI_100X_RFP_1x1_200ms_25sola
34	26	14.346322640011	373	25.5913143026859	17.2278820375335	486.11528150134	622507	1668.91957104558	222.947489392453	265.243465702925	0	29466	78.9973190348526	121.167851001436	121.192859281124	0	NaN	NaN	NaN	NaN	NaN	316.424670767597	0.999909987223306	24.4941733256955	16.6503636626215	12.3297874395403	4.49412850670024	0.0264673938546317	0.0127477051061789	1	1.00732100589241	2924.58229993558	3	18430.3538873995	1	1	1	1	2019-05-15T18:47:57.409	NG_ecoli_LTEE_910_DM25	-0	-0	162.4	DIA_100X_EMPTY_1x1_100ms	57969762-f58e-4450-8fe7-06df4a618fa1	EPI_100X_YFP_1x1_200ms_25sola	EPI_100X_RFP_1x1_200ms_25sola
35	28	12.5902242714711	354	28.0784046590272	21.3079096045198	565.265536723164	224407	633.918079096045	222.947489392453	265.243465702925	0	601475	1699.08192090395	121.167851001436	121.192859281124	0	NaN	NaN	NaN	NaN	NaN	331.499711921836	0.962292147693099	27.7343139001046	14.2892730970005	11.3721768110412	3.30254529111873	0.0648734937125757	0.0254773940554129	1	1.03199251038968	2817.04973613623	2	21091.1920903955	1	1	1	1	2019-05-15T18:47:57.409	NG_ecoli_LTEE_910_DM25	-0	-0	162.4	DIA_100X_EMPTY_1x1_100ms	06e5864d-f716-44b2-bda4-71380d5d0af1	EPI_100X_YFP_1x1_200ms_25sola	EPI_100X_RFP_1x1_200ms_25sola
36	37	14.1490421632884	524	48.2227466548353	26.0992366412214	1246.46946564886	482399	920.608778625954	222.947489392453	265.243465702925	0	60417	115.299618320611	121.167851001436	121.192859281124	0	NaN	NaN	NaN	NaN	NaN	437.872000664255	0.952872354929109	36.8878186558672	14.2079845754442	11.5612625410936	2.97312018383348	0.0249391251935591	0.00968039595937305	1	1.00674155219408	3872.42827628411	1	18656.4503816794	1	1	1	1	2019-05-15T18:47:57.409	NG_ecoli_LTEE_910_DM25	-0	-0	162.4	DIA_100X_EMPTY_1x1_100ms	06d751eb-f60d-4da8-8e12-9acb704f9343	EPI_100X_YFP_1x1_200ms_25sola	EPI_100X_RFP_1x1_200ms_25sola
37	18	3.75879429299819	73	-49.9999419086539	20.1369863013699	2045.38356164384	205603	2816.47945205479	222.947489392453	265.243465702925	0	7354	100.739726027397	121.167851001436	121.192859281124	0	NaN	NaN	NaN	NaN	NaN	NaN	NaN	NaN	NaN	NaN	NaN	NaN	NaN	NaN	NaN	NaN	2	21341.2054794521	1	1	1	1	2019-05-15T18:47:57.409	NG_ecoli_LTEE_910_DM25	-0	-0	162.4	DIA_100X_EMPTY_1x1_100ms	83ffe4d5-658a-4803-8576-b2af4acb88b2	EPI_100X_YFP_1x1_200ms_25sola	EPI_100X_RFP_1x1_200ms_25sola
38	29	13.1572437019903	382	36.3130833381119	24.6256544502618	1533.55235602094	395844	1036.24083769634	222.947489392453	265.243465702925	0	48390	126.675392670157	121.167851001436	121.192859281124	0	NaN	NaN	NaN	NaN	NaN	332.257558627861	0.995405970585326	28.6396076246383	14.8976912767811	11.1208733457936	3.89371872396178	0.00810158394325491	0.00318604765620094	2	1.00026441675854	2781.85656947001	2	18870.8795811518	1	1	1	1	2019-05-15T18:47:57.409	NG_ecoli_LTEE_910_DM25	-0	-0	162.4	DIA_100X_EMPTY_1x1_100ms	a6003ada-9f46-4f44-98d2-d8ec71392ace	EPI_100X_YFP_1x1_200ms_25sola	EPI_100X_RFP_1x1_200ms_25sola
39	11	5.92600814771274	66	-49.999770119906	20.7121212121212	1424.68181818182	34128	517.090909090909	222.947489392453	265.243465702925	0	5674	85.969696969697	121.167851001436	121.192859281124	0	NaN	NaN	NaN	NaN	NaN	133.472709240278	0.99968636762386	14.786275721555	11.3113399643088	8.5962194009627	3.1454554932414	0.00193714508530986	0.00104909432233526	0	1.00001463872176	858.150904416675	1	25023.0303030303	1	1	1	1	2019-05-15T18:47:57.409	NG_ecoli_LTEE_910_DM25	-0	-0	162.4	DIA_100X_EMPTY_1x1_100ms	b8d242c3-f314-45b8-bdb7-f9382b9e1394	EPI_100X_YFP_1x1_200ms_25sola	EPI_100X_RFP_1x1_200ms_25sola
40	24	13.1208221640017	315	26.1706733440768	28.6222222222222	898.920634920635	169187	537.101587301587	222.947489392453	265.243465702925	0	37101	117.780952380952	121.167851001436	121.192859281124	0	NaN	NaN	NaN	NaN	NaN	279.512384954901	0.996399329249212	23.1582240333868	14.6247762016996	11.5581960105135	3.8379514957381	0.0287296713044598	0.0137788354212203	1	1.00725913315329	2429.82638000165	3	18591.7174603175	1	1	1	1	2019-05-15T18:47:57.409	NG_ecoli_LTEE_910_DM25	-0	-0	162.4	DIA_100X_EMPTY_1x1_100ms	b8f18210-e82b-417d-b4fd-b51c3cf57743	EPI_100X_YFP_1x1_200ms_25sola	EPI_100X_RFP_1x1_200ms_25sola
41	40	13.4231605211664	537	31.3008506846726	27.43947858473	1587.83985102421	339743	632.66852886406	222.947489392453	265.243465702925	0	1349926	2513.82867783985	121.167851001436	121.192859281124	0	NaN	NaN	NaN	NaN	NaN	496.770176635647	0.907734179129132	39.9150732014921	15.5684261204542	12.034112911663	3.34221682851199	0.0266920662446676	0.0106898509785252	1	1.00761030938819	4539.99082773216	3	20633.6908752328	1	1	1	1	2019-05-15T18:47:57.409	NG_ecoli_LTEE_910_DM25	-0	-0	162.4	DIA_100X_EMPTY_1x1_100ms	216a5d09-9054-4bf8-927f-25954d2f08c3	EPI_100X_YFP_1x1_200ms_25sola	EPI_100X_RFP_1x1_200ms_25sola
42	23	13.5460575222823	312	-28.6962409758	28.3814102564103	1112.59615384615	91725	293.990384615385	222.947489392453	265.243465702925	0	28840	92.4358974358974	121.167851001436	121.192859281124	0	NaN	NaN	NaN	NaN	NaN	271.407722039578	0.999815910299961	22.5640881956966	14.9662364618853	11.3938393668288	4.1486529968375	0.0180014349879968	0.00871716616622899	1	1.00269945051079	2300.63570017768	2	18382.7435897436	1	1	1	1	2019-05-15T18:47:57.409	NG_ecoli_LTEE_910_DM25	-0	-0	162.4	DIA_100X_EMPTY_1x1_100ms	da78b84d-8037-4fc6-8790-daa19da893b5	EPI_100X_YFP_1x1_200ms_25sola	EPI_100X_RFP_1x1_200ms_25sola
43	38	16.1011726585043	612	49.1125089681266	36.8774509803922	1135.64052287582	1024837	1674.57026143791	222.947489392453	265.243465702925	0	50289	82.171568627451	121.167851001436	121.192859281124	0	NaN	NaN	NaN	NaN	NaN	468.659939203286	0.9816659026127	35.2176164894646	15.4828115700947	12.9169317957231	3.58239047491597	0.0254038954326291	0.0111149959623056	1	1.00388626127204	4614.96672475583	1	17823.6209150327	1	1	1	1	2019-05-15T18:47:57.409	NG_ecoli_LTEE_910_DM25	-0	-0	162.4	DIA_100X_EMPTY_1x1_100ms	e706fcb7-6574-4204-8de8-387e0ae1d12d	EPI_100X_YFP_1x1_200ms_25sola	EPI_100X_RFP_1x1_200ms_25sola
44	32	13.3260543402176	427	48.1299874548333	31.5128805620609	1361.26463700234	1821371	4265.50585480094	222.947489392453	265.243465702925	0	90250	211.35831381733	121.167851001436	121.192859281124	0	NaN	NaN	NaN	NaN	NaN	372.099931415975	0.994712844891226	29.077253105081	15.2818319612577	12.2946918311102	3.81007066509842	0.0284126822828188	0.0177998990560134	0	1.01781574711651	3452.06173046688	2	17410.5644028103	1	1	1	1	2019-05-15T18:47:57.409	NG_ecoli_LTEE_910_DM25	-0	-0	162.4	DIA_100X_EMPTY_1x1_100ms	508b8822-bab6-4be4-905d-1172789549dd	EPI_100X_YFP_1x1_200ms_25sola	EPI_100X_RFP_1x1_200ms_25sola
45	27	14.4617870832222	391	22.8023609342243	30.8184143222506	843.828644501279	4159652	10638.4961636829	222.947489392453	265.243465702925	0	98225	251.214833759591	121.167851001436	121.192859281124	0	NaN	NaN	NaN	NaN	NaN	317.323465989363	0.999468370951928	25.8746924765325	15.1286922973524	11.8136598878121	3.901427884084	0.0107341705881209	0.00626840534583572	1	1.00044134837364	2836.18140415442	1	18110.4731457801	1	1	1	1	2019-05-15T18:47:57.409	NG_ecoli_LTEE_910_DM25	-0	-0	162.4	DIA_100X_EMPTY_1x1_100ms	61a41ccb-a263-4328-9ba7-e72e61f55386	EPI_100X_YFP_1x1_200ms_25sola	EPI_100X_RFP_1x1_200ms_25sola
46	43	15.3562713222182	660	40.4950971492146	37.5560606060606	711.030303030303	83305	126.219696969697	222.947489392453	265.243465702925	0	1753360	2656.60606060606	121.167851001436	121.192859281124	0	NaN	NaN	NaN	NaN	NaN	539.205311502484	0.855245171255178	44.2639147775068	15.2110110687196	11.8260182516979	3.06996696918229	0.0425543450110043	0.0272063878336023	1	1.09856922668098	4862.02057421051	1	20384.6939393939	1	1	1	1	2019-05-15T18:47:57.409	NG_ecoli_LTEE_910_DM25	-0	-0	162.4	DIA_100X_EMPTY_1x1_100ms	d1e0a3b5-45e3-4f2b-955a-f6033f54b922	EPI_100X_YFP_1x1_200ms_25sola	EPI_100X_RFP_1x1_200ms_25sola
47	25	12.574179841869	316	-8.32655886578168	35.5727848101266	916.560126582278	428116	1354.79746835443	222.947489392453	265.243465702925	0	29520	93.4177215189873	121.167851001436	121.192859281124	0	NaN	NaN	NaN	NaN	NaN	315.530882527607	0.999829618005783	24.7451330682999	15.3692536048725	12.297601373487	3.90539004586238	0.0350732943308358	0.01969881819417	0	1.01618978960501	2939.14151753518	3	19402.9873417722	1	1	1	1	2019-05-15T18:47:57.409	NG_ecoli_LTEE_910_DM25	-0	-0	162.4	DIA_100X_EMPTY_1x1_100ms	441de6e3-39eb-4bb3-8885-4eeed7c66c7e	EPI_100X_YFP_1x1_200ms_25sola	EPI_100X_RFP_1x1_200ms_25sola
48	35	14.3745647678446	503	48.9951289822344	35.7673956262425	1919.98608349901	548231	1089.92246520875	222.947489392453	265.243465702925	0	44476	88.4214711729622	121.167851001436	121.192859281124	0	NaN	NaN	NaN	NaN	NaN	410.885637574323	0.990814442302231	33.2875260129656	14.1083494429897	12.0928156687935	3.25794314088381	0.0193297309061981	0.0092836831342018	1	1.00670428619939	3823.19338525189	1	18221.6143141153	1	1	1	1	2019-05-15T18:47:57.409	NG_ecoli_LTEE_910_DM25	-0	-0	162.4	DIA_100X_EMPTY_1x1_100ms	2e49d791-1578-4772-b9a8-968839eefbcd	EPI_100X_YFP_1x1_200ms_25sola	EPI_100X_RFP_1x1_200ms_25sola
49	27	12.0350569110235	325	44.4519777748041	36.8123076923077	1393.87076923077	658667	2026.66769230769	222.947489392453	265.243465702925	0	33573	103.301538461538	121.167851001436	121.192859281124	0	NaN	NaN	NaN	NaN	NaN	298.113869252081	0.985527059698808	26.6777299391974	13.0267047961761	10.7282112012895	3.32188670412734	0.03096876966035	0.0158761579096331	1	1.01304989784889	2411.53396217411	3	19583.2769230769	1	1	1	1	2019-05-15T18:47:57.409	NG_ecoli_LTEE_910_DM25	-0	-0	162.4	DIA_100X_EMPTY_1x1_100ms	bd581aab-d0fb-4884-a912-46e689d5c9dd	EPI_100X_YFP_1x1_200ms_25sola	EPI_100X_RFP_1x1_200ms_25sola
50	34	12.9302833407463	440	45.22130300223	38.0954545454545	1414.66136363636	644113	1463.89318181818	222.947489392453	265.243465702925	0	41436	94.1727272727273	121.167851001436	121.192859281124	0	NaN	NaN	NaN	NaN	NaN	368.278879587137	0.96209384647222	32.8658583130322	13.8840226151846	10.8908428556506	3.00439750880893	0.0239845438171757	0.0139552142439956	0	1.01346997032051	3061.66622509521	2	19468.6545454545	1	1	1	1	2019-05-15T18:47:57.409	NG_ecoli_LTEE_910_DM25	-0	-0	162.4	DIA_100X_EMPTY_1x1_100ms	fe1a6e86-d282-436f-8c39-f82b17ff4f2f	EPI_100X_YFP_1x1_200ms_25sola	EPI_100X_RFP_1x1_200ms_25sola
51	30	14.2555188323549	428	44.0023636436654	36.8084112149533	1491.51401869159	749681	1751.59112149533	222.947489392453	265.243465702925	0	175630	410.35046728972	121.167851001436	121.192859281124	0	NaN	NaN	NaN	NaN	NaN	340.393482052454	0.999538721515932	28.1988086342613	14.6462537259932	11.7567739973534	3.53746391526131	0.0104535369924087	0.00612991005272515	1	1.00047844330681	3061.23719259141	1	18467.9299065421	1	1	1	1	2019-05-15T18:47:57.409	NG_ecoli_LTEE_910_DM25	-0	-0	162.4	DIA_100X_EMPTY_1x1_100ms	36842b4d-01f6-41db-9eea-9c979374618c	EPI_100X_YFP_1x1_200ms_25sola	EPI_100X_RFP_1x1_200ms_25sola
52	37	12.5114674982292	464	46.4668199412917	44.4762931034483	584.844827586207	301103	648.928879310345	222.947489392453	265.243465702925	0	121652	262.181034482759	121.167851001436	121.192859281124	0	NaN	NaN	NaN	NaN	NaN	403.349872281568	0.970663572220131	35.1142749100459	13.2522185524945	11.1442362352708	2.98038179613875	0.0316755078018886	0.0150867308214057	0	1.01729866033187	3425.10749113863	3	19368.0668103448	1	1	1	1	2019-05-15T18:47:57.409	NG_ecoli_LTEE_910_DM25	-0	-0	162.4	DIA_100X_EMPTY_1x1_100ms	db4ad61e-88b7-4602-8901-5fd577a6a18e	EPI_100X_YFP_1x1_200ms_25sola	EPI_100X_RFP_1x1_200ms_25sola
53	35	13.0875961941418	459	-44.3264223231771	41.3464052287582	1266.95424836601	1516194	3303.25490196078	222.947489392453	265.243465702925	0	98500	214.596949891068	121.167851001436	121.192859281124	0	NaN	NaN	NaN	NaN	NaN	412.315473221934	0.849382587638899	37.5430392027649	13.596658023438	10.5490744319621	2.8065389699053	0.0746037129970742	0.0381004342011814	0	1.13054546902698	3281.31573831499	3	19907.9106753813	1	1	1	1	2019-05-15T18:47:57.409	NG_ecoli_LTEE_910_DM25	-0	-0	162.4	DIA_100X_EMPTY_1x1_100ms	dfb1d19c-bee8-47c1-bfaf-c6eeedfdbf16	EPI_100X_YFP_1x1_200ms_25sola	EPI_100X_RFP_1x1_200ms_25sola
54	34	12.7007356187828	432	48.4851598652516	35.0393518518519	1791.09259259259	131811	305.118055555556	222.947489392453	265.243465702925	0	784120	1815.09259259259	121.167851001436	121.192859281124	0	NaN	NaN	NaN	NaN	NaN	405.362711687361	0.928518908991987	35.0943411408819	14.7993324658934	11.1924615040975	3.03242877495017	0.0314009892127476	0.0203188076694377	0	1.03357540073452	3452.85382771379	3	20874.8611111111	1	1	1	1	2019-05-15T18:47:57.409	NG_ecoli_LTEE_910_DM25	-0	-0	162.4	DIA_100X_EMPTY_1x1_100ms	f04659e5-3bb0-45ea-96b3-7352504214b9	EPI_100X_YFP_1x1_200ms_25sola	EPI_100X_RFP_1x1_200ms_25sola
55	29	12.5158146889723	363	39.0084283900245	38.1019283746556	1815.53443526171	85314	235.02479338843	222.947489392453	265.243465702925	0	648935	1787.69972451791	121.167851001436	121.192859281124	0	NaN	NaN	NaN	NaN	NaN	345.007056814897	0.977095068591623	29.5373671306272	13.9817833900101	11.4044785902378	3.24718206706004	0.029471814789632	0.0147250409843445	0	1.01174630700615	3017.25857954733	3	20714.6446280992	1	1	1	1	2019-05-15T18:47:57.409	NG_ecoli_LTEE_910_DM25	-0	-0	162.4	DIA_100X_EMPTY_1x1_100ms	fdbd39e1-3b57-4e53-b74b-7f572125e52c	EPI_100X_YFP_1x1_200ms_25sola	EPI_100X_RFP_1x1_200ms_25sola
56	29	15.1766454515954	441	39.6387912936026	40.4149659863946	482.385487528345	165402	375.061224489796	222.947489392453	265.243465702925	0	37256	84.4807256235828	121.167851001436	121.192859281124	0	NaN	NaN	NaN	NaN	NaN	343.582503979559	0.999776594958374	27.5014208226802	15.3295175075554	12.1169831435873	3.83637982292155	0.0250388369549362	0.0119940420109909	1	1.0076847341626	3171.2758510415	1	18721.1156462585	1	1	1	1	2019-05-15T18:47:57.409	NG_ecoli_LTEE_910_DM25	-0	-0	162.4	DIA_100X_EMPTY_1x1_100ms	9926e20e-500f-45c7-8e9c-28cb9b311fd0	EPI_100X_YFP_1x1_200ms_25sola	EPI_100X_RFP_1x1_200ms_25sola
57	34	15.5125837785425	528	18.7017913128275	35.8257575757576	874.327651515152	161413	305.706439393939	222.947489392453	265.243465702925	0	1117308	2116.11363636364	121.167851001436	121.192859281124	0	NaN	NaN	NaN	NaN	NaN	454.829908155391	0.952901133873819	37.1088961679059	14.7684437275841	11.8848646948568	3.27282758967974	0.0379893026104433	0.0182901561379465	1	1.03141844434606	4116.76807597418	2	19073.4034090909	1	1	1	1	2019-05-15T18:47:57.409	NG_ecoli_LTEE_910_DM25	-0	-0	162.4	DIA_100X_EMPTY_1x1_100ms	c2989a7e-19c0-4201-8137-6f942b055786	EPI_100X_YFP_1x1_200ms_25sola	EPI_100X_RFP_1x1_200ms_25sola
58	25	13.1144927408177	331	-4.27316246965715	34.5075528700906	1559.25377643505	521617	1575.88217522659	222.947489392453	265.243465702925	0	149642	452.090634441088	121.167851001436	121.192859281124	0	NaN	NaN	NaN	NaN	NaN	332.960439992758	0.981132353356806	26.1639124138729	15.043178532767	12.0901418874771	3.72296074226005	0.070221952757003	0.0392879956921687	0	1.0762498540485	3003.69176139644	5	20684.1722054381	1	1	1	1	2019-05-15T18:47:57.409	NG_ecoli_LTEE_910_DM25	-0	-0	162.4	DIA_100X_EMPTY_1x1_100ms	21306a44-e43c-46df-bf91-eff252555478	EPI_100X_YFP_1x1_200ms_25sola	EPI_100X_RFP_1x1_200ms_25sola
59	30	18.153949710002	545	-36.0827105753968	44.6917431192661	192.466055045872	1105555	2028.54128440367	222.947489392453	265.243465702925	0	57418	105.354128440367	121.167851001436	121.192859281124	0	NaN	NaN	NaN	NaN	NaN	376.988012866786	0.999929304042266	27.1409312475549	16.8229853484968	13.4888080436237	4.28063951015779	0.0108869279118927	0.0045172599326437	1	1.00080319872271	3878.48195318473	0	17521.0623853211	1	1	1	1	2019-05-15T18:47:57.409	NG_ecoli_LTEE_910_DM25	-0	-0	162.4	DIA_100X_EMPTY_1x1_100ms	7c71ec08-d119-4ca1-84f0-0c8f0b567b04	EPI_100X_YFP_1x1_200ms_25sola	EPI_100X_RFP_1x1_200ms_25sola
60	25	13.6891756780901	343	14.7342152149443	39.5043731778426	315.615160349854	134421	391.897959183673	222.947489392453	265.243465702925	0	26438	77.0787172011662	121.167851001436	121.192859281124	0	NaN	NaN	NaN	NaN	NaN	276.197733589228	0.999885484044451	22.423073258999	15.183831888372	11.8260016887782	4.01313591192	0.0142754259275626	0.00626067077155615	1	1.00134507895556	2462.98002991185	1	18444.8396501458	1	1	1	1	2019-05-15T18:47:57.409	NG_ecoli_LTEE_910_DM25	-0	-0	162.4	DIA_100X_EMPTY_1x1_100ms	b26f229c-2f37-48d0-817b-4bdc2339fb9c	EPI_100X_YFP_1x1_200ms_25sola	EPI_100X_RFP_1x1_200ms_25sola
61	25	13.4187544235204	336	24.6001007843799	42.4910714285714	1006.77976190476	102171	304.080357142857	222.947489392453	265.243465702925	0	30516	90.8214285714286	121.167851001436	121.192859281124	0	NaN	NaN	NaN	NaN	NaN	283.881108887234	0.999911223544023	24.3517727992336	14.3885666844215	11.1583461456302	3.83660850294879	0.010611595883664	0.00420243368428228	1	1.00056357543665	2381.33296395723	1	18626.5386904762	1	1	1	1	2019-05-15T18:47:57.409	NG_ecoli_LTEE_910_DM25	-0	-0	162.4	DIA_100X_EMPTY_1x1_100ms	3a9f2a0e-71c8-4596-b488-30c76a9f6dcf	EPI_100X_YFP_1x1_200ms_25sola	EPI_100X_RFP_1x1_200ms_25sola
62	24	13.6471069702589	328	0.640581887566405	41.1585365853659	1375.58536585366	1064967	3246.8506097561	222.947489392453	265.243465702925	0	64321	196.100609756098	121.167851001436	121.192859281124	0	NaN	NaN	NaN	NaN	NaN	302.852075824017	0.99778385164489	24.0434380080264	15.1729682727134	11.9904312602731	4.071084225278	0.0235083111389649	0.0116356196076836	1	1.00582348661756	2714.91387404261	3	18114.8902439024	1	1	1	1	2019-05-15T18:47:57.409	NG_ecoli_LTEE_910_DM25	-0	-0	162.4	DIA_100X_EMPTY_1x1_100ms	6c926bd1-9aea-4d5f-922c-545328ec3bbe	EPI_100X_YFP_1x1_200ms_25sola	EPI_100X_RFP_1x1_200ms_25sola
63	29	14.2213028197803	413	44.2182424521405	43.3147699757869	26.8716707021792	465230	1126.46489104116	222.947489392453	265.243465702925	0	100607	243.600484261501	121.167851001436	121.192859281124	0	NaN	NaN	NaN	NaN	NaN	324.936016161036	0.997837265719459	26.2946934441052	14.4796326414804	11.6644327439585	4.00396477271254	0.0499678624127931	0.0106199027857032	1	1.0047571545339	2809.86361106958	1	17927.1234866828	1	1	1	1	2019-05-15T18:47:57.409	NG_ecoli_LTEE_910_DM25	-0	-0	162.4	DIA_100X_EMPTY_1x1_100ms	4db16eeb-5fe9-42b0-8046-993eb8d6a895	EPI_100X_YFP_1x1_200ms_25sola	EPI_100X_RFP_1x1_200ms_25sola
64	22	10.626391578487	235	-49.9622638232577	40.9531914893617	2041.46382978723	211635	900.574468085106	222.947489392453	265.243465702925	0	54977	233.944680851064	121.167851001436	121.192859281124	0	NaN	NaN	NaN	NaN	NaN	NaN	NaN	NaN	NaN	NaN	NaN	NaN	NaN	NaN	NaN	NaN	2	18699.8382978723	1	1	1	1	2019-05-15T18:47:57.409	NG_ecoli_LTEE_910_DM25	-0	-0	162.4	DIA_100X_EMPTY_1x1_100ms	cce240a7-6107-45b9-a3a7-a199a980ceb7	EPI_100X_YFP_1x1_200ms_25sola	EPI_100X_RFP_1x1_200ms_25sola
65	27	14.6778556443905	397	38.1722715769709	44.0352644836272	1537.54156171285	322949	813.47355163728	222.947489392453	265.243465702925	0	45175	113.790931989924	121.167851001436	121.192859281124	0	NaN	NaN	NaN	NaN	NaN	330.162716320782	0.996902384820447	25.4826671961178	16.373978904559	12.5275070478617	4.08662513373952	0.0186318653770629	0.00762716597214288	1	1.00252742795789	3140.97207452559	3	17923.4886649874	1	1	1	1	2019-05-15T18:47:57.409	NG_ecoli_LTEE_910_DM25	-0	-0	162.4	DIA_100X_EMPTY_1x1_100ms	cf4ca7f6-bd7f-4adc-b99e-ce2c73e4559f	EPI_100X_YFP_1x1_200ms_25sola	EPI_100X_RFP_1x1_200ms_25sola
66	24	13.071512471426	315	-4.29207705270858	42.4349206349206	1582.0126984127	4239947	13460.1492063492	222.947489392453	265.243465702925	0	292038	927.104761904762	121.167851001436	121.192859281124	0	NaN	NaN	NaN	NaN	NaN	304.757423552797	0.998894292675273	23.9466134550838	15.9360027967733	12.1999434219467	3.98306805023658	0.0435119982228937	0.0226676902770871	0	1.02107734930421	2799.30112370569	4	21216.2444444444	1	1	1	1	2019-05-15T18:47:57.409	NG_ecoli_LTEE_910_DM25	-0	-0	162.4	DIA_100X_EMPTY_1x1_100ms	56990180-aa1b-4cae-a354-76e6095764d0	EPI_100X_YFP_1x1_200ms_25sola	EPI_100X_RFP_1x1_200ms_25sola
67	40	15.2490934011553	610	47.1930999405828	46.3065573770492	1879.44098360656	179213	293.791803278689	222.947489392453	265.243465702925	0	52881	86.6901639344262	121.167851001436	121.192859281124	0	NaN	NaN	NaN	NaN	NaN	472.031921999924	0.937589454221034	37.6008534232679	15.0036317349533	12.2798973187332	3.13104806418102	0.0125060009513844	0.00677309237136429	1	1.00108670883114	4453.24977135782	1	17580.5639344262	1	1	1	1	2019-05-15T18:47:57.409	NG_ecoli_LTEE_910_DM25	-0	-0	162.4	DIA_100X_EMPTY_1x1_100ms	c8dbff30-07bb-462d-9bec-5ac76a52dadd	EPI_100X_YFP_1x1_200ms_25sola	EPI_100X_RFP_1x1_200ms_25sola
68	25	13.0946346808931	329	14.3228769946931	45.2249240121581	1606.50455927052	4103524	12472.717325228	222.947489392453	265.243465702925	0	106017	322.240121580547	121.167851001436	121.192859281124	0	NaN	NaN	NaN	NaN	NaN	295.656498228618	0.994043520456087	26.179133244345	13.5075150481617	10.9767956914578	3.15999086921591	0.0121869534716314	0.00509166244910737	1	1.00070242953126	2477.40098901732	3	19197.2613981763	1	1	1	1	2019-05-15T18:47:57.409	NG_ecoli_LTEE_910_DM25	-0	-0	162.4	DIA_100X_EMPTY_1x1_100ms	04530eaf-0b8d-47b0-b5ae-29d4d7c9e235	EPI_100X_YFP_1x1_200ms_25sola	EPI_100X_RFP_1x1_200ms_25sola
69	26	13.8799394436421	362	-7.37491737846438	52.1767955801105	904.436464088398	157797	435.903314917127	222.947489392453	265.243465702925	0	34642	95.6961325966851	121.167851001436	121.192859281124	0	NaN	NaN	NaN	NaN	NaN	357.962806843961	0.997246863996228	26.8404284258915	15.6987194654403	12.9735593151801	3.68171264854035	0.0288920336527084	0.0157150346419114	1	1.01228576921876	3548.11435526282	3	19537.4585635359	1	1	1	1	2019-05-15T18:47:57.409	NG_ecoli_LTEE_910_DM25	-0	-0	162.4	DIA_100X_EMPTY_1x1_100ms	5bccb37b-9c3e-4075-bfa5-11469f841838	EPI_100X_YFP_1x1_200ms_25sola	EPI_100X_RFP_1x1_200ms_25sola
70	24	13.6211385745432	327	27.1524451208376	49.4189602446483	1466.26911314985	68496	209.467889908257	222.947489392453	265.243465702925	0	465509	1423.5749235474	121.167851001436	121.192859281124	0	NaN	NaN	NaN	NaN	NaN	277.214985400617	0.998143024703897	22.674693883654	15.6869075781071	11.8455821435862	4.03469060454796	0.0135327432131602	0.0059369245446104	1	1.0011969275548	2498.87269418007	0	22404.6330275229	1	1	1	1	2019-05-15T18:47:57.409	NG_ecoli_LTEE_910_DM25	-0	-0	162.4	DIA_100X_EMPTY_1x1_100ms	22d6fa37-1174-44d4-9b7b-17435e6cc615	EPI_100X_YFP_1x1_200ms_25sola	EPI_100X_RFP_1x1_200ms_25sola
71	31	14.8365356212341	461	45.4788208365843	52.5401301518438	605.503253796095	806092	1748.5726681128	222.947489392453	265.243465702925	0	82022	177.921908893709	121.167851001436	121.192859281124	0	NaN	NaN	NaN	NaN	NaN	377.040345867273	0.98821843473732	29.9411370783893	14.7908553954073	12.255799977564	3.47013237055556	0.0390104904796164	0.0195894484332252	0	1.02246984993525	3532.16920394508	2	18783.2537960954	1	1	1	1	2019-05-15T18:47:57.409	NG_ecoli_LTEE_910_DM25	-0	-0	162.4	DIA_100X_EMPTY_1x1_100ms	51352057-8087-4133-ab9b-7057bd15deff	EPI_100X_YFP_1x1_200ms_25sola	EPI_100X_RFP_1x1_200ms_25sola
72	41	15.0408369623345	617	48.6454321497061	55.7536466774716	687.964343598055	351060	568.978930307942	222.947489392453	265.243465702925	0	168231	272.659643435981	121.167851001436	121.192859281124	0	NaN	NaN	NaN	NaN	NaN	466.428746650531	0.910848631605555	38.3442232912384	14.5052621646952	11.86132648492	3.01625990285762	0.0328525008523444	0.0182020546038782	1	1.03426819747024	4236.97934249527	0	18413.71636953	1	1	1	1	2019-05-15T18:47:57.409	NG_ecoli_LTEE_910_DM25	-0	-0	162.4	DIA_100X_EMPTY_1x1_100ms	2a21d16a-b63e-4191-8edf-85e379119734	EPI_100X_YFP_1x1_200ms_25sola	EPI_100X_RFP_1x1_200ms_25sola
73	36	14.4983672286367	522	48.1913593222739	57.6877394636015	1320.83141762452	68357	130.952107279693	222.947489392453	265.243465702925	0	100443	192.419540229885	121.167851001436	121.192859281124	0	NaN	NaN	NaN	NaN	NaN	437.853004017275	0.974688361852362	34.8688195104804	14.6166080304631	12.1698719828115	3.32308147197949	0.0673944021141591	0.00507676221366386	0	1.00118618667029	4056.01119980046	0	23002.5747126437	1	1	1	1	2019-05-15T18:47:57.409	NG_ecoli_LTEE_910_DM25	-0	-0	162.4	DIA_100X_EMPTY_1x1_100ms	9362be46-6d6c-403c-9edf-1ad52a024f44	EPI_100X_YFP_1x1_200ms_25sola	EPI_100X_RFP_1x1_200ms_25sola
74	25	14.6776645433605	368	-2.72930777713987	50.3179347826087	2009.85597826087	194383	528.214673913043	222.947489392453	265.243465702925	0	35077	95.3179347826087	121.167851001436	121.192859281124	0	NaN	NaN	NaN	NaN	NaN	303.901757292835	0.999918399586833	24.5086003186749	15.3197128346895	11.9459081092393	3.99568203460026	0.0104635263182525	0.00594188333300154	0	1.00145104621539	2746.9245470091	1	18360.472826087	1	1	1	1	2019-05-15T18:47:57.409	NG_ecoli_LTEE_910_DM25	-0	-0	162.4	DIA_100X_EMPTY_1x1_100ms	327f8622-2c82-4efc-8f0e-b8a293702326	EPI_100X_YFP_1x1_200ms_25sola	EPI_100X_RFP_1x1_200ms_25sola
75	35	13.5957703290818	476	47.4885309551476	54.7731092436975	1625.56092436975	512614	1076.92016806723	222.947489392453	265.243465702925	0	62224	130.72268907563	121.167851001436	121.192859281124	0	NaN	NaN	NaN	NaN	NaN	379.863831570976	0.992324363141944	28.5815700401579	15.7291089454648	12.9149095509862	3.87480345145741	0.0146180304886691	0.00570035837151418	0	1.0017187425031	3744.19708665368	1	18236.3382352941	1	1	1	1	2019-05-15T18:47:57.409	NG_ecoli_LTEE_910_DM25	-0	-0	162.4	DIA_100X_EMPTY_1x1_100ms	c074d120-3ad5-4ca7-bf15-a71c47e90e4d	EPI_100X_YFP_1x1_200ms_25sola	EPI_100X_RFP_1x1_200ms_25sola
76	42	13.2553942214726	557	49.3650445683386	60.7845601436266	920.624775583483	191591	343.96947935368	222.947489392453	265.243465702925	0	56624	101.658886894075	121.167851001436	121.192859281124	0	NaN	NaN	NaN	NaN	NaN	535.441687726025	0.930374698831264	42.8772888272136	14.8837634469052	12.2394380375386	2.83347843614694	0.0218897731947748	0.0131500466404335	1	1.00590812070138	5044.75586754528	3	20967.7737881508	1	1	1	1	2019-05-15T18:47:57.409	NG_ecoli_LTEE_910_DM25	-0	-0	162.4	DIA_100X_EMPTY_1x1_100ms	de0dd805-8897-4401-8830-3b83f172606c	EPI_100X_YFP_1x1_200ms_25sola	EPI_100X_RFP_1x1_200ms_25sola
77	26	12.1438283066918	316	37.2095981446237	54.7056962025316	1561.53797468354	1312474	4153.39873417722	222.947489392453	265.243465702925	0	69378	219.550632911392	121.167851001436	121.192859281124	0	NaN	NaN	NaN	NaN	NaN	315.503253278042	0.99767408969738	26.8582556355598	13.8511640082158	11.3309733946709	3.41675436982756	0.0182378181622297	0.00733200473982126	1	1.00264383872718	2708.33339053698	3	19435.6044303797	1	1	1	1	2019-05-15T18:47:57.409	NG_ecoli_LTEE_910_DM25	-0	-0	162.4	DIA_100X_EMPTY_1x1_100ms	d4fbea9b-a115-4272-bd94-98448561b8bc	EPI_100X_YFP_1x1_200ms_25sola	EPI_100X_RFP_1x1_200ms_25sola
78	24	12.4458085754503	299	22.88716904991	52.7959866220736	1358.05685618729	305241	1020.872909699	222.947489392453	265.243465702925	0	794500	2657.1906354515	121.167851001436	121.192859281124	0	NaN	NaN	NaN	NaN	NaN	283.13983856494	0.998300056344583	23.7921486786881	14.480312353728	11.4400062094841	3.65176642117542	0.0243396306762531	0.012718302198687	0	1.00620366539192	2445.54729894567	2	20389.7157190635	1	1	1	1	2019-05-15T18:47:57.409	NG_ecoli_LTEE_910_DM25	-0	-0	162.4	DIA_100X_EMPTY_1x1_100ms	8b65a86c-0b71-4bac-8b35-150faae559f3	EPI_100X_YFP_1x1_200ms_25sola	EPI_100X_RFP_1x1_200ms_25sola
79	26	14.461548086587	376	-33.586449409577	54.2765957446809	1799.75531914894	806383	2144.63563829787	222.947489392453	265.243465702925	0	251307	668.369680851064	121.167851001436	121.192859281124	0	NaN	NaN	NaN	NaN	NaN	305.285336992872	0.996053780806293	23.7341365750639	16.1798769104782	12.3463989102317	4.1376982453281	0.0224366196014431	0.00902601624080314	1	1.00326403751699	2841.47558110973	2	18378.4787234043	1	1	1	1	2019-05-15T18:47:57.409	NG_ecoli_LTEE_910_DM25	-0	-0	162.4	DIA_100X_EMPTY_1x1_100ms	4a4c5841-6f70-4fa1-bd0d-4f53f0eb5b42	EPI_100X_YFP_1x1_200ms_25sola	EPI_100X_RFP_1x1_200ms_25sola
80	28	12.8079611678022	359	35.5531794134918	60.8384401114206	733.590529247911	422072	1175.68802228412	222.947489392453	265.243465702925	0	109338	304.562674094708	121.167851001436	121.192859281124	0	NaN	NaN	NaN	NaN	NaN	316.676540144682	0.976745367216952	26.3638299142915	14.4237865228818	11.5525356308675	3.46327922923149	0.0454572428441348	0.0262340730708197	0	1.03229925794479	2763.45893805281	2	18570.2367688022	1	1	1	1	2019-05-15T18:47:57.409	NG_ecoli_LTEE_910_DM25	-0	-0	162.4	DIA_100X_EMPTY_1x1_100ms	2e2502e7-b4e2-47c1-b575-5c8fdef42ce2	EPI_100X_YFP_1x1_200ms_25sola	EPI_100X_RFP_1x1_200ms_25sola
81	26	13.2696381609805	345	35.7238647084838	59.4	34.6579710144928	88042	255.194202898551	222.947489392453	265.243465702925	0	420327	1218.33913043478	121.167851001436	121.192859281124	0	NaN	NaN	NaN	NaN	NaN	283.507864975468	0.999753817992534	23.0833265308041	15.1495823392253	11.8624058667648	3.85226192263546	0.00860532932056013	0.00369063054680781	1	1.00045843055199	2551.13731223246	1	19886.7652173913	1	1	1	1	2019-05-15T18:47:57.409	NG_ecoli_LTEE_910_DM25	-0	-0	162.4	DIA_100X_EMPTY_1x1_100ms	0124d134-06c1-448a-a11d-cd81b238ded2	EPI_100X_YFP_1x1_200ms_25sola	EPI_100X_RFP_1x1_200ms_25sola
82	32	15.0795063788592	483	46.8484508651518	58.703933747412	250.656314699793	4248286	8795.6231884058	222.947489392453	265.243465702925	0	42464	87.9171842650103	121.167851001436	121.192859281124	0	NaN	NaN	NaN	NaN	NaN	345.198552780319	0.99351740714238	28.8951878633222	14.0767292641975	11.6937752608468	3.27240489704389	0.00944594415705203	0.00435342375074538	1	1.00115971038042	3103.30806280102	0	19209.231884058	1	1	1	1	2019-05-15T18:47:57.409	NG_ecoli_LTEE_910_DM25	-0	-0	162.4	DIA_100X_EMPTY_1x1_100ms	75813f72-9d8c-4324-95b7-ad87057a281c	EPI_100X_YFP_1x1_200ms_25sola	EPI_100X_RFP_1x1_200ms_25sola
83	33	14.1676084554247	469	45.8108373445931	65.6652452025586	1969.8933901919	705081	1503.3710021322	222.947489392453	265.243465702925	0	42566	90.7590618336887	121.167851001436	121.192859281124	0	NaN	NaN	NaN	NaN	NaN	387.124166495492	0.987904756966829	31.5322434896646	14.5944791774792	11.962489859323	3.33240950513511	0.0165940395180835	0.00916152284670564	1	1.00142913571947	3543.95271026002	1	17977.1279317697	1	1	1	1	2019-05-15T18:47:57.409	NG_ecoli_LTEE_910_DM25	-0	-0	162.4	DIA_100X_EMPTY_1x1_100ms	59105f21-ca89-4b21-9ab7-99e1263fe20f	EPI_100X_YFP_1x1_200ms_25sola	EPI_100X_RFP_1x1_200ms_25sola
84	28	14.64077226332	410	29.458153810188	65.0634146341463	750.468292682927	152629	372.265853658537	222.947489392453	265.243465702925	0	102348	249.629268292683	121.167851001436	121.192859281124	0	NaN	NaN	NaN	NaN	NaN	334.53460448706	0.999905391724992	25.0173679126277	16.7404887247365	12.8943181419053	4.35202325955916	0.00552406488879381	0.00221372582106863	2	1.00023100643631	3266.84297131767	1	16099.6146341463	1	1	1	1	2019-05-15T18:47:57.409	NG_ecoli_LTEE_910_DM25	-0	-0	162.4	DIA_100X_EMPTY_1x1_100ms	2bebebc0-166b-48e4-a940-2d0d067630d8	EPI_100X_YFP_1x1_200ms_25sola	EPI_100X_RFP_1x1_200ms_25sola
85	36	15.6272071940184	563	47.5157699292641	62.3019538188277	1238.80284191829	314401	558.438721136767	222.947489392453	265.243465702925	0	65012	115.474245115453	121.167851001436	121.192859281124	0	NaN	NaN	NaN	NaN	NaN	444.24245488863	0.972880740976604	34.247052542212	15.2088221116841	12.6300390189081	3.39136045221532	0.0397412387469757	0.0187360275326148	0	1.02595860190323	4290.6438405961	1	16864.56660746	1	1	1	1	2019-05-15T18:47:57.409	NG_ecoli_LTEE_910_DM25	-0	-0	162.4	DIA_100X_EMPTY_1x1_100ms	fdbd08a5-fa9b-4cdf-825e-c20ac16afcc6	EPI_100X_YFP_1x1_200ms_25sola	EPI_100X_RFP_1x1_200ms_25sola
86	28	11.3900057251106	319	45.7064000010767	63.9811912225705	2036.24764890282	123465	387.037617554859	222.947489392453	265.243465702925	0	42802	134.175548589342	121.167851001436	121.192859281124	0	NaN	NaN	NaN	NaN	NaN	310.196933671314	0.9947106676091	27.7318453343883	13.7940142110736	10.7248382276096	3.47949898705175	0.0172213460113583	0.0063549322249507	1	1.00215379599633	2505.24469327912	3	19517.6206896552	1	1	1	1	2019-05-15T18:47:57.409	NG_ecoli_LTEE_910_DM25	-0	-0	162.4	DIA_100X_EMPTY_1x1_100ms	e200b97a-54b7-4287-93ba-64aaba1e8e9b	EPI_100X_YFP_1x1_200ms_25sola	EPI_100X_RFP_1x1_200ms_25sola
87	24	13.7265592786482	330	-10.0928485721374	64.2515151515152	1115.22424242424	471647	1429.23333333333	222.947489392453	265.243465702925	0	30232	91.6121212121212	121.167851001436	121.192859281124	0	NaN	NaN	NaN	NaN	NaN	285.231958560369	0.997914829063725	24.4032396609977	14.1867035942689	11.3203741587103	3.5533547047478	0.0315767077060263	0.0160605413592589	1	1.01059329785587	2456.17286470896	1	18799.1757575758	1	1	1	1	2019-05-15T18:47:57.409	NG_ecoli_LTEE_910_DM25	-0	-0	162.4	DIA_100X_EMPTY_1x1_100ms	c5d98c81-4100-4a86-a31b-93759c09f451	EPI_100X_YFP_1x1_200ms_25sola	EPI_100X_RFP_1x1_200ms_25sola
88	24	13.1483502383751	316	1.93384706799702	62.9620253164557	1989.19303797468	208910	661.107594936709	222.947489392453	265.243465702925	0	27567	87.2373417721519	121.167851001436	121.192859281124	0	NaN	NaN	NaN	NaN	NaN	289.976473151641	0.999681171263964	23.6437741986179	15.8224929344731	11.58571696155	4.26390519189132	0.0261131927083465	0.0112008948536498	1	1.00436848777237	2492.5995569545	3	18483.4113924051	1	1	1	1	2019-05-15T18:47:57.409	NG_ecoli_LTEE_910_DM25	-0	-0	162.4	DIA_100X_EMPTY_1x1_100ms	2b0bb80b-da00-4b5b-8d2c-490faa658d7f	EPI_100X_YFP_1x1_200ms_25sola	EPI_100X_RFP_1x1_200ms_25sola
89	32	13.5941829722878	435	47.3697513060901	67.9287356321839	986.696551724138	522180	1200.41379310345	222.947489392453	265.243465702925	0	82794	190.331034482759	121.167851001436	121.192859281124	0	NaN	NaN	NaN	NaN	NaN	411.064851136483	0.978528517576239	32.1742112724396	14.7183183648696	12.4862539632605	3.2776020419024	0.0224831782509416	0.00837536710657571	1	1.00453141728875	3939.69062163971	2	17762.9885057471	1	1	1	1	2019-05-15T18:47:57.409	NG_ecoli_LTEE_910_DM25	-0	-0	162.4	DIA_100X_EMPTY_1x1_100ms	35e04557-747b-43ca-9591-fbd6900b9d8f	EPI_100X_YFP_1x1_200ms_25sola	EPI_100X_RFP_1x1_200ms_25sola
90	26	13.1857256960973	343	22.8275087235305	65.7055393586006	1015.18075801749	110068	320.897959183673	222.947489392453	265.243465702925	0	35477	103.431486880466	121.167851001436	121.192859281124	0	NaN	NaN	NaN	NaN	NaN	297.496520400019	0.997587506166444	24.9994007389843	14.9174224690879	11.3451161012297	3.96364096791643	0.0160191264520915	0.00883917949980668	1	1.00078189270183	2527.18694230402	2	18742.9766763848	1	1	1	1	2019-05-15T18:47:57.409	NG_ecoli_LTEE_910_DM25	-0	-0	162.4	DIA_100X_EMPTY_1x1_100ms	ea81d312-902a-4dad-99fb-50d4520b8819	EPI_100X_YFP_1x1_200ms_25sola	EPI_100X_RFP_1x1_200ms_25sola
91	32	13.5094018247545	433	47.6149615991022	71.2748267898383	935.547344110855	434737	1004.01154734411	222.947489392453	265.243465702925	0	46528	107.454965357968	121.167851001436	121.192859281124	0	NaN	NaN	NaN	NaN	NaN	360.903591729577	0.953572115242894	31.2206368547271	13.5136862360847	11.1163250978298	3.0424106720905	0.0523027475356329	0.0252999362720678	0	1.04032109148769	3030.08015915795	1	18139.7944572748	1	1	1	1	2019-05-15T18:47:57.409	NG_ecoli_LTEE_910_DM25	-0	-0	162.4	DIA_100X_EMPTY_1x1_100ms	286e69bb-267a-4dd1-97ac-bce1c2d3b2c5	EPI_100X_YFP_1x1_200ms_25sola	EPI_100X_RFP_1x1_200ms_25sola
92	7	4.91602126484126	37	-49.9998226738028	60.7837837837838	1892.32432432432	7291	197.054054054054	222.947489392453	265.243465702925	0	3589	97	121.167851001436	121.192859281124	0	NaN	NaN	NaN	NaN	NaN	110.94765692542	0.999749776811104	NaN	NaN	NaN	NaN	NaN	NaN	NaN	NaN	NaN	1	23481.3243243243	1	1	1	1	2019-05-15T18:47:57.409	NG_ecoli_LTEE_910_DM25	-0	-0	162.4	DIA_100X_EMPTY_1x1_100ms	206223f5-e391-4458-8588-0292c9fb94eb	EPI_100X_YFP_1x1_200ms_25sola	EPI_100X_RFP_1x1_200ms_25sola
93	37	16.3536018729462	606	45.9965213413357	73.6485148514851	283.481848184818	523508	863.874587458746	222.947489392453	265.243465702925	0	46869	77.3415841584158	121.167851001436	121.192859281124	0	NaN	NaN	NaN	NaN	NaN	456.161420010311	0.973997750304275	34.7505022163252	14.9523318618183	12.7318805714767	3.41438002225127	0.0204290173955603	0.0103764956430363	1	1.0048254209717	4424.21352545389	0	18191.7425742574	1	1	1	1	2019-05-15T18:47:57.409	NG_ecoli_LTEE_910_DM25	-0	-0	162.4	DIA_100X_EMPTY_1x1_100ms	0deb1000-f472-4839-ad6f-ca004680e2f4	EPI_100X_YFP_1x1_200ms_25sola	EPI_100X_RFP_1x1_200ms_25sola
94	20	3.12449521118879	64	-49.9999599971578	69.875	2045.515625	38748	605.4375	222.947489392453	265.243465702925	0	7587	118.546875	121.167851001436	121.192859281124	0	NaN	NaN	NaN	NaN	NaN	NaN	NaN	NaN	NaN	NaN	NaN	NaN	NaN	NaN	NaN	NaN	2	21873.90625	1	1	1	1	2019-05-15T18:47:57.409	NG_ecoli_LTEE_910_DM25	-0	-0	162.4	DIA_100X_EMPTY_1x1_100ms	a5d4b0b2-4a59-4b6b-bcf7-2d1965dcfb50	EPI_100X_YFP_1x1_200ms_25sola	EPI_100X_RFP_1x1_200ms_25sola
95	37	15.8336479631998	586	49.0144547502454	77.0921501706485	1449.4795221843	256544	437.788395904437	222.947489392453	265.243465702925	0	161041	274.813993174061	121.167851001436	121.192859281124	0	NaN	NaN	NaN	NaN	NaN	448.956650742258	0.992243612062204	34.3798325372285	15.3146138912306	12.8155484494825	3.38074622149639	0.0047952128974361	0.0019768808984508	2	1.00012702767124	4434.73866077175	0	17789.8600682594	1	1	1	1	2019-05-15T18:47:57.409	NG_ecoli_LTEE_910_DM25	-0	-0	162.4	DIA_100X_EMPTY_1x1_100ms	de4ae63e-d88c-4b7f-8c78-5f32f4e6fe9c	EPI_100X_YFP_1x1_200ms_25sola	EPI_100X_RFP_1x1_200ms_25sola
96	32	17.6438976953799	564	47.1704149760806	77.3262411347518	86.1436170212766	55061	97.6258865248227	222.947489392453	265.243465702925	0	779081	1381.34929078014	121.167851001436	121.192859281124	0	NaN	NaN	NaN	NaN	NaN	378.881839126326	0.996577607624462	28.3616273054605	15.7216389452737	12.9160754802337	3.85065854830549	0.0200637849604296	0.00856942545596026	1	1.00156850953851	3716.05536413788	1	21167.8173758865	1	1	1	1	2019-05-15T18:47:57.409	NG_ecoli_LTEE_910_DM25	-0	-0	162.4	DIA_100X_EMPTY_1x1_100ms	c6cc29fc-3c9d-45ba-8af1-9b3f196575a0	EPI_100X_YFP_1x1_200ms_25sola	EPI_100X_RFP_1x1_200ms_25sola
97	19	14.3772639459189	274	-49.9136415827448	70.1350364963504	1147.13503649635	53806	196.372262773723	222.947489392453	265.243465702925	0	297343	1085.19343065693	121.167851001436	121.192859281124	0	NaN	NaN	NaN	NaN	NaN	238.56558038009	0.999896293066208	18.7803610088319	16.0652843327553	12.161513543347	4.33656098692746	0.0285039498860533	0.0152768903989586	0	1.00564982493551	2181.56960065483	1	17735.0620437956	1	1	1	1	2019-05-15T18:47:57.409	NG_ecoli_LTEE_910_DM25	-0	-0	162.4	DIA_100X_EMPTY_1x1_100ms	d2375800-5864-4579-a57a-77d660c0ddf2	EPI_100X_YFP_1x1_200ms_25sola	EPI_100X_RFP_1x1_200ms_25sola
98	34	14.6388901413647	498	48.9925640821394	73.8674698795181	1709.10642570281	1244242	2498.47791164659	222.947489392453	265.243465702925	0	47977	96.3393574297189	121.167851001436	121.192859281124	0	NaN	NaN	NaN	NaN	NaN	398.27823015348	0.996300474456986	32.4355355986295	14.2175159873746	11.9171139051389	3.40552638960221	0.0171713377724177	0.0114318864641111	0	1.00858128677845	3617.87148666915	1	18038.5602409639	1	1	1	1	2019-05-15T18:47:57.409	NG_ecoli_LTEE_910_DM25	-0	-0	162.4	DIA_100X_EMPTY_1x1_100ms	b5424a36-3e0e-4109-babe-faed10ae7671	EPI_100X_YFP_1x1_200ms_25sola	EPI_100X_RFP_1x1_200ms_25sola
99	40	14.0989459984856	564	48.1938507694693	79.4184397163121	1834.79255319149	204381	362.377659574468	222.947489392453	265.243465702925	0	49939	88.5443262411348	121.167851001436	121.192859281124	0	NaN	NaN	NaN	NaN	NaN	467.068069488467	0.961528070895849	38.4937670284985	14.3819392845466	11.8314711303055	3.03732780508228	0.0149377219128054	0.00606330802663015	1	1.00414797492421	4232.11822821643	1	18397.7482269504	1	1	1	1	2019-05-15T18:47:57.409	NG_ecoli_LTEE_910_DM25	-0	-0	162.4	DIA_100X_EMPTY_1x1_100ms	d472fcdd-9fe7-4baa-924a-b972120ed442	EPI_100X_YFP_1x1_200ms_25sola	EPI_100X_RFP_1x1_200ms_25sola
100	36	12.7090153786692	458	48.8928585667073	79.0742358078603	1073.85807860262	2134815	4661.16812227074	222.947489392453	265.243465702925	0	38711	84.5218340611354	121.167851001436	121.192859281124	0	NaN	NaN	NaN	NaN	NaN	382.823234803059	0.951494698280313	34.6261964560888	13.6305733399621	10.6545215617221	3.01587952074883	0.0849513808434152	0.00980239832413242	1	1.00621383657468	3087.1844306357	1	18642.6659388646	1	1	1	1	2019-05-15T18:47:57.409	NG_ecoli_LTEE_910_DM25	-0	-0	162.4	DIA_100X_EMPTY_1x1_100ms	94cb6bf5-0b84-43c2-9f98-0461e3032894	EPI_100X_YFP_1x1_200ms_25sola	EPI_100X_RFP_1x1_200ms_25sola
101	22	12.6261678940357	278	-33.9364887714925	73.3165467625899	1094.08992805755	121398	436.68345323741	222.947489392453	265.243465702925	0	21566	77.5755395683453	121.167851001436	121.192859281124	0	NaN	NaN	NaN	NaN	NaN	243.813291329078	0.999820661316512	21.5358844231916	14.0131292949879	10.8995053698113	3.63474043778442	0.0186045650461757	0.00989298120147596	0	1.00316177401655	2009.39895721787	1	19217.2517985612	1	1	1	1	2019-05-15T18:47:57.409	NG_ecoli_LTEE_910_DM25	-0	-0	162.4	DIA_100X_EMPTY_1x1_100ms	f4884876-c6c4-47c5-b166-4ef975ea7ee5	EPI_100X_YFP_1x1_200ms_25sola	EPI_100X_RFP_1x1_200ms_25sola
102	27	14.0370620823883	379	36.0920229326467	76.3984168865435	1573.97361477573	1432094	3778.61213720317	222.947489392453	265.243465702925	0	94496	249.32981530343	121.167851001436	121.192859281124	0	NaN	NaN	NaN	NaN	NaN	326.564924417446	0.998576215388914	26.5863108753959	14.3404858832993	11.8944895289664	3.5075188282053	0.0116728699269139	0.00487283468422453	1	1.00116275294704	2954.19784300228	1	18322.6411609499	1	1	1	1	2019-05-15T18:47:57.409	NG_ecoli_LTEE_910_DM25	-0	-0	162.4	DIA_100X_EMPTY_1x1_100ms	0f16cdd4-9eeb-483f-ac5b-a2322502abf7	EPI_100X_YFP_1x1_200ms_25sola	EPI_100X_RFP_1x1_200ms_25sola
103	38	14.1517544098518	538	47.9398470659823	84.135687732342	1002.12639405204	144583	268.741635687732	222.947489392453	265.243465702925	0	474969	882.842007434944	121.167851001436	121.192859281124	0	NaN	NaN	NaN	NaN	NaN	483.701047571521	0.913275781566903	37.1262912089309	15.9345968999004	12.4480853315896	3.58304020368087	0.0499052095196429	0.0266324461627156	1	1.06357909572455	4518.31558957871	3	21316.7732342007	1	1	1	1	2019-05-15T18:47:57.409	NG_ecoli_LTEE_910_DM25	-0	-0	162.4	DIA_100X_EMPTY_1x1_100ms	ba49eca8-ab63-45b6-bf03-d42d5a89ec4e	EPI_100X_YFP_1x1_200ms_25sola	EPI_100X_RFP_1x1_200ms_25sola
104	28	14.0109158224295	393	37.2841536783278	74.0865139949109	1858.3155216285	636947	1620.73027989822	222.947489392453	265.243465702925	0	40361	102.699745547074	121.167851001436	121.192859281124	0	NaN	NaN	NaN	NaN	NaN	330.860249419811	0.99478173999916	27.3632890731562	14.1077574639016	11.6759222775258	3.43171649780701	0.0226229761064153	0.0124146776132573	1	1.00782739293585	2929.81751252869	1	17631.0432569975	1	1	1	1	2019-05-15T18:47:57.409	NG_ecoli_LTEE_910_DM25	-0	-0	162.4	DIA_100X_EMPTY_1x1_100ms	13408149-6dfa-4c7d-a8a3-294971dcbcca	EPI_100X_YFP_1x1_200ms_25sola	EPI_100X_RFP_1x1_200ms_25sola
105	41	15.8337479844172	650	48.2224901042555	85.1584615384615	603.758461538462	156237	240.364615384615	222.947489392453	265.243465702925	0	601601	925.54	121.167851001436	121.192859281124	0	NaN	NaN	NaN	NaN	NaN	590.308041966389	0.984927533103132	41.2303941195847	16.6093112675626	13.9181969368693	3.75052827946729	0.0148008736723138	0.00881219029437987	1	1.00808266772327	6272.97161218667	2	20820.0630769231	1	1	1	1	2019-05-15T18:47:57.409	NG_ecoli_LTEE_910_DM25	-0	-0	162.4	DIA_100X_EMPTY_1x1_100ms	7cb33b87-635b-42bf-bf6c-fae57f1ca1ab	EPI_100X_YFP_1x1_200ms_25sola	EPI_100X_RFP_1x1_200ms_25sola
106	40	14.1350263149205	566	49.3493549904382	84.4063604240283	1747.98233215548	314862	556.293286219081	222.947489392453	265.243465702925	0	53946	95.3109540636042	121.167851001436	121.192859281124	0	NaN	NaN	NaN	NaN	NaN	466.853030879918	0.967956901389301	38.7886991765414	14.2321127358302	11.7548218951669	2.89407561653676	0.0364458802403907	0.0136998878880152	1	1.00697336262937	4209.46791006641	1	18294.0406360424	1	1	1	1	2019-05-15T18:47:57.409	NG_ecoli_LTEE_910_DM25	-0	-0	162.4	DIA_100X_EMPTY_1x1_100ms	b080ee97-9831-45ea-85db-76140309a3ef	EPI_100X_YFP_1x1_200ms_25sola	EPI_100X_RFP_1x1_200ms_25sola
107	24	12.190133646639	294	15.5428833381248	77.7551020408163	1999.99659863946	583766	1985.59863945578	222.947489392453	265.243465702925	0	29247	99.4795918367347	121.167851001436	121.192859281124	0	NaN	NaN	NaN	NaN	NaN	257.280700373022	0.99989160066582	23.3311494087616	13.33011165821	10.6031738152391	3.49490104580416	0.0259093823655568	0.0143881005570075	0	1.00763730488031	2060.14494844408	1	20145.4047619048	1	1	1	1	2019-05-15T18:47:57.409	NG_ecoli_LTEE_910_DM25	-0	-0	162.4	DIA_100X_EMPTY_1x1_100ms	2d42f04d-4ae6-4d33-ac49-b83288f36fca	EPI_100X_YFP_1x1_200ms_25sola	EPI_100X_RFP_1x1_200ms_25sola
108	27	12.7112420566997	344	41.2858495711234	85.7470930232558	2034.3226744186	325625	946.584302325581	222.947489392453	265.243465702925	0	36736	106.790697674419	121.167851001436	121.192859281124	0	NaN	NaN	NaN	NaN	NaN	331.149815235293	0.997784770257192	27.4623352686008	15.2306875368988	11.6759223756866	3.68936013503515	0.0185827551208796	0.00776146208242162	1	1.00356944936975	2940.42254725433	3	19437.488372093	1	1	1	1	2019-05-15T18:47:57.409	NG_ecoli_LTEE_910_DM25	-0	-0	162.4	DIA_100X_EMPTY_1x1_100ms	76b8ea9d-a913-4087-a35a-e62a5105c63c	EPI_100X_YFP_1x1_200ms_25sola	EPI_100X_RFP_1x1_200ms_25sola
109	29	15.4532154844068	449	35.996207257762	85.3964365256125	639.069042316258	2223376	4951.83964365256	222.947489392453	265.243465702925	0	101542	226.15144766147	121.167851001436	121.192859281124	0	NaN	NaN	NaN	NaN	NaN	341.01363021259	0.996551480348501	26.9093133455633	14.9123773094912	12.1739780424369	3.88438685781808	0.0101769640123564	0.00514817537331559	1	1.00134269795728	3132.25798777289	0	19029.855233853	1	1	1	1	2019-05-15T18:47:57.409	NG_ecoli_LTEE_910_DM25	-0	-0	162.4	DIA_100X_EMPTY_1x1_100ms	a38f0885-272f-4418-be10-cfdd71f3cc1f	EPI_100X_YFP_1x1_200ms_25sola	EPI_100X_RFP_1x1_200ms_25sola
110	31	16.5500272490918	514	31.467559927355	86.408560311284	1298.03696498054	4187383	8146.65953307393	222.947489392453	265.243465702925	0	113029	219.900778210117	121.167851001436	121.192859281124	0	NaN	NaN	NaN	NaN	NaN	406.346074010636	0.998915327520608	28.998444917197	16.910546375803	13.4703353234193	4.24939006875615	0.0270820801363933	0.0158767172930362	0	1.01283560918644	4132.58128065624	2	17149.5	1	1	1	1	2019-05-15T18:47:57.409	NG_ecoli_LTEE_910_DM25	-0	-0	162.4	DIA_100X_EMPTY_1x1_100ms	d039f506-84c6-4cbd-be67-33ce5cd7737a	EPI_100X_YFP_1x1_200ms_25sola	EPI_100X_RFP_1x1_200ms_25sola
111	25	13.5207484042657	338	11.1131414815197	88.0591715976331	1112.99704142012	508254	1503.7100591716	222.947489392453	265.243465702925	0	33141	98.0502958579882	121.167851001436	121.192859281124	0	NaN	NaN	NaN	NaN	NaN	281.774944035996	0.992726884852344	23.3951561263085	14.7944337182829	11.4913585050597	3.72829648562463	0.0637565379305366	0.0328660456159547	1	1.04157966801718	2426.37865567916	2	19150.4881656805	1	1	1	1	2019-05-15T18:47:57.409	NG_ecoli_LTEE_910_DM25	-0	-0	162.4	DIA_100X_EMPTY_1x1_100ms	d89b725c-0f8c-4e68-94c7-d05e877ad17b	EPI_100X_YFP_1x1_200ms_25sola	EPI_100X_RFP_1x1_200ms_25sola
112	23	13.3047248613482	306	-42.4503135417292	89.1013071895425	1148.97058823529	56371	184.218954248366	222.947489392453	265.243465702925	0	398638	1302.7385620915	121.167851001436	121.192859281124	0	NaN	NaN	NaN	NaN	NaN	259.824813911901	0.999896705218443	20.9568642181537	15.5816534055027	11.895742014584	4.1215996261958	0.0173238869961074	0.0100574888800752	0	1.00297630909557	2329.15963411918	1	17919.7287581699	1	1	1	1	2019-05-15T18:47:57.409	NG_ecoli_LTEE_910_DM25	-0	-0	162.4	DIA_100X_EMPTY_1x1_100ms	31974391-28bc-4086-b425-4d5f1177dd19	EPI_100X_YFP_1x1_200ms_25sola	EPI_100X_RFP_1x1_200ms_25sola
113	30	14.8636572114146	446	13.6689679321417	94.2017937219731	974.641255605381	143454	321.645739910314	222.947489392453	265.243465702925	0	61318	137.484304932735	121.167851001436	121.192859281124	0	NaN	NaN	NaN	NaN	NaN	383.991397420572	0.997400765030579	27.1327518729859	16.8551596472206	13.5950567705084	4.30526519888546	0.0239756661804143	0.0102083560439068	1	1.00273030866248	3938.63535982926	2	20812.9058295964	1	1	1	1	2019-05-15T18:47:57.409	NG_ecoli_LTEE_910_DM25	-0	-0	162.4	DIA_100X_EMPTY_1x1_100ms	14f22ac1-7c9d-4b37-ac95-7326b749cca9	EPI_100X_YFP_1x1_200ms_25sola	EPI_100X_RFP_1x1_200ms_25sola
114	26	15.8923877340882	414	5.99127169813723	94.3574879227053	1946.64975845411	188536	455.400966183575	222.947489392453	265.243465702925	0	35948	86.8309178743961	121.167851001436	121.192859281124	0	NaN	NaN	NaN	NaN	NaN	317.639999661603	0.999748093419013	24.1402484932495	15.9604898767585	12.5827666481891	4.23069008994337	0.0260592489826434	0.0128811190214485	1	1.00694187302368	3001.81485692167	0	17191.229468599	1	1	1	1	2019-05-15T18:47:57.409	NG_ecoli_LTEE_910_DM25	-0	-0	162.4	DIA_100X_EMPTY_1x1_100ms	875f245e-bb0b-4828-baf7-a4a68272fd81	EPI_100X_YFP_1x1_200ms_25sola	EPI_100X_RFP_1x1_200ms_25sola
115	16	8.24324953644329	133	-49.9927231037807	87.9624060150376	70.3383458646616	13445	101.09022556391	222.947489392453	265.243465702925	0	61796	464.631578947368	121.167851001436	121.192859281124	0	NaN	NaN	NaN	NaN	NaN	153.110710188536	0.999648163182088	15.2937675729137	12.8621322798862	9.57767458907933	3.5838540446113	0.00280689420159747	0.0014249278916406	0	1.00003249189074	1101.85519049095	1	25043.2932330827	1	1	1	1	2019-05-15T18:47:57.409	NG_ecoli_LTEE_910_DM25	-0	-0	162.4	DIA_100X_EMPTY_1x1_100ms	39739dd7-7dc1-4d6e-ab78-8caa7e4eadae	EPI_100X_YFP_1x1_200ms_25sola	EPI_100X_RFP_1x1_200ms_25sola
116	38	16.1624051114228	615	48.446211819793	102.723577235772	500.380487804878	359428	584.435772357724	222.947489392453	265.243465702925	0	45702	74.3121951219512	121.167851001436	121.192859281124	0	NaN	NaN	NaN	NaN	NaN	446.320919364147	0.95039842019175	35.1411459551844	14.912441165527	12.42797771789	3.14420928692894	0.0270606409287811	0.0133511514397062	2	1.01627934282822	4262.91558742627	0	17623.9008130081	1	1	1	1	2019-05-15T18:47:57.409	NG_ecoli_LTEE_910_DM25	-0	-0	162.4	DIA_100X_EMPTY_1x1_100ms	953c9747-64dc-4b65-b21d-7b70d42076f6	EPI_100X_YFP_1x1_200ms_25sola	EPI_100X_RFP_1x1_200ms_25sola
117	35	15.9088762149466	557	45.6868346536715	99.4631956912029	1031.41651705566	1241842	2229.51885098743	222.947489392453	265.243465702925	0	51700	92.818671454219	121.167851001436	121.192859281124	0	NaN	NaN	NaN	NaN	NaN	442.103294465689	0.979057050497061	32.4571296458817	16.2034148986425	13.2085836503926	3.60849126988508	0.049608818639655	0.0264563194420004	0	1.04718870387438	4447.46453373995	1	17673.9856373429	1	1	1	1	2019-05-15T18:47:57.409	NG_ecoli_LTEE_910_DM25	-0	-0	162.4	DIA_100X_EMPTY_1x1_100ms	6b94acc5-e89e-4e0a-8a86-6bebd383b565	EPI_100X_YFP_1x1_200ms_25sola	EPI_100X_RFP_1x1_200ms_25sola
118	23	13.7562118321541	317	-21.4146312790306	95.3091482649842	1092.93375394322	155522	490.605678233438	222.947489392453	265.243465702925	0	24621	77.6687697160883	121.167851001436	121.192859281124	0	NaN	NaN	NaN	NaN	NaN	265.995618277501	0.999899962152911	22.2482818097229	15.1157399634996	11.581773116781	3.92632397065985	0.00417004687479866	0.00250203317998736	1	1.0000482464039	2343.88588809316	3	19059.309148265	1	1	1	1	2019-05-15T18:47:57.409	NG_ecoli_LTEE_910_DM25	-0	-0	162.4	DIA_100X_EMPTY_1x1_100ms	356b81cd-4f19-4ed7-908d-80ce74563b16	EPI_100X_YFP_1x1_200ms_25sola	EPI_100X_RFP_1x1_200ms_25sola
119	49	16.37610437529	804	45.9019195555085	102.996268656716	755.983830845771	82957	103.180348258706	222.947489392453	265.243465702925	0	1363421	1695.79726368159	121.167851001436	121.192859281124	0	NaN	NaN	NaN	NaN	NaN	622.848567764924	0.9169743549448	47.4428861980442	15.9735806807747	12.8823428909536	3.21891495969246	0.0211200127449738	0.00702454068653072	1	1.0028694979267	6183.73247002788	0	20414.3544776119	1	1	1	1	2019-05-15T18:47:57.409	NG_ecoli_LTEE_910_DM25	-0	-0	162.4	DIA_100X_EMPTY_1x1_100ms	c1b1981c-7517-4e90-80a3-0ac4078ca415	EPI_100X_YFP_1x1_200ms_25sola	EPI_100X_RFP_1x1_200ms_25sola
120	26	14.4493723681412	376	3.95513506958391	98.6382978723404	18.2340425531915	763633	2030.93882978723	222.947489392453	265.243465702925	0	142890	380.026595744681	121.167851001436	121.192859281124	0	NaN	NaN	NaN	NaN	NaN	312.334480108933	0.999488778026942	24.958649596055	14.8672271077261	11.8758827311336	4.00259184648969	0.0228868216809531	0.0109520985067044	1	1.00544770246245	2764.6666023313	2	18343.0239361702	1	1	1	1	2019-05-15T18:47:57.409	NG_ecoli_LTEE_910_DM25	-0	-0	162.4	DIA_100X_EMPTY_1x1_100ms	2dcd9772-3223-4aaa-bf4b-3e974e8eee44	EPI_100X_YFP_1x1_200ms_25sola	EPI_100X_RFP_1x1_200ms_25sola
121	38	14.524919324748	552	49.450232700203	98.5597826086957	1329.45289855072	268236	485.934782608696	222.947489392453	265.243465702925	0	66690	120.815217391304	121.167851001436	121.192859281124	0	NaN	NaN	NaN	NaN	NaN	442.587837268593	0.959495499245336	37.1482249504849	13.8365777802628	11.5410065478769	3.02697507037	0.018308187335668	0.0101701831342959	1	1.00281671374576	3886.11208862414	1	18638.4981884058	1	1	1	1	2019-05-15T18:47:57.409	NG_ecoli_LTEE_910_DM25	-0	-0	162.4	DIA_100X_EMPTY_1x1_100ms	fe47d9c2-8794-4a96-9a95-00f2e9943a54	EPI_100X_YFP_1x1_200ms_25sola	EPI_100X_RFP_1x1_200ms_25sola
122	28	11.4192273896887	320	36.753396620334	95.878125	1719.790625	146229	456.965625	222.947489392453	265.243465702925	0	29904	93.45	121.167851001436	121.192859281124	0	NaN	NaN	NaN	NaN	NaN	298.242332698231	0.984552187521219	26.697261919456	13.9057724905517	10.8588088238458	3.2244051471751	0.00463186130759086	0.002196412018044	0	1.00017009029457	2472.41276943841	3	19592.3	1	1	1	1	2019-05-15T18:47:57.409	NG_ecoli_LTEE_910_DM25	-0	-0	162.4	DIA_100X_EMPTY_1x1_100ms	ae03159a-3720-478f-a8d8-945c663a4670	EPI_100X_YFP_1x1_200ms_25sola	EPI_100X_RFP_1x1_200ms_25sola
123	24	10.7479989135282	258	-2.35129925717679	96.8875968992248	38.8837209302326	44007	170.56976744186	222.947489392453	265.243465702925	0	463269	1795.61627906977	121.167851001436	121.192859281124	0	NaN	NaN	NaN	NaN	NaN	264.00343994361	0.987311435663372	24.635587592976	12.5291335773737	10.1427448312375	3.29011272818017	0.0365022747042778	0.0215830399342471	0	1.01969228662654	1990.5074441942	2	20586.9108527132	1	1	1	1	2019-05-15T18:47:57.409	NG_ecoli_LTEE_910_DM25	-0	-0	162.4	DIA_100X_EMPTY_1x1_100ms	659b586a-6edd-4653-8e6b-6d0ac502be89	EPI_100X_YFP_1x1_200ms_25sola	EPI_100X_RFP_1x1_200ms_25sola
124	32	14.1181201675459	452	43.8281395153939	103.566371681416	877.068584070796	507730	1123.29646017699	222.947489392453	265.243465702925	0	65535	144.988938053097	121.167851001436	121.192859281124	0	NaN	NaN	NaN	NaN	NaN	363.364218672731	0.982568910387438	30.9376639497642	14.2216953556944	11.2069395318214	3.45756035076588	0.0167100751828532	0.0067443143743382	1	1.00294781597983	3051.76758987041	2	18477.5884955752	1	1	1	1	2019-05-15T18:47:57.409	NG_ecoli_LTEE_910_DM25	-0	-0	162.4	DIA_100X_EMPTY_1x1_100ms	30cc0498-9584-411c-81e3-4fbd437f9487	EPI_100X_YFP_1x1_200ms_25sola	EPI_100X_RFP_1x1_200ms_25sola
125	30	16.6324103197536	500	34.9586629388786	102.354	204.906	1760270	3520.54	222.947489392453	265.243465702925	0	41405	82.81	121.167851001436	121.192859281124	0	NaN	NaN	NaN	NaN	NaN	362.762100142598	0.999692516396778	27.0170072285834	16.1260441766595	13.0413438328002	3.96236686792114	0.0260542974462561	0.0144019371309544	0	1.01010054954548	3608.87475849246	0	18192.016	1	1	1	1	2019-05-15T18:47:57.409	NG_ecoli_LTEE_910_DM25	-0	-0	162.4	DIA_100X_EMPTY_1x1_100ms	8376ed7a-d8d8-48dd-a603-a09b9aacab93	EPI_100X_YFP_1x1_200ms_25sola	EPI_100X_RFP_1x1_200ms_25sola
126	31	13.2467165912816	411	42.4998739313344	102.177615571776	260.92700729927	124543	303.024330900243	222.947489392453	265.243465702925	0	32559	79.2189781021898	121.167851001436	121.192859281124	0	NaN	NaN	NaN	NaN	NaN	329.265004491201	0.999900416633347	27.3866615062178	14.5508715872376	11.5535966142262	3.87490738209405	0.00752969589062238	0.0031284747852964	2	1.00051677507483	2871.1995427615	1	18143.2652068127	1	1	1	1	2019-05-15T18:47:57.409	NG_ecoli_LTEE_910_DM25	-0	-0	162.4	DIA_100X_EMPTY_1x1_100ms	03ffbadf-8d16-4d52-b408-cba983145616	EPI_100X_YFP_1x1_200ms_25sola	EPI_100X_RFP_1x1_200ms_25sola
127	32	14.3621263680815	460	40.8885259016206	97.8369565217391	1571.73043478261	1384023	3008.74565217391	222.947489392453	265.243465702925	0	52371	113.85	121.167851001436	121.192859281124	0	NaN	NaN	NaN	NaN	NaN	376.574978509237	0.971612215517434	30.8791786472739	13.9996303405488	11.6985973530825	3.50908957997373	0.0333736472796283	0.0140651191242069	1	1.01349483037938	3319.12194273985	1	17527.6760869565	1	1	1	1	2019-05-15T18:47:57.409	NG_ecoli_LTEE_910_DM25	-0	-0	162.4	DIA_100X_EMPTY_1x1_100ms	709d8cc2-276b-4525-940d-55a31ea05220	EPI_100X_YFP_1x1_200ms_25sola	EPI_100X_RFP_1x1_200ms_25sola
128	42	15.6692657673151	659	45.9473030384148	111.44157814871	1881.43095599393	821464	1246.531107739	222.947489392453	265.243465702925	0	209435	317.807283763278	121.167851001436	121.192859281124	0	NaN	NaN	NaN	NaN	NaN	568.095588850719	0.917388964807415	40.6950037269914	17.6032670966815	13.7068446083103	3.34155638599537	0.0391366601427986	0.0150389130444676	2	1.02900252627555	6004.90239320906	1	17794.1441578149	1	1	1	1	2019-05-15T18:47:57.409	NG_ecoli_LTEE_910_DM25	-0	-0	162.4	DIA_100X_EMPTY_1x1_100ms	b19df042-6a2d-4997-a994-aac0d57b473b	EPI_100X_YFP_1x1_200ms_25sola	EPI_100X_RFP_1x1_200ms_25sola
129	9	4.83040480313939	46	-49.9997257441257	97.8913043478261	1477.15217391304	4913	106.804347826087	222.947489392453	265.243465702925	0	5294	115.086956521739	121.167851001436	121.192859281124	0	NaN	NaN	NaN	NaN	NaN	119.423912287053	0.999844028029766	NaN	NaN	NaN	NaN	NaN	NaN	NaN	NaN	NaN	1	25660.1956521739	1	1	1	1	2019-05-15T18:47:57.409	NG_ecoli_LTEE_910_DM25	-0	-0	162.4	DIA_100X_EMPTY_1x1_100ms	cc283814-58e6-465c-9d64-5dee34bacd2e	EPI_100X_YFP_1x1_200ms_25sola	EPI_100X_RFP_1x1_200ms_25sola
130	28	13.5007605332294	378	35.7076398717671	106.216931216931	2033.67989417989	399979	1058.1455026455	222.947489392453	265.243465702925	0	53435	141.362433862434	121.167851001436	121.192859281124	0	NaN	NaN	NaN	NaN	NaN	327.338968023752	0.992883089840116	25.9690200681688	14.7686593040653	12.1202506505796	3.71966156260162	0.0409595944989857	0.0229259783083034	0	1.02356215376584	2996.18514104585	2	18487.6878306878	1	1	1	1	2019-05-15T18:47:57.409	NG_ecoli_LTEE_910_DM25	-0	-0	162.4	DIA_100X_EMPTY_1x1_100ms	141e7c14-644b-4e78-9d62-12c3e3527e32	EPI_100X_YFP_1x1_200ms_25sola	EPI_100X_RFP_1x1_200ms_25sola
131	27	12.2040046563278	330	20.0614381940246	107.418181818182	1376.71818181818	3414918	10348.2363636364	222.947489392453	265.243465702925	0	37895	114.833333333333	121.167851001436	121.192859281124	0	NaN	NaN	NaN	NaN	NaN	291.420426138194	0.996930487144509	25.1136874796005	14.4097003199509	11.0996220601796	3.76806101286412	0.0263915834839338	0.0136596416896423	1	1.00855966707328	2430.05861722908	2	17911.6484848485	1	1	1	1	2019-05-15T18:47:57.409	NG_ecoli_LTEE_910_DM25	-0	-0	162.4	DIA_100X_EMPTY_1x1_100ms	5210b09d-48d5-422a-bcc4-017b5a2a6a11	EPI_100X_YFP_1x1_200ms_25sola	EPI_100X_RFP_1x1_200ms_25sola
132	10	2.43781483159854	31	-49.999571979762	101.677419354839	2046.03225806452	13088	422.193548387097	222.947489392453	265.243465702925	0	3021	97.4516129032258	121.167851001436	121.192859281124	0	NaN	NaN	NaN	NaN	NaN	NaN	NaN	NaN	NaN	NaN	NaN	NaN	NaN	NaN	NaN	NaN	1	22306.4838709677	1	1	1	1	2019-05-15T18:47:57.409	NG_ecoli_LTEE_910_DM25	-0	-0	162.4	DIA_100X_EMPTY_1x1_100ms	3d87910c-fc6c-449c-9e81-c65654a4c897	EPI_100X_YFP_1x1_200ms_25sola	EPI_100X_RFP_1x1_200ms_25sola
133	35	14.3768509529201	504	48.16495257258	114.781746031746	1281.4880952381	1965444	3899.69047619048	222.947489392453	265.243465702925	0	63380	125.753968253968	121.167851001436	121.192859281124	0	NaN	NaN	NaN	NaN	NaN	399.137360864309	0.966188290054911	33.4047311338944	13.8360594066326	11.6230605052948	3.1392828077497	0.0307550927296589	0.0158578833790168	1	1.01997293736603	3544.36842599888	1	18822.3908730159	1	1	1	1	2019-05-15T18:47:57.409	NG_ecoli_LTEE_910_DM25	-0	-0	162.4	DIA_100X_EMPTY_1x1_100ms	443aa651-56cf-432a-8edf-1191983d8b1c	EPI_100X_YFP_1x1_200ms_25sola	EPI_100X_RFP_1x1_200ms_25sola
134	23	13.5381531879445	314	-31.091300934574	112.283439490446	1395.29299363057	152992	487.235668789809	222.947489392453	265.243465702925	0	31763	101.156050955414	121.167851001436	121.192859281124	0	NaN	NaN	NaN	NaN	NaN	270.04623943528	0.999927110099297	21.9674403389664	15.2265315708274	11.7445588529741	4.16725569498389	0.00459320544507119	0.00201085045725488	1	1.0001371674598	2379.81256943364	2	18892.0414012739	1	1	1	1	2019-05-15T18:47:57.409	NG_ecoli_LTEE_910_DM25	-0	-0	162.4	DIA_100X_EMPTY_1x1_100ms	f08cca9a-cb13-4ec8-ad5e-0c0786239bc0	EPI_100X_YFP_1x1_200ms_25sola	EPI_100X_RFP_1x1_200ms_25sola
135	27	14.6780506983257	396	28.3422100619831	114.818181818182	1474.13888888889	144819	365.704545454545	222.947489392453	265.243465702925	0	39148	98.8585858585859	121.167851001436	121.192859281124	0	NaN	NaN	NaN	NaN	NaN	312.726885847159	0.999888712175382	25.3311412153607	15.3328804685061	12.020311059136	3.82866939806525	0.0079129500386579	0.00320252874392564	1	1.00037480575248	2874.59092486244	2	18129.4621212121	1	1	1	1	2019-05-15T18:47:57.409	NG_ecoli_LTEE_910_DM25	-0	-0	162.4	DIA_100X_EMPTY_1x1_100ms	8ac341fe-f973-472e-af26-3a56cbaddf84	EPI_100X_YFP_1x1_200ms_25sola	EPI_100X_RFP_1x1_200ms_25sola
136	36	15.8979227182177	573	47.201348982597	114.010471204188	38.6195462478185	344240	600.767888307155	222.947489392453	265.243465702925	0	350619	611.900523560209	121.167851001436	121.192859281124	0	NaN	NaN	NaN	NaN	NaN	448.279844524717	0.980582438978658	33.6655004486058	15.6607247769018	12.8846155416321	3.73413988550243	0.0285050094093484	0.0141515457999118	1	1.01600491257841	4389.52861864964	2	18064.9808027923	1	1	1	1	2019-05-15T18:47:57.409	NG_ecoli_LTEE_910_DM25	-0	-0	162.4	DIA_100X_EMPTY_1x1_100ms	e38bf7f8-f190-4d00-86be-43f58af87068	EPI_100X_YFP_1x1_200ms_25sola	EPI_100X_RFP_1x1_200ms_25sola
137	31	13.2114321508495	410	42.3828421759164	116.182926829268	282.973170731707	180454	440.131707317073	222.947489392453	265.243465702925	0	42536	103.746341463415	121.167851001436	121.192859281124	0	NaN	NaN	NaN	NaN	NaN	330.242202284229	0.988132340848849	28.1039193342467	13.874905531393	11.4304072872976	3.33316455816823	0.0165973386240141	0.00650375663428322	1	1.00204039206032	2883.89990310893	1	18562.6536585366	1	1	1	1	2019-05-15T18:47:57.409	NG_ecoli_LTEE_910_DM25	-0	-0	162.4	DIA_100X_EMPTY_1x1_100ms	e3261352-91f6-4d15-8279-e9cff75c5c49	EPI_100X_YFP_1x1_200ms_25sola	EPI_100X_RFP_1x1_200ms_25sola
138	25	12.8173191606422	321	-37.2421369891338	112.872274143302	1737.09345794393	112660	350.965732087227	222.947489392453	265.243465702925	0	27939	87.0373831775701	121.167851001436	121.192859281124	0	NaN	NaN	NaN	NaN	NaN	281.705866923868	0.999525894225972	22.7243272802273	15.9161568290225	11.6681104458616	4.34398040652111	0.0583503116870871	0.0290808932301305	0	1.03235592623385	2429.8640713614	2	19065.5669781931	1	1	1	1	2019-05-15T18:47:57.409	NG_ecoli_LTEE_910_DM25	-0	-0	162.4	DIA_100X_EMPTY_1x1_100ms	d9dfa0d4-efff-4910-a1a4-818a56fec294	EPI_100X_YFP_1x1_200ms_25sola	EPI_100X_RFP_1x1_200ms_25sola
139	36	12.8519955988254	463	47.5020938172985	120.133909287257	1895.62203023758	94306	203.684665226782	222.947489392453	265.243465702925	0	679922	1468.51403887689	121.167851001436	121.192859281124	0	NaN	NaN	NaN	NaN	NaN	449.05796233685	0.893766872546935	37.9401321467153	14.6004205038466	11.4263895876949	3.11062777373621	0.0543060560850982	0.022459435400249	0	1.03986024105917	3890.51214557665	2	21735.7732181425	1	1	1	1	2019-05-15T18:47:57.409	NG_ecoli_LTEE_910_DM25	-0	-0	162.4	DIA_100X_EMPTY_1x1_100ms	d75e250b-c81c-4201-a4b0-ed4e71119273	EPI_100X_YFP_1x1_200ms_25sola	EPI_100X_RFP_1x1_200ms_25sola
140	38	16.3858512645597	623	43.9237018537291	121.922953451043	602.669341894061	74391	119.407704654896	222.947489392453	265.243465702925	0	584774	938.642054574639	121.167851001436	121.192859281124	0	NaN	NaN	NaN	NaN	NaN	537.472475078029	0.977899846704369	38.5016329623826	16.470335344459	13.6483935534865	3.56890831872188	0.010333178142631	0.00504555536547662	2	1.0003019833459	5632.90082327919	3	21713.0850722311	1	1	1	1	2019-05-15T18:47:57.409	NG_ecoli_LTEE_910_DM25	-0	-0	162.4	DIA_100X_EMPTY_1x1_100ms	f16e19d8-8cc4-4459-8148-832d77a1a90f	EPI_100X_YFP_1x1_200ms_25sola	EPI_100X_RFP_1x1_200ms_25sola
141	34	17.0092675445368	579	45.4213726286062	120.854922279793	807.362694300518	2122036	3665.00172711572	222.947489392453	265.243465702925	0	68245	117.86701208981	121.167851001436	121.192859281124	0	NaN	NaN	NaN	NaN	NaN	430.136028344139	0.984973897328036	31.4972907054738	16.3622675426562	13.1976006254813	3.8644008659579	0.0298865654450313	0.0128981088557219	1	1.00315907781904	4308.76733942406	0	18457.2711571675	1	1	1	1	2019-05-15T18:47:57.409	NG_ecoli_LTEE_910_DM25	-0	-0	162.4	DIA_100X_EMPTY_1x1_100ms	08d5e185-bf5f-4b69-ad60-321d9bf87586	EPI_100X_YFP_1x1_200ms_25sola	EPI_100X_RFP_1x1_200ms_25sola
142	38	15.4491936341536	588	38.8401362180926	120.683673469388	1006.97278911565	331815	564.311224489796	222.947489392453	265.243465702925	0	65849	111.988095238095	121.167851001436	121.192859281124	0	NaN	NaN	NaN	NaN	NaN	507.037642646091	0.981530452681685	38.2419816033712	15.9193656216486	12.830484631702	3.65500292239846	0.0294335315625573	0.0136906977030764	0	1.01296493116237	4944.43180345995	3	20089.4081632653	1	1	1	1	2019-05-15T18:47:57.409	NG_ecoli_LTEE_910_DM25	-0	-0	162.4	DIA_100X_EMPTY_1x1_100ms	d444a682-7853-4583-9561-3352a27c3a6c	EPI_100X_YFP_1x1_200ms_25sola	EPI_100X_RFP_1x1_200ms_25sola
143	38	16.4747731494473	626	38.4891213141363	119.495207667732	403.047923322684	502273	802.35303514377	222.947489392453	265.243465702925	0	57918	92.5207667731629	121.167851001436	121.192859281124	0	NaN	NaN	NaN	NaN	NaN	465.173600665937	0.976640848593254	34.7798523437031	15.6266328890498	12.9853676225259	3.60071983562013	0.0216306980218121	0.0108810825438264	1	1.00864185766396	4606.02312172878	0	18114.750798722	1	1	1	1	2019-05-15T18:47:57.409	NG_ecoli_LTEE_910_DM25	-0	-0	162.4	DIA_100X_EMPTY_1x1_100ms	cf23e4e2-8141-4504-b06a-2d92702fd046	EPI_100X_YFP_1x1_200ms_25sola	EPI_100X_RFP_1x1_200ms_25sola
144	30	14.7324215608675	442	46.3538625842962	116.735294117647	695.090497737557	72910	164.954751131222	222.947489392453	265.243465702925	0	59072	133.647058823529	121.167851001436	121.192859281124	0	NaN	NaN	NaN	NaN	NaN	325.515680684895	0.998683282401608	26.8865389734541	14.2286708816846	11.8252032524457	3.49829124518109	0.00257448532025358	0.00148433652361568	1	1.00002946360368	2952.85424243462	0	18545.8868778281	1	1	1	1	2019-05-15T18:47:57.409	NG_ecoli_LTEE_910_DM25	-0	-0	162.4	DIA_100X_EMPTY_1x1_100ms	ed300735-e7cc-4767-9322-2314cdfb1f7e	EPI_100X_YFP_1x1_200ms_25sola	EPI_100X_RFP_1x1_200ms_25sola
145	26	15.3831819514607	400	-15.5126664613139	119.615	977.6875	303667	759.1675	222.947489392453	265.243465702925	0	48188	120.47	121.167851001436	121.192859281124	0	NaN	NaN	NaN	NaN	NaN	345.960843833252	0.999373272064708	26.6430339163874	15.7228030980551	12.5110417400906	4.09190883589407	0.0309827796461426	0.0141729448129031	0	1.00928453435214	3275.37104183763	2	20541.7475	1	1	1	1	2019-05-15T18:47:57.409	NG_ecoli_LTEE_910_DM25	-0	-0	162.4	DIA_100X_EMPTY_1x1_100ms	7189108b-3cfa-480e-9c31-428995d2be4b	EPI_100X_YFP_1x1_200ms_25sola	EPI_100X_RFP_1x1_200ms_25sola
146	28	13.2407209707122	371	19.3327670693702	118.598382749326	1832.18867924528	256962	692.619946091644	222.947489392453	265.243465702925	0	34247	92.3099730458221	121.167851001436	121.192859281124	0	NaN	NaN	NaN	NaN	NaN	353.122795974266	0.985564368246744	27.2676916755992	15.2475714577253	12.5234795410068	3.76572568064738	0.0181885782960827	0.00985135814799252	1	1.00115922759754	3358.8319625257	2	19356.0943396226	1	1	1	1	2019-05-15T18:47:57.409	NG_ecoli_LTEE_910_DM25	-0	-0	162.4	DIA_100X_EMPTY_1x1_100ms	17bb3604-ee56-45e0-a4e7-284f43c38d1c	EPI_100X_YFP_1x1_200ms_25sola	EPI_100X_RFP_1x1_200ms_25sola
147	7	3.25076508080597	24	-49.9987050851007	112.166666666667	613.5	3494	145.583333333333	222.947489392453	265.243465702925	0	9197	383.208333333333	121.167851001436	121.192859281124	0	NaN	NaN	NaN	NaN	NaN	111.062923250733	0.999823257451259	NaN	NaN	NaN	NaN	NaN	NaN	NaN	NaN	NaN	1	28705.375	1	1	1	1	2019-05-15T18:47:57.409	NG_ecoli_LTEE_910_DM25	-0	-0	162.4	DIA_100X_EMPTY_1x1_100ms	0577034d-c983-4ad0-935b-716797ec4b46	EPI_100X_YFP_1x1_200ms_25sola	EPI_100X_RFP_1x1_200ms_25sola
148	32	15.2055302929518	487	45.5420754217846	121.780287474333	628.11498973306	273694	562	222.947489392453	265.243465702925	0	113439	232.934291581109	121.167851001436	121.192859281124	0	NaN	NaN	NaN	NaN	NaN	412.651044607838	0.989981884974276	31.2918579538853	15.5806421325191	12.7737291859874	3.65717956828055	0.0242633529551552	0.0117828582262405	1	1.00903813069347	4010.11327559821	1	19156.4825462012	1	1	1	1	2019-05-15T18:47:57.409	NG_ecoli_LTEE_910_DM25	-0	-0	162.4	DIA_100X_EMPTY_1x1_100ms	e72ff551-070b-4b5e-881b-973cb3ea1586	EPI_100X_YFP_1x1_200ms_25sola	EPI_100X_RFP_1x1_200ms_25sola
149	34	15.1144478276071	514	48.7044897935996	124.963035019455	913.780155642023	2359754	4590.96108949416	222.947489392453	265.243465702925	0	91813	178.624513618677	121.167851001436	121.192859281124	0	NaN	NaN	NaN	NaN	NaN	401.203839945368	0.986731373736025	31.2029043158877	14.743834144735	12.5568056309379	3.36485649283201	0.0194591493425708	0.00813121480627316	1	1.00481761803378	3864.05450913678	0	17668.8871595331	1	1	1	1	2019-05-15T18:47:57.409	NG_ecoli_LTEE_910_DM25	-0	-0	162.4	DIA_100X_EMPTY_1x1_100ms	06e99858-817c-4381-a501-575901189cd8	EPI_100X_YFP_1x1_200ms_25sola	EPI_100X_RFP_1x1_200ms_25sola
150	50	9.60848996140438	481	-8.55064641104409	128.752598752599	1986.02494802495	67869	141.099792099792	222.947489392453	265.243465702925	0	41685	86.6632016632017	121.167851001436	121.192859281124	0	NaN	NaN	NaN	NaN	NaN	527.834344910729	0.870868293839197	52.6355904070551	13.0242469107268	9.79610485833105	2.19510009063894	0.0368390789250916	0.011842130138168	3	1.01253431262918	3967.12815728753	1	24904.4137214137	1	1	1	1	2019-05-15T18:47:57.409	NG_ecoli_LTEE_910_DM25	-0	-0	162.4	DIA_100X_EMPTY_1x1_100ms	c82d07e6-8435-4352-ab8e-305e0ac94963	EPI_100X_YFP_1x1_200ms_25sola	EPI_100X_RFP_1x1_200ms_25sola
151	46	14.9344248705733	687	49.260306394288	123.91557496361	858.678311499272	429883	625.739446870451	222.947489392453	265.243465702925	0	172275	250.764192139738	121.167851001436	121.192859281124	0	NaN	NaN	NaN	NaN	NaN	539.45606685133	0.943990899839802	43.1718924375901	15.20919536632	12.192423423554	3.12986921135922	0.0227351170134207	0.0105490490135741	2	1.00208202796321	5040.47007785086	2	18022.6579330422	1	1	1	1	2019-05-15T18:47:57.409	NG_ecoli_LTEE_910_DM25	-0	-0	162.4	DIA_100X_EMPTY_1x1_100ms	c615b201-cb11-4898-abce-b9e30abf804b	EPI_100X_YFP_1x1_200ms_25sola	EPI_100X_RFP_1x1_200ms_25sola
152	10	4.69807616786548	48	-49.9997037558675	116.6875	1531.16666666667	6473	134.854166666667	222.947489392453	265.243465702925	0	3724	77.5833333333333	121.167851001436	121.192859281124	0	NaN	NaN	NaN	NaN	NaN	124.155931364063	0.999647829372722	NaN	NaN	NaN	NaN	NaN	NaN	NaN	NaN	NaN	1	25918.8333333333	1	1	1	1	2019-05-15T18:47:57.409	NG_ecoli_LTEE_910_DM25	-0	-0	162.4	DIA_100X_EMPTY_1x1_100ms	73ed66bf-c0e9-41ed-8ac2-d7397e8bc8c7	EPI_100X_YFP_1x1_200ms_25sola	EPI_100X_RFP_1x1_200ms_25sola
153	31	12.0903000290846	376	40.3679446693516	133.702127659574	887.670212765957	126123	335.433510638298	222.947489392453	265.243465702925	0	599678	1594.88829787234	121.167851001436	121.192859281124	0	NaN	NaN	NaN	NaN	NaN	357.199905301643	0.93891967816348	31.0743137038176	14.6411824374455	10.9678445514382	3.35681954236557	0.0284161010289772	0.0156405115671238	0	1.01311896667314	2935.8509297849	3	22397.0372340426	1	1	1	1	2019-05-15T18:47:57.409	NG_ecoli_LTEE_910_DM25	-0	-0	162.4	DIA_100X_EMPTY_1x1_100ms	3e046a48-47a2-49e7-a161-6df5a3a048b6	EPI_100X_YFP_1x1_200ms_25sola	EPI_100X_RFP_1x1_200ms_25sola
154	27	14.5816727756707	394	32.4415540571272	131.205583756345	1178.1192893401	1377966	3497.37563451777	222.947489392453	265.243465702925	0	32005	81.2309644670051	121.167851001436	121.192859281124	0	NaN	NaN	NaN	NaN	NaN	299.709961344946	0.999861296082854	23.4665884305472	15.4308432550016	12.2698912997716	4.03705997958908	0.0131718931988107	0.00611838808076992	1	1.00143703755746	2774.73344195278	0	18362.6573604061	1	1	1	1	2019-05-15T18:47:57.409	NG_ecoli_LTEE_910_DM25	-0	-0	162.4	DIA_100X_EMPTY_1x1_100ms	909a4ccc-46be-4e23-aa93-bccfee682d79	EPI_100X_YFP_1x1_200ms_25sola	EPI_100X_RFP_1x1_200ms_25sola
155	24	13.8577648368976	333	-28.2649247718408	126.633633633634	1376.83483483483	1244830	3738.22822822823	222.947489392453	265.243465702925	0	29277	87.9189189189189	121.167851001436	121.192859281124	0	NaN	NaN	NaN	NaN	NaN	303.429154831216	0.997511346378001	24.2393671120248	15.8341830368295	11.8998646996859	4.21064791501781	0.0341915596344695	0.0146436233626541	1	1.00948233888095	2695.84677685667	3	18540.5075075075	1	1	1	1	2019-05-15T18:47:57.409	NG_ecoli_LTEE_910_DM25	-0	-0	162.4	DIA_100X_EMPTY_1x1_100ms	80feae08-ef43-4d04-9a3a-b8ee187fa57c	EPI_100X_YFP_1x1_200ms_25sola	EPI_100X_RFP_1x1_200ms_25sola
156	44	15.4161731887038	679	14.8718322636317	139.343151693667	1665.61266568483	70767	104.222385861561	222.947489392453	265.243465702925	0	745550	1098.0117820324	121.167851001436	121.192859281124	0	NaN	NaN	NaN	NaN	NaN	498.966542694396	0.863302600251914	41.964129852102	15.0698201832606	11.6574612212572	3.30948831707422	0.0228796184492751	0.0119315191932488	1	1.00798432076594	4478.94843416756	0	20238.1678939617	1	1	1	1	2019-05-15T18:47:57.409	NG_ecoli_LTEE_910_DM25	-0	-0	162.4	DIA_100X_EMPTY_1x1_100ms	e999fdd4-7c01-40d4-a626-561116cd5b13	EPI_100X_YFP_1x1_200ms_25sola	EPI_100X_RFP_1x1_200ms_25sola
157	26	14.6109288064539	380	-45.3280176582803	131.052631578947	1846.72105263158	429768	1130.96842105263	222.947489392453	265.243465702925	0	40787	107.334210526316	121.167851001436	121.192859281124	0	NaN	NaN	NaN	NaN	NaN	310.962833308401	0.999921527914531	23.6958208537729	16.8442105562728	12.7265885507098	4.39237457776524	0.0172677687155964	0.00924191290802263	0	1.00318128931435	3014.29425949971	4	22258.5131578947	1	1	1	1	2019-05-15T18:47:57.409	NG_ecoli_LTEE_910_DM25	-0	-0	162.4	DIA_100X_EMPTY_1x1_100ms	5f3ecc0f-bb87-4c1e-b9f5-546da5d7c401	EPI_100X_YFP_1x1_200ms_25sola	EPI_100X_RFP_1x1_200ms_25sola
158	44	13.7418593681443	605	3.50567545487482	134.667768595041	1519.00330578512	235845	389.826446280992	222.947489392453	265.243465702925	0	48020	79.3719008264463	121.167851001436	121.192859281124	0	NaN	NaN	NaN	NaN	NaN	567.240718336011	0.895157603748468	43.4854317274334	17.0587262172477	12.5591755856704	3.65592057118127	0.0586170298915648	0.0200014994706742	0	1.04045453545011	5387.11109637359	3	18947.505785124	1	1	1	1	2019-05-15T18:47:57.409	NG_ecoli_LTEE_910_DM25	-0	-0	162.4	DIA_100X_EMPTY_1x1_100ms	a563adee-7991-4547-a5fa-ce81e1f8396c	EPI_100X_YFP_1x1_200ms_25sola	EPI_100X_RFP_1x1_200ms_25sola
159	28	12.6719549368959	357	41.7861885839428	134.467787114846	1575.08683473389	227674	637.742296918767	222.947489392453	265.243465702925	0	33824	94.7450980392157	121.167851001436	121.192859281124	0	NaN	NaN	NaN	NaN	NaN	294.847153717381	0.993247526977503	26.4432542215717	12.9490238021694	10.7494220978239	3.25977685296177	0.00844289726263677	0.0036190096484654	2	1.00063180955135	2399.79981201637	1	19163.7198879552	1	1	1	1	2019-05-15T18:47:57.409	NG_ecoli_LTEE_910_DM25	-0	-0	162.4	DIA_100X_EMPTY_1x1_100ms	440df722-9a7c-46c9-84e0-39b83ea2fb93	EPI_100X_YFP_1x1_200ms_25sola	EPI_100X_RFP_1x1_200ms_25sola
160	27	12.889609495692	349	35.9832998644065	132.401146131805	174.234957020057	1264460	3623.09455587393	222.947489392453	265.243465702925	0	29958	85.8395415472779	121.167851001436	121.192859281124	0	NaN	NaN	NaN	NaN	NaN	302.578325233631	0.996438559260331	26.3675478500065	13.8322783730343	11.0671660699108	3.49306747247607	0.0218225508206261	0.0096636411145757	0	1.00452617598101	2536.48604851395	2	18700.0200573066	1	1	1	1	2019-05-15T18:47:57.409	NG_ecoli_LTEE_910_DM25	-0	-0	162.4	DIA_100X_EMPTY_1x1_100ms	dfb4f960-e34b-4d81-a9d2-a5210885be67	EPI_100X_YFP_1x1_200ms_25sola	EPI_100X_RFP_1x1_200ms_25sola
161	34	14.4743117353625	492	47.3766430331709	136.099593495935	1968.06300813008	1243935	2528.32317073171	222.947489392453	265.243465702925	0	67620	137.439024390244	121.167851001436	121.192859281124	0	NaN	NaN	NaN	NaN	NaN	419.995102003169	0.937441008657789	33.2264702490835	15.01665770245	12.3645888908827	3.07089230617612	0.0136270468567031	0.00597924704347277	1	1.00079681048125	3989.63762464672	2	19157.6808943089	1	1	1	1	2019-05-15T18:47:57.409	NG_ecoli_LTEE_910_DM25	-0	-0	162.4	DIA_100X_EMPTY_1x1_100ms	2664a588-3bad-4627-a7a9-cd9a60278473	EPI_100X_YFP_1x1_200ms_25sola	EPI_100X_RFP_1x1_200ms_25sola
162	27	15.0927915086031	408	-7.48329370437653	135.825980392157	1737.04901960784	137658	337.397058823529	222.947489392453	265.243465702925	0	35926	88.0539215686274	121.167851001436	121.192859281124	0	NaN	NaN	NaN	NaN	NaN	324.34099234573	0.999942757488199	25.7865474999052	15.5636285789196	12.2597371947931	3.86631457639636	0.0179529788679718	0.0091577399886401	0	1.00381476902078	3044.0052829908	1	18346.3014705882	1	1	1	1	2019-05-15T18:47:57.409	NG_ecoli_LTEE_910_DM25	-0	-0	162.4	DIA_100X_EMPTY_1x1_100ms	c0d8c307-925d-4b84-90fb-c2fa97ecc50d	EPI_100X_YFP_1x1_200ms_25sola	EPI_100X_RFP_1x1_200ms_25sola
163	34	15.8522267258003	539	47.3674017627352	135.951762523191	1229.6400742115	95402	176.99814471243	222.947489392453	265.243465702925	0	613548	1138.30797773655	121.167851001436	121.192859281124	0	NaN	NaN	NaN	NaN	NaN	411.283072564057	0.975109490809717	31.0491724742219	15.3206346797122	12.6476410937691	3.73082756356982	0.051737194535859	0.0244480393962842	1	1.038970584827	3900.84754340097	0	16862.0408163265	1	1	1	1	2019-05-15T18:47:57.409	NG_ecoli_LTEE_910_DM25	-0	-0	162.4	DIA_100X_EMPTY_1x1_100ms	9d7a2c57-d80b-4152-a700-3bc1383d07a3	EPI_100X_YFP_1x1_200ms_25sola	EPI_100X_RFP_1x1_200ms_25sola
164	28	14.7709520042392	415	35.731065269562	136.315662650602	548.802409638554	196569	473.660240963855	222.947489392453	265.243465702925	0	40725	98.1325301204819	121.167851001436	121.192859281124	0	NaN	NaN	NaN	NaN	NaN	338.638315976595	0.988821859141646	27.3015772009848	14.5679584539392	11.9443842637552	3.68767356892314	0.0175431090801582	0.00799569763763056	1	1.00357469273211	3059.18084639479	1	18211.1060240964	1	1	1	1	2019-05-15T18:47:57.409	NG_ecoli_LTEE_910_DM25	-0	-0	162.4	DIA_100X_EMPTY_1x1_100ms	45017cf9-590d-46ca-b6ad-f46609406ce1	EPI_100X_YFP_1x1_200ms_25sola	EPI_100X_RFP_1x1_200ms_25sola
165	34	13.5692936300427	463	24.5411058028742	140.591792656587	1487.313174946	830674	1794.11231101512	222.947489392453	265.243465702925	0	37033	79.9848812095032	121.167851001436	121.192859281124	0	NaN	NaN	NaN	NaN	NaN	428.182075815466	0.971774453856754	33.7353888901763	15.6610972504532	12.223531638348	3.87591924602738	0.0441208477637949	0.0186636308040859	1	1.02598514570621	3958.84961216699	3	20044.0561555076	1	1	1	1	2019-05-15T18:47:57.409	NG_ecoli_LTEE_910_DM25	-0	-0	162.4	DIA_100X_EMPTY_1x1_100ms	0b835e04-4b2c-406c-98c8-0bbd548b019a	EPI_100X_YFP_1x1_200ms_25sola	EPI_100X_RFP_1x1_200ms_25sola
166	27	12.8814215889895	348	43.3678046419467	138.916666666667	1946.20977011494	217909	626.175287356322	222.947489392453	265.243465702925	0	35212	101.183908045977	121.167851001436	121.192859281124	0	NaN	NaN	NaN	NaN	NaN	294.78551497374	0.999339278076354	24.6644359548825	14.1906873647535	11.5552942297626	3.49863758941949	0.00136201644120785	0.000513305656653844	3	1.00001105337794	2586.56315044195	1	18527.091954023	1	1	1	1	2019-05-15T18:47:57.409	NG_ecoli_LTEE_910_DM25	-0	-0	162.4	DIA_100X_EMPTY_1x1_100ms	2c317541-14d8-4589-80f0-562f1a377c06	EPI_100X_YFP_1x1_200ms_25sola	EPI_100X_RFP_1x1_200ms_25sola
167	39	15.4761746210058	604	48.5659024564365	145.059602649007	107.135761589404	174646	289.149006622517	222.947489392453	265.243465702925	0	49657	82.2135761589404	121.167851001436	121.192859281124	0	NaN	NaN	NaN	NaN	NaN	461.253968090095	0.952790875507155	35.806410969088	15.1799400018894	12.5336430182293	3.2448104449696	0.0329418106182241	0.0138901335948149	1	1.0164238592842	4417.79251845026	1	17413.8129139073	1	1	1	1	2019-05-15T18:47:57.409	NG_ecoli_LTEE_910_DM25	-0	-0	162.4	DIA_100X_EMPTY_1x1_100ms	468a5601-59ba-4b42-aca2-1bc963404186	EPI_100X_YFP_1x1_200ms_25sola	EPI_100X_RFP_1x1_200ms_25sola
168	23	13.5587112546944	312	-40.8632176928504	139.060897435897	129.080128205128	72130	231.185897435897	222.947489392453	265.243465702925	0	25151	80.6121794871795	121.167851001436	121.192859281124	0	NaN	NaN	NaN	NaN	NaN	271.361807343837	0.999647710246356	22.8914255510555	14.5357037694409	11.3866039197966	3.78705651157124	0.0173656213335321	0.00799579481190252	1	1.00234014949773	2331.04763543614	2	18171.9358974359	1	1	1	1	2019-05-15T18:47:57.409	NG_ecoli_LTEE_910_DM25	-0	-0	162.4	DIA_100X_EMPTY_1x1_100ms	3a59add5-1989-484a-bc21-db148f5dc45e	EPI_100X_YFP_1x1_200ms_25sola	EPI_100X_RFP_1x1_200ms_25sola
169	22	13.6776321901934	301	-38.1989089598381	138.445182724253	150.697674418605	171959	571.292358803987	222.947489392453	265.243465702925	0	24445	81.2126245847176	121.167851001436	121.192859281124	0	NaN	NaN	NaN	NaN	NaN	274.680523632655	0.999948866149588	23.0912457115892	14.1526323126597	11.4391479325901	3.66068369165974	0.0038944322711247	0.00178728062031984	1	1.00012736328529	2373.14676032696	3	17655.9003322259	1	1	1	1	2019-05-15T18:47:57.409	NG_ecoli_LTEE_910_DM25	-0	-0	162.4	DIA_100X_EMPTY_1x1_100ms	0b8ecbc1-6897-4967-b16b-835eea2d43aa	EPI_100X_YFP_1x1_200ms_25sola	EPI_100X_RFP_1x1_200ms_25sola
170	31	12.3037338447498	382	45.5633621521211	139.178010471204	1393.31937172775	172912	452.649214659686	222.947489392453	265.243465702925	0	35157	92.0340314136126	121.167851001436	121.192859281124	0	NaN	NaN	NaN	NaN	NaN	335.878041117792	0.944216026254346	30.5111306418785	12.916589072804	10.6655490617745	2.75516902343994	0.0473405155423727	0.0225381279348912	0	1.02986323461003	2725.92949280624	1	19640.2670157068	1	1	1	1	2019-05-15T18:47:57.409	NG_ecoli_LTEE_910_DM25	-0	-0	162.4	DIA_100X_EMPTY_1x1_100ms	b6ed7f51-cb18-4651-9720-83e7031fd493	EPI_100X_YFP_1x1_200ms_25sola	EPI_100X_RFP_1x1_200ms_25sola
171	28	12.0630381496135	338	11.5444868917718	139.390532544379	1825.28106508876	169768	502.272189349112	222.947489392453	265.243465702925	0	32180	95.207100591716	121.167851001436	121.192859281124	0	NaN	NaN	NaN	NaN	NaN	343.093651019344	0.980276657336159	27.986197286524	15.432767936462	11.6957237003233	3.79818540660834	0.0447446974447977	0.016372817114437	1	1.01081004900093	3006.68528854946	4	20406.3402366864	1	1	1	1	2019-05-15T18:47:57.409	NG_ecoli_LTEE_910_DM25	-0	-0	162.4	DIA_100X_EMPTY_1x1_100ms	fcda7855-88d2-4c02-9379-c13b166d332d	EPI_100X_YFP_1x1_200ms_25sola	EPI_100X_RFP_1x1_200ms_25sola
172	32	12.4947825615961	400	47.7524382730102	142.995	971.2025	399768	999.42	222.947489392453	265.243465702925	0	48245	120.6125	121.167851001436	121.192859281124	0	NaN	NaN	NaN	NaN	NaN	373.459297884956	0.97783616021549	32.3268852158238	13.5385447829078	11.3067534236054	2.85030608388788	0.00474236348006478	0.00234412512037765	1	1.0003454879055	3245.8585128533	2	19083.43	1	1	1	1	2019-05-15T18:47:57.409	NG_ecoli_LTEE_910_DM25	-0	-0	162.4	DIA_100X_EMPTY_1x1_100ms	9529d83d-1692-4ce2-8dc6-9e05141102c0	EPI_100X_YFP_1x1_200ms_25sola	EPI_100X_RFP_1x1_200ms_25sola
173	31	14.155389755784	440	28.6447534131662	149.745454545455	993.436363636364	2456000	5581.81818181818	222.947489392453	265.243465702925	0	53389	121.338636363636	121.167851001436	121.192859281124	0	NaN	NaN	NaN	NaN	NaN	414.294314651786	0.985070038312248	31.6366719885428	15.3563656189818	12.6683181695351	3.653249907546	0.0339238403883983	0.0195859711483762	0	1.0252318709645	3987.66436837177	3	18771.5613636364	1	1	1	1	2019-05-15T18:47:57.409	NG_ecoli_LTEE_910_DM25	-0	-0	162.4	DIA_100X_EMPTY_1x1_100ms	3cfa51e1-3efd-4761-8fdd-1fc6c8ddb464	EPI_100X_YFP_1x1_200ms_25sola	EPI_100X_RFP_1x1_200ms_25sola
174	38	15.3961316460591	585	48.6485988984868	144.25641025641	464.808547008547	1798148	3073.75726495726	222.947489392453	265.243465702925	0	47118	80.5435897435897	121.167851001436	121.192859281124	0	NaN	NaN	NaN	NaN	NaN	439.430840223346	0.978373194001165	34.5712718361075	14.780726797912	12.4037084261881	3.29399502293221	0.0170376923336476	0.00816626282539536	1	1.00442988679673	4177.42186786141	1	18158.2547008547	1	1	1	1	2019-05-15T18:47:57.409	NG_ecoli_LTEE_910_DM25	-0	-0	162.4	DIA_100X_EMPTY_1x1_100ms	c01271f6-5a98-44b3-86c6-04de0ed887d1	EPI_100X_YFP_1x1_200ms_25sola	EPI_100X_RFP_1x1_200ms_25sola
175	47	14.7624111157351	694	38.8571420914491	157.780979827089	1445.23919308357	303800	437.752161383285	222.947489392453	265.243465702925	0	63500	91.4985590778098	121.167851001436	121.192859281124	0	NaN	NaN	NaN	NaN	NaN	588.126189987164	0.900442472025787	44.2514642224274	16.5922361534921	13.0772815408561	3.47770007961883	0.00405022210990648	0.00194114236730151	2	1.00019454100653	5943.63969356092	2	19772.9610951009	1	1	1	1	2019-05-15T18:47:57.409	NG_ecoli_LTEE_910_DM25	-0	-0	162.4	DIA_100X_EMPTY_1x1_100ms	a4b1404a-42ac-4729-a5f9-08335d7e273d	EPI_100X_YFP_1x1_200ms_25sola	EPI_100X_RFP_1x1_200ms_25sola
176	29	15.8098533835686	459	17.51479775883	146.625272331155	745.084967320261	341480	743.9651416122	222.947489392453	265.243465702925	0	67811	147.736383442266	121.167851001436	121.192859281124	0	NaN	NaN	NaN	NaN	NaN	342.93510589835	0.999957448662705	25.9970205438808	16.1060616043534	12.7284915793409	4.09237026170889	0.012736887511964	0.00655377807609713	0	1.00204751646757	3308.01399261294	0	17491.3616557734	1	1	1	1	2019-05-15T18:47:57.409	NG_ecoli_LTEE_910_DM25	-0	-0	162.4	DIA_100X_EMPTY_1x1_100ms	a72b5c26-9777-4156-9183-75770872803c	EPI_100X_YFP_1x1_200ms_25sola	EPI_100X_RFP_1x1_200ms_25sola
177	26	12.1585616004377	317	-43.4142433655974	150.082018927445	1857.16719242902	442885	1397.11356466877	222.947489392453	265.243465702925	0	40724	128.466876971609	121.167851001436	121.192859281124	0	NaN	NaN	NaN	NaN	NaN	307.383938258613	0.978841359061118	24.3626308488678	14.4187294945201	11.9787307102478	3.67880538860252	0.0309247395446164	0.0146463302804811	0	1.00962740868899	2745.5899067955	3	20434.1072555205	1	1	1	1	2019-05-15T18:47:57.409	NG_ecoli_LTEE_910_DM25	-0	-0	162.4	DIA_100X_EMPTY_1x1_100ms	3c502791-734e-40ff-aded-f251f94f75cc	EPI_100X_YFP_1x1_200ms_25sola	EPI_100X_RFP_1x1_200ms_25sola
178	32	14.9463335780019	479	43.1318963887609	151.84133611691	1899.43423799582	527351	1100.94154488518	222.947489392453	265.243465702925	0	64552	134.764091858038	121.167851001436	121.192859281124	0	NaN	NaN	NaN	NaN	NaN	373.100851351258	0.99076858394414	29.8809267926576	14.8713369448117	12.1082036563438	3.72255982405747	0.0273284094456068	0.0131814244635907	2	1.01162700308659	3440.67283795546	1	18228.4822546973	1	1	1	1	2019-05-15T18:47:57.409	NG_ecoli_LTEE_910_DM25	-0	-0	162.4	DIA_100X_EMPTY_1x1_100ms	3a3582bf-3aba-4cfc-adf0-00170298b062	EPI_100X_YFP_1x1_200ms_25sola	EPI_100X_RFP_1x1_200ms_25sola
179	44	14.9681319104125	659	43.8233378375639	161.477996965099	1101.84522003035	585254	888.094081942337	222.947489392453	265.243465702925	0	50721	76.9666160849772	121.167851001436	121.192859281124	0	NaN	NaN	NaN	NaN	NaN	601.313314221876	0.881053477148941	45.3745798599294	16.5956761726398	12.9321469880727	3.41097549089261	0.0411189044686284	0.019305992094308	1	1.01892537088733	5959.96572999145	3	19192.5189681335	1	1	1	1	2019-05-15T18:47:57.409	NG_ecoli_LTEE_910_DM25	-0	-0	162.4	DIA_100X_EMPTY_1x1_100ms	6713615b-c107-48be-a60e-ee7cb94e4954	EPI_100X_YFP_1x1_200ms_25sola	EPI_100X_RFP_1x1_200ms_25sola
180	20	12.9249708852878	259	-46.3113424466562	149.513513513514	1430.80308880309	1458728	5632.15444015444	222.947489392453	265.243465702925	0	39243	151.517374517375	121.167851001436	121.192859281124	0	NaN	NaN	NaN	NaN	NaN	250.670375788289	0.999934907619819	19.9513030783295	15.2878325119624	11.8304672301202	4.15514680929597	0.0471226210999339	0.0256311828234839	0	1.01841158021456	2193.13285567159	2	18663.5984555985	1	1	1	1	2019-05-15T18:47:57.409	NG_ecoli_LTEE_910_DM25	-0	-0	162.4	DIA_100X_EMPTY_1x1_100ms	91dfdda9-a194-417c-b7e3-fae140ba6a7e	EPI_100X_YFP_1x1_200ms_25sola	EPI_100X_RFP_1x1_200ms_25sola
181	39	15.2898989490158	597	43.5059649677165	152.162479061977	1520.15075376884	954348	1598.57286432161	222.947489392453	265.243465702925	0	48301	80.9061976549414	121.167851001436	121.192859281124	0	NaN	NaN	NaN	NaN	NaN	526.976025470808	0.899816551481323	38.4192693865888	16.6785363848356	13.2161020209097	3.41894230945098	0.0749814114100872	0.0380896381101434	0	1.13532162680236	5270.42634108544	3	21201.8676716918	1	1	1	1	2019-05-15T18:47:57.409	NG_ecoli_LTEE_910_DM25	-0	-0	162.4	DIA_100X_EMPTY_1x1_100ms	594d6477-cc5a-49fc-bcf6-18a8e0a682c9	EPI_100X_YFP_1x1_200ms_25sola	EPI_100X_RFP_1x1_200ms_25sola
182	24	13.2304949190948	319	-8.07874253330981	149.611285266458	1590.86206896552	68304	214.119122257053	222.947489392453	265.243465702925	0	47738	149.648902821317	121.167851001436	121.192859281124	0	NaN	NaN	NaN	NaN	NaN	281.36423748119	0.999900478225618	23.7727283862136	14.9357043488111	11.488100747087	3.8746352818551	0.00754159523287295	0.00394289382763963	1	1.00061747228154	2464.14001262444	2	18701.7115987461	1	1	1	1	2019-05-15T18:47:57.409	NG_ecoli_LTEE_910_DM25	-0	-0	162.4	DIA_100X_EMPTY_1x1_100ms	ef72f2ed-b3a1-4fbd-8cd4-3cda2f11856c	EPI_100X_YFP_1x1_200ms_25sola	EPI_100X_RFP_1x1_200ms_25sola
183	30	13.4012122861009	402	45.4477912898518	151.778606965174	163.694029850746	642102	1597.26865671642	222.947489392453	265.243465702925	0	40512	100.776119402985	121.167851001436	121.192859281124	0	NaN	NaN	NaN	NaN	NaN	337.366485604267	0.969648295906046	26.861144398641	14.6442829325253	11.9860233506194	3.35610581204453	0.0400575598209729	0.0192349656327786	1	1.00576800634696	3030.8513158145	2	18360.8134328358	1	1	1	1	2019-05-15T18:47:57.409	NG_ecoli_LTEE_910_DM25	-0	-0	162.4	DIA_100X_EMPTY_1x1_100ms	e4b331aa-a291-4496-a4ef-463a5188ca57	EPI_100X_YFP_1x1_200ms_25sola	EPI_100X_RFP_1x1_200ms_25sola
184	29	15.5801748753033	452	43.1714976710922	154.754424778761	584.103982300885	423485	936.913716814159	222.947489392453	265.243465702925	0	71181	157.480088495575	121.167851001436	121.192859281124	0	NaN	NaN	NaN	NaN	NaN	347.672720142364	0.997386122214045	26.2660933896502	16.2230907849532	12.6653449392897	4.08343227840837	0.0462671240064295	0.0235184129834023	0	1.02709721698041	3309.17252559707	0	17882.2367256637	1	1	1	1	2019-05-15T18:47:57.409	NG_ecoli_LTEE_910_DM25	-0	-0	162.4	DIA_100X_EMPTY_1x1_100ms	4a7e7b83-3eb8-4f0d-aae8-fb949577a4f5	EPI_100X_YFP_1x1_200ms_25sola	EPI_100X_RFP_1x1_200ms_25sola
185	36	15.2234308895409	549	48.8502716210593	157.897996357013	929.444444444444	3710280	6758.25136612022	222.947489392453	265.243465702925	0	67251	122.497267759563	121.167851001436	121.192859281124	0	NaN	NaN	NaN	NaN	NaN	424.43092416006	0.997919260912683	33.6620922159291	14.5009448499496	12.3127037268097	3.36302755347287	0.01082785285486	0.00509117737657057	1	1.00059973878171	4008.0935138798	0	17532.5755919854	1	1	1	1	2019-05-15T18:47:57.409	NG_ecoli_LTEE_910_DM25	-0	-0	162.4	DIA_100X_EMPTY_1x1_100ms	bacf5c41-a58a-4b7a-b8a0-be432a50e239	EPI_100X_YFP_1x1_200ms_25sola	EPI_100X_RFP_1x1_200ms_25sola
186	28	13.9251099648376	390	13.4638044968631	157.776923076923	546.576923076923	1087223	2787.75128205128	222.947489392453	265.243465702925	0	38721	99.2846153846154	121.167851001436	121.192859281124	0	NaN	NaN	NaN	NaN	NaN	315.648987230592	0.99986657545256	26.8769870316361	14.5510429102205	11.4625838579599	3.5282135533938	0.00424250446244665	0.00202181552477837	1	1.00021311807647	2773.54690534756	2	17906.9461538462	1	1	1	1	2019-05-15T18:47:57.409	NG_ecoli_LTEE_910_DM25	-0	-0	162.4	DIA_100X_EMPTY_1x1_100ms	4c875a1a-61a3-4ce9-bf2f-0ad194d97229	EPI_100X_YFP_1x1_200ms_25sola	EPI_100X_RFP_1x1_200ms_25sola
187	54	14.7593231940597	797	44.5172439145891	171.7252195734	1716.57465495609	248858	312.243412797992	222.947489392453	265.243465702925	0	68342	85.7490589711418	121.167851001436	121.192859281124	0	NaN	NaN	NaN	NaN	NaN	612.511224922496	0.869545445740769	51.6163980563256	14.9890273259202	11.6813958104056	2.96123676984635	0.0126050064246458	0.00491791331718214	1	1.00358773168189	5531.80746146903	0	17840.0514429109	1	1	1	1	2019-05-15T18:47:57.409	NG_ecoli_LTEE_910_DM25	-0	-0	162.4	DIA_100X_EMPTY_1x1_100ms	4dd77d8b-a88c-4c5e-a5e7-c88c655c0aa7	EPI_100X_YFP_1x1_200ms_25sola	EPI_100X_RFP_1x1_200ms_25sola
188	29	14.4228659222729	420	28.4654298467348	153.116666666667	1804.09285714286	169314	403.128571428571	222.947489392453	265.243465702925	0	179790	428.071428571429	121.167851001436	121.192859281124	0	NaN	NaN	NaN	NaN	NaN	358.388560001323	0.987133965821124	28.9489092226576	14.7259705545543	11.7646436805392	3.75589546461927	0.0400330316410553	0.0152215338708362	1	1.01083090977548	3146.87608505928	2	17861.3333333333	1	1	1	1	2019-05-15T18:47:57.409	NG_ecoli_LTEE_910_DM25	-0	-0	162.4	DIA_100X_EMPTY_1x1_100ms	87edb2d0-c214-4898-941c-b5bd144ea7c2	EPI_100X_YFP_1x1_200ms_25sola	EPI_100X_RFP_1x1_200ms_25sola
189	25	13.0987830706204	329	-9.4750600922996	154.841945288754	1840.53495440729	304783	926.392097264438	222.947489392453	265.243465702925	0	31296	95.1246200607903	121.167851001436	121.192859281124	0	NaN	NaN	NaN	NaN	NaN	326.965973159693	0.999809370031357	25.9319451324408	16.1513010992537	12.2282750771938	4.15974211880377	0.0264023011145022	0.0103407120221908	1	1.00486912059634	3045.47735634474	3	20493.7203647416	1	1	1	1	2019-05-15T18:47:57.409	NG_ecoli_LTEE_910_DM25	-0	-0	162.4	DIA_100X_EMPTY_1x1_100ms	1af5607d-1c58-4fcb-b8b2-a895693fb927	EPI_100X_YFP_1x1_200ms_25sola	EPI_100X_RFP_1x1_200ms_25sola
190	9	3.48158319084725	32	-49.9988416794281	148.125	878.90625	4872	152.25	222.947489392453	265.243465702925	0	14693	459.15625	121.167851001436	121.192859281124	0	NaN	NaN	NaN	NaN	NaN	114.797944650361	0.99978257957578	NaN	NaN	NaN	NaN	NaN	NaN	NaN	NaN	NaN	1	25685.15625	1	1	1	1	2019-05-15T18:47:57.409	NG_ecoli_LTEE_910_DM25	-0	-0	162.4	DIA_100X_EMPTY_1x1_100ms	35b85a10-c251-466a-9709-cfd316d67f6f	EPI_100X_YFP_1x1_200ms_25sola	EPI_100X_RFP_1x1_200ms_25sola
191	29	15.3805999612356	448	11.3077633807026	157.158482142857	1078.66071428571	1010358	2255.26339285714	222.947489392453	265.243465702925	0	36570	81.6294642857143	121.167851001436	121.192859281124	0	NaN	NaN	NaN	NaN	NaN	425.474449649464	0.992065866016356	30.0377351507686	16.7642066545163	13.7840765997264	3.93721163980463	0.0274592056332102	0.0129013109824314	2	1.0112533551329	4482.41869523179	3	19235.109375	1	1	1	1	2019-05-15T18:47:57.409	NG_ecoli_LTEE_910_DM25	-0	-0	162.4	DIA_100X_EMPTY_1x1_100ms	aceb6b99-013c-4922-8130-7bdb444a4754	EPI_100X_YFP_1x1_200ms_25sola	EPI_100X_RFP_1x1_200ms_25sola
192	34	9.5003997982856	325	-3.04887665486375	164.953846153846	442.095384615385	92164	283.581538461538	222.947489392453	265.243465702925	0	25722	79.1446153846154	121.167851001436	121.192859281124	0	NaN	NaN	NaN	NaN	NaN	317.734572192244	0.917411901236664	33.3311627741379	12.4381337048879	9.27419245878621	2.65230011241318	0.0204766879518256	0.00778981372941361	2	1.00276529975446	2251.60681356192	1	24540.5230769231	1	1	1	1	2019-05-15T18:47:57.409	NG_ecoli_LTEE_910_DM25	-0	-0	162.4	DIA_100X_EMPTY_1x1_100ms	c7de543e-b1ba-484e-b5e2-c7305f38e0bc	EPI_100X_YFP_1x1_200ms_25sola	EPI_100X_RFP_1x1_200ms_25sola
193	26	13.891794072209	362	-7.7731114854421	160.466850828729	1612.18232044199	73101	201.936464088398	222.947489392453	265.243465702925	0	58954	162.85635359116	121.167851001436	121.192859281124	0	NaN	NaN	NaN	NaN	NaN	299.466217999612	0.999912684654819	24.0644942231095	15.4665257244731	11.8411893594263	4.16419648258169	0.0216571779792074	0.0102788942344854	1	1.00412808329165	2650.06955095203	1	18564.5690607735	1	1	1	1	2019-05-15T18:47:57.409	NG_ecoli_LTEE_910_DM25	-0	-0	162.4	DIA_100X_EMPTY_1x1_100ms	d03040b4-8d47-4cae-a226-d7f540ecfaa6	EPI_100X_YFP_1x1_200ms_25sola	EPI_100X_RFP_1x1_200ms_25sola
194	37	15.1460557138459	560	48.9835968545318	168.925	329.878571428571	2230305	3982.6875	222.947489392453	265.243465702925	0	61022	108.967857142857	121.167851001436	121.192859281124	0	NaN	NaN	NaN	NaN	NaN	406.064730762858	0.987318892364034	32.9027061613073	13.9580263198094	12.1073009206681	3.04592369743123	0.00857079975746615	0.00421518078558587	1	1.00047927363212	3788.05410811836	0	17996.9839285714	1	1	1	1	2019-05-15T18:47:57.409	NG_ecoli_LTEE_910_DM25	-0	-0	162.4	DIA_100X_EMPTY_1x1_100ms	cfa95617-b217-4712-a8db-b17be59878a5	EPI_100X_YFP_1x1_200ms_25sola	EPI_100X_RFP_1x1_200ms_25sola
195	32	15.0621672249105	483	42.4208902918777	166.656314699793	1177.72256728778	408752	846.277432712215	222.947489392453	265.243465702925	0	39840	82.4844720496894	121.167851001436	121.192859281124	0	NaN	NaN	NaN	NaN	NaN	387.021659528505	0.999798948304133	29.2752933079547	15.6868479706725	12.7047142716937	4.11306596703334	0.0454038042664826	0.00582778682417691	1	1.00054439393478	3711.25623975672	1	16334.5569358178	1	1	1	1	2019-05-15T18:47:57.409	NG_ecoli_LTEE_910_DM25	-0	-0	162.4	DIA_100X_EMPTY_1x1_100ms	1542255e-f32b-4226-8f00-61ea2ba97aec	EPI_100X_YFP_1x1_200ms_25sola	EPI_100X_RFP_1x1_200ms_25sola
196	27	13.3157821587814	360	42.1325835353358	163.316666666667	1785.03055555556	564976	1569.37777777778	222.947489392453	265.243465702925	0	57686	160.238888888889	121.167851001436	121.192859281124	0	NaN	NaN	NaN	NaN	NaN	307.528471133362	0.99818502833796	25.6019075445862	14.2082088469205	11.6496153027438	3.5341768607042	0.00949964778915782	0.00514329396704103	1	1.00027391633021	2728.88588291069	2	18938.8555555556	1	1	1	1	2019-05-15T18:47:57.409	NG_ecoli_LTEE_910_DM25	-0	-0	162.4	DIA_100X_EMPTY_1x1_100ms	a69acd0c-bade-46e0-a6de-b8c82eadd6ee	EPI_100X_YFP_1x1_200ms_25sola	EPI_100X_RFP_1x1_200ms_25sola
197	27	13.658201027639	369	39.1101100499373	166.081300813008	409.20054200542	462130	1252.38482384824	222.947489392453	265.243465702925	0	125209	339.319783197832	121.167851001436	121.192859281124	0	NaN	NaN	NaN	NaN	NaN	306.361636690128	0.99076135472159	25.6281663517276	14.6212904110662	11.4926100117844	3.62959648986428	0.0298695680977283	0.0126524548005844	1	1.00734156837174	2658.54952520742	1	18642.1707317073	1	1	1	1	2019-05-15T18:47:57.409	NG_ecoli_LTEE_910_DM25	-0	-0	162.4	DIA_100X_EMPTY_1x1_100ms	66433475-e02c-40b2-b3fe-9286e8addb12	EPI_100X_YFP_1x1_200ms_25sola	EPI_100X_RFP_1x1_200ms_25sola
198	27	13.8743679019873	375	43.5362929489702	164.914666666667	1053.864	1921345	5123.58666666667	222.947489392453	265.243465702925	0	38640	103.04	121.167851001436	121.192859281124	0	NaN	NaN	NaN	NaN	NaN	310.490192611359	0.987974865358705	25.3953093780722	14.3052921310936	11.7052724941909	3.48500794314657	0.0410807156310132	0.0187109803649502	1	1.01562089839191	2732.79117198063	2	19066.8906666667	1	1	1	1	2019-05-15T18:47:57.409	NG_ecoli_LTEE_910_DM25	-0	-0	162.4	DIA_100X_EMPTY_1x1_100ms	69457ef9-5176-4dd1-9960-6bbc0df07275	EPI_100X_YFP_1x1_200ms_25sola	EPI_100X_RFP_1x1_200ms_25sola
199	26	13.5264638845849	353	37.0358146655567	164.563739376771	1322.85835694051	1602651	4540.08781869688	222.947489392453	265.243465702925	0	96557	273.532577903683	121.167851001436	121.192859281124	0	NaN	NaN	NaN	NaN	NaN	302.572159433464	0.990582876467207	25.2456589804286	14.2271819402158	11.2993300211051	3.86463606028979	0.0170471195904752	0.0074697464045565	1	1.00144842621234	2531.52359439692	1	17899.2662889518	1	1	1	1	2019-05-15T18:47:57.409	NG_ecoli_LTEE_910_DM25	-0	-0	162.4	DIA_100X_EMPTY_1x1_100ms	5a9353d4-16c2-4ad7-9574-36e8ad74d65f	EPI_100X_YFP_1x1_200ms_25sola	EPI_100X_RFP_1x1_200ms_25sola
200	33	16.597883752652	548	44.0222062403296	170.543795620438	1398.39416058394	1085767	1981.32664233577	222.947489392453	265.243465702925	0	48614	88.7116788321168	121.167851001436	121.192859281124	0	NaN	NaN	NaN	NaN	NaN	481.269099167344	0.988556329297958	32.9159942955886	17.276401189667	14.0841790933883	4.24261838282306	0.0346936765546063	0.0138481136059955	1	1.0127749806215	5128.14076128066	0	17841.704379562	1	1	1	1	2019-05-15T18:47:57.409	NG_ecoli_LTEE_910_DM25	-0	-0	162.4	DIA_100X_EMPTY_1x1_100ms	8f07be67-7dda-40f4-bd7d-d8405f6f2eed	EPI_100X_YFP_1x1_200ms_25sola	EPI_100X_RFP_1x1_200ms_25sola
201	24	13.9563416202025	335	9.64059829259005	165.659701492537	1870.1223880597	144910	432.567164179104	222.947489392453	265.243465702925	0	37865	113.029850746269	121.167851001436	121.192859281124	0	NaN	NaN	NaN	NaN	NaN	279.751911483469	0.999903375866138	22.2487379842394	15.8906796541982	12.0333616215571	4.20840512620739	0.0236193342620028	0.0120995077630735	0	1.00519168736979	2530.28359140299	1	18205.0089552239	1	1	1	1	2019-05-15T18:47:57.409	NG_ecoli_LTEE_910_DM25	-0	-0	162.4	DIA_100X_EMPTY_1x1_100ms	11168748-6b5c-4b43-84cc-10ecd5d4b14c	EPI_100X_YFP_1x1_200ms_25sola	EPI_100X_RFP_1x1_200ms_25sola
202	26	12.5940804060741	330	26.3746104615547	163.054545454545	1356.19090909091	111353	337.433333333333	222.947489392453	265.243465702925	0	26162	79.2787878787879	121.167851001436	121.192859281124	0	NaN	NaN	NaN	NaN	NaN	287.88188309011	0.996954457508243	25.3432598272299	13.5643386291988	11.0682856003192	3.26674176951709	0.00418586975677948	0.00226966974025256	1	1.00005309522246	2438.44560063891	1	19106.403030303	1	1	1	1	2019-05-15T18:47:57.409	NG_ecoli_LTEE_910_DM25	-0	-0	162.4	DIA_100X_EMPTY_1x1_100ms	b2ee6524-0162-4177-9a20-55141ec98329	EPI_100X_YFP_1x1_200ms_25sola	EPI_100X_RFP_1x1_200ms_25sola
203	42	16.6409856762455	700	49.218316001016	168.671428571429	1544.77285714286	2936713	4195.30428571429	222.947489392453	265.243465702925	0	76449	109.212857142857	121.167851001436	121.192859281124	0	NaN	NaN	NaN	NaN	NaN	621.906921625148	0.976226985049977	42.0879407329104	18.1995263238728	14.5155691142122	4.13802408263551	0.0214432024505166	0.00835451900936921	2	1.00306913201607	6964.9129769006	3	21080.1114285714	1	1	1	1	2019-05-15T18:47:57.409	NG_ecoli_LTEE_910_DM25	-0	-0	162.4	DIA_100X_EMPTY_1x1_100ms	9df5bcbf-9e1d-4cd3-aed4-cb1d5891fdbd	EPI_100X_YFP_1x1_200ms_25sola	EPI_100X_RFP_1x1_200ms_25sola
204	44	13.6460748901085	601	28.1296372834715	171.748752079867	2006.42429284526	334405	556.414309484193	222.947489392453	265.243465702925	0	59547	99.0798668885191	121.167851001436	121.192859281124	0	NaN	NaN	NaN	NaN	NaN	530.275886581086	0.898832529750058	43.2661039734654	14.838412698754	11.8640872641708	3.03670128235545	0.0533544603505313	0.0198505928879314	1	1.01078462208814	4783.06558350215	2	19479.2795341098	1	1	1	1	2019-05-15T18:47:57.409	NG_ecoli_LTEE_910_DM25	-0	-0	162.4	DIA_100X_EMPTY_1x1_100ms	5ea2e4e0-52ab-409b-b626-4954d0705ef4	EPI_100X_YFP_1x1_200ms_25sola	EPI_100X_RFP_1x1_200ms_25sola
205	28	14.4095590356021	404	43.1087010622098	166.626237623762	888.388613861386	120324	297.831683168317	222.947489392453	265.243465702925	0	74081	183.368811881188	121.167851001436	121.192859281124	0	NaN	NaN	NaN	NaN	NaN	316.261376379998	0.998255518066995	25.6489981904943	14.5656015612953	11.9651724893987	3.63950366008053	0.0170930681969026	0.00835691456526285	1	1.00322348529625	2884.01965486774	0	18023.1163366337	1	1	1	1	2019-05-15T18:47:57.409	NG_ecoli_LTEE_910_DM25	-0	-0	162.4	DIA_100X_EMPTY_1x1_100ms	cb7a84de-414d-43de-aae8-a9de0adcece2	EPI_100X_YFP_1x1_200ms_25sola	EPI_100X_RFP_1x1_200ms_25sola
206	36	13.5838064228882	489	49.1865177290354	167.126789366053	658.852760736196	102583	209.78118609407	222.947489392453	265.243465702925	0	187156	382.732106339468	121.167851001436	121.192859281124	0	NaN	NaN	NaN	NaN	NaN	397.303813484857	0.920531571087805	32.872845451403	14.9787171533539	11.7166882395867	3.27396430815089	0.0184967966228109	0.00670967905415039	1	1.00338881859215	3544.35266454728	1	18062.8098159509	1	1	1	1	2019-05-15T18:47:57.409	NG_ecoli_LTEE_910_DM25	-0	-0	162.4	DIA_100X_EMPTY_1x1_100ms	2cf49cdd-e7f4-4738-9254-a7ce799ce31c	EPI_100X_YFP_1x1_200ms_25sola	EPI_100X_RFP_1x1_200ms_25sola
207	44	14.957508050948	658	46.793222857617	179.781155015198	268.749240121581	134783	204.837386018237	222.947489392453	265.243465702925	0	424855	645.676291793313	121.167851001436	121.192859281124	0	NaN	NaN	NaN	NaN	NaN	497.427079194395	0.8857254136345	40.8215386071037	15.2504623783545	11.8903806712976	3.34134527419906	0.0143924441460258	0.0044839755134215	3	1.00073595478497	4532.84395642742	1	18182.0455927052	1	1	1	1	2019-05-15T18:47:57.409	NG_ecoli_LTEE_910_DM25	-0	-0	162.4	DIA_100X_EMPTY_1x1_100ms	1485dcbe-00b2-4900-ba29-9104310edb70	EPI_100X_YFP_1x1_200ms_25sola	EPI_100X_RFP_1x1_200ms_25sola
208	23	13.6879006058472	316	1.37582345115428	170.509493670886	1425.6835443038	1833638	5802.65189873418	222.947489392453	265.243465702925	0	46174	146.120253164557	121.167851001436	121.192859281124	0	NaN	NaN	NaN	NaN	NaN	285.965232909168	0.999945082328995	22.7257278464923	15.8542103692265	12.0501991634923	4.26049351322828	0.0267784371491875	0.0149625478258833	0	1.0078742110724	2591.76805498875	2	21164.5316455696	1	1	1	1	2019-05-15T18:47:57.409	NG_ecoli_LTEE_910_DM25	-0	-0	162.4	DIA_100X_EMPTY_1x1_100ms	06c288ff-1704-466e-befc-31c13f444949	EPI_100X_YFP_1x1_200ms_25sola	EPI_100X_RFP_1x1_200ms_25sola
209	36	13.0599867696499	470	31.2734071906387	173.272340425532	1584.14680851064	116725	248.351063829787	222.947489392453	265.243465702925	0	48200	102.553191489362	121.167851001436	121.192859281124	0	NaN	NaN	NaN	NaN	NaN	405.655787106912	0.917515787349762	35.8586578156278	13.4976818629258	11.034569603713	2.71106156914856	0.0443780315915707	0.0227652131021949	1	1.04509791767965	3429.21494850774	1	19446.4170212766	1	1	1	1	2019-05-15T18:47:57.409	NG_ecoli_LTEE_910_DM25	-0	-0	162.4	DIA_100X_EMPTY_1x1_100ms	af5b8655-4c07-4622-8858-627ea31406db	EPI_100X_YFP_1x1_200ms_25sola	EPI_100X_RFP_1x1_200ms_25sola
210	35	9.95583953764201	349	21.2378025576417	178.100286532951	1981.0229226361	52283	149.808022922636	222.947489392453	265.243465702925	0	31572	90.4641833810888	121.167851001436	121.192859281124	0	NaN	NaN	NaN	NaN	NaN	371.550598024051	0.931499624510117	36.6005598573326	13.3364950301338	9.93466576651968	2.9517136634041	0.0207552696811177	0.0100297297734977	1	1.00878498332635	2837.16197943051	1	24184.0830945559	1	1	1	1	2019-05-15T18:47:57.409	NG_ecoli_LTEE_910_DM25	-0	-0	162.4	DIA_100X_EMPTY_1x1_100ms	f4364c34-f372-4ab3-8f47-e19de6cca921	EPI_100X_YFP_1x1_200ms_25sola	EPI_100X_RFP_1x1_200ms_25sola
211	41	15.4780568579439	635	48.9055162705923	177.962204724409	1650.25669291339	91525	144.133858267717	222.947489392453	265.243465702925	0	97952	154.255118110236	121.167851001436	121.192859281124	0	NaN	NaN	NaN	NaN	NaN	474.142835415439	0.924209716111984	37.2657826452713	15.3035220063469	12.3238608634769	3.40844206905618	0.047449926251662	0.00352463729568363	2	1.0003199499884	4445.22451650033	0	18359.1039370079	1	1	1	1	2019-05-15T18:47:57.409	NG_ecoli_LTEE_910_DM25	-0	-0	162.4	DIA_100X_EMPTY_1x1_100ms	d5e14093-4745-40cf-98ac-fa0caa43ccef	EPI_100X_YFP_1x1_200ms_25sola	EPI_100X_RFP_1x1_200ms_25sola
212	32	13.9504652427915	447	33.1877229578765	180.856823266219	395.178970917226	1129772	2527.45413870246	222.947489392453	265.243465702925	0	80470	180.022371364653	121.167851001436	121.192859281124	0	NaN	NaN	NaN	NaN	NaN	378.902038116731	0.941958597844996	31.4447349821835	14.3522882016033	11.7000925780457	2.9917567030839	0.0219713752650032	0.0108493144643326	1	1.00814731065607	3380.7761542871	2	17765.1767337808	1	1	1	1	2019-05-15T18:47:57.409	NG_ecoli_LTEE_910_DM25	-0	-0	162.4	DIA_100X_EMPTY_1x1_100ms	c35973f0-c0af-4250-ab6b-8c3e9f923991	EPI_100X_YFP_1x1_200ms_25sola	EPI_100X_RFP_1x1_200ms_25sola
213	28	13.8996066891457	390	41.6961060275175	176.607692307692	994.702564102564	324254	831.420512820513	222.947489392453	265.243465702925	0	65780	168.666666666667	121.167851001436	121.192859281124	0	NaN	NaN	NaN	NaN	NaN	327.645851245249	0.9841137178728	27.4139432237342	14.0093129073932	11.5258087607936	3.32369075347187	0.0512854219207951	0.024189936665057	1	1.03013932980327	2860.25141488904	2	18288.2871794872	1	1	1	1	2019-05-15T18:47:57.409	NG_ecoli_LTEE_910_DM25	-0	-0	162.4	DIA_100X_EMPTY_1x1_100ms	3ec052d9-6751-4445-bff3-0ac8df5c421c	EPI_100X_YFP_1x1_200ms_25sola	EPI_100X_RFP_1x1_200ms_25sola
214	23	11.806979250064	272	-3.96995255331049	174.944852941176	1085.55147058824	506369	1861.65073529412	222.947489392453	265.243465702925	0	22667	83.3345588235294	121.167851001436	121.192859281124	0	NaN	NaN	NaN	NaN	NaN	285.34078059543	0.992396072785406	23.4149518854899	14.6723960972362	11.6404259303931	3.9483631876449	0.0200680135979891	0.0090106797809096	1	1.00130361606961	2491.84425432168	4	21200.8529411765	1	1	1	1	2019-05-15T18:47:57.409	NG_ecoli_LTEE_910_DM25	-0	-0	162.4	DIA_100X_EMPTY_1x1_100ms	903aab47-d11b-46b5-a1ad-7c3658bdd2ba	EPI_100X_YFP_1x1_200ms_25sola	EPI_100X_RFP_1x1_200ms_25sola
215	32	13.2969018255443	426	38.3731244555823	182.664319248826	1769.45070422535	3125070	7335.84507042254	222.947489392453	265.243465702925	0	42018	98.6338028169014	121.167851001436	121.192859281124	0	NaN	NaN	NaN	NaN	NaN	404.167394754791	0.967643480540714	33.0262108588501	14.6656813303786	11.8947425639331	3.15865504227063	0.00847087439390923	0.00374395691116282	2	1.00117284524084	3669.93797980617	3	20002.0727699531	1	1	1	1	2019-05-15T18:47:57.409	NG_ecoli_LTEE_910_DM25	-0	-0	162.4	DIA_100X_EMPTY_1x1_100ms	fc8e4c18-3966-4780-b951-ff63b55fd61c	EPI_100X_YFP_1x1_200ms_25sola	EPI_100X_RFP_1x1_200ms_25sola
216	32	14.3702480991788	460	45.4299977271819	181.658695652174	1282.86304347826	854771	1858.19782608696	222.947489392453	265.243465702925	0	38653	84.0282608695652	121.167851001436	121.192859281124	0	NaN	NaN	NaN	NaN	NaN	376.265474779863	0.995414400036635	29.6024194813082	15.3816898731136	12.2315511824223	3.80344792634551	0.027956879421293	0.0108168108426642	1	1.00556587010922	3478.4051367787	1	17446.6456521739	1	1	1	1	2019-05-15T18:47:57.409	NG_ecoli_LTEE_910_DM25	-0	-0	162.4	DIA_100X_EMPTY_1x1_100ms	1457e1e2-968f-4942-b0d9-62988c795b0b	EPI_100X_YFP_1x1_200ms_25sola	EPI_100X_RFP_1x1_200ms_25sola
217	30	13.315088860097	400	47.2212868567132	180.9625	647.1	1223222	3058.055	222.947489392453	265.243465702925	0	66450	166.125	121.167851001436	121.192859281124	0	NaN	NaN	NaN	NaN	NaN	329.088213771987	0.994776408468246	28.183744805961	13.9152060656706	11.3810582954144	3.27333732516883	0.015289812148174	0.00650980518364282	1	1.00240169930107	2867.17284570413	1	19407.715	1	1	1	1	2019-05-15T18:47:57.409	NG_ecoli_LTEE_910_DM25	-0	-0	162.4	DIA_100X_EMPTY_1x1_100ms	6cd15032-24ec-4dc7-9245-ff75a2c42188	EPI_100X_YFP_1x1_200ms_25sola	EPI_100X_RFP_1x1_200ms_25sola
218	28	12.3098170955963	345	44.2589324808488	184.582608695652	287.568115942029	43315	125.550724637681	222.947489392453	265.243465702925	0	362507	1050.74492753623	121.167851001436	121.192859281124	0	NaN	NaN	NaN	NaN	NaN	296.402127817552	0.94929781494333	27.584132929988	12.3048070003841	10.3082942490524	2.84155521209923	0.0788211516486862	0.0324915799368365	1	1.05277026485573	2302.09283042648	1	21163.0608695652	1	1	1	1	2019-05-15T18:47:57.409	NG_ecoli_LTEE_910_DM25	-0	-0	162.4	DIA_100X_EMPTY_1x1_100ms	4f0b8ccc-45e7-404d-9348-8149d2fac4da	EPI_100X_YFP_1x1_200ms_25sola	EPI_100X_RFP_1x1_200ms_25sola
219	34	14.4122818903432	491	47.4391184744954	185.961303462322	1318.68024439919	524071	1067.35437881874	222.947489392453	265.243465702925	0	50691	103.24032586558	121.167851001436	121.192859281124	0	NaN	NaN	NaN	NaN	NaN	404.508654006322	0.966408493224935	33.0242544175155	14.2872943593526	11.9104609781159	3.11888482944435	0.0105599645349683	0.00466187150718425	1	1.00078456191741	3679.42575473238	1	18013.9103869654	1	1	1	1	2019-05-15T18:47:57.409	NG_ecoli_LTEE_910_DM25	-0	-0	162.4	DIA_100X_EMPTY_1x1_100ms	e8371367-fd0a-4ff1-80eb-b3edc3550fac	EPI_100X_YFP_1x1_200ms_25sola	EPI_100X_RFP_1x1_200ms_25sola
220	34	13.1762986761313	448	47.57469512992	180.839285714286	1356.66071428571	241681	539.466517857143	222.947489392453	265.243465702925	0	36168	80.7321428571429	121.167851001436	121.192859281124	0	NaN	NaN	NaN	NaN	NaN	381.70350676719	0.938654202146585	33.1694511800786	14.3385669768316	11.0286120774298	3.29845480785426	0.029146590016667	0.017804166593614	0	1.02214187510903	3168.61803075126	1	19177.6986607143	1	1	1	1	2019-05-15T18:47:57.409	NG_ecoli_LTEE_910_DM25	-0	-0	162.4	DIA_100X_EMPTY_1x1_100ms	61e28307-c1ac-4c88-b879-3e793751bb74	EPI_100X_YFP_1x1_200ms_25sola	EPI_100X_RFP_1x1_200ms_25sola
221	24	12.7991393298896	308	33.5432684107161	184.159090909091	556.698051948052	185260	601.493506493507	222.947489392453	265.243465702925	0	33263	107.996753246753	121.167851001436	121.192859281124	0	NaN	NaN	NaN	NaN	NaN	258.363313087447	0.999772634198375	22.6306851028002	13.621888457866	10.7683946921063	3.85083720581167	0.0116611992563907	0.00108509454822361	0	1.00002227354645	2061.05467889978	2	19168.7954545455	1	1	1	1	2019-05-15T18:47:57.409	NG_ecoli_LTEE_910_DM25	-0	-0	162.4	DIA_100X_EMPTY_1x1_100ms	baa0925c-6f0d-4aa3-8e9c-475d8cd3af40	EPI_100X_YFP_1x1_200ms_25sola	EPI_100X_RFP_1x1_200ms_25sola
222	40	12.6210816062308	506	48.0658882896988	191.371541501976	2037.66600790514	229294	453.150197628458	222.947489392453	265.243465702925	0	85377	168.729249011858	121.167851001436	121.192859281124	0	NaN	NaN	NaN	NaN	NaN	NaN	NaN	NaN	NaN	NaN	NaN	NaN	NaN	NaN	NaN	NaN	1	19124.9802371542	1	1	1	1	2019-05-15T18:47:57.409	NG_ecoli_LTEE_910_DM25	-0	-0	162.4	DIA_100X_EMPTY_1x1_100ms	d9337202-82b5-418a-9e10-77525fe98383	EPI_100X_YFP_1x1_200ms_25sola	EPI_100X_RFP_1x1_200ms_25sola
223	17	8.89790362437272	152	-46.7715219461707	181.947368421053	1522.96710526316	73815	485.625	222.947489392453	265.243465702925	0	27652	181.921052631579	121.167851001436	121.192859281124	0	NaN	NaN	NaN	NaN	NaN	183.228027429619	0.996354432151323	17.6332876980719	13.5048526474492	9.68327531760019	3.72852155874747	0.0419871952516448	0.0205580226837351	1	1.0098321778631	1298.57708441199	1	28275.6118421053	1	1	1	1	2019-05-15T18:47:57.409	NG_ecoli_LTEE_910_DM25	-0	-0	162.4	DIA_100X_EMPTY_1x1_100ms	655da208-9cad-41b2-9077-f5cf78670134	EPI_100X_YFP_1x1_200ms_25sola	EPI_100X_RFP_1x1_200ms_25sola
224	38	13.526345268613	515	30.8029562284826	190.12427184466	2008.30291262136	192766	374.302912621359	222.947489392453	265.243465702925	0	58979	114.522330097087	121.167851001436	121.192859281124	0	NaN	NaN	NaN	NaN	NaN	459.006637025017	0.87061597980531	39.3701804336082	14.1598990698761	11.2258155245579	3.07561075672395	0.0692785355382241	0.0345388759229619	1	1.13158662258487	3896.66516224849	3	19821.3281553398	1	1	1	1	2019-05-15T18:47:57.409	NG_ecoli_LTEE_910_DM25	-0	-0	162.4	DIA_100X_EMPTY_1x1_100ms	362e64bf-7f42-4069-bdfd-72d7281e207b	EPI_100X_YFP_1x1_200ms_25sola	EPI_100X_RFP_1x1_200ms_25sola
225	25	11.7069539233343	294	35.6694591902192	186.15306122449	1074.89115646259	248804	846.272108843537	222.947489392453	265.243465702925	0	34898	118.700680272109	121.167851001436	121.192859281124	0	NaN	NaN	NaN	NaN	NaN	277.782148883001	0.999288936751564	23.9959040344889	14.1325038864682	11.1185335914992	3.71770580063802	0.00529694185762637	0.00204719381900141	2	1.00008932649814	2329.81814230334	3	20219.9183673469	1	1	1	1	2019-05-15T18:47:57.409	NG_ecoli_LTEE_910_DM25	-0	-0	162.4	DIA_100X_EMPTY_1x1_100ms	df4e4555-b46c-41ec-a938-da33fd5b74db	EPI_100X_YFP_1x1_200ms_25sola	EPI_100X_RFP_1x1_200ms_25sola
226	26	14.3290386537148	373	9.35842547619523	185.83109919571	96.2278820375335	84283	225.959785522788	222.947489392453	265.243465702925	0	28842	77.3243967828418	121.167851001436	121.192859281124	0	NaN	NaN	NaN	NaN	NaN	291.755824159928	0.999329866752387	23.2296335458589	14.7970878358396	12.1605812503538	3.72902791906767	0.00914052785616386	0.0046671274611788	1	1.00084253638499	2697.99355383746	1	18105.4584450402	1	1	1	1	2019-05-15T18:47:57.409	NG_ecoli_LTEE_910_DM25	-0	-0	162.4	DIA_100X_EMPTY_1x1_100ms	0c520b16-0c2b-4b23-8417-0a04380612db	EPI_100X_YFP_1x1_200ms_25sola	EPI_100X_RFP_1x1_200ms_25sola
227	23	11.6298791823945	268	28.6726924464602	184.529850746269	1570.88805970149	166592	621.611940298507	222.947489392453	265.243465702925	0	22687	84.6529850746269	121.167851001436	121.192859281124	0	NaN	NaN	NaN	NaN	NaN	259.980389776248	0.982204778930397	23.9524490041113	12.5685672264507	10.3622947315146	3.19816116819868	0.0354054615533798	0.0176946276736984	0	1.01322276914586	2020.00147622136	3	20960.2985074627	1	1	1	1	2019-05-15T18:47:57.409	NG_ecoli_LTEE_910_DM25	-0	-0	162.4	DIA_100X_EMPTY_1x1_100ms	2f87bddc-0af8-4bde-a9ea-f34ac46aa879	EPI_100X_YFP_1x1_200ms_25sola	EPI_100X_RFP_1x1_200ms_25sola
228	20	8.59454239045371	172	-49.9110480274986	188.494186046512	1465.8023255814	26109	151.796511627907	222.947489392453	265.243465702925	0	13472	78.3255813953488	121.167851001436	121.192859281124	0	NaN	NaN	NaN	NaN	NaN	213.996532201163	0.948198437991168	22.1316935035094	13.018769515057	9.03285562175209	3.40686606640275	0.0574296583164506	0.0294576727443083	0	1.03131555503379	1418.25611853112	2	28457.1686046512	1	1	1	1	2019-05-15T18:47:57.409	NG_ecoli_LTEE_910_DM25	-0	-0	162.4	DIA_100X_EMPTY_1x1_100ms	62bd02c9-17c6-4769-b44b-bf75777c5cfc	EPI_100X_YFP_1x1_200ms_25sola	EPI_100X_RFP_1x1_200ms_25sola
229	43	18.2047741224635	784	44.66905270465	191.862244897959	1497.15178571429	475551	606.570153061224	222.947489392453	265.243465702925	0	68921	87.9094387755102	121.167851001436	121.192859281124	0	NaN	NaN	NaN	NaN	NaN	564.059565607423	0.947550347120938	41.7411869179391	15.7937332010247	13.101357089796	3.33123837832016	0.0460601668105193	0.0147369822614247	2	1.01662918576061	5627.13382003054	3	22938.5446428571	1	1	1	1	2019-05-15T18:47:57.409	NG_ecoli_LTEE_910_DM25	-0	-0	162.4	DIA_100X_EMPTY_1x1_100ms	252521ac-9b63-4e64-815a-77dba704534c	EPI_100X_YFP_1x1_200ms_25sola	EPI_100X_RFP_1x1_200ms_25sola
230	30	14.6823711637754	444	41.3352157714296	194.515765765766	821.011261261261	2191047	4934.79054054054	222.947489392453	265.243465702925	0	56548	127.36036036036	121.167851001436	121.192859281124	0	NaN	NaN	NaN	NaN	NaN	343.3898890974	0.995956478333368	27.9032729302368	14.6199991598363	11.9228447312203	3.58758025826431	0.0192771036018933	0.00825787859129615	1	1.00185582392044	3115.3353633992	1	17684.5900900901	1	1	1	1	2019-05-15T18:47:57.409	NG_ecoli_LTEE_910_DM25	-0	-0	162.4	DIA_100X_EMPTY_1x1_100ms	e253409e-cea4-431a-a985-078a255e6592	EPI_100X_YFP_1x1_200ms_25sola	EPI_100X_RFP_1x1_200ms_25sola
231	32	14.437072688742	462	44.9606440517481	194.354978354978	1164.92857142857	2413811	5224.69913419913	222.947489392453	265.243465702925	0	121803	263.642857142857	121.167851001436	121.192859281124	0	NaN	NaN	NaN	NaN	NaN	392.588216710961	0.991069453423676	31.4501475602745	14.7496769396848	12.1498903959681	3.48192081925711	0.016947984577405	0.0116239489747747	0	1.00732542580417	3646.34107082325	2	17836.0303030303	1	1	1	1	2019-05-15T18:47:57.409	NG_ecoli_LTEE_910_DM25	-0	-0	162.4	DIA_100X_EMPTY_1x1_100ms	158fb093-3a79-43fd-9b49-80085064cb29	EPI_100X_YFP_1x1_200ms_25sola	EPI_100X_RFP_1x1_200ms_25sola
232	36	13.1156872875537	473	48.0918035380921	193.541226215645	1791.2177589852	335706	709.737843551797	222.947489392453	265.243465702925	0	43961	92.9408033826638	121.167851001436	121.192859281124	0	NaN	NaN	NaN	NaN	NaN	441.075227011286	0.937828645618257	35.2976512911905	14.8774384535714	12.1595399693218	3.2847334539879	0.0334290317916978	0.0144069834528007	1	1.01846075604786	4098.92506684458	2	19315.0528541226	1	1	1	1	2019-05-15T18:47:57.409	NG_ecoli_LTEE_910_DM25	-0	-0	162.4	DIA_100X_EMPTY_1x1_100ms	2cf52dd4-6222-4afb-8a78-3451c01bfe31	EPI_100X_YFP_1x1_200ms_25sola	EPI_100X_RFP_1x1_200ms_25sola
233	34	14.5125514006276	494	48.9429375450628	193.323886639676	779.30971659919	285626	578.19028340081	222.947489392453	265.243465702925	0	42711	86.4595141700405	121.167851001436	121.192859281124	0	NaN	NaN	NaN	NaN	NaN	392.126352148811	0.974453220843805	32.1838017437973	13.947214315998	11.8960133367319	3.07263676258079	0.0124735413573064	0.00744563813736088	1	1.0037448344494	3577.09200358642	1	17822.5141700405	1	1	1	1	2019-05-15T18:47:57.409	NG_ecoli_LTEE_910_DM25	-0	-0	162.4	DIA_100X_EMPTY_1x1_100ms	70ff3acc-8b3d-4a7a-bb4a-b5fe7d019bcc	EPI_100X_YFP_1x1_200ms_25sola	EPI_100X_RFP_1x1_200ms_25sola
234	24	14.3003898494959	346	-26.0691145483341	189.861271676301	1547.60404624277	359474	1038.94219653179	222.947489392453	265.243465702925	0	33231	96.0433526011561	121.167851001436	121.192859281124	0	NaN	NaN	NaN	NaN	NaN	319.689373499988	0.992769905174343	24.6218296014814	15.8142589696375	12.1974823781908	4.23529648029167	0.04289377181106	0.0167431121451589	1	1.01071514660925	2877.0711456369	3	22893.161849711	1	1	1	1	2019-05-15T18:47:57.409	NG_ecoli_LTEE_910_DM25	-0	-0	162.4	DIA_100X_EMPTY_1x1_100ms	da6c921b-bfb3-4782-aa7b-be8c7f29c363	EPI_100X_YFP_1x1_200ms_25sola	EPI_100X_RFP_1x1_200ms_25sola
235	23	11.505734062528	265	0.81844409180587	192.241509433962	1270.32452830189	167509	632.109433962264	222.947489392453	265.243465702925	0	21342	80.5358490566038	121.167851001436	121.192859281124	0	NaN	NaN	NaN	NaN	NaN	257.49889580244	0.999793286763371	21.9206425106065	14.3789614637776	11.2620661592911	3.79761918151075	0.0120653845003309	0.00544980147017008	1	1.00101636861723	2183.63129304012	2	19097.6264150943	1	1	1	1	2019-05-15T18:47:57.409	NG_ecoli_LTEE_910_DM25	-0	-0	162.4	DIA_100X_EMPTY_1x1_100ms	61eaa7b0-92bb-4a73-b1ea-816fb0fa56c0	EPI_100X_YFP_1x1_200ms_25sola	EPI_100X_RFP_1x1_200ms_25sola
236	29	14.5736159983115	423	40.3132549598089	196.950354609929	1234.72104018913	71878	169.924349881797	222.947489392453	265.243465702925	0	48369	114.347517730496	121.167851001436	121.192859281124	0	NaN	NaN	NaN	NaN	NaN	328.102195776408	0.999019190685222	26.4850498690458	14.4773708843227	11.9192715720697	3.80136502346281	0.00340932518303754	0.00172208635288066	1	1.00004068382418	2955.22196692343	0	18396.8085106383	1	1	1	1	2019-05-15T18:47:57.409	NG_ecoli_LTEE_910_DM25	-0	-0	162.4	DIA_100X_EMPTY_1x1_100ms	12e6f3c3-d90b-4aa2-98ba-65dd248cff64	EPI_100X_YFP_1x1_200ms_25sola	EPI_100X_RFP_1x1_200ms_25sola
237	28	13.6427426265942	382	41.4896649662435	192.424083769634	1105.25392670157	118573	310.400523560209	222.947489392453	265.243465702925	0	76813	201.081151832461	121.167851001436	121.192859281124	0	NaN	NaN	NaN	NaN	NaN	316.670085568172	0.998950471251932	25.2096417183368	15.8147458609	12.0610924753598	4.15277317484009	0.0192509357388886	0.00787027221165458	2	1.00305526983632	2880.24777292233	2	18064.0890052356	1	1	1	1	2019-05-15T18:47:57.409	NG_ecoli_LTEE_910_DM25	-0	-0	162.4	DIA_100X_EMPTY_1x1_100ms	d719c9ed-b8bb-4f59-8b98-07818aedf3a3	EPI_100X_YFP_1x1_200ms_25sola	EPI_100X_RFP_1x1_200ms_25sola
238	37	14.3563660698951	532	48.722783495674	200.40977443609	1015.30263157895	326383	613.501879699248	222.947489392453	265.243465702925	0	52609	98.8890977443609	121.167851001436	121.192859281124	0	NaN	NaN	NaN	NaN	NaN	444.816800223058	0.971575776271244	36.1625841719481	14.6280372288421	12.0344264197369	3.11526545979527	0.0104736738495452	0.00445392817476544	1	1.00049221758772	4113.39229979546	3	18867.0714285714	1	1	1	1	2019-05-15T18:47:57.409	NG_ecoli_LTEE_910_DM25	-0	-0	162.4	DIA_100X_EMPTY_1x1_100ms	31ba3745-e3b7-4a65-a9b0-fb938b66cef0	EPI_100X_YFP_1x1_200ms_25sola	EPI_100X_RFP_1x1_200ms_25sola
239	24	15.8066746120712	380	5.47718191230004	198.276315789474	76.2052631578947	94261	248.055263157895	222.947489392453	265.243465702925	0	29457	77.5184210526316	121.167851001436	121.192859281124	0	NaN	NaN	NaN	NaN	NaN	300.485243916335	0.999885443165598	23.3390003346059	15.6144691222868	12.5129646815824	3.89605932221621	0.00542107872098317	0.00255361331366797	1	1.00023360905042	2870.07052834311	1	18681.7894736842	1	1	1	1	2019-05-15T18:47:57.409	NG_ecoli_LTEE_910_DM25	-0	-0	162.4	DIA_100X_EMPTY_1x1_100ms	dc040fa4-f99b-4956-a20b-0d085264d653	EPI_100X_YFP_1x1_200ms_25sola	EPI_100X_RFP_1x1_200ms_25sola
240	25	12.8592119768695	323	22.5819174219124	199.547987616099	1035.34984520124	704689	2181.69969040248	222.947489392453	265.243465702925	0	34751	107.588235294118	121.167851001436	121.192859281124	0	NaN	NaN	NaN	NaN	NaN	302.030275943718	0.999859432201715	24.5842532460305	15.1883024904411	11.7070081458021	4.13508949405666	0.0253704259278252	0.0134030926449291	0	1.00774022363239	2646.29796878741	3	18664.6687306502	1	1	1	1	2019-05-15T18:47:57.409	NG_ecoli_LTEE_910_DM25	-0	-0	162.4	DIA_100X_EMPTY_1x1_100ms	5db54564-9c34-4f8f-9fef-fc15edbf6c67	EPI_100X_YFP_1x1_200ms_25sola	EPI_100X_RFP_1x1_200ms_25sola
241	23	11.6046848591965	267	14.4412709802098	199.741573033708	1068.21348314607	120464	451.176029962547	222.947489392453	265.243465702925	0	294616	1103.43071161049	121.167851001436	121.192859281124	0	NaN	NaN	NaN	NaN	NaN	252.705969871429	0.999414060400913	21.8835292082701	13.9960448177232	10.8359938064658	3.92757385329657	0.020574860822082	0.0115588630904185	0	1.00443806613855	2018.10956430009	2	20791.7003745318	1	1	1	1	2019-05-15T18:47:57.409	NG_ecoli_LTEE_910_DM25	-0	-0	162.4	DIA_100X_EMPTY_1x1_100ms	b231b70b-795b-402d-aa20-5c459bfaf73f	EPI_100X_YFP_1x1_200ms_25sola	EPI_100X_RFP_1x1_200ms_25sola
242	26	14.5156329647837	378	23.0721981029969	200.484126984127	1390.46031746032	2102753	5562.83862433862	222.947489392453	265.243465702925	0	32885	86.9973544973545	121.167851001436	121.192859281124	0	NaN	NaN	NaN	NaN	NaN	332.262435433313	0.996165067658442	25.8262070385043	15.4129598001277	12.2976326064356	3.89276166022356	0.0373395557422877	0.0166625323432994	1	1.01288455334468	3067.56333492782	2	18021.126984127	1	1	1	1	2019-05-15T18:47:57.409	NG_ecoli_LTEE_910_DM25	-0	-0	162.4	DIA_100X_EMPTY_1x1_100ms	24e81df3-bf1a-4faf-8cc5-48d00dc9608e	EPI_100X_YFP_1x1_200ms_25sola	EPI_100X_RFP_1x1_200ms_25sola
243	18	11.3817913595901	205	-49.2501360846066	201.30243902439	377.346341463415	84988	414.575609756098	222.947489392453	265.243465702925	0	540882	2638.4487804878	121.167851001436	121.192859281124	0	NaN	NaN	NaN	NaN	NaN	209.369935042105	0.999080239689775	17.5734092217425	14.9963568187675	11.1298659033125	4.21995527367298	0.00880833896945178	0.00402933168294768	1	1.00038251387913	1709.72305223139	2	21084.0292682927	1	1	1	1	2019-05-15T18:47:57.409	NG_ecoli_LTEE_910_DM25	-0	-0	162.4	DIA_100X_EMPTY_1x1_100ms	2c9e81d7-f349-476c-b184-9ca6421f3f3d	EPI_100X_YFP_1x1_200ms_25sola	EPI_100X_RFP_1x1_200ms_25sola
244	33	14.7367062084043	487	44.5854816664611	208.301848049281	740.556468172485	1968335	4041.75564681725	222.947489392453	265.243465702925	0	48303	99.1848049281314	121.167851001436	121.192859281124	0	NaN	NaN	NaN	NaN	NaN	394.008675462077	0.972496030529797	31.4595246715255	14.7511128937591	12.145105093423	3.45727000009838	0.00824251686465429	0.00478570541654086	1	1.00151991425412	3644.55570197479	2	17547.4476386037	1	1	1	1	2019-05-15T18:47:57.409	NG_ecoli_LTEE_910_DM25	-0	-0	162.4	DIA_100X_EMPTY_1x1_100ms	fa073c53-fba7-42d9-8ffb-f6cf216e1a29	EPI_100X_YFP_1x1_200ms_25sola	EPI_100X_RFP_1x1_200ms_25sola
245	21	11.8314151414634	249	-19.1466375176039	202.947791164659	760.473895582329	93140	374.056224899598	222.947489392453	265.243465702925	0	21215	85.2008032128514	121.167851001436	121.192859281124	0	NaN	NaN	NaN	NaN	NaN	234.821947227504	0.999672396897795	21.4318479960554	13.2098218185705	10.2437225804458	3.79287287465152	0.0118645578275324	0.0067077354233214	0	1.00139559433912	1766.30264237667	2	19563.7269076305	1	1	1	1	2019-05-15T18:47:57.409	NG_ecoli_LTEE_910_DM25	-0	-0	162.4	DIA_100X_EMPTY_1x1_100ms	6b65f928-fa42-47b5-a053-d8c84c611635	EPI_100X_YFP_1x1_200ms_25sola	EPI_100X_RFP_1x1_200ms_25sola
246	26	13.4591923720814	350	27.4369182085331	205.72	361.542857142857	2107592	6021.69142857143	222.947489392453	265.243465702925	0	156581	447.374285714286	121.167851001436	121.192859281124	0	NaN	NaN	NaN	NaN	NaN	285.069560543287	0.999163736279329	24.115058108615	14.0349236999343	11.2249934076671	3.75805298919317	0.0118433279260442	0.00559861894048706	1	1.00129168546758	2386.43925032391	1	19248.84	1	1	1	1	2019-05-15T18:47:57.409	NG_ecoli_LTEE_910_DM25	-0	-0	162.4	DIA_100X_EMPTY_1x1_100ms	bbad2211-34e9-48c3-906e-26f11b646c5f	EPI_100X_YFP_1x1_200ms_25sola	EPI_100X_RFP_1x1_200ms_25sola
247	36	17.5053174722205	631	42.9493805500359	206.247226624406	468.061806656101	252333	399.89381933439	222.947489392453	265.243465702925	0	46535	73.7480190174326	121.167851001436	121.192859281124	0	NaN	NaN	NaN	NaN	NaN	469.898566734165	0.979789771928708	33.2757348924472	16.589922033026	13.4763714521394	4.06264009706313	0.0656500018761725	0.0251759241401614	2	1.04706803398263	4746.39068532238	0	16901.8209191759	1	1	1	1	2019-05-15T18:47:57.409	NG_ecoli_LTEE_910_DM25	-0	-0	162.4	DIA_100X_EMPTY_1x1_100ms	08c1311a-ea4b-456d-a02f-0ef9bd7ea753	EPI_100X_YFP_1x1_200ms_25sola	EPI_100X_RFP_1x1_200ms_25sola
248	31	11.3234737714487	352	48.4543076737804	209.982954545455	554.724431818182	477498	1356.52840909091	222.947489392453	265.243465702925	0	30706	87.2329545454545	121.167851001436	121.192859281124	0	NaN	NaN	NaN	NaN	NaN	324.039625098626	0.997431603489911	30.0695620754266	12.5210335612901	10.473264822156	3.04766538987168	0.0129170221970176	0.00919570753598514	0	1.00454184451128	2590.48543408965	3	19316.3181818182	1	1	1	1	2019-05-15T18:47:57.409	NG_ecoli_LTEE_910_DM25	-0	-0	162.4	DIA_100X_EMPTY_1x1_100ms	8a9c6c47-a2cc-4825-9b7a-c6462bf4f89d	EPI_100X_YFP_1x1_200ms_25sola	EPI_100X_RFP_1x1_200ms_25sola
249	41	13.7230527415667	563	48.6372323117894	206.376554174068	1767.85612788632	5707908	10138.3801065719	222.947489392453	265.243465702925	0	54085	96.0657193605684	121.167851001436	121.192859281124	0	NaN	NaN	NaN	NaN	NaN	526.443704196917	0.918357461896087	41.4382080951958	15.2986081696818	12.2225942098382	3.35718322993125	0.0305232264511558	0.0124844692341539	2	1.00831856205762	4862.03001132534	3	19263.4014209591	1	1	1	1	2019-05-15T18:47:57.409	NG_ecoli_LTEE_910_DM25	-0	-0	162.4	DIA_100X_EMPTY_1x1_100ms	3268a1a3-0ca4-42b2-ba28-dcd45370947a	EPI_100X_YFP_1x1_200ms_25sola	EPI_100X_RFP_1x1_200ms_25sola
250	25	13.6011258677923	340	19.3618282877191	205.182352941176	397.085294117647	218535	642.75	222.947489392453	265.243465702925	0	151202	444.711764705882	121.167851001436	121.192859281124	0	NaN	NaN	NaN	NaN	NaN	282.142736807465	0.999811789952034	23.3486249606568	15.9457563354768	11.6283514584044	4.28424323787749	0.0200065842477185	0.00877361397367109	1	1.00325956876604	2479.63346969254	2	17655.8911764706	1	1	1	1	2019-05-15T18:47:57.409	NG_ecoli_LTEE_910_DM25	-0	-0	162.4	DIA_100X_EMPTY_1x1_100ms	7057059b-05a7-4676-8855-5199998e8d19	EPI_100X_YFP_1x1_200ms_25sola	EPI_100X_RFP_1x1_200ms_25sola
251	42	14.4452267163423	607	45.7556183360805	207.769357495881	1457.07413509061	206069	339.487644151565	222.947489392453	265.243465702925	0	47219	77.7907742998352	121.167851001436	121.192859281124	0	NaN	NaN	NaN	NaN	NaN	489.054073779913	0.89333276838407	39.6075861156433	15.9734408585403	11.9808776148072	3.48636440858924	0.0245250643486838	0.0120007763224514	2	1.01608374534026	4465.24733767148	4	21820.5716639209	1	1	1	1	2019-05-15T18:47:57.409	NG_ecoli_LTEE_910_DM25	-0	-0	162.4	DIA_100X_EMPTY_1x1_100ms	4475ba82-4273-4e28-ac04-e687dec059b7	EPI_100X_YFP_1x1_200ms_25sola	EPI_100X_RFP_1x1_200ms_25sola
252	26	12.1503838886141	316	45.639997585435	206.569620253165	1365.9082278481	552323	1747.85759493671	222.947489392453	265.243465702925	0	26482	83.8037974683544	121.167851001436	121.192859281124	0	NaN	NaN	NaN	NaN	NaN	283.976794241055	0.998306820720485	25.520806719228	13.3711652674551	10.7120992383411	3.40150943333778	0.00507588147391212	0.0022358901724368	1	1.00015165801482	2300.02975570471	2	18497.0443037975	1	1	1	1	2019-05-15T18:47:57.409	NG_ecoli_LTEE_910_DM25	-0	-0	162.4	DIA_100X_EMPTY_1x1_100ms	d2e75351-aeff-44ad-aaeb-455a53d39b83	EPI_100X_YFP_1x1_200ms_25sola	EPI_100X_RFP_1x1_200ms_25sola
253	29	11.4341180931033	332	43.2517312524496	211.277108433735	1548.94578313253	485259	1461.6234939759	222.947489392453	265.243465702925	0	26326	79.2951807228916	121.167851001436	121.192859281124	0	NaN	NaN	NaN	NaN	NaN	341.551323144446	0.981120700364701	31.5949419882368	12.6545674695125	10.4713828666441	2.8915148661441	0.0231573469418024	0.0098126826206682	0	1.00495711588359	2720.91842643989	4	22276.3222891566	1	1	1	1	2019-05-15T18:47:57.409	NG_ecoli_LTEE_910_DM25	-0	-0	162.4	DIA_100X_EMPTY_1x1_100ms	bef8f32e-3efa-4fc3-84ae-44b2909bb86b	EPI_100X_YFP_1x1_200ms_25sola	EPI_100X_RFP_1x1_200ms_25sola
254	32	14.1531089103086	453	48.5507526358866	214.046357615894	1945.38189845475	272895	602.417218543046	222.947489392453	265.243465702925	0	73490	162.229580573951	121.167851001436	121.192859281124	0	NaN	NaN	NaN	NaN	NaN	362.544868258505	0.999877138458624	30.5089438876059	14.4133186869155	11.5091992368598	3.60061703163681	0.00584155343002257	0.00227313686783566	1	1.0003663736743	3174.00255491739	1	18038.7152317881	1	1	1	1	2019-05-15T18:47:57.409	NG_ecoli_LTEE_910_DM25	-0	-0	162.4	DIA_100X_EMPTY_1x1_100ms	b197d17a-227b-42f0-a5cb-8e055ca68c85	EPI_100X_YFP_1x1_200ms_25sola	EPI_100X_RFP_1x1_200ms_25sola
255	27	7.5969644663709	206	-47.8529704701252	212.621359223301	434.422330097087	19807	96.1504854368932	222.947489392453	265.243465702925	0	15965	77.5	121.167851001436	121.192859281124	0	NaN	NaN	NaN	NaN	NaN	267.310722944378	0.90159551456143	29.1778950263204	12.1344314130987	8.92510565316073	2.71328798982166	0.0131771507540608	0.0051166009172753	1	1.0017931181917	1825.45264266636	0	24795.5145631068	1	1	1	1	2019-05-15T18:47:57.409	NG_ecoli_LTEE_910_DM25	-0	-0	162.4	DIA_100X_EMPTY_1x1_100ms	e4c99538-6ab6-43a7-b59a-b6368b0503c4	EPI_100X_YFP_1x1_200ms_25sola	EPI_100X_RFP_1x1_200ms_25sola
256	24	13.1971473817111	318	4.98836612151261	207.37106918239	613.981132075472	196902	619.188679245283	222.947489392453	265.243465702925	0	29320	92.2012578616352	121.167851001436	121.192859281124	0	NaN	NaN	NaN	NaN	NaN	288.555630811639	0.999946440928358	24.6452806446471	14.1023478900597	11.1634651954641	3.76734178842555	0.0142525138091355	0.00638744730010871	1	1.00177085623836	2412.24655457674	2	18594.9748427673	1	1	1	1	2019-05-15T18:47:57.409	NG_ecoli_LTEE_910_DM25	-0	-0	162.4	DIA_100X_EMPTY_1x1_100ms	b46dad26-d7a5-4bc4-aaa5-a67f541b131c	EPI_100X_YFP_1x1_200ms_25sola	EPI_100X_RFP_1x1_200ms_25sola
257	27	13.2513737951497	358	20.3077835013349	212.843575418994	1053.05027932961	4038215	11279.9301675978	222.947489392453	265.243465702925	0	86695	242.164804469274	121.167851001436	121.192859281124	0	NaN	NaN	NaN	NaN	NaN	318.039255752072	0.982094168365232	25.4952542653798	14.6341980629226	11.927459032666	3.55787697043659	0.0321639994735592	0.0152168305069129	1	1.01092674571604	2848.68937692837	3	18802.4022346369	1	1	1	1	2019-05-15T18:47:57.409	NG_ecoli_LTEE_910_DM25	-0	-0	162.4	DIA_100X_EMPTY_1x1_100ms	344d8959-806c-4522-b2e1-4bbf57905f73	EPI_100X_YFP_1x1_200ms_25sola	EPI_100X_RFP_1x1_200ms_25sola
258	39	12.9101579224805	504	44.7017970118707	220.998015873016	825.353174603175	137283	272.386904761905	222.947489392453	265.243465702925	0	80310	159.345238095238	121.167851001436	121.192859281124	0	NaN	NaN	NaN	NaN	NaN	441.872869959311	0.861120062350597	39.3379966472147	14.9049023422867	10.8674123465535	3.21222348989672	0.0694301926616347	0.0213240672319779	1	1.04485672600375	3648.83657329882	1	23657.4464285714	1	1	1	1	2019-05-15T18:47:57.409	NG_ecoli_LTEE_910_DM25	-0	-0	162.4	DIA_100X_EMPTY_1x1_100ms	49dedb06-061f-4841-8b77-72f7ee0af89d	EPI_100X_YFP_1x1_200ms_25sola	EPI_100X_RFP_1x1_200ms_25sola
259	35	15.6918086558535	551	47.8631844918548	214.281306715064	1524.57713248639	1685314	3058.64609800363	222.947489392453	265.243465702925	0	71101	129.039927404719	121.167851001436	121.192859281124	0	NaN	NaN	NaN	NaN	NaN	457.890887042612	0.974156792323033	34.1570933345731	15.2573609787667	12.9532849471362	3.65692102107562	0.0267269509221906	0.0143616052690815	1	1.01744987996402	4501.2240054859	2	21468.388384755	1	1	1	1	2019-05-15T18:47:57.409	NG_ecoli_LTEE_910_DM25	-0	-0	162.4	DIA_100X_EMPTY_1x1_100ms	d6884dd7-b7bc-4f1d-9845-511f90d1b95a	EPI_100X_YFP_1x1_200ms_25sola	EPI_100X_RFP_1x1_200ms_25sola
260	46	14.7430921951158	678	41.3154042846524	219.029498525074	1919.0796460177	126115	186.010324483776	222.947489392453	265.243465702925	0	1774170	2616.76991150442	121.167851001436	121.192859281124	0	NaN	NaN	NaN	NaN	NaN	575.015686473771	0.856178939943947	44.949348950956	16.2308002620058	12.5030578466063	3.37711701312092	0.0504468281304268	0.0223223721815349	1	1.05950582606201	5518.81413697184	2	18797.8480825959	1	1	1	1	2019-05-15T18:47:57.409	NG_ecoli_LTEE_910_DM25	-0	-0	162.4	DIA_100X_EMPTY_1x1_100ms	b853810d-7aa0-4f09-bab7-aa22ce4e2e57	EPI_100X_YFP_1x1_200ms_25sola	EPI_100X_RFP_1x1_200ms_25sola
261	38	15.7509102138947	599	41.1016930359398	213.674457429048	1185.41235392321	138796	231.71285475793	222.947489392453	265.243465702925	0	1481711	2473.64106844741	121.167851001436	121.192859281124	0	NaN	NaN	NaN	NaN	NaN	491.384291936672	0.941911490228743	36.8537833418863	15.7848578348408	12.9229269189261	3.40658747005685	0.0507774954695067	0.0242076038560816	0	1.04955459512212	4833.85630839129	1	19699.9449081803	1	1	1	1	2019-05-15T18:47:57.409	NG_ecoli_LTEE_910_DM25	-0	-0	162.4	DIA_100X_EMPTY_1x1_100ms	b5f8ee0c-dccf-476f-a2ea-1da0555b6412	EPI_100X_YFP_1x1_200ms_25sola	EPI_100X_RFP_1x1_200ms_25sola
262	30	13.2494664599615	399	46.8058149691923	215.927318295739	1277.29824561404	1629170	4083.1328320802	222.947489392453	265.243465702925	0	33220	83.2581453634085	121.167851001436	121.192859281124	0	NaN	NaN	NaN	NaN	NaN	349.414395441605	0.993646431836563	29.4730204936941	14.1756004438828	11.3691983189956	3.56592216154327	0.0290889632279304	0.0147185284802013	0	1.01323241008846	2992.08696268546	2	18501.0977443609	1	1	1	1	2019-05-15T18:47:57.409	NG_ecoli_LTEE_910_DM25	-0	-0	162.4	DIA_100X_EMPTY_1x1_100ms	6404d26d-eb00-4dba-b14a-d06bbbc6d8b5	EPI_100X_YFP_1x1_200ms_25sola	EPI_100X_RFP_1x1_200ms_25sola
263	27	12.6545574587595	343	17.9225920985275	213.524781341108	1568.51020408163	2673229	7793.67055393586	222.947489392453	265.243465702925	0	29750	86.734693877551	121.167851001436	121.192859281124	0	NaN	NaN	NaN	NaN	NaN	321.756751656838	0.997361868330528	26.170330975468	15.2998781255868	11.6393937723493	4.18253537088997	0.0353920326570214	0.014766114202427	1	1.01055010214463	2784.5807638178	2	18500.443148688	1	1	1	1	2019-05-15T18:47:57.409	NG_ecoli_LTEE_910_DM25	-0	-0	162.4	DIA_100X_EMPTY_1x1_100ms	692219e4-5763-4982-86d8-cecb5abedbf8	EPI_100X_YFP_1x1_200ms_25sola	EPI_100X_RFP_1x1_200ms_25sola
264	23	11.5872626794456	267	0.84908564275108	213.910112359551	593.052434456929	1567947	5872.4606741573	222.947489392453	265.243465702925	0	23978	89.8052434456929	121.167851001436	121.192859281124	0	NaN	NaN	NaN	NaN	NaN	249.845283659374	0.999847432771275	21.6651452127426	14.0804063193201	11.1067061430213	3.6707576382782	0.000654281525168349	0.000219948006879549	1	1.00000076992109	2099.0464483533	2	19448.3670411985	1	1	1	1	2019-05-15T18:47:57.409	NG_ecoli_LTEE_910_DM25	-0	-0	162.4	DIA_100X_EMPTY_1x1_100ms	305f53ca-6d25-4ca5-8596-928acf1d509c	EPI_100X_YFP_1x1_200ms_25sola	EPI_100X_RFP_1x1_200ms_25sola
265	29	13.6652504484743	397	41.5251865132352	213.662468513854	2008.09319899244	759078	1912.03526448363	222.947489392453	265.243465702925	0	58376	147.04282115869	121.167851001436	121.192859281124	0	NaN	NaN	NaN	NaN	NaN	335.279098811181	0.970506664146367	28.0188832188751	13.7506772054764	11.5449524357805	3.20130588521267	0.0351425408741622	0.0126593294560199	1	1.00628209671911	2933.08736098721	1	18891.4105793451	1	1	1	1	2019-05-15T18:47:57.409	NG_ecoli_LTEE_910_DM25	-0	-0	162.4	DIA_100X_EMPTY_1x1_100ms	5674a455-6839-4d20-893d-1c347826b2c8	EPI_100X_YFP_1x1_200ms_25sola	EPI_100X_RFP_1x1_200ms_25sola
266	33	14.8121432040649	490	43.3192016191571	219.410204081633	569.677551020408	362883	740.577551020408	222.947489392453	265.243465702925	0	37919	77.3857142857143	121.167851001436	121.192859281124	0	NaN	NaN	NaN	NaN	NaN	410.903304511985	0.931113546102787	33.2391853246388	14.9331674303371	11.7570177598237	3.43864021013253	0.0685293930203459	0.0388764847410735	2	1.11619703176173	3608.56556681035	2	18470.5081632653	1	1	1	1	2019-05-15T18:47:57.409	NG_ecoli_LTEE_910_DM25	-0	-0	162.4	DIA_100X_EMPTY_1x1_100ms	9aaca963-0265-4c66-860a-489a482cd6da	EPI_100X_YFP_1x1_200ms_25sola	EPI_100X_RFP_1x1_200ms_25sola
267	25	13.7776912826501	345	-0.515256694832156	216.44347826087	1416.44347826087	127072	368.324637681159	222.947489392453	265.243465702925	0	27246	78.9739130434783	121.167851001436	121.192859281124	0	NaN	NaN	NaN	NaN	NaN	328.620799114858	0.999920650652369	25.7647646587113	16.0214243748317	12.3931651164774	4.10021424609716	0.00234187712995907	0.00133107130885759	1	1.00002400102009	3107.99658603223	2	19929.1275362319	1	1	1	1	2019-05-15T18:47:57.409	NG_ecoli_LTEE_910_DM25	-0	-0	162.4	DIA_100X_EMPTY_1x1_100ms	5ae51409-e8bc-4fa2-911b-92cd45c57272	EPI_100X_YFP_1x1_200ms_25sola	EPI_100X_RFP_1x1_200ms_25sola
268	32	14.9270588143856	486	28.762849531591	225.06378600823	726.049382716049	623390	1282.69547325103	222.947489392453	265.243465702925	0	46060	94.7736625514403	121.167851001436	121.192859281124	0	NaN	NaN	NaN	NaN	NaN	410.182340126775	0.966370729105519	33.1489241190379	14.5232811533613	11.9817319704382	3.23819562960319	0.0311825915404435	0.0139679928679127	0	1.01307650011562	3737.64904074062	2	18377.3148148148	1	1	1	1	2019-05-15T18:47:57.409	NG_ecoli_LTEE_910_DM25	-0	-0	162.4	DIA_100X_EMPTY_1x1_100ms	fea80dc9-d478-4bf3-9338-ec14e336e978	EPI_100X_YFP_1x1_200ms_25sola	EPI_100X_RFP_1x1_200ms_25sola
269	30	12.6141561140116	378	48.2109506017916	222.058201058201	1435.98148148148	122164	323.185185185185	222.947489392453	265.243465702925	0	29566	78.2169312169312	121.167851001436	121.192859281124	0	NaN	NaN	NaN	NaN	NaN	353.696994511174	0.99646606567966	27.2030419180603	16.2573320085699	12.4673077404366	4.18380832751576	0.0240783445173703	0.0120049055330732	1	1.00740820751407	3320.87639648785	3	19465.3518518519	1	1	1	1	2019-05-15T18:47:57.409	NG_ecoli_LTEE_910_DM25	-0	-0	162.4	DIA_100X_EMPTY_1x1_100ms	8f140eaf-831d-44e1-a3ca-108c01cad9e4	EPI_100X_YFP_1x1_200ms_25sola	EPI_100X_RFP_1x1_200ms_25sola
270	33	16.0226969538844	529	45.6730631101874	225.181474480151	1476.09262759924	1423891	2691.66540642722	222.947489392453	265.243465702925	0	56011	105.880907372401	121.167851001436	121.192859281124	0	NaN	NaN	NaN	NaN	NaN	480.078441416596	0.99613663422711	31.6286403180196	18.6567361244895	14.731173965665	4.63698671842898	0.0297673484709076	0.0142826853055145	1	1.01250261868716	5390.69946598484	2	18411.4177693762	1	1	1	1	2019-05-15T18:47:57.409	NG_ecoli_LTEE_910_DM25	-0	-0	162.4	DIA_100X_EMPTY_1x1_100ms	a7c01cba-ee04-44be-82ac-c5ecb35882ca	EPI_100X_YFP_1x1_200ms_25sola	EPI_100X_RFP_1x1_200ms_25sola
271	26	13.3632541517123	348	29.3557922856084	218.502873563218	309.370689655172	81116	233.091954022989	222.947489392453	265.243465702925	0	46660	134.080459770115	121.167851001436	121.192859281124	0	NaN	NaN	NaN	NaN	NaN	283.027369020031	0.998212168809202	23.4376401394402	14.8095755785181	11.5938390666318	3.88330681879167	0.00910172173946964	0.00375474759726253	1	1.00040471863464	2474.33386142089	1	18378.1408045977	1	1	1	1	2019-05-15T18:47:57.409	NG_ecoli_LTEE_910_DM25	-0	-0	162.4	DIA_100X_EMPTY_1x1_100ms	f3529396-ddb5-46d1-8227-bf20ed4520b2	EPI_100X_YFP_1x1_200ms_25sola	EPI_100X_RFP_1x1_200ms_25sola
272	35	13.2347044996161	465	48.5589949337852	224.038709677419	1377.7311827957	4566785	9821.04301075269	222.947489392453	265.243465702925	0	81854	176.030107526882	121.167851001436	121.192859281124	0	NaN	NaN	NaN	NaN	NaN	404.185317667064	0.943242262587606	34.618490960275	13.840285373771	11.4193694249185	2.92780687114244	0.0268506493254065	0.014500095260746	1	1.01782916922429	3545.53894418713	3	19069.576344086	1	1	1	1	2019-05-15T18:47:57.409	NG_ecoli_LTEE_910_DM25	-0	-0	162.4	DIA_100X_EMPTY_1x1_100ms	209365ef-2b56-4123-a77f-231aa48316d6	EPI_100X_YFP_1x1_200ms_25sola	EPI_100X_RFP_1x1_200ms_25sola
273	47	15.1516868140667	713	-21.366179461994	233.277699859748	1033.64936886396	806982	1131.81206171108	222.947489392453	265.243465702925	0	121896	170.962131837307	121.167851001436	121.192859281124	0	NaN	NaN	NaN	NaN	NaN	614.233782346565	0.843325718174617	46.8658881696823	16.7433492268486	12.6431185703819	3.72266209438212	0.0651702659621783	0.0268353165763714	1	1.05734767470245	5883.76278512105	4	18978.0070126227	1	1	1	1	2019-05-15T18:47:57.409	NG_ecoli_LTEE_910_DM25	-0	-0	162.4	DIA_100X_EMPTY_1x1_100ms	44fe9c10-f5ca-4d25-8a3d-25d847f8fbb5	EPI_100X_YFP_1x1_200ms_25sola	EPI_100X_RFP_1x1_200ms_25sola
274	23	13.4746189977822	310	-22.6123366596792	223	537.906451612903	2324728	7499.12258064516	222.947489392453	265.243465702925	0	35840	115.612903225806	121.167851001436	121.192859281124	0	NaN	NaN	NaN	NaN	NaN	272.660366934858	0.999516020906585	22.145607502851	15.2566733391546	11.5327698998366	4.25899486058309	0.0246658339091176	0.0104289229600752	1	1.00393656448984	2313.36805447707	2	19001.1774193548	1	1	1	1	2019-05-15T18:47:57.409	NG_ecoli_LTEE_910_DM25	-0	-0	162.4	DIA_100X_EMPTY_1x1_100ms	e3d21c6b-e521-4c7c-9e55-3aee42ea3e21	EPI_100X_YFP_1x1_200ms_25sola	EPI_100X_RFP_1x1_200ms_25sola
275	34	15.1040197103594	514	48.7705251145049	228.143968871595	689.336575875486	548979	1068.05252918288	222.947489392453	265.243465702925	0	42949	83.5583657587549	121.167851001436	121.192859281124	0	NaN	NaN	NaN	NaN	NaN	397.684019086923	0.989111350947262	32.016185461515	14.6591441447059	12.0854109044384	3.39813639397973	0.0193719181838564	0.00996141912438364	0	1.00717916302598	3672.67340788862	0	17137.859922179	1	1	1	1	2019-05-15T18:47:57.409	NG_ecoli_LTEE_910_DM25	-0	-0	162.4	DIA_100X_EMPTY_1x1_100ms	4d37dbed-2ca7-4a1f-b3d0-e25ada13dd30	EPI_100X_YFP_1x1_200ms_25sola	EPI_100X_RFP_1x1_200ms_25sola
276	24	12.9675974903322	312	22.8410443557967	224.875	1771.38141025641	552043	1769.36858974359	222.947489392453	265.243465702925	0	27445	87.9647435897436	121.167851001436	121.192859281124	0	NaN	NaN	NaN	NaN	NaN	279.691563413184	0.998755967989811	24.9663716075604	13.3962190680949	10.7980986832659	3.38921904409499	0.00766591187724434	0.00392910524721276	1	1.00015619123521	2286.33516499376	2	18135.4615384615	1	1	1	1	2019-05-15T18:47:57.409	NG_ecoli_LTEE_910_DM25	-0	-0	162.4	DIA_100X_EMPTY_1x1_100ms	3b709138-cc36-47aa-aeae-456be872ec87	EPI_100X_YFP_1x1_200ms_25sola	EPI_100X_RFP_1x1_200ms_25sola
277	40	12.4010146819053	496	48.3822744363032	228.616935483871	623.243951612903	190111	383.288306451613	222.947489392453	265.243465702925	0	55698	112.29435483871	121.167851001436	121.192859281124	0	NaN	NaN	NaN	NaN	NaN	437.729669523919	0.873845150668553	38.55898254268	14.3612943989397	11.1086253328303	3.07063962693495	0.0167789219350524	0.00833201173851473	1	1.00584176894468	3737.11175834534	3	19089.0383064516	1	1	1	1	2019-05-15T18:47:57.409	NG_ecoli_LTEE_910_DM25	-0	-0	162.4	DIA_100X_EMPTY_1x1_100ms	a0320669-c6da-4196-90bb-9a605f4edf65	EPI_100X_YFP_1x1_200ms_25sola	EPI_100X_RFP_1x1_200ms_25sola
278	33	14.6812937452079	485	46.8413309391386	228.468041237113	973.787628865979	352345	726.484536082474	222.947489392453	265.243465702925	0	51636	106.465979381443	121.167851001436	121.192859281124	0	NaN	NaN	NaN	NaN	NaN	366.711861274723	0.994354576864853	29.1926580387198	14.5711258239175	12.0869489638816	3.65338754127074	0.0220760817136903	0.00930539266926532	1	1.00239291757133	3349.63046674329	0	17390.5381443299	1	1	1	1	2019-05-15T18:47:57.409	NG_ecoli_LTEE_910_DM25	-0	-0	162.4	DIA_100X_EMPTY_1x1_100ms	f23ead6a-ab84-4cb3-b8c0-e16bb7613a07	EPI_100X_YFP_1x1_200ms_25sola	EPI_100X_RFP_1x1_200ms_25sola
279	29	13.2546286679728	385	0.964117196418746	229.480519480519	1512.53246753247	299843	778.812987012987	222.947489392453	265.243465702925	0	843108	2189.89090909091	121.167851001436	121.192859281124	0	NaN	NaN	NaN	NaN	NaN	378.949743803631	0.967170045222071	27.8891736753134	16.8868238853109	13.1472262257458	3.88743916731062	0.021757092152421	0.00865923115683795	2	1.00455075093754	3786.11499055757	2	20517.3246753247	1	1	1	1	2019-05-15T18:47:57.409	NG_ecoli_LTEE_910_DM25	-0	-0	162.4	DIA_100X_EMPTY_1x1_100ms	65381f95-1f9f-4f53-b62c-504fe647ca2d	EPI_100X_YFP_1x1_200ms_25sola	EPI_100X_RFP_1x1_200ms_25sola
280	29	15.7005494420173	455	43.0579906155808	229.876923076923	249.292307692308	174657	383.861538461538	222.947489392453	265.243465702925	0	64742	142.29010989011	121.167851001436	121.192859281124	0	NaN	NaN	NaN	NaN	NaN	334.660899144688	0.999916339616288	24.7605323380125	16.4070559273867	12.9412569078446	4.35792730762027	0.0166825585054893	0.00955507713160836	0	1.00383355079362	3256.887644311	0	18511.6351648352	1	1	1	1	2019-05-15T18:47:57.409	NG_ecoli_LTEE_910_DM25	-0	-0	162.4	DIA_100X_EMPTY_1x1_100ms	4773f0ac-cc51-46c9-b8dc-f7ac230f928d	EPI_100X_YFP_1x1_200ms_25sola	EPI_100X_RFP_1x1_200ms_25sola
281	23	12.690889921518	292	24.8111639914509	227.753424657534	1561.31506849315	930847	3187.83219178082	222.947489392453	265.243465702925	0	23673	81.0719178082192	121.167851001436	121.192859281124	0	NaN	NaN	NaN	NaN	NaN	287.920967758403	0.999889552648725	23.322333045134	15.1073816095024	11.9913875277614	3.81873724044901	0.00293576300411081	0.00150523827050818	1	1.0000202594126	2633.90890708004	2	19222.2910958904	1	1	1	1	2019-05-15T18:47:57.409	NG_ecoli_LTEE_910_DM25	-0	-0	162.4	DIA_100X_EMPTY_1x1_100ms	b678a59b-a8e6-439b-a702-d86bf15045b4	EPI_100X_YFP_1x1_200ms_25sola	EPI_100X_RFP_1x1_200ms_25sola
282	32	12.8229201802849	411	48.3971739914251	229.340632603406	1265.10218978102	576633	1403	222.947489392453	265.243465702925	0	31584	76.8467153284672	121.167851001436	121.192859281124	0	NaN	NaN	NaN	NaN	NaN	356.676227866396	0.973484366179292	31.4517605198492	14.2310056420894	10.9296920662953	3.39292770060574	0.0463234400187909	0.0194843502111858	1	1.02884312576937	2950.87419213215	2	18114.1532846715	1	1	1	1	2019-05-15T18:47:57.409	NG_ecoli_LTEE_910_DM25	-0	-0	162.4	DIA_100X_EMPTY_1x1_100ms	e2847945-3c11-435b-9564-6f9de1dcee45	EPI_100X_YFP_1x1_200ms_25sola	EPI_100X_RFP_1x1_200ms_25sola
283	32	12.541833196761	402	47.7111922459753	233.10447761194	1496.44527363184	412405	1025.88308457711	222.947489392453	265.243465702925	0	193246	480.71144278607	121.167851001436	121.192859281124	0	NaN	NaN	NaN	NaN	NaN	386.822931486375	0.989478877419186	31.0535016318724	15.6637635353097	12.1582570067923	3.60521311845812	0.0205089395722843	0.00740914472284021	1	1.00237990318805	3605.31403447908	2	19716.5348258706	1	1	1	1	2019-05-15T18:47:57.409	NG_ecoli_LTEE_910_DM25	-0	-0	162.4	DIA_100X_EMPTY_1x1_100ms	41726061-d7fc-4d5f-8a4f-7e96670e3444	EPI_100X_YFP_1x1_200ms_25sola	EPI_100X_RFP_1x1_200ms_25sola
284	26	15.4670705805947	403	-0.245200945372914	232.409429280397	1654.07196029777	1748172	4337.89578163772	222.947489392453	265.243465702925	0	36667	90.985111662531	121.167851001436	121.192859281124	0	NaN	NaN	NaN	NaN	NaN	328.213444351895	0.993852489436073	26.5597927000933	14.7399358447964	11.9196235465079	3.66234824013181	0.0457417857317347	0.0244784484513988	0	1.02950039987312	2963.7368584673	1	16694.4367245658	1	1	1	1	2019-05-15T18:47:57.409	NG_ecoli_LTEE_910_DM25	-0	-0	162.4	DIA_100X_EMPTY_1x1_100ms	1fc245e1-008e-4904-b50e-343fdfaca81d	EPI_100X_YFP_1x1_200ms_25sola	EPI_100X_RFP_1x1_200ms_25sola
285	18	13.2059402362803	240	-49.9494955534079	234.375	2040.45833333333	205372	855.716666666667	222.947489392453	265.243465702925	0	66244	276.016666666667	121.167851001436	121.192859281124	0	NaN	NaN	NaN	NaN	NaN	NaN	NaN	NaN	NaN	NaN	NaN	NaN	NaN	NaN	NaN	NaN	1	17893.5666666667	1	1	1	1	2019-05-15T18:47:57.409	NG_ecoli_LTEE_910_DM25	-0	-0	162.4	DIA_100X_EMPTY_1x1_100ms	543b0047-992e-49f8-b719-17848f373968	EPI_100X_YFP_1x1_200ms_25sola	EPI_100X_RFP_1x1_200ms_25sola
286	40	15.8989296606124	637	49.1440836564631	236.923076923077	167.624803767661	598128	938.976452119309	222.947489392453	265.243465702925	0	48633	76.3469387755102	121.167851001436	121.192859281124	0	NaN	NaN	NaN	NaN	NaN	481.056914060397	0.947550889131413	38.2374046314591	14.6253043504495	12.3462891795789	3.01340317338332	0.0196208467596433	0.00944793077640633	1	1.0057353470197	4577.74058513397	0	18906.6499215071	1	1	1	1	2019-05-15T18:47:57.409	NG_ecoli_LTEE_910_DM25	-0	-0	162.4	DIA_100X_EMPTY_1x1_100ms	da540434-6466-4a4f-b393-6e09463825f1	EPI_100X_YFP_1x1_200ms_25sola	EPI_100X_RFP_1x1_200ms_25sola
287	31	13.3770432732634	416	44.2246946262088	239.805288461538	310.375	322878	776.149038461538	222.947489392453	265.243465702925	0	41731	100.314903846154	121.167851001436	121.192859281124	0	NaN	NaN	NaN	NaN	NaN	363.112494912638	0.985222824482682	29.9622994045768	13.9795349140997	11.6991847410227	3.47632222896031	0.00306989714589551	0.00154952463234221	3	1.00004744473703	3220.89241555434	2	17648.5336538462	1	1	1	1	2019-05-15T18:47:57.409	NG_ecoli_LTEE_910_DM25	-0	-0	162.4	DIA_100X_EMPTY_1x1_100ms	2803ba4c-ecf1-4758-841d-3958ad06bc00	EPI_100X_YFP_1x1_200ms_25sola	EPI_100X_RFP_1x1_200ms_25sola
288	25	12.4814265713189	312	0.484503560022032	238.038461538462	1426.70512820513	92869	297.657051282051	222.947489392453	265.243465702925	0	24709	79.1955128205128	121.167851001436	121.192859281124	0	NaN	NaN	NaN	NaN	NaN	274.909707544842	0.999900488906451	21.8365831475497	15.641499839056	11.8360224329854	4.46138397656074	0.026461037693095	0.0146039649649956	0	1.00715595240229	2402.62573318525	2	18838.6634615385	1	1	1	1	2019-05-15T18:47:57.409	NG_ecoli_LTEE_910_DM25	-0	-0	162.4	DIA_100X_EMPTY_1x1_100ms	db84c6dd-1a83-4f08-8757-fdf3db0b2ef2	EPI_100X_YFP_1x1_200ms_25sola	EPI_100X_RFP_1x1_200ms_25sola
289	37	13.2402797091552	490	48.8313441364762	244.887755102041	294.836734693878	768710	1568.79591836735	222.947489392453	265.243465702925	0	49375	100.765306122449	121.167851001436	121.192859281124	0	NaN	NaN	NaN	NaN	NaN	414.176850062105	0.93989419261439	35.4173026366377	13.9062831360043	11.4168643888573	2.91818176383868	0.0318098060032924	0.0168184634050251	0	1.02400789349044	3625.75996106528	1	19301.7265306122	1	1	1	1	2019-05-15T18:47:57.409	NG_ecoli_LTEE_910_DM25	-0	-0	162.4	DIA_100X_EMPTY_1x1_100ms	616450e4-a294-4d8a-847d-4299b439c3bb	EPI_100X_YFP_1x1_200ms_25sola	EPI_100X_RFP_1x1_200ms_25sola
290	40	14.2500344490044	570	48.3402290664016	248.431578947368	1635.46140350877	1108292	1944.37192982456	222.947489392453	265.243465702925	0	51762	90.8105263157895	121.167851001436	121.192859281124	0	NaN	NaN	NaN	NaN	NaN	461.124048233778	0.911614430416842	37.7178561451506	14.8542021479455	11.9028783081592	3.01231066021851	0.0246227115550395	0.0129294163799521	1	1.00566167572775	4197.01835156037	1	19220.7245614035	1	1	1	1	2019-05-15T18:47:57.409	NG_ecoli_LTEE_910_DM25	-0	-0	162.4	DIA_100X_EMPTY_1x1_100ms	9debe7a4-79a3-47cd-9513-e3bde87dbadc	EPI_100X_YFP_1x1_200ms_25sola	EPI_100X_RFP_1x1_200ms_25sola
291	37	14.9939287107434	555	48.8032523396351	242.688288288288	904.634234234234	826419	1489.04324324324	222.947489392453	265.243465702925	0	57250	103.153153153153	121.167851001436	121.192859281124	0	NaN	NaN	NaN	NaN	NaN	420.877689509458	0.975140468361705	34.8442423007313	14.0766108277625	11.8553539191735	2.97381805933131	0.0130070512637611	0.00752377256564553	0	1.00426512058959	3846.360212189	0	17425.7315315315	1	1	1	1	2019-05-15T18:47:57.409	NG_ecoli_LTEE_910_DM25	-0	-0	162.4	DIA_100X_EMPTY_1x1_100ms	3deb556d-9d60-4961-aa78-a51b87c1e15a	EPI_100X_YFP_1x1_200ms_25sola	EPI_100X_RFP_1x1_200ms_25sola
292	26	12.3416340867641	321	44.2851151799481	243.345794392523	1763.04049844237	133182	414.897196261682	222.947489392453	265.243465702925	0	24958	77.7507788161994	121.167851001436	121.192859281124	0	NaN	NaN	NaN	NaN	NaN	273.92031164972	0.999474432006611	24.082819763908	13.3210680999963	10.7488013045094	3.7020075615031	0.0105362480253657	0.00233713614648582	0	1.00016299529346	2185.3313021699	1	19021.2180685358	1	1	1	1	2019-05-15T18:47:57.409	NG_ecoli_LTEE_910_DM25	-0	-0	162.4	DIA_100X_EMPTY_1x1_100ms	c1138647-dbe0-4dc9-b2e0-8be72865d799	EPI_100X_YFP_1x1_200ms_25sola	EPI_100X_RFP_1x1_200ms_25sola
293	27	15.0076028782722	406	35.5898056089999	245.958128078818	1386.36699507389	241134	593.926108374384	222.947489392453	265.243465702925	0	741233	1825.69704433498	121.167851001436	121.192859281124	0	NaN	NaN	NaN	NaN	NaN	345.07241298509	0.999535339621363	26.5932168135503	15.3480715569196	12.3959465392109	4.0050256708717	0.0208478817069873	0.00855226908724138	1	1.00357428784309	3209.37263216606	1	19799.5295566502	1	1	1	1	2019-05-15T18:47:57.409	NG_ecoli_LTEE_910_DM25	-0	-0	162.4	DIA_100X_EMPTY_1x1_100ms	64a13966-7f0c-4d8a-8763-413efde2da40	EPI_100X_YFP_1x1_200ms_25sola	EPI_100X_RFP_1x1_200ms_25sola
294	29	14.0123654750471	407	37.5760903687366	245.628992628993	532.864864864865	339840	834.987714987715	222.947489392453	265.243465702925	0	827101	2032.18918918919	121.167851001436	121.192859281124	0	NaN	NaN	NaN	NaN	NaN	346.070786300818	0.991978549812661	27.8471005503636	15.2125824866439	11.9919856912054	3.66138295998666	0.0500601457662426	0.0193576541406868	1	1.01793022368285	3145.22752462307	2	18486.1498771499	1	1	1	1	2019-05-15T18:47:57.409	NG_ecoli_LTEE_910_DM25	-0	-0	162.4	DIA_100X_EMPTY_1x1_100ms	0d088b58-bddb-4234-ab50-97f2c285c9f0	EPI_100X_YFP_1x1_200ms_25sola	EPI_100X_RFP_1x1_200ms_25sola
295	28	13.3885135757677	375	36.7389698205263	248.52	616.677333333333	1625922	4335.792	222.947489392453	265.243465702925	0	56291	150.109333333333	121.167851001436	121.192859281124	0	NaN	NaN	NaN	NaN	NaN	309.30575470863	0.99794527542566	26.3363336452134	14.112492253233	11.4499601891082	3.38901760600319	0.0091143875248105	0.00387483521211489	1	1.00074067925369	2711.77186257709	1	18261.8693333333	1	1	1	1	2019-05-15T18:47:57.409	NG_ecoli_LTEE_910_DM25	-0	-0	162.4	DIA_100X_EMPTY_1x1_100ms	6ff340bf-0fa9-4608-9071-6dec29d16ea7	EPI_100X_YFP_1x1_200ms_25sola	EPI_100X_RFP_1x1_200ms_25sola
296	28	13.0263537816908	365	40.5317376411874	243.052054794521	1909.87397260274	483582	1324.88219178082	222.947489392453	265.243465702925	0	189812	520.032876712329	121.167851001436	121.192859281124	0	NaN	NaN	NaN	NaN	NaN	312.690433233224	0.997677149148572	26.5363830151201	14.9574526803938	11.306572181819	3.84670221039034	0.0326475138278525	0.0138067451565873	2	1.0103707601223	2664.36381994071	2	18810.0356164384	1	1	1	1	2019-05-15T18:47:57.409	NG_ecoli_LTEE_910_DM25	-0	-0	162.4	DIA_100X_EMPTY_1x1_100ms	ce4eaab0-2ac7-4675-b0ba-701b6045a78e	EPI_100X_YFP_1x1_200ms_25sola	EPI_100X_RFP_1x1_200ms_25sola
297	41	12.8122410984501	525	48.2349309473631	249.158095238095	1301.4780952381	179027	341.00380952381	222.947489392453	265.243465702925	0	38991	74.2685714285714	121.167851001436	121.192859281124	0	NaN	NaN	NaN	NaN	NaN	440.231282327182	0.89620263608899	39.5970048763286	13.7691611552161	10.8924399900842	2.8404728249955	0.0157682612030754	0.00669209576023497	1	1.0016566728593	3689.79782332471	2	19694.6952380952	1	1	1	1	2019-05-15T18:47:57.409	NG_ecoli_LTEE_910_DM25	-0	-0	162.4	DIA_100X_EMPTY_1x1_100ms	11134646-c6bb-4a41-b8f4-5a3c568f39fc	EPI_100X_YFP_1x1_200ms_25sola	EPI_100X_RFP_1x1_200ms_25sola
298	28	14.3282263629229	401	44.5600496288712	248.117206982544	642.945137157107	103373	257.788029925187	222.947489392453	265.243465702925	0	223779	558.052369077307	121.167851001436	121.192859281124	0	NaN	NaN	NaN	NaN	NaN	328.445326258629	0.994225113409479	25.4360325943685	15.5369759116011	12.2734794686685	4.1915823660155	0.0157307308195207	0.00671195130389853	1	1.00077166269022	3009.36354085487	1	18642.9675810474	1	1	1	1	2019-05-15T18:47:57.409	NG_ecoli_LTEE_910_DM25	-0	-0	162.4	DIA_100X_EMPTY_1x1_100ms	ec751bd4-968f-4098-962e-0b46254a62da	EPI_100X_YFP_1x1_200ms_25sola	EPI_100X_RFP_1x1_200ms_25sola
299	25	13.5783851440845	340	8.04749149264924	250.576470588235	1198.17941176471	331129	973.908823529412	222.947489392453	265.243465702925	0	32071	94.3264705882353	121.167851001436	121.192859281124	0	NaN	NaN	NaN	NaN	NaN	288.71749186579	0.999902788629668	23.1251563607471	15.3668518780896	11.9137971982917	4.05427695127891	0.0254484328081062	0.0134142966301979	0	1.00690335015107	2577.95282304821	1	17843.8794117647	1	1	1	1	2019-05-15T18:47:57.409	NG_ecoli_LTEE_910_DM25	-0	-0	162.4	DIA_100X_EMPTY_1x1_100ms	23649c5c-6c97-4fe0-b9c0-b04d2d210376	EPI_100X_YFP_1x1_200ms_25sola	EPI_100X_RFP_1x1_200ms_25sola
300	36	13.5286802861832	487	48.622778568237	258.051334702259	1280.1909650924	198888	408.394250513347	222.947489392453	265.243465702925	0	46592	95.6714579055441	121.167851001436	121.192859281124	0	NaN	NaN	NaN	NaN	NaN	409.246558002452	0.965220379055771	34.5182428544424	14.0076015298237	11.4456486065921	3.22357749432973	0.0245173392786654	0.00989714715348082	0	1.00599397068165	3551.56181718276	3	18803.9938398357	1	1	1	1	2019-05-15T18:47:57.409	NG_ecoli_LTEE_910_DM25	-0	-0	162.4	DIA_100X_EMPTY_1x1_100ms	1975a5cc-1485-445c-a31d-41eccc3fe6f1	EPI_100X_YFP_1x1_200ms_25sola	EPI_100X_RFP_1x1_200ms_25sola
301	38	16.1555572718905	615	48.7143686525336	251.479674796748	2020.79674796748	1017303	1654.1512195122	222.947489392453	265.243465702925	0	127258	206.923577235772	121.167851001436	121.192859281124	0	NaN	NaN	NaN	NaN	NaN	479.923464067089	0.994675705134679	36.0688814930419	16.0457922004248	13.0132398343389	3.6346640623537	0.0187994218070251	0.00789859611805473	0	1.00429463111247	4797.26184803225	1	17526.2195121951	1	1	1	1	2019-05-15T18:47:57.409	NG_ecoli_LTEE_910_DM25	-0	-0	162.4	DIA_100X_EMPTY_1x1_100ms	40c542ff-f9dc-4ba3-8b52-2b697662d728	EPI_100X_YFP_1x1_200ms_25sola	EPI_100X_RFP_1x1_200ms_25sola
302	29	5.51984233523735	176	-47.38381036298	255.988636363636	4.65909090909091	316691	1799.38068181818	222.947489392453	265.243465702925	0	14047	79.8125	121.167851001436	121.192859281124	0	NaN	NaN	NaN	NaN	NaN	NaN	NaN	NaN	NaN	NaN	NaN	NaN	NaN	NaN	NaN	NaN	0	18907.7272727273	1	1	1	1	2019-05-15T18:47:57.409	NG_ecoli_LTEE_910_DM25	-0	-0	162.4	DIA_100X_EMPTY_1x1_100ms	9bc11e96-6bfc-4beb-b582-36beb175e06f	EPI_100X_YFP_1x1_200ms_25sola	EPI_100X_RFP_1x1_200ms_25sola
303	32	12.5300514394891	401	49.4447323746419	251.067331670823	721.917705735661	212727	530.491271820449	222.947489392453	265.243465702925	0	33276	82.9825436408978	121.167851001436	121.192859281124	0	NaN	NaN	NaN	NaN	NaN	359.358401476146	0.954116756275103	30.1476205609787	14.5848538851319	11.5218178761198	3.21362331062844	0.028918560315221	0.00978454828266075	1	1.00496181709519	3143.2934978861	2	19436.029925187	1	1	1	1	2019-05-15T18:47:57.409	NG_ecoli_LTEE_910_DM25	-0	-0	162.4	DIA_100X_EMPTY_1x1_100ms	cad24a89-85e7-4a81-acca-dead57a35ffc	EPI_100X_YFP_1x1_200ms_25sola	EPI_100X_RFP_1x1_200ms_25sola
304	34	14.3468821700684	488	46.6808061308657	259.627049180328	948.426229508197	1108554	2271.62704918033	222.947489392453	265.243465702925	0	45045	92.3053278688525	121.167851001436	121.192859281124	0	NaN	NaN	NaN	NaN	NaN	404.315081502811	0.982213504117202	33.3710925596233	14.1021818639677	11.7802028502798	3.12772784722621	0.0201316648675464	0.011569202541431	1	1.0024470886573	3637.1887967325	1	18564.1885245902	1	1	1	1	2019-05-15T18:47:57.409	NG_ecoli_LTEE_910_DM25	-0	-0	162.4	DIA_100X_EMPTY_1x1_100ms	cfcacb2b-01ca-45fa-baee-622ec426ac81	EPI_100X_YFP_1x1_200ms_25sola	EPI_100X_RFP_1x1_200ms_25sola
305	28	13.9595435077264	391	40.5942732374325	258.828644501279	487.739130434783	120304	307.682864450128	222.947489392453	265.243465702925	0	119620	305.933503836317	121.167851001436	121.192859281124	0	NaN	NaN	NaN	NaN	NaN	325.867596069064	0.992444459006684	26.52121870177	14.9145654458562	11.8892453145333	3.57110082846874	0.0164499809013881	0.00762854797194283	1	1.00300697435079	2944.36695128971	1	17770.8874680307	1	1	1	1	2019-05-15T18:47:57.409	NG_ecoli_LTEE_910_DM25	-0	-0	162.4	DIA_100X_EMPTY_1x1_100ms	170b69cd-4757-4170-aca6-5c3eea05b9fb	EPI_100X_YFP_1x1_200ms_25sola	EPI_100X_RFP_1x1_200ms_25sola
306	31	13.5700314229955	421	42.1581335563266	256.714964370546	1045.38954869359	70626	167.757719714964	222.947489392453	265.243465702925	0	652194	1549.15439429929	121.167851001436	121.192859281124	0	NaN	NaN	NaN	NaN	NaN	346.549622183705	0.994173766037143	28.3987086801267	14.4822882403948	11.8034392222932	3.50612867625781	0.0165209072893736	0.0106327475695205	0	1.00572027197375	3107.46045269103	1	20047.5890736342	1	1	1	1	2019-05-15T18:47:57.409	NG_ecoli_LTEE_910_DM25	-0	-0	162.4	DIA_100X_EMPTY_1x1_100ms	b3ee2225-31a4-44f0-afe6-dca9063487a0	EPI_100X_YFP_1x1_200ms_25sola	EPI_100X_RFP_1x1_200ms_25sola
307	33	13.1786911387132	435	48.6084084159072	262.011494252874	1894.88735632184	821059	1887.49195402299	222.947489392453	265.243465702925	0	69974	160.859770114943	121.167851001436	121.192859281124	0	NaN	NaN	NaN	NaN	NaN	364.027337168142	0.988902288519331	31.2706607451402	13.5183003296543	11.2188954102997	3.25485441051064	0.11358726458008	0.00758814258170739	1	1.00058652616434	3091.20023559748	2	18805.3747126437	1	1	1	1	2019-05-15T18:47:57.409	NG_ecoli_LTEE_910_DM25	-0	-0	162.4	DIA_100X_EMPTY_1x1_100ms	ef86b7df-c86e-4fe5-87cf-64af05488428	EPI_100X_YFP_1x1_200ms_25sola	EPI_100X_RFP_1x1_200ms_25sola
308	24	15.3287281083238	373	-39.3076882703543	257.477211796247	1714.33780160858	133606	358.193029490617	222.947489392453	265.243465702925	0	27966	74.9758713136729	121.167851001436	121.192859281124	0	NaN	NaN	NaN	NaN	NaN	337.389929226152	0.999307324070814	25.5047811899809	15.9241115413091	12.6431591601432	4.21840636239971	0.0315142653094768	0.016605292572754	0	1.01263644979147	3202.010071908	2	20516.5790884718	1	1	1	1	2019-05-15T18:47:57.409	NG_ecoli_LTEE_910_DM25	-0	-0	162.4	DIA_100X_EMPTY_1x1_100ms	66979401-d617-42e6-910f-0e10cad8d8c9	EPI_100X_YFP_1x1_200ms_25sola	EPI_100X_RFP_1x1_200ms_25sola
309	40	14.2068756027323	569	31.7917465131816	260.430579964851	745.86467486819	289554	508.882249560633	222.947489392453	265.243465702925	0	53554	94.1195079086116	121.167851001436	121.192859281124	0	NaN	NaN	NaN	NaN	NaN	496.416333072788	0.87315863109735	40.8303945474267	15.1010851846919	11.8032928201922	3.07591246788037	0.0533855461754131	0.0248445455303375	1	1.07074431258811	4467.65697444702	2	17799.8365553603	1	1	1	1	2019-05-15T18:47:57.409	NG_ecoli_LTEE_910_DM25	-0	-0	162.4	DIA_100X_EMPTY_1x1_100ms	e4c3eccf-eb1c-486d-acde-a03a706f917a	EPI_100X_YFP_1x1_200ms_25sola	EPI_100X_RFP_1x1_200ms_25sola
310	26	12.2439413986197	319	34.0281605477641	261.288401253918	505.952978056426	102705	321.959247648903	222.947489392453	265.243465702925	0	44619	139.871473354232	121.167851001436	121.192859281124	0	NaN	NaN	NaN	NaN	NaN	290.031510267655	0.982222358578379	25.2158510691675	13.4516520444101	10.8247005887575	3.47372344753978	0.0486480778689427	0.0197352659917228	1	1.01693601543999	2320.57333369327	2	18642.921630094	1	1	1	1	2019-05-15T18:47:57.409	NG_ecoli_LTEE_910_DM25	-0	-0	162.4	DIA_100X_EMPTY_1x1_100ms	baed047d-e6c4-40a7-8713-c5e68ba47d17	EPI_100X_YFP_1x1_200ms_25sola	EPI_100X_RFP_1x1_200ms_25sola
311	26	13.8850493969155	361	20.8921296234232	265.590027700831	1454.47091412742	241981	670.307479224377	222.947489392453	265.243465702925	0	147774	409.346260387812	121.167851001436	121.192859281124	0	NaN	NaN	NaN	NaN	NaN	322.975194740032	0.999941125503921	25.423269246621	15.3695626445007	12.0225160829385	4.26297693144161	0.151108505781002	0.0141203736216562	0	1.00573869221597	2886.1042324508	3	18660.1218836565	1	1	1	1	2019-05-15T18:47:57.409	NG_ecoli_LTEE_910_DM25	-0	-0	162.4	DIA_100X_EMPTY_1x1_100ms	556a73aa-a0db-412b-baa6-faa2d0c731be	EPI_100X_YFP_1x1_200ms_25sola	EPI_100X_RFP_1x1_200ms_25sola
312	30	13.4753975687158	404	44.6441117171574	264.034653465347	837.509900990099	225691	558.641089108911	222.947489392453	265.243465702925	0	106086	262.589108910891	121.167851001436	121.192859281124	0	NaN	NaN	NaN	NaN	NaN	345.370194746773	0.984016619930473	27.4481856541089	14.6964992771893	12.1159025780024	3.50165441699113	0.0438703440908666	0.0266480255181257	0	1.03623498373456	3164.57264071733	1	17559.6064356436	1	1	1	1	2019-05-15T18:47:57.409	NG_ecoli_LTEE_910_DM25	-0	-0	162.4	DIA_100X_EMPTY_1x1_100ms	9e073d3e-5a2b-4fab-85d4-61856920bfd3	EPI_100X_YFP_1x1_200ms_25sola	EPI_100X_RFP_1x1_200ms_25sola
313	35	15.1447733668924	529	32.1896965628232	267.40831758034	1689.28355387524	108033	204.221172022684	222.947489392453	265.243465702925	0	53540	101.209829867675	121.167851001436	121.192859281124	0	NaN	NaN	NaN	NaN	NaN	449.523582622413	0.995008454000411	32.6868599106452	17.0440462038072	13.3094200287466	4.265260768171	0.0189888905259689	0.00670307886086139	2	1.0013707120289	4547.59044433091	2	20769.763705104	1	1	1	1	2019-05-15T18:47:57.409	NG_ecoli_LTEE_910_DM25	-0	-0	162.4	DIA_100X_EMPTY_1x1_100ms	503253a9-a3a1-45a7-b0e8-cab49cb35343	EPI_100X_YFP_1x1_200ms_25sola	EPI_100X_RFP_1x1_200ms_25sola
314	28	15.4636625080712	433	21.0072750749447	268.080831408776	453.286374133949	1958351	4522.75057736721	222.947489392453	265.243465702925	0	37355	86.270207852194	121.167851001436	121.192859281124	0	NaN	NaN	NaN	NaN	NaN	324.587367745404	0.998663812130098	25.1448212080202	15.1675063064219	12.3402674414785	3.95951583468541	0.0187838060584327	0.00758444844107518	1	1.00189561935419	3007.37494468659	0	18565.3741339492	1	1	1	1	2019-05-15T18:47:57.409	NG_ecoli_LTEE_910_DM25	-0	-0	162.4	DIA_100X_EMPTY_1x1_100ms	4cb77837-a0a9-49e6-987e-e4c94ddc9173	EPI_100X_YFP_1x1_200ms_25sola	EPI_100X_RFP_1x1_200ms_25sola
315	31	14.8527015878481	466	30.2014801184635	264.364806866953	531.427038626609	301059	646.049356223176	222.947489392453	265.243465702925	0	165905	356.019313304721	121.167851001436	121.192859281124	0	NaN	NaN	NaN	NaN	NaN	388.419482472712	0.954453373274067	31.11662138279	14.818314521579	12.1908398230765	3.13226409697028	0.0197242951230312	0.00976279197765435	1	1.00280639946516	3632.0311704284	2	18990.8347639485	1	1	1	1	2019-05-15T18:47:57.409	NG_ecoli_LTEE_910_DM25	-0	-0	162.4	DIA_100X_EMPTY_1x1_100ms	a47412d1-e153-499e-98ef-c0769a05d412	EPI_100X_YFP_1x1_200ms_25sola	EPI_100X_RFP_1x1_200ms_25sola
316	22	13.6547011253572	301	-47.8690244995738	266.348837209302	1327.40531561462	680012	2259.17607973422	222.947489392453	265.243465702925	0	26031	86.4817275747508	121.167851001436	121.192859281124	0	NaN	NaN	NaN	NaN	NaN	256.582684699488	0.99990761422273	20.1301356716744	15.9092798773825	12.0734965535593	4.44839896696078	0.0189916815097068	0.0104923776713123	1	1.00306473183382	2304.63794574322	2	17713.9534883721	1	1	1	1	2019-05-15T18:47:57.409	NG_ecoli_LTEE_910_DM25	-0	-0	162.4	DIA_100X_EMPTY_1x1_100ms	f4dc73c5-8b4a-4c41-85fd-51bb194627d7	EPI_100X_YFP_1x1_200ms_25sola	EPI_100X_RFP_1x1_200ms_25sola
317	34	14.5332928456393	494	48.7108693138833	268.121457489879	1552.91497975709	163753	331.483805668016	222.947489392453	265.243465702925	0	45283	91.665991902834	121.167851001436	121.192859281124	0	NaN	NaN	NaN	NaN	NaN	400.676890455627	0.999759869502765	30.8131005824198	15.9797668431884	12.5157297341412	4.15380132921033	0.00974112281926113	0.00107477184830178	2	1.00002470123361	3790.85903896417	1	17003.2348178138	1	1	1	1	2019-05-15T18:47:57.409	NG_ecoli_LTEE_910_DM25	-0	-0	162.4	DIA_100X_EMPTY_1x1_100ms	d4e55551-5699-41ad-94d9-0d4f47d87adf	EPI_100X_YFP_1x1_200ms_25sola	EPI_100X_RFP_1x1_200ms_25sola
318	28	13.9785560217098	392	25.5711129923894	268.604591836735	1665.71428571429	713413	1819.93112244898	222.947489392453	265.243465702925	0	37938	96.780612244898	121.167851001436	121.192859281124	0	NaN	NaN	NaN	NaN	NaN	364.602003622866	0.999793493175261	26.0196910371971	16.9194612126637	13.5436635279216	4.41814792932975	0.00849512332026265	0.00381315635598859	1	1.00029952486442	3748.55880699454	1	17973.9362244898	1	1	1	1	2019-05-15T18:47:57.409	NG_ecoli_LTEE_910_DM25	-0	-0	162.4	DIA_100X_EMPTY_1x1_100ms	53068eaf-ec75-42de-9968-c8e2de0c251c	EPI_100X_YFP_1x1_200ms_25sola	EPI_100X_RFP_1x1_200ms_25sola
319	45	14.4232525515406	650	46.6156781212804	278.067692307692	1140.93230769231	152271	234.263076923077	222.947489392453	265.243465702925	0	93054	143.16	121.167851001436	121.192859281124	0	NaN	NaN	NaN	NaN	NaN	534.252007093222	0.885676980803062	43.1895242944791	15.5082998356734	12.145327943149	3.23285308789721	0.0106066106221003	0.00458017814850989	2	1.0021044086701	5003.64850445328	2	18632.1046153846	1	1	1	1	2019-05-15T18:47:57.409	NG_ecoli_LTEE_910_DM25	-0	-0	162.4	DIA_100X_EMPTY_1x1_100ms	bfec85ba-acbd-46f9-a222-15f131cfb027	EPI_100X_YFP_1x1_200ms_25sola	EPI_100X_RFP_1x1_200ms_25sola
320	33	11.6366204852293	384	45.6492449563498	273.841145833333	1468.921875	70826	184.442708333333	222.947489392453	265.243465702925	0	598068	1557.46875	121.167851001436	121.192859281124	0	NaN	NaN	NaN	NaN	NaN	359.874251132483	0.874842189989217	32.6865674199107	13.9624826208656	10.6217799539661	3.09626461495342	0.0243603372914507	0.0107337789324103	2	1.00902920707017	2896.36837699077	3	21177.1848958333	1	1	1	1	2019-05-15T18:47:57.409	NG_ecoli_LTEE_910_DM25	-0	-0	162.4	DIA_100X_EMPTY_1x1_100ms	eb7e0552-7dd2-462d-aa89-e874b5d50a9a	EPI_100X_YFP_1x1_200ms_25sola	EPI_100X_RFP_1x1_200ms_25sola
321	34	12.9699655308603	441	48.8186307069184	274.600907029478	78.7074829931973	191655	434.591836734694	222.947489392453	265.243465702925	0	37871	85.875283446712	121.167851001436	121.192859281124	0	NaN	NaN	NaN	NaN	NaN	376.835179155713	0.971790204207151	31.1716988528557	13.9694306819207	11.6091013083022	3.34638545123586	0.00799763954185368	0.00283220460932244	1	1.00021009514758	3299.49561517036	1	18228.0272108844	1	1	1	1	2019-05-15T18:47:57.409	NG_ecoli_LTEE_910_DM25	-0	-0	162.4	DIA_100X_EMPTY_1x1_100ms	af5db20d-0274-4503-bdbd-fbda5bea5701	EPI_100X_YFP_1x1_200ms_25sola	EPI_100X_RFP_1x1_200ms_25sola
322	11	4.35548619588834	48	-49.9994116941587	263.75	343.541666666667	4152	86.5	222.947489392453	265.243465702925	0	3262	67.9583333333333	121.167851001436	121.192859281124	0	NaN	NaN	NaN	NaN	NaN	123.753537420513	0.999661420494321	NaN	NaN	NaN	NaN	NaN	NaN	NaN	NaN	NaN	1	25652.2916666667	1	1	1	1	2019-05-15T18:47:57.409	NG_ecoli_LTEE_910_DM25	-0	-0	162.4	DIA_100X_EMPTY_1x1_100ms	9487591b-73b8-4636-8060-761945db37d6	EPI_100X_YFP_1x1_200ms_25sola	EPI_100X_RFP_1x1_200ms_25sola
323	38	13.3405491841203	507	44.6778243599091	278.420118343195	93.8836291913215	192977	380.625246548323	222.947489392453	265.243465702925	0	65512	129.214990138067	121.167851001436	121.192859281124	0	NaN	NaN	NaN	NaN	NaN	443.35449293875	0.876914062365023	36.0074450439856	15.0527204876589	11.6219981278445	3.10149881202836	0.100809020457763	0.0432441721825542	1	1.05258569986047	3819.82784454792	2	18798.5897435897	1	1	1	1	2019-05-15T18:47:57.409	NG_ecoli_LTEE_910_DM25	-0	-0	162.4	DIA_100X_EMPTY_1x1_100ms	dc1f5a44-c440-4606-95c1-5bf172429e0e	EPI_100X_YFP_1x1_200ms_25sola	EPI_100X_RFP_1x1_200ms_25sola
324	31	16.1546504754026	501	35.552165087242	275.27744510978	202.261477045908	2014290	4020.53892215569	222.947489392453	265.243465702925	0	45402	90.622754491018	121.167851001436	121.192859281124	0	NaN	NaN	NaN	NaN	NaN	370.430171929854	0.998766453418538	26.5428232283832	16.6596381245467	13.5380046666234	4.20435473600074	0.0185441837930219	0.00747044037329541	1	1.00185992946764	3820.72970615506	0	17043.6586826347	1	1	1	1	2019-05-15T18:47:57.409	NG_ecoli_LTEE_910_DM25	-0	-0	162.4	DIA_100X_EMPTY_1x1_100ms	4bd11487-3417-41cc-9609-ea98280fc988	EPI_100X_YFP_1x1_200ms_25sola	EPI_100X_RFP_1x1_200ms_25sola
325	17	6.83137781904145	118	-49.8845240337561	264.762711864407	385.28813559322	9944	84.271186440678	222.947489392453	265.243465702925	0	9233	78.2457627118644	121.167851001436	121.192859281124	0	NaN	NaN	NaN	NaN	NaN	162.812787148245	0.999849742437196	17.2945323067835	12.1737704741753	9.04590730706253	3.34067664490832	0.00648434529555623	0.00339607128282065	0	1.00023708924343	1111.48337160021	1	25250.7457627119	1	1	1	1	2019-05-15T18:47:57.409	NG_ecoli_LTEE_910_DM25	-0	-0	162.4	DIA_100X_EMPTY_1x1_100ms	75cb7a40-e392-472f-959c-2bc71360f536	EPI_100X_YFP_1x1_200ms_25sola	EPI_100X_RFP_1x1_200ms_25sola
326	22	13.6121057892805	300	-25.9661363069306	268.676666666667	1196.50333333333	2763799	9212.66333333333	222.947489392453	265.243465702925	0	29117	97.0566666666667	121.167851001436	121.192859281124	0	NaN	NaN	NaN	NaN	NaN	269.345763600212	0.999902011903162	20.2849011300602	17.1342106796579	12.6478703623451	4.74814757937526	0.0197453531906541	0.00968881529693605	0	1.00281045215912	2548.57599217959	2	17183.22	1	1	1	1	2019-05-15T18:47:57.409	NG_ecoli_LTEE_910_DM25	-0	-0	162.4	DIA_100X_EMPTY_1x1_100ms	151afa3f-e7d3-4278-8ed0-18c903b17fb8	EPI_100X_YFP_1x1_200ms_25sola	EPI_100X_RFP_1x1_200ms_25sola
327	20	13.5706803191468	272	-49.3634263480231	269.404411764706	1914.00367647059	89564	329.279411764706	222.947489392453	265.243465702925	0	32001	117.650735294118	121.167851001436	121.192859281124	0	NaN	NaN	NaN	NaN	NaN	249.383505185673	0.999906125784026	21.4506386200321	14.5200139641254	11.1169327986526	3.89364281645986	0.0038203899979542	0.00199721453250367	1	1.00005029259084	2082.09273353855	2	19206.8933823529	1	1	1	1	2019-05-15T18:47:57.409	NG_ecoli_LTEE_910_DM25	-0	-0	162.4	DIA_100X_EMPTY_1x1_100ms	ed7c8e3b-4be1-44f5-8124-e2cb3a0adb1a	EPI_100X_YFP_1x1_200ms_25sola	EPI_100X_RFP_1x1_200ms_25sola
328	28	14.632850432056	411	18.8624157891919	271.440389294404	363.231143552311	82866	201.620437956204	222.947489392453	265.243465702925	0	33056	80.4282238442822	121.167851001436	121.192859281124	0	NaN	NaN	NaN	NaN	NaN	293.66018226187	0.999915187603724	23.8051559706445	15.0750287929807	11.9840368011031	3.87625185476355	0.00859658495728874	0.00489790461300733	0	1.00085019824428	2685.14152382345	2	19584.8832116788	1	1	1	1	2019-05-15T18:47:57.409	NG_ecoli_LTEE_910_DM25	-0	-0	162.4	DIA_100X_EMPTY_1x1_100ms	38dfad29-964d-4f9b-b9f9-f6136f85549e	EPI_100X_YFP_1x1_200ms_25sola	EPI_100X_RFP_1x1_200ms_25sola
329	26	14.0144329406441	365	34.1853840082846	276.057534246575	934.646575342466	2409005	6600.01369863014	222.947489392453	265.243465702925	0	34769	95.2575342465753	121.167851001436	121.192859281124	0	NaN	NaN	NaN	NaN	NaN	309.262082092674	0.995517893790074	24.512310241649	15.2405100684888	12.1980461757608	3.78727479926355	0.0133187587578982	0.00565916716031021	2	1.00144645675652	2864.53855601816	1	18353.3506849315	1	1	1	1	2019-05-15T18:47:57.409	NG_ecoli_LTEE_910_DM25	-0	-0	162.4	DIA_100X_EMPTY_1x1_100ms	d03bcc0e-3a6c-483e-b174-f9e8e7f5614a	EPI_100X_YFP_1x1_200ms_25sola	EPI_100X_RFP_1x1_200ms_25sola
330	19	12.4632977026115	241	-48.5080735550757	270.738589211618	1933.85892116183	115684	480.016597510373	222.947489392453	265.243465702925	0	23656	98.1576763485477	121.167851001436	121.192859281124	0	NaN	NaN	NaN	NaN	NaN	232.821021150979	0.999904405729972	20.1404176040857	14.4697634948387	11.0953692965093	3.81658799576884	0.00269110379541682	0.00100522556398448	1	1.00002520065275	1947.34041023504	2	18918.3858921162	1	1	1	1	2019-05-15T18:47:57.409	NG_ecoli_LTEE_910_DM25	-0	-0	162.4	DIA_100X_EMPTY_1x1_100ms	39e51707-d8c5-49da-a644-d6b14142a82e	EPI_100X_YFP_1x1_200ms_25sola	EPI_100X_RFP_1x1_200ms_25sola
331	33	11.128620522191	369	-40.0565291530479	273.981029810298	686.574525745257	37068	100.455284552846	222.947489392453	265.243465702925	0	26688	72.3252032520325	121.167851001436	121.192859281124	0	NaN	NaN	NaN	NaN	NaN	375.249845269848	0.892511510972839	35.8489044925315	13.3416750979657	10.062824806593	2.8689135912506	0.049566096840459	0.0226527696552828	2	1.05014908268504	2851.05498658918	2	24598.2953929539	1	1	1	1	2019-05-15T18:47:57.409	NG_ecoli_LTEE_910_DM25	-0	-0	162.4	DIA_100X_EMPTY_1x1_100ms	ac6b7df3-8824-4ead-88c8-688b6936b649	EPI_100X_YFP_1x1_200ms_25sola	EPI_100X_RFP_1x1_200ms_25sola
332	27	15.8864355699702	430	18.1584473741801	279.227906976744	169.546511627907	75123	174.704651162791	222.947489392453	265.243465702925	0	416921	969.583720930233	121.167851001436	121.192859281124	0	NaN	NaN	NaN	NaN	NaN	333.342869651441	0.995321666613326	25.4461577084041	15.2225975999891	12.5762613383146	3.94547418157677	0.00872572526891413	0.00372553331340271	1	1.0006395521837	3160.93236278943	0	19802.5418604651	1	1	1	1	2019-05-15T18:47:57.409	NG_ecoli_LTEE_910_DM25	-0	-0	162.4	DIA_100X_EMPTY_1x1_100ms	5d64fc58-dc6d-4527-94c0-d865bf6ba2e2	EPI_100X_YFP_1x1_200ms_25sola	EPI_100X_RFP_1x1_200ms_25sola
333	25	13.5940478099995	340	24.9052901926721	278.944117647059	751.064705882353	4397846	12934.8411764706	222.947489392453	265.243465702925	0	49174	144.629411764706	121.167851001436	121.192859281124	0	NaN	NaN	NaN	NaN	NaN	311.736004083196	0.995087991548145	24.6557868394789	15.528967124972	12.1798596036728	4.00469945499817	0.0320817016709336	0.0132508946633585	1	1.00706880104326	2872.72009654429	2	20315.4411764706	1	1	1	1	2019-05-15T18:47:57.409	NG_ecoli_LTEE_910_DM25	-0	-0	162.4	DIA_100X_EMPTY_1x1_100ms	43e69a48-7734-4c3c-8c34-9f82fb53141f	EPI_100X_YFP_1x1_200ms_25sola	EPI_100X_RFP_1x1_200ms_25sola
334	29	14.1692894207017	411	45.2438571440553	279.498783454988	830.284671532847	1442453	3509.61800486618	222.947489392453	265.243465702925	0	82806	201.474452554745	121.167851001436	121.192859281124	0	NaN	NaN	NaN	NaN	NaN	349.164471060472	0.999270274359327	26.9634525180805	15.6285130480902	12.4947449999261	3.99003565012123	0.0127588308658235	0.00682721997073868	0	1.00229598680189	3306.13190136009	1	17524.3625304136	1	1	1	1	2019-05-15T18:47:57.409	NG_ecoli_LTEE_910_DM25	-0	-0	162.4	DIA_100X_EMPTY_1x1_100ms	1ed994c1-1b31-4ff6-98a7-7e996a1b5b7f	EPI_100X_YFP_1x1_200ms_25sola	EPI_100X_RFP_1x1_200ms_25sola
335	32	13.6502403980014	437	40.5935665043564	275.929061784897	1725.30892448513	168646	385.9176201373	222.947489392453	265.243465702925	0	35946	82.2562929061785	121.167851001436	121.192859281124	0	NaN	NaN	NaN	NaN	NaN	391.978373551008	0.987283078938585	30.9703575498902	15.2763136014042	12.069523338349	3.89340068848286	0.0466034600504767	0.0215209850680013	1	1.02958097223924	3543.36864921937	2	20088.1647597254	1	1	1	1	2019-05-15T18:47:57.409	NG_ecoli_LTEE_910_DM25	-0	-0	162.4	DIA_100X_EMPTY_1x1_100ms	bf5792f4-21d2-4c51-83c7-2909967dbca3	EPI_100X_YFP_1x1_200ms_25sola	EPI_100X_RFP_1x1_200ms_25sola
336	28	13.0009543047594	364	44.8245075445301	281.340659340659	1437.83516483516	275696	757.406593406593	222.947489392453	265.243465702925	0	44752	122.945054945055	121.167851001436	121.192859281124	0	NaN	NaN	NaN	NaN	NaN	322.602518360569	0.998352848635661	25.5861581926982	15.2639770106418	12.0826975642422	4.01273205627053	0.015338666996282	0.00771604915913774	1	1.00086951961684	2933.74776734093	2	18124.8516483516	1	1	1	1	2019-05-15T18:47:57.409	NG_ecoli_LTEE_910_DM25	-0	-0	162.4	DIA_100X_EMPTY_1x1_100ms	6552d582-8983-44f8-ab12-7519f5cfb19b	EPI_100X_YFP_1x1_200ms_25sola	EPI_100X_RFP_1x1_200ms_25sola
337	31	15.6102184678376	484	46.3081559162872	282.111570247934	1797.47314049587	903005	1865.71280991736	222.947489392453	265.243465702925	0	57766	119.351239669421	121.167851001436	121.192859281124	0	NaN	NaN	NaN	NaN	NaN	388.885904303216	0.999825364164726	29.5212798217519	15.5800429096128	12.8142658551222	3.86118223373881	0.0220770283420134	0.0147782605023801	0	1.01203997067235	3807.25988236631	1	17618.6446280992	1	1	1	1	2019-05-15T18:47:57.409	NG_ecoli_LTEE_910_DM25	-0	-0	162.4	DIA_100X_EMPTY_1x1_100ms	4af6ddc4-6bd8-442a-85d2-9f57a0cf810d	EPI_100X_YFP_1x1_200ms_25sola	EPI_100X_RFP_1x1_200ms_25sola
338	30	12.9748005355209	390	45.6589741422305	282.869230769231	995.876923076923	54218	139.020512820513	222.947489392453	265.243465702925	0	497977	1276.8641025641	121.167851001436	121.192859281124	0	NaN	NaN	NaN	NaN	NaN	322.793072112404	0.989723750034233	27.7601466044165	13.7410371392151	11.0261264188425	3.57158293305653	0.0260634015867224	0.010196209867525	1	1.00516037712742	2650.68165111791	1	19855.4025641026	1	1	1	1	2019-05-15T18:47:57.409	NG_ecoli_LTEE_910_DM25	-0	-0	162.4	DIA_100X_EMPTY_1x1_100ms	f9c5d228-174d-488c-af58-7e7ffd1ddd86	EPI_100X_YFP_1x1_200ms_25sola	EPI_100X_RFP_1x1_200ms_25sola
339	28	13.957605885623	391	41.2384468461134	281.393861892583	1968.21483375959	370775	948.273657289003	222.947489392453	265.243465702925	0	52882	135.248081841432	121.167851001436	121.192859281124	0	NaN	NaN	NaN	NaN	NaN	318.326722771165	0.997096747761389	25.584392904289	15.0377018143512	12.0458751861326	3.68344578867628	0.01695954222021	0.00824156033589772	1	1.00319042707351	2915.69246936885	1	18153.0792838875	1	1	1	1	2019-05-15T18:47:57.409	NG_ecoli_LTEE_910_DM25	-0	-0	162.4	DIA_100X_EMPTY_1x1_100ms	9b0276ae-73bc-451e-8205-fd1e980d6eeb	EPI_100X_YFP_1x1_200ms_25sola	EPI_100X_RFP_1x1_200ms_25sola
340	27	14.6469027013493	396	35.341077911434	284.992424242424	972.883838383838	319369	806.487373737374	222.947489392453	265.243465702925	0	91274	230.489898989899	121.167851001436	121.192859281124	0	NaN	NaN	NaN	NaN	NaN	310.959926923645	0.999884088811064	24.3985445401005	15.4920293329969	12.245415695331	4.02470047836779	0.0163712055246283	0.00699986965592898	1	1.00199766393722	2873.43162099593	1	17805.404040404	1	1	1	1	2019-05-15T18:47:57.409	NG_ecoli_LTEE_910_DM25	-0	-0	162.4	DIA_100X_EMPTY_1x1_100ms	de1c9699-d994-4403-bfda-100ce6b63c19	EPI_100X_YFP_1x1_200ms_25sola	EPI_100X_RFP_1x1_200ms_25sola
341	17	5.65574545422584	97	-49.9957141809205	280.628865979381	709.649484536082	14163	146.010309278351	222.947489392453	265.243465702925	0	7413	76.4226804123711	121.167851001436	121.192859281124	0	NaN	NaN	NaN	NaN	NaN	163.212946845771	0.999610887120644	NaN	NaN	NaN	NaN	NaN	NaN	NaN	NaN	NaN	2	25784.2989690722	1	1	1	1	2019-05-15T18:47:57.409	NG_ecoli_LTEE_910_DM25	-0	-0	162.4	DIA_100X_EMPTY_1x1_100ms	d517c23a-c5b1-4e00-b8f0-8f8e24b2eebd	EPI_100X_YFP_1x1_200ms_25sola	EPI_100X_RFP_1x1_200ms_25sola
342	29	13.5449002865338	396	30.9768753069783	282.510101010101	1269.88636363636	2735633	6908.16414141414	222.947489392453	265.243465702925	0	42341	106.921717171717	121.167851001436	121.192859281124	0	NaN	NaN	NaN	NaN	NaN	337.493876498802	0.992719965913615	27.6843197213957	14.298470396057	11.8518416121509	3.44352281355278	0.0127758432291537	0.00638751031446491	1	1.00223495450335	3054.18553140772	2	18151.6060606061	1	1	1	1	2019-05-15T18:47:57.409	NG_ecoli_LTEE_910_DM25	-0	-0	162.4	DIA_100X_EMPTY_1x1_100ms	47ad0f6d-6135-4844-aa7b-22fedcbe8101	EPI_100X_YFP_1x1_200ms_25sola	EPI_100X_RFP_1x1_200ms_25sola
343	22	15.8317787260918	351	-49.801411305292	287.299145299145	1324.17094017094	972025	2769.30199430199	222.947489392453	265.243465702925	0	32097	91.4444444444444	121.167851001436	121.192859281124	0	NaN	NaN	NaN	NaN	NaN	288.389943889018	0.999896552998645	22.7446203112962	16.0360662667454	12.1465700046876	4.20626678812496	0.023572573034896	0.0130248858815443	1	1.00603472086172	2635.57808473679	1	17749.7492877493	1	1	1	1	2019-05-15T18:47:57.409	NG_ecoli_LTEE_910_DM25	-0	-0	162.4	DIA_100X_EMPTY_1x1_100ms	18b09d5b-5def-46fd-ab4f-257ac07e11e1	EPI_100X_YFP_1x1_200ms_25sola	EPI_100X_RFP_1x1_200ms_25sola
344	27	13.2662499512716	360	24.7596401849302	291.355555555556	1707.175	165095	458.597222222222	222.947489392453	265.243465702925	0	30443	84.5638888888889	121.167851001436	121.192859281124	0	NaN	NaN	NaN	NaN	NaN	341.793494631801	0.998118157546964	26.9866360794956	14.8893437545042	12.0265147442243	4.10863508798178	0.0156794121767279	0.00881598392034666	0	1.00379517846223	3065.6192184117	1	18847.1777777778	1	1	1	1	2019-05-15T18:47:57.409	NG_ecoli_LTEE_910_DM25	-0	-0	162.4	DIA_100X_EMPTY_1x1_100ms	505b9af6-174d-4080-9d7c-d711ce98941a	EPI_100X_YFP_1x1_200ms_25sola	EPI_100X_RFP_1x1_200ms_25sola
345	27	13.4805728742168	364	41.6760269577918	290.541208791209	883.771978021978	472021	1296.76098901099	222.947489392453	265.243465702925	0	32326	88.8076923076923	121.167851001436	121.192859281124	0	NaN	NaN	NaN	NaN	NaN	300.452844521614	0.999770377855046	24.9767134582991	14.3805957300508	11.6114501717215	3.68059072269026	0.00838452269022548	0.00462551099199826	1	1.00023167642786	2644.83204684453	1	17827.032967033	1	1	1	1	2019-05-15T18:47:57.409	NG_ecoli_LTEE_910_DM25	-0	-0	162.4	DIA_100X_EMPTY_1x1_100ms	bcdf6467-03c4-424c-8a22-ca899b763f6c	EPI_100X_YFP_1x1_200ms_25sola	EPI_100X_RFP_1x1_200ms_25sola
346	26	14.5083617264457	378	-10.1615604948556	286.142857142857	1198.96031746032	719262	1902.80952380952	222.947489392453	265.243465702925	0	28780	76.1375661375661	121.167851001436	121.192859281124	0	NaN	NaN	NaN	NaN	NaN	319.892512968089	0.995439726156274	25.4051102185298	15.7152920995651	11.9289481485894	4.30796424511978	0.0513151925030493	0.025338903994995	1	1.03143494003657	2839.32604662608	2	17884.5238095238	1	1	1	1	2019-05-15T18:47:57.409	NG_ecoli_LTEE_910_DM25	-0	-0	162.4	DIA_100X_EMPTY_1x1_100ms	c727d73f-44df-4e04-8c73-889689b7d862	EPI_100X_YFP_1x1_200ms_25sola	EPI_100X_RFP_1x1_200ms_25sola
347	26	13.496899231423	352	-3.57624854230564	291.085227272727	1453.48011363636	298382	847.676136363636	222.947489392453	265.243465702925	0	152904	434.386363636364	121.167851001436	121.192859281124	0	NaN	NaN	NaN	NaN	NaN	318.847089556802	0.995054131357465	26.1834592373607	14.0328552682709	11.8135030667689	3.44476819754211	0.00296837893934139	0.00158101246921817	1	1.00004261021821	2869.94980526961	4	19004.7528409091	1	1	1	1	2019-05-15T18:47:57.409	NG_ecoli_LTEE_910_DM25	-0	-0	162.4	DIA_100X_EMPTY_1x1_100ms	4500444c-7779-4251-b5e4-fbf487a395ae	EPI_100X_YFP_1x1_200ms_25sola	EPI_100X_RFP_1x1_200ms_25sola
348	43	13.254869880855	570	47.2035084873014	297.328070175439	1561.59298245614	104876	183.99298245614	222.947489392453	265.243465702925	0	72122	126.529824561404	121.167851001436	121.192859281124	0	NaN	NaN	NaN	NaN	NaN	490.638289996786	0.89664632973346	42.7569273145095	14.1557535158787	11.1932512564837	2.94977838692687	0.0291324214493532	0.0141968871296822	1	1.02863261773015	4207.35225187136	2	18696.8561403509	1	1	1	1	2019-05-15T18:47:57.409	NG_ecoli_LTEE_910_DM25	-0	-0	162.4	DIA_100X_EMPTY_1x1_100ms	d4bbc55d-3598-4d02-9f02-3c682de8d7ef	EPI_100X_YFP_1x1_200ms_25sola	EPI_100X_RFP_1x1_200ms_25sola
349	65	15.4948656398355	1007	46.538976220744	306.697120158888	1611.91261171797	231573	229.963257199603	222.947489392453	265.243465702925	0	778339	772.928500496524	121.167851001436	121.192859281124	0	NaN	NaN	NaN	NaN	NaN	897.395704087592	0.887739366042659	64.6139752453579	16.1849168886577	13.5507626410624	2.79871632914385	0.0822432100681864	0.0215403197430865	1	1.05227366714083	9318.45298919876	2	18143.4478649454	1	1	1	1	2019-05-15T18:47:57.409	NG_ecoli_LTEE_910_DM25	-0	-0	162.4	DIA_100X_EMPTY_1x1_100ms	f01cd931-6989-49f8-a1b5-3ec45c88b495	EPI_100X_YFP_1x1_200ms_25sola	EPI_100X_RFP_1x1_200ms_25sola
350	42	13.6865104015268	576	43.5112976978594	291.032986111111	1948.29166666667	3839455	6665.72048611111	222.947489392453	265.243465702925	0	84265	146.293402777778	121.167851001436	121.192859281124	0	NaN	NaN	NaN	NaN	NaN	483.681192335028	0.874972041407684	40.6299526820148	15.0936422080345	11.4840940348739	3.3597068327022	0.0297560655763466	0.0133557383013269	1	1.00730226733004	4208.52273688841	2	18772.7916666667	1	1	1	1	2019-05-15T18:47:57.409	NG_ecoli_LTEE_910_DM25	-0	-0	162.4	DIA_100X_EMPTY_1x1_100ms	50547977-b74b-42e0-ab16-625eb379ac21	EPI_100X_YFP_1x1_200ms_25sola	EPI_100X_RFP_1x1_200ms_25sola
351	34	15.3487421756166	522	46.6822737331822	295.553639846743	1069.05363984674	179541	343.948275862069	222.947489392453	265.243465702925	0	39505	75.6800766283525	121.167851001436	121.192859281124	0	NaN	NaN	NaN	NaN	NaN	396.049843302677	0.974349468632508	31.2940147664817	14.8252281300884	12.1068929405957	3.50136905718458	0.0218133453456923	0.0118256563790097	1	1.00227764501863	3602.60434588328	0	18297.530651341	1	1	1	1	2019-05-15T18:47:57.409	NG_ecoli_LTEE_910_DM25	-0	-0	162.4	DIA_100X_EMPTY_1x1_100ms	1029fec9-c9fb-4653-9889-221a2460b59f	EPI_100X_YFP_1x1_200ms_25sola	EPI_100X_RFP_1x1_200ms_25sola
352	34	13.4402545370752	457	42.6499543717784	296.737417943107	1163.4398249453	393219	860.435448577681	222.947489392453	265.243465702925	0	57093	124.929978118162	121.167851001436	121.192859281124	0	NaN	NaN	NaN	NaN	NaN	413.365223456866	0.956630660880523	33.3752485959917	15.1755428576747	12.039229971172	3.34181999543898	0.0232066358574918	0.00948987477064299	1	1.00492592550665	3799.37194299981	3	19649.1663019694	1	1	1	1	2019-05-15T18:47:57.409	NG_ecoli_LTEE_910_DM25	-0	-0	162.4	DIA_100X_EMPTY_1x1_100ms	4692ec81-d012-41fe-a810-a9e15a3be55c	EPI_100X_YFP_1x1_200ms_25sola	EPI_100X_RFP_1x1_200ms_25sola
353	22	11.8605364528227	261	-27.3738895700095	291.32183908046	1178.11877394636	551980	2114.86590038314	222.947489392453	265.243465702925	0	21961	84.1417624521073	121.167851001436	121.192859281124	0	NaN	NaN	NaN	NaN	NaN	253.034737162365	0.999897967911677	20.6860306369992	16.0525221754648	11.7902556302851	4.3457026723021	0.00660645708979631	0.00299856334227615	1	1.00025310131371	2258.46563985754	3	19782.754789272	1	1	1	1	2019-05-15T18:47:57.409	NG_ecoli_LTEE_910_DM25	-0	-0	162.4	DIA_100X_EMPTY_1x1_100ms	13ca8cd6-ce8c-48a0-bec1-3a9192766c54	EPI_100X_YFP_1x1_200ms_25sola	EPI_100X_RFP_1x1_200ms_25sola
354	31	12.0911837852601	376	-37.5902324271079	297.101063829787	795.316489361702	88968	236.617021276596	222.947489392453	265.243465702925	0	1228505	3267.30053191489	121.167851001436	121.192859281124	0	NaN	NaN	NaN	NaN	NaN	374.449605129733	0.895736203553055	33.2683060580498	13.5411116389441	10.8062593074361	2.79926222809354	0.0778451863399384	0.0335700167065961	1	1.08971101277836	3051.20465955548	2	22049.1276595745	1	1	1	1	2019-05-15T18:47:57.409	NG_ecoli_LTEE_910_DM25	-0	-0	162.4	DIA_100X_EMPTY_1x1_100ms	6d99f283-be8a-4f26-af51-ddee6f585051	EPI_100X_YFP_1x1_200ms_25sola	EPI_100X_RFP_1x1_200ms_25sola
355	26	15.2316956069339	397	-16.2696851363598	296.430730478589	1369.34256926952	525626	1323.99496221662	222.947489392453	265.243465702925	0	37400	94.2065491183879	121.167851001436	121.192859281124	0	NaN	NaN	NaN	NaN	NaN	312.048523068045	0.999791018229205	25.1686105077174	15.0621501948838	11.7953592861993	4.12251947554722	0.0175421655433152	0.0062127892153582	0	1.0016204185204	2750.24554185673	0	17546.4987405542	1	1	1	1	2019-05-15T18:47:57.409	NG_ecoli_LTEE_910_DM25	-0	-0	162.4	DIA_100X_EMPTY_1x1_100ms	3097617e-b93d-4163-a457-21bd1ad7cc48	EPI_100X_YFP_1x1_200ms_25sola	EPI_100X_RFP_1x1_200ms_25sola
356	33	12.4090137479771	410	47.3929953736712	295.821951219512	525.246341463415	402701	982.19756097561	222.947489392453	265.243465702925	0	33055	80.6219512195122	121.167851001436	121.192859281124	0	NaN	NaN	NaN	NaN	NaN	365.621699789475	0.978562810031901	30.8699694723403	14.1610527837127	11.4227325360375	3.51796771026377	0.0535484167081912	0.00362192329077468	2	1.00018853705821	3163.48731337392	2	18321.2487804878	1	1	1	1	2019-05-15T18:47:57.409	NG_ecoli_LTEE_910_DM25	-0	-0	162.4	DIA_100X_EMPTY_1x1_100ms	8c198852-bea3-4f3c-a745-606e578e5860	EPI_100X_YFP_1x1_200ms_25sola	EPI_100X_RFP_1x1_200ms_25sola
357	42	17.735378954167	745	47.9813540554346	297.946308724832	714.507382550336	257490	345.624161073826	222.947489392453	265.243465702925	0	78712	105.653691275168	121.167851001436	121.192859281124	0	NaN	NaN	NaN	NaN	NaN	598.684012924227	0.917050893285095	40.9436961833909	18.5743989423012	14.1764595226464	3.89051054317045	0.0522223122518675	0.0165806890909278	2	1.01375444726067	6462.67760974045	3	19422.4040268456	1	1	1	1	2019-05-15T18:47:57.409	NG_ecoli_LTEE_910_DM25	-0	-0	162.4	DIA_100X_EMPTY_1x1_100ms	1e7a81c6-a5ca-4c79-8f44-bf887869077b	EPI_100X_YFP_1x1_200ms_25sola	EPI_100X_RFP_1x1_200ms_25sola
358	51	15.9661393855385	815	-41.9939590297598	299.343558282209	1654.20981595092	284986	349.676073619632	222.947489392453	265.243465702925	0	85955	105.466257668712	121.167851001436	121.192859281124	0	NaN	NaN	NaN	NaN	NaN	695.055965480731	0.878730999704116	52.3504615988804	16.4023815405829	13.0329770442867	3.06461203914782	0.0311860582743521	0.0116455012303284	3	1.01811345597815	6983.89429396859	2	20365.1950920245	1	1	1	1	2019-05-15T18:47:57.409	NG_ecoli_LTEE_910_DM25	-0	-0	162.4	DIA_100X_EMPTY_1x1_100ms	f74c68b0-0e0e-4da5-9876-8d41f501bf2a	EPI_100X_YFP_1x1_200ms_25sola	EPI_100X_RFP_1x1_200ms_25sola
359	34	15.7308799356798	535	44.025424795951	298.885981308411	269.108411214953	2103325	3931.44859813084	222.947489392453	265.243465702925	0	43024	80.4186915887851	121.167851001436	121.192859281124	0	NaN	NaN	NaN	NaN	NaN	391.515153325398	0.981420730428724	31.1796790789314	15.1428231733835	12.1470975350803	3.5978327452751	0.0340961277459781	0.0174361390476556	1	1.02090303413606	3613.32112009018	0	19006.091588785	1	1	1	1	2019-05-15T18:47:57.409	NG_ecoli_LTEE_910_DM25	-0	-0	162.4	DIA_100X_EMPTY_1x1_100ms	941c2517-73df-4f5f-b36d-782a7d8b037a	EPI_100X_YFP_1x1_200ms_25sola	EPI_100X_RFP_1x1_200ms_25sola
360	32	13.5340439758428	433	43.9388199772829	299.200923787529	778.19168591224	681816	1574.63279445727	222.947489392453	265.243465702925	0	442642	1022.26789838337	121.167851001436	121.192859281124	0	NaN	NaN	NaN	NaN	NaN	414.385227433192	0.950995150544864	32.8756771620475	15.2713635963015	11.9863994075308	3.45304953095013	0.0564858667572939	0.0231032735056353	1	1.01323279626052	3709.72808972787	3	20317.3879907621	1	1	1	1	2019-05-15T18:47:57.409	NG_ecoli_LTEE_910_DM25	-0	-0	162.4	DIA_100X_EMPTY_1x1_100ms	11a06b1f-cdc9-43f6-9910-63863cac7a52	EPI_100X_YFP_1x1_200ms_25sola	EPI_100X_RFP_1x1_200ms_25sola
361	30	12.5268681446896	380	35.3224962890443	300.692105263158	2040.77631578947	353373	929.928947368421	222.947489392453	265.243465702925	0	70214	184.773684210526	121.167851001436	121.192859281124	0	NaN	NaN	NaN	NaN	NaN	330.874515363179	0.987900909658224	29.0753294471706	13.2514090353714	10.9451917001442	3.32232235797201	0.0302133889630848	0.0180825602262321	0	1.01867155109234	2735.65464730824	0	17504.5421052632	1	1	1	1	2019-05-15T18:47:57.409	NG_ecoli_LTEE_910_DM25	-0	-0	162.4	DIA_100X_EMPTY_1x1_100ms	5ef97a23-08ab-4997-a956-eb7e615f70fe	EPI_100X_YFP_1x1_200ms_25sola	EPI_100X_RFP_1x1_200ms_25sola
362	26	12.1571267324	316	21.9419223747692	298.629746835443	104.791139240506	727309	2301.61075949367	222.947489392453	265.243465702925	0	31305	99.0664556962025	121.167851001436	121.192859281124	0	NaN	NaN	NaN	NaN	NaN	275.8902843646	0.999802168578208	23.6708713672432	14.1157505742026	11.0041885409078	3.86030142931231	0.0363196905130455	0.0200498524974176	0	1.01593271230867	2251.23157983475	2	17474.3417721519	1	1	1	1	2019-05-15T18:47:57.409	NG_ecoli_LTEE_910_DM25	-0	-0	162.4	DIA_100X_EMPTY_1x1_100ms	d03361e6-42d3-4399-bf56-49b86294868e	EPI_100X_YFP_1x1_200ms_25sola	EPI_100X_RFP_1x1_200ms_25sola
363	31	13.6168059084286	423	44.9253120995669	302.399527186761	1547.01891252955	174551	412.65011820331	222.947489392453	265.243465702925	0	39097	92.4278959810875	121.167851001436	121.192859281124	0	NaN	NaN	NaN	NaN	NaN	382.511966950955	0.973956606350511	30.5494301317815	14.4360320961368	12.1606586788878	3.13645925188775	0.0486433416861519	0.0256386346271848	0	1.03740016173637	3548.19265668061	2	18552.5106382979	1	1	1	1	2019-05-15T18:47:57.409	NG_ecoli_LTEE_910_DM25	-0	-0	162.4	DIA_100X_EMPTY_1x1_100ms	29d07bd1-2c6f-477a-a0e1-654c1c228a2b	EPI_100X_YFP_1x1_200ms_25sola	EPI_100X_RFP_1x1_200ms_25sola
364	24	12.2028757872695	294	28.6124178669414	300.503401360544	912.34693877551	302118	1027.61224489796	222.947489392453	265.243465702925	0	25175	85.6292517006803	121.167851001436	121.192859281124	0	NaN	NaN	NaN	NaN	NaN	261.749931407852	0.998897969320046	23.3813805257045	13.9607610659756	10.9017004032503	3.43168208889585	0.00799681996226475	0.00379122910600529	1	1.00054358897192	2182.47117665971	1	19454.3503401361	1	1	1	1	2019-05-15T18:47:57.409	NG_ecoli_LTEE_910_DM25	-0	-0	162.4	DIA_100X_EMPTY_1x1_100ms	2650ce18-26e5-485f-9bf9-4b39eb79e791	EPI_100X_YFP_1x1_200ms_25sola	EPI_100X_RFP_1x1_200ms_25sola
365	31	15.8353916739028	494	11.2241351785783	299.327935222672	1259.1012145749	4197647	8497.26113360324	222.947489392453	265.243465702925	0	116861	236.560728744939	121.167851001436	121.192859281124	0	NaN	NaN	NaN	NaN	NaN	407.99657200046	0.987723635926221	30.11207914267	16.3729971272158	13.0619733772708	4.06754294543832	0.0239009865228261	0.0111653717674547	1	1.00210784679441	4035.04342609456	1	16928.6578947368	1	1	1	1	2019-05-15T18:47:57.409	NG_ecoli_LTEE_910_DM25	-0	-0	162.4	DIA_100X_EMPTY_1x1_100ms	89b8f7a0-f5f8-4f08-add6-47ab11e1b73a	EPI_100X_YFP_1x1_200ms_25sola	EPI_100X_RFP_1x1_200ms_25sola
366	34	15.0730421693824	519	47.0083946791301	300.052023121387	620.522157996146	220683	425.208092485549	222.947489392453	265.243465702925	0	121703	234.495183044316	121.167851001436	121.192859281124	0	NaN	NaN	NaN	NaN	NaN	419.077393764731	0.967267731295427	31.6264331548985	15.3781645526053	12.8362185219897	3.51417496664965	0.0423551293343018	0.0206760366508347	1	1.03117474639724	4092.74135478012	1	17385.1811175337	1	1	1	1	2019-05-15T18:47:57.409	NG_ecoli_LTEE_910_DM25	-0	-0	162.4	DIA_100X_EMPTY_1x1_100ms	6f9f77ae-0960-4146-8358-7b7a1d58d542	EPI_100X_YFP_1x1_200ms_25sola	EPI_100X_RFP_1x1_200ms_25sola
367	24	11.6845823144642	281	9.13517382678353	300.466192170818	1470.51245551601	669104	2381.15302491103	222.947489392453	265.243465702925	0	66012	234.918149466192	121.167851001436	121.192859281124	0	NaN	NaN	NaN	NaN	NaN	263.247889666736	0.999588498831963	22.8602300933728	13.7212013524356	11.1785860109662	3.39795589388903	0.00189027173970324	0.00077485441795519	1	1.00001082620513	2243.5937638264	3	19931.5836298932	1	1	1	1	2019-05-15T18:47:57.409	NG_ecoli_LTEE_910_DM25	-0	-0	162.4	DIA_100X_EMPTY_1x1_100ms	f587c237-f68f-4c4e-9568-e7fb0eba39fa	EPI_100X_YFP_1x1_200ms_25sola	EPI_100X_RFP_1x1_200ms_25sola
368	27	14.0265347072966	379	5.42217111207657	299.778364116095	1814.26649076517	3474826	9168.40633245383	222.947489392453	265.243465702925	0	39787	104.97889182058	121.167851001436	121.192859281124	0	NaN	NaN	NaN	NaN	NaN	330.87857463801	0.999877416214982	24.3578162020423	17.2303769272044	12.923520846443	4.74644542763399	0.0275555443228287	0.0124776206733478	1	1.00666488942743	3195.14024757691	2	17043.691292876	1	1	1	1	2019-05-15T18:47:57.409	NG_ecoli_LTEE_910_DM25	-0	-0	162.4	DIA_100X_EMPTY_1x1_100ms	447e8dcb-4002-4853-999d-fc66b04687f6	EPI_100X_YFP_1x1_200ms_25sola	EPI_100X_RFP_1x1_200ms_25sola
369	21	10.0982658927442	225	-39.1847656295862	302.066666666667	7.16444444444444	225579	1002.57333333333	222.947489392453	265.243465702925	0	16845	74.8666666666667	121.167851001436	121.192859281124	0	NaN	NaN	NaN	NaN	NaN	NaN	NaN	NaN	NaN	NaN	NaN	NaN	NaN	NaN	NaN	NaN	0	18118.4577777778	1	1	1	1	2019-05-15T18:47:57.409	NG_ecoli_LTEE_910_DM25	-0	-0	162.4	DIA_100X_EMPTY_1x1_100ms	61696f2c-2d7c-47cb-9923-4607d6f4edc5	EPI_100X_YFP_1x1_200ms_25sola	EPI_100X_RFP_1x1_200ms_25sola
370	31	15.5370589588461	489	33.635295000949	306.869120654397	477.173824130879	844429	1726.84867075665	222.947489392453	265.243465702925	0	38420	78.5685071574642	121.167851001436	121.192859281124	0	NaN	NaN	NaN	NaN	NaN	368.545259003546	0.997655199211837	28.8639595122121	15.0466108248306	12.2756797656565	3.90354192153268	0.0175300312361862	0.00222356856831243	1	1.00007470354734	3416.14966302463	0	18527.2740286299	1	1	1	1	2019-05-15T18:47:57.409	NG_ecoli_LTEE_910_DM25	-0	-0	162.4	DIA_100X_EMPTY_1x1_100ms	4a0cd4b1-2c86-4801-85ea-619b97f80a60	EPI_100X_YFP_1x1_200ms_25sola	EPI_100X_RFP_1x1_200ms_25sola
371	33	11.2902086919247	373	17.1818250854047	307.41018766756	754.946380697051	252368	676.58981233244	222.947489392453	265.243465702925	0	564170	1512.52010723861	121.167851001436	121.192859281124	0	NaN	NaN	NaN	NaN	NaN	391.963089705922	0.885082048027606	34.3262428493717	14.2170548501958	11.0254231634552	3.15003735922211	0.0319574272337582	0.0152228796012375	1	1.00443613575606	3277.22822101929	3	22305.5174262735	1	1	1	1	2019-05-15T18:47:57.409	NG_ecoli_LTEE_910_DM25	-0	-0	162.4	DIA_100X_EMPTY_1x1_100ms	3191d381-e473-48fc-bdd8-4468bff65c11	EPI_100X_YFP_1x1_200ms_25sola	EPI_100X_RFP_1x1_200ms_25sola
372	29	12.3313324340859	358	43.7106302528164	305.357541899441	894.751396648045	3950366	11034.5418994413	222.947489392453	265.243465702925	0	31974	89.3128491620112	121.167851001436	121.192859281124	0	NaN	NaN	NaN	NaN	NaN	318.931553869883	0.989761181122074	27.8091000011469	13.4674449846681	10.8513921327415	3.60328311830347	0.0390037136618049	0.00886505429545294	1	1.00289659141309	2571.86240815606	2	18364.4469273743	1	1	1	1	2019-05-15T18:47:57.409	NG_ecoli_LTEE_910_DM25	-0	-0	162.4	DIA_100X_EMPTY_1x1_100ms	9ee81695-0dd7-47cb-9cd9-71f8df2df1c0	EPI_100X_YFP_1x1_200ms_25sola	EPI_100X_RFP_1x1_200ms_25sola
373	38	13.1865378265391	502	20.0060292943542	314.691235059761	816.633466135458	524418	1044.65737051793	222.947489392453	265.243465702925	0	115220	229.521912350598	121.167851001436	121.192859281124	0	NaN	NaN	NaN	NaN	NaN	443.821971698852	0.849266404400445	39.5385148663437	13.3936061762203	10.8802410939646	2.75594641065206	0.0820596504376913	0.0369508437499618	0	1.14225409565151	3676.09961769418	2	19569.3466135458	1	1	1	1	2019-05-15T18:47:57.409	NG_ecoli_LTEE_910_DM25	-0	-0	162.4	DIA_100X_EMPTY_1x1_100ms	cede8b94-61e4-40cd-aaec-7ae30efdaad2	EPI_100X_YFP_1x1_200ms_25sola	EPI_100X_RFP_1x1_200ms_25sola
374	28	14.74900288992	413	8.13504814518973	308.205811138015	372.35593220339	54443	131.823244552058	222.947489392453	265.243465702925	0	631958	1530.16464891041	121.167851001436	121.192859281124	0	NaN	NaN	NaN	NaN	NaN	313.165223182051	0.999929603773614	23.0661636509176	16.8828154856147	12.9079073366208	4.60566806811086	0.0186154434831285	0.0080067942001408	1	1.0023607103294	3018.40094648709	1	19327.1476997579	1	1	1	1	2019-05-15T18:47:57.409	NG_ecoli_LTEE_910_DM25	-0	-0	162.4	DIA_100X_EMPTY_1x1_100ms	3a6a573c-5a60-49a8-b27f-69cd19b0f54c	EPI_100X_YFP_1x1_200ms_25sola	EPI_100X_RFP_1x1_200ms_25sola
375	23	12.7676092475729	294	-0.619208374553049	308.585034013605	534.65306122449	157547	535.874149659864	222.947489392453	265.243465702925	0	21159	71.969387755102	121.167851001436	121.192859281124	0	NaN	NaN	NaN	NaN	NaN	261.277611145384	0.999860404061967	20.8596407732457	15.2381617047511	11.8319799548986	4.19215040265432	0.0296334422046001	0.0161083781349834	0	1.00794499509099	2293.56766338325	1	19711.7551020408	1	1	1	1	2019-05-15T18:47:57.409	NG_ecoli_LTEE_910_DM25	-0	-0	162.4	DIA_100X_EMPTY_1x1_100ms	12635617-edb1-43bd-acb8-ad9fae4168b5	EPI_100X_YFP_1x1_200ms_25sola	EPI_100X_RFP_1x1_200ms_25sola
376	42	14.0497744870495	590	40.6238045707141	318.135593220339	1636.93559322034	254867	431.977966101695	222.947489392453	265.243465702925	0	84983	144.038983050847	121.167851001436	121.192859281124	0	NaN	NaN	NaN	NaN	NaN	508.873960818759	0.886389678469049	40.2082151563455	16.416150421961	12.3536404194815	3.37302158865313	0.0337799818952175	0.0104833192834457	2	1.01001116495231	4819.41792590098	2	22218.9203389831	1	1	1	1	2019-05-15T18:47:57.409	NG_ecoli_LTEE_910_DM25	-0	-0	162.4	DIA_100X_EMPTY_1x1_100ms	c539734b-78e7-4dcc-bc55-d78214a3461f	EPI_100X_YFP_1x1_200ms_25sola	EPI_100X_RFP_1x1_200ms_25sola
377	32	14.9151706701082	478	47.8023608374519	308.42050209205	1869.1359832636	116574	243.878661087866	222.947489392453	265.243465702925	0	56398	117.987447698745	121.167851001436	121.192859281124	0	NaN	NaN	NaN	NaN	NaN	353.179713308596	0.997427207354991	28.8385538911654	15.0327154326855	11.7880596816238	3.74467580449395	0.0129538323656735	0.00580896922903488	1	1.00069784421628	3147.37153128042	0	18182.0418410042	1	1	1	1	2019-05-15T18:47:57.409	NG_ecoli_LTEE_910_DM25	-0	-0	162.4	DIA_100X_EMPTY_1x1_100ms	3f4ea832-9708-4141-858d-09434b3f93bf	EPI_100X_YFP_1x1_200ms_25sola	EPI_100X_RFP_1x1_200ms_25sola
378	41	14.5898363813712	599	39.2778017339148	319.181969949917	1145.5592654424	128395	214.348914858097	222.947489392453	265.243465702925	0	1823576	3044.367278798	121.167851001436	121.192859281124	0	NaN	NaN	NaN	NaN	NaN	497.585675170563	0.898873210056386	40.166685038611	15.7767411125568	12.03817880412	3.15411925216347	0.042178405627818	0.0246884974062642	0	1.05289561524846	4571.69713385196	2	18997.3989983306	1	1	1	1	2019-05-15T18:47:57.409	NG_ecoli_LTEE_910_DM25	-0	-0	162.4	DIA_100X_EMPTY_1x1_100ms	d64dbfa7-6796-403a-9a66-647d33a74c95	EPI_100X_YFP_1x1_200ms_25sola	EPI_100X_RFP_1x1_200ms_25sola
379	22	14.8116259425849	326	-49.624137896751	310.883435582822	2013.22392638037	79362	243.441717791411	222.947489392453	265.243465702925	0	56608	173.644171779141	121.167851001436	121.192859281124	0	NaN	NaN	NaN	NaN	NaN	284.402164475333	0.999967524923383	21.0542594912687	17.1122581957847	12.8671793038326	4.75935940616391	0.0243372120127083	0.012559901095512	1	1.0049884227311	2737.76746666118	3	18517.2085889571	1	1	1	1	2019-05-15T18:47:57.409	NG_ecoli_LTEE_910_DM25	-0	-0	162.4	DIA_100X_EMPTY_1x1_100ms	6ca125af-ba56-420e-a46b-680220fcad0c	EPI_100X_YFP_1x1_200ms_25sola	EPI_100X_RFP_1x1_200ms_25sola
380	36	12.9723858932834	467	41.7596582658786	317.038543897216	833.256959314775	112368	240.61670235546	222.947489392453	265.243465702925	0	46454	99.4732334047109	121.167851001436	121.192859281124	0	NaN	NaN	NaN	NaN	NaN	417.539235711988	0.896302106729156	34.889736741011	14.7777468791102	11.4912434315571	3.11402070678231	0.0563160171945263	0.0240944844697107	1	1.02715013307945	3618.44206602676	2	19333.8543897216	1	1	1	1	2019-05-15T18:47:57.409	NG_ecoli_LTEE_910_DM25	-0	-0	162.4	DIA_100X_EMPTY_1x1_100ms	fa528db9-ddaa-421a-b5ac-a34b27da50ac	EPI_100X_YFP_1x1_200ms_25sola	EPI_100X_RFP_1x1_200ms_25sola
381	27	13.6482844813284	369	37.9574576135528	310.710027100271	1991.78319783198	273532	741.279132791328	222.947489392453	265.243465702925	0	56342	152.688346883469	121.167851001436	121.192859281124	0	NaN	NaN	NaN	NaN	NaN	320.690591593779	0.999884117619304	25.0124285170349	15.8346447088549	12.2018260715905	4.30897106889465	0.0231341024006592	0.0105553189248674	1	1.00500339113877	2924.79480135214	2	17565.3739837398	1	1	1	1	2019-05-15T18:47:57.409	NG_ecoli_LTEE_910_DM25	-0	-0	162.4	DIA_100X_EMPTY_1x1_100ms	c3cb2966-93c2-4352-a3b7-8d98b1c6c99e	EPI_100X_YFP_1x1_200ms_25sola	EPI_100X_RFP_1x1_200ms_25sola
382	24	11.1294062793618	268	-4.65539159767134	311.39552238806	1186.80970149254	514810	1920.9328358209	222.947489392453	265.243465702925	0	21966	81.9626865671642	121.167851001436	121.192859281124	0	NaN	NaN	NaN	NaN	NaN	248.199423180433	0.999818393017329	22.4186356778506	14.7429924875047	10.3625036987683	4.35927735027767	0.0163838999693901	0.00624797144504947	1	1.00129777951789	1890.72539711278	2	19982.6305970149	1	1	1	1	2019-05-15T18:47:57.409	NG_ecoli_LTEE_910_DM25	-0	-0	162.4	DIA_100X_EMPTY_1x1_100ms	0db4414a-8efe-4ea5-b235-ffa9a9c67685	EPI_100X_YFP_1x1_200ms_25sola	EPI_100X_RFP_1x1_200ms_25sola
383	30	14.8034738397764	444	46.4918858818922	313.862612612613	87.3198198198198	3582960	8069.72972972973	222.947489392453	265.243465702925	0	44134	99.4009009009009	121.167851001436	121.192859281124	0	NaN	NaN	NaN	NaN	NaN	361.79575610885	0.996883195169071	28.7328028935984	14.8311647702251	12.1335885914872	3.69168333617716	0.0243885000928529	0.0119682713101293	0	1.00747687003103	3322.35783067545	1	17170.4166666667	1	1	1	1	2019-05-15T18:47:57.409	NG_ecoli_LTEE_910_DM25	-0	-0	162.4	DIA_100X_EMPTY_1x1_100ms	a795a884-64ba-4905-9bab-6759fbd0872a	EPI_100X_YFP_1x1_200ms_25sola	EPI_100X_RFP_1x1_200ms_25sola
384	33	13.5567008939513	448	42.7452580955508	317.674107142857	772.754464285714	411425	918.359375	222.947489392453	265.243465702925	0	135470	302.388392857143	121.167851001436	121.192859281124	0	NaN	NaN	NaN	NaN	NaN	424.430600938175	0.9353358907735	34.84095653212	14.2758186622608	11.8192817244851	3.07883131807756	0.0756295835479064	0.0341840423644488	0	1.09756366686293	3822.62873698917	2	19227.5714285714	1	1	1	1	2019-05-15T18:47:57.409	NG_ecoli_LTEE_910_DM25	-0	-0	162.4	DIA_100X_EMPTY_1x1_100ms	ea56e655-a234-447e-86db-0fc93b3e8bfa	EPI_100X_YFP_1x1_200ms_25sola	EPI_100X_RFP_1x1_200ms_25sola
385	8	2.29485585466798	19	-49.9967276898973	307.842105263158	391.789473684211	1480	77.8947368421053	222.947489392453	265.243465702925	0	2394	126	121.167851001436	121.192859281124	0	NaN	NaN	NaN	NaN	NaN	111.945590699318	0.999831156500288	NaN	NaN	NaN	NaN	NaN	NaN	NaN	NaN	NaN	1	26156.4210526316	1	1	1	1	2019-05-15T18:47:57.409	NG_ecoli_LTEE_910_DM25	-0	-0	162.4	DIA_100X_EMPTY_1x1_100ms	472171a4-ea6f-45b4-b873-b526c328fd33	EPI_100X_YFP_1x1_200ms_25sola	EPI_100X_RFP_1x1_200ms_25sola
386	29	11.5314236105593	334	47.6114554775853	317.697604790419	295.245508982036	355819	1065.32634730539	222.947489392453	265.243465702925	0	24898	74.5449101796407	121.167851001436	121.192859281124	0	NaN	NaN	NaN	NaN	NaN	295.033603315127	0.996908188478077	26.528517443994	13.1547882995353	10.749515978639	3.16783596200265	0.0109533933558983	0.00548984957339339	1	1.00138594202943	2407.57974261486	1	19064.9670658683	1	1	1	1	2019-05-15T18:47:57.409	NG_ecoli_LTEE_910_DM25	-0	-0	162.4	DIA_100X_EMPTY_1x1_100ms	925f5387-1e52-4381-9bfb-49d326ec2a24	EPI_100X_YFP_1x1_200ms_25sola	EPI_100X_RFP_1x1_200ms_25sola
387	39	14.5864072505554	570	48.4300410884398	323.705263157895	506.598245614035	592998	1040.34736842105	222.947489392453	265.243465702925	0	44354	77.8140350877193	121.167851001436	121.192859281124	0	NaN	NaN	NaN	NaN	NaN	471.538446545882	0.964334296135539	38.9386749814316	14.4772489043942	11.8173473150494	3.24730775652829	0.0215742916308132	0.00790115555953457	3	1.00703123702709	4270.81785764878	2	18150.6877192982	1	1	1	1	2019-05-15T18:47:57.409	NG_ecoli_LTEE_910_DM25	-0	-0	162.4	DIA_100X_EMPTY_1x1_100ms	0cced4f2-222e-451b-a949-3d6bb1ba9f9f	EPI_100X_YFP_1x1_200ms_25sola	EPI_100X_RFP_1x1_200ms_25sola
388	31	14.0332259131586	435	46.444778548266	317.057471264368	1684.58390804598	432743	994.811494252874	222.947489392453	265.243465702925	0	45582	104.786206896552	121.167851001436	121.192859281124	0	NaN	NaN	NaN	NaN	NaN	388.361450980852	0.99980325516213	29.7685785198992	15.6039098393211	12.7312974451402	3.82935468194795	0.00499453970018501	0.00207851882989016	1	1.00008526497014	3789.59944509538	2	20196.124137931	1	1	1	1	2019-05-15T18:47:57.409	NG_ecoli_LTEE_910_DM25	-0	-0	162.4	DIA_100X_EMPTY_1x1_100ms	42d33d14-4ddc-482e-8d57-db059bc696a7	EPI_100X_YFP_1x1_200ms_25sola	EPI_100X_RFP_1x1_200ms_25sola
389	38	13.289450230758	505	47.9053604825367	316.346534653465	1808.69306930693	901975	1786.08910891089	222.947489392453	265.243465702925	0	53486	105.912871287129	121.167851001436	121.192859281124	0	NaN	NaN	NaN	NaN	NaN	420.03522544755	0.956965297548238	35.7674405034841	13.858826809889	11.5082059335526	2.95588824594191	0.0137870250960244	0.00712530491561477	1	1.00461053616836	3720.42877177388	1	18720.8336633663	1	1	1	1	2019-05-15T18:47:57.409	NG_ecoli_LTEE_910_DM25	-0	-0	162.4	DIA_100X_EMPTY_1x1_100ms	fd10b115-4bf2-452d-994e-6baf960d9810	EPI_100X_YFP_1x1_200ms_25sola	EPI_100X_RFP_1x1_200ms_25sola
390	33	13.4212048889977	445	45.1142610136696	317.141573033708	614.952808988764	211890	476.157303370787	222.947489392453	265.243465702925	0	47958	107.770786516854	121.167851001436	121.192859281124	0	NaN	NaN	NaN	NaN	NaN	379.432482994535	0.942860877454151	32.2870714802281	13.8679671800183	11.2856921768128	3.23913686982462	0.0422843734590286	0.0227951635786682	2	1.03975967142067	3229.79484864301	1	19017.1101123596	1	1	1	1	2019-05-15T18:47:57.409	NG_ecoli_LTEE_910_DM25	-0	-0	162.4	DIA_100X_EMPTY_1x1_100ms	3b73fb0a-e01c-49d3-a763-d5375297f28a	EPI_100X_YFP_1x1_200ms_25sola	EPI_100X_RFP_1x1_200ms_25sola
391	23	12.4758990725188	287	-20.0630601609854	319.358885017422	698.048780487805	67094	233.777003484321	222.947489392453	265.243465702925	0	51971	181.08362369338	121.167851001436	121.192859281124	0	NaN	NaN	NaN	NaN	NaN	283.76332891115	0.999855375380784	22.6583856184914	15.4482773969492	12.099530021136	4.00840593056105	0.0027371795370142	0.0011050360916491	3	1.00004540759835	2605.28865305517	1	20614.2926829268	1	1	1	1	2019-05-15T18:47:57.409	NG_ecoli_LTEE_910_DM25	-0	-0	162.4	DIA_100X_EMPTY_1x1_100ms	31a84087-9d9c-4c9b-9554-e6de98c3216b	EPI_100X_YFP_1x1_200ms_25sola	EPI_100X_RFP_1x1_200ms_25sola
392	25	11.3900590459609	285	-35.0110249871437	318.550877192982	1481.02105263158	698903	2452.29122807018	222.947489392453	265.243465702925	0	22622	79.3754385964912	121.167851001436	121.192859281124	0	NaN	NaN	NaN	NaN	NaN	254.803994566809	0.999809434992108	22.1510664380458	14.26987001991	10.9341210293987	3.96954525671657	0.0130202026319591	0.00556086225439048	1	1.0006211160656	2079.94702838023	2	18952.2842105263	1	1	1	1	2019-05-15T18:47:57.409	NG_ecoli_LTEE_910_DM25	-0	-0	162.4	DIA_100X_EMPTY_1x1_100ms	a881b394-4c0b-4390-9982-5842c633b7a4	EPI_100X_YFP_1x1_200ms_25sola	EPI_100X_RFP_1x1_200ms_25sola
393	28	11.2821018579926	316	42.5328282419882	319.408227848101	1360.86075949367	466373	1475.86392405063	222.947489392453	265.243465702925	0	34119	107.971518987342	121.167851001436	121.192859281124	0	NaN	NaN	NaN	NaN	NaN	291.159797060359	0.990658088139702	27.4300542413191	12.6751629985803	10.2124020493537	3.13921623025751	0.0111763394915508	0.00506328793348382	1	1.00139570602725	2246.8410814128	2	18855.3734177215	1	1	1	1	2019-05-15T18:47:57.409	NG_ecoli_LTEE_910_DM25	-0	-0	162.4	DIA_100X_EMPTY_1x1_100ms	404534eb-6abb-4e35-b155-f0141c0077e2	EPI_100X_YFP_1x1_200ms_25sola	EPI_100X_RFP_1x1_200ms_25sola
394	38	13.668398288594	520	44.9818539274142	325.105769230769	125.726923076923	96067	184.744230769231	222.947489392453	265.243465702925	0	954288	1835.16923076923	121.167851001436	121.192859281124	0	NaN	NaN	NaN	NaN	NaN	440.884493268547	0.913735469636012	35.7427170056018	15.3034621716801	11.930687626326	3.17753622848515	0.0312820163540085	0.0128426248971472	2	1.00318058124149	3995.84279628749	2	19619.3596153846	1	1	1	1	2019-05-15T18:47:57.409	NG_ecoli_LTEE_910_DM25	-0	-0	162.4	DIA_100X_EMPTY_1x1_100ms	4e8b8c57-b272-483b-bd12-cb96caa6f501	EPI_100X_YFP_1x1_200ms_25sola	EPI_100X_RFP_1x1_200ms_25sola
395	37	15.1407610231396	561	49.5148929016478	325.213903743315	171.488413547237	246312	439.058823529412	222.947489392453	265.243465702925	0	47947	85.4670231729055	121.167851001436	121.192859281124	0	NaN	NaN	NaN	NaN	NaN	421.93936233617	0.966156303947073	34.6474555981138	13.9772516269023	11.7501578908595	3.27031595596186	0.302225708833821	0.0177589583562774	0	1.01488724903709	3757.06434527379	0	18295.8556149733	1	1	1	1	2019-05-15T18:47:57.409	NG_ecoli_LTEE_910_DM25	-0	-0	162.4	DIA_100X_EMPTY_1x1_100ms	f3650b4f-751a-4a39-83fe-60ff18ec5a3f	EPI_100X_YFP_1x1_200ms_25sola	EPI_100X_RFP_1x1_200ms_25sola
396	41	14.9999839446022	615	48.3162509584429	330.512195121951	723.224390243902	100214	162.949593495935	222.947489392453	265.243465702925	0	1083993	1762.59024390244	121.167851001436	121.192859281124	0	NaN	NaN	NaN	NaN	NaN	561.199533083416	0.955261580671171	38.3784237812993	17.9484267916992	14.2694681307541	3.9506457276908	0.0231238797724158	0.0104427684615805	2	1.01209071308231	6137.51529164173	2	19850.7268292683	1	1	1	1	2019-05-15T18:47:57.409	NG_ecoli_LTEE_910_DM25	-0	-0	162.4	DIA_100X_EMPTY_1x1_100ms	360f8d05-cf0d-4a6b-baf1-ac734e957fdf	EPI_100X_YFP_1x1_200ms_25sola	EPI_100X_RFP_1x1_200ms_25sola
397	26	13.8114644488469	359	30.6636259849341	323.799442896936	1541.05571030641	121501	338.442896935933	222.947489392453	265.243465702925	0	54946	153.052924791086	121.167851001436	121.192859281124	0	NaN	NaN	NaN	NaN	NaN	301.210386852288	0.99745380565681	23.6775385331908	16.0184974318335	12.3339852435718	4.07905021912999	0.0143720280882192	0.00652267905641702	0	1.00175903131661	2829.00218199437	1	19012.8830083565	1	1	1	1	2019-05-15T18:47:57.409	NG_ecoli_LTEE_910_DM25	-0	-0	162.4	DIA_100X_EMPTY_1x1_100ms	34abaffe-c1b9-4199-a1f5-f88276a4684e	EPI_100X_YFP_1x1_200ms_25sola	EPI_100X_RFP_1x1_200ms_25sola
398	28	11.3934107226418	319	40.3228977778671	328.275862068966	849.097178683386	67270	210.877742946708	222.947489392453	265.243465702925	0	30435	95.4075235109718	121.167851001436	121.192859281124	0	NaN	NaN	NaN	NaN	NaN	299.337503703245	0.984684624501775	27.543703263017	12.6836922008012	10.5498851935065	2.94278276849367	0.010873096793318	0.00374103912255582	2	1.0003991219047	2407.72941991625	2	19828.5360501567	1	1	1	1	2019-05-15T18:47:57.409	NG_ecoli_LTEE_910_DM25	-0	-0	162.4	DIA_100X_EMPTY_1x1_100ms	012bfa15-0303-451a-963b-bec176e8a5d3	EPI_100X_YFP_1x1_200ms_25sola	EPI_100X_RFP_1x1_200ms_25sola
399	40	12.773525818292	511	49.2593638588367	329.236790606654	1988.5831702544	144864	283.491193737769	222.947489392453	265.243465702925	0	54446	106.547945205479	121.167851001436	121.192859281124	0	NaN	NaN	NaN	NaN	NaN	441.716278902393	0.946546991865003	38.5292073947161	13.6631367160127	11.199611337424	2.80210578003808	0.0130215941686068	0.00501060041550935	1	1.00254011098425	3795.64738191683	2	20257.6281800391	1	1	1	1	2019-05-15T18:47:57.409	NG_ecoli_LTEE_910_DM25	-0	-0	162.4	DIA_100X_EMPTY_1x1_100ms	220e35be-3e41-4846-884f-e265d7de6b0a	EPI_100X_YFP_1x1_200ms_25sola	EPI_100X_RFP_1x1_200ms_25sola
400	38	14.8179370051209	564	39.9641054190486	336.579787234043	209.728723404255	55573	98.5336879432624	222.947489392453	265.243465702925	0	40754	72.258865248227	121.167851001436	121.192859281124	0	NaN	NaN	NaN	NaN	NaN	435.00562732157	0.932324574728625	36.8429198556176	15.5176723836414	11.2826450109938	3.27706471470894	0.0805060757111634	0.0293950877758624	1	1.04725795906803	3683.54322741815	0	23843.2907801418	1	1	1	1	2019-05-15T18:47:57.409	NG_ecoli_LTEE_910_DM25	-0	-0	162.4	DIA_100X_EMPTY_1x1_100ms	7e95ddde-080d-4672-bb0d-c324a1181584	EPI_100X_YFP_1x1_200ms_25sola	EPI_100X_RFP_1x1_200ms_25sola
401	23	12.340184526496	284	19.7410796458529	326.901408450704	1179.83450704225	314839	1108.58802816901	222.947489392453	265.243465702925	0	26650	93.8380281690141	121.167851001436	121.192859281124	0	NaN	NaN	NaN	NaN	NaN	264.281295323604	0.999694321654473	23.1206746085896	14.598335092125	10.9565619428203	3.8366123513717	0.0341172514261972	0.0170448805029918	0	1.0113225524155	2179.91208851356	2	19692.3838028169	1	1	1	1	2019-05-15T18:47:57.409	NG_ecoli_LTEE_910_DM25	-0	-0	162.4	DIA_100X_EMPTY_1x1_100ms	a371cb2a-ae4f-4a58-bc21-9273e6f2ed2e	EPI_100X_YFP_1x1_200ms_25sola	EPI_100X_RFP_1x1_200ms_25sola
402	36	11.837890448543	427	47.7848724503147	333.615925058548	949.182669789227	118558	277.653395784543	222.947489392453	265.243465702925	0	32328	75.7096018735363	121.167851001436	121.192859281124	0	NaN	NaN	NaN	NaN	NaN	386.008430266799	0.961161860791106	35.7024552290991	12.5665102715206	10.4457309100382	2.88370758750831	0.0122979119087367	0.00460725060103752	1	1.00175930884138	3059.60690491222	2	19723.718969555	1	1	1	1	2019-05-15T18:47:57.409	NG_ecoli_LTEE_910_DM25	-0	-0	162.4	DIA_100X_EMPTY_1x1_100ms	d3d6973d-14df-412b-99e2-cc89a75abf7a	EPI_100X_YFP_1x1_200ms_25sola	EPI_100X_RFP_1x1_200ms_25sola
403	23	13.0529268861254	301	15.723610800861	328.524916943522	1341.13953488372	158393	526.222591362126	222.947489392453	265.243465702925	0	35348	117.435215946844	121.167851001436	121.192859281124	0	NaN	NaN	NaN	NaN	NaN	257.945423525853	0.999809853057674	22.255733989197	14.1037580330864	11.2296212183339	3.54089343120182	0.0134837103864366	0.00675823763728317	1	1.00152934004954	2204.25593170346	1	18874.8637873754	1	1	1	1	2019-05-15T18:47:57.409	NG_ecoli_LTEE_910_DM25	-0	-0	162.4	DIA_100X_EMPTY_1x1_100ms	30fb887a-aead-472b-833a-ae67039daf54	EPI_100X_YFP_1x1_200ms_25sola	EPI_100X_RFP_1x1_200ms_25sola
404	45	14.0295778689252	633	-3.35574380593038	339.060031595577	1696.09636650869	210018	331.781990521327	222.947489392453	265.243465702925	0	108626	171.605055292259	121.167851001436	121.192859281124	0	NaN	NaN	NaN	NaN	NaN	565.368633697792	0.877678016458413	45.2950916857933	15.198878504879	12.249058207813	3.10344464731491	0.0270223428218184	0.0114055519441844	2	1.0172800005231	5337.60487535258	2	20827.9225908373	1	1	1	1	2019-05-15T18:47:57.409	NG_ecoli_LTEE_910_DM25	-0	-0	162.4	DIA_100X_EMPTY_1x1_100ms	d533d13e-f317-439b-bd1c-19aedbd3d424	EPI_100X_YFP_1x1_200ms_25sola	EPI_100X_RFP_1x1_200ms_25sola
405	37	14.6323682766076	542	48.8842492704478	334.926199261993	394.924354243542	76504	141.151291512915	222.947489392453	265.243465702925	0	1573130	2902.45387453875	121.167851001436	121.192859281124	0	NaN	NaN	NaN	NaN	NaN	457.420462823178	0.952934697117109	34.9637024765885	15.1131886535157	12.6733728766356	3.21893231408436	0.0447584149815793	0.0156232786499708	1	1.0189392602872	4410.53957321574	1	19700.9889298893	1	1	1	1	2019-05-15T18:47:57.409	NG_ecoli_LTEE_910_DM25	-0	-0	162.4	DIA_100X_EMPTY_1x1_100ms	e0212d25-c47d-4281-a915-77afa1119f47	EPI_100X_YFP_1x1_200ms_25sola	EPI_100X_RFP_1x1_200ms_25sola
406	25	13.9526101339433	350	-23.3137009273401	332.182857142857	2021.21714285714	131433	375.522857142857	222.947489392453	265.243465702925	0	43383	123.951428571429	121.167851001436	121.192859281124	0	NaN	NaN	NaN	NaN	NaN	307.922395559337	0.999926859972588	24.6383940880326	16.3341090708168	12.1015446718618	4.34159572900773	0.00990246911475659	0.00422351430335111	2	1.00082866701245	2833.89591644459	2	18792.0171428571	1	1	1	1	2019-05-15T18:47:57.409	NG_ecoli_LTEE_910_DM25	-0	-0	162.4	DIA_100X_EMPTY_1x1_100ms	ec0ab941-d37f-4417-8d65-065b2a179fe2	EPI_100X_YFP_1x1_200ms_25sola	EPI_100X_RFP_1x1_200ms_25sola
407	48	15.2501925859104	732	47.8841794299557	332.784153005464	909.310109289617	527754	720.975409836066	222.947489392453	265.243465702925	0	58766	80.2814207650273	121.167851001436	121.192859281124	0	NaN	NaN	NaN	NaN	NaN	616.492624131721	0.926215049127576	46.541568166247	15.6577374668022	13.0273734243917	2.92078008122716	0.0305848693615442	0.00994292962062038	1	1.00494148235522	6203.61186634979	1	16933.4699453552	1	1	1	1	2019-05-15T18:47:57.409	NG_ecoli_LTEE_910_DM25	-0	-0	162.4	DIA_100X_EMPTY_1x1_100ms	4263e9e7-420d-46af-8c0c-86a6b3596e7c	EPI_100X_YFP_1x1_200ms_25sola	EPI_100X_RFP_1x1_200ms_25sola
408	28	12.8183720260808	359	40.1561942028897	336.030640668524	1395.8635097493	2077963	5788.19777158774	222.947489392453	265.243465702925	0	37003	103.072423398329	121.167851001436	121.192859281124	0	NaN	NaN	NaN	NaN	NaN	310.84018054383	0.993381633539013	26.4455323056924	13.5619215265745	11.211024687353	3.54022613642705	0.0279923333736702	0.0121097369721592	1	1.00712315031022	2610.55478830459	1	18508.1058495822	1	1	1	1	2019-05-15T18:47:57.409	NG_ecoli_LTEE_910_DM25	-0	-0	162.4	DIA_100X_EMPTY_1x1_100ms	df849d5d-03b6-4979-896a-5dc83f015cac	EPI_100X_YFP_1x1_200ms_25sola	EPI_100X_RFP_1x1_200ms_25sola
409	34	14.1792003581834	482	45.0964935276622	337.224066390042	297.087136929461	417860	866.929460580913	222.947489392453	265.243465702925	0	36419	75.5580912863071	121.167851001436	121.192859281124	0	NaN	NaN	NaN	NaN	NaN	422.979493213151	0.990412425665328	32.2551143521839	15.2753699154205	12.5100347387556	3.95919334477723	0.0178249094716296	0.00827106568851124	1	1.0011991187304	3964.6558870354	3	17659.0020746888	1	1	1	1	2019-05-15T18:47:57.409	NG_ecoli_LTEE_910_DM25	-0	-0	162.4	DIA_100X_EMPTY_1x1_100ms	d8affbc1-885a-4d2c-8e38-a37792030e85	EPI_100X_YFP_1x1_200ms_25sola	EPI_100X_RFP_1x1_200ms_25sola
410	41	11.7072583051049	480	-25.3072014294992	336.472916666667	1607.3375	78819	164.20625	222.947489392453	265.243465702925	0	1030635	2147.15625	121.167851001436	121.192859281124	0	NaN	NaN	NaN	NaN	NaN	481.970014149848	0.874719838066248	43.0410886277454	12.7566740368877	10.6443902986769	2.62017919579672	0.0810277865110417	0.0380886761232976	1	1.04745732046608	3830.14053758454	2	23986.0416666667	1	1	1	1	2019-05-15T18:47:57.409	NG_ecoli_LTEE_910_DM25	-0	-0	162.4	DIA_100X_EMPTY_1x1_100ms	8abce503-828b-4580-bdf0-1c5ecc1394cd	EPI_100X_YFP_1x1_200ms_25sola	EPI_100X_RFP_1x1_200ms_25sola
411	38	15.2337083297537	579	49.0958496528132	343.989637305699	1193.81347150259	711743	1229.26252158895	222.947489392453	265.243465702925	0	59762	103.215889464594	121.167851001436	121.192859281124	0	NaN	NaN	NaN	NaN	NaN	546.043537170616	0.952582019109042	37.9293641380722	17.7403705055822	14.0069698056526	3.9204824628817	0.0128439892302249	0.00600991884214017	0	1.0032606770046	5844.58700853011	3	18222.8393782383	1	1	1	1	2019-05-15T18:47:57.409	NG_ecoli_LTEE_910_DM25	-0	-0	162.4	DIA_100X_EMPTY_1x1_100ms	779cc741-0451-4d76-b012-2312efcdfae0	EPI_100X_YFP_1x1_200ms_25sola	EPI_100X_RFP_1x1_200ms_25sola
412	37	14.7940187443666	547	48.7534921961851	342.650822669104	1377.13711151737	2747365	5022.60511882998	222.947489392453	265.243465702925	0	60723	111.010968921389	121.167851001436	121.192859281124	0	NaN	NaN	NaN	NaN	NaN	454.770800976884	0.945374460299512	34.708012701919	15.6783259925271	12.5156346946249	3.71478226360571	0.0370145878497363	0.0197746935994411	1	1.00808536068134	4269.97552880018	2	17554.155393053	1	1	1	1	2019-05-15T18:47:57.409	NG_ecoli_LTEE_910_DM25	-0	-0	162.4	DIA_100X_EMPTY_1x1_100ms	a37b66d2-d6ba-40f2-be95-b829ff15d044	EPI_100X_YFP_1x1_200ms_25sola	EPI_100X_RFP_1x1_200ms_25sola
413	28	14.4247710461419	404	15.5038351309126	341.128712871287	1485.75742574257	134807	333.680693069307	222.947489392453	265.243465702925	0	33536	83.009900990099	121.167851001436	121.192859281124	0	NaN	NaN	NaN	NaN	NaN	318.852750346581	0.996936466158047	26.9017982615408	13.8969952380605	11.3490847770333	3.54416937170771	0.0373903785440092	0.0171578780835081	1	1.0147496219918	2721.4030882475	2	18635.0247524752	1	1	1	1	2019-05-15T18:47:57.409	NG_ecoli_LTEE_910_DM25	-0	-0	162.4	DIA_100X_EMPTY_1x1_100ms	289a7ee2-2ef2-4172-91f6-fc0845629acb	EPI_100X_YFP_1x1_200ms_25sola	EPI_100X_RFP_1x1_200ms_25sola
414	31	12.4807644018562	388	26.5753267231771	340.657216494845	650.149484536082	106739	275.100515463918	222.947489392453	265.243465702925	0	45483	117.224226804124	121.167851001436	121.192859281124	0	NaN	NaN	NaN	NaN	NaN	321.02075320446	0.988904688631936	28.3713457131744	13.1794486221441	10.9577355838312	3.22339670411007	0.0302022353430799	0.0165643502434318	0	1.014608549659	2675.54001177377	2	18281.8067010309	1	1	1	1	2019-05-15T18:47:57.409	NG_ecoli_LTEE_910_DM25	-0	-0	162.4	DIA_100X_EMPTY_1x1_100ms	01e75024-dc8b-4b22-a465-994ad340062d	EPI_100X_YFP_1x1_200ms_25sola	EPI_100X_RFP_1x1_200ms_25sola
415	24	9.90191768453889	238	20.569415654307	342.021008403361	1251.24789915966	51991	218.449579831933	222.947489392453	265.243465702925	0	90297	379.399159663866	121.167851001436	121.192859281124	0	NaN	NaN	NaN	NaN	NaN	269.680204219151	0.88044783385908	26.1606081590691	12.7661356067215	9.89850613124777	2.92268006607889	0.049470275838453	0.0203975148463369	1	1.01888443905877	2013.15414719257	1	24926.8571428571	1	1	1	1	2019-05-15T18:47:57.409	NG_ecoli_LTEE_910_DM25	-0	-0	162.4	DIA_100X_EMPTY_1x1_100ms	3695cb9a-0aee-4e1f-a273-57da08a0d8eb	EPI_100X_YFP_1x1_200ms_25sola	EPI_100X_RFP_1x1_200ms_25sola
416	28	15.2959130314192	429	25.8782442605633	344.342657342657	1235.48018648019	838674	1954.95104895105	222.947489392453	265.243465702925	0	72485	168.962703962704	121.167851001436	121.192859281124	0	NaN	NaN	NaN	NaN	NaN	344.347452469018	0.993464333612052	26.1755874664749	16.2047992609354	12.603306361086	4.17485899323811	0.0184633126166366	0.00963740868835038	0	1.00458419439044	3265.54223618492	2	17989.7599067599	1	1	1	1	2019-05-15T18:47:57.409	NG_ecoli_LTEE_910_DM25	-0	-0	162.4	DIA_100X_EMPTY_1x1_100ms	79242fd6-5736-4488-8470-a1b8eeef7a7c	EPI_100X_YFP_1x1_200ms_25sola	EPI_100X_RFP_1x1_200ms_25sola
417	31	12.2145641885853	379	46.9638259535931	346.22691292876	1217.16886543536	250327	660.493403693931	222.947489392453	265.243465702925	0	130982	345.598944591029	121.167851001436	121.192859281124	0	NaN	NaN	NaN	NaN	NaN	380.407240733353	0.955716227761866	31.3637286324401	15.2127735742388	11.7201789610041	3.49287646390527	0.00881268582961123	0.00252968048403953	3	1.00023503715237	3383.65484155332	3	19509.654353562	1	1	1	1	2019-05-15T18:47:57.409	NG_ecoli_LTEE_910_DM25	-0	-0	162.4	DIA_100X_EMPTY_1x1_100ms	43a82c3e-6842-4e63-8496-5356d7509d88	EPI_100X_YFP_1x1_200ms_25sola	EPI_100X_RFP_1x1_200ms_25sola
418	22	13.094889022915	289	-47.4554018721064	342.754325259516	128.352941176471	59163	204.716262975779	222.947489392453	265.243465702925	0	149044	515.723183391003	121.167851001436	121.192859281124	0	NaN	NaN	NaN	NaN	NaN	262.522936334105	0.999835741600502	20.9969626690744	16.2103790197544	11.6674858835522	4.62690570441959	0.0528618323028897	0.0272164000601515	0	1.02432841506559	2244.92029247123	2	18471.8062283737	1	1	1	1	2019-05-15T18:47:57.409	NG_ecoli_LTEE_910_DM25	-0	-0	162.4	DIA_100X_EMPTY_1x1_100ms	6682a627-1eac-4e19-a55c-1ced0b85e66b	EPI_100X_YFP_1x1_200ms_25sola	EPI_100X_RFP_1x1_200ms_25sola
419	38	14.259295184607	543	47.4838146312332	351.502762430939	1006.70534069982	2016143	3712.97053406998	222.947489392453	265.243465702925	0	49579	91.3057090239411	121.167851001436	121.192859281124	0	NaN	NaN	NaN	NaN	NaN	454.543558426601	0.918580881293212	36.9490919424107	14.8779678639675	12.0085484472727	2.98731905334623	0.0232190448507248	0.0101289515421156	1	1.00680214481371	4184.79974060756	2	18241.0313075506	1	1	1	1	2019-05-15T18:47:57.409	NG_ecoli_LTEE_910_DM25	-0	-0	162.4	DIA_100X_EMPTY_1x1_100ms	4c2306a1-6f0b-429f-b114-fa65f7316588	EPI_100X_YFP_1x1_200ms_25sola	EPI_100X_RFP_1x1_200ms_25sola
420	45	16.0490328609403	723	37.2734483755581	356.045643153527	1655.34854771784	212492	293.903181189488	222.947489392453	265.243465702925	0	487877	674.795297372061	121.167851001436	121.192859281124	0	NaN	NaN	NaN	NaN	NaN	606.274637879861	0.885637275609344	43.0612214959375	17.4793801245167	13.765916149434	3.74651527639317	0.0518335528428675	0.0228642985848177	2	1.0620648219525	6408.94384269201	2	21125.8824343015	1	1	1	1	2019-05-15T18:47:57.409	NG_ecoli_LTEE_910_DM25	-0	-0	162.4	DIA_100X_EMPTY_1x1_100ms	c886f01c-d526-45f9-bcd0-720eeea2c3d5	EPI_100X_YFP_1x1_200ms_25sola	EPI_100X_RFP_1x1_200ms_25sola
421	6	2.57675605932006	17	-49.9965436711991	338.823529411765	1498.11764705882	2027	119.235294117647	222.947489392453	265.243465702925	0	1345	79.1176470588235	121.167851001436	121.192859281124	0	NaN	NaN	NaN	NaN	NaN	NaN	NaN	NaN	NaN	NaN	NaN	NaN	NaN	NaN	NaN	NaN	1	25975.0588235294	1	1	1	1	2019-05-15T18:47:57.409	NG_ecoli_LTEE_910_DM25	-0	-0	162.4	DIA_100X_EMPTY_1x1_100ms	7b66e5ac-5bb7-4dde-ab27-7d8f9a505be0	EPI_100X_YFP_1x1_200ms_25sola	EPI_100X_RFP_1x1_200ms_25sola
422	38	15.0686451481967	573	47.6683916680325	346.071553228621	523.832460732984	137612	240.160558464223	222.947489392453	265.243465702925	0	95858	167.291448516579	121.167851001436	121.192859281124	0	NaN	NaN	NaN	NaN	NaN	455.288534926954	0.893667431695082	36.5189973428581	15.6285708233461	12.1537019498265	3.24660373058309	0.0446453390929175	0.0235520962340718	0	1.04391427748195	4236.68221849807	1	18750.4240837696	1	1	1	1	2019-05-15T18:47:57.409	NG_ecoli_LTEE_910_DM25	-0	-0	162.4	DIA_100X_EMPTY_1x1_100ms	ef37a499-07b2-4623-84c0-57866fa252ca	EPI_100X_YFP_1x1_200ms_25sola	EPI_100X_RFP_1x1_200ms_25sola
423	27	14.1012804346465	381	30.7664181137273	346.385826771654	1593.85564304462	103811	272.469816272966	222.947489392453	265.243465702925	0	286663	752.396325459318	121.167851001436	121.192859281124	0	NaN	NaN	NaN	NaN	NaN	349.464457955881	0.998435778477869	25.0253239897976	17.8116816198149	13.3026682928716	4.61089210562294	0.0551157544079983	0.0263950083624378	1	1.03306245174971	3478.14044043181	2	19967.6194225722	1	1	1	1	2019-05-15T18:47:57.409	NG_ecoli_LTEE_910_DM25	-0	-0	162.4	DIA_100X_EMPTY_1x1_100ms	a6a94370-01e2-4971-8ba3-b3cd423e1e69	EPI_100X_YFP_1x1_200ms_25sola	EPI_100X_RFP_1x1_200ms_25sola
424	41	15.231864813898	625	44.2751550779526	356.4592	1673.488	123822	198.1152	222.947489392453	265.243465702925	0	1693508	2709.6128	121.167851001436	121.192859281124	0	NaN	NaN	NaN	NaN	NaN	538.527043397454	0.938070496531224	38.0496545780481	17.3038453052924	13.4930233527214	3.64811078616234	0.102870440694132	0.0310552334736436	3	1.08694536357233	5440.7546749496	2	22053.3264	1	1	1	1	2019-05-15T18:47:57.409	NG_ecoli_LTEE_910_DM25	-0	-0	162.4	DIA_100X_EMPTY_1x1_100ms	b6ae1e6c-3c74-4334-b73f-07313b57d889	EPI_100X_YFP_1x1_200ms_25sola	EPI_100X_RFP_1x1_200ms_25sola
425	58	17.0767465863186	991	47.5321742050673	348.240161453078	1083.89202825429	5097330	5143.62260343088	222.947489392453	265.243465702925	0	88958	89.765893037336	121.167851001436	121.192859281124	0	NaN	NaN	NaN	NaN	NaN	776.613034431239	0.943920968288181	57.9739936688453	15.5871490758584	13.1743900762295	2.93988967920992	0.021522380748027	0.00675008438613165	3	1.00902387681584	7902.85723485446	1	16666.7598385469	1	1	1	1	2019-05-15T18:47:57.409	NG_ecoli_LTEE_910_DM25	-0	-0	162.4	DIA_100X_EMPTY_1x1_100ms	1e94efe3-6b00-4d14-ac89-b7be91c51dff	EPI_100X_YFP_1x1_200ms_25sola	EPI_100X_RFP_1x1_200ms_25sola
426	29	11.8509239750021	344	40.5792963066572	348.05523255814	2029.28197674419	771671	2243.22965116279	222.947489392453	265.243465702925	0	48549	141.130813953488	121.167851001436	121.192859281124	0	NaN	NaN	NaN	NaN	NaN	333.533827388484	0.968591377804341	28.3203304977904	14.1100487823286	11.3615580546543	3.32433950581374	0.0151996844614309	0.00720374013490572	1	1.00309182602569	2871.20355152444	3	19820.351744186	1	1	1	1	2019-05-15T18:47:57.409	NG_ecoli_LTEE_910_DM25	-0	-0	162.4	DIA_100X_EMPTY_1x1_100ms	879ed18d-d9da-4bee-884a-4f068155ced4	EPI_100X_YFP_1x1_200ms_25sola	EPI_100X_RFP_1x1_200ms_25sola
427	26	14.7408820051858	384	18.9196573916912	352.221354166667	610.315104166667	444360	1157.1875	222.947489392453	265.243465702925	0	32534	84.7239583333333	121.167851001436	121.192859281124	0	NaN	NaN	NaN	NaN	NaN	308.037709990448	0.99953957986828	24.7311338130099	15.5248262457885	11.7964942245358	4.24025944092835	0.0374313241780704	0.0190709332298875	0	1.01636705198597	2702.9612988232	1	17488.2942708333	1	1	1	1	2019-05-15T18:47:57.409	NG_ecoli_LTEE_910_DM25	-0	-0	162.4	DIA_100X_EMPTY_1x1_100ms	0601ffc7-0431-4197-afa0-a3535e16c8f4	EPI_100X_YFP_1x1_200ms_25sola	EPI_100X_RFP_1x1_200ms_25sola
428	31	14.0207814978111	435	46.9438899091264	351.871264367816	847.177011494253	402533	925.363218390805	222.947489392453	265.243465702925	0	33199	76.3195402298851	121.167851001436	121.192859281124	0	NaN	NaN	NaN	NaN	NaN	364.171531254796	0.986891359047529	29.6097080220845	14.7881216849261	11.9952611667807	3.44795537451536	0.0185275301300798	0.00621746616991115	1	1.00171628471541	3346.13472107184	2	17915.6574712644	1	1	1	1	2019-05-15T18:47:57.409	NG_ecoli_LTEE_910_DM25	-0	-0	162.4	DIA_100X_EMPTY_1x1_100ms	eabcf359-ae7b-4035-967b-8c85e0cccc5c	EPI_100X_YFP_1x1_200ms_25sola	EPI_100X_RFP_1x1_200ms_25sola
429	22	14.7533767548755	325	-46.2677728186052	351.578461538462	695.950769230769	2285422	7032.06769230769	222.947489392453	265.243465702925	0	45695	140.6	121.167851001436	121.192859281124	0	NaN	NaN	NaN	NaN	NaN	280.866104201674	0.999925262797131	21.2756140770735	16.4708540439404	12.3496559114749	4.72443115566093	0.0239854531547943	0.0125388790858296	1	1.005186119876	2548.48276025389	2	17992.5661538462	1	1	1	1	2019-05-15T18:47:57.409	NG_ecoli_LTEE_910_DM25	-0	-0	162.4	DIA_100X_EMPTY_1x1_100ms	693d4cb2-9562-4704-b70e-b329802e9c35	EPI_100X_YFP_1x1_200ms_25sola	EPI_100X_RFP_1x1_200ms_25sola
430	42	13.2332110944284	556	45.9301586888439	361.66726618705	938.145683453237	202066	363.428057553957	222.947489392453	265.243465702925	0	105830	190.341726618705	121.167851001436	121.192859281124	0	NaN	NaN	NaN	NaN	NaN	481.672493523685	0.920844846081208	39.4775782862666	15.6854132665678	11.9078495359784	3.38338129494267	0.00686485269147104	0.00315359334576094	2	1.00024544908392	4396.49983905756	2	21404.1996402878	1	1	1	1	2019-05-15T18:47:57.409	NG_ecoli_LTEE_910_DM25	-0	-0	162.4	DIA_100X_EMPTY_1x1_100ms	11f1a2a8-1bec-4554-ac32-6d7f6e4c719c	EPI_100X_YFP_1x1_200ms_25sola	EPI_100X_RFP_1x1_200ms_25sola
431	25	14.7195085125961	370	-23.8732742893254	349.308108108108	1722.27027027027	172839	467.132432432432	222.947489392453	265.243465702925	0	31788	85.9135135135135	121.167851001436	121.192859281124	0	NaN	NaN	NaN	NaN	NaN	286.511461223122	0.999963114277959	22.9074947604887	15.5439392940991	11.7475521204233	4.4375823020108	0.11407090583542	0.00909415541894487	1	1.00175620423384	2482.91720766518	0	18316.1	1	1	1	1	2019-05-15T18:47:57.409	NG_ecoli_LTEE_910_DM25	-0	-0	162.4	DIA_100X_EMPTY_1x1_100ms	d287dc47-0663-4602-98e9-7cae73cdd834	EPI_100X_YFP_1x1_200ms_25sola	EPI_100X_RFP_1x1_200ms_25sola
432	28	6.41792489244183	180	-35.0496550023407	355.677777777778	2044.05	175961	977.561111111111	222.947489392453	265.243465702925	0	23489	130.494444444444	121.167851001436	121.192859281124	0	NaN	NaN	NaN	NaN	NaN	NaN	NaN	NaN	NaN	NaN	NaN	NaN	NaN	NaN	NaN	NaN	1	18822.7333333333	1	1	1	1	2019-05-15T18:47:57.409	NG_ecoli_LTEE_910_DM25	-0	-0	162.4	DIA_100X_EMPTY_1x1_100ms	6e20163e-9de7-41e8-8184-f0dc861bbfb4	EPI_100X_YFP_1x1_200ms_25sola	EPI_100X_RFP_1x1_200ms_25sola
433	24	11.5313956279196	277	27.1443452343877	351.465703971119	109.115523465704	77512	279.826714801444	222.947489392453	265.243465702925	0	49034	177.018050541516	121.167851001436	121.192859281124	0	NaN	NaN	NaN	NaN	NaN	264.851347399158	0.994460711290975	24.5906993388533	13.1725538282547	10.300769355834	3.41527710539533	0.0243851876137261	0.0102076482867078	1	1.00381711801321	2049.27427015776	3	18788.1913357401	1	1	1	1	2019-05-15T18:47:57.409	NG_ecoli_LTEE_910_DM25	-0	-0	162.4	DIA_100X_EMPTY_1x1_100ms	4c8be995-30f3-4878-9b67-7146c1a67a81	EPI_100X_YFP_1x1_200ms_25sola	EPI_100X_RFP_1x1_200ms_25sola
434	25	13.3832079021493	335	30.4561767463903	351.50447761194	455.540298507463	123662	369.140298507463	222.947489392453	265.243465702925	0	25025	74.7014925373134	121.167851001436	121.192859281124	0	NaN	NaN	NaN	NaN	NaN	283.51127172263	0.999950526570461	23.1326201770232	14.8599776187056	11.8520718281753	3.82522920130998	0.0174241620040842	0.0103677422993235	0	1.00372443828572	2552.13273498965	1	18282.047761194	1	1	1	1	2019-05-15T18:47:57.409	NG_ecoli_LTEE_910_DM25	-0	-0	162.4	DIA_100X_EMPTY_1x1_100ms	862aac07-ad4d-492a-9d1a-6e1816eb23da	EPI_100X_YFP_1x1_200ms_25sola	EPI_100X_RFP_1x1_200ms_25sola
435	28	11.5189406910522	324	35.2596241828872	349.858024691358	897.719135802469	120314	371.339506172839	222.947489392453	265.243465702925	0	43239	133.453703703704	121.167851001436	121.192859281124	0	NaN	NaN	NaN	NaN	NaN	328.237047769784	0.982711192319884	28.4632324595688	14.5582001181513	11.2093413891067	3.35869858224206	0.0181344914133592	0.00691366831565752	0	1.00221858469252	2808.88716311579	2	21423.7654320988	1	1	1	1	2019-05-15T18:47:57.409	NG_ecoli_LTEE_910_DM25	-0	-0	162.4	DIA_100X_EMPTY_1x1_100ms	4c559ebf-1faa-4519-ad3a-db32869d4e5b	EPI_100X_YFP_1x1_200ms_25sola	EPI_100X_RFP_1x1_200ms_25sola
436	37	14.8091323291197	548	48.6549708469463	360.012773722628	404.549270072993	242308	442.167883211679	222.947489392453	265.243465702925	0	197677	360.724452554745	121.167851001436	121.192859281124	0	NaN	NaN	NaN	NaN	NaN	430.580311469955	0.971997603456446	36.2015669475893	13.9832988496498	11.5413110613663	3.08546924153238	0.0207524188412165	0.00925974135234743	1	1.00384029303051	3787.28112005729	1	18047.3704379562	1	1	1	1	2019-05-15T18:47:57.409	NG_ecoli_LTEE_910_DM25	-0	-0	162.4	DIA_100X_EMPTY_1x1_100ms	09652c5c-f7d1-4cbe-bcac-e096c2f9648a	EPI_100X_YFP_1x1_200ms_25sola	EPI_100X_RFP_1x1_200ms_25sola
437	43	15.1434044994442	652	48.385165457859	355.478527607362	1033.23619631902	3176498	4871.92944785276	222.947489392453	265.243465702925	0	55533	85.1733128834356	121.167851001436	121.192859281124	0	NaN	NaN	NaN	NaN	NaN	534.432625548082	0.93860571223371	42.4068099251253	15.0703334755704	12.1481586911211	3.21912587536629	0.0420077100695293	0.0169558640404413	1	1.01946317116314	4915.25889669433	2	17643.9539877301	1	1	1	1	2019-05-15T18:47:57.409	NG_ecoli_LTEE_910_DM25	-0	-0	162.4	DIA_100X_EMPTY_1x1_100ms	a5b5b834-3445-44db-8e04-6503b7e80548	EPI_100X_YFP_1x1_200ms_25sola	EPI_100X_RFP_1x1_200ms_25sola
438	32	15.0930095805161	483	-4.65944906436988	360.670807453416	1635.62111801242	731260	1513.99585921325	222.947489392453	265.243465702925	0	89198	184.674948240166	121.167851001436	121.192859281124	0	NaN	NaN	NaN	NaN	NaN	417.458810667222	0.98620611635005	31.777285934344	15.8677419330742	12.7818467340075	3.68801623810401	0.045005534275372	0.0187700580550952	1	1.02436947539358	4077.49929371453	3	21692.1180124224	1	1	1	1	2019-05-15T18:47:57.409	NG_ecoli_LTEE_910_DM25	-0	-0	162.4	DIA_100X_EMPTY_1x1_100ms	a3baf678-05bd-47b6-919b-669b3ba09503	EPI_100X_YFP_1x1_200ms_25sola	EPI_100X_RFP_1x1_200ms_25sola
439	26	14.6816218003546	382	13.3118885201711	357.120418848168	1947.06282722513	659454	1726.31937172775	222.947489392453	265.243465702925	0	40637	106.379581151832	121.167851001436	121.192859281124	0	NaN	NaN	NaN	NaN	NaN	319.71886423149	0.999948432151993	23.9721515072909	16.5006867931082	12.9049742090799	4.26904264234799	0.0279987686263415	0.0153406373439633	0	1.00917046077901	3135.53156459106	1	17532.2539267016	1	1	1	1	2019-05-15T18:47:57.409	NG_ecoli_LTEE_910_DM25	-0	-0	162.4	DIA_100X_EMPTY_1x1_100ms	96ab2fff-fe1e-4cf8-ae35-ba8c317d2f1b	EPI_100X_YFP_1x1_200ms_25sola	EPI_100X_RFP_1x1_200ms_25sola
440	33	14.7829050143711	488	48.9802456501412	357.303278688525	330.772540983607	1445268	2961.61475409836	222.947489392453	265.243465702925	0	42284	86.6475409836066	121.167851001436	121.192859281124	0	NaN	NaN	NaN	NaN	NaN	369.726145088534	0.998314016242084	29.1465396870593	14.7548188191749	12.341433173316	3.61500449413961	0.0109644746760085	0.00507804268463575	1	1.00138724226372	3486.64776476161	1	17938.8934426229	1	1	1	1	2019-05-15T18:47:57.409	NG_ecoli_LTEE_910_DM25	-0	-0	162.4	DIA_100X_EMPTY_1x1_100ms	9b052615-803c-490d-a7c7-701bf7e9d2cc	EPI_100X_YFP_1x1_200ms_25sola	EPI_100X_RFP_1x1_200ms_25sola
441	27	11.723121006977	317	41.8825765369873	353.596214511041	639.993690851735	1693120	5341.07255520505	222.947489392453	265.243465702925	0	28197	88.9495268138801	121.167851001436	121.192859281124	0	NaN	NaN	NaN	NaN	NaN	286.557771035054	0.999566316067091	25.7218390617267	13.3219696535178	10.8143613018816	3.35461973832596	0.00613639902669089	0.00213761003865469	2	1.00019573350678	2362.61875946121	3	19607.7949526814	1	1	1	1	2019-05-15T18:47:57.409	NG_ecoli_LTEE_910_DM25	-0	-0	162.4	DIA_100X_EMPTY_1x1_100ms	b2e9e567-c4bc-4db4-a65d-11a370485d25	EPI_100X_YFP_1x1_200ms_25sola	EPI_100X_RFP_1x1_200ms_25sola
442	23	12.3779906034774	286	1.5301364552734	355.867132867133	982.29020979021	506274	1770.18881118881	222.947489392453	265.243465702925	0	28588	99.958041958042	121.167851001436	121.192859281124	0	NaN	NaN	NaN	NaN	NaN	253.648358407578	0.999845149945646	21.6787283249726	14.5936421726004	11.191994408729	3.86126494174572	0.0277202537649268	0.0138271556825866	1	1.0064551714978	2132.74362898568	2	19198.7132867133	1	1	1	1	2019-05-15T18:47:57.409	NG_ecoli_LTEE_910_DM25	-0	-0	162.4	DIA_100X_EMPTY_1x1_100ms	4e5a033a-3e11-49f6-a34a-5f015d2bbdb3	EPI_100X_YFP_1x1_200ms_25sola	EPI_100X_RFP_1x1_200ms_25sola
443	28	15.6063893181249	441	1.68095384673085	360.739229024943	278.532879818594	896984	2033.97732426304	222.947489392453	265.243465702925	0	34022	77.1473922902494	121.167851001436	121.192859281124	0	NaN	NaN	NaN	NaN	NaN	414.591786247152	0.997340302918601	29.0688487632532	16.7666182007663	13.5904783939801	4.32303033185607	0.034104824325502	0.0171545795032477	1	1.00453769899454	4216.8407752119	4	19064.6258503401	1	1	1	1	2019-05-15T18:47:57.409	NG_ecoli_LTEE_910_DM25	-0	-0	162.4	DIA_100X_EMPTY_1x1_100ms	c4548bcd-3101-464a-8303-d5831b5bacf2	EPI_100X_YFP_1x1_200ms_25sola	EPI_100X_RFP_1x1_200ms_25sola
444	22	12.5865011508472	278	-38.8317759321277	355	1920.34892086331	1257711	4524.14028776978	222.947489392453	265.243465702925	0	32591	117.23381294964	121.167851001436	121.192859281124	0	NaN	NaN	NaN	NaN	NaN	245.618454351189	0.998718791017432	20.8610503172094	14.1705228503519	11.1698861201519	3.7344878546138	0.0411602171529041	0.0222524845774005	0	1.0151372279402	2044.20074750457	1	18744.654676259	1	1	1	1	2019-05-15T18:47:57.409	NG_ecoli_LTEE_910_DM25	-0	-0	162.4	DIA_100X_EMPTY_1x1_100ms	d9cbb291-fec4-461e-963a-d31f165a89ef	EPI_100X_YFP_1x1_200ms_25sola	EPI_100X_RFP_1x1_200ms_25sola
445	27	11.6944695671551	316	40.2765409469879	360.674050632911	712.927215189873	159891	505.98417721519	222.947489392453	265.243465702925	0	74547	235.908227848101	121.167851001436	121.192859281124	0	NaN	NaN	NaN	NaN	NaN	294.896488692985	0.987268272891301	26.8130498288229	12.9978438733715	10.4883832503816	3.21103193269985	0.0356796268772371	0.0196528818428267	0	1.01876478090125	2316.61142163029	2	18821.4651898734	1	1	1	1	2019-05-15T18:47:57.409	NG_ecoli_LTEE_910_DM25	-0	-0	162.4	DIA_100X_EMPTY_1x1_100ms	82ea89ac-6717-43bf-926f-7f27cfa81f21	EPI_100X_YFP_1x1_200ms_25sola	EPI_100X_RFP_1x1_200ms_25sola
446	30	13.5706157716905	407	40.6841895668942	362.226044226044	1202.35872235872	1317047	3235.98771498772	222.947489392453	265.243465702925	0	49114	120.673218673219	121.167851001436	121.192859281124	0	NaN	NaN	NaN	NaN	NaN	396.098643210574	0.991260877317021	29.7304287227725	15.6188248172826	13.0074935982109	3.81720825037615	0.0161198384418946	0.00642108908493382	2	1.0025054347926	3950.73859393238	2	19039.1498771499	1	1	1	1	2019-05-15T18:47:57.409	NG_ecoli_LTEE_910_DM25	-0	-0	162.4	DIA_100X_EMPTY_1x1_100ms	96b333d8-a843-4e54-845c-0bf2e6979a45	EPI_100X_YFP_1x1_200ms_25sola	EPI_100X_RFP_1x1_200ms_25sola
447	30	14.0745951877665	423	42.7707164823245	361.888888888889	955.550827423168	558575	1320.50827423168	222.947489392453	265.243465702925	0	56499	133.567375886525	121.167851001436	121.192859281124	0	NaN	NaN	NaN	NaN	NaN	401.949040125892	0.993510298950603	28.95048457111	16.2781401306292	13.3446232312274	3.93727619158109	0.0289461626027528	0.0108111042819669	1	1.00368716260239	4049.09859350617	3	20719.061465721	1	1	1	1	2019-05-15T18:47:57.409	NG_ecoli_LTEE_910_DM25	-0	-0	162.4	DIA_100X_EMPTY_1x1_100ms	9107c7f0-ca67-4d93-89d3-9814bf45dda7	EPI_100X_YFP_1x1_200ms_25sola	EPI_100X_RFP_1x1_200ms_25sola
448	32	14.6922075382952	471	46.7581173497851	364.915074309979	1966.25477707006	194174	412.259023354565	222.947489392453	265.243465702925	0	47039	99.8704883227176	121.167851001436	121.192859281124	0	NaN	NaN	NaN	NaN	NaN	382.210744233135	0.979735965891657	30.3240119061915	14.7786348937601	12.239333993197	3.36969815039205	0.0400381763694014	0.019552601419036	1	1.02479727719982	3567.73108434677	1	17518.1719745223	1	1	1	1	2019-05-15T18:47:57.409	NG_ecoli_LTEE_910_DM25	-0	-0	162.4	DIA_100X_EMPTY_1x1_100ms	15fae538-c10b-4cda-9871-afb8308cbfea	EPI_100X_YFP_1x1_200ms_25sola	EPI_100X_RFP_1x1_200ms_25sola
449	41	13.1305663269555	543	20.4593001030005	371.1197053407	295.644567219153	521499	960.403314917127	222.947489392453	265.243465702925	0	42541	78.3443830570902	121.167851001436	121.192859281124	0	NaN	NaN	NaN	NaN	NaN	491.140262892468	0.883491072285852	42.2001392866907	14.7856713787816	11.2739525538403	3.19170145528371	0.0281862756449882	0.0156999619801556	1	1.01087498079398	4212.6576941913	3	19753.4217311234	1	1	1	1	2019-05-15T18:47:57.409	NG_ecoli_LTEE_910_DM25	-0	-0	162.4	DIA_100X_EMPTY_1x1_100ms	0f0c6876-7cf9-4522-a07d-27a87550e471	EPI_100X_YFP_1x1_200ms_25sola	EPI_100X_RFP_1x1_200ms_25sola
450	25	15.7006944844949	393	-46.9332248133779	363.931297709924	260.315521628499	450204	1145.5572519084	222.947489392453	265.243465702925	0	29757	75.7175572519084	121.167851001436	121.192859281124	0	NaN	NaN	NaN	NaN	NaN	360.728838017395	0.999970554401493	24.7831735965296	17.8110575614957	14.0015786610944	4.4963105340737	0.026928763392673	0.012722215604077	1	1.00680428945343	3815.93360437841	2	17683.4809160305	1	1	1	1	2019-05-15T18:47:57.409	NG_ecoli_LTEE_910_DM25	-0	-0	162.4	DIA_100X_EMPTY_1x1_100ms	0eda48f5-4ed6-4af5-87a3-9bc24ed66bc8	EPI_100X_YFP_1x1_200ms_25sola	EPI_100X_RFP_1x1_200ms_25sola
451	35	13.4694594937114	472	47.5717916302205	363.781779661017	1589.9343220339	1269022	2688.60593220339	222.947489392453	265.243465702925	0	87343	185.048728813559	121.167851001436	121.192859281124	0	NaN	NaN	NaN	NaN	NaN	442.643659750601	0.915008659982156	36.148357487117	14.6003732697779	11.8421520643398	3.1402709890544	0.0512731049760013	0.0271291255880766	0	1.05893560432044	3981.43579812722	2	20488.6186440678	1	1	1	1	2019-05-15T18:47:57.409	NG_ecoli_LTEE_910_DM25	-0	-0	162.4	DIA_100X_EMPTY_1x1_100ms	90e64ff5-6cd5-47e2-84cb-d1a385b54fe3	EPI_100X_YFP_1x1_200ms_25sola	EPI_100X_RFP_1x1_200ms_25sola
452	13	8.20980971040297	107	-49.9993532328281	357.420560747664	659.476635514019	29960	280	222.947489392453	265.243465702925	0	9576	89.4953271028037	121.167851001436	121.192859281124	0	NaN	NaN	NaN	NaN	NaN	155.406290815601	0.999871139985241	15.1482093133089	12.8630215631594	9.72304948074627	3.65190560281614	0.00583729635976804	0.00316336832208781	0	1.00015547229887	1124.75043701913	2	25011.476635514	1	1	1	1	2019-05-15T18:47:57.409	NG_ecoli_LTEE_910_DM25	-0	-0	162.4	DIA_100X_EMPTY_1x1_100ms	2bb04899-f273-4e5e-a5e4-ef3769e2d20c	EPI_100X_YFP_1x1_200ms_25sola	EPI_100X_RFP_1x1_200ms_25sola
453	37	16.4058467823379	608	23.35151003255	367.848684210526	890.944078947368	338638	556.970394736842	222.947489392453	265.243465702925	0	60687	99.8141447368421	121.167851001436	121.192859281124	0	NaN	NaN	NaN	NaN	NaN	493.944221917208	0.954174547153568	36.0208076065164	16.1956213712235	13.118883825069	3.69457214285338	0.0726328415944483	0.033195891972311	0	1.09198061409362	4868.9700084049	2	20177.1266447368	1	1	1	1	2019-05-15T18:47:57.409	NG_ecoli_LTEE_910_DM25	-0	-0	162.4	DIA_100X_EMPTY_1x1_100ms	5e412446-67d1-4f35-891e-6a9d71b7248a	EPI_100X_YFP_1x1_200ms_25sola	EPI_100X_RFP_1x1_200ms_25sola
454	24	13.7116393357064	329	-10.6195486364627	363.364741641337	1843.90881458967	63214	192.139817629179	222.947489392453	265.243465702925	0	31059	94.4042553191489	121.167851001436	121.192859281124	0	NaN	NaN	NaN	NaN	NaN	314.375328104816	0.999914563280454	24.5646950834936	15.4670332083029	12.2333498553904	4.14697246928349	0.0291533140127321	0.0162658010439275	0	1.0109787337172	2887.30093319778	4	20863.8693009119	1	1	1	1	2019-05-15T18:47:57.409	NG_ecoli_LTEE_910_DM25	-0	-0	162.4	DIA_100X_EMPTY_1x1_100ms	1259be99-4b8e-4289-ab16-2886b931cbf6	EPI_100X_YFP_1x1_200ms_25sola	EPI_100X_RFP_1x1_200ms_25sola
455	23	14.2566424736371	328	-18.1987052319819	365.542682926829	1613.93597560976	138858	423.34756097561	222.947489392453	265.243465702925	0	68828	209.841463414634	121.167851001436	121.192859281124	0	NaN	NaN	NaN	NaN	NaN	291.687839406669	0.999897623153979	22.579396407749	16.2677707665231	12.3809370702376	4.28232264392527	0.0343768600407693	0.0169896373345473	1	1.01059685232017	2718.37421395544	3	21193.0243902439	1	1	1	1	2019-05-15T18:47:57.409	NG_ecoli_LTEE_910_DM25	-0	-0	162.4	DIA_100X_EMPTY_1x1_100ms	e1fad4ea-190e-48e4-8290-089baf9b59e6	EPI_100X_YFP_1x1_200ms_25sola	EPI_100X_RFP_1x1_200ms_25sola
456	26	12.6905359254059	331	16.0443442777846	366.885196374622	445.667673716012	107863	325.870090634441	222.947489392453	265.243465702925	0	25983	78.4984894259819	121.167851001436	121.192859281124	0	NaN	NaN	NaN	NaN	NaN	289.148706638379	0.997361319738106	24.3283839910667	15.1793269676714	11.4887289144237	3.73625564339066	0.0339772316892706	0.0153968871991375	1	1.00982155436288	2522.01176036265	2	18761.2054380665	1	1	1	1	2019-05-15T18:47:57.409	NG_ecoli_LTEE_910_DM25	-0	-0	162.4	DIA_100X_EMPTY_1x1_100ms	f268873c-2ce1-4298-9e90-f5e8e01ed1f5	EPI_100X_YFP_1x1_200ms_25sola	EPI_100X_RFP_1x1_200ms_25sola
457	36	13.2927218828276	479	31.5739589274582	373.555323590814	621.734864300626	986356	2059.19832985386	222.947489392453	265.243465702925	0	35225	73.5386221294363	121.167851001436	121.192859281124	0	NaN	NaN	NaN	NaN	NaN	423.780064892237	0.923258345705114	37.0642372985526	13.667284591673	11.1028026576577	2.76994068498554	0.0364230147140984	0.0227138787266228	0	1.04591102039984	3588.4771937562	3	19150.356993737	1	1	1	1	2019-05-15T18:47:57.409	NG_ecoli_LTEE_910_DM25	-0	-0	162.4	DIA_100X_EMPTY_1x1_100ms	f383372e-cc24-4cdc-9217-f90bc643ea46	EPI_100X_YFP_1x1_200ms_25sola	EPI_100X_RFP_1x1_200ms_25sola
458	22	13.4074641355023	296	-37.8692755385711	364.516891891892	1822.69932432432	58752	198.486486486486	222.947489392453	265.243465702925	0	29798	100.668918918919	121.167851001436	121.192859281124	0	NaN	NaN	NaN	NaN	NaN	302.026445666324	0.996305304258592	22.9358141427383	16.1000052159942	12.5109697505541	4.20030995791682	0.0118325543158656	0.00484018356618305	3	1.00094699907559	2819.59018523738	2	19294.3817567568	1	1	1	1	2019-05-15T18:47:57.409	NG_ecoli_LTEE_910_DM25	-0	-0	162.4	DIA_100X_EMPTY_1x1_100ms	f4b7ebf1-d4a6-4bbe-903c-df2c60b839ff	EPI_100X_YFP_1x1_200ms_25sola	EPI_100X_RFP_1x1_200ms_25sola
459	19	11.4071176718604	217	-49.9981901225545	364.930875576037	1300.69124423963	1051492	4845.58525345622	222.947489392453	265.243465702925	0	79272	365.308755760369	121.167851001436	121.192859281124	0	NaN	NaN	NaN	NaN	NaN	214.261916196031	0.999536611134326	16.6293040954538	15.4442117648151	10.0577757099223	5.00761938502726	0.0342204804255819	0.0164981521866855	1	1.00496644116213	1321.19782381406	2	17886.8617511521	1	1	1	1	2019-05-15T18:47:57.409	NG_ecoli_LTEE_910_DM25	-0	-0	162.4	DIA_100X_EMPTY_1x1_100ms	959302fe-138c-4ba2-8f9f-a3f496900ca8	EPI_100X_YFP_1x1_200ms_25sola	EPI_100X_RFP_1x1_200ms_25sola
460	43	15.2876580344221	658	48.3075293607583	367.29179331307	96.9878419452887	683978	1039.48024316109	222.947489392453	265.243465702925	0	58553	88.9863221884498	121.167851001436	121.192859281124	0	NaN	NaN	NaN	NaN	NaN	515.151187541784	0.96101955339183	41.2516975660558	15.3362922785365	12.2723923074976	3.08984803191533	0.0153504957907707	0.00741311466896049	1	1.005901873197	4879.66677834026	1	17428.670212766	1	1	1	1	2019-05-15T18:47:57.409	NG_ecoli_LTEE_910_DM25	-0	-0	162.4	DIA_100X_EMPTY_1x1_100ms	777a84cd-2c15-4b3f-a44f-84f418f68539	EPI_100X_YFP_1x1_200ms_25sola	EPI_100X_RFP_1x1_200ms_25sola
461	18	12.0434626009004	217	-49.4837915354622	365.248847926267	2022.3732718894	117003	539.184331797235	222.947489392453	265.243465702925	0	317383	1462.59447004608	121.167851001436	121.192859281124	0	NaN	NaN	NaN	NaN	NaN	210.522481719809	0.999757706962783	17.6734847733248	15.0229436460071	11.2565683238785	4.06166059919738	0.0397210664110259	0.0205009817782882	0	1.00929095091457	1758.83093227829	1	21408.5898617512	1	1	1	1	2019-05-15T18:47:57.409	NG_ecoli_LTEE_910_DM25	-0	-0	162.4	DIA_100X_EMPTY_1x1_100ms	c79182c6-c610-461c-b9d2-6b7952931bcc	EPI_100X_YFP_1x1_200ms_25sola	EPI_100X_RFP_1x1_200ms_25sola
462	27	13.4954126070109	365	-24.7228066703176	373.315068493151	1432.71780821918	483364	1324.28493150685	222.947489392453	265.243465702925	0	39624	108.558904109589	121.167851001436	121.192859281124	0	NaN	NaN	NaN	NaN	NaN	296.037850375657	0.999921920330241	22.7145391525087	16.1805139449213	12.3864103560668	4.31109210462654	0.041076893244531	0.0202395938604565	1	1.01501858267426	2737.06265518163	1	17930.6273972603	1	1	1	1	2019-05-15T18:47:57.409	NG_ecoli_LTEE_910_DM25	-0	-0	162.4	DIA_100X_EMPTY_1x1_100ms	ca73ff2d-051f-445c-af18-1f8fc85dc70e	EPI_100X_YFP_1x1_200ms_25sola	EPI_100X_RFP_1x1_200ms_25sola
463	26	15.0937839222379	393	24.8728326510644	370.363867684478	1787.16284987277	74201	188.806615776081	222.947489392453	265.243465702925	0	49577	126.150127226463	121.167851001436	121.192859281124	0	NaN	NaN	NaN	NaN	NaN	300.856195040067	0.999905457371036	23.7688730091331	15.1665016178752	12.1622918016883	3.86150104050565	0.025342503019846	0.011929560266152	1	1.00551230588388	2761.39993041606	0	18311.1399491094	1	1	1	1	2019-05-15T18:47:57.409	NG_ecoli_LTEE_910_DM25	-0	-0	162.4	DIA_100X_EMPTY_1x1_100ms	887054eb-9693-4bf9-ab87-efdbda203641	EPI_100X_YFP_1x1_200ms_25sola	EPI_100X_RFP_1x1_200ms_25sola
464	30	14.1322014593945	424	44.9696468570547	374.485849056604	968.518867924528	5089287	12003.0353773585	222.947489392453	265.243465702925	0	120061	283.162735849057	121.167851001436	121.192859281124	0	NaN	NaN	NaN	NaN	NaN	396.995337994082	0.990207153139653	29.5272703488264	15.2618609416025	12.8695539303414	3.77786862666698	0.0482931908083658	0.0284981898517662	0	1.04696415267219	3840.96341097117	3	19562.5023584906	1	1	1	1	2019-05-15T18:47:57.409	NG_ecoli_LTEE_910_DM25	-0	-0	162.4	DIA_100X_EMPTY_1x1_100ms	94198cf5-7154-4370-b769-15b56a7f1ba6	EPI_100X_YFP_1x1_200ms_25sola	EPI_100X_RFP_1x1_200ms_25sola
465	27	15.0638732324642	408	-4.15477761430249	370.137254901961	1318.88970588235	1922009	4710.80637254902	222.947489392453	265.243465702925	0	65729	161.100490196078	121.167851001436	121.192859281124	0	NaN	NaN	NaN	NaN	NaN	326.471553382631	0.999813819138226	24.4473636640585	16.3719748917789	12.7230658447281	4.39203777058023	0.0282135756366849	0.014494077365858	1	1.00887892476037	3108.17500567264	1	17943.0759803922	1	1	1	1	2019-05-15T18:47:57.409	NG_ecoli_LTEE_910_DM25	-0	-0	162.4	DIA_100X_EMPTY_1x1_100ms	5897d270-e18e-452e-bdc8-d2132e97a632	EPI_100X_YFP_1x1_200ms_25sola	EPI_100X_RFP_1x1_200ms_25sola
466	27	12.4212342518388	338	36.8234621389636	373.168639053254	1404.49112426036	209602	620.12426035503	222.947489392453	265.243465702925	0	34560	102.248520710059	121.167851001436	121.192859281124	0	NaN	NaN	NaN	NaN	NaN	297.169821217945	0.989012048431957	26.4570058901015	13.4569929811671	10.6880361267021	3.45106183587749	0.0209277222363009	0.00941958672863554	0	1.00400331356044	2373.70312511882	1	18685.0147928994	1	1	1	1	2019-05-15T18:47:57.409	NG_ecoli_LTEE_910_DM25	-0	-0	162.4	DIA_100X_EMPTY_1x1_100ms	a9c06937-3608-45d7-b788-24ca8462f5f5	EPI_100X_YFP_1x1_200ms_25sola	EPI_100X_RFP_1x1_200ms_25sola
467	24	11.9861648872443	288	1.92303141141293	370.048611111111	829.03125	2697728	9367.11111111111	222.947489392453	265.243465702925	0	23992	83.3055555555556	121.167851001436	121.192859281124	0	NaN	NaN	NaN	NaN	NaN	290.606110168842	0.99757967545041	23.6931771644529	14.6299480227412	11.9189550742123	3.65821346966148	0.0142509753979931	0.00643609785452176	1	1.00091364256386	2643.56229444925	2	19388.2118055556	1	1	1	1	2019-05-15T18:47:57.409	NG_ecoli_LTEE_910_DM25	-0	-0	162.4	DIA_100X_EMPTY_1x1_100ms	f9cc40b2-7633-4349-9ad6-8d83dea9b203	EPI_100X_YFP_1x1_200ms_25sola	EPI_100X_RFP_1x1_200ms_25sola
468	6	2.34033063696684	15	-49.9952535602928	365.2	347.333333333333	3181	212.066666666667	222.947489392453	265.243465702925	0	1270	84.6666666666667	121.167851001436	121.192859281124	0	NaN	NaN	NaN	NaN	NaN	107.676448132145	0.999674340825928	NaN	NaN	NaN	NaN	NaN	NaN	NaN	NaN	NaN	1	25799.0666666667	1	1	1	1	2019-05-15T18:47:57.409	NG_ecoli_LTEE_910_DM25	-0	-0	162.4	DIA_100X_EMPTY_1x1_100ms	ef8220e5-43be-4d34-8ded-6c05eeceb8f9	EPI_100X_YFP_1x1_200ms_25sola	EPI_100X_RFP_1x1_200ms_25sola
469	22	11.5035819834984	254	6.37678685801427	368.653543307087	1864.83858267717	51899	204.326771653543	222.947489392453	265.243465702925	0	22206	87.4251968503937	121.167851001436	121.192859281124	0	NaN	NaN	NaN	NaN	NaN	240.209090151247	0.999931403797403	21.3443292795768	13.5898946030592	10.7870718115349	3.58478041325757	0.0185791052496877	0.00865589608625157	1	1.00234171727685	1950.65081432567	2	18859.9606299213	1	1	1	1	2019-05-15T18:47:57.409	NG_ecoli_LTEE_910_DM25	-0	-0	162.4	DIA_100X_EMPTY_1x1_100ms	c03e16d3-f700-4a1b-a9a5-ce2f38d4ef1c	EPI_100X_YFP_1x1_200ms_25sola	EPI_100X_RFP_1x1_200ms_25sola
470	25	13.6544745937366	342	-4.63496036493545	372.900584795322	699.74269005848	2672060	7813.04093567251	222.947489392453	265.243465702925	0	38806	113.46783625731	121.167851001436	121.192859281124	0	NaN	NaN	NaN	NaN	NaN	295.908321864305	0.999937366290135	22.5350751461297	16.7411797864156	12.6151011515412	4.53147343733066	0.0041158902571101	0.00230974670661822	1	1.00004831156025	2816.63366863775	2	17707.5964912281	1	1	1	1	2019-05-15T18:47:57.409	NG_ecoli_LTEE_910_DM25	-0	-0	162.4	DIA_100X_EMPTY_1x1_100ms	dfd62b3a-27d2-4a84-85e0-a1caedfee7f7	EPI_100X_YFP_1x1_200ms_25sola	EPI_100X_RFP_1x1_200ms_25sola
471	29	14.5388411597855	422	44.6777544976842	373.063981042654	1920.63507109005	426985	1011.81279620853	222.947489392453	265.243465702925	0	42424	100.530805687204	121.167851001436	121.192859281124	0	NaN	NaN	NaN	NaN	NaN	348.955761422164	0.999328391125962	26.5351022404981	16.0646052472344	12.7255740172597	4.01289562114912	0.0138901956718128	0.00731633485845144	0	1.00246293334334	3374.93497247479	1	17727.4526066351	1	1	1	1	2019-05-15T18:47:57.409	NG_ecoli_LTEE_910_DM25	-0	-0	162.4	DIA_100X_EMPTY_1x1_100ms	8f043032-2b46-42e7-9e41-8a463376ac70	EPI_100X_YFP_1x1_200ms_25sola	EPI_100X_RFP_1x1_200ms_25sola
472	33	14.9401209397354	496	40.3243981219167	382.006048387097	464.381048387097	106442	214.600806451613	222.947489392453	265.243465702925	0	51363	103.554435483871	121.167851001436	121.192859281124	0	NaN	NaN	NaN	NaN	NaN	404.974076875062	0.951630765423721	32.906721599013	13.9815234888092	11.7905673401971	3.26964984328626	0.0571581260994955	0.0268777501805237	1	1.05410254501797	3592.88986236936	1	18351.0080645161	1	1	1	1	2019-05-15T18:47:57.409	NG_ecoli_LTEE_910_DM25	-0	-0	162.4	DIA_100X_EMPTY_1x1_100ms	1e2507b7-65ba-4e89-8b86-e5f209176b7b	EPI_100X_YFP_1x1_200ms_25sola	EPI_100X_RFP_1x1_200ms_25sola
473	23	13.7585219138022	317	-22.0148171077179	379.082018927445	1290.1072555205	2301893	7261.49211356467	222.947489392453	265.243465702925	0	84470	266.466876971609	121.167851001436	121.192859281124	0	NaN	NaN	NaN	NaN	NaN	275.963313746136	0.99990107702954	21.7758165672647	16.5992797347276	12.277326976729	4.44231449472326	0.00608887206009736	0.00285737444006227	1	1.00010476337849	2577.9350757557	1	18747.2018927445	1	1	1	1	2019-05-15T18:47:57.409	NG_ecoli_LTEE_910_DM25	-0	-0	162.4	DIA_100X_EMPTY_1x1_100ms	75ae4f33-ae3c-4a2c-a918-ca633f1395ed	EPI_100X_YFP_1x1_200ms_25sola	EPI_100X_RFP_1x1_200ms_25sola
474	27	13.4084037839212	363	30.7400220884929	382.556473829201	1628.27272727273	183345	505.082644628099	222.947489392453	265.243465702925	0	51173	140.972451790634	121.167851001436	121.192859281124	0	NaN	NaN	NaN	NaN	NaN	311.068651553718	0.99743139963596	24.2361011138411	16.7150864292537	12.3913557930598	4.72776984174779	0.0290037061924406	0.0164812469328813	1	1.01101711947848	2922.74072633692	3	20382.6666666667	1	1	1	1	2019-05-15T18:47:57.409	NG_ecoli_LTEE_910_DM25	-0	-0	162.4	DIA_100X_EMPTY_1x1_100ms	c70e3664-91d1-4bbd-9b13-313057a46837	EPI_100X_YFP_1x1_200ms_25sola	EPI_100X_RFP_1x1_200ms_25sola
475	102	39.0784667585564	3986	-49.9999999999999	404.339939789262	900.442799799298	494265	124.000250878073	222.947489392453	265.243465702925	0	635695	159.481936778726	121.167851001436	121.192859281124	0	NaN	NaN	NaN	NaN	NaN	NaN	NaN	NaN	NaN	NaN	NaN	NaN	NaN	NaN	NaN	NaN	4	27697.4217260411	1	1	1	1	2019-05-15T18:47:57.409	NG_ecoli_LTEE_910_DM25	-0	-0	162.4	DIA_100X_EMPTY_1x1_100ms	e4e55721-59e5-491f-8a25-1bd9fbd2919b	EPI_100X_YFP_1x1_200ms_25sola	EPI_100X_RFP_1x1_200ms_25sola
476	37	12.7439669817667	472	-36.8504162649174	383.451271186441	1836.63559322034	129025	273.358050847458	222.947489392453	265.243465702925	0	43826	92.8516949152542	121.167851001436	121.192859281124	0	NaN	NaN	NaN	NaN	NaN	454.592397577363	0.923433936367175	38.3137115247606	13.8338224986154	11.4145041227023	3.11119304413906	0.0675291882053249	0.0222960309950436	2	1.04086208178816	3920.65118057811	4	20989.2860169492	1	1	1	1	2019-05-15T18:47:57.409	NG_ecoli_LTEE_910_DM25	-0	-0	162.4	DIA_100X_EMPTY_1x1_100ms	5e4f206b-3f84-4d56-a6ee-2468b85901a8	EPI_100X_YFP_1x1_200ms_25sola	EPI_100X_RFP_1x1_200ms_25sola
477	33	14.8372369487834	490	11.9932002505288	387.69387755102	836.6	1135812	2317.98367346939	222.947489392453	265.243465702925	0	38843	79.2714285714286	121.167851001436	121.192859281124	0	NaN	NaN	NaN	NaN	NaN	392.482057240229	0.998168576485913	29.3455750180456	16.4480803259453	13.0770534616164	4.15341369688317	0.0085027146116218	0.00370007593673026	1	1.00083128605158	3941.41625745003	3	20905.3408163265	1	1	1	1	2019-05-15T18:47:57.409	NG_ecoli_LTEE_910_DM25	-0	-0	162.4	DIA_100X_EMPTY_1x1_100ms	5dbcde22-9582-4ddf-b5a0-76080bb45ec8	EPI_100X_YFP_1x1_200ms_25sola	EPI_100X_RFP_1x1_200ms_25sola
478	32	15.609997131435	500	43.0474965013678	388.104	1126.52	84735	169.47	222.947489392453	265.243465702925	0	952071	1904.142	121.167851001436	121.192859281124	0	NaN	NaN	NaN	NaN	NaN	383.624840734316	0.966264852295257	30.5833114562167	14.8822855239284	12.0818645045736	3.46635593919276	0.0230142791228091	0.0123150911938274	0	1.00849452855054	3506.24541523024	0	19869.838	1	1	1	1	2019-05-15T18:47:57.409	NG_ecoli_LTEE_910_DM25	-0	-0	162.4	DIA_100X_EMPTY_1x1_100ms	e59f371a-5380-4c31-8c91-28030a72c756	EPI_100X_YFP_1x1_200ms_25sola	EPI_100X_RFP_1x1_200ms_25sola
479	31	11.7398699042351	364	43.1321739502053	387.961538461538	1420.53846153846	296553	814.706043956044	222.947489392453	265.243465702925	0	37413	102.782967032967	121.167851001436	121.192859281124	0	NaN	NaN	NaN	NaN	NaN	331.652725665613	0.968047599668132	30.2916134372117	12.610502374586	10.5730113335021	2.96562202444055	0.0168567545085488	0.00518231745497916	2	1.00113791462971	2659.55932840801	2	19108.0521978022	1	1	1	1	2019-05-15T18:47:57.409	NG_ecoli_LTEE_910_DM25	-0	-0	162.4	DIA_100X_EMPTY_1x1_100ms	e7692857-00ac-4c17-8d92-b8a02ef207a2	EPI_100X_YFP_1x1_200ms_25sola	EPI_100X_RFP_1x1_200ms_25sola
480	25	14.8752646590882	377	-22.6470563843307	385.586206896552	1538.12201591512	3588364	9518.20689655172	222.947489392453	265.243465702925	0	40726	108.026525198939	121.167851001436	121.192859281124	0	NaN	NaN	NaN	NaN	NaN	294.445599665176	0.999919480066198	23.0299061599613	16.2307215035229	12.32477887581	4.29064068084721	0.0150755318971	0.00741720169053863	1	1.00212749150464	2747.51658094676	0	17986.9336870027	1	1	1	1	2019-05-15T18:47:57.409	NG_ecoli_LTEE_910_DM25	-0	-0	162.4	DIA_100X_EMPTY_1x1_100ms	5e467aa3-e23e-4eda-a46c-4b6836fd8c16	EPI_100X_YFP_1x1_200ms_25sola	EPI_100X_RFP_1x1_200ms_25sola
481	38	12.8287557165862	488	38.0943653413579	382.772540983607	1865.68852459016	138098	282.987704918033	222.947489392453	265.243465702925	0	43248	88.6229508196721	121.167851001436	121.192859281124	0	NaN	NaN	NaN	NaN	NaN	470.430799222746	0.927508839213488	38.1547875058159	14.5699500605953	11.9216477870493	3.10140240672052	0.0533962396678764	0.0198830293426614	1	1.03029780639826	4259.03779794337	3	19732.6413934426	1	1	1	1	2019-05-15T18:47:57.409	NG_ecoli_LTEE_910_DM25	-0	-0	162.4	DIA_100X_EMPTY_1x1_100ms	669a3fb6-7f87-4a9d-b167-5092b50c1f6a	EPI_100X_YFP_1x1_200ms_25sola	EPI_100X_RFP_1x1_200ms_25sola
482	26	14.3074344162493	372	-5.57196504837854	383.569892473118	269.115591397849	283754	762.779569892473	222.947489392453	265.243465702925	0	28033	75.3575268817204	121.167851001436	121.192859281124	0	NaN	NaN	NaN	NaN	NaN	336.477708486026	0.987573681447448	25.1436392495685	15.8942776332663	12.6488623768998	4.04584137021701	0.0864187355638452	0.0481665002798884	0	1.10690811006493	3159.51886679354	2	18661.1908602151	1	1	1	1	2019-05-15T18:47:57.409	NG_ecoli_LTEE_910_DM25	-0	-0	162.4	DIA_100X_EMPTY_1x1_100ms	47bc8091-5e2a-4d47-8102-cc386788848d	EPI_100X_YFP_1x1_200ms_25sola	EPI_100X_RFP_1x1_200ms_25sola
483	34	16.7930836666161	571	-18.948485971745	387.376532399299	1694.42031523643	75179	131.661996497373	222.947489392453	265.243465702925	0	55815	97.7495621716287	121.167851001436	121.192859281124	0	NaN	NaN	NaN	NaN	NaN	477.762294693641	0.97772086829886	33.3378952570358	19.9760128915726	13.71950218308	5.22088541488633	0.0362653687186073	0.0184056269514707	0	1.02356742531155	4928.38656944158	2	27530.9281961471	1	1	1	1	2019-05-15T18:47:57.409	NG_ecoli_LTEE_910_DM25	-0	-0	162.4	DIA_100X_EMPTY_1x1_100ms	b60cb853-571b-4957-9556-7ec73736e240	EPI_100X_YFP_1x1_200ms_25sola	EPI_100X_RFP_1x1_200ms_25sola
484	28	12.3932476487116	347	44.9247913848774	389.991354466859	312.080691642651	885800	2552.73775216138	222.947489392453	265.243465702925	0	31554	90.9337175792507	121.167851001436	121.192859281124	0	NaN	NaN	NaN	NaN	NaN	293.58958754284	0.995823019229904	26.1659921304446	12.9240799044044	10.8764786295734	3.17054907983487	0.0094616972887926	0.00462778083742823	1	1.00099391783774	2431.10496090241	1	19484.9855907781	1	1	1	1	2019-05-15T18:47:57.409	NG_ecoli_LTEE_910_DM25	-0	-0	162.4	DIA_100X_EMPTY_1x1_100ms	8f5ac752-f97f-454c-a461-e31b2803a6ca	EPI_100X_YFP_1x1_200ms_25sola	EPI_100X_RFP_1x1_200ms_25sola
485	29	14.7146533293121	427	39.9803585741838	387.737704918033	197.466042154567	3335799	7812.1756440281	222.947489392453	265.243465702925	0	35024	82.0234192037471	121.167851001436	121.192859281124	0	NaN	NaN	NaN	NaN	NaN	338.395606236262	0.999694825593377	26.5765626594526	14.9496415192225	12.3180536869572	3.80270829198543	0.00920818218855909	0.00544897992483995	0	1.00139166509685	3167.18094820475	1	17796.8618266979	1	1	1	1	2019-05-15T18:47:57.409	NG_ecoli_LTEE_910_DM25	-0	-0	162.4	DIA_100X_EMPTY_1x1_100ms	336d6305-470b-4af2-b2a1-05ff7235249c	EPI_100X_YFP_1x1_200ms_25sola	EPI_100X_RFP_1x1_200ms_25sola
486	37	15.5583382930451	577	1.43142728288485	394.391681109185	1728.26689774697	836343	1449.46793760832	222.947489392453	265.243465702925	0	62927	109.058925476603	121.167851001436	121.192859281124	0	NaN	NaN	NaN	NaN	NaN	492.053338432063	0.931050686574546	37.4423089292558	16.5658839220516	12.8064116218891	3.41476428571647	0.0131034760603441	0.00514861552335977	0	1.00253917714454	4822.89067074394	2	18479.1039861352	1	1	1	1	2019-05-15T18:47:57.409	NG_ecoli_LTEE_910_DM25	-0	-0	162.4	DIA_100X_EMPTY_1x1_100ms	8f766fc1-3203-491f-b9d2-935d35329d1a	EPI_100X_YFP_1x1_200ms_25sola	EPI_100X_RFP_1x1_200ms_25sola
487	30	13.1215287666138	394	47.3028756121646	391.888324873096	559.758883248731	3115248	7906.72081218274	222.947489392453	265.243465702925	0	31777	80.6522842639594	121.167851001436	121.192859281124	0	NaN	NaN	NaN	NaN	NaN	347.428728701091	0.988800813312282	29.0006957889043	13.7607677745363	11.6323654121175	3.29221762844327	0.0191477544508309	0.00831606416427164	1	1.00303113327251	3082.01232997528	2	20023.4035532995	1	1	1	1	2019-05-15T18:47:57.409	NG_ecoli_LTEE_910_DM25	-0	-0	162.4	DIA_100X_EMPTY_1x1_100ms	f370a14b-c6b0-4a84-9120-3c117b415d51	EPI_100X_YFP_1x1_200ms_25sola	EPI_100X_RFP_1x1_200ms_25sola
488	34	12.0864252102495	412	-18.69964597199	390.332524271845	981.529126213592	292824	710.73786407767	222.947489392453	265.243465702925	0	584642	1419.03398058252	121.167851001436	121.192859281124	0	NaN	NaN	NaN	NaN	NaN	422.257741500651	0.905677692819708	35.7281889490551	14.8732606933178	11.4355269632817	3.14290963116473	0.0635082709418051	0.0225721586087262	1	1.03919395441662	3669.55370692842	2	22083.0898058252	1	1	1	1	2019-05-15T18:47:57.409	NG_ecoli_LTEE_910_DM25	-0	-0	162.4	DIA_100X_EMPTY_1x1_100ms	148adbaa-e3ad-464c-bc70-0bfc402121e4	EPI_100X_YFP_1x1_200ms_25sola	EPI_100X_RFP_1x1_200ms_25sola
489	82	31.1225571146974	2553	-49.9999999993331	410.033294163729	1660.23854289072	381467	149.419114766941	222.947489392453	265.243465702925	0	268645	105.227183705445	121.167851001436	121.192859281124	0	NaN	NaN	NaN	NaN	NaN	NaN	NaN	NaN	NaN	NaN	NaN	NaN	NaN	NaN	NaN	NaN	5	27817.7289463376	1	1	1	1	2019-05-15T18:47:57.409	NG_ecoli_LTEE_910_DM25	-0	-0	162.4	DIA_100X_EMPTY_1x1_100ms	3ccbf4aa-c778-4c75-a6a8-045d364507cc	EPI_100X_YFP_1x1_200ms_25sola	EPI_100X_RFP_1x1_200ms_25sola
490	38	14.5689206821251	554	48.7340560925134	394.518050541516	385.021660649819	92271	166.554151624549	222.947489392453	265.243465702925	0	621636	1122.08664259928	121.167851001436	121.192859281124	0	NaN	NaN	NaN	NaN	NaN	415.592798951899	0.925201351649681	35.4667787362357	13.9713216388758	11.388481133584	3.04025540654469	0.0108355716719915	0.00438995336454352	1	1.00103041453633	3612.79434329116	0	18067.2527075812	1	1	1	1	2019-05-15T18:47:57.409	NG_ecoli_LTEE_910_DM25	-0	-0	162.4	DIA_100X_EMPTY_1x1_100ms	c9ccdad5-c3cb-488d-a95a-5d564ccd7a45	EPI_100X_YFP_1x1_200ms_25sola	EPI_100X_RFP_1x1_200ms_25sola
491	32	14.0964169131316	451	48.0727183141164	396.90022172949	1346.53215077605	62828	139.308203991131	222.947489392453	265.243465702925	0	611521	1355.92239467849	121.167851001436	121.192859281124	0	NaN	NaN	NaN	NaN	NaN	373.959749430152	0.941039719730769	30.5199981964274	14.5254415915083	11.7203563928476	3.344255960036	0.054360256531011	0.0220424430918712	1	1.03134816388243	3292.72924400823	1	20946.1818181818	1	1	1	1	2019-05-15T18:47:57.409	NG_ecoli_LTEE_910_DM25	-0	-0	162.4	DIA_100X_EMPTY_1x1_100ms	e3d4162a-6e8f-480c-b9d1-06e73c4739da	EPI_100X_YFP_1x1_200ms_25sola	EPI_100X_RFP_1x1_200ms_25sola
492	46	15.1361680369402	696	32.7194097076596	402.209770114943	1472.22844827586	1182050	1698.34770114943	222.947489392453	265.243465702925	0	120034	172.462643678161	121.167851001436	121.192859281124	0	NaN	NaN	NaN	NaN	NaN	548.016736732485	0.865625071505887	43.8488159620523	15.4268065087741	12.1388140525403	3.27363117257641	0.0347804627178396	0.0216729712892852	0	1.05617691822156	5074.58194121794	0	17833.117816092	1	1	1	1	2019-05-15T18:47:57.409	NG_ecoli_LTEE_910_DM25	-0	-0	162.4	DIA_100X_EMPTY_1x1_100ms	5b02bff8-0081-4471-8115-e0f60d78bd61	EPI_100X_YFP_1x1_200ms_25sola	EPI_100X_RFP_1x1_200ms_25sola
493	25	11.2992208530692	285	31.8515839392153	395.835087719298	611.364912280702	340541	1194.88070175439	222.947489392453	265.243465702925	0	21816	76.5473684210526	121.167851001436	121.192859281124	0	NaN	NaN	NaN	NaN	NaN	272.27348939785	0.991126361884014	24.9335072286162	13.4018522544877	10.4961430960027	3.29756529839025	0.0128780981632594	0.00518386691667114	1	1.00105194113042	2157.41025732297	2	19831.2175438596	1	1	1	1	2019-05-15T18:47:57.409	NG_ecoli_LTEE_910_DM25	-0	-0	162.4	DIA_100X_EMPTY_1x1_100ms	93ab446b-e36f-43fc-97ea-bed969195b25	EPI_100X_YFP_1x1_200ms_25sola	EPI_100X_RFP_1x1_200ms_25sola
494	33	17.1813158500135	567	35.0141631619791	402.613756613757	1823.82010582011	114341	201.659611992945	222.947489392453	265.243465702925	0	259609	457.864197530864	121.167851001436	121.192859281124	0	NaN	NaN	NaN	NaN	NaN	462.304019077028	0.988938822006241	32.182520149062	17.2767540466678	13.7658345050907	4.455138222131	0.0414061941663702	0.0189426986200963	1	1.02674771562358	4789.77396888804	1	17327.1781305115	1	1	1	1	2019-05-15T18:47:57.409	NG_ecoli_LTEE_910_DM25	-0	-0	162.4	DIA_100X_EMPTY_1x1_100ms	3697662a-0f37-47bf-b445-0e27b5202b33	EPI_100X_YFP_1x1_200ms_25sola	EPI_100X_RFP_1x1_200ms_25sola
495	42	15.8820790063799	668	47.2520628723504	411.75748502994	963.104790419162	212361	317.905688622754	222.947489392453	265.243465702925	0	1190529	1782.22904191617	121.167851001436	121.192859281124	0	NaN	NaN	NaN	NaN	NaN	578.470457752765	0.994125817622174	41.3515554182322	16.1728600311921	13.6800294648614	3.51585074701292	0.017465026198953	0.00892226007389062	2	1.00234336235363	6077.93144082629	3	23162.1721556886	1	1	1	1	2019-05-15T18:47:57.409	NG_ecoli_LTEE_910_DM25	-0	-0	162.4	DIA_100X_EMPTY_1x1_100ms	be247178-14f6-4d8b-8667-cbd5867659f2	EPI_100X_YFP_1x1_200ms_25sola	EPI_100X_RFP_1x1_200ms_25sola
496	37	14.207312070265	526	41.6138168507285	409.716730038023	1390.44486692015	2521451	4793.63307984791	222.947489392453	265.243465702925	0	67993	129.264258555133	121.167851001436	121.192859281124	0	NaN	NaN	NaN	NaN	NaN	424.330582930422	0.954127441693522	36.8997470421745	13.5595345481116	11.1358719146062	2.92072431627374	0.040709107949822	0.0178379891120158	1	1.01298124882682	3593.86471142254	2	19450.7281368821	1	1	1	1	2019-05-15T18:47:57.409	NG_ecoli_LTEE_910_DM25	-0	-0	162.4	DIA_100X_EMPTY_1x1_100ms	23efb748-5461-4358-a13c-c42ff707a2b2	EPI_100X_YFP_1x1_200ms_25sola	EPI_100X_RFP_1x1_200ms_25sola
497	27	13.2087025325866	357	22.4819020743425	405.705882352941	818.330532212885	1948805	5458.83753501401	222.947489392453	265.243465702925	0	88775	248.669467787115	121.167851001436	121.192859281124	0	NaN	NaN	NaN	NaN	NaN	345.862300023392	0.999954482137674	26.6460308805411	16.3736187927162	12.6311478746513	4.10614141121118	0.0271153099153592	0.0145751260808311	0	1.01028346544999	3338.93563554512	3	17818.7927170868	1	1	1	1	2019-05-15T18:47:57.409	NG_ecoli_LTEE_910_DM25	-0	-0	162.4	DIA_100X_EMPTY_1x1_100ms	45ae948d-adce-4228-9ab0-39e25c2da853	EPI_100X_YFP_1x1_200ms_25sola	EPI_100X_RFP_1x1_200ms_25sola
498	24	12.1650370365908	292	22.7457904391655	400.900684931507	1099.34931506849	38572	132.095890410959	222.947489392453	265.243465702925	0	589250	2017.97945205479	121.167851001436	121.192859281124	0	NaN	NaN	NaN	NaN	NaN	264.442472540073	0.99185703756418	22.7005891039535	13.6892438977652	11.0762807015139	3.54049096633334	0.0487232973463957	0.0244898901851511	1	1.02206925622584	2187.33305370469	1	19967.5342465753	1	1	1	1	2019-05-15T18:47:57.409	NG_ecoli_LTEE_910_DM25	-0	-0	162.4	DIA_100X_EMPTY_1x1_100ms	2cda7e56-b0ed-4ab3-9f17-0e3a478cc8ee	EPI_100X_YFP_1x1_200ms_25sola	EPI_100X_RFP_1x1_200ms_25sola
499	30	13.9090890038254	418	42.3963941149106	407.562200956938	517.081339712919	134656	322.143540669856	222.947489392453	265.243465702925	0	417606	999.057416267943	121.167851001436	121.192859281124	0	NaN	NaN	NaN	NaN	NaN	349.564209464067	0.974600377221268	29.2162782862655	14.6329008985707	11.5973550096926	3.24263724037197	0.043267841105363	0.016252043892538	1	1.01360965067061	3086.26118762483	1	19714.5980861244	1	1	1	1	2019-05-15T18:47:57.409	NG_ecoli_LTEE_910_DM25	-0	-0	162.4	DIA_100X_EMPTY_1x1_100ms	1551321e-7fb8-4594-bc4b-7c5c58f763ae	EPI_100X_YFP_1x1_200ms_25sola	EPI_100X_RFP_1x1_200ms_25sola
500	36	15.9727104350073	576	46.2044075077854	406.779513888889	2019.65104166667	562980	977.395833333333	222.947489392453	265.243465702925	0	64303	111.637152777778	121.167851001436	121.192859281124	0	NaN	NaN	NaN	NaN	NaN	451.909392542366	0.97578007123274	34.2680950152165	15.4734740183336	12.7520207532047	3.63378192157738	0.015288120042932	0.00844807713225804	1	1.00166312756087	4376.61017256103	1	17476.3854166667	1	1	1	1	2019-05-15T18:47:57.409	NG_ecoli_LTEE_910_DM25	-0	-0	162.4	DIA_100X_EMPTY_1x1_100ms	3be29963-f83d-4584-b22c-733a762debfb	EPI_100X_YFP_1x1_200ms_25sola	EPI_100X_RFP_1x1_200ms_25sola
501	23	11.6871381889677	273	-2.98585910856072	401.223443223443	581.842490842491	131718	482.483516483516	222.947489392453	265.243465702925	0	21353	78.2161172161172	121.167851001436	121.192859281124	0	NaN	NaN	NaN	NaN	NaN	273.901897889324	0.994926698645572	24.4232272877043	12.9743287712881	10.7421509937491	3.42452051126522	0.239054354476502	0.00720762441598212	1	1.00008507814309	2213.47916137211	3	20765.2271062271	1	1	1	1	2019-05-15T18:47:57.409	NG_ecoli_LTEE_910_DM25	-0	-0	162.4	DIA_100X_EMPTY_1x1_100ms	26b0869d-3816-4486-a334-d5710bbbfa3b	EPI_100X_YFP_1x1_200ms_25sola	EPI_100X_RFP_1x1_200ms_25sola
502	29	14.444858620532	419	45.6124058493286	406.837708830549	1589.68257756563	262811	627.233890214797	222.947489392453	265.243465702925	0	45728	109.136038186158	121.167851001436	121.192859281124	0	NaN	NaN	NaN	NaN	NaN	361.152717460665	0.996381112957384	25.7134932792781	17.4450842955346	13.2798337262125	4.67267282784723	0.0285243495788645	0.014627033263276	1	1.01052866179121	3561.52696942173	1	19163.3866348449	1	1	1	1	2019-05-15T18:47:57.409	NG_ecoli_LTEE_910_DM25	-0	-0	162.4	DIA_100X_EMPTY_1x1_100ms	619dcad7-182f-4769-b599-f7a29f41856e	EPI_100X_YFP_1x1_200ms_25sola	EPI_100X_RFP_1x1_200ms_25sola
503	28	15.0742199700259	423	11.2000645784271	410.364066193853	192.465721040189	639760	1512.43498817967	222.947489392453	265.243465702925	0	31262	73.9054373522459	121.167851001436	121.192859281124	0	NaN	NaN	NaN	NaN	NaN	334.022707318366	0.999856256330886	26.7890728079512	15.0694958240444	12.0368971787782	3.77083914281463	0.0293276745384778	0.0136273931589155	1	1.00912436769229	3048.4330777309	1	17612.9432624113	1	1	1	1	2019-05-15T18:47:57.409	NG_ecoli_LTEE_910_DM25	-0	-0	162.4	DIA_100X_EMPTY_1x1_100ms	168000ae-829f-4a25-bac3-b59f410ac233	EPI_100X_YFP_1x1_200ms_25sola	EPI_100X_RFP_1x1_200ms_25sola
504	40	14.1990863305396	568	48.2013767654419	412.869718309859	791.75	294212	517.978873239437	222.947489392453	265.243465702925	0	1744165	3070.71302816901	121.167851001436	121.192859281124	0	NaN	NaN	NaN	NaN	NaN	473.53211148757	0.915987782492429	38.230134578597	14.7900630158197	11.9100244102061	3.13275287249407	0.0479504365918954	0.0215826433396718	1	1.01118221796179	4259.13113060215	2	18548.5915492958	1	1	1	1	2019-05-15T18:47:57.409	NG_ecoli_LTEE_910_DM25	-0	-0	162.4	DIA_100X_EMPTY_1x1_100ms	8e5c6baa-2da2-4204-b233-e577ff1a66ee	EPI_100X_YFP_1x1_200ms_25sola	EPI_100X_RFP_1x1_200ms_25sola
505	33	13.8417705973743	456	47.9023805542284	413.918859649123	1572.77192982456	2174942	4769.60964912281	222.947489392453	265.243465702925	0	48599	106.576754385965	121.167851001436	121.192859281124	0	NaN	NaN	NaN	NaN	NaN	408.904617989416	0.995223178619246	31.4852368243494	15.1169344738891	12.5987724951321	3.56276860213219	0.0066553888225377	0.00337430624265135	1	1.00075410734461	3925.12338282833	1	18836.9144736842	1	1	1	1	2019-05-15T18:47:57.409	NG_ecoli_LTEE_910_DM25	-0	-0	162.4	DIA_100X_EMPTY_1x1_100ms	707e2d98-5681-4f5e-a086-c4bc991ea5d6	EPI_100X_YFP_1x1_200ms_25sola	EPI_100X_RFP_1x1_200ms_25sola
506	24	13.1390857394253	316	-21.709325487301	412.044303797468	480.060126582278	2248657	7116.00316455696	222.947489392453	265.243465702925	0	29493	93.3322784810127	121.167851001436	121.192859281124	0	NaN	NaN	NaN	NaN	NaN	266.946519277364	0.999906794572421	22.1507723858453	15.029441272021	11.612054689598	3.99689955231608	0.00389712415186419	0.0019277091832166	1	1.00012024902805	2345.83197116685	1	18473.2943037975	1	1	1	1	2019-05-15T18:47:57.409	NG_ecoli_LTEE_910_DM25	-0	-0	162.4	DIA_100X_EMPTY_1x1_100ms	21604acd-4f92-4868-93c9-354c69532451	EPI_100X_YFP_1x1_200ms_25sola	EPI_100X_RFP_1x1_200ms_25sola
507	26	11.4157242007144	297	34.9056989252387	409.538720538721	603.356902356902	179102	603.037037037037	222.947489392453	265.243465702925	0	22080	74.3434343434343	121.167851001436	121.192859281124	0	NaN	NaN	NaN	NaN	NaN	296.300472693187	0.994621695730198	25.4388996405941	14.5104202320005	11.0921451605431	3.80017493206069	0.0220287571653469	0.00938494450476497	1	1.00182375950203	2458.2117615724	4	20197.4006734007	1	1	1	1	2019-05-15T18:47:57.409	NG_ecoli_LTEE_910_DM25	-0	-0	162.4	DIA_100X_EMPTY_1x1_100ms	57e8aabd-27fd-490f-94fe-8ab0bd37648a	EPI_100X_YFP_1x1_200ms_25sola	EPI_100X_RFP_1x1_200ms_25sola
508	30	14.8631769447476	446	43.9312525937186	417.468609865471	1529.2130044843	433788	972.618834080718	222.947489392453	265.243465702925	0	63583	142.562780269058	121.167851001436	121.192859281124	0	NaN	NaN	NaN	NaN	NaN	375.139527502244	0.998077155328834	27.9812992950223	15.7888512318307	12.8855312867894	3.93649032353467	0.0310556529553004	0.0124477161794808	1	1.00558043888263	3648.9038335468	1	17552.730941704	1	1	1	1	2019-05-15T18:47:57.409	NG_ecoli_LTEE_910_DM25	-0	-0	162.4	DIA_100X_EMPTY_1x1_100ms	8c66883d-62d7-4ed0-a9b7-8299c4dacf01	EPI_100X_YFP_1x1_200ms_25sola	EPI_100X_RFP_1x1_200ms_25sola
509	29	14.0527603725441	408	40.7185235051479	419.120098039216	550.617647058824	284737	697.884803921569	222.947489392453	265.243465702925	0	45034	110.377450980392	121.167851001436	121.192859281124	0	NaN	NaN	NaN	NaN	NaN	347.818808326523	0.999387975951852	28.3015976484898	14.7982095365639	11.8237955906873	3.78052899557877	0.01127201832494	0.00518131935910677	1	1.00059455733664	3107.52520565591	2	18435.181372549	1	1	1	1	2019-05-15T18:47:57.409	NG_ecoli_LTEE_910_DM25	-0	-0	162.4	DIA_100X_EMPTY_1x1_100ms	bbb9496d-218a-4351-b23a-d64dff2ad808	EPI_100X_YFP_1x1_200ms_25sola	EPI_100X_RFP_1x1_200ms_25sola
510	26	12.8259199354927	334	35.6175529485004	418.589820359281	739.080838323353	76986	230.497005988024	222.947489392453	265.243465702925	0	29790	89.1916167664671	121.167851001436	121.192859281124	0	NaN	NaN	NaN	NaN	NaN	280.428573181743	0.99973285518529	23.9685982635792	14.2093844004504	11.2258400574018	3.71369861250868	0.00588906314954999	0.0027214987248865	1	1.00029911982925	2372.30332791887	1	18485.3383233533	1	1	1	1	2019-05-15T18:47:57.409	NG_ecoli_LTEE_910_DM25	-0	-0	162.4	DIA_100X_EMPTY_1x1_100ms	1aef63cf-b5cd-45b8-ba3d-6ae954272586	EPI_100X_YFP_1x1_200ms_25sola	EPI_100X_RFP_1x1_200ms_25sola
511	35	16.18285264055	568	48.1294709272456	421.005281690141	1360.24295774648	130437	229.642605633803	222.947489392453	265.243465702925	0	136458	240.242957746479	121.167851001436	121.192859281124	0	NaN	NaN	NaN	NaN	NaN	485.995900519802	0.990012691507547	33.3740994438758	18.2147427796826	13.8681253071952	4.56020361202683	0.0330056506899059	0.0163663905457933	1	1.00512398404439	5041.21188286316	3	22742.3151408451	1	1	1	1	2019-05-15T18:47:57.409	NG_ecoli_LTEE_910_DM25	-0	-0	162.4	DIA_100X_EMPTY_1x1_100ms	3139bcd6-845f-490b-b29b-3baa2910f0a1	EPI_100X_YFP_1x1_200ms_25sola	EPI_100X_RFP_1x1_200ms_25sola
512	42	14.3776635543591	604	34.8880170448096	419.347682119205	1500.11920529801	127746	211.5	222.947489392453	265.243465702925	0	1470657	2434.86258278146	121.167851001436	121.192859281124	0	NaN	NaN	NaN	NaN	NaN	503.128372937448	0.856475364131833	41.6393757509062	14.9323956286554	11.7966339379685	3.27583719297797	0.0356418615812319	0.0136639832234496	2	1.01711366422415	4551.03627771654	1	20062.8625827815	1	1	1	1	2019-05-15T18:47:57.409	NG_ecoli_LTEE_910_DM25	-0	-0	162.4	DIA_100X_EMPTY_1x1_100ms	f34ba352-04ad-46bb-87aa-89948e1733c6	EPI_100X_YFP_1x1_200ms_25sola	EPI_100X_RFP_1x1_200ms_25sola
513	35	13.3041450030148	466	45.3187838216966	416.508583690987	576.648068669528	257145	551.81330472103	222.947489392453	265.243465702925	0	42706	91.6437768240343	121.167851001436	121.192859281124	0	NaN	NaN	NaN	NaN	NaN	433.347609434772	0.954025145896466	35.7411307546869	13.6887022703903	11.7484071016714	3.05395668286833	0.0300718887563026	0.0115403933154041	2	1.0140648518968	3874.50427077888	6	19821.4163090129	1	1	1	1	2019-05-15T18:47:57.409	NG_ecoli_LTEE_910_DM25	-0	-0	162.4	DIA_100X_EMPTY_1x1_100ms	0e4872f8-9584-4c8d-9027-a6f53920de12	EPI_100X_YFP_1x1_200ms_25sola	EPI_100X_RFP_1x1_200ms_25sola
514	38	14.1926019387334	539	46.6604052908907	423.43599257885	1101.48979591837	102356	189.899814471243	222.947489392453	265.243465702925	0	178542	331.246753246753	121.167851001436	121.192859281124	0	NaN	NaN	NaN	NaN	NaN	462.390453769239	0.885459752673563	38.2673132842278	14.6002620803251	11.7087367642776	3.0843305832179	0.062040580689095	0.0299286057269021	0	1.08831682537461	4120.38633150747	2	18190.5658627087	1	1	1	1	2019-05-15T18:47:57.409	NG_ecoli_LTEE_910_DM25	-0	-0	162.4	DIA_100X_EMPTY_1x1_100ms	d7e3c91b-9eb8-4ba9-ace1-e1ff2bae4fef	EPI_100X_YFP_1x1_200ms_25sola	EPI_100X_RFP_1x1_200ms_25sola
515	26	14.1727427729685	369	24.8538564903445	418.40108401084	758.842818428184	145882	395.344173441734	222.947489392453	265.243465702925	0	113580	307.80487804878	121.167851001436	121.192859281124	0	NaN	NaN	NaN	NaN	NaN	301.788324535818	0.999404722400576	23.9282850005	14.966678791186	11.9976003413986	3.99456583957598	0.0252371881307033	0.010352223488918	1	1.0035675752626	2705.1430494315	2	17194.701897019	1	1	1	1	2019-05-15T18:47:57.409	NG_ecoli_LTEE_910_DM25	-0	-0	162.4	DIA_100X_EMPTY_1x1_100ms	e2477bf4-5488-42c2-962f-5004ea5f4fa0	EPI_100X_YFP_1x1_200ms_25sola	EPI_100X_RFP_1x1_200ms_25sola
516	28	12.8596116243378	360	45.6860953506922	418.422222222222	1037.55555555556	1010160	2806	222.947489392453	265.243465702925	0	37355	103.763888888889	121.167851001436	121.192859281124	0	NaN	NaN	NaN	NaN	NaN	319.280169969311	0.987965624361832	25.7890861773536	14.4219954513786	11.8311364487126	3.64125994770582	0.0327655667354654	0.0142774603035503	1	1.00471745779158	2835.1677556822	1	17455.1416666667	1	1	1	1	2019-05-15T18:47:57.409	NG_ecoli_LTEE_910_DM25	-0	-0	162.4	DIA_100X_EMPTY_1x1_100ms	25606a2c-64c8-4a88-8b4d-5cbbf219272b	EPI_100X_YFP_1x1_200ms_25sola	EPI_100X_RFP_1x1_200ms_25sola
517	33	14.084688333742	465	47.0372717269709	419.066666666667	1740.95698924731	2464546	5300.09892473118	222.947489392453	265.243465702925	0	53487	115.025806451613	121.167851001436	121.192859281124	0	NaN	NaN	NaN	NaN	NaN	397.342251779649	0.964791042541387	31.2377328586698	14.8630271852871	12.4382106357956	3.29980771594108	0.0252574450855521	0.0118375221587494	1	1.01004078724542	3795.64163803682	2	18134.3677419355	1	1	1	1	2019-05-15T18:47:57.409	NG_ecoli_LTEE_910_DM25	-0	-0	162.4	DIA_100X_EMPTY_1x1_100ms	7459a44d-b52a-4635-82ee-685ef2da7bf4	EPI_100X_YFP_1x1_200ms_25sola	EPI_100X_RFP_1x1_200ms_25sola
518	25	13.0404942345932	327	1.25027173444101	421.403669724771	8.7737003058104	68279	208.804281345566	222.947489392453	265.243465702925	0	24359	74.4923547400612	121.167851001436	121.192859281124	0	NaN	NaN	NaN	NaN	NaN	NaN	NaN	NaN	NaN	NaN	NaN	NaN	NaN	NaN	NaN	NaN	1	16238.3608562691	1	1	1	1	2019-05-15T18:47:57.409	NG_ecoli_LTEE_910_DM25	-0	-0	162.4	DIA_100X_EMPTY_1x1_100ms	57763e7c-1368-4ee3-8030-0401dd732afe	EPI_100X_YFP_1x1_200ms_25sola	EPI_100X_RFP_1x1_200ms_25sola
519	25	14.3545737705156	359	-20.1363918166321	420.348189415042	309.33704735376	109391	304.710306406685	222.947489392453	265.243465702925	0	44904	125.08077994429	121.167851001436	121.192859281124	0	NaN	NaN	NaN	NaN	NaN	265.733975472685	0.999900425599507	20.8430955745084	15.8896923103541	12.1847284978908	4.28484367821166	0.013168637745532	0.00695427727005827	1	1.00147342526146	2430.43390215377	0	18496.1615598886	1	1	1	1	2019-05-15T18:47:57.409	NG_ecoli_LTEE_910_DM25	-0	-0	162.4	DIA_100X_EMPTY_1x1_100ms	6166fee9-a103-4db6-b027-ed8d91a25f66	EPI_100X_YFP_1x1_200ms_25sola	EPI_100X_RFP_1x1_200ms_25sola
520	30	14.7338387596753	442	42.9310743633409	424.493212669683	830.809954751131	240244	543.538461538462	222.947489392453	265.243465702925	0	40085	90.6900452488688	121.167851001436	121.192859281124	0	NaN	NaN	NaN	NaN	NaN	384.574061437519	0.997368590191409	27.9416450511448	16.7694482379175	13.2866334175966	4.27651041576725	0.0121088989384718	0.00638721015384883	0	1.00220675243531	3874.10831158516	1	19452.3167420814	1	1	1	1	2019-05-15T18:47:57.409	NG_ecoli_LTEE_910_DM25	-0	-0	162.4	DIA_100X_EMPTY_1x1_100ms	ea4825a9-4060-44a8-9162-789b4aeee981	EPI_100X_YFP_1x1_200ms_25sola	EPI_100X_RFP_1x1_200ms_25sola
521	30	16.9599021429642	509	30.7743646018357	424.52652259332	1698.87819253438	470738	924.829076620825	222.947489392453	265.243465702925	0	48181	94.6581532416503	121.167851001436	121.192859281124	0	NaN	NaN	NaN	NaN	NaN	394.405503944301	0.99840253622948	28.6214455328959	16.7631676886825	13.2207007317592	4.26356328196928	0.0223015721197191	0.0100380072803683	1	1.00213050212514	3929.07568389986	1	19722.2278978389	1	1	1	1	2019-05-15T18:47:57.409	NG_ecoli_LTEE_910_DM25	-0	-0	162.4	DIA_100X_EMPTY_1x1_100ms	38779870-5d9b-4db5-8c15-18591d0bb61b	EPI_100X_YFP_1x1_200ms_25sola	EPI_100X_RFP_1x1_200ms_25sola
522	26	13.8250542594236	360	-16.4360267794419	419.777777777778	502.022222222222	2650182	7361.61666666667	222.947489392453	265.243465702925	0	111392	309.422222222222	121.167851001436	121.192859281124	0	NaN	NaN	NaN	NaN	NaN	314.192827620919	0.988995243281411	25.8233400875405	15.1347653959043	11.6113889393844	3.70744140617464	0.0665343655657733	0.033704455912531	0	1.05257439657353	2734.45412265371	2	17990.0944444444	1	1	1	1	2019-05-15T18:47:57.409	NG_ecoli_LTEE_910_DM25	-0	-0	162.4	DIA_100X_EMPTY_1x1_100ms	29ce7c6c-063a-4d86-86a4-c0bab2ccdbaa	EPI_100X_YFP_1x1_200ms_25sola	EPI_100X_RFP_1x1_200ms_25sola
523	30	16.3049929152568	490	36.7888415906411	425.955102040816	157.659183673469	118318	241.465306122449	222.947489392453	265.243465702925	0	39418	80.4448979591837	121.167851001436	121.192859281124	0	NaN	NaN	NaN	NaN	NaN	365.093316155713	0.998463529997327	27.0719080809871	16.4767161583716	12.9295812608836	4.29255300556242	0.0324604677116529	0.0153738440118458	1	1.01237477806696	3554.49303950736	0	17332.1367346939	1	1	1	1	2019-05-15T18:47:57.409	NG_ecoli_LTEE_910_DM25	-0	-0	162.4	DIA_100X_EMPTY_1x1_100ms	57440d58-ccd3-4ba6-b757-286fbd951ce1	EPI_100X_YFP_1x1_200ms_25sola	EPI_100X_RFP_1x1_200ms_25sola
524	48	14.7475341475018	708	43.1811316571872	435.625706214689	2005.07627118644	252991	357.331920903955	222.947489392453	265.243465702925	0	71978	101.66384180791	121.167851001436	121.192859281124	0	NaN	NaN	NaN	NaN	NaN	565.89633132226	0.892946667749949	46.7276651956154	15.3502591268699	11.8276575797131	3.28977398268106	0.0168421386649351	0.0075330926247861	2	1.00181968405351	5134.06601464495	1	18533.3686440678	1	1	1	1	2019-05-15T18:47:57.409	NG_ecoli_LTEE_910_DM25	-0	-0	162.4	DIA_100X_EMPTY_1x1_100ms	e36486ae-4b2f-4bed-b2e7-6d812cd53357	EPI_100X_YFP_1x1_200ms_25sola	EPI_100X_RFP_1x1_200ms_25sola
525	35	13.5568646736496	475	47.7324105552235	424.408421052632	609.031578947368	590223	1242.57473684211	222.947489392453	265.243465702925	0	36922	77.7305263157895	121.167851001436	121.192859281124	0	NaN	NaN	NaN	NaN	NaN	414.836168520017	0.982726191925085	33.8978338164351	14.2756760898252	11.8832207142446	3.26710137549443	0.0143668271489405	0.00590139249457807	1	1.00222846285493	3759.50056845988	2	19233.48	1	1	1	1	2019-05-15T18:47:57.409	NG_ecoli_LTEE_910_DM25	-0	-0	162.4	DIA_100X_EMPTY_1x1_100ms	79ae1ec3-9b83-4088-996d-5453220f50f9	EPI_100X_YFP_1x1_200ms_25sola	EPI_100X_RFP_1x1_200ms_25sola
526	25	13.5959281277396	340	25.6192891151313	429.494117647059	1158.34411764706	83585	245.838235294118	222.947489392453	265.243465702925	0	25941	76.2970588235294	121.167851001436	121.192859281124	0	NaN	NaN	NaN	NaN	NaN	291.172128978746	0.999935737751888	22.7641546551347	15.9779038344049	12.4266891433238	4.05436848106077	0.0181268065301496	0.00927526200721389	0	1.00312809112232	2760.91017825464	1	17724.2205882353	1	1	1	1	2019-05-15T18:47:57.409	NG_ecoli_LTEE_910_DM25	-0	-0	162.4	DIA_100X_EMPTY_1x1_100ms	e3157c1a-ee7e-4348-9db7-b8e613aaeade	EPI_100X_YFP_1x1_200ms_25sola	EPI_100X_RFP_1x1_200ms_25sola
527	37	16.0586701952479	595	41.6849606037872	432.729411764706	1414.4268907563	259747	436.549579831933	222.947489392453	265.243465702925	0	82218	138.181512605042	121.167851001436	121.192859281124	0	NaN	NaN	NaN	NaN	NaN	462.187054655789	0.929911470773387	35.4945738289743	15.8515040233772	12.7229539088448	3.13203935341138	0.0103121224314523	0.00404617279763196	2	1.00137033389341	4512.60951960832	1	18125.3932773109	1	1	1	1	2019-05-15T18:47:57.409	NG_ecoli_LTEE_910_DM25	-0	-0	162.4	DIA_100X_EMPTY_1x1_100ms	413a8901-e355-4a1f-a040-27a8da8660ff	EPI_100X_YFP_1x1_200ms_25sola	EPI_100X_RFP_1x1_200ms_25sola
528	29	13.5921283364859	394	46.1095445652997	429.951776649746	1916.6421319797	799366	2028.84771573604	222.947489392453	265.243465702925	0	34777	88.2664974619289	121.167851001436	121.192859281124	0	NaN	NaN	NaN	NaN	NaN	335.688068797638	0.995222140339929	26.7877711631628	14.6785016617011	12.043109784373	3.79082679724973	0.0130028337808348	0.00691832330875961	1	1.00063354291225	3051.43239409765	1	18276.5152284264	1	1	1	1	2019-05-15T18:47:57.409	NG_ecoli_LTEE_910_DM25	-0	-0	162.4	DIA_100X_EMPTY_1x1_100ms	7ee570d5-2919-4f33-9d20-990da293e061	EPI_100X_YFP_1x1_200ms_25sola	EPI_100X_RFP_1x1_200ms_25sola
529	25	12.5029976314205	313	26.5691632246269	430.015974440895	1935.53993610224	132173	422.277955271565	222.947489392453	265.243465702925	0	27322	87.2907348242811	121.167851001436	121.192859281124	0	NaN	NaN	NaN	NaN	NaN	287.495169149207	0.999926767654834	23.2526496603553	15.6795571482641	11.9997481205834	4.03898800466572	0.0127489378383019	0.00549240397313845	1	1.00115613555085	2629.70232245724	2	17767.0191693291	1	1	1	1	2019-05-15T18:47:57.409	NG_ecoli_LTEE_910_DM25	-0	-0	162.4	DIA_100X_EMPTY_1x1_100ms	1d928533-ea4a-4bc0-9c33-627b8ea18a14	EPI_100X_YFP_1x1_200ms_25sola	EPI_100X_RFP_1x1_200ms_25sola
530	31	13.9414348984749	434	43.1698952419936	436.619815668203	1950.06451612903	104180	240.046082949309	222.947489392453	265.243465702925	0	37485	86.3709677419355	121.167851001436	121.192859281124	0	NaN	NaN	NaN	NaN	NaN	357.238281320506	0.974534845929122	29.4694873970359	13.970171751631	11.7489081623335	3.32423622753399	0.0211191587762505	0.0104915458798435	1	1.0070036975652	3194.90155810857	1	18346.3617511521	1	1	1	1	2019-05-15T18:47:57.409	NG_ecoli_LTEE_910_DM25	-0	-0	162.4	DIA_100X_EMPTY_1x1_100ms	f4d7b55b-5760-48f1-b5c7-faa7d1593284	EPI_100X_YFP_1x1_200ms_25sola	EPI_100X_RFP_1x1_200ms_25sola
531	27	11.895291862041	321	45.7319736235227	432.651090342679	999.866043613707	98505	306.869158878505	222.947489392453	265.243465702925	0	34535	107.585669781931	121.167851001436	121.192859281124	0	NaN	NaN	NaN	NaN	NaN	284.470676628101	0.991741850015243	25.3793776531404	12.9639397711632	10.7601579625406	3.33873707896241	0.00791972846024165	0.00409926652251223	1	1.00017945298366	2307.85300412927	1	18575.3333333333	1	1	1	1	2019-05-15T18:47:57.409	NG_ecoli_LTEE_910_DM25	-0	-0	162.4	DIA_100X_EMPTY_1x1_100ms	f5daa48e-9d2b-4a0c-b8f6-02c456f9803f	EPI_100X_YFP_1x1_200ms_25sola	EPI_100X_RFP_1x1_200ms_25sola
532	32	14.0670522160668	450	47.6144445171681	434.213333333333	1043.21111111111	1312480	2916.62222222222	222.947489392453	265.243465702925	0	37008	82.24	121.167851001436	121.192859281124	0	NaN	NaN	NaN	NaN	NaN	380.176666637629	0.989489310868559	29.0155071917644	15.5751470230607	12.5783747049729	4.00535280247065	0.0305832175880202	0.0141885825756176	2	1.01278687844337	3605.52992057304	1	17233.2422222222	1	1	1	1	2019-05-15T18:47:57.409	NG_ecoli_LTEE_910_DM25	-0	-0	162.4	DIA_100X_EMPTY_1x1_100ms	6bdd1b71-5461-4804-9f74-5712f1b169fa	EPI_100X_YFP_1x1_200ms_25sola	EPI_100X_RFP_1x1_200ms_25sola
533	26	11.0819732556036	289	-30.649796138336	433.916955017301	1387.39446366782	134089	463.975778546713	222.947489392453	265.243465702925	0	44087	152.550173010381	121.167851001436	121.192859281124	0	NaN	NaN	NaN	NaN	NaN	305.929016256228	0.945868569975467	27.8812069155701	14.3108418616058	10.4786840514376	3.44456917877007	0.0311052441949162	0.014069989360844	1	1.00522878278936	2404.44552767258	3	23844.6435986159	1	1	1	1	2019-05-15T18:47:57.409	NG_ecoli_LTEE_910_DM25	-0	-0	162.4	DIA_100X_EMPTY_1x1_100ms	adea273c-79fe-4488-bd49-df5e93720660	EPI_100X_YFP_1x1_200ms_25sola	EPI_100X_RFP_1x1_200ms_25sola
534	31	15.2301040828718	473	35.2594354656861	438.885835095137	76.6088794926004	3268246	6909.6109936575	222.947489392453	265.243465702925	0	51508	108.896405919662	121.167851001436	121.192859281124	0	NaN	NaN	NaN	NaN	NaN	391.42431556075	0.97849098026981	30.8631824103443	14.4613166203591	12.1045985030959	3.51699384270365	0.0468756032951598	0.0172384248927368	1	1.01620926185965	3551.65984239346	2	18843.7526427061	1	1	1	1	2019-05-15T18:47:57.409	NG_ecoli_LTEE_910_DM25	-0	-0	162.4	DIA_100X_EMPTY_1x1_100ms	08e114cf-8c35-4eee-aee5-9a6bbfd42acd	EPI_100X_YFP_1x1_200ms_25sola	EPI_100X_RFP_1x1_200ms_25sola
535	26	15.406561302939	401	11.6062457069602	434.124688279302	407.231920199501	753536	1879.1421446384	222.947489392453	265.243465702925	0	44305	110.486284289277	121.167851001436	121.192859281124	0	NaN	NaN	NaN	NaN	NaN	296.909262661037	0.999910754712174	23.26410062967	15.5978833732294	12.1923844735207	4.16636175573696	0.0157667353353518	0.00876636745216648	0	1.00290174744929	2716.14810654928	0	18064.4538653367	1	1	1	1	2019-05-15T18:47:57.409	NG_ecoli_LTEE_910_DM25	-0	-0	162.4	DIA_100X_EMPTY_1x1_100ms	3f8f7340-5650-4d3d-857b-b504a1bb7a1a	EPI_100X_YFP_1x1_200ms_25sola	EPI_100X_RFP_1x1_200ms_25sola
536	23	12.9572074895782	298	-21.9106179117057	431.755033557047	569.768456375839	95998	322.140939597315	222.947489392453	265.243465702925	0	154522	518.530201342282	121.167851001436	121.192859281124	0	NaN	NaN	NaN	NaN	NaN	284.981009050762	0.997164484287549	22.0850103173487	15.2140609036222	12.0769236885465	4.16461634948296	0.0536279197181754	0.0284223078994806	0	1.02850565506162	2529.88122506475	2	20264.5973154362	1	1	1	1	2019-05-15T18:47:57.409	NG_ecoli_LTEE_910_DM25	-0	-0	162.4	DIA_100X_EMPTY_1x1_100ms	61edfd8a-28d7-428b-9043-4c974b8967c0	EPI_100X_YFP_1x1_200ms_25sola	EPI_100X_RFP_1x1_200ms_25sola
537	32	12.7330994362909	408	46.5802398260022	438.514705882353	1172.00980392157	78587	192.615196078431	222.947489392453	265.243465702925	0	36267	88.8897058823529	121.167851001436	121.192859281124	0	NaN	NaN	NaN	NaN	NaN	355.428247313706	0.956237766112205	30.2011456043047	14.0951457705813	11.5077606844887	3.00575665503679	0.0177938821845362	0.0117718117896189	0	1.00758423959912	3141.19532149301	1	18603.0857843137	1	1	1	1	2019-05-15T18:47:57.409	NG_ecoli_LTEE_910_DM25	-0	-0	162.4	DIA_100X_EMPTY_1x1_100ms	2a09f4f3-8b76-459a-b8d2-519d744752d6	EPI_100X_YFP_1x1_200ms_25sola	EPI_100X_RFP_1x1_200ms_25sola
538	43	13.1500116414396	566	48.0879783527186	443.13074204947	968.835689045936	210998	372.787985865724	222.947489392453	265.243465702925	0	156540	276.572438162544	121.167851001436	121.192859281124	0	NaN	NaN	NaN	NaN	NaN	515.381598254242	0.90403587359786	40.8728456440115	15.1303012111186	12.3591421164859	3.06476043428915	0.0234437552578696	0.0132365359548558	2	1.00706856570361	4903.44613489441	2	19403.4275618375	1	1	1	1	2019-05-15T18:47:57.409	NG_ecoli_LTEE_910_DM25	-0	-0	162.4	DIA_100X_EMPTY_1x1_100ms	d7be7da4-7d09-4772-9000-461779303bf8	EPI_100X_YFP_1x1_200ms_25sola	EPI_100X_RFP_1x1_200ms_25sola
539	45	12.5339528677309	564	34.5879505069806	446.06914893617	1752.68085106383	340769	604.200354609929	222.947489392453	265.243465702925	0	128516	227.86524822695	121.167851001436	121.192859281124	0	NaN	NaN	NaN	NaN	NaN	496.315193364583	0.878704524599868	46.1018686517533	13.484927842813	10.5872421640887	2.87346805017672	0.014287923322339	0.00733622979724403	1	1.00570795123911	4058.57993739562	3	19575.0070921986	1	1	1	1	2019-05-15T18:47:57.409	NG_ecoli_LTEE_910_DM25	-0	-0	162.4	DIA_100X_EMPTY_1x1_100ms	4b02c103-a33b-44e1-a4f3-5cac4f9e3ef6	EPI_100X_YFP_1x1_200ms_25sola	EPI_100X_RFP_1x1_200ms_25sola
540	33	15.8684015368758	525	39.9460533187489	438.702857142857	1643.96571428571	684524	1303.85523809524	222.947489392453	265.243465702925	0	51349	97.807619047619	121.167851001436	121.192859281124	0	NaN	NaN	NaN	NaN	NaN	420.877136179559	0.965753436350954	32.00835092269	15.8360079066937	12.6186643234491	3.48736773130898	0.0547267215050312	0.0202377538445544	1	1.02776068165539	4002.94807218604	3	20247.3657142857	1	1	1	1	2019-05-15T18:47:57.409	NG_ecoli_LTEE_910_DM25	-0	-0	162.4	DIA_100X_EMPTY_1x1_100ms	d4d006eb-694a-4ae2-88e7-3eebb19bea58	EPI_100X_YFP_1x1_200ms_25sola	EPI_100X_RFP_1x1_200ms_25sola
541	35	13.8407758715525	485	48.8897155997591	441.474226804124	1096.79587628866	180049	371.235051546392	222.947489392453	265.243465702925	0	42767	88.179381443299	121.167851001436	121.192859281124	0	NaN	NaN	NaN	NaN	NaN	415.771369359457	0.960990689408127	34.1139465612228	14.456838921277	11.9074252147838	3.12104739552069	0.0174189279358029	0.00841475427683374	1	1.00227787967095	3798.89746106256	1	18917.5237113402	1	1	1	1	2019-05-15T18:47:57.409	NG_ecoli_LTEE_910_DM25	-0	-0	162.4	DIA_100X_EMPTY_1x1_100ms	430652b6-1237-4648-b2fc-d9cccd947448	EPI_100X_YFP_1x1_200ms_25sola	EPI_100X_RFP_1x1_200ms_25sola
542	41	14.6292097411627	600	48.748673338132	443.841666666667	857.175	137775	229.625	222.947489392453	265.243465702925	0	113609	189.348333333333	121.167851001436	121.192859281124	0	NaN	NaN	NaN	NaN	NaN	502.981070908617	0.922394085799922	38.2733411291767	15.2501944102232	12.6971514875364	3.07438377466523	0.0820902795691227	0.0258465946048831	1	1.05340037751705	4846.17239994124	1	18917.9866666667	1	1	1	1	2019-05-15T18:47:57.409	NG_ecoli_LTEE_910_DM25	-0	-0	162.4	DIA_100X_EMPTY_1x1_100ms	57f06071-4a98-489c-a8d3-3c60bfa6c27f	EPI_100X_YFP_1x1_200ms_25sola	EPI_100X_RFP_1x1_200ms_25sola
543	35	15.8488814206578	555	41.0776975678195	443.623423423423	1615.25585585586	865994	1560.34954954955	222.947489392453	265.243465702925	0	87282	157.264864864865	121.167851001436	121.192859281124	0	NaN	NaN	NaN	NaN	NaN	454.087071255879	0.946141607286926	33.4807109350901	17.0310373791511	13.0248094552011	3.70125331867009	0.0377472855695476	0.0203872350857179	1	1.00832795610066	4460.94953015462	3	21095.245045045	1	1	1	1	2019-05-15T18:47:57.409	NG_ecoli_LTEE_910_DM25	-0	-0	162.4	DIA_100X_EMPTY_1x1_100ms	1a7f6a2e-1888-44e1-b9d2-18e48856172a	EPI_100X_YFP_1x1_200ms_25sola	EPI_100X_RFP_1x1_200ms_25sola
544	28	15.2824253597382	428	34.4418276247993	439.123831775701	1858.56308411215	60470	141.285046728972	222.947489392453	265.243465702925	0	969916	2266.15887850467	121.167851001436	121.192859281124	0	NaN	NaN	NaN	NaN	NaN	316.464313200743	0.999368949215838	24.0980982939743	15.4734004642422	12.6935545867886	3.97944244467848	0.0159226972241097	0.00846910531215586	1	1.00285415884559	3049.5739054745	1	19735.0771028037	1	1	1	1	2019-05-15T18:47:57.409	NG_ecoli_LTEE_910_DM25	-0	-0	162.4	DIA_100X_EMPTY_1x1_100ms	33eae8e1-6092-41ea-9f91-d7d8b3134953	EPI_100X_YFP_1x1_200ms_25sola	EPI_100X_RFP_1x1_200ms_25sola
545	4	1.68703324825854	8	-49.8590130554596	431.375	1872.875	731	91.375	222.947489392453	265.243465702925	0	1201	150.125	121.167851001436	121.192859281124	0	NaN	NaN	NaN	NaN	NaN	NaN	NaN	NaN	NaN	NaN	NaN	NaN	NaN	NaN	NaN	NaN	1	26289	1	1	1	1	2019-05-15T18:47:57.409	NG_ecoli_LTEE_910_DM25	-0	-0	162.4	DIA_100X_EMPTY_1x1_100ms	15be8dc1-4f03-4192-868a-3eb5ce132269	EPI_100X_YFP_1x1_200ms_25sola	EPI_100X_RFP_1x1_200ms_25sola
546	38	15.0541757815001	573	46.0464985664047	449.511343804538	1791.40139616056	70450	122.949389179756	222.947489392453	265.243465702925	0	890789	1554.60558464223	121.167851001436	121.192859281124	0	NaN	NaN	NaN	NaN	NaN	463.512587946002	0.909490141196422	37.5155508490858	14.8371385700015	12.0735865836788	3.05165474984541	0.0208601125450637	0.0111701586892107	0	1.01097116559392	4295.10525365095	2	20479.4258289703	1	1	1	1	2019-05-15T18:47:57.409	NG_ecoli_LTEE_910_DM25	-0	-0	162.4	DIA_100X_EMPTY_1x1_100ms	421ee4d4-6c71-487d-8cd7-013554c98689	EPI_100X_YFP_1x1_200ms_25sola	EPI_100X_RFP_1x1_200ms_25sola
547	14	3.11197190550651	44	-49.9999528900861	439.613636363636	3.25	6067	137.886363636364	222.947489392453	265.243465702925	0	3316	75.3636363636364	121.167851001436	121.192859281124	0	NaN	NaN	NaN	NaN	NaN	NaN	NaN	NaN	NaN	NaN	NaN	NaN	NaN	NaN	NaN	NaN	1	20778.4545454545	1	1	1	1	2019-05-15T18:47:57.409	NG_ecoli_LTEE_910_DM25	-0	-0	162.4	DIA_100X_EMPTY_1x1_100ms	ffcf45cc-cc68-4cfa-b463-5d59613cc303	EPI_100X_YFP_1x1_200ms_25sola	EPI_100X_RFP_1x1_200ms_25sola
548	29	13.9630135591269	405	43.5774749237054	446.449382716049	932.874074074074	114970	283.876543209877	222.947489392453	265.243465702925	0	58559	144.59012345679	121.167851001436	121.192859281124	0	NaN	NaN	NaN	NaN	NaN	351.63448501698	0.99484073021733	26.4925642876663	15.8034714944301	12.861943785627	3.86250113494265	0.0193151430254684	0.00701438945809969	1	1.00189352459978	3442.12860553467	2	19519.7975308642	1	1	1	1	2019-05-15T18:47:57.409	NG_ecoli_LTEE_910_DM25	-0	-0	162.4	DIA_100X_EMPTY_1x1_100ms	4936076e-2f1b-4993-bb2e-295c787ee39f	EPI_100X_YFP_1x1_200ms_25sola	EPI_100X_RFP_1x1_200ms_25sola
549	12	4.8118353983748	58	-49.9995797091589	438.241379310345	1807.68965517241	5331	91.9137931034483	222.947489392453	265.243465702925	0	7394	127.48275862069	121.167851001436	121.192859281124	0	NaN	NaN	NaN	NaN	NaN	132.401784393993	0.999710067163525	NaN	NaN	NaN	NaN	NaN	NaN	NaN	NaN	NaN	1	25695.1896551724	1	1	1	1	2019-05-15T18:47:57.409	NG_ecoli_LTEE_910_DM25	-0	-0	162.4	DIA_100X_EMPTY_1x1_100ms	5561a58d-fab5-4231-8dbe-1fed80ff56c5	EPI_100X_YFP_1x1_200ms_25sola	EPI_100X_RFP_1x1_200ms_25sola
550	23	13.1110423785334	302	-48.6097681451546	444.632450331126	883.877483443709	45644	151.139072847682	222.947489392453	265.243465702925	0	645903	2138.75165562914	121.167851001436	121.192859281124	0	NaN	NaN	NaN	NaN	NaN	279.558537587598	0.992565540939532	22.3672258370444	14.9638460438581	11.8582959228998	3.83590954852051	0.0211435725026968	0.00931578766571527	1	1.00321952305548	2470.28221687198	3	21860.5993377483	1	1	1	1	2019-05-15T18:47:57.409	NG_ecoli_LTEE_910_DM25	-0	-0	162.4	DIA_100X_EMPTY_1x1_100ms	0fe578c2-cd3c-415d-935d-0cfd597091ae	EPI_100X_YFP_1x1_200ms_25sola	EPI_100X_RFP_1x1_200ms_25sola
551	45	15.1210847521893	681	13.6558008879128	459.508076358297	793.822320117474	1109702	1629.51835535977	222.947489392453	265.243465702925	0	69068	101.421439060206	121.167851001436	121.192859281124	0	NaN	NaN	NaN	NaN	NaN	521.83403523501	0.875204962929458	43.4080270940629	15.1319076130671	11.7203373759169	3.28268887287835	0.0100884904052466	0.00607451653038494	0	1.00390801230752	4683.17250516121	0	17901.9588839941	1	1	1	1	2019-05-15T18:47:57.409	NG_ecoli_LTEE_910_DM25	-0	-0	162.4	DIA_100X_EMPTY_1x1_100ms	87bd4235-5bd0-4cdf-96b8-bff5b36deb52	EPI_100X_YFP_1x1_200ms_25sola	EPI_100X_RFP_1x1_200ms_25sola
552	38	13.0567048198949	497	46.6499278294532	453.569416498994	1528.99798792757	301654	606.949698189135	222.947489392453	265.243465702925	0	54164	108.981891348089	121.167851001436	121.192859281124	0	NaN	NaN	NaN	NaN	NaN	463.01302735734	0.935484154134907	38.3682411281164	14.3115393895168	11.8644780147169	2.82585402663678	0.0116661613141783	0.0062447588675153	1	1.00190845695895	4241.88650036021	1	18742.9134808853	1	1	1	1	2019-05-15T18:47:57.409	NG_ecoli_LTEE_910_DM25	-0	-0	162.4	DIA_100X_EMPTY_1x1_100ms	961a8777-5e69-4b4c-b432-68d3cb80cb39	EPI_100X_YFP_1x1_200ms_25sola	EPI_100X_RFP_1x1_200ms_25sola
553	19	11.5142609322142	219	-47.600025040882	445.356164383562	2041.21917808219	45317	206.926940639269	222.947489392453	265.243465702925	0	25712	117.406392694064	121.167851001436	121.192859281124	0	NaN	NaN	NaN	NaN	NaN	NaN	NaN	NaN	NaN	NaN	NaN	NaN	NaN	NaN	NaN	NaN	0	18706.9269406393	1	1	1	1	2019-05-15T18:47:57.409	NG_ecoli_LTEE_910_DM25	-0	-0	162.4	DIA_100X_EMPTY_1x1_100ms	9a9c28f3-6075-4d8a-8f55-f8f5f54e749f	EPI_100X_YFP_1x1_200ms_25sola	EPI_100X_RFP_1x1_200ms_25sola
554	28	13.286101943661	372	24.8094851233608	450.295698924731	60.4220430107527	626308	1683.62365591398	222.947489392453	265.243465702925	0	488156	1312.24731182796	121.167851001436	121.192859281124	0	NaN	NaN	NaN	NaN	NaN	312.378232735909	0.996857612690907	26.1329289757002	13.9254403076332	11.414509229888	3.61803465694012	0.0178081742419294	0.0104020683896648	0	1.00510410535841	2674.19120854155	3	18113.7204301075	1	1	1	1	2019-05-15T18:47:57.409	NG_ecoli_LTEE_910_DM25	-0	-0	162.4	DIA_100X_EMPTY_1x1_100ms	789ee9de-19fa-4512-ab1e-31ed397abe6b	EPI_100X_YFP_1x1_200ms_25sola	EPI_100X_RFP_1x1_200ms_25sola
555	27	15.2611137809156	412	13.8621767299942	447.822815533981	1197.51941747573	305040	740.388349514563	222.947489392453	265.243465702925	0	28907	70.1626213592233	121.167851001436	121.192859281124	0	NaN	NaN	NaN	NaN	NaN	312.901997246833	0.999896353416036	24.4397337084173	15.838085983745	12.1954592820704	4.15830577172166	0.0355669275532495	0.0174173247641307	1	1.01265939314634	2854.84590863406	0	17745.4417475728	1	1	1	1	2019-05-15T18:47:57.409	NG_ecoli_LTEE_910_DM25	-0	-0	162.4	DIA_100X_EMPTY_1x1_100ms	e5e31e43-2d94-4cc7-9e30-fa72a4de816c	EPI_100X_YFP_1x1_200ms_25sola	EPI_100X_RFP_1x1_200ms_25sola
556	30	15.1660147732278	455	46.4710659111267	450.802197802198	191.661538461538	3112630	6840.94505494505	222.947489392453	265.243465702925	0	36908	81.1164835164835	121.167851001436	121.192859281124	0	NaN	NaN	NaN	NaN	NaN	366.294108826438	0.997426467825916	28.7366427026147	15.2325972446259	12.4331867505288	3.53040412680734	0.0123438693478652	0.00528531053915947	1	1.00145232344648	3488.91849092727	1	15842.7098901099	1	1	1	1	2019-05-15T18:47:57.409	NG_ecoli_LTEE_910_DM25	-0	-0	162.4	DIA_100X_EMPTY_1x1_100ms	7839a181-f50f-47ee-b12c-673048d3878a	EPI_100X_YFP_1x1_200ms_25sola	EPI_100X_RFP_1x1_200ms_25sola
557	39	15.972972982059	624	49.2718049971464	451.052884615385	1573.20352564103	218009	349.373397435897	222.947489392453	265.243465702925	0	63935	102.459935897436	121.167851001436	121.192859281124	0	NaN	NaN	NaN	NaN	NaN	523.365523913066	0.981496942761646	36.963945762147	16.5738209557226	13.7832774499095	3.85854283303969	0.0117043791254083	0.00630859327074602	1	1.00098682980814	5515.3515841705	3	19091.9631410256	1	1	1	1	2019-05-15T18:47:57.409	NG_ecoli_LTEE_910_DM25	-0	-0	162.4	DIA_100X_EMPTY_1x1_100ms	c4e99f5b-fd74-496e-84df-7a3d10ba7d79	EPI_100X_YFP_1x1_200ms_25sola	EPI_100X_RFP_1x1_200ms_25sola
558	27	12.3826207395112	335	46.0689926400712	449.474626865672	999.346268656716	750167	2239.30447761194	222.947489392453	265.243465702925	0	29205	87.1791044776119	121.167851001436	121.192859281124	0	NaN	NaN	NaN	NaN	NaN	294.049445423776	0.993986065547905	26.9671935587396	13.1417100350155	10.3355079340066	3.45733901897493	0.0139374737331162	0.00818591685177347	0	1.00338334182401	2262.50362183523	2	18606.9671641791	1	1	1	1	2019-05-15T18:47:57.409	NG_ecoli_LTEE_910_DM25	-0	-0	162.4	DIA_100X_EMPTY_1x1_100ms	c25e9a14-2f90-4b0a-bc55-306e2407c43e	EPI_100X_YFP_1x1_200ms_25sola	EPI_100X_RFP_1x1_200ms_25sola
559	26	12.1410888834154	316	31.7168787615724	452.373417721519	903.70253164557	214336	678.278481012658	222.947489392453	265.243465702925	0	94765	299.889240506329	121.167851001436	121.192859281124	0	NaN	NaN	NaN	NaN	NaN	287.640205669699	0.998218576931576	23.9039424044645	14.6366984102324	11.5717469334234	3.84551340674385	0.0171690581624735	0.00856851120137859	1	1.00303415267775	2513.95367012787	4	21265.3860759494	1	1	1	1	2019-05-15T18:47:57.409	NG_ecoli_LTEE_910_DM25	-0	-0	162.4	DIA_100X_EMPTY_1x1_100ms	4a3ec4be-79cf-4b0b-96ad-91f62a62224e	EPI_100X_YFP_1x1_200ms_25sola	EPI_100X_RFP_1x1_200ms_25sola
560	23	12.4288512063863	286	18.3944167338354	452.381118881119	763.118881118881	118460	414.195804195804	222.947489392453	265.243465702925	0	28535	99.7727272727273	121.167851001436	121.192859281124	0	NaN	NaN	NaN	NaN	NaN	245.896112477666	0.999845528426422	21.4636889751475	13.7909431558136	10.901474031944	3.81013815689225	0.202218302410596	0.00595247491418547	1	1.00004384782861	2003.38628836802	0	18937.027972028	1	1	1	1	2019-05-15T18:47:57.409	NG_ecoli_LTEE_910_DM25	-0	-0	162.4	DIA_100X_EMPTY_1x1_100ms	56e05d8a-e495-428d-aabf-2403d9803be1	EPI_100X_YFP_1x1_200ms_25sola	EPI_100X_RFP_1x1_200ms_25sola
561	38	13.3733142541016	509	48.5271742911155	456.579567779961	1644.56974459725	2587188	5082.88408644401	222.947489392453	265.243465702925	0	48156	94.6090373280943	121.167851001436	121.192859281124	0	NaN	NaN	NaN	NaN	NaN	463.123882947482	0.942324800818689	37.4352530352407	14.9370030911242	11.9806608258843	3.25991454695051	0.0408153010629138	0.0141042100062083	2	1.01309820411381	4220.19191532217	4	20014.1257367387	1	1	1	1	2019-05-15T18:47:57.409	NG_ecoli_LTEE_910_DM25	-0	-0	162.4	DIA_100X_EMPTY_1x1_100ms	0634d3dc-0955-4a93-a520-6b8abc4a9753	EPI_100X_YFP_1x1_200ms_25sola	EPI_100X_RFP_1x1_200ms_25sola
562	26	15.3713331826446	400	-8.79979004483626	455.7	259.6525	149621	374.0525	222.947489392453	265.243465702925	0	33286	83.215	121.167851001436	121.192859281124	0	NaN	NaN	NaN	NaN	NaN	329.604004024299	0.999913869913102	24.4900587257486	16.9683283059347	12.977718874344	4.46699890375914	0.0139648230523304	0.00720764475692981	1	1.00224747432031	3239.48842289004	0	19410.8075	1	1	1	1	2019-05-15T18:47:57.409	NG_ecoli_LTEE_910_DM25	-0	-0	162.4	DIA_100X_EMPTY_1x1_100ms	e6b2bf02-26c2-40f1-9709-be4e9d3ded3c	EPI_100X_YFP_1x1_200ms_25sola	EPI_100X_RFP_1x1_200ms_25sola
563	53	16.0935323770352	853	45.5534168769799	469.003516998828	352.950762016413	87735	102.854630715123	222.947489392453	265.243465702925	0	1117587	1310.18405627198	121.167851001436	121.192859281124	0	NaN	NaN	NaN	NaN	NaN	706.213824648423	0.909217404152546	49.2027430922969	18.8312664330802	13.9813237380249	3.71229318497728	0.038862937522083	0.0124868624298289	3	1.01532671376335	7553.97913531397	2	21826.225087925	1	1	1	1	2019-05-15T18:47:57.409	NG_ecoli_LTEE_910_DM25	-0	-0	162.4	DIA_100X_EMPTY_1x1_100ms	2b383452-626c-4190-a01b-71f2e723018a	EPI_100X_YFP_1x1_200ms_25sola	EPI_100X_RFP_1x1_200ms_25sola
564	28	12.958761195894	363	9.25348140103488	458.280991735537	1595.51239669421	155713	428.961432506887	222.947489392453	265.243465702925	0	37792	104.110192837466	121.167851001436	121.192859281124	0	NaN	NaN	NaN	NaN	NaN	354.282126547329	0.991978715792487	27.2249674678114	16.6759892834153	12.5605007845272	4.32059534348136	0.0218017861592668	0.00742337010267324	1	1.00245679489146	3373.42578986094	3	19815.6997245179	1	1	1	1	2019-05-15T18:47:57.409	NG_ecoli_LTEE_910_DM25	-0	-0	162.4	DIA_100X_EMPTY_1x1_100ms	eec0c768-650a-46fd-9a7f-e141c989b09a	EPI_100X_YFP_1x1_200ms_25sola	EPI_100X_RFP_1x1_200ms_25sola
565	27	12.231908152363	331	42.7982473296045	459.80664652568	922.80664652568	1935431	5847.22356495468	222.947489392453	265.243465702925	0	37295	112.673716012085	121.167851001436	121.192859281124	0	NaN	NaN	NaN	NaN	NaN	329.028891799458	0.999911679155446	25.642107438976	15.6488961388695	12.4420462896167	3.98627300264637	0.0123926287987605	0.00534892864630033	1	1.001236779341	3117.64902721343	2	19507.7915407855	1	1	1	1	2019-05-15T18:47:57.409	NG_ecoli_LTEE_910_DM25	-0	-0	162.4	DIA_100X_EMPTY_1x1_100ms	9e6a4d46-c676-4ef2-a6bb-58875a834faf	EPI_100X_YFP_1x1_200ms_25sola	EPI_100X_RFP_1x1_200ms_25sola
566	29	17.1721764043726	501	-46.3376132939824	458.403193612774	1262.30938123753	2022701	4037.32734530938	222.947489392453	265.243465702925	0	44059	87.9421157684631	121.167851001436	121.192859281124	0	NaN	NaN	NaN	NaN	NaN	372.813191479444	0.999698617511522	26.5878714042444	17.2045119430786	13.3608052828596	4.65816755551481	0.0147334623540911	0.00626304614188201	1	1.0018331714397	3727.68083122494	0	17059.3473053892	1	1	1	1	2019-05-15T18:47:57.409	NG_ecoli_LTEE_910_DM25	-0	-0	162.4	DIA_100X_EMPTY_1x1_100ms	5ec7cd7e-b6c8-43c0-8546-961d0c8c5da3	EPI_100X_YFP_1x1_200ms_25sola	EPI_100X_RFP_1x1_200ms_25sola
567	26	12.8315070629129	334	35.2948757255537	459.658682634731	1485.04491017964	146889	439.787425149701	222.947489392453	265.243465702925	0	47079	140.955089820359	121.167851001436	121.192859281124	0	NaN	NaN	NaN	NaN	NaN	289.865992966938	0.997485372869369	24.0546929684969	14.1687099684848	11.4916361539128	3.72440512646382	0.0325554684873354	0.0180310794647782	0	1.01294907478897	2494.90166771589	1	18073.4700598802	1	1	1	1	2019-05-15T18:47:57.409	NG_ecoli_LTEE_910_DM25	-0	-0	162.4	DIA_100X_EMPTY_1x1_100ms	d6be9770-db5b-4ef0-bed5-724c5157a26f	EPI_100X_YFP_1x1_200ms_25sola	EPI_100X_RFP_1x1_200ms_25sola
568	23	12.8185757792904	295	-21.7896146568222	459.671186440678	1542.65762711864	87098	295.247457627119	222.947489392453	265.243465702925	0	30122	102.108474576271	121.167851001436	121.192859281124	0	NaN	NaN	NaN	NaN	NaN	285.171745874723	0.999917725494281	21.0760064110602	17.0385069861606	13.0378916002341	4.55490201147321	0.0137919302529707	0.00697207026285339	1	1.00145130797399	2813.79812031287	2	19769.8508474576	1	1	1	1	2019-05-15T18:47:57.409	NG_ecoli_LTEE_910_DM25	-0	-0	162.4	DIA_100X_EMPTY_1x1_100ms	4d23a8b7-c537-4714-a48f-5de1a970cf95	EPI_100X_YFP_1x1_200ms_25sola	EPI_100X_RFP_1x1_200ms_25sola
569	47	17.926175303849	843	46.6401154448883	464.645314353499	303.074733096085	1430749	1697.21115065243	222.947489392453	265.243465702925	0	180978	214.683274021352	121.167851001436	121.192859281124	0	NaN	NaN	NaN	NaN	NaN	654.176997165462	0.900092178984026	45.9262450942782	17.7870240305834	13.8704963177678	3.94551369251603	0.0277013766048634	0.0129911556335861	0	1.01735430591662	6939.60615157136	1	19168.1352313167	1	1	1	1	2019-05-15T18:47:57.409	NG_ecoli_LTEE_910_DM25	-0	-0	162.4	DIA_100X_EMPTY_1x1_100ms	f3f3d916-a4ae-4595-9d3b-cea30e89c6b5	EPI_100X_YFP_1x1_200ms_25sola	EPI_100X_RFP_1x1_200ms_25sola
570	37	15.488729188174	573	48.5806446393286	463.256544502618	606.752181500873	389031	678.937172774869	222.947489392453	265.243465702925	0	55636	97.0959860383944	121.167851001436	121.192859281124	0	NaN	NaN	NaN	NaN	NaN	471.751278012348	0.973067369786999	34.8503476420451	15.9418696469206	13.1892937868426	3.5480881080536	0.0318428809083273	0.0132907224797448	2	1.00923292089383	4761.45934224035	2	16359.4013961606	1	1	1	1	2019-05-15T18:47:57.409	NG_ecoli_LTEE_910_DM25	-0	-0	162.4	DIA_100X_EMPTY_1x1_100ms	14899bfc-d2ea-46a5-b970-4ce46fa6061f	EPI_100X_YFP_1x1_200ms_25sola	EPI_100X_RFP_1x1_200ms_25sola
571	14	5.62423227558251	79	-49.9990318922219	456.696202531646	373.291139240506	6698	84.7848101265823	222.947489392453	265.243465702925	0	14975	189.556962025316	121.167851001436	121.192859281124	0	NaN	NaN	NaN	NaN	NaN	165.117558915598	0.99862907283417	18.5821487952906	10.6325473927485	7.99956159367761	3.46649102701481	0.00503826748480685	0.00249223133234692	1	1.00014900605469	933.938304761958	1	26091.7974683544	1	1	1	1	2019-05-15T18:47:57.409	NG_ecoli_LTEE_910_DM25	-0	-0	162.4	DIA_100X_EMPTY_1x1_100ms	e9aac681-c621-4e5b-9a50-7799b84ff716	EPI_100X_YFP_1x1_200ms_25sola	EPI_100X_RFP_1x1_200ms_25sola
572	26	15.0601981621813	392	12.7402626576052	461.573979591837	1688.42346938776	2728211	6959.72193877551	222.947489392453	265.243465702925	0	46952	119.775510204082	121.167851001436	121.192859281124	0	NaN	NaN	NaN	NaN	NaN	309.019574055933	0.999883680442136	23.4994598012089	16.174857084327	12.4159533877983	4.47831170566317	0.0165653050498895	0.00900367643688296	0	1.00306232675752	2845.16794624928	0	17689.3469387755	1	1	1	1	2019-05-15T18:47:57.409	NG_ecoli_LTEE_910_DM25	-0	-0	162.4	DIA_100X_EMPTY_1x1_100ms	862973b0-bbb8-4296-8d84-b3a6d0cc20b1	EPI_100X_YFP_1x1_200ms_25sola	EPI_100X_RFP_1x1_200ms_25sola
573	28	14.6990503716343	413	42.5787038308352	463.910411622276	1438.78934624697	81893	198.28813559322	222.947489392453	265.243465702925	0	83250	201.573849878935	121.167851001436	121.192859281124	0	NaN	NaN	NaN	NaN	NaN	334.682047754732	0.999758983800709	26.4328251474944	15.1658949162561	12.1964818574697	3.95288739305511	0.0146372946722906	0.00649145830696837	1	1.00211539302373	3088.18004741422	0	17471.186440678	1	1	1	1	2019-05-15T18:47:57.409	NG_ecoli_LTEE_910_DM25	-0	-0	162.4	DIA_100X_EMPTY_1x1_100ms	24c76c0b-6cf6-4b44-a619-c3c3f92e960b	EPI_100X_YFP_1x1_200ms_25sola	EPI_100X_RFP_1x1_200ms_25sola
574	37	12.2612305782655	453	47.2073720622559	467.384105960265	1769.93156732892	70726	156.128035320088	222.947489392453	265.243465702925	0	1038911	2293.40176600442	121.167851001436	121.192859281124	0	NaN	NaN	NaN	NaN	NaN	411.909300584402	0.906954238047174	34.7191628113631	14.7694535703583	11.6301320046812	3.01577251093647	0.0130339313210242	0.00573108122074888	3	1.00062491629401	3688.31847487301	3	20454.9801324503	1	1	1	1	2019-05-15T18:47:57.409	NG_ecoli_LTEE_910_DM25	-0	-0	162.4	DIA_100X_EMPTY_1x1_100ms	81f51fa7-8a01-433c-8376-0fa863f01cd2	EPI_100X_YFP_1x1_200ms_25sola	EPI_100X_RFP_1x1_200ms_25sola
575	27	13.3975200924754	362	33.2732126730686	467.704419889503	209.842541436464	2279746	6297.6408839779	222.947489392453	265.243465702925	0	28635	79.1022099447514	121.167851001436	121.192859281124	0	NaN	NaN	NaN	NaN	NaN	321.199204305814	0.988890419910616	26.8882556652632	13.9390535159503	11.4157152135191	3.52923792327503	0.0248100356385844	0.01202825633272	2	1.00237880973078	2752.0654757885	2	18364.2928176796	1	1	1	1	2019-05-15T18:47:57.409	NG_ecoli_LTEE_910_DM25	-0	-0	162.4	DIA_100X_EMPTY_1x1_100ms	4beb8579-78fd-48d0-a6a6-d076acf96b8f	EPI_100X_YFP_1x1_200ms_25sola	EPI_100X_RFP_1x1_200ms_25sola
576	28	13.2903349772501	372	44.4691189277187	465.744623655914	569.685483870968	933367	2509.05107526882	222.947489392453	265.243465702925	0	71741	192.852150537634	121.167851001436	121.192859281124	0	NaN	NaN	NaN	NaN	NaN	311.009604521625	0.998499422636935	25.6842829983297	14.5653263675946	11.5815506340943	3.82251728130825	0.0204006327133339	0.0113513963529585	0	1.0055299635329	2705.7691965667	1	17981.2688172043	1	1	1	1	2019-05-15T18:47:57.409	NG_ecoli_LTEE_910_DM25	-0	-0	162.4	DIA_100X_EMPTY_1x1_100ms	b5aeda42-2077-4d10-b67e-86c62692f70f	EPI_100X_YFP_1x1_200ms_25sola	EPI_100X_RFP_1x1_200ms_25sola
577	28	13.9576296308175	391	36.5697681695305	463.820971867008	889.166240409207	426307	1090.29923273657	222.947489392453	265.243465702925	0	189408	484.419437340153	121.167851001436	121.192859281124	0	NaN	NaN	NaN	NaN	NaN	358.314635406559	0.982397802785604	26.8811118573888	15.8023961370889	12.543114304316	4.09506201540169	0.0631671235742902	0.0284180132479861	1	1.04276898824335	3321.60411126245	4	18423.2787723785	1	1	1	1	2019-05-15T18:47:57.409	NG_ecoli_LTEE_910_DM25	-0	-0	162.4	DIA_100X_EMPTY_1x1_100ms	25e80d9b-e20c-4dc6-be21-cb405e25527c	EPI_100X_YFP_1x1_200ms_25sola	EPI_100X_RFP_1x1_200ms_25sola
578	23	13.7757006598474	318	-26.3192574761152	463.732704402516	77.685534591195	2171468	6828.51572327044	222.947489392453	265.243465702925	0	60375	189.858490566038	121.167851001436	121.192859281124	0	NaN	NaN	NaN	NaN	NaN	278.976281268673	0.987731639190205	23.7270998257642	15.8000939703525	11.3164373291962	3.80938299241784	0.0494948647091489	0.0210938812260846	1	1.01843798853837	2386.45903628063	4	19288.2358490566	1	1	1	1	2019-05-15T18:47:57.409	NG_ecoli_LTEE_910_DM25	-0	-0	162.4	DIA_100X_EMPTY_1x1_100ms	8bb6d5aa-41a3-47b6-915d-cf04ec517f5d	EPI_100X_YFP_1x1_200ms_25sola	EPI_100X_RFP_1x1_200ms_25sola
579	35	13.4289467090677	471	48.3525644383937	470.983014861996	1472.82802547771	696500	1478.76857749469	222.947489392453	265.243465702925	0	58783	124.804670912951	121.167851001436	121.192859281124	0	NaN	NaN	NaN	NaN	NaN	402.009240628644	0.958685650690608	34.1606945391059	13.4872032212134	11.4005303705422	3.03596260302894	0.0248646145479031	0.0157717246222975	0	1.01799300411714	3487.11833268548	1	18078.3163481953	1	1	1	1	2019-05-15T18:47:57.409	NG_ecoli_LTEE_910_DM25	-0	-0	162.4	DIA_100X_EMPTY_1x1_100ms	8cf0f5bb-ef9f-492f-9e64-0846cb416179	EPI_100X_YFP_1x1_200ms_25sola	EPI_100X_RFP_1x1_200ms_25sola
580	33	12.1015945537628	399	45.7615914970105	471.478696741855	1745.41604010025	374519	938.644110275689	222.947489392453	265.243465702925	0	145454	364.546365914787	121.167851001436	121.192859281124	0	NaN	NaN	NaN	NaN	NaN	368.237731757249	0.963504143214364	31.8467049753769	13.7223058143279	11.0919236938881	3.25162929670824	0.0320051920296375	0.0135022338402728	1	1.01163142979219	3077.28792314794	3	18816.9974937343	1	1	1	1	2019-05-15T18:47:57.409	NG_ecoli_LTEE_910_DM25	-0	-0	162.4	DIA_100X_EMPTY_1x1_100ms	68276630-7b05-4284-a27c-6a38ab702387	EPI_100X_YFP_1x1_200ms_25sola	EPI_100X_RFP_1x1_200ms_25sola
581	32	14.0518244837886	450	46.3839516587058	472.486666666667	1114.34888888889	76395	169.766666666667	222.947489392453	265.243465702925	0	48947	108.771111111111	121.167851001436	121.192859281124	0	NaN	NaN	NaN	NaN	NaN	370.211526982604	0.969642449257948	31.0261623240676	13.6927485404225	11.6131695481213	3.08458114852826	0.026134112211605	0.0112840196382507	2	1.00935007150431	3286.39283408137	1	17975.2377777778	1	1	1	1	2019-05-15T18:47:57.409	NG_ecoli_LTEE_910_DM25	-0	-0	162.4	DIA_100X_EMPTY_1x1_100ms	3d0748e8-9c1c-4636-80cf-7dba052039a0	EPI_100X_YFP_1x1_200ms_25sola	EPI_100X_RFP_1x1_200ms_25sola
582	42	16.2576591992395	684	47.4524294274149	475.133040935673	741.888888888889	258858	378.447368421053	222.947489392453	265.243465702925	0	53223	77.8114035087719	121.167851001436	121.192859281124	0	NaN	NaN	NaN	NaN	NaN	522.990579192045	0.911145909506323	40.3756849493765	15.8575675610204	12.6344007471442	3.30246633054907	0.0201627185167397	0.007963049996172	0	1.00604859181777	5061.96432888305	0	17443.8625730994	1	1	1	1	2019-05-15T18:47:57.409	NG_ecoli_LTEE_910_DM25	-0	-0	162.4	DIA_100X_EMPTY_1x1_100ms	5cf87389-d5bc-498d-a394-11edc08112c6	EPI_100X_YFP_1x1_200ms_25sola	EPI_100X_RFP_1x1_200ms_25sola
583	27	12.9515806795751	350	13.1874708887283	470.542857142857	1573.12571428571	111775	319.357142857143	222.947489392453	265.243465702925	0	33111	94.6028571428571	121.167851001436	121.192859281124	0	NaN	NaN	NaN	NaN	NaN	314.485113212046	0.994479298895758	25.7696193846832	15.2342447210112	11.7921509941977	3.80209852989511	0.0215534539735031	0.0107479123628449	1	1.0014812143542	2814.38785849359	2	18850.1142857143	1	1	1	1	2019-05-15T18:47:57.409	NG_ecoli_LTEE_910_DM25	-0	-0	162.4	DIA_100X_EMPTY_1x1_100ms	bdd84c0c-f639-4209-9dde-fde2f8f3bcd9	EPI_100X_YFP_1x1_200ms_25sola	EPI_100X_RFP_1x1_200ms_25sola
584	22	12.5597822114005	276	-37.1851153001641	472.601449275362	59.5579710144928	417721	1513.48188405797	222.947489392453	265.243465702925	0	65766	238.282608695652	121.167851001436	121.192859281124	0	NaN	NaN	NaN	NaN	NaN	269.156503069258	0.991348725488834	21.2002526902666	14.639951971613	11.9144634494911	3.61978547380366	0.0811046004339126	0.0436706750112941	0	1.06131625590345	2363.63219779148	4	19387.5688405797	1	1	1	1	2019-05-15T18:47:57.409	NG_ecoli_LTEE_910_DM25	-0	-0	162.4	DIA_100X_EMPTY_1x1_100ms	f327bcec-898b-4734-aae2-eecba753d32e	EPI_100X_YFP_1x1_200ms_25sola	EPI_100X_RFP_1x1_200ms_25sola
585	24	13.6132626683206	328	-8.03917593050433	476.009146341463	692.118902439024	47159	143.77743902439	222.947489392453	265.243465702925	0	501383	1528.60670731707	121.167851001436	121.192859281124	0	NaN	NaN	NaN	NaN	NaN	275.33655126366	0.998098018201727	23.4813642791399	14.8036626672127	11.0054554739316	4.18658399722016	0.0263260100760262	0.00212690967721366	1	1.0000440631998	2233.72265788362	1	21221.4725609756	1	1	1	1	2019-05-15T18:47:57.409	NG_ecoli_LTEE_910_DM25	-0	-0	162.4	DIA_100X_EMPTY_1x1_100ms	48429222-0f25-48fe-9847-9cd047c441cf	EPI_100X_YFP_1x1_200ms_25sola	EPI_100X_RFP_1x1_200ms_25sola
586	31	13.8996973847321	431	47.0317470720381	476.605568445476	464.700696055684	67791	157.287703016241	222.947489392453	265.243465702925	0	660930	1533.48027842227	121.167851001436	121.192859281124	0	NaN	NaN	NaN	NaN	NaN	351.304481504467	0.979748469109958	29.5718607971697	13.8701922673939	11.5505940591328	3.15773016521402	0.0145780347965397	0.00678503319469248	1	1.00224248757356	3098.68319317407	1	20221.2575406032	1	1	1	1	2019-05-15T18:47:57.409	NG_ecoli_LTEE_910_DM25	-0	-0	162.4	DIA_100X_EMPTY_1x1_100ms	2910bce2-86d1-4c35-965a-06e259aad1ab	EPI_100X_YFP_1x1_200ms_25sola	EPI_100X_RFP_1x1_200ms_25sola
587	22	10.8634709938833	239	-27.7474983195457	475.179916317992	908.271966527197	165399	692.046025104603	222.947489392453	265.243465702925	0	74225	310.564853556485	121.167851001436	121.192859281124	0	NaN	NaN	NaN	NaN	NaN	240.196322067134	0.997227141850161	22.6315418504856	13.377039503836	10.1798781404755	3.43422858183611	0.0347884863460743	0.0179650162902761	0	1.0117287136372	1841.99812006216	3	20468.2970711297	1	1	1	1	2019-05-15T18:47:57.409	NG_ecoli_LTEE_910_DM25	-0	-0	162.4	DIA_100X_EMPTY_1x1_100ms	b1546812-7c96-4e39-939b-71015e31bd4b	EPI_100X_YFP_1x1_200ms_25sola	EPI_100X_RFP_1x1_200ms_25sola
588	110	24.4771882484818	2693	-49.9994608045706	514.335685109543	247.444485703676	532008	197.552172298552	222.947489392453	265.243465702925	0	219613	81.5495729669514	121.167851001436	121.192859281124	0	NaN	NaN	NaN	NaN	NaN	NaN	NaN	NaN	NaN	NaN	NaN	NaN	NaN	NaN	NaN	NaN	3	27987.2929818047	1	1	1	1	2019-05-15T18:47:57.409	NG_ecoli_LTEE_910_DM25	-0	-0	162.4	DIA_100X_EMPTY_1x1_100ms	944cd2f7-753b-4dd1-8f85-44f39f98163a	EPI_100X_YFP_1x1_200ms_25sola	EPI_100X_RFP_1x1_200ms_25sola
589	38	15.1408390316552	576	47.9562900500793	483.319444444444	222.543402777778	1326017	2302.11284722222	222.947489392453	265.243465702925	0	45502	78.9965277777778	121.167851001436	121.192859281124	0	NaN	NaN	NaN	NaN	NaN	483.151110722416	0.964245533480281	36.9862882767569	15.6160913295654	12.8125165375185	3.22022240826992	0.0174838890374849	0.00857909762961453	1	1.00193479544505	4768.69459604872	2	20628.3159722222	1	1	1	1	2019-05-15T18:47:57.409	NG_ecoli_LTEE_910_DM25	-0	-0	162.4	DIA_100X_EMPTY_1x1_100ms	1f1f21a0-4943-43d1-92f0-4ddc3f3fca89	EPI_100X_YFP_1x1_200ms_25sola	EPI_100X_RFP_1x1_200ms_25sola
590	40	15.0432204909589	603	48.0775197720204	480.323383084577	1650.05804311774	383618	636.182421227197	222.947489392453	265.243465702925	0	60565	100.439469320066	121.167851001436	121.192859281124	0	NaN	NaN	NaN	NaN	NaN	510.241631273917	0.903103927584904	40.6339701936703	16.743284956053	12.2645315067431	3.34639841629788	0.0349250650657544	0.02102674981097	1	1.04455611125558	4800.44021709156	2	18959.1326699834	1	1	1	1	2019-05-15T18:47:57.409	NG_ecoli_LTEE_910_DM25	-0	-0	162.4	DIA_100X_EMPTY_1x1_100ms	53d1639d-6afe-46f7-b014-470f52546eb1	EPI_100X_YFP_1x1_200ms_25sola	EPI_100X_RFP_1x1_200ms_25sola
591	25	12.8198074639212	321	25.2941931494382	480.943925233645	1081.32398753894	87469	272.489096573209	222.947489392453	265.243465702925	0	23691	73.803738317757	121.167851001436	121.192859281124	0	NaN	NaN	NaN	NaN	NaN	275.645464576195	0.999896065051329	23.4512024956533	14.923398563419	11.3030133084319	3.9280271761908	0.0092264827937697	0.00410287793989118	1	1.00048491816513	2353.11675399718	2	18465.3457943925	1	1	1	1	2019-05-15T18:47:57.409	NG_ecoli_LTEE_910_DM25	-0	-0	162.4	DIA_100X_EMPTY_1x1_100ms	c62e1f22-849b-4a7c-ad1d-e407bfdcbcd1	EPI_100X_YFP_1x1_200ms_25sola	EPI_100X_RFP_1x1_200ms_25sola
592	30	15.6710960957435	471	17.3172269057718	486.057324840764	652.940552016985	1165505	2474.53290870488	222.947489392453	265.243465702925	0	48336	102.624203821656	121.167851001436	121.192859281124	0	NaN	NaN	NaN	NaN	NaN	378.508708330009	0.973892359474573	29.9233162712737	14.6511860715	12.0282718183837	3.66868446500953	0.0444516545350223	0.0269391669351574	0	1.04509757256571	3400.21259633103	1	18107.8025477707	1	1	1	1	2019-05-15T18:47:57.409	NG_ecoli_LTEE_910_DM25	-0	-0	162.4	DIA_100X_EMPTY_1x1_100ms	91200e32-4a51-4092-b7b8-a7c194475dbd	EPI_100X_YFP_1x1_200ms_25sola	EPI_100X_RFP_1x1_200ms_25sola
593	26	14.474890219541	376	-19.8816001506819	483.856382978723	165.473404255319	402696	1071	222.947489392453	265.243465702925	0	33479	89.0398936170213	121.167851001436	121.192859281124	0	NaN	NaN	NaN	NaN	NaN	304.962086609881	0.999878019334598	22.6091648536662	17.072594023987	12.8056328281058	4.75364501651119	0.0181019190045988	0.00729982276746625	1	1.00200005840252	2911.90024133354	1	17650.4521276596	1	1	1	1	2019-05-15T18:47:57.409	NG_ecoli_LTEE_910_DM25	-0	-0	162.4	DIA_100X_EMPTY_1x1_100ms	594cf610-b841-4122-bcd4-2107eb45f700	EPI_100X_YFP_1x1_200ms_25sola	EPI_100X_RFP_1x1_200ms_25sola
594	29	13.8073086456111	401	30.8937865300054	482.094763092269	583.274314214464	235942	588.384039900249	222.947489392453	265.243465702925	0	87182	217.411471321696	121.167851001436	121.192859281124	0	NaN	NaN	NaN	NaN	NaN	350.261213189677	0.974279306392894	28.4038328885699	14.3210975324423	11.677074408777	3.64106615901711	0.0343091737139281	0.0130950823045356	1	1.00488776378195	3041.82990671718	3	18175.650872818	1	1	1	1	2019-05-15T18:47:57.409	NG_ecoli_LTEE_910_DM25	-0	-0	162.4	DIA_100X_EMPTY_1x1_100ms	96b1f7f6-bff0-428e-b7c6-49d79ad0e722	EPI_100X_YFP_1x1_200ms_25sola	EPI_100X_RFP_1x1_200ms_25sola
595	24	14.843747971672	357	-18.8006312273353	481.689075630252	1192.16806722689	2444791	6848.15406162465	222.947489392453	265.243465702925	0	35475	99.3697478991597	121.167851001436	121.192859281124	0	NaN	NaN	NaN	NaN	NaN	300.789629941327	0.999929332799089	22.162933317821	16.9734900325159	13.1502518911874	4.33969182837403	0.0203783986920286	0.0105424717439235	0	1.00381896562511	3010.13008709678	1	16275.406162465	1	1	1	1	2019-05-15T18:47:57.409	NG_ecoli_LTEE_910_DM25	-0	-0	162.4	DIA_100X_EMPTY_1x1_100ms	2e48f23c-024b-4d7e-93b7-b6e8cf82f7eb	EPI_100X_YFP_1x1_200ms_25sola	EPI_100X_RFP_1x1_200ms_25sola
596	27	13.8175394044987	373	41.0648402174512	484.423592493298	1734.95710455764	264414	708.884718498659	222.947489392453	265.243465702925	0	54569	146.297587131367	121.167851001436	121.192859281124	0	NaN	NaN	NaN	NaN	NaN	314.592373625098	0.999886311531002	25.0433765670567	15.2137783016599	11.9675303787701	4.062413685261	0.025210249095899	0.0142426953160834	0	1.00881818594521	2817.0324023402	1	17820.981233244	1	1	1	1	2019-05-15T18:47:57.409	NG_ecoli_LTEE_910_DM25	-0	-0	162.4	DIA_100X_EMPTY_1x1_100ms	43880076-4c49-4246-b507-3b9667a3d32d	EPI_100X_YFP_1x1_200ms_25sola	EPI_100X_RFP_1x1_200ms_25sola
597	37	15.9834055512237	592	47.626610780019	487.427364864865	506.79222972973	711163	1201.28885135135	222.947489392453	265.243465702925	0	75193	127.015202702703	121.167851001436	121.192859281124	0	NaN	NaN	NaN	NaN	NaN	453.956534064344	0.941574175655358	34.5269614005889	15.2919504878165	12.667194637803	3.33051904727807	0.0597076509426874	0.0335135653094121	0	1.09004876746579	4351.20082485207	0	17940.8108108108	1	1	1	1	2019-05-15T18:47:57.409	NG_ecoli_LTEE_910_DM25	-0	-0	162.4	DIA_100X_EMPTY_1x1_100ms	da1a7038-dd6f-4c6b-b69d-e7ac1e530b91	EPI_100X_YFP_1x1_200ms_25sola	EPI_100X_RFP_1x1_200ms_25sola
598	34	13.7815572768538	469	46.5358646938645	489.938166311301	1960.7526652452	639505	1363.55010660981	222.947489392453	265.243465702925	0	57678	122.980810234542	121.167851001436	121.192859281124	0	NaN	NaN	NaN	NaN	NaN	402.792613411982	0.951683538484269	33.1346297852833	14.845772355364	11.7562254965372	3.33765689077467	0.0321347303687691	0.0144104226928091	1	1.01593383382996	3596.72985075713	1	18489.8891257996	1	1	1	1	2019-05-15T18:47:57.409	NG_ecoli_LTEE_910_DM25	-0	-0	162.4	DIA_100X_EMPTY_1x1_100ms	759a612b-e38f-4461-9ee9-c93a7f17f8f8	EPI_100X_YFP_1x1_200ms_25sola	EPI_100X_RFP_1x1_200ms_25sola
599	25	12.5345565550461	314	30.7278507464842	486.165605095541	895.65923566879	102597	326.742038216561	222.947489392453	265.243465702925	0	265678	846.108280254777	121.167851001436	121.192859281124	0	NaN	NaN	NaN	NaN	NaN	307.791588677512	0.999223833573017	26.5733681154863	14.2524736703004	11.2192112689127	3.58174728015877	0.0123341820158105	0.00479859615956046	1	1.00063650007384	2627.00644167994	3	19520.6942675159	1	1	1	1	2019-05-15T18:47:57.409	NG_ecoli_LTEE_910_DM25	-0	-0	162.4	DIA_100X_EMPTY_1x1_100ms	a52b057c-5778-4c9b-8b5a-579cccfb7cb1	EPI_100X_YFP_1x1_200ms_25sola	EPI_100X_RFP_1x1_200ms_25sola
600	22	13.0956997385244	290	14.8754784894188	484.824137931034	1401.09310344828	183413	632.458620689655	222.947489392453	265.243465702925	0	38723	133.527586206897	121.167851001436	121.192859281124	0	NaN	NaN	NaN	NaN	NaN	272.484395733597	0.998849229022536	22.5133893787532	14.2095129571712	11.6776379986829	3.69267407049603	0.0152693818680919	0.00679057677808889	1	1.00155489511688	2411.24189302227	2	18320.8896551724	1	1	1	1	2019-05-15T18:47:57.409	NG_ecoli_LTEE_910_DM25	-0	-0	162.4	DIA_100X_EMPTY_1x1_100ms	50755c31-8818-4703-9119-41b4e5061b47	EPI_100X_YFP_1x1_200ms_25sola	EPI_100X_RFP_1x1_200ms_25sola
601	26	13.346774881013	347	40.5447616813445	487.083573487032	1944.24207492795	478229	1378.18155619597	222.947489392453	265.243465702925	0	34244	98.685878962536	121.167851001436	121.192859281124	0	NaN	NaN	NaN	NaN	NaN	296.599703932708	0.999912056051142	23.682857572949	15.0966974339264	12.137092987798	3.90988129012122	0.0160503510290327	0.00919328366367594	0	1.00318650910901	2740.01754108158	1	18481.1902017291	1	1	1	1	2019-05-15T18:47:57.409	NG_ecoli_LTEE_910_DM25	-0	-0	162.4	DIA_100X_EMPTY_1x1_100ms	77ab0a47-615f-485d-a9e7-ef8c9df008cb	EPI_100X_YFP_1x1_200ms_25sola	EPI_100X_RFP_1x1_200ms_25sola
602	24	12.7472118595085	306	2.8977198677374	484.928104575163	1995.42810457516	158772	518.862745098039	222.947489392453	265.243465702925	0	39084	127.725490196078	121.167851001436	121.192859281124	0	NaN	NaN	NaN	NaN	NaN	277.464336925944	0.999890506646423	22.9309236489924	14.5918293836532	11.4713150687384	3.96933304525364	0.0278188624566194	0.0138834029850127	1	1.00717022224243	2369.94270082302	2	19062.9150326797	1	1	1	1	2019-05-15T18:47:57.409	NG_ecoli_LTEE_910_DM25	-0	-0	162.4	DIA_100X_EMPTY_1x1_100ms	8cf18f43-5117-4275-98e5-e57e18943c71	EPI_100X_YFP_1x1_200ms_25sola	EPI_100X_RFP_1x1_200ms_25sola
603	29	13.5046001686102	392	47.8586350151807	488.145408163265	79.4897959183673	363197	926.522959183673	222.947489392453	265.243465702925	0	30905	78.8392857142857	121.167851001436	121.192859281124	0	NaN	NaN	NaN	NaN	NaN	334.116528470031	0.992226205003106	28.7190611659664	14.2782673396608	11.3264513968402	3.25686617686226	0.00946100193492039	0.00467692363498514	0	1.00119517983527	2893.66233508808	3	18309.0255102041	1	1	1	1	2019-05-15T18:47:57.409	NG_ecoli_LTEE_910_DM25	-0	-0	162.4	DIA_100X_EMPTY_1x1_100ms	846b785b-ae63-4a26-b26d-d782899655b2	EPI_100X_YFP_1x1_200ms_25sola	EPI_100X_RFP_1x1_200ms_25sola
604	22	13.5030652081074	302	-32.7354408292302	488.387417218543	604.804635761589	1042391	3451.62582781457	222.947489392453	265.243465702925	0	40233	133.221854304636	121.167851001436	121.192859281124	0	NaN	NaN	NaN	NaN	NaN	266.14165684042	0.999903937946607	23.1199614497295	13.8341293508186	11.1101517336031	3.5612441608422	0.0125402138677336	0.00698308818760064	0	1.00175430223148	2241.38761273924	2	19442.4437086093	1	1	1	1	2019-05-15T18:47:57.409	NG_ecoli_LTEE_910_DM25	-0	-0	162.4	DIA_100X_EMPTY_1x1_100ms	41b7c353-64b6-4cd3-9643-8ed511c4c333	EPI_100X_YFP_1x1_200ms_25sola	EPI_100X_RFP_1x1_200ms_25sola
605	37	12.5929063662523	467	38.3084822291342	489.802997858672	1106.66381156317	195498	418.625267665953	222.947489392453	265.243465702925	0	35912	76.8993576017131	121.167851001436	121.192859281124	0	NaN	NaN	NaN	NaN	NaN	408.821421109637	0.897417320151009	37.8828504978362	13.3720026927326	10.455284887301	2.71760691325305	0.0466896377286947	0.0200882876659563	1	1.03499623431823	3252.40240497477	2	19795.1070663812	1	1	1	1	2019-05-15T18:47:57.409	NG_ecoli_LTEE_910_DM25	-0	-0	162.4	DIA_100X_EMPTY_1x1_100ms	5a4203ee-5d60-4444-b00a-b11464f40f63	EPI_100X_YFP_1x1_200ms_25sola	EPI_100X_RFP_1x1_200ms_25sola
606	32	14.8822885410656	476	43.7162993370902	492.743697478992	853.350840336134	80076	168.226890756303	222.947489392453	265.243465702925	0	42524	89.3361344537815	121.167851001436	121.192859281124	0	NaN	NaN	NaN	NaN	NaN	376.965643765229	0.999157855537936	29.1824245590538	15.3529493728276	12.3937804957946	3.91093559058816	0.0943048113006619	0.00875549512470348	1	1.00155251515575	3520.61757923923	0	17384.7899159664	1	1	1	1	2019-05-15T18:47:57.409	NG_ecoli_LTEE_910_DM25	-0	-0	162.4	DIA_100X_EMPTY_1x1_100ms	b052d17a-8201-4851-adf6-61f842c37722	EPI_100X_YFP_1x1_200ms_25sola	EPI_100X_RFP_1x1_200ms_25sola
607	30	14.9689201645616	449	44.0828620554303	491.229398663697	54.9398663697105	351614	783.104677060134	222.947489392453	265.243465702925	0	35996	80.1692650334076	121.167851001436	121.192859281124	0	NaN	NaN	NaN	NaN	NaN	371.508551201104	0.998964402356974	27.6385290728624	16.2283847370427	12.8926630878446	4.26039935211531	0.0262141560731723	0.014056041275758	1	1.01056124000404	3608.19562048287	2	18236.7216035635	1	1	1	1	2019-05-15T18:47:57.409	NG_ecoli_LTEE_910_DM25	-0	-0	162.4	DIA_100X_EMPTY_1x1_100ms	4a5b222e-0f2a-4cb6-a42c-7113fd623c92	EPI_100X_YFP_1x1_200ms_25sola	EPI_100X_RFP_1x1_200ms_25sola
608	11	5.22412377907742	59	-49.9997198830835	485.71186440678	985.423728813559	6753	114.457627118644	222.947489392453	265.243465702925	0	4277	72.4915254237288	121.167851001436	121.192859281124	0	NaN	NaN	NaN	NaN	NaN	125.768794624749	0.999704577099005	NaN	NaN	NaN	NaN	NaN	NaN	NaN	NaN	NaN	1	25305.3389830508	1	1	1	1	2019-05-15T18:47:57.409	NG_ecoli_LTEE_910_DM25	-0	-0	162.4	DIA_100X_EMPTY_1x1_100ms	590c3cd8-2d85-44fd-9469-c288e001a67d	EPI_100X_YFP_1x1_200ms_25sola	EPI_100X_RFP_1x1_200ms_25sola
609	113	60.8196418915848	6873	-49.999999999815	537.212570929725	324.225083660701	1709314	248.699839953441	222.947489392453	265.243465702925	0	799706	116.35472137349	121.167851001436	121.192859281124	0	NaN	NaN	NaN	NaN	NaN	NaN	NaN	NaN	NaN	NaN	NaN	NaN	NaN	NaN	NaN	NaN	9	27183.2469081915	1	1	1	1	2019-05-15T18:47:57.409	NG_ecoli_LTEE_910_DM25	-0	-0	162.4	DIA_100X_EMPTY_1x1_100ms	c91176b1-b272-434e-a491-90930ff6a918	EPI_100X_YFP_1x1_200ms_25sola	EPI_100X_RFP_1x1_200ms_25sola
610	19	12.0048484881165	229	-42.564865636078	489.720524017467	374.886462882096	34556	150.899563318777	222.947489392453	265.243465702925	0	3181678	13893.7903930131	121.167851001436	121.192859281124	0	NaN	NaN	NaN	NaN	NaN	205.440150672069	0.999851752251854	17.1273580037664	15.6430504564928	11.4206876830606	4.43764098147188	0.00657085812284657	0.00357249048242848	0	1.00025684301306	1754.54603467963	2	18549.8122270742	1	1	1	1	2019-05-15T18:47:57.409	NG_ecoli_LTEE_910_DM25	-0	-0	162.4	DIA_100X_EMPTY_1x1_100ms	07d564fe-fb33-49ba-b5cf-ade11512de3b	EPI_100X_YFP_1x1_200ms_25sola	EPI_100X_RFP_1x1_200ms_25sola
611	24	13.9928082863558	336	-15.795455337158	494.434523809524	416.565476190476	40932	121.821428571429	222.947489392453	265.243465702925	0	444913	1324.14583333333	121.167851001436	121.192859281124	0	NaN	NaN	NaN	NaN	NaN	265.816198508436	0.999877649589126	21.6879694505496	15.2019202353684	11.8179573434148	3.97954265494726	0.00885387106857712	0.00478053748023981	0	1.00074460630437	2378.99544410127	0	20105.4880952381	1	1	1	1	2019-05-15T18:47:57.409	NG_ecoli_LTEE_910_DM25	-0	-0	162.4	DIA_100X_EMPTY_1x1_100ms	8f5fb177-0e26-4e01-9d0a-2bc546549f9d	EPI_100X_YFP_1x1_200ms_25sola	EPI_100X_RFP_1x1_200ms_25sola
612	33	14.832677678188	490	32.1025323564631	494.461224489796	966.212244897959	509904	1040.62040816327	222.947489392453	265.243465702925	0	37675	76.8877551020408	121.167851001436	121.192859281124	0	NaN	NaN	NaN	NaN	NaN	394.825668584473	0.989233475889953	31.513526888031	15.4503250867157	12.2059265055886	3.66962960618989	0.0265580331322551	0.0141199586933689	1	1.01405970570708	3687.46913066545	2	17573.9673469388	1	1	1	1	2019-05-15T18:47:57.409	NG_ecoli_LTEE_910_DM25	-0	-0	162.4	DIA_100X_EMPTY_1x1_100ms	ca8145c4-8d48-4a05-9ee4-73828663a259	EPI_100X_YFP_1x1_200ms_25sola	EPI_100X_RFP_1x1_200ms_25sola
613	34	14.8089503710151	504	48.4600519319208	496.261904761905	694.410714285714	709359	1407.45833333333	222.947489392453	265.243465702925	0	173114	343.480158730159	121.167851001436	121.192859281124	0	NaN	NaN	NaN	NaN	NaN	407.272443056804	0.974660324183897	32.3025785564486	15.9717134082335	12.2311325307817	3.61777799376167	0.0173188374419926	0.0059427998747538	2	1.00201779061969	3795.42502431295	1	19066.5813492063	1	1	1	1	2019-05-15T18:47:57.409	NG_ecoli_LTEE_910_DM25	-0	-0	162.4	DIA_100X_EMPTY_1x1_100ms	0130133a-da78-4285-b6ad-8736150e8085	EPI_100X_YFP_1x1_200ms_25sola	EPI_100X_RFP_1x1_200ms_25sola
614	27	14.2615497404246	386	24.5083195224027	497.471502590674	1049.91450777202	770163	1995.24093264249	222.947489392453	265.243465702925	0	80936	209.678756476684	121.167851001436	121.192859281124	0	NaN	NaN	NaN	NaN	NaN	324.479331573588	0.999721070419777	25.547312652669	15.2175979846679	12.2720139364321	3.9313170584216	0.0110517083447264	0.00494977769117	1	1.00118985987443	3021.80742491133	1	17402.0984455959	1	1	1	1	2019-05-15T18:47:57.409	NG_ecoli_LTEE_910_DM25	-0	-0	162.4	DIA_100X_EMPTY_1x1_100ms	df899e54-7412-484c-8c8a-4edb75180432	EPI_100X_YFP_1x1_200ms_25sola	EPI_100X_RFP_1x1_200ms_25sola
615	34	12.7442460777116	434	48.6752754510458	499.520737327189	1988	2838378	6540.04147465438	222.947489392453	265.243465702925	0	63010	145.184331797235	121.167851001436	121.192859281124	0	NaN	NaN	NaN	NaN	NaN	394.022208687035	0.969683161018548	33.9647019617864	13.7079003809188	11.1931109797701	3.16465641952659	0.0353405305540695	0.011454626303425	2	1.00220813637673	3342.09898897309	2	19953.6543778802	1	1	1	1	2019-05-15T18:47:57.409	NG_ecoli_LTEE_910_DM25	-0	-0	162.4	DIA_100X_EMPTY_1x1_100ms	9305de01-6231-41a7-b037-7ce84b79105e	EPI_100X_YFP_1x1_200ms_25sola	EPI_100X_RFP_1x1_200ms_25sola
616	48	12.8798162648765	619	44.1790378746196	507.494345718901	1400.94668820679	224736	363.063004846527	222.947489392453	265.243465702925	0	98922	159.809369951535	121.167851001436	121.192859281124	0	NaN	NaN	NaN	NaN	NaN	551.247924957436	0.878967288324743	48.1878593552804	14.3926067729752	11.126552324975	2.98820805407599	0.102515266156152	0.0103139793212131	3	1.00166422802684	4685.42234876081	3	19916.6025848142	1	1	1	1	2019-05-15T18:47:57.409	NG_ecoli_LTEE_910_DM25	-0	-0	162.4	DIA_100X_EMPTY_1x1_100ms	8af13f8d-c46b-4fb3-9b7c-14afb80741d8	EPI_100X_YFP_1x1_200ms_25sola	EPI_100X_RFP_1x1_200ms_25sola
617	29	16.7644269325358	487	34.3133122005497	502.100616016427	1230.16427104723	227877	467.919917864476	222.947489392453	265.243465702925	0	33935	69.6817248459959	121.167851001436	121.192859281124	0	NaN	NaN	NaN	NaN	NaN	374.549478469787	0.999933201229009	26.8627889561226	17.1067710648766	13.6222475255078	4.23827489469615	0.0125125627653366	0.00547803763103426	1	1.00092766210596	3915.06084898361	0	16728.0102669405	1	1	1	1	2019-05-15T18:47:57.409	NG_ecoli_LTEE_910_DM25	-0	-0	162.4	DIA_100X_EMPTY_1x1_100ms	f8d5c582-b101-42b4-8ad9-1edf93de3fed	EPI_100X_YFP_1x1_200ms_25sola	EPI_100X_RFP_1x1_200ms_25sola
618	27	12.6165407833564	341	39.370544470252	501.255131964809	472.231671554252	708793	2078.57184750733	222.947489392453	265.243465702925	0	85318	250.199413489736	121.167851001436	121.192859281124	0	NaN	NaN	NaN	NaN	NaN	305.299213935727	0.991423432067809	26.2693356286671	13.3674643025346	11.2013939007523	3.29457347507101	0.0303514642681627	0.0181073363091537	0	1.01525541316449	2588.70826255383	2	18915.862170088	1	1	1	1	2019-05-15T18:47:57.409	NG_ecoli_LTEE_910_DM25	-0	-0	162.4	DIA_100X_EMPTY_1x1_100ms	570fe1e2-8cc2-4e3f-ac31-dc3627e4a6ee	EPI_100X_YFP_1x1_200ms_25sola	EPI_100X_RFP_1x1_200ms_25sola
619	25	10.7586135295025	269	32.5515640580997	498.420074349442	1652.85130111524	43222	160.676579925651	222.947489392453	265.243465702925	0	61501	228.628252788104	121.167851001436	121.192859281124	0	NaN	NaN	NaN	NaN	NaN	265.344263872983	0.955754770960801	24.5132042024892	12.3222375479811	10.261400497049	2.85808127825982	0.0772943233863885	0.0437255496180633	0	1.08116645348765	2027.23100991516	1	23886	1	1	1	1	2019-05-15T18:47:57.409	NG_ecoli_LTEE_910_DM25	-0	-0	162.4	DIA_100X_EMPTY_1x1_100ms	bb2c6a46-ffd3-435a-87cc-90662d5e0359	EPI_100X_YFP_1x1_200ms_25sola	EPI_100X_RFP_1x1_200ms_25sola
620	30	13.2741010400748	399	43.982104306689	500.558897243108	1187.79197994987	1602754	4016.92731829574	222.947489392453	265.243465702925	0	29969	75.1102756892231	121.167851001436	121.192859281124	0	NaN	NaN	NaN	NaN	NaN	354.509460452009	0.988818522317438	28.6656999169103	14.5690997041064	11.9022922608585	3.61413230103535	0.0254760957146302	0.0100847758549248	1	1.00340466526158	3189.43423732127	2	18275.2355889724	1	1	1	1	2019-05-15T18:47:57.409	NG_ecoli_LTEE_910_DM25	-0	-0	162.4	DIA_100X_EMPTY_1x1_100ms	43ba57f2-a2e0-41f2-af1d-89f520e7fddb	EPI_100X_YFP_1x1_200ms_25sola	EPI_100X_RFP_1x1_200ms_25sola
621	36	14.1378560227955	510	48.7607614673328	501.343137254902	1422.6862745098	433216	849.443137254902	222.947489392453	265.243465702925	0	63034	123.596078431373	121.167851001436	121.192859281124	0	NaN	NaN	NaN	NaN	NaN	445.058810206382	0.966912896694349	34.8752068070584	14.9434814414774	12.4331638248476	3.26887821951246	0.0248726624128775	0.00900897382636157	0	1.00586743403471	4234.18652072952	2	17967.0058823529	1	1	1	1	2019-05-15T18:47:57.409	NG_ecoli_LTEE_910_DM25	-0	-0	162.4	DIA_100X_EMPTY_1x1_100ms	74fa451b-808e-456c-a4ac-7f53597d2fa7	EPI_100X_YFP_1x1_200ms_25sola	EPI_100X_RFP_1x1_200ms_25sola
622	33	14.2707968292321	471	49.0233608839669	502.276008492569	1885.35881104034	213342	452.955414012739	222.947489392453	265.243465702925	0	73313	155.653927813163	121.167851001436	121.192859281124	0	NaN	NaN	NaN	NaN	NaN	376.01360091329	0.986234482716843	30.8395811083719	14.0747320615264	11.753182245981	3.52921419423173	0.0380897053490802	0.00376383444438674	3	1.00018225696664	3345.87176962833	2	17894.6454352442	1	1	1	1	2019-05-15T18:47:57.409	NG_ecoli_LTEE_910_DM25	-0	-0	162.4	DIA_100X_EMPTY_1x1_100ms	71b6ccad-e0bd-4d6f-93b5-f0a284f42f2f	EPI_100X_YFP_1x1_200ms_25sola	EPI_100X_RFP_1x1_200ms_25sola
623	34	13.4415629514077	457	47.5252730945361	507.822757111597	2010.12035010941	517410	1132.18818380744	222.947489392453	265.243465702925	0	229349	501.857768052516	121.167851001436	121.192859281124	0	NaN	NaN	NaN	NaN	NaN	418.948171142959	0.989807058819052	33.4178540011451	14.4955310962907	12.2349281218222	3.25187510398786	0.0331646595782464	0.0135120555725065	1	1.0056146497149	3928.90278760397	4	19493.4354485777	1	1	1	1	2019-05-15T18:47:57.409	NG_ecoli_LTEE_910_DM25	-0	-0	162.4	DIA_100X_EMPTY_1x1_100ms	0d920b1c-2b32-472a-beae-2e5395ffebf1	EPI_100X_YFP_1x1_200ms_25sola	EPI_100X_RFP_1x1_200ms_25sola
624	42	13.2248587272145	556	39.7778919995363	503.906474820144	901.091726618705	131964	237.345323741007	222.947489392453	265.243465702925	0	75000	134.892086330935	121.167851001436	121.192859281124	0	NaN	NaN	NaN	NaN	NaN	476.398011436368	0.901256548975477	41.1028418033979	14.7059443152258	11.3549165032549	2.89963455796361	0.0166910776105761	0.00968720281380156	1	1.01076349094505	4162.26398313662	2	19041.6618705036	1	1	1	1	2019-05-15T18:47:57.409	NG_ecoli_LTEE_910_DM25	-0	-0	162.4	DIA_100X_EMPTY_1x1_100ms	9a2ecf1e-492f-4f0c-a823-e630c22ce94d	EPI_100X_YFP_1x1_200ms_25sola	EPI_100X_RFP_1x1_200ms_25sola
625	37	13.0929383976531	486	45.6383367308185	501.345679012346	178.952674897119	3590069	7386.97325102881	222.947489392453	265.243465702925	0	104011	214.014403292181	121.167851001436	121.192859281124	0	NaN	NaN	NaN	NaN	NaN	459.418029346358	0.927995131823116	35.7414554061442	15.6826926920811	12.2013549429479	3.55026989691003	0.0452090412052795	0.0251701316882825	1	1.01449378383014	4179.05644268845	3	18541.695473251	1	1	1	1	2019-05-15T18:47:57.409	NG_ecoli_LTEE_910_DM25	-0	-0	162.4	DIA_100X_EMPTY_1x1_100ms	f9177c31-3095-4022-9926-e77fc0c7e8dd	EPI_100X_YFP_1x1_200ms_25sola	EPI_100X_RFP_1x1_200ms_25sola
626	22	12.5802664834707	278	-12.0200579350517	505.384892086331	384.352517985611	129167	464.629496402878	222.947489392453	265.243465702925	0	338842	1218.85611510791	121.167851001436	121.192859281124	0	NaN	NaN	NaN	NaN	NaN	253.5237664405	0.996068231868085	22.1132705873388	13.4517277363206	10.7789390967449	3.68767478967212	0.0326415379121495	0.0161812733347806	1	1.00925496386379	2017.87796393524	3	18174.8057553957	1	1	1	1	2019-05-15T18:47:57.409	NG_ecoli_LTEE_910_DM25	-0	-0	162.4	DIA_100X_EMPTY_1x1_100ms	e613e4a9-9eed-4580-8b33-812602ec4e14	EPI_100X_YFP_1x1_200ms_25sola	EPI_100X_RFP_1x1_200ms_25sola
627	27	12.1317980866356	329	35.9594743310381	504.723404255319	1071.44680851064	534996	1626.12765957447	222.947489392453	265.243465702925	0	31158	94.7051671732523	121.167851001436	121.192859281124	0	NaN	NaN	NaN	NaN	NaN	282.796438650287	0.999854873114326	24.7410374633045	13.8868950151553	11.1025072411187	3.54108842179444	0.00978682182538401	0.0042587992893445	1	1.00065587712749	2395.24486870045	2	19120.0638297872	1	1	1	1	2019-05-15T18:47:57.409	NG_ecoli_LTEE_910_DM25	-0	-0	162.4	DIA_100X_EMPTY_1x1_100ms	10a2d089-3d17-441e-ac1b-95172375dbc6	EPI_100X_YFP_1x1_200ms_25sola	EPI_100X_RFP_1x1_200ms_25sola
628	33	13.4153197556804	443	48.8130483957107	505.2460496614	1777.05643340858	137142	309.575620767494	222.947489392453	265.243465702925	0	46545	105.067720090293	121.167851001436	121.192859281124	0	NaN	NaN	NaN	NaN	NaN	374.665096805728	0.987271438257708	31.3991444037306	14.083828826394	11.5194091556666	3.35427818590354	0.00791366698752131	0.00384935108023517	1	1.00036825166074	3272.41295908233	0	19026.7155756208	1	1	1	1	2019-05-15T18:47:57.409	NG_ecoli_LTEE_910_DM25	-0	-0	162.4	DIA_100X_EMPTY_1x1_100ms	6e661afa-1cd0-4f34-9273-031bfbafa698	EPI_100X_YFP_1x1_200ms_25sola	EPI_100X_RFP_1x1_200ms_25sola
629	32	19.553511769257	627	15.1191580313998	510.127591706539	273.940988835726	755169	1204.41626794258	222.947489392453	265.243465702925	0	50261	80.1610845295056	121.167851001436	121.192859281124	0	NaN	NaN	NaN	NaN	NaN	390.086093561304	0.999315484949217	26.383387235836	17.4515210670503	14.1529232340302	4.54950331838662	0.0353712522395776	0.0203124574046188	0	1.02009223530547	4150.61771401087	2	21085.1084529506	1	1	1	1	2019-05-15T18:47:57.409	NG_ecoli_LTEE_910_DM25	-0	-0	162.4	DIA_100X_EMPTY_1x1_100ms	8ebdae6b-4784-49d1-9cd5-45f04d19c22a	EPI_100X_YFP_1x1_200ms_25sola	EPI_100X_RFP_1x1_200ms_25sola
630	29	14.189866457926	412	41.5342460782274	508.766990291262	457.533980582524	429181	1041.70145631068	222.947489392453	265.243465702925	0	61346	148.898058252427	121.167851001436	121.192859281124	0	NaN	NaN	NaN	NaN	NaN	339.728600559812	0.999668712953273	27.0675369613119	15.2040512618954	12.1950889697948	3.73806561408403	0.0222856209705687	0.0135070372012437	0	1.00883694993094	3161.61196154552	1	18086.2645631068	1	1	1	1	2019-05-15T18:47:57.409	NG_ecoli_LTEE_910_DM25	-0	-0	162.4	DIA_100X_EMPTY_1x1_100ms	ed3b9c6d-2cd1-44cb-9496-52bdcf410bb9	EPI_100X_YFP_1x1_200ms_25sola	EPI_100X_RFP_1x1_200ms_25sola
631	22	14.0963075463176	311	-44.8957266596576	505.572347266881	2028.45337620579	60547	194.684887459807	222.947489392453	265.243465702925	0	470280	1512.15434083601	121.167851001436	121.192859281124	0	NaN	NaN	NaN	NaN	NaN	263.590150634749	0.989143907272385	20.5897012648974	15.2966463507964	11.5221783977585	4.06294409704688	0.129137593904338	0.0601043200631882	0	1.12085197305169	2146.88665830091	2	21501.347266881	1	1	1	1	2019-05-15T18:47:57.409	NG_ecoli_LTEE_910_DM25	-0	-0	162.4	DIA_100X_EMPTY_1x1_100ms	f888f023-a554-4f04-aca1-d682580c3b20	EPI_100X_YFP_1x1_200ms_25sola	EPI_100X_RFP_1x1_200ms_25sola
632	5	1.54082505583873	10	-49.8892917554113	497.9	1901.9	1312	131.2	222.947489392453	265.243465702925	0	797	79.7	121.167851001436	121.192859281124	0	NaN	NaN	NaN	NaN	NaN	NaN	NaN	NaN	NaN	NaN	NaN	NaN	NaN	NaN	NaN	NaN	1	26193.1	1	1	1	1	2019-05-15T18:47:57.409	NG_ecoli_LTEE_910_DM25	-0	-0	162.4	DIA_100X_EMPTY_1x1_100ms	47f06461-c772-47ae-b49e-ec639d2d3c51	EPI_100X_YFP_1x1_200ms_25sola	EPI_100X_RFP_1x1_200ms_25sola
633	21	13.812375892427	290	-49.8881233649869	508.465517241379	367.786206896552	112551	388.106896551724	222.947489392453	265.243465702925	0	733481	2529.24482758621	121.167851001436	121.192859281124	0	NaN	NaN	NaN	NaN	NaN	273.667224916138	0.999901879323414	20.9665201917942	16.6844859578716	12.5230877604413	4.53012232724439	0.0127735903218267	0.00645749545353809	1	1.00129545350052	2582.49260285957	4	21321.2931034483	1	1	1	1	2019-05-15T18:47:57.409	NG_ecoli_LTEE_910_DM25	-0	-0	162.4	DIA_100X_EMPTY_1x1_100ms	6d6cbbfd-84a2-4cf7-a412-66c89b1baded	EPI_100X_YFP_1x1_200ms_25sola	EPI_100X_RFP_1x1_200ms_25sola
634	25	13.5899416397116	340	22.9736901693767	509.4	949.705882352941	161898	476.170588235294	222.947489392453	265.243465702925	0	25546	75.1352941176471	121.167851001436	121.192859281124	0	NaN	NaN	NaN	NaN	NaN	286.442026774381	0.999885655612609	22.8638909338074	15.4662674301094	12.1743844273822	3.94291780975723	0.00613215150243759	0.00309221304188815	1	1.00035559951839	2661.5464108439	1	18371.8676470588	1	1	1	1	2019-05-15T18:47:57.409	NG_ecoli_LTEE_910_DM25	-0	-0	162.4	DIA_100X_EMPTY_1x1_100ms	7a0049d4-fa1f-47f1-9772-be791b787dc5	EPI_100X_YFP_1x1_200ms_25sola	EPI_100X_RFP_1x1_200ms_25sola
635	28	13.3254760142503	377	37.2174878717552	513.875331564987	831.458885941645	217330	576.472148541114	222.947489392453	265.243465702925	0	26955	71.4986737400531	121.167851001436	121.192859281124	0	NaN	NaN	NaN	NaN	NaN	313.002822196129	0.998564773414614	26.5013495561067	13.9658570619563	11.1620021705049	3.96403951897898	0.0477035056430614	0.00308552021039225	2	1.00025549251358	2593.23621017226	1	18063.6578249337	1	1	1	1	2019-05-15T18:47:57.409	NG_ecoli_LTEE_910_DM25	-0	-0	162.4	DIA_100X_EMPTY_1x1_100ms	49c34900-f40d-4272-a649-bc0a61650f9a	EPI_100X_YFP_1x1_200ms_25sola	EPI_100X_RFP_1x1_200ms_25sola
636	36	18.8830650728331	680	-18.0037152332955	513.686764705882	216.127941176471	996299	1465.14558823529	222.947489392453	265.243465702925	0	68930	101.367647058824	121.167851001436	121.192859281124	0	NaN	NaN	NaN	NaN	NaN	498.118825540845	0.974037605764927	34.6316924029214	17.2320552517484	13.8561256969815	3.96821894978832	0.055870157151419	0.0222260456693926	1	1.03347262802287	5222.1245492284	4	21691.9838235294	1	1	1	1	2019-05-15T18:47:57.409	NG_ecoli_LTEE_910_DM25	-0	-0	162.4	DIA_100X_EMPTY_1x1_100ms	be7830ef-9f48-4626-b6f8-32fc16ac8630	EPI_100X_YFP_1x1_200ms_25sola	EPI_100X_RFP_1x1_200ms_25sola
637	28	13.2507197416011	371	43.7209728890739	510.361185983828	651.164420485175	211371	569.733153638814	222.947489392453	265.243465702925	0	56648	152.690026954178	121.167851001436	121.192859281124	0	NaN	NaN	NaN	NaN	NaN	311.995811220724	0.996674022330796	25.6137997964111	15.4166176121589	11.6737515898724	3.95853580271438	0.0174452377231675	0.00730536787855778	2	1.00156302071326	2741.47813922431	2	18970.9541778976	1	1	1	1	2019-05-15T18:47:57.409	NG_ecoli_LTEE_910_DM25	-0	-0	162.4	DIA_100X_EMPTY_1x1_100ms	c0d79c1f-181c-471a-ad73-b838a4c3a2b9	EPI_100X_YFP_1x1_200ms_25sola	EPI_100X_RFP_1x1_200ms_25sola
638	54	17.379654677757	939	40.7016544020946	517.135250266241	1523.68903088392	940536	1001.6357827476	222.947489392453	265.243465702925	0	93858	99.9552715654952	121.167851001436	121.192859281124	0	NaN	NaN	NaN	NaN	NaN	718.511081458505	0.907419979417302	52.0230150440737	16.6085757153134	13.4489053660203	3.56060299455302	0.0150091077131889	0.00639653006494258	3	1.00551446712745	7390.25246941974	0	18016.6453674121	1	1	1	1	2019-05-15T18:47:57.409	NG_ecoli_LTEE_910_DM25	-0	-0	162.4	DIA_100X_EMPTY_1x1_100ms	d43bec47-b188-47cc-9739-8885acaad11b	EPI_100X_YFP_1x1_200ms_25sola	EPI_100X_RFP_1x1_200ms_25sola
639	34	15.8815177407653	542	39.5628219797417	517.446494464945	1746.75830258303	404362	746.055350553505	222.947489392453	265.243465702925	0	48414	89.3247232472325	121.167851001436	121.192859281124	0	NaN	NaN	NaN	NaN	NaN	432.601628901605	0.958963694974932	33.6539415419036	14.8301216981173	12.4744194296488	3.3593401443162	0.0354559920915241	0.0218689338375617	0	1.03623176526492	4113.07379988144	0	17697.4612546125	1	1	1	1	2019-05-15T18:47:57.409	NG_ecoli_LTEE_910_DM25	-0	-0	162.4	DIA_100X_EMPTY_1x1_100ms	87055354-e57c-465b-a086-56d69b00bb12	EPI_100X_YFP_1x1_200ms_25sola	EPI_100X_RFP_1x1_200ms_25sola
640	36	16.8574645017133	607	45.1408449527622	521.494233937397	1164.14332784185	314373	517.912685337727	222.947489392453	265.243465702925	0	41825	68.9044481054366	121.167851001436	121.192859281124	0	NaN	NaN	NaN	NaN	NaN	477.350341416745	0.975029537057856	35.2032864931856	16.1957188999035	13.1625524680084	3.68811242466422	0.0345781926574999	0.0149920387418257	1	1.01991829128022	4790.19642327102	1	16852.2817133443	1	1	1	1	2019-05-15T18:47:57.409	NG_ecoli_LTEE_910_DM25	-0	-0	162.4	DIA_100X_EMPTY_1x1_100ms	0927c063-f254-47af-83f2-a8c1df29a410	EPI_100X_YFP_1x1_200ms_25sola	EPI_100X_RFP_1x1_200ms_25sola
641	39	13.5585440621465	529	-42.427492169153	520.170132325142	182.413988657845	798563	1509.57088846881	222.947489392453	265.243465702925	0	65939	124.648393194707	121.167851001436	121.192859281124	0	NaN	NaN	NaN	NaN	NaN	479.494393954704	0.92637919194352	38.3330654112649	14.9995062763254	12.2598344568767	3.0338326499723	0.0212488957558073	0.012103547633356	1	1.00703811905509	4525.14649664532	2	19612.8279773157	1	1	1	1	2019-05-15T18:47:57.409	NG_ecoli_LTEE_910_DM25	-0	-0	162.4	DIA_100X_EMPTY_1x1_100ms	a2d1844d-4f5d-48c2-ab35-29d72a1557f1	EPI_100X_YFP_1x1_200ms_25sola	EPI_100X_RFP_1x1_200ms_25sola
642	32	13.3907980553397	429	38.6280177514459	517.032634032634	1046.58275058275	176960	412.494172494173	222.947489392453	265.243465702925	0	1223819	2852.72494172494	121.167851001436	121.192859281124	0	NaN	NaN	NaN	NaN	NaN	382.978586744185	0.975169388735043	32.3588848096468	13.720020472295	11.5095226864757	3.20376240470985	0.0367116552911573	0.0193265913465448	0	1.02640942068128	3366.65065815299	2	19021.8578088578	1	1	1	1	2019-05-15T18:47:57.409	NG_ecoli_LTEE_910_DM25	-0	-0	162.4	DIA_100X_EMPTY_1x1_100ms	1ba306d6-58d1-445c-b96d-ce58e30b4912	EPI_100X_YFP_1x1_200ms_25sola	EPI_100X_RFP_1x1_200ms_25sola
643	27	10.7682562121402	291	38.9103771091571	518.316151202749	1883.77319587629	184759	634.910652920962	222.947489392453	265.243465702925	0	593416	2039.23024054983	121.167851001436	121.192859281124	0	NaN	NaN	NaN	NaN	NaN	300.858519094624	0.959976372838722	26.7636011058163	13.6600358049824	10.7957888897012	3.23710468726998	0.0423494848003887	0.0206692969447442	0	1.02065399031704	2449.87088549405	2	20113.6666666667	1	1	1	1	2019-05-15T18:47:57.409	NG_ecoli_LTEE_910_DM25	-0	-0	162.4	DIA_100X_EMPTY_1x1_100ms	76b5bd1a-3df7-43cf-ab2f-e0591b3a3b1a	EPI_100X_YFP_1x1_200ms_25sola	EPI_100X_RFP_1x1_200ms_25sola
644	40	12.1550353871496	487	23.7502929836512	519.509240246407	872.425051334702	119473	245.324435318275	222.947489392453	265.243465702925	0	39827	81.7802874743327	121.167851001436	121.192859281124	0	NaN	NaN	NaN	NaN	NaN	484.41924781263	0.902521278368485	41.8091159823988	13.7511483658956	11.2279835486153	2.93226593432568	0.032824836416653	0.0129473792526327	2	1.00702302956993	4139.65741237893	3	20360.3203285421	1	1	1	1	2019-05-15T18:47:57.409	NG_ecoli_LTEE_910_DM25	-0	-0	162.4	DIA_100X_EMPTY_1x1_100ms	bd29870f-1e1b-4f87-b7fc-0d8abde70560	EPI_100X_YFP_1x1_200ms_25sola	EPI_100X_RFP_1x1_200ms_25sola
645	28	12.798145269447	359	16.0031984233615	523.855153203343	544.685236768802	80486	224.194986072423	222.947489392453	265.243465702925	0	567247	1580.07520891365	121.167851001436	121.192859281124	0	NaN	NaN	NaN	NaN	NaN	368.590945807173	0.989463048271497	29.2349367508654	15.3064177939801	12.3034590010885	3.5699193358349	0.00915563101877819	0.00492148679366197	0	1.00108205553103	3475.73368389663	3	22396.5208913649	1	1	1	1	2019-05-15T18:47:57.409	NG_ecoli_LTEE_910_DM25	-0	-0	162.4	DIA_100X_EMPTY_1x1_100ms	4099d12b-7a6c-43d3-b86e-0b98a675d854	EPI_100X_YFP_1x1_200ms_25sola	EPI_100X_RFP_1x1_200ms_25sola
646	21	14.3477905217584	302	-48.0552905061029	522.112582781457	584.490066225166	41857	138.599337748344	222.947489392453	265.243465702925	0	306223	1013.98344370861	121.167851001436	121.192859281124	0	NaN	NaN	NaN	NaN	NaN	245.030086703933	0.999887603387587	19.4525545560662	15.7535169428548	11.8019516162191	4.50538684482442	0.0400825614910081	0.021654138125687	0	1.0126847918271	2128.01254109353	1	21811.6655629139	1	1	1	1	2019-05-15T18:47:57.409	NG_ecoli_LTEE_910_DM25	-0	-0	162.4	DIA_100X_EMPTY_1x1_100ms	77927d45-3906-4a06-81f2-ac95df609c94	EPI_100X_YFP_1x1_200ms_25sola	EPI_100X_RFP_1x1_200ms_25sola
647	31	14.4207574054549	448	39.0456135556348	526.830357142857	681.828125	106285	237.243303571429	222.947489392453	265.243465702925	0	199165	444.564732142857	121.167851001436	121.192859281124	0	NaN	NaN	NaN	NaN	NaN	387.253883487984	0.981995750689369	28.9477948700194	15.3537316412699	12.7396950375485	3.87100890802449	0.0453064182587521	0.0189752291202398	2	1.01402034830605	3689.9750683733	1	19260.1875	1	1	1	1	2019-05-15T18:47:57.409	NG_ecoli_LTEE_910_DM25	-0	-0	162.4	DIA_100X_EMPTY_1x1_100ms	09240586-0b9d-4918-b49d-5b76666098ca	EPI_100X_YFP_1x1_200ms_25sola	EPI_100X_RFP_1x1_200ms_25sola
648	23	14.5527695824204	335	-49.2517603664968	525.402985074627	2025.94925373134	165962	495.408955223881	222.947489392453	265.243465702925	0	722483	2156.66567164179	121.167851001436	121.192859281124	0	NaN	NaN	NaN	NaN	NaN	303.383548211246	0.98687968362174	23.3263988574542	17.0949298592923	12.0867728155985	4.57027469114712	0.0787328826444372	0.033195054375081	1	1.04795874021053	2676.44483832286	3	21828.3313432836	1	1	1	1	2019-05-15T18:47:57.409	NG_ecoli_LTEE_910_DM25	-0	-0	162.4	DIA_100X_EMPTY_1x1_100ms	4338d02f-3b43-40a4-8af2-d88dcd12203d	EPI_100X_YFP_1x1_200ms_25sola	EPI_100X_RFP_1x1_200ms_25sola
649	36	14.1618673466895	511	46.9256694833619	527.94324853229	1289.05675146771	2875762	5627.71428571429	222.947489392453	265.243465702925	0	38987	76.2954990215264	121.167851001436	121.192859281124	0	NaN	NaN	NaN	NaN	NaN	428.566599579583	0.936087992375181	34.4893072812959	14.819629856037	12.1428644355247	3.01899640818198	0.0375529152214172	0.019977942147035	0	1.03055573443102	3994.07895773125	1	17251.9452054795	1	1	1	1	2019-05-15T18:47:57.409	NG_ecoli_LTEE_910_DM25	-0	-0	162.4	DIA_100X_EMPTY_1x1_100ms	b8e2af09-2578-4618-8744-5c31df9e561c	EPI_100X_YFP_1x1_200ms_25sola	EPI_100X_RFP_1x1_200ms_25sola
650	19	13.009708071768	248	-47.0028300024459	524.004032258065	1807.36290322581	56272	226.903225806452	222.947489392453	265.243465702925	0	244598	986.282258064516	121.167851001436	121.192859281124	0	NaN	NaN	NaN	NaN	NaN	233.206792878784	0.99989571147619	18.8026580475853	15.6868023299398	11.8734213351467	4.23291662373086	0.0270925100998171	0.0144338958074978	0	1.00508611793742	2081.90490198497	2	18600.4556451613	1	1	1	1	2019-05-15T18:47:57.409	NG_ecoli_LTEE_910_DM25	-0	-0	162.4	DIA_100X_EMPTY_1x1_100ms	5c41560b-8f25-40e8-9441-e1074d6eefef	EPI_100X_YFP_1x1_200ms_25sola	EPI_100X_RFP_1x1_200ms_25sola
651	24	11.9956599691378	288	22.3327029928518	523.625	1953.04513888889	229613	797.267361111111	222.947489392453	265.243465702925	0	197065	684.253472222222	121.167851001436	121.192859281124	0	NaN	NaN	NaN	NaN	NaN	274.732622268816	0.998503473872201	23.1569328425412	13.8891874169288	11.4612484009875	3.55956178049431	0.00368177877393752	0.00217288933116245	0	1.00015408327188	2389.1024178529	2	19715.7118055556	1	1	1	1	2019-05-15T18:47:57.409	NG_ecoli_LTEE_910_DM25	-0	-0	162.4	DIA_100X_EMPTY_1x1_100ms	08d513d6-395c-413f-87e4-790fcd2468e4	EPI_100X_YFP_1x1_200ms_25sola	EPI_100X_RFP_1x1_200ms_25sola
652	36	17.8089939356891	644	-33.197793082668	526.489130434783	382.714285714286	1967955	3055.83074534162	222.947489392453	265.243465702925	0	122643	190.439440993789	121.167851001436	121.192859281124	0	NaN	NaN	NaN	NaN	NaN	521.314943013505	0.959901405896775	37.3855622019407	16.2546539330899	13.4712234149833	3.48331121925086	0.0642028379263933	0.02103744233014	1	1.03242522523597	5328.53563981029	3	19871.2608695652	1	1	1	1	2019-05-15T18:47:57.409	NG_ecoli_LTEE_910_DM25	-0	-0	162.4	DIA_100X_EMPTY_1x1_100ms	52267fd3-a985-45c5-bdd9-9c45d2128085	EPI_100X_YFP_1x1_200ms_25sola	EPI_100X_RFP_1x1_200ms_25sola
653	28	12.9032869163511	363	28.4997539756632	529.253443526171	1791.8870523416	393740	1084.68319559229	222.947489392453	265.243465702925	0	127380	350.909090909091	121.167851001436	121.192859281124	0	NaN	NaN	NaN	NaN	NaN	333.134662036167	0.992940979262106	27.5411522243693	14.2174724860594	11.7688526489599	3.4395998116036	0.0222585786277793	0.00835786879613927	1	1.00255763862451	2995.98915997442	3	18313.4738292011	1	1	1	1	2019-05-15T18:47:57.409	NG_ecoli_LTEE_910_DM25	-0	-0	162.4	DIA_100X_EMPTY_1x1_100ms	b8af263b-b8f7-43d9-92ab-2bb585c4023b	EPI_100X_YFP_1x1_200ms_25sola	EPI_100X_RFP_1x1_200ms_25sola
654	35	12.9241151479366	453	43.9243293034929	534.426048565121	667.662251655629	65459	144.501103752759	222.947489392453	265.243465702925	0	758425	1674.22737306843	121.167851001436	121.192859281124	0	NaN	NaN	NaN	NaN	NaN	411.943029137256	0.924710530302879	33.2239719420626	15.2587953912738	11.8712863540973	3.2301534091977	0.0647138735041247	0.0279732275385939	0	1.05278570842924	3677.36717089311	2	23140.8609271523	1	1	1	1	2019-05-15T18:47:57.409	NG_ecoli_LTEE_910_DM25	-0	-0	162.4	DIA_100X_EMPTY_1x1_100ms	456a3438-6131-4799-b346-dcdaa446e8b3	EPI_100X_YFP_1x1_200ms_25sola	EPI_100X_RFP_1x1_200ms_25sola
655	21	13.7079557147817	288	-45.75436378981	527.649305555556	717.75	48099	167.010416666667	222.947489392453	265.243465702925	0	54280	188.472222222222	121.167851001436	121.192859281124	0	NaN	NaN	NaN	NaN	NaN	248.035118732903	0.999866798320163	19.9389689866955	15.6350874715371	11.8860089257789	4.27553137540449	0.00995248447717676	0.00457339920761752	1	1.00057426771454	2212.40526509688	1	18217.1840277778	1	1	1	1	2019-05-15T18:47:57.409	NG_ecoli_LTEE_910_DM25	-0	-0	162.4	DIA_100X_EMPTY_1x1_100ms	7f0aa82f-96a8-4c46-a1a4-9aa21ba8acb7	EPI_100X_YFP_1x1_200ms_25sola	EPI_100X_RFP_1x1_200ms_25sola
656	37	17.5675097599509	651	28.6753278813041	538.245775729647	424.076804915515	107637	165.341013824885	222.947489392453	265.243465702925	0	78813	121.064516129032	121.167851001436	121.192859281124	0	NaN	NaN	NaN	NaN	NaN	517.010054032646	0.940350149816535	37.2366138397357	16.3009999323569	13.3954138863075	3.6979026842265	0.0376354890471491	0.0222382055045499	0	1.04503979132661	5247.74031707792	0	19360.3471582181	1	1	1	1	2019-05-15T18:47:57.409	NG_ecoli_LTEE_910_DM25	-0	-0	162.4	DIA_100X_EMPTY_1x1_100ms	a86de9d0-0ba5-4411-9fb9-8293c7e08cd1	EPI_100X_YFP_1x1_200ms_25sola	EPI_100X_RFP_1x1_200ms_25sola
657	38	12.923072063826	492	41.2958663584667	528.859756097561	791.154471544715	2308700	4692.47967479675	222.947489392453	265.243465702925	0	41286	83.9146341463415	121.167851001436	121.192859281124	0	NaN	NaN	NaN	NaN	NaN	444.541482857385	0.905745788482842	38.5430166952521	14.118347442121	11.2890050839192	2.98879995393957	0.019424545926859	0.0111293200964262	1	1.010478161221	3857.86407281568	3	18297.843495935	1	1	1	1	2019-05-15T18:47:57.409	NG_ecoli_LTEE_910_DM25	-0	-0	162.4	DIA_100X_EMPTY_1x1_100ms	856b6538-87a5-4ae9-af45-3f8b10e7a516	EPI_100X_YFP_1x1_200ms_25sola	EPI_100X_RFP_1x1_200ms_25sola
658	23	13.1794452332338	305	-37.1986791024845	532.577049180328	528.36393442623	173454	568.701639344262	222.947489392453	265.243465702925	0	106283	348.468852459016	121.167851001436	121.192859281124	0	NaN	NaN	NaN	NaN	NaN	303.237225461791	0.999890392398021	24.1027319430922	16.460587962766	12.1123849793068	4.37066542901066	0.0396070734528576	0.0200183202430418	1	1.01633734971321	2777.25325286396	3	20229.3573770492	1	1	1	1	2019-05-15T18:47:57.409	NG_ecoli_LTEE_910_DM25	-0	-0	162.4	DIA_100X_EMPTY_1x1_100ms	3ffad9d2-a595-4280-84cc-03c7545ee620	EPI_100X_YFP_1x1_200ms_25sola	EPI_100X_RFP_1x1_200ms_25sola
659	24	9.56698074671069	231	35.1141197287983	532.787878787879	565.645021645022	53259	230.558441558442	222.947489392453	265.243465702925	0	252266	1092.06060606061	121.167851001436	121.192859281124	0	NaN	NaN	NaN	NaN	NaN	259.468862050927	0.92207454520275	25.7138429536494	12.945835549444	9.79342477611618	2.78216333057281	0.00465300050319816	0.00151100438103877	3	1.00009836239281	1936.98408393822	4	22906.5497835498	1	1	1	1	2019-05-15T18:47:57.409	NG_ecoli_LTEE_910_DM25	-0	-0	162.4	DIA_100X_EMPTY_1x1_100ms	7d028c94-415a-41fd-8c90-ddf30fdf3536	EPI_100X_YFP_1x1_200ms_25sola	EPI_100X_RFP_1x1_200ms_25sola
660	27	13.4352215931667	364	40.5339213233852	535.016483516484	817.184065934066	389930	1071.23626373626	222.947489392453	265.243465702925	0	31594	86.7967032967033	121.167851001436	121.192859281124	0	NaN	NaN	NaN	NaN	NaN	330.575475652949	0.999168095359593	26.9073683836614	14.7777011628975	11.8407477387602	3.7026487207717	0.0129798508422431	0.0082689058325283	0	1.00317722648435	2962.91616609334	3	18806	1	1	1	1	2019-05-15T18:47:57.409	NG_ecoli_LTEE_910_DM25	-0	-0	162.4	DIA_100X_EMPTY_1x1_100ms	f72b0506-b31f-403c-a9be-9ceac297efcc	EPI_100X_YFP_1x1_200ms_25sola	EPI_100X_RFP_1x1_200ms_25sola
661	23	11.9612695385872	276	14.3693059260029	532.829710144928	890.460144927536	76517	277.235507246377	222.947489392453	265.243465702925	0	19770	71.6304347826087	121.167851001436	121.192859281124	0	NaN	NaN	NaN	NaN	NaN	278.82182871329	0.999886307295444	21.9593652613681	15.8670185050852	12.1577473993263	4.29815132203569	0.00596749470530327	0.00253894720566929	1	1.00013699874484	2549.27035488162	3	20458.1884057971	1	1	1	1	2019-05-15T18:47:57.409	NG_ecoli_LTEE_910_DM25	-0	-0	162.4	DIA_100X_EMPTY_1x1_100ms	8c82111c-5926-4542-aa5a-abd94cd25e3b	EPI_100X_YFP_1x1_200ms_25sola	EPI_100X_RFP_1x1_200ms_25sola
662	36	13.2957964504798	479	48.9842233764992	534.933194154489	1006.73486430063	68351	142.695198329854	222.947489392453	265.243465702925	0	1416383	2956.95824634656	121.167851001436	121.192859281124	0	NaN	NaN	NaN	NaN	NaN	411.269268389845	0.929560975754798	35.380855524221	14.2115152892271	11.3033868279113	2.95719049160088	0.0261010389357526	0.014182874399767	2	1.01814799379513	3550.38452807994	1	19965.1544885177	1	1	1	1	2019-05-15T18:47:57.409	NG_ecoli_LTEE_910_DM25	-0	-0	162.4	DIA_100X_EMPTY_1x1_100ms	04862768-61a2-4e9f-85b6-16df2d03d8e2	EPI_100X_YFP_1x1_200ms_25sola	EPI_100X_RFP_1x1_200ms_25sola
663	30	14.1172366496269	425	34.5844692925595	532.350588235294	1877.60941176471	5418848	12750.2305882353	222.947489392453	265.243465702925	0	242242	569.981176470588	121.167851001436	121.192859281124	0	NaN	NaN	NaN	NaN	NaN	382.089814308628	0.984920358091004	29.3697755537429	15.0237312444036	12.5803666801661	3.45946930280475	0.0463778909032544	0.0158072930314982	1	1.00994799574161	3650.7080910716	3	18818.4682352941	1	1	1	1	2019-05-15T18:47:57.409	NG_ecoli_LTEE_910_DM25	-0	-0	162.4	DIA_100X_EMPTY_1x1_100ms	ae129cfa-51f9-40d8-9ae9-d30caf466af2	EPI_100X_YFP_1x1_200ms_25sola	EPI_100X_RFP_1x1_200ms_25sola
664	31	13.434410189958	416	46.8731305996875	536.15625	1306.55048076923	803406	1931.26442307692	222.947489392453	265.243465702925	0	28660	68.8942307692308	121.167851001436	121.192859281124	0	NaN	NaN	NaN	NaN	NaN	344.598847541798	0.990162040883316	27.9001598776002	14.7254608480503	12.0036683346164	3.531364112026	0.0290408204107594	0.017573591941345	0	1.0154389386788	3157.36323567368	1	18149.4543269231	1	1	1	1	2019-05-15T18:47:57.409	NG_ecoli_LTEE_910_DM25	-0	-0	162.4	DIA_100X_EMPTY_1x1_100ms	5e150b21-5ff2-43c1-a9ad-fce1b6d6a276	EPI_100X_YFP_1x1_200ms_25sola	EPI_100X_RFP_1x1_200ms_25sola
665	24	13.1317884160947	316	-1.96674986247459	533.446202531646	863.155063291139	105409	333.572784810127	222.947489392453	265.243465702925	0	22352	70.7341772151899	121.167851001436	121.192859281124	0	NaN	NaN	NaN	NaN	NaN	314.566464810957	0.996507489843795	23.972939326615	15.7069083550632	12.4218425359076	4.15979546614636	0.0492560327425936	0.0253939411397801	1	1.02637982860734	2905.24797340936	3	20506.6487341772	1	1	1	1	2019-05-15T18:47:57.409	NG_ecoli_LTEE_910_DM25	-0	-0	162.4	DIA_100X_EMPTY_1x1_100ms	3dedbfa2-4f5a-444d-a95c-8d436a051d1a	EPI_100X_YFP_1x1_200ms_25sola	EPI_100X_RFP_1x1_200ms_25sola
666	30	12.5320034612453	376	45.7768705690065	533.904255319149	1419.38031914894	221445	588.949468085106	222.947489392453	265.243465702925	0	39905	106.130319148936	121.167851001436	121.192859281124	0	NaN	NaN	NaN	NaN	NaN	329.344112493494	0.986242134868659	28.1568366082592	14.2968513629348	11.2369050185794	3.58389138150585	0.0149117937775636	0.00751529327032437	1	1.00091189037846	2792.3326981569	2	17746.0638297872	1	1	1	1	2019-05-15T18:47:57.409	NG_ecoli_LTEE_910_DM25	-0	-0	162.4	DIA_100X_EMPTY_1x1_100ms	a9f63cbb-d1cd-4eec-977b-b8a16365fff6	EPI_100X_YFP_1x1_200ms_25sola	EPI_100X_RFP_1x1_200ms_25sola
667	33	14.150324745762	468	45.7558724925336	541.014957264957	761.271367521368	1784010	3811.98717948718	222.947489392453	265.243465702925	0	34709	74.1645299145299	121.167851001436	121.192859281124	0	NaN	NaN	NaN	NaN	NaN	387.228514781788	0.974730057398748	31.6687550285308	14.2299545754886	11.8457000479997	3.29949509030331	0.0401063492243366	0.019837606768206	0	1.02702509679063	3490.13587436256	1	18017.9764957265	1	1	1	1	2019-05-15T18:47:57.409	NG_ecoli_LTEE_910_DM25	-0	-0	162.4	DIA_100X_EMPTY_1x1_100ms	69fab088-8a8c-4e62-8552-6eaee4163cb5	EPI_100X_YFP_1x1_200ms_25sola	EPI_100X_RFP_1x1_200ms_25sola
668	38	14.7322601241413	560	49.073605504056	542.885714285714	1254.84285714286	2664079	4757.28392857143	222.947489392453	265.243465702925	0	45790	81.7678571428571	121.167851001436	121.192859281124	0	NaN	NaN	NaN	NaN	NaN	450.621994009778	0.97629421447147	35.5625344747531	14.7053277495599	12.2563884232613	3.28391978647026	0.0225069450467796	0.0109731059858172	1	1.00256130353104	4195.73082055488	0	17413.7196428571	1	1	1	1	2019-05-15T18:47:57.409	NG_ecoli_LTEE_910_DM25	-0	-0	162.4	DIA_100X_EMPTY_1x1_100ms	b4ba48dd-a270-4e3c-a00d-a3a89d13286b	EPI_100X_YFP_1x1_200ms_25sola	EPI_100X_RFP_1x1_200ms_25sola
669	28	14.0899628917426	395	42.6524994582901	537.179746835443	1969.33417721519	2836016	7179.78734177215	222.947489392453	265.243465702925	0	55564	140.66835443038	121.167851001436	121.192859281124	0	NaN	NaN	NaN	NaN	NaN	340.678157090115	0.998342316896486	26.355276283747	15.3811732516446	12.4665206231185	3.9793298582572	0.0248267436899848	0.0134888434905081	1	1.00885711251163	3216.97713630398	2	18569.6683544304	1	1	1	1	2019-05-15T18:47:57.409	NG_ecoli_LTEE_910_DM25	-0	-0	162.4	DIA_100X_EMPTY_1x1_100ms	0377584d-e0dc-4870-9581-1db82e12fc8e	EPI_100X_YFP_1x1_200ms_25sola	EPI_100X_RFP_1x1_200ms_25sola
[truncated: 36,097 more rows]
