# Supplementary material for: Genomic and phenotypic evolution of Escherichia coli in a novel citrate-only resource environment
Source: eLife. 2020 May 29;9:e55414. doi: 10.7554/eLife.55414 (PMC7299349; doi:10.7554/eLife.55414)
Supplement: Figure 10—source data 3. [file elife-55414-fig10-data3.zip › 20190516_NG_ecoli_LTEE_151_DM0_001.superSegger.txt]

CellID	LongAxis	ShortAxis	Area	RegionScore	XPosition	YPosition	Fluor1Sum	Fluor1Mean	Fluor1Background	Fluor1BgStd	Fluor1FociNumber	Fluor2Sum	Fluor2Mean	Fluor2Background	Fluor2BgStd	Fluor2FociNumber	Fluor3Sum	Fluor3Mean	Fluor3Background	Fluor3BgStd	Fluor3FociNumber	MeshArea	MeshSolidity	MeshAxisLength	MeshRibsLengthMax	MeshRibsLengthMean	MeshRibsLengthStd	MeshCurvatureMax	MeshCurvatureMean	MeshCurvatureInflection	MeshSinuosity	MeshVolume	NumOfNeighbors	RegionGrayVal	TimeFrames	AgeFrames	RelativeAge	xyFolder	DateTime	Folder	StageXposition	StageYposition	StageZposition	PhaseConfig	UUID	Fluo1Config	Fluo2Config	Fluo3Config
1	14	3.40529466161717	55	-49.9997054307937	3.61818181818182	142.309090909091	61210	1112.90909090909	152.474643829902	105.806884178616	0	67470	1226.72727272727	701.518170804602	776.82246719036	0	NaN	NaN	NaN	NaN	NaN	NaN	NaN	NaN	NaN	NaN	NaN	NaN	NaN	NaN	NaN	NaN	1	17405.9454545455	1	1	1	1	2019-05-16T16:24:43.479	NG_ecoli_LTEE_151_DM0	-0	-0	162.4	DIA_100X_EMPTY_1x1_100ms	39135058-eed2-4105-8333-866f19a734a0	EPI_100X_YFP_1x1_200ms_25sola	EPI_100X_RFP_1x1_200ms_25sola
2	30	13.844967822039	416	44.219454054994	12.7764423076923	150.221153846154	358523	861.834134615385	152.474643829902	105.806884178616	0	408784	982.653846153846	701.518170804602	776.82246719036	0	NaN	NaN	NaN	NaN	NaN	351.642277237906	0.965743137360171	29.4137377911993	15.3602578441744	11.4884100436498	3.56593840326493	0.0317479387345186	0.0118521830303467	1	1.00843585205227	3049.01775902833	1	16354.3774038462	1	1	1	1	2019-05-16T16:24:43.479	NG_ecoli_LTEE_151_DM0	-0	-0	162.4	DIA_100X_EMPTY_1x1_100ms	be71df3d-2e49-452a-a7b9-21372fede411	EPI_100X_YFP_1x1_200ms_25sola	EPI_100X_RFP_1x1_200ms_25sola
3	70	11.4900049557355	805	48.7841430743117	30.0844720496894	854.601242236025	2871543	3567.13416149068	152.474643829902	105.806884178616	8	532437	661.412422360248	701.518170804602	776.82246719036	0	NaN	NaN	NaN	NaN	NaN	NaN	NaN	NaN	NaN	NaN	NaN	NaN	NaN	NaN	NaN	NaN	3	18634.6770186335	1	1	1	1	2019-05-16T16:24:43.479	NG_ecoli_LTEE_151_DM0	-0	-0	162.4	DIA_100X_EMPTY_1x1_100ms	598cc841-2ace-49da-933f-4bba2a68a723	EPI_100X_YFP_1x1_200ms_25sola	EPI_100X_RFP_1x1_200ms_25sola
4	32	11.6765725742605	374	21.2321173324793	14.7139037433155	1183.54278074866	99650	266.44385026738	152.474643829902	105.806884178616	0	11362392	30380.7272727273	701.518170804602	776.82246719036	0	NaN	NaN	NaN	NaN	NaN	NaN	NaN	NaN	NaN	NaN	NaN	NaN	NaN	NaN	NaN	NaN	1	18253.3582887701	1	1	1	1	2019-05-16T16:24:43.479	NG_ecoli_LTEE_151_DM0	-0	-0	162.4	DIA_100X_EMPTY_1x1_100ms	1ab5e622-eba4-4cb5-93dd-5ce092ae1cb2	EPI_100X_YFP_1x1_200ms_25sola	EPI_100X_RFP_1x1_200ms_25sola
5	26	11.9615723337208	311	40.0041169918257	8.45659163987138	1346.33118971061	646956	2080.24437299035	152.474643829902	105.806884178616	2	230246	740.340836012862	701.518170804602	776.82246719036	0	NaN	NaN	NaN	NaN	NaN	NaN	NaN	NaN	NaN	NaN	NaN	NaN	NaN	NaN	NaN	NaN	1	15278.2347266881	1	1	1	1	2019-05-16T16:24:43.479	NG_ecoli_LTEE_151_DM0	-0	-0	162.4	DIA_100X_EMPTY_1x1_100ms	f3b074b3-71f0-4af1-ba05-86b2ece1454a	EPI_100X_YFP_1x1_200ms_25sola	EPI_100X_RFP_1x1_200ms_25sola
6	22	12.7715124445168	282	-14.6048932512853	9.71985815602837	1368.65957446809	502795	1782.9609929078	152.474643829902	105.806884178616	2	247653	878.202127659574	701.518170804602	776.82246719036	0	NaN	NaN	NaN	NaN	NaN	258.48152480219	0.998854018595639	23.0214869528203	13.3451004934488	10.8016478016537	3.42701701328503	0.0142262723570081	0.00730840751872692	0	1.00203047306103	2109.61535433697	1	16172.7234042553	1	1	1	1	2019-05-16T16:24:43.479	NG_ecoli_LTEE_151_DM0	-0	-0	162.4	DIA_100X_EMPTY_1x1_100ms	c4aa8216-65b3-4c70-b99a-a107768dd75b	EPI_100X_YFP_1x1_200ms_25sola	EPI_100X_RFP_1x1_200ms_25sola
7	11	6.48691891686061	73	-49.9998949456802	5.27397260273973	1616.2602739726	74696	1023.23287671233	152.474643829902	105.806884178616	0	63306	867.205479452055	701.518170804602	776.82246719036	0	NaN	NaN	NaN	NaN	NaN	NaN	NaN	NaN	NaN	NaN	NaN	NaN	NaN	NaN	NaN	NaN	1	17597.9452054795	1	1	1	1	2019-05-16T16:24:43.479	NG_ecoli_LTEE_151_DM0	-0	-0	162.4	DIA_100X_EMPTY_1x1_100ms	00ffe237-7c9b-44e9-9e5c-3f84749ac5fd	EPI_100X_YFP_1x1_200ms_25sola	EPI_100X_RFP_1x1_200ms_25sola
8	22	10.7295506630225	237	-49.6735068169598	8.23628691983122	1630.27004219409	342156	1443.69620253165	152.474643829902	105.806884178616	0	201467	850.071729957806	701.518170804602	776.82246719036	0	NaN	NaN	NaN	NaN	NaN	NaN	NaN	NaN	NaN	NaN	NaN	NaN	NaN	NaN	NaN	NaN	1	15870.2869198312	1	1	1	1	2019-05-16T16:24:43.479	NG_ecoli_LTEE_151_DM0	-0	-0	162.4	DIA_100X_EMPTY_1x1_100ms	22a2eba6-48ae-44e6-94b8-c466100ad343	EPI_100X_YFP_1x1_200ms_25sola	EPI_100X_RFP_1x1_200ms_25sola
9	23	10.5776035472026	244	-49.9041961863684	8.79098360655738	1763.90163934426	716278	2935.56557377049	152.474643829902	105.806884178616	0	168631	691.110655737705	701.518170804602	776.82246719036	0	NaN	NaN	NaN	NaN	NaN	NaN	NaN	NaN	NaN	NaN	NaN	NaN	NaN	NaN	NaN	NaN	0	16346.2581967213	1	1	1	1	2019-05-16T16:24:43.479	NG_ecoli_LTEE_151_DM0	-0	-0	162.4	DIA_100X_EMPTY_1x1_100ms	a628da0f-99ea-4e06-bdb1-963e576f4a1b	EPI_100X_YFP_1x1_200ms_25sola	EPI_100X_RFP_1x1_200ms_25sola
10	35	14.6057411410011	512	46.9381918529895	25.640625	796.2734375	518873	1013.423828125	152.474643829902	105.806884178616	2	406861	794.650390625	701.518170804602	776.82246719036	0	NaN	NaN	NaN	NaN	NaN	401.801785981604	0.972270345099371	32.6998875000573	14.2031164173744	11.9192324167339	3.33803727919062	0.0293707212850528	0.0200362511435842	0	1.0277069133364	3648.65429484264	0	16441.728515625	1	1	1	1	2019-05-16T16:24:43.479	NG_ecoli_LTEE_151_DM0	-0	-0	162.4	DIA_100X_EMPTY_1x1_100ms	cd67d887-9b08-4b3c-bedc-7ecd22c6f093	EPI_100X_YFP_1x1_200ms_25sola	EPI_100X_RFP_1x1_200ms_25sola
11	34	11.6383756793359	396	48.8850077571785	25.7853535353535	1976.37121212121	405254	1023.36868686869	152.474643829902	105.806884178616	3	289726	731.631313131313	701.518170804602	776.82246719036	0	NaN	NaN	NaN	NaN	NaN	347.098120252972	0.972332497982972	33.3988639164889	11.8081374159082	10.0628585900483	2.76051986703509	0.00898913869385556	0.00492206723797883	1	1.00060876339456	2656.22166795157	0	16784.4217171717	1	1	1	1	2019-05-16T16:24:43.479	NG_ecoli_LTEE_151_DM0	-0	-0	162.4	DIA_100X_EMPTY_1x1_100ms	d297c476-e580-409e-b507-d648cd02bc8d	EPI_100X_YFP_1x1_200ms_25sola	EPI_100X_RFP_1x1_200ms_25sola
12	22	13.3125426188035	294	-36.4217904918486	22.1258503401361	1035.87414965986	541389	1841.45918367347	152.474643829902	105.806884178616	2	286767	975.397959183673	701.518170804602	776.82246719036	0	NaN	NaN	NaN	NaN	NaN	269.705364422988	0.999846394034619	22.093170813848	14.8615455285261	11.7602039553373	3.87053444597372	0.00801887548111387	0.00334290580796382	1	1.00039168366228	2399.81431231206	2	17315.1768707483	1	1	1	1	2019-05-16T16:24:43.479	NG_ecoli_LTEE_151_DM0	-0	-0	162.4	DIA_100X_EMPTY_1x1_100ms	ee65e3ae-e627-47f1-b643-6407e6d075ef	EPI_100X_YFP_1x1_200ms_25sola	EPI_100X_RFP_1x1_200ms_25sola
13	25	14.4749556415253	362	-13.3778097426215	24.7099447513812	372.577348066298	616273	1702.41160220994	152.474643829902	105.806884178616	5	214784	593.325966850829	701.518170804602	776.82246719036	0	NaN	NaN	NaN	NaN	NaN	307.339117115246	0.999860584547931	23.4017809843477	16.1769319486709	12.5665729252581	4.33512470460766	0.00785510328832856	0.00315527966059329	1	1.00034157189393	2902.50183881002	1	15069.3287292818	1	1	1	1	2019-05-16T16:24:43.479	NG_ecoli_LTEE_151_DM0	-0	-0	162.4	DIA_100X_EMPTY_1x1_100ms	be805575-3861-405c-af4e-0c269935899f	EPI_100X_YFP_1x1_200ms_25sola	EPI_100X_RFP_1x1_200ms_25sola
14	33	14.7347218877828	488	42.4182767177889	29.8463114754098	1174.05942622951	902763	1849.92418032787	152.474643829902	105.806884178616	3	4929216	10100.8524590164	701.518170804602	776.82246719036	0	NaN	NaN	NaN	NaN	NaN	400.903328934423	0.970381950633241	32.3339102453545	14.4289371668699	11.9223200160615	3.40571398772624	0.0339114117227543	0.0134426523533113	1	1.00474592322113	3609.68794904481	1	15139.0901639344	1	1	1	1	2019-05-16T16:24:43.479	NG_ecoli_LTEE_151_DM0	-0	-0	162.4	DIA_100X_EMPTY_1x1_100ms	8d13ac1d-6f46-4d4a-8a29-3ffdcd0e7e57	EPI_100X_YFP_1x1_200ms_25sola	EPI_100X_RFP_1x1_200ms_25sola
15	26	9.54048174644176	248	5.75802292438572	30.4072580645161	1016.74193548387	243508	981.887096774194	152.474643829902	105.806884178616	0	1280094	5161.66935483871	701.518170804602	776.82246719036	0	NaN	NaN	NaN	NaN	NaN	280.163069268268	0.994443922612763	26.9775436315572	12.659292420008	10.0362372100877	3.10700330690948	0.00922176624956074	0.00327089548263836	2	1.00056322546529	2134.19510718456	3	20270.4596774194	1	1	1	1	2019-05-16T16:24:43.479	NG_ecoli_LTEE_151_DM0	-0	-0	162.4	DIA_100X_EMPTY_1x1_100ms	089aebc1-2d53-4faf-9335-88f134b42d63	EPI_100X_YFP_1x1_200ms_25sola	EPI_100X_RFP_1x1_200ms_25sola
16	22	14.3792549149358	318	-48.2128368519464	40.5723270440252	357.600628930818	583148	1833.79874213836	152.474643829902	105.806884178616	2	186072	585.132075471698	701.518170804602	776.82246719036	0	NaN	NaN	NaN	NaN	NaN	281.560362220535	0.999947027110301	21.8855495999815	16.8589886387253	12.506376793479	4.48011236357545	0.00440835250005297	0.00267507740980851	0	1.00018502548963	2688.5019553814	2	15347.4968553459	1	1	1	1	2019-05-16T16:24:43.479	NG_ecoli_LTEE_151_DM0	-0	-0	162.4	DIA_100X_EMPTY_1x1_100ms	7b385c9b-c3af-48d9-9fbd-15ae7ceae4d7	EPI_100X_YFP_1x1_200ms_25sola	EPI_100X_RFP_1x1_200ms_25sola
17	26	11.1926861834919	292	25.3118047799122	40.0821917808219	864.52397260274	568504	1946.93150684932	152.474643829902	105.806884178616	1	186854	639.91095890411	701.518170804602	776.82246719036	0	NaN	NaN	NaN	NaN	NaN	308.315275088662	0.997416723761481	25.7562335007689	15.1514826023553	11.5763931656973	3.72614285829261	0.0395732583792322	0.0191124091510541	1	1.01759266555192	2710.93291978747	2	17780.6198630137	1	1	1	1	2019-05-16T16:24:43.479	NG_ecoli_LTEE_151_DM0	-0	-0	162.4	DIA_100X_EMPTY_1x1_100ms	202bfd1a-00a0-4688-a571-01cc89b66b4f	EPI_100X_YFP_1x1_200ms_25sola	EPI_100X_RFP_1x1_200ms_25sola
18	32	10.6842375554591	342	48.8931664672235	43.8304093567251	1035.96198830409	531710	1554.70760233918	152.474643829902	105.806884178616	4	310825	908.845029239766	701.518170804602	776.82246719036	0	NaN	NaN	NaN	NaN	NaN	336.50715933219	0.984691804001636	31.0637216204322	12.6677619765342	10.5611444526174	2.85604220342346	0.0228142889398724	0.0135520730518385	0	1.01106078781653	2721.23051669906	4	18381.067251462	1	1	1	1	2019-05-16T16:24:43.479	NG_ecoli_LTEE_151_DM0	-0	-0	162.4	DIA_100X_EMPTY_1x1_100ms	d8182c8e-b6c8-4720-99bd-dd54f45b9f07	EPI_100X_YFP_1x1_200ms_25sola	EPI_100X_RFP_1x1_200ms_25sola
19	22	10.9074797425547	240	-18.0049487690446	47.6041666666667	1022.0125	547249	2280.20416666667	152.474643829902	105.806884178616	2	347240	1446.83333333333	701.518170804602	776.82246719036	0	NaN	NaN	NaN	NaN	NaN	258.081256826351	0.999849760691962	22.4589288071323	14.4593387360732	11.0082121414101	3.87554991895467	0.00562123654322319	0.00202423783128232	2	1.00012853739351	2137.53138701567	2	19010.7666666667	1	1	1	1	2019-05-16T16:24:43.479	NG_ecoli_LTEE_151_DM0	-0	-0	162.4	DIA_100X_EMPTY_1x1_100ms	ecc5925c-bbd0-499c-a270-bfb55166a5be	EPI_100X_YFP_1x1_200ms_25sola	EPI_100X_RFP_1x1_200ms_25sola
20	43	13.1339347485243	565	49.3759266898406	57.0106194690266	1864.77876106195	1374668	2433.0407079646	152.474643829902	105.806884178616	5	349619	618.794690265487	701.518170804602	776.82246719036	0	NaN	NaN	NaN	NaN	NaN	466.603209630914	0.915599889993871	41.1082392371027	13.4036486447078	11.1199704256614	2.62249144368587	0.0194591077591677	0.00852765056500543	1	1.00656252690104	3992.32622071618	0	15192.2442477876	1	1	1	1	2019-05-16T16:24:43.479	NG_ecoli_LTEE_151_DM0	-0	-0	162.4	DIA_100X_EMPTY_1x1_100ms	aa2d834c-8426-47be-a74f-0d0c6c7f2cef	EPI_100X_YFP_1x1_200ms_25sola	EPI_100X_RFP_1x1_200ms_25sola
21	24	10.9546401590627	263	25.7626788380818	52.106463878327	340.87072243346	290181	1103.34980988593	152.474643829902	105.806884178616	2	151208	574.93536121673	701.518170804602	776.82246719036	0	NaN	NaN	NaN	NaN	NaN	241.281739769477	0.99744058731312	22.686045081002	12.5193956842586	10.2014319563549	3.24835239061021	0.0305544255662654	0.0163505867505019	1	1.00937718683535	1854.2613518458	1	16602.2281368821	1	1	1	1	2019-05-16T16:24:43.479	NG_ecoli_LTEE_151_DM0	-0	-0	162.4	DIA_100X_EMPTY_1x1_100ms	223b437b-9756-4edb-88a1-4cb8dad2a3da	EPI_100X_YFP_1x1_200ms_25sola	EPI_100X_RFP_1x1_200ms_25sola
22	21	14.6863468295079	310	-49.4224748091254	54.3	1704.23548387097	482875	1557.66129032258	152.474643829902	105.806884178616	3	213992	690.296774193548	701.518170804602	776.82246719036	0	NaN	NaN	NaN	NaN	NaN	235.29005500374	0.999796879908448	18.50566379948	16.9094654350341	11.7787749875064	4.78961215590166	0.0695035459503231	0.0348839492035727	0	1.03074084797174	2016.48409159832	0	17262.664516129	1	1	1	1	2019-05-16T16:24:43.479	NG_ecoli_LTEE_151_DM0	-0	-0	162.4	DIA_100X_EMPTY_1x1_100ms	b143f1ff-21da-4cfe-891b-aaad9759b2e3	EPI_100X_YFP_1x1_200ms_25sola	EPI_100X_RFP_1x1_200ms_25sola
23	24	14.1876510170018	342	-2.59479837825937	57.7543859649123	221.429824561404	675233	1974.36549707602	152.474643829902	105.806884178616	0	218684	639.426900584795	701.518170804602	776.82246719036	0	NaN	NaN	NaN	NaN	NaN	276.245268292543	0.999703481527399	23.088029539732	14.5272334815391	11.5595196842587	3.68016679541718	0.0161426373462825	0.00907914657066116	0	1.00297006705402	2423.01625968671	0	15770.0116959064	1	1	1	1	2019-05-16T16:24:43.479	NG_ecoli_LTEE_151_DM0	-0	-0	162.4	DIA_100X_EMPTY_1x1_100ms	da8a442e-1c40-438d-8d29-329b8ee01b82	EPI_100X_YFP_1x1_200ms_25sola	EPI_100X_RFP_1x1_200ms_25sola
24	39	14.8262206619639	579	49.1110233643728	67.2677029360967	2001.53540587219	2218935	3832.35751295337	152.474643829902	105.806884178616	4	385072	665.06390328152	701.518170804602	776.82246719036	0	NaN	NaN	NaN	NaN	NaN	466.460547310852	0.935088394072288	38.4174556734135	14.0295577901489	11.8573815064115	2.93260667275367	0.027389681778159	0.0127207653448229	1	1.0134134655507	4242.24812993975	0	15148.1139896373	1	1	1	1	2019-05-16T16:24:43.479	NG_ecoli_LTEE_151_DM0	-0	-0	162.4	DIA_100X_EMPTY_1x1_100ms	bba80b1d-d640-4f55-a20f-6243f0521161	EPI_100X_YFP_1x1_200ms_25sola	EPI_100X_RFP_1x1_200ms_25sola
25	25	14.7262102846838	369	-21.5219833291446	60.7046070460705	855.777777777778	589388	1597.25745257453	152.474643829902	105.806884178616	2	248156	672.509485094851	701.518170804602	776.82246719036	0	NaN	NaN	NaN	NaN	NaN	361.397774330986	0.982716118763349	26.9277691000781	16.2507759747512	12.7111767768324	4.0418495012353	0.0768142240676627	0.0374783423082653	0	1.07546479643777	3417.13213972994	3	17240.8482384824	1	1	1	1	2019-05-16T16:24:43.479	NG_ecoli_LTEE_151_DM0	-0	-0	162.4	DIA_100X_EMPTY_1x1_100ms	8010ad45-12fc-4321-b84f-8a7b93994ff6	EPI_100X_YFP_1x1_200ms_25sola	EPI_100X_RFP_1x1_200ms_25sola
26	31	14.3235539363288	444	45.5944478313287	70.8288288288288	1280.71846846847	374361	843.155405405405	152.474643829902	105.806884178616	0	266781	600.858108108108	701.518170804602	776.82246719036	0	NaN	NaN	NaN	NaN	NaN	371.427975862367	0.996081636993944	29.5382797941498	14.7028171585259	12.2178965438198	3.5597343528171	0.0120854441166684	0.00713429155453388	1	1.00074796328859	3463.12340957054	1	15525.2027027027	1	1	1	1	2019-05-16T16:24:43.479	NG_ecoli_LTEE_151_DM0	-0	-0	162.4	DIA_100X_EMPTY_1x1_100ms	55309534-476a-417c-90bc-690ce79252d1	EPI_100X_YFP_1x1_200ms_25sola	EPI_100X_RFP_1x1_200ms_25sola
27	37	12.6170250753323	467	37.641331116954	69.5182012847966	1026.89507494647	507551	1086.8329764454	152.474643829902	105.806884178616	2	413668	885.798715203426	701.518170804602	776.82246719036	0	NaN	NaN	NaN	NaN	NaN	399.262945821064	0.9145913910179	36.593937832227	13.0971695139212	10.6443977426433	2.50758597607491	0.030878172382436	0.0153031241733276	0	1.0144602734304	3256.42601584934	1	16820.539614561	1	1	1	1	2019-05-16T16:24:43.479	NG_ecoli_LTEE_151_DM0	-0	-0	162.4	DIA_100X_EMPTY_1x1_100ms	5a1770fc-896f-45f9-988f-dd984d4bc5b5	EPI_100X_YFP_1x1_200ms_25sola	EPI_100X_RFP_1x1_200ms_25sola
28	37	14.6500826165134	543	48.7737271522119	78.8139963167587	58.4696132596685	529867	975.813996316759	152.474643829902	105.806884178616	2	345717	636.67955801105	701.518170804602	776.82246719036	0	NaN	NaN	NaN	NaN	NaN	429.537377134146	0.961443633217334	36.0775804369795	13.4279473313922	11.6425046267624	2.72212519331922	0.0200415938146977	0.00779384929309601	1	1.00179302537261	3840.78611919518	0	15483.9576427256	1	1	1	1	2019-05-16T16:24:43.479	NG_ecoli_LTEE_151_DM0	-0	-0	162.4	DIA_100X_EMPTY_1x1_100ms	69e477b7-6e08-4eda-8a5c-30dccb4b46e7	EPI_100X_YFP_1x1_200ms_25sola	EPI_100X_RFP_1x1_200ms_25sola
29	24	10.333457781938	248	34.4120576892531	74.2137096774194	838.83064516129	728533	2937.63306451613	152.474643829902	105.806884178616	1	165667	668.012096774194	701.518170804602	776.82246719036	0	NaN	NaN	NaN	NaN	NaN	238.61903504825	0.997796909615995	23.0953208439702	12.3989685552896	9.76135924591391	3.44017300259529	0.0364778637068929	0.00483152833531319	1	1.00063218210878	1728.36106350905	2	17579.5120967742	1	1	1	1	2019-05-16T16:24:43.479	NG_ecoli_LTEE_151_DM0	-0	-0	162.4	DIA_100X_EMPTY_1x1_100ms	b4029a81-1c95-4a7f-938b-503a3624f2c5	EPI_100X_YFP_1x1_200ms_25sola	EPI_100X_RFP_1x1_200ms_25sola
30	20	12.041215895371	241	-34.5345904334182	74.4813278008299	704.087136929461	248371	1030.58506224066	152.474643829902	105.806884178616	2	135001	560.170124481328	701.518170804602	776.82246719036	0	NaN	NaN	NaN	NaN	NaN	209.612071726446	0.999821947408619	17.6944992057519	15.0566846417078	11.3253128660878	4.15624657781123	0.00145401558005151	0.000647657918956667	1	1.0000047325823	1782.49604044292	0	16947.3236514523	1	1	1	1	2019-05-16T16:24:43.479	NG_ecoli_LTEE_151_DM0	-0	-0	162.4	DIA_100X_EMPTY_1x1_100ms	05b0f7d2-d97b-4702-8a30-2757ff08e543	EPI_100X_YFP_1x1_200ms_25sola	EPI_100X_RFP_1x1_200ms_25sola
31	29	12.3379574341106	358	47.8487707349094	78.5307262569832	1363.86592178771	559950	1564.1061452514	152.474643829902	105.806884178616	2	195387	545.77374301676	701.518170804602	776.82246719036	0	NaN	NaN	NaN	NaN	NaN	310.442302098157	0.99274923104592	27.9805075653716	12.7481099689762	10.6996847553953	3.13466928661192	0.00684615807971631	0.00276537122774265	1	1.00045851287736	2515.86558406792	0	15965.905027933	1	1	1	1	2019-05-16T16:24:43.479	NG_ecoli_LTEE_151_DM0	-0	-0	162.4	DIA_100X_EMPTY_1x1_100ms	add55f4f-472c-4962-a441-7388fad64125	EPI_100X_YFP_1x1_200ms_25sola	EPI_100X_RFP_1x1_200ms_25sola
32	32	12.309163380623	394	47.9165660035808	80.2005076142132	388.274111675127	304293	772.317258883249	152.474643829902	105.806884178616	0	233683	593.104060913706	701.518170804602	776.82246719036	0	NaN	NaN	NaN	NaN	NaN	331.873814560525	0.991522924600623	30.2614054813274	12.6986755334226	10.6985734775604	2.89930683444366	0.00816743557622701	0.00406143653769568	0	1.00104445560687	2720.38720598765	0	16200.3908629442	1	1	1	1	2019-05-16T16:24:43.479	NG_ecoli_LTEE_151_DM0	-0	-0	162.4	DIA_100X_EMPTY_1x1_100ms	1c9e5941-cfa7-449f-872c-29176bcc74a0	EPI_100X_YFP_1x1_200ms_25sola	EPI_100X_RFP_1x1_200ms_25sola
33	44	10.9029447065052	480	49.1096479809705	95.95	1729.11458333333	560499	1167.70625	152.474643829902	105.806884178616	4	303697	632.702083333333	701.518170804602	776.82246719036	0	NaN	NaN	NaN	NaN	NaN	444.866012041347	0.914489825080854	43.3040945563122	12.7216719029689	10.0132697152806	2.40885934866653	0.0597358158588599	0.0106394310804993	2	1.00309313239052	3410.12793618163	1	17124.8958333333	1	1	1	1	2019-05-16T16:24:43.479	NG_ecoli_LTEE_151_DM0	-0	-0	162.4	DIA_100X_EMPTY_1x1_100ms	fbb3cc5f-29eb-4ce0-95dc-fc4f0f6dafce	EPI_100X_YFP_1x1_200ms_25sola	EPI_100X_RFP_1x1_200ms_25sola
34	35	14.8266776790666	519	47.486190384214	94.9017341040462	1753.99807321773	1305478	2515.37186897881	152.474643829902	105.806884178616	4	315037	607.007707129094	701.518170804602	776.82246719036	0	NaN	NaN	NaN	NaN	NaN	442.949886253353	0.976656002179433	33.6633543427235	15.05192987856	12.6460380149429	3.60414173220183	0.0502699720264539	0.0194888683062164	1	1.02866768092266	4228.20695148048	1	15643.119460501	1	1	1	1	2019-05-16T16:24:43.479	NG_ecoli_LTEE_151_DM0	-0	-0	162.4	DIA_100X_EMPTY_1x1_100ms	ab00ee86-97e1-4ee6-bc53-884dca476476	EPI_100X_YFP_1x1_200ms_25sola	EPI_100X_RFP_1x1_200ms_25sola
35	34	12.4130802037132	422	49.2364829409668	101.303317535545	1273.98815165877	375591	890.026066350711	152.474643829902	105.806884178616	1	264910	627.748815165877	701.518170804602	776.82246719036	0	NaN	NaN	NaN	NaN	NaN	361.083208407014	0.989848860300004	33.0446182428661	12.5704930085598	10.4695514978862	3.20874760817974	0.0139844956578892	0.00434046496891247	0	1.00121219291565	2844.76748353818	1	15678.5379146919	1	1	1	1	2019-05-16T16:24:43.479	NG_ecoli_LTEE_151_DM0	-0	-0	162.4	DIA_100X_EMPTY_1x1_100ms	e652de9f-cdb4-47be-b93c-cd3dc4b9b81d	EPI_100X_YFP_1x1_200ms_25sola	EPI_100X_RFP_1x1_200ms_25sola
36	29	12.949363896448	376	46.593237533952	108.523936170213	1138.47074468085	525200	1396.8085106383	152.474643829902	105.806884178616	3	233725	621.609042553191	701.518170804602	776.82246719036	0	NaN	NaN	NaN	NaN	NaN	315.32580840525	0.996544356359569	27.8300233968791	12.939156379349	11.0525690420785	3.06683302684433	0.00310400831681801	0.00138551360890409	1	1.00002886599856	2670.11474959929	0	16151.5718085106	1	1	1	1	2019-05-16T16:24:43.479	NG_ecoli_LTEE_151_DM0	-0	-0	162.4	DIA_100X_EMPTY_1x1_100ms	adea01ee-6443-40d6-93ec-e8824b367e2d	EPI_100X_YFP_1x1_200ms_25sola	EPI_100X_RFP_1x1_200ms_25sola
37	26	13.8332210253472	360	32.6969525832776	108.405555555556	383.75	553290	1536.91666666667	152.474643829902	105.806884178616	2	224648	624.022222222222	701.518170804602	776.82246719036	0	NaN	NaN	NaN	NaN	NaN	305.933285757573	0.999830519806438	24.3071720337966	15.491856422221	11.8871231059948	4.21629876643143	0.0247721308977925	0.0102576088623156	1	1.00445195673416	2697.60176354462	1	15441.8944444444	1	1	1	1	2019-05-16T16:24:43.479	NG_ecoli_LTEE_151_DM0	-0	-0	162.4	DIA_100X_EMPTY_1x1_100ms	af357c27-2210-4a0e-a549-3510bfb6cec4	EPI_100X_YFP_1x1_200ms_25sola	EPI_100X_RFP_1x1_200ms_25sola
38	31	13.8005287236269	428	48.7393786946821	112.616822429907	1447.32009345794	529888	1238.05607476636	152.474643829902	105.806884178616	3	259891	607.221962616822	701.518170804602	776.82246719036	0	NaN	NaN	NaN	NaN	NaN	353.057406006623	0.993686836360977	28.4246872309266	14.355280111761	11.9844791536015	3.56514774030248	0.0133147549205724	0.00672076528431198	1	1.00263700856949	3206.44581032766	0	14874.9719626168	1	1	1	1	2019-05-16T16:24:43.479	NG_ecoli_LTEE_151_DM0	-0	-0	162.4	DIA_100X_EMPTY_1x1_100ms	2cfc5076-6f65-4c7b-a247-4ab1f46045dd	EPI_100X_YFP_1x1_200ms_25sola	EPI_100X_RFP_1x1_200ms_25sola
39	33	13.3646819113928	442	48.4778466977139	114.088235294118	702.753393665158	669885	1515.57692307692	152.474643829902	105.806884178616	3	255483	578.015837104072	701.518170804602	776.82246719036	0	NaN	NaN	NaN	NaN	NaN	364.470595455875	0.989883193115804	32.1475681204237	13.019459862491	11.0553546775269	2.92269318383232	0.0126754754089278	0.00517672573893653	1	1.00161441346591	3085.91078979808	0	16319.2511312217	1	1	1	1	2019-05-16T16:24:43.479	NG_ecoli_LTEE_151_DM0	-0	-0	162.4	DIA_100X_EMPTY_1x1_100ms	8468beb1-8061-4308-848f-c67fb9ec38e7	EPI_100X_YFP_1x1_200ms_25sola	EPI_100X_RFP_1x1_200ms_25sola
40	39	12.9859594062165	507	48.7946711708317	114.769230769231	764.871794871795	608310	1199.8224852071	152.474643829902	105.806884178616	2	665359	1312.34516765286	701.518170804602	776.82246719036	0	NaN	NaN	NaN	NaN	NaN	432.442669364107	0.945406953394423	38.384845402263	12.9535911301147	10.9606894930079	2.76246052446902	0.0177911350936414	0.00627586378706061	0	1.00360051870831	3621.80802451321	1	16346.2998027613	1	1	1	1	2019-05-16T16:24:43.479	NG_ecoli_LTEE_151_DM0	-0	-0	162.4	DIA_100X_EMPTY_1x1_100ms	b5f8d86e-919a-4cf9-a447-52d00e04923a	EPI_100X_YFP_1x1_200ms_25sola	EPI_100X_RFP_1x1_200ms_25sola
41	43	12.4874378830033	537	49.7540251629336	123.979515828678	2001.87709497207	806905	1502.61638733706	152.474643829902	105.806884178616	5	383103	713.413407821229	701.518170804602	776.82246719036	0	NaN	NaN	NaN	NaN	NaN	443.408868583017	0.916439271933752	39.3763135469501	13.8983491218793	11.0751502851178	2.62147877361323	0.00754898889900535	0.0027877076538438	2	1.00059165264035	3793.36115158788	0	15971.0837988827	1	1	1	1	2019-05-16T16:24:43.479	NG_ecoli_LTEE_151_DM0	-0	-0	162.4	DIA_100X_EMPTY_1x1_100ms	d5559e54-79c2-468e-89ac-07d9c1349dc0	EPI_100X_YFP_1x1_200ms_25sola	EPI_100X_RFP_1x1_200ms_25sola
42	29	12.9377171053418	376	36.1371464691312	123.079787234043	291.970744680851	306937	816.321808510638	152.474643829902	105.806884178616	0	213998	569.143617021277	701.518170804602	776.82246719036	0	NaN	NaN	NaN	NaN	NaN	313.786794165801	0.997551275244491	28.5731886626677	13.4576695515028	10.6730068384951	3.22444486339668	0.0216842518299413	0.0110942110694558	0	1.00682535456009	2556.36089520753	1	16118.545212766	1	1	1	1	2019-05-16T16:24:43.479	NG_ecoli_LTEE_151_DM0	-0	-0	162.4	DIA_100X_EMPTY_1x1_100ms	28ab5df0-d5dd-4faa-a17b-5009c88d1e4f	EPI_100X_YFP_1x1_200ms_25sola	EPI_100X_RFP_1x1_200ms_25sola
43	30	11.7291392984534	352	48.301785905968	125.159090909091	393.96875	609686	1732.0625	152.474643829902	105.806884178616	2	210673	598.502840909091	701.518170804602	776.82246719036	0	NaN	NaN	NaN	NaN	NaN	316.646069157062	0.964025939251087	29.0966541781764	13.5178279233274	10.5669078507165	2.89251726884402	0.0103870339177815	0.00482259658890765	1	1.00135326608694	2551.69506704093	1	16669.6818181818	1	1	1	1	2019-05-16T16:24:43.479	NG_ecoli_LTEE_151_DM0	-0	-0	162.4	DIA_100X_EMPTY_1x1_100ms	cd8b3b89-7acd-459d-b05b-29a7714aa228	EPI_100X_YFP_1x1_200ms_25sola	EPI_100X_RFP_1x1_200ms_25sola
44	38	13.4180623571668	510	49.5312689659783	128.619607843137	774.225490196078	467192	916.062745098039	152.474643829902	105.806884178616	0	494764	970.125490196078	701.518170804602	776.82246719036	0	NaN	NaN	NaN	NaN	NaN	427.059211955166	0.969473627861999	36.2762092622686	14.0105935670646	11.4365477684702	3.24354283416443	0.0161258113213508	0.00963762247915072	1	1.00816764986614	3726.5047268119	1	16291.5745098039	1	1	1	1	2019-05-16T16:24:43.479	NG_ecoli_LTEE_151_DM0	-0	-0	162.4	DIA_100X_EMPTY_1x1_100ms	eb26fb75-ee2c-4ee7-a2f4-e6fdb26a2b7a	EPI_100X_YFP_1x1_200ms_25sola	EPI_100X_RFP_1x1_200ms_25sola
45	28	13.2402860439804	371	37.8882009472747	137.056603773585	1067.73045822102	634817	1711.09703504043	152.474643829902	105.806884178616	2	243849	657.274932614555	701.518170804602	776.82246719036	0	NaN	NaN	NaN	NaN	NaN	307.508949896416	0.98225120409972	26.7450771303875	13.7500112409631	11.1284774105131	3.14323222934877	0.03737963858792	0.0190240993527755	0	1.01724322297848	2601.38860295286	0	15183.5094339623	1	1	1	1	2019-05-16T16:24:43.479	NG_ecoli_LTEE_151_DM0	-0	-0	162.4	DIA_100X_EMPTY_1x1_100ms	ca2982d9-c105-4f48-a918-fabccd5d225d	EPI_100X_YFP_1x1_200ms_25sola	EPI_100X_RFP_1x1_200ms_25sola
46	28	10.5715355591418	296	47.6659881647272	134.489864864865	1187.24324324324	277959	939.050675675676	152.474643829902	105.806884178616	3	167254	565.047297297297	701.518170804602	776.82246719036	0	NaN	NaN	NaN	NaN	NaN	268.245910122343	0.996819457606095	25.3949686162567	12.5157377554788	10.140580650822	3.22017301800465	0.012068876356129	0.00680348075480987	0	1.00207035744693	2050.98842197831	1	16794.625	1	1	1	1	2019-05-16T16:24:43.479	NG_ecoli_LTEE_151_DM0	-0	-0	162.4	DIA_100X_EMPTY_1x1_100ms	13e7fb21-128a-4f81-9f06-dc341ad1a8c0	EPI_100X_YFP_1x1_200ms_25sola	EPI_100X_RFP_1x1_200ms_25sola
47	36	12.9389295778826	466	48.259636820707	146.008583690987	2029.59656652361	565307	1213.10515021459	152.474643829902	105.806884178616	2	762590	1636.45922746781	701.518170804602	776.82246719036	0	NaN	NaN	NaN	NaN	NaN	398.185308821827	0.912612398064584	36.8251180555696	13.6027468332954	10.4532069632005	2.86845674283899	0.0441112023839786	0.0143015998001098	2	1.01652822585061	3160.33504686673	2	16625.0815450644	1	1	1	1	2019-05-16T16:24:43.479	NG_ecoli_LTEE_151_DM0	-0	-0	162.4	DIA_100X_EMPTY_1x1_100ms	506b3134-3f40-4737-9fe4-73ffa98947ca	EPI_100X_YFP_1x1_200ms_25sola	EPI_100X_RFP_1x1_200ms_25sola
48	28	15.7478010364434	441	22.9568171775818	143.517006802721	1905.11337868481	596326	1352.21315192744	152.474643829902	105.806884178616	5	276068	626.004535147392	701.518170804602	776.82246719036	0	NaN	NaN	NaN	NaN	NaN	363.475879507435	0.999897272166914	25.967726184594	17.0259145569581	13.5257011920524	4.36110264681394	0.0153701285116714	0.00860538696651704	0	1.00342664006883	3731.15578351481	0	14663.3492063492	1	1	1	1	2019-05-16T16:24:43.479	NG_ecoli_LTEE_151_DM0	-0	-0	162.4	DIA_100X_EMPTY_1x1_100ms	6a683c2f-a889-4056-adae-96206deff4fa	EPI_100X_YFP_1x1_200ms_25sola	EPI_100X_RFP_1x1_200ms_25sola
49	28	15.5469580132698	435	32.3253458122454	144.064367816092	435.432183908046	1039488	2389.6275862069	152.474643829902	105.806884178616	4	304386	699.737931034483	701.518170804602	776.82246719036	0	NaN	NaN	NaN	NaN	NaN	346.182978312614	0.999904590965224	25.524405981675	17.1217155144396	13.0183659140252	4.51171720131756	0.0366322011336822	0.0175052990119653	1	1.01424477429983	3397.49224216048	0	15184.8459770115	1	1	1	1	2019-05-16T16:24:43.479	NG_ecoli_LTEE_151_DM0	-0	-0	162.4	DIA_100X_EMPTY_1x1_100ms	65967ce0-cfa2-4146-8f77-4e43b58cac27	EPI_100X_YFP_1x1_200ms_25sola	EPI_100X_RFP_1x1_200ms_25sola
50	27	11.9032136175102	322	43.6431557727654	143.003105590062	1685.80124223602	490152	1522.21118012422	152.474643829902	105.806884178616	2	201613	626.127329192547	701.518170804602	776.82246719036	0	NaN	NaN	NaN	NaN	NaN	288.722433075479	0.995725105909147	26.2127136309744	13.1068969646506	10.6937534324297	3.0669707879456	0.00710840323910903	0.00360661262020576	0	1.0006070115305	2354.30213724941	2	16434.8664596273	1	1	1	1	2019-05-16T16:24:43.479	NG_ecoli_LTEE_151_DM0	-0	-0	162.4	DIA_100X_EMPTY_1x1_100ms	5aa5e70d-5877-477f-a929-74aec269eb1f	EPI_100X_YFP_1x1_200ms_25sola	EPI_100X_RFP_1x1_200ms_25sola
51	24	12.8746879358004	309	-1.80750862257475	150.006472491909	288.466019417476	819785	2653.02588996764	152.474643829902	105.806884178616	2	191213	618.812297734628	701.518170804602	776.82246719036	0	NaN	NaN	NaN	NaN	NaN	255.161000829801	0.999844180845579	21.236702647931	15.7840584708109	11.5093882148094	4.26534547779901	0.0263983442477461	0.0133858704852754	0	1.00574484478617	2209.43610124181	1	17542.3883495146	1	1	1	1	2019-05-16T16:24:43.479	NG_ecoli_LTEE_151_DM0	-0	-0	162.4	DIA_100X_EMPTY_1x1_100ms	7684f3ed-0640-4fc9-9add-94d4c721d9d6	EPI_100X_YFP_1x1_200ms_25sola	EPI_100X_RFP_1x1_200ms_25sola
52	37	11.8522946477114	439	49.0554615689208	157.161731207289	1534.55808656036	436500	994.305239179954	152.474643829902	105.806884178616	2	257361	586.243735763098	701.518170804602	776.82246719036	0	NaN	NaN	NaN	NaN	NaN	376.706636999735	0.967835721429703	36.2570857082189	11.832784805295	10.1777984271323	2.43659935265659	0.00855607605567777	0.00326601048067114	2	1.00077056089782	2949.78569566811	0	16596.0615034169	1	1	1	1	2019-05-16T16:24:43.479	NG_ecoli_LTEE_151_DM0	-0	-0	162.4	DIA_100X_EMPTY_1x1_100ms	4a7e0935-0f7a-4286-a736-702320c4b666	EPI_100X_YFP_1x1_200ms_25sola	EPI_100X_RFP_1x1_200ms_25sola
53	45	12.9763729400873	584	48.5600346526494	159.503424657534	1739.84075342466	1936072	3315.19178082192	152.474643829902	105.806884178616	4	360629	617.515410958904	701.518170804602	776.82246719036	0	NaN	NaN	NaN	NaN	NaN	494.34296262815	0.923171695737904	43.4405561640982	13.3727233402393	11.0502536165654	2.81318737357368	0.0256287243351845	0.00893049358198821	2	1.00480702098147	4166.10056989011	0	15586.7089041096	1	1	1	1	2019-05-16T16:24:43.479	NG_ecoli_LTEE_151_DM0	-0	-0	162.4	DIA_100X_EMPTY_1x1_100ms	3149e0ac-4eec-449c-a3e6-236c26fc3c93	EPI_100X_YFP_1x1_200ms_25sola	EPI_100X_RFP_1x1_200ms_25sola
54	6	2.01697303544676	13	-49.9917757748947	143.461538461538	2042.69230769231	3619	278.384615384615	152.474643829902	105.806884178616	0	64834	4987.23076923077	701.518170804602	776.82246719036	0	NaN	NaN	NaN	NaN	NaN	NaN	NaN	NaN	NaN	NaN	NaN	NaN	NaN	NaN	NaN	NaN	1	21577.2307692308	1	1	1	1	2019-05-16T16:24:43.479	NG_ecoli_LTEE_151_DM0	-0	-0	162.4	DIA_100X_EMPTY_1x1_100ms	02e51bcf-8234-47d6-80c7-be8d28ff66cd	EPI_100X_YFP_1x1_200ms_25sola	EPI_100X_RFP_1x1_200ms_25sola
55	32	11.7811330000966	377	45.562482160601	148.151193633952	1182.48275862069	1680800	4458.35543766578	152.474643829902	105.806884178616	0	222478	590.127320954907	701.518170804602	776.82246719036	0	NaN	NaN	NaN	NaN	NaN	346.017258918327	0.972474997261182	31.0362087493151	13.6594281985944	10.7299755110343	3.11703406282743	0.0250012649654739	0.0113242025744984	1	1.00825457356851	2806.44158638479	1	16798.5225464191	1	1	1	1	2019-05-16T16:24:43.479	NG_ecoli_LTEE_151_DM0	-0	-0	162.4	DIA_100X_EMPTY_1x1_100ms	97f0b40a-936f-414b-a60a-bccb14085dc8	EPI_100X_YFP_1x1_200ms_25sola	EPI_100X_RFP_1x1_200ms_25sola
56	29	10.5005426211963	305	46.9789053520121	158.009836065574	1669.93442622951	799245	2620.47540983607	152.474643829902	105.806884178616	3	177660	582.491803278689	701.518170804602	776.82246719036	0	NaN	NaN	NaN	NaN	NaN	310.340842476836	0.978327503087423	29.7971056677752	12.2726404352701	10.1905173727473	2.59718158593034	0.0125540143190113	0.00499886624591845	0	1.00111167542971	2430.28065454689	2	16769.7508196721	1	1	1	1	2019-05-16T16:24:43.479	NG_ecoli_LTEE_151_DM0	-0	-0	162.4	DIA_100X_EMPTY_1x1_100ms	fc1c3f6a-9887-44fc-86ea-9cc5709de8bd	EPI_100X_YFP_1x1_200ms_25sola	EPI_100X_RFP_1x1_200ms_25sola
57	32	15.7397541323339	504	43.1356503911274	165.333333333333	1150.45238095238	542113	1075.62103174603	152.474643829902	105.806884178616	0	342335	679.236111111111	701.518170804602	776.82246719036	0	NaN	NaN	NaN	NaN	NaN	412.599262663855	0.998621263612697	29.6272027768331	16.1048647742523	13.5771963294261	3.84982914105613	0.0224678738423829	0.0140924068659601	0	1.01113914167241	4289.44128424868	0	14763.2182539683	1	1	1	1	2019-05-16T16:24:43.479	NG_ecoli_LTEE_151_DM0	-0	-0	162.4	DIA_100X_EMPTY_1x1_100ms	20cacfec-e0c4-4230-945c-40168f96a535	EPI_100X_YFP_1x1_200ms_25sola	EPI_100X_RFP_1x1_200ms_25sola
58	36	12.8321506593501	463	48.6480703462582	168.306695464363	1679.73218142549	1083575	2340.33477321814	152.474643829902	105.806884178616	2	275331	594.667386609071	701.518170804602	776.82246719036	0	NaN	NaN	NaN	NaN	NaN	412.231000371808	0.951299345261963	35.6631619029187	13.3431179090257	11.2560841446772	2.83943113381667	0.0449429428575	0.0186350441110942	1	1.01665073678281	3548.82340364295	2	16417.0799136069	1	1	1	1	2019-05-16T16:24:43.479	NG_ecoli_LTEE_151_DM0	-0	-0	162.4	DIA_100X_EMPTY_1x1_100ms	29b5bb52-d99f-48f8-8647-1a47e7e822e7	EPI_100X_YFP_1x1_200ms_25sola	EPI_100X_RFP_1x1_200ms_25sola
59	20	9.60007166601479	192	-38.5809061010019	174.052083333333	2027.265625	451884	2353.5625	152.474643829902	105.806884178616	2	149401	778.130208333333	701.518170804602	776.82246719036	0	NaN	NaN	NaN	NaN	NaN	191.112890704911	0.999799172685223	19.002390285388	12.7689929331401	9.56172266925532	3.57952839602696	0.00283946751200594	0.00128105616164019	1	1.00003953573578	1364.49013885776	1	17529.8802083333	1	1	1	1	2019-05-16T16:24:43.479	NG_ecoli_LTEE_151_DM0	-0	-0	162.4	DIA_100X_EMPTY_1x1_100ms	1778b588-2bc2-44ef-91d8-011bccbeb0ab	EPI_100X_YFP_1x1_200ms_25sola	EPI_100X_RFP_1x1_200ms_25sola
60	42	12.7374593349317	535	49.4717315805455	174.854205607477	942.011214953271	558052	1043.08785046729	152.474643829902	105.806884178616	1	356348	666.071028037383	701.518170804602	776.82246719036	0	NaN	NaN	NaN	NaN	NaN	450.067452867944	0.956436950726979	41.1476633289149	12.7177711561955	10.7157325045279	2.47062553707872	0.00570736203406174	0.00311953798079278	1	1.00089372480301	3710.89603107674	0	16182.4056074766	1	1	1	1	2019-05-16T16:24:43.479	NG_ecoli_LTEE_151_DM0	-0	-0	162.4	DIA_100X_EMPTY_1x1_100ms	b86cc5f5-aa4f-4168-ab92-208f4e3d77b2	EPI_100X_YFP_1x1_200ms_25sola	EPI_100X_RFP_1x1_200ms_25sola
61	34	12.3821704103245	421	48.9883752701101	176.70783847981	256.983372921615	196822	467.510688836105	152.474643829902	105.806884178616	1	1185191	2815.18052256532	701.518170804602	776.82246719036	0	NaN	NaN	NaN	NaN	NaN	353.011230100508	0.967171847987763	32.599777814477	12.4714534437249	10.5507320901015	2.74403409460835	0.00806706376786735	0.00336126759708781	2	1.00059892903767	2850.16309361316	0	17221.3206650831	1	1	1	1	2019-05-16T16:24:43.479	NG_ecoli_LTEE_151_DM0	-0	-0	162.4	DIA_100X_EMPTY_1x1_100ms	3cc2444c-e270-472d-829c-94c6833d23e3	EPI_100X_YFP_1x1_200ms_25sola	EPI_100X_RFP_1x1_200ms_25sola
62	31	15.367331176788	477	43.2177163754504	199.538784067086	194.714884696017	813653	1705.7714884696	152.474643829902	105.806884178616	3	1363308	2858.08805031447	701.518170804602	776.82246719036	0	NaN	NaN	NaN	NaN	NaN	376.896458108836	0.99189259095615	29.5910366060409	14.8654106013097	12.4232558006761	3.4043154135612	0.0189563527253174	0.0107572852806693	1	1.00161395109847	3586.91360144649	0	15193.3438155136	1	1	1	1	2019-05-16T16:24:43.479	NG_ecoli_LTEE_151_DM0	-0	-0	162.4	DIA_100X_EMPTY_1x1_100ms	66cc4dcb-070c-4bb2-a4bc-ef48a587b97e	EPI_100X_YFP_1x1_200ms_25sola	EPI_100X_RFP_1x1_200ms_25sola
63	29	12.3219531851655	359	46.859227366706	198.481894150418	1907	395864	1102.6852367688	152.474643829902	105.806884178616	2	204065	568.426183844011	701.518170804602	776.82246719036	0	NaN	NaN	NaN	NaN	NaN	310.710510448801	0.993906452272384	28.2794618754494	12.6168076594921	10.5612255571406	3.16653853690997	0.00732536942956608	0.00400374245540398	1	1.00088249287082	2477.36306519002	1	16077.008356546	1	1	1	1	2019-05-16T16:24:43.479	NG_ecoli_LTEE_151_DM0	-0	-0	162.4	DIA_100X_EMPTY_1x1_100ms	dde0b43b-6e97-428e-9f45-5a5bc45e9e2d	EPI_100X_YFP_1x1_200ms_25sola	EPI_100X_RFP_1x1_200ms_25sola
64	23	11.953446291569	275	12.2947892474572	198.585454545455	2029.04	973507	3540.02545454545	152.474643829902	105.806884178616	2	184143	669.610909090909	701.518170804602	776.82246719036	0	NaN	NaN	NaN	NaN	NaN	253.118629537737	0.994559745103297	22.8590219738484	12.7493243118359	10.7584543915096	3.13834386547284	0.00625248134135023	0.00242832995750113	1	1.00013703583014	2078.00837068665	1	16634.4254545455	1	1	1	1	2019-05-16T16:24:43.479	NG_ecoli_LTEE_151_DM0	-0	-0	162.4	DIA_100X_EMPTY_1x1_100ms	c737294e-85ac-4610-bab0-bc89ed66ff0b	EPI_100X_YFP_1x1_200ms_25sola	EPI_100X_RFP_1x1_200ms_25sola
65	27	10.9774818602657	297	45.9048329667113	205.3367003367	943.026936026936	266179	896.225589225589	152.474643829902	105.806884178616	0	192077	646.723905723906	701.518170804602	776.82246719036	0	NaN	NaN	NaN	NaN	NaN	295.33041335447	0.992782617974476	27.1731401657633	12.3944935443082	10.3673198217889	3.24587779102116	0.0057565381351441	0.00307898897793707	1	1.00048731825403	2293.83778837503	2	17053.7508417508	1	1	1	1	2019-05-16T16:24:43.479	NG_ecoli_LTEE_151_DM0	-0	-0	162.4	DIA_100X_EMPTY_1x1_100ms	5218969f-9a68-4193-af11-dee1559d9d70	EPI_100X_YFP_1x1_200ms_25sola	EPI_100X_RFP_1x1_200ms_25sola
66	32	13.0677417638174	418	47.5830317503611	206.734449760766	1815.82775119617	573824	1372.78468899522	152.474643829902	105.806884178616	4	261534	625.679425837321	701.518170804602	776.82246719036	0	NaN	NaN	NaN	NaN	NaN	361.942919744405	0.975446438074356	30.1316727296467	14.758024528313	11.6435721208243	3.25615376637159	0.0388769983565866	0.0166673703162976	1	1.01690110841986	3208.37850646135	1	15819.8349282297	1	1	1	1	2019-05-16T16:24:43.479	NG_ecoli_LTEE_151_DM0	-0	-0	162.4	DIA_100X_EMPTY_1x1_100ms	af4bba4d-5716-46cb-a635-ebeac322479e	EPI_100X_YFP_1x1_200ms_25sola	EPI_100X_RFP_1x1_200ms_25sola
67	30	12.7285936553087	383	47.6432222437272	216.161879895561	1803.05483028721	614577	1604.63968668407	152.474643829902	105.806884178616	4	231522	604.496083550914	701.518170804602	776.82246719036	0	NaN	NaN	NaN	NaN	NaN	344.087771121673	0.991969432048279	29.9360298653509	13.4412486111573	11.1602755606968	3.0975446544602	0.0231738897241189	0.0119037205270079	0	1.00825882346501	2928.42375253125	1	16496.7989556136	1	1	1	1	2019-05-16T16:24:43.479	NG_ecoli_LTEE_151_DM0	-0	-0	162.4	DIA_100X_EMPTY_1x1_100ms	af152aaa-6cfd-45e3-b551-94488be923e6	EPI_100X_YFP_1x1_200ms_25sola	EPI_100X_RFP_1x1_200ms_25sola
68	36	13.5406402228179	488	48.461744814126	223.243852459016	2015.10450819672	717059	1469.38319672131	152.474643829902	105.806884178616	0	369584	757.344262295082	701.518170804602	776.82246719036	0	NaN	NaN	NaN	NaN	NaN	417.724219604474	0.908464944962907	34.865159402381	14.7761888384381	11.2456850955418	3.29690104382174	0.13173358400535	0.0434127678656983	1	1.13295127352572	3463.00702645886	2	18136.4631147541	1	1	1	1	2019-05-16T16:24:43.479	NG_ecoli_LTEE_151_DM0	-0	-0	162.4	DIA_100X_EMPTY_1x1_100ms	cf027ce7-5e0f-4de0-a9b5-30b98fe98503	EPI_100X_YFP_1x1_200ms_25sola	EPI_100X_RFP_1x1_200ms_25sola
69	27	14.6908232153477	397	36.0647077853643	221.808564231738	114.249370277078	568296	1431.47607052897	152.474643829902	105.806884178616	2	247164	622.579345088161	701.518170804602	776.82246719036	0	NaN	NaN	NaN	NaN	NaN	316.293543092807	0.998710241510209	24.7700777169896	15.2683960119172	12.3081436333802	3.79556363929292	0.0243941886325037	0.0104455615276798	1	1.00319851414962	2947.15082441561	0	15952.5365239295	1	1	1	1	2019-05-16T16:24:43.479	NG_ecoli_LTEE_151_DM0	-0	-0	162.4	DIA_100X_EMPTY_1x1_100ms	180894f6-c38b-42a2-84df-2bd0e79fcc8d	EPI_100X_YFP_1x1_200ms_25sola	EPI_100X_RFP_1x1_200ms_25sola
70	30	11.6337906977369	349	47.7570728204771	226.240687679083	1898.09742120344	770615	2208.0659025788	152.474643829902	105.806884178616	2	208084	596.229226361031	701.518170804602	776.82246719036	0	NaN	NaN	NaN	NaN	NaN	321.383487016254	0.978204724897151	28.785335967958	13.3019858763698	10.7303989678581	3.07909528246408	0.0320847024490597	0.015334209361952	1	1.00414181662557	2603.11241626737	2	16861.7908309456	1	1	1	1	2019-05-16T16:24:43.479	NG_ecoli_LTEE_151_DM0	-0	-0	162.4	DIA_100X_EMPTY_1x1_100ms	ab31f8e0-c2b2-40e7-9a19-af24934e1ee7	EPI_100X_YFP_1x1_200ms_25sola	EPI_100X_RFP_1x1_200ms_25sola
71	38	13.4020606314826	510	49.0249072902539	231.674509803922	947.378431372549	673969	1321.50784313725	152.474643829902	105.806884178616	3	305948	599.898039215686	701.518170804602	776.82246719036	0	NaN	NaN	NaN	NaN	NaN	465.925162559671	0.979847301544911	38.8530191900054	13.9245194877848	11.6671799376502	3.21339372971989	0.00873624550957014	0.00353258050891612	3	1.00048209600848	4153.80826049832	2	15882.3078431373	1	1	1	1	2019-05-16T16:24:43.479	NG_ecoli_LTEE_151_DM0	-0	-0	162.4	DIA_100X_EMPTY_1x1_100ms	a3289c42-92b9-4989-9eff-6126330bfab7	EPI_100X_YFP_1x1_200ms_25sola	EPI_100X_RFP_1x1_200ms_25sola
72	37	11.8494121040801	439	49.4352677087833	229.79271070615	1411.95671981777	637195	1451.46924829157	152.474643829902	105.806884178616	4	251103	571.98861047836	701.518170804602	776.82246719036	0	NaN	NaN	NaN	NaN	NaN	381.632104715521	0.947412796939699	34.8340492480858	13.0838438002686	10.627192352242	2.81616285853615	0.0216499739057217	0.00887438984394701	1	1.00507693456322	3089.80396135431	1	16773.3257403189	1	1	1	1	2019-05-16T16:24:43.479	NG_ecoli_LTEE_151_DM0	-0	-0	162.4	DIA_100X_EMPTY_1x1_100ms	95cfc5c7-4e20-4213-982d-73ed69d3179b	EPI_100X_YFP_1x1_200ms_25sola	EPI_100X_RFP_1x1_200ms_25sola
73	33	13.3267142563315	440	-6.10418406843002	228.777272727273	2032.95227272727	675641	1535.54772727273	152.474643829902	105.806884178616	4	298074	677.440909090909	701.518170804602	776.82246719036	0	NaN	NaN	NaN	NaN	NaN	369.174795767685	0.977325284308664	32.2910182214597	13.9994395844246	10.9629364038222	3.33094802754575	0.0328670053549812	0.0128249582007783	1	1.0102617305921	3048.07332731255	2	17457.7454545455	1	1	1	1	2019-05-16T16:24:43.479	NG_ecoli_LTEE_151_DM0	-0	-0	162.4	DIA_100X_EMPTY_1x1_100ms	f61ec4c2-2c0a-42db-bc9e-bbf4887a990e	EPI_100X_YFP_1x1_200ms_25sola	EPI_100X_RFP_1x1_200ms_25sola
74	24	9.58280400711163	230	42.5733071232267	228.204347826087	933.304347826087	419328	1823.1652173913	152.474643829902	105.806884178616	3	124882	542.965217391304	701.518170804602	776.82246719036	0	NaN	NaN	NaN	NaN	NaN	241.436864107802	0.999246316820643	23.8230399028802	12.4589882136166	9.66416322419215	3.36903510999824	0.0618698066885016	0.00394947573880039	0	1.00021514891824	1747.493513493	2	17645.5217391304	1	1	1	1	2019-05-16T16:24:43.479	NG_ecoli_LTEE_151_DM0	-0	-0	162.4	DIA_100X_EMPTY_1x1_100ms	8332c35d-4c27-40d7-9b78-1f76c40a7fe0	EPI_100X_YFP_1x1_200ms_25sola	EPI_100X_RFP_1x1_200ms_25sola
75	40	13.0004680769643	520	49.1244293859468	238.178846153846	1392.93076923077	1554598	2989.61153846154	152.474643829902	105.806884178616	4	290333	558.332692307692	701.518170804602	776.82246719036	0	NaN	NaN	NaN	NaN	NaN	449.586945780685	0.907790741214325	39.4488029226671	13.6614446238227	10.9909797325626	3.09184848838906	0.021024034206397	0.0108842823407288	1	1.01289433126732	3742.79916968868	1	15888.1211538462	1	1	1	1	2019-05-16T16:24:43.479	NG_ecoli_LTEE_151_DM0	-0	-0	162.4	DIA_100X_EMPTY_1x1_100ms	9574e89f-cff3-419d-ac9f-7dedb68e27a1	EPI_100X_YFP_1x1_200ms_25sola	EPI_100X_RFP_1x1_200ms_25sola
76	30	12.2129667647032	367	42.6062357101755	235.051771117166	183.623978201635	562785	1533.47411444142	152.474643829902	105.806884178616	3	614662	1674.82833787466	701.518170804602	776.82246719036	0	NaN	NaN	NaN	NaN	NaN	321.79603950402	0.968392232517142	30.0263280200055	13.2151056361349	10.4600506001085	2.77224567759629	0.0246852182000727	0.00915869060803787	0	1.00457132130144	2580.23746509662	0	16638.7711171662	1	1	1	1	2019-05-16T16:24:43.479	NG_ecoli_LTEE_151_DM0	-0	-0	162.4	DIA_100X_EMPTY_1x1_100ms	1cdf62d1-a611-4718-9f79-fbf4c92796b6	EPI_100X_YFP_1x1_200ms_25sola	EPI_100X_RFP_1x1_200ms_25sola
77	49	12.4751094710662	613	42.9357753870483	246.154975530179	35.5938009787928	782078	1275.82055464927	152.474643829902	105.806884178616	4	1785239	2912.29853181077	701.518170804602	776.82246719036	0	NaN	NaN	NaN	NaN	NaN	525.645658951192	0.834405257218368	48.8954072490795	12.8524073154784	10.5348981288884	2.61884431144215	0.0378781068391345	0.0155581559334718	0	1.04067335796363	4262.05087885317	2	17293.8401305057	1	1	1	1	2019-05-16T16:24:43.479	NG_ecoli_LTEE_151_DM0	-0	-0	162.4	DIA_100X_EMPTY_1x1_100ms	32f65dfa-57d6-4f36-86e4-377ba9ae7114	EPI_100X_YFP_1x1_200ms_25sola	EPI_100X_RFP_1x1_200ms_25sola
78	29	14.0680793738348	408	42.858257278327	239.698529411765	238.240196078431	942116	2309.10784313725	152.474643829902	105.806884178616	3	994120	2436.56862745098	701.518170804602	776.82246719036	0	NaN	NaN	NaN	NaN	NaN	323.177260510411	0.992848968221	26.3277285121852	14.0326123468085	11.9469990085782	3.26307283297779	0.00284667879853268	0.001132187643184	2	1.00007125601062	2951.35144171147	0	15365.2058823529	1	1	1	1	2019-05-16T16:24:43.479	NG_ecoli_LTEE_151_DM0	-0	-0	162.4	DIA_100X_EMPTY_1x1_100ms	6a717d3b-da59-4df1-a307-15ee153c7468	EPI_100X_YFP_1x1_200ms_25sola	EPI_100X_RFP_1x1_200ms_25sola
79	24	7.45959433416543	180	-49.9629430084505	240.844444444444	2042.72777777778	324701	1803.89444444444	152.474643829902	105.806884178616	1	118350	657.5	701.518170804602	776.82246719036	0	NaN	NaN	NaN	NaN	NaN	NaN	NaN	NaN	NaN	NaN	NaN	NaN	NaN	NaN	NaN	NaN	1	18389.8277777778	1	1	1	1	2019-05-16T16:24:43.479	NG_ecoli_LTEE_151_DM0	-0	-0	162.4	DIA_100X_EMPTY_1x1_100ms	33ae6e3f-0dfe-445d-9f2f-42b6ab847b43	EPI_100X_YFP_1x1_200ms_25sola	EPI_100X_RFP_1x1_200ms_25sola
80	27	11.5306825371638	312	36.557908012481	241.076923076923	48.8653846153846	426728	1367.71794871795	152.474643829902	105.806884178616	2	328630	1053.30128205128	701.518170804602	776.82246719036	0	NaN	NaN	NaN	NaN	NaN	290.381642329932	0.977387967701417	26.8706049689915	12.6291937315878	10.3728881575032	2.99208802788998	0.0404395572472786	0.0252957029990184	0	1.03073418068334	2270.73637102394	1	16911.4583333333	1	1	1	1	2019-05-16T16:24:43.479	NG_ecoli_LTEE_151_DM0	-0	-0	162.4	DIA_100X_EMPTY_1x1_100ms	fef3039e-33ff-44ce-801e-6b3fad8bad29	EPI_100X_YFP_1x1_200ms_25sola	EPI_100X_RFP_1x1_200ms_25sola
81	29	13.6873683678178	397	26.0632678463841	237.277078085642	1723.89168765743	513104	1292.45340050378	152.474643829902	105.806884178616	3	232527	585.710327455919	701.518170804602	776.82246719036	0	NaN	NaN	NaN	NaN	NaN	324.634191446271	0.984262102136272	27.0173866667149	14.2932051140888	11.5908164324515	3.48406573674735	0.0416099594445971	0.0216856063706971	0	1.02295400206894	2850.76406272318	0	14882.0125944584	1	1	1	1	2019-05-16T16:24:43.479	NG_ecoli_LTEE_151_DM0	-0	-0	162.4	DIA_100X_EMPTY_1x1_100ms	d6a208b6-3726-4a58-8363-4201418c1e95	EPI_100X_YFP_1x1_200ms_25sola	EPI_100X_RFP_1x1_200ms_25sola
82	24	12.7954882286948	307	32.2474045290657	240.86319218241	1313.58957654723	411407	1340.08794788274	152.474643829902	105.806884178616	2	175509	571.690553745928	701.518170804602	776.82246719036	0	NaN	NaN	NaN	NaN	NaN	260.351294399702	0.999892820741239	22.0950004689023	13.995892716685	11.0975243262476	3.94462755347217	0.0224916544576506	0.0042399553109673	1	1.00048986251168	2137.15542700682	0	15735.3061889251	1	1	1	1	2019-05-16T16:24:43.479	NG_ecoli_LTEE_151_DM0	-0	-0	162.4	DIA_100X_EMPTY_1x1_100ms	74608aaa-270a-4653-9f34-4b6f263b044e	EPI_100X_YFP_1x1_200ms_25sola	EPI_100X_RFP_1x1_200ms_25sola
83	24	13.4749602425167	324	14.1765980129315	239.527777777778	462.595679012346	353425	1090.81790123457	152.474643829902	105.806884178616	2	220763	681.367283950617	701.518170804602	776.82246719036	0	NaN	NaN	NaN	NaN	NaN	262.742814617279	0.999916744307321	22.4578140959955	14.0156223319682	11.2380193567135	3.6864655903342	0.0101942913241631	0.00437452023120804	1	1.00039926677467	2227.59849308028	0	15748.8209876543	1	1	1	1	2019-05-16T16:24:43.479	NG_ecoli_LTEE_151_DM0	-0	-0	162.4	DIA_100X_EMPTY_1x1_100ms	554d950b-29b3-4863-a1c9-5fefa3987e6b	EPI_100X_YFP_1x1_200ms_25sola	EPI_100X_RFP_1x1_200ms_25sola
84	33	10.8621504440169	359	48.9692607611025	248.557103064067	1899.35097493036	431074	1200.76323119777	152.474643829902	105.806884178616	4	224326	624.863509749304	701.518170804602	776.82246719036	0	NaN	NaN	NaN	NaN	NaN	343.07158162823	0.949656484174404	32.8339155052554	12.4590612738434	10.1236849846472	2.62031217427473	0.0230788406419801	0.00995504577286952	1	1.00569846677982	2642.95521104127	1	17529.6100278552	1	1	1	1	2019-05-16T16:24:43.479	NG_ecoli_LTEE_151_DM0	-0	-0	162.4	DIA_100X_EMPTY_1x1_100ms	f40d34fa-c2f2-4f47-be4a-5486eac24c0c	EPI_100X_YFP_1x1_200ms_25sola	EPI_100X_RFP_1x1_200ms_25sola
85	24	16.6679408764498	401	-45.4063125089908	249.827930174564	716.182044887781	943402	2352.62344139651	152.474643829902	105.806884178616	2	207963	518.610972568579	701.518170804602	776.82246719036	0	NaN	NaN	NaN	NaN	NaN	318.544448004872	0.999957871199086	21.9126884720196	18.4212883848321	13.9928543945994	4.84365615981148	0.0252431773741999	0.0130964666788668	0	1.00582811252497	3369.75383242643	0	15836.6184538653	1	1	1	1	2019-05-16T16:24:43.479	NG_ecoli_LTEE_151_DM0	-0	-0	162.4	DIA_100X_EMPTY_1x1_100ms	4c859d68-ffc1-4e87-8e43-513ea7f060fa	EPI_100X_YFP_1x1_200ms_25sola	EPI_100X_RFP_1x1_200ms_25sola
86	37	13.2569116302495	491	49.1229793748444	256.411405295316	1561.67413441955	530087	1079.60692464358	152.474643829902	105.806884178616	2	336399	685.130346232179	701.518170804602	776.82246719036	0	NaN	NaN	NaN	NaN	NaN	420.341470944121	0.973700783805301	36.4456764830123	13.0967977926438	11.2043457451656	2.92477951631071	0.188941947964444	0.00634193523506197	0	1.00103033836694	3593.42761413914	0	15344.8655804481	1	1	1	1	2019-05-16T16:24:43.479	NG_ecoli_LTEE_151_DM0	-0	-0	162.4	DIA_100X_EMPTY_1x1_100ms	ad87091e-b360-46ef-8531-2c03adedd97c	EPI_100X_YFP_1x1_200ms_25sola	EPI_100X_RFP_1x1_200ms_25sola
87	28	11.953006663444	335	46.3832377504816	256.44776119403	611.531343283582	354118	1057.06865671642	152.474643829902	105.806884178616	2	178993	534.307462686567	701.518170804602	776.82246719036	0	NaN	NaN	NaN	NaN	NaN	287.257875775267	0.99083425775236	27.0540085372034	12.451333029825	10.075283728736	3.25302603058151	0.0290932972168013	0.00142114887278347	1	1.00002240142897	2156.93011597923	0	16126.3791044776	1	1	1	1	2019-05-16T16:24:43.479	NG_ecoli_LTEE_151_DM0	-0	-0	162.4	DIA_100X_EMPTY_1x1_100ms	864f421f-ecc2-4075-8890-ad57bb9bf62b	EPI_100X_YFP_1x1_200ms_25sola	EPI_100X_RFP_1x1_200ms_25sola
88	14	7.0921105214527	100	-49.9992416563504	250.7	22.42	56433	564.33	152.474643829902	105.806884178616	0	824699	8246.99	701.518170804602	776.82246719036	0	NaN	NaN	NaN	NaN	NaN	140.754710919832	0.999684227312995	14.996601080018	11.7916964183578	8.84932568691336	3.37105802072116	0.00699805553330871	0.00386063312180391	0	1.00022666859636	922.365559731089	1	18711.3	1	1	1	1	2019-05-16T16:24:43.479	NG_ecoli_LTEE_151_DM0	-0	-0	162.4	DIA_100X_EMPTY_1x1_100ms	47fb9595-6000-4043-9b51-350c29ee2773	EPI_100X_YFP_1x1_200ms_25sola	EPI_100X_RFP_1x1_200ms_25sola
89	22	10.7222711691385	236	26.7686749922565	256.525423728814	162.35593220339	205288	869.864406779661	152.474643829902	105.806884178616	1	199479	845.25	701.518170804602	776.82246719036	0	NaN	NaN	NaN	NaN	NaN	220.983904067808	0.999792305135736	20.8470243272976	12.9646068739898	10.2671116304426	3.34689808330928	0.00457381726662162	0.00201692745547259	1	1.00011737845085	1725.95918926436	0	17246.1144067797	1	1	1	1	2019-05-16T16:24:43.479	NG_ecoli_LTEE_151_DM0	-0	-0	162.4	DIA_100X_EMPTY_1x1_100ms	4d542b46-0559-467e-bcf9-a019bf6903cc	EPI_100X_YFP_1x1_200ms_25sola	EPI_100X_RFP_1x1_200ms_25sola
90	26	11.538617070235	300	45.6736485593082	263.94	204.48	339186	1130.62	152.474643829902	105.806884178616	2	305150	1017.16666666667	701.518170804602	776.82246719036	0	NaN	NaN	NaN	NaN	NaN	261.369085122016	0.999766391410319	23.9045025740453	12.936423809499	10.647001227084	3.22553050948805	0.00423588885247586	0.00185322151360862	1	1.00011434098967	2128.25763733853	0	16406.9133333333	1	1	1	1	2019-05-16T16:24:43.479	NG_ecoli_LTEE_151_DM0	-0	-0	162.4	DIA_100X_EMPTY_1x1_100ms	4ad2d55b-0db4-4522-9f13-bc4307b8ed38	EPI_100X_YFP_1x1_200ms_25sola	EPI_100X_RFP_1x1_200ms_25sola
91	28	12.3213254485191	345	46.5897885846778	269.921739130435	415.03768115942	263778	764.573913043478	152.474643829902	105.806884178616	0	176120	510.492753623188	701.518170804602	776.82246719036	0	NaN	NaN	NaN	NaN	NaN	289.947722815788	0.997080806670496	26.8002336006323	12.8235049673116	10.5284130255509	3.03794038275814	0.00411832704472746	0.00222709071895403	0	1.00024199814069	2333.21246794932	0	16248.9942028986	1	1	1	1	2019-05-16T16:24:43.479	NG_ecoli_LTEE_151_DM0	-0	-0	162.4	DIA_100X_EMPTY_1x1_100ms	c09898e6-3607-4080-a84b-3753c3fd484e	EPI_100X_YFP_1x1_200ms_25sola	EPI_100X_RFP_1x1_200ms_25sola
92	44	12.2784144308892	541	47.5498243953652	280.227356746765	1727.3179297597	610174	1127.86321626617	152.474643829902	105.806884178616	2	310810	574.510166358595	701.518170804602	776.82246719036	0	NaN	NaN	NaN	NaN	NaN	472.566672091395	0.919915153932599	44.5821392783683	12.0789022375266	10.4022618976812	2.25849830140609	0.0183986203656668	0.00796421360672638	2	1.00320461101034	3788.84076395941	1	16750.6247689464	1	1	1	1	2019-05-16T16:24:43.479	NG_ecoli_LTEE_151_DM0	-0	-0	162.4	DIA_100X_EMPTY_1x1_100ms	b704390d-0027-4848-bd16-9936aa879409	EPI_100X_YFP_1x1_200ms_25sola	EPI_100X_RFP_1x1_200ms_25sola
93	32	14.6251554009107	468	47.9475936523625	275.463675213675	953.301282051282	872273	1863.8311965812	152.474643829902	105.806884178616	4	308256	658.666666666667	701.518170804602	776.82246719036	0	NaN	NaN	NaN	NaN	NaN	383.805029920314	0.99727075536968	29.6123206522235	15.0583676363422	12.3997898071281	3.90615182587939	0.0106022030965195	0.00523318475100861	1	1.00062456055928	3575.94616112317	0	14798.6773504273	1	1	1	1	2019-05-16T16:24:43.479	NG_ecoli_LTEE_151_DM0	-0	-0	162.4	DIA_100X_EMPTY_1x1_100ms	653bd055-1cf1-4cfb-99c7-fec9c8d31839	EPI_100X_YFP_1x1_200ms_25sola	EPI_100X_RFP_1x1_200ms_25sola
94	32	12.2999704526667	394	48.1986084718	275.53807106599	1527.39847715736	382323	970.362944162437	152.474643829902	105.806884178616	2	285390	724.340101522843	701.518170804602	776.82246719036	0	NaN	NaN	NaN	NaN	NaN	340.186282181209	0.978870007789236	31.1971027317244	12.376910188235	10.629336244303	2.76850505935232	0.00736392861696923	0.00328593221512658	2	1.00048186334417	2768.32092574526	0	15759.9416243655	1	1	1	1	2019-05-16T16:24:43.479	NG_ecoli_LTEE_151_DM0	-0	-0	162.4	DIA_100X_EMPTY_1x1_100ms	8df24550-5c13-4e9a-8e82-b2e6b2dc06ec	EPI_100X_YFP_1x1_200ms_25sola	EPI_100X_RFP_1x1_200ms_25sola
95	21	11.1072208814755	234	9.08770868540386	280.42735042735	1246.56837606838	412089	1761.0641025641	152.474643829902	105.806884178616	2	123547	527.978632478632	701.518170804602	776.82246719036	0	NaN	NaN	NaN	NaN	NaN	227.695986404819	0.999770528291069	20.5996846109931	13.3832860070501	10.3763332969338	3.82613658996095	0.00958695489225899	0.00532479546232059	0	1.00082502569881	1741.96040420657	2	16642.4145299145	1	1	1	1	2019-05-16T16:24:43.479	NG_ecoli_LTEE_151_DM0	-0	-0	162.4	DIA_100X_EMPTY_1x1_100ms	aff84baa-4393-4bd0-b40b-83304019c696	EPI_100X_YFP_1x1_200ms_25sola	EPI_100X_RFP_1x1_200ms_25sola
96	27	12.2895978604415	332	47.0732839452616	290.126506024096	725.379518072289	318223	958.503012048193	152.474643829902	105.806884178616	2	182796	550.590361445783	701.518170804602	776.82246719036	0	NaN	NaN	NaN	NaN	NaN	281.176686987644	0.99906666730042	24.9782959800271	13.0977133861196	10.779111602976	3.47919547665184	0.00932656344465702	0.00160175595379103	0	1.00007994140192	2279.38993255391	0	16165.6927710843	1	1	1	1	2019-05-16T16:24:43.479	NG_ecoli_LTEE_151_DM0	-0	-0	162.4	DIA_100X_EMPTY_1x1_100ms	afd54e95-a8dd-43cc-b5dd-45f35008c6a9	EPI_100X_YFP_1x1_200ms_25sola	EPI_100X_RFP_1x1_200ms_25sola
97	28	14.5216951820335	407	44.9810018268029	295.058968058968	1254.40049140049	658064	1616.86486486486	152.474643829902	105.806884178616	5	218993	538.066339066339	701.518170804602	776.82246719036	0	NaN	NaN	NaN	NaN	NaN	374.607194397178	0.978677569324521	27.6813838640085	15.9582242585688	13.1774185371511	3.46748254926083	0.0104323142518868	0.00509809095581697	2	1.00141043161083	3775.18604850826	3	16131.6535626536	1	1	1	1	2019-05-16T16:24:43.479	NG_ecoli_LTEE_151_DM0	-0	-0	162.4	DIA_100X_EMPTY_1x1_100ms	74c718fa-9e86-4827-8854-95e6fe0d0247	EPI_100X_YFP_1x1_200ms_25sola	EPI_100X_RFP_1x1_200ms_25sola
98	29	13.0835687254876	380	45.770187193851	291.505263157895	1751.04473684211	732362	1927.26842105263	152.474643829902	105.806884178616	2	210954	555.142105263158	701.518170804602	776.82246719036	0	NaN	NaN	NaN	NaN	NaN	318.66611880851	0.993655605487999	27.6227331709711	13.7079562051557	11.2245415690358	3.40024108088928	0.0207689132754987	0.00939319670397588	1	1.00497360316447	2733.34061684433	1	16174.2184210526	1	1	1	1	2019-05-16T16:24:43.479	NG_ecoli_LTEE_151_DM0	-0	-0	162.4	DIA_100X_EMPTY_1x1_100ms	e41ab5d8-0d32-4e41-884d-d5ee445230f9	EPI_100X_YFP_1x1_200ms_25sola	EPI_100X_RFP_1x1_200ms_25sola
99	22	9.89150810150933	218	17.9944612371173	298.440366972477	1234.04128440367	504946	2316.26605504587	152.474643829902	105.806884178616	2	122446	561.678899082569	701.518170804602	776.82246719036	0	NaN	NaN	NaN	NaN	NaN	235.746708666207	0.999747713521182	21.903394157587	13.4098504038683	10.3097753745	3.58008078599318	0.0074665803482107	0.00370031797063438	1	1.00016315142109	1828.51996294907	2	17702.6146788991	1	1	1	1	2019-05-16T16:24:43.479	NG_ecoli_LTEE_151_DM0	-0	-0	162.4	DIA_100X_EMPTY_1x1_100ms	a28680d8-2861-4e11-933f-0ad6d7caf48e	EPI_100X_YFP_1x1_200ms_25sola	EPI_100X_RFP_1x1_200ms_25sola
100	28	13.2978418431361	373	41.705379956701	303.857908847185	1332.52815013405	330402	885.796246648794	152.474643829902	105.806884178616	0	207888	557.340482573726	701.518170804602	776.82246719036	0	NaN	NaN	NaN	NaN	NaN	315.547903452852	0.992424330221831	26.6660883448752	14.3640504979741	11.4830811043868	3.35434067907873	0.00843871215925022	0.00347016562175807	1	1.00058526894338	2761.63360908278	0	15972.5388739946	1	1	1	1	2019-05-16T16:24:43.479	NG_ecoli_LTEE_151_DM0	-0	-0	162.4	DIA_100X_EMPTY_1x1_100ms	65cf98f1-826e-4186-9a8d-66de57198f31	EPI_100X_YFP_1x1_200ms_25sola	EPI_100X_RFP_1x1_200ms_25sola
101	20	10.9765010319868	220	6.14230039686352	300.522727272727	964.572727272727	372774	1694.42727272727	152.474643829902	105.806884178616	2	126226	573.754545454545	701.518170804602	776.82246719036	0	NaN	NaN	NaN	NaN	NaN	207.542222050385	0.999749212528237	19.4173905033208	12.9059301355484	10.3417034563571	3.3470877415959	0.00140202774671774	0.000818157933569119	1	1.00000391106241	1631.04110826205	0	17381.4454545455	1	1	1	1	2019-05-16T16:24:43.479	NG_ecoli_LTEE_151_DM0	-0	-0	162.4	DIA_100X_EMPTY_1x1_100ms	c75ca40f-47dd-4e7a-a0cd-488415b0d0f6	EPI_100X_YFP_1x1_200ms_25sola	EPI_100X_RFP_1x1_200ms_25sola
102	22	11.8108766256713	260	20.0790234091337	311.042307692308	1193.87307692308	698654	2687.13076923077	152.474643829902	105.806884178616	2	141914	545.823076923077	701.518170804602	776.82246719036	0	NaN	NaN	NaN	NaN	NaN	239.323265202176	0.999832833799862	20.7712889054077	14.1625390615761	11.1415368204838	3.68158994518696	0.00433913202128374	0.00239486683388343	1	1.00004118996755	2025.08626187658	2	16529.8192307692	1	1	1	1	2019-05-16T16:24:43.479	NG_ecoli_LTEE_151_DM0	-0	-0	162.4	DIA_100X_EMPTY_1x1_100ms	0ff69f3a-d728-495f-9d35-528e4ee37a26	EPI_100X_YFP_1x1_200ms_25sola	EPI_100X_RFP_1x1_200ms_25sola
103	23	13.3718477549184	308	-32.9486176941671	314.957792207792	279.88961038961	435284	1413.25974025974	152.474643829902	105.806884178616	1	171973	558.353896103896	701.518170804602	776.82246719036	0	NaN	NaN	NaN	NaN	NaN	259.072062583742	0.998409651016282	22.0943326534396	14.1308927884977	11.2738465715347	3.5758970399935	0.00542793307668613	0.00290251184610301	1	1.00028831810116	2205.54036284553	0	15421.6071428571	1	1	1	1	2019-05-16T16:24:43.479	NG_ecoli_LTEE_151_DM0	-0	-0	162.4	DIA_100X_EMPTY_1x1_100ms	50fe9073-4dc4-4566-932b-accbd07463ce	EPI_100X_YFP_1x1_200ms_25sola	EPI_100X_RFP_1x1_200ms_25sola
104	44	13.7200374563109	604	48.6225001767342	322.842715231788	411.663907284768	1028220	1702.35099337748	152.474643829902	105.806884178616	6	336086	556.433774834437	701.518170804602	776.82246719036	0	NaN	NaN	NaN	NaN	NaN	472.660679982667	0.925506017031477	40.0310370910417	13.6960450175719	11.5491378211034	2.73676183272789	0.0217068574734358	0.0104813214619306	1	1.00898349972523	4193.58887016034	0	15553.417218543	1	1	1	1	2019-05-16T16:24:43.479	NG_ecoli_LTEE_151_DM0	-0	-0	162.4	DIA_100X_EMPTY_1x1_100ms	6d77a983-bd2a-4974-96d2-469eccf355b9	EPI_100X_YFP_1x1_200ms_25sola	EPI_100X_RFP_1x1_200ms_25sola
105	32	11.2265172085642	360	47.9850524885264	321.952777777778	1246.58333333333	349986	972.183333333333	152.474643829902	105.806884178616	0	198361	551.002777777778	701.518170804602	776.82246719036	0	NaN	NaN	NaN	NaN	NaN	336.316638877568	0.956140924441329	32.2577117657638	11.7985945645672	10.1390491526122	2.46999095204049	0.0339626185050791	0.0163061818576157	0	1.01686339813809	2604.46122029689	1	16793.4416666667	1	1	1	1	2019-05-16T16:24:43.479	NG_ecoli_LTEE_151_DM0	-0	-0	162.4	DIA_100X_EMPTY_1x1_100ms	e8aef410-2ea3-422d-9d8a-c7259498898d	EPI_100X_YFP_1x1_200ms_25sola	EPI_100X_RFP_1x1_200ms_25sola
106	29	11.6372259295691	337	45.0227826898915	324.899109792285	1371.56083086053	369791	1097.30267062315	152.474643829902	105.806884178616	2	212472	630.480712166172	701.518170804602	776.82246719036	0	NaN	NaN	NaN	NaN	NaN	299.850507156527	0.998760616457513	26.9208361239803	13.5411667378004	10.7474124036661	3.44298080670674	0.0178639478616666	0.00777298970497045	1	1.00293210219478	2442.22826895813	1	15901.8753709199	1	1	1	1	2019-05-16T16:24:43.479	NG_ecoli_LTEE_151_DM0	-0	-0	162.4	DIA_100X_EMPTY_1x1_100ms	654e5271-839d-4c46-9d35-637d7daf83ce	EPI_100X_YFP_1x1_200ms_25sola	EPI_100X_RFP_1x1_200ms_25sola
107	42	11.2224223569984	472	49.1972984953804	334.055084745763	1916.66313559322	719970	1525.36016949153	152.474643829902	105.806884178616	5	285475	604.819915254237	701.518170804602	776.82246719036	0	NaN	NaN	NaN	NaN	NaN	437.193455861039	0.939227292390078	41.8994804758604	12.1247748168663	10.2803377414447	2.28919318782633	0.00603799295602564	0.0031674355401764	1	1.00111813570653	3477.86952510106	2	16612.1165254237	1	1	1	1	2019-05-16T16:24:43.479	NG_ecoli_LTEE_151_DM0	-0	-0	162.4	DIA_100X_EMPTY_1x1_100ms	3771ae95-457d-46f3-bbec-549cdd74a85e	EPI_100X_YFP_1x1_200ms_25sola	EPI_100X_RFP_1x1_200ms_25sola
108	36	14.287935821521	516	43.5610541179183	333.18023255814	907.841085271318	1577173	3056.53682170543	152.474643829902	105.806884178616	5	276303	535.470930232558	701.518170804602	776.82246719036	0	NaN	NaN	NaN	NaN	NaN	414.984049732932	0.966924508295407	34.994184509595	13.8362911642502	11.5669183273796	2.90747233003423	0.0110830457413052	0.00621398561922722	1	1.0008125744928	3677.23255980766	0	15653.2945736434	1	1	1	1	2019-05-16T16:24:43.479	NG_ecoli_LTEE_151_DM0	-0	-0	162.4	DIA_100X_EMPTY_1x1_100ms	299bf6ee-ac5d-42a3-95c7-829133c9faf3	EPI_100X_YFP_1x1_200ms_25sola	EPI_100X_RFP_1x1_200ms_25sola
109	28	12.7569522086187	357	48.0161963644235	326.002801120448	1199.08963585434	443786	1243.09803921569	152.474643829902	105.806884178616	2	196728	551.058823529412	701.518170804602	776.82246719036	0	NaN	NaN	NaN	NaN	NaN	312.188491040835	0.996238678395605	26.7074568915822	13.6034472192246	11.2085403878639	3.53800798567329	0.201264602688536	0.018540875864865	0	1.01073790520996	2635.24221821469	2	16074.324929972	1	1	1	1	2019-05-16T16:24:43.479	NG_ecoli_LTEE_151_DM0	-0	-0	162.4	DIA_100X_EMPTY_1x1_100ms	9dc1d09b-5ade-4ae6-9e32-74ac6668f0f8	EPI_100X_YFP_1x1_200ms_25sola	EPI_100X_RFP_1x1_200ms_25sola
110	25	12.6301977746676	317	32.7917714810883	330.353312302839	1510.47003154574	69758	220.056782334385	152.474643829902	105.806884178616	0	7445692	23487.9873817035	701.518170804602	776.82246719036	0	NaN	NaN	NaN	NaN	NaN	280.35627451396	0.99359686915935	25.6745725012744	13.6527305178922	10.5975421089208	3.27454377885882	0.0100679099947222	0.00395941440748734	2	1.00083817876854	2264.66205896188	0	18518.0788643533	1	1	1	1	2019-05-16T16:24:43.479	NG_ecoli_LTEE_151_DM0	-0	-0	162.4	DIA_100X_EMPTY_1x1_100ms	e3a6a794-311c-4c7b-870c-6bce61063b22	EPI_100X_YFP_1x1_200ms_25sola	EPI_100X_RFP_1x1_200ms_25sola
111	30	12.128720106085	364	45.871737475426	333.244505494506	1176.51923076923	347612	954.978021978022	152.474643829902	105.806884178616	0	189117	519.552197802198	701.518170804602	776.82246719036	0	NaN	NaN	NaN	NaN	NaN	313.302498744484	0.975008069387297	28.8009217792279	12.8240744025164	10.5184158391897	2.98092841150982	0.0167346834338	0.00589199858268766	2	1.00085564208396	2502.63170272609	2	15581.489010989	1	1	1	1	2019-05-16T16:24:43.479	NG_ecoli_LTEE_151_DM0	-0	-0	162.4	DIA_100X_EMPTY_1x1_100ms	5cfc73bb-5c47-4279-bb3e-066bc635c2c4	EPI_100X_YFP_1x1_200ms_25sola	EPI_100X_RFP_1x1_200ms_25sola
112	36	14.7494835257523	531	48.4646941338964	334.416195856874	618.566854990584	10150002	19114.8813559322	152.474643829902	105.806884178616	3	2758697	5195.28625235405	701.518170804602	776.82246719036	0	NaN	NaN	NaN	NaN	NaN	449.833596540615	0.982604707746682	34.1013713405563	15.4493852922562	12.8973797196015	3.32468471013294	0.0182888524715873	0.00675387365911526	2	1.00248847509443	4455.17428309329	0	15278.5310734463	1	1	1	1	2019-05-16T16:24:43.479	NG_ecoli_LTEE_151_DM0	-0	-0	162.4	DIA_100X_EMPTY_1x1_100ms	39cf8f2c-2a5f-4d16-9074-54d671f71ef2	EPI_100X_YFP_1x1_200ms_25sola	EPI_100X_RFP_1x1_200ms_25sola
113	25	11.3945316666406	286	42.704381354918	333.269230769231	1932.88111888112	328053	1147.03846153846	152.474643829902	105.806884178616	3	174363	609.660839160839	701.518170804602	776.82246719036	0	NaN	NaN	NaN	NaN	NaN	273.316304066908	0.986422119765799	24.7261772325437	13.0511439052274	10.7136360503011	3.05682215027123	0.00379452298633006	0.00165001368794259	1	1.00012647591125	2229.05424435343	1	16923.9230769231	1	1	1	1	2019-05-16T16:24:43.479	NG_ecoli_LTEE_151_DM0	-0	-0	162.4	DIA_100X_EMPTY_1x1_100ms	411deddc-2e5b-419b-b90e-3195c1e5a17e	EPI_100X_YFP_1x1_200ms_25sola	EPI_100X_RFP_1x1_200ms_25sola
114	31	12.6507314682291	393	46.036848496589	337.605597964377	237.898218829517	534965	1361.23409669211	152.474643829902	105.806884178616	2	228144	580.519083969466	701.518170804602	776.82246719036	0	NaN	NaN	NaN	NaN	NaN	339.861746768387	0.963819738353716	30.7723210628121	12.9406518450677	10.7930623356218	2.75113920913918	0.00892877520397092	0.00346938306475236	1	1.00075754266914	2815.39611546536	1	16046.3307888041	1	1	1	1	2019-05-16T16:24:43.479	NG_ecoli_LTEE_151_DM0	-0	-0	162.4	DIA_100X_EMPTY_1x1_100ms	747930dc-1d6a-4789-a89c-5d9ad28f05c3	EPI_100X_YFP_1x1_200ms_25sola	EPI_100X_RFP_1x1_200ms_25sola
115	35	12.1346088778513	425	40.4675220512558	340.289411764706	1347.34117647059	564067	1327.21647058824	152.474643829902	105.806884178616	2	291870	686.752941176471	701.518170804602	776.82246719036	0	NaN	NaN	NaN	NaN	NaN	371.620512233866	0.992272852223594	33.0953758700512	12.9759396003133	10.9486543624345	3.06560071364003	0.0116889757461843	0.00470856876153861	0	1.00124392862013	3115.86541483591	1	15570.5741176471	1	1	1	1	2019-05-16T16:24:43.479	NG_ecoli_LTEE_151_DM0	-0	-0	162.4	DIA_100X_EMPTY_1x1_100ms	6ae6504d-cf62-4ec0-891f-b4db6ea3bc3a	EPI_100X_YFP_1x1_200ms_25sola	EPI_100X_RFP_1x1_200ms_25sola
116	25	12.6059617694403	316	37.485310953934	339.844936708861	1981.30379746835	680382	2153.10759493671	152.474643829902	105.806884178616	3	187160	592.278481012658	701.518170804602	776.82246719036	0	NaN	NaN	NaN	NaN	NaN	287.386735458226	0.999839569448945	23.7590487062983	14.6021905345819	11.7209695222861	3.67475206159437	0.00181016126513874	0.00104137754324424	1	1.00001184130805	2563.57485152176	1	16149.6297468354	1	1	1	1	2019-05-16T16:24:43.479	NG_ecoli_LTEE_151_DM0	-0	-0	162.4	DIA_100X_EMPTY_1x1_100ms	51b7fa3e-84de-4fa6-9209-eda026724775	EPI_100X_YFP_1x1_200ms_25sola	EPI_100X_RFP_1x1_200ms_25sola
117	29	13.0874499487092	380	47.7497708105778	354.631578947368	1972.83947368421	775377	2040.46578947368	152.474643829902	105.806884178616	5	226485	596.013157894737	701.518170804602	776.82246719036	0	NaN	NaN	NaN	NaN	NaN	338.418611418435	0.996200954784812	27.561035561385	14.7076056494847	11.741630058748	3.74655169209737	0.0232866634832006	0.0131190166884418	0	1.00848320015681	2984.29807562889	1	16509.0973684211	1	1	1	1	2019-05-16T16:24:43.479	NG_ecoli_LTEE_151_DM0	-0	-0	162.4	DIA_100X_EMPTY_1x1_100ms	a7195b3d-18c1-4fcd-ae7b-e24d52804261	EPI_100X_YFP_1x1_200ms_25sola	EPI_100X_RFP_1x1_200ms_25sola
118	23	11.3955577963421	262	13.0706681072358	351.175572519084	652.63358778626	418844	1598.64122137405	152.474643829902	105.806884178616	2	160786	613.687022900763	701.518170804602	776.82246719036	0	NaN	NaN	NaN	NaN	NaN	242.078263750777	0.99984587946373	22.3933255435995	12.9806120951475	10.3438384136775	3.4541735521179	0.0146116995551554	0.00682412598169497	1	1.00162788362129	1881.79335346902	1	16262.1145038168	1	1	1	1	2019-05-16T16:24:43.479	NG_ecoli_LTEE_151_DM0	-0	-0	162.4	DIA_100X_EMPTY_1x1_100ms	cbfe06e7-33a8-464e-9b62-d9ae5838ef78	EPI_100X_YFP_1x1_200ms_25sola	EPI_100X_RFP_1x1_200ms_25sola
119	23	11.7163793589853	271	34.512901440185	355.738007380074	673.738007380074	375617	1386.0405904059	152.474643829902	105.806884178616	2	148385	547.546125461255	701.518170804602	776.82246719036	0	NaN	NaN	NaN	NaN	NaN	251.732043426041	0.999789515208772	23.5631065811354	12.8895126069194	10.2687467513539	3.37226902668555	0.00287805663116475	0.00108761955830143	2	1.00005004345672	1951.44949459282	1	16252.8376383764	1	1	1	1	2019-05-16T16:24:43.479	NG_ecoli_LTEE_151_DM0	-0	-0	162.4	DIA_100X_EMPTY_1x1_100ms	57fea3ad-e18e-4216-856f-8b1008668466	EPI_100X_YFP_1x1_200ms_25sola	EPI_100X_RFP_1x1_200ms_25sola
120	25	11.1804640195066	280	38.0142351836337	360.578571428571	1899.41071428571	455292	1626.04285714286	152.474643829902	105.806884178616	2	168816	602.914285714286	701.518170804602	776.82246719036	0	NaN	NaN	NaN	NaN	NaN	258.502543959291	0.998078905890756	24.2327675960122	12.7237059593009	10.3478409545863	3.16897644492925	0.0105294172336962	0.00516420045708654	1	1.00109839000036	2037.94466942764	1	16021.1464285714	1	1	1	1	2019-05-16T16:24:43.479	NG_ecoli_LTEE_151_DM0	-0	-0	162.4	DIA_100X_EMPTY_1x1_100ms	1a3175ea-a970-4c9e-bee5-d73f40991643	EPI_100X_YFP_1x1_200ms_25sola	EPI_100X_RFP_1x1_200ms_25sola
121	43	12.2575364218988	535	31.4991433571084	357.971962616822	254.424299065421	1021094	1908.58691588785	152.474643829902	105.806884178616	2	334308	624.87476635514	701.518170804602	776.82246719036	0	NaN	NaN	NaN	NaN	NaN	451.151916365167	0.856903676009986	42.4863918627327	13.3690165773524	10.4196017709626	2.81155347526747	0.030500215947602	0.0133773135842802	1	1.01894154307287	3622.78010036108	1	16500.5906542056	1	1	1	1	2019-05-16T16:24:43.479	NG_ecoli_LTEE_151_DM0	-0	-0	162.4	DIA_100X_EMPTY_1x1_100ms	be4b89ff-f475-4516-88aa-e71823cf76c0	EPI_100X_YFP_1x1_200ms_25sola	EPI_100X_RFP_1x1_200ms_25sola
122	34	14.8580691801881	506	31.5841618915225	373.916996047431	602.343873517787	4007117	7919.20355731225	152.474643829902	105.806884178616	1	486520	961.501976284585	701.518170804602	776.82246719036	0	NaN	NaN	NaN	NaN	NaN	412.46930454596	0.971469690911143	32.9222358199992	15.0398816027695	11.9858684886461	3.44821606081359	0.130091173806216	0.0193369140320344	1	1.00584758943496	3714.65272926198	0	15310.1225296443	1	1	1	1	2019-05-16T16:24:43.479	NG_ecoli_LTEE_151_DM0	-0	-0	162.4	DIA_100X_EMPTY_1x1_100ms	ab5943ab-a901-4d81-85b8-2598491e7cfe	EPI_100X_YFP_1x1_200ms_25sola	EPI_100X_RFP_1x1_200ms_25sola
123	28	12.3343386367816	356	43.7121405496236	377.780898876404	284.85393258427	549656	1543.97752808989	152.474643829902	105.806884178616	2	218052	612.505617977528	701.518170804602	776.82246719036	0	NaN	NaN	NaN	NaN	NaN	318.419850593382	0.968164910933967	28.7291201749634	13.0069697016027	10.5711677472293	3.23300422911258	0.0288850513524913	0.0128145305548841	1	1.00345522839044	2521.49514458316	1	15786.5617977528	1	1	1	1	2019-05-16T16:24:43.479	NG_ecoli_LTEE_151_DM0	-0	-0	162.4	DIA_100X_EMPTY_1x1_100ms	1f2f3741-8531-427f-8058-a6536a1b5366	EPI_100X_YFP_1x1_200ms_25sola	EPI_100X_RFP_1x1_200ms_25sola
124	27	12.6271314190752	341	-3.97062656110587	389.33431085044	1464.78005865103	69124	202.709677419355	152.474643829902	105.806884178616	0	2906499	8523.45747800586	701.518170804602	776.82246719036	0	NaN	NaN	NaN	NaN	NaN	366.819009788077	0.904196670434002	31.8961328374732	14.7184663469811	10.9265226527063	3.24583118417381	0.126623955335928	0.0398480220346182	2	1.12961477388048	2990.83086345524	0	20959.9296187683	1	1	1	1	2019-05-16T16:24:43.479	NG_ecoli_LTEE_151_DM0	-0	-0	162.4	DIA_100X_EMPTY_1x1_100ms	880263c7-9595-4112-9c46-17f1ea504afc	EPI_100X_YFP_1x1_200ms_25sola	EPI_100X_RFP_1x1_200ms_25sola
125	31	13.2217994969501	410	48.3209142870151	390.165853658537	1801.73902439024	671535	1637.89024390244	152.474643829902	105.806884178616	3	242057	590.382926829268	701.518170804602	776.82246719036	0	NaN	NaN	NaN	NaN	NaN	343.959237751809	0.993530580911846	29.5967524669425	13.7138342823164	11.2835026458419	3.2098439712839	0.0104124843591458	0.00557035725681185	0	1.00186251272289	2959.52362930484	0	15658.1390243902	1	1	1	1	2019-05-16T16:24:43.479	NG_ecoli_LTEE_151_DM0	-0	-0	162.4	DIA_100X_EMPTY_1x1_100ms	2bcec22a-b041-4334-8f63-668b17826026	EPI_100X_YFP_1x1_200ms_25sola	EPI_100X_RFP_1x1_200ms_25sola
126	28	12.9293193803303	362	46.1356863079824	400.685082872928	275.618784530387	340939	941.82044198895	152.474643829902	105.806884178616	0	226567	625.875690607735	701.518170804602	776.82246719036	0	NaN	NaN	NaN	NaN	NaN	304.96414823243	0.986891229972287	26.6985759018102	13.1502779620467	10.9755642579913	3.28243357408596	0.0263609081907547	0.01658071522724	0	1.01291805824404	2525.99037628382	1	16366.455801105	1	1	1	1	2019-05-16T16:24:43.479	NG_ecoli_LTEE_151_DM0	-0	-0	162.4	DIA_100X_EMPTY_1x1_100ms	a60af90b-2ac7-4e6e-ac62-64ea9e81503d	EPI_100X_YFP_1x1_200ms_25sola	EPI_100X_RFP_1x1_200ms_25sola
127	42	12.3691149370933	520	49.6264641575689	405.811538461538	1138.46153846154	571922	1099.85	152.474643829902	105.806884178616	2	286073	550.140384615385	701.518170804602	776.82246719036	0	NaN	NaN	NaN	NaN	NaN	442.428641832181	0.947010468020813	40.5283912532503	12.4953526930303	10.669449660876	2.51238294495334	0.0131446890646485	0.00657469111687216	1	1.00146232153751	3623.54186945902	0	16148.4673076923	1	1	1	1	2019-05-16T16:24:43.479	NG_ecoli_LTEE_151_DM0	-0	-0	162.4	DIA_100X_EMPTY_1x1_100ms	c16993bd-38f2-4a63-b954-3c68cf05e869	EPI_100X_YFP_1x1_200ms_25sola	EPI_100X_RFP_1x1_200ms_25sola
128	34	15.0006034088279	510	48.1244129024164	407.970588235294	1220.9862745098	473295	928.029411764706	152.474643829902	105.806884178616	2	289843	568.319607843137	701.518170804602	776.82246719036	0	NaN	NaN	NaN	NaN	NaN	413.452605328831	0.977714291675077	31.0195417262432	15.4838485928112	12.7179457254719	3.80089070242627	0.0427436307666972	0.0201444439595009	0	1.02472444753252	3940.57133032087	0	14867.7941176471	1	1	1	1	2019-05-16T16:24:43.479	NG_ecoli_LTEE_151_DM0	-0	-0	162.4	DIA_100X_EMPTY_1x1_100ms	d00fa584-e3c2-4e40-b353-820b03d6584a	EPI_100X_YFP_1x1_200ms_25sola	EPI_100X_RFP_1x1_200ms_25sola
129	30	13.471877160549	405	45.87165486803	409.38024691358	2009.26419753086	384772	950.054320987654	152.474643829902	105.806884178616	1	246731	609.212345679012	701.518170804602	776.82246719036	0	NaN	NaN	NaN	NaN	NaN	344.404336493189	0.998146182182607	29.3989020806999	13.6090470281915	11.2911089184055	3.42418376830548	0.00789684419794223	0.00342624324061624	1	1.00026822756967	2943.70433008041	0	15532.4222222222	1	1	1	1	2019-05-16T16:24:43.479	NG_ecoli_LTEE_151_DM0	-0	-0	162.4	DIA_100X_EMPTY_1x1_100ms	8857883a-b531-4db4-8364-4233c8230f32	EPI_100X_YFP_1x1_200ms_25sola	EPI_100X_RFP_1x1_200ms_25sola
130	27	13.4547508914068	364	34.7109124620848	418.244505494506	437.656593406593	405716	1114.6043956044	152.474643829902	105.806884178616	2	353798	971.972527472527	701.518170804602	776.82246719036	0	NaN	NaN	NaN	NaN	NaN	316.729263608572	0.999039676485067	26.9116794511683	14.4615370753636	11.3344848265918	3.62773696957194	0.0127906239687101	0.00606349716842516	0	1.00194031795938	2715.402749478	1	16843.9807692308	1	1	1	1	2019-05-16T16:24:43.479	NG_ecoli_LTEE_151_DM0	-0	-0	162.4	DIA_100X_EMPTY_1x1_100ms	6a1dc050-bd93-4f28-91f1-3943bf15f073	EPI_100X_YFP_1x1_200ms_25sola	EPI_100X_RFP_1x1_200ms_25sola
131	42	14.9366089551054	628	48.0345403492164	425.592356687898	856.522292993631	1780894	2835.81847133758	152.474643829902	105.806884178616	5	539536	859.133757961783	701.518170804602	776.82246719036	0	NaN	NaN	NaN	NaN	NaN	488.646872740807	0.987175067998063	35.6467193459983	16.7059644691951	13.1323259355571	4.32404770362278	0.0321238827284524	0.0120012987918167	2	1.00487159050875	4828.28341066958	1	15334.3550955414	1	1	1	1	2019-05-16T16:24:43.479	NG_ecoli_LTEE_151_DM0	-0	-0	162.4	DIA_100X_EMPTY_1x1_100ms	61aa8e88-ce10-4bb3-bdaf-4638f3466e13	EPI_100X_YFP_1x1_200ms_25sola	EPI_100X_RFP_1x1_200ms_25sola
132	31	13.6619948974798	425	44.846397262405	424.061176470588	180.312941176471	340715	801.682352941176	152.474643829902	105.806884178616	0	272958	642.254117647059	701.518170804602	776.82246719036	0	NaN	NaN	NaN	NaN	NaN	350.987533112292	0.986215768851464	30.1750055813211	13.6593267957189	11.3433458897226	3.08560605765266	0.0220883054717508	0.010810488160792	1	1.00733445038031	3049.43647503232	0	15573.4235294118	1	1	1	1	2019-05-16T16:24:43.479	NG_ecoli_LTEE_151_DM0	-0	-0	162.4	DIA_100X_EMPTY_1x1_100ms	02b2a5e7-6eb9-478c-8806-7a4ee272a14d	EPI_100X_YFP_1x1_200ms_25sola	EPI_100X_RFP_1x1_200ms_25sola
133	14	7.60685710821275	107	-49.9988677101173	419.355140186916	452.233644859813	80515	752.476635514019	152.474643829902	105.806884178616	0	254460	2378.1308411215	701.518170804602	776.82246719036	0	NaN	NaN	NaN	NaN	NaN	155.468565643914	0.999683477940975	15.0592312958205	12.8313022990203	8.40945145390438	4.37619912126525	0.0088056257611134	0.00283352259887833	0	1.0000989486172	836.426956159806	1	21714.4018691589	1	1	1	1	2019-05-16T16:24:43.479	NG_ecoli_LTEE_151_DM0	-0	-0	162.4	DIA_100X_EMPTY_1x1_100ms	8e6be022-aa8d-4836-8259-586603e19654	EPI_100X_YFP_1x1_200ms_25sola	EPI_100X_RFP_1x1_200ms_25sola
134	8	3.8560742680085	31	-49.999436161854	418	1492.77419354839	5741	185.193548387097	152.474643829902	105.806884178616	0	60342	1946.51612903226	701.518170804602	776.82246719036	0	NaN	NaN	NaN	NaN	NaN	110.098203009314	0.999502621637907	NaN	NaN	NaN	NaN	NaN	NaN	NaN	NaN	NaN	1	20154.1290322581	1	1	1	1	2019-05-16T16:24:43.479	NG_ecoli_LTEE_151_DM0	-0	-0	162.4	DIA_100X_EMPTY_1x1_100ms	1ed254ba-b756-4d07-ba0c-925cfa113088	EPI_100X_YFP_1x1_200ms_25sola	EPI_100X_RFP_1x1_200ms_25sola
135	27	14.1632988468823	383	34.5770947153093	428.509138381201	1859.33681462141	1059800	2767.10182767624	152.474643829902	105.806884178616	3	243240	635.09138381201	701.518170804602	776.82246719036	0	NaN	NaN	NaN	NaN	NaN	322.271481957107	0.995407407297967	25.648682059212	15.4109877937113	11.9511026192382	3.99111725350752	0.0419074511642539	0.0228134126652956	0	1.02424250621626	2877.2055309977	0	15001.1148825065	1	1	1	1	2019-05-16T16:24:43.479	NG_ecoli_LTEE_151_DM0	-0	-0	162.4	DIA_100X_EMPTY_1x1_100ms	a14dad3d-959d-44e5-9924-cde68e8c5416	EPI_100X_YFP_1x1_200ms_25sola	EPI_100X_RFP_1x1_200ms_25sola
136	25	12.6692878998557	317	26.6516523153447	426.353312302839	1040.90536277603	254776	803.709779179811	152.474643829902	105.806884178616	1	224012	706.662460567823	701.518170804602	776.82246719036	0	NaN	NaN	NaN	NaN	NaN	273.170661567641	0.998981333563158	24.399469334779	13.1852342822575	10.7221662026088	3.5263864592078	0.0142133430749236	0.00793107511462672	0	1.0025830334998	2203.10568958984	0	15877.3059936909	1	1	1	1	2019-05-16T16:24:43.479	NG_ecoli_LTEE_151_DM0	-0	-0	162.4	DIA_100X_EMPTY_1x1_100ms	6ff7fcbe-1bc5-4409-ba25-28f8f6e785f9	EPI_100X_YFP_1x1_200ms_25sola	EPI_100X_RFP_1x1_200ms_25sola
137	33	12.814140920663	428	46.3102227164789	434.275700934579	1485.44392523364	646620	1510.79439252336	152.474643829902	105.806884178616	2	435308	1017.07476635514	701.518170804602	776.82246719036	0	NaN	NaN	NaN	NaN	NaN	363.505027039566	0.978566687848875	32.1812360514625	12.749006557106	11.0453429307376	2.77991380107961	0.018931408215798	0.00715424389454584	1	1.00293432515357	3083.55011179503	2	15861.0257009346	1	1	1	1	2019-05-16T16:24:43.479	NG_ecoli_LTEE_151_DM0	-0	-0	162.4	DIA_100X_EMPTY_1x1_100ms	a9f6bbd7-06d2-402d-90f6-7513591cfb8a	EPI_100X_YFP_1x1_200ms_25sola	EPI_100X_RFP_1x1_200ms_25sola
138	30	16.0926040786252	483	-46.3806614063573	432.285714285714	471.737060041408	2008814	4159.03519668737	152.474643829902	105.806884178616	6	370081	766.213250517598	701.518170804602	776.82246719036	0	NaN	NaN	NaN	NaN	NaN	464.189050471365	0.99984366613824	27.5417135622999	22.2008775511858	16.0914212547374	6.16980072996757	0.0150436741599454	0.00442779664461108	1	1.00091696264851	5601.05254914551	2	16403.8302277433	1	1	1	1	2019-05-16T16:24:43.479	NG_ecoli_LTEE_151_DM0	-0	-0	162.4	DIA_100X_EMPTY_1x1_100ms	6ffd712b-39ed-46af-be43-ec713e7196e0	EPI_100X_YFP_1x1_200ms_25sola	EPI_100X_RFP_1x1_200ms_25sola
139	29	12.4853662582412	363	46.2125061778272	437.454545454545	655.730027548209	1141552	3144.77134986226	152.474643829902	105.806884178616	3	226425	623.760330578512	701.518170804602	776.82246719036	0	NaN	NaN	NaN	NaN	NaN	319.544398173818	0.976669154161946	28.0624554679426	13.5403533696236	10.9644656906827	3.2118833801916	0.0350947059331444	0.0195823637795854	0	1.02080926547417	2649.66211603391	1	15479.4269972452	1	1	1	1	2019-05-16T16:24:43.479	NG_ecoli_LTEE_151_DM0	-0	-0	162.4	DIA_100X_EMPTY_1x1_100ms	4e1e890c-e978-4d54-a6ff-458684710243	EPI_100X_YFP_1x1_200ms_25sola	EPI_100X_RFP_1x1_200ms_25sola
140	30	12.8662805619983	386	43.0742125403188	442.331606217617	1469.51554404145	975769	2527.89896373057	152.474643829902	105.806884178616	4	298610	773.60103626943	701.518170804602	776.82246719036	0	NaN	NaN	NaN	NaN	NaN	340.511655734325	0.988631296171448	28.3037766684434	14.7905805687066	11.5762954739271	3.56152260070633	0.00804737091174822	0.00335351909720764	2	1.00046514843306	2979.02039534706	1	16270.9041450777	1	1	1	1	2019-05-16T16:24:43.479	NG_ecoli_LTEE_151_DM0	-0	-0	162.4	DIA_100X_EMPTY_1x1_100ms	3cedc8c7-a2c4-43b2-b4d4-504b7ad84f2e	EPI_100X_YFP_1x1_200ms_25sola	EPI_100X_RFP_1x1_200ms_25sola
141	23	14.3457425480693	331	-41.7195277789359	440.151057401813	137.398791540786	603746	1824.00604229607	152.474643829902	105.806884178616	2	207301	626.287009063444	701.518170804602	776.82246719036	0	NaN	NaN	NaN	NaN	NaN	282.151477429494	0.999904205670073	21.6818274266083	16.268610799934	12.3663600852624	4.46595475298455	0.0159942565819832	0.00799355816861995	1	1.00208541451485	2604.17125689217	1	15968.2416918429	1	1	1	1	2019-05-16T16:24:43.479	NG_ecoli_LTEE_151_DM0	-0	-0	162.4	DIA_100X_EMPTY_1x1_100ms	c72dd089-8225-4902-ae7e-3cfeca2e8502	EPI_100X_YFP_1x1_200ms_25sola	EPI_100X_RFP_1x1_200ms_25sola
142	31	11.8432828256441	368	47.2114446977299	445.220108695652	831.948369565217	890918	2420.97282608696	152.474643829902	105.806884178616	2	213794	580.961956521739	701.518170804602	776.82246719036	0	NaN	NaN	NaN	NaN	NaN	332.451064718969	0.958654494761175	31.3309339349081	12.2524750424564	10.3773581383244	2.56133128601993	0.00819797430898232	0.00463943112595641	0	1.00143404346231	2649.94483111399	1	16917.714673913	1	1	1	1	2019-05-16T16:24:43.479	NG_ecoli_LTEE_151_DM0	-0	-0	162.4	DIA_100X_EMPTY_1x1_100ms	118363d0-aa26-4754-977c-5646b303587f	EPI_100X_YFP_1x1_200ms_25sola	EPI_100X_RFP_1x1_200ms_25sola
143	37	11.2746487142804	418	47.8140171785833	446.5	643.854066985646	567660	1358.03827751196	152.474643829902	105.806884178616	0	259036	619.703349282297	701.518170804602	776.82246719036	0	NaN	NaN	NaN	NaN	NaN	388.070151255086	0.95308391180676	37.3090928184027	11.7898009293369	10.080664422207	2.57792195414855	0.0477258193973227	0.00464932624558398	1	1.00119752801565	2977.71333503229	1	16978.1578947368	1	1	1	1	2019-05-16T16:24:43.479	NG_ecoli_LTEE_151_DM0	-0	-0	162.4	DIA_100X_EMPTY_1x1_100ms	ed77907e-8f95-4388-8a27-8035bcf1d998	EPI_100X_YFP_1x1_200ms_25sola	EPI_100X_RFP_1x1_200ms_25sola
144	35	16.6852601268867	584	48.7348256050146	448.005136986301	964.327054794521	1536696	2631.32876712329	152.474643829902	105.806884178616	3	1686059	2887.08732876712	701.518170804602	776.82246719036	0	NaN	NaN	NaN	NaN	NaN	484.558409347809	0.993373451602672	32.360495101031	17.8674625201761	14.4505782517228	4.39534682807622	0.0483040633249194	0.0172090997507623	1	1.01758755603371	5307.32265479331	0	15220.5565068493	1	1	1	1	2019-05-16T16:24:43.479	NG_ecoli_LTEE_151_DM0	-0	-0	162.4	DIA_100X_EMPTY_1x1_100ms	19f00152-753b-40c8-9d0a-ce885351f8bb	EPI_100X_YFP_1x1_200ms_25sola	EPI_100X_RFP_1x1_200ms_25sola
145	33	13.5273230011557	446	46.0401950536194	444.97533632287	563.652466367713	727998	1632.28251121076	152.474643829902	105.806884178616	2	230125	515.97533632287	701.518170804602	776.82246719036	0	NaN	NaN	NaN	NaN	NaN	369.353811084054	0.970718317112141	31.9903064885822	13.0250035349378	11.2246295977513	2.93324932900775	0.0180013105694994	0.00837707480845065	1	1.00532386481413	3165.57290117903	0	16294.5605381166	1	1	1	1	2019-05-16T16:24:43.479	NG_ecoli_LTEE_151_DM0	-0	-0	162.4	DIA_100X_EMPTY_1x1_100ms	26c1d2bf-8e9d-4255-a431-048f64046e06	EPI_100X_YFP_1x1_200ms_25sola	EPI_100X_RFP_1x1_200ms_25sola
146	61	10.5036407797365	641	48.8481925496539	462.627145085803	451.478939157566	995039	1552.32293291732	152.474643829902	105.806884178616	4	647341	1009.89235569423	701.518170804602	776.82246719036	0	NaN	NaN	NaN	NaN	NaN	651.10525689069	0.894110588382643	61.9400374516705	12.6511533864055	10.3165044787077	1.97808745646456	0.329730734971011	0.0150223728828234	2	1.00870115356624	5177.57605490722	2	19117.4929797192	1	1	1	1	2019-05-16T16:24:43.479	NG_ecoli_LTEE_151_DM0	-0	-0	162.4	DIA_100X_EMPTY_1x1_100ms	c26d7099-5753-4a78-b3af-ab1d33347958	EPI_100X_YFP_1x1_200ms_25sola	EPI_100X_RFP_1x1_200ms_25sola
147	34	12.0885127849304	411	48.9778494179473	444.333333333333	387.681265206813	753824	1834.12165450122	152.474643829902	105.806884178616	4	214539	521.992700729927	701.518170804602	776.82246719036	0	NaN	NaN	NaN	NaN	NaN	347.655196298034	0.984471874100133	32.7554283279499	11.9519028440029	10.2292907844993	2.84775518563694	0.0106498095740654	0.00392587288068932	1	1.00088758995342	2691.93279195399	0	16927.7737226277	1	1	1	1	2019-05-16T16:24:43.479	NG_ecoli_LTEE_151_DM0	-0	-0	162.4	DIA_100X_EMPTY_1x1_100ms	0dd28f64-e87f-44cd-a75a-96c5dfda54ff	EPI_100X_YFP_1x1_200ms_25sola	EPI_100X_RFP_1x1_200ms_25sola
148	27	14.2441656454195	385	22.7399219819331	449.74025974026	1169.56363636364	751824	1952.78961038961	152.474643829902	105.806884178616	2	227368	590.566233766234	701.518170804602	776.82246719036	0	NaN	NaN	NaN	NaN	NaN	321.640800102365	0.991812831512936	26.0091366353913	14.60977320026	11.8184599760976	3.72981347815048	0.0280299415749085	0.0109793381358103	1	1.00551248387752	2853.2353436902	0	14738.0051948052	1	1	1	1	2019-05-16T16:24:43.479	NG_ecoli_LTEE_151_DM0	-0	-0	162.4	DIA_100X_EMPTY_1x1_100ms	280534a2-799f-4016-8b49-06f2b0103fcd	EPI_100X_YFP_1x1_200ms_25sola	EPI_100X_RFP_1x1_200ms_25sola
149	29	12.3858169622517	361	36.7946955069146	452.468144044321	693.072022160665	927511	2569.28254847645	152.474643829902	105.806884178616	3	219073	606.850415512465	701.518170804602	776.82246719036	0	NaN	NaN	NaN	NaN	NaN	309.171374490445	0.963422638772791	29.1040555211122	12.4978329002754	10.2701871315395	2.9698741660684	0.0306888573410701	0.0122166639712354	2	1.00648557277021	2411.01607157477	0	14917.0831024931	1	1	1	1	2019-05-16T16:24:43.479	NG_ecoli_LTEE_151_DM0	-0	-0	162.4	DIA_100X_EMPTY_1x1_100ms	8b564b07-f9df-4e87-8344-451f09403728	EPI_100X_YFP_1x1_200ms_25sola	EPI_100X_RFP_1x1_200ms_25sola
150	25	11.4144806634863	286	33.3920906887052	447.758741258741	483.664335664336	392063	1370.84965034965	152.474643829902	105.806884178616	2	193815	677.674825174825	701.518170804602	776.82246719036	0	NaN	NaN	NaN	NaN	NaN	300.020828244466	0.997976864989218	26.3328002541466	13.6330294180023	10.9362888219224	3.48722356541525	0.0175193131876196	0.00972548101868998	0	1.00455400219821	2473.58517070922	2	18138.2832167832	1	1	1	1	2019-05-16T16:24:43.479	NG_ecoli_LTEE_151_DM0	-0	-0	162.4	DIA_100X_EMPTY_1x1_100ms	f698ed05-7aae-4793-bf61-044dc74ab5ec	EPI_100X_YFP_1x1_200ms_25sola	EPI_100X_RFP_1x1_200ms_25sola
151	24	12.7918078734236	307	-39.4934298450434	452.703583061889	121.237785016287	677274	2206.10423452769	152.474643829902	105.806884178616	2	197264	642.553745928339	701.518170804602	776.82246719036	0	NaN	NaN	NaN	NaN	NaN	265.540945966868	0.999932556147476	21.3750741711871	15.7614329000438	11.6242457335297	4.62266739517218	0.0171021644817158	0.0088356964318089	1	1.00264690965971	2268.43884864681	1	16290.2801302932	1	1	1	1	2019-05-16T16:24:43.479	NG_ecoli_LTEE_151_DM0	-0	-0	162.4	DIA_100X_EMPTY_1x1_100ms	8f2b7ac5-0d6c-4d8d-9dfa-72e6be7b162c	EPI_100X_YFP_1x1_200ms_25sola	EPI_100X_RFP_1x1_200ms_25sola
152	33	12.3596953631813	408	46.7377544611596	456.463235294118	463.546568627451	875574	2146.01470588235	152.474643829902	105.806884178616	3	313823	769.174019607843	701.518170804602	776.82246719036	0	NaN	NaN	NaN	NaN	NaN	409.186283595653	0.929778649676315	34.4574962811118	14.1431809930782	11.5288701339802	2.96273279699242	0.0360880730493882	0.0183083870590829	1	1.01330075028098	3597.05512619097	3	20675.3382352941	1	1	1	1	2019-05-16T16:24:43.479	NG_ecoli_LTEE_151_DM0	-0	-0	162.4	DIA_100X_EMPTY_1x1_100ms	653fe091-4018-4979-9d59-1fa184c61840	EPI_100X_YFP_1x1_200ms_25sola	EPI_100X_RFP_1x1_200ms_25sola
153	22	10.6801910387867	235	-21.5538314930859	460.2	1394.62978723404	54777	233.093617021277	152.474643829902	105.806884178616	0	4834059	20570.4638297872	701.518170804602	776.82246719036	0	NaN	NaN	NaN	NaN	NaN	263.028163260281	0.978112444786608	23.4837628874219	12.9592690095156	10.761740716244	3.15722107874455	0.0418562219305494	0.0250919063644631	0	1.02331567838824	2136.10509919539	2	20098.5361702128	1	1	1	1	2019-05-16T16:24:43.479	NG_ecoli_LTEE_151_DM0	-0	-0	162.4	DIA_100X_EMPTY_1x1_100ms	5e8cb379-f50b-43fa-81a8-5633f337723b	EPI_100X_YFP_1x1_200ms_25sola	EPI_100X_RFP_1x1_200ms_25sola
154	29	11.7061413708536	340	43.1415687500086	464.994117647059	1374.29705882353	571590	1681.14705882353	152.474643829902	105.806884178616	2	1315268	3868.43529411765	701.518170804602	776.82246719036	0	NaN	NaN	NaN	NaN	NaN	334.990548587887	0.987701029804333	29.0831728363171	13.7979861571965	11.2044340987158	3.2164036087105	0.0145960426415845	0.0101112086107768	0	1.00533161747013	2867.55343019675	2	16441.5588235294	1	1	1	1	2019-05-16T16:24:43.479	NG_ecoli_LTEE_151_DM0	-0	-0	162.4	DIA_100X_EMPTY_1x1_100ms	7028c814-f48e-4eca-9ff0-d1a3e9ef55be	EPI_100X_YFP_1x1_200ms_25sola	EPI_100X_RFP_1x1_200ms_25sola
155	30	8.92284734988113	268	-39.9827759051599	471.660447761194	991.44776119403	45044	168.074626865672	152.474643829902	105.806884178616	0	3444293	12851.8395522388	701.518170804602	776.82246719036	0	NaN	NaN	NaN	NaN	NaN	308.362340147896	0.878148330823841	32.2333246839409	12.4244330530056	9.23129527244843	2.60766435382401	0.0506357518968993	0.0198974087924989	1	1.02965550645843	2157.34831219117	0	20595.4888059701	1	1	1	1	2019-05-16T16:24:43.479	NG_ecoli_LTEE_151_DM0	-0	-0	162.4	DIA_100X_EMPTY_1x1_100ms	37f23238-1748-4ce3-afd7-8dcb3e8f7882	EPI_100X_YFP_1x1_200ms_25sola	EPI_100X_RFP_1x1_200ms_25sola
156	28	13.6655877836647	384	35.0803459548686	469.473958333333	1709.54947916667	487668	1269.96875	152.474643829902	105.806884178616	2	264473	688.731770833333	701.518170804602	776.82246719036	0	NaN	NaN	NaN	NaN	NaN	323.576755863418	0.994440844407158	27.3755141389818	13.8004269476529	11.5344807669448	3.25099601018571	0.00212448716350019	0.000732666132086407	2	1.00002488282168	2860.54157519408	0	15989.3229166667	1	1	1	1	2019-05-16T16:24:43.479	NG_ecoli_LTEE_151_DM0	-0	-0	162.4	DIA_100X_EMPTY_1x1_100ms	cd7f5fb6-0da5-4222-9128-0e663219e8d0	EPI_100X_YFP_1x1_200ms_25sola	EPI_100X_RFP_1x1_200ms_25sola
157	30	13.880418227514	417	44.4784538407255	478.383693045564	1951.14868105516	353625	848.021582733813	152.474643829902	105.806884178616	1	260695	625.167865707434	701.518170804602	776.82246719036	0	NaN	NaN	NaN	NaN	NaN	341.296149666493	0.992386224015445	27.4388414018786	14.4327952437438	11.929223859206	3.62053329935345	0.0331630738863663	0.0203568628437979	0	1.02065573088181	3066.76167820122	0	15592.7793764988	1	1	1	1	2019-05-16T16:24:43.479	NG_ecoli_LTEE_151_DM0	-0	-0	162.4	DIA_100X_EMPTY_1x1_100ms	aba09506-f109-45f6-a8ea-5cb116dd20b9	EPI_100X_YFP_1x1_200ms_25sola	EPI_100X_RFP_1x1_200ms_25sola
158	33	11.1627077422546	369	48.8967137016824	479.113821138211	1377.84010840108	365627	990.859078590786	152.474643829902	105.806884178616	2	1619526	4388.9593495935	701.518170804602	776.82246719036	0	NaN	NaN	NaN	NaN	NaN	373.97670321783	0.977717583271135	33.9489668122444	12.6713960652684	10.6762505945366	2.96796056223226	0.0100446081840879	0.00236260568663073	2	1.0003588149745	3039.16277519668	2	17641.0487804878	1	1	1	1	2019-05-16T16:24:43.479	NG_ecoli_LTEE_151_DM0	-0	-0	162.4	DIA_100X_EMPTY_1x1_100ms	55d198fc-2487-405e-8420-445724178b24	EPI_100X_YFP_1x1_200ms_25sola	EPI_100X_RFP_1x1_200ms_25sola
159	57	13.0794457446129	748	48.3853507934689	512.228609625668	651.244652406417	758062	1013.45187165775	152.474643829902	105.806884178616	1	2353382	3146.23262032086	701.518170804602	776.82246719036	0	NaN	NaN	NaN	NaN	NaN	613.347075837724	0.929009135852506	56.5856277059314	12.4482148484212	10.6690091632563	2.1642390487735	0.00835764714509784	0.00412776158312186	2	1.00088028523774	5058.76139332556	1	16572.0975935829	1	1	1	1	2019-05-16T16:24:43.479	NG_ecoli_LTEE_151_DM0	-0	-0	162.4	DIA_100X_EMPTY_1x1_100ms	65664b7d-ddc0-4bc3-8e9f-7b07b5e9da3b	EPI_100X_YFP_1x1_200ms_25sola	EPI_100X_RFP_1x1_200ms_25sola
160	22	12.0477743715585	271	-10.713390401949	496.265682656827	452.974169741697	103080	380.369003690037	152.474643829902	105.806884178616	0	4618166	17041.2029520295	701.518170804602	776.82246719036	0	NaN	NaN	NaN	NaN	NaN	249.63835121846	0.999744714559464	21.966021931008	13.6678435463679	10.7234912653222	3.75305998440366	0.0194714295601276	0.0110541111974268	0	1.00405565145977	1983.87223326474	1	18266.405904059	1	1	1	1	2019-05-16T16:24:43.479	NG_ecoli_LTEE_151_DM0	-0	-0	162.4	DIA_100X_EMPTY_1x1_100ms	34b0af4a-c628-4bcc-9635-8da66328c83f	EPI_100X_YFP_1x1_200ms_25sola	EPI_100X_RFP_1x1_200ms_25sola
161	28	12.7120828163487	356	46.0636568129435	501.148876404494	709.716292134831	336853	946.216292134831	152.474643829902	105.806884178616	1	235756	662.23595505618	701.518170804602	776.82246719036	0	NaN	NaN	NaN	NaN	NaN	314.561804104137	0.99407959833575	26.4611492615452	14.4374702463692	11.4767872464997	3.49742109834931	0.00662861081400449	0.00392912791463526	1	1.00018178196489	2737.4061945021	1	15465.9915730337	1	1	1	1	2019-05-16T16:24:43.479	NG_ecoli_LTEE_151_DM0	-0	-0	162.4	DIA_100X_EMPTY_1x1_100ms	2db97172-129f-4338-b438-90d7397d6de7	EPI_100X_YFP_1x1_200ms_25sola	EPI_100X_RFP_1x1_200ms_25sola
162	27	15.7395160106026	425	21.3347422142826	507.962352941176	19.0729411764706	743633	1749.72470588235	152.474643829902	105.806884178616	3	263169	619.221176470588	701.518170804602	776.82246719036	0	NaN	NaN	NaN	NaN	NaN	344.986534769115	0.999937129743933	25.533549681437	15.928831223355	12.9260487836552	4.15250032813873	0.0283914484676149	0.015463526583316	0	1.01039915566371	3350.67771635007	0	15109.7176470588	1	1	1	1	2019-05-16T16:24:43.479	NG_ecoli_LTEE_151_DM0	-0	-0	162.4	DIA_100X_EMPTY_1x1_100ms	b03dabd8-599f-49a8-a363-7db4637b1b7a	EPI_100X_YFP_1x1_200ms_25sola	EPI_100X_RFP_1x1_200ms_25sola
163	36	11.0797858792884	400	48.8131841241041	516.715	700.655	349742	874.355	152.474643829902	105.806884178616	0	299358	748.395	701.518170804602	776.82246719036	0	NaN	NaN	NaN	NaN	NaN	368.092547690603	0.934477240907337	35.7874250224312	12.2191743491053	10.0861039616994	2.37370833705692	0.0149598433689248	0.00841476433642173	0	1.0056884614987	2859.34930538258	1	16580.195	1	1	1	1	2019-05-16T16:24:43.479	NG_ecoli_LTEE_151_DM0	-0	-0	162.4	DIA_100X_EMPTY_1x1_100ms	97438589-a6a3-49fc-909a-17e33b36a2ca	EPI_100X_YFP_1x1_200ms_25sola	EPI_100X_RFP_1x1_200ms_25sola
164	37	13.6183872524485	504	48.0576970334196	524.382936507937	1032.59722222222	1777815	3527.41071428571	152.474643829902	105.806884178616	6	343653	681.85119047619	701.518170804602	776.82246719036	0	NaN	NaN	NaN	NaN	NaN	412.729935806217	0.937867167180526	34.8913143444616	14.6662932462205	11.3696267169594	3.05225089289067	0.0472441805038735	0.0154388572084496	1	1.01517270934576	3542.41651187395	0	15664.8035714286	1	1	1	1	2019-05-16T16:24:43.479	NG_ecoli_LTEE_151_DM0	-0	-0	162.4	DIA_100X_EMPTY_1x1_100ms	5cfab2b4-bd69-498c-8e97-af5a9b84b655	EPI_100X_YFP_1x1_200ms_25sola	EPI_100X_RFP_1x1_200ms_25sola
165	40	13.2840596451719	532	46.9099439077967	534.135338345865	119.520676691729	527930	992.34962406015	152.474643829902	105.806884178616	2	351029	659.828947368421	701.518170804602	776.82246719036	0	NaN	NaN	NaN	NaN	NaN	435.044454163643	0.921183557837859	39.2930868434009	13.1884315099716	10.8724546267581	2.60414392659677	0.00828513864735196	0.003907884088989	0	1.00146695718181	3648.05382365784	0	15930.2669172932	1	1	1	1	2019-05-16T16:24:43.479	NG_ecoli_LTEE_151_DM0	-0	-0	162.4	DIA_100X_EMPTY_1x1_100ms	95f479a6-4af9-4d40-bbe8-d1e63b171986	EPI_100X_YFP_1x1_200ms_25sola	EPI_100X_RFP_1x1_200ms_25sola
166	44	13.4690319262766	593	49.4045960308427	535.483979763912	918.79258010118	928999	1566.60876897133	152.474643829902	105.806884178616	3	372547	628.241146711636	701.518170804602	776.82246719036	0	NaN	NaN	NaN	NaN	NaN	509.06290424045	0.912106036462511	43.2622691282258	13.7059117828534	11.5257436824193	2.661092007365	0.0191019541613507	0.0074694906353367	3	1.00099021660694	4513.74572850921	1	15590.9224283305	1	1	1	1	2019-05-16T16:24:43.479	NG_ecoli_LTEE_151_DM0	-0	-0	162.4	DIA_100X_EMPTY_1x1_100ms	05a27c93-1e92-469c-8083-d81bdaf57d5b	EPI_100X_YFP_1x1_200ms_25sola	EPI_100X_RFP_1x1_200ms_25sola
167	32	7.15650628607606	229	-49.5749302152948	537.131004366812	636.703056768559	76026	331.991266375546	152.474643829902	105.806884178616	0	5772199	25206.1091703057	701.518170804602	776.82246719036	0	NaN	NaN	NaN	NaN	NaN	312.274933973805	0.86833802445909	NaN	NaN	NaN	NaN	NaN	NaN	NaN	NaN	NaN	1	20638.6550218341	1	1	1	1	2019-05-16T16:24:43.479	NG_ecoli_LTEE_151_DM0	-0	-0	162.4	DIA_100X_EMPTY_1x1_100ms	19c52209-6860-497e-992b-5214786bbe26	EPI_100X_YFP_1x1_200ms_25sola	EPI_100X_RFP_1x1_200ms_25sola
168	26	10.0864239067095	263	44.7742186731321	534.790874524715	1051.71863117871	299283	1137.95817490494	152.474643829902	105.806884178616	2	264646	1006.25855513308	701.518170804602	776.82246719036	0	NaN	NaN	NaN	NaN	NaN	276.502079932286	0.987786194543696	26.7554592689742	12.3500368079979	10.0543426918941	2.84959779695513	0.0100766136455271	0.00445664292886515	1	1.00068337782563	2124.2697212574	2	17928.1596958175	1	1	1	1	2019-05-16T16:24:43.479	NG_ecoli_LTEE_151_DM0	-0	-0	162.4	DIA_100X_EMPTY_1x1_100ms	4dcf2327-ce50-4814-96ec-ca33584d9378	EPI_100X_YFP_1x1_200ms_25sola	EPI_100X_RFP_1x1_200ms_25sola
169	35	16.3336024824959	575	44.9494457376965	535.078260869565	435.739130434783	362903	631.135652173913	152.474643829902	105.806884178616	0	3431279	5967.44173913044	701.518170804602	776.82246719036	0	NaN	NaN	NaN	NaN	NaN	471.062010465765	0.995675811954069	34.491696357852	16.0627191564424	13.2973456735379	3.84327447410473	0.0154276971663497	0.00574548906450569	1	1.00129586742463	4789.98720064386	2	15368.5965217391	1	1	1	1	2019-05-16T16:24:43.479	NG_ecoli_LTEE_151_DM0	-0	-0	162.4	DIA_100X_EMPTY_1x1_100ms	d4e2273f-f819-4628-9f53-ce6e0d9062a6	EPI_100X_YFP_1x1_200ms_25sola	EPI_100X_RFP_1x1_200ms_25sola
170	36	13.7477262250492	495	49.2502656709995	542.490909090909	1399.57575757576	459954	929.2	152.474643829902	105.806884178616	2	282810	571.333333333333	701.518170804602	776.82246719036	0	NaN	NaN	NaN	NaN	NaN	409.695500935083	0.988170654562278	34.8197403405156	13.3806182093372	11.5323291448844	2.85598908552359	0.00543214435030749	0.00345066895021779	1	1.00031669336985	3637.05164338663	0	15321.9737373737	1	1	1	1	2019-05-16T16:24:43.479	NG_ecoli_LTEE_151_DM0	-0	-0	162.4	DIA_100X_EMPTY_1x1_100ms	f76e6890-f7c2-44f1-a5f7-8d55a37a675e	EPI_100X_YFP_1x1_200ms_25sola	EPI_100X_RFP_1x1_200ms_25sola
171	33	11.9383074763707	394	49.3400426742641	544.573604060914	1214.39340101523	363308	922.10152284264	152.474643829902	105.806884178616	3	293134	743.994923857868	701.518170804602	776.82246719036	0	NaN	NaN	NaN	NaN	NaN	337.362118160313	0.986491712496759	31.3535239462692	12.7555667507506	10.5283848554216	2.78659674612001	0.00511277422033979	0.00212127495604507	1	1.00017397705896	2729.60462240552	0	15951.1421319797	1	1	1	1	2019-05-16T16:24:43.479	NG_ecoli_LTEE_151_DM0	-0	-0	162.4	DIA_100X_EMPTY_1x1_100ms	b69b50e6-983c-4fa8-ab33-1cee5459fe1c	EPI_100X_YFP_1x1_200ms_25sola	EPI_100X_RFP_1x1_200ms_25sola
172	24	12.7163830609581	306	29.7022654896024	542.97385620915	932.251633986928	393419	1285.68300653595	152.474643829902	105.806884178616	2	181853	594.290849673203	701.518170804602	776.82246719036	0	NaN	NaN	NaN	NaN	NaN	290.248323595599	0.96479686504779	24.3849024458041	13.5374402200125	11.3889776200855	3.15742316204915	0.0379377547891813	0.0181216419752236	1	1.01381443220602	2484.16468158189	2	16990.6503267974	1	1	1	1	2019-05-16T16:24:43.479	NG_ecoli_LTEE_151_DM0	-0	-0	162.4	DIA_100X_EMPTY_1x1_100ms	bf30b869-1879-4ad7-ae0d-589a6fd87c41	EPI_100X_YFP_1x1_200ms_25sola	EPI_100X_RFP_1x1_200ms_25sola
173	33	11.2495742744309	371	48.1681221645761	547.037735849057	1071.27762803235	303048	816.840970350404	152.474643829902	105.806884178616	0	270770	729.838274932615	701.518170804602	776.82246719036	0	NaN	NaN	NaN	NaN	NaN	352.302639180713	0.977580673245569	32.6967972818615	12.5254840684053	10.5156582612181	2.72172949501764	0.00755800593533134	0.00424119075104366	0	1.00127864296386	2839.67098474386	2	16941.7358490566	1	1	1	1	2019-05-16T16:24:43.479	NG_ecoli_LTEE_151_DM0	-0	-0	162.4	DIA_100X_EMPTY_1x1_100ms	e942eeac-f2e0-421e-a828-d21b820cae7b	EPI_100X_YFP_1x1_200ms_25sola	EPI_100X_RFP_1x1_200ms_25sola
174	28	15.2096667292976	426	34.4003223160476	548.793427230047	1690.04225352113	1493393	3505.61737089202	152.474643829902	105.806884178616	2	258222	606.154929577465	701.518170804602	776.82246719036	0	NaN	NaN	NaN	NaN	NaN	356.685602651284	0.997467112758411	25.6615070280423	16.9989411989783	13.3839598740976	4.24977328967931	0.0240616047241181	0.00952838566703402	1	1.00284016704552	3610.28336997879	0	14519.4812206573	1	1	1	1	2019-05-16T16:24:43.479	NG_ecoli_LTEE_151_DM0	-0	-0	162.4	DIA_100X_EMPTY_1x1_100ms	339e3122-fe4c-471f-826b-d98b0a25b802	EPI_100X_YFP_1x1_200ms_25sola	EPI_100X_RFP_1x1_200ms_25sola
175	32	13.0580362322309	418	48.1681893542264	556.346889952153	1814.83732057416	372202	890.435406698565	152.474643829902	105.806884178616	2	265291	634.667464114833	701.518170804602	776.82246719036	0	NaN	NaN	NaN	NaN	NaN	359.264227518669	0.979646689517888	31.1696720030055	13.7386191185697	11.2603886508066	2.96560640662486	0.0176060579778482	0.00887619218353245	1	1.00149027751465	3104.0511874139	1	16517.8397129187	1	1	1	1	2019-05-16T16:24:43.479	NG_ecoli_LTEE_151_DM0	-0	-0	162.4	DIA_100X_EMPTY_1x1_100ms	b28ebb97-6848-438b-ae15-5478be356dcd	EPI_100X_YFP_1x1_200ms_25sola	EPI_100X_RFP_1x1_200ms_25sola
176	31	13.3453456687456	414	44.9904243174975	559.289855072464	945.070048309179	395331	954.905797101449	152.474643829902	105.806884178616	1	254480	614.685990338164	701.518170804602	776.82246719036	0	NaN	NaN	NaN	NaN	NaN	351.136318184906	0.963505979314565	30.5090430588218	13.3800313101469	10.9876463020672	3.24114669479597	0.0500421820483613	0.021949562881673	1	1.0318706032904	2892.86261363997	1	15854.5603864734	1	1	1	1	2019-05-16T16:24:43.479	NG_ecoli_LTEE_151_DM0	-0	-0	162.4	DIA_100X_EMPTY_1x1_100ms	ce28bcbb-cf80-4602-b8d3-ab34d57d9f26	EPI_100X_YFP_1x1_200ms_25sola	EPI_100X_RFP_1x1_200ms_25sola
177	33	13.4834443064081	446	47.0761555037871	558.457399103139	202.995515695067	305411	684.77802690583	152.474643829902	105.806884178616	0	261253	585.769058295964	701.518170804602	776.82246719036	0	NaN	NaN	NaN	NaN	NaN	371.797366509561	0.978190648808753	32.4285729170358	13.1115283610206	11.1053924047222	3.03031670406402	0.0128663827971133	0.00829548111037654	0	1.00425289063926	3141.12729060022	0	15543.4439461883	1	1	1	1	2019-05-16T16:24:43.479	NG_ecoli_LTEE_151_DM0	-0	-0	162.4	DIA_100X_EMPTY_1x1_100ms	0fd3a8f1-7053-457e-8eac-57d57d4b48bf	EPI_100X_YFP_1x1_200ms_25sola	EPI_100X_RFP_1x1_200ms_25sola
178	23	12.9574550153207	298	-21.933820182928	555.164429530201	423.39932885906	529185	1775.78859060403	152.474643829902	105.806884178616	2	408013	1369.1711409396	701.518170804602	776.82246719036	0	NaN	NaN	NaN	NaN	NaN	261.560288966443	0.999753552118618	21.0386783075154	15.0127785855748	11.6958548825666	4.10894034571474	0.0331048964237874	0.0167232834572897	1	1.00878048596822	2260.33222465048	2	16533.1677852349	1	1	1	1	2019-05-16T16:24:43.479	NG_ecoli_LTEE_151_DM0	-0	-0	162.4	DIA_100X_EMPTY_1x1_100ms	ba26f113-3fc0-4dba-9027-3ed5b546845e	EPI_100X_YFP_1x1_200ms_25sola	EPI_100X_RFP_1x1_200ms_25sola
179	22	12.4808486768261	275	-45.2710703203694	554.269090909091	442.370909090909	481886	1752.31272727273	152.474643829902	105.806884178616	3	388095	1411.25454545455	701.518170804602	776.82246719036	0	NaN	NaN	NaN	NaN	NaN	250.403496262262	0.996422534438207	21.5124610752618	15.324736339125	11.0637650710692	4.10190979556046	0.0211789231876133	0.00851589301013507	1	1.00224442478209	2068.16826396053	3	17425.0254545455	1	1	1	1	2019-05-16T16:24:43.479	NG_ecoli_LTEE_151_DM0	-0	-0	162.4	DIA_100X_EMPTY_1x1_100ms	504628dd-dd8e-4d51-9f3a-b4f00921a93c	EPI_100X_YFP_1x1_200ms_25sola	EPI_100X_RFP_1x1_200ms_25sola
180	25	10.4845314083125	263	39.5172516985805	557.498098859316	462.076045627376	280143	1065.1825095057	152.474643829902	105.806884178616	2	174123	662.06463878327	701.518170804602	776.82246719036	0	NaN	NaN	NaN	NaN	NaN	257.57301165741	0.986870959916519	25.8772894787406	11.5942052216311	9.60003035377339	2.79227572275397	0.0191039415556875	0.0075027388577638	1	1.00208449818174	1873.06943876735	2	17699.463878327	1	1	1	1	2019-05-16T16:24:43.479	NG_ecoli_LTEE_151_DM0	-0	-0	162.4	DIA_100X_EMPTY_1x1_100ms	f7231e36-8471-4ced-b6ba-10ff3bdb2b81	EPI_100X_YFP_1x1_200ms_25sola	EPI_100X_RFP_1x1_200ms_25sola
181	11	5.66037737052471	64	-49.9996740344742	552.390625	1057.03125	24766	386.96875	152.474643829902	105.806884178616	0	230732	3605.1875	701.518170804602	776.82246719036	0	NaN	NaN	NaN	NaN	NaN	126.292213464039	0.999729980523951	NaN	NaN	NaN	NaN	NaN	NaN	NaN	NaN	NaN	2	19948.265625	1	1	1	1	2019-05-16T16:24:43.479	NG_ecoli_LTEE_151_DM0	-0	-0	162.4	DIA_100X_EMPTY_1x1_100ms	d3fd487f-ce4a-400d-abfd-f55c4ac50625	EPI_100X_YFP_1x1_200ms_25sola	EPI_100X_RFP_1x1_200ms_25sola
182	27	14.1279916220175	381	31.0040995977251	565.9343832021	1547.89238845144	279720	734.173228346457	152.474643829902	105.806884178616	2	1214537	3187.76115485564	701.518170804602	776.82246719036	0	NaN	NaN	NaN	NaN	NaN	306.636365012693	0.994619222003116	25.0078520727536	14.6502660322945	11.759247437557	3.68010680332725	0.036337929741788	0.0196898529267457	1	1.01684912557164	2715.97226584652	1	16301.3385826772	1	1	1	1	2019-05-16T16:24:43.479	NG_ecoli_LTEE_151_DM0	-0	-0	162.4	DIA_100X_EMPTY_1x1_100ms	fc956176-9cb9-490a-8d24-cdbe5e88638e	EPI_100X_YFP_1x1_200ms_25sola	EPI_100X_RFP_1x1_200ms_25sola
183	30	13.7797304553556	414	38.6409216574929	574.473429951691	1488.22946859903	279808	675.864734299517	152.474643829902	105.806884178616	0	462470	1117.07729468599	701.518170804602	776.82246719036	0	NaN	NaN	NaN	NaN	NaN	345.966919567755	0.987519860353506	29.3710476972863	13.7692545399467	11.5303239212351	3.12151981050342	0.0085037785703232	0.00462592991885971	1	1.00034795159157	3066.84859476897	0	15379.9420289855	1	1	1	1	2019-05-16T16:24:43.479	NG_ecoli_LTEE_151_DM0	-0	-0	162.4	DIA_100X_EMPTY_1x1_100ms	f613f869-f015-4af7-b11f-921ea3d605a5	EPI_100X_YFP_1x1_200ms_25sola	EPI_100X_RFP_1x1_200ms_25sola
184	36	13.686864982999	494	47.1644816204539	577.560728744939	569.421052631579	546699	1106.67813765182	152.474643829902	105.806884178616	1	265686	537.825910931174	701.518170804602	776.82246719036	0	NaN	NaN	NaN	NaN	NaN	405.94285288634	0.983077110014116	34.5777566012779	14.1160092579224	11.3676531362991	3.12761135117053	0.0342848243920033	0.0139052511921007	1	1.01450483883786	3509.36322754153	0	15827.2813765182	1	1	1	1	2019-05-16T16:24:43.479	NG_ecoli_LTEE_151_DM0	-0	-0	162.4	DIA_100X_EMPTY_1x1_100ms	febff419-0f35-47ac-9dcd-7c72400a3181	EPI_100X_YFP_1x1_200ms_25sola	EPI_100X_RFP_1x1_200ms_25sola
185	34	12.4408327742582	423	48.1999327076331	587.536643026005	460.513002364066	438729	1037.18439716312	152.474643829902	105.806884178616	2	232242	549.035460992908	701.518170804602	776.82246719036	0	NaN	NaN	NaN	NaN	NaN	362.757260175178	0.985331819059564	33.2249958925737	13.2156249803578	10.6690708072438	2.86884428886316	0.0079819722544392	0.00318922364764498	0	1.00055582459724	2970.35264231193	1	16683.1040189125	1	1	1	1	2019-05-16T16:24:43.479	NG_ecoli_LTEE_151_DM0	-0	-0	162.4	DIA_100X_EMPTY_1x1_100ms	9a9c36f6-6e24-4569-9f8b-fe3dabc1d8ad	EPI_100X_YFP_1x1_200ms_25sola	EPI_100X_RFP_1x1_200ms_25sola
186	34	14.1479350221029	482	47.2381660953257	587.908713692946	1805.20331950207	456471	947.035269709544	152.474643829902	105.806884178616	1	284235	589.699170124481	701.518170804602	776.82246719036	0	NaN	NaN	NaN	NaN	NaN	402.127714637296	0.98973412027186	32.9651636848136	14.472720073993	11.7891316177501	3.29127074049655	0.0270250272672332	0.0151523479609376	1	1.00408842269092	3598.39430335321	1	15701.7925311203	1	1	1	1	2019-05-16T16:24:43.479	NG_ecoli_LTEE_151_DM0	-0	-0	162.4	DIA_100X_EMPTY_1x1_100ms	c2052f3a-7af4-430b-b5e6-c356645b89eb	EPI_100X_YFP_1x1_200ms_25sola	EPI_100X_RFP_1x1_200ms_25sola
187	7	3.77913682643774	30	-49.9993248288762	574.833333333333	1555.13333333333	7359	245.3	152.474643829902	105.806884178616	0	147569	4918.96666666667	701.518170804602	776.82246719036	0	NaN	NaN	NaN	NaN	NaN	110.956341899437	0.999766319717819	NaN	NaN	NaN	NaN	NaN	NaN	NaN	NaN	NaN	1	19858.9333333333	1	1	1	1	2019-05-16T16:24:43.479	NG_ecoli_LTEE_151_DM0	-0	-0	162.4	DIA_100X_EMPTY_1x1_100ms	2cfafbd6-7b8b-4fa8-a788-7727ff676cbe	EPI_100X_YFP_1x1_200ms_25sola	EPI_100X_RFP_1x1_200ms_25sola
188	42	13.1162154228083	551	48.5782709461576	583.963702359347	522.91833030853	988461	1793.94010889292	152.474643829902	105.806884178616	3	290510	527.241379310345	701.518170804602	776.82246719036	0	NaN	NaN	NaN	NaN	NaN	454.476934488394	0.894211730785593	41.6505119941118	13.5494899311756	10.6410463070192	2.54974472365669	0.0304375158828485	0.0157596989896479	2	1.00952942930273	3704.0674974428	0	15600.5317604356	1	1	1	1	2019-05-16T16:24:43.479	NG_ecoli_LTEE_151_DM0	-0	-0	162.4	DIA_100X_EMPTY_1x1_100ms	a923e3e6-2039-4fa0-8b5b-9bd787f4b3cb	EPI_100X_YFP_1x1_200ms_25sola	EPI_100X_RFP_1x1_200ms_25sola
189	25	12.8755281926305	322	31.0326493533366	586.624223602484	887.068322981366	453403	1408.08385093168	152.474643829902	105.806884178616	2	200492	622.645962732919	701.518170804602	776.82246719036	0	NaN	NaN	NaN	NaN	NaN	273.46342088971	0.999545674621426	23.5625745908435	13.9633840396092	11.0238858579586	3.78935552333291	0.0193607657422642	0.00891051858310757	1	1.00322626526477	2248.9615967422	0	15989.9378881988	1	1	1	1	2019-05-16T16:24:43.479	NG_ecoli_LTEE_151_DM0	-0	-0	162.4	DIA_100X_EMPTY_1x1_100ms	4645dbd5-cbe9-41b7-8ca8-367b1ff0261c	EPI_100X_YFP_1x1_200ms_25sola	EPI_100X_RFP_1x1_200ms_25sola
190	25	13.8683684468857	347	25.0702262650188	589.314121037464	603.389048991354	357856	1031.28530259366	152.474643829902	105.806884178616	1	196321	565.766570605187	701.518170804602	776.82246719036	0	NaN	NaN	NaN	NaN	NaN	286.945242740303	0.999872137370673	23.0754395918965	15.1295827884384	11.9620779128167	3.90953818870056	0.00527740307913905	0.00288258333175926	0	1.00030676020601	2593.30213812086	0	15840.1296829971	1	1	1	1	2019-05-16T16:24:43.479	NG_ecoli_LTEE_151_DM0	-0	-0	162.4	DIA_100X_EMPTY_1x1_100ms	4ef5a758-a81d-43e4-b3ca-071b566d4332	EPI_100X_YFP_1x1_200ms_25sola	EPI_100X_RFP_1x1_200ms_25sola
191	33	14.9858198625178	495	46.7585113013627	602.454545454545	1704.50303030303	349169	705.391919191919	152.474643829902	105.806884178616	0	316229	638.846464646465	701.518170804602	776.82246719036	0	NaN	NaN	NaN	NaN	NaN	394.35279280262	0.971549044183052	30.0030327300152	15.1457154530169	12.5821158624862	3.48982473841603	0.0560121536438558	0.0298412055225677	0	1.05275068298046	3730.46008298026	1	15411.9696969697	1	1	1	1	2019-05-16T16:24:43.479	NG_ecoli_LTEE_151_DM0	-0	-0	162.4	DIA_100X_EMPTY_1x1_100ms	158b291d-1bb9-48a3-acd3-e7dca4708a23	EPI_100X_YFP_1x1_200ms_25sola	EPI_100X_RFP_1x1_200ms_25sola
192	22	12.3781055947378	273	2.1481173524231	600.542124542124	1205.04395604396	547409	2005.16117216117	152.474643829902	105.806884178616	1	470363	1722.94139194139	701.518170804602	776.82246719036	0	NaN	NaN	NaN	NaN	NaN	245.933850473753	0.999763825328818	21.3409469389386	13.841203349412	11.1625488500304	3.53622943507113	0.00622611758053046	0.00337544978934564	0	1.00035337455846	2088.47995987021	0	16763.2637362637	1	1	1	1	2019-05-16T16:24:43.479	NG_ecoli_LTEE_151_DM0	-0	-0	162.4	DIA_100X_EMPTY_1x1_100ms	169a85a3-d847-461e-8edb-34f5d77408b5	EPI_100X_YFP_1x1_200ms_25sola	EPI_100X_RFP_1x1_200ms_25sola
193	36	12.7819423558085	460	49.334206009432	611.134782608696	545.163043478261	442685	962.358695652174	152.474643829902	105.806884178616	1	244652	531.852173913043	701.518170804602	776.82246719036	0	NaN	NaN	NaN	NaN	NaN	385.308735784184	0.967165827224097	33.4973720457832	13.1533497606877	11.1593038836182	2.89876413595289	0.00292645351525437	0.000981560962583625	2	1.00006940538923	3276.23334826238	0	15796.597826087	1	1	1	1	2019-05-16T16:24:43.479	NG_ecoli_LTEE_151_DM0	-0	-0	162.4	DIA_100X_EMPTY_1x1_100ms	f00539bb-4252-435f-836c-884175388216	EPI_100X_YFP_1x1_200ms_25sola	EPI_100X_RFP_1x1_200ms_25sola
194	31	12.5018320285694	388	48.8734755794226	611.60824742268	2034.39432989691	495495	1277.04896907216	152.474643829902	105.806884178616	2	226522	583.819587628866	701.518170804602	776.82246719036	0	NaN	NaN	NaN	NaN	NaN	334.004749531982	0.980403178777408	29.8441679261938	12.7568570928486	10.8004809778328	3.053426859627	0.0111439888978308	0.00466101731415915	1	1.00047051368257	2734.23317936363	0	15996.5386597938	1	1	1	1	2019-05-16T16:24:43.479	NG_ecoli_LTEE_151_DM0	-0	-0	162.4	DIA_100X_EMPTY_1x1_100ms	988d9436-901f-47f1-a6ed-10673c26eaab	EPI_100X_YFP_1x1_200ms_25sola	EPI_100X_RFP_1x1_200ms_25sola
195	30	14.9005859086272	447	-16.7263751715275	616.825503355705	1957.06263982103	783051	1751.79194630872	152.474643829902	105.806884178616	3	1778289	3978.27516778523	701.518170804602	776.82246719036	0	NaN	NaN	NaN	NaN	NaN	338.691469303041	0.979110410851241	27.1545898905155	14.9838556832146	12.0793180320512	3.73021963090235	0.0222825508141895	0.0148922278948278	0	1.00992714752806	3111.84503089221	1	16032.0604026846	1	1	1	1	2019-05-16T16:24:43.479	NG_ecoli_LTEE_151_DM0	-0	-0	162.4	DIA_100X_EMPTY_1x1_100ms	b9c21a0c-0f30-4f22-ad10-50de7efc80cf	EPI_100X_YFP_1x1_200ms_25sola	EPI_100X_RFP_1x1_200ms_25sola
196	23	16.7100536917365	385	-49.8190484486016	619.711688311688	836.612987012987	605623	1573.04675324675	152.474643829902	105.806884178616	1	413209	1073.27012987013	701.518170804602	776.82246719036	0	NaN	NaN	NaN	NaN	NaN	326.505987595829	0.999922810510094	22.5653864674545	19.6114143519371	13.8518735700528	5.34277537161767	0.0331666540036761	0.0158067382081468	1	1.00943752453229	3400.55415237631	1	15201.5220779221	1	1	1	1	2019-05-16T16:24:43.479	NG_ecoli_LTEE_151_DM0	-0	-0	162.4	DIA_100X_EMPTY_1x1_100ms	80914926-4a60-4364-b84b-d9d3783e455c	EPI_100X_YFP_1x1_200ms_25sola	EPI_100X_RFP_1x1_200ms_25sola
197	35	12.834652383408	451	48.6825597712395	623.383592017738	1683.0133037694	532024	1179.65410199557	152.474643829902	105.806884178616	3	295070	654.257206208426	701.518170804602	776.82246719036	0	NaN	NaN	NaN	NaN	NaN	391.236351103557	0.955295950083147	34.2148321850143	13.5869644531908	11.1912885869886	2.89870328300084	0.0135132308793851	0.007904450851288	1	1.00489392390311	3365.61539418049	1	15142.6496674058	1	1	1	1	2019-05-16T16:24:43.479	NG_ecoli_LTEE_151_DM0	-0	-0	162.4	DIA_100X_EMPTY_1x1_100ms	3230473e-5b82-46d1-b3b0-9ebbf4b506ca	EPI_100X_YFP_1x1_200ms_25sola	EPI_100X_RFP_1x1_200ms_25sola
198	26	11.6968555039128	304	46.3038974318493	627.845394736842	251.677631578947	355114	1168.13815789474	152.474643829902	105.806884178616	2	163020	536.25	701.518170804602	776.82246719036	0	NaN	NaN	NaN	NaN	NaN	260.662449921083	0.997158527979625	23.9615391135502	12.4277295308108	10.604516975889	2.97343409823428	0.00549631717129673	0.00280088681780764	1	1.00031166241606	2116.34455523457	0	16460.4243421053	1	1	1	1	2019-05-16T16:24:43.479	NG_ecoli_LTEE_151_DM0	-0	-0	162.4	DIA_100X_EMPTY_1x1_100ms	43c287e0-93b1-433b-a6f7-2dec4f9a0bd9	EPI_100X_YFP_1x1_200ms_25sola	EPI_100X_RFP_1x1_200ms_25sola
199	24	16.7085089113112	401	-49.7502166250335	632.955112219451	456.882793017456	488083	1217.16458852868	152.474643829902	105.806884178616	1	217537	542.486284289277	701.518170804602	776.82246719036	0	NaN	NaN	NaN	NaN	NaN	332.041757159661	0.999938311333027	21.8315524666617	18.9618986120644	14.3987083701061	5.21485886159502	0.0292988365844952	0.015295385947878	1	1.0080184839695	3554.85239520991	0	15741.9551122195	1	1	1	1	2019-05-16T16:24:43.479	NG_ecoli_LTEE_151_DM0	-0	-0	162.4	DIA_100X_EMPTY_1x1_100ms	27f6f0c6-ce42-4ac2-813e-4fedbbc2a8f2	EPI_100X_YFP_1x1_200ms_25sola	EPI_100X_RFP_1x1_200ms_25sola
200	22	8.16067292836978	182	-49.7289401384624	633.593406593407	1946.31318681319	66519	365.489010989011	152.474643829902	105.806884178616	0	2480545	13629.3681318681	701.518170804602	776.82246719036	0	NaN	NaN	NaN	NaN	NaN	255.279671700549	0.866266401658801	27.7044729414101	10.9303279832534	8.70969071153407	2.2718687601586	0.11517963087631	0.0496135625155912	0	1.14913130440238	1650.61291939515	1	20822.4065934066	1	1	1	1	2019-05-16T16:24:43.479	NG_ecoli_LTEE_151_DM0	-0	-0	162.4	DIA_100X_EMPTY_1x1_100ms	980c6666-700a-4d9e-8e45-131f2af994cc	EPI_100X_YFP_1x1_200ms_25sola	EPI_100X_RFP_1x1_200ms_25sola
201	32	17.0286587074654	545	3.89211988136322	643.976146788991	843.425688073394	932767	1711.49908256881	152.474643829902	105.806884178616	3	416193	763.656880733945	701.518170804602	776.82246719036	0	NaN	NaN	NaN	NaN	NaN	444.44998700929	0.999934966264131	28.7568560229225	20.261259608829	14.969297546849	5.43134231861025	0.0235251579793306	0.00875248039331298	1	1.00311168638847	5060.97423571177	1	14330.0752293578	1	1	1	1	2019-05-16T16:24:43.479	NG_ecoli_LTEE_151_DM0	-0	-0	162.4	DIA_100X_EMPTY_1x1_100ms	d6f854b2-3791-4729-8e2b-8e8e8e73cb0b	EPI_100X_YFP_1x1_200ms_25sola	EPI_100X_RFP_1x1_200ms_25sola
202	39	14.391044911259	562	47.7926252618545	652.564056939502	1244.64234875445	427453	760.592526690391	152.474643829902	105.806884178616	0	378868	674.142348754448	701.518170804602	776.82246719036	0	NaN	NaN	NaN	NaN	NaN	456.77514271583	0.973692352979143	37.6859101775372	13.5483315042516	11.7734270881429	2.98101532709462	0.0215830654186948	0.0094425348156647	1	1.00771939208186	4102.7465337251	1	15626.5213523132	1	1	1	1	2019-05-16T16:24:43.479	NG_ecoli_LTEE_151_DM0	-0	-0	162.4	DIA_100X_EMPTY_1x1_100ms	7aed49bc-e74f-4a61-8527-eca392742f8d	EPI_100X_YFP_1x1_200ms_25sola	EPI_100X_RFP_1x1_200ms_25sola
203	48	12.0540876937822	579	48.4306431401596	664.59585492228	127.386873920553	1033709	1785.33506044905	152.474643829902	105.806884178616	4	351247	606.644214162349	701.518170804602	776.82246719036	0	NaN	NaN	NaN	NaN	NaN	499.634149710957	0.919070015984384	47.7204364502653	11.9968870920554	10.2204768989515	2.36073754047738	0.0196003917186993	0.00573279008998469	2	1.00065274117134	3915.04366634131	0	17052.1623488774	1	1	1	1	2019-05-16T16:24:43.479	NG_ecoli_LTEE_151_DM0	-0	-0	162.4	DIA_100X_EMPTY_1x1_100ms	6650ae37-8728-4200-b980-218989ffab6a	EPI_100X_YFP_1x1_200ms_25sola	EPI_100X_RFP_1x1_200ms_25sola
204	37	11.7834705786524	436	48.9869733462743	656.133027522936	478.348623853211	597625	1370.6995412844	152.474643829902	105.806884178616	2	333574	765.077981651376	701.518170804602	776.82246719036	0	NaN	NaN	NaN	NaN	NaN	390.129705648138	0.957454609702922	35.4613811810343	13.7892643545598	10.615711919212	2.92853087454538	0.028659829525917	0.00981470571267617	1	1.0070068442081	3138.65641931328	1	16943.7935779817	1	1	1	1	2019-05-16T16:24:43.479	NG_ecoli_LTEE_151_DM0	-0	-0	162.4	DIA_100X_EMPTY_1x1_100ms	551875a6-0a11-49de-a54b-2587afa3adb7	EPI_100X_YFP_1x1_200ms_25sola	EPI_100X_RFP_1x1_200ms_25sola
205	24	12.7077228763951	306	29.9466364366854	662.281045751634	2017.37254901961	689177	2252.21241830065	152.474643829902	105.806884178616	2	189960	620.78431372549	701.518170804602	776.82246719036	0	NaN	NaN	NaN	NaN	NaN	267.131993271632	0.999776523710578	22.4787729405705	14.0858177261719	11.2827845988296	3.76456026505803	0.0256825123074094	0.0133127839601979	1	1.00623011470746	2247.476068368	0	16130.408496732	1	1	1	1	2019-05-16T16:24:43.479	NG_ecoli_LTEE_151_DM0	-0	-0	162.4	DIA_100X_EMPTY_1x1_100ms	19e25931-9bb9-400b-bbe7-7d87e593cdeb	EPI_100X_YFP_1x1_200ms_25sola	EPI_100X_RFP_1x1_200ms_25sola
206	29	10.8967418773109	316	49.0160115446011	664.180379746835	493.03164556962	410623	1299.43987341772	152.474643829902	105.806884178616	2	496594	1571.5	701.518170804602	776.82246719036	0	NaN	NaN	NaN	NaN	NaN	300.333125837072	0.989511629569877	27.637831211851	12.5563083614564	10.5580620977872	2.91758030350527	0.00579670852337379	0.00315946038337689	1	1.00012634669406	2419.70412899042	2	17367.2879746835	1	1	1	1	2019-05-16T16:24:43.479	NG_ecoli_LTEE_151_DM0	-0	-0	162.4	DIA_100X_EMPTY_1x1_100ms	00ca7b27-21a0-4adb-bd82-c1ae813706b5	EPI_100X_YFP_1x1_200ms_25sola	EPI_100X_RFP_1x1_200ms_25sola
207	29	14.2170759958742	413	44.0392536944636	668.19612590799	1979.13801452785	670550	1623.60774818402	152.474643829902	105.806884178616	2	531123	1286.01210653753	701.518170804602	776.82246719036	0	NaN	NaN	NaN	NaN	NaN	360.001319919972	0.950489137654846	28.8113628542772	14.7795169016039	11.8661381804314	3.39533479570903	0.0855967701576548	0.0468792424000356	0	1.13734401642002	3186.19598588297	1	18090.1598062954	1	1	1	1	2019-05-16T16:24:43.479	NG_ecoli_LTEE_151_DM0	-0	-0	162.4	DIA_100X_EMPTY_1x1_100ms	2072dae5-fcc9-4963-ad66-683d6a4060f4	EPI_100X_YFP_1x1_200ms_25sola	EPI_100X_RFP_1x1_200ms_25sola
208	27	14.485208621475	391	-46.7433042004578	673.421994884911	346.53452685422	434151	1110.36061381074	152.474643829902	105.806884178616	2	460983	1178.98465473146	701.518170804602	776.82246719036	0	NaN	NaN	NaN	NaN	NaN	292.354873398504	0.957626484443892	22.3220788905841	15.3855074024512	11.9812020085353	3.74700415597643	0.0910814316441833	0.0411624688054175	1	1.05645337504484	2516.66437424187	0	16279.4987212276	1	1	1	1	2019-05-16T16:24:43.479	NG_ecoli_LTEE_151_DM0	-0	-0	162.4	DIA_100X_EMPTY_1x1_100ms	173433ca-52a1-43a8-a5bf-494c7180f63f	EPI_100X_YFP_1x1_200ms_25sola	EPI_100X_RFP_1x1_200ms_25sola
209	38	13.0493775361056	497	49.3808496308324	677.585513078471	30.4728370221328	357486	719.287726358149	152.474643829902	105.806884178616	0	609992	1227.34808853119	701.518170804602	776.82246719036	0	NaN	NaN	NaN	NaN	NaN	401.054823777536	0.980775378805342	35.6232118365641	13.3746227495611	10.9962832458585	2.8004231376236	0.00860404671184997	0.00268846212421336	1	1.00050004769176	3383.09965497164	0	15763.5975855131	1	1	1	1	2019-05-16T16:24:43.479	NG_ecoli_LTEE_151_DM0	-0	-0	162.4	DIA_100X_EMPTY_1x1_100ms	c59ad5f8-e4c0-4721-b445-ac9dc08bcab8	EPI_100X_YFP_1x1_200ms_25sola	EPI_100X_RFP_1x1_200ms_25sola
210	47	10.5858783498095	498	41.3420392064329	696.33734939759	1255.88353413655	1358173	2727.25502008032	152.474643829902	105.806884178616	4	340177	683.086345381526	701.518170804602	776.82246719036	0	NaN	NaN	NaN	NaN	NaN	476.893843228188	0.894162877810747	48.0900674454	11.7377817302243	9.74591052641705	2.28322418512726	0.00897724797818007	0.00368984867280881	3	1.00096234926327	3587.48511227605	3	17454.453815261	1	1	1	1	2019-05-16T16:24:43.479	NG_ecoli_LTEE_151_DM0	-0	-0	162.4	DIA_100X_EMPTY_1x1_100ms	7f2aef02-09b8-406c-a5c4-2d300fa08220	EPI_100X_YFP_1x1_200ms_25sola	EPI_100X_RFP_1x1_200ms_25sola
211	22	8.19871767312953	181	-49.9770267378006	682.066298342541	488.580110497238	68630	379.171270718232	152.474643829902	105.806884178616	0	4724375	26101.5193370166	701.518170804602	776.82246719036	0	NaN	NaN	NaN	NaN	NaN	187.733978607933	0.925991817665813	21.70799794834	12.3028541685353	8.13741364798689	3.69725721553302	0.0654632607345139	0.031701275056765	1	1.03527020624838	1128.97009769866	2	19284.8950276243	1	1	1	1	2019-05-16T16:24:43.479	NG_ecoli_LTEE_151_DM0	-0	-0	162.4	DIA_100X_EMPTY_1x1_100ms	50c6f7e8-1977-4059-94ba-28f096202c95	EPI_100X_YFP_1x1_200ms_25sola	EPI_100X_RFP_1x1_200ms_25sola
212	26	9.74379812752364	254	-43.2942682648594	689.877952755906	505.196850393701	54464	214.425196850394	152.474643829902	105.806884178616	0	7431519	29257.9488188976	701.518170804602	776.82246719036	0	NaN	NaN	NaN	NaN	NaN	NaN	NaN	NaN	NaN	NaN	NaN	NaN	NaN	NaN	NaN	NaN	2	19702.2401574803	1	1	1	1	2019-05-16T16:24:43.479	NG_ecoli_LTEE_151_DM0	-0	-0	162.4	DIA_100X_EMPTY_1x1_100ms	6ff9cccc-2e49-488c-bf39-03dc006bfe51	EPI_100X_YFP_1x1_200ms_25sola	EPI_100X_RFP_1x1_200ms_25sola
213	12	3.92572040551434	48	-49.9993236582523	685.104166666667	1981.27083333333	21368	445.166666666667	152.474643829902	105.806884178616	0	53894	1122.79166666667	701.518170804602	776.82246719036	0	NaN	NaN	NaN	NaN	NaN	128.204584595492	0.999744470806	NaN	NaN	NaN	NaN	NaN	NaN	NaN	NaN	NaN	1	20192.1875	1	1	1	1	2019-05-16T16:24:43.479	NG_ecoli_LTEE_151_DM0	-0	-0	162.4	DIA_100X_EMPTY_1x1_100ms	df35f49e-747d-4668-80b3-239d8996ad5d	EPI_100X_YFP_1x1_200ms_25sola	EPI_100X_RFP_1x1_200ms_25sola
214	36	13.3823292057693	482	47.4913911358908	711.356846473029	1912.22614107884	312560	648.464730290456	152.474643829902	105.806884178616	0	503552	1044.71369294606	701.518170804602	776.82246719036	0	NaN	NaN	NaN	NaN	NaN	416.930134290562	0.973015811359877	35.506080191599	13.4594420931664	11.4320695559989	3.01758953195175	0.0115564670897297	0.00622008562691981	0	1.00294221507516	3644.5366951726	1	15642.1825726141	1	1	1	1	2019-05-16T16:24:43.479	NG_ecoli_LTEE_151_DM0	-0	-0	162.4	DIA_100X_EMPTY_1x1_100ms	cdc961ba-0af4-453a-9c12-c653c719759e	EPI_100X_YFP_1x1_200ms_25sola	EPI_100X_RFP_1x1_200ms_25sola
215	36	13.5126511892152	487	48.2482345084126	708.862422997947	1821.64681724846	630740	1295.15400410678	152.474643829902	105.806884178616	1	397487	816.195071868583	701.518170804602	776.82246719036	0	NaN	NaN	NaN	NaN	NaN	416.272407272625	0.984736461735691	33.6585443120314	15.2500191290633	12.0047787012949	3.36179849789722	0.0361454266397085	0.0138726796884062	1	1.00964294513718	3809.72412357053	1	15380.8028747433	1	1	1	1	2019-05-16T16:24:43.479	NG_ecoli_LTEE_151_DM0	-0	-0	162.4	DIA_100X_EMPTY_1x1_100ms	60412b6c-af6d-4799-8b6c-36a2559150b3	EPI_100X_YFP_1x1_200ms_25sola	EPI_100X_RFP_1x1_200ms_25sola
216	32	12.2730006730294	393	48.3673888572622	707.315521628499	506.824427480916	419157	1066.5572519084	152.474643829902	105.806884178616	4	1896476	4825.63867684478	701.518170804602	776.82246719036	0	NaN	NaN	NaN	NaN	NaN	338.970464287225	0.964032361883483	31.7088245916632	12.2746252896377	10.4535137958219	2.66235892372232	0.0241444240907037	0.00990873359498992	1	1.00735934741141	2721.41402339362	1	15920.9796437659	1	1	1	1	2019-05-16T16:24:43.479	NG_ecoli_LTEE_151_DM0	-0	-0	162.4	DIA_100X_EMPTY_1x1_100ms	9b64712e-b809-4148-b15a-7be41a8331c1	EPI_100X_YFP_1x1_200ms_25sola	EPI_100X_RFP_1x1_200ms_25sola
217	31	13.3817906300202	415	47.050973069095	714.915662650602	1719.86265060241	2004211	4829.42409638554	152.474643829902	105.806884178616	0	223910	539.542168674699	701.518170804602	776.82246719036	0	NaN	NaN	NaN	NaN	NaN	362.250646594041	0.979093159568923	29.0206082088741	14.37397055656	12.1469966276279	3.1867131319752	0.0199870814773875	0.00762726128122206	1	1.0016161903343	3363.0568845082	0	15764.421686747	1	1	1	1	2019-05-16T16:24:43.479	NG_ecoli_LTEE_151_DM0	-0	-0	162.4	DIA_100X_EMPTY_1x1_100ms	aa1942a0-fa9a-4f66-b173-bcc935f44717	EPI_100X_YFP_1x1_200ms_25sola	EPI_100X_RFP_1x1_200ms_25sola
218	30	13.8408318005319	417	39.477810956629	720.827338129496	1269.86810551559	2232704	5354.20623501199	152.474643829902	105.806884178616	0	244563	586.482014388489	701.518170804602	776.82246719036	0	NaN	NaN	NaN	NaN	NaN	367.349816351815	0.93109032833025	30.6668245083617	14.0230480752971	11.2688345824863	3.16521430201134	0.0858968532797549	0.0310729124636809	1	1.04065923860191	3058.55783426062	2	15575.1486810552	1	1	1	1	2019-05-16T16:24:43.479	NG_ecoli_LTEE_151_DM0	-0	-0	162.4	DIA_100X_EMPTY_1x1_100ms	f1e0fc9a-4c6d-4bcf-be3f-97096b097263	EPI_100X_YFP_1x1_200ms_25sola	EPI_100X_RFP_1x1_200ms_25sola
219	30	13.6555361285001	410	47.3756429943986	728.214634146341	1451.66341463415	371467	906.017073170732	152.474643829902	105.806884178616	2	235871	575.295121951219	701.518170804602	776.82246719036	0	NaN	NaN	NaN	NaN	NaN	348.805210423677	0.995704352055	28.495590263166	14.6416220875306	11.8226041294893	3.53840803075545	0.00785384952009757	0.00306312417869173	1	1.00046607206506	3128.19512206258	1	15370.7463414634	1	1	1	1	2019-05-16T16:24:43.479	NG_ecoli_LTEE_151_DM0	-0	-0	162.4	DIA_100X_EMPTY_1x1_100ms	84f80412-6877-446b-9856-b90be7a740de	EPI_100X_YFP_1x1_200ms_25sola	EPI_100X_RFP_1x1_200ms_25sola
220	34	14.0070506537896	477	47.936324316758	732.503144654088	1595.37945492662	2053168	4304.33542976939	152.474643829902	105.806884178616	1	260775	546.698113207547	701.518170804602	776.82246719036	0	NaN	NaN	NaN	NaN	NaN	400.31282664638	0.981762334778123	33.6325013701963	13.7412194063259	11.4706736847901	3.24600279195022	0.024262176618841	0.00856270958388846	1	1.00190914997408	3475.57688639258	0	15085.8427672956	1	1	1	1	2019-05-16T16:24:43.479	NG_ecoli_LTEE_151_DM0	-0	-0	162.4	DIA_100X_EMPTY_1x1_100ms	60411348-3cff-4a67-9d55-bfad03dcec58	EPI_100X_YFP_1x1_200ms_25sola	EPI_100X_RFP_1x1_200ms_25sola
221	25	10.3894205514806	260	24.1236222460914	729.276923076923	1249.97307692308	504382	1939.93076923077	152.474643829902	105.806884178616	1	143883	553.396153846154	701.518170804602	776.82246719036	0	NaN	NaN	NaN	NaN	NaN	251.367984685435	0.989650708212665	23.8003879256088	12.4108194157782	10.0327575380371	3.22055532781993	0.0343631295096347	0.018401588709081	0	1.01334683082245	1881.54474456788	2	17171.4846153846	1	1	1	1	2019-05-16T16:24:43.479	NG_ecoli_LTEE_151_DM0	-0	-0	162.4	DIA_100X_EMPTY_1x1_100ms	b6c0279d-b890-4fff-8c19-ba6a55989da5	EPI_100X_YFP_1x1_200ms_25sola	EPI_100X_RFP_1x1_200ms_25sola
222	39	15.0138437559407	585	46.4779588797052	735.846153846154	1801.82564102564	4567104	7807.01538461538	152.474643829902	105.806884178616	3	352574	602.690598290598	701.518170804602	776.82246719036	0	NaN	NaN	NaN	NaN	NaN	496.844140642019	0.942620062317979	37.3469758653204	15.2300525674858	12.9089818395427	3.30746691043609	0.0440291718233659	0.0200516490599943	1	1.02548901793253	4887.97866956208	1	15918.7128205128	1	1	1	1	2019-05-16T16:24:43.479	NG_ecoli_LTEE_151_DM0	-0	-0	162.4	DIA_100X_EMPTY_1x1_100ms	a31f8fa2-cd5d-4268-ae26-cccb50ade169	EPI_100X_YFP_1x1_200ms_25sola	EPI_100X_RFP_1x1_200ms_25sola
223	32	12.7366404030285	408	46.5391773351489	735.529411764706	1890.20588235294	1177961	2887.15931372549	152.474643829902	105.806884178616	2	312256	765.333333333333	701.518170804602	776.82246719036	0	NaN	NaN	NaN	NaN	NaN	365.564997944522	0.967901521528644	32.472927684262	12.8402398036744	10.8061935977832	3.02587892098836	0.0261827715229193	0.0151346298302366	0	1.015974497063	2978.22026524227	1	16651.4191176471	1	1	1	1	2019-05-16T16:24:43.479	NG_ecoli_LTEE_151_DM0	-0	-0	162.4	DIA_100X_EMPTY_1x1_100ms	45098227-8eae-47d9-b1b0-de299b19aac4	EPI_100X_YFP_1x1_200ms_25sola	EPI_100X_RFP_1x1_200ms_25sola
224	23	12.8280699117602	295	-11.8112127852121	733.850847457627	476.430508474576	467579	1585.01355932203	152.474643829902	105.806884178616	2	197094	668.115254237288	701.518170804602	776.82246719036	0	NaN	NaN	NaN	NaN	NaN	260.255624046714	0.999901720055914	20.4679542205124	16.4869051925297	12.1928206034985	4.50399472499255	0.0152108196314611	0.00739983961904197	1	1.0016363226988	2389.86124278054	2	15181.0033898305	1	1	1	1	2019-05-16T16:24:43.479	NG_ecoli_LTEE_151_DM0	-0	-0	162.4	DIA_100X_EMPTY_1x1_100ms	54e30388-3170-4e77-8d8f-10338e180863	EPI_100X_YFP_1x1_200ms_25sola	EPI_100X_RFP_1x1_200ms_25sola
225	38	12.4694323163037	474	48.5364591347021	738.850210970464	593.991561181435	502520	1060.16877637131	152.474643829902	105.806884178616	2	311847	657.905063291139	701.518170804602	776.82246719036	0	NaN	NaN	NaN	NaN	NaN	423.159241950664	0.92206502312538	37.1080839111449	13.5536933999256	11.1719346546393	2.68290374264486	0.0270355947034391	0.0110478280429189	1	1.00850321842379	3637.60204195858	1	16371.1962025316	1	1	1	1	2019-05-16T16:24:43.479	NG_ecoli_LTEE_151_DM0	-0	-0	162.4	DIA_100X_EMPTY_1x1_100ms	448f3b4d-f624-4ff1-9e6b-2e480d21fd32	EPI_100X_YFP_1x1_200ms_25sola	EPI_100X_RFP_1x1_200ms_25sola
226	30	11.1667713330119	335	47.0543928203472	740.226865671642	1077.88656716418	418952	1250.60298507463	152.474643829902	105.806884178616	2	215664	643.773134328358	701.518170804602	776.82246719036	0	NaN	NaN	NaN	NaN	NaN	312.445090645055	0.983111280738301	28.6309178397338	12.9459286809329	10.4622941435337	3.06649244242618	0.0171821264122742	0.0084683164684904	1	1.00373397842736	2461.38190682229	1	16204.152238806	1	1	1	1	2019-05-16T16:24:43.479	NG_ecoli_LTEE_151_DM0	-0	-0	162.4	DIA_100X_EMPTY_1x1_100ms	1b843b0b-be1c-4211-880f-942a6600a92e	EPI_100X_YFP_1x1_200ms_25sola	EPI_100X_RFP_1x1_200ms_25sola
227	38	13.524675707217	514	47.4441495899246	738.110894941634	215.61673151751	4782663	9304.79182879377	152.474643829902	105.806884178616	1	273564	532.225680933852	701.518170804602	776.82246719036	0	NaN	NaN	NaN	NaN	NaN	423.0292222143	0.932046841281413	37.1493503025924	13.4706161083863	11.1025599390857	2.62289227914306	0.0365775159958145	0.0230588327823888	0	1.04255825421314	3596.56039180339	1	16138.9630350195	1	1	1	1	2019-05-16T16:24:43.479	NG_ecoli_LTEE_151_DM0	-0	-0	162.4	DIA_100X_EMPTY_1x1_100ms	ba34fe44-3959-4537-b3c5-31c43d9eb6fb	EPI_100X_YFP_1x1_200ms_25sola	EPI_100X_RFP_1x1_200ms_25sola
228	44	11.2274541838904	494	46.4934980615413	747.912955465587	488.548582995951	636247	1287.94939271255	152.474643829902	105.806884178616	5	295152	597.473684210526	701.518170804602	776.82246719036	0	NaN	NaN	NaN	NaN	NaN	458.368708302136	0.897112220953133	43.5277338358055	13.1571997184416	10.3059509516806	2.61827208246331	0.0155890658012252	0.00530245462937786	2	1.00264479931884	3631.04876134425	1	16781.6659919028	1	1	1	1	2019-05-16T16:24:43.479	NG_ecoli_LTEE_151_DM0	-0	-0	162.4	DIA_100X_EMPTY_1x1_100ms	4db3bab5-155e-4905-a126-e5f8098044c8	EPI_100X_YFP_1x1_200ms_25sola	EPI_100X_RFP_1x1_200ms_25sola
229	28	13.576891424179	381	39.3580514045032	737.55905511811	1764.61679790026	741161	1945.30446194226	152.474643829902	105.806884178616	3	234696	616	701.518170804602	776.82246719036	0	NaN	NaN	NaN	NaN	NaN	331.02449405561	0.996813185724655	26.234372251062	15.8170330911686	12.2769501946548	3.77195964180783	0.00338860782870134	0.00166857683976919	2	1.00007598019882	3105.57159639883	1	15657.8818897638	1	1	1	1	2019-05-16T16:24:43.479	NG_ecoli_LTEE_151_DM0	-0	-0	162.4	DIA_100X_EMPTY_1x1_100ms	94fde27c-ade7-4b32-a48d-70b8000a8bcc	EPI_100X_YFP_1x1_200ms_25sola	EPI_100X_RFP_1x1_200ms_25sola
230	40	13.7177924520981	549	10.7503872484354	744.88160291439	254.752276867031	979316	1783.81785063752	152.474643829902	105.806884178616	4	296807	540.632058287796	701.518170804602	776.82246719036	0	NaN	NaN	NaN	NaN	NaN	449.144478479471	0.894186145191975	39.4079544788054	14.0721727723909	11.0873767422818	2.88987360149785	0.0468637703407138	0.0175740845628067	1	1.02785042853774	3804.79606582702	1	16047.8615664845	1	1	1	1	2019-05-16T16:24:43.479	NG_ecoli_LTEE_151_DM0	-0	-0	162.4	DIA_100X_EMPTY_1x1_100ms	d29b2640-4d35-45e5-b931-668a1542e7eb	EPI_100X_YFP_1x1_200ms_25sola	EPI_100X_RFP_1x1_200ms_25sola
231	33	14.9255151761862	493	44.7562074636041	752.348884381339	1062.65111561866	1296785	2630.39553752535	152.474643829902	105.806884178616	4	314702	638.340770791075	701.518170804602	776.82246719036	0	NaN	NaN	NaN	NaN	NaN	427.063182617014	0.98992094052932	30.4108237692065	18.0437568850192	13.56358856323	4.63214684379176	0.0247450859222996	0.00950780903575541	2	1.00358938134513	4394.07313206271	1	14903.939148073	1	1	1	1	2019-05-16T16:24:43.479	NG_ecoli_LTEE_151_DM0	-0	-0	162.4	DIA_100X_EMPTY_1x1_100ms	871aba0e-e6bd-4a7e-a9ba-7a4a3ef0113e	EPI_100X_YFP_1x1_200ms_25sola	EPI_100X_RFP_1x1_200ms_25sola
232	31	15.2247362763009	473	34.349291363775	753.260042283298	1433.84989429175	1017904	2152.01691331924	152.474643829902	105.806884178616	2	254927	538.957716701903	701.518170804602	776.82246719036	0	NaN	NaN	NaN	NaN	NaN	389.824721955606	0.97757225834192	29.3181292631703	16.1293135806005	12.8596860677471	3.65329075074294	0.0526974468562117	0.0209031409619139	1	1.02463919248571	3807.91170739	1	15212.1839323467	1	1	1	1	2019-05-16T16:24:43.479	NG_ecoli_LTEE_151_DM0	-0	-0	162.4	DIA_100X_EMPTY_1x1_100ms	8258297f-716d-4f8c-ab15-61a3fca2b1ae	EPI_100X_YFP_1x1_200ms_25sola	EPI_100X_RFP_1x1_200ms_25sola
233	27	11.9360498238301	323	41.8462052711927	748.625386996904	456.801857585139	272654	844.130030959752	152.474643829902	105.806884178616	0	184724	571.90092879257	701.518170804602	776.82246719036	0	NaN	NaN	NaN	NaN	NaN	284.465077692134	0.994413188176081	26.1964053152132	13.2107661092282	10.3834070558982	3.37294755613716	0.0133683402483376	0.00574394955092132	0	1.00142562801646	2218.25435201551	1	16543.2167182663	1	1	1	1	2019-05-16T16:24:43.479	NG_ecoli_LTEE_151_DM0	-0	-0	162.4	DIA_100X_EMPTY_1x1_100ms	cbc2f425-e4fa-4e90-96a1-116e5b5c209f	EPI_100X_YFP_1x1_200ms_25sola	EPI_100X_RFP_1x1_200ms_25sola
234	35	13.8680927604602	486	48.6336389801694	755.619341563786	597.637860082305	471844	970.872427983539	152.474643829902	105.806884178616	2	285360	587.160493827161	701.518170804602	776.82246719036	0	NaN	NaN	NaN	NaN	NaN	415.223246819751	0.952822560058693	34.1591422951159	14.6443061841684	11.8172820568986	3.17040927058387	0.0218390332916894	0.0137669109626084	1	1.013002943802	3746.55438944877	1	15937.9958847737	1	1	1	1	2019-05-16T16:24:43.479	NG_ecoli_LTEE_151_DM0	-0	-0	162.4	DIA_100X_EMPTY_1x1_100ms	abb6c9d9-6b76-4143-93d6-de942060b13d	EPI_100X_YFP_1x1_200ms_25sola	EPI_100X_RFP_1x1_200ms_25sola
235	28	12.4428426370894	349	42.1406173695695	762.518624641834	759.934097421203	423015	1212.07736389685	152.474643829902	105.806884178616	2	182962	524.246418338109	701.518170804602	776.82246719036	0	NaN	NaN	NaN	NaN	NaN	310.995425711457	0.983368608374711	28.0086680780088	12.8920563562378	10.753338155312	3.06049399798881	0.00592937829097396	0.00234178723631712	2	1.0000651104994	2543.71789022289	1	16835.0515759312	1	1	1	1	2019-05-16T16:24:43.479	NG_ecoli_LTEE_151_DM0	-0	-0	162.4	DIA_100X_EMPTY_1x1_100ms	7c399715-758e-4a35-b09b-79f21ebb88a9	EPI_100X_YFP_1x1_200ms_25sola	EPI_100X_RFP_1x1_200ms_25sola
236	29	14.3322242818673	417	36.4721995694909	762.942446043165	1758.80575539568	951064	2280.72901678657	152.474643829902	105.806884178616	2	249061	597.268585131894	701.518170804602	776.82246719036	0	NaN	NaN	NaN	NaN	NaN	348.944474517546	0.97562923711842	28.6023318811859	14.6006368634453	11.5950394486024	3.53313777548141	0.0407359581913834	0.0201735539844605	1	1.00692995907114	3020.20056180742	1	14791.7745803357	1	1	1	1	2019-05-16T16:24:43.479	NG_ecoli_LTEE_151_DM0	-0	-0	162.4	DIA_100X_EMPTY_1x1_100ms	6aabf2f3-e801-4936-8f1d-f4e1218f825f	EPI_100X_YFP_1x1_200ms_25sola	EPI_100X_RFP_1x1_200ms_25sola
237	26	10.92291333126	284	44.1830845902792	761.676056338028	746.021126760563	307891	1084.12323943662	152.474643829902	105.806884178616	2	154650	544.542253521127	701.518170804602	776.82246719036	0	NaN	NaN	NaN	NaN	NaN	267.186137142832	0.992965778884269	25.1607922510049	12.4345489913586	10.2703387123728	3.01742710549741	0.00103451861476942	0.000479739952783598	1	1.0000099756055	2084.41277710176	1	16784.6584507042	1	1	1	1	2019-05-16T16:24:43.479	NG_ecoli_LTEE_151_DM0	-0	-0	162.4	DIA_100X_EMPTY_1x1_100ms	af8b9cec-3853-4094-b0cd-78dca3d5c4a2	EPI_100X_YFP_1x1_200ms_25sola	EPI_100X_RFP_1x1_200ms_25sola
238	46	15.7185965502117	724	49.6419112568372	777.153314917127	872.99861878453	1135418	1568.25690607735	152.474643829902	105.806884178616	0	733462	1013.06906077348	701.518170804602	776.82246719036	0	NaN	NaN	NaN	NaN	NaN	610.000478516014	0.974373141767306	45.6636392077007	15.6432496425303	12.9897631569112	3.58483797483655	0.19414630014497	0.00594161271214552	2	1.00096962567058	6051.49761798093	1	15508.1367403315	1	1	1	1	2019-05-16T16:24:43.479	NG_ecoli_LTEE_151_DM0	-0	-0	162.4	DIA_100X_EMPTY_1x1_100ms	39b42434-b48f-4ca9-a16c-bd5864ba0d9e	EPI_100X_YFP_1x1_200ms_25sola	EPI_100X_RFP_1x1_200ms_25sola
239	43	12.4706926034797	537	47.9363384409775	767.260707635009	1634.0782122905	473782	882.275605214153	152.474643829902	105.806884178616	1	298755	556.340782122905	701.518170804602	776.82246719036	0	NaN	NaN	NaN	NaN	NaN	435.586563795063	0.958317665303536	38.4049810570535	13.6014368392279	11.0244178579296	2.86727634687523	0.0120830468901543	0.00625258923959008	1	1.00365606093162	3665.96883331338	0	15823.1061452514	1	1	1	1	2019-05-16T16:24:43.479	NG_ecoli_LTEE_151_DM0	-0	-0	162.4	DIA_100X_EMPTY_1x1_100ms	52f314c1-ca79-4291-8ee4-7efe4d17d76f	EPI_100X_YFP_1x1_200ms_25sola	EPI_100X_RFP_1x1_200ms_25sola
240	23	6.46207162673523	149	-49.9999986751215	784.986577181208	991.322147651007	31323	210.221476510067	152.474643829902	105.806884178616	0	743946	4992.92617449664	701.518170804602	776.82246719036	0	NaN	NaN	NaN	NaN	NaN	237.8789162368	0.862064020887588	26.2961994871677	9.26907936548685	4.9592810338642	4.08191726454854	0.0424178666767143	0.0232799818373857	0	1.02602758640182	507.94923020373	1	20909.5302013423	1	1	1	1	2019-05-16T16:24:43.479	NG_ecoli_LTEE_151_DM0	-0	-0	162.4	DIA_100X_EMPTY_1x1_100ms	3fbf37c8-814a-49e0-b9a2-5057d11517e7	EPI_100X_YFP_1x1_200ms_25sola	EPI_100X_RFP_1x1_200ms_25sola
241	22	11.8944551964922	262	13.4733753807078	791.767175572519	883	739111	2821.03435114504	152.474643829902	105.806884178616	3	246107	939.339694656489	701.518170804602	776.82246719036	0	NaN	NaN	NaN	NaN	NaN	254.884790138003	0.997512980168441	22.3127945843717	13.6908612931339	10.8394694162695	3.69220893406714	0.0348927249725159	0.0183602406097788	0	1.01211479608714	2059.01683396946	2	17315.141221374	1	1	1	1	2019-05-16T16:24:43.479	NG_ecoli_LTEE_151_DM0	-0	-0	162.4	DIA_100X_EMPTY_1x1_100ms	5112eb62-ae99-4f25-b3ee-58c090f5df04	EPI_100X_YFP_1x1_200ms_25sola	EPI_100X_RFP_1x1_200ms_25sola
242	21	12.1341430430665	256	5.8706087627482	797.04296875	231.34765625	242631	947.77734375	152.474643829902	105.806884178616	2	138687	541.74609375	701.518170804602	776.82246719036	0	NaN	NaN	NaN	NaN	NaN	222.461263357545	0.999835543477053	19.8320298151166	13.6142545476294	10.8342037947018	3.54920752487551	0.00261620075249079	0.00147950612776017	0	1.00005665874445	1828.31511270021	0	16947.84375	1	1	1	1	2019-05-16T16:24:43.479	NG_ecoli_LTEE_151_DM0	-0	-0	162.4	DIA_100X_EMPTY_1x1_100ms	9c69fa31-b649-4145-b237-a8d2152cb83d	EPI_100X_YFP_1x1_200ms_25sola	EPI_100X_RFP_1x1_200ms_25sola
243	35	12.9643600989629	454	47.9043769034793	805.625550660793	1851.94933920705	1522965	3354.54845814978	152.474643829902	105.806884178616	2	284652	626.986784140969	701.518170804602	776.82246719036	0	NaN	NaN	NaN	NaN	NaN	381.174693683012	0.931104993826675	32.982166126029	14.9623442972033	11.2500252975187	3.0089762360163	0.00439169962512689	0.00223729596402598	3	1.00029117370988	3278.50653937367	1	15417.5264317181	1	1	1	1	2019-05-16T16:24:43.479	NG_ecoli_LTEE_151_DM0	-0	-0	162.4	DIA_100X_EMPTY_1x1_100ms	5392b6ef-e62d-4b74-bd38-4dd87a7fa006	EPI_100X_YFP_1x1_200ms_25sola	EPI_100X_RFP_1x1_200ms_25sola
244	29	14.5076137675516	421	39.056647231451	805.023752969121	978.902612826603	419237	995.812351543943	152.474643829902	105.806884178616	2	1051425	2497.44655581948	701.518170804602	776.82246719036	0	NaN	NaN	NaN	NaN	NaN	316.849718403276	0.999876467959822	25.8680666425472	15.0508128195979	11.6079536625626	4.16064378413807	0.0386190140141906	0.0125812453040859	1	1.00668254382242	2737.5696918353	1	16883.1686460808	1	1	1	1	2019-05-16T16:24:43.479	NG_ecoli_LTEE_151_DM0	-0	-0	162.4	DIA_100X_EMPTY_1x1_100ms	50872bba-44fe-4bf9-9b5b-e4c8eb5b3690	EPI_100X_YFP_1x1_200ms_25sola	EPI_100X_RFP_1x1_200ms_25sola
245	24	11.8334167000757	284	-11.9041832015314	810.989436619718	878.577464788732	948862	3341.06338028169	152.474643829902	105.806884178616	2	536513	1889.13028169014	701.518170804602	776.82246719036	0	NaN	NaN	NaN	NaN	NaN	268.8592918049	0.982593902389944	24.0200955794908	14.7274137593493	10.7580141728295	3.56990334972165	0.0332000099733042	0.0132246773873425	1	1.00709103214782	2183.37753125957	2	17069.3943661972	1	1	1	1	2019-05-16T16:24:43.479	NG_ecoli_LTEE_151_DM0	-0	-0	162.4	DIA_100X_EMPTY_1x1_100ms	e5e6d335-b11f-4a40-bda0-62e1c6038fb1	EPI_100X_YFP_1x1_200ms_25sola	EPI_100X_RFP_1x1_200ms_25sola
246	31	12.3710585059053	389	47.3191710700002	823.082262210797	676.264781491003	459602	1181.49614395887	152.474643829902	105.806884178616	3	207476	533.357326478149	701.518170804602	776.82246719036	0	NaN	NaN	NaN	NaN	NaN	330.027441989585	0.980463741608229	30.158458848296	12.5278720710454	10.4728188488274	3.17372698603841	0.00313647480724138	0.000515573131678322	2	1.00000506391402	2597.92260538289	0	16015.8740359897	1	1	1	1	2019-05-16T16:24:43.479	NG_ecoli_LTEE_151_DM0	-0	-0	162.4	DIA_100X_EMPTY_1x1_100ms	0db1c3ac-12e8-4eef-9c79-a24aeb70b0b0	EPI_100X_YFP_1x1_200ms_25sola	EPI_100X_RFP_1x1_200ms_25sola
247	32	12.1677112057226	390	47.4009147425455	825.266666666667	1093.24615384615	316402	811.28717948718	152.474643829902	105.806884178616	0	259059	664.253846153846	701.518170804602	776.82246719036	0	NaN	NaN	NaN	NaN	NaN	343.773626434371	0.964210410346633	31.6023691530546	12.3986048560743	10.6028362852398	2.63373664205911	0.0230035021555321	0.0116562609533503	1	1.00888472584226	2790.31757505235	2	16358.6641025641	1	1	1	1	2019-05-16T16:24:43.479	NG_ecoli_LTEE_151_DM0	-0	-0	162.4	DIA_100X_EMPTY_1x1_100ms	3a006df4-5e4b-4f81-b7a6-a89c79b58228	EPI_100X_YFP_1x1_200ms_25sola	EPI_100X_RFP_1x1_200ms_25sola
248	21	10.18355733282	214	17.7157572536631	821.369158878505	1575.09813084112	491671	2297.52803738318	152.474643829902	105.806884178616	2	113573	530.714953271028	701.518170804602	776.82246719036	0	NaN	NaN	NaN	NaN	NaN	217.614381196078	0.999699071208892	20.9125697696056	12.6214711814946	10.0943620417983	3.24176300365946	0.00168964801449696	0.000838548155774408	1	1.00000649770038	1673.61299059853	1	16904.261682243	1	1	1	1	2019-05-16T16:24:43.479	NG_ecoli_LTEE_151_DM0	-0	-0	162.4	DIA_100X_EMPTY_1x1_100ms	b0852951-c59c-4674-9b36-7c4deddadccb	EPI_100X_YFP_1x1_200ms_25sola	EPI_100X_RFP_1x1_200ms_25sola
249	36	12.4742901050009	449	49.579781221578	827.463251670379	1959.99554565702	600227	1336.80846325167	152.474643829902	105.806884178616	3	255844	569.80846325167	701.518170804602	776.82246719036	0	NaN	NaN	NaN	NaN	NaN	384.5608781762	0.963827949952098	34.5305984221702	12.7185094840509	10.8340578764971	2.75050811715539	0.00603983765890859	0.00233706727348839	2	1.00019000172325	3183.29061440677	0	15863.293986637	1	1	1	1	2019-05-16T16:24:43.479	NG_ecoli_LTEE_151_DM0	-0	-0	162.4	DIA_100X_EMPTY_1x1_100ms	4ccc4713-ccac-4125-946e-10f8b81c69ec	EPI_100X_YFP_1x1_200ms_25sola	EPI_100X_RFP_1x1_200ms_25sola
250	32	12.0446411763834	386	-49.5233782316576	831.642487046632	870.950777202073	831780	2154.87046632124	152.474643829902	105.806884178616	4	1434800	3717.09844559586	701.518170804602	776.82246719036	0	NaN	NaN	NaN	NaN	NaN	350.686043674451	0.900116576730105	31.1713010971236	15.6478640126217	10.7183619116033	4.01078305970372	0.0409755865350057	0.0184380221305534	2	1.01200362268837	2812.55902801514	1	16169.7797927461	1	1	1	1	2019-05-16T16:24:43.479	NG_ecoli_LTEE_151_DM0	-0	-0	162.4	DIA_100X_EMPTY_1x1_100ms	724040ba-e042-418e-9c20-a49beb15c8e5	EPI_100X_YFP_1x1_200ms_25sola	EPI_100X_RFP_1x1_200ms_25sola
251	31	13.1110290189237	407	47.5151390684804	831.675675675676	49.9213759213759	982461	2413.90909090909	152.474643829902	105.806884178616	3	220057	540.68058968059	701.518170804602	776.82246719036	0	NaN	NaN	NaN	NaN	NaN	341.313703578625	0.993014293415829	29.9778327982853	13.1134462227621	11.1622018912501	2.9231509278214	0.00371314829087267	0.00143659348659756	1	1.00010042426426	2933.52545504572	0	15666.2457002457	1	1	1	1	2019-05-16T16:24:43.479	NG_ecoli_LTEE_151_DM0	-0	-0	162.4	DIA_100X_EMPTY_1x1_100ms	03512765-191a-4a7b-9a92-1195a8a2531f	EPI_100X_YFP_1x1_200ms_25sola	EPI_100X_RFP_1x1_200ms_25sola
252	38	12.791710468985	487	48.5262671391676	839.462012320329	1865.41683778234	928388	1906.340862423	152.474643829902	105.806884178616	2	276213	567.172484599589	701.518170804602	776.82246719036	0	NaN	NaN	NaN	NaN	NaN	414.830576114515	0.943625782921211	36.133379600182	14.2356526597013	11.1309187379357	2.89841150564487	0.0150696327965055	0.00757088958478174	3	1.00140480969686	3516.09409870864	1	15589.2299794661	1	1	1	1	2019-05-16T16:24:43.479	NG_ecoli_LTEE_151_DM0	-0	-0	162.4	DIA_100X_EMPTY_1x1_100ms	aa67c8b8-e359-4aa2-864f-212124aedb40	EPI_100X_YFP_1x1_200ms_25sola	EPI_100X_RFP_1x1_200ms_25sola
253	28	13.3764714299243	375	44.7870589446693	835.496	744.170666666667	752735	2007.29333333333	152.474643829902	105.806884178616	2	228540	609.44	701.518170804602	776.82246719036	0	NaN	NaN	NaN	NaN	NaN	315.348627794882	0.992131685528136	26.4564803972196	13.8639356802796	11.3577418920998	3.63409499889879	0.0600731211887211	0.0137625581100505	1	1.00808780841382	2680.43906805943	0	14631.8453333333	1	1	1	1	2019-05-16T16:24:43.479	NG_ecoli_LTEE_151_DM0	-0	-0	162.4	DIA_100X_EMPTY_1x1_100ms	540cced0-491d-426d-b44e-bff4b55a2168	EPI_100X_YFP_1x1_200ms_25sola	EPI_100X_RFP_1x1_200ms_25sola
254	22	10.3146471955011	228	31.3542943561854	833.640350877193	1082.14912280702	248570	1090.21929824561	152.474643829902	105.806884178616	2	144279	632.802631578947	701.518170804602	776.82246719036	0	NaN	NaN	NaN	NaN	NaN	236.360653589312	0.995872078772911	21.7972596040833	12.8432346198265	10.4155241305344	3.19344607219129	0.0273425211518213	0.0146785896665952	0	1.00687420275192	1857.18016577124	2	18211.8333333333	1	1	1	1	2019-05-16T16:24:43.479	NG_ecoli_LTEE_151_DM0	-0	-0	162.4	DIA_100X_EMPTY_1x1_100ms	76446fba-b20c-44f4-b7d4-f9fff9cf5364	EPI_100X_YFP_1x1_200ms_25sola	EPI_100X_RFP_1x1_200ms_25sola
255	35	12.8034990976331	448	48.9062817087568	842.399553571429	1069.890625	1601711	3575.24776785714	152.474643829902	105.806884178616	4	281840	629.107142857143	701.518170804602	776.82246719036	0	NaN	NaN	NaN	NaN	NaN	402.508517225946	0.984303658372579	34.5163316795898	13.6103414698081	11.255342555189	3.1413897097411	0.0326871586400321	0.0123306980750222	1	1.00820262492048	3434.25033657699	1	16774.3616071429	1	1	1	1	2019-05-16T16:24:43.479	NG_ecoli_LTEE_151_DM0	-0	-0	162.4	DIA_100X_EMPTY_1x1_100ms	19abede5-7a07-4e33-8ad4-14a8a04de595	EPI_100X_YFP_1x1_200ms_25sola	EPI_100X_RFP_1x1_200ms_25sola
256	30	19.3944779675834	582	-40.2863406964627	843.049828178694	1565.9381443299	726425	1248.1529209622	152.474643829902	105.806884178616	0	298203	512.376288659794	701.518170804602	776.82246719036	0	NaN	NaN	NaN	NaN	NaN	495.274147328095	0.999433551395392	28.1587708802772	22.9973634870512	16.7207970542832	6.29735687861778	0.0314184100937058	0.0130487232065665	1	1.00914160932618	6183.26026187705	1	16004.2216494845	1	1	1	1	2019-05-16T16:24:43.479	NG_ecoli_LTEE_151_DM0	-0	-0	162.4	DIA_100X_EMPTY_1x1_100ms	560b55e8-15f5-4ca0-be64-a80445cdf558	EPI_100X_YFP_1x1_200ms_25sola	EPI_100X_RFP_1x1_200ms_25sola
257	27	12.8035147205518	346	41.780485932022	838.653179190751	250.959537572254	312769	903.956647398844	152.474643829902	105.806884178616	1	257331	743.731213872832	701.518170804602	776.82246719036	0	NaN	NaN	NaN	NaN	NaN	281.373588423754	0.998369706171902	24.5655100621371	13.7705332859287	11.1016803770933	3.38630240582185	0.0145417390280967	0.00649532958960927	1	1.00070786813539	2377.89737017884	0	15661.676300578	1	1	1	1	2019-05-16T16:24:43.479	NG_ecoli_LTEE_151_DM0	-0	-0	162.4	DIA_100X_EMPTY_1x1_100ms	4e493e5e-240d-43c1-8d50-aafab4f47fe5	EPI_100X_YFP_1x1_200ms_25sola	EPI_100X_RFP_1x1_200ms_25sola
258	34	13.1870760720987	449	48.4574181643561	849.231625835189	549.209354120267	380570	847.594654788419	152.474643829902	105.806884178616	2	232149	517.035634743875	701.518170804602	776.82246719036	0	NaN	NaN	NaN	NaN	NaN	373.712769033369	0.980971270309102	32.8291722451466	12.8454881704152	11.1445853807455	2.80005725857675	0.00898832935530898	0.00388335494112561	1	1.00108494366599	3202.41525191133	0	15567.8106904232	1	1	1	1	2019-05-16T16:24:43.479	NG_ecoli_LTEE_151_DM0	-0	-0	162.4	DIA_100X_EMPTY_1x1_100ms	5d6d1200-45a8-4a11-b689-698ae34afab2	EPI_100X_YFP_1x1_200ms_25sola	EPI_100X_RFP_1x1_200ms_25sola
259	42	13.3558702745432	561	49.0837656777012	843.089126559715	1139.17112299465	1303611	2323.72727272727	152.474643829902	105.806884178616	6	340749	607.395721925134	701.518170804602	776.82246719036	0	NaN	NaN	NaN	NaN	NaN	483.808295194406	0.949515203187395	41.3693760660473	13.6853173825643	11.3154176790179	2.91012531556629	0.0176515625824235	0.00900142385986609	1	1.00230045124923	4160.15997310419	0	16098.4420677362	1	1	1	1	2019-05-16T16:24:43.479	NG_ecoli_LTEE_151_DM0	-0	-0	162.4	DIA_100X_EMPTY_1x1_100ms	250a719d-52f5-4c11-9f1e-11171004c13f	EPI_100X_YFP_1x1_200ms_25sola	EPI_100X_RFP_1x1_200ms_25sola
260	28	15.2406588990839	428	30.1021943969531	848.320093457944	428.411214953271	336087	785.25	152.474643829902	105.806884178616	0	258644	604.308411214953	701.518170804602	776.82246719036	0	NaN	NaN	NaN	NaN	NaN	347.056399610316	0.999758292362054	26.5469877371227	16.0443467524179	12.6715237775818	4.07219441678426	0.015763631008337	0.00654788522554185	2	1.00228679911654	3347.82552522658	1	15098.1985981308	1	1	1	1	2019-05-16T16:24:43.479	NG_ecoli_LTEE_151_DM0	-0	-0	162.4	DIA_100X_EMPTY_1x1_100ms	5a7f8886-026d-460f-bcbe-6294df9d51d3	EPI_100X_YFP_1x1_200ms_25sola	EPI_100X_RFP_1x1_200ms_25sola
261	11	5.06533932713693	56	-49.999681741451	844.428571428571	1097.5	21193	378.446428571429	152.474643829902	105.806884178616	0	43434	775.607142857143	701.518170804602	776.82246719036	0	NaN	NaN	NaN	NaN	NaN	117.97029235057	0.999527404474219	NaN	NaN	NaN	NaN	NaN	NaN	NaN	NaN	NaN	1	20194.3392857143	1	1	1	1	2019-05-16T16:24:43.479	NG_ecoli_LTEE_151_DM0	-0	-0	162.4	DIA_100X_EMPTY_1x1_100ms	4246a9ed-1536-485b-b489-09f271ad6da6	EPI_100X_YFP_1x1_200ms_25sola	EPI_100X_RFP_1x1_200ms_25sola
262	17	9.68229558087582	165	-49.9901627951585	847.781818181818	2041.40606060606	211093	1279.35151515152	152.474643829902	105.806884178616	1	102996	624.218181818182	701.518170804602	776.82246719036	0	NaN	NaN	NaN	NaN	NaN	NaN	NaN	NaN	NaN	NaN	NaN	NaN	NaN	NaN	NaN	NaN	1	16360.3454545455	1	1	1	1	2019-05-16T16:24:43.479	NG_ecoli_LTEE_151_DM0	-0	-0	162.4	DIA_100X_EMPTY_1x1_100ms	09cb2a3b-aaae-4f19-a3e8-3f5f9d8f4149	EPI_100X_YFP_1x1_200ms_25sola	EPI_100X_RFP_1x1_200ms_25sola
263	25	13.703874927999	351	3.72652094696744	854.019943019943	475.02849002849	545118	1553.04273504274	152.474643829902	105.806884178616	2	191790	546.410256410256	701.518170804602	776.82246719036	0	NaN	NaN	NaN	NaN	NaN	278.103773379363	0.999916472235036	23.2174773382091	14.7052148591732	11.6014330655255	3.83365969338246	0.00705541355773282	0.00308636553529632	1	1.00036831273069	2454.3030614245	0	16438.5527065527	1	1	1	1	2019-05-16T16:24:43.479	NG_ecoli_LTEE_151_DM0	-0	-0	162.4	DIA_100X_EMPTY_1x1_100ms	cd839b0f-02af-41f2-b456-bc9e97d57134	EPI_100X_YFP_1x1_200ms_25sola	EPI_100X_RFP_1x1_200ms_25sola
264	30	13.3771787056984	402	47.796346612666	857.124378109453	1185.60945273632	560732	1394.85572139303	152.474643829902	105.806884178616	4	245774	611.378109452736	701.518170804602	776.82246719036	0	NaN	NaN	NaN	NaN	NaN	343.065285366846	0.988200250494107	28.2784780920729	14.1915713911037	11.7760006688946	3.24958962260463	0.0341131760960525	0.0201909922735727	0	1.02008915801591	3079.93504416452	0	14986.5895522388	1	1	1	1	2019-05-16T16:24:43.479	NG_ecoli_LTEE_151_DM0	-0	-0	162.4	DIA_100X_EMPTY_1x1_100ms	cff4337d-7195-493f-a33d-b9c6f682176b	EPI_100X_YFP_1x1_200ms_25sola	EPI_100X_RFP_1x1_200ms_25sola
265	24	12.8367991330908	309	16.22702472326	855.550161812298	1733.7928802589	76144	246.42071197411	152.474643829902	105.806884178616	0	5356349	17334.4627831715	701.518170804602	776.82246719036	0	NaN	NaN	NaN	NaN	NaN	301.281700615124	0.94834412709906	25.31493942171	15.808817869472	11.1811645237912	3.72417478284322	0.096439499460924	0.0493809058158091	0	1.11988192552221	2485.65499792984	0	18494.5242718447	1	1	1	1	2019-05-16T16:24:43.479	NG_ecoli_LTEE_151_DM0	-0	-0	162.4	DIA_100X_EMPTY_1x1_100ms	9e273113-60af-4503-a3bb-6d883ffd9a4b	EPI_100X_YFP_1x1_200ms_25sola	EPI_100X_RFP_1x1_200ms_25sola
266	27	11.2562470714493	304	39.9311070652907	858.901315789474	210.450657894737	383553	1261.6875	152.474643829902	105.806884178616	3	1458679	4798.28618421053	701.518170804602	776.82246719036	0	NaN	NaN	NaN	NaN	NaN	308.649351635821	0.989075291609765	26.3853976428817	14.6627154081321	11.3250729428791	3.55014583319171	0.0245304923114246	0.0101208261319419	1	1.00523548762808	2657.8810503441	2	17261.4473684211	1	1	1	1	2019-05-16T16:24:43.479	NG_ecoli_LTEE_151_DM0	-0	-0	162.4	DIA_100X_EMPTY_1x1_100ms	9e97a786-796f-4791-bbb3-fafded468d39	EPI_100X_YFP_1x1_200ms_25sola	EPI_100X_RFP_1x1_200ms_25sola
267	30	11.7977179389164	354	48.3912898926942	861.641242937853	194.604519774011	403143	1138.82203389831	152.474643829902	105.806884178616	2	1161639	3281.46610169492	701.518170804602	776.82246719036	0	NaN	NaN	NaN	NaN	NaN	352.070873741426	0.980411551914157	30.2091995739174	14.1818118220998	11.1378514194666	3.52031512145023	0.0442694989706579	0.013624988782046	1	1.00251340695412	2943.28244257451	2	17157.5790960452	1	1	1	1	2019-05-16T16:24:43.479	NG_ecoli_LTEE_151_DM0	-0	-0	162.4	DIA_100X_EMPTY_1x1_100ms	c4e13bd5-b83b-4419-8c2b-72e6881507a5	EPI_100X_YFP_1x1_200ms_25sola	EPI_100X_RFP_1x1_200ms_25sola
268	28	13.0975830615776	367	45.4493085062091	862.356948228883	1781.76294277929	258437	704.188010899183	152.474643829902	105.806884178616	0	214700	585.013623978202	701.518170804602	776.82246719036	0	NaN	NaN	NaN	NaN	NaN	315.546409084956	0.99164827927382	26.9160620551562	13.3424120329613	11.2446308134178	3.43353206221804	0.0119569069285138	0.000951704720192362	0	1.0000242049082	2672.95596754459	0	15352.2697547684	1	1	1	1	2019-05-16T16:24:43.479	NG_ecoli_LTEE_151_DM0	-0	-0	162.4	DIA_100X_EMPTY_1x1_100ms	0b79e5b9-61c0-468e-a139-409b0ab2cb13	EPI_100X_YFP_1x1_200ms_25sola	EPI_100X_RFP_1x1_200ms_25sola
269	42	11.9816904886763	504	47.8539990314776	875.382936507937	1644.40079365079	430484	854.134920634921	152.474643829902	105.806884178616	1	904782	1795.20238095238	701.518170804602	776.82246719036	0	NaN	NaN	NaN	NaN	NaN	437.596792151777	0.894625915586892	42.1216857071969	12.2255280481249	10.1856353641732	2.46076181522207	0.020642235901747	0.00820426283519427	2	1.0091165426161	3432.19436748535	0	17576.1448412698	1	1	1	1	2019-05-16T16:24:43.479	NG_ecoli_LTEE_151_DM0	-0	-0	162.4	DIA_100X_EMPTY_1x1_100ms	80bd8273-27b3-4b2d-a521-96945f6fc08a	EPI_100X_YFP_1x1_200ms_25sola	EPI_100X_RFP_1x1_200ms_25sola
270	29	11.1718028721451	324	47.4862768822237	868.543209876543	2040.23765432099	494297	1525.60802469136	152.474643829902	105.806884178616	3	198262	611.91975308642	701.518170804602	776.82246719036	0	NaN	NaN	NaN	NaN	NaN	291.652285112702	0.999667574489554	27.6732285074747	12.4083415774541	10.2291262810866	3.02292208642047	0.00400480531655212	0.00169860283091463	1	1.00012481872988	2274.19023713093	1	16167.1975308642	1	1	1	1	2019-05-16T16:24:43.479	NG_ecoli_LTEE_151_DM0	-0	-0	162.4	DIA_100X_EMPTY_1x1_100ms	693f3ac4-3946-47bc-a65e-9b0e3e5ad0c3	EPI_100X_YFP_1x1_200ms_25sola	EPI_100X_RFP_1x1_200ms_25sola
271	29	11.3243499887397	329	28.3138472712713	869.644376899696	415.793313069909	636422	1934.41337386018	152.474643829902	105.806884178616	3	207949	632.063829787234	701.518170804602	776.82246719036	0	NaN	NaN	NaN	NaN	NaN	301.390591644458	0.97627804334124	29.5217380584471	12.3235510669762	9.91261838165206	2.80327350013125	0.0144717438063215	0.00868472726162104	0	1.00398420108905	2278.28776407771	2	16781.3738601824	1	1	1	1	2019-05-16T16:24:43.479	NG_ecoli_LTEE_151_DM0	-0	-0	162.4	DIA_100X_EMPTY_1x1_100ms	75e77dc4-25e2-47a2-a774-90c9f2a37a4d	EPI_100X_YFP_1x1_200ms_25sola	EPI_100X_RFP_1x1_200ms_25sola
272	28	9.69664814795894	272	13.4825764684825	876.886029411765	208.338235294118	91891	337.834558823529	152.474643829902	105.806884178616	0	7296996	26827.1911764706	701.518170804602	776.82246719036	0	NaN	NaN	NaN	NaN	NaN	327.788652749672	0.901211041163852	31.3852957392592	13.4808536243339	10.0790214266751	2.79916458355724	0.0501263031055559	0.018816653642906	2	1.02695579215395	2504.10677702065	2	21268.0955882353	1	1	1	1	2019-05-16T16:24:43.479	NG_ecoli_LTEE_151_DM0	-0	-0	162.4	DIA_100X_EMPTY_1x1_100ms	81b4488a-fe6f-4b94-b75e-d8064a4a1daf	EPI_100X_YFP_1x1_200ms_25sola	EPI_100X_RFP_1x1_200ms_25sola
273	29	12.9978775454895	377	44.3715529760253	877.992042440318	387.233421750663	787907	2089.93899204244	152.474643829902	105.806884178616	2	214831	569.84350132626	701.518170804602	776.82246719036	0	NaN	NaN	NaN	NaN	NaN	341.560454686199	0.980951175245699	28.3066353221032	14.9683199852446	11.5066162535318	3.66218464567558	0.025370445313874	0.00996769960342256	1	1.00528470219626	2943.56337352962	2	15691.3899204244	1	1	1	1	2019-05-16T16:24:43.479	NG_ecoli_LTEE_151_DM0	-0	-0	162.4	DIA_100X_EMPTY_1x1_100ms	4ee755c9-4c8c-40d6-acd1-f7d7796f06d6	EPI_100X_YFP_1x1_200ms_25sola	EPI_100X_RFP_1x1_200ms_25sola
274	32	11.9480563007269	383	48.6463120541092	880.402088772846	1393.45430809399	359122	937.655352480418	152.474643829902	105.806884178616	3	202633	529.067885117493	701.518170804602	776.82246719036	0	NaN	NaN	NaN	NaN	NaN	347.980701662235	0.95555549675352	31.8237436106495	12.8540232572301	10.5571034298823	2.86274651852927	0.0126391033884774	0.00581554917664897	1	1.00069437747292	2785.67663234051	1	15608.9791122715	1	1	1	1	2019-05-16T16:24:43.479	NG_ecoli_LTEE_151_DM0	-0	-0	162.4	DIA_100X_EMPTY_1x1_100ms	c5783214-9c43-458b-8f48-5e42e35dff50	EPI_100X_YFP_1x1_200ms_25sola	EPI_100X_RFP_1x1_200ms_25sola
275	22	13.398796604862	296	-30.6902462832984	882.777027027027	699.851351351351	1428250	4825.16891891892	152.474643829902	105.806884178616	1	150291	507.739864864865	701.518170804602	776.82246719036	0	NaN	NaN	NaN	NaN	NaN	241.403443431375	0.999910335872539	20.0333197177494	14.9808830991574	11.2644889326203	4.35020989248976	0.0104100841693092	0.00553179925297814	0	1.00088187141116	1996.48379192028	0	15686.5168918919	1	1	1	1	2019-05-16T16:24:43.479	NG_ecoli_LTEE_151_DM0	-0	-0	162.4	DIA_100X_EMPTY_1x1_100ms	74f74287-6c50-4219-898f-f84c2bbe3297	EPI_100X_YFP_1x1_200ms_25sola	EPI_100X_RFP_1x1_200ms_25sola
276	25	13.5878645147613	340	29.7591046267694	887.276470588235	1413.66470588235	1096300	3224.41176470588	152.474643829902	105.806884178616	2	171104	503.247058823529	701.518170804602	776.82246719036	0	NaN	NaN	NaN	NaN	NaN	305.695675085812	0.986916737619429	24.4448892940193	15.3203842016081	11.8155219197021	3.82078252666924	0.0650067981559149	0.0263979722482558	1	1.02841514300778	2680.30228473818	1	16545.3205882353	1	1	1	1	2019-05-16T16:24:43.479	NG_ecoli_LTEE_151_DM0	-0	-0	162.4	DIA_100X_EMPTY_1x1_100ms	7a918b28-60c1-4843-9a3f-7cbfc4641caa	EPI_100X_YFP_1x1_200ms_25sola	EPI_100X_RFP_1x1_200ms_25sola
277	32	14.0617303034542	450	48.9063374159475	895.033333333333	389.984444444444	1452208	3227.12888888889	152.474643829902	105.806884178616	5	262388	583.084444444444	701.518170804602	776.82246719036	0	NaN	NaN	NaN	NaN	NaN	425.568373299992	0.972741861227767	31.5047798436558	16.2959445155081	13.1844525079169	3.83439126402557	0.0202037186117107	0.00786026157457056	2	1.00175353142712	4301.20885088743	3	17165.3577777778	1	1	1	1	2019-05-16T16:24:43.479	NG_ecoli_LTEE_151_DM0	-0	-0	162.4	DIA_100X_EMPTY_1x1_100ms	01851435-2254-43e8-a89b-90392e475aba	EPI_100X_YFP_1x1_200ms_25sola	EPI_100X_RFP_1x1_200ms_25sola
278	33	13.6170686081897	449	48.4543386470473	901.042316258352	1900.86636971047	510047	1135.96213808463	152.474643829902	105.806884178616	3	285527	635.917594654788	701.518170804602	776.82246719036	0	NaN	NaN	NaN	NaN	NaN	377.36737767008	0.98390657555077	31.7631750560847	14.2630821620621	11.3925544061195	3.43487529243849	0.035970363745672	0.0182323104040478	0	1.02232028735377	3237.84468223979	0	15769.3808463252	1	1	1	1	2019-05-16T16:24:43.479	NG_ecoli_LTEE_151_DM0	-0	-0	162.4	DIA_100X_EMPTY_1x1_100ms	6e2d1480-af41-4831-8e80-934b9b204fc5	EPI_100X_YFP_1x1_200ms_25sola	EPI_100X_RFP_1x1_200ms_25sola
279	38	13.4211054170421	510	49.2679801333076	897.903921568627	626.323529411765	531786	1042.71764705882	152.474643829902	105.806884178616	2	280489	549.978431372549	701.518170804602	776.82246719036	0	NaN	NaN	NaN	NaN	NaN	425.794336212857	0.95957748872144	36.3158978096916	13.581772442936	11.5014138290285	2.78322999746966	0.0092759593073656	0.00341218821073085	1	1.00083041064327	3773.02016781548	0	15591.7941176471	1	1	1	1	2019-05-16T16:24:43.479	NG_ecoli_LTEE_151_DM0	-0	-0	162.4	DIA_100X_EMPTY_1x1_100ms	0abb2783-e3f8-4b27-9dee-676215f72a65	EPI_100X_YFP_1x1_200ms_25sola	EPI_100X_RFP_1x1_200ms_25sola
280	24	14.8684029963185	358	-46.0217292906691	903.469273743017	21.6145251396648	269793	753.611731843575	152.474643829902	105.806884178616	0	274176	765.854748603352	701.518170804602	776.82246719036	0	NaN	NaN	NaN	NaN	NaN	285.870000324044	0.990330899000058	23.4099537494502	14.7046256928091	11.5067473386309	3.68678262301612	0.0664413440608561	0.0300708190947922	1	1.03405140638422	2434.42047045913	1	16672.8938547486	1	1	1	1	2019-05-16T16:24:43.479	NG_ecoli_LTEE_151_DM0	-0	-0	162.4	DIA_100X_EMPTY_1x1_100ms	0d29fabf-6c26-41f1-96bb-80bb30a0f227	EPI_100X_YFP_1x1_200ms_25sola	EPI_100X_RFP_1x1_200ms_25sola
281	11	6.1131292756211	68	-49.9997739119516	894.647058823529	1074.52941176471	22424	329.764705882353	152.474643829902	105.806884178616	0	70271	1033.39705882353	701.518170804602	776.82246719036	0	NaN	NaN	NaN	NaN	NaN	122.844676538736	0.99980416412161	NaN	NaN	NaN	NaN	NaN	NaN	NaN	NaN	NaN	1	18945.6176470588	1	1	1	1	2019-05-16T16:24:43.479	NG_ecoli_LTEE_151_DM0	-0	-0	162.4	DIA_100X_EMPTY_1x1_100ms	3b4b408d-5ae0-41d3-b31f-25614b4f16d6	EPI_100X_YFP_1x1_200ms_25sola	EPI_100X_RFP_1x1_200ms_25sola
282	28	13.0672668251484	366	43.9185979263439	901.073770491803	1494.83333333333	751057	2052.06830601093	152.474643829902	105.806884178616	3	191529	523.303278688525	701.518170804602	776.82246719036	0	NaN	NaN	NaN	NaN	NaN	313.946884765289	0.984873812604651	26.6912698566423	13.4766830891426	11.2926636835386	3.35738873940794	0.0170000283400017	0.0077722523901021	1	1.00102765514283	2673.32590007883	0	14780.7568306011	1	1	1	1	2019-05-16T16:24:43.479	NG_ecoli_LTEE_151_DM0	-0	-0	162.4	DIA_100X_EMPTY_1x1_100ms	933ec938-f020-4d29-91af-11e948ccda5c	EPI_100X_YFP_1x1_200ms_25sola	EPI_100X_RFP_1x1_200ms_25sola
283	29	12.1431266951689	353	47.7772740828509	912.657223796034	1075.90368271955	1077337	3051.94617563739	152.474643829902	105.806884178616	3	195204	552.985835694051	701.518170804602	776.82246719036	0	NaN	NaN	NaN	NaN	NaN	307.907043808403	0.986208361556063	28.5012223266596	12.3823428883974	10.4908136339583	2.85784561660111	0.0206430994709129	0.00751533718292879	1	1.002548527465	2463.60859887208	1	16404.0878186969	1	1	1	1	2019-05-16T16:24:43.479	NG_ecoli_LTEE_151_DM0	-0	-0	162.4	DIA_100X_EMPTY_1x1_100ms	ab521b75-e47e-480a-b3e8-7623bc5399bc	EPI_100X_YFP_1x1_200ms_25sola	EPI_100X_RFP_1x1_200ms_25sola
284	12	4.38283557408745	53	-49.9993068912994	904.811320754717	4.9622641509434	11443	215.905660377358	152.474643829902	105.806884178616	0	49848	940.528301886792	701.518170804602	776.82246719036	0	NaN	NaN	NaN	NaN	NaN	NaN	NaN	NaN	NaN	NaN	NaN	NaN	NaN	NaN	NaN	NaN	1	20516.9056603774	1	1	1	1	2019-05-16T16:24:43.479	NG_ecoli_LTEE_151_DM0	-0	-0	162.4	DIA_100X_EMPTY_1x1_100ms	3de91cb7-f04b-441e-ad20-11b828cba89d	EPI_100X_YFP_1x1_200ms_25sola	EPI_100X_RFP_1x1_200ms_25sola
285	32	13.5645002260803	434	46.9755249826857	914.792626728111	1003.44470046083	648719	1494.74423963134	152.474643829902	105.806884178616	3	263196	606.442396313364	701.518170804602	776.82246719036	0	NaN	NaN	NaN	NaN	NaN	361.213600707832	0.977737589123056	30.248843148473	13.6789981630603	11.5139803258658	3.23914081945829	0.0243855372603862	0.00969394072994811	1	1.00547424180197	3149.5580504293	0	14918.0276497696	1	1	1	1	2019-05-16T16:24:43.479	NG_ecoli_LTEE_151_DM0	-0	-0	162.4	DIA_100X_EMPTY_1x1_100ms	9de0306b-5ebc-44c0-abe0-6d1bbec351aa	EPI_100X_YFP_1x1_200ms_25sola	EPI_100X_RFP_1x1_200ms_25sola
286	27	14.0032366320341	378	41.6095154838006	913.888888888889	79.3650793650794	926327	2450.60052910053	152.474643829902	105.806884178616	3	213624	565.142857142857	701.518170804602	776.82246719036	0	NaN	NaN	NaN	NaN	NaN	308.97957383764	0.999371564510451	24.9426525292731	14.609793877478	11.9277303679212	3.76052897637626	0.0186742433951702	0.0100430977921912	1	1.00436607494722	2787.07171808249	0	15386.8121693122	1	1	1	1	2019-05-16T16:24:43.479	NG_ecoli_LTEE_151_DM0	-0	-0	162.4	DIA_100X_EMPTY_1x1_100ms	8619f78f-358b-4a71-baf6-9fb2b99c7f69	EPI_100X_YFP_1x1_200ms_25sola	EPI_100X_RFP_1x1_200ms_25sola
287	28	12.9595959268366	370	41.5660162213954	916.118918918919	398.475675675676	411530	1112.24324324324	152.474643829902	105.806884178616	3	207880	561.837837837838	701.518170804602	776.82246719036	0	NaN	NaN	NaN	NaN	NaN	359.614062006727	0.991312937224075	29.1573480663124	15.627731594999	11.7366576018457	4.0813785445975	0.0280921622258784	0.0077831376994721	1	1.00211135317005	3154.47269473923	2	17414.3864864865	1	1	1	1	2019-05-16T16:24:43.479	NG_ecoli_LTEE_151_DM0	-0	-0	162.4	DIA_100X_EMPTY_1x1_100ms	dcb8a15a-6aa7-45ca-9297-5f863baa27ca	EPI_100X_YFP_1x1_200ms_25sola	EPI_100X_RFP_1x1_200ms_25sola
288	43	13.7501644839142	592	49.2395873681167	914.148648648649	1321.16554054054	624043	1054.12668918919	152.474643829902	105.806884178616	2	335358	566.483108108108	701.518170804602	776.82246719036	0	NaN	NaN	NaN	NaN	NaN	490.390669863007	0.948714499227251	42.4741614821129	13.252634296105	11.258483390412	2.71554952111287	0.070246099653833	0.00317689755587909	2	1.00035712846151	4228.38455790949	0	15372.839527027	1	1	1	1	2019-05-16T16:24:43.479	NG_ecoli_LTEE_151_DM0	-0	-0	162.4	DIA_100X_EMPTY_1x1_100ms	d0be8d67-c06c-48c6-940a-2afe6a604921	EPI_100X_YFP_1x1_200ms_25sola	EPI_100X_RFP_1x1_200ms_25sola
289	26	10.5312636442486	275	39.7287027056654	912.378181818182	377.741818181818	479501	1743.64	152.474643829902	105.806884178616	3	157528	572.829090909091	701.518170804602	776.82246719036	0	NaN	NaN	NaN	NaN	NaN	295.838333916778	0.973125342667042	27.1746858101979	12.8070946054697	10.5192980435849	2.95640521519531	0.0277021287703042	0.0108399617267465	1	1.00331453508197	2361.71742147784	2	18230.4545454545	1	1	1	1	2019-05-16T16:24:43.479	NG_ecoli_LTEE_151_DM0	-0	-0	162.4	DIA_100X_EMPTY_1x1_100ms	7e1f3779-8400-463c-bea1-4ce9f39a1a8d	EPI_100X_YFP_1x1_200ms_25sola	EPI_100X_RFP_1x1_200ms_25sola
290	19	13.2000037626664	254	-49.9101972449054	916.047244094488	1372.7125984252	320878	1263.29921259843	152.474643829902	105.806884178616	1	181332	713.905511811024	701.518170804602	776.82246719036	0	NaN	NaN	NaN	NaN	NaN	227.177684795005	0.999906484806024	18.7333009458554	15.3577272396852	11.3687002890735	4.45640214234497	0.0288472412845457	0.00301259449522648	0	1.00012458028298	1901.6291506226	0	15960.1181102362	1	1	1	1	2019-05-16T16:24:43.479	NG_ecoli_LTEE_151_DM0	-0	-0	162.4	DIA_100X_EMPTY_1x1_100ms	1fede937-b763-4333-8185-78b814cef6fb	EPI_100X_YFP_1x1_200ms_25sola	EPI_100X_RFP_1x1_200ms_25sola
291	24	14.7577841070031	354	-6.91162134726415	917.559322033898	1473.30790960452	744490	2103.0790960452	152.474643829902	105.806884178616	3	203414	574.61581920904	701.518170804602	776.82246719036	0	NaN	NaN	NaN	NaN	NaN	304.079775058034	0.999165769384627	22.5206213873178	16.3624629947943	12.8174857450193	4.33218791430781	0.0495779695133943	0.0239936110366062	1	1.02078354307015	2905.86836474975	0	14868.7259887006	1	1	1	1	2019-05-16T16:24:43.479	NG_ecoli_LTEE_151_DM0	-0	-0	162.4	DIA_100X_EMPTY_1x1_100ms	173b81ec-ca0a-4813-a1fa-724d02d04c68	EPI_100X_YFP_1x1_200ms_25sola	EPI_100X_RFP_1x1_200ms_25sola
292	32	11.7251549938691	376	47.9042269506047	917.531914893617	207.55585106383	916362	2437.1329787234	152.474643829902	105.806884178616	4	1150490	3059.81382978723	701.518170804602	776.82246719036	0	NaN	NaN	NaN	NaN	NaN	336.242739930213	0.953501283770398	31.5861886346717	12.8961054429815	10.352718053265	2.73619785138989	0.00965318606952988	0.00482303590849175	1	1.00043573464279	2658.8625017909	1	17536.3776595745	1	1	1	1	2019-05-16T16:24:43.479	NG_ecoli_LTEE_151_DM0	-0	-0	162.4	DIA_100X_EMPTY_1x1_100ms	29932b8c-0e22-451e-9b0d-ac89c8b21b83	EPI_100X_YFP_1x1_200ms_25sola	EPI_100X_RFP_1x1_200ms_25sola
293	29	14.0807499731704	408	46.2543995363058	930.448529411765	512.252450980392	467893	1146.79656862745	152.474643829902	105.806884178616	3	206551	506.252450980392	701.518170804602	776.82246719036	0	NaN	NaN	NaN	NaN	NaN	336.941795461482	0.99351956333661	26.5256183377562	15.5448705125273	12.1519553337752	3.89015326050147	0.0259092324532734	0.00967379616825184	1	1.00433182324538	3076.43488227211	0	14725.2843137255	1	1	1	1	2019-05-16T16:24:43.479	NG_ecoli_LTEE_151_DM0	-0	-0	162.4	DIA_100X_EMPTY_1x1_100ms	54798f74-cd44-469a-9dfd-ad8ad12d5420	EPI_100X_YFP_1x1_200ms_25sola	EPI_100X_RFP_1x1_200ms_25sola
294	38	14.2263219536865	541	48.6480976982584	932.386321626617	1653.62846580407	1095472	2024.90203327172	152.474643829902	105.806884178616	4	652802	1206.65804066543	701.518170804602	776.82246719036	0	NaN	NaN	NaN	NaN	NaN	461.665851542437	0.946640895896189	37.1102370359007	15.3359802593452	12.0230962457981	3.3075692178034	0.0165677011093671	0.0108581250764289	1	1.01046898963842	4213.24056659901	0	15266.5434380776	1	1	1	1	2019-05-16T16:24:43.479	NG_ecoli_LTEE_151_DM0	-0	-0	162.4	DIA_100X_EMPTY_1x1_100ms	5f491184-879b-4fc7-94d7-161c0feee4be	EPI_100X_YFP_1x1_200ms_25sola	EPI_100X_RFP_1x1_200ms_25sola
295	26	11.8561196186431	308	38.4696471866753	933.483766233766	1798.53571428571	675636	2193.62337662338	152.474643829902	105.806884178616	3	175074	568.422077922078	701.518170804602	776.82246719036	0	NaN	NaN	NaN	NaN	NaN	282.60790803236	0.989613708971689	24.953613013117	13.3831893313688	10.8538658003433	3.31905007925828	0.0351662221578224	0.0195670842956163	0	1.0156635020306	2308.83135729661	1	15885.6785714286	1	1	1	1	2019-05-16T16:24:43.479	NG_ecoli_LTEE_151_DM0	-0	-0	162.4	DIA_100X_EMPTY_1x1_100ms	a88c0cde-44d4-491c-935f-b88fd3d148a0	EPI_100X_YFP_1x1_200ms_25sola	EPI_100X_RFP_1x1_200ms_25sola
296	35	11.953157208404	419	48.7730791999366	939.236276849642	1812.82816229117	515312	1229.861575179	152.474643829902	105.806884178616	2	233503	557.286396181384	701.518170804602	776.82246719036	0	NaN	NaN	NaN	NaN	NaN	377.040846140833	0.9725128548137	34.9515210748582	13.1613074091168	10.4782208546998	2.82672698846662	0.00947907003410005	0.00387228012670572	1	1.00034528524712	3013.91540467917	2	16715.3579952267	1	1	1	1	2019-05-16T16:24:43.479	NG_ecoli_LTEE_151_DM0	-0	-0	162.4	DIA_100X_EMPTY_1x1_100ms	a1dd5a27-4d1e-4633-8e48-62f3615e7559	EPI_100X_YFP_1x1_200ms_25sola	EPI_100X_RFP_1x1_200ms_25sola
297	32	12.3419754499303	395	49.0151626266849	934.964556962025	204.956962025316	821568	2079.91898734177	152.474643829902	105.806884178616	3	361684	915.655696202532	701.518170804602	776.82246719036	0	NaN	NaN	NaN	NaN	NaN	337.209544933665	0.980743392462852	30.0180939539219	13.2385862527276	10.9245414043345	2.97829261983575	0.0167021192250862	0.00745769508243204	1	1.00104487737954	2813.71058222317	1	16626.4050632911	1	1	1	1	2019-05-16T16:24:43.479	NG_ecoli_LTEE_151_DM0	-0	-0	162.4	DIA_100X_EMPTY_1x1_100ms	38737131-63d5-4a64-bb44-2455822fb5ff	EPI_100X_YFP_1x1_200ms_25sola	EPI_100X_RFP_1x1_200ms_25sola
298	32	13.3340364929795	427	48.6616186880413	940.967213114754	2038.63466042155	518888	1215.1943793911	152.474643829902	105.806884178616	3	301515	706.124121779859	701.518170804602	776.82246719036	0	NaN	NaN	NaN	NaN	NaN	359.104121634903	0.988341010644575	31.0421517617387	13.4820892214431	11.2484385722732	3.12632046829076	0.0177744202387875	0.00765957194696844	0	1.00389787090363	3084.79409671822	0	15455.0093676815	1	1	1	1	2019-05-16T16:24:43.479	NG_ecoli_LTEE_151_DM0	-0	-0	162.4	DIA_100X_EMPTY_1x1_100ms	55e8df8a-e084-4dd0-bcf4-8861e16261e1	EPI_100X_YFP_1x1_200ms_25sola	EPI_100X_RFP_1x1_200ms_25sola
299	24	11.0660562553442	266	30.2235946834887	938.691729323308	1242.42857142857	53097	199.612781954887	152.474643829902	105.806884178616	0	256196	963.142857142857	701.518170804602	776.82246719036	0	NaN	NaN	NaN	NaN	NaN	250.358613013373	0.967822161093342	24.965589245687	11.6925213234314	9.43840277538063	3.03138230652763	0.0380846084471813	0.0204201040423791	0	1.01839940025413	1746.74180859978	0	19025.4661654135	1	1	1	1	2019-05-16T16:24:43.479	NG_ecoli_LTEE_151_DM0	-0	-0	162.4	DIA_100X_EMPTY_1x1_100ms	66b6c191-30bc-4a56-adac-5039e5d0787f	EPI_100X_YFP_1x1_200ms_25sola	EPI_100X_RFP_1x1_200ms_25sola
300	56	10.217690741721	573	39.4137035431394	953.921465968586	1785.44502617801	784718	1369.49040139616	152.474643829902	105.806884178616	3	318223	555.363001745201	701.518170804602	776.82246719036	0	NaN	NaN	NaN	NaN	NaN	555.061787356381	0.855233930924312	56.5244220197972	12.1359337524558	9.67582499882813	2.1240415002275	0.014839423953543	0.00549369820819439	2	1.00100776472999	4156.25343380277	3	18417.1710296684	1	1	1	1	2019-05-16T16:24:43.479	NG_ecoli_LTEE_151_DM0	-0	-0	162.4	DIA_100X_EMPTY_1x1_100ms	beff1e8c-1e9b-48d9-bdf5-ced078478e60	EPI_100X_YFP_1x1_200ms_25sola	EPI_100X_RFP_1x1_200ms_25sola
301	32	15.6832994589402	502	39.8263687999669	957.239043824701	1619.78087649402	937507	1867.5438247012	152.474643829902	105.806884178616	3	487070	970.258964143426	701.518170804602	776.82246719036	0	NaN	NaN	NaN	NaN	NaN	414.250662162142	0.994405611126608	30.4965375335362	16.5195491556733	13.2081449713577	4.02180509160317	0.0112399734446305	0.00578169532246005	2	1.00056119591524	4178.53524218015	0	14980.6513944223	1	1	1	1	2019-05-16T16:24:43.479	NG_ecoli_LTEE_151_DM0	-0	-0	162.4	DIA_100X_EMPTY_1x1_100ms	99446df5-7628-4b84-a643-f8f96eb7ee7b	EPI_100X_YFP_1x1_200ms_25sola	EPI_100X_RFP_1x1_200ms_25sola
302	24	12.7837052075482	308	13.5030676532712	949.311688311688	1724.08766233766	810803	2632.47727272727	152.474643829902	105.806884178616	2	165640	537.792207792208	701.518170804602	776.82246719036	0	NaN	NaN	NaN	NaN	NaN	269.492741756574	0.992923749652438	23.5080199596527	13.8931437781555	10.8173344169671	3.63298774271313	0.0443534004945749	0.0217278632860059	1	1.01698340228279	2160.46106651229	0	15144.1948051948	1	1	1	1	2019-05-16T16:24:43.479	NG_ecoli_LTEE_151_DM0	-0	-0	162.4	DIA_100X_EMPTY_1x1_100ms	bf96b205-d986-44f9-bb52-cd9fa4855da5	EPI_100X_YFP_1x1_200ms_25sola	EPI_100X_RFP_1x1_200ms_25sola
303	28	15.2661416702396	427	30.7873013194016	955.330210772834	246.599531615925	757069	1772.99531615925	152.474643829902	105.806884178616	4	253511	593.702576112412	701.518170804602	776.82246719036	0	NaN	NaN	NaN	NaN	NaN	348.974670626929	0.99957877693904	25.7829024623726	16.37105511435	12.9442134947118	4.16710454135548	0.042142849365654	0.0176016126311201	1	1.01400622298646	3392.91532784802	0	14801.5526932084	1	1	1	1	2019-05-16T16:24:43.479	NG_ecoli_LTEE_151_DM0	-0	-0	162.4	DIA_100X_EMPTY_1x1_100ms	d67333c3-a67f-4978-98d7-fdd1ed47e2de	EPI_100X_YFP_1x1_200ms_25sola	EPI_100X_RFP_1x1_200ms_25sola
304	19	10.7112688032741	211	-40.5092670257883	952.876777251185	1751.74881516588	605586	2870.07582938389	152.474643829902	105.806884178616	0	113512	537.971563981043	701.518170804602	776.82246719036	0	NaN	NaN	NaN	NaN	NaN	207.004420032426	0.999869095956851	20.0803756000175	12.7704179972136	9.72837079052399	3.49556362409009	0.0211109694906898	0.0114177266799722	0	1.00373676414317	1492.5948661518	1	16166.7677725118	1	1	1	1	2019-05-16T16:24:43.479	NG_ecoli_LTEE_151_DM0	-0	-0	162.4	DIA_100X_EMPTY_1x1_100ms	a790a0bf-808a-4e89-b85c-92f36e558bfc	EPI_100X_YFP_1x1_200ms_25sola	EPI_100X_RFP_1x1_200ms_25sola
305	22	12.6091832701994	285	-18.5570536700318	961.677192982456	51.1228070175439	218005	764.929824561404	152.474643829902	105.806884178616	1	163368	573.221052631579	701.518170804602	776.82246719036	0	NaN	NaN	NaN	NaN	NaN	253.228710718098	0.997256997581881	22.5847929139515	13.0877871592516	10.5564908371731	3.52906247222748	0.0343738162238102	0.01719132737765	1	1.01062512639313	1976.71994491056	1	15753.2105263158	1	1	1	1	2019-05-16T16:24:43.479	NG_ecoli_LTEE_151_DM0	-0	-0	162.4	DIA_100X_EMPTY_1x1_100ms	cf023e08-c0d7-47ab-b269-45f80602c59b	EPI_100X_YFP_1x1_200ms_25sola	EPI_100X_RFP_1x1_200ms_25sola
306	37	13.5700364089492	503	48.9787309990914	967.391650099404	819.858846918489	722197	1435.77932405567	152.474643829902	105.806884178616	2	254347	505.660039761431	701.518170804602	776.82246719036	0	NaN	NaN	NaN	NaN	NaN	423.619224655227	0.950033298510804	36.229796661341	13.4434910605573	11.460661913142	2.75361331368642	0.0148165210140925	0.00943599771014715	1	1.00742751618702	3737.44818309101	0	15569.4512922465	1	1	1	1	2019-05-16T16:24:43.479	NG_ecoli_LTEE_151_DM0	-0	-0	162.4	DIA_100X_EMPTY_1x1_100ms	a9b67f0d-1381-4615-a478-f7cb98336b8f	EPI_100X_YFP_1x1_200ms_25sola	EPI_100X_RFP_1x1_200ms_25sola
307	31	12.7719462079215	396	41.6804993661528	978.959595959596	1799.43181818182	513918	1297.77272727273	152.474643829902	105.806884178616	3	223699	564.896464646465	701.518170804602	776.82246719036	0	NaN	NaN	NaN	NaN	NaN	336.972868496579	0.950414415749891	30.0654697013197	13.7508335878012	10.8902869646139	2.90281147799057	0.0112079806796318	0.00554217945543801	1	1.00189580944687	2800.50609365389	1	15849.3888888889	1	1	1	1	2019-05-16T16:24:43.479	NG_ecoli_LTEE_151_DM0	-0	-0	162.4	DIA_100X_EMPTY_1x1_100ms	edd134fb-79b7-46ac-9d40-82ead4b04530	EPI_100X_YFP_1x1_200ms_25sola	EPI_100X_RFP_1x1_200ms_25sola
308	42	14.5268896104051	611	46.2657987324347	992.317512274959	95.227495908347	1017611	1665.48445171849	152.474643829902	105.806884178616	5	372353	609.415711947627	701.518170804602	776.82246719036	0	NaN	NaN	NaN	NaN	NaN	483.082890066437	0.889671278203899	40.7987795706184	14.5914420839539	11.5286742096911	2.9054491733167	0.0420354195165311	0.0205647132724985	1	1.04067089761034	4258.88375781771	0	15768.6693944354	1	1	1	1	2019-05-16T16:24:43.479	NG_ecoli_LTEE_151_DM0	-0	-0	162.4	DIA_100X_EMPTY_1x1_100ms	a13b7f25-9acf-4f58-beda-12de7897bbc2	EPI_100X_YFP_1x1_200ms_25sola	EPI_100X_RFP_1x1_200ms_25sola
309	23	11.5194989161258	265	4.8509035105719	982.011320754717	43.1924528301887	292536	1103.90943396226	152.474643829902	105.806884178616	1	161954	611.147169811321	701.518170804602	776.82246719036	0	NaN	NaN	NaN	NaN	NaN	247.008667042436	0.999155755179714	22.0648543395267	14.1679845620498	10.7894831444675	3.60634863173407	0.0137860528437718	0.00699940449295218	1	1.00160266243918	2017.40098234065	2	15779.4037735849	1	1	1	1	2019-05-16T16:24:43.479	NG_ecoli_LTEE_151_DM0	-0	-0	162.4	DIA_100X_EMPTY_1x1_100ms	92e85f3c-d757-44ff-9ab0-1f92c7a9f9ba	EPI_100X_YFP_1x1_200ms_25sola	EPI_100X_RFP_1x1_200ms_25sola
310	28	17.0349879854613	477	-45.4299322441671	992.366876310273	622.083857442348	507488	1063.91614255765	152.474643829902	105.806884178616	0	1167987	2448.61006289308	701.518170804602	776.82246719036	0	NaN	NaN	NaN	NaN	NaN	377.244549246158	0.998776811996414	24.3764242421319	18.0548075683338	14.908075683456	4.55821918844036	0.0131271601267987	0.00662432280405456	2	1.00190746782845	4255.03423567758	2	15289.6750524109	1	1	1	1	2019-05-16T16:24:43.479	NG_ecoli_LTEE_151_DM0	-0	-0	162.4	DIA_100X_EMPTY_1x1_100ms	ebb7a54e-49df-48db-8592-ed6e6de32371	EPI_100X_YFP_1x1_200ms_25sola	EPI_100X_RFP_1x1_200ms_25sola
311	29	14.9298977476438	434	38.407412308682	992.723502304147	1172.23041474654	470422	1083.92165898618	152.474643829902	105.806884178616	1	232150	534.907834101382	701.518170804602	776.82246719036	0	NaN	NaN	NaN	NaN	NaN	367.143404377861	0.997442137883876	27.376624713984	15.5642724669236	12.9906153428238	3.83927628816717	0.0314368191792055	0.0181972187978112	0	1.01641781351026	3628.51757212386	0	15410.8640552995	1	1	1	1	2019-05-16T16:24:43.479	NG_ecoli_LTEE_151_DM0	-0	-0	162.4	DIA_100X_EMPTY_1x1_100ms	c4a8c1ea-f46e-45d4-b478-d5724bb07361	EPI_100X_YFP_1x1_200ms_25sola	EPI_100X_RFP_1x1_200ms_25sola
312	24	13.0841235458554	314	16.0779566011893	994.28025477707	1305.07006369427	743798	2368.78343949045	152.474643829902	105.806884178616	2	187031	595.640127388535	701.518170804602	776.82246719036	0	NaN	NaN	NaN	NaN	NaN	278.527244257685	0.999840609713237	22.0102208033743	15.5063848750043	12.2134567988573	4.01617159089075	0.0200618261696335	0.0112188532673309	1	1.00414515005505	2578.64455221032	1	14560.1401273885	1	1	1	1	2019-05-16T16:24:43.479	NG_ecoli_LTEE_151_DM0	-0	-0	162.4	DIA_100X_EMPTY_1x1_100ms	5c3a789c-4db1-466b-9dac-9036b44b22a3	EPI_100X_YFP_1x1_200ms_25sola	EPI_100X_RFP_1x1_200ms_25sola
313	48	12.8058556463677	615	47.5328445906826	1007.0162601626	1562.68455284553	1651834	2685.90894308943	152.474643829902	105.806884178616	5	548429	891.754471544715	701.518170804602	776.82246719036	0	NaN	NaN	NaN	NaN	NaN	525.557107179759	0.911461653543549	46.2418581861409	14.2679578982519	11.1938247696874	2.69101578561588	0.0181015127863691	0.00662124650652195	1	1.00307766307169	4550.7415048525	1	15649.2243902439	1	1	1	1	2019-05-16T16:24:43.479	NG_ecoli_LTEE_151_DM0	-0	-0	162.4	DIA_100X_EMPTY_1x1_100ms	0e1923b2-9ea2-4459-a8f3-1c0774ae19ab	EPI_100X_YFP_1x1_200ms_25sola	EPI_100X_RFP_1x1_200ms_25sola
314	18	13.7881730526962	249	-49.845976270445	996.847389558233	52.0923694779116	905784	3637.68674698795	152.474643829902	105.806884178616	4	205472	825.18875502008	701.518170804602	776.82246719036	0	NaN	NaN	NaN	NaN	NaN	224.296292699259	0.99984420327765	17.3575380002518	16.7791714779765	12.1171265682592	4.96962205451089	0.110255212455294	0.00363522119698325	3	1.0000049976541	2001.60001069192	1	16923.5261044177	1	1	1	1	2019-05-16T16:24:43.479	NG_ecoli_LTEE_151_DM0	-0	-0	162.4	DIA_100X_EMPTY_1x1_100ms	1f1bcf62-b467-4622-870b-3695d988a39e	EPI_100X_YFP_1x1_200ms_25sola	EPI_100X_RFP_1x1_200ms_25sola
315	6	3.25204279482927	20	-49.999129039168	995.6	637.05	5900	295	152.474643829902	105.806884178616	0	132290	6614.5	701.518170804602	776.82246719036	0	NaN	NaN	NaN	NaN	NaN	108.312911823337	0.999768240944112	NaN	NaN	NaN	NaN	NaN	NaN	NaN	NaN	NaN	1	21002.7	1	1	1	1	2019-05-16T16:24:43.479	NG_ecoli_LTEE_151_DM0	-0	-0	162.4	DIA_100X_EMPTY_1x1_100ms	3e7b3f6e-fcd3-45ab-b756-0d1a170ef7ff	EPI_100X_YFP_1x1_200ms_25sola	EPI_100X_RFP_1x1_200ms_25sola
316	26	13.1656738477146	343	19.7853385163902	1008.35860058309	909.3527696793	675684	1969.92419825073	152.474643829902	105.806884178616	2	190244	554.6472303207	701.518170804602	776.82246719036	0	NaN	NaN	NaN	NaN	NaN	310.408063013122	0.970889044349836	27.3033601103263	13.7251107250149	10.8637020701055	3.23550937607535	0.0305014775371018	0.0138563026064562	2	1.00391736130261	2530.8224147279	1	16274.0116618076	1	1	1	1	2019-05-16T16:24:43.479	NG_ecoli_LTEE_151_DM0	-0	-0	162.4	DIA_100X_EMPTY_1x1_100ms	266a5edb-0c23-4827-8b05-c78d3d69c9b5	EPI_100X_YFP_1x1_200ms_25sola	EPI_100X_RFP_1x1_200ms_25sola
317	30	14.3669563735714	431	42.1760231382278	1011.41067285383	1022.25290023202	409912	951.07192575406	152.474643829902	105.806884178616	0	220513	511.631090487239	701.518170804602	776.82246719036	0	NaN	NaN	NaN	NaN	NaN	360.5076892834	0.990559305733409	28.063220450215	15.2533087391382	12.4478776347043	3.68553352757121	0.0160318878562177	0.00737593944354477	1	1.00308768687638	3415.21469242393	0	16101.6171693736	1	1	1	1	2019-05-16T16:24:43.479	NG_ecoli_LTEE_151_DM0	-0	-0	162.4	DIA_100X_EMPTY_1x1_100ms	39127e86-1e3d-4d20-b62a-9a0406f37a54	EPI_100X_YFP_1x1_200ms_25sola	EPI_100X_RFP_1x1_200ms_25sola
318	28	11.6143361381284	326	43.878166385841	1010.58282208589	1697.27300613497	575651	1765.80061349693	152.474643829902	105.806884178616	2	520175	1595.62883435583	701.518170804602	776.82246719036	0	NaN	NaN	NaN	NaN	NaN	304.67622709552	0.976829315631537	27.9173284859452	12.6102979857088	10.5578608105077	2.88648196303099	0.0183713274621138	0.00797369114701558	1	1.00168516711526	2444.08104228769	1	17679.8098159509	1	1	1	1	2019-05-16T16:24:43.479	NG_ecoli_LTEE_151_DM0	-0	-0	162.4	DIA_100X_EMPTY_1x1_100ms	0de729c1-a62a-4762-a027-023260ad53cb	EPI_100X_YFP_1x1_200ms_25sola	EPI_100X_RFP_1x1_200ms_25sola
319	29	16.2363710247723	470	30.9300390986516	1013.42765957447	310.644680851064	665917	1416.84468085106	152.474643829902	105.806884178616	2	252329	536.870212765957	701.518170804602	776.82246719036	0	NaN	NaN	NaN	NaN	NaN	379.080588888799	0.998694810621606	26.9138449648258	17.2540649625561	13.5319051420918	4.24282579695875	0.0420645983993682	0.0169455592142607	1	1.01418976024032	3870.64656696963	0	14886.2212765957	1	1	1	1	2019-05-16T16:24:43.479	NG_ecoli_LTEE_151_DM0	-0	-0	162.4	DIA_100X_EMPTY_1x1_100ms	33922643-fd15-4cb6-8587-1626f2006800	EPI_100X_YFP_1x1_200ms_25sola	EPI_100X_RFP_1x1_200ms_25sola
320	30	11.8487428275943	356	45.1678263547361	1018.05337078652	633.460674157303	398160	1118.42696629213	152.474643829902	105.806884178616	2	587571	1650.48033707865	701.518170804602	776.82246719036	0	NaN	NaN	NaN	NaN	NaN	308.207083361948	0.982450290507423	29.138065398616	12.7350466960996	10.2920544651535	2.86385202564386	0.0164578708551113	0.0081097909139078	1	1.00378442067228	2424.1235277715	1	16397.7415730337	1	1	1	1	2019-05-16T16:24:43.479	NG_ecoli_LTEE_151_DM0	-0	-0	162.4	DIA_100X_EMPTY_1x1_100ms	95ce33b9-8e1d-4d07-8e86-2741f80d2e44	EPI_100X_YFP_1x1_200ms_25sola	EPI_100X_RFP_1x1_200ms_25sola
321	28	13.035450419937	365	46.2040390592341	1010.55890410959	1306.9397260274	486836	1333.79726027397	152.474643829902	105.806884178616	4	217861	596.879452054795	701.518170804602	776.82246719036	0	NaN	NaN	NaN	NaN	NaN	326.095096476763	0.997235475421338	26.9627695589787	14.2998976012334	11.627791252966	3.73225213250166	0.0676486555387816	0.00390262128760288	2	1.00039543607052	2863.18120419225	1	16057.7917808219	1	1	1	1	2019-05-16T16:24:43.479	NG_ecoli_LTEE_151_DM0	-0	-0	162.4	DIA_100X_EMPTY_1x1_100ms	6b0ea9ad-cf0c-45d1-a5a9-696314d3ced7	EPI_100X_YFP_1x1_200ms_25sola	EPI_100X_RFP_1x1_200ms_25sola
322	29	15.224980760916	442	24.8698843324367	1025.08823529412	1536.36199095023	1110816	2513.15837104072	152.474643829902	105.806884178616	3	360191	814.911764705882	701.518170804602	776.82246719036	0	NaN	NaN	NaN	NaN	NaN	379.506976894889	0.991038256224276	27.4748571310809	16.556535524017	13.2941868231619	4.0400309556348	0.0340711137260925	0.018243414058229	1	1.0175249287674	3813.72065881201	2	15734.5882352941	1	1	1	1	2019-05-16T16:24:43.479	NG_ecoli_LTEE_151_DM0	-0	-0	162.4	DIA_100X_EMPTY_1x1_100ms	4b6d6649-2f04-4bf0-ba24-d6994493616f	EPI_100X_YFP_1x1_200ms_25sola	EPI_100X_RFP_1x1_200ms_25sola
323	25	12.9164933634812	324	-19.1536519854349	1029.37037037037	1887.16666666667	897434	2769.85802469136	152.474643829902	105.806884178616	2	721806	2227.7962962963	701.518170804602	776.82246719036	0	NaN	NaN	NaN	NaN	NaN	272.604570636253	0.999866796627541	20.4852007334782	16.1374641436827	12.7274242106698	4.25623381344812	0.00684374731596407	0.00332997036585011	3	1.00034286362092	2606.22042755536	1	15954.3858024691	1	1	1	1	2019-05-16T16:24:43.479	NG_ecoli_LTEE_151_DM0	-0	-0	162.4	DIA_100X_EMPTY_1x1_100ms	65a54379-e1b1-4af5-84b8-7d073b405bfb	EPI_100X_YFP_1x1_200ms_25sola	EPI_100X_RFP_1x1_200ms_25sola
324	28	18.489599344184	518	-28.4167450671695	1032.25868725869	1063.74324324324	702684	1356.53281853282	152.474643829902	105.806884178616	1	276026	532.868725868726	701.518170804602	776.82246719036	0	NaN	NaN	NaN	NaN	NaN	423.308976105014	0.999963564563374	25.9419909416316	20.7059766557227	15.8386421134706	5.23033646793115	0.0335177991464625	0.0167226789065359	1	1.01323413907933	5111.27297969664	0	14634.2104247104	1	1	1	1	2019-05-16T16:24:43.479	NG_ecoli_LTEE_151_DM0	-0	-0	162.4	DIA_100X_EMPTY_1x1_100ms	700dc3ed-fbdd-4a9d-ab3b-df75e39e9a36	EPI_100X_YFP_1x1_200ms_25sola	EPI_100X_RFP_1x1_200ms_25sola
325	21	12.5038130310896	264	-4.28268611153039	1029.70833333333	915.405303030303	380916	1442.86363636364	152.474643829902	105.806884178616	2	167223	633.420454545455	701.518170804602	776.82246719036	0	NaN	NaN	NaN	NaN	NaN	247.416770268123	0.999819418200058	20.7958265776707	15.1381020397623	11.3258007671106	4.1677182033419	0.00730007535437651	0.00378060403550818	1	1.00010248100175	2095.09588449572	2	16291.7803030303	1	1	1	1	2019-05-16T16:24:43.479	NG_ecoli_LTEE_151_DM0	-0	-0	162.4	DIA_100X_EMPTY_1x1_100ms	e1456baf-bbfe-45c4-88de-d7e4841cfb0d	EPI_100X_YFP_1x1_200ms_25sola	EPI_100X_RFP_1x1_200ms_25sola
326	32	13.1900608913334	423	47.9862908860256	1039.42553191489	504.366430260047	321036	758.950354609929	152.474643829902	105.806884178616	0	229938	543.588652482269	701.518170804602	776.82246719036	0	NaN	NaN	NaN	NaN	NaN	348.416077423418	0.986707970858923	30.5299236372284	12.977864495149	11.0808582172447	3.05796846214079	0.0153833340874352	0.00632424626058238	1	1.00256886095833	2944.16669366445	0	15321.829787234	1	1	1	1	2019-05-16T16:24:43.479	NG_ecoli_LTEE_151_DM0	-0	-0	162.4	DIA_100X_EMPTY_1x1_100ms	452cd631-bee6-4573-98fe-dd85ef9d3820	EPI_100X_YFP_1x1_200ms_25sola	EPI_100X_RFP_1x1_200ms_25sola
327	37	11.3065900877517	419	48.6859822951422	1033.59665871122	1688.10262529833	1168266	2788.22434367542	152.474643829902	105.806884178616	3	253123	604.112171837709	701.518170804602	776.82246719036	0	NaN	NaN	NaN	NaN	NaN	391.143024018311	0.887568780094613	36.7887723052757	13.5008833312775	10.3496464335486	2.80452965478122	0.0245639036948216	0.00989219863404231	1	1.00353435027119	3094.96828900644	2	17126.7947494033	1	1	1	1	2019-05-16T16:24:43.479	NG_ecoli_LTEE_151_DM0	-0	-0	162.4	DIA_100X_EMPTY_1x1_100ms	3cc26f4e-fa48-41c1-8a1c-f5c583d2dfab	EPI_100X_YFP_1x1_200ms_25sola	EPI_100X_RFP_1x1_200ms_25sola
328	28	12.6477981699242	355	44.1222482831243	1036.82535211268	932.684507042253	911036	2566.2985915493	152.474643829902	105.806884178616	2	202852	571.414084507042	701.518170804602	776.82246719036	0	NaN	NaN	NaN	NaN	NaN	326.157646152976	0.961268969558113	28.3889670632905	13.423625220558	11.0309076894209	3.08270797443108	0.0435129845900846	0.0243217810242712	0	1.03266290412485	2713.07608281362	1	16377.676056338	1	1	1	1	2019-05-16T16:24:43.479	NG_ecoli_LTEE_151_DM0	-0	-0	162.4	DIA_100X_EMPTY_1x1_100ms	52c2b0bc-7dfc-465d-ab47-278f899455da	EPI_100X_YFP_1x1_200ms_25sola	EPI_100X_RFP_1x1_200ms_25sola
329	24	13.8790841784583	334	19.8415977831695	1038.34730538922	1524.33532934132	693079	2075.08682634731	152.474643829902	105.806884178616	2	198154	593.275449101796	701.518170804602	776.82246719036	0	NaN	NaN	NaN	NaN	NaN	297.199520028518	0.998430910439975	23.3871258071419	14.8409073033017	12.1616877369661	3.89378484728834	0.00263458738293452	0.00155853500962643	0	1.00008875091236	2716.77973959621	1	15418.2215568862	1	1	1	1	2019-05-16T16:24:43.479	NG_ecoli_LTEE_151_DM0	-0	-0	162.4	DIA_100X_EMPTY_1x1_100ms	cba04861-2090-470b-a30d-0bdfc5d1824b	EPI_100X_YFP_1x1_200ms_25sola	EPI_100X_RFP_1x1_200ms_25sola
330	39	12.2149012717534	477	47.6782080549172	1045.1572327044	1893.63522012579	1169193	2451.13836477987	152.474643829902	105.806884178616	4	637294	1336.04612159329	701.518170804602	776.82246719036	0	NaN	NaN	NaN	NaN	NaN	439.831135189329	0.921813921046916	38.7932432421099	14.4128764878696	11.0277260444606	2.8435955905673	0.0158722385708599	0.00633383929414973	2	1.00120965062633	3705.25334653796	2	17119.5681341719	1	1	1	1	2019-05-16T16:24:43.479	NG_ecoli_LTEE_151_DM0	-0	-0	162.4	DIA_100X_EMPTY_1x1_100ms	bdbdd1cb-be9b-4268-b7d0-6f6f7c716f33	EPI_100X_YFP_1x1_200ms_25sola	EPI_100X_RFP_1x1_200ms_25sola
331	25	14.6995406967172	368	-35.1396105886683	1042.38315217391	1805.46195652174	672047	1826.21467391304	152.474643829902	105.806884178616	4	228573	621.122282608696	701.518170804602	776.82246719036	0	NaN	NaN	NaN	NaN	NaN	300.995627324517	0.999926859658588	22.4835249718327	16.2162741472883	12.8836197521984	4.22921782365894	0.0209193050841053	0.0117278548242257	0	1.00472507434641	2931.0962475796	0	14973.8777173913	1	1	1	1	2019-05-16T16:24:43.479	NG_ecoli_LTEE_151_DM0	-0	-0	162.4	DIA_100X_EMPTY_1x1_100ms	5010bdd7-8650-458d-b78f-123b722c910a	EPI_100X_YFP_1x1_200ms_25sola	EPI_100X_RFP_1x1_200ms_25sola
332	31	12.0793764278423	375	46.1840089053877	1049.73333333333	1869.21333333333	587322	1566.192	152.474643829902	105.806884178616	2	246767	658.045333333333	701.518170804602	776.82246719036	0	NaN	NaN	NaN	NaN	NaN	331.574158545827	0.969478876002568	30.414820660346	13.0493461052821	10.5170406844514	2.98493930293836	0.00668276514642547	0.00245632775513476	1	1.00038339800019	2642.17907801491	1	16532.488	1	1	1	1	2019-05-16T16:24:43.479	NG_ecoli_LTEE_151_DM0	-0	-0	162.4	DIA_100X_EMPTY_1x1_100ms	40853083-008f-42e7-a99a-781fe565e54c	EPI_100X_YFP_1x1_200ms_25sola	EPI_100X_RFP_1x1_200ms_25sola
333	42	12.0679578029379	508	34.1340197060152	1062.63582677165	1670.58070866142	579456	1140.66141732283	152.474643829902	105.806884178616	3	302053	594.592519685039	701.518170804602	776.82246719036	0	NaN	NaN	NaN	NaN	NaN	452.402953209055	0.881538612614786	42.4730614737346	13.043643092665	10.443923223558	2.50220690740136	0.0428283717832149	0.0156734049709779	1	1.02685275958935	3638.57045423748	1	16093.8523622047	1	1	1	1	2019-05-16T16:24:43.479	NG_ecoli_LTEE_151_DM0	-0	-0	162.4	DIA_100X_EMPTY_1x1_100ms	f80d1b68-3f96-430f-8846-2640fa523d83	EPI_100X_YFP_1x1_200ms_25sola	EPI_100X_RFP_1x1_200ms_25sola
334	26	12.2768022980095	320	41.1550063957784	1062.4875	159.340625	294217	919.428125	152.474643829902	105.806884178616	1	177654	555.16875	701.518170804602	776.82246719036	0	NaN	NaN	NaN	NaN	NaN	290.056928927523	0.98945789861045	26.0265109632733	12.8833259171002	10.8242013974783	3.08038006558825	0.029000446278675	0.0157743029397651	0	1.01140579859067	2394.95612489131	1	15888.1125	1	1	1	1	2019-05-16T16:24:43.479	NG_ecoli_LTEE_151_DM0	-0	-0	162.4	DIA_100X_EMPTY_1x1_100ms	136499a9-c7f6-4073-88d2-6ca96a3f95df	EPI_100X_YFP_1x1_200ms_25sola	EPI_100X_RFP_1x1_200ms_25sola
335	32	12.9998651212179	416	48.825453600897	1071.95913461538	721.526442307692	332492	799.259615384615	152.474643829902	105.806884178616	0	218280	524.711538461538	701.518170804602	776.82246719036	0	NaN	NaN	NaN	NaN	NaN	344.371804995835	0.983829740860813	30.5246945820211	12.845633891603	10.9482144208762	3.00805491802972	0.00834426074831803	0.00407440953361916	1	1.00024802135823	2873.60980997986	0	15595.25	1	1	1	1	2019-05-16T16:24:43.479	NG_ecoli_LTEE_151_DM0	-0	-0	162.4	DIA_100X_EMPTY_1x1_100ms	58b4d02e-039a-4f30-8aca-8200a768b663	EPI_100X_YFP_1x1_200ms_25sola	EPI_100X_RFP_1x1_200ms_25sola
336	27	13.3696717798729	361	42.6699899722007	1080.48476454294	167.315789473684	416312	1153.2188365651	152.474643829902	105.806884178616	3	223295	618.545706371191	701.518170804602	776.82246719036	0	NaN	NaN	NaN	NaN	NaN	315.347576420428	0.996636714878079	25.6932979254014	14.3351041433937	11.6765190594622	3.73534604102672	0.0379856178812877	0.0169362711169787	1	1.0133140188633	2751.29094762382	1	15645.9473684211	1	1	1	1	2019-05-16T16:24:43.479	NG_ecoli_LTEE_151_DM0	-0	-0	162.4	DIA_100X_EMPTY_1x1_100ms	4ebc89ca-b558-4d5d-ba3b-85a1dfb91183	EPI_100X_YFP_1x1_200ms_25sola	EPI_100X_RFP_1x1_200ms_25sola
337	29	15.4657279593433	449	36.8704128370285	1086.39643652561	243.220489977728	1444913	3218.06904231626	152.474643829902	105.806884178616	2	241232	537.265033407572	701.518170804602	776.82246719036	0	NaN	NaN	NaN	NaN	NaN	364.550475800193	0.994998215134321	27.9554914070446	15.3386886773092	12.5484840305556	3.7300954340586	0.0390893679577842	0.0164058367138946	1	1.01422932881182	3457.3196678112	0	15054.6013363029	1	1	1	1	2019-05-16T16:24:43.479	NG_ecoli_LTEE_151_DM0	-0	-0	162.4	DIA_100X_EMPTY_1x1_100ms	6af13631-5711-4c8c-980f-a0d217e1ecb2	EPI_100X_YFP_1x1_200ms_25sola	EPI_100X_RFP_1x1_200ms_25sola
338	33	14.7876807473416	488	47.0572677277429	1087.10860655738	855.233606557377	288829	591.862704918033	152.474643829902	105.806884178616	0	289412	593.05737704918	701.518170804602	776.82246719036	0	NaN	NaN	NaN	NaN	NaN	401.052841306	0.986007599679683	31.5215420358636	14.826805770127	12.1772094639166	3.74360435996497	0.0120696753508084	0.0053822806897367	1	1.00163314092226	3671.07189152183	0	15467.3975409836	1	1	1	1	2019-05-16T16:24:43.479	NG_ecoli_LTEE_151_DM0	-0	-0	162.4	DIA_100X_EMPTY_1x1_100ms	7220bdc8-b80e-4881-8417-02bb28cf80df	EPI_100X_YFP_1x1_200ms_25sola	EPI_100X_RFP_1x1_200ms_25sola
339	24	11.4534160737341	275	41.3171621532709	1086.99272727273	1114.55272727273	614571	2234.80363636364	152.474643829902	105.806884178616	3	159210	578.945454545455	701.518170804602	776.82246719036	0	NaN	NaN	NaN	NaN	NaN	253.650596609536	0.997514432573633	22.9363936457242	12.9071752461341	10.4445892995694	3.5470022390319	0.0215463590704424	0.0115732788070672	0	1.00498458941747	1965.15924914753	1	15922.5672727273	1	1	1	1	2019-05-16T16:24:43.479	NG_ecoli_LTEE_151_DM0	-0	-0	162.4	DIA_100X_EMPTY_1x1_100ms	b4f2f08e-34ea-45c8-b07c-be7f09f20666	EPI_100X_YFP_1x1_200ms_25sola	EPI_100X_RFP_1x1_200ms_25sola
340	25	12.9592201455562	325	35.0127742738169	1091.00307692308	618.72	616935	1898.26153846154	152.474643829902	105.806884178616	3	216681	666.710769230769	701.518170804602	776.82246719036	0	NaN	NaN	NaN	NaN	NaN	278.971298705725	0.99964244463768	23.567290418314	13.8894926550598	11.3192676102902	3.57991023009098	0.0353055288662482	0.0203948920578758	0	1.01570655806384	2371.57132327773	1	15986.2830769231	1	1	1	1	2019-05-16T16:24:43.479	NG_ecoli_LTEE_151_DM0	-0	-0	162.4	DIA_100X_EMPTY_1x1_100ms	06a6edb3-d2b9-461c-8611-1e66ed6212c7	EPI_100X_YFP_1x1_200ms_25sola	EPI_100X_RFP_1x1_200ms_25sola
341	32	8.34403686083274	267	-15.4324304019677	1102.58801498127	1255.63670411985	56718	212.426966292135	152.474643829902	105.806884178616	0	174691	654.2734082397	701.518170804602	776.82246719036	0	NaN	NaN	NaN	NaN	NaN	297.337703542591	0.873400978294147	31.9821764933975	10.8405147147172	9.01667290940951	2.21456331065581	0.0614794216455936	0.0233042441704996	2	1.04515247582486	2042.16358506639	1	19806.861423221	1	1	1	1	2019-05-16T16:24:43.479	NG_ecoli_LTEE_151_DM0	-0	-0	162.4	DIA_100X_EMPTY_1x1_100ms	9904e257-3094-4cf0-ade3-f6ff64197966	EPI_100X_YFP_1x1_200ms_25sola	EPI_100X_RFP_1x1_200ms_25sola
342	65	13.7814954851287	896	41.8315620987022	1122.5546875	1678.36607142857	2099032	2342.66964285714	152.474643829902	105.806884178616	7	1896236	2116.33482142857	701.518170804602	776.82246719036	0	NaN	NaN	NaN	NaN	NaN	742.415009212081	0.871986453996386	64.1531120534673	14.8243129977054	11.3462643126768	2.37560565674433	0.0612615527391092	0.01487913598408	2	1.02125547402422	6486.54451275668	1	16406.8002232143	1	1	1	1	2019-05-16T16:24:43.479	NG_ecoli_LTEE_151_DM0	-0	-0	162.4	DIA_100X_EMPTY_1x1_100ms	85d765f0-31cd-4317-b7e2-f6210e9bdddf	EPI_100X_YFP_1x1_200ms_25sola	EPI_100X_RFP_1x1_200ms_25sola
343	27	10.7140087542916	294	41.7994535338984	1106.84353741497	1056.24489795918	48793	165.962585034014	152.474643829902	105.806884178616	0	183433	623.921768707483	701.518170804602	776.82246719036	0	NaN	NaN	NaN	NaN	NaN	283.66938512754	0.938735941806187	27.6446230987869	12.146965054048	9.97775282802918	2.67775769008259	0.0117012564727873	0.00603160506448314	1	1.00048548653195	2161.55373897506	0	18637.887755102	1	1	1	1	2019-05-16T16:24:43.479	NG_ecoli_LTEE_151_DM0	-0	-0	162.4	DIA_100X_EMPTY_1x1_100ms	4ef409fb-135a-4646-a245-1f67ca9cf7cf	EPI_100X_YFP_1x1_200ms_25sola	EPI_100X_RFP_1x1_200ms_25sola
344	27	12.9968658446021	351	44.1983050793037	1102.75783475783	1576.70085470085	396302	1129.06552706553	152.474643829902	105.806884178616	2	194356	553.720797720798	701.518170804602	776.82246719036	0	NaN	NaN	NaN	NaN	NaN	299.067183805335	0.996616988991948	25.5028042592195	13.5820762542291	11.2777771714054	3.50680680206966	0.00313685710804679	0.00142585977624211	0	1.00007927051026	2547.56244370366	0	15818.3703703704	1	1	1	1	2019-05-16T16:24:43.479	NG_ecoli_LTEE_151_DM0	-0	-0	162.4	DIA_100X_EMPTY_1x1_100ms	679e193e-31bd-4697-bf0a-a0c7cacb5262	EPI_100X_YFP_1x1_200ms_25sola	EPI_100X_RFP_1x1_200ms_25sola
345	23	10.9656088535559	252	6.15325983472541	1104.67063492063	1116.4126984127	789240	3131.90476190476	152.474643829902	105.806884178616	1	136452	541.47619047619	701.518170804602	776.82246719036	0	NaN	NaN	NaN	NaN	NaN	239.984659768469	0.991167424405579	21.9734808878325	12.5534923164856	10.4402220117977	3.20100660629635	0.039764871378586	0.0226121159450859	0	1.01680814638024	1881.0840881356	1	16103.6468253968	1	1	1	1	2019-05-16T16:24:43.479	NG_ecoli_LTEE_151_DM0	-0	-0	162.4	DIA_100X_EMPTY_1x1_100ms	fa672e36-2b4d-4070-a4ed-b09d7927d547	EPI_100X_YFP_1x1_200ms_25sola	EPI_100X_RFP_1x1_200ms_25sola
346	28	12.4985974340287	351	40.9873106501739	1109.67521367521	600.54415954416	834568	2377.68660968661	152.474643829902	105.806884178616	2	379888	1082.30199430199	701.518170804602	776.82246719036	0	NaN	NaN	NaN	NaN	NaN	312.943254480298	0.998626888025946	28.1435237635789	12.7345972453942	10.7922371794651	3.06730850931844	0.00588024996196467	0.00257118706508561	0	1.00036355577893	2574.49063832736	1	15969.5754985755	1	1	1	1	2019-05-16T16:24:43.479	NG_ecoli_LTEE_151_DM0	-0	-0	162.4	DIA_100X_EMPTY_1x1_100ms	2e566028-91a0-4a62-b6ae-7064aab0454a	EPI_100X_YFP_1x1_200ms_25sola	EPI_100X_RFP_1x1_200ms_25sola
347	14	7.72274135898484	109	-49.9950804762312	1102.02752293578	1710.88990825688	30948	283.926605504587	152.474643829902	105.806884178616	0	1080014	9908.38532110092	701.518170804602	776.82246719036	0	NaN	NaN	NaN	NaN	NaN	151.999687301312	0.999909306858412	15.4464416714278	12.6306107222022	9.22076989098824	3.73940413872771	0.00683907297203547	0.00364413136187019	0	1.0002221079889	1031.46073074262	1	20334.5412844037	1	1	1	1	2019-05-16T16:24:43.479	NG_ecoli_LTEE_151_DM0	-0	-0	162.4	DIA_100X_EMPTY_1x1_100ms	2384499d-6325-4f27-9a47-7aed858dd658	EPI_100X_YFP_1x1_200ms_25sola	EPI_100X_RFP_1x1_200ms_25sola
348	23	11.5833733240209	267	25.8462547834613	1106.44943820225	735.655430711611	222912	834.876404494382	152.474643829902	105.806884178616	2	157715	590.692883895131	701.518170804602	776.82246719036	0	NaN	NaN	NaN	NaN	NaN	238.564811744562	0.999785769948344	21.6418454654505	13.2510408840642	10.3961231693844	3.72363734086149	0.00654637843947014	0.00298456368661234	1	1.00030540580459	1837.07550059308	1	15574.670411985	1	1	1	1	2019-05-16T16:24:43.479	NG_ecoli_LTEE_151_DM0	-0	-0	162.4	DIA_100X_EMPTY_1x1_100ms	24250bcf-321a-48a1-a5f0-6f736a67bbcf	EPI_100X_YFP_1x1_200ms_25sola	EPI_100X_RFP_1x1_200ms_25sola
349	28	13.8052361702879	387	32.452645217826	1112.96124031008	1940.5322997416	937676	2422.9354005168	152.474643829902	105.806884178616	2	1616433	4176.82945736434	701.518170804602	776.82246719036	0	NaN	NaN	NaN	NaN	NaN	305.214199182997	0.999589394873315	25.1250258280919	14.7972656397747	11.6043320822298	3.70631922969954	0.0119782443046802	0.00529544849585391	1	1.00081122194817	2657.27618519667	0	16126.4315245478	1	1	1	1	2019-05-16T16:24:43.479	NG_ecoli_LTEE_151_DM0	-0	-0	162.4	DIA_100X_EMPTY_1x1_100ms	6b51db32-b474-4a48-bb3d-cb95ef7724d9	EPI_100X_YFP_1x1_200ms_25sola	EPI_100X_RFP_1x1_200ms_25sola
350	29	12.2960884866188	357	47.3300337910744	1120.20448179272	848.742296918767	283110	793.025210084034	152.474643829902	105.806884178616	0	215239	602.910364145658	701.518170804602	776.82246719036	0	NaN	NaN	NaN	NaN	NaN	308.714360067758	0.997229826595834	27.4380965632034	13.3546672427718	10.8275023905906	3.36279518641112	0.0110266837135185	0.00455847206689661	1	1.00086913710087	2526.39025882778	0	15695.2408963585	1	1	1	1	2019-05-16T16:24:43.479	NG_ecoli_LTEE_151_DM0	-0	-0	162.4	DIA_100X_EMPTY_1x1_100ms	060931f5-1008-46c8-9ee9-96ea98974329	EPI_100X_YFP_1x1_200ms_25sola	EPI_100X_RFP_1x1_200ms_25sola
351	31	13.4472069145628	417	43.2075208987483	1118.0071942446	1701.74340527578	595874	1428.95443645084	152.474643829902	105.806884178616	3	1268594	3042.19184652278	701.518170804602	776.82246719036	0	NaN	NaN	NaN	NaN	NaN	346.598918943294	0.983341843643321	29.3318133847671	15.5472978539361	11.3332103150552	3.67801357355257	0.0599193308646522	0.022353020467145	1	1.02932671259644	2958.92999987998	2	16063.1175059952	1	1	1	1	2019-05-16T16:24:43.479	NG_ecoli_LTEE_151_DM0	-0	-0	162.4	DIA_100X_EMPTY_1x1_100ms	0ab332d9-b623-42ae-bb8e-7c2b9e8ee980	EPI_100X_YFP_1x1_200ms_25sola	EPI_100X_RFP_1x1_200ms_25sola
352	34	12.8485206643497	438	47.311780635453	1124.54109589041	1840.18721461187	333771	762.034246575342	152.474643829902	105.806884178616	0	261713	597.518264840183	701.518170804602	776.82246719036	0	NaN	NaN	NaN	NaN	NaN	381.804661679893	0.966647474016469	34.2187147145478	13.1211054311276	10.9143912739833	2.68430478946773	0.0128701758388369	0.00570233298785832	1	1.00095259056555	3201.49341000341	1	15701.9474885845	1	1	1	1	2019-05-16T16:24:43.479	NG_ecoli_LTEE_151_DM0	-0	-0	162.4	DIA_100X_EMPTY_1x1_100ms	a43a419e-28c4-4e01-a475-3fc0f189b223	EPI_100X_YFP_1x1_200ms_25sola	EPI_100X_RFP_1x1_200ms_25sola
353	27	14.5552141466027	394	34.7072429418061	1123.80710659898	736.451776649746	555434	1409.73096446701	152.474643829902	105.806884178616	3	479834	1217.85279187817	701.518170804602	776.82246719036	0	NaN	NaN	NaN	NaN	NaN	333.3492801188	0.988841298310572	26.5853213365251	15.5316727273414	11.9448463568841	3.87433938754336	0.048886005881666	0.0257798062972007	0	1.03258067887618	2979.15384648386	2	16339.807106599	1	1	1	1	2019-05-16T16:24:43.479	NG_ecoli_LTEE_151_DM0	-0	-0	162.4	DIA_100X_EMPTY_1x1_100ms	93f9df4c-3e96-4ef5-b390-1824ddc156fe	EPI_100X_YFP_1x1_200ms_25sola	EPI_100X_RFP_1x1_200ms_25sola
354	31	13.704081110683	426	45.4367754524275	1128.03990610329	2021.23474178404	1068776	2508.86384976526	152.474643829902	105.806884178616	4	379005	889.683098591549	701.518170804602	776.82246719036	0	NaN	NaN	NaN	NaN	NaN	356.562586538859	0.99079266048635	29.3872301783654	14.5192038562482	11.7182891962396	3.50340246231294	0.0125881786932127	0.00418256946538158	2	1.0009255875006	3169.39931378647	0	15885.7370892019	1	1	1	1	2019-05-16T16:24:43.479	NG_ecoli_LTEE_151_DM0	-0	-0	162.4	DIA_100X_EMPTY_1x1_100ms	2b8b3abf-3860-4abb-bf54-e73edb300775	EPI_100X_YFP_1x1_200ms_25sola	EPI_100X_RFP_1x1_200ms_25sola
355	5	2.3	12	-49.9928263157946	1117.33333333333	1247.25	2352	196	152.474643829902	105.806884178616	0	7905	658.75	701.518170804602	776.82246719036	0	NaN	NaN	NaN	NaN	NaN	105.308216799875	0.999630981964676	NaN	NaN	NaN	NaN	NaN	NaN	NaN	NaN	NaN	1	21501	1	1	1	1	2019-05-16T16:24:43.479	NG_ecoli_LTEE_151_DM0	-0	-0	162.4	DIA_100X_EMPTY_1x1_100ms	39ae2986-5ac6-4cb9-a7c4-e564ab26317f	EPI_100X_YFP_1x1_200ms_25sola	EPI_100X_RFP_1x1_200ms_25sola
356	28	12.0001665584088	336	47.705056646012	1130.16666666667	911.16369047619	270353	804.622023809524	152.474643829902	105.806884178616	1	165027	491.151785714286	701.518170804602	776.82246719036	0	NaN	NaN	NaN	NaN	NaN	291.406525135043	0.993449811384747	26.0866954466163	13.0312473610567	10.5922294632145	3.51700719864646	0.00552621095876838	0.00104781862742368	1	1.00003717228291	2298.70748670014	0	15801.8779761905	1	1	1	1	2019-05-16T16:24:43.479	NG_ecoli_LTEE_151_DM0	-0	-0	162.4	DIA_100X_EMPTY_1x1_100ms	f1d6f049-ca52-4c8d-bc9f-bba2fd85ada3	EPI_100X_YFP_1x1_200ms_25sola	EPI_100X_RFP_1x1_200ms_25sola
357	32	12.2776819371655	394	47.2098195566734	1133.35279187817	620.304568527919	94281	239.291878172589	152.474643829902	105.806884178616	0	7623707	19349.5101522843	701.518170804602	776.82246719036	0	NaN	NaN	NaN	NaN	NaN	377.363872512217	0.987604475098102	32.7120053495195	13.8011327993802	11.1556715674102	3.29890052044249	0.0134265771514513	0.00648904197535049	0	1.00210603662982	3197.33756008038	0	18988.6040609137	1	1	1	1	2019-05-16T16:24:43.479	NG_ecoli_LTEE_151_DM0	-0	-0	162.4	DIA_100X_EMPTY_1x1_100ms	11991d02-2f17-4bc3-8396-6964b39e3651	EPI_100X_YFP_1x1_200ms_25sola	EPI_100X_RFP_1x1_200ms_25sola
358	28	13.0720981506126	367	45.906470358621	1140.40871934605	1491.26702997275	569476	1551.70572207084	152.474643829902	105.806884178616	3	219257	597.430517711172	701.518170804602	776.82246719036	0	NaN	NaN	NaN	NaN	NaN	310.880080864317	0.994319037001539	26.3068083168618	13.992202512384	11.4066678136202	3.36689702083472	0.0277637872799786	0.0146012961504182	0	1.00994348323954	2688.28698842098	0	14918.9836512262	1	1	1	1	2019-05-16T16:24:43.479	NG_ecoli_LTEE_151_DM0	-0	-0	162.4	DIA_100X_EMPTY_1x1_100ms	0d15a8a4-46ba-4d69-b89e-bf00cd2ec358	EPI_100X_YFP_1x1_200ms_25sola	EPI_100X_RFP_1x1_200ms_25sola
359	37	10.6552883449207	407	48.9741336552788	1137.7714987715	1822.18427518428	502141	1233.76167076167	152.474643829902	105.806884178616	4	241454	593.253071253071	701.518170804602	776.82246719036	0	NaN	NaN	NaN	NaN	NaN	381.823749281623	0.938065930341251	37.668937099079	11.722545043012	9.92843321914292	2.25831315972693	0.0111647282542828	0.00555726215883557	2	1.00073000423222	2916.31670320747	1	17491.4963144963	1	1	1	1	2019-05-16T16:24:43.479	NG_ecoli_LTEE_151_DM0	-0	-0	162.4	DIA_100X_EMPTY_1x1_100ms	a9e811e4-443a-4235-86ec-ebae1e7a061f	EPI_100X_YFP_1x1_200ms_25sola	EPI_100X_RFP_1x1_200ms_25sola
360	13	6.94586628729954	92	-49.9996130174861	1138.08695652174	731.771739130435	37364	406.130434782609	152.474643829902	105.806884178616	0	599958	6521.28260869565	701.518170804602	776.82246719036	0	NaN	NaN	NaN	NaN	NaN	147.541254839662	0.99975219385545	16.1299329286724	11.590088728504	8.70452933719097	3.21439544406297	0.00628152517073015	0.00341536594341517	0	1.00020668211788	959.87135089971	1	20762.0217391304	1	1	1	1	2019-05-16T16:24:43.479	NG_ecoli_LTEE_151_DM0	-0	-0	162.4	DIA_100X_EMPTY_1x1_100ms	d02be8e8-eedb-4e06-adba-7cd692aa1086	EPI_100X_YFP_1x1_200ms_25sola	EPI_100X_RFP_1x1_200ms_25sola
361	29	11.47245464686	333	46.6147072658908	1155.23423423423	1351.57657657658	969760	2912.19219219219	152.474643829902	105.806884178616	2	224282	673.519519519519	701.518170804602	776.82246719036	0	NaN	NaN	NaN	NaN	NaN	299.623781560163	0.994516965807756	28.4605490683315	12.3431284280912	10.1813268070643	2.94903302331611	0.0106676271086357	0.00633752913782494	0	1.00217347655006	2317.08471113572	1	16302.7267267267	1	1	1	1	2019-05-16T16:24:43.479	NG_ecoli_LTEE_151_DM0	-0	-0	162.4	DIA_100X_EMPTY_1x1_100ms	4359baa0-1958-4896-b538-4c775c15f397	EPI_100X_YFP_1x1_200ms_25sola	EPI_100X_RFP_1x1_200ms_25sola
362	27	12.7826742828581	346	44.9751684191642	1160.68208092486	1071.81791907514	291365	842.095375722543	152.474643829902	105.806884178616	2	181387	524.239884393064	701.518170804602	776.82246719036	0	NaN	NaN	NaN	NaN	NaN	293.115996328577	0.997324236048462	25.7860747844629	13.224571109922	11.0631459506257	3.2074175039639	0.00887034323238584	0.0039903928822904	1	1.00043169612166	2478.74814928917	0	15370.6820809249	1	1	1	1	2019-05-16T16:24:43.479	NG_ecoli_LTEE_151_DM0	-0	-0	162.4	DIA_100X_EMPTY_1x1_100ms	7e716794-6065-403f-8579-67b0ee28789b	EPI_100X_YFP_1x1_200ms_25sola	EPI_100X_RFP_1x1_200ms_25sola
363	23	9.17045086961607	212	-42.4550603940486	1169.19811320755	1362.99528301887	65909	310.891509433962	152.474643829902	105.806884178616	0	211980	999.905660377358	701.518170804602	776.82246719036	0	NaN	NaN	NaN	NaN	NaN	241.37437041693	0.894102601399773	25.202116201154	12.8512450519741	9.0741420880189	2.94444782424628	0.0480116440894699	0.0184536386451748	1	1.01022928541117	1629.81399177001	1	18990.3160377359	1	1	1	1	2019-05-16T16:24:43.479	NG_ecoli_LTEE_151_DM0	-0	-0	162.4	DIA_100X_EMPTY_1x1_100ms	62bb7775-fcdf-48df-81b9-b56b99c5a465	EPI_100X_YFP_1x1_200ms_25sola	EPI_100X_RFP_1x1_200ms_25sola
364	39	12.4846550200979	487	48.2882079525535	1172.71868583162	979.028747433265	660611	1356.49075975359	152.474643829902	105.806884178616	4	266321	546.860369609856	701.518170804602	776.82246719036	0	NaN	NaN	NaN	NaN	NaN	419.418068387771	0.902669480052017	38.5170543362781	12.7446172448571	10.6402248522427	2.46839150375749	0.0307663226445466	0.0144001869505317	2	1.02342809690426	3424.87368784216	0	15808	1	1	1	1	2019-05-16T16:24:43.479	NG_ecoli_LTEE_151_DM0	-0	-0	162.4	DIA_100X_EMPTY_1x1_100ms	114009d9-e10a-4cd4-baac-53c9d3c14a74	EPI_100X_YFP_1x1_200ms_25sola	EPI_100X_RFP_1x1_200ms_25sola
365	29	12.335911557699	358	48.2599751850959	1180.13687150838	533.620111731844	496679	1387.37150837989	152.474643829902	105.806884178616	3	214062	597.938547486033	701.518170804602	776.82246719036	0	NaN	NaN	NaN	NaN	NaN	307.230429949705	0.99692962551079	27.4860896365921	12.7527192193428	10.7738089035812	3.22554001478326	0.00228888835517529	0.0013078496420883	1	1.00002090907186	2505.77098499607	0	15901.7150837989	1	1	1	1	2019-05-16T16:24:43.479	NG_ecoli_LTEE_151_DM0	-0	-0	162.4	DIA_100X_EMPTY_1x1_100ms	d702fb92-1f9f-40e2-9b5f-90b5aafb990d	EPI_100X_YFP_1x1_200ms_25sola	EPI_100X_RFP_1x1_200ms_25sola
366	29	11.7499720892407	341	47.8249394803204	1180.88856304985	740.146627565982	835774	2450.95014662757	152.474643829902	105.806884178616	3	171949	504.24926686217	701.518170804602	776.82246719036	0	NaN	NaN	NaN	NaN	NaN	320.5036952629	0.988197942024407	27.930692100491	13.593052646573	11.0986072132201	3.17648246419556	0.0175897623638528	0.00968586336690306	0	1.0045670801104	2702.1443284871	1	16089.9325513196	1	1	1	1	2019-05-16T16:24:43.479	NG_ecoli_LTEE_151_DM0	-0	-0	162.4	DIA_100X_EMPTY_1x1_100ms	5a193686-1875-4308-8841-b8c0b6e0ade9	EPI_100X_YFP_1x1_200ms_25sola	EPI_100X_RFP_1x1_200ms_25sola
367	32	13.6809687378823	439	45.3797068361384	1188.14123006834	755.29840546697	494876	1127.28018223235	152.474643829902	105.806884178616	2	220486	502.246013667426	701.518170804602	776.82246719036	0	NaN	NaN	NaN	NaN	NaN	374.213641939651	0.984888538193769	30.2448182488052	14.8123653098701	11.993196205485	3.60144999603686	0.0243529636282366	0.0133715972617081	0	1.01052285352292	3416.7306043972	1	15559.9840546697	1	1	1	1	2019-05-16T16:24:43.479	NG_ecoli_LTEE_151_DM0	-0	-0	162.4	DIA_100X_EMPTY_1x1_100ms	ad0534cb-4b60-40c2-bb38-4c6e9038288f	EPI_100X_YFP_1x1_200ms_25sola	EPI_100X_RFP_1x1_200ms_25sola
368	11	5.80986489397291	65	-49.9997981811779	1181.84615384615	946.492307692308	15744	242.215384615385	152.474643829902	105.806884178616	0	104293	1604.50769230769	701.518170804602	776.82246719036	0	NaN	NaN	NaN	NaN	NaN	128.590275875565	0.999649636516467	14.2329469528999	11.3955043340718	8.5572415109035	3.24108188193667	0.00118057055219628	0.000637736122435119	0	1.00000537127978	818.563340100208	1	19612	1	1	1	1	2019-05-16T16:24:43.479	NG_ecoli_LTEE_151_DM0	-0	-0	162.4	DIA_100X_EMPTY_1x1_100ms	d7cab42c-1807-4539-903f-3eb2b066da5e	EPI_100X_YFP_1x1_200ms_25sola	EPI_100X_RFP_1x1_200ms_25sola
369	62	13.4284065900847	833	49.1982444403447	1211.96758703481	1675.07923169268	2459008	2951.99039615846	152.474643829902	105.806884178616	8	475019	570.250900360144	701.518170804602	776.82246719036	0	NaN	NaN	NaN	NaN	NaN	793.518275918455	0.922550302625369	63.9154365452953	15.5647855468087	12.1472397805719	2.87523379054565	0.049988946589952	0.0165739934624075	4	1.02382533052518	7407.14505456807	3	17639.3949579832	1	1	1	1	2019-05-16T16:24:43.479	NG_ecoli_LTEE_151_DM0	-0	-0	162.4	DIA_100X_EMPTY_1x1_100ms	20faf8c0-c671-4fb4-8203-1de07750b28b	EPI_100X_YFP_1x1_200ms_25sola	EPI_100X_RFP_1x1_200ms_25sola
370	40	12.3712614219117	495	40.3421292987609	1203.27474747475	937.375757575758	550368	1111.85454545455	152.474643829902	105.806884178616	4	482392	974.529292929293	701.518170804602	776.82246719036	0	NaN	NaN	NaN	NaN	NaN	429.703769235993	0.893794962234885	39.2642207095987	13.3243436125491	10.7453369222601	2.75249538171896	0.0110844618761631	0.00522373853163929	1	1.00264774992795	3560.63075312912	1	16172.4101010101	1	1	1	1	2019-05-16T16:24:43.479	NG_ecoli_LTEE_151_DM0	-0	-0	162.4	DIA_100X_EMPTY_1x1_100ms	5db0b8f7-18a5-4aa4-bd57-0fe74528e544	EPI_100X_YFP_1x1_200ms_25sola	EPI_100X_RFP_1x1_200ms_25sola
371	30	13.5488282586099	407	46.5857487038636	1202.26535626536	819.22113022113	428291	1052.31203931204	152.474643829902	105.806884178616	2	227681	559.412776412776	701.518170804602	776.82246719036	0	NaN	NaN	NaN	NaN	NaN	346.771207999815	0.996685065291766	29.1835680297107	13.6187518716551	11.3825168847557	3.48943058027233	0.00964130693683458	0.00398380841451232	1	1.00065524281501	2969.64732852562	0	15849.2776412776	1	1	1	1	2019-05-16T16:24:43.479	NG_ecoli_LTEE_151_DM0	-0	-0	162.4	DIA_100X_EMPTY_1x1_100ms	ed08abdf-bd6c-411f-a102-174da7a67c94	EPI_100X_YFP_1x1_200ms_25sola	EPI_100X_RFP_1x1_200ms_25sola
372	29	12.3541871300849	362	41.518853988089	1215.67127071823	1659.89226519337	629233	1738.21270718232	152.474643829902	105.806884178616	2	196077	541.649171270718	701.518170804602	776.82246719036	0	NaN	NaN	NaN	NaN	NaN	372.288124624953	0.974962382088282	31.240546035348	14.7105354732245	11.6409694767919	3.1550522344467	0.00463863300975187	0.0024194229509689	1	1.00036197876253	3324.96285869724	2	18666.1519337017	1	1	1	1	2019-05-16T16:24:43.479	NG_ecoli_LTEE_151_DM0	-0	-0	162.4	DIA_100X_EMPTY_1x1_100ms	37606fc8-7751-432e-9400-10e201ca4d4c	EPI_100X_YFP_1x1_200ms_25sola	EPI_100X_RFP_1x1_200ms_25sola
373	7	2.78311825737931	20	-49.9973940746571	1205.45	1875.75	7193	359.65	152.474643829902	105.806884178616	0	40027	2001.35	701.518170804602	776.82246719036	0	NaN	NaN	NaN	NaN	NaN	107.49065913569	0.999656908278897	NaN	NaN	NaN	NaN	NaN	NaN	NaN	NaN	NaN	1	21168	1	1	1	1	2019-05-16T16:24:43.479	NG_ecoli_LTEE_151_DM0	-0	-0	162.4	DIA_100X_EMPTY_1x1_100ms	34a10ddf-f218-4ce8-baf0-76837fe1be1a	EPI_100X_YFP_1x1_200ms_25sola	EPI_100X_RFP_1x1_200ms_25sola
374	37	11.6319614089093	431	49.2949982833356	1215.96519721578	1880.686774942	429834	997.294663573086	152.474643829902	105.806884178616	2	330095	765.881670533643	701.518170804602	776.82246719036	0	NaN	NaN	NaN	NaN	NaN	388.969745109521	0.946244560785039	37.6786054283574	12.2477620873208	9.99224569646622	2.62163902952548	0.0160101323887866	0.00933719590161014	0	1.00717901934864	2954.68311294016	3	17363.7030162413	1	1	1	1	2019-05-16T16:24:43.479	NG_ecoli_LTEE_151_DM0	-0	-0	162.4	DIA_100X_EMPTY_1x1_100ms	da753a46-51f2-43c0-a3a1-fe2983d3fbb6	EPI_100X_YFP_1x1_200ms_25sola	EPI_100X_RFP_1x1_200ms_25sola
375	31	13.0424061106566	405	46.4156348265219	1223.82222222222	1899.71604938272	358340	884.79012345679	152.474643829902	105.806884178616	0	272005	671.617283950617	701.518170804602	776.82246719036	0	NaN	NaN	NaN	NaN	NaN	342.609554743004	0.980741603339151	30.0344340446685	13.0327293477851	11.0063456694781	3.06959307381121	0.0406194328833787	0.0156169314851487	1	1.0134115959761	2857.56179414367	1	16346.3950617284	1	1	1	1	2019-05-16T16:24:43.479	NG_ecoli_LTEE_151_DM0	-0	-0	162.4	DIA_100X_EMPTY_1x1_100ms	217e0062-eea5-4f10-9c2a-e0b3647ddae9	EPI_100X_YFP_1x1_200ms_25sola	EPI_100X_RFP_1x1_200ms_25sola
376	34	13.0595326232793	445	1.42064744634303	1232.03370786517	497.833707865169	1116072	2508.02696629214	152.474643829902	105.806884178616	3	476315	1070.37078651685	701.518170804602	776.82246719036	0	NaN	NaN	NaN	NaN	NaN	346.844394027943	0.999921673127525	27.4656965072089	15.6113380131328	12.2460354860459	4.04164092683493	0.0232951720738624	0.0136801035567173	1	1.00958925616018	3234.97944395085	1	15215.3280898876	1	1	1	1	2019-05-16T16:24:43.479	NG_ecoli_LTEE_151_DM0	-0	-0	162.4	DIA_100X_EMPTY_1x1_100ms	250f8b77-023c-48f5-9132-ea3edccebeee	EPI_100X_YFP_1x1_200ms_25sola	EPI_100X_RFP_1x1_200ms_25sola
377	30	11.5760682682574	348	48.4255606772196	1226.9224137931	986.08908045977	256842	738.051724137931	152.474643829902	105.806884178616	0	188068	540.425287356322	701.518170804602	776.82246719036	0	NaN	NaN	NaN	NaN	NaN	324.760527527747	0.990656391575888	29.3659008646916	12.5778521255542	10.815184751713	2.88286452754545	0.00505652396445562	0.00325315397129326	0	1.00054735393081	2697.7462353283	2	16687.1350574713	1	1	1	1	2019-05-16T16:24:43.479	NG_ecoli_LTEE_151_DM0	-0	-0	162.4	DIA_100X_EMPTY_1x1_100ms	335b835b-5ada-4e50-9eb2-f8acba802ab9	EPI_100X_YFP_1x1_200ms_25sola	EPI_100X_RFP_1x1_200ms_25sola
378	38	12.6737550727337	482	49.1265410074059	1234.79668049793	1405.83609958506	635222	1317.88796680498	152.474643829902	105.806884178616	5	260605	540.674273858921	701.518170804602	776.82246719036	0	NaN	NaN	NaN	NaN	NaN	413.37313291453	0.92231235062688	37.6959979314823	12.856829430647	10.6210474506337	2.80284354706591	0.0218529171982519	0.00963897638441404	1	1.00435072091194	3339.7951100465	0	16019.4626556017	1	1	1	1	2019-05-16T16:24:43.479	NG_ecoli_LTEE_151_DM0	-0	-0	162.4	DIA_100X_EMPTY_1x1_100ms	a1a42fb1-5f5e-4c35-bb36-abb58307af31	EPI_100X_YFP_1x1_200ms_25sola	EPI_100X_RFP_1x1_200ms_25sola
379	30	13.0339724800948	391	47.8101612411806	1234.29411764706	1853.09207161125	1856846	4748.96675191816	152.474643829902	105.806884178616	1	231574	592.260869565217	701.518170804602	776.82246719036	0	NaN	NaN	NaN	NaN	NaN	348.546033923247	0.988333924991553	28.2123516218172	14.6180258424976	11.8599524441168	3.65836497621995	0.017014702197598	0.00699119892046948	1	1.0017334509535	3116.70045625231	1	16388.2480818414	1	1	1	1	2019-05-16T16:24:43.479	NG_ecoli_LTEE_151_DM0	-0	-0	162.4	DIA_100X_EMPTY_1x1_100ms	3e7b6c37-68e4-4c96-8754-5404925e3ba6	EPI_100X_YFP_1x1_200ms_25sola	EPI_100X_RFP_1x1_200ms_25sola
380	39	13.5655468682916	529	48.3648184198044	1236.88468809074	76.468809073724	872993	1650.27032136106	152.474643829902	105.806884178616	7	975324	1843.71266540643	701.518170804602	776.82246719036	0	NaN	NaN	NaN	NaN	NaN	419.090211145818	0.954921138564184	36.0860809276742	14.0832107704181	11.1547082650598	3.24686815851154	0.0449447417024542	0.018065408480561	0	1.02891871596678	3526.51741602168	0	15825.7372400756	1	1	1	1	2019-05-16T16:24:43.479	NG_ecoli_LTEE_151_DM0	-0	-0	162.4	DIA_100X_EMPTY_1x1_100ms	38446348-3089-44ff-90f7-08c56b7edd3b	EPI_100X_YFP_1x1_200ms_25sola	EPI_100X_RFP_1x1_200ms_25sola
381	27	14.497950213081	392	41.1973822996143	1235.82653061224	999.762755102041	644837	1644.99234693878	152.474643829902	105.806884178616	4	210523	537.048469387755	701.518170804602	776.82246719036	0	NaN	NaN	NaN	NaN	NaN	353.145795032458	0.995142664297193	27.2049145956654	15.5155095114154	12.5530367524437	3.76144642571208	0.0392452365515018	0.021230206191906	0	1.02292610876693	3366.93590451323	3	15531.7066326531	1	1	1	1	2019-05-16T16:24:43.479	NG_ecoli_LTEE_151_DM0	-0	-0	162.4	DIA_100X_EMPTY_1x1_100ms	f0701d6c-49fa-4755-8e99-bac3187adc1a	EPI_100X_YFP_1x1_200ms_25sola	EPI_100X_RFP_1x1_200ms_25sola
382	25	16.3638255975868	409	-16.0818262384134	1237.36185819071	346.503667481663	376414	920.327628361858	152.474643829902	105.806884178616	0	211212	516.41075794621	701.518170804602	776.82246719036	0	NaN	NaN	NaN	NaN	NaN	341.803267742219	0.999908838997125	22.976457652846	18.9643977516332	14.1248029957437	5.2643256605245	0.0246633859673938	0.0107763668136643	1	1.00420608759833	3600.29222799953	1	14513.097799511	1	1	1	1	2019-05-16T16:24:43.479	NG_ecoli_LTEE_151_DM0	-0	-0	162.4	DIA_100X_EMPTY_1x1_100ms	575fc465-a1ab-4c06-909d-8259ef5f48b6	EPI_100X_YFP_1x1_200ms_25sola	EPI_100X_RFP_1x1_200ms_25sola
383	31	10.3065086125529	320	45.3946247674796	1242.996875	1501.40625	347117	1084.740625	152.474643829902	105.806884178616	1	178032	556.35	701.518170804602	776.82246719036	0	NaN	NaN	NaN	NaN	NaN	351.199987883947	0.969953025263701	33.1247234434554	12.385100742039	10.3535309800126	2.59069456515789	0.0114163781743499	0.00403905089461105	1	1.00034366183298	2788.81122047361	3	19768.728125	1	1	1	1	2019-05-16T16:24:43.479	NG_ecoli_LTEE_151_DM0	-0	-0	162.4	DIA_100X_EMPTY_1x1_100ms	a6fa67ff-2f05-4064-b441-58048c1be290	EPI_100X_YFP_1x1_200ms_25sola	EPI_100X_RFP_1x1_200ms_25sola
384	26	12.0597883099555	314	17.0537606635407	1242.24522292994	1487.49681528662	371740	1183.88535031847	152.474643829902	105.806884178616	2	174338	555.216560509554	701.518170804602	776.82246719036	0	NaN	NaN	NaN	NaN	NaN	317.009882863102	0.978499139382038	27.6957308805649	13.3775458129497	11.0660359137876	3.12737909097205	0.0380937506816271	0.0176782491212036	1	1.01667061692387	2663.70951816131	3	19479.5796178344	1	1	1	1	2019-05-16T16:24:43.479	NG_ecoli_LTEE_151_DM0	-0	-0	162.4	DIA_100X_EMPTY_1x1_100ms	395ac00e-24d3-4302-b0ec-f3b02a2e998c	EPI_100X_YFP_1x1_200ms_25sola	EPI_100X_RFP_1x1_200ms_25sola
385	32	11.9629203284653	386	48.2428241524602	1245.11139896373	1515.14248704663	438395	1135.73834196891	152.474643829902	105.806884178616	2	237596	615.533678756477	701.518170804602	776.82246719036	0	NaN	NaN	NaN	NaN	NaN	357.185530777065	0.930845503562038	33.2294709153677	13.1842985500724	10.5266788195801	2.66587480720313	0.0215813784303548	0.00858555494709778	1	1.00420790930466	2891.98510938421	1	17898.1735751295	1	1	1	1	2019-05-16T16:24:43.479	NG_ecoli_LTEE_151_DM0	-0	-0	162.4	DIA_100X_EMPTY_1x1_100ms	81b73725-d52a-4ea7-ac4f-6650c2303d72	EPI_100X_YFP_1x1_200ms_25sola	EPI_100X_RFP_1x1_200ms_25sola
386	40	15.9997253679212	641	48.2693250459319	1250.89703588144	1656.54602184087	11216632	17498.6458658346	152.474643829902	105.806884178616	4	374609	584.413416536661	701.518170804602	776.82246719036	0	NaN	NaN	NaN	NaN	NaN	612.370977153425	0.93350741809225	40.2032572417552	19.6789096735158	14.865687406976	4.3524755829348	0.0454153435547934	0.0135079313398955	2	1.0188090173288	6977.84173129721	3	16763.4789391576	1	1	1	1	2019-05-16T16:24:43.479	NG_ecoli_LTEE_151_DM0	-0	-0	162.4	DIA_100X_EMPTY_1x1_100ms	7759ae9e-94dd-4c5e-bfc3-b63576fc56d7	EPI_100X_YFP_1x1_200ms_25sola	EPI_100X_RFP_1x1_200ms_25sola
387	23	10.8104148374361	249	31.3802477712683	1243.89959839357	1474.03614457831	344233	1382.46184738956	152.474643829902	105.806884178616	2	138115	554.678714859438	701.518170804602	776.82246719036	0	NaN	NaN	NaN	NaN	NaN	262.516634997125	0.999129499976058	23.8868009242956	12.8780746387252	10.4998291947355	3.46805676365572	0.0174599550701032	0.00319272570500448	1	1.00025974777962	2068.29432346124	2	17995.7911646586	1	1	1	1	2019-05-16T16:24:43.479	NG_ecoli_LTEE_151_DM0	-0	-0	162.4	DIA_100X_EMPTY_1x1_100ms	8959eb47-200a-4003-bd92-fdfda61c6fad	EPI_100X_YFP_1x1_200ms_25sola	EPI_100X_RFP_1x1_200ms_25sola
388	18	9.54935051536664	173	-40.5953887861947	1249.81502890173	983.971098265896	236756	1368.53179190751	152.474643829902	105.806884178616	2	89349	516.468208092485	701.518170804602	776.82246719036	0	NaN	NaN	NaN	NaN	NaN	192.382220044046	0.999758215139876	18.6728807801334	12.7724370425028	9.92260251319387	3.33656787967893	0.0141779674239242	0.00711437496019019	1	1.0011961201473	1443.95079639341	3	17945.289017341	1	1	1	1	2019-05-16T16:24:43.479	NG_ecoli_LTEE_151_DM0	-0	-0	162.4	DIA_100X_EMPTY_1x1_100ms	87f2bc10-d757-4228-99e4-62490218f9a1	EPI_100X_YFP_1x1_200ms_25sola	EPI_100X_RFP_1x1_200ms_25sola
389	32	14.3137626053049	458	46.2106353971381	1254.48471615721	1677.05021834061	855071	1866.9672489083	152.474643829902	105.806884178616	3	269385	588.176855895196	701.518170804602	776.82246719036	0	NaN	NaN	NaN	NaN	NaN	396.320262188027	0.935731518990757	32.3231643766137	16.2044273982561	11.793328513773	3.57532065285805	0.0346221891583665	0.0100645550589528	2	1.00575997633151	3530.82786139291	2	18022.231441048	1	1	1	1	2019-05-16T16:24:43.479	NG_ecoli_LTEE_151_DM0	-0	-0	162.4	DIA_100X_EMPTY_1x1_100ms	ba0c4782-7135-4167-994b-123aee4dd863	EPI_100X_YFP_1x1_200ms_25sola	EPI_100X_RFP_1x1_200ms_25sola
390	36	15.5264747066469	559	48.2605885336863	1255.24508050089	1547.19320214669	1094569	1958.08407871199	152.474643829902	105.806884178616	5	903797	1616.81037567084	701.518170804602	776.82246719036	0	NaN	NaN	NaN	NaN	NaN	464.368052988551	0.946555216801859	33.5888455139416	17.1181741094859	13.3303452143436	3.8352738909714	0.0517008884848592	0.0183350147487285	2	1.02779425621536	4687.78571352894	0	15998.5635062612	1	1	1	1	2019-05-16T16:24:43.479	NG_ecoli_LTEE_151_DM0	-0	-0	162.4	DIA_100X_EMPTY_1x1_100ms	b6977f40-31c4-4be4-9b62-a18777b1b86b	EPI_100X_YFP_1x1_200ms_25sola	EPI_100X_RFP_1x1_200ms_25sola
391	22	14.6924807235552	324	-10.3443024856822	1259.50925925926	491.981481481481	670662	2069.94444444444	152.474643829902	105.806884178616	2	405508	1251.56790123457	701.518170804602	776.82246719036	0	NaN	NaN	NaN	NaN	NaN	253.257808189548	0.999867155240831	20.5858524824221	15.9786941320944	11.5474690792946	4.63626070137875	0.0216515036871592	0.003307503616961	2	1.00017170440988	2155.9185718023	1	16522.9351851852	1	1	1	1	2019-05-16T16:24:43.479	NG_ecoli_LTEE_151_DM0	-0	-0	162.4	DIA_100X_EMPTY_1x1_100ms	2a4d7275-1e3a-443d-acfc-d9e43efc89d1	EPI_100X_YFP_1x1_200ms_25sola	EPI_100X_RFP_1x1_200ms_25sola
392	33	11.0292812333235	365	46.4705528944517	1263.19178082192	338.923287671233	256888	703.802739726027	152.474643829902	105.806884178616	0	185705	508.780821917808	701.518170804602	776.82246719036	0	NaN	NaN	NaN	NaN	NaN	334.66928120102	0.983444653448741	31.7217887193742	12.1318245632418	10.1868694002307	2.9773597622451	0.0241300716711543	0.0143638959760618	0	1.01368709373446	2585.40763090156	2	16196.5315068493	1	1	1	1	2019-05-16T16:24:43.479	NG_ecoli_LTEE_151_DM0	-0	-0	162.4	DIA_100X_EMPTY_1x1_100ms	379ac65e-e6c5-46b2-af93-6e7b8ffa2c82	EPI_100X_YFP_1x1_200ms_25sola	EPI_100X_RFP_1x1_200ms_25sola
393	22	10.4598202261759	231	-3.19539512386087	1257.19047619048	1002.12121212121	302053	1307.58874458874	152.474643829902	105.806884178616	2	119924	519.151515151515	701.518170804602	776.82246719036	0	NaN	NaN	NaN	NaN	NaN	220.980149864899	0.995407039516617	21.8886248784917	11.8225491567299	9.68588120114622	3.05814416783427	0.0212619192869159	0.011426489491372	0	1.00436960502298	1612.82273191698	2	17308.1991341991	1	1	1	1	2019-05-16T16:24:43.479	NG_ecoli_LTEE_151_DM0	-0	-0	162.4	DIA_100X_EMPTY_1x1_100ms	46ba9eba-9463-4fc8-bc04-65443d666913	EPI_100X_YFP_1x1_200ms_25sola	EPI_100X_RFP_1x1_200ms_25sola
394	32	16.0685904132981	515	17.6448208476448	1264.40776699029	1483.74563106796	1496884	2906.57087378641	152.474643829902	105.806884178616	2	305490	593.184466019418	701.518170804602	776.82246719036	0	NaN	NaN	NaN	NaN	NaN	463.842710263514	0.963554309076601	33.9603914825205	16.3519056518867	13.2780961191966	3.34494864427767	0.0437404599342809	0.0148338663495358	1	1.01506886254186	4702.55826992933	3	16905.9184466019	1	1	1	1	2019-05-16T16:24:43.479	NG_ecoli_LTEE_151_DM0	-0	-0	162.4	DIA_100X_EMPTY_1x1_100ms	98e0157f-cb04-47f8-9209-b3e1ffd79ad5	EPI_100X_YFP_1x1_200ms_25sola	EPI_100X_RFP_1x1_200ms_25sola
395	34	12.305785586163	419	48.4929213921631	1269.90214797136	418.319809069212	591272	1411.15035799523	152.474643829902	105.806884178616	2	231818	553.26491646778	701.518170804602	776.82246719036	0	NaN	NaN	NaN	NaN	NaN	360.15589153234	0.929797924274	32.5107248072891	13.0461317351718	10.787435275913	2.76759808095756	0.0256647249160128	0.0129210636628492	1	1.01222786157203	2971.34403554126	0	15868.7159904535	1	1	1	1	2019-05-16T16:24:43.479	NG_ecoli_LTEE_151_DM0	-0	-0	162.4	DIA_100X_EMPTY_1x1_100ms	b88ea18d-aeab-401e-992c-aacbbbc28b7f	EPI_100X_YFP_1x1_200ms_25sola	EPI_100X_RFP_1x1_200ms_25sola
396	29	13.576307244048	394	45.6895827359475	1273.86802030457	141.459390862944	878699	2230.20050761421	152.474643829902	105.806884178616	3	221215	561.459390862944	701.518170804602	776.82246719036	0	NaN	NaN	NaN	NaN	NaN	332.640509913042	0.988252988918148	27.9286939559991	13.720567865701	11.5404647908214	3.29919340658	0.0250891135562446	0.0137728183842468	0	1.01004207836511	2921.37365897775	0	15775.7487309645	1	1	1	1	2019-05-16T16:24:43.479	NG_ecoli_LTEE_151_DM0	-0	-0	162.4	DIA_100X_EMPTY_1x1_100ms	2b8e692d-4cf1-433c-9a7d-10829ac39132	EPI_100X_YFP_1x1_200ms_25sola	EPI_100X_RFP_1x1_200ms_25sola
397	31	13.6711561158209	424	48.6118373783647	1275.78773584906	735.266509433962	252113	594.606132075472	152.474643829902	105.806884178616	0	237423	559.959905660377	701.518170804602	776.82246719036	0	NaN	NaN	NaN	NaN	NaN	350.389916483828	0.989739723616584	29.4641859999844	13.524559163126	11.3250599008629	3.51678537934511	0.0171638936506209	0.0052345595744069	0	1.00118796588982	2968.00989408813	0	14502.9127358491	1	1	1	1	2019-05-16T16:24:43.479	NG_ecoli_LTEE_151_DM0	-0	-0	162.4	DIA_100X_EMPTY_1x1_100ms	5e7be451-a078-4f2a-9b31-34f4d198630f	EPI_100X_YFP_1x1_200ms_25sola	EPI_100X_RFP_1x1_200ms_25sola
398	37	14.9792227469344	555	48.8348582051884	1282.4954954955	2020.04324324324	599653	1080.45585585586	152.474643829902	105.806884178616	0	379541	683.857657657658	701.518170804602	776.82246719036	0	NaN	NaN	NaN	NaN	NaN	455.944246510892	0.974748331714511	35.3981362188713	14.6540262248053	12.4152931545104	3.35732655494199	0.235329619738282	0.0139120959595354	0	1.00900482664842	4285.32964267622	0	15496.645045045	1	1	1	1	2019-05-16T16:24:43.479	NG_ecoli_LTEE_151_DM0	-0	-0	162.4	DIA_100X_EMPTY_1x1_100ms	e66b2a30-3535-45d7-a37b-06d8d51feef1	EPI_100X_YFP_1x1_200ms_25sola	EPI_100X_RFP_1x1_200ms_25sola
399	26	13.6005915475172	354	28.8652578491781	1279.62994350282	318.864406779661	504899	1426.26836158192	152.474643829902	105.806884178616	2	192742	544.468926553672	701.518170804602	776.82246719036	0	NaN	NaN	NaN	NaN	NaN	301.077950027805	0.999309972722275	24.506647454722	14.7847370682227	11.7528188314764	3.89010455695236	0.0324294525212196	0.016556075248669	1	1.01158865112618	2658.62979633867	1	15478.0706214689	1	1	1	1	2019-05-16T16:24:43.479	NG_ecoli_LTEE_151_DM0	-0	-0	162.4	DIA_100X_EMPTY_1x1_100ms	615e8505-f28e-4e37-a1d0-64454855511d	EPI_100X_YFP_1x1_200ms_25sola	EPI_100X_RFP_1x1_200ms_25sola
400	26	11.6652346063593	304	41.8644897712708	1289.6875	1322.45065789474	458991	1509.83881578947	152.474643829902	105.806884178616	2	181255	596.233552631579	701.518170804602	776.82246719036	0	NaN	NaN	NaN	NaN	NaN	277.016327351623	0.992521272338136	25.9512337661621	12.6468197752527	10.1530946876045	3.26090157936214	0.0203158091480369	0.0078851223255234	1	1.00274994047493	2101.09052361063	1	16707.4769736842	1	1	1	1	2019-05-16T16:24:43.479	NG_ecoli_LTEE_151_DM0	-0	-0	162.4	DIA_100X_EMPTY_1x1_100ms	a732e31b-5aeb-4aac-8a3b-a88909244118	EPI_100X_YFP_1x1_200ms_25sola	EPI_100X_RFP_1x1_200ms_25sola
401	37	15.292998134539	566	48.497911248609	1300.85335689046	1340.45759717314	696890	1231.25441696113	152.474643829902	105.806884178616	2	382427	675.666077738516	701.518170804602	776.82246719036	0	NaN	NaN	NaN	NaN	NaN	459.493756453783	0.977022423342485	34.3523685544137	15.7440797874304	12.8277625301347	3.79184709543463	0.0304511554924918	0.0155585031024782	0	1.01909027821489	4439.64649588121	1	15085.1501766784	1	1	1	1	2019-05-16T16:24:43.479	NG_ecoli_LTEE_151_DM0	-0	-0	162.4	DIA_100X_EMPTY_1x1_100ms	a6c94789-687b-4cb0-a51c-155ecd8afed2	EPI_100X_YFP_1x1_200ms_25sola	EPI_100X_RFP_1x1_200ms_25sola
402	28	12.6517458797696	355	44.1983892728869	1294.76901408451	568.839436619718	538215	1516.0985915493	152.474643829902	105.806884178616	2	211310	595.239436619718	701.518170804602	776.82246719036	0	NaN	NaN	NaN	NaN	NaN	301.414918595596	0.982712058871334	27.0173612456295	12.7825437641294	10.7979732145211	3.04199832630499	0.0113961065284161	0.00583251520314715	1	1.0004812450535	2474.10030450104	0	15251.9915492958	1	1	1	1	2019-05-16T16:24:43.479	NG_ecoli_LTEE_151_DM0	-0	-0	162.4	DIA_100X_EMPTY_1x1_100ms	25a61b7f-0743-4f48-887c-b8b680b24610	EPI_100X_YFP_1x1_200ms_25sola	EPI_100X_RFP_1x1_200ms_25sola
403	28	11.6720597472072	327	46.2499002310097	1318.65749235474	967.058103975535	432180	1321.65137614679	152.474643829902	105.806884178616	2	164475	502.981651376147	701.518170804602	776.82246719036	0	NaN	NaN	NaN	NaN	NaN	294.600708781722	0.984479030298841	26.8759237402543	13.6149150462353	10.4556195503336	3.44741200113053	0.0211837057748015	0.00950222393286833	1	1.00253437590742	2307.55906285518	1	15952.244648318	1	1	1	1	2019-05-16T16:24:43.479	NG_ecoli_LTEE_151_DM0	-0	-0	162.4	DIA_100X_EMPTY_1x1_100ms	06fd0951-a176-4fa1-b055-12d0f515f57c	EPI_100X_YFP_1x1_200ms_25sola	EPI_100X_RFP_1x1_200ms_25sola
404	26	12.6647091801445	330	44.5599275263641	1321.45151515152	1953.10303030303	746366	2261.71515151515	152.474643829902	105.806884178616	2	188373	570.827272727273	701.518170804602	776.82246719036	0	NaN	NaN	NaN	NaN	NaN	289.29014557841	0.996144037336316	24.8453487013708	13.5575383408703	11.2372730249631	3.39505647475532	0.0188523766268091	0.00888130970867198	1	1.00156038116862	2464.09157204703	0	15256.9181818182	1	1	1	1	2019-05-16T16:24:43.479	NG_ecoli_LTEE_151_DM0	-0	-0	162.4	DIA_100X_EMPTY_1x1_100ms	8d538980-d0f6-4c09-90d8-bcbac2d8746c	EPI_100X_YFP_1x1_200ms_25sola	EPI_100X_RFP_1x1_200ms_25sola
405	34	13.2365440866527	451	48.3809630216792	1334.27494456763	949.718403547672	749717	1662.34368070953	152.474643829902	105.806884178616	2	237969	527.647450110865	701.518170804602	776.82246719036	0	NaN	NaN	NaN	NaN	NaN	391.927814344547	0.962231302438215	33.8547916565855	13.4209810599305	11.2232446167641	3.06330436528107	0.020122594049743	0.0103459413143329	1	1.00817208781515	3349.24474214198	1	16552.2195121951	1	1	1	1	2019-05-16T16:24:43.479	NG_ecoli_LTEE_151_DM0	-0	-0	162.4	DIA_100X_EMPTY_1x1_100ms	2d570613-1cce-474e-8981-bb06dad34558	EPI_100X_YFP_1x1_200ms_25sola	EPI_100X_RFP_1x1_200ms_25sola
406	24	14.9351606908082	359	-2.20482463338357	1329.08635097493	203.99721448468	892470	2485.98885793872	152.474643829902	105.806884178616	3	3449593	9608.89415041783	701.518170804602	776.82246719036	0	NaN	NaN	NaN	NaN	NaN	306.323161033077	0.999760526510932	23.0981400996057	16.4033225567488	12.6166430308186	4.51147029537142	0.0173192114312457	0.00770419465899902	1	1.00113950982014	2887.71629535958	0	14953.1002785515	1	1	1	1	2019-05-16T16:24:43.479	NG_ecoli_LTEE_151_DM0	-0	-0	162.4	DIA_100X_EMPTY_1x1_100ms	201b4c43-5ed6-431d-a114-a69aa02ad759	EPI_100X_YFP_1x1_200ms_25sola	EPI_100X_RFP_1x1_200ms_25sola
407	24	11.4656176761044	276	36.3369479074386	1328.73550724638	1635.08333333333	412643	1495.08333333333	152.474643829902	105.806884178616	3	155000	561.594202898551	701.518170804602	776.82246719036	0	NaN	NaN	NaN	NaN	NaN	252.209035818736	0.998644554388759	22.8181438422926	13.1571804573157	10.5751776690409	3.44542485750659	0.0141777992302731	0.00723321945397949	0	1.00184927651581	2004.22068434781	1	15969.2391304348	1	1	1	1	2019-05-16T16:24:43.479	NG_ecoli_LTEE_151_DM0	-0	-0	162.4	DIA_100X_EMPTY_1x1_100ms	5269f9ea-909d-4c1c-a913-eb1e061094ea	EPI_100X_YFP_1x1_200ms_25sola	EPI_100X_RFP_1x1_200ms_25sola
408	41	12.6818917753796	521	49.3251640649562	1333.84069097889	835.030710172745	498890	957.562380038388	152.474643829902	105.806884178616	0	255454	490.314779270633	701.518170804602	776.82246719036	0	NaN	NaN	NaN	NaN	NaN	450.65543911053	0.943496363418387	40.6014700027705	12.5764012989647	10.7453117923795	2.65876840538245	0.0397372487809879	0.0061251362345137	2	1.00113880087429	3681.88044768809	1	16248.2380038388	1	1	1	1	2019-05-16T16:24:43.479	NG_ecoli_LTEE_151_DM0	-0	-0	162.4	DIA_100X_EMPTY_1x1_100ms	c4e28a02-17f5-4cf8-860a-6a06f7f624b5	EPI_100X_YFP_1x1_200ms_25sola	EPI_100X_RFP_1x1_200ms_25sola
409	39	13.3346642323311	520	49.1990226922006	1333.54615384615	894.955769230769	411535	791.413461538462	152.474643829902	105.806884178616	0	257007	494.244230769231	701.518170804602	776.82246719036	0	NaN	NaN	NaN	NaN	NaN	425.58908394816	0.940125540798033	37.0794819461868	13.4283569072277	11.0946604732535	2.83687015598655	0.0184084474436278	0.00743408009626629	2	1.00603815662222	3584.68972924888	0	15633.5980769231	1	1	1	1	2019-05-16T16:24:43.479	NG_ecoli_LTEE_151_DM0	-0	-0	162.4	DIA_100X_EMPTY_1x1_100ms	1e2aec1d-15a0-4591-a1b6-b1c324c0afb0	EPI_100X_YFP_1x1_200ms_25sola	EPI_100X_RFP_1x1_200ms_25sola
410	34	14.7648470222555	502	48.4394692237441	1344.77091633466	1736.7828685259	1383105	2755.18924302789	152.474643829902	105.806884178616	3	287014	571.741035856574	701.518170804602	776.82246719036	0	NaN	NaN	NaN	NaN	NaN	422.265684387548	0.990398493089528	32.9078901724304	14.8777959377329	12.484564347506	3.39892342127052	0.0268574024637685	0.00952332011322858	1	1.00397555235214	4028.43819322068	0	15890.9900398406	1	1	1	1	2019-05-16T16:24:43.479	NG_ecoli_LTEE_151_DM0	-0	-0	162.4	DIA_100X_EMPTY_1x1_100ms	d8da3818-c5f4-4fdc-83f6-1b4a9b886d7a	EPI_100X_YFP_1x1_200ms_25sola	EPI_100X_RFP_1x1_200ms_25sola
411	33	14.2172577528907	470	47.4346772753657	1345.51914893617	1431.16382978723	524750	1116.48936170213	152.474643829902	105.806884178616	3	262019	557.487234042553	701.518170804602	776.82246719036	0	NaN	NaN	NaN	NaN	NaN	401.823299769185	0.98929778222651	32.4123424413635	14.8698344040881	11.8285750214605	3.73882138202165	0.0125592858223877	0.00656395360590777	1	1.00102895915828	3561.76414232933	0	15104.0787234043	1	1	1	1	2019-05-16T16:24:43.479	NG_ecoli_LTEE_151_DM0	-0	-0	162.4	DIA_100X_EMPTY_1x1_100ms	7a24d80d-3a65-48da-bae3-32c80f230c49	EPI_100X_YFP_1x1_200ms_25sola	EPI_100X_RFP_1x1_200ms_25sola
412	24	11.9955418357044	288	36.6032740199912	1344.37847222222	1043.14236111111	821478	2852.35416666667	152.474643829902	105.806884178616	0	156306	542.729166666667	701.518170804602	776.82246719036	0	NaN	NaN	NaN	NaN	NaN	254.30247544029	0.998911796578706	22.7620453266873	13.1186792725612	10.8163759223468	3.33230685688741	0.0091434158157854	0.00493063400355289	0	1.00086985626753	2091.53294911888	0	15651.5590277778	1	1	1	1	2019-05-16T16:24:43.479	NG_ecoli_LTEE_151_DM0	-0	-0	162.4	DIA_100X_EMPTY_1x1_100ms	22b83528-5a5d-4ab8-a0e7-5e074fab6295	EPI_100X_YFP_1x1_200ms_25sola	EPI_100X_RFP_1x1_200ms_25sola
413	34	12.5299256842046	427	34.6987907211576	1354.7775175644	2039.59484777518	940563	2202.72365339578	152.474643829902	105.806884178616	2	501334	1174.08430913349	701.518170804602	776.82246719036	0	NaN	NaN	NaN	NaN	NaN	NaN	NaN	NaN	NaN	NaN	NaN	NaN	NaN	NaN	NaN	NaN	0	15550.4496487119	1	1	1	1	2019-05-16T16:24:43.479	NG_ecoli_LTEE_151_DM0	-0	-0	162.4	DIA_100X_EMPTY_1x1_100ms	80ef6e1f-8f6a-4297-a27d-4e92d682c204	EPI_100X_YFP_1x1_200ms_25sola	EPI_100X_RFP_1x1_200ms_25sola
414	21	14.7300416058486	310	-48.2012562407644	1347.3	1636.37096774194	586557	1892.11935483871	152.474643829902	105.806884178616	2	164657	531.151612903226	701.518170804602	776.82246719036	0	NaN	NaN	NaN	NaN	NaN	273.015951452811	0.999552276577342	19.3165840767986	17.9064677811104	12.9574388049797	4.84219192125098	0.0854060405481364	0.0414565751682059	0	1.04856958789446	2547.17358887096	1	15790.5387096774	1	1	1	1	2019-05-16T16:24:43.479	NG_ecoli_LTEE_151_DM0	-0	-0	162.4	DIA_100X_EMPTY_1x1_100ms	30bc0ba6-4e2c-4304-b8c6-7351e4efbbd8	EPI_100X_YFP_1x1_200ms_25sola	EPI_100X_RFP_1x1_200ms_25sola
415	30	13.2040447444426	397	44.9547883002471	1352.49118387909	823.047858942066	1665946	4196.33753148615	152.474643829902	105.806884178616	3	194107	488.934508816121	701.518170804602	776.82246719036	0	NaN	NaN	NaN	NaN	NaN	353.994440864847	0.997606703660349	31.1978905118469	13.2158317259296	10.8913997684341	3.31336719389651	0.00369290388541658	0.00199812750593545	1	1.00007027463493	2906.5815278288	1	16376.0554156171	1	1	1	1	2019-05-16T16:24:43.479	NG_ecoli_LTEE_151_DM0	-0	-0	162.4	DIA_100X_EMPTY_1x1_100ms	5e20b664-3a7a-4b21-b8ec-e0d53f8037e4	EPI_100X_YFP_1x1_200ms_25sola	EPI_100X_RFP_1x1_200ms_25sola
416	28	12.865829672594	361	45.9246337907567	1354.80886426593	1685.88088642659	569574	1577.76731301939	152.474643829902	105.806884178616	3	195171	540.639889196676	701.518170804602	776.82246719036	0	NaN	NaN	NaN	NaN	NaN	307.492423196908	0.994769998327023	26.3102391332976	13.4265379795937	11.2503633556118	3.38035969242646	0.0204245976693207	0.00819005885710938	1	1.00251248865563	2615.45814921078	0	15905.7340720222	1	1	1	1	2019-05-16T16:24:43.479	NG_ecoli_LTEE_151_DM0	-0	-0	162.4	DIA_100X_EMPTY_1x1_100ms	ed627675-d7cf-481e-ae7e-0a57bdbc2a5e	EPI_100X_YFP_1x1_200ms_25sola	EPI_100X_RFP_1x1_200ms_25sola
417	37	12.6204842936391	467	49.1152901690825	1356.60813704497	979.387580299786	1150891	2464.43468950749	152.474643829902	105.806884178616	4	239774	513.434689507495	701.518170804602	776.82246719036	0	NaN	NaN	NaN	NaN	NaN	464.214012619259	0.950717062045176	37.395814281931	15.3241517384011	12.0704565929579	3.23128959472273	0.016430767493575	0.00725849875975559	1	1.00173906986189	4279.17721911101	2	17294.8329764454	1	1	1	1	2019-05-16T16:24:43.479	NG_ecoli_LTEE_151_DM0	-0	-0	162.4	DIA_100X_EMPTY_1x1_100ms	fda9dcf2-ad65-45f6-87c6-51117621c08b	EPI_100X_YFP_1x1_200ms_25sola	EPI_100X_RFP_1x1_200ms_25sola
418	40	11.774201285226	471	47.9167796782347	1368.32271762208	1002.75371549894	743979	1579.57324840764	152.474643829902	105.806884178616	5	232570	493.779193205945	701.518170804602	776.82246719036	0	NaN	NaN	NaN	NaN	NaN	481.488666422578	0.91018049493352	41.6876272833548	14.2148137770739	11.3555980102098	2.7047073019097	0.0193774197914947	0.0103242533636069	1	1.01083194249498	4221.98881785978	2	17738.8853503185	1	1	1	1	2019-05-16T16:24:43.479	NG_ecoli_LTEE_151_DM0	-0	-0	162.4	DIA_100X_EMPTY_1x1_100ms	f75274b4-d073-469f-a2e3-84a3396f8c70	EPI_100X_YFP_1x1_200ms_25sola	EPI_100X_RFP_1x1_200ms_25sola
419	28	15.4534128019455	436	4.58262850526079	1363.23853211009	449.073394495413	405206	929.371559633028	152.474643829902	105.806884178616	1	265723	609.456422018349	701.518170804602	776.82246719036	0	NaN	NaN	NaN	NaN	NaN	355.491063758847	0.983764879440913	27.7243171151499	14.7964743670618	12.3222565921878	3.58981255508603	0.022242861609979	0.011267297697443	1	1.00686964539173	3306.21609117207	0	14381.5573394495	1	1	1	1	2019-05-16T16:24:43.479	NG_ecoli_LTEE_151_DM0	-0	-0	162.4	DIA_100X_EMPTY_1x1_100ms	080697c1-b9a6-4a81-a2a0-0820c4550878	EPI_100X_YFP_1x1_200ms_25sola	EPI_100X_RFP_1x1_200ms_25sola
420	23	13.3433991497639	307	-6.47368963972985	1361.64495114007	538.71009771987	605936	1973.7328990228	152.474643829902	105.806884178616	2	166734	543.107491856677	701.518170804602	776.82246719036	0	NaN	NaN	NaN	NaN	NaN	255.284122671297	0.99989803013388	20.5120268724497	15.2927751989919	11.8674311884829	4.20634810926459	0.00285501507884863	0.00123924700104817	1	1.00004391403914	2268.88196286546	0	15287.0358306189	1	1	1	1	2019-05-16T16:24:43.479	NG_ecoli_LTEE_151_DM0	-0	-0	162.4	DIA_100X_EMPTY_1x1_100ms	79290bb9-a5b9-427e-87f7-2a49ad205071	EPI_100X_YFP_1x1_200ms_25sola	EPI_100X_RFP_1x1_200ms_25sola
421	24	13.2485124981026	318	18.5016749828959	1359.25786163522	2006.43710691824	821887	2584.55031446541	152.474643829902	105.806884178616	2	207206	651.591194968554	701.518170804602	776.82246719036	0	NaN	NaN	NaN	NaN	NaN	268.457380806828	0.998869815560862	22.4413352165365	14.3063807607727	11.4327391515828	3.68382487863655	0.0360998499190825	0.0189774007179287	0	1.01239631997659	2303.77024098856	0	15520.5377358491	1	1	1	1	2019-05-16T16:24:43.479	NG_ecoli_LTEE_151_DM0	-0	-0	162.4	DIA_100X_EMPTY_1x1_100ms	1c04d51c-af92-46a8-932c-002ab910864d	EPI_100X_YFP_1x1_200ms_25sola	EPI_100X_RFP_1x1_200ms_25sola
422	12	7.38402524810045	89	-49.9997940930945	1359.41573033708	1207.52808988764	21579	242.460674157303	152.474643829902	105.806884178616	0	223352	2509.57303370787	701.518170804602	776.82246719036	0	NaN	NaN	NaN	NaN	NaN	134.049701911524	0.999863596412017	14.152039611841	12.040800514286	8.92266671919283	3.51314794505938	4.71652589848198e-05	2.39583301724567e-05	1	1.00000000163129	884.908282051387	1	19762.1123595506	1	1	1	1	2019-05-16T16:24:43.479	NG_ecoli_LTEE_151_DM0	-0	-0	162.4	DIA_100X_EMPTY_1x1_100ms	c8b97eb1-7833-4114-bbb8-1670e5b5fba2	EPI_100X_YFP_1x1_200ms_25sola	EPI_100X_RFP_1x1_200ms_25sola
423	24	13.4599959480766	323	-21.4711700136332	1370.70278637771	1219.49845201238	284347	880.331269349845	152.474643829902	105.806884178616	2	1490683	4615.11764705882	701.518170804602	776.82246719036	0	NaN	NaN	NaN	NaN	NaN	265.76695963741	0.999910823602753	21.8897485165366	15.1271610402429	11.6272099489534	4.07002650911807	0.0189343932329687	0.010282629464825	0	1.00353679530007	2324.24380689774	1	16734.6996904025	1	1	1	1	2019-05-16T16:24:43.479	NG_ecoli_LTEE_151_DM0	-0	-0	162.4	DIA_100X_EMPTY_1x1_100ms	d9837480-00e5-4c70-bb01-83cf2b544629	EPI_100X_YFP_1x1_200ms_25sola	EPI_100X_RFP_1x1_200ms_25sola
424	25	11.951525870139	299	41.0012878062345	1373.62876254181	330.555183946488	356712	1193.01672240803	152.474643829902	105.806884178616	2	155136	518.849498327759	701.518170804602	776.82246719036	0	NaN	NaN	NaN	NaN	NaN	255.399192156365	0.999741031707317	22.9034350140009	13.2065173896856	10.8405610083069	3.3241723584125	0.00207149340860884	0.00106524003636982	0	1.00004021192001	2113.94663197058	0	16231.7023411371	1	1	1	1	2019-05-16T16:24:43.479	NG_ecoli_LTEE_151_DM0	-0	-0	162.4	DIA_100X_EMPTY_1x1_100ms	18a61931-9de4-47d8-b891-5d0fba07700f	EPI_100X_YFP_1x1_200ms_25sola	EPI_100X_RFP_1x1_200ms_25sola
425	27	12.7757345000555	345	35.2672684662077	1378.93043478261	186.698550724638	999683	2897.63188405797	152.474643829902	105.806884178616	4	189814	550.185507246377	701.518170804602	776.82246719036	0	NaN	NaN	NaN	NaN	NaN	346.41245503922	0.971788466302692	27.3967678600716	15.8090241490579	12.225007586719	3.57656763870437	0.0235883050194868	0.0103687217107921	1	1.0061234288517	3215.78855963976	2	17686.9391304348	1	1	1	1	2019-05-16T16:24:43.479	NG_ecoli_LTEE_151_DM0	-0	-0	162.4	DIA_100X_EMPTY_1x1_100ms	fd59695e-20d2-45df-bd07-04c637057250	EPI_100X_YFP_1x1_200ms_25sola	EPI_100X_RFP_1x1_200ms_25sola
426	29	13.0515967923386	379	37.9785336293955	1380.18205804749	985.393139841689	487801	1287.07387862797	152.474643829902	105.806884178616	1	185398	489.176781002639	701.518170804602	776.82246719036	0	NaN	NaN	NaN	NaN	NaN	377.681974827177	0.99650115681438	28.9539725741066	15.6139106683873	12.6243594528395	3.946745687591	0.0184846228573861	0.00868829520363437	1	1.00474351977157	3624.23828223165	2	16501.562005277	1	1	1	1	2019-05-16T16:24:43.479	NG_ecoli_LTEE_151_DM0	-0	-0	162.4	DIA_100X_EMPTY_1x1_100ms	ed2d0792-b69f-4a9b-9b13-f49e922324da	EPI_100X_YFP_1x1_200ms_25sola	EPI_100X_RFP_1x1_200ms_25sola
427	25	15.6232626276941	391	10.372488307836	1381.726342711	206.833759590793	716751	1833.12276214834	152.474643829902	105.806884178616	4	206795	528.887468030691	701.518170804602	776.82246719036	0	NaN	NaN	NaN	NaN	NaN	390.869609244194	0.999926603461315	25.8353135446239	19.6341949616335	14.5617875198662	5.22098096531666	0.0184475807313965	0.00940263505932793	1	1.00426792316936	4302.6200571152	3	18007.631713555	1	1	1	1	2019-05-16T16:24:43.479	NG_ecoli_LTEE_151_DM0	-0	-0	162.4	DIA_100X_EMPTY_1x1_100ms	232e15f7-3d98-44eb-be20-65ac6dc8ea58	EPI_100X_YFP_1x1_200ms_25sola	EPI_100X_RFP_1x1_200ms_25sola
428	31	11.7562106995998	365	48.6439960702419	1389.90136986301	923.265753424658	320520	878.13698630137	152.474643829902	105.806884178616	2	184243	504.775342465753	701.518170804602	776.82246719036	0	NaN	NaN	NaN	NaN	NaN	321.130152164557	0.984216660121606	30.3452726138349	12.0575322063464	10.3517324341951	2.67059701547347	0.00714578748149705	0.00312620440043143	1	1.00024743523748	2553.91830523006	0	16109.3342465753	1	1	1	1	2019-05-16T16:24:43.479	NG_ecoli_LTEE_151_DM0	-0	-0	162.4	DIA_100X_EMPTY_1x1_100ms	f5b42614-cc8e-4d59-a6e1-3ea245144949	EPI_100X_YFP_1x1_200ms_25sola	EPI_100X_RFP_1x1_200ms_25sola
429	32	13.7892558774069	442	41.951950651383	1394.88914027149	291.515837104072	321407	727.165158371041	152.474643829902	105.806884178616	0	238867	540.423076923077	701.518170804602	776.82246719036	0	NaN	NaN	NaN	NaN	NaN	359.197700390573	0.971509436216637	31.3520095843186	13.3067369386129	11.2190697516546	2.82627692858185	0.0155406179883017	0.00773759422698263	0	1.00424335394806	3099.33814161189	0	15877.6085972851	1	1	1	1	2019-05-16T16:24:43.479	NG_ecoli_LTEE_151_DM0	-0	-0	162.4	DIA_100X_EMPTY_1x1_100ms	e014e196-a7cf-4a9b-936b-15f1f7766df6	EPI_100X_YFP_1x1_200ms_25sola	EPI_100X_RFP_1x1_200ms_25sola
430	42	13.9133261942431	585	48.7196322554199	1407.85982905983	188.755555555556	1482300	2533.84615384615	152.474643829902	105.806884178616	4	319464	546.092307692308	701.518170804602	776.82246719036	0	NaN	NaN	NaN	NaN	NaN	572.385228186874	0.934129924934902	40.5273915490501	16.966591345857	13.62538597199	3.59483012713332	0.0659361840405094	0.00863608560305408	2	1.00531527399152	5909.301663123	4	16973.4666666667	1	1	1	1	2019-05-16T16:24:43.479	NG_ecoli_LTEE_151_DM0	-0	-0	162.4	DIA_100X_EMPTY_1x1_100ms	17f36656-b231-426f-ab43-35c41f89889f	EPI_100X_YFP_1x1_200ms_25sola	EPI_100X_RFP_1x1_200ms_25sola
431	24	12.8839849897456	309	28.5300558767298	1401.45631067961	1171.56634304207	425626	1377.43042071197	152.474643829902	105.806884178616	3	316543	1024.41100323625	701.518170804602	776.82246719036	0	NaN	NaN	NaN	NaN	NaN	265.606508587899	0.999870921902173	21.8895572976764	14.5778219237956	11.5857367630778	3.92107010947813	0.0121503129512173	0.00614410531530768	1	1.00126023122429	2307.67249217455	0	15469.5080906149	1	1	1	1	2019-05-16T16:24:43.479	NG_ecoli_LTEE_151_DM0	-0	-0	162.4	DIA_100X_EMPTY_1x1_100ms	30f61c2f-11c5-4e19-948c-104727f77907	EPI_100X_YFP_1x1_200ms_25sola	EPI_100X_RFP_1x1_200ms_25sola
432	22	10.2199098377818	226	26.2566324132939	1404.27433628319	205.646017699115	682284	3018.95575221239	152.474643829902	105.806884178616	2	124851	552.438053097345	701.518170804602	776.82246719036	0	NaN	NaN	NaN	NaN	NaN	229.255305209116	0.999755805328288	22.9511923833068	12.3177394367652	9.59365006095078	3.27395316686083	0.0113879912297528	0.00466267275477282	1	1.00059790918502	1659.06301111626	2	19101.3761061947	1	1	1	1	2019-05-16T16:24:43.479	NG_ecoli_LTEE_151_DM0	-0	-0	162.4	DIA_100X_EMPTY_1x1_100ms	2356e81a-3766-43b1-a8a2-288bbff447be	EPI_100X_YFP_1x1_200ms_25sola	EPI_100X_RFP_1x1_200ms_25sola
433	25	11.8386141227376	296	42.8013700181296	1406.42567567568	1422.4222972973	414777	1401.27364864865	152.474643829902	105.806884178616	3	158554	535.655405405405	701.518170804602	776.82246719036	0	NaN	NaN	NaN	NaN	NaN	262.617121394781	0.997980954647349	23.4731999661165	13.0175643932395	10.6941510269285	3.46947401888025	0.00822774302000099	0.00187579934429855	1	1.00011090616858	2108.40873125589	0	16285.347972973	1	1	1	1	2019-05-16T16:24:43.479	NG_ecoli_LTEE_151_DM0	-0	-0	162.4	DIA_100X_EMPTY_1x1_100ms	6015f917-ca2c-482f-b3b8-286a0cba392b	EPI_100X_YFP_1x1_200ms_25sola	EPI_100X_RFP_1x1_200ms_25sola
434	24	13.4452992018957	323	15.963653078147	1410.42414860681	344.05572755418	698081	2161.24148606811	152.474643829902	105.806884178616	4	229563	710.721362229102	701.518170804602	776.82246719036	0	NaN	NaN	NaN	NaN	NaN	284.271355709384	0.998171076391959	23.3487784429689	14.5345325670328	11.6688665390517	3.70308774525496	0.00862616521048182	0.00480227406568336	1	1.00087512292572	2496.95888271945	0	15918.5479876161	1	1	1	1	2019-05-16T16:24:43.479	NG_ecoli_LTEE_151_DM0	-0	-0	162.4	DIA_100X_EMPTY_1x1_100ms	010c0460-2111-4034-96be-476f903cb4a1	EPI_100X_YFP_1x1_200ms_25sola	EPI_100X_RFP_1x1_200ms_25sola
435	27	13.0172211257485	352	43.4552240795381	1417.71022727273	1759.99147727273	618800	1757.95454545455	152.474643829902	105.806884178616	2	223365	634.559659090909	701.518170804602	776.82246719036	0	NaN	NaN	NaN	NaN	NaN	297.408830533389	0.998126693650475	25.9815275801517	13.2632381850799	10.9975292152057	3.45044940441225	0.00348263105510935	0.00212209446575877	1	1.00004802575202	2467.99804798028	0	15720.4176136364	1	1	1	1	2019-05-16T16:24:43.479	NG_ecoli_LTEE_151_DM0	-0	-0	162.4	DIA_100X_EMPTY_1x1_100ms	9950601b-7cf1-44de-ad45-f0da26b87558	EPI_100X_YFP_1x1_200ms_25sola	EPI_100X_RFP_1x1_200ms_25sola
436	28	14.3771572892572	404	23.1713229307573	1420.48267326733	369.069306930693	292652	724.386138613861	152.474643829902	105.806884178616	0	2870183	7104.41336633663	701.518170804602	776.82246719036	0	NaN	NaN	NaN	NaN	NaN	338.150168576193	0.997141203698004	27.6529130139961	14.197419015091	11.8594507773698	3.55442317215192	0.00234047473804584	0.0011875498869268	0	1.00005448437695	3054.63921365134	0	16614.9702970297	1	1	1	1	2019-05-16T16:24:43.479	NG_ecoli_LTEE_151_DM0	-0	-0	162.4	DIA_100X_EMPTY_1x1_100ms	16808a12-a62c-4f53-b92c-e7c0218e8bae	EPI_100X_YFP_1x1_200ms_25sola	EPI_100X_RFP_1x1_200ms_25sola
437	49	8.60380444088198	422	-49.9490129046063	1428.163507109	1280.32464454976	61612	146	152.474643829902	105.806884178616	0	3838853	9096.80805687204	701.518170804602	776.82246719036	0	NaN	NaN	NaN	NaN	NaN	NaN	NaN	NaN	NaN	NaN	NaN	NaN	NaN	NaN	NaN	NaN	0	21335.9336492891	1	1	1	1	2019-05-16T16:24:43.479	NG_ecoli_LTEE_151_DM0	-0	-0	162.4	DIA_100X_EMPTY_1x1_100ms	5fa39b36-adb8-4c5b-af18-bf612b63e43c	EPI_100X_YFP_1x1_200ms_25sola	EPI_100X_RFP_1x1_200ms_25sola
438	20	11.4497559756492	229	-10.4465470256	1416.24017467249	1810.29694323144	530832	2318.04366812227	152.474643829902	105.806884178616	1	194866	850.943231441048	701.518170804602	776.82246719036	0	NaN	NaN	NaN	NaN	NaN	217.749553982829	0.999720016342982	20.3163806990614	12.9113281737641	9.99027883743036	3.73872965235076	0.0182836971349975	0.00958058845304613	1	1.0027125335036	1592.54401217501	1	16671.7336244541	1	1	1	1	2019-05-16T16:24:43.479	NG_ecoli_LTEE_151_DM0	-0	-0	162.4	DIA_100X_EMPTY_1x1_100ms	159214bf-194b-4cff-b0fe-dfea0cd36ebf	EPI_100X_YFP_1x1_200ms_25sola	EPI_100X_RFP_1x1_200ms_25sola
439	31	13.2089744084439	410	48.2828981092396	1424.82682926829	781.314634146342	628172	1532.12682926829	152.474643829902	105.806884178616	3	230574	562.375609756098	701.518170804602	776.82246719036	0	NaN	NaN	NaN	NaN	NaN	335.621657114668	0.984550250617124	29.3865080592204	13.075116421701	11.040982053042	3.17126341134902	0.0230866592501599	0.0111059476788814	1	1.00741134014186	2813.54115410993	0	15016.0097560976	1	1	1	1	2019-05-16T16:24:43.479	NG_ecoli_LTEE_151_DM0	-0	-0	162.4	DIA_100X_EMPTY_1x1_100ms	750bb491-650a-4106-9f48-20a5b369a4fd	EPI_100X_YFP_1x1_200ms_25sola	EPI_100X_RFP_1x1_200ms_25sola
440	21	11.7463073317655	248	-21.0100212310695	1425.72177419355	1827.86693548387	546679	2204.35080645161	152.474643829902	105.806884178616	2	253313	1021.42338709677	701.518170804602	776.82246719036	0	NaN	NaN	NaN	NaN	NaN	235.657005194578	0.998432714970116	21.3881993722293	12.9758212922052	10.4899628010716	3.45433422413076	0.00719004099650018	0.00353452958771727	0	1.00041722518672	1848.4682756154	2	16665.189516129	1	1	1	1	2019-05-16T16:24:43.479	NG_ecoli_LTEE_151_DM0	-0	-0	162.4	DIA_100X_EMPTY_1x1_100ms	9974cdb7-db4e-425e-adbf-ddc27f83ceb9	EPI_100X_YFP_1x1_200ms_25sola	EPI_100X_RFP_1x1_200ms_25sola
441	33	12.1538658116268	401	46.646341275385	1431.15461346633	164.239401496259	516163	1287.18952618454	152.474643829902	105.806884178616	2	254985	635.872817955112	701.518170804602	776.82246719036	0	NaN	NaN	NaN	NaN	NaN	354.129929223852	0.997227349144158	32.0686652290055	13.1362902761512	10.5901642126401	3.22575592517811	0.0302358306066818	0.00805160604461217	0	1.00359008412165	2824.72487308752	1	15783.7506234414	1	1	1	1	2019-05-16T16:24:43.479	NG_ecoli_LTEE_151_DM0	-0	-0	162.4	DIA_100X_EMPTY_1x1_100ms	5163a932-72de-4fdc-840f-66dca71f2b54	EPI_100X_YFP_1x1_200ms_25sola	EPI_100X_RFP_1x1_200ms_25sola
442	18	11.5262696949843	209	-49.980201147439	1431.68421052632	2040.86602870813	261953	1253.36363636364	152.474643829902	105.806884178616	1	136872	654.88995215311	701.518170804602	776.82246719036	0	NaN	NaN	NaN	NaN	NaN	NaN	NaN	NaN	NaN	NaN	NaN	NaN	NaN	NaN	NaN	NaN	0	15718.004784689	1	1	1	1	2019-05-16T16:24:43.479	NG_ecoli_LTEE_151_DM0	-0	-0	162.4	DIA_100X_EMPTY_1x1_100ms	a180e4a8-b298-49a3-8eeb-baf463111704	EPI_100X_YFP_1x1_200ms_25sola	EPI_100X_RFP_1x1_200ms_25sola
443	34	13.2857086550009	452	-49.9998154126468	1445.15486725664	1810.26327433628	681789	1508.38274336283	152.474643829902	105.806884178616	2	5410596	11970.3451327434	701.518170804602	776.82246719036	0	NaN	NaN	NaN	NaN	NaN	431.892788669637	0.694298190454355	47.7305002995961	13.7795644146692	8.65597505554174	3.12710410047083	0.126314269838255	0.0540143872652112	1	1.65508176894557	2808.78088168664	2	18059.6216814159	1	1	1	1	2019-05-16T16:24:43.479	NG_ecoli_LTEE_151_DM0	-0	-0	162.4	DIA_100X_EMPTY_1x1_100ms	d6c32355-17ee-46ed-92b3-5bf95a5681c5	EPI_100X_YFP_1x1_200ms_25sola	EPI_100X_RFP_1x1_200ms_25sola
444	36	13.443830550559	484	43.4443641119768	1447.9979338843	1059.16115702479	1115014	2303.7479338843	152.474643829902	105.806884178616	4	259182	535.5	701.518170804602	776.82246719036	0	NaN	NaN	NaN	NaN	NaN	465.040698215248	0.90543338757291	34.9986010558466	16.6591024800444	12.7150431126741	3.51584960468324	0.0563836484224324	0.0264672044835831	1	1.01978360515937	4444.02241538045	2	16485.25	1	1	1	1	2019-05-16T16:24:43.479	NG_ecoli_LTEE_151_DM0	-0	-0	162.4	DIA_100X_EMPTY_1x1_100ms	ef319b1b-5006-41a5-ac90-0ad3322c59d8	EPI_100X_YFP_1x1_200ms_25sola	EPI_100X_RFP_1x1_200ms_25sola
445	27	13.8568653280134	375	37.090980842075	1441.112	625.226666666667	655786	1748.76266666667	152.474643829902	105.806884178616	2	214347	571.592	701.518170804602	776.82246719036	0	NaN	NaN	NaN	NaN	NaN	309.74288197975	0.99926194873981	25.4356701638376	14.3243018800826	11.6763691680602	3.77777944622656	0.0449231561441726	0.00530614566025679	0	1.00083584419599	2723.63371155104	0	15164.04	1	1	1	1	2019-05-16T16:24:43.479	NG_ecoli_LTEE_151_DM0	-0	-0	162.4	DIA_100X_EMPTY_1x1_100ms	eb74cd1e-a15f-4b27-95cc-374a38141b0b	EPI_100X_YFP_1x1_200ms_25sola	EPI_100X_RFP_1x1_200ms_25sola
446	30	16.7070979217996	502	37.2290061087069	1450.54581673307	837.745019920319	622698	1240.43426294821	152.474643829902	105.806884178616	1	318408	634.278884462151	701.518170804602	776.82246719036	0	NaN	NaN	NaN	NaN	NaN	404.948957358885	0.999942075227269	27.9914736361989	17.4401335026685	14.0303622251589	4.30640654334785	0.021141411888089	0.00871854895252784	1	1.00290344699394	4327.66276835601	0	14783.6334661355	1	1	1	1	2019-05-16T16:24:43.479	NG_ecoli_LTEE_151_DM0	-0	-0	162.4	DIA_100X_EMPTY_1x1_100ms	93fa81ef-0b01-414a-9ce2-96e1351bfa7f	EPI_100X_YFP_1x1_200ms_25sola	EPI_100X_RFP_1x1_200ms_25sola
447	22	12.4412611038148	274	2.0541022741952	1455.42335766423	51.1386861313869	384412	1402.96350364963	152.474643829902	105.806884178616	2	148297	541.229927007299	701.518170804602	776.82246719036	0	NaN	NaN	NaN	NaN	NaN	237.531361338532	0.999908900933683	20.1781511319771	14.7016466156229	11.3260490219104	3.90349116627381	0.00563057648752564	0.00262766961255234	1	1.0001942621968	2032.9566871704	0	15960.5583941606	1	1	1	1	2019-05-16T16:24:43.479	NG_ecoli_LTEE_151_DM0	-0	-0	162.4	DIA_100X_EMPTY_1x1_100ms	96ba4166-c875-4400-87c8-afdcc7a49276	EPI_100X_YFP_1x1_200ms_25sola	EPI_100X_RFP_1x1_200ms_25sola
448	26	14.3563391491895	374	16.2614047805642	1458.30481283422	347.040106951872	1790084	4786.32085561497	152.474643829902	105.806884178616	2	250974	671.053475935829	701.518170804602	776.82246719036	0	NaN	NaN	NaN	NaN	NaN	311.455542832333	0.999670849786229	25.0556503851852	14.5589938522842	11.7952289400566	3.98881847834783	0.0149380739858897	0.00789131636998333	1	1.00254657798001	2737.84155774591	1	14866.0855614973	1	1	1	1	2019-05-16T16:24:43.479	NG_ecoli_LTEE_151_DM0	-0	-0	162.4	DIA_100X_EMPTY_1x1_100ms	c638610d-df79-4bdc-b0c6-13bdb2996dd8	EPI_100X_YFP_1x1_200ms_25sola	EPI_100X_RFP_1x1_200ms_25sola
449	22	9.51666126201981	210	-2.02640134717694	1461.79523809524	1041.98095238095	640009	3047.6619047619	152.474643829902	105.806884178616	1	110127	524.414285714286	701.518170804602	776.82246719036	0	NaN	NaN	NaN	NaN	NaN	249.198578061104	0.990122572049517	23.2264562001546	12.778307213147	10.3171638574534	3.13228086031509	0.0129419536687498	0.0075613795758121	1	1.00049449089412	1941.75078521742	3	19243.119047619	1	1	1	1	2019-05-16T16:24:43.479	NG_ecoli_LTEE_151_DM0	-0	-0	162.4	DIA_100X_EMPTY_1x1_100ms	3ebebdf2-1d99-4fb0-afa0-e7e14e18d4fd	EPI_100X_YFP_1x1_200ms_25sola	EPI_100X_RFP_1x1_200ms_25sola
450	32	11.1818047226418	358	48.9898992282979	1461.77374301676	379.63407821229	296965	829.511173184358	152.474643829902	105.806884178616	2	209184	584.312849162011	701.518170804602	776.82246719036	0	NaN	NaN	NaN	NaN	NaN	324.815631362089	0.976029338770103	31.5747631269004	11.731920512822	10.0027227345086	2.67839215313958	0.00635421264400407	0.00282430854954842	1	1.00019101869934	2481.22668964321	0	16721.3240223464	1	1	1	1	2019-05-16T16:24:43.479	NG_ecoli_LTEE_151_DM0	-0	-0	162.4	DIA_100X_EMPTY_1x1_100ms	26b57557-2f50-49ea-b0a6-73cffbbc2927	EPI_100X_YFP_1x1_200ms_25sola	EPI_100X_RFP_1x1_200ms_25sola
451	28	14.5929224962338	410	40.8389567285454	1467.22195121951	205.614634146341	1361624	3321.03414634146	152.474643829902	105.806884178616	2	217162	529.663414634146	701.518170804602	776.82246719036	0	NaN	NaN	NaN	NaN	NaN	335.46421990331	0.983951900442457	26.3361762028543	14.5965756816542	12.3101115610578	3.4153250707588	0.0257436790440153	0.0130492254478921	1	1.0079468110971	3134.48775867883	0	14953.7292682927	1	1	1	1	2019-05-16T16:24:43.479	NG_ecoli_LTEE_151_DM0	-0	-0	162.4	DIA_100X_EMPTY_1x1_100ms	040e800e-3d90-4136-aa87-eabf2773b7ff	EPI_100X_YFP_1x1_200ms_25sola	EPI_100X_RFP_1x1_200ms_25sola
452	21	12.7358874030013	268	-40.3046268140985	1465.98134328358	935.149253731343	352672	1315.94029850746	152.474643829902	105.806884178616	3	137942	514.708955223881	701.518170804602	776.82246719036	0	NaN	NaN	NaN	NaN	NaN	240.642664348176	0.999864292585916	20.7935018854973	14.2142115332001	11.0229762933939	3.81187537456071	0.0187911154513735	0.00972305605052978	0	1.00289050530262	1984.3362412763	2	16029.7126865672	1	1	1	1	2019-05-16T16:24:43.479	NG_ecoli_LTEE_151_DM0	-0	-0	162.4	DIA_100X_EMPTY_1x1_100ms	1b4ed565-5f9b-425a-96f5-229ce3cc3ab3	EPI_100X_YFP_1x1_200ms_25sola	EPI_100X_RFP_1x1_200ms_25sola
453	24	13.4171682848696	322	-2.4942650159074	1470.12732919255	1812.29192546584	700037	2174.02795031056	152.474643829902	105.806884178616	1	1654413	5137.92857142857	701.518170804602	776.82246719036	0	NaN	NaN	NaN	NaN	NaN	266.750244630689	0.99978410156575	22.0307616442664	15.7872865209342	11.4615655528704	4.43873630674885	0.0143711990200687	0.00596784433136747	1	1.00097438972604	2273.04104723025	1	16423.1583850932	1	1	1	1	2019-05-16T16:24:43.479	NG_ecoli_LTEE_151_DM0	-0	-0	162.4	DIA_100X_EMPTY_1x1_100ms	1fdff98e-0fd5-4ff4-849d-c9ab8ba264a8	EPI_100X_YFP_1x1_200ms_25sola	EPI_100X_RFP_1x1_200ms_25sola
454	37	12.213656449203	453	47.5835966332461	1472.49006622517	907.78587196468	359944	794.578366445916	152.474643829902	105.806884178616	0	236552	522.189845474614	701.518170804602	776.82246719036	0	NaN	NaN	NaN	NaN	NaN	401.46989780694	0.947906259965713	38.265509069729	12.7689342792918	10.2996485382373	2.49847199922449	0.0227453487392983	0.00990240346076282	1	1.00888466772442	3188.17525903606	1	16545.9492273731	1	1	1	1	2019-05-16T16:24:43.479	NG_ecoli_LTEE_151_DM0	-0	-0	162.4	DIA_100X_EMPTY_1x1_100ms	1b61a14a-8105-4f2a-89fe-545814b748f1	EPI_100X_YFP_1x1_200ms_25sola	EPI_100X_RFP_1x1_200ms_25sola
455	26	12.5001851383756	325	43.5602513526109	1471.59384615385	1175.66153846154	463461	1426.03384615385	152.474643829902	105.806884178616	2	219604	675.704615384615	701.518170804602	776.82246719036	0	NaN	NaN	NaN	NaN	NaN	280.033098425892	0.997555265318203	24.3937168241196	13.3727187609616	11.1769503669878	3.25550078552307	0.000863246586642411	0.000280831645887547	2	1.00000253922967	2393.39568717214	0	16429.5107692308	1	1	1	1	2019-05-16T16:24:43.479	NG_ecoli_LTEE_151_DM0	-0	-0	162.4	DIA_100X_EMPTY_1x1_100ms	d9406059-afe1-4f35-abd0-385d229e0eb1	EPI_100X_YFP_1x1_200ms_25sola	EPI_100X_RFP_1x1_200ms_25sola
456	26	14.3432977064227	373	18.076763618961	1474.96782841823	1058.63806970509	916601	2457.37533512064	152.474643829902	105.806884178616	4	196821	527.670241286863	701.518170804602	776.82246719036	0	NaN	NaN	NaN	NaN	NaN	351.163623997408	0.995218877124385	24.0148916888349	18.0088099937541	13.7118755098158	4.75645656436324	0.0498176734295019	0.0246821506818979	1	1.02614566130368	3546.20825857908	4	17866.0107238606	1	1	1	1	2019-05-16T16:24:43.479	NG_ecoli_LTEE_151_DM0	-0	-0	162.4	DIA_100X_EMPTY_1x1_100ms	cf3b9e41-62ca-4144-814f-02ecccf7bf6d	EPI_100X_YFP_1x1_200ms_25sola	EPI_100X_RFP_1x1_200ms_25sola
457	34	11.4777226867663	390	49.5922306484161	1478.76666666667	1036.18205128205	552268	1416.07179487179	152.474643829902	105.806884178616	2	199295	511.01282051282	701.518170804602	776.82246719036	0	NaN	NaN	NaN	NaN	NaN	394.96201625558	0.976341618127483	35.0594176231231	13.3268117278704	10.865122792946	3.02177775307114	0.0162099788781758	0.00631323351320997	2	1.00095776073047	3250.6024387198	3	18495.5897435897	1	1	1	1	2019-05-16T16:24:43.479	NG_ecoli_LTEE_151_DM0	-0	-0	162.4	DIA_100X_EMPTY_1x1_100ms	a4fbe719-c2ca-43f5-882a-5f5c6aadfe34	EPI_100X_YFP_1x1_200ms_25sola	EPI_100X_RFP_1x1_200ms_25sola
458	9	4.54406103725722	41	-49.9996936540566	1473.58536585366	334.878048780488	39956	974.536585365854	152.474643829902	105.806884178616	0	31760	774.634146341463	701.518170804602	776.82246719036	0	NaN	NaN	NaN	NaN	NaN	115.61394564173	0.999771757621628	NaN	NaN	NaN	NaN	NaN	NaN	NaN	NaN	NaN	2	20226.0487804878	1	1	1	1	2019-05-16T16:24:43.479	NG_ecoli_LTEE_151_DM0	-0	-0	162.4	DIA_100X_EMPTY_1x1_100ms	21372917-f2f5-4f46-bdb3-13ca15249258	EPI_100X_YFP_1x1_200ms_25sola	EPI_100X_RFP_1x1_200ms_25sola
459	32	13.4036779575429	430	46.3731718619019	1486.31860465116	331.409302325581	606412	1410.26046511628	152.474643829902	105.806884178616	3	371240	863.348837209302	701.518170804602	776.82246719036	0	NaN	NaN	NaN	NaN	NaN	372.866198792805	0.956424398890705	31.9184535165984	13.656097181888	11.2904367499804	3.18635078655893	0.00563605529757519	0.00222331222973631	2	1.00021071763138	3195.60584468757	1	16955.9395348837	1	1	1	1	2019-05-16T16:24:43.479	NG_ecoli_LTEE_151_DM0	-0	-0	162.4	DIA_100X_EMPTY_1x1_100ms	12190512-c3d2-4716-a29c-ce28dc87f33c	EPI_100X_YFP_1x1_200ms_25sola	EPI_100X_RFP_1x1_200ms_25sola
460	24	11.3998684015206	274	28.7221085104947	1487.52189781022	933.56204379562	414042	1511.10218978102	152.474643829902	105.806884178616	2	148757	542.908759124088	701.518170804602	776.82246719036	0	NaN	NaN	NaN	NaN	NaN	260.497852707715	0.996871359104415	24.6625554062557	12.4578917737422	10.2195982169977	3.09398351555553	0.00983288240129264	0.00500683663757206	0	1.00109594179909	2022.99867833796	1	16335.295620438	1	1	1	1	2019-05-16T16:24:43.479	NG_ecoli_LTEE_151_DM0	-0	-0	162.4	DIA_100X_EMPTY_1x1_100ms	237387d7-2201-4162-97e6-15a982fe3572	EPI_100X_YFP_1x1_200ms_25sola	EPI_100X_RFP_1x1_200ms_25sola
461	32	14.0896645600717	451	47.2699089612264	1493.0376940133	1469.92904656319	801194	1776.48337028825	152.474643829902	105.806884178616	4	293692	651.20177383592	701.518170804602	776.82246719036	0	NaN	NaN	NaN	NaN	NaN	370.350683229272	0.991311310251054	30.1241844406663	14.3882741405109	11.9463397013276	3.33626396176743	0.00683473791991224	0.00297415482132269	1	1.00047282181154	3376.56332778729	1	15520.9290465632	1	1	1	1	2019-05-16T16:24:43.479	NG_ecoli_LTEE_151_DM0	-0	-0	162.4	DIA_100X_EMPTY_1x1_100ms	f43ff8c0-0dd0-47b4-8dd1-f2c86aa72a8e	EPI_100X_YFP_1x1_200ms_25sola	EPI_100X_RFP_1x1_200ms_25sola
462	26	14.6713906806995	383	27.7194193512902	1493.70234986945	1060.5091383812	1668453	4356.27415143603	152.474643829902	105.806884178616	2	200930	524.621409921671	701.518170804602	776.82246719036	0	NaN	NaN	NaN	NaN	NaN	386.733753692347	0.971745110934301	27.976068921687	16.9410419472956	13.0080083331512	4.28035214201882	0.0621368026060764	0.0252467744667759	1	1.01900629420725	3717.90410156872	3	18445.7885117493	1	1	1	1	2019-05-16T16:24:43.479	NG_ecoli_LTEE_151_DM0	-0	-0	162.4	DIA_100X_EMPTY_1x1_100ms	9785c7cc-17b3-42c5-8c5d-135bb0115cbf	EPI_100X_YFP_1x1_200ms_25sola	EPI_100X_RFP_1x1_200ms_25sola
463	39	13.7181487216435	538	47.0659326688552	1509.1970260223	682.527881040892	1241509	2307.6375464684	152.474643829902	105.806884178616	3	297397	552.782527881041	701.518170804602	776.82246719036	0	NaN	NaN	NaN	NaN	NaN	471.014420727988	0.931808172514566	38.7603750563136	14.4517031486879	11.821970723363	2.94358229169582	0.0256488441244676	0.011738631502008	0	1.01207895165527	4254.58898244392	1	15879.8215613383	1	1	1	1	2019-05-16T16:24:43.479	NG_ecoli_LTEE_151_DM0	-0	-0	162.4	DIA_100X_EMPTY_1x1_100ms	6fb4f664-22bd-4c98-8188-84a4aa7ef6fb	EPI_100X_YFP_1x1_200ms_25sola	EPI_100X_RFP_1x1_200ms_25sola
464	25	11.6493979342095	291	36.9760996722378	1501.46735395189	775.274914089347	574466	1974.10996563574	152.474643829902	105.806884178616	3	1446689	4971.43986254296	701.518170804602	776.82246719036	0	NaN	NaN	NaN	NaN	NaN	266.336086123246	0.997717220403437	23.9461121616506	12.9824999871622	10.71067833692	3.26617277942779	0.0178649941786045	0.00962918251065031	0	1.00370675834869	2157.53995611717	1	16893.9278350515	1	1	1	1	2019-05-16T16:24:43.479	NG_ecoli_LTEE_151_DM0	-0	-0	162.4	DIA_100X_EMPTY_1x1_100ms	135fccdb-5f3d-4082-a858-8448de0433a7	EPI_100X_YFP_1x1_200ms_25sola	EPI_100X_RFP_1x1_200ms_25sola
465	26	16.4600010919945	428	14.8352470024405	1506.94158878505	757.315420560748	1057633	2471.10514018692	152.474643829902	105.806884178616	3	633101	1479.20794392523	701.518170804602	776.82246719036	0	NaN	NaN	NaN	NaN	NaN	364.252014134126	0.999890470932576	24.2505519868665	18.1791787058238	14.5804290814627	4.50448548895237	0.00560357061035602	0.00289497384464276	1	1.00034623223058	4049.04048766352	3	15133.3878504673	1	1	1	1	2019-05-16T16:24:43.479	NG_ecoli_LTEE_151_DM0	-0	-0	162.4	DIA_100X_EMPTY_1x1_100ms	4a9e237d-3be9-4ba2-bdd0-4ff1c7d59f24	EPI_100X_YFP_1x1_200ms_25sola	EPI_100X_RFP_1x1_200ms_25sola
466	24	13.6033345259092	327	5.767803669474	1505.79204892966	1634.30886850153	515247	1575.67889908257	152.474643829902	105.806884178616	4	206515	631.544342507645	701.518170804602	776.82246719036	0	NaN	NaN	NaN	NaN	NaN	276.969551814489	0.999156932604099	23.6026347107141	13.7289159644211	11.2469270767162	3.50054957144247	0.033874731784079	0.0188807586019962	0	1.01362502953874	2344.86651499851	1	16449.7400611621	1	1	1	1	2019-05-16T16:24:43.479	NG_ecoli_LTEE_151_DM0	-0	-0	162.4	DIA_100X_EMPTY_1x1_100ms	4fc44026-e5af-4319-9bd8-8720be0b5686	EPI_100X_YFP_1x1_200ms_25sola	EPI_100X_RFP_1x1_200ms_25sola
467	27	12.9753444086803	351	38.8314393903873	1506.85754985755	1658.90883190883	623585	1776.59544159544	152.474643829902	105.806884178616	2	209210	596.039886039886	701.518170804602	776.82246719036	0	NaN	NaN	NaN	NaN	NaN	306.697055061551	0.99408091903855	27.2174101253481	12.8377059870375	10.9694185049664	3.01582631878036	0.0149067070416034	0.00646782689756882	1	1.00202285691645	2572.19500694293	1	16235.7578347578	1	1	1	1	2019-05-16T16:24:43.479	NG_ecoli_LTEE_151_DM0	-0	-0	162.4	DIA_100X_EMPTY_1x1_100ms	75b2d6e1-90fe-4abe-afd4-0c160e56cf0f	EPI_100X_YFP_1x1_200ms_25sola	EPI_100X_RFP_1x1_200ms_25sola
468	24	11.6646242234194	281	38.7738970227602	1511.42704626335	1062.53024911032	645020	2295.44483985765	152.474643829902	105.806884178616	2	146053	519.761565836299	701.518170804602	776.82246719036	0	NaN	NaN	NaN	NaN	NaN	266.746959452775	0.98690716200992	24.0681596780138	12.9485187299116	10.6271438290639	3.15949964139969	0.0346414196299089	0.0179697548304347	0	1.01300127931868	2134.84270767247	1	17538.0818505338	1	1	1	1	2019-05-16T16:24:43.479	NG_ecoli_LTEE_151_DM0	-0	-0	162.4	DIA_100X_EMPTY_1x1_100ms	9a6f2628-e6ec-41b5-ab7d-c5c43864a7a6	EPI_100X_YFP_1x1_200ms_25sola	EPI_100X_RFP_1x1_200ms_25sola
469	24	13.4774995416287	333	13.3541956225331	1516.92792792793	698.402402402402	499176	1499.02702702703	152.474643829902	105.806884178616	3	197441	592.915915915916	701.518170804602	776.82246719036	0	NaN	NaN	NaN	NaN	NaN	293.125108958536	0.997386635933772	22.4233708809252	15.9655596461751	12.3745667748351	4.15829570918	0.0487299817857793	0.0213520717059765	1	1.01629312799817	2696.81272396612	1	14503.3573573574	1	1	1	1	2019-05-16T16:24:43.479	NG_ecoli_LTEE_151_DM0	-0	-0	162.4	DIA_100X_EMPTY_1x1_100ms	ff6b4975-f82b-408d-a565-f0361f9e21c3	EPI_100X_YFP_1x1_200ms_25sola	EPI_100X_RFP_1x1_200ms_25sola
470	8	4.03206390530194	33	-49.9995165768418	1511.93939393939	741.969696969697	21305	645.606060606061	152.474643829902	105.806884178616	0	64428	1952.36363636364	701.518170804602	776.82246719036	0	NaN	NaN	NaN	NaN	NaN	112.368901441872	0.999793372803353	NaN	NaN	NaN	NaN	NaN	NaN	NaN	NaN	NaN	2	21003.3939393939	1	1	1	1	2019-05-16T16:24:43.479	NG_ecoli_LTEE_151_DM0	-0	-0	162.4	DIA_100X_EMPTY_1x1_100ms	8066a10e-37bc-4f2a-bd2a-386a5ed2daa6	EPI_100X_YFP_1x1_200ms_25sola	EPI_100X_RFP_1x1_200ms_25sola
471	27	11.4146832617974	308	44.3147680525068	1518.92207792208	1132.07142857143	347266	1127.48701298701	152.474643829902	105.806884178616	2	186301	604.873376623377	701.518170804602	776.82246719036	0	NaN	NaN	NaN	NaN	NaN	281.145425797407	0.993274093880117	26.3598216188396	13.0699586734584	10.3954667224265	3.00472676661984	0.0051482801804645	0.00260180216394181	1	1.00033699714509	2237.27996425231	1	16173.8863636364	1	1	1	1	2019-05-16T16:24:43.479	NG_ecoli_LTEE_151_DM0	-0	-0	162.4	DIA_100X_EMPTY_1x1_100ms	e17d2717-6630-4bbb-8cf7-4c720b326ec4	EPI_100X_YFP_1x1_200ms_25sola	EPI_100X_RFP_1x1_200ms_25sola
472	34	12.6173801317266	430	47.6580699694996	1525.01395348837	1476.33255813953	364455	847.56976744186	152.474643829902	105.806884178616	2	291250	677.325581395349	701.518170804602	776.82246719036	0	NaN	NaN	NaN	NaN	NaN	364.867249289692	0.978621813267629	34.0620052552103	12.547245477011	10.4364976705161	2.80055221984977	0.0132440145200958	0.00874865174411761	0	1.00565710072651	2913.86652341529	1	16038.5372093023	1	1	1	1	2019-05-16T16:24:43.479	NG_ecoli_LTEE_151_DM0	-0	-0	162.4	DIA_100X_EMPTY_1x1_100ms	e4a3e411-6acd-4c32-91f6-e24815c950aa	EPI_100X_YFP_1x1_200ms_25sola	EPI_100X_RFP_1x1_200ms_25sola
473	32	15.4216959153514	494	42.2152663464621	1525.75910931174	921.461538461538	349872	708.242914979757	152.474643829902	105.806884178616	0	276986	560.7004048583	701.518170804602	776.82246719036	0	NaN	NaN	NaN	NaN	NaN	394.7261634107	0.992698117315633	29.7312358703421	15.6919764633907	12.9653960821987	3.69203539528421	0.0103694172756872	0.00504657383098515	0	1.00114481856768	3925.31416068904	0	14663.2793522267	1	1	1	1	2019-05-16T16:24:43.479	NG_ecoli_LTEE_151_DM0	-0	-0	162.4	DIA_100X_EMPTY_1x1_100ms	b2b4e7ae-b379-40fb-8270-47fae694d8dc	EPI_100X_YFP_1x1_200ms_25sola	EPI_100X_RFP_1x1_200ms_25sola
474	33	13.680684177706	452	46.0988772189136	1520.00884955752	1206.19911504425	417628	923.955752212389	152.474643829902	105.806884178616	2	274958	608.314159292035	701.518170804602	776.82246719036	0	NaN	NaN	NaN	NaN	NaN	371.355369041501	0.987457690796777	31.9020644841716	13.8839035309949	11.26404177054	3.25015876353487	0.0144861927888165	0.00573383249765494	1	1.00141457833533	3179.04865289896	0	15443.4402654867	1	1	1	1	2019-05-16T16:24:43.479	NG_ecoli_LTEE_151_DM0	-0	-0	162.4	DIA_100X_EMPTY_1x1_100ms	bccca4b3-cdfd-41ab-bbad-0f48d5c74a8a	EPI_100X_YFP_1x1_200ms_25sola	EPI_100X_RFP_1x1_200ms_25sola
475	22	10.442622417576	231	-37.7265834262574	1519.54545454545	426.991341991342	4608233	19949.0606060606	152.474643829902	105.806884178616	1	691825	2994.91341991342	701.518170804602	776.82246719036	0	NaN	NaN	NaN	NaN	NaN	257.687025064007	0.999941403281962	22.4621510058507	14.4329021421723	11.0201210219355	3.82916179779542	0.013313758597809	0.00623095275062624	1	1.0014368638551	2142.46606496156	2	18867.5974025974	1	1	1	1	2019-05-16T16:24:43.479	NG_ecoli_LTEE_151_DM0	-0	-0	162.4	DIA_100X_EMPTY_1x1_100ms	58f27631-15f4-4df7-9e21-197896058199	EPI_100X_YFP_1x1_200ms_25sola	EPI_100X_RFP_1x1_200ms_25sola
476	38	12.6743611106495	482	49.0926155178588	1531.71784232365	413.377593360996	2316443	4805.89834024896	152.474643829902	105.806884178616	1	616203	1278.42946058091	701.518170804602	776.82246719036	0	NaN	NaN	NaN	NaN	NaN	464.705208483567	0.895914775357963	39.1297347516057	15.6200583508644	11.5430466121254	3.24807292194291	0.0396803313451608	0.0131802475794075	2	1.00474413977406	4094.8470443853	3	18138.6369294606	1	1	1	1	2019-05-16T16:24:43.479	NG_ecoli_LTEE_151_DM0	-0	-0	162.4	DIA_100X_EMPTY_1x1_100ms	4bdc0a80-06b0-4624-95ea-a55dddb7785f	EPI_100X_YFP_1x1_200ms_25sola	EPI_100X_RFP_1x1_200ms_25sola
477	12	6.02864478133349	73	-49.9997450659328	1520.04109589041	744.438356164384	32955	451.438356164384	152.474643829902	105.806884178616	0	112340	1538.90410958904	701.518170804602	776.82246719036	0	NaN	NaN	NaN	NaN	NaN	143.163328436472	0.999603864783027	NaN	NaN	NaN	NaN	NaN	NaN	NaN	NaN	NaN	2	21135.8767123288	1	1	1	1	2019-05-16T16:24:43.479	NG_ecoli_LTEE_151_DM0	-0	-0	162.4	DIA_100X_EMPTY_1x1_100ms	e8c722a9-849f-4e2d-b8d4-dd4add917271	EPI_100X_YFP_1x1_200ms_25sola	EPI_100X_RFP_1x1_200ms_25sola
478	37	14.0921276524661	522	48.7725265013434	1526.91954022989	1789.469348659	990787	1898.05938697318	152.474643829902	105.806884178616	4	324880	622.375478927203	701.518170804602	776.82246719036	0	NaN	NaN	NaN	NaN	NaN	425.784208764624	0.969597295965702	35.8866898977999	13.6835184207512	11.6536700621485	2.80684955571041	0.010590122065593	0.00397582381420244	2	1.00142871986332	3827.79543086251	0	15550.6206896552	1	1	1	1	2019-05-16T16:24:43.479	NG_ecoli_LTEE_151_DM0	-0	-0	162.4	DIA_100X_EMPTY_1x1_100ms	7bec2dcb-ab01-4145-add2-bf5a91979239	EPI_100X_YFP_1x1_200ms_25sola	EPI_100X_RFP_1x1_200ms_25sola
479	25	13.6137634881188	341	29.445240596587	1535.57771260997	154.759530791789	635295	1863.03519061584	152.474643829902	105.806884178616	3	208397	611.134897360704	701.518170804602	776.82246719036	0	NaN	NaN	NaN	NaN	NaN	284.408842988168	0.999920682395607	23.6286684186703	14.5157952319851	11.6128034317647	3.73921061221427	0.00600447897897629	0.00260342130429889	1	1.00026797143712	2502.66822107866	0	15277.9384164223	1	1	1	1	2019-05-16T16:24:43.479	NG_ecoli_LTEE_151_DM0	-0	-0	162.4	DIA_100X_EMPTY_1x1_100ms	c50d89c1-3a29-4bf8-ba8a-0f7eb3415668	EPI_100X_YFP_1x1_200ms_25sola	EPI_100X_RFP_1x1_200ms_25sola
480	27	13.3287131865328	362	35.5771884465024	1531.62430939227	541.168508287293	535596	1479.54696132597	152.474643829902	105.806884178616	2	211793	585.063535911602	701.518170804602	776.82246719036	0	NaN	NaN	NaN	NaN	NaN	305.719997234303	0.992882460136145	26.9530332821767	13.0898931552384	10.9000471672256	3.38718134557349	0.00702753312227149	0.00342008322500233	0	1.00060708648347	2515.09436059586	0	15609.726519337	1	1	1	1	2019-05-16T16:24:43.479	NG_ecoli_LTEE_151_DM0	-0	-0	162.4	DIA_100X_EMPTY_1x1_100ms	61fd49e7-da52-4c54-be8c-d39975bc9ac6	EPI_100X_YFP_1x1_200ms_25sola	EPI_100X_RFP_1x1_200ms_25sola
481	26	13.631301673633	355	-49.4123194507627	1533.90422535211	435.766197183099	708157	1994.80845070423	152.474643829902	105.806884178616	3	484311	1364.25633802817	701.518170804602	776.82246719036	0	NaN	NaN	NaN	NaN	NaN	342.045175277251	0.998973173817026	23.6161557479924	16.9494401538267	13.9758738165328	4.04281355688188	0.0124804469091278	0.00581803156480454	1	1.00141361433197	3622.90567884298	2	16712.0788732394	1	1	1	1	2019-05-16T16:24:43.479	NG_ecoli_LTEE_151_DM0	-0	-0	162.4	DIA_100X_EMPTY_1x1_100ms	2ab12d1d-5e58-48f4-a6eb-c3a73d4cdaed	EPI_100X_YFP_1x1_200ms_25sola	EPI_100X_RFP_1x1_200ms_25sola
482	38	14.6364097618749	557	48.2501498790505	1539.5763016158	1121.28186714542	1168329	2097.53859964093	152.474643829902	105.806884178616	5	337538	605.992818671454	701.518170804602	776.82246719036	0	NaN	NaN	NaN	NaN	NaN	472.166284132387	0.928413638306219	37.7958150104572	14.3384948038237	12.0897022001576	2.95657614213382	0.0573987623391158	0.024261372331458	0	1.04235058097272	4338.75175658255	1	16078.2926391382	1	1	1	1	2019-05-16T16:24:43.479	NG_ecoli_LTEE_151_DM0	-0	-0	162.4	DIA_100X_EMPTY_1x1_100ms	37bebce1-f888-4c29-a9e1-49179eeb9cf3	EPI_100X_YFP_1x1_200ms_25sola	EPI_100X_RFP_1x1_200ms_25sola
483	32	12.5786849899678	404	46.7725935511071	1540.53712871287	1690.7103960396	632401	1565.34900990099	152.474643829902	105.806884178616	2	238883	591.294554455446	701.518170804602	776.82246719036	0	NaN	NaN	NaN	NaN	NaN	343.521948602255	0.980388925889921	31.388337794347	12.596189030962	10.7206558662885	2.74451873598954	0.00789501251073044	0.00364599387446736	1	1.00091506004204	2833.35446349674	0	15643.8366336634	1	1	1	1	2019-05-16T16:24:43.479	NG_ecoli_LTEE_151_DM0	-0	-0	162.4	DIA_100X_EMPTY_1x1_100ms	4ad4a477-cdd2-4463-9635-16d49234ae67	EPI_100X_YFP_1x1_200ms_25sola	EPI_100X_RFP_1x1_200ms_25sola
484	32	9.37211332085294	300	42.1699529043243	1545.58	404.226666666667	633761	2112.53666666667	152.474643829902	105.806884178616	3	215921	719.736666666667	701.518170804602	776.82246719036	0	NaN	NaN	NaN	NaN	NaN	327.474194376781	0.966571293189068	33.6223302695848	10.8334876436354	9.38967871636585	2.49281114104583	0.0158151916141212	0.00896140864536809	1	1.00148962560219	2328.19394843123	2	19467.0666666667	1	1	1	1	2019-05-16T16:24:43.479	NG_ecoli_LTEE_151_DM0	-0	-0	162.4	DIA_100X_EMPTY_1x1_100ms	21c635c0-d2ef-4e7e-a968-4d48f961a288	EPI_100X_YFP_1x1_200ms_25sola	EPI_100X_RFP_1x1_200ms_25sola
485	40	15.097532540674	604	49.3626474790976	1556.61589403974	1026.96854304636	480342	795.26821192053	152.474643829902	105.806884178616	0	706555	1169.79304635762	701.518170804602	776.82246719036	0	NaN	NaN	NaN	NaN	NaN	482.253794814609	0.966364391089795	37.5188281551943	14.7061724097766	12.5208456036973	3.19133813032653	0.00581838210246003	0.00213421152017964	1	1.00039235277305	4619.62227967605	0	14959.8493377483	1	1	1	1	2019-05-16T16:24:43.479	NG_ecoli_LTEE_151_DM0	-0	-0	162.4	DIA_100X_EMPTY_1x1_100ms	b0c93b09-fd6d-47b6-95d6-21791ce706c6	EPI_100X_YFP_1x1_200ms_25sola	EPI_100X_RFP_1x1_200ms_25sola
486	27	10.9966453979534	297	45.6810985284867	1550.60269360269	1397.52525252525	1298688	4372.68686868687	152.474643829902	105.806884178616	2	164429	553.632996632997	701.518170804602	776.82246719036	0	NaN	NaN	NaN	NaN	NaN	290.390537038124	0.985496320373739	26.3228744856574	13.5978919569403	10.6789411804173	3.14339250479691	0.0281622158543124	0.0119636552076864	1	1.00491065048121	2357.65135661904	2	16833.9562289562	1	1	1	1	2019-05-16T16:24:43.479	NG_ecoli_LTEE_151_DM0	-0	-0	162.4	DIA_100X_EMPTY_1x1_100ms	4ea9c719-8663-45c7-8373-04154d9394b1	EPI_100X_YFP_1x1_200ms_25sola	EPI_100X_RFP_1x1_200ms_25sola
487	27	13.4442126993154	364	23.9981666689381	1550.97252747253	1412.89285714286	970611	2666.51373626374	152.474643829902	105.806884178616	3	199719	548.678571428571	701.518170804602	776.82246719036	0	NaN	NaN	NaN	NaN	NaN	331.641949149976	0.980930530851067	27.4940821111046	14.190691234738	11.5371360235296	3.48000067031253	0.0205558118762081	0.0093643938977753	1	1.0020193596071	2874.25392278003	2	15907.6813186813	1	1	1	1	2019-05-16T16:24:43.479	NG_ecoli_LTEE_151_DM0	-0	-0	162.4	DIA_100X_EMPTY_1x1_100ms	b8cf76e1-ec6e-4571-9118-721751f13a8f	EPI_100X_YFP_1x1_200ms_25sola	EPI_100X_RFP_1x1_200ms_25sola
488	22	11.6173819949506	257	28.2604584152819	1553.88326848249	615.221789883268	379965	1478.46303501946	152.474643829902	105.806884178616	2	137246	534.031128404669	701.518170804602	776.82246719036	0	NaN	NaN	NaN	NaN	NaN	233.045461687926	0.996873186188558	21.411415185606	12.7665886294969	10.4041016436016	3.25926728528448	0.040658831763757	0.0216414575953972	0	1.01439081933762	1820.30611109316	1	17164.1478599222	1	1	1	1	2019-05-16T16:24:43.479	NG_ecoli_LTEE_151_DM0	-0	-0	162.4	DIA_100X_EMPTY_1x1_100ms	175c0266-11d8-4f9d-ae35-79c5947674b4	EPI_100X_YFP_1x1_200ms_25sola	EPI_100X_RFP_1x1_200ms_25sola
489	35	13.0588090414616	458	48.5718328124191	1561.7096069869	382.043668122271	502789	1097.79257641921	152.474643829902	105.806884178616	2	312473	682.255458515284	701.518170804602	776.82246719036	0	NaN	NaN	NaN	NaN	NaN	376.218125169424	0.98819839505834	32.5529861850465	13.4284436780687	11.2440844454669	3.04186608092222	0.0132844035132713	0.00590127201762034	1	1.00162199148467	3232.42838985248	1	15789.4694323144	1	1	1	1	2019-05-16T16:24:43.479	NG_ecoli_LTEE_151_DM0	-0	-0	162.4	DIA_100X_EMPTY_1x1_100ms	ab7efad4-7d49-4e62-8588-a3fbd452736b	EPI_100X_YFP_1x1_200ms_25sola	EPI_100X_RFP_1x1_200ms_25sola
490	34	12.840487163	437	48.9288970515959	1562.37070938215	591.604118993135	493632	1129.59267734554	152.474643829902	105.806884178616	2	234262	536.068649885584	701.518170804602	776.82246719036	0	NaN	NaN	NaN	NaN	NaN	364.541024797439	0.967085137328723	31.5308012052865	13.5624583734006	11.1158411985793	3.10290026413166	0.0115940097064724	0.00380283623076388	2	1.00050315300849	3059.91635842092	1	15879.6956521739	1	1	1	1	2019-05-16T16:24:43.479	NG_ecoli_LTEE_151_DM0	-0	-0	162.4	DIA_100X_EMPTY_1x1_100ms	45eadbab-9e93-4416-b406-9c7aca7ca7b8	EPI_100X_YFP_1x1_200ms_25sola	EPI_100X_RFP_1x1_200ms_25sola
491	29	12.1202165772417	352	48.0166199592518	1563.80113636364	1896.18465909091	367200	1043.18181818182	152.474643829902	105.806884178616	2	230931	656.053977272727	701.518170804602	776.82246719036	0	NaN	NaN	NaN	NaN	NaN	304.0105172249	0.994335077146066	28.0524021273029	12.5241709401206	10.3141194123279	3.28066596115635	0.00951844317943192	0.00329295816193834	1	1.00052583248451	2343.81995532467	0	16494.6221590909	1	1	1	1	2019-05-16T16:24:43.479	NG_ecoli_LTEE_151_DM0	-0	-0	162.4	DIA_100X_EMPTY_1x1_100ms	ed15813c-e199-4f8b-ac6f-98dd83b884ba	EPI_100X_YFP_1x1_200ms_25sola	EPI_100X_RFP_1x1_200ms_25sola
492	30	12.6684911914318	381	45.1501359611523	1562.41469816273	656.472440944882	507617	1332.3280839895	152.474643829902	105.806884178616	2	203357	533.745406824147	701.518170804602	776.82246719036	0	NaN	NaN	NaN	NaN	NaN	324.699482507052	0.978109711874503	29.7910883635158	12.8595307772114	10.6448931370136	2.80560373778884	0.00679463304870644	0.00353523832659584	1	1.00017510774775	2651.29994586203	0	15983.1522309711	1	1	1	1	2019-05-16T16:24:43.479	NG_ecoli_LTEE_151_DM0	-0	-0	162.4	DIA_100X_EMPTY_1x1_100ms	3d4c1e7c-d6f5-4177-8f16-30ba1bbb2e0a	EPI_100X_YFP_1x1_200ms_25sola	EPI_100X_RFP_1x1_200ms_25sola
493	30	14.3576784902999	431	15.5760954084945	1574.10208816705	1398.25290023202	9079360	21065.8004640371	152.474643829902	105.806884178616	3	267052	619.610208816705	701.518170804602	776.82246719036	0	NaN	NaN	NaN	NaN	NaN	382.968581664401	0.989326414078356	28.6435457411134	16.787744396975	12.8279734282148	4.22644365804665	0.0488929382239685	0.0207430680178652	1	1.02615738967789	3701.96886895299	3	15970.5150812065	1	1	1	1	2019-05-16T16:24:43.479	NG_ecoli_LTEE_151_DM0	-0	-0	162.4	DIA_100X_EMPTY_1x1_100ms	44d57a2e-5701-4021-a0a1-785273af69a8	EPI_100X_YFP_1x1_200ms_25sola	EPI_100X_RFP_1x1_200ms_25sola
494	31	14.9589259089837	464	47.15469954412	1579.30818965517	1739.05603448276	533946	1150.74568965517	152.474643829902	105.806884178616	3	610261	1315.21767241379	701.518170804602	776.82246719036	0	NaN	NaN	NaN	NaN	NaN	391.482596542021	0.979639799419713	30.8635371926719	15.6460208799883	12.2185519937331	3.63112871978211	0.0470267998183	0.0183515990846754	1	1.0240256646972	3618.88732794926	1	16148.0560344828	1	1	1	1	2019-05-16T16:24:43.479	NG_ecoli_LTEE_151_DM0	-0	-0	162.4	DIA_100X_EMPTY_1x1_100ms	bee2306e-b0d9-4894-8935-3f3a3fb28b7e	EPI_100X_YFP_1x1_200ms_25sola	EPI_100X_RFP_1x1_200ms_25sola
495	37	13.6114204386685	504	49.0588876018829	1584.95833333333	1851.93650793651	809484	1606.11904761905	152.474643829902	105.806884178616	6	358443	711.196428571429	701.518170804602	776.82246719036	0	NaN	NaN	NaN	NaN	NaN	410.273858938375	0.956564231792953	35.4197519511411	13.5969790214311	11.3029741004006	2.75630844689602	0.026837414056363	0.0105609569916677	1	1.00423627622339	3554.02813677547	0	15457.0615079365	1	1	1	1	2019-05-16T16:24:43.479	NG_ecoli_LTEE_151_DM0	-0	-0	162.4	DIA_100X_EMPTY_1x1_100ms	72b8db7a-1af7-4469-84c6-81cfcc6d4b4c	EPI_100X_YFP_1x1_200ms_25sola	EPI_100X_RFP_1x1_200ms_25sola
496	47	14.2547658410652	670	49.3625133949622	1594.09850746269	1928.27014925373	1279421	1909.58358208955	152.474643829902	105.806884178616	4	424647	633.801492537313	701.518170804602	776.82246719036	0	NaN	NaN	NaN	NaN	NaN	549.394858332447	0.930048928512127	45.9650806510736	14.3811594390852	11.667222173126	2.70062252487485	0.0344278404274482	0.0135505384781274	0	1.01715562135825	4914.20018390699	0	16538.4552238806	1	1	1	1	2019-05-16T16:24:43.479	NG_ecoli_LTEE_151_DM0	-0	-0	162.4	DIA_100X_EMPTY_1x1_100ms	e6d90e50-fa6c-4e0b-923a-af0d4cd21f25	EPI_100X_YFP_1x1_200ms_25sola	EPI_100X_RFP_1x1_200ms_25sola
497	27	11.8340093338137	320	-11.1187880052533	1590	2038.6125	473656	1480.175	152.474643829902	105.806884178616	1	241871	755.846875	701.518170804602	776.82246719036	0	NaN	NaN	NaN	NaN	NaN	NaN	NaN	NaN	NaN	NaN	NaN	NaN	NaN	NaN	NaN	NaN	1	16199.990625	1	1	1	1	2019-05-16T16:24:43.479	NG_ecoli_LTEE_151_DM0	-0	-0	162.4	DIA_100X_EMPTY_1x1_100ms	96a5527c-676b-4899-9d0e-de1df7bfc7a1	EPI_100X_YFP_1x1_200ms_25sola	EPI_100X_RFP_1x1_200ms_25sola
498	24	12.6249145538667	303	24.5308894862703	1591.41584158416	618.217821782178	379017	1250.88118811881	152.474643829902	105.806884178616	2	166760	550.36303630363	701.518170804602	776.82246719036	0	NaN	NaN	NaN	NaN	NaN	262.250070659709	0.999912259101894	22.5732816398991	14.1816030761775	11.1863250854182	3.68265376869835	0.00595987522015044	0.0024994269221473	1	1.00018478013895	2218.50010661854	0	15465.498349835	1	1	1	1	2019-05-16T16:24:43.479	NG_ecoli_LTEE_151_DM0	-0	-0	162.4	DIA_100X_EMPTY_1x1_100ms	380aac2c-b1ee-4ef5-be7a-783050dd66db	EPI_100X_YFP_1x1_200ms_25sola	EPI_100X_RFP_1x1_200ms_25sola
499	21	8.33892101367893	175	-5.51462316540085	1591.16	1729.75428571429	72057	411.754285714286	152.474643829902	105.806884178616	0	3475460	19859.7714285714	701.518170804602	776.82246719036	0	NaN	NaN	NaN	NaN	NaN	243.901927699197	0.91103258714264	NaN	NaN	NaN	NaN	NaN	NaN	NaN	NaN	NaN	1	20099.0514285714	1	1	1	1	2019-05-16T16:24:43.479	NG_ecoli_LTEE_151_DM0	-0	-0	162.4	DIA_100X_EMPTY_1x1_100ms	542f6c3f-3b8a-4046-9363-5cde2d9db22e	EPI_100X_YFP_1x1_200ms_25sola	EPI_100X_RFP_1x1_200ms_25sola
500	37	12.1811954827084	451	49.5188229061497	1597.06651884701	1374.9800443459	1149770	2549.37915742794	152.474643829902	105.806884178616	1	264521	586.521064301552	701.518170804602	776.82246719036	0	NaN	NaN	NaN	NaN	NaN	389.348348791618	0.976115619179704	36.5462349255597	12.5361449717726	10.3859936762653	2.68807903534848	0.00924054429671411	0.00381983426766634	2	1.00069570819269	3096.19732179454	1	15557.177383592	1	1	1	1	2019-05-16T16:24:43.479	NG_ecoli_LTEE_151_DM0	-0	-0	162.4	DIA_100X_EMPTY_1x1_100ms	2cdba5de-d1dc-4756-a0f9-af8dc1e4eaed	EPI_100X_YFP_1x1_200ms_25sola	EPI_100X_RFP_1x1_200ms_25sola
501	30	12.4156288329112	373	47.3349702667582	1598.14477211796	1439.48793565684	265847	712.72654155496	152.474643829902	105.806884178616	0	201283	539.632707774799	701.518170804602	776.82246719036	0	NaN	NaN	NaN	NaN	NaN	320.856383287937	0.985558207284543	29.320546735449	12.7452015707871	10.7012721340325	2.82620965371067	0.0152305345167179	0.00599412934745508	1	1.00191445568391	2637.13742627174	0	15928.0214477212	1	1	1	1	2019-05-16T16:24:43.479	NG_ecoli_LTEE_151_DM0	-0	-0	162.4	DIA_100X_EMPTY_1x1_100ms	18cab4ea-d9fd-4959-89d0-a67b98451d69	EPI_100X_YFP_1x1_200ms_25sola	EPI_100X_RFP_1x1_200ms_25sola
502	20	13.6175634371992	273	-48.6473647177742	1597.85347985348	1288.15018315018	1024152	3751.47252747253	152.474643829902	105.806884178616	2	154788	566.989010989011	701.518170804602	776.82246719036	0	NaN	NaN	NaN	NaN	NaN	234.493272950587	0.999874757463015	17.8181305377972	16.9995668433378	12.6753054125429	4.64886027069505	0.0100160684540318	0.00555277834206371	0	1.00065143413834	2248.37569886426	0	17469.989010989	1	1	1	1	2019-05-16T16:24:43.479	NG_ecoli_LTEE_151_DM0	-0	-0	162.4	DIA_100X_EMPTY_1x1_100ms	023d26f3-9d3b-497d-a41e-b5788d43964b	EPI_100X_YFP_1x1_200ms_25sola	EPI_100X_RFP_1x1_200ms_25sola
503	29	11.0426292850548	320	45.5534971903196	1612.65	2039.528125	586152	1831.725	152.474643829902	105.806884178616	2	230993	721.853125	701.518170804602	776.82246719036	0	NaN	NaN	NaN	NaN	NaN	NaN	NaN	NaN	NaN	NaN	NaN	NaN	NaN	NaN	NaN	NaN	1	16421.371875	1	1	1	1	2019-05-16T16:24:43.479	NG_ecoli_LTEE_151_DM0	-0	-0	162.4	DIA_100X_EMPTY_1x1_100ms	593a1901-7148-4ed5-b2f2-82958ddd3bca	EPI_100X_YFP_1x1_200ms_25sola	EPI_100X_RFP_1x1_200ms_25sola
504	23	12.6199013915206	291	26.2083641188452	1611.21305841924	880.072164948454	449442	1544.47422680412	152.474643829902	105.806884178616	3	315460	1084.05498281787	701.518170804602	776.82246719036	0	NaN	NaN	NaN	NaN	NaN	251.428146292725	0.999853007884746	21.7298801713639	13.9733238968653	11.1637213164013	3.63511132609938	0.000376797713821077	0.000143517458246063	2	1.00000014990011	2126.98871559564	0	15610.4329896907	1	1	1	1	2019-05-16T16:24:43.479	NG_ecoli_LTEE_151_DM0	-0	-0	162.4	DIA_100X_EMPTY_1x1_100ms	a774a147-ce85-4d55-92b2-01205716b44e	EPI_100X_YFP_1x1_200ms_25sola	EPI_100X_RFP_1x1_200ms_25sola
505	49	11.6519682781575	571	46.0617886858399	1631.48686514886	693.84588441331	867309	1518.9299474606	152.474643829902	105.806884178616	6	328357	575.056042031524	701.518170804602	776.82246719036	0	NaN	NaN	NaN	NaN	NaN	508.152619136409	0.853318302150663	49.2598329592203	12.0817110085479	10.0816145048292	2.40365112793085	0.0269682438570937	0.0126217535991196	2	1.03009555799384	3932.26692517874	0	16405.5691768827	1	1	1	1	2019-05-16T16:24:43.479	NG_ecoli_LTEE_151_DM0	-0	-0	162.4	DIA_100X_EMPTY_1x1_100ms	c8ffd941-c618-49da-8bdb-54c1ba273614	EPI_100X_YFP_1x1_200ms_25sola	EPI_100X_RFP_1x1_200ms_25sola
506	22	9.39707277410401	207	-23.0754682838294	1618.72463768116	423.338164251208	41967	202.739130434783	152.474643829902	105.806884178616	0	2611351	12615.2222222222	701.518170804602	776.82246719036	0	NaN	NaN	NaN	NaN	NaN	212.647983051268	0.958933059166359	22.4104757054291	12.9740593205823	9.04097843037018	3.27267777247762	0.0063505395502411	0.00108067736915238	3	1.00001098443553	1438.70523204012	0	20624.4637681159	1	1	1	1	2019-05-16T16:24:43.479	NG_ecoli_LTEE_151_DM0	-0	-0	162.4	DIA_100X_EMPTY_1x1_100ms	0ae21a16-c0b0-4398-bd95-678a0ff699f8	EPI_100X_YFP_1x1_200ms_25sola	EPI_100X_RFP_1x1_200ms_25sola
507	24	10.7298699698422	257	2.7391266352234	1622.13229571984	20.7859922178988	211735	823.871595330739	152.474643829902	105.806884178616	1	156668	609.603112840467	701.518170804602	776.82246719036	0	NaN	NaN	NaN	NaN	NaN	239.549289596727	0.999702598450875	22.3637490624044	12.9847915847417	10.231126963056	3.51551572351728	0.0143367155514584	0.00715950232717938	1	1.0018203343759	1838.5753789616	1	15634.6303501946	1	1	1	1	2019-05-16T16:24:43.479	NG_ecoli_LTEE_151_DM0	-0	-0	162.4	DIA_100X_EMPTY_1x1_100ms	878a55c1-7a7f-48fd-9c69-4428a75c821f	EPI_100X_YFP_1x1_200ms_25sola	EPI_100X_RFP_1x1_200ms_25sola
508	19	8.08578215066453	154	-49.8241458642538	1631.77922077922	6.55844155844156	139123	903.396103896104	152.474643829902	105.806884178616	1	90365	586.785714285714	701.518170804602	776.82246719036	0	NaN	NaN	NaN	NaN	NaN	NaN	NaN	NaN	NaN	NaN	NaN	NaN	NaN	NaN	NaN	NaN	1	15430.5519480519	1	1	1	1	2019-05-16T16:24:43.479	NG_ecoli_LTEE_151_DM0	-0	-0	162.4	DIA_100X_EMPTY_1x1_100ms	48b56993-6948-4878-ad0c-746db4fdf1f2	EPI_100X_YFP_1x1_200ms_25sola	EPI_100X_RFP_1x1_200ms_25sola
509	33	11.9545151925278	395	48.7707677929482	1647.65569620253	958.883544303798	675475	1710.06329113924	152.474643829902	105.806884178616	3	314967	797.384810126582	701.518170804602	776.82246719036	0	NaN	NaN	NaN	NaN	NaN	348.68884998913	0.970844313045808	31.5590880928554	13.113791767364	10.7451078042446	2.92405342674495	0.00471227961114596	0.00210612844627243	2	1.00006420028431	2861.77760777844	1	16552.6658227848	1	1	1	1	2019-05-16T16:24:43.479	NG_ecoli_LTEE_151_DM0	-0	-0	162.4	DIA_100X_EMPTY_1x1_100ms	65220ecb-7ad6-46e2-b87f-9232a757446e	EPI_100X_YFP_1x1_200ms_25sola	EPI_100X_RFP_1x1_200ms_25sola
510	26	13.6389875587685	356	27.4749378165971	1663.36797752809	833.337078651685	579787	1628.61516853933	152.474643829902	105.806884178616	2	220690	619.915730337079	701.518170804602	776.82246719036	0	NaN	NaN	NaN	NaN	NaN	314.470739056178	0.977375306914521	26.5552044503083	14.2780371104191	11.3171674958963	3.51033604996988	0.0519060687960124	0.0250628025879012	0	1.03178529894759	2671.25296929732	2	15662.2415730337	1	1	1	1	2019-05-16T16:24:43.479	NG_ecoli_LTEE_151_DM0	-0	-0	162.4	DIA_100X_EMPTY_1x1_100ms	bb2a0919-0917-4f8a-a8a3-3ae58ed40a63	EPI_100X_YFP_1x1_200ms_25sola	EPI_100X_RFP_1x1_200ms_25sola
511	28	12.1087130282343	339	16.319186539037	1664.62831858407	849.17994100295	965337	2847.6017699115	152.474643829902	105.806884178616	2	227644	671.516224188791	701.518170804602	776.82246719036	0	NaN	NaN	NaN	NaN	NaN	311.302381869108	0.936707800774366	26.6118581645248	13.6623877499132	11.0278746165732	3.24600846407519	0.0527839717347966	0.0201167911392071	2	1.00726639657015	2541.84299104488	1	17691.6194690265	1	1	1	1	2019-05-16T16:24:43.479	NG_ecoli_LTEE_151_DM0	-0	-0	162.4	DIA_100X_EMPTY_1x1_100ms	d30dbc4d-2ac1-4d74-952f-a3a352b04089	EPI_100X_YFP_1x1_200ms_25sola	EPI_100X_RFP_1x1_200ms_25sola
512	32	10.3439303042226	331	49.3808892915461	1669.4501510574	816.404833836858	326624	986.779456193353	152.474643829902	105.806884178616	0	183860	555.468277945619	701.518170804602	776.82246719036	0	NaN	NaN	NaN	NaN	NaN	320.796166463957	0.986572342774913	31.6484890879893	11.2770982419686	9.89034815209959	2.49274564559207	0.0140387319745743	0.0049351718376831	2	1.00145939205468	2431.45379975967	2	17399.3987915408	1	1	1	1	2019-05-16T16:24:43.479	NG_ecoli_LTEE_151_DM0	-0	-0	162.4	DIA_100X_EMPTY_1x1_100ms	4a49df58-44d8-4273-955e-f757fdaa2515	EPI_100X_YFP_1x1_200ms_25sola	EPI_100X_RFP_1x1_200ms_25sola
513	33	10.439257692541	345	47.5763192876751	1666.11594202899	589.944927536232	371468	1076.71884057971	152.474643829902	105.806884178616	2	251845	729.985507246377	701.518170804602	776.82246719036	0	NaN	NaN	NaN	NaN	NaN	341.082774622621	0.96267652248138	33.2685415552263	12.0519474077594	10.0312499257418	2.47450819777365	0.0156010949976547	0.00738320537092839	1	1.00443920806771	2629.26127851097	2	17322.9304347826	1	1	1	1	2019-05-16T16:24:43.479	NG_ecoli_LTEE_151_DM0	-0	-0	162.4	DIA_100X_EMPTY_1x1_100ms	a12ccc11-1304-42c6-bde6-99e6f8f94cba	EPI_100X_YFP_1x1_200ms_25sola	EPI_100X_RFP_1x1_200ms_25sola
514	21	12.2460084697583	258	-20.6875417883155	1665.70542635659	1183.06201550388	266540	1033.1007751938	152.474643829902	105.806884178616	1	150084	581.720930232558	701.518170804602	776.82246719036	0	NaN	NaN	NaN	NaN	NaN	237.495774732243	0.999864318572815	21.3644207374954	13.6893725634647	10.7827107213808	3.45569713578306	0.00763494119866793	0.00401710380658531	0	1.00050124810725	1950.90854835417	1	15910.1627906977	1	1	1	1	2019-05-16T16:24:43.479	NG_ecoli_LTEE_151_DM0	-0	-0	162.4	DIA_100X_EMPTY_1x1_100ms	8ef819f7-a474-4bdb-9c8f-e3ab5b238762	EPI_100X_YFP_1x1_200ms_25sola	EPI_100X_RFP_1x1_200ms_25sola
515	46	12.3002871309859	566	49.5716044268362	1677.6183745583	1883.50706713781	591080	1044.3109540636	152.474643829902	105.806884178616	2	352028	621.957597173145	701.518170804602	776.82246719036	0	NaN	NaN	NaN	NaN	NaN	476.558706451674	0.921813395032739	44.9108464279297	12.3954541744898	10.3854829367191	2.33083622499382	0.0236497332232987	0.0101259531355768	1	1.0056838715529	3804.47307307194	1	16677.4505300353	1	1	1	1	2019-05-16T16:24:43.479	NG_ecoli_LTEE_151_DM0	-0	-0	162.4	DIA_100X_EMPTY_1x1_100ms	ecfe7e7a-faee-4da0-8670-00dd3bd85604	EPI_100X_YFP_1x1_200ms_25sola	EPI_100X_RFP_1x1_200ms_25sola
516	32	11.9060923865013	381	48.4585386004453	1663.75065616798	561.07874015748	612131	1606.64304461942	152.474643829902	105.806884178616	4	261806	687.154855643045	701.518170804602	776.82246719036	0	NaN	NaN	NaN	NaN	NaN	349.35456974599	0.968835647005357	31.7785818262265	12.746890783143	10.5889249254121	3.0149076357858	0.012388962687938	0.00551040197521372	0	1.00194014655527	2798.51817603808	2	16300.2519685039	1	1	1	1	2019-05-16T16:24:43.479	NG_ecoli_LTEE_151_DM0	-0	-0	162.4	DIA_100X_EMPTY_1x1_100ms	c7fcf468-91d6-42ff-a42a-6451b4a0228d	EPI_100X_YFP_1x1_200ms_25sola	EPI_100X_RFP_1x1_200ms_25sola
517	24	13.3693246514901	321	7.42668887095548	1668.76947040498	949.077881619938	631098	1966.03738317757	152.474643829902	105.806884178616	2	227860	709.844236760125	701.518170804602	776.82246719036	0	NaN	NaN	NaN	NaN	NaN	279.238784275918	0.999872226696597	22.3427580510265	15.9957990510903	12.0222022840928	4.16529437839859	0.0251276667965335	0.0120113653139305	1	1.00530970298666	2536.26556970497	1	16827.9781931464	1	1	1	1	2019-05-16T16:24:43.479	NG_ecoli_LTEE_151_DM0	-0	-0	162.4	DIA_100X_EMPTY_1x1_100ms	456bc847-b5b8-477f-b808-602c403b0ce9	EPI_100X_YFP_1x1_200ms_25sola	EPI_100X_RFP_1x1_200ms_25sola
518	28	14.8805918682284	417	32.1617701443143	1675.81534772182	1284.01438848921	1451614	3481.08872901679	152.474643829902	105.806884178616	4	254826	611.093525179856	701.518170804602	776.82246719036	0	NaN	NaN	NaN	NaN	NaN	353.611513300561	0.981241506661458	27.2328931479747	15.7397565975074	12.3585058943214	3.81552538923355	0.0597985127864415	0.0255184188527575	1	1.03419716955992	3266.74775647157	0	16002.6091127098	1	1	1	1	2019-05-16T16:24:43.479	NG_ecoli_LTEE_151_DM0	-0	-0	162.4	DIA_100X_EMPTY_1x1_100ms	55dcfba0-1d7d-41bb-a3bb-0e0764c311b8	EPI_100X_YFP_1x1_200ms_25sola	EPI_100X_RFP_1x1_200ms_25sola
519	22	11.0413233768067	243	2.66276708294489	1673.59259259259	1218.59259259259	653314	2688.53497942387	152.474643829902	105.806884178616	2	162664	669.399176954733	701.518170804602	776.82246719036	0	NaN	NaN	NaN	NaN	NaN	254.746782309762	0.997821006252694	22.7844366166872	13.0325399409274	10.8420544714623	3.25912707740736	0.00415628892774214	0.00161862789823712	1	1.00005098634054	2103.54276444233	2	17580.7942386831	1	1	1	1	2019-05-16T16:24:43.479	NG_ecoli_LTEE_151_DM0	-0	-0	162.4	DIA_100X_EMPTY_1x1_100ms	f7149689-be98-4838-80c9-a21c8951b399	EPI_100X_YFP_1x1_200ms_25sola	EPI_100X_RFP_1x1_200ms_25sola
520	32	14.0938578140654	451	42.5815299090139	1679.90465631929	1460.06873614191	497797	1103.76274944568	152.474643829902	105.806884178616	2	287200	636.807095343681	701.518170804602	776.82246719036	0	NaN	NaN	NaN	NaN	NaN	363.53036199406	0.975584520903818	30.4287408643541	14.1222660357687	11.4792174501026	3.37197222819619	0.0247525854873344	0.0138605641401521	0	1.00998093236336	3149.18684509838	0	15238.1286031042	1	1	1	1	2019-05-16T16:24:43.479	NG_ecoli_LTEE_151_DM0	-0	-0	162.4	DIA_100X_EMPTY_1x1_100ms	016c5705-5b0d-477a-9136-b09d7a646aaa	EPI_100X_YFP_1x1_200ms_25sola	EPI_100X_RFP_1x1_200ms_25sola
521	26	12.8032302233436	334	42.2228140504265	1683.34131736527	565.61377245509	647641	1939.04491017964	152.474643829902	105.806884178616	2	284437	851.607784431138	701.518170804602	776.82246719036	0	NaN	NaN	NaN	NaN	NaN	295.26757450837	0.998674103023905	24.7043073147441	13.6794005858192	11.5816426186308	3.31951050656423	0.00143903596962619	0.000631899392135659	2	1.00000655017505	2602.57277029792	2	16266.871257485	1	1	1	1	2019-05-16T16:24:43.479	NG_ecoli_LTEE_151_DM0	-0	-0	162.4	DIA_100X_EMPTY_1x1_100ms	811bbff4-88ff-4e78-bdff-f8d00fa38110	EPI_100X_YFP_1x1_200ms_25sola	EPI_100X_RFP_1x1_200ms_25sola
522	13	6.60547886899185	87	-49.9997548956173	1681.64367816092	642.057471264368	14349	164.931034482759	152.474643829902	105.806884178616	0	105204	1209.24137931034	701.518170804602	776.82246719036	0	NaN	NaN	NaN	NaN	NaN	127.419843180919	0.999725288411704	13.1389974485275	12.3450499272713	9.09392406593133	3.62755032018604	0.000170634051879946	9.88814116420508e-05	1	1.00000010727855	853.404162351952	1	19944.1264367816	1	1	1	1	2019-05-16T16:24:43.479	NG_ecoli_LTEE_151_DM0	-0	-0	162.4	DIA_100X_EMPTY_1x1_100ms	90fd2c6e-de72-426c-847e-7072c0ccdd32	EPI_100X_YFP_1x1_200ms_25sola	EPI_100X_RFP_1x1_200ms_25sola
523	26	11.4091991334091	297	43.9751775759261	1688.82491582492	1183.44781144781	416973	1403.94949494949	152.474643829902	105.806884178616	2	180857	608.946127946128	701.518170804602	776.82246719036	0	NaN	NaN	NaN	NaN	NaN	273.124437927263	0.995624032900043	26.3062068849612	11.9916412979588	9.99282406197618	3.02544730660395	0.0160089868090528	0.00682278316629249	1	1.00189327721138	2063.120502161	1	16609.1414141414	1	1	1	1	2019-05-16T16:24:43.479	NG_ecoli_LTEE_151_DM0	-0	-0	162.4	DIA_100X_EMPTY_1x1_100ms	faa73ada-18c3-44c5-83b5-a3b409e44da9	EPI_100X_YFP_1x1_200ms_25sola	EPI_100X_RFP_1x1_200ms_25sola
524	39	11.4097284615418	445	48.2699542890426	1692.22921348315	1219.15730337079	1195278	2686.01797752809	152.474643829902	105.806884178616	3	348288	782.669662921348	701.518170804602	776.82246719036	0	NaN	NaN	NaN	NaN	NaN	451.428166743941	0.903839971791137	40.4728983719128	13.3554058556176	10.8636501261113	2.63941573191008	0.0481065403009988	0.0173220084599658	0	1.02739189669702	3751.50671773474	3	18223.3258426966	1	1	1	1	2019-05-16T16:24:43.479	NG_ecoli_LTEE_151_DM0	-0	-0	162.4	DIA_100X_EMPTY_1x1_100ms	530f446f-a29e-4325-841d-36d0eddf9839	EPI_100X_YFP_1x1_200ms_25sola	EPI_100X_RFP_1x1_200ms_25sola
525	21	10.8927234358557	230	15.8330817905936	1687.53913043478	1235.10434782609	614726	2672.72173913043	152.474643829902	105.806884178616	2	161750	703.260869565217	701.518170804602	776.82246719036	0	NaN	NaN	NaN	NaN	NaN	242.09372337857	0.999881488140251	21.7162044924808	13.8772537905458	10.7761422739495	3.58279923435172	0.00833772345480582	0.00390161137982145	1	1.0005082163211	1980.61670259594	2	17695.1782608696	1	1	1	1	2019-05-16T16:24:43.479	NG_ecoli_LTEE_151_DM0	-0	-0	162.4	DIA_100X_EMPTY_1x1_100ms	0d897135-929d-40ac-92f8-f8d6db0dbb21	EPI_100X_YFP_1x1_200ms_25sola	EPI_100X_RFP_1x1_200ms_25sola
526	37	15.2013643303492	563	43.3418483305704	1697.82238010657	266.717584369449	1323245	2350.34635879218	152.474643829902	105.806884178616	6	327367	581.46891651865	701.518170804602	776.82246719036	0	NaN	NaN	NaN	NaN	NaN	530.500328233763	0.938257092347602	38.8239697358977	16.5519527212829	13.1506251739423	3.53872186668953	0.0710996429101245	0.028197312347711	1	1.06293635957339	5273.3017099593	3	17984.6554174067	1	1	1	1	2019-05-16T16:24:43.479	NG_ecoli_LTEE_151_DM0	-0	-0	162.4	DIA_100X_EMPTY_1x1_100ms	5d8a9079-2bba-4c23-baf5-e15c6d80162f	EPI_100X_YFP_1x1_200ms_25sola	EPI_100X_RFP_1x1_200ms_25sola
527	32	11.7606816416531	377	48.8178714474455	1692.15915119363	818.450928381963	320769	850.846153846154	152.474643829902	105.806884178616	0	205889	546.124668435013	701.518170804602	776.82246719036	0	NaN	NaN	NaN	NaN	NaN	333.860577117698	0.984502573435304	31.6858660736681	12.188294460038	10.2952518721985	2.68568062940319	0.0124499555731453	0.00437400313730522	2	1.0005442096317	2637.72439368083	1	16873.2944297082	1	1	1	1	2019-05-16T16:24:43.479	NG_ecoli_LTEE_151_DM0	-0	-0	162.4	DIA_100X_EMPTY_1x1_100ms	0da1359a-9129-4aa0-a5c2-36585c19df77	EPI_100X_YFP_1x1_200ms_25sola	EPI_100X_RFP_1x1_200ms_25sola
528	29	12.7229897509032	369	40.3889543777201	1691.39024390244	702.279132791328	479493	1299.43902439024	152.474643829902	105.806884178616	3	825962	2238.37940379404	701.518170804602	776.82246719036	0	NaN	NaN	NaN	NaN	NaN	309.11842567126	0.964342628773072	27.9590453743746	13.3772657804462	10.5868559599996	3.08567426993194	0.0566901892201119	0.0312144153964064	0	1.0505675290664	2461.19616029882	2	16025.3739837398	1	1	1	1	2019-05-16T16:24:43.479	NG_ecoli_LTEE_151_DM0	-0	-0	162.4	DIA_100X_EMPTY_1x1_100ms	cdb11129-2095-4031-8ad9-bce1467bbebb	EPI_100X_YFP_1x1_200ms_25sola	EPI_100X_RFP_1x1_200ms_25sola
529	34	16.9321364311887	576	31.4073600460949	1699.77256944444	1705.45486111111	5077005	8814.24479166667	152.474643829902	105.806884178616	2	448695	778.984375	701.518170804602	776.82246719036	0	NaN	NaN	NaN	NaN	NaN	480.924395744212	0.980806641367539	31.2874864711359	21.641655271176	14.7243775114581	5.64882938223799	0.0412035407466117	0.0161691893264512	2	1.01103561283527	5327.63475479288	1	17310.4513888889	1	1	1	1	2019-05-16T16:24:43.479	NG_ecoli_LTEE_151_DM0	-0	-0	162.4	DIA_100X_EMPTY_1x1_100ms	13d5696a-0fa3-4e95-9d47-f75a02a729f3	EPI_100X_YFP_1x1_200ms_25sola	EPI_100X_RFP_1x1_200ms_25sola
530	33	12.921181880913	427	46.9032139840009	1701.02576112412	217.538641686183	794507	1860.67213114754	152.474643829902	105.806884178616	1	264507	619.454332552693	701.518170804602	776.82246719036	0	NaN	NaN	NaN	NaN	NaN	416.122050784	0.938791792812332	34.5271451491409	14.5142476972367	11.6570474635656	3.24172084474115	0.0220041227149262	0.00766530265897425	2	1.00168064408957	3684.9167564238	3	18396.9414519906	1	1	1	1	2019-05-16T16:24:43.479	NG_ecoli_LTEE_151_DM0	-0	-0	162.4	DIA_100X_EMPTY_1x1_100ms	a6654f30-d3ae-4249-9dc9-77f165bb2115	EPI_100X_YFP_1x1_200ms_25sola	EPI_100X_RFP_1x1_200ms_25sola
531	16	8.81375817974745	142	-49.8592987859377	1693.51408450704	642.852112676056	25524	179.746478873239	152.474643829902	105.806884178616	0	207730	1462.88732394366	701.518170804602	776.82246719036	0	NaN	NaN	NaN	NaN	NaN	161.609774596992	0.999703445659435	16.3602054099858	12.6797118845117	9.24021047250144	3.74604467361067	0.0049043692716062	0.00282730081487327	0	1.00013914087211	1097.09026353444	1	20722.3802816901	1	1	1	1	2019-05-16T16:24:43.479	NG_ecoli_LTEE_151_DM0	-0	-0	162.4	DIA_100X_EMPTY_1x1_100ms	1ef3fe4d-010e-410a-b93d-7fc3c8ff7488	EPI_100X_YFP_1x1_200ms_25sola	EPI_100X_RFP_1x1_200ms_25sola
532	27	11.6254216505534	325	2.52769160571601	1696.02461538462	243.32	701847	2159.52923076923	152.474643829902	105.806884178616	4	191642	589.667692307692	701.518170804602	776.82246719036	0	NaN	NaN	NaN	NaN	NaN	338.635680379945	0.976739459562843	29.5608277908692	13.2269687764051	11.0672022023554	2.94345841673559	0.0324895295091239	0.0117822277086646	1	1.00572872019601	2843.68942079067	3	18949.32	1	1	1	1	2019-05-16T16:24:43.479	NG_ecoli_LTEE_151_DM0	-0	-0	162.4	DIA_100X_EMPTY_1x1_100ms	886a49e9-bee6-4d22-af6b-ca58020fafbc	EPI_100X_YFP_1x1_200ms_25sola	EPI_100X_RFP_1x1_200ms_25sola
533	19	11.3064243480528	215	-44.2812592226699	1700.48837209302	1206.64186046512	481208	2238.17674418605	152.474643829902	105.806884178616	2	131897	613.474418604651	701.518170804602	776.82246719036	0	NaN	NaN	NaN	NaN	NaN	205.278727126306	0.999779697213163	18.7526836789488	13.7925880352693	10.216232152213	3.93602434658528	0.0241070013947283	0.0121607686251221	0	1.00383676676241	1537.21571556894	2	18415.5302325581	1	1	1	1	2019-05-16T16:24:43.479	NG_ecoli_LTEE_151_DM0	-0	-0	162.4	DIA_100X_EMPTY_1x1_100ms	5b4bc1fb-3279-42bd-95d5-0620a35e96e5	EPI_100X_YFP_1x1_200ms_25sola	EPI_100X_RFP_1x1_200ms_25sola
534	28	12.6043287525638	353	47.3811569185411	1706.54390934844	1879.8611898017	293721	832.070821529745	152.474643829902	105.806884178616	0	208475	590.580736543909	701.518170804602	776.82246719036	0	NaN	NaN	NaN	NaN	NaN	307.102467403167	0.993350419372184	26.970167784058	13.4924658623399	11.0379086188289	3.14985544755323	0.0256005661692243	0.011521498568679	1	1.00655091567441	2580.7570249643	1	16789.2804532578	1	1	1	1	2019-05-16T16:24:43.479	NG_ecoli_LTEE_151_DM0	-0	-0	162.4	DIA_100X_EMPTY_1x1_100ms	25547d14-c611-47fa-9b88-3f9e278fc67f	EPI_100X_YFP_1x1_200ms_25sola	EPI_100X_RFP_1x1_200ms_25sola
535	41	13.1309198255478	539	49.3842907357679	1713.04452690167	458.977736549165	812524	1507.46567717996	152.474643829902	105.806884178616	4	476391	883.842300556586	701.518170804602	776.82246719036	0	NaN	NaN	NaN	NaN	NaN	450.186242560261	0.938995427619292	40.108347733558	12.9699596246376	10.9840469629745	2.57235228249745	0.0102672188608159	0.00363986621136192	2	1.00123527764198	3800.57594368526	0	16044.0445269017	1	1	1	1	2019-05-16T16:24:43.479	NG_ecoli_LTEE_151_DM0	-0	-0	162.4	DIA_100X_EMPTY_1x1_100ms	0f7bb78a-2098-4ae8-8cea-961594e375dc	EPI_100X_YFP_1x1_200ms_25sola	EPI_100X_RFP_1x1_200ms_25sola
536	7	3.36677413496659	24	-49.9989336132888	1700.83333333333	687.166666666667	11018	459.083333333333	152.474643829902	105.806884178616	0	60456	2519	701.518170804602	776.82246719036	0	NaN	NaN	NaN	NaN	NaN	107.393556601716	0.999645956508502	NaN	NaN	NaN	NaN	NaN	NaN	NaN	NaN	NaN	1	20965.3333333333	1	1	1	1	2019-05-16T16:24:43.479	NG_ecoli_LTEE_151_DM0	-0	-0	162.4	DIA_100X_EMPTY_1x1_100ms	8ff0ec0f-c7ec-4e7a-8eb8-7ffb5b88bcac	EPI_100X_YFP_1x1_200ms_25sola	EPI_100X_RFP_1x1_200ms_25sola
537	10	6.03809119331995	61	-49.9998743267413	1703.72131147541	713.377049180328	22192	363.803278688525	152.474643829902	105.806884178616	0	1654974	27130.7213114754	701.518170804602	776.82246719036	0	NaN	NaN	NaN	NaN	NaN	128.172736548512	0.999621155338833	13.9335393356105	11.4641787481388	7.49787122106841	3.96795389087247	0.00451927229590431	0.000921708090375515	1	1.00000748988219	615.21552062612	1	21046.7540983607	1	1	1	1	2019-05-16T16:24:43.479	NG_ecoli_LTEE_151_DM0	-0	-0	162.4	DIA_100X_EMPTY_1x1_100ms	f64b64b3-1308-4277-8e31-782622b3c854	EPI_100X_YFP_1x1_200ms_25sola	EPI_100X_RFP_1x1_200ms_25sola
538	39	12.928441773762	505	20.5683886253379	1710.05544554455	240.59801980198	3773606	7472.48712871287	152.474643829902	105.806884178616	0	346945	687.019801980198	701.518170804602	776.82246719036	0	NaN	NaN	NaN	NaN	NaN	503.621444768561	0.892569426950138	40.7193174965571	14.9057122725125	12.027493025345	3.06905511374286	0.0412320713263299	0.0229801990794032	1	1.05136627640938	4626.37251230386	5	20541.4277227723	1	1	1	1	2019-05-16T16:24:43.479	NG_ecoli_LTEE_151_DM0	-0	-0	162.4	DIA_100X_EMPTY_1x1_100ms	5f571538-adce-4040-b637-4f39b14d722c	EPI_100X_YFP_1x1_200ms_25sola	EPI_100X_RFP_1x1_200ms_25sola
539	26	11.179044482608	292	34.9476305689787	1721.24657534247	1206.65410958904	698254	2391.28082191781	152.474643829902	105.806884178616	2	204068	698.86301369863	701.518170804602	776.82246719036	0	NaN	NaN	NaN	NaN	NaN	280.858096263867	0.953879457845778	26.823824647778	13.2155257768946	10.1154055962945	2.86771336263415	0.0159591237673067	0.00763776893857019	1	1.00102163280636	2155.64472334075	2	17843.6917808219	1	1	1	1	2019-05-16T16:24:43.479	NG_ecoli_LTEE_151_DM0	-0	-0	162.4	DIA_100X_EMPTY_1x1_100ms	258e7094-6ccc-4012-9b8f-34ca62ea8439	EPI_100X_YFP_1x1_200ms_25sola	EPI_100X_RFP_1x1_200ms_25sola
540	25	10.5794401550638	277	1.71473339433316	1718.57039711191	1107.2238267148	247123	892.140794223827	152.474643829902	105.806884178616	2	150479	543.245487364621	701.518170804602	776.82246719036	0	NaN	NaN	NaN	NaN	NaN	267.112173734266	0.98201775639284	26.3690604889405	11.8195149563056	9.71302584806239	2.93603800769841	0.00858538154051381	0.00356905411597721	1	1.00048156833854	1953.86083136169	1	17177.0866425993	1	1	1	1	2019-05-16T16:24:43.479	NG_ecoli_LTEE_151_DM0	-0	-0	162.4	DIA_100X_EMPTY_1x1_100ms	40867263-b620-4dc5-a310-ef4a67625d70	EPI_100X_YFP_1x1_200ms_25sola	EPI_100X_RFP_1x1_200ms_25sola
541	36	12.1449686859953	438	48.8501030583149	1724.67579908676	221.739726027397	1152290	2630.79908675799	152.474643829902	105.806884178616	2	281614	642.954337899543	701.518170804602	776.82246719036	0	NaN	NaN	NaN	NaN	NaN	440.35574867517	0.918545506301764	38.0962739630734	15.3368128606847	11.2038484376159	3.11955349332791	0.0552663583831096	0.0189481571183938	1	1.02512813848007	3755.83783846604	3	19110.8744292237	1	1	1	1	2019-05-16T16:24:43.479	NG_ecoli_LTEE_151_DM0	-0	-0	162.4	DIA_100X_EMPTY_1x1_100ms	95a47ea7-0804-461b-baf9-3263ce916fae	EPI_100X_YFP_1x1_200ms_25sola	EPI_100X_RFP_1x1_200ms_25sola
542	28	12.0648628897672	338	40.5690422301295	1726.74852071006	259.878698224852	878296	2598.50887573965	152.474643829902	105.806884178616	2	219559	649.582840236686	701.518170804602	776.82246719036	0	NaN	NaN	NaN	NaN	NaN	338.761798828537	0.967669977147281	29.3178367513511	13.4414606791051	11.1265606300249	3.03732737445528	0.043690621721497	0.0194044053008048	0	1.02045228373099	2850.64857487763	2	17338.100591716	1	1	1	1	2019-05-16T16:24:43.479	NG_ecoli_LTEE_151_DM0	-0	-0	162.4	DIA_100X_EMPTY_1x1_100ms	02a5891b-5419-458a-8fd8-d3da27102d9f	EPI_100X_YFP_1x1_200ms_25sola	EPI_100X_RFP_1x1_200ms_25sola
543	29	16.4463354303747	478	-49.7780441539236	1730.04393305439	541.133891213389	1133256	2370.82845188285	152.474643829902	105.806884178616	3	769869	1610.60460251046	701.518170804602	776.82246719036	0	NaN	NaN	NaN	NaN	NaN	392.18173678613	0.89713505751213	32.8579069970373	17.1495747150017	11.3450274490656	4.15759752436258	0.173122837145123	0.0519709793464216	2	1.24674219930637	3321.55065021355	0	16005.5857740586	1	1	1	1	2019-05-16T16:24:43.479	NG_ecoli_LTEE_151_DM0	-0	-0	162.4	DIA_100X_EMPTY_1x1_100ms	90a1ff47-69bf-4f75-95a3-e2feb3925a11	EPI_100X_YFP_1x1_200ms_25sola	EPI_100X_RFP_1x1_200ms_25sola
544	24	12.1653199750519	293	32.2507687244881	1729.11945392491	706.150170648464	557907	1904.11945392491	152.474643829902	105.806884178616	3	705508	2407.8771331058	701.518170804602	776.82246719036	0	NaN	NaN	NaN	NaN	NaN	271.828223159047	0.9998542409054	23.7394363821154	14.1923891357695	10.9567190705791	3.79079352187594	0.0253847611742236	0.0131672610159884	0	1.00687762423436	2238.31568576616	2	16320.1979522184	1	1	1	1	2019-05-16T16:24:43.479	NG_ecoli_LTEE_151_DM0	-0	-0	162.4	DIA_100X_EMPTY_1x1_100ms	e69bdc85-f188-47e2-be2a-4e55c12598c8	EPI_100X_YFP_1x1_200ms_25sola	EPI_100X_RFP_1x1_200ms_25sola
545	26	11.7887978901808	307	31.5225445485553	1730.81107491857	1695.46254071661	635656	2070.54071661238	152.474643829902	105.806884178616	2	192287	626.342019543974	701.518170804602	776.82246719036	0	NaN	NaN	NaN	NaN	NaN	262.94405040525	0.999889983401192	23.4018253459002	13.7794578211362	10.7461809323502	3.71400690623153	0.013057837497833	0.0069520350574096	0	1.00184315058918	2122.50104170785	1	16085.7296416938	1	1	1	1	2019-05-16T16:24:43.479	NG_ecoli_LTEE_151_DM0	-0	-0	162.4	DIA_100X_EMPTY_1x1_100ms	69cd360e-9a1f-4438-8a0f-6cf0e1fb0e72	EPI_100X_YFP_1x1_200ms_25sola	EPI_100X_RFP_1x1_200ms_25sola
546	36	12.2514516432307	441	48.7875201398742	1735.95691609977	719.675736961451	334516	758.539682539683	152.474643829902	105.806884178616	0	406674	922.163265306122	701.518170804602	776.82246719036	0	NaN	NaN	NaN	NaN	NaN	414.102865918119	0.948033618794404	36.5156132222848	12.9961926425306	10.8973259785997	2.92606880279219	0.0432399680756223	0.0142759950557568	2	1.01412182963331	3405.7154892737	2	17362.5532879819	1	1	1	1	2019-05-16T16:24:43.479	NG_ecoli_LTEE_151_DM0	-0	-0	162.4	DIA_100X_EMPTY_1x1_100ms	90711465-4905-4570-a48d-4176d148f4d3	EPI_100X_YFP_1x1_200ms_25sola	EPI_100X_RFP_1x1_200ms_25sola
547	25	11.5212383686163	288	42.9486034584555	1736.04861111111	1098.73958333333	486502	1689.24305555556	152.474643829902	105.806884178616	2	165661	575.211805555556	701.518170804602	776.82246719036	0	NaN	NaN	NaN	NaN	NaN	264.510955858145	0.992601281973148	24.1121453285681	13.6082379313973	10.4382829181955	3.44366413204221	0.0468976022333571	0.0234459146961636	1	1.02226817902062	2063.40206781647	2	16121.21875	1	1	1	1	2019-05-16T16:24:43.479	NG_ecoli_LTEE_151_DM0	-0	-0	162.4	DIA_100X_EMPTY_1x1_100ms	43f209b6-c2be-40b1-a26f-193ea811aeb3	EPI_100X_YFP_1x1_200ms_25sola	EPI_100X_RFP_1x1_200ms_25sola
548	33	12.213274206244	403	48.3097286115157	1744.77419354839	1202.26302729529	520126	1290.63523573201	152.474643829902	105.806884178616	0	278480	691.017369727047	701.518170804602	776.82246719036	0	NaN	NaN	NaN	NaN	NaN	345.048099755164	0.986361961479943	31.1506012805423	12.9295326060386	10.8144545972317	2.97595209626772	0.0212197672166935	0.00817959529008661	1	1.00439493715424	2861.31425608191	2	16420.8089330025	1	1	1	1	2019-05-16T16:24:43.479	NG_ecoli_LTEE_151_DM0	-0	-0	162.4	DIA_100X_EMPTY_1x1_100ms	2ec2440e-7c49-4e76-a21f-bac4e533387e	EPI_100X_YFP_1x1_200ms_25sola	EPI_100X_RFP_1x1_200ms_25sola
549	45	11.687611353774	526	46.5843164166879	1756.69581749049	196.307984790875	381505	725.294676806084	152.474643829902	105.806884178616	0	353808	672.638783269962	701.518170804602	776.82246719036	0	NaN	NaN	NaN	NaN	NaN	405.690554597887	0.984065747953595	36.1174142701344	13.0555216403365	10.9805420061846	3.12220582068708	0.00782449256862374	0.00293462921970539	2	1.00022756010271	3420.22035517019	1	16126.1064638783	1	1	1	1	2019-05-16T16:24:43.479	NG_ecoli_LTEE_151_DM0	-0	-0	162.4	DIA_100X_EMPTY_1x1_100ms	908ac5f1-6e48-4015-80f3-cab75d4be3b2	EPI_100X_YFP_1x1_200ms_25sola	EPI_100X_RFP_1x1_200ms_25sola
550	26	14.2245451022001	370	34.0902775063929	1750.19459459459	1755.81891891892	640480	1731.02702702703	152.474643829902	105.806884178616	2	218180	589.675675675676	701.518170804602	776.82246719036	0	NaN	NaN	NaN	NaN	NaN	299.365947613859	0.999822656339667	24.3635173559854	14.7962363385866	11.7918472612476	3.84412108643587	0.0156076260856046	0.00805812912090456	1	1.00266581490153	2660.68560026716	0	16336.3135135135	1	1	1	1	2019-05-16T16:24:43.479	NG_ecoli_LTEE_151_DM0	-0	-0	162.4	DIA_100X_EMPTY_1x1_100ms	ecf8bf46-f089-413f-984b-0c45b85856d9	EPI_100X_YFP_1x1_200ms_25sola	EPI_100X_RFP_1x1_200ms_25sola
551	24	12.4032801135998	298	38.9395052260636	1749.1610738255	1914.45302013423	272641	914.902684563758	152.474643829902	105.806884178616	0	179446	602.167785234899	701.518170804602	776.82246719036	0	NaN	NaN	NaN	NaN	NaN	255.184694387239	0.999789518760969	22.9377391974935	13.0903004995894	10.6486153270773	3.4500846210735	0.00706895184332568	0.00361513038852706	1	1.00048111777197	2042.80432844545	0	16517.1577181208	1	1	1	1	2019-05-16T16:24:43.479	NG_ecoli_LTEE_151_DM0	-0	-0	162.4	DIA_100X_EMPTY_1x1_100ms	417f980d-e300-4f49-aac4-a8b5d1b0f578	EPI_100X_YFP_1x1_200ms_25sola	EPI_100X_RFP_1x1_200ms_25sola
552	38	15.5386453250314	591	47.4152476109406	1756.30118443316	2011.38240270728	865580	1464.60236886633	152.474643829902	105.806884178616	1	397976	673.394247038917	701.518170804602	776.82246719036	0	NaN	NaN	NaN	NaN	NaN	486.908491159722	0.958697591214668	36.63382222606	15.9805053412507	12.7959521357334	3.56918312820927	0.0364450915774472	0.0190787179951676	1	1.00931400973044	4711.04582545431	0	15113.0744500846	1	1	1	1	2019-05-16T16:24:43.479	NG_ecoli_LTEE_151_DM0	-0	-0	162.4	DIA_100X_EMPTY_1x1_100ms	97bffb97-ed3d-444e-b5b2-77c2585f9ea3	EPI_100X_YFP_1x1_200ms_25sola	EPI_100X_RFP_1x1_200ms_25sola
553	35	15.1604208210484	531	29.3776680952537	1750.31638418079	691.269303201507	881604	1660.27118644068	152.474643829902	105.806884178616	2	431774	813.133709981168	701.518170804602	776.82246719036	0	NaN	NaN	NaN	NaN	NaN	478.226125545594	0.968591416400838	34.9872387224182	16.6284544272284	13.3253380830374	3.6082908979834	0.0259879489621425	0.0110074672754396	2	1.01154869082483	4879.28316399372	2	16584.725047081	1	1	1	1	2019-05-16T16:24:43.479	NG_ecoli_LTEE_151_DM0	-0	-0	162.4	DIA_100X_EMPTY_1x1_100ms	7de0494a-1fd2-48c4-a173-26645bb414e6	EPI_100X_YFP_1x1_200ms_25sola	EPI_100X_RFP_1x1_200ms_25sola
554	36	11.4923988131098	414	48.9403742509006	1760.76811594203	1102.02173913043	507639	1226.18115942029	152.474643829902	105.806884178616	2	237321	573.239130434783	701.518170804602	776.82246719036	0	NaN	NaN	NaN	NaN	NaN	368.88367435002	0.928686260528514	34.6112899794784	12.61079141176	10.3574972601766	2.53452163508318	0.0378200166100255	0.0175354287959036	0	1.02117527370561	2916.20010661431	2	17218.6497584541	1	1	1	1	2019-05-16T16:24:43.479	NG_ecoli_LTEE_151_DM0	-0	-0	162.4	DIA_100X_EMPTY_1x1_100ms	66788b30-c24a-4231-a67e-214d0a965fb4	EPI_100X_YFP_1x1_200ms_25sola	EPI_100X_RFP_1x1_200ms_25sola
555	38	13.2300934223024	503	46.8570325071446	1763.01391650099	1255.02584493042	3372129	6704.0337972167	152.474643829902	105.806884178616	0	455608	905.781312127237	701.518170804602	776.82246719036	0	NaN	NaN	NaN	NaN	NaN	416.679506743337	0.944781961450465	37.0461925325582	13.6970509421295	10.8937919306517	2.78637958557223	0.02454338219535	0.0120916710603666	1	1.00446448357913	3452.96052144511	1	16427.5944333996	1	1	1	1	2019-05-16T16:24:43.479	NG_ecoli_LTEE_151_DM0	-0	-0	162.4	DIA_100X_EMPTY_1x1_100ms	d620ecf7-be05-4ff5-a090-f74e2acdcdea	EPI_100X_YFP_1x1_200ms_25sola	EPI_100X_RFP_1x1_200ms_25sola
556	41	13.6044239259495	558	48.8389386781653	1780.06272401434	1111.29569892473	507110	908.799283154122	152.474643829902	105.806884178616	0	338957	607.44982078853	701.518170804602	776.82246719036	0	NaN	NaN	NaN	NaN	NaN	459.920447162046	0.911915086830511	40.2225052815365	13.5626468395181	11.1471316493175	2.72385994022625	0.0287591097190434	0.0162446814651135	0	1.02543633584117	3925.41212160187	1	16112.2007168459	1	1	1	1	2019-05-16T16:24:43.479	NG_ecoli_LTEE_151_DM0	-0	-0	162.4	DIA_100X_EMPTY_1x1_100ms	7674d01f-ab85-4fe3-a6a1-423093abb104	EPI_100X_YFP_1x1_200ms_25sola	EPI_100X_RFP_1x1_200ms_25sola
557	31	12.0836556272748	375	46.855517064275	1767.384	1219.32533333333	1199569	3198.85066666667	152.474643829902	105.806884178616	3	365592	974.912	701.518170804602	776.82246719036	0	NaN	NaN	NaN	NaN	NaN	333.65174566101	0.965380888928738	31.2144678162157	12.6821317511544	10.3718834226622	2.79910191928298	0.0392582251265998	0.0169373024452037	1	1.01890224726476	2637.30932177313	3	17051.368	1	1	1	1	2019-05-16T16:24:43.479	NG_ecoli_LTEE_151_DM0	-0	-0	162.4	DIA_100X_EMPTY_1x1_100ms	7544de27-f36a-44ea-a878-de356ed69415	EPI_100X_YFP_1x1_200ms_25sola	EPI_100X_RFP_1x1_200ms_25sola
558	31	13.2718395421312	412	47.0500931461163	1773.62378640777	1373.38106796116	372297	903.633495145631	152.474643829902	105.806884178616	2	332984	808.21359223301	701.518170804602	776.82246719036	0	NaN	NaN	NaN	NaN	NaN	338.837946059342	0.994227172963526	29.6354416282875	13.0942987580497	11.1122583621588	3.14952392308674	0.00910859973689951	0.00437380347302488	1	1.00116241980328	2874.12693963764	0	15613.0922330097	1	1	1	1	2019-05-16T16:24:43.479	NG_ecoli_LTEE_151_DM0	-0	-0	162.4	DIA_100X_EMPTY_1x1_100ms	63b0b679-7aa1-4ea4-818a-ec7e35fd7833	EPI_100X_YFP_1x1_200ms_25sola	EPI_100X_RFP_1x1_200ms_25sola
559	30	12.4996642468442	375	47.3863264820667	1781.45333333333	875.048	337501	900.002666666667	152.474643829902	105.806884178616	1	237866	634.309333333333	701.518170804602	776.82246719036	0	NaN	NaN	NaN	NaN	NaN	316.584746820793	0.985656878513322	28.8663964197425	12.5297147707902	10.7237966247785	2.87375693977315	0.0100929699073055	0.00431619909477987	1	1.00097915250486	2607.23147838078	0	16594.2453333333	1	1	1	1	2019-05-16T16:24:43.479	NG_ecoli_LTEE_151_DM0	-0	-0	162.4	DIA_100X_EMPTY_1x1_100ms	68383e35-35ae-464a-8da6-fff63aeb4242	EPI_100X_YFP_1x1_200ms_25sola	EPI_100X_RFP_1x1_200ms_25sola
560	27	11.481295212129	310	48.6146531020532	1785.92580645161	1553.10967741935	406518	1311.34838709677	152.474643829902	105.806884178616	2	187243	604.009677419355	701.518170804602	776.82246719036	0	NaN	NaN	NaN	NaN	NaN	277.309849545101	0.999599666284123	25.304034102355	12.9087145625345	10.4608860063767	3.44786777389288	0.0244331030727995	0.00243138337007485	0	1.00017135825408	2174.78628086215	1	16513.8193548387	1	1	1	1	2019-05-16T16:24:43.479	NG_ecoli_LTEE_151_DM0	-0	-0	162.4	DIA_100X_EMPTY_1x1_100ms	30f77c79-9583-410b-9c86-936531312b37	EPI_100X_YFP_1x1_200ms_25sola	EPI_100X_RFP_1x1_200ms_25sola
561	27	12.7136493929535	344	35.4091132670017	1785.30813953488	1212.89534883721	1301152	3782.41860465116	152.474643829902	105.806884178616	1	423439	1230.9273255814	701.518170804602	776.82246719036	0	NaN	NaN	NaN	NaN	NaN	298.479362090675	0.989519527356032	25.3079817028062	13.6294443975139	11.2308767083595	3.56143300938486	0.0193610867068316	0.011280697109418	1	1.00133833155326	2507.11763902638	1	15615.0465116279	1	1	1	1	2019-05-16T16:24:43.479	NG_ecoli_LTEE_151_DM0	-0	-0	162.4	DIA_100X_EMPTY_1x1_100ms	66944a7a-0a9c-4859-8910-38d0823af2db	EPI_100X_YFP_1x1_200ms_25sola	EPI_100X_RFP_1x1_200ms_25sola
562	32	12.7193393806944	407	47.6769650995166	1799.57248157248	1563.74938574939	559861	1375.57985257985	152.474643829902	105.806884178616	3	256009	629.014742014742	701.518170804602	776.82246719036	0	NaN	NaN	NaN	NaN	NaN	349.339253700968	0.98030630206998	30.5806658806993	14.0641294157594	11.0021179693716	3.22951863887234	0.0362395333600613	0.0100332612663391	1	1.00239638707534	2907.29709122764	1	16510.57002457	1	1	1	1	2019-05-16T16:24:43.479	NG_ecoli_LTEE_151_DM0	-0	-0	162.4	DIA_100X_EMPTY_1x1_100ms	cdcccb7c-6cb2-4cf8-8951-b7c9c37eb675	EPI_100X_YFP_1x1_200ms_25sola	EPI_100X_RFP_1x1_200ms_25sola
563	26	16.8654447360064	440	-42.974957145005	1797.30909090909	381.993181818182	2615322	5943.91363636364	152.474643829902	105.806884178616	1	315164	716.281818181818	701.518170804602	776.82246719036	0	NaN	NaN	NaN	NaN	NaN	368.000228861146	0.998048921760004	25.3445995888754	18.0622368725717	13.8537608295202	4.5942799139014	0.0621890693200816	0.0280884155820168	1	1.03681232390381	3820.41628090965	0	15453.3727272727	1	1	1	1	2019-05-16T16:24:43.479	NG_ecoli_LTEE_151_DM0	-0	-0	162.4	DIA_100X_EMPTY_1x1_100ms	d9243f52-0a30-4b90-9801-0e4d185d8d1f	EPI_100X_YFP_1x1_200ms_25sola	EPI_100X_RFP_1x1_200ms_25sola
564	27	14.3063441010879	387	26.3645739371611	1798.05684754522	723.149870801034	529578	1368.41860465116	152.474643829902	105.806884178616	3	604423	1561.8165374677	701.518170804602	776.82246719036	0	NaN	NaN	NaN	NaN	NaN	314.927080983297	0.979429906232541	26.0775641320229	15.0307249351564	11.6888356775304	3.43387836972036	0.00613660085102847	0.00301327663082385	1	1.00045584111593	2798.33310399773	0	15790.669250646	1	1	1	1	2019-05-16T16:24:43.479	NG_ecoli_LTEE_151_DM0	-0	-0	162.4	DIA_100X_EMPTY_1x1_100ms	94d19e9a-6541-435d-8777-7ba2940e162e	EPI_100X_YFP_1x1_200ms_25sola	EPI_100X_RFP_1x1_200ms_25sola
565	32	14.5189560405339	465	44.4594980258881	1813.74838709677	82.7741935483871	844744	1816.65376344086	152.474643829902	105.806884178616	3	309540	665.677419354839	701.518170804602	776.82246719036	0	NaN	NaN	NaN	NaN	NaN	378.252549359282	0.979933471959258	30.9337762232716	13.9840932043786	11.7812734750363	3.23082113342858	0.0365238017647112	0.0135810700901802	1	1.01064112126088	3372.15318884224	0	14964.264516129	1	1	1	1	2019-05-16T16:24:43.479	NG_ecoli_LTEE_151_DM0	-0	-0	162.4	DIA_100X_EMPTY_1x1_100ms	59ef1973-9020-4111-9fd6-288233021c52	EPI_100X_YFP_1x1_200ms_25sola	EPI_100X_RFP_1x1_200ms_25sola
566	48	12.8670580699747	618	48.8658729317391	1818.81553398058	1480.57443365696	600104	971.042071197411	152.474643829902	105.806884178616	1	364661	590.066343042071	701.518170804602	776.82246719036	0	NaN	NaN	NaN	NaN	NaN	508.904281569206	0.925357091597944	46.6924059785563	13.0488335858695	10.7173400564927	2.32198772831899	0.0102669217018725	0.00548111982730325	1	1.004063694973	4212.21137036593	0	16272.7686084142	1	1	1	1	2019-05-16T16:24:43.479	NG_ecoli_LTEE_151_DM0	-0	-0	162.4	DIA_100X_EMPTY_1x1_100ms	63723c37-b8df-465d-ad46-ffa16ceab587	EPI_100X_YFP_1x1_200ms_25sola	EPI_100X_RFP_1x1_200ms_25sola
567	24	12.8058268145206	308	26.2476330021864	1817.47077922078	1093.25974025974	860467	2793.72402597403	152.474643829902	105.806884178616	2	209344	679.688311688312	701.518170804602	776.82246719036	0	NaN	NaN	NaN	NaN	NaN	262.030450869978	0.999756930310697	22.6637432250651	14.0075378789157	11.1675275119616	3.54262404482541	0.012893230633405	0.00693284297316679	0	1.00169043178592	2219.91110924651	0	15968.4220779221	1	1	1	1	2019-05-16T16:24:43.479	NG_ecoli_LTEE_151_DM0	-0	-0	162.4	DIA_100X_EMPTY_1x1_100ms	bbe7a281-a8b6-4566-9e1d-3f81ea29ac90	EPI_100X_YFP_1x1_200ms_25sola	EPI_100X_RFP_1x1_200ms_25sola
568	44	15.0268657015875	662	49.1963205247932	1824.89879154079	1405.94410876133	1051225	1587.95317220544	152.474643829902	105.806884178616	4	4459065	6735.74773413897	701.518170804602	776.82246719036	0	NaN	NaN	NaN	NaN	NaN	533.371532525521	0.910439760541205	44.4060425874885	14.5819380429049	11.7903285879863	2.75083881145542	0.0331380374716945	0.0131531414494192	0	1.02327737110266	4848.23619987555	0	16490.9410876133	1	1	1	1	2019-05-16T16:24:43.479	NG_ecoli_LTEE_151_DM0	-0	-0	162.4	DIA_100X_EMPTY_1x1_100ms	034748ef-d2e4-4207-9db9-b1acabac268b	EPI_100X_YFP_1x1_200ms_25sola	EPI_100X_RFP_1x1_200ms_25sola
569	13	6.40825673323032	84	-49.9992883072221	1817.04761904762	309.666666666667	16346	194.595238095238	152.474643829902	105.806884178616	0	135027	1607.46428571429	701.518170804602	776.82246719036	0	NaN	NaN	NaN	NaN	NaN	128.532519670571	0.999634086070154	NaN	NaN	NaN	NaN	NaN	NaN	NaN	NaN	NaN	1	19310.5	1	1	1	1	2019-05-16T16:24:43.479	NG_ecoli_LTEE_151_DM0	-0	-0	162.4	DIA_100X_EMPTY_1x1_100ms	309283e9-b0aa-4b22-9d51-5699159a96b0	EPI_100X_YFP_1x1_200ms_25sola	EPI_100X_RFP_1x1_200ms_25sola
570	14	7.45258789985756	105	-49.9959171363846	1823.64761904762	315.828571428571	21385	203.666666666667	152.474643829902	105.806884178616	0	129797	1236.1619047619	701.518170804602	776.82246719036	0	NaN	NaN	NaN	NaN	NaN	135.455931046344	0.999736757681049	14.1348863303659	12.2732791787187	9.0286719196506	3.57540251266356	0.00121320176698318	0.000629450634807144	0	1.0000053933925	904.96117197225	1	19864.419047619	1	1	1	1	2019-05-16T16:24:43.479	NG_ecoli_LTEE_151_DM0	-0	-0	162.4	DIA_100X_EMPTY_1x1_100ms	bf46ad21-ade5-4428-98eb-67bc143fb39a	EPI_100X_YFP_1x1_200ms_25sola	EPI_100X_RFP_1x1_200ms_25sola
571	35	11.9446023004726	418	49.0407339183472	1827.98325358852	1727.27990430622	2065851	4942.22727272727	152.474643829902	105.806884178616	1	260958	624.301435406699	701.518170804602	776.82246719036	0	NaN	NaN	NaN	NaN	NaN	361.822391091986	0.968148344587121	34.04004395917	12.0438388610604	10.3334482035001	2.66479579257875	0.00797202524151934	0.0048841730110141	0	1.00179527171347	2854.76607712817	0	16735.5789473684	1	1	1	1	2019-05-16T16:24:43.479	NG_ecoli_LTEE_151_DM0	-0	-0	162.4	DIA_100X_EMPTY_1x1_100ms	5f987224-c6e8-4d0d-8926-86fbe1443217	EPI_100X_YFP_1x1_200ms_25sola	EPI_100X_RFP_1x1_200ms_25sola
572	38	11.9093908068497	453	47.8388810989645	1840.4944812362	1889.31346578366	437155	965.022075055188	152.474643829902	105.806884178616	3	323754	714.688741721854	701.518170804602	776.82246719036	0	NaN	NaN	NaN	NaN	NaN	376.44134672228	0.896659533218249	35.5328399397784	13.0204781800417	10.3220652920361	2.84506331158338	0.018816433254348	0.00893981068349737	1	1.00756753464633	2973.3977241667	0	16361.7284768212	1	1	1	1	2019-05-16T16:24:43.479	NG_ecoli_LTEE_151_DM0	-0	-0	162.4	DIA_100X_EMPTY_1x1_100ms	2b3567cf-9266-4fec-8253-3b7e6c07f0a4	EPI_100X_YFP_1x1_200ms_25sola	EPI_100X_RFP_1x1_200ms_25sola
573	24	11.1479479785909	268	37.6231875501168	1832.88059701493	717.701492537313	388477	1449.54104477612	152.474643829902	105.806884178616	2	679319	2534.7723880597	701.518170804602	776.82246719036	0	NaN	NaN	NaN	NaN	NaN	236.952090096012	0.998552127264231	22.5182085288485	13.0144178362931	10.1478341296034	3.24134367131169	0.0189504294437737	0.010090006745939	0	1.00343411327552	1821.25366079271	1	17566.6455223881	1	1	1	1	2019-05-16T16:24:43.479	NG_ecoli_LTEE_151_DM0	-0	-0	162.4	DIA_100X_EMPTY_1x1_100ms	f4228ce6-a97b-49f8-ac7a-94607c0e9741	EPI_100X_YFP_1x1_200ms_25sola	EPI_100X_RFP_1x1_200ms_25sola
574	26	12.7669312610283	332	40.9989262736544	1842.08734939759	765.30421686747	362034	1090.46385542169	152.474643829902	105.806884178616	2	228929	689.545180722892	701.518170804602	776.82246719036	0	NaN	NaN	NaN	NaN	NaN	285.827983829666	0.995757091864769	24.8661557976471	13.2792404689756	10.9574511899053	3.42894978747391	0.0343680742084661	0.0182207474010293	0	1.01400813050663	2344.86379572634	1	15898.1114457831	1	1	1	1	2019-05-16T16:24:43.479	NG_ecoli_LTEE_151_DM0	-0	-0	162.4	DIA_100X_EMPTY_1x1_100ms	38f9c57d-460d-4d7c-acf5-4a2c32796151	EPI_100X_YFP_1x1_200ms_25sola	EPI_100X_RFP_1x1_200ms_25sola
575	27	11.7600605359837	318	44.3442759674175	1851.37421383648	734.632075471698	453870	1427.2641509434	152.474643829902	105.806884178616	1	240007	754.738993710692	701.518170804602	776.82246719036	0	NaN	NaN	NaN	NaN	NaN	296.05292107646	0.986158524200573	26.2462343753661	13.3040418934348	10.7834200018017	3.16638756945142	0.0420467082861172	0.0180057819881745	1	1.01516166646487	2397.01044061455	2	17751.4150943396	1	1	1	1	2019-05-16T16:24:43.479	NG_ecoli_LTEE_151_DM0	-0	-0	162.4	DIA_100X_EMPTY_1x1_100ms	2688c7f3-59e0-4f74-875e-1031fd1c5526	EPI_100X_YFP_1x1_200ms_25sola	EPI_100X_RFP_1x1_200ms_25sola
576	24	12.2153198807286	293	-1.46754166782156	1852.08873720137	477.805460750853	683883	2334.07167235495	152.474643829902	105.806884178616	2	334706	1142.34129692833	701.518170804602	776.82246719036	0	NaN	NaN	NaN	NaN	NaN	254.631826938653	0.999780204393052	22.3743585209305	13.836613381604	10.8767323705447	3.68500892880474	0.0112700393227853	0.0058419825603659	0	1.001216074001	2078.9179988381	1	16320.3071672355	1	1	1	1	2019-05-16T16:24:43.479	NG_ecoli_LTEE_151_DM0	-0	-0	162.4	DIA_100X_EMPTY_1x1_100ms	c188f3cb-9614-4708-81c0-d5df68bcc8bb	EPI_100X_YFP_1x1_200ms_25sola	EPI_100X_RFP_1x1_200ms_25sola
577	26	13.1914848077396	346	19.9873977587942	1855.19653179191	719.768786127168	385514	1114.20231213873	152.474643829902	105.806884178616	1	292879	846.471098265896	701.518170804602	776.82246719036	0	NaN	NaN	NaN	NaN	NaN	309.967193730178	0.997730415887602	26.8370121099817	13.691665767202	11.1212878059688	3.46617577965715	0.022326483873894	0.0133007695784797	0	1.00860777565723	2606.95901420063	2	16035.6531791908	1	1	1	1	2019-05-16T16:24:43.479	NG_ecoli_LTEE_151_DM0	-0	-0	162.4	DIA_100X_EMPTY_1x1_100ms	7b07c849-a4c0-463e-aac1-ee94688475cf	EPI_100X_YFP_1x1_200ms_25sola	EPI_100X_RFP_1x1_200ms_25sola
578	20	11.4927279861915	230	-49.5836873541574	1850.59565217391	750.230434782609	754783	3281.6652173913	152.474643829902	105.806884178616	0	150535	654.5	701.518170804602	776.82246719036	0	NaN	NaN	NaN	NaN	NaN	217.410006853126	0.999971979617445	18.5453434259215	15.0120411231995	11.2105854289334	4.10018750266921	0.0102620133750706	0.00488160292493294	0	1.00056200659125	1830.54894918118	2	17168.752173913	1	1	1	1	2019-05-16T16:24:43.479	NG_ecoli_LTEE_151_DM0	-0	-0	162.4	DIA_100X_EMPTY_1x1_100ms	0bd02193-c861-44dd-b9b4-7f078453d7ec	EPI_100X_YFP_1x1_200ms_25sola	EPI_100X_RFP_1x1_200ms_25sola
579	37	8.16632047485949	303	-26.4634010575291	1863.42244224422	74.6435643564356	151888	501.280528052805	152.474643829902	105.806884178616	0	9588527	31645.303630363	701.518170804602	776.82246719036	0	NaN	NaN	NaN	NaN	NaN	401.925373328438	0.870600514676473	40.9260207518717	12.4400939814419	9.59035057863854	2.47965959538862	0.0280206593369343	0.0110827253111725	2	1.01174582860188	2956.36715046361	2	21102.6171617162	1	1	1	1	2019-05-16T16:24:43.479	NG_ecoli_LTEE_151_DM0	-0	-0	162.4	DIA_100X_EMPTY_1x1_100ms	6e96d56a-5cc1-4875-a58b-66628e13b802	EPI_100X_YFP_1x1_200ms_25sola	EPI_100X_RFP_1x1_200ms_25sola
580	27	12.8450830453503	348	42.8169444029069	1874.14942528736	471.801724137931	354878	1019.76436781609	152.474643829902	105.806884178616	0	303195	871.25	701.518170804602	776.82246719036	0	NaN	NaN	NaN	NaN	NaN	303.425455468644	0.997163703903639	26.303575577292	14.4917969610329	11.2564332452012	3.51768761122559	0.0194634827965824	0.0112706900065744	0	1.0057118071198	2617.6180097489	2	15886.8793103448	1	1	1	1	2019-05-16T16:24:43.479	NG_ecoli_LTEE_151_DM0	-0	-0	162.4	DIA_100X_EMPTY_1x1_100ms	ee3da959-2b34-4187-a172-b41c245ad0a4	EPI_100X_YFP_1x1_200ms_25sola	EPI_100X_RFP_1x1_200ms_25sola
581	26	12.5086985071793	326	40.8477151930023	1873.65950920245	219.803680981595	1202009	3687.14417177914	152.474643829902	105.806884178616	3	270523	829.825153374233	701.518170804602	776.82246719036	0	NaN	NaN	NaN	NaN	NaN	283.164910293443	0.994346878159888	25.1996872804542	13.3010172628078	10.65537364181	3.43388911978289	0.0314941032393639	0.0127981812525265	1	1.00721074445126	2247.09999799273	0	16206.0582822086	1	1	1	1	2019-05-16T16:24:43.479	NG_ecoli_LTEE_151_DM0	-0	-0	162.4	DIA_100X_EMPTY_1x1_100ms	5acc3ce7-e507-49e4-b6c6-0f77f351f3d5	EPI_100X_YFP_1x1_200ms_25sola	EPI_100X_RFP_1x1_200ms_25sola
582	42	11.5478401795341	485	46.6756759942264	1883.92783505155	1572.88453608247	122053	251.655670103093	152.474643829902	105.806884178616	0	12122783	24995.4288659794	701.518170804602	776.82246719036	0	NaN	NaN	NaN	NaN	NaN	440.567941991621	0.845891667908773	42.7066473348485	13.7125089842955	10.0706497405307	3.10513668080795	0.0297288579587888	0.00973207073105502	2	1.00914041785143	3401.73393750766	1	18998.7422680412	1	1	1	1	2019-05-16T16:24:43.479	NG_ecoli_LTEE_151_DM0	-0	-0	162.4	DIA_100X_EMPTY_1x1_100ms	d13c529a-a686-4311-9690-fdb921e2a30d	EPI_100X_YFP_1x1_200ms_25sola	EPI_100X_RFP_1x1_200ms_25sola
583	44	13.4112253472647	590	33.3821864192544	1879.53220338983	54.6372881355932	2898653	4912.97118644068	152.474643829902	105.806884178616	3	2396717	4062.23220338983	701.518170804602	776.82246719036	0	NaN	NaN	NaN	NaN	NaN	582.571020104983	0.86761470015514	44.0191367721591	16.9145623541133	12.8567894893747	3.49551549072769	0.0709305327743043	0.0231372178082671	1	1.0467404848289	5714.73990472836	2	17560.1203389831	1	1	1	1	2019-05-16T16:24:43.479	NG_ecoli_LTEE_151_DM0	-0	-0	162.4	DIA_100X_EMPTY_1x1_100ms	63ae114f-378b-4afa-93ae-f8ecd1c71758	EPI_100X_YFP_1x1_200ms_25sola	EPI_100X_RFP_1x1_200ms_25sola
584	32	11.0943534953599	355	43.4284767544973	1883.18309859155	76.8225352112676	630815	1776.94366197183	152.474643829902	105.806884178616	2	719026	2025.42535211268	701.518170804602	776.82246719036	0	NaN	NaN	NaN	NaN	NaN	378.056485102159	0.942995805417529	33.3700750184168	13.6067465112162	10.9392407130478	2.90014183389195	0.0286304746980602	0.0150398124101283	1	1.00417877642327	3136.32761607517	4	20211.1042253521	1	1	1	1	2019-05-16T16:24:43.479	NG_ecoli_LTEE_151_DM0	-0	-0	162.4	DIA_100X_EMPTY_1x1_100ms	91a5cb14-ebb6-4dd6-baed-b8f5e128faac	EPI_100X_YFP_1x1_200ms_25sola	EPI_100X_RFP_1x1_200ms_25sola
585	38	13.2659007715495	505	49.4073322192796	1885.61386138614	1521.35643564356	1396934	2766.20594059406	152.474643829902	105.806884178616	7	381937	756.310891089109	701.518170804602	776.82246719036	0	NaN	NaN	NaN	NaN	NaN	455.636692531335	0.943326992225037	37.3457357329499	14.2308430039908	11.8000530701971	3.01069767021229	0.0335977341666794	0.0166602517447796	1	1.00786749049336	4084.12308506951	1	16933.803960396	1	1	1	1	2019-05-16T16:24:43.479	NG_ecoli_LTEE_151_DM0	-0	-0	162.4	DIA_100X_EMPTY_1x1_100ms	9cdb8772-1cb7-492f-9b82-212cf1e1214e	EPI_100X_YFP_1x1_200ms_25sola	EPI_100X_RFP_1x1_200ms_25sola
586	32	12.9945757715327	416	47.6619088392225	1891.57211538462	1538.61298076923	745700	1792.54807692308	152.474643829902	105.806884178616	2	533282	1281.92788461538	701.518170804602	776.82246719036	0	NaN	NaN	NaN	NaN	NaN	354.967911857448	0.982087825789472	29.6590214518484	13.8701843215103	11.5339681998408	3.39033199284518	0.0197864503182328	0.0123811918333448	0	1.00765010168402	3098.87600263775	1	16487.3846153846	1	1	1	1	2019-05-16T16:24:43.479	NG_ecoli_LTEE_151_DM0	-0	-0	162.4	DIA_100X_EMPTY_1x1_100ms	ded605fa-226e-44ac-b94b-78d7f6af2f61	EPI_100X_YFP_1x1_200ms_25sola	EPI_100X_RFP_1x1_200ms_25sola
587	27	10.1005156029401	273	-18.8590754452026	1893.24542124542	258.113553113553	57674	211.260073260073	152.474643829902	105.806884178616	0	6401546	23448.8864468864	701.518170804602	776.82246719036	0	NaN	NaN	NaN	NaN	NaN	282.40145263265	0.862243035896244	29.25682078416	13.4570005086841	9.35085471295769	3.04135573690219	0.0291427387569557	0.0157810496751839	1	1.00338422835961	2009.18363130637	0	20552.358974359	1	1	1	1	2019-05-16T16:24:43.479	NG_ecoli_LTEE_151_DM0	-0	-0	162.4	DIA_100X_EMPTY_1x1_100ms	1bf1ed4b-0a82-4bf2-9326-e9ba02a7403e	EPI_100X_YFP_1x1_200ms_25sola	EPI_100X_RFP_1x1_200ms_25sola
588	47	11.3179467989736	532	49.1011712141273	1904.16917293233	585.278195488722	810856	1524.16541353383	152.474643829902	105.806884178616	4	507358	953.68045112782	701.518170804602	776.82246719036	0	NaN	NaN	NaN	NaN	NaN	472.970942178495	0.92504792011617	46.6549004979387	12.1988930576098	9.86051703735095	2.42031319778828	0.0116783690228994	0.0051092564486709	1	1.00135606637575	3562.7596456227	1	16838.5507518797	1	1	1	1	2019-05-16T16:24:43.479	NG_ecoli_LTEE_151_DM0	-0	-0	162.4	DIA_100X_EMPTY_1x1_100ms	81942561-2806-4e6b-bb0b-84a3cf1fc302	EPI_100X_YFP_1x1_200ms_25sola	EPI_100X_RFP_1x1_200ms_25sola
589	38	10.8444680032154	412	48.978532606767	1902.21359223301	459.71359223301	447941	1087.2354368932	152.474643829902	105.806884178616	3	295536	717.320388349515	701.518170804602	776.82246719036	0	NaN	NaN	NaN	NaN	NaN	368.261619470443	0.974908715470816	36.6358750627724	11.6549848809545	9.83362155552776	2.44614739388513	0.0138483257358165	0.00492722929773973	2	1.00229687022813	2782.4247756928	1	16533.0946601942	1	1	1	1	2019-05-16T16:24:43.479	NG_ecoli_LTEE_151_DM0	-0	-0	162.4	DIA_100X_EMPTY_1x1_100ms	726fe30a-f938-419b-a6d9-414494673da3	EPI_100X_YFP_1x1_200ms_25sola	EPI_100X_RFP_1x1_200ms_25sola
590	26	11.7528223898381	306	40.7774063410858	1897.05555555556	88.6437908496732	744697	2433.65032679739	152.474643829902	105.806884178616	4	254359	831.238562091503	701.518170804602	776.82246719036	0	NaN	NaN	NaN	NaN	NaN	314.230609067008	0.986180388636376	26.4617846995046	13.8681644184379	11.2408305142385	3.70299591525357	0.0449261229588864	0.0214328971047743	1	1.02346113017462	2626.06706113871	3	17284.6895424837	1	1	1	1	2019-05-16T16:24:43.479	NG_ecoli_LTEE_151_DM0	-0	-0	162.4	DIA_100X_EMPTY_1x1_100ms	fa65e16f-48d9-465e-ae18-9275934f9d68	EPI_100X_YFP_1x1_200ms_25sola	EPI_100X_RFP_1x1_200ms_25sola
591	28	12.4913900872358	350	45.1466240216789	1904.61714285714	1100.05142857143	366074	1045.92571428571	152.474643829902	105.806884178616	2	211109	603.168571428571	701.518170804602	776.82246719036	0	NaN	NaN	NaN	NaN	NaN	306.178179618177	0.999625307831207	27.4151740022803	12.8340743380116	10.6132969369256	3.40358918525384	0.0190654403068788	0.00773973490810187	1	1.00300182842709	2425.38963944361	1	16119.5542857143	1	1	1	1	2019-05-16T16:24:43.479	NG_ecoli_LTEE_151_DM0	-0	-0	162.4	DIA_100X_EMPTY_1x1_100ms	6a6439fd-42f9-4f5a-8730-be6193eea289	EPI_100X_YFP_1x1_200ms_25sola	EPI_100X_RFP_1x1_200ms_25sola
592	28	15.6809923364034	440	34.5408975197833	1903.71363636364	1314.61590909091	1622581	3687.68409090909	152.474643829902	105.806884178616	3	267787	608.606818181818	701.518170804602	776.82246719036	0	NaN	NaN	NaN	NaN	NaN	371.205167640249	0.999924246900406	26.5579701557343	17.4702933496553	13.5454234825104	4.44959621969929	0.00671195674119617	0.0027552708937699	1	1.00035771898153	3827.10109516078	1	15607.775	1	1	1	1	2019-05-16T16:24:43.479	NG_ecoli_LTEE_151_DM0	-0	-0	162.4	DIA_100X_EMPTY_1x1_100ms	861703ff-bc79-45dc-90ac-3c4fd8011382	EPI_100X_YFP_1x1_200ms_25sola	EPI_100X_RFP_1x1_200ms_25sola
593	22	11.6776840111072	258	-31.5601756528926	1904.60465116279	69.3488372093023	363756	1409.90697674419	152.474643829902	105.806884178616	1	202834	786.178294573643	701.518170804602	776.82246719036	0	NaN	NaN	NaN	NaN	NaN	274.535369025726	0.997253799902143	23.8086929253369	14.3775733518081	10.993761321478	3.73976077134864	0.0347944133664331	0.0199577516720166	0	1.01574349537976	2260.04997829287	3	18585.5503875969	1	1	1	1	2019-05-16T16:24:43.479	NG_ecoli_LTEE_151_DM0	-0	-0	162.4	DIA_100X_EMPTY_1x1_100ms	39a2beb9-da1a-4ade-b960-0f5c8c6e9cc5	EPI_100X_YFP_1x1_200ms_25sola	EPI_100X_RFP_1x1_200ms_25sola
594	24	10.5219029585751	254	10.4153276921258	1912.90551181102	88.7992125984252	353150	1390.35433070866	152.474643829902	105.806884178616	1	193243	760.799212598425	701.518170804602	776.82246719036	0	NaN	NaN	NaN	NaN	NaN	248.825700704478	0.999033295656586	23.8194085349435	12.267246004059	9.98447881691419	3.30881443717278	0.0169374878497112	0.0100175328171905	0	1.00384008132374	1864.969159622	2	17386.0472440945	1	1	1	1	2019-05-16T16:24:43.479	NG_ecoli_LTEE_151_DM0	-0	-0	162.4	DIA_100X_EMPTY_1x1_100ms	c477928c-c14e-4669-be65-d02dccd52fc0	EPI_100X_YFP_1x1_200ms_25sola	EPI_100X_RFP_1x1_200ms_25sola
595	29	11.7769573917611	342	45.0036862940363	1918.92105263158	1576.19005847953	266310	778.684210526316	152.474643829902	105.806884178616	0	2465817	7209.99122807018	701.518170804602	776.82246719036	0	NaN	NaN	NaN	NaN	NaN	299.345352059191	0.971812524796416	28.4970918542478	12.7686419311085	10.0262445822789	3.10241669328351	0.0320952622297042	0.0160600852427964	1	1.00411040073656	2249.91967213128	2	17745.3333333333	1	1	1	1	2019-05-16T16:24:43.479	NG_ecoli_LTEE_151_DM0	-0	-0	162.4	DIA_100X_EMPTY_1x1_100ms	ea91fa1a-588c-4b8c-8482-33f490741a48	EPI_100X_YFP_1x1_200ms_25sola	EPI_100X_RFP_1x1_200ms_25sola
596	30	12.2182397841627	367	43.3052527510351	1918.07084468665	1742.61852861035	1181051	3218.12261580381	152.474643829902	105.806884178616	2	243344	663.062670299728	701.518170804602	776.82246719036	0	NaN	NaN	NaN	NaN	NaN	327.475122266834	0.993057551766996	27.3615323392382	13.8367417573533	11.4361350371933	3.46898857943785	0.0387838125899202	0.0233247597248858	0	1.02723022048001	2810.53402120599	2	16030.4686648501	1	1	1	1	2019-05-16T16:24:43.479	NG_ecoli_LTEE_151_DM0	-0	-0	162.4	DIA_100X_EMPTY_1x1_100ms	ce886e14-4e22-44e4-b9a8-c82ab2811869	EPI_100X_YFP_1x1_200ms_25sola	EPI_100X_RFP_1x1_200ms_25sola
597	30	12.6480601058811	380	42.7258916901385	1922.86578947368	1121.16052631579	401870	1057.55263157895	152.474643829902	105.806884178616	1	239885	631.276315789474	701.518170804602	776.82246719036	0	NaN	NaN	NaN	NaN	NaN	315.274278057107	0.997637996941709	28.2432189777685	13.4793654162987	10.8847812891255	3.15026989198887	0.00586103255371274	0.00329011322429579	1	1.00013760927264	2628.10969750891	1	16539.7	1	1	1	1	2019-05-16T16:24:43.479	NG_ecoli_LTEE_151_DM0	-0	-0	162.4	DIA_100X_EMPTY_1x1_100ms	3ebd7cd0-d252-4374-89bd-c057fa4bb5bb	EPI_100X_YFP_1x1_200ms_25sola	EPI_100X_RFP_1x1_200ms_25sola
598	27	15.0597917596187	407	-41.6095036672873	1921.30466830467	1935.20638820639	123976	304.609336609337	152.474643829902	105.806884178616	0	15565811	38245.2358722359	701.518170804602	776.82246719036	0	NaN	NaN	NaN	NaN	NaN	315.266868236979	0.996001756648193	23.4219133690524	17.4435878281054	12.9643882335992	4.53425215590342	0.0560535582080936	0.0273778285846361	0	1.0299444514528	3091.83498963164	0	17631.7125307125	1	1	1	1	2019-05-16T16:24:43.479	NG_ecoli_LTEE_151_DM0	-0	-0	162.4	DIA_100X_EMPTY_1x1_100ms	e87842fe-f470-4ca9-878f-de90527fb3ce	EPI_100X_YFP_1x1_200ms_25sola	EPI_100X_RFP_1x1_200ms_25sola
599	34	13.2023300180647	450	49.0447994541218	1920.66666666667	1320.63555555556	629252	1398.33777777778	152.474643829902	105.806884178616	0	269357	598.571111111111	701.518170804602	776.82246719036	0	NaN	NaN	NaN	NaN	NaN	378.733795954061	0.987617943130246	33.1165150423921	13.3472740231714	11.1460599782375	3.07098285504705	0.0120227541280159	0.00526604743050266	2	1.00228897502499	3231.2998548836	1	16583.0244444444	1	1	1	1	2019-05-16T16:24:43.479	NG_ecoli_LTEE_151_DM0	-0	-0	162.4	DIA_100X_EMPTY_1x1_100ms	288170b1-081f-4115-afd4-875e62859276	EPI_100X_YFP_1x1_200ms_25sola	EPI_100X_RFP_1x1_200ms_25sola
600	21	12.0996457397827	255	-2.57432462270097	1934.32549019608	466.427450980392	420099	1647.44705882353	152.474643829902	105.806884178616	3	154934	607.58431372549	701.518170804602	776.82246719036	0	NaN	NaN	NaN	NaN	NaN	230.326702621708	0.999754516976852	20.9233502531136	13.222745035287	10.4782270528717	3.58206028502219	0.005276136543827	0.00288042636508217	0	1.00025342932103	1804.2500100464	0	16908.4549019608	1	1	1	1	2019-05-16T16:24:43.479	NG_ecoli_LTEE_151_DM0	-0	-0	162.4	DIA_100X_EMPTY_1x1_100ms	ee4a4ef3-f700-40cb-ba19-fa42a91aaa93	EPI_100X_YFP_1x1_200ms_25sola	EPI_100X_RFP_1x1_200ms_25sola
601	33	12.1580665178247	402	48.5123432333919	1943.35572139303	584.810945273632	588671	1464.35572139303	152.474643829902	105.806884178616	2	294479	732.534825870647	701.518170804602	776.82246719036	0	NaN	NaN	NaN	NaN	NaN	340.485546524643	0.996507316380036	31.0255880613579	13.4860327451673	10.660023667575	3.22741496561091	0.0109564887611813	0.00464550828677214	1	1.00136902646382	2769.02094706869	2	16530.7711442786	1	1	1	1	2019-05-16T16:24:43.479	NG_ecoli_LTEE_151_DM0	-0	-0	162.4	DIA_100X_EMPTY_1x1_100ms	4c671e52-6825-42ca-afc7-bcc49964ad8a	EPI_100X_YFP_1x1_200ms_25sola	EPI_100X_RFP_1x1_200ms_25sola
602	19	9.49019369752404	181	-21.0318448676653	1936.89502762431	1725.1546961326	593749	3280.38121546961	152.474643829902	105.806884178616	1	115105	635.939226519337	701.518170804602	776.82246719036	0	NaN	NaN	NaN	NaN	NaN	198.584165768398	0.999665012036284	19.8115002715693	12.2987636161352	9.5121467542679	3.36565478831401	0.0179831163015402	0.00979451287140545	0	1.00262207580295	1407.87575524675	2	18794.2209944751	1	1	1	1	2019-05-16T16:24:43.479	NG_ecoli_LTEE_151_DM0	-0	-0	162.4	DIA_100X_EMPTY_1x1_100ms	bad04924-30bf-46c2-8f38-55c2cf34b125	EPI_100X_YFP_1x1_200ms_25sola	EPI_100X_RFP_1x1_200ms_25sola
603	27	12.1947082653771	330	39.3587009836248	1943.49090909091	1737.44545454545	609538	1847.08484848485	152.474643829902	105.806884178616	3	228937	693.748484848485	701.518170804602	776.82246719036	0	NaN	NaN	NaN	NaN	NaN	303.722464552711	0.994086296370995	26.4208728836671	14.1140956174865	11.1283338687859	3.4495969733387	0.0270194097585923	0.0157740447626053	0	1.01170503680232	2569.78823468641	3	17313.4575757576	1	1	1	1	2019-05-16T16:24:43.479	NG_ecoli_LTEE_151_DM0	-0	-0	162.4	DIA_100X_EMPTY_1x1_100ms	274e06a2-941f-4372-b946-f2b183788a71	EPI_100X_YFP_1x1_200ms_25sola	EPI_100X_RFP_1x1_200ms_25sola
604	24	12.8764402639438	309	30.4360260695578	1943.99676375405	103.964401294498	769384	2489.91585760518	152.474643829902	105.806884178616	3	213491	690.909385113269	701.518170804602	776.82246719036	0	NaN	NaN	NaN	NaN	NaN	262.188903406627	0.999872178199995	22.0971974921063	14.5074552468594	11.4649324857659	3.7273491136339	0.0159733695434566	0.00761815557524063	1	1.0019569253698	2281.23529215362	0	15332.928802589	1	1	1	1	2019-05-16T16:24:43.479	NG_ecoli_LTEE_151_DM0	-0	-0	162.4	DIA_100X_EMPTY_1x1_100ms	7d981399-094b-4c9c-b9df-079fa3209023	EPI_100X_YFP_1x1_200ms_25sola	EPI_100X_RFP_1x1_200ms_25sola
605	33	14.6947132207692	486	42.9070214337061	1944.74897119342	1563.35390946502	793278	1632.25925925926	152.474643829902	105.806884178616	2	965048	1985.69547325103	701.518170804602	776.82246719036	0	NaN	NaN	NaN	NaN	NaN	387.719149718617	0.978587780661291	31.3315004039636	15.4672187373509	12.0482917797774	3.55440537617244	0.0344399416904812	0.020481428187056	0	1.02643768372343	3572.08699577884	2	15672.7592592593	1	1	1	1	2019-05-16T16:24:43.479	NG_ecoli_LTEE_151_DM0	-0	-0	162.4	DIA_100X_EMPTY_1x1_100ms	3211bced-97b6-42ca-9c93-bc64a497514c	EPI_100X_YFP_1x1_200ms_25sola	EPI_100X_RFP_1x1_200ms_25sola
606	22	12.5204161898624	277	-8.89380211611333	1944.30685920578	1972.05054151625	504783	1822.32129963899	152.474643829902	105.806884178616	2	378329	1365.80866425993	701.518170804602	776.82246719036	0	NaN	NaN	NaN	NaN	NaN	242.710861962565	0.999906695207369	21.0872479746146	14.2268880019001	10.9479403420484	3.87556069901998	0.0268195709080753	0.0143114672052448	0	1.00648872448512	1985.06453717991	1	16385.0216606498	1	1	1	1	2019-05-16T16:24:43.479	NG_ecoli_LTEE_151_DM0	-0	-0	162.4	DIA_100X_EMPTY_1x1_100ms	4453ad9e-d080-41dd-b6ff-dd5f5c1617af	EPI_100X_YFP_1x1_200ms_25sola	EPI_100X_RFP_1x1_200ms_25sola
607	27	12.2890698538859	333	44.0117895757486	1948.73273273273	732.375375375375	396981	1192.13513513514	152.474643829902	105.806884178616	3	212817	639.09009009009	701.518170804602	776.82246719036	0	NaN	NaN	NaN	NaN	NaN	288.67239605398	0.996892406136888	26.4183492936323	12.6484670024609	10.6689857677452	3.01451223170663	0.00234259001503479	0.00119380302491279	0	1.00006405716439	2361.79299900655	1	15434.4624624625	1	1	1	1	2019-05-16T16:24:43.479	NG_ecoli_LTEE_151_DM0	-0	-0	162.4	DIA_100X_EMPTY_1x1_100ms	591f36c5-744f-488b-9f2f-8522993ac58a	EPI_100X_YFP_1x1_200ms_25sola	EPI_100X_RFP_1x1_200ms_25sola
608	35	12.1496097989506	426	49.1732858564977	1957.26056338028	958.619718309859	444315	1042.99295774648	152.474643829902	105.806884178616	1	243980	572.723004694836	701.518170804602	776.82246719036	0	NaN	NaN	NaN	NaN	NaN	362.169887869076	0.948851698111465	34.0430761877392	12.5632635503136	10.3699757963265	2.65002971245207	0.0119664570319924	0.00545708411212647	0	1.00192912357125	2875.24040999587	1	16572.8685446009	1	1	1	1	2019-05-16T16:24:43.479	NG_ecoli_LTEE_151_DM0	-0	-0	162.4	DIA_100X_EMPTY_1x1_100ms	91382f89-284f-42bd-83c4-c3f4faac8ba4	EPI_100X_YFP_1x1_200ms_25sola	EPI_100X_RFP_1x1_200ms_25sola
609	29	10.8952781028886	316	47.8307885423392	1952.36392405063	1700.25949367089	457958	1449.23417721519	152.474643829902	105.806884178616	1	214697	679.420886075949	701.518170804602	776.82246719036	0	NaN	NaN	NaN	NaN	NaN	289.199754106272	0.98296432661727	27.6701395109789	12.3907828499027	10.1502200243411	2.85931294022896	0.00957112676329639	0.00373030654987564	1	1.00069357825845	2238.98994451817	1	17394.6518987342	1	1	1	1	2019-05-16T16:24:43.479	NG_ecoli_LTEE_151_DM0	-0	-0	162.4	DIA_100X_EMPTY_1x1_100ms	8f600402-64b2-48e2-8b7f-bd945dd9a194	EPI_100X_YFP_1x1_200ms_25sola	EPI_100X_RFP_1x1_200ms_25sola
610	30	13.1145139697776	394	46.6868598437837	1957.0076142132	1486.0152284264	484451	1229.57106598985	152.474643829902	105.806884178616	2	335767	852.200507614213	701.518170804602	776.82246719036	0	NaN	NaN	NaN	NaN	NaN	328.038250492674	0.98781811784947	28.647319276532	13.2078804625792	11.1442476721521	3.06647897735246	0.0106994745871845	0.00505594559296583	1	1.00037438181136	2794.31511828377	0	16387.3705583756	1	1	1	1	2019-05-16T16:24:43.479	NG_ecoli_LTEE_151_DM0	-0	-0	162.4	DIA_100X_EMPTY_1x1_100ms	51d22c11-56f2-4b0e-8105-92cd359d3ea9	EPI_100X_YFP_1x1_200ms_25sola	EPI_100X_RFP_1x1_200ms_25sola
611	26	12.5354252542504	326	26.3825306456769	1959.95398773006	1969.07975460123	931996	2858.88343558282	152.474643829902	105.806884178616	2	429821	1318.46932515337	701.518170804602	776.82246719036	0	NaN	NaN	NaN	NaN	NaN	281.788798640993	0.999930551561837	23.9649361962886	14.3928197796783	11.1719848879667	3.92579286000993	0.022404407105236	0.0105674046509199	1	1.00454908977245	2349.23702871558	1	16714.8926380368	1	1	1	1	2019-05-16T16:24:43.479	NG_ecoli_LTEE_151_DM0	-0	-0	162.4	DIA_100X_EMPTY_1x1_100ms	ede641a4-95c7-4973-b831-2c9f420ede15	EPI_100X_YFP_1x1_200ms_25sola	EPI_100X_RFP_1x1_200ms_25sola
612	35	12.9196678320208	453	49.2042542700281	1970.27593818985	910.169977924945	936547	2067.43267108168	152.474643829902	105.806884178616	5	259751	573.401766004415	701.518170804602	776.82246719036	0	NaN	NaN	NaN	NaN	NaN	385.057652047252	0.976891481389084	33.3106100380314	13.4646982731363	11.160329839502	3.19947703815824	0.00741138528817722	0.00391750125664455	0	1.00100477340912	3258.56604723964	1	16481.0706401766	1	1	1	1	2019-05-16T16:24:43.479	NG_ecoli_LTEE_151_DM0	-0	-0	162.4	DIA_100X_EMPTY_1x1_100ms	d16a158a-be2a-4adc-a2bb-d7836a25c512	EPI_100X_YFP_1x1_200ms_25sola	EPI_100X_RFP_1x1_200ms_25sola
613	19	9.65369944522141	184	-48.13335366779	1959.46739130435	1717.77173913043	432452	2350.28260869565	152.474643829902	105.806884178616	2	130258	707.923913043478	701.518170804602	776.82246719036	0	NaN	NaN	NaN	NaN	NaN	201.830274237502	0.999768454283396	19.864968171012	12.6557952386504	9.62764123649288	3.40180999928025	0.035915041006059	0.01935726700106	0	1.01036717953047	1446.16401813798	3	19435.5434782609	1	1	1	1	2019-05-16T16:24:43.479	NG_ecoli_LTEE_151_DM0	-0	-0	162.4	DIA_100X_EMPTY_1x1_100ms	7e7a3c5c-8dbf-4ffc-baea-41688c398cd6	EPI_100X_YFP_1x1_200ms_25sola	EPI_100X_RFP_1x1_200ms_25sola
614	24	13.1011445090773	315	28.2812920330345	1967.42857142857	188.720634920635	886187	2813.29206349206	152.474643829902	105.806884178616	2	198614	630.520634920635	701.518170804602	776.82246719036	0	NaN	NaN	NaN	NaN	NaN	269.417223563114	0.999322643204365	22.9754675323573	13.7885628303513	11.0211721224041	3.91640858416518	0.0214073211575272	0.00459431595405548	1	1.00067590242066	2191.8448487947	0	16129.146031746	1	1	1	1	2019-05-16T16:24:43.479	NG_ecoli_LTEE_151_DM0	-0	-0	162.4	DIA_100X_EMPTY_1x1_100ms	5b6f1787-31a0-487e-9967-81b9698c9534	EPI_100X_YFP_1x1_200ms_25sola	EPI_100X_RFP_1x1_200ms_25sola
615	32	12.2253056333534	392	45.4398216450041	1966.44897959184	933.790816326531	550693	1404.82908163265	152.474643829902	105.806884178616	3	237407	605.630102040816	701.518170804602	776.82246719036	0	NaN	NaN	NaN	NaN	NaN	335.630981082007	0.970860395288268	31.1520023860107	12.2667004294944	10.4198263113442	2.76029335459235	0.0279991856496962	0.0118343001250698	1	1.00507571354747	2656.42040947591	2	16167.8673469388	1	1	1	1	2019-05-16T16:24:43.479	NG_ecoli_LTEE_151_DM0	-0	-0	162.4	DIA_100X_EMPTY_1x1_100ms	2e204be5-4fa4-4949-96bb-fd66f8e9d905	EPI_100X_YFP_1x1_200ms_25sola	EPI_100X_RFP_1x1_200ms_25sola
616	27	10.7029297169659	289	46.1456836529334	1970.56747404844	1558.84775086505	100059	346.22491349481	152.474643829902	105.806884178616	0	10315658	35694.3183391003	701.518170804602	776.82246719036	0	NaN	NaN	NaN	NaN	NaN	284.942455696761	0.996847357209829	26.9521706596155	13.3202325092418	10.1769897977138	3.31136830433076	0.00636176042437869	0.00278053025896629	1	1.00030842350933	2192.41269200347	1	19067.8200692042	1	1	1	1	2019-05-16T16:24:43.479	NG_ecoli_LTEE_151_DM0	-0	-0	162.4	DIA_100X_EMPTY_1x1_100ms	322d067c-ea4a-4903-b2b1-82610a13dc4a	EPI_100X_YFP_1x1_200ms_25sola	EPI_100X_RFP_1x1_200ms_25sola
617	23	11.8608258455944	273	9.76109995645525	1968.54212454212	594.010989010989	437770	1603.55311355311	152.474643829902	105.806884178616	4	579023	2120.96336996337	701.518170804602	776.82246719036	0	NaN	NaN	NaN	NaN	NaN	233.701735481994	0.999828750932123	20.9980512091579	13.7264312537884	10.6518170094099	3.68831782823626	0.0134696775980317	0.00759364060345078	0	1.00172985463829	1871.18301134622	1	17556.5164835165	1	1	1	1	2019-05-16T16:24:43.479	NG_ecoli_LTEE_151_DM0	-0	-0	162.4	DIA_100X_EMPTY_1x1_100ms	4aca4a81-a957-452a-969c-26e3d681a64e	EPI_100X_YFP_1x1_200ms_25sola	EPI_100X_RFP_1x1_200ms_25sola
618	35	11.2862629317893	396	47.9159266570276	1967.73484848485	710.19696969697	404014	1020.23737373737	152.474643829902	105.806884178616	2	256976	648.929292929293	701.518170804602	776.82246719036	0	NaN	NaN	NaN	NaN	NaN	362.116792259539	0.959691321548029	35.296632452454	11.8390070336014	9.94403904659934	2.58801511743709	0.0151090739245812	0.00635639646667291	2	1.00083524175736	2741.25095433415	1	16877.2803030303	1	1	1	1	2019-05-16T16:24:43.479	NG_ecoli_LTEE_151_DM0	-0	-0	162.4	DIA_100X_EMPTY_1x1_100ms	019dbdaf-ed9a-48f7-9aad-3c43840bf174	EPI_100X_YFP_1x1_200ms_25sola	EPI_100X_RFP_1x1_200ms_25sola
619	25	12.9476783711114	324	38.0296774471682	1970.03395061728	620.37037037037	749745	2314.02777777778	152.474643829902	105.806884178616	2	373952	1154.17283950617	701.518170804602	776.82246719036	0	NaN	NaN	NaN	NaN	NaN	278.72037282299	0.989750179825791	23.6099674242092	13.7457695977869	11.2509410556853	3.54854596660928	0.0326368379767919	0.0141376754471682	1	1.00395959341027	2347.26956683823	1	16136.1419753086	1	1	1	1	2019-05-16T16:24:43.479	NG_ecoli_LTEE_151_DM0	-0	-0	162.4	DIA_100X_EMPTY_1x1_100ms	db1aa3e5-51e6-42d2-afbe-5cac97245ef4	EPI_100X_YFP_1x1_200ms_25sola	EPI_100X_RFP_1x1_200ms_25sola
620	44	14.2711429539885	629	43.9619418661314	1984.10651828299	1810.39109697933	1699220	2701.4626391097	152.474643829902	105.806884178616	5	451403	717.651828298887	701.518170804602	776.82246719036	0	NaN	NaN	NaN	NaN	NaN	493.117291800362	0.892891933157691	42.2668579145964	14.6158558934135	11.320680903651	3.23882931609038	0.0364443062470157	0.0136368860093915	2	1.00556806352653	4254.3669233997	1	15963.6947535771	1	1	1	1	2019-05-16T16:24:43.479	NG_ecoli_LTEE_151_DM0	-0	-0	162.4	DIA_100X_EMPTY_1x1_100ms	024807db-6ab5-4e55-8a31-2d8ce25236a6	EPI_100X_YFP_1x1_200ms_25sola	EPI_100X_RFP_1x1_200ms_25sola
621	27	14.8064648581506	400	38.7047165960168	1976.7625	1153.685	701616	1754.04	152.474643829902	105.806884178616	3	255858	639.645	701.518170804602	776.82246719036	0	NaN	NaN	NaN	NaN	NaN	323.303131450321	0.999915576567461	24.3805125410263	16.197828762001	12.8000065706502	4.14551236718064	0.0269462012740062	0.0128136081812432	1	1.00671064477287	3137.27867804063	0	14702.2125	1	1	1	1	2019-05-16T16:24:43.479	NG_ecoli_LTEE_151_DM0	-0	-0	162.4	DIA_100X_EMPTY_1x1_100ms	c33919b4-a0cd-4c1e-8e18-110760bd349e	EPI_100X_YFP_1x1_200ms_25sola	EPI_100X_RFP_1x1_200ms_25sola
622	22	12.0333465724122	265	-7.54130977313045	1974.02264150943	1718.09056603774	426235	1608.43396226415	152.474643829902	105.806884178616	3	190888	720.332075471698	701.518170804602	776.82246719036	0	NaN	NaN	NaN	NaN	NaN	229.974201061508	0.999922112272042	20.5329639995105	14.2945969515251	10.5303001937756	4.06073670920843	0.0104122081733189	0.00514732152142711	1	1.00084163860692	1788.22857824218	1	17497.0301886792	1	1	1	1	2019-05-16T16:24:43.479	NG_ecoli_LTEE_151_DM0	-0	-0	162.4	DIA_100X_EMPTY_1x1_100ms	4a9d6511-0d03-4b11-b35d-26ebc3f07ac8	EPI_100X_YFP_1x1_200ms_25sola	EPI_100X_RFP_1x1_200ms_25sola
623	33	11.1315843717518	368	48.6530331729752	1991.71739130435	1649.21195652174	777976	2114.0652173913	152.474643829902	105.806884178616	4	242820	659.836956521739	701.518170804602	776.82246719036	0	NaN	NaN	NaN	NaN	NaN	343.479728423271	0.968463113657798	32.6791980874884	12.0440390146441	10.2570770664442	2.55179171665006	0.00660200303572338	0.00369988789797414	0	1.00085679962175	2700.27819475833	2	17085.9945652174	1	1	1	1	2019-05-16T16:24:43.479	NG_ecoli_LTEE_151_DM0	-0	-0	162.4	DIA_100X_EMPTY_1x1_100ms	900eb408-90a5-4836-86cd-2e6bf4210ea0	EPI_100X_YFP_1x1_200ms_25sola	EPI_100X_RFP_1x1_200ms_25sola
624	46	12.9786385308512	597	49.4832680909433	1986.20938023451	814.882747068677	312367	523.227805695142	152.474643829902	105.806884178616	0	2926671	4902.29648241206	701.518170804602	776.82246719036	0	NaN	NaN	NaN	NaN	NaN	486.295859540025	0.898614123839589	44.1192318175978	13.2756721084878	10.8278957836232	2.59815827303038	0.0190722088545754	0.00815315774397538	1	1.00865174920069	4062.61771308058	0	16465.3065326633	1	1	1	1	2019-05-16T16:24:43.479	NG_ecoli_LTEE_151_DM0	-0	-0	162.4	DIA_100X_EMPTY_1x1_100ms	094b9c75-7d70-4443-af2c-b594c0e2329c	EPI_100X_YFP_1x1_200ms_25sola	EPI_100X_RFP_1x1_200ms_25sola
625	46	13.3167285099146	613	45.9821356495442	1995.01468189233	632.225122349103	932998	1522.01957585644	152.474643829902	105.806884178616	4	632926	1032.5057096248	701.518170804602	776.82246719036	0	NaN	NaN	NaN	NaN	NaN	506.153856893749	0.878025362869769	45.2284869900409	13.7257566581957	10.9212900948092	2.77800952936913	0.0164754611050932	0.00889052040535335	1	1.00387657900683	4236.91574106721	1	16922.6574225122	1	1	1	1	2019-05-16T16:24:43.479	NG_ecoli_LTEE_151_DM0	-0	-0	162.4	DIA_100X_EMPTY_1x1_100ms	f4bf14a0-50dc-40d4-b5ca-2192fb26b611	EPI_100X_YFP_1x1_200ms_25sola	EPI_100X_RFP_1x1_200ms_25sola
626	27	11.0737735421871	302	21.5583415406894	1988.45364238411	255.274834437086	2385414	7898.72185430464	152.474643829902	105.806884178616	0	190494	630.774834437086	701.518170804602	776.82246719036	0	NaN	NaN	NaN	NaN	NaN	289.719155001955	0.972126119628229	27.7522354142037	12.4368995903461	10.1719686469209	2.73724747437217	0.0157315550386353	0.00764291502591675	1	1.00321800698413	2255.26654712964	1	16895.4072847682	1	1	1	1	2019-05-16T16:24:43.479	NG_ecoli_LTEE_151_DM0	-0	-0	162.4	DIA_100X_EMPTY_1x1_100ms	f02e3e49-e7f5-4b6e-bbf2-1c5402cb2b9d	EPI_100X_YFP_1x1_200ms_25sola	EPI_100X_RFP_1x1_200ms_25sola
627	23	11.930386407415	275	11.0886032206569	1992.02181818182	1664.92727272727	769963	2799.86545454545	152.474643829902	105.806884178616	2	204532	743.752727272727	701.518170804602	776.82246719036	0	NaN	NaN	NaN	NaN	NaN	247.265279390675	0.999921855924469	21.9158513216789	14.4770135541721	10.7819177343833	4.00284404988694	0.00794742258710116	0.00367380758730966	1	1.00019146912529	2000.96851248198	2	16931.2109090909	1	1	1	1	2019-05-16T16:24:43.479	NG_ecoli_LTEE_151_DM0	-0	-0	162.4	DIA_100X_EMPTY_1x1_100ms	825bf77a-3c00-40ef-ad76-38cddf4277f6	EPI_100X_YFP_1x1_200ms_25sola	EPI_100X_RFP_1x1_200ms_25sola
628	33	14.555527038759	481	46.8985415815117	1998.43451143451	504.769230769231	1205775	2506.80873180873	152.474643829902	105.806884178616	6	361211	750.95841995842	701.518170804602	776.82246719036	0	NaN	NaN	NaN	NaN	NaN	421.330618433586	0.952376178733583	32.1725753691103	15.3631182180217	12.6184115962552	3.35124928943084	0.0580236070613014	0.0210846336405037	1	1.02448753046893	4023.32473434492	1	16314.3097713098	1	1	1	1	2019-05-16T16:24:43.479	NG_ecoli_LTEE_151_DM0	-0	-0	162.4	DIA_100X_EMPTY_1x1_100ms	1c99d423-0255-421c-99ed-420a31dab311	EPI_100X_YFP_1x1_200ms_25sola	EPI_100X_RFP_1x1_200ms_25sola
629	36	12.1525216169922	438	48.8513589976968	2001.00684931507	487.689497716895	1041454	2377.74885844749	152.474643829902	105.806884178616	3	313685	716.175799086758	701.518170804602	776.82246719036	0	NaN	NaN	NaN	NaN	NaN	396.753503129335	0.921968529396924	34.9837183544581	14.7221969516587	10.9848703267751	3.09159013480067	0.0160826959147891	0.00823350391746059	2	1.0019023465931	3315.4747018121	1	16232.6757990868	1	1	1	1	2019-05-16T16:24:43.479	NG_ecoli_LTEE_151_DM0	-0	-0	162.4	DIA_100X_EMPTY_1x1_100ms	4b6bb00d-4db2-45d0-8489-e7f952036dc0	EPI_100X_YFP_1x1_200ms_25sola	EPI_100X_RFP_1x1_200ms_25sola
630	31	12.3574235642112	383	47.3219181219837	2006.11227154047	246.67362924282	1123475	2933.35509138381	152.474643829902	105.806884178616	1	250491	654.023498694517	701.518170804602	776.82246719036	0	NaN	NaN	NaN	NaN	NaN	335.530943749319	0.93870951509437	29.8630009092619	13.2441375899038	10.8552869667702	2.86131736210707	0.0399411666912457	0.0185512521951094	1	1.00862919350716	2763.79576150526	2	15613.0417754569	1	1	1	1	2019-05-16T16:24:43.479	NG_ecoli_LTEE_151_DM0	-0	-0	162.4	DIA_100X_EMPTY_1x1_100ms	43964ca5-d78a-4fcb-8312-246076d11dc5	EPI_100X_YFP_1x1_200ms_25sola	EPI_100X_RFP_1x1_200ms_25sola
631	42	14.0384561294924	590	48.882783337765	2010.7	115.652542372881	1318709	2235.1	152.474643829902	105.806884178616	7	375711	636.798305084746	701.518170804602	776.82246719036	0	NaN	NaN	NaN	NaN	NaN	488.710893503937	0.928082555088854	41.1992929542184	14.2252579143881	11.6408476193838	2.67097771778448	0.0143242516521602	0.00768494950891449	2	1.00707543044101	4384.79054758273	0	15914.7203389831	1	1	1	1	2019-05-16T16:24:43.479	NG_ecoli_LTEE_151_DM0	-0	-0	162.4	DIA_100X_EMPTY_1x1_100ms	ffef3ad8-ab46-46cd-8eb5-9caf6181d6df	EPI_100X_YFP_1x1_200ms_25sola	EPI_100X_RFP_1x1_200ms_25sola
632	26	13.0387867073159	340	37.890379838201	2012.96764705882	1652.55	1046562	3078.12352941176	152.474643829902	105.806884178616	2	237817	699.461764705882	701.518170804602	776.82246719036	0	NaN	NaN	NaN	NaN	NaN	287.238592016437	0.998324379343562	24.6511799518218	14.0308763414006	11.2097106467487	3.52022321947723	0.0351036794136138	0.0170618745172742	1	1.01222265797286	2432.85596795916	2	16292.2411764706	1	1	1	1	2019-05-16T16:24:43.479	NG_ecoli_LTEE_151_DM0	-0	-0	162.4	DIA_100X_EMPTY_1x1_100ms	1ebdf27b-efb3-4413-810f-2c0ea6de7676	EPI_100X_YFP_1x1_200ms_25sola	EPI_100X_RFP_1x1_200ms_25sola
633	25	11.8477538409518	297	-37.3923468722741	2013.38047138047	1791.49831649832	629532	2119.63636363636	152.474643829902	105.806884178616	1	227201	764.986531986532	701.518170804602	776.82246719036	0	NaN	NaN	NaN	NaN	NaN	256.251078984986	0.99987281463161	21.9942485630839	15.4377632909935	11.1401653274662	4.34303561004598	0.00289557492456019	0.00182191843183772	0	1.00008818672293	2143.79020553722	2	16769.7946127946	1	1	1	1	2019-05-16T16:24:43.479	NG_ecoli_LTEE_151_DM0	-0	-0	162.4	DIA_100X_EMPTY_1x1_100ms	76b56733-5d1e-4603-85a8-932f75c94976	EPI_100X_YFP_1x1_200ms_25sola	EPI_100X_RFP_1x1_200ms_25sola
634	45	11.5877806085199	522	49.2649025128877	2024.71455938697	1749.00383141762	895312	1715.15708812261	152.474643829902	105.806884178616	3	356768	683.463601532567	701.518170804602	776.82246719036	0	NaN	NaN	NaN	NaN	NaN	454.669565595794	0.897657512290532	43.2520856887677	13.2297834186292	10.3345102852172	2.55088093652641	0.00925362610658775	0.00305471820216098	1	1.00131841855385	3628.07903875783	1	17308.8237547893	1	1	1	1	2019-05-16T16:24:43.479	NG_ecoli_LTEE_151_DM0	-0	-0	162.4	DIA_100X_EMPTY_1x1_100ms	5c9c94b5-22c0-4c58-a098-8f9debdf2ca9	EPI_100X_YFP_1x1_200ms_25sola	EPI_100X_RFP_1x1_200ms_25sola
635	35	13.8423671607894	485	48.8515905862999	2024.10309278351	193.047422680412	1119356	2307.95051546392	152.474643829902	105.806884178616	2	325741	671.630927835052	701.518170804602	776.82246719036	0	NaN	NaN	NaN	NaN	NaN	396.813283755284	0.973069785281186	33.9482479723883	13.4401853440561	11.3707117375597	2.97725768332511	0.0133580209387049	0.00709822883921275	0	1.00308209046408	3447.32752219181	0	16183.1257731959	1	1	1	1	2019-05-16T16:24:43.479	NG_ecoli_LTEE_151_DM0	-0	-0	162.4	DIA_100X_EMPTY_1x1_100ms	88816ab5-04fb-4294-bc2f-65abbefd05ad	EPI_100X_YFP_1x1_200ms_25sola	EPI_100X_RFP_1x1_200ms_25sola
636	32	12.8778115467038	413	47.4500026146186	2022.45762711864	1580.54721549637	987845	2391.87651331719	152.474643829902	105.806884178616	3	291490	705.786924939467	701.518170804602	776.82246719036	0	NaN	NaN	NaN	NaN	NaN	348.460495283072	0.969462504443871	31.1394276278951	13.0026497346345	10.6827622910604	3.13788747249542	0.0297867940586304	0.0129750979100068	0	1.00996939809375	2791.05012673575	1	15540.2784503632	1	1	1	1	2019-05-16T16:24:43.479	NG_ecoli_LTEE_151_DM0	-0	-0	162.4	DIA_100X_EMPTY_1x1_100ms	c13499cb-dcf1-428a-97e5-1df2f1ef2708	EPI_100X_YFP_1x1_200ms_25sola	EPI_100X_RFP_1x1_200ms_25sola
637	29	10.8956643012534	316	45.412845502977	2028.86075949367	1310.16772151899	563247	1782.42721518987	152.474643829902	105.806884178616	3	211979	670.819620253165	701.518170804602	776.82246719036	0	NaN	NaN	NaN	NaN	NaN	321.878061280586	0.982681812602005	29.0772920546378	13.456373684082	10.6397120740431	3.18964809682434	0.0241453833090658	0.00987361062702091	1	1.00238370158903	2585.25621527409	2	17879.0632911392	1	1	1	1	2019-05-16T16:24:43.479	NG_ecoli_LTEE_151_DM0	-0	-0	162.4	DIA_100X_EMPTY_1x1_100ms	d73acdd1-ac09-41cd-83ab-b3fba4192072	EPI_100X_YFP_1x1_200ms_25sola	EPI_100X_RFP_1x1_200ms_25sola
638	29	12.1132662566854	352	47.5341257916221	2024.61647727273	1928.08806818182	381026	1082.46022727273	152.474643829902	105.806884178616	0	264083	750.235795454545	701.518170804602	776.82246719036	0	NaN	NaN	NaN	NaN	NaN	317.970338715696	0.981417401085429	28.1523953101971	13.5589050515029	10.9770127852502	3.07112466084804	0.00929036313950449	0.00455116151875002	1	1.00042850868392	2664.24140624405	1	16815.2443181818	1	1	1	1	2019-05-16T16:24:43.479	NG_ecoli_LTEE_151_DM0	-0	-0	162.4	DIA_100X_EMPTY_1x1_100ms	98ed2488-8a42-43e3-a82a-f70741b11ceb	EPI_100X_YFP_1x1_200ms_25sola	EPI_100X_RFP_1x1_200ms_25sola
639	30	11.881878329895	357	45.8236427572517	2031.78711484594	229.355742296919	585258	1639.3781512605	152.474643829902	105.806884178616	2	238827	668.983193277311	701.518170804602	776.82246719036	0	NaN	NaN	NaN	NaN	NaN	305.733136687105	0.992236622559104	28.0289291523565	12.590231153034	10.5755343991607	3.09309095634353	0.0196101390367206	0.00995904373298283	1	1.00543803213979	2462.07360139862	1	16551.9215686275	1	1	1	1	2019-05-16T16:24:43.479	NG_ecoli_LTEE_151_DM0	-0	-0	162.4	DIA_100X_EMPTY_1x1_100ms	c0bba8fa-7821-4871-a822-2bb2d2c01c62	EPI_100X_YFP_1x1_200ms_25sola	EPI_100X_RFP_1x1_200ms_25sola
640	26	14.1869996304555	369	11.4488327986368	2031.36043360434	1762.54742547425	1001661	2714.52845528455	152.474643829902	105.806884178616	3	254948	690.915989159892	701.518170804602	776.82246719036	0	NaN	NaN	NaN	NaN	NaN	294.081110561713	0.988943651787711	24.149443440827	14.3842521259912	11.4795962622446	3.83695370312116	0.068908392728303	0.0128163308142515	1	1.00494565148481	2499.48328024642	2	17378.6991869919	1	1	1	1	2019-05-16T16:24:43.479	NG_ecoli_LTEE_151_DM0	-0	-0	162.4	DIA_100X_EMPTY_1x1_100ms	73542d94-2ab7-4c6d-934f-9c1cc87943b7	EPI_100X_YFP_1x1_200ms_25sola	EPI_100X_RFP_1x1_200ms_25sola
641	32	13.1185229124023	420	47.584425038955	2032.12619047619	392.002380952381	419891	999.740476190476	152.474643829902	105.806884178616	2	266180	633.761904761905	701.518170804602	776.82246719036	0	NaN	NaN	NaN	NaN	NaN	346.464716869676	0.987506090407907	30.6696494336917	12.8849229694711	10.9979703129351	2.98462991926843	0.00356714916974668	0.00217043300724141	1	1.00028697967884	2913.55874687321	0	15663.9642857143	1	1	1	1	2019-05-16T16:24:43.479	NG_ecoli_LTEE_151_DM0	-0	-0	162.4	DIA_100X_EMPTY_1x1_100ms	85738c4b-118a-4a02-8c34-cef9492b7307	EPI_100X_YFP_1x1_200ms_25sola	EPI_100X_RFP_1x1_200ms_25sola
642	20	16.2024047316065	331	-49.942793873932	2032.83383685801	1783.74320241692	691440	2088.94259818731	152.474643829902	105.806884178616	0	243312	735.081570996979	701.518170804602	776.82246719036	0	NaN	NaN	NaN	NaN	NaN	279.466897826281	0.998883669721756	22.0374323474578	16.5633416473907	11.9077572439339	4.49451390161302	0.0605055155066591	0.0288805342707781	1	1.03082121890628	2454.2048960992	2	16481.3685800604	1	1	1	1	2019-05-16T16:24:43.479	NG_ecoli_LTEE_151_DM0	-0	-0	162.4	DIA_100X_EMPTY_1x1_100ms	06b7cf0c-6b01-4d3c-ae17-ad2123c00ade	EPI_100X_YFP_1x1_200ms_25sola	EPI_100X_RFP_1x1_200ms_25sola
643	31	15.2369572859574	473	41.6993826215904	2036.27061310782	17.7441860465116	589086	1245.42494714588	152.474643829902	105.806884178616	2	310531	656.513742071882	701.518170804602	776.82246719036	0	NaN	NaN	NaN	NaN	NaN	384.736665437377	0.99573535718166	29.3578595682234	15.3398109652898	12.637454062209	3.80627773539355	0.0170319737132826	0.00744039505950191	1	1.00315295345505	3682.42109627161	0	15485.754756871	1	1	1	1	2019-05-16T16:24:43.479	NG_ecoli_LTEE_151_DM0	-0	-0	162.4	DIA_100X_EMPTY_1x1_100ms	ebb5b422-2bec-4b43-932e-6063a7cba2c6	EPI_100X_YFP_1x1_200ms_25sola	EPI_100X_RFP_1x1_200ms_25sola
644	26	11.525860229483	300	11.2085096456141	2037.83666666667	1292.71333333333	371075	1236.91666666667	152.474643829902	105.806884178616	0	180381	601.27	701.518170804602	776.82246719036	0	NaN	NaN	NaN	NaN	NaN	NaN	NaN	NaN	NaN	NaN	NaN	NaN	NaN	NaN	NaN	NaN	2	16528.5633333333	1	1	1	1	2019-05-16T16:24:43.479	NG_ecoli_LTEE_151_DM0	-0	-0	162.4	DIA_100X_EMPTY_1x1_100ms	b4230c36-9225-4f7c-931d-622fb76831e4	EPI_100X_YFP_1x1_200ms_25sola	EPI_100X_RFP_1x1_200ms_25sola
645	29	11.1228251880501	323	38.1004726155691	2040.0092879257	1929.90092879257	321744	996.111455108359	152.474643829902	105.806884178616	0	247283	765.582043343653	701.518170804602	776.82246719036	0	NaN	NaN	NaN	NaN	NaN	NaN	NaN	NaN	NaN	NaN	NaN	NaN	NaN	NaN	NaN	NaN	1	16472.2074303406	1	1	1	1	2019-05-16T16:24:43.479	NG_ecoli_LTEE_151_DM0	-0	-0	162.4	DIA_100X_EMPTY_1x1_100ms	67536523-8407-435e-8c57-c52a6e02642d	EPI_100X_YFP_1x1_200ms_25sola	EPI_100X_RFP_1x1_200ms_25sola
646	37	8.21695032682258	305	32.8110038124482	2042.80327868852	1580.99016393443	398020	1304.98360655738	152.474643829902	105.806884178616	1	210221	689.249180327869	701.518170804602	776.82246719036	0	NaN	NaN	NaN	NaN	NaN	NaN	NaN	NaN	NaN	NaN	NaN	NaN	NaN	NaN	NaN	NaN	1	18014.0131147541	1	1	1	1	2019-05-16T16:24:43.479	NG_ecoli_LTEE_151_DM0	-0	-0	162.4	DIA_100X_EMPTY_1x1_100ms	888f283d-c18a-4fb6-b7cf-be276ea06120	EPI_100X_YFP_1x1_200ms_25sola	EPI_100X_RFP_1x1_200ms_25sola
647	28	7.65680389857881	215	-16.397318494998	2043.32558139535	1522.31627906977	353788	1645.52558139535	152.474643829902	105.806884178616	0	145875	678.488372093023	701.518170804602	776.82246719036	0	NaN	NaN	NaN	NaN	NaN	NaN	NaN	NaN	NaN	NaN	NaN	NaN	NaN	NaN	NaN	NaN	0	15965.4465116279	1	1	1	1	2019-05-16T16:24:43.479	NG_ecoli_LTEE_151_DM0	-0	-0	162.4	DIA_100X_EMPTY_1x1_100ms	d3d488e8-67d2-48df-998d-a3f5c97ac937	EPI_100X_YFP_1x1_200ms_25sola	EPI_100X_RFP_1x1_200ms_25sola
648	28	7.76731708941871	218	-32.35215202575	2043.14220183486	1640.48165137615	321382	1474.22935779817	152.474643829902	105.806884178616	0	165525	759.288990825688	701.518170804602	776.82246719036	0	NaN	NaN	NaN	NaN	NaN	NaN	NaN	NaN	NaN	NaN	NaN	NaN	NaN	NaN	NaN	NaN	0	15957.3899082569	1	1	1	1	2019-05-16T16:24:43.479	NG_ecoli_LTEE_151_DM0	-0	-0	162.4	DIA_100X_EMPTY_1x1_100ms	dd6476aa-741d-4a41-894c-c01cb54b303e	EPI_100X_YFP_1x1_200ms_25sola	EPI_100X_RFP_1x1_200ms_25sola
649	34	4.25111740254428	146	-49.999416611916	2045.29452054795	1313.86301369863	198360	1358.6301369863	152.474643829902	105.806884178616	0	96059	657.938356164384	701.518170804602	776.82246719036	0	NaN	NaN	NaN	NaN	NaN	NaN	NaN	NaN	NaN	NaN	NaN	NaN	NaN	NaN	NaN	NaN	2	19287.2465753425	1	1	1	1	2019-05-16T16:24:43.479	NG_ecoli_LTEE_151_DM0	-0	-0	162.4	DIA_100X_EMPTY_1x1_100ms	3cd252e3-5593-421d-b1b9-06518317d4af	EPI_100X_YFP_1x1_200ms_25sola	EPI_100X_RFP_1x1_200ms_25sola
1	23	13.6216429302438	314	-49.6021795348564	10.3471337579618	1821.56687898089	836986	2665.56050955414	130.343243190924	121.322386911435	2	170895	544.251592356688	536.737348832525	600.788767649034	0	NaN	NaN	NaN	NaN	NaN	NaN	NaN	NaN	NaN	NaN	NaN	NaN	NaN	NaN	NaN	NaN	0	14675.2452229299	1	1	1	2	2019-05-16T16:24:56.500	NG_ecoli_LTEE_151_DM0	-500	866	162.4	DIA_100X_EMPTY_1x1_100ms	f9f475e3-aaa1-4937-9b91-d1ef134b7615	EPI_100X_YFP_1x1_200ms_25sola	EPI_100X_RFP_1x1_200ms_25sola
2	29	13.8023061840368	401	37.7721151308402	26.3466334164589	1936.83541147132	902918	2251.66583541147	130.343243190924	121.322386911435	2	230743	575.418952618454	536.737348832525	600.788767649034	0	NaN	NaN	NaN	NaN	NaN	339.610061885699	0.990215737864952	28.2351149661047	14.4186276695607	11.5084389584249	3.632217788816	0.00611308279293832	0.00196146169726299	1	1.00004749865308	2937.05634939896	0	15560.4189526185	1	1	1	2	2019-05-16T16:24:56.500	NG_ecoli_LTEE_151_DM0	-500	866	162.4	DIA_100X_EMPTY_1x1_100ms	f8bfec0b-4e38-4835-9480-a2f5ca78f7d4	EPI_100X_YFP_1x1_200ms_25sola	EPI_100X_RFP_1x1_200ms_25sola
3	39	14.7418565753143	576	48.6795444919576	35.6232638888889	1210.90451388889	677812	1176.75694444444	130.343243190924	121.322386911435	5	3040085	5277.92534722222	536.737348832525	600.788767649034	3	NaN	NaN	NaN	NaN	NaN	450.785165327696	0.957475780591817	37.982509358886	13.7671982923649	11.6047662736914	2.80494067861454	0.0175024082539133	0.00794995450342581	2	1.00152576057085	4017.41161445961	1	16547.5416666667	1	1	1	2	2019-05-16T16:24:56.500	NG_ecoli_LTEE_151_DM0	-500	866	162.4	DIA_100X_EMPTY_1x1_100ms	6565eb74-7476-4fb3-9845-67d6b5f73c5b	EPI_100X_YFP_1x1_200ms_25sola	EPI_100X_RFP_1x1_200ms_25sola
4	28	13.1835008761748	370	43.1264945715428	33.3405405405405	1563.63513513514	452692	1223.49189189189	130.343243190924	121.322386911435	3	192013	518.954054054054	536.737348832525	600.788767649034	0	NaN	NaN	NaN	NaN	NaN	309.726731973811	0.996417500850705	26.9703612414021	13.2345710779306	11.0405350491432	3.40728357126851	0.00866656610557125	0.00370562689117942	0	1.00058912328826	2582.00385523937	0	15762.7324324324	1	1	1	2	2019-05-16T16:24:56.500	NG_ecoli_LTEE_151_DM0	-500	866	162.4	DIA_100X_EMPTY_1x1_100ms	6b4769c7-4bf6-4145-987f-4ad230867af7	EPI_100X_YFP_1x1_200ms_25sola	EPI_100X_RFP_1x1_200ms_25sola
5	9	4.51909320173238	41	-49.9996124175666	30.2439024390244	1221.90243902439	9448	230.439024390244	130.343243190924	121.322386911435	0	333712	8139.31707317073	536.737348832525	600.788767649034	1	NaN	NaN	NaN	NaN	NaN	114.914888311821	0.999791190450944	NaN	NaN	NaN	NaN	NaN	NaN	NaN	NaN	NaN	1	20179.9024390244	1	1	1	2	2019-05-16T16:24:56.500	NG_ecoli_LTEE_151_DM0	-500	866	162.4	DIA_100X_EMPTY_1x1_100ms	7921277d-c526-45de-9618-2b2fd3e41c93	EPI_100X_YFP_1x1_200ms_25sola	EPI_100X_RFP_1x1_200ms_25sola
6	16	9.09776454746725	146	-49.9445923340255	131.376712328767	1800.44520547945	28863	197.691780821918	130.343243190924	121.322386911435	0	403410	2763.08219178082	536.737348832525	600.788767649034	1	NaN	NaN	NaN	NaN	NaN	151.849997496004	0.99982795384603	14.9302299210754	12.7693898965754	9.63282180827906	3.57592055978488	0.0168317296785815	0.00945469889994984	0	1.00133055903081	1088.08652097361	1	19986.4863013699	1	1	1	2	2019-05-16T16:24:56.500	NG_ecoli_LTEE_151_DM0	-500	866	162.4	DIA_100X_EMPTY_1x1_100ms	a348ef26-59b6-44db-aee7-310f9799b887	EPI_100X_YFP_1x1_200ms_25sola	EPI_100X_RFP_1x1_200ms_25sola
7	18	8.93923041832352	161	-49.2394964003711	138.950310559006	1784.95031055901	32518	201.975155279503	130.343243190924	121.322386911435	0	460752	2861.81366459627	536.737348832525	600.788767649034	1	NaN	NaN	NaN	NaN	NaN	145.811533150317	0.999786192628223	14.2933476389498	12.9570290731257	9.74751667978617	3.63656405243075	0.00850988014956673	0.00489719195565231	0	1.0003155606622	1066.62513113567	1	19036.4844720497	1	1	1	2	2019-05-16T16:24:56.500	NG_ecoli_LTEE_151_DM0	-500	866	162.4	DIA_100X_EMPTY_1x1_100ms	456bb636-6726-4002-bb71-85314bbfb945	EPI_100X_YFP_1x1_200ms_25sola	EPI_100X_RFP_1x1_200ms_25sola
8	26	12.8936155728449	336	30.0265115537332	148.205357142857	322.428571428571	85936	255.761904761905	130.343243190924	121.322386911435	0	6549967	19493.9494047619	536.737348832525	600.788767649034	1	NaN	NaN	NaN	NaN	NaN	286.718117183022	0.989456382747375	25.8304875997055	12.9434417854111	10.5248883290943	3.37529453732504	0.0228172864376682	0.00916040714890299	1	1.00333683982838	2247.28151198827	0	17932.9970238095	1	1	1	2	2019-05-16T16:24:56.500	NG_ecoli_LTEE_151_DM0	-500	866	162.4	DIA_100X_EMPTY_1x1_100ms	ed03d8d3-745b-4c40-9242-d47fb5182b2c	EPI_100X_YFP_1x1_200ms_25sola	EPI_100X_RFP_1x1_200ms_25sola
9	33	13.0910336138708	432	48.4276371053359	151.405092592593	1975.96759259259	459268	1063.12037037037	130.343243190924	121.322386911435	5	289370	669.837962962963	536.737348832525	600.788767649034	0	NaN	NaN	NaN	NaN	NaN	364.770016661557	0.989997953179278	32.1351947997949	13.1740962103342	11.0650941736623	2.89789268665142	0.0132445930789002	0.00547146754314104	0	1.00201591137109	3090.16057415612	0	16018.7731481481	1	1	1	2	2019-05-16T16:24:56.500	NG_ecoli_LTEE_151_DM0	-500	866	162.4	DIA_100X_EMPTY_1x1_100ms	fbddaaf8-7a5c-4323-81d0-9d892c631cbf	EPI_100X_YFP_1x1_200ms_25sola	EPI_100X_RFP_1x1_200ms_25sola
10	27	12.2718248652905	331	46.142848531599	150.954682779456	57.8731117824773	891111	2692.17824773414	130.343243190924	121.322386911435	2	171790	519.003021148036	536.737348832525	600.788767649034	0	NaN	NaN	NaN	NaN	NaN	273.732484338036	0.999174857212545	24.5803753117251	13.2959162634169	10.5641560262744	3.57216893062459	0.0125817992473	0.00598707409840084	1	1.00156764933675	2154.50747306044	0	16575.253776435	1	1	1	2	2019-05-16T16:24:56.500	NG_ecoli_LTEE_151_DM0	-500	866	162.4	DIA_100X_EMPTY_1x1_100ms	9c37eb22-89e8-468e-aa0c-9f698de86f1b	EPI_100X_YFP_1x1_200ms_25sola	EPI_100X_RFP_1x1_200ms_25sola
11	27	10.1648591303497	275	48.5885087458301	158.130909090909	1130.92363636364	290370	1055.89090909091	130.343243190924	121.322386911435	3	134755	490.018181818182	536.737348832525	600.788767649034	0	NaN	NaN	NaN	NaN	NaN	262.89201232664	0.989846691493922	26.2952936373007	11.3929638487634	9.72718203558865	2.68077735894864	0.00470325034020427	0.00222192315063356	1	1.00025195127787	1954.07844001343	0	17228.2436363636	1	1	1	2	2019-05-16T16:24:56.500	NG_ecoli_LTEE_151_DM0	-500	866	162.4	DIA_100X_EMPTY_1x1_100ms	30f8b8af-2c59-4503-899b-2294532a5435	EPI_100X_YFP_1x1_200ms_25sola	EPI_100X_RFP_1x1_200ms_25sola
12	26	12.3448589841619	321	42.2598675277312	203.411214953271	147.984423676012	442876	1379.67601246106	130.343243190924	121.322386911435	2	197890	616.479750778816	536.737348832525	600.788767649034	0	NaN	NaN	NaN	NaN	NaN	268.628185376694	0.999256354617727	24.5967628991317	13.1717231706342	10.5360634867198	3.33067492137403	0.00706745932202156	0.00322011061529459	1	1.00044410617179	2144.49280697559	0	16505.5763239875	1	1	1	2	2019-05-16T16:24:56.500	NG_ecoli_LTEE_151_DM0	-500	866	162.4	DIA_100X_EMPTY_1x1_100ms	694e8fe4-ff5d-4fa5-b1dd-1b69f699013f	EPI_100X_YFP_1x1_200ms_25sola	EPI_100X_RFP_1x1_200ms_25sola
13	26	13.9600450987192	363	13.6440155932116	214.482093663912	596.01652892562	1198539	3301.76033057851	130.343243190924	121.322386911435	2	178008	490.380165289256	536.737348832525	600.788767649034	0	NaN	NaN	NaN	NaN	NaN	293.768674597204	0.999917832269434	23.5784478693652	15.0971903374522	12.000972237193	3.93131682143345	0.00514291189665729	0.00223642167177494	1	1.00016284702208	2667.09175172351	0	16259.9256198347	1	1	1	2	2019-05-16T16:24:56.500	NG_ecoli_LTEE_151_DM0	-500	866	162.4	DIA_100X_EMPTY_1x1_100ms	258c7d53-cf50-480e-b5a7-0ebc522e9717	EPI_100X_YFP_1x1_200ms_25sola	EPI_100X_RFP_1x1_200ms_25sola
14	30	13.5866357571956	408	47.623241348241	220.129901960784	1753.5931372549	2804921	6874.80637254902	130.343243190924	121.322386911435	2	232249	569.237745098039	536.737348832525	600.788767649034	0	NaN	NaN	NaN	NaN	NaN	338.538832546415	0.994822376199699	28.6590964863693	14.1140971098423	11.4833431278994	3.36263036710281	0.00819717742153434	0.00400910148289445	1	1.00095448763894	2968.17197254628	0	15929.5906862745	1	1	1	2	2019-05-16T16:24:56.500	NG_ecoli_LTEE_151_DM0	-500	866	162.4	DIA_100X_EMPTY_1x1_100ms	dd7e1452-f9a3-4efd-9f17-6fac50525ef1	EPI_100X_YFP_1x1_200ms_25sola	EPI_100X_RFP_1x1_200ms_25sola
15	29	13.0073905460233	377	48.2235366331814	225.822281167109	1360.10875331565	262460	696.180371352785	130.343243190924	121.322386911435	2	197714	524.440318302387	536.737348832525	600.788767649034	0	NaN	NaN	NaN	NaN	NaN	316.569973097975	0.999543869266252	26.6042868758515	14.4392628775116	11.52836254921	3.50605201705718	0.0126044699914565	0.00581003995775287	1	1.00168874804988	2777.00559918316	0	15493.3129973475	1	1	1	2	2019-05-16T16:24:56.500	NG_ecoli_LTEE_151_DM0	-500	866	162.4	DIA_100X_EMPTY_1x1_100ms	938dc759-9a89-493d-868e-0312a5f183a2	EPI_100X_YFP_1x1_200ms_25sola	EPI_100X_RFP_1x1_200ms_25sola
16	42	14.0036277871942	589	48.8450589855323	245.655348047538	892.548387096774	2106109	3575.73684210526	130.343243190924	121.322386911435	3	290051	492.446519524618	536.737348832525	600.788767649034	0	NaN	NaN	NaN	NaN	NaN	480.714177793714	0.938634405067948	41.3847060188938	13.7922073867273	11.1923801326242	3.08968302063018	0.019124085018316	0.00661888993679296	0	1.00448579716772	4071.68957136563	0	15545.3938879457	1	1	1	2	2019-05-16T16:24:56.500	NG_ecoli_LTEE_151_DM0	-500	866	162.4	DIA_100X_EMPTY_1x1_100ms	a827f1e4-5827-4788-9f85-439da11a63a2	EPI_100X_YFP_1x1_200ms_25sola	EPI_100X_RFP_1x1_200ms_25sola
17	28	17.1092538336242	479	19.3323144267375	253.15866388309	1531.31732776618	518446	1082.35073068894	130.343243190924	121.322386911435	3	245679	512.899791231733	536.737348832525	600.788767649034	0	NaN	NaN	NaN	NaN	NaN	386.978335051515	0.999950054723821	25.9797400255415	18.3248887707442	14.227286381665	4.89395786797075	0.026100675939201	0.0146514333201588	1	1.00987656730222	4130.17857300807	0	15308.1586638831	1	1	1	2	2019-05-16T16:24:56.500	NG_ecoli_LTEE_151_DM0	-500	866	162.4	DIA_100X_EMPTY_1x1_100ms	24a887f9-5d88-47c8-8b9c-54b683d44627	EPI_100X_YFP_1x1_200ms_25sola	EPI_100X_RFP_1x1_200ms_25sola
18	30	13.2680699349867	398	46.4628390555999	259.472361809045	1941.21859296482	696648	1750.37185929648	130.343243190924	121.322386911435	3	550359	1382.81155778894	536.737348832525	600.788767649034	0	NaN	NaN	NaN	NaN	NaN	341.470522416519	0.994313453918606	27.9460959584807	14.9460485248322	11.8063394687842	3.65770126652944	0.0200939552989835	0.0105294544265874	0	1.00599587713605	3059.43732017924	0	16044.5150753769	1	1	1	2	2019-05-16T16:24:56.500	NG_ecoli_LTEE_151_DM0	-500	866	162.4	DIA_100X_EMPTY_1x1_100ms	88bf9baf-70ac-4769-a94c-6e60fbac0bd0	EPI_100X_YFP_1x1_200ms_25sola	EPI_100X_RFP_1x1_200ms_25sola
[truncated: 9,817 more rows]
