# Supplementary material for: Genomic and phenotypic evolution of Escherichia coli in a novel citrate-only resource environment
Source: eLife. 2020 May 29;9:e55414. doi: 10.7554/eLife.55414 (PMC7299349; doi:10.7554/eLife.55414)
Supplement: Figure 10—source data 3. [file elife-55414-fig10-data3.zip › 20190516_NG_ecoli_LTEE_151_DM25_001.superSegger.txt]

CellID	LongAxis	ShortAxis	Area	RegionScore	XPosition	YPosition	Fluor1Sum	Fluor1Mean	Fluor1Background	Fluor1BgStd	Fluor1FociNumber	Fluor2Sum	Fluor2Mean	Fluor2Background	Fluor2BgStd	Fluor2FociNumber	Fluor3Sum	Fluor3Mean	Fluor3Background	Fluor3BgStd	Fluor3FociNumber	MeshArea	MeshSolidity	MeshAxisLength	MeshRibsLengthMax	MeshRibsLengthMean	MeshRibsLengthStd	MeshCurvatureMax	MeshCurvatureMean	MeshCurvatureInflection	MeshSinuosity	MeshVolume	NumOfNeighbors	RegionGrayVal	TimeFrames	AgeFrames	RelativeAge	xyFolder	DateTime	Folder	StageXposition	StageYposition	StageZposition	PhaseConfig	UUID	Fluo1Config	Fluo2Config	Fluo3Config
1	43	15.4042171225873	664	49.1972245885731	27.0692771084337	982.149096385542	4933779	7430.39006024096	120.07485164016	327.306379669326	4	244335	367.974397590361	474.73158979698	740.148186131029	0	NaN	NaN	NaN	NaN	NaN	545.632553904629	0.969289468848746	42.5222177379086	14.4929997583493	12.4329606926802	3.18120169601109	0.0158701376578054	0.00540462884405299	2	1.00210828115934	5162.43872131497	0	15463.6942771084	1	1	1	1	2019-05-16T17:07:23.907	NG_ecoli_LTEE_151_DM25	-0	-0	162.225	DIA_100X_EMPTY_1x1_100ms	2e0190e5-5fc6-4274-af1e-ccb93a49e85f	EPI_100X_YFP_1x1_200ms_25sola	EPI_100X_RFP_1x1_200ms_25sola
2	26	13.2326723320312	344	43.7849392478541	20.4186046511628	1438.40697674419	3465395	10073.8226744186	120.07485164016	327.306379669326	2	138323	402.101744186047	474.73158979698	740.148186131029	0	NaN	NaN	NaN	NaN	NaN	291.985940546497	0.999193377377062	24.3518799887365	14.7579163775161	11.5452613947488	3.68541963739225	0.0271062399684502	0.0143621718807074	0	1.00861787764907	2549.35265737233	0	15639.2761627907	1	1	1	1	2019-05-16T17:07:23.907	NG_ecoli_LTEE_151_DM25	-0	-0	162.225	DIA_100X_EMPTY_1x1_100ms	a0cd5c34-a9a6-49c5-9fbd-37e3214c8b54	EPI_100X_YFP_1x1_200ms_25sola	EPI_100X_RFP_1x1_200ms_25sola
3	28	11.9232076743835	334	47.66753462069	36.937125748503	404.634730538922	3247316	9722.50299401198	120.07485164016	327.306379669326	3	109140	326.766467065868	474.73158979698	740.148186131029	0	NaN	NaN	NaN	NaN	NaN	308.070296110188	0.98828331499239	28.8484866064462	12.491447081606	10.4400239233432	2.82477027640975	0.0125464264374905	0.00515595727516603	1	1.00162612539513	2469.53908491569	1	16948.5658682635	1	1	1	1	2019-05-16T17:07:23.907	NG_ecoli_LTEE_151_DM25	-0	-0	162.225	DIA_100X_EMPTY_1x1_100ms	23ef22d1-18d6-409d-82d7-f8276ddd3bd1	EPI_100X_YFP_1x1_200ms_25sola	EPI_100X_RFP_1x1_200ms_25sola
4	25	14.1542258028963	354	29.1164093429753	40.5593220338983	288.542372881356	1362044	3847.58192090395	120.07485164016	327.306379669326	2	161808	457.084745762712	474.73158979698	740.148186131029	0	NaN	NaN	NaN	NaN	NaN	303.488903694331	0.999930263444939	23.0349525577951	15.9819723722958	12.6716589854899	4.13607136132578	0.0118148984629811	0.00583020489800374	1	1.00125403743636	2904.98675887812	0	14654.7231638418	1	1	1	1	2019-05-16T17:07:23.907	NG_ecoli_LTEE_151_DM25	-0	-0	162.225	DIA_100X_EMPTY_1x1_100ms	f9cd9fd8-a294-4030-b511-bc8eed137f00	EPI_100X_YFP_1x1_200ms_25sola	EPI_100X_RFP_1x1_200ms_25sola
5	27	13.5698330770813	367	40.0959543071013	44.2425068119891	1633.51771117166	9937789	27078.4441416894	120.07485164016	327.306379669326	2	208118	567.079019073569	474.73158979698	740.148186131029	0	NaN	NaN	NaN	NaN	NaN	310.222387526616	0.999756816694793	26.0650139077022	13.9588751907758	11.4811277954668	3.55808794657962	0.00202618495738668	0.000936962729336637	1	1.00001176538959	2698.4659630823	0	15552.0790190736	1	1	1	1	2019-05-16T17:07:23.907	NG_ecoli_LTEE_151_DM25	-0	-0	162.225	DIA_100X_EMPTY_1x1_100ms	7221601a-bcba-4cb2-a0bb-1c66d6ba994b	EPI_100X_YFP_1x1_200ms_25sola	EPI_100X_RFP_1x1_200ms_25sola
6	24	12.7317648758665	305	25.0950153657104	46.3803278688525	506.773770491803	725356	2378.21639344262	120.07485164016	327.306379669326	2	105501	345.904918032787	474.73158979698	740.148186131029	0	NaN	NaN	NaN	NaN	NaN	266.305688763586	0.999706544665298	22.7114034647397	14.0996952351198	11.3571454023134	3.54619882472919	0.0150162227718675	0.00806779924880153	1	1.0022803021226	2300.76480779117	0	15468.3967213115	1	1	1	1	2019-05-16T17:07:23.907	NG_ecoli_LTEE_151_DM25	-0	-0	162.225	DIA_100X_EMPTY_1x1_100ms	5b7c9586-b7eb-4aa1-82fe-9838f45c8fcd	EPI_100X_YFP_1x1_200ms_25sola	EPI_100X_RFP_1x1_200ms_25sola
7	24	13.0565270615101	314	21.7651450594334	47.1528662420382	578.356687898089	5572524	17746.8917197452	120.07485164016	327.306379669326	2	108266	344.796178343949	474.73158979698	740.148186131029	0	NaN	NaN	NaN	NaN	NaN	274.970799717505	0.998917043162617	23.5866935941029	13.7829439458137	11.2795595880879	3.42069924757171	0.0151919962650671	0.00649489999449516	1	1.00159538021133	2356.90041284637	0	15754.127388535	1	1	1	1	2019-05-16T17:07:23.907	NG_ecoli_LTEE_151_DM25	-0	-0	162.225	DIA_100X_EMPTY_1x1_100ms	ed91f4ac-4383-4009-92e9-6e7a1c7dc4ad	EPI_100X_YFP_1x1_200ms_25sola	EPI_100X_RFP_1x1_200ms_25sola
8	36	12.7509233885842	459	49.3856262321436	58.6644880174292	412.337690631808	14041742	30592.0305010893	120.07485164016	327.306379669326	5	164198	357.729847494553	474.73158979698	740.148186131029	0	NaN	NaN	NaN	NaN	NaN	411.916966887618	0.962184745570679	35.3528828242141	13.8012394356731	11.2955956646926	3.03904821090474	0.0151147239382017	0.0052359671582135	2	1.00216372317129	3542.68869340878	2	16397.5860566449	1	1	1	1	2019-05-16T17:07:23.907	NG_ecoli_LTEE_151_DM25	-0	-0	162.225	DIA_100X_EMPTY_1x1_100ms	ace22f13-2555-4138-91b2-ef09609d41ad	EPI_100X_YFP_1x1_200ms_25sola	EPI_100X_RFP_1x1_200ms_25sola
9	28	13.831230026719	387	32.684295817742	84.2609819121447	397.37984496124	4799311	12401.3204134367	120.07485164016	327.306379669326	2	149549	386.431524547804	474.73158979698	740.148186131029	0	NaN	NaN	NaN	NaN	NaN	330.024461182824	0.997796362180079	25.3802876718679	16.1641384798915	12.4578119115036	4.32057882281193	0.0352968597233592	0.0141351819964766	1	1.00784647095121	3093.64132788467	1	14988.7183462532	1	1	1	1	2019-05-16T17:07:23.907	NG_ecoli_LTEE_151_DM25	-0	-0	162.225	DIA_100X_EMPTY_1x1_100ms	39c1cc16-b579-4b27-8d48-296d1ad657ff	EPI_100X_YFP_1x1_200ms_25sola	EPI_100X_RFP_1x1_200ms_25sola
10	25	13.8472216054599	348	26.182861501473	90.4655172413793	1144.47413793103	538371	1547.04310344828	120.07485164016	327.306379669326	3	167293	480.727011494253	474.73158979698	740.148186131029	0	NaN	NaN	NaN	NaN	NaN	299.119280418824	0.99986152154831	24.7613566013005	14.4009364241205	11.539648409906	3.85235255836543	0.305741166114226	0.0135583002681652	0	1.00232751253555	2589.70007843078	0	14906.8189655172	1	1	1	1	2019-05-16T17:07:23.907	NG_ecoli_LTEE_151_DM25	-0	-0	162.225	DIA_100X_EMPTY_1x1_100ms	e34b8d2b-a20a-431b-a3d0-3e61fff97621	EPI_100X_YFP_1x1_200ms_25sola	EPI_100X_RFP_1x1_200ms_25sola
11	42	11.2799782506282	474	49.3980240472586	108.364978902954	2015.35021097046	401760	847.594936708861	120.07485164016	327.306379669326	1	3497638	7378.98312236287	474.73158979698	740.148186131029	0	NaN	NaN	NaN	NaN	NaN	429.103005089992	0.9243764923311	41.5253348822032	12.2302075635878	10.1035303022714	2.47246097201219	0.0101109178645887	0.00452154302130512	2	1.00119455721679	3329.27233172358	1	17494.2278481013	1	1	1	1	2019-05-16T17:07:23.907	NG_ecoli_LTEE_151_DM25	-0	-0	162.225	DIA_100X_EMPTY_1x1_100ms	99dd727f-5330-4e45-b0a1-784b8135c74e	EPI_100X_YFP_1x1_200ms_25sola	EPI_100X_RFP_1x1_200ms_25sola
12	32	14.271896943747	457	48.6569780894366	126.739606126915	1028.84682713348	8718465	19077.6039387309	120.07485164016	327.306379669326	2	142374	311.540481400438	474.73158979698	740.148186131029	0	NaN	NaN	NaN	NaN	NaN	380.126570870827	0.989486150691354	30.5906690225731	14.454076188161	12.0754939007847	3.38085666495445	0.00951014723757624	0.00384742335497818	1	1.0004471153181	3503.39142257649	0	15787.2975929978	1	1	1	1	2019-05-16T17:07:23.907	NG_ecoli_LTEE_151_DM25	-0	-0	162.225	DIA_100X_EMPTY_1x1_100ms	354f705c-1514-42d5-8d63-76af5c1f0300	EPI_100X_YFP_1x1_200ms_25sola	EPI_100X_RFP_1x1_200ms_25sola
13	34	15.1661816939876	516	47.7918724304158	138.587209302326	1992.15310077519	25439441	49301.242248062	120.07485164016	327.306379669326	3	892798	1730.22868217054	474.73158979698	740.148186131029	0	NaN	NaN	NaN	NaN	NaN	427.168530110472	0.992593784939934	31.4920891807877	17.2575787771765	13.2196745513833	3.97699078054603	0.0272276754739945	0.0122153057823001	1	1.00467696426491	4322.47889237564	1	15327.3546511628	1	1	1	1	2019-05-16T17:07:23.907	NG_ecoli_LTEE_151_DM25	-0	-0	162.225	DIA_100X_EMPTY_1x1_100ms	d950b8a2-37a1-49f4-bd17-e9263b8c1e6a	EPI_100X_YFP_1x1_200ms_25sola	EPI_100X_RFP_1x1_200ms_25sola
14	29	12.0032047584009	349	48.2123435646395	140.607449856734	535.893982808023	150310	430.687679083095	120.07485164016	327.306379669326	0	2380916	6822.10888252149	474.73158979698	740.148186131029	0	NaN	NaN	NaN	NaN	NaN	309.942989022376	0.989324376108138	28.331336972912	12.5037869658992	10.6773151666415	2.83564454321613	0.00554944499978988	0.00284619486467409	1	1.00042363494154	2536.76989632874	0	16287.8309455587	1	1	1	1	2019-05-16T17:07:23.907	NG_ecoli_LTEE_151_DM25	-0	-0	162.225	DIA_100X_EMPTY_1x1_100ms	6e3866a2-c16d-44ae-8bef-8af6cba1c615	EPI_100X_YFP_1x1_200ms_25sola	EPI_100X_RFP_1x1_200ms_25sola
15	37	14.5711905115187	540	42.7203799111671	166.625925925926	140.201851851852	2200010	4074.09259259259	120.07485164016	327.306379669326	3	205963	381.412962962963	474.73158979698	740.148186131029	0	NaN	NaN	NaN	NaN	NaN	448.107699122641	0.882321680732264	36.3903711664064	15.7341143234936	12.0196745518425	3.40758067999576	0.0244458485232595	0.012301891975957	1	1.01292633467107	4129.16068923201	0	14618.2074074074	1	1	1	1	2019-05-16T17:07:23.907	NG_ecoli_LTEE_151_DM25	-0	-0	162.225	DIA_100X_EMPTY_1x1_100ms	5f8a5a2d-9102-41a3-a8fc-2852919c7045	EPI_100X_YFP_1x1_200ms_25sola	EPI_100X_RFP_1x1_200ms_25sola
16	24	13.0076254880828	313	5.67658664529798	158.91054313099	169.038338658147	1805933	5769.75399361022	120.07485164016	327.306379669326	3	110998	354.626198083067	474.73158979698	740.148186131029	0	NaN	NaN	NaN	NaN	NaN	280.529111481296	0.999893712870564	24.0361348784346	14.777848167125	11.267168595879	3.8322744195473	0.00583208552256031	0.0022905776364402	2	1.00015645549105	2396.53678564791	0	16553.0702875399	1	1	1	1	2019-05-16T17:07:23.907	NG_ecoli_LTEE_151_DM25	-0	-0	162.225	DIA_100X_EMPTY_1x1_100ms	ec32cfc3-eea6-476c-a828-aaa0b7a01976	EPI_100X_YFP_1x1_200ms_25sola	EPI_100X_RFP_1x1_200ms_25sola
17	28	13.8230309656352	387	40.1410028939484	166.095607235142	1245.25581395349	8867007	22912.1627906977	120.07485164016	327.306379669326	3	154241	398.555555555556	474.73158979698	740.148186131029	0	NaN	NaN	NaN	NaN	NaN	340.751906270115	0.995902586625818	27.4924953357555	14.3170714871487	11.9914038270857	3.496731072662	0.0143801583325907	0.0057172671170727	1	1.00097797734669	3104.87484494259	0	15620.7545219638	1	1	1	1	2019-05-16T17:07:23.907	NG_ecoli_LTEE_151_DM25	-0	-0	162.225	DIA_100X_EMPTY_1x1_100ms	9f5225eb-0bc4-41fa-9de5-97299227510a	EPI_100X_YFP_1x1_200ms_25sola	EPI_100X_RFP_1x1_200ms_25sola
18	33	12.2706841557292	405	-41.5485499650358	188.41975308642	1559.02716049383	82090	202.691358024691	120.07485164016	327.306379669326	0	10604510	26183.975308642	474.73158979698	740.148186131029	0	NaN	NaN	NaN	NaN	NaN	389.866679852644	0.848943854297509	32.0624549716531	16.460987697505	11.8360159420772	5.36454991531934	0.0802286493917874	0.0281523763661103	2	1.03985590097043	3527.74948223709	1	18508.8716049383	1	1	1	1	2019-05-16T17:07:23.907	NG_ecoli_LTEE_151_DM25	-0	-0	162.225	DIA_100X_EMPTY_1x1_100ms	8652d8e9-cc3b-458e-a52e-fbb6c64147b2	EPI_100X_YFP_1x1_200ms_25sola	EPI_100X_RFP_1x1_200ms_25sola
19	24	13.0160110776074	313	13.056917621675	193.801916932907	1053.31629392971	771745	2465.63897763578	120.07485164016	327.306379669326	3	112573	359.658146964856	474.73158979698	740.148186131029	0	NaN	NaN	NaN	NaN	NaN	273.125099168587	0.999654199259295	23.3750013673154	13.8932661214981	11.2230114287929	3.64078742798526	0.0165731013296153	0.00727573367045088	1	1.00199631629779	2312.38602836262	0	15281.0383386581	1	1	1	1	2019-05-16T17:07:23.907	NG_ecoli_LTEE_151_DM25	-0	-0	162.225	DIA_100X_EMPTY_1x1_100ms	f28467c6-4749-4df9-bffe-f29a1a67e75c	EPI_100X_YFP_1x1_200ms_25sola	EPI_100X_RFP_1x1_200ms_25sola
20	22	12.6241140193811	278	2.75922927415523	198.848920863309	1162.75179856115	3155597	11351.0683453237	120.07485164016	327.306379669326	2	119084	428.359712230216	474.73158979698	740.148186131029	0	NaN	NaN	NaN	NaN	NaN	241.917499726994	0.999870564522312	20.4539929890655	14.6078284292019	11.4795681713397	3.762223911672	0.00361290699604167	0.00191481391159128	0	1.00010425571343	2116.99136711689	0	16141.0503597122	1	1	1	1	2019-05-16T17:07:23.907	NG_ecoli_LTEE_151_DM25	-0	-0	162.225	DIA_100X_EMPTY_1x1_100ms	fee739f3-3c2b-4534-af47-6a4fe7e15155	EPI_100X_YFP_1x1_200ms_25sola	EPI_100X_RFP_1x1_200ms_25sola
21	27	9.91540964670385	269	-30.7342747954792	200.449814126394	1568.3717472119	56120	208.624535315985	120.07485164016	327.306379669326	0	5805401	21581.4163568773	474.73158979698	740.148186131029	0	NaN	NaN	NaN	NaN	NaN	277.311578205427	0.899561757444317	27.9508683788585	13.1475906506696	9.3484154482878	2.93227575811902	0.0460273250006001	0.0246965236160874	1	1.00862858821266	1918.49731315588	1	18893.1858736059	1	1	1	1	2019-05-16T17:07:23.907	NG_ecoli_LTEE_151_DM25	-0	-0	162.225	DIA_100X_EMPTY_1x1_100ms	9b18d2fa-954a-469c-aa2c-c936c17fff60	EPI_100X_YFP_1x1_200ms_25sola	EPI_100X_RFP_1x1_200ms_25sola
22	40	12.7708335389467	511	49.4964087620248	217.489236790607	1663.88258317025	4652874	9105.42857142857	120.07485164016	327.306379669326	3	255248	499.506849315069	474.73158979698	740.148186131029	0	NaN	NaN	NaN	NaN	NaN	435.01825418617	0.963088671068231	39.200343130325	12.778204113995	10.7670020632107	2.69823790738727	0.0178331485032361	0.00578771873145489	2	1.00147453074912	3569.18732829335	0	16035.2798434442	1	1	1	1	2019-05-16T17:07:23.907	NG_ecoli_LTEE_151_DM25	-0	-0	162.225	DIA_100X_EMPTY_1x1_100ms	f2a7984b-3b9d-422e-994a-e97f1322017a	EPI_100X_YFP_1x1_200ms_25sola	EPI_100X_RFP_1x1_200ms_25sola
23	29	13.3046706922674	386	47.5772672080376	215.849740932642	924.746113989637	93931	243.344559585492	120.07485164016	327.306379669326	0	5765595	14936.774611399	474.73158979698	740.148186131029	0	NaN	NaN	NaN	NaN	NaN	336.839038725206	0.998196368518913	27.7432759510972	14.0169352101905	11.8112543559054	3.40382143164072	0.00333486347588873	0.00156075399278489	0	1.00012704768576	3039.76260018692	0	16328.567357513	1	1	1	1	2019-05-16T17:07:23.907	NG_ecoli_LTEE_151_DM25	-0	-0	162.225	DIA_100X_EMPTY_1x1_100ms	c5f4122c-e713-4d4d-b1fa-b86b2e50d69f	EPI_100X_YFP_1x1_200ms_25sola	EPI_100X_RFP_1x1_200ms_25sola
24	27	13.3696897342567	361	41.3164869608293	240.98891966759	332.795013850416	376496	1042.92520775623	120.07485164016	327.306379669326	0	1437034	3980.70360110803	474.73158979698	740.148186131029	0	NaN	NaN	NaN	NaN	NaN	312.123463370061	0.991883340414762	25.7275241442082	14.3860459694198	11.788850197429	3.36828455760712	0.0134727366809634	0.00683810018124041	0	1.00214361892032	2808.21771063488	0	16066.5623268698	1	1	1	1	2019-05-16T17:07:23.907	NG_ecoli_LTEE_151_DM25	-0	-0	162.225	DIA_100X_EMPTY_1x1_100ms	c7a3b95d-c949-4be7-adb1-1d673bd70e8e	EPI_100X_YFP_1x1_200ms_25sola	EPI_100X_RFP_1x1_200ms_25sola
25	29	12.724216046267	369	47.9832400371121	254.989159891599	395.810298102981	554248	1502.027100271	120.07485164016	327.306379669326	3	790595	2142.53387533875	474.73158979698	740.148186131029	0	NaN	NaN	NaN	NaN	NaN	330.029114788832	0.976637656194361	28.2560531843265	13.4946696378889	11.3023429922227	3.10022720053724	0.0289671390844167	0.0196959725893273	0	1.01969266631597	2834.90393073106	0	15584.7859078591	1	1	1	1	2019-05-16T17:07:23.907	NG_ecoli_LTEE_151_DM25	-0	-0	162.225	DIA_100X_EMPTY_1x1_100ms	b8ed1897-243b-4bcd-a6f0-3fbb6706a226	EPI_100X_YFP_1x1_200ms_25sola	EPI_100X_RFP_1x1_200ms_25sola
26	30	14.2669645071066	429	42.8049317213813	266.027972027972	281.461538461538	1542461	3595.48018648019	120.07485164016	327.306379669326	5	130530	304.265734265734	474.73158979698	740.148186131029	0	NaN	NaN	NaN	NaN	NaN	357.789230133004	0.990644294870944	29.2425355990418	14.0990319724924	11.9294560952129	3.26117064498613	0.0091012168698602	0.0039377384682231	1	1.00072239827573	3268.48273267849	0	15466.4965034965	1	1	1	1	2019-05-16T17:07:23.907	NG_ecoli_LTEE_151_DM25	-0	-0	162.225	DIA_100X_EMPTY_1x1_100ms	a6715f3d-93f4-4b38-aafa-49c748b81c04	EPI_100X_YFP_1x1_200ms_25sola	EPI_100X_RFP_1x1_200ms_25sola
27	33	12.6661999573799	420	46.6005308576041	264.545238095238	1956.10476190476	666794	1587.60476190476	120.07485164016	327.306379669326	2	523905	1247.39285714286	474.73158979698	740.148186131029	0	NaN	NaN	NaN	NaN	NaN	363.062037986753	0.944990213502826	32.7627132878479	13.1252985117168	10.6809187871849	3.06108864563272	0.00512405551342162	0.00273971279864099	2	1.00014515477295	2935.53301036363	0	16371.6952380952	1	1	1	1	2019-05-16T17:07:23.907	NG_ecoli_LTEE_151_DM25	-0	-0	162.225	DIA_100X_EMPTY_1x1_100ms	1b0b7a21-c8af-415a-b56c-37f69e969036	EPI_100X_YFP_1x1_200ms_25sola	EPI_100X_RFP_1x1_200ms_25sola
28	31	13.4910777661304	418	47.3960298754748	292.863636363636	1165.45933014354	1753916	4195.97129186603	120.07485164016	327.306379669326	2	129811	310.552631578947	474.73158979698	740.148186131029	0	NaN	NaN	NaN	NaN	NaN	361.434746038634	0.983961498893268	30.353342665722	13.9308108685553	11.5414045034538	3.21230197611582	0.0266014458754417	0.010237632624275	1	1.00608484992523	3175.51180126543	0	16051.1411483254	1	1	1	1	2019-05-16T17:07:23.907	NG_ecoli_LTEE_151_DM25	-0	-0	162.225	DIA_100X_EMPTY_1x1_100ms	7179fcab-ae97-4764-984c-55f102e228ef	EPI_100X_YFP_1x1_200ms_25sola	EPI_100X_RFP_1x1_200ms_25sola
29	34	12.7334177886236	433	48.7286747088782	289.399538106236	108.870669745958	245487	566.944572748268	120.07485164016	327.306379669326	0	2894379	6684.47806004619	474.73158979698	740.148186131029	0	NaN	NaN	NaN	NaN	NaN	362.313349175979	0.968669634261358	32.6415577146834	13.4113798579292	10.8396544743759	2.91848467458633	0.0116322172211333	0.00420638647631224	2	1.00063422328898	3012.25431317429	0	16775.8106235566	1	1	1	1	2019-05-16T17:07:23.907	NG_ecoli_LTEE_151_DM25	-0	-0	162.225	DIA_100X_EMPTY_1x1_100ms	5d58b798-998b-4722-837e-4f4323336ec4	EPI_100X_YFP_1x1_200ms_25sola	EPI_100X_RFP_1x1_200ms_25sola
30	29	12.3462183675698	359	45.2568200574667	375.323119777159	746.554317548747	45419	126.515320334262	120.07485164016	327.306379669326	0	7658419	21332.643454039	474.73158979698	740.148186131029	0	NaN	NaN	NaN	NaN	NaN	332.21746859018	0.980679382520785	30.3638409706639	13.1712701819518	10.6158935675804	3.05244152558332	0.0311072798605848	0.0143005427399167	1	1.01339815081485	2687.56948255796	0	19367.8662952646	1	1	1	1	2019-05-16T17:07:23.907	NG_ecoli_LTEE_151_DM25	-0	-0	162.225	DIA_100X_EMPTY_1x1_100ms	caed8bd6-2a5b-4d8f-b302-6e4f77f58e6b	EPI_100X_YFP_1x1_200ms_25sola	EPI_100X_RFP_1x1_200ms_25sola
31	39	15.7667031524141	617	47.2573035307373	384.003241491086	564.333873581848	16503101	26747.3273905997	120.07485164016	327.306379669326	3	248465	402.698541329011	474.73158979698	740.148186131029	0	NaN	NaN	NaN	NaN	NaN	500.725683856211	0.984366901848327	37.5335200878967	15.160960111035	13.015031557532	3.36707183965987	0.0123173203000578	0.00610645023816406	1	1.00158651713754	4993.43762192168	0	14818.2852512156	1	1	1	1	2019-05-16T17:07:23.907	NG_ecoli_LTEE_151_DM25	-0	-0	162.225	DIA_100X_EMPTY_1x1_100ms	fbe17674-08e0-425a-bdb4-c7e50bc89439	EPI_100X_YFP_1x1_200ms_25sola	EPI_100X_RFP_1x1_200ms_25sola
32	26	10.1300732529869	264	-30.9120345262335	381.306818181818	8.81439393939394	3703370	14027.9166666667	120.07485164016	327.306379669326	2	94146	356.613636363636	474.73158979698	740.148186131029	0	NaN	NaN	NaN	NaN	NaN	NaN	NaN	NaN	NaN	NaN	NaN	NaN	NaN	NaN	NaN	NaN	0	15789.071969697	1	1	1	1	2019-05-16T17:07:23.907	NG_ecoli_LTEE_151_DM25	-0	-0	162.225	DIA_100X_EMPTY_1x1_100ms	534e74ef-e089-43f3-a3e3-9738c7253571	EPI_100X_YFP_1x1_200ms_25sola	EPI_100X_RFP_1x1_200ms_25sola
33	31	15.7287144524445	488	26.4747652849787	386.020491803279	412.364754098361	1205288	2469.85245901639	120.07485164016	327.306379669326	3	1087911	2229.32581967213	474.73158979698	740.148186131029	0	NaN	NaN	NaN	NaN	NaN	413.667966760223	0.985537108706841	30.0253683080798	16.7124133680521	13.1079115711239	4.37025873609925	0.0443471652764927	0.0186280084530182	1	1.02330146131261	4051.77416094612	1	12813.356557377	1	1	1	1	2019-05-16T17:07:23.907	NG_ecoli_LTEE_151_DM25	-0	-0	162.225	DIA_100X_EMPTY_1x1_100ms	a1f03ba6-b938-4ba9-8380-79d9fc6d4cc2	EPI_100X_YFP_1x1_200ms_25sola	EPI_100X_RFP_1x1_200ms_25sola
34	20	11.3094902336638	227	-45.5878809540356	400.84140969163	428.784140969163	69205	304.867841409692	120.07485164016	327.306379669326	0	5847253	25758.8237885463	474.73158979698	740.148186131029	0	NaN	NaN	NaN	NaN	NaN	226.259603451293	0.998098026973253	20.2556637477978	13.4550934579097	10.5945042676341	3.57982361431311	0.0412881207371661	0.0225959075689051	0	1.0144977153235	1785.6553561361	1	16415.6299559471	1	1	1	1	2019-05-16T17:07:23.907	NG_ecoli_LTEE_151_DM25	-0	-0	162.225	DIA_100X_EMPTY_1x1_100ms	06a11207-3553-44b4-9f7e-21de54673a0b	EPI_100X_YFP_1x1_200ms_25sola	EPI_100X_RFP_1x1_200ms_25sola
35	31	11.6646194385431	362	48.7801312663509	424.662983425414	1018.74585635359	293330	810.303867403315	120.07485164016	327.306379669326	0	166959	461.21270718232	474.73158979698	740.148186131029	0	NaN	NaN	NaN	NaN	NaN	327.470639418967	0.987309874694892	29.8817956211027	12.4887555300441	10.5843888245537	2.99151392991015	0.0126059402607312	0.00746375209861505	0	1.0031626332174	2629.22736358552	0	15783.3922651934	1	1	1	1	2019-05-16T17:07:23.907	NG_ecoli_LTEE_151_DM25	-0	-0	162.225	DIA_100X_EMPTY_1x1_100ms	5379768b-e3dd-43ba-98a0-55d8c9691605	EPI_100X_YFP_1x1_200ms_25sola	EPI_100X_RFP_1x1_200ms_25sola
36	30	7.67333891159233	230	48.6940892285663	432.473913043478	1902.19565217391	48330	210.130434782609	120.07485164016	327.306379669326	0	258907	1125.68260869565	474.73158979698	740.148186131029	0	NaN	NaN	NaN	NaN	NaN	272.386229448445	0.980681294502081	31.0122381426419	10.7217840796158	8.51093612379927	2.38252998599061	0.0031657328583592	0.00174740402214987	1	1.000049545686	1764.32120460511	0	20089.9347826087	1	1	1	1	2019-05-16T17:07:23.907	NG_ecoli_LTEE_151_DM25	-0	-0	162.225	DIA_100X_EMPTY_1x1_100ms	38997e50-e415-4ccf-9eb6-5513689aa72e	EPI_100X_YFP_1x1_200ms_25sola	EPI_100X_RFP_1x1_200ms_25sola
37	43	16.0565172686484	692	49.1172592077095	439.56936416185	927.524566473988	742002	1072.25722543353	120.07485164016	327.306379669326	0	224798	324.852601156069	474.73158979698	740.148186131029	0	NaN	NaN	NaN	NaN	NaN	566.605443839792	0.920492536231138	42.3296826665825	15.7296623892514	12.9030872192346	3.28580299449921	0.0470309946719265	0.0237945713747779	1	1.03011092787307	5535.05779426945	0	14980.2644508671	1	1	1	1	2019-05-16T17:07:23.907	NG_ecoli_LTEE_151_DM25	-0	-0	162.225	DIA_100X_EMPTY_1x1_100ms	93343e2b-d22f-4caa-90a5-5b6abc4b58ec	EPI_100X_YFP_1x1_200ms_25sola	EPI_100X_RFP_1x1_200ms_25sola
38	26	13.5377126614666	352	29.1005830152401	468.178977272727	801.0625	430839	1223.97443181818	120.07485164016	327.306379669326	2	134492	382.079545454545	474.73158979698	740.148186131029	0	NaN	NaN	NaN	NaN	NaN	302.126312252059	0.999889864862104	24.1754387635933	14.9722848788481	11.8611745203562	4.15692544427	0.00636585559602751	0.00302058140200396	1	1.00015099615269	2671.28138796154	0	14767.2840909091	1	1	1	1	2019-05-16T17:07:23.907	NG_ecoli_LTEE_151_DM25	-0	-0	162.225	DIA_100X_EMPTY_1x1_100ms	fe543d17-9cb1-4690-a63d-4a88783624ef	EPI_100X_YFP_1x1_200ms_25sola	EPI_100X_RFP_1x1_200ms_25sola
39	22	13.2184034257395	291	-30.013683115914	467.797250859107	553.972508591065	866708	2978.37800687285	120.07485164016	327.306379669326	2	108035	371.254295532646	474.73158979698	740.148186131029	0	NaN	NaN	NaN	NaN	NaN	253.30513974563	0.999891547390847	20.4133481050549	15.2843744428472	12.0297488197029	3.96643983106964	0.00313753112861286	0.00170743327598083	0	1.00008126731247	2320.15629525015	0	14672.9484536082	1	1	1	1	2019-05-16T17:07:23.907	NG_ecoli_LTEE_151_DM25	-0	-0	162.225	DIA_100X_EMPTY_1x1_100ms	61a33555-cc5c-447d-baa3-2a298f825ce7	EPI_100X_YFP_1x1_200ms_25sola	EPI_100X_RFP_1x1_200ms_25sola
40	26	13.6433569968762	355	35.1917575872381	481.332394366197	844.645070422535	1044572	2942.45633802817	120.07485164016	327.306379669326	2	133833	376.994366197183	474.73158979698	740.148186131029	0	NaN	NaN	NaN	NaN	NaN	302.302793301614	0.999579865679455	25.305979455677	14.1118327727047	11.6255535916363	3.48138516694766	0.0099223669891958	0.00472168749079096	0	1.00092038739708	2686.21220191995	0	15110.4845070423	1	1	1	1	2019-05-16T17:07:23.907	NG_ecoli_LTEE_151_DM25	-0	-0	162.225	DIA_100X_EMPTY_1x1_100ms	7d70289b-ca60-4bc1-a9b9-8f82c85f2620	EPI_100X_YFP_1x1_200ms_25sola	EPI_100X_RFP_1x1_200ms_25sola
41	35	12.43059791693	436	47.7081077211673	516.850917431193	1314.89449541284	5500900	12616.7431192661	120.07485164016	327.306379669326	3	201136	461.321100917431	474.73158979698	740.148186131029	0	NaN	NaN	NaN	NaN	NaN	405.865936747999	0.937409199553638	35.3396297381619	13.2523801284346	11.079825110497	2.86015976811188	0.0304496713634282	0.0156068504173964	1	1.00518861629675	3407.35738122191	1	16669.5940366972	1	1	1	1	2019-05-16T17:07:23.907	NG_ecoli_LTEE_151_DM25	-0	-0	162.225	DIA_100X_EMPTY_1x1_100ms	cffe044d-b5f7-4cc2-8d45-bcb2cf147fd3	EPI_100X_YFP_1x1_200ms_25sola	EPI_100X_RFP_1x1_200ms_25sola
42	38	12.3325911182292	469	48.1453499494002	518.479744136461	1329.28997867804	5425755	11568.7739872068	120.07485164016	327.306379669326	3	202133	430.987206823028	474.73158979698	740.148186131029	0	NaN	NaN	NaN	NaN	NaN	419.946700807043	0.930678964204473	38.4658011504568	12.7684027603681	10.7009280499227	2.47117704308061	0.0208777966665729	0.00985954220557375	2	1.00280550707425	3459.45393087417	1	16856.8912579957	1	1	1	1	2019-05-16T17:07:23.907	NG_ecoli_LTEE_151_DM25	-0	-0	162.225	DIA_100X_EMPTY_1x1_100ms	3eab1280-4c75-4cf3-9cc1-ade3191cdf16	EPI_100X_YFP_1x1_200ms_25sola	EPI_100X_RFP_1x1_200ms_25sola
43	32	13.258105133745	425	47.4904258976122	531.134117647059	1427.4	12547553	29523.6541176471	120.07485164016	327.306379669326	3	238490	561.152941176471	474.73158979698	740.148186131029	0	NaN	NaN	NaN	NaN	NaN	374.001308766865	0.962062248701531	31.5417462069472	13.6167067317537	11.5624371246525	2.97270849862102	0.0252168881700137	0.010596124251798	1	1.00594855108806	3311.87839875766	1	14931.9764705882	1	1	1	1	2019-05-16T17:07:23.907	NG_ecoli_LTEE_151_DM25	-0	-0	162.225	DIA_100X_EMPTY_1x1_100ms	4061dfc7-7551-4ca4-bba4-d38fcfe51da4	EPI_100X_YFP_1x1_200ms_25sola	EPI_100X_RFP_1x1_200ms_25sola
44	27	11.849236502381	320	43.8597990378134	528.28125	855.140625	150727	471.021875	120.07485164016	327.306379669326	0	2715722	8486.63125	474.73158979698	740.148186131029	0	NaN	NaN	NaN	NaN	NaN	295.838242434291	0.980962523414945	25.6056487642883	13.3031583545224	10.9706454649668	3.37247576536908	0.0396360632602173	0.0165203306595912	1	1.01256628156749	2420.41606013533	1	16402.359375	1	1	1	1	2019-05-16T17:07:23.907	NG_ecoli_LTEE_151_DM25	-0	-0	162.225	DIA_100X_EMPTY_1x1_100ms	30525108-a674-4d2b-aa20-aacd804767f9	EPI_100X_YFP_1x1_200ms_25sola	EPI_100X_RFP_1x1_200ms_25sola
45	40	12.9846059503318	520	49.2084311914945	528.634615384615	1459.73846153846	2289208	4402.32307692308	120.07485164016	327.306379669326	5	270141	519.501923076923	474.73158979698	740.148186131029	0	NaN	NaN	NaN	NaN	NaN	457.346284516886	0.951753981085036	39.8583001712047	13.5873279423068	11.210389250852	2.65477016859334	0.0293316057803371	0.0123059110671787	1	1.00625654615302	3934.14207785582	1	16489.1173076923	1	1	1	1	2019-05-16T17:07:23.907	NG_ecoli_LTEE_151_DM25	-0	-0	162.225	DIA_100X_EMPTY_1x1_100ms	6d2d85e1-e288-46cd-a005-9fadf6f8aae3	EPI_100X_YFP_1x1_200ms_25sola	EPI_100X_RFP_1x1_200ms_25sola
46	21	14.042595009262	295	-44.1907054967598	539.064406779661	1228.16610169492	111070	376.508474576271	120.07485164016	327.306379669326	0	5041244	17088.9627118644	474.73158979698	740.148186131029	0	NaN	NaN	NaN	NaN	NaN	263.696611633084	0.999881992097889	19.5414134930238	17.131484881804	12.6697375501875	4.90877615761571	0.0147936051738804	0.00785111537366028	0	1.00169115135454	2463.66182000211	0	14588.4203389831	1	1	1	1	2019-05-16T17:07:23.907	NG_ecoli_LTEE_151_DM25	-0	-0	162.225	DIA_100X_EMPTY_1x1_100ms	bfe92ac8-150b-4925-842d-74bc132a18d7	EPI_100X_YFP_1x1_200ms_25sola	EPI_100X_RFP_1x1_200ms_25sola
47	28	14.0694109263534	394	32.9569646887182	543.604060913706	17.761421319797	966626	2453.3654822335	120.07485164016	327.306379669326	3	143147	363.317258883249	474.73158979698	740.148186131029	0	NaN	NaN	NaN	NaN	NaN	325.778053270165	0.999368501261377	26.1880987706939	15.0090892972762	12.069967380677	3.72741484480789	0.00750241790096087	0.00410202216390639	0	1.00079354190776	2996.44316350034	0	15007.0507614213	1	1	1	1	2019-05-16T17:07:23.907	NG_ecoli_LTEE_151_DM25	-0	-0	162.225	DIA_100X_EMPTY_1x1_100ms	7c652ca3-a4f6-4859-94fe-af24bdbd0bb3	EPI_100X_YFP_1x1_200ms_25sola	EPI_100X_RFP_1x1_200ms_25sola
48	28	13.3230618035148	373	44.7466157364635	544.882037533512	850.193029490617	651507	1746.66756032172	120.07485164016	327.306379669326	2	779504	2089.82305630027	474.73158979698	740.148186131029	0	NaN	NaN	NaN	NaN	NaN	342.224151912884	0.998340088780968	27.5076105285947	15.1776552942327	11.9270956273419	3.7526535377014	0.0308769982542619	0.0121420385759994	1	1.00720967774893	3073.3509137558	1	15636.5844504021	1	1	1	1	2019-05-16T17:07:23.907	NG_ecoli_LTEE_151_DM25	-0	-0	162.225	DIA_100X_EMPTY_1x1_100ms	12036f92-f3fa-4960-bee4-4718f21c9479	EPI_100X_YFP_1x1_200ms_25sola	EPI_100X_RFP_1x1_200ms_25sola
49	22	14.0662071954093	310	-38.0097240598093	543.441935483871	946.748387096774	614535	1982.37096774194	120.07485164016	327.306379669326	3	132249	426.609677419355	474.73158979698	740.148186131029	0	NaN	NaN	NaN	NaN	NaN	268.722335167203	0.999891203838022	20.911451510632	16.0013606704317	12.3948313658031	4.11756481935348	0.0306062889284298	0.0163384457270791	0	1.00797019476801	2523.22108738141	0	14537.164516129	1	1	1	1	2019-05-16T17:07:23.907	NG_ecoli_LTEE_151_DM25	-0	-0	162.225	DIA_100X_EMPTY_1x1_100ms	60e98d84-b7c8-433d-a6ee-337691c2f640	EPI_100X_YFP_1x1_200ms_25sola	EPI_100X_RFP_1x1_200ms_25sola
50	40	12.659396194934	507	49.2822183904795	549.81459566075	125.384615384615	8534467	16833.2682445759	120.07485164016	327.306379669326	2	182441	359.844181459566	474.73158979698	740.148186131029	0	NaN	NaN	NaN	NaN	NaN	426.571454338953	0.965589209925702	39.6979003980931	12.4630820846061	10.5324494900519	2.45916464900324	0.00730000623520766	0.00428678513593768	1	1.000507085599	3458.72624431041	0	16015.0611439842	1	1	1	1	2019-05-16T17:07:23.907	NG_ecoli_LTEE_151_DM25	-0	-0	162.225	DIA_100X_EMPTY_1x1_100ms	15d921c2-5ef3-43ba-a8d6-3e278e3e9094	EPI_100X_YFP_1x1_200ms_25sola	EPI_100X_RFP_1x1_200ms_25sola
51	27	16.4398704581308	445	-1.34419338270847	591.456179775281	209.712359550562	13133044	29512.4584269663	120.07485164016	327.306379669326	3	166050	373.14606741573	474.73158979698	740.148186131029	0	NaN	NaN	NaN	NaN	NaN	372.116673546805	0.999932783368088	24.9964572161237	19.0218834390751	14.206107435989	5.0055150955258	0.0576765632851392	0.0276181691070359	1	1.03567789113875	3962.03703486746	0	13848.9123595506	1	1	1	1	2019-05-16T17:07:23.907	NG_ecoli_LTEE_151_DM25	-0	-0	162.225	DIA_100X_EMPTY_1x1_100ms	17d2fa61-b722-4205-b941-4797cc4fd94f	EPI_100X_YFP_1x1_200ms_25sola	EPI_100X_RFP_1x1_200ms_25sola
52	28	13.6004928616107	381	40.5051934234211	617.385826771654	441.868766404199	1238358	3250.28346456693	120.07485164016	327.306379669326	3	120682	316.750656167979	474.73158979698	740.148186131029	0	NaN	NaN	NaN	NaN	NaN	315.990262083635	0.99775131593267	26.7833750045464	14.014698769538	11.4913240381573	3.36747063946333	0.00968327058798823	0.00413531669645739	1	1.00054079507402	2777.76387767134	0	14913.842519685	1	1	1	1	2019-05-16T17:07:23.907	NG_ecoli_LTEE_151_DM25	-0	-0	162.225	DIA_100X_EMPTY_1x1_100ms	24a72621-5068-4c06-81d3-acda70696559	EPI_100X_YFP_1x1_200ms_25sola	EPI_100X_RFP_1x1_200ms_25sola
53	28	12.6740208960461	355	41.5334403222716	613.070422535211	868.552112676056	352363	992.571830985916	120.07485164016	327.306379669326	0	1433010	4036.64788732394	474.73158979698	740.148186131029	0	NaN	NaN	NaN	NaN	NaN	302.764246538184	0.991392581320195	27.091533667118	13.5644154740791	10.8144685630967	3.27626421602119	0.00466482618814902	0.00265309220387001	0	1.0003127221471	2488.47818428592	0	16763.4563380282	1	1	1	1	2019-05-16T17:07:23.907	NG_ecoli_LTEE_151_DM25	-0	-0	162.225	DIA_100X_EMPTY_1x1_100ms	deb77b35-0af0-45ff-b6f7-ccbd22691083	EPI_100X_YFP_1x1_200ms_25sola	EPI_100X_RFP_1x1_200ms_25sola
54	23	14.0642132530462	325	1.35035930339269	628.153846153846	203.830769230769	725091	2231.04923076923	120.07485164016	327.306379669326	4	543018	1670.82461538462	474.73158979698	740.148186131029	0	NaN	NaN	NaN	NaN	NaN	288.188577304002	0.99983595946272	22.5678739949411	15.6507792888852	12.044012646989	4.23994280344013	0.0418142004746014	0.0226533325290389	0	1.01864889551355	2571.12348595097	1	15383.9907692308	1	1	1	1	2019-05-16T17:07:23.907	NG_ecoli_LTEE_151_DM25	-0	-0	162.225	DIA_100X_EMPTY_1x1_100ms	b5a130b1-db6a-4725-99a1-0c2445676810	EPI_100X_YFP_1x1_200ms_25sola	EPI_100X_RFP_1x1_200ms_25sola
55	30	13.7331252753458	412	46.0624985089554	629.754854368932	1443.71844660194	6540255	15874.4053398058	120.07485164016	327.306379669326	4	193195	468.919902912621	474.73158979698	740.148186131029	0	NaN	NaN	NaN	NaN	NaN	349.303995337973	0.987522511714748	27.9625399795123	14.8121259580053	12.115191073674	3.4216419094246	0.0232388721351801	0.0135595721543527	0	1.00936362344545	3223.49525552413	0	15474.4514563107	1	1	1	1	2019-05-16T17:07:23.907	NG_ecoli_LTEE_151_DM25	-0	-0	162.225	DIA_100X_EMPTY_1x1_100ms	17912bf5-f804-4da6-94fe-53fde66de1a6	EPI_100X_YFP_1x1_200ms_25sola	EPI_100X_RFP_1x1_200ms_25sola
56	19	11.3648765804694	217	-44.6364116445093	634.096774193548	218.663594470046	99847	460.124423963134	120.07485164016	327.306379669326	0	2408618	11099.6221198157	474.73158979698	740.148186131029	0	NaN	NaN	NaN	NaN	NaN	212.704129689513	0.999862845091882	18.0825975473958	14.8820208854723	11.3022647871733	3.98985536572695	0.016194015519063	0.00864416876018345	0	1.00165660961762	1814.18534025228	1	16856.4377880184	1	1	1	1	2019-05-16T17:07:23.907	NG_ecoli_LTEE_151_DM25	-0	-0	162.225	DIA_100X_EMPTY_1x1_100ms	b254a639-05dd-4ff3-8cc6-690311561541	EPI_100X_YFP_1x1_200ms_25sola	EPI_100X_RFP_1x1_200ms_25sola
57	22	12.6666634536356	279	-14.0284385739278	682.89247311828	447.444444444444	399859	1433.18637992832	120.07485164016	327.306379669326	2	79634	285.426523297491	474.73158979698	740.148186131029	0	NaN	NaN	NaN	NaN	NaN	241.816504715425	0.999852196939539	20.267607280517	14.5171757685592	11.3371244115025	3.95799145252128	0.0110713341347194	0.00529125334650314	1	1.00082325606443	2045.96493827119	0	15112.4659498208	1	1	1	1	2019-05-16T17:07:23.907	NG_ecoli_LTEE_151_DM25	-0	-0	162.225	DIA_100X_EMPTY_1x1_100ms	c864cf07-7709-4cf3-bd7c-349e72bfe063	EPI_100X_YFP_1x1_200ms_25sola	EPI_100X_RFP_1x1_200ms_25sola
58	22	12.6265409304311	278	-23.1838269799732	703.298561151079	759.71582733813	43971	158.169064748201	120.07485164016	327.306379669326	0	7235936	26028.5467625899	474.73158979698	740.148186131029	0	NaN	NaN	NaN	NaN	NaN	246.213124716303	0.9998114088169	20.4923286205977	15.3772132255235	11.3153915286098	4.32214513070632	0.0188259011263897	0.00959798646732595	0	1.00281438124663	2060.72654101544	0	15994.9424460432	1	1	1	1	2019-05-16T17:07:23.907	NG_ecoli_LTEE_151_DM25	-0	-0	162.225	DIA_100X_EMPTY_1x1_100ms	c558ff3c-7023-46f8-aad2-04853da12c3f	EPI_100X_YFP_1x1_200ms_25sola	EPI_100X_RFP_1x1_200ms_25sola
59	32	12.9414750627992	414	48.7901014743475	738.359903381643	1545.3961352657	3013697	7279.461352657	120.07485164016	327.306379669326	2	143549	346.736714975845	474.73158979698	740.148186131029	0	NaN	NaN	NaN	NaN	NaN	367.978865062462	0.982576572804544	30.3455510264329	13.9179878253531	11.6996966150671	3.32463118719634	0.0182445386364135	0.00811794238334802	0	1.00384682336714	3262.37672291603	0	16019.88647343	1	1	1	1	2019-05-16T17:07:23.907	NG_ecoli_LTEE_151_DM25	-0	-0	162.225	DIA_100X_EMPTY_1x1_100ms	44f3c34f-470c-4b2c-bb23-e17f6e571fb4	EPI_100X_YFP_1x1_200ms_25sola	EPI_100X_RFP_1x1_200ms_25sola
60	28	13.6882478338454	384	40.1332721172638	747.354166666667	40.9713541666667	9213161	23992.6067708333	120.07485164016	327.306379669326	2	139912	364.354166666667	474.73158979698	740.148186131029	0	NaN	NaN	NaN	NaN	NaN	314.446377782279	0.984006988611435	27.1872365812997	13.3647383765254	10.950267797785	3.52899914478088	0.029539929075642	0.0121535090025967	1	1.00773129366282	2560.3800137602	0	16548.3645833333	1	1	1	1	2019-05-16T17:07:23.907	NG_ecoli_LTEE_151_DM25	-0	-0	162.225	DIA_100X_EMPTY_1x1_100ms	a8439ceb-245d-4044-9c33-cdafc1731d1d	EPI_100X_YFP_1x1_200ms_25sola	EPI_100X_RFP_1x1_200ms_25sola
61	24	16.8862980662883	406	-11.6335519540201	754.995073891626	79.0418719211823	1730712	4262.83743842364	120.07485164016	327.306379669326	1	179037	440.977832512315	474.73158979698	740.148186131029	0	NaN	NaN	NaN	NaN	NaN	337.205376287051	0.999916147289689	21.9117403162185	19.1086866517018	14.7298456501514	5.13335785793304	0.00340611615860199	0.00141541651880255	3	1.00006922200414	3733.90398118177	0	12928.8990147783	1	1	1	1	2019-05-16T17:07:23.907	NG_ecoli_LTEE_151_DM25	-0	-0	162.225	DIA_100X_EMPTY_1x1_100ms	fb196a47-842e-434d-a82e-9b9f2e1a386b	EPI_100X_YFP_1x1_200ms_25sola	EPI_100X_RFP_1x1_200ms_25sola
62	40	11.6976178843115	468	48.2615089375007	759.600427350427	863.089743589744	637565	1362.31837606838	120.07485164016	327.306379669326	3	277401	592.737179487179	474.73158979698	740.148186131029	0	NaN	NaN	NaN	NaN	NaN	431.466883093896	0.892813731932014	39.1995742893401	13.5188386016371	10.7850727881999	2.832397101889	0.00732538653700541	0.00408780141452156	0	1.00160518206101	3581.10778679633	0	15876.2136752137	1	1	1	1	2019-05-16T17:07:23.907	NG_ecoli_LTEE_151_DM25	-0	-0	162.225	DIA_100X_EMPTY_1x1_100ms	c1550926-4a6b-409d-9e98-321c7a645ae3	EPI_100X_YFP_1x1_200ms_25sola	EPI_100X_RFP_1x1_200ms_25sola
63	22	11.7498421720471	259	11.8575919418605	774.818532818533	1206.10038610039	733325	2831.37065637066	120.07485164016	327.306379669326	2	114413	441.749034749035	474.73158979698	740.148186131029	0	NaN	NaN	NaN	NaN	NaN	235.501587786526	0.999784341651572	21.3172499792598	13.4862064281243	10.6952564197014	3.45205937220377	0.0031436390474188	0.00145865320786086	1	1.00006599162711	1915.15294197186	0	16348.7258687259	1	1	1	1	2019-05-16T17:07:23.907	NG_ecoli_LTEE_151_DM25	-0	-0	162.225	DIA_100X_EMPTY_1x1_100ms	b6dfab86-d5e1-402a-876b-f65156e18a99	EPI_100X_YFP_1x1_200ms_25sola	EPI_100X_RFP_1x1_200ms_25sola
64	18	11.0557222425296	200	-48.0665387798844	774.62	1170.365	164222	821.11	120.07485164016	327.306379669326	1	377794	1888.97	474.73158979698	740.148186131029	0	NaN	NaN	NaN	NaN	NaN	200.874686898308	0.999827319249673	18.1344761711252	14.0805252915574	10.5946083576928	3.8344409894419	0.00604205818158829	0.00351582168237144	0	1.00026716490371	1598.69166525703	2	16497.165	1	1	1	1	2019-05-16T17:07:23.907	NG_ecoli_LTEE_151_DM25	-0	-0	162.225	DIA_100X_EMPTY_1x1_100ms	0f65dd57-e8e5-43dd-aac8-e21a8b08f094	EPI_100X_YFP_1x1_200ms_25sola	EPI_100X_RFP_1x1_200ms_25sola
65	22	13.2804419003359	293	-47.9572418467918	778.665529010239	1153.77815699659	1217261	4154.47440273038	120.07485164016	327.306379669326	3	214177	730.9795221843	474.73158979698	740.148186131029	0	NaN	NaN	NaN	NaN	NaN	268.023460223683	0.999905328393589	20.9389875407008	16.3614811076709	12.294782813983	4.3265120837884	0.0175990700989322	0.00815791229359961	1	1.00209812918127	2485.92076822584	2	15100.5972696246	1	1	1	1	2019-05-16T17:07:23.907	NG_ecoli_LTEE_151_DM25	-0	-0	162.225	DIA_100X_EMPTY_1x1_100ms	702c06af-b707-4a14-8bbf-670a3409a0d8	EPI_100X_YFP_1x1_200ms_25sola	EPI_100X_RFP_1x1_200ms_25sola
66	20	10.493710622714	210	-24.8456473608357	781.171428571429	1991.79523809524	35859	170.757142857143	120.07485164016	327.306379669326	0	4325255	20596.4523809524	474.73158979698	740.148186131029	0	NaN	NaN	NaN	NaN	NaN	186.882143483304	0.99978528211748	18.979275798607	12.6591018919493	9.19692768094005	3.5356801709609	0.0366575049618678	0.0186880994476469	0	1.00928312335292	1260.82572457784	0	18939.3285714286	1	1	1	1	2019-05-16T17:07:23.907	NG_ecoli_LTEE_151_DM25	-0	-0	162.225	DIA_100X_EMPTY_1x1_100ms	2418fc0a-c902-4c53-a0b2-9f89657409c6	EPI_100X_YFP_1x1_200ms_25sola	EPI_100X_RFP_1x1_200ms_25sola
67	24	8.88159073256738	214	6.36423138330345	788.285046728972	1709.29906542056	1641964	7672.72897196262	120.07485164016	327.306379669326	2	150465	703.107476635514	474.73158979698	740.148186131029	0	NaN	NaN	NaN	NaN	NaN	232.528114382802	0.999682753816463	24.0272854976345	12.2541927594195	9.12588498381433	3.44210803035219	0.020297416653086	0.00267152681574036	1	1.00005942624129	1571.60923465175	0	20234.8224299065	1	1	1	1	2019-05-16T17:07:23.907	NG_ecoli_LTEE_151_DM25	-0	-0	162.225	DIA_100X_EMPTY_1x1_100ms	2e173a7b-8e18-4442-8428-64a1ab54600d	EPI_100X_YFP_1x1_200ms_25sola	EPI_100X_RFP_1x1_200ms_25sola
68	23	12.4028277469866	286	23.3636247919559	785.388111888112	1648.1958041958	222363	777.493006993007	120.07485164016	327.306379669326	0	1262665	4414.91258741259	474.73158979698	740.148186131029	0	NaN	NaN	NaN	NaN	NaN	254.701386023157	0.999874320743569	22.3392161579794	14.0542107434063	11.0761211749199	3.57947025964179	0.0124977484731647	0.00636944647171589	1	1.0013898455677	2152.45067742465	0	17289.0594405594	1	1	1	1	2019-05-16T17:07:23.907	NG_ecoli_LTEE_151_DM25	-0	-0	162.225	DIA_100X_EMPTY_1x1_100ms	f97faecc-db25-490d-abd5-953d142e574a	EPI_100X_YFP_1x1_200ms_25sola	EPI_100X_RFP_1x1_200ms_25sola
69	31	12.7698095631521	396	45.3928171483983	789.141414141414	977.709595959596	2840858	7173.88383838384	120.07485164016	327.306379669326	2	490159	1237.77525252525	474.73158979698	740.148186131029	0	NaN	NaN	NaN	NaN	NaN	356.614593246027	0.997307308468407	30.4308437758319	14.6241586252426	11.3792819201215	3.59141424489589	0.0158845521626741	0.00854318856256734	1	1.00123910311356	3094.80713997016	2	16856.2803030303	1	1	1	1	2019-05-16T17:07:23.907	NG_ecoli_LTEE_151_DM25	-0	-0	162.225	DIA_100X_EMPTY_1x1_100ms	235f0afe-f46b-4118-970a-4d61cb261623	EPI_100X_YFP_1x1_200ms_25sola	EPI_100X_RFP_1x1_200ms_25sola
70	13	6.8374227753773	89	-49.9997465177298	786.38202247191	956.202247191011	81612	916.988764044944	120.07485164016	327.306379669326	0	631113	7091.15730337079	474.73158979698	740.148186131029	0	NaN	NaN	NaN	NaN	NaN	134.003237610765	0.999723590847497	NaN	NaN	NaN	NaN	NaN	NaN	NaN	NaN	NaN	2	20181.4831460674	1	1	1	1	2019-05-16T17:07:23.907	NG_ecoli_LTEE_151_DM25	-0	-0	162.225	DIA_100X_EMPTY_1x1_100ms	0fb13d05-f9a2-4f83-afc3-9faa080b61a9	EPI_100X_YFP_1x1_200ms_25sola	EPI_100X_RFP_1x1_200ms_25sola
71	16	11.9075718985625	191	-49.9816254483952	790.497382198953	1166.64921465969	217117	1136.73821989529	120.07485164016	327.306379669326	1	366474	1918.71204188482	474.73158979698	740.148186131029	0	NaN	NaN	NaN	NaN	NaN	205.257283706657	0.999902820954778	16.8518577214494	15.225548762626	11.7128498053097	4.10009347896927	0.000796236325641669	0.000510833810166377	1	1.00000452577273	1815.77826726393	2	16596.2356020942	1	1	1	1	2019-05-16T17:07:23.907	NG_ecoli_LTEE_151_DM25	-0	-0	162.225	DIA_100X_EMPTY_1x1_100ms	dcc9fac0-50d7-4d52-9f13-ad5363f6b792	EPI_100X_YFP_1x1_200ms_25sola	EPI_100X_RFP_1x1_200ms_25sola
72	26	12.5815776761397	328	41.5206119065037	801.371951219512	797.088414634146	166261	506.893292682927	120.07485164016	327.306379669326	2	2976356	9074.25609756098	474.73158979698	740.148186131029	0	NaN	NaN	NaN	NaN	NaN	285.203287371605	0.999244741372482	24.9263405874336	13.5976016462427	10.8487673093555	3.6494662184017	0.022891996754872	0.0123612222944239	0	1.006531984381	2304.14175830526	0	16705.7103658537	1	1	1	1	2019-05-16T17:07:23.907	NG_ecoli_LTEE_151_DM25	-0	-0	162.225	DIA_100X_EMPTY_1x1_100ms	df94f93a-defa-425c-b038-caf9a7256291	EPI_100X_YFP_1x1_200ms_25sola	EPI_100X_RFP_1x1_200ms_25sola
73	22	10.8967799723696	240	-21.6711652401815	796.7875	1345.8	6089614	25373.3916666667	120.07485164016	327.306379669326	1	134593	560.804166666667	474.73158979698	740.148186131029	0	NaN	NaN	NaN	NaN	NaN	226.250857384049	0.999678493844969	20.9752968262422	13.4874388665126	10.1474424081651	3.80268252600779	0.0196264376382554	0.010667404075388	0	1.00345545889558	1696.33329767783	0	16240.7791666667	1	1	1	1	2019-05-16T17:07:23.907	NG_ecoli_LTEE_151_DM25	-0	-0	162.225	DIA_100X_EMPTY_1x1_100ms	444e8142-77c5-489a-851d-c8641868f110	EPI_100X_YFP_1x1_200ms_25sola	EPI_100X_RFP_1x1_200ms_25sola
74	18	12.0256264240779	217	-48.9850291285805	801.732718894009	966.889400921659	655675	3021.54377880184	120.07485164016	327.306379669326	1	232075	1069.47004608295	474.73158979698	740.148186131029	0	NaN	NaN	NaN	NaN	NaN	216.536286391239	0.999979797480284	17.3234692586248	15.4229872958337	11.625758735358	4.36390889200456	0.0438110216914397	0.0230445604736134	0	1.01151575685206	1838.9391680257	2	17643.9078341014	1	1	1	1	2019-05-16T17:07:23.907	NG_ecoli_LTEE_151_DM25	-0	-0	162.225	DIA_100X_EMPTY_1x1_100ms	554b3e10-5ec5-4edf-8721-f6d5756f6027	EPI_100X_YFP_1x1_200ms_25sola	EPI_100X_RFP_1x1_200ms_25sola
75	30	12.6203080923704	380	46.1836458195263	815.757894736842	776.705263157895	3978239	10469.05	120.07485164016	327.306379669326	2	399391	1051.02894736842	474.73158979698	740.148186131029	0	NaN	NaN	NaN	NaN	NaN	336.777516277433	0.976797646534798	30.3600542586182	12.5423965496206	10.7298267369019	2.93615000901152	0.0147252614367431	0.00588930909330311	2	1.00227524645109	2745.22435371327	0	15950.4473684211	1	1	1	1	2019-05-16T17:07:23.907	NG_ecoli_LTEE_151_DM25	-0	-0	162.225	DIA_100X_EMPTY_1x1_100ms	6aede2e3-25f6-46e2-af37-d677a035ab58	EPI_100X_YFP_1x1_200ms_25sola	EPI_100X_RFP_1x1_200ms_25sola
76	42	14.1918056912327	596	49.3143532064122	851.342281879195	248.060402684564	8967480	15046.1073825503	120.07485164016	327.306379669326	3	203841	342.015100671141	474.73158979698	740.148186131029	0	NaN	NaN	NaN	NaN	NaN	495.994899612862	0.947815456632669	40.722507617826	14.1805668287952	11.8267000629076	2.98486951896865	0.0160141510963726	0.006993020665175	1	1.00316253683064	4473.54242335729	0	15323.317114094	1	1	1	1	2019-05-16T17:07:23.907	NG_ecoli_LTEE_151_DM25	-0	-0	162.225	DIA_100X_EMPTY_1x1_100ms	12472654-fa41-48b9-8e9e-ff20c7e9459b	EPI_100X_YFP_1x1_200ms_25sola	EPI_100X_RFP_1x1_200ms_25sola
77	33	9.27552054201666	307	46.9825796920579	865.644951140065	616.785016286645	45005	146.596091205212	120.07485164016	327.306379669326	0	2062047	6716.7654723127	474.73158979698	740.148186131029	0	NaN	NaN	NaN	NaN	NaN	359.994034620315	0.91717651535621	36.6947988529	11.1304988243959	9.57182342890308	2.13502051210973	0.0241298354373058	0.00985363928603523	2	1.00256157244955	2640.48527521826	0	20323.6188925081	1	1	1	1	2019-05-16T17:07:23.907	NG_ecoli_LTEE_151_DM25	-0	-0	162.225	DIA_100X_EMPTY_1x1_100ms	028c13ed-d82c-4634-8bc0-cd1d22548be5	EPI_100X_YFP_1x1_200ms_25sola	EPI_100X_RFP_1x1_200ms_25sola
78	28	14.907444064267	418	36.6871914367324	873.815789473684	180.447368421053	2748285	6574.84449760766	120.07485164016	327.306379669326	2	270924	648.143540669856	474.73158979698	740.148186131029	0	NaN	NaN	NaN	NaN	NaN	337.875842610264	0.997223855299364	26.2560396118054	15.1297767677959	12.505879669173	3.72081362553325	0.00478920217331294	0.00222817403113549	1	1.00022091542654	3225.132721236	0	15320.8684210526	1	1	1	1	2019-05-16T17:07:23.907	NG_ecoli_LTEE_151_DM25	-0	-0	162.225	DIA_100X_EMPTY_1x1_100ms	352d72e9-a4dc-46dc-b7cf-88cd18e41c54	EPI_100X_YFP_1x1_200ms_25sola	EPI_100X_RFP_1x1_200ms_25sola
79	33	13.8352063521389	457	48.1992358615543	888.44420131291	940.669584245077	18007953	39404.7111597374	120.07485164016	327.306379669326	3	220344	482.153172866521	474.73158979698	740.148186131029	0	NaN	NaN	NaN	NaN	NaN	392.346767421392	0.956131563971049	31.5165476917832	15.3612586619871	12.1174841070726	3.38734301738734	0.0144539716790199	0.00738432878010681	1	1.00098009845252	3634.57335072057	1	15745.6892778993	1	1	1	1	2019-05-16T17:07:23.907	NG_ecoli_LTEE_151_DM25	-0	-0	162.225	DIA_100X_EMPTY_1x1_100ms	7d4ca8bc-ff63-4aad-8313-088c18f5b6a2	EPI_100X_YFP_1x1_200ms_25sola	EPI_100X_RFP_1x1_200ms_25sola
80	21	12.3792533643354	260	-34.6279839621664	883.176923076923	1817.54230769231	39215	150.826923076923	120.07485164016	327.306379669326	0	8699494	33459.5923076923	474.73158979698	740.148186131029	0	NaN	NaN	NaN	NaN	NaN	238.474322274709	0.999830981224158	19.689292709999	14.7129135255657	11.368056572358	4.14913430402122	0.134492336350105	0.0240710315495737	1	1.01199691409798	1998.44614471202	0	16891.9346153846	1	1	1	1	2019-05-16T17:07:23.907	NG_ecoli_LTEE_151_DM25	-0	-0	162.225	DIA_100X_EMPTY_1x1_100ms	d6cedcf9-7fdf-4be9-baaa-dabe4520049f	EPI_100X_YFP_1x1_200ms_25sola	EPI_100X_RFP_1x1_200ms_25sola
81	22	13.9364443310891	307	-20.9301285463816	889.944625407166	79.14332247557	62489	203.547231270358	120.07485164016	327.306379669326	0	4969755	16188.1270358306	474.73158979698	740.148186131029	0	NaN	NaN	NaN	NaN	NaN	264.346527420506	0.999783900389994	20.7096333728675	15.5974736965735	12.2453001044366	4.03885764984844	0.0277315269523965	0.015181720575707	0	1.00682678667524	2438.94023478834	0	16180.9087947883	1	1	1	1	2019-05-16T17:07:23.907	NG_ecoli_LTEE_151_DM25	-0	-0	162.225	DIA_100X_EMPTY_1x1_100ms	15988c95-d82b-45ca-85f6-796ae497d52f	EPI_100X_YFP_1x1_200ms_25sola	EPI_100X_RFP_1x1_200ms_25sola
82	19	12.8491537074821	246	-49.5443793631922	896.821138211382	955.121951219512	1748573	7108.02032520325	120.07485164016	327.306379669326	1	118141	480.247967479675	474.73158979698	740.148186131029	0	NaN	NaN	NaN	NaN	NaN	231.905037617933	0.999723139936357	19.7273189148761	14.6475708647737	10.9147646264278	4.15356921139447	0.0470025776745584	0.0244769123455082	1	1.01713118695325	1845.80873254281	2	16007.5406504065	1	1	1	1	2019-05-16T17:07:23.907	NG_ecoli_LTEE_151_DM25	-0	-0	162.225	DIA_100X_EMPTY_1x1_100ms	bc4e5d5d-7a88-4bd8-a063-69936f21af42	EPI_100X_YFP_1x1_200ms_25sola	EPI_100X_RFP_1x1_200ms_25sola
83	29	13.8905861890142	403	43.3824969888295	916.002481389578	951.277915632754	5743825	14252.6674937965	120.07485164016	327.306379669326	3	188720	468.287841191067	474.73158979698	740.148186131029	0	NaN	NaN	NaN	NaN	NaN	338.023025771241	0.998917482901142	26.6053954135163	15.0718585748415	12.3473237533395	3.7334769882613	0.015334336459846	0.00656307798374183	1	1.0008020022579	3185.70289860259	1	15797.1836228288	1	1	1	1	2019-05-16T17:07:23.907	NG_ecoli_LTEE_151_DM25	-0	-0	162.225	DIA_100X_EMPTY_1x1_100ms	f06ff72d-eb1c-4577-b61d-d0cba23e9542	EPI_100X_YFP_1x1_200ms_25sola	EPI_100X_RFP_1x1_200ms_25sola
84	54	13.2131595308107	714	26.6754069028621	941.285714285714	195.84593837535	141354	197.974789915966	120.07485164016	327.306379669326	0	20788722	29115.8571428571	474.73158979698	740.148186131029	0	NaN	NaN	NaN	NaN	NaN	609.699036255174	0.772723186803216	54.6886194295908	14.719636894478	10.9337222775725	2.75146270305688	0.0470841574132448	0.0192573201467134	0	1.06302600966272	5134.79273689037	0	17731.0882352941	1	1	1	1	2019-05-16T17:07:23.907	NG_ecoli_LTEE_151_DM25	-0	-0	162.225	DIA_100X_EMPTY_1x1_100ms	06365b3a-484f-4ec6-a756-7d47cc9a653a	EPI_100X_YFP_1x1_200ms_25sola	EPI_100X_RFP_1x1_200ms_25sola
85	42	11.4156408522354	481	45.9759016599386	937.617463617464	542.648648648649	475342	988.237006237006	120.07485164016	327.306379669326	2	327487	680.846153846154	474.73158979698	740.148186131029	0	NaN	NaN	NaN	NaN	NaN	427.377516299018	0.956195282229623	41.717873761179	12.4816898159534	9.96929503344844	3.06831258157161	0.0369765489880162	0.0125744796021578	2	1.01274794673474	3256.42398266315	0	16314.8399168399	1	1	1	1	2019-05-16T17:07:23.907	NG_ecoli_LTEE_151_DM25	-0	-0	162.225	DIA_100X_EMPTY_1x1_100ms	5f8e754c-f748-43bd-8d1e-5d9fe913c1f9	EPI_100X_YFP_1x1_200ms_25sola	EPI_100X_RFP_1x1_200ms_25sola
86	24	12.779788425723	307	23.5284413762698	931.211726384365	1545.71986970684	4362702	14210.7557003257	120.07485164016	327.306379669326	2	133072	433.459283387622	474.73158979698	740.148186131029	0	NaN	NaN	NaN	NaN	NaN	273.75545867331	0.99990116821252	23.2129860762615	14.1039637316662	11.4007476374285	3.63554682050546	0.0054104638687787	0.00260316741159235	1	1.00026053991176	2369.66829029038	0	15924.5830618893	1	1	1	1	2019-05-16T17:07:23.907	NG_ecoli_LTEE_151_DM25	-0	-0	162.225	DIA_100X_EMPTY_1x1_100ms	ff716626-238b-4a90-84ad-62fc87a10d54	EPI_100X_YFP_1x1_200ms_25sola	EPI_100X_RFP_1x1_200ms_25sola
87	22	12.9241670456125	285	-28.3989893196129	943.073684210526	257.526315789474	1019508	3577.22105263158	120.07485164016	327.306379669326	3	102293	358.922807017544	474.73158979698	740.148186131029	0	NaN	NaN	NaN	NaN	NaN	247.846468026216	0.999917116748358	21.2501651592624	14.6224674897672	11.268227700243	3.82554230814137	0.0068049169399099	0.00369458464479511	0	1.0004206849117	2119.15839905211	0	16012.1122807018	1	1	1	1	2019-05-16T17:07:23.907	NG_ecoli_LTEE_151_DM25	-0	-0	162.225	DIA_100X_EMPTY_1x1_100ms	8b8646ed-4bfe-4ebd-a0e5-e750e8bc9b30	EPI_100X_YFP_1x1_200ms_25sola	EPI_100X_RFP_1x1_200ms_25sola
88	26	12.1632473062033	317	44.6767737845087	948.444794952681	1521.41324921136	1421180	4483.21766561514	120.07485164016	327.306379669326	4	153987	485.763406940063	474.73158979698	740.148186131029	0	NaN	NaN	NaN	NaN	NaN	293.058548754633	0.998178847755497	25.930015384717	13.2842710322543	10.8685952304808	3.44604934889825	0.0106174974557034	0.00456439875081264	1	1.00076958036808	2405.68901903113	1	16733.0662460568	1	1	1	1	2019-05-16T17:07:23.907	NG_ecoli_LTEE_151_DM25	-0	-0	162.225	DIA_100X_EMPTY_1x1_100ms	f92d7145-e465-4059-a1e4-0eddd168999f	EPI_100X_YFP_1x1_200ms_25sola	EPI_100X_RFP_1x1_200ms_25sola
89	26	12.3844004680327	322	35.4460918138841	968.04347826087	1527.7298136646	2079402	6457.7701863354	120.07485164016	327.306379669326	2	148174	460.167701863354	474.73158979698	740.148186131029	0	NaN	NaN	NaN	NaN	NaN	292.513441498921	0.991351084729974	26.3864144062668	13.534962637187	10.7184511222148	3.35911421159404	0.031735808014955	0.0171716292841447	0	1.01391436565506	2380.8625507138	1	16441.2857142857	1	1	1	1	2019-05-16T17:07:23.907	NG_ecoli_LTEE_151_DM25	-0	-0	162.225	DIA_100X_EMPTY_1x1_100ms	033592ce-2506-4c27-8ffe-ea829f2b2a15	EPI_100X_YFP_1x1_200ms_25sola	EPI_100X_RFP_1x1_200ms_25sola
90	25	11.5137508555457	288	34.3849037271095	987.003472222222	689.597222222222	2973155	10323.4548611111	120.07485164016	327.306379669326	2	332235	1153.59375	474.73158979698	740.148186131029	0	NaN	NaN	NaN	NaN	NaN	261.757613896628	0.999579315673414	23.1350553834137	13.8794295939553	10.958962839019	3.53103943367619	0.0180376880575154	0.00908092637316584	0	1.00308629514188	2182.22402816007	1	15197.9722222222	1	1	1	1	2019-05-16T17:07:23.907	NG_ecoli_LTEE_151_DM25	-0	-0	162.225	DIA_100X_EMPTY_1x1_100ms	5a1c2155-7338-4089-9ff0-60f6e0c04dc2	EPI_100X_YFP_1x1_200ms_25sola	EPI_100X_RFP_1x1_200ms_25sola
91	28	13.3562162411395	374	39.8186840585056	992.917112299465	1910.87700534759	7563862	20224.2299465241	120.07485164016	327.306379669326	2	324003	866.318181818182	474.73158979698	740.148186131029	0	NaN	NaN	NaN	NaN	NaN	332.312589786196	0.997997178904856	27.9160029496408	13.7753059073343	11.5357305003821	3.33662477354029	0.0248973903257156	0.0129155157105204	0	1.00841637392491	2917.65085233202	1	15753.4705882353	1	1	1	1	2019-05-16T17:07:23.907	NG_ecoli_LTEE_151_DM25	-0	-0	162.225	DIA_100X_EMPTY_1x1_100ms	490cc49e-0dc6-4ae9-8e3e-ab2cdc505588	EPI_100X_YFP_1x1_200ms_25sola	EPI_100X_RFP_1x1_200ms_25sola
92	45	12.1960087481326	549	48.4974520657203	1010.21857923497	708.009107468124	340295	619.845173041894	120.07485164016	327.306379669326	0	13935619	25383.6411657559	474.73158979698	740.148186131029	0	NaN	NaN	NaN	NaN	NaN	477.040617893636	0.866102637639981	44.9556123194931	13.664424067372	10.4085812221611	2.8917054746112	0.0181997680994891	0.00783380216556662	3	1.00215364014389	3825.22398101767	1	16710.4972677596	1	1	1	1	2019-05-16T17:07:23.907	NG_ecoli_LTEE_151_DM25	-0	-0	162.225	DIA_100X_EMPTY_1x1_100ms	97e3627e-c833-4b81-a286-2bb9b35aaad3	EPI_100X_YFP_1x1_200ms_25sola	EPI_100X_RFP_1x1_200ms_25sola
93	17	11.6235938520022	198	-49.9705840816654	1004.24242424242	1808.55050505051	72866	368.010101010101	120.07485164016	327.306379669326	0	92069	464.994949494949	474.73158979698	740.148186131029	0	NaN	NaN	NaN	NaN	NaN	195.888147378184	0.999866182953781	16.8694150996552	15.0447104202329	11.1821292670013	4.14681418875112	0.00383062548113827	0.00190115727125282	0	1.00007228958335	1656.68112090798	1	14687.696969697	1	1	1	1	2019-05-16T17:07:23.907	NG_ecoli_LTEE_151_DM25	-0	-0	162.225	DIA_100X_EMPTY_1x1_100ms	108a0030-bd79-4ee2-87f7-637f599d856d	EPI_100X_YFP_1x1_200ms_25sola	EPI_100X_RFP_1x1_200ms_25sola
94	19	12.2046846257421	232	-48.1957935502893	1005.43103448276	1930.58620689655	477040	2056.20689655172	120.07485164016	327.306379669326	2	1411789	6085.2974137931	474.73158979698	740.148186131029	0	NaN	NaN	NaN	NaN	NaN	217.991239131824	0.999892124604571	18.6552924097915	15.0732470319298	11.2841504167026	4.03352477394688	0.0205329421978885	0.0109022833097177	0	1.00280736470647	1865.64786445967	1	15927.2672413793	1	1	1	1	2019-05-16T17:07:23.907	NG_ecoli_LTEE_151_DM25	-0	-0	162.225	DIA_100X_EMPTY_1x1_100ms	7432e9cd-b73e-4074-ba2b-3a5cc92dcf9f	EPI_100X_YFP_1x1_200ms_25sola	EPI_100X_RFP_1x1_200ms_25sola
95	39	13.5008605028405	527	49.43176901436	1022.16888045541	103.679316888046	4740936	8996.0834914611	120.07485164016	327.306379669326	4	218469	414.552182163188	474.73158979698	740.148186131029	0	NaN	NaN	NaN	NaN	NaN	444.333220692508	0.965939427355714	38.7087912527362	13.0050532928386	11.2506264839728	2.67749588856478	0.012695414263285	0.0049807934283531	2	1.00216691917623	3848.15808087071	0	15772.0189753321	1	1	1	1	2019-05-16T17:07:23.907	NG_ecoli_LTEE_151_DM25	-0	-0	162.225	DIA_100X_EMPTY_1x1_100ms	32800bab-998d-4f15-963c-d84cd5e7fc20	EPI_100X_YFP_1x1_200ms_25sola	EPI_100X_RFP_1x1_200ms_25sola
96	20	11.7121910200286	235	-49.1933275764118	1019.32340425532	1815.11063829787	86010	366	120.07485164016	327.306379669326	0	103555	440.659574468085	474.73158979698	740.148186131029	0	NaN	NaN	NaN	NaN	NaN	218.568553882271	0.99989004436365	18.8053746630115	14.9207398790767	11.0149821303382	4.23448100070538	0.0166439127603757	0.00912450899766351	0	1.00203968087349	1792.00602543854	1	14740.5617021277	1	1	1	1	2019-05-16T17:07:23.907	NG_ecoli_LTEE_151_DM25	-0	-0	162.225	DIA_100X_EMPTY_1x1_100ms	a52478a3-eb08-4a3d-b7a0-9975e322bac8	EPI_100X_YFP_1x1_200ms_25sola	EPI_100X_RFP_1x1_200ms_25sola
97	42	13.2175968877477	556	49.3129910962489	1035.44424460432	1122.99820143885	14881957	26766.1097122302	120.07485164016	327.306379669326	3	243565	438.06654676259	474.73158979698	740.148186131029	0	NaN	NaN	NaN	NaN	NaN	491.404191472729	0.936913514919131	42.0395161020997	14.1082905711628	11.3108844234416	3.05930639739211	0.344352721627588	0.00750682701683005	2	1.00024189850797	4224.16349616453	0	15977.4838129496	1	1	1	1	2019-05-16T17:07:23.907	NG_ecoli_LTEE_151_DM25	-0	-0	162.225	DIA_100X_EMPTY_1x1_100ms	dedc6b02-4a76-4921-a0d8-e1719297ee4c	EPI_100X_YFP_1x1_200ms_25sola	EPI_100X_RFP_1x1_200ms_25sola
98	16	12.1249428836388	194	-49.9912565721935	1027.23195876289	639.345360824742	169873	875.634020618557	120.07485164016	327.306379669326	1	82189	423.654639175258	474.73158979698	740.148186131029	0	NaN	NaN	NaN	NaN	NaN	195.002785813348	0.999882073164925	16.8107738702021	14.6636475063294	10.9687984748773	4.11330351953344	0.0177743545484842	0.00995448052705294	0	1.00188779247789	1588.53102961344	1	15191.9536082474	1	1	1	1	2019-05-16T17:07:23.907	NG_ecoli_LTEE_151_DM25	-0	-0	162.225	DIA_100X_EMPTY_1x1_100ms	471e5a30-aa7d-4789-a0f3-61a8622634fe	EPI_100X_YFP_1x1_200ms_25sola	EPI_100X_RFP_1x1_200ms_25sola
99	18	11.1555874262625	201	-49.5920907041185	1029.02487562189	655.029850746269	171959	855.517412935323	120.07485164016	327.306379669326	1	102210	508.507462686567	474.73158979698	740.148186131029	0	NaN	NaN	NaN	NaN	NaN	200.157645917667	0.999902696024886	17.2960883881057	14.759455899794	11.120486867795	4.02909268193817	0.00640753059483867	0.00375783001966288	0	1.00027439313851	1679.907544441	1	15107.7661691542	1	1	1	1	2019-05-16T17:07:23.907	NG_ecoli_LTEE_151_DM25	-0	-0	162.225	DIA_100X_EMPTY_1x1_100ms	1b294d4d-cf2e-4807-ad78-3787417a3982	EPI_100X_YFP_1x1_200ms_25sola	EPI_100X_RFP_1x1_200ms_25sola
100	34	13.4862424318581	459	49.0833274928178	1042.36819172113	1662.66448801743	5345086	11645.0675381264	120.07485164016	327.306379669326	2	259993	566.433551198257	474.73158979698	740.148186131029	0	NaN	NaN	NaN	NaN	NaN	395.961223655575	0.973152951512335	33.2181934199654	13.7886872344944	11.6703011121147	2.91246765542396	0.0108498397430542	0.00545740263168534	2	1.00059513254671	3553.28476844636	0	16066.9738562091	1	1	1	1	2019-05-16T17:07:23.907	NG_ecoli_LTEE_151_DM25	-0	-0	162.225	DIA_100X_EMPTY_1x1_100ms	3e32d73b-be3a-41c3-8f74-ee83fa2d95e5	EPI_100X_YFP_1x1_200ms_25sola	EPI_100X_RFP_1x1_200ms_25sola
101	24	11.2119418380727	270	35.7352668242855	1040.82592592593	1225.86296296296	394414	1460.79259259259	120.07485164016	327.306379669326	2	1413191	5234.04074074074	474.73158979698	740.148186131029	0	NaN	NaN	NaN	NaN	NaN	268.860632074977	0.972052036235196	24.54447580904	12.9385006487272	10.5860387902033	3.08388788082148	0.0108518684150705	0.00399435716993603	1	1.00063498428986	2160.28278508888	1	17026.1296296296	1	1	1	1	2019-05-16T17:07:23.907	NG_ecoli_LTEE_151_DM25	-0	-0	162.225	DIA_100X_EMPTY_1x1_100ms	e3cf45c8-3647-4b20-88a7-fa97a1245b59	EPI_100X_YFP_1x1_200ms_25sola	EPI_100X_RFP_1x1_200ms_25sola
102	48	11.5629936583947	555	49.5251859253191	1054.56216216216	1443.52972972973	9604991	17306.2900900901	120.07485164016	327.306379669326	4	269944	486.385585585586	474.73158979698	740.148186131029	0	NaN	NaN	NaN	NaN	NaN	503.73134642776	0.942931748397314	47.4489699499119	12.6326247461699	10.481090587762	2.25865665525835	0.0049311266105727	0.00174061318469655	2	1.00012198755618	4093.82825868807	1	16403.245045045	1	1	1	1	2019-05-16T17:07:23.907	NG_ecoli_LTEE_151_DM25	-0	-0	162.225	DIA_100X_EMPTY_1x1_100ms	ab149300-4568-4cf1-8887-490d599a87b3	EPI_100X_YFP_1x1_200ms_25sola	EPI_100X_RFP_1x1_200ms_25sola
103	33	12.9585761642463	428	47.761367216471	1053.14018691589	1236.54672897196	3079914	7196.06074766355	120.07485164016	327.306379669326	2	661267	1545.01635514019	474.73158979698	740.148186131029	0	NaN	NaN	NaN	NaN	NaN	387.314191565194	0.969728911942147	32.3453828141162	14.8084523580351	11.6600069023143	3.17713872914051	0.0295503518697286	0.00995031143992859	2	1.00545441019384	3453.82073018757	1	16887.011682243	1	1	1	1	2019-05-16T17:07:23.907	NG_ecoli_LTEE_151_DM25	-0	-0	162.225	DIA_100X_EMPTY_1x1_100ms	2007d826-967f-4355-bfd7-4f0e7c841b57	EPI_100X_YFP_1x1_200ms_25sola	EPI_100X_RFP_1x1_200ms_25sola
104	25	14.1347814598963	354	4.59137579216354	1058.39548022599	921.878531073446	175827	496.686440677966	120.07485164016	327.306379669326	0	2943032	8313.64971751412	474.73158979698	740.148186131029	0	NaN	NaN	NaN	NaN	NaN	312.845363136338	0.999912104404271	24.4492103241529	15.7184562024608	12.2812382915591	4.1621976537012	0.00275717277994417	0.00124566963235143	2	1.00001523722248	2896.26992111786	0	15739.6807909605	1	1	1	1	2019-05-16T17:07:23.907	NG_ecoli_LTEE_151_DM25	-0	-0	162.225	DIA_100X_EMPTY_1x1_100ms	e978246d-f72a-4ac5-881c-c51543805c0a	EPI_100X_YFP_1x1_200ms_25sola	EPI_100X_RFP_1x1_200ms_25sola
105	24	12.4490335866148	299	30.3633594625778	1057.8093645485	1429.13043478261	1997735	6681.38795986622	120.07485164016	327.306379669326	1	466587	1560.49163879599	474.73158979698	740.148186131029	0	NaN	NaN	NaN	NaN	NaN	283.502536679967	0.996530227958517	23.2905232806045	14.3776947306688	11.6727610742225	3.70264840648053	0.0157934239448066	0.00703911320388308	1	1.00188348225437	2492.39183536288	1	16302.8394648829	1	1	1	1	2019-05-16T17:07:23.907	NG_ecoli_LTEE_151_DM25	-0	-0	162.225	DIA_100X_EMPTY_1x1_100ms	98af387f-1b38-4809-9b17-6601f9239ced	EPI_100X_YFP_1x1_200ms_25sola	EPI_100X_RFP_1x1_200ms_25sola
106	25	12.2281442417425	306	42.3235350036216	1059.19934640523	429.186274509804	113231	370.035947712418	120.07485164016	327.306379669326	0	2214750	7237.74509803922	474.73158979698	740.148186131029	0	NaN	NaN	NaN	NaN	NaN	268.057241828547	0.998317613420485	23.4669962881703	13.5034275585499	11.0123506923041	3.3673642654683	0.0181346099591117	0.00853822001598362	1	1.0027367968912	2235.15400742352	0	16077.1732026144	1	1	1	1	2019-05-16T17:07:23.907	NG_ecoli_LTEE_151_DM25	-0	-0	162.225	DIA_100X_EMPTY_1x1_100ms	268f035d-95af-49f0-b914-d52249098c6b	EPI_100X_YFP_1x1_200ms_25sola	EPI_100X_RFP_1x1_200ms_25sola
107	10	5.70451608996849	58	-49.9998302858654	1058.55172413793	347.551724137931	18945	326.637931034483	120.07485164016	327.306379669326	0	978987	16879.0862068966	474.73158979698	740.148186131029	0	NaN	NaN	NaN	NaN	NaN	127.742779781709	0.999649897250233	NaN	NaN	NaN	NaN	NaN	NaN	NaN	NaN	NaN	1	20848.275862069	1	1	1	1	2019-05-16T17:07:23.907	NG_ecoli_LTEE_151_DM25	-0	-0	162.225	DIA_100X_EMPTY_1x1_100ms	889f087a-1850-4a52-ad94-af93c9f8f5e6	EPI_100X_YFP_1x1_200ms_25sola	EPI_100X_RFP_1x1_200ms_25sola
108	46	12.801114160797	589	49.5734355059126	1075.38200339559	328.524617996604	3864912	6561.82003395586	120.07485164016	327.306379669326	5	1225517	2080.6740237691	474.73158979698	740.148186131029	0	NaN	NaN	NaN	NaN	NaN	493.463224713087	0.905079819447166	43.0359172914757	13.5625919378306	11.186228928515	2.69016154415906	0.0253659702655194	0.010558834184473	2	1.0034901743348	4229.49339989655	1	16592.3327674024	1	1	1	1	2019-05-16T17:07:23.907	NG_ecoli_LTEE_151_DM25	-0	-0	162.225	DIA_100X_EMPTY_1x1_100ms	be94b09d-12d7-46a5-a500-f81a9083095e	EPI_100X_YFP_1x1_200ms_25sola	EPI_100X_RFP_1x1_200ms_25sola
109	34	13.3949089553542	456	47.6316418090765	1065.79166666667	581.144736842105	203217	445.651315789474	120.07485164016	327.306379669326	0	3674685	8058.5197368421	474.73158979698	740.148186131029	0	NaN	NaN	NaN	NaN	NaN	384.727860092513	0.950503894527682	33.8066052422421	13.6990926255371	11.1481049686488	2.86170866451173	0.005800050767033	0.0017307874770862	4	1.00023037981558	3299.8450126241	0	15891.3618421053	1	1	1	1	2019-05-16T17:07:23.907	NG_ecoli_LTEE_151_DM25	-0	-0	162.225	DIA_100X_EMPTY_1x1_100ms	6be70595-0276-4fc0-ba28-b852b373e829	EPI_100X_YFP_1x1_200ms_25sola	EPI_100X_RFP_1x1_200ms_25sola
110	37	13.6244799120002	504	49.4140110113916	1077.24206349206	1923.85515873016	1212626	2406.00396825397	120.07485164016	327.306379669326	7	290056	575.507936507937	474.73158979698	740.148186131029	0	NaN	NaN	NaN	NaN	NaN	422.198510356548	0.970904368868645	35.9991286936243	13.3747541758053	11.423411816075	2.94346601437317	0.00636483702856755	0.00316528224735488	2	1.00044452191827	3689.55116857919	0	16304.8353174603	1	1	1	1	2019-05-16T17:07:23.907	NG_ecoli_LTEE_151_DM25	-0	-0	162.225	DIA_100X_EMPTY_1x1_100ms	91d7a9b6-4529-4327-9fa7-99ed924feb3b	EPI_100X_YFP_1x1_200ms_25sola	EPI_100X_RFP_1x1_200ms_25sola
111	34	14.1970429344058	484	48.589461902123	1098.8367768595	1741.8347107438	1392130	2876.30165289256	120.07485164016	327.306379669326	6	192567	397.865702479339	474.73158979698	740.148186131029	0	NaN	NaN	NaN	NaN	NaN	410.060543572747	0.955427295737745	33.1485378293978	14.4065674705272	12.0838242705933	3.06035550849582	0.0108053790699589	0.0040669416635485	2	1.00110607766188	3801.57059529002	0	15758.7892561983	1	1	1	1	2019-05-16T17:07:23.907	NG_ecoli_LTEE_151_DM25	-0	-0	162.225	DIA_100X_EMPTY_1x1_100ms	e23575c5-4da1-49d0-9d87-f2cef770640b	EPI_100X_YFP_1x1_200ms_25sola	EPI_100X_RFP_1x1_200ms_25sola
112	24	14.2914501823657	343	-19.2851762482065	1108.04956268222	310.98833819242	716312	2088.37317784257	120.07485164016	327.306379669326	2	392348	1143.87172011662	474.73158979698	740.148186131029	0	NaN	NaN	NaN	NaN	NaN	302.724313380661	0.999916365805162	22.3879216697243	16.8259882387422	12.7015975828673	4.85737135803702	0.0305924418712002	0.00496823286131159	1	1.00027037423249	2836.74539391371	0	14943.4664723032	1	1	1	1	2019-05-16T17:07:23.907	NG_ecoli_LTEE_151_DM25	-0	-0	162.225	DIA_100X_EMPTY_1x1_100ms	e5d7500b-55e3-4ce7-bfde-27caabee1456	EPI_100X_YFP_1x1_200ms_25sola	EPI_100X_RFP_1x1_200ms_25sola
113	22	11.1363806187144	245	22.1720258826575	1124.45306122449	235.073469387755	906641	3700.57551020408	120.07485164016	327.306379669326	1	107623	439.277551020408	474.73158979698	740.148186131029	0	NaN	NaN	NaN	NaN	NaN	227.43524909292	0.999882943708481	20.2852313614989	13.9143006259783	10.8219047280098	3.62817558600609	0.00490492179011813	0.00277549119093174	0	1.00020916600395	1865.85228718543	1	16044.0857142857	1	1	1	1	2019-05-16T17:07:23.907	NG_ecoli_LTEE_151_DM25	-0	-0	162.225	DIA_100X_EMPTY_1x1_100ms	f6599bf7-f726-4448-b3c7-b24400bb5c1e	EPI_100X_YFP_1x1_200ms_25sola	EPI_100X_RFP_1x1_200ms_25sola
114	40	16.1986713504357	648	42.5167738437672	1124.65432098765	1184.51543209877	1000277	1543.63734567901	120.07485164016	327.306379669326	5	684506	1056.33641975309	474.73158979698	740.148186131029	0	NaN	NaN	NaN	NaN	NaN	534.761204372838	0.930594027316727	38.9950627761104	17.5467157813647	13.2882281020331	3.6945465349279	0.0604612757335444	0.022347150010431	0	1.0436946644305	5407.96228473582	0	14633.7330246914	1	1	1	1	2019-05-16T17:07:23.907	NG_ecoli_LTEE_151_DM25	-0	-0	162.225	DIA_100X_EMPTY_1x1_100ms	c82fed86-dd05-4872-9648-224ab66ea8ee	EPI_100X_YFP_1x1_200ms_25sola	EPI_100X_RFP_1x1_200ms_25sola
115	23	13.6047618420261	313	-41.1730521076163	1135.47603833866	249.015974440895	1645977	5258.7124600639	120.07485164016	327.306379669326	1	147663	471.766773162939	474.73158979698	740.148186131029	0	NaN	NaN	NaN	NaN	NaN	259.199995451201	0.99992720775276	20.251612856425	15.795302154208	12.1827762327595	4.19457947968165	0.0455894926076227	0.0242824059151864	0	1.01693179469353	2360.70670014354	1	14489.910543131	1	1	1	1	2019-05-16T17:07:23.907	NG_ecoli_LTEE_151_DM25	-0	-0	162.225	DIA_100X_EMPTY_1x1_100ms	097c3094-9c93-42e5-ac37-de95348c9139	EPI_100X_YFP_1x1_200ms_25sola	EPI_100X_RFP_1x1_200ms_25sola
116	31	12.798106964287	397	48.6161287806098	1145.57934508816	511.576826196474	5138944	12944.443324937	120.07485164016	327.306379669326	2	220723	555.977329974811	474.73158979698	740.148186131029	0	NaN	NaN	NaN	NaN	NaN	328.502793920156	0.982167544916855	28.9868662490085	13.2968027091739	10.9376942557222	3.17654534345983	0.00295582472678332	0.000977770721543334	2	1.00003812536002	2723.59611793476	0	15875.3022670025	1	1	1	1	2019-05-16T17:07:23.907	NG_ecoli_LTEE_151_DM25	-0	-0	162.225	DIA_100X_EMPTY_1x1_100ms	0a45894f-330c-4cc4-a5f2-29b5784b5c3d	EPI_100X_YFP_1x1_200ms_25sola	EPI_100X_RFP_1x1_200ms_25sola
117	26	12.3932011278786	323	40.3175682752692	1153.39628482972	1861.60371517028	6672062	20656.5386996904	120.07485164016	327.306379669326	2	127967	396.1826625387	474.73158979698	740.148186131029	0	NaN	NaN	NaN	NaN	NaN	287.924283245592	0.995830248256873	25.2028923043418	13.3759732729218	11.0676005805986	3.23986513105433	0.0041834461185009	0.00168934368683203	1	1.0001125099147	2424.6397452027	1	16697.0743034056	1	1	1	1	2019-05-16T17:07:23.907	NG_ecoli_LTEE_151_DM25	-0	-0	162.225	DIA_100X_EMPTY_1x1_100ms	e4a765fa-897f-4e1f-9514-48385feb4665	EPI_100X_YFP_1x1_200ms_25sola	EPI_100X_RFP_1x1_200ms_25sola
118	26	12.5756370315182	327	41.505606182295	1163.42813455657	617.058103975535	442018	1351.7370030581	120.07485164016	327.306379669326	2	567865	1736.59021406728	474.73158979698	740.148186131029	0	NaN	NaN	NaN	NaN	NaN	284.547418281489	0.99782324745548	24.7568041339004	13.5307111670709	11.188810808074	3.27897423006043	0.0208628391740526	0.0105680306924923	1	1.00460589006892	2434.17794357485	0	14708.7889908257	1	1	1	1	2019-05-16T17:07:23.907	NG_ecoli_LTEE_151_DM25	-0	-0	162.225	DIA_100X_EMPTY_1x1_100ms	945d3bdc-9232-4d4d-9444-b1c4f94b99fb	EPI_100X_YFP_1x1_200ms_25sola	EPI_100X_RFP_1x1_200ms_25sola
119	22	12.0384543700861	265	18.4230544360176	1161.20754716981	1790.56981132075	185111	698.532075471698	120.07485164016	327.306379669326	0	793083	2992.76603773585	474.73158979698	740.148186131029	0	NaN	NaN	NaN	NaN	NaN	238.523088482638	0.999786909165506	20.6133475939425	14.0498143411749	10.9314534571387	3.89878317126767	0.0178302867419414	0.00886355032670024	1	1.00239675757742	1934.61356254584	0	16686.2679245283	1	1	1	1	2019-05-16T17:07:23.907	NG_ecoli_LTEE_151_DM25	-0	-0	162.225	DIA_100X_EMPTY_1x1_100ms	cfc256ea-8a48-434f-8fd9-b36718477acf	EPI_100X_YFP_1x1_200ms_25sola	EPI_100X_RFP_1x1_200ms_25sola
120	21	13.3190015244029	281	-40.2268992574531	1171.77224199288	795.786476868327	251395	894.644128113879	120.07485164016	327.306379669326	2	915028	3256.32740213523	474.73158979698	740.148186131029	0	NaN	NaN	NaN	NaN	NaN	245.862357404376	0.999871745245244	20.6150443722123	14.6245209261722	11.4372034354764	3.91873342909631	0.00226396730022119	0.000989795121683721	1	1.00002367241895	2117.9409497164	0	15491.2419928826	1	1	1	1	2019-05-16T17:07:23.907	NG_ecoli_LTEE_151_DM25	-0	-0	162.225	DIA_100X_EMPTY_1x1_100ms	79718da8-8bac-49a7-9d93-cc0ed2fc595c	EPI_100X_YFP_1x1_200ms_25sola	EPI_100X_RFP_1x1_200ms_25sola
121	33	12.1775756535716	402	47.3845868391253	1178.98009950249	1852.89303482587	4830994	12017.3980099502	120.07485164016	327.306379669326	3	166805	414.937810945274	474.73158979698	740.148186131029	0	NaN	NaN	NaN	NaN	NaN	359.367577502315	0.960423669162689	32.2330543403455	12.8069754381531	10.7214314260875	2.94936768086388	0.0365546798110295	0.0124305743707938	1	1.00583716710628	2910.02611289189	1	16638.1343283582	1	1	1	1	2019-05-16T17:07:23.907	NG_ecoli_LTEE_151_DM25	-0	-0	162.225	DIA_100X_EMPTY_1x1_100ms	f84513b6-5424-4b41-a6e8-902389dfb73d	EPI_100X_YFP_1x1_200ms_25sola	EPI_100X_RFP_1x1_200ms_25sola
122	20	12.4923384357462	250	-45.8751385774429	1188.416	231.816	441329	1765.316	120.07485164016	327.306379669326	2	153835	615.34	474.73158979698	740.148186131029	0	NaN	NaN	NaN	NaN	NaN	215.492388398687	0.999889193422658	18.5636204680738	14.6540668361987	11.0598599340064	4.07658592136346	0.00651922339202893	0.00354294215657299	0	1.00029945042068	1783.41253970895	0	15501.992	1	1	1	1	2019-05-16T17:07:23.907	NG_ecoli_LTEE_151_DM25	-0	-0	162.225	DIA_100X_EMPTY_1x1_100ms	30d00157-8fe3-4858-aa12-38bbf805c24e	EPI_100X_YFP_1x1_200ms_25sola	EPI_100X_RFP_1x1_200ms_25sola
123	24	14.2284733768032	342	23.0104096472641	1190.4298245614	427.318713450292	1959776	5730.33918128655	120.07485164016	327.306379669326	2	138292	404.362573099415	474.73158979698	740.148186131029	0	NaN	NaN	NaN	NaN	NaN	280.997374078122	0.999871700039035	21.708564560868	15.9985857713767	12.3111069010088	4.35489400112201	0.0182442013593195	0.00977159497968081	0	1.0031437727481	2584.13497291008	0	14991.134502924	1	1	1	1	2019-05-16T17:07:23.907	NG_ecoli_LTEE_151_DM25	-0	-0	162.225	DIA_100X_EMPTY_1x1_100ms	6d61388a-130f-4106-a00d-c29810f8eb68	EPI_100X_YFP_1x1_200ms_25sola	EPI_100X_RFP_1x1_200ms_25sola
124	34	13.0039438792803	442	48.1239843522794	1199.74886877828	1470.72398190045	1649338	3731.53393665158	120.07485164016	327.306379669326	5	222901	504.300904977376	474.73158979698	740.148186131029	0	NaN	NaN	NaN	NaN	NaN	382.624055057001	0.984188144307176	32.6278770132922	13.3858521150855	11.4263759322225	3.04976364342047	0.00504045358908457	0.00280748263616036	1	1.00020387321775	3345.76716571552	0	15307.9389140271	1	1	1	1	2019-05-16T17:07:23.907	NG_ecoli_LTEE_151_DM25	-0	-0	162.225	DIA_100X_EMPTY_1x1_100ms	fea59ab3-f294-4749-bad5-90bd097d091c	EPI_100X_YFP_1x1_200ms_25sola	EPI_100X_RFP_1x1_200ms_25sola
125	26	15.4940826266116	403	-8.95592897995335	1212.58064516129	1913.16377171216	2142206	5315.6476426799	120.07485164016	327.306379669326	2	215368	534.411910669975	474.73158979698	740.148186131029	0	NaN	NaN	NaN	NaN	NaN	339.261331128296	0.999942555825489	23.3018190961934	18.131733528656	13.919999583381	4.89020685015189	0.0160169916702218	0.00831899166703735	1	1.00263663785894	3546.15857488907	0	13277.382133995	1	1	1	1	2019-05-16T17:07:23.907	NG_ecoli_LTEE_151_DM25	-0	-0	162.225	DIA_100X_EMPTY_1x1_100ms	710774b2-fd2c-423a-ab12-7ea3146236bc	EPI_100X_YFP_1x1_200ms_25sola	EPI_100X_RFP_1x1_200ms_25sola
126	28	13.5624014524693	380	43.625946109516	1235.73947368421	457.107894736842	5205601	13698.95	120.07485164016	327.306379669326	2	163915	431.355263157895	474.73158979698	740.148186131029	0	NaN	NaN	NaN	NaN	NaN	314.239073860968	0.995429246340065	26.7678454147352	13.5746073060872	11.4311997622399	3.25778921881541	0.0125928010035589	0.00731960122654285	1	1.00254346127346	2747.1787932321	0	15709.2631578947	1	1	1	1	2019-05-16T17:07:23.907	NG_ecoli_LTEE_151_DM25	-0	-0	162.225	DIA_100X_EMPTY_1x1_100ms	ed0206d1-3d98-40cf-b220-33bca2ef2fe4	EPI_100X_YFP_1x1_200ms_25sola	EPI_100X_RFP_1x1_200ms_25sola
127	25	9.03783492632483	226	-49.9939485046152	1231.43805309735	1949.5	76676	339.274336283186	120.07485164016	327.306379669326	0	237371	1050.31415929204	474.73158979698	740.148186131029	0	NaN	NaN	NaN	NaN	NaN	231.795188347357	0.860734678547355	26.4893453168737	12.9675754430144	8.43795726475943	3.18939070114647	0.0321641070541921	0.0143844018055194	1	1.00623269032809	1481.2751912685	0	19509.7345132743	1	1	1	1	2019-05-16T17:07:23.907	NG_ecoli_LTEE_151_DM25	-0	-0	162.225	DIA_100X_EMPTY_1x1_100ms	d6e4ec1e-5bd8-4724-993c-700eb483d557	EPI_100X_YFP_1x1_200ms_25sola	EPI_100X_RFP_1x1_200ms_25sola
128	33	12.8767455878783	425	48.58137310855	1238.63294117647	1703.92705882353	265748	625.289411764706	120.07485164016	327.306379669326	0	3621013	8520.03058823529	474.73158979698	740.148186131029	0	NaN	NaN	NaN	NaN	NaN	367.127175510565	0.976081815898418	31.7065157767593	13.382398070785	11.1647177353012	3.16738243270048	0.0108121965924727	0.00471915161797896	1	1.0014229573844	3104.08708618698	0	16150.8447058824	1	1	1	1	2019-05-16T17:07:23.907	NG_ecoli_LTEE_151_DM25	-0	-0	162.225	DIA_100X_EMPTY_1x1_100ms	b1df88aa-227c-4ce4-ad09-f179c83b3915	EPI_100X_YFP_1x1_200ms_25sola	EPI_100X_RFP_1x1_200ms_25sola
129	32	13.0179706253214	417	43.8663997388478	1245.69784172662	1644.03117505995	4464472	10706.1678657074	120.07485164016	327.306379669326	3	215619	517.071942446043	474.73158979698	740.148186131029	0	NaN	NaN	NaN	NaN	NaN	367.066971718051	0.972867490307529	32.4097906493524	13.196200222917	11.0205608393081	2.88685285398907	0.0156177362354307	0.00544978812807276	0	1.0015915345819	3091.5302473694	0	16104.7194244604	1	1	1	1	2019-05-16T17:07:23.907	NG_ecoli_LTEE_151_DM25	-0	-0	162.225	DIA_100X_EMPTY_1x1_100ms	c8acb1d5-83c8-4c33-b407-ff5ab0c33573	EPI_100X_YFP_1x1_200ms_25sola	EPI_100X_RFP_1x1_200ms_25sola
130	31	13.1595311264307	408	47.3208288173244	1243.48529411765	1445.5931372549	4445797	10896.5612745098	120.07485164016	327.306379669326	2	230826	565.75	474.73158979698	740.148186131029	0	NaN	NaN	NaN	NaN	NaN	348.81200202476	0.991477469071082	29.7906562765548	13.5135296021938	11.4369974342103	3.09993296161411	0.00894443417447621	0.00444578246821886	1	1.00056581928857	3060.51138487476	0	15548.818627451	1	1	1	1	2019-05-16T17:07:23.907	NG_ecoli_LTEE_151_DM25	-0	-0	162.225	DIA_100X_EMPTY_1x1_100ms	c0ac9d35-a5f8-4641-8299-edd395121148	EPI_100X_YFP_1x1_200ms_25sola	EPI_100X_RFP_1x1_200ms_25sola
131	24	15.4876302943231	373	-34.8912758435349	1262.65951742627	1540.94101876676	531332	1424.48257372654	120.07485164016	327.306379669326	4	166013	445.075067024129	474.73158979698	740.148186131029	0	NaN	NaN	NaN	NaN	NaN	317.418425550659	0.999968767299609	23.5272882709529	16.4815854053544	12.8109772618732	4.48888000527271	0.0221644075313683	0.0102995583567312	1	1.00398321554571	3032.67782606963	0	14422.9356568365	1	1	1	1	2019-05-16T17:07:23.907	NG_ecoli_LTEE_151_DM25	-0	-0	162.225	DIA_100X_EMPTY_1x1_100ms	8f1772d9-77cc-4054-88ea-d2afc05f0e50	EPI_100X_YFP_1x1_200ms_25sola	EPI_100X_RFP_1x1_200ms_25sola
132	33	12.8926209010726	426	41.7377799574742	1279.9882629108	254.715962441315	1628198	3822.06103286385	120.07485164016	327.306379669326	3	545372	1280.21596244131	474.73158979698	740.148186131029	0	NaN	NaN	NaN	NaN	NaN	371.308042238721	0.937841413430996	31.849568065871	13.9283056728489	11.068876963055	2.95751190191538	0.0942244904491798	0.0345177009503514	0	1.06956585186229	3064.788775302	1	16386.3192488263	1	1	1	1	2019-05-16T17:07:23.907	NG_ecoli_LTEE_151_DM25	-0	-0	162.225	DIA_100X_EMPTY_1x1_100ms	aa8c9ae7-5507-48f1-9f3b-1fd658acd27e	EPI_100X_YFP_1x1_200ms_25sola	EPI_100X_RFP_1x1_200ms_25sola
133	40	14.3741715515566	576	45.2815879891252	1290.52951388889	1877.890625	9380446	16285.4965277778	120.07485164016	327.306379669326	2	270381	469.411458333333	474.73158979698	740.148186131029	0	NaN	NaN	NaN	NaN	NaN	491.749187314833	0.917100538450968	39.5654764999954	15.770455496181	12.1785384135017	3.13639223864536	0.0209803487292074	0.0109656919730661	0	1.01079769193891	4608.89296574413	0	16081.9097222222	1	1	1	1	2019-05-16T17:07:23.907	NG_ecoli_LTEE_151_DM25	-0	-0	162.225	DIA_100X_EMPTY_1x1_100ms	509a4736-8ea6-4d4e-a168-be6c60b509f3	EPI_100X_YFP_1x1_200ms_25sola	EPI_100X_RFP_1x1_200ms_25sola
134	11	6.71022020616497	74	-49.9998798647528	1283.16216216216	243.864864864865	171876	2322.64864864865	120.07485164016	327.306379669326	0	369018	4986.72972972973	474.73158979698	740.148186131029	0	NaN	NaN	NaN	NaN	NaN	130.656350305797	0.999728949099198	13.6421490324483	12.2057796090639	9.00521925127718	3.57713731541678	0.000526590031441375	0.000227551799114768	1	1.00000061247147	868.882906041243	1	18317	1	1	1	1	2019-05-16T17:07:23.907	NG_ecoli_LTEE_151_DM25	-0	-0	162.225	DIA_100X_EMPTY_1x1_100ms	3cd71184-f4a9-4ff3-9936-8fa70439af7a	EPI_100X_YFP_1x1_200ms_25sola	EPI_100X_RFP_1x1_200ms_25sola
135	31	13.6769761266402	424	46.8013535447427	1307.77594339623	518.35141509434	1680053	3962.3891509434	120.07485164016	327.306379669326	2	135880	320.471698113208	474.73158979698	740.148186131029	0	NaN	NaN	NaN	NaN	NaN	363.324369473034	0.974893828303625	30.3386743188652	14.1041567937429	11.5786955887435	3.22877188961024	0.017843603335474	0.00792855042042138	2	1.00422156438927	3194.52104596018	0	15330.6462264151	1	1	1	1	2019-05-16T17:07:23.907	NG_ecoli_LTEE_151_DM25	-0	-0	162.225	DIA_100X_EMPTY_1x1_100ms	0103d806-6bee-45ae-a7b1-0139d168b983	EPI_100X_YFP_1x1_200ms_25sola	EPI_100X_RFP_1x1_200ms_25sola
136	17	11.8516557340467	203	-49.9766157715243	1303.20689655172	458.014778325123	67656	333.28078817734	120.07485164016	327.306379669326	0	1471443	7248.48768472906	474.73158979698	740.148186131029	0	NaN	NaN	NaN	NaN	NaN	198.377426911679	0.999812603350851	16.5402937375871	15.4021649636212	11.3960529659031	4.3374768283383	0.00990951708512764	0.00554283476809063	0	1.0005648181854	1687.10463034643	0	15880.0492610837	1	1	1	1	2019-05-16T17:07:23.907	NG_ecoli_LTEE_151_DM25	-0	-0	162.225	DIA_100X_EMPTY_1x1_100ms	563439a6-d37b-4dfc-8a1e-f495a7c363e9	EPI_100X_YFP_1x1_200ms_25sola	EPI_100X_RFP_1x1_200ms_25sola
137	32	13.1846964680351	422	47.7343840110752	1322.75829383886	1997.5663507109	2778212	6583.44075829384	120.07485164016	327.306379669326	2	174343	413.135071090047	474.73158979698	740.148186131029	0	NaN	NaN	NaN	NaN	NaN	362.405206440135	0.981718642943855	30.877956199234	14.010455250161	11.3908372574802	3.12313633720535	0.0228593851421865	0.00829121067069991	1	1.00406531791264	3146.6592963015	0	16138.3341232227	1	1	1	1	2019-05-16T17:07:23.907	NG_ecoli_LTEE_151_DM25	-0	-0	162.225	DIA_100X_EMPTY_1x1_100ms	80d90f65-746e-45f2-b46b-409fe04b0c53	EPI_100X_YFP_1x1_200ms_25sola	EPI_100X_RFP_1x1_200ms_25sola
138	30	12.9010488721925	387	48.0716016229134	1321.87338501292	1179.64082687339	2074686	5360.94573643411	120.07485164016	327.306379669326	3	156376	404.072351421189	474.73158979698	740.148186131029	0	NaN	NaN	NaN	NaN	NaN	336.225642657425	0.993126029197651	28.5985716566112	13.6360474942977	11.4229097393859	3.20014925754089	0.014044812692645	0.00653334917573519	1	1.00220910201967	2930.81033717092	0	15707.6511627907	1	1	1	1	2019-05-16T17:07:23.907	NG_ecoli_LTEE_151_DM25	-0	-0	162.225	DIA_100X_EMPTY_1x1_100ms	4333e3ab-0171-41a1-8744-af0c45ffaaf9	EPI_100X_YFP_1x1_200ms_25sola	EPI_100X_RFP_1x1_200ms_25sola
139	36	13.2108645713119	476	49.2557601338271	1329.1218487395	1218.41176470588	778326	1635.13865546218	120.07485164016	327.306379669326	2	214192	449.983193277311	474.73158979698	740.148186131029	0	NaN	NaN	NaN	NaN	NaN	418.180523058936	0.989849462297431	36.3028126451387	13.1201939819275	11.3000135248147	2.75535036200001	0.00819740368064968	0.00299406989264393	1	1.00062004624636	3640.72672905854	0	15174.1260504202	1	1	1	1	2019-05-16T17:07:23.907	NG_ecoli_LTEE_151_DM25	-0	-0	162.225	DIA_100X_EMPTY_1x1_100ms	894af4e2-a16d-45a9-9823-5a216c4b6db0	EPI_100X_YFP_1x1_200ms_25sola	EPI_100X_RFP_1x1_200ms_25sola
140	42	13.8263457236449	580	49.5880036436791	1328.26379310345	1835.46551724138	1748775	3015.12931034483	120.07485164016	327.306379669326	5	242144	417.489655172414	474.73158979698	740.148186131029	0	NaN	NaN	NaN	NaN	NaN	502.731867572246	0.969605760344556	41.83028228443	13.6440704255455	11.5866050072416	3.11995907336186	0.0160918563497337	0.00930629439653426	1	1.00732006918645	4410.55335897379	0	15414.225862069	1	1	1	1	2019-05-16T17:07:23.907	NG_ecoli_LTEE_151_DM25	-0	-0	162.225	DIA_100X_EMPTY_1x1_100ms	858df586-ecd9-4562-a8e2-c92cb2aacff3	EPI_100X_YFP_1x1_200ms_25sola	EPI_100X_RFP_1x1_200ms_25sola
141	31	13.1290182785846	407	47.4310024177087	1332.15724815725	652.697788697789	3596277	8836.06142506143	120.07485164016	327.306379669326	3	122044	299.862407862408	474.73158979698	740.148186131029	0	NaN	NaN	NaN	NaN	NaN	348.661820507584	0.994185203723905	28.5578982520956	14.9412191858192	11.8810839628304	3.55241747836532	0.02549653655408	0.0101849920269494	1	1.00634333339525	3166.12643137872	1	16195.6511056511	1	1	1	1	2019-05-16T17:07:23.907	NG_ecoli_LTEE_151_DM25	-0	-0	162.225	DIA_100X_EMPTY_1x1_100ms	9ba3082b-a445-4920-a23d-a61bb0b51736	EPI_100X_YFP_1x1_200ms_25sola	EPI_100X_RFP_1x1_200ms_25sola
142	22	9.63029070883436	212	9.8519922061007	1330.61320754717	284.014150943396	307297	1449.5141509434	120.07485164016	327.306379669326	3	852710	4022.21698113208	474.73158979698	740.148186131029	0	NaN	NaN	NaN	NaN	NaN	219.865405682189	0.986682919618123	21.6345165853168	12.1420179666991	9.59736170893041	3.14143273914972	0.032882674641724	0.0144572625831199	1	1.00693168836077	1565.0953560271	1	19407.4481132075	1	1	1	1	2019-05-16T17:07:23.907	NG_ecoli_LTEE_151_DM25	-0	-0	162.225	DIA_100X_EMPTY_1x1_100ms	497fbf0b-23de-4bf7-ba3a-cf773ff743ab	EPI_100X_YFP_1x1_200ms_25sola	EPI_100X_RFP_1x1_200ms_25sola
143	41	11.9547226903247	490	49.6693196601749	1345.09183673469	262.075510204082	4744628	9682.91428571429	120.07485164016	327.306379669326	3	404619	825.75306122449	474.73158979698	740.148186131029	0	NaN	NaN	NaN	NaN	NaN	419.095157125389	0.936183538143078	39.6779079916326	12.5191634116354	10.3583682268931	2.40671343559348	0.0168490592320148	0.00683463946126058	2	1.0036753328361	3343.65406205073	1	16599.2142857143	1	1	1	1	2019-05-16T17:07:23.907	NG_ecoli_LTEE_151_DM25	-0	-0	162.225	DIA_100X_EMPTY_1x1_100ms	1ba405c1-4643-460f-bd0e-f91dc9e7e71f	EPI_100X_YFP_1x1_200ms_25sola	EPI_100X_RFP_1x1_200ms_25sola
144	24	10.3630898706605	249	29.9349742010687	1347.18473895582	157.738955823293	2656682	10669.40562249	120.07485164016	327.306379669326	2	479149	1924.29317269076	474.73158979698	740.148186131029	0	NaN	NaN	NaN	NaN	NaN	248.823269517257	0.99472434061495	23.9476488359614	12.4080974280073	9.9891432802903	3.11521740289184	0.0166645914867755	0.00871064251940873	0	1.0030200377776	1876.7621991673	1	16878.2449799197	1	1	1	1	2019-05-16T17:07:23.907	NG_ecoli_LTEE_151_DM25	-0	-0	162.225	DIA_100X_EMPTY_1x1_100ms	c00dd3bf-0742-4237-91cf-20be65b6d8a9	EPI_100X_YFP_1x1_200ms_25sola	EPI_100X_RFP_1x1_200ms_25sola
145	37	12.2117233427957	452	48.7729415544954	1354.99336283186	627.20796460177	2107354	4662.28761061947	120.07485164016	327.306379669326	2	130290	288.252212389381	474.73158979698	740.148186131029	0	NaN	NaN	NaN	NaN	NaN	390.806824153412	0.957582415512029	35.4027129726998	13.2118526040677	10.7134058741987	2.86249948860612	0.0149790499543876	0.00674616899332776	1	1.00231983714691	3191.40221484908	1	16256.546460177	1	1	1	1	2019-05-16T17:07:23.907	NG_ecoli_LTEE_151_DM25	-0	-0	162.225	DIA_100X_EMPTY_1x1_100ms	383d2949-42c5-486d-ab0d-4d9477d47eaa	EPI_100X_YFP_1x1_200ms_25sola	EPI_100X_RFP_1x1_200ms_25sola
146	24	14.8733582152307	358	-41.5435913469734	1366.81284916201	166.72905027933	489662	1367.77094972067	120.07485164016	327.306379669326	0	15838585	44241.8575418994	474.73158979698	740.148186131029	0	NaN	NaN	NaN	NaN	NaN	280.513783799647	0.999814965360663	21.2076350146764	17.4310941373431	12.3102612320584	4.90383261342773	0.0604410138489582	0.0288889593367488	1	1.02887641346699	2524.15871993169	1	15625.4357541899	1	1	1	1	2019-05-16T17:07:23.907	NG_ecoli_LTEE_151_DM25	-0	-0	162.225	DIA_100X_EMPTY_1x1_100ms	032bf2cf-85c1-4fbd-a244-b0a3d146f3e4	EPI_100X_YFP_1x1_200ms_25sola	EPI_100X_RFP_1x1_200ms_25sola
147	22	10.3139132736799	227	-46.8983714528616	1377.4140969163	65.9251101321586	62095	273.546255506608	120.07485164016	327.306379669326	0	892662	3932.43171806167	474.73158979698	740.148186131029	0	NaN	NaN	NaN	NaN	NaN	225.792892048111	0.992710129268601	22.2460696144661	14.1984446892867	9.70991078173079	3.93430131270056	0.0227296348390444	0.0105106228859999	1	1.00415996996565	1647.30361779052	0	19884.9691629956	1	1	1	1	2019-05-16T17:07:23.907	NG_ecoli_LTEE_151_DM25	-0	-0	162.225	DIA_100X_EMPTY_1x1_100ms	225119b8-c838-4c00-b358-f133d33bf29d	EPI_100X_YFP_1x1_200ms_25sola	EPI_100X_RFP_1x1_200ms_25sola
148	45	14.1737248006734	638	48.6061743189839	1421.80721003135	1455.00156739812	353506	554.084639498433	120.07485164016	327.306379669326	0	7064043	11072.1677115987	474.73158979698	740.148186131029	0	NaN	NaN	NaN	NaN	NaN	550.206321371479	0.905579769790948	44.3788257680894	14.5191674116225	12.0739163707292	2.77234879858181	0.0386931137847834	0.0177481258528159	2	1.01278845360657	5081.1499914105	0	16490.0438871473	1	1	1	1	2019-05-16T17:07:23.907	NG_ecoli_LTEE_151_DM25	-0	-0	162.225	DIA_100X_EMPTY_1x1_100ms	47c012c3-26dd-4687-87c3-941ece0191ff	EPI_100X_YFP_1x1_200ms_25sola	EPI_100X_RFP_1x1_200ms_25sola
149	35	13.2592623769132	464	48.5812696669456	1433.21767241379	909.004310344828	5195877	11198.0107758621	120.07485164016	327.306379669326	2	178626	384.969827586207	474.73158979698	740.148186131029	0	NaN	NaN	NaN	NaN	NaN	392.435719415064	0.973174589896916	33.0574820925411	13.3106163904495	11.4733825049862	3.04804389592494	0.0260445778742871	0.0158446441184862	1	1.01521768616628	3417.76814604355	0	15841.2413793103	1	1	1	1	2019-05-16T17:07:23.907	NG_ecoli_LTEE_151_DM25	-0	-0	162.225	DIA_100X_EMPTY_1x1_100ms	6f7c6661-b16e-4120-8bcf-0b3a4382abfa	EPI_100X_YFP_1x1_200ms_25sola	EPI_100X_RFP_1x1_200ms_25sola
150	48	13.7335264969789	660	41.8719189305511	1486.25	239.593939393939	7123267	10792.8287878788	120.07485164016	327.306379669326	4	243473	368.898484848485	474.73158979698	740.148186131029	0	NaN	NaN	NaN	NaN	NaN	557.299520000942	0.862598858938078	48.9415897453533	13.5121009370877	11.1523360387075	2.65566790965955	0.0254674999364078	0.0130050768910648	0	1.02805129220018	4780.7897815115	0	16573.5742424242	1	1	1	1	2019-05-16T17:07:23.907	NG_ecoli_LTEE_151_DM25	-0	-0	162.225	DIA_100X_EMPTY_1x1_100ms	2467cb43-a862-4807-8799-1c9b85f2aea6	EPI_100X_YFP_1x1_200ms_25sola	EPI_100X_RFP_1x1_200ms_25sola
151	32	14.2670650585158	457	42.8786090878558	1472.14879649891	2017.295404814	277835	607.954048140044	120.07485164016	327.306379669326	0	5127290	11219.4529540481	474.73158979698	740.148186131029	0	NaN	NaN	NaN	NaN	NaN	400.960471808392	0.947100527675673	32.3993901103048	15.1759173028383	11.9388778946837	3.15450895015449	0.0727318172724691	0.025807982311761	1	1.04472880167985	3627.05162733441	0	16459.1947483589	1	1	1	1	2019-05-16T17:07:23.907	NG_ecoli_LTEE_151_DM25	-0	-0	162.225	DIA_100X_EMPTY_1x1_100ms	015c2534-dcce-4603-9a38-7a7df49c03b9	EPI_100X_YFP_1x1_200ms_25sola	EPI_100X_RFP_1x1_200ms_25sola
152	49	13.8168213268346	678	49.5596491158108	1479.23008849558	1057.7389380531	14601735	21536.482300885	120.07485164016	327.306379669326	4	249369	367.800884955752	474.73158979698	740.148186131029	0	NaN	NaN	NaN	NaN	NaN	583.230143239737	0.918459315184505	49.3063121118181	13.7431771828385	11.5511271983382	2.77716044763581	0.0182856440560014	0.00950467843997385	0	1.01330379234799	5167.03179930896	1	16149.2640117994	1	1	1	1	2019-05-16T17:07:23.907	NG_ecoli_LTEE_151_DM25	-0	-0	162.225	DIA_100X_EMPTY_1x1_100ms	06a1ef2b-c5bf-4f00-82e9-d499dbc0fe4b	EPI_100X_YFP_1x1_200ms_25sola	EPI_100X_RFP_1x1_200ms_25sola
153	32	11.2752071515585	361	-41.0979161034466	1500.58171745152	1057.64819944598	2067504	5727.15789473684	120.07485164016	327.306379669326	2	368269	1020.13573407202	474.73158979698	740.148186131029	0	NaN	NaN	NaN	NaN	NaN	328.083786529498	0.93680389361315	30.9511695876335	16.4729809661793	10.337272603209	4.53155149710992	0.0618323864125347	0.0252476794974094	1	1.04475584559404	2597.63952957771	1	16675.3213296399	1	1	1	1	2019-05-16T17:07:23.907	NG_ecoli_LTEE_151_DM25	-0	-0	162.225	DIA_100X_EMPTY_1x1_100ms	49b17f81-55bc-462d-942d-cc43b1300287	EPI_100X_YFP_1x1_200ms_25sola	EPI_100X_RFP_1x1_200ms_25sola
154	26	13.5511467995671	353	15.781359489391	1509.5269121813	1802.13597733711	2353297	6666.56373937677	120.07485164016	327.306379669326	2	188423	533.776203966006	474.73158979698	740.148186131029	0	NaN	NaN	NaN	NaN	NaN	303.740473504182	0.997819191618473	25.4762026050097	13.9472291175042	11.2765380895142	3.85979948491219	0.0143855438284593	0.00809178274900826	0	1.00276001314481	2544.3459300252	0	15920.6968838527	1	1	1	1	2019-05-16T17:07:23.907	NG_ecoli_LTEE_151_DM25	-0	-0	162.225	DIA_100X_EMPTY_1x1_100ms	07928254-ad72-4eac-b7cd-bd081bd04b17	EPI_100X_YFP_1x1_200ms_25sola	EPI_100X_RFP_1x1_200ms_25sola
155	26	12.8856155827193	335	44.2478205478359	1520.86268656716	1389.46268656716	134033	400.098507462687	120.07485164016	327.306379669326	0	2497987	7456.6776119403	474.73158979698	740.148186131029	0	NaN	NaN	NaN	NaN	NaN	292.548040190389	0.981761225376247	24.9904747393588	13.8170004921136	11.2452891453088	3.45769780221526	0.00700669035707087	0.00337765347902622	1	1.00052023068825	2482.02208352609	0	16097.7582089552	1	1	1	1	2019-05-16T17:07:23.907	NG_ecoli_LTEE_151_DM25	-0	-0	162.225	DIA_100X_EMPTY_1x1_100ms	00d67170-28af-4cf2-b7dc-ef24e6f3916b	EPI_100X_YFP_1x1_200ms_25sola	EPI_100X_RFP_1x1_200ms_25sola
156	29	13.8094804400814	401	44.8624471104787	1537.00498753117	227.750623441396	452044	1127.29177057357	120.07485164016	327.306379669326	1	145743	363.448877805486	474.73158979698	740.148186131029	0	NaN	NaN	NaN	NaN	NaN	332.717599658819	0.997687085509889	26.5786649906746	14.9468113022193	12.1323662198488	3.68075042653658	0.0174037457682749	0.00881765454213886	1	1.00382847180696	3072.65688743317	0	15155.4962593516	1	1	1	1	2019-05-16T17:07:23.907	NG_ecoli_LTEE_151_DM25	-0	-0	162.225	DIA_100X_EMPTY_1x1_100ms	e75a9ae0-01a1-4d37-a473-bafdaf22411b	EPI_100X_YFP_1x1_200ms_25sola	EPI_100X_RFP_1x1_200ms_25sola
157	30	17.2749776403164	519	-13.6264154213922	1539.4450867052	520.581888246628	13733029	26460.5568400771	120.07485164016	327.306379669326	2	182635	351.897880539499	474.73158979698	740.148186131029	0	NaN	NaN	NaN	NaN	NaN	407.793756798741	0.997917078976368	29.0071094360633	16.4942861440461	13.5764867949948	4.15162572429534	0.0539114790724544	0.0020592910092338	3	1.00008325371555	4199.2249279198	0	15061.6570327553	1	1	1	1	2019-05-16T17:07:23.907	NG_ecoli_LTEE_151_DM25	-0	-0	162.225	DIA_100X_EMPTY_1x1_100ms	c8e73dc6-f10b-4282-9590-200a6f885d43	EPI_100X_YFP_1x1_200ms_25sola	EPI_100X_RFP_1x1_200ms_25sola
158	18	12.9997925015159	235	-49.9859985851614	1556.62553191489	1996.67234042553	1929556	8210.87659574468	120.07485164016	327.306379669326	1	223384	950.570212765957	474.73158979698	740.148186131029	0	NaN	NaN	NaN	NaN	NaN	244.126522485799	0.999926977529399	19.3301028789075	16.6713584283967	11.8255423749214	4.79426771084931	0.0256141253530506	0.0127025166819835	0	1.00448077872095	2123.07914421258	2	16912.8638297872	1	1	1	1	2019-05-16T17:07:23.907	NG_ecoli_LTEE_151_DM25	-0	-0	162.225	DIA_100X_EMPTY_1x1_100ms	755eead8-9696-4a82-8d6a-02ba908cef41	EPI_100X_YFP_1x1_200ms_25sola	EPI_100X_RFP_1x1_200ms_25sola
159	26	13.2606222472951	345	44.5425391596835	1563.06956521739	1928.04927536232	6896086	19988.6550724638	120.07485164016	327.306379669326	2	151271	438.466666666667	474.73158979698	740.148186131029	0	NaN	NaN	NaN	NaN	NaN	292.188523917211	0.999749300832805	24.0219075108272	14.3770664729693	11.459958543409	4.05284143353488	0.0392444688075379	0.00348507768458632	1	1.00031486193427	2477.78411868969	0	15562.5739130435	1	1	1	1	2019-05-16T17:07:23.907	NG_ecoli_LTEE_151_DM25	-0	-0	162.225	DIA_100X_EMPTY_1x1_100ms	320926d8-9a4f-491b-95e9-d37977f53f28	EPI_100X_YFP_1x1_200ms_25sola	EPI_100X_RFP_1x1_200ms_25sola
160	29	12.375176952616	360	29.62168083269	1563.36388888889	2018.31944444444	14227647	39521.2416666667	120.07485164016	327.306379669326	2	854960	2374.88888888889	474.73158979698	740.148186131029	0	NaN	NaN	NaN	NaN	NaN	359.902127188641	0.980289335639541	29.9126703598044	14.0717994552297	11.5805790121733	3.56657546874294	0.0373935516939346	0.0150067454080101	1	1.01041075790252	3150.68956413351	3	18009.3416666667	1	1	1	1	2019-05-16T17:07:23.907	NG_ecoli_LTEE_151_DM25	-0	-0	162.225	DIA_100X_EMPTY_1x1_100ms	380c86de-c1e9-4e83-a43b-92248fdfdd94	EPI_100X_YFP_1x1_200ms_25sola	EPI_100X_RFP_1x1_200ms_25sola
161	34	15.4647368583058	526	43.3547423524574	1569.24524714829	1068.91254752852	353121	671.332699619772	120.07485164016	327.306379669326	0	7125890	13547.319391635	474.73158979698	740.148186131029	0	NaN	NaN	NaN	NaN	NaN	429.29735130134	0.970218340550751	33.4842980188229	16.3857795891034	12.5223104930106	3.68099501485617	0.0380516752591306	0.0176993276026866	1	1.02611533889893	4123.82299478185	0	16025.7015209125	1	1	1	1	2019-05-16T17:07:23.907	NG_ecoli_LTEE_151_DM25	-0	-0	162.225	DIA_100X_EMPTY_1x1_100ms	fda4eb64-8f8c-4b87-a2b2-9f28c93e6779	EPI_100X_YFP_1x1_200ms_25sola	EPI_100X_RFP_1x1_200ms_25sola
162	41	13.2129919116413	542	48.9409532162967	1575.88007380074	2006.52398523985	19608907	36178.795202952	120.07485164016	327.306379669326	3	1909347	3522.78044280443	474.73158979698	740.148186131029	0	NaN	NaN	NaN	NaN	NaN	530.0764407906	0.945876863208668	41.7855863571102	15.0682636502124	12.427781729913	2.81665603024372	0.0380005858809111	0.0135529006342683	2	1.01657647313238	5068.78203538479	3	18336.9243542435	1	1	1	1	2019-05-16T17:07:23.907	NG_ecoli_LTEE_151_DM25	-0	-0	162.225	DIA_100X_EMPTY_1x1_100ms	4a90bee6-1bce-42b2-9e24-0cbe46d65d7e	EPI_100X_YFP_1x1_200ms_25sola	EPI_100X_RFP_1x1_200ms_25sola
163	20	4.7565239046652	96	-49.9999420033309	1584.16666666667	2033.77083333333	119140	1241.04166666667	120.07485164016	327.306379669326	2	1934584	20151.9166666667	474.73158979698	740.148186131029	0	NaN	NaN	NaN	NaN	NaN	213.527813772781	0.943337743339111	NaN	NaN	NaN	NaN	NaN	NaN	NaN	NaN	NaN	2	20957.1666666667	1	1	1	1	2019-05-16T17:07:23.907	NG_ecoli_LTEE_151_DM25	-0	-0	162.225	DIA_100X_EMPTY_1x1_100ms	49e1266c-ea9f-46d8-a2d3-f9321376020d	EPI_100X_YFP_1x1_200ms_25sola	EPI_100X_RFP_1x1_200ms_25sola
164	37	16.8580534767772	624	39.3275090229185	1610.29326923077	1343.38141025641	7701177	12341.6298076923	120.07485164016	327.306379669326	5	3916311	6276.13942307692	474.73158979698	740.148186131029	0	NaN	NaN	NaN	NaN	NaN	510.219944132873	0.8933533221038	34.9925458491479	18.4552775509268	14.1361796686895	4.12706730243597	0.034949880172781	0.0106497408124361	2	1.01004509092915	5491.98742773592	2	14145.8637820513	1	1	1	1	2019-05-16T17:07:23.907	NG_ecoli_LTEE_151_DM25	-0	-0	162.225	DIA_100X_EMPTY_1x1_100ms	05d83253-57d6-41ff-b28c-264132d52a29	EPI_100X_YFP_1x1_200ms_25sola	EPI_100X_RFP_1x1_200ms_25sola
165	24	8.17399867982516	197	-30.6427016938611	1607.40101522843	1363.37055837563	171573	870.928934010152	120.07485164016	327.306379669326	0	5436388	27595.8781725888	474.73158979698	740.148186131029	0	NaN	NaN	NaN	NaN	NaN	239.809526753528	0.969155466167661	25.1610246827636	11.6053693501097	9.17009504290603	2.71105072933502	0.0326106006963975	0.0175766905850711	0	1.01340414077409	1661.75073282557	2	19685.7715736041	1	1	1	1	2019-05-16T17:07:23.907	NG_ecoli_LTEE_151_DM25	-0	-0	162.225	DIA_100X_EMPTY_1x1_100ms	c8bc31bc-35b5-4cdb-94a9-307cba0049e0	EPI_100X_YFP_1x1_200ms_25sola	EPI_100X_RFP_1x1_200ms_25sola
166	29	12.6727594255056	368	45.7904463663761	1616.55434782609	1906.60597826087	3368120	9152.5	120.07485164016	327.306379669326	2	181864	494.195652173913	474.73158979698	740.148186131029	0	NaN	NaN	NaN	NaN	NaN	314.381233796049	0.981953718859572	28.3199700431414	12.8516845061738	10.6782920242972	3.12585904488558	0.0164313838008	0.00710586718439517	1	1.00264317149496	2536.21611710465	0	15891.3614130435	1	1	1	1	2019-05-16T17:07:23.907	NG_ecoli_LTEE_151_DM25	-0	-0	162.225	DIA_100X_EMPTY_1x1_100ms	cbe96273-16f8-4508-be2e-932ac491b6b7	EPI_100X_YFP_1x1_200ms_25sola	EPI_100X_RFP_1x1_200ms_25sola
167	19	10.4456441095855	199	-45.4808091256578	1626.02512562814	1355.27638190955	224844	1129.86934673367	120.07485164016	327.306379669326	1	6071717	30511.1407035176	474.73158979698	740.148186131029	0	NaN	NaN	NaN	NaN	NaN	224.779391541836	0.999841886099674	20.614300690524	13.4852754388256	10.5128659735278	3.53712683872183	0.0122919003317422	0.00597475057956288	1	1.00100085682086	1789.37243733144	2	19796.9497487437	1	1	1	1	2019-05-16T17:07:23.907	NG_ecoli_LTEE_151_DM25	-0	-0	162.225	DIA_100X_EMPTY_1x1_100ms	c9b1250e-f649-4ce9-9f93-3707cb791b3c	EPI_100X_YFP_1x1_200ms_25sola	EPI_100X_RFP_1x1_200ms_25sola
168	27	13.0003890979155	351	43.9154378952624	1632.8660968661	834.91452991453	1375345	3918.36182336182	120.07485164016	327.306379669326	2	108284	308.501424501424	474.73158979698	740.148186131029	0	NaN	NaN	NaN	NaN	NaN	295.895071749766	0.999767120168142	25.141343026743	13.8661418242157	11.3907801815336	3.50691327979481	0.00454245112787747	0.0020070706924171	1	1.00016212143777	2562.03640695805	0	15323.3874643875	1	1	1	1	2019-05-16T17:07:23.907	NG_ecoli_LTEE_151_DM25	-0	-0	162.225	DIA_100X_EMPTY_1x1_100ms	ade7efb5-6015-4dfc-b810-0f6d5ccc284e	EPI_100X_YFP_1x1_200ms_25sola	EPI_100X_RFP_1x1_200ms_25sola
169	26	14.7390265759266	384	14.3589722876038	1641.73958333333	1996.41666666667	11845351	30847.2682291667	120.07485164016	327.306379669326	3	227208	591.6875	474.73158979698	740.148186131029	0	NaN	NaN	NaN	NaN	NaN	320.587028109294	0.999897301815274	24.9650719417629	15.268114139703	12.5408086018159	3.78112239506249	0.0027875317399874	0.00124899720409296	1	1.00006011403763	3083.71179996925	0	15396.84375	1	1	1	1	2019-05-16T17:07:23.907	NG_ecoli_LTEE_151_DM25	-0	-0	162.225	DIA_100X_EMPTY_1x1_100ms	16656d14-2db2-488d-a884-51183d1cb7eb	EPI_100X_YFP_1x1_200ms_25sola	EPI_100X_RFP_1x1_200ms_25sola
170	31	11.9293872308905	370	48.6378436878104	1643.23783783784	1478.87567567568	71293	192.683783783784	120.07485164016	327.306379669326	0	5157565	13939.3648648649	474.73158979698	740.148186131029	0	NaN	NaN	NaN	NaN	NaN	341.007368881461	0.948654802268373	31.0891122713694	14.5062765662823	10.73366942317	3.14723684149955	0.0240193009864399	0.0122000997019227	0	1.00915612068621	2813.1612981397	0	18035.9621621622	1	1	1	1	2019-05-16T17:07:23.907	NG_ecoli_LTEE_151_DM25	-0	-0	162.225	DIA_100X_EMPTY_1x1_100ms	c9b9b92a-95c5-4810-9176-36a94f41c688	EPI_100X_YFP_1x1_200ms_25sola	EPI_100X_RFP_1x1_200ms_25sola
171	27	12.6082881166826	341	45.0017551350001	1646.22287390029	66.158357771261	157241	461.117302052786	120.07485164016	327.306379669326	0	4222020	12381.2903225806	474.73158979698	740.148186131029	0	NaN	NaN	NaN	NaN	NaN	294.349064630511	0.990920280260099	26.0752164391907	13.1254063990333	10.9296271193868	3.17079182889546	0.01447531759493	0.00762625085294795	0	1.0027334965631	2446.40578229319	0	17116.1290322581	1	1	1	1	2019-05-16T17:07:23.907	NG_ecoli_LTEE_151_DM25	-0	-0	162.225	DIA_100X_EMPTY_1x1_100ms	466b8822-6c44-4e83-8c73-bae77a3bcfda	EPI_100X_YFP_1x1_200ms_25sola	EPI_100X_RFP_1x1_200ms_25sola
172	25	14.2337166028799	356	21.4671423433663	1677.12078651685	92.7106741573034	3633898	10207.5786516854	120.07485164016	327.306379669326	2	187208	525.865168539326	474.73158979698	740.148186131029	0	NaN	NaN	NaN	NaN	NaN	286.095597763214	0.999838049091268	22.578469259743	15.2183303296454	12.178826906433	4.00251955643037	0.00420663954611545	0.00242088806742797	0	1.00020164562217	2630.2394808288	0	15418.0702247191	1	1	1	1	2019-05-16T17:07:23.907	NG_ecoli_LTEE_151_DM25	-0	-0	162.225	DIA_100X_EMPTY_1x1_100ms	2427022e-2de9-4180-a448-8cf12e6d90ca	EPI_100X_YFP_1x1_200ms_25sola	EPI_100X_RFP_1x1_200ms_25sola
173	20	10.9680239789097	220	-26.376702946485	1675.46363636364	1187.55	37995	172.704545454545	120.07485164016	327.306379669326	0	1318996	5995.43636363636	474.73158979698	740.148186131029	0	NaN	NaN	NaN	NaN	NaN	223.257631820366	0.99980841864056	20.319758337378	13.9540989948882	10.5550864963185	3.66288036945442	0.0279400582300401	0.0143316910703279	0	1.00597117951155	1778.00105012589	0	19312.3954545455	1	1	1	1	2019-05-16T17:07:23.907	NG_ecoli_LTEE_151_DM25	-0	-0	162.225	DIA_100X_EMPTY_1x1_100ms	0bc92ed6-2b22-4667-9e74-87463bac3932	EPI_100X_YFP_1x1_200ms_25sola	EPI_100X_RFP_1x1_200ms_25sola
174	27	13.0338360094996	352	44.8390071095652	1679.78125	1349.91761363636	104417	296.639204545455	120.07485164016	327.306379669326	0	5834423	16575.0653409091	474.73158979698	740.148186131029	0	NaN	NaN	NaN	NaN	NaN	309.591833160556	0.990896291251018	25.4109505181863	14.1985068646786	11.6225782631777	3.59189198230783	0.0332465699086207	0.0153130255364321	1	1.01063769694716	2695.97431594275	0	16200.75	1	1	1	1	2019-05-16T17:07:23.907	NG_ecoli_LTEE_151_DM25	-0	-0	162.225	DIA_100X_EMPTY_1x1_100ms	e4874c84-f510-4f3d-9697-d70c3edc4ce7	EPI_100X_YFP_1x1_200ms_25sola	EPI_100X_RFP_1x1_200ms_25sola
175	30	12.1669018493003	365	45.194477248415	1708.66575342466	564.884931506849	7567439	20732.7095890411	120.07485164016	327.306379669326	2	111515	305.520547945205	474.73158979698	740.148186131029	0	NaN	NaN	NaN	NaN	NaN	331.65210190482	0.949844063354003	30.4727877766586	13.23126316601	10.5256983611019	2.79958569771436	0.0397923186435886	0.0150406961151994	0	1.01297103653372	2651.57495738078	2	16819.4082191781	1	1	1	1	2019-05-16T17:07:23.907	NG_ecoli_LTEE_151_DM25	-0	-0	162.225	DIA_100X_EMPTY_1x1_100ms	04e9c888-8c1b-467a-b264-45868b0617b2	EPI_100X_YFP_1x1_200ms_25sola	EPI_100X_RFP_1x1_200ms_25sola
176	39	13.4354452160333	525	49.367030808972	1707.66095238095	771.780952380952	7031131	13392.6304761905	120.07485164016	327.306379669326	4	226283	431.015238095238	474.73158979698	740.148186131029	0	NaN	NaN	NaN	NaN	NaN	441.201356409442	0.947100784538028	38.785269115817	13.4099745117973	11.0609657098132	2.83358084552641	0.0221555833324167	0.0116080923830918	1	1.0143359286217	3726.8574578723	0	16345.260952381	1	1	1	1	2019-05-16T17:07:23.907	NG_ecoli_LTEE_151_DM25	-0	-0	162.225	DIA_100X_EMPTY_1x1_100ms	c6c8797a-68f0-48e2-b01e-44b1ae43353a	EPI_100X_YFP_1x1_200ms_25sola	EPI_100X_RFP_1x1_200ms_25sola
177	30	9.83998762732213	296	39.6291420854026	1721.57432432432	545.212837837838	5033831	17006.1858108108	120.07485164016	327.306379669326	2	98143	331.564189189189	474.73158979698	740.148186131029	0	NaN	NaN	NaN	NaN	NaN	291.748320319814	0.983279288790426	29.4092500748687	11.3007215975505	9.59799914526756	2.68964615936295	0.0126676422067062	0.00461372604506427	2	1.00061754564379	2127.82175829054	2	17620.5777027027	1	1	1	1	2019-05-16T17:07:23.907	NG_ecoli_LTEE_151_DM25	-0	-0	162.225	DIA_100X_EMPTY_1x1_100ms	9b96b175-ee37-408a-a002-0e73a47892a2	EPI_100X_YFP_1x1_200ms_25sola	EPI_100X_RFP_1x1_200ms_25sola
178	18	11.6474650076172	211	-49.8672767311356	1732.1327014218	568.838862559242	2076360	9840.56872037915	120.07485164016	327.306379669326	1	63405	300.497630331754	474.73158979698	740.148186131029	0	NaN	NaN	NaN	NaN	NaN	198.374608399088	0.999845486777245	17.8457877471933	14.4649125495681	10.3336462890408	4.27162511928731	0.0157105223745015	0.00820520718967909	1	1.00157467923809	1496.69321070303	1	16171.1469194313	1	1	1	1	2019-05-16T17:07:23.907	NG_ecoli_LTEE_151_DM25	-0	-0	162.225	DIA_100X_EMPTY_1x1_100ms	65553d69-8f7b-4449-9cb1-410c5914861c	EPI_100X_YFP_1x1_200ms_25sola	EPI_100X_RFP_1x1_200ms_25sola
179	39	14.914098623827	583	48.1201302900329	1740.4974271012	516.941680960549	3580485	6141.48370497427	120.07485164016	327.306379669326	4	197870	339.399656946827	474.73158979698	740.148186131029	0	NaN	NaN	NaN	NaN	NaN	472.334356262851	0.955078860581875	37.5401165566885	15.6788689907019	12.2769989705145	3.42148774029323	0.0105369848268145	0.00446480272824124	1	1.00057289154785	4443.95790964356	1	15555.5934819897	1	1	1	1	2019-05-16T17:07:23.907	NG_ecoli_LTEE_151_DM25	-0	-0	162.225	DIA_100X_EMPTY_1x1_100ms	c393c0b3-c48c-46db-887d-f963aa46a37e	EPI_100X_YFP_1x1_200ms_25sola	EPI_100X_RFP_1x1_200ms_25sola
180	34	16.5326648015523	562	47.2454541473144	1748.09430604982	45.1014234875445	1022708	1819.76512455516	120.07485164016	327.306379669326	2	298746	531.576512455516	474.73158979698	740.148186131029	0	NaN	NaN	NaN	NaN	NaN	445.782952163866	0.95931958888083	30.7548888844243	16.9960527110942	14.0650363972893	3.79229221156013	0.037378365101958	0.0158130886308409	1	1.01614676018171	4778.43589785639	0	14563.4074733096	1	1	1	1	2019-05-16T17:07:23.907	NG_ecoli_LTEE_151_DM25	-0	-0	162.225	DIA_100X_EMPTY_1x1_100ms	d3d77e78-100a-41c4-bdbb-19aa7ff178ea	EPI_100X_YFP_1x1_200ms_25sola	EPI_100X_RFP_1x1_200ms_25sola
181	35	13.1169718370184	460	48.5693435413042	1772.77173913043	1804.67391304348	457577	994.732608695652	120.07485164016	327.306379669326	0	219918	478.082608695652	474.73158979698	740.148186131029	0	NaN	NaN	NaN	NaN	NaN	401.959035178926	0.939575514020617	34.3187137905027	14.1881303824894	11.4820135422726	2.78774610075809	0.0204090599481463	0.0100580471681611	0	1.00846544842775	3553.50551422903	0	16178.0304347826	1	1	1	1	2019-05-16T17:07:23.907	NG_ecoli_LTEE_151_DM25	-0	-0	162.225	DIA_100X_EMPTY_1x1_100ms	768d0a64-1455-4d37-93e4-7ea283335e32	EPI_100X_YFP_1x1_200ms_25sola	EPI_100X_RFP_1x1_200ms_25sola
182	27	11.0917523667218	300	33.7784916273269	1786.51666666667	2038.04333333333	3148521	10495.07	120.07485164016	327.306379669326	1	179453	598.176666666667	474.73158979698	740.148186131029	0	NaN	NaN	NaN	NaN	NaN	NaN	NaN	NaN	NaN	NaN	NaN	NaN	NaN	NaN	NaN	NaN	0	16860.0666666667	1	1	1	1	2019-05-16T17:07:23.907	NG_ecoli_LTEE_151_DM25	-0	-0	162.225	DIA_100X_EMPTY_1x1_100ms	f197f351-bfca-4d6c-9c87-7df7ed43cb0d	EPI_100X_YFP_1x1_200ms_25sola	EPI_100X_RFP_1x1_200ms_25sola
183	27	12.149254047648	329	46.1377911478744	1801.26747720365	365.717325227963	4038624	12275.452887538	120.07485164016	327.306379669326	2	127031	386.112462006079	474.73158979698	740.148186131029	0	NaN	NaN	NaN	NaN	NaN	288.048837000397	0.991075664779305	26.6855151052211	12.4212849411665	10.3531802210413	3.11558893538811	0.022572973265162	0.00926250677889078	1	1.00417626462686	2246.53412344687	0	16423.6079027356	1	1	1	1	2019-05-16T17:07:23.907	NG_ecoli_LTEE_151_DM25	-0	-0	162.225	DIA_100X_EMPTY_1x1_100ms	c17de1e7-6106-470c-b2bd-4a3ec501afbe	EPI_100X_YFP_1x1_200ms_25sola	EPI_100X_RFP_1x1_200ms_25sola
184	23	14.2888421893653	329	-27.3791135773896	1825.18844984802	755.024316109422	354796	1078.40729483283	120.07485164016	327.306379669326	0	133985	407.249240121581	474.73158979698	740.148186131029	0	NaN	NaN	NaN	NaN	NaN	267.569729044014	0.999891681283987	20.4720456376421	16.3818759890142	12.4928539785287	4.45485201504662	0.00635930958423906	0.00279030594793803	1	1.00017539472419	2509.42632717376	0	15061.3100303951	1	1	1	1	2019-05-16T17:07:23.907	NG_ecoli_LTEE_151_DM25	-0	-0	162.225	DIA_100X_EMPTY_1x1_100ms	0f3c81bb-a794-4025-b5c0-f1c2dd10e93b	EPI_100X_YFP_1x1_200ms_25sola	EPI_100X_RFP_1x1_200ms_25sola
185	30	14.9630317041065	449	43.3020420999905	1843.02672605791	1546.5991091314	9812865	21854.9331848552	120.07485164016	327.306379669326	2	281776	627.563474387528	474.73158979698	740.148186131029	0	NaN	NaN	NaN	NaN	NaN	363.907715529114	0.994890798604377	28.4044437052687	14.6939447867313	12.3874595297091	3.61158058015354	0.0161616678771516	0.00662631237998651	1	1.00156329353945	3423.26615842276	0	15262.8418708241	1	1	1	1	2019-05-16T17:07:23.907	NG_ecoli_LTEE_151_DM25	-0	-0	162.225	DIA_100X_EMPTY_1x1_100ms	2677b370-76a2-4e9b-8b4d-fc3df41567bd	EPI_100X_YFP_1x1_200ms_25sola	EPI_100X_RFP_1x1_200ms_25sola
186	31	13.6684426959031	424	46.8974549129447	1845.42688679245	1856.70283018868	13417158	31644.2405660377	120.07485164016	327.306379669326	2	256582	605.146226415094	474.73158979698	740.148186131029	0	NaN	NaN	NaN	NaN	NaN	364.561733113177	0.988278331643983	30.525259163393	14.1811388083414	11.4700617880173	3.48741750234699	0.0205604446983521	0.0102832498303962	1	1.00617988392506	3154.13847458369	1	16805.7995283019	1	1	1	1	2019-05-16T17:07:23.907	NG_ecoli_LTEE_151_DM25	-0	-0	162.225	DIA_100X_EMPTY_1x1_100ms	bb0c170e-f09a-4672-ae4c-10021988d2b5	EPI_100X_YFP_1x1_200ms_25sola	EPI_100X_RFP_1x1_200ms_25sola
187	34	15.5765883488028	530	47.7411022030062	1855.08113207547	1841	16031458	30248.0339622642	120.07485164016	327.306379669326	4	329812	622.28679245283	474.73158979698	740.148186131029	0	NaN	NaN	NaN	NaN	NaN	439.355989357016	0.99473270294026	32.0859973186055	15.9946040576126	13.332252895845	3.79427936971956	0.00971350935158998	0.00330778606580025	1	1.00065873034196	4479.32434322693	1	16063.1037735849	1	1	1	1	2019-05-16T17:07:23.907	NG_ecoli_LTEE_151_DM25	-0	-0	162.225	DIA_100X_EMPTY_1x1_100ms	9fdfabd7-cc2b-4b02-a170-4e23529f4c2f	EPI_100X_YFP_1x1_200ms_25sola	EPI_100X_RFP_1x1_200ms_25sola
188	34	16.5072178448087	562	47.4933812895707	1865.35053380783	1003.33807829181	1764471	3139.628113879	120.07485164016	327.306379669326	4	266305	473.85231316726	474.73158979698	740.148186131029	0	NaN	NaN	NaN	NaN	NaN	454.860178647071	0.97657657622159	32.3322213967918	16.2956246499435	13.4936506831685	3.97108711553006	0.0293276138579139	0.0142148094204934	0	1.01380009667974	4623.64361393785	0	14274.3149466192	1	1	1	1	2019-05-16T17:07:23.907	NG_ecoli_LTEE_151_DM25	-0	-0	162.225	DIA_100X_EMPTY_1x1_100ms	fda38fd4-2466-48c9-870b-a45bd8ac21a5	EPI_100X_YFP_1x1_200ms_25sola	EPI_100X_RFP_1x1_200ms_25sola
189	40	11.8710322969977	475	49.3654103121277	1909.33473684211	1713.54105263158	1369560	2883.28421052632	120.07485164016	327.306379669326	4	338747	713.151578947368	474.73158979698	740.148186131029	0	NaN	NaN	NaN	NaN	NaN	433.021936139887	0.948229922842636	40.6278707434702	12.175159677337	10.4565928436544	2.29662139874446	0.0188591991220884	0.00599246892241433	1	1.00242338858049	3488.9467351396	0	16711.0652631579	1	1	1	1	2019-05-16T17:07:23.907	NG_ecoli_LTEE_151_DM25	-0	-0	162.225	DIA_100X_EMPTY_1x1_100ms	c28d8a98-4ffe-4fbf-9940-c993adf3bef6	EPI_100X_YFP_1x1_200ms_25sola	EPI_100X_RFP_1x1_200ms_25sola
190	21	14.1929959527879	298	-46.0982653029512	1909.6711409396	1202.43624161074	3954960	13271.677852349	120.07485164016	327.306379669326	2	101736	341.395973154362	474.73158979698	740.148186131029	0	NaN	NaN	NaN	NaN	NaN	248.410856533794	0.999865085884342	18.6650619020754	16.9707809809796	12.2693491449892	5.11164321627762	0.0519595461409501	0.0139500251152912	1	1.00411092710675	2206.7969059947	0	15051.2986577181	1	1	1	1	2019-05-16T17:07:23.907	NG_ecoli_LTEE_151_DM25	-0	-0	162.225	DIA_100X_EMPTY_1x1_100ms	b3bfabc8-23ee-49d3-a40e-d4c548a7e479	EPI_100X_YFP_1x1_200ms_25sola	EPI_100X_RFP_1x1_200ms_25sola
191	26	10.5690314869263	275	11.3490769097281	1918.68363636364	67.9381818181818	54082	196.661818181818	120.07485164016	327.306379669326	0	6323769	22995.5236363636	474.73158979698	740.148186131029	0	NaN	NaN	NaN	NaN	NaN	249.594137587366	0.93916059177103	24.7382501847359	14.3864124455183	9.59260124499614	3.93660309419138	0.0387585420724741	0.0175502453198112	1	1.01285931274235	1787.85231844538	0	19509.1090909091	1	1	1	1	2019-05-16T17:07:23.907	NG_ecoli_LTEE_151_DM25	-0	-0	162.225	DIA_100X_EMPTY_1x1_100ms	10ec8906-19e6-4a05-8be1-3ba3de93bb05	EPI_100X_YFP_1x1_200ms_25sola	EPI_100X_RFP_1x1_200ms_25sola
192	18	10.329345278693	186	-47.2495832324446	1932.1935483871	1878.73655913978	50013	268.887096774194	120.07485164016	327.306379669326	0	850193	4570.93010752688	474.73158979698	740.148186131029	0	NaN	NaN	NaN	NaN	NaN	188.443050356198	0.999859327469455	18.1323687196701	13.1405936756676	9.94239309249151	3.57697029293051	0.00838575529169646	0.00427340476983764	0	1.00042694697174	1407.75242090223	2	18879.5107526882	1	1	1	1	2019-05-16T17:07:23.907	NG_ecoli_LTEE_151_DM25	-0	-0	162.225	DIA_100X_EMPTY_1x1_100ms	9969c238-1f8b-4a75-a78a-e51e94dee555	EPI_100X_YFP_1x1_200ms_25sola	EPI_100X_RFP_1x1_200ms_25sola
193	32	12.5251357733407	401	47.5491865450946	1946.88778054863	1193.20947630923	6639425	16557.1695760598	120.07485164016	327.306379669326	3	147859	368.725685785536	474.73158979698	740.148186131029	0	NaN	NaN	NaN	NaN	NaN	341.016481650293	0.991918495806104	30.9715619351956	12.4098015180146	10.640721735244	2.94627740238254	0.00343614486187917	0.00215077144120674	0	1.000227668003	2754.19801892836	0	17087.5386533666	1	1	1	1	2019-05-16T17:07:23.907	NG_ecoli_LTEE_151_DM25	-0	-0	162.225	DIA_100X_EMPTY_1x1_100ms	987d42bf-245c-4823-8353-6c44950430c8	EPI_100X_YFP_1x1_200ms_25sola	EPI_100X_RFP_1x1_200ms_25sola
194	16	6.33764936880405	102	-49.9972107713808	1947.66666666667	1881.03921568627	33564	329.058823529412	120.07485164016	327.306379669326	0	2924387	28670.4607843137	474.73158979698	740.148186131029	0	NaN	NaN	NaN	NaN	NaN	144.996779794251	0.999747119835781	15.7032891250268	11.7971497861149	8.78868407571013	3.29807167919005	0.00386586433511472	0.00209645834965023	0	1.00007374202602	952.638687985446	3	18562.0392156863	1	1	1	1	2019-05-16T17:07:23.907	NG_ecoli_LTEE_151_DM25	-0	-0	162.225	DIA_100X_EMPTY_1x1_100ms	92fc1350-e1cb-4d86-b48c-743ba1c2f0f1	EPI_100X_YFP_1x1_200ms_25sola	EPI_100X_RFP_1x1_200ms_25sola
195	31	9.7685172280274	303	-37.003157658813	1953.6897689769	1887.67656765677	85609	282.53795379538	120.07485164016	327.306379669326	0	7113546	23477.0495049505	474.73158979698	740.148186131029	0	NaN	NaN	NaN	NaN	NaN	335.045835171224	0.822156797597399	35.1048332894884	11.7602181600029	9.07066737715056	2.41138085721005	0.101906982340787	0.0438254138966221	0	1.17431468764607	2268.48169658487	3	18623.0726072607	1	1	1	1	2019-05-16T17:07:23.907	NG_ecoli_LTEE_151_DM25	-0	-0	162.225	DIA_100X_EMPTY_1x1_100ms	89f958d4-c81b-479d-a9ef-2f2af5a0576b	EPI_100X_YFP_1x1_200ms_25sola	EPI_100X_RFP_1x1_200ms_25sola
196	30	13.2352963422625	397	47.9412290589303	1955.47103274559	1324.19899244332	1693560	4265.89420654912	120.07485164016	327.306379669326	2	220251	554.788413098237	474.73158979698	740.148186131029	0	NaN	NaN	NaN	NaN	NaN	331.959958644415	0.9913052438367	28.4677723429695	13.3967573474969	11.4169680872085	3.00704898757645	0.00513552574025808	0.00289928645350341	1	1.00045490354467	2914.37169104597	0	16019.040302267	1	1	1	1	2019-05-16T17:07:23.907	NG_ecoli_LTEE_151_DM25	-0	-0	162.225	DIA_100X_EMPTY_1x1_100ms	34ed0af3-2c01-4b33-9d22-736804990890	EPI_100X_YFP_1x1_200ms_25sola	EPI_100X_RFP_1x1_200ms_25sola
197	44	14.2442537493559	627	-7.62763850541062	1967.50877192982	1857.96331738437	193691	308.91706539075	120.07485164016	327.306379669326	0	19585185	31236.3397129187	474.73158979698	740.148186131029	0	NaN	NaN	NaN	NaN	NaN	516.217980324865	0.865517472623337	43.9020010444588	15.4111825556296	11.3053749759817	3.8040799553886	0.0584166264082772	0.0224586142736989	3	1.01583920311021	4407.01105825714	2	17457.3189792663	1	1	1	1	2019-05-16T17:07:23.907	NG_ecoli_LTEE_151_DM25	-0	-0	162.225	DIA_100X_EMPTY_1x1_100ms	edbfddb9-f879-4c3f-949f-01308da17554	EPI_100X_YFP_1x1_200ms_25sola	EPI_100X_RFP_1x1_200ms_25sola
198	20	13.8582784588224	278	-47.5441751247843	1968.55035971223	457.557553956835	69406	249.661870503597	120.07485164016	327.306379669326	0	11236391	40418.6726618705	474.73158979698	740.148186131029	0	NaN	NaN	NaN	NaN	NaN	234.615313487182	0.999850677880151	18.3274507423164	16.6680978088604	12.0966692471334	4.78692255020153	0.00561867155524445	0.00245918754093263	1	1.00012454562456	2106.31613488207	0	16427.9712230216	1	1	1	1	2019-05-16T17:07:23.907	NG_ecoli_LTEE_151_DM25	-0	-0	162.225	DIA_100X_EMPTY_1x1_100ms	29d06cd4-6bc6-481c-8b39-6c81dc4c1ede	EPI_100X_YFP_1x1_200ms_25sola	EPI_100X_RFP_1x1_200ms_25sola
199	20	11.5088629818461	231	-49.3356723468479	1985.8961038961	1950.58008658009	55354	239.627705627706	120.07485164016	327.306379669326	0	4649170	20126.2770562771	474.73158979698	740.148186131029	0	NaN	NaN	NaN	NaN	NaN	219.253761257949	0.981220107855051	20.4132428256906	14.8072006688422	10.1407860418998	3.82740973441683	0.0425695216487248	0.0195615025551191	1	1.0119283974062	1648.71322871063	0	18779.1645021645	1	1	1	1	2019-05-16T17:07:23.907	NG_ecoli_LTEE_151_DM25	-0	-0	162.225	DIA_100X_EMPTY_1x1_100ms	8700f6ff-b1a0-4977-92a7-ddcbbd412d5b	EPI_100X_YFP_1x1_200ms_25sola	EPI_100X_RFP_1x1_200ms_25sola
200	22	12.4778595201597	275	-11.1461239444175	1992.41454545455	837.112727272727	184503	670.92	120.07485164016	327.306379669326	0	113970	414.436363636364	474.73158979698	740.148186131029	0	NaN	NaN	NaN	NaN	NaN	236.959207385118	0.999921348290046	20.2921097418826	14.6146761912199	11.2711391698876	3.86304164318683	0.00539523957155918	0.00294568338268181	0	1.00023787857687	2024.66282223354	0	15471.3818181818	1	1	1	1	2019-05-16T17:07:23.907	NG_ecoli_LTEE_151_DM25	-0	-0	162.225	DIA_100X_EMPTY_1x1_100ms	b3767d29-a29c-4512-a626-b9d53e7316b6	EPI_100X_YFP_1x1_200ms_25sola	EPI_100X_RFP_1x1_200ms_25sola
201	22	14.2687182334806	314	-42.2133775474313	1996.22929936306	913.824840764331	48666	154.987261146497	120.07485164016	327.306379669326	0	13411075	42710.4299363057	474.73158979698	740.148186131029	0	NaN	NaN	NaN	NaN	NaN	261.011759991642	0.998277960988486	19.6176307604768	16.5173303621573	12.0000957490197	4.56226590077853	0.114125172434749	0.052832234243899	0	1.08474824555779	2218.73717496738	0	15936.5541401274	1	1	1	1	2019-05-16T17:07:23.907	NG_ecoli_LTEE_151_DM25	-0	-0	162.225	DIA_100X_EMPTY_1x1_100ms	c0888316-792e-47fb-b103-51e531f35978	EPI_100X_YFP_1x1_200ms_25sola	EPI_100X_RFP_1x1_200ms_25sola
202	21	11.7905417759791	248	-44.9905811064715	1998.71774193548	1494.6814516129	729246	2940.50806451613	120.07485164016	327.306379669326	2	969018	3907.33064516129	474.73158979698	740.148186131029	0	NaN	NaN	NaN	NaN	NaN	231.250165782734	0.999819262343386	19.8391100240334	14.3167689801769	10.8506302504725	4.0281857480959	0.0346688562532394	0.0185129351441474	0	1.00965446047307	1834.518080786	2	17473.4556451613	1	1	1	1	2019-05-16T17:07:23.907	NG_ecoli_LTEE_151_DM25	-0	-0	162.225	DIA_100X_EMPTY_1x1_100ms	c799b725-5918-45cb-9cc1-08bd7489349b	EPI_100X_YFP_1x1_200ms_25sola	EPI_100X_RFP_1x1_200ms_25sola
203	15	5.57138637553569	84	-49.999173139199	1996.95238095238	1509.03571428571	42777	509.25	120.07485164016	327.306379669326	0	390106	4644.11904761905	474.73158979698	740.148186131029	0	NaN	NaN	NaN	NaN	NaN	133.845811102609	0.999677496958958	NaN	NaN	NaN	NaN	NaN	NaN	NaN	NaN	NaN	1	19979.9761904762	1	1	1	1	2019-05-16T17:07:23.907	NG_ecoli_LTEE_151_DM25	-0	-0	162.225	DIA_100X_EMPTY_1x1_100ms	cd8a1af5-eddd-43e4-9d5c-d40d9e92430c	EPI_100X_YFP_1x1_200ms_25sola	EPI_100X_RFP_1x1_200ms_25sola
204	45	12.7270615573036	573	48.5336918530471	2017.14834205934	1394.19546247818	421921	736.336823734729	120.07485164016	327.306379669326	0	3861439	6738.98603839442	474.73158979698	740.148186131029	0	NaN	NaN	NaN	NaN	NaN	496.021539778323	0.892649715003633	44.5144250535591	13.4510853630976	10.9094965613585	2.75869829836178	0.0152446911234696	0.00822011484468662	1	1.00843451868356	4161.02254878954	0	16706.595113438	1	1	1	1	2019-05-16T17:07:23.907	NG_ecoli_LTEE_151_DM25	-0	-0	162.225	DIA_100X_EMPTY_1x1_100ms	985388ac-90aa-4a8a-8105-3d34064f3cd8	EPI_100X_YFP_1x1_200ms_25sola	EPI_100X_RFP_1x1_200ms_25sola
205	41	16.1335253247503	662	48.5417680095349	2018.59063444109	453.595166163142	12960498	19577.7915407855	120.07485164016	327.306379669326	4	564348	852.489425981873	474.73158979698	740.148186131029	0	NaN	NaN	NaN	NaN	NaN	520.374111756344	0.972688978603442	39.4151407824851	14.9025960003902	12.8699042925165	3.18640241603263	0.0127960240446217	0.00722276093259223	2	1.00163240375658	5127.47554850352	0	15711.0906344411	1	1	1	1	2019-05-16T17:07:23.907	NG_ecoli_LTEE_151_DM25	-0	-0	162.225	DIA_100X_EMPTY_1x1_100ms	a089037e-cf53-4686-9066-53b5621d45ef	EPI_100X_YFP_1x1_200ms_25sola	EPI_100X_RFP_1x1_200ms_25sola
206	22	13.6048657094921	300	-15.5162397297907	2017.23	723.36	2511923	8373.07666666667	120.07485164016	327.306379669326	3	129952	433.173333333333	474.73158979698	740.148186131029	0	NaN	NaN	NaN	NaN	NaN	243.686048279144	0.999875088516147	20.3174555016703	14.9360439031367	11.3652260450042	4.17032957571247	0.017958620287054	0.0078268947324557	0	1.00157833930532	2061.17731688893	0	15775.5733333333	1	1	1	1	2019-05-16T17:07:23.907	NG_ecoli_LTEE_151_DM25	-0	-0	162.225	DIA_100X_EMPTY_1x1_100ms	56590d8c-dea3-4259-a57b-090cebb667c1	EPI_100X_YFP_1x1_200ms_25sola	EPI_100X_RFP_1x1_200ms_25sola
207	19	12.9161338044712	246	-49.3737202394833	2016.91463414634	1490.63008130081	871157	3541.28861788618	120.07485164016	327.306379669326	1	493816	2007.38211382114	474.73158979698	740.148186131029	0	NaN	NaN	NaN	NaN	NaN	225.84781398665	0.999948318176274	19.3518936417073	15.007853879296	11.1342793330026	4.13240523013477	0.0178634760902163	0.00897257935452092	1	1.00212003881818	1884.24588251119	1	16722.9227642276	1	1	1	1	2019-05-16T17:07:23.907	NG_ecoli_LTEE_151_DM25	-0	-0	162.225	DIA_100X_EMPTY_1x1_100ms	4667f997-656e-4b73-a559-b248acde781e	EPI_100X_YFP_1x1_200ms_25sola	EPI_100X_RFP_1x1_200ms_25sola
208	33	9.74363816127249	322	-40.5835946975788	2029.49378881988	1854.65527950311	449339	1395.46273291925	120.07485164016	327.306379669326	0	1154942	3586.77639751553	474.73158979698	740.148186131029	0	NaN	NaN	NaN	NaN	NaN	270.694870731288	0.993771414434218	27.6503059356757	12.3947789082609	9.4406760924381	3.12622040355809	0.0201034407371914	0.0109065997958846	1	1.00157246719856	1935.51266268109	1	17329.2577639752	1	1	1	1	2019-05-16T17:07:23.907	NG_ecoli_LTEE_151_DM25	-0	-0	162.225	DIA_100X_EMPTY_1x1_100ms	14543995-742b-4996-8099-b5576bf379c7	EPI_100X_YFP_1x1_200ms_25sola	EPI_100X_RFP_1x1_200ms_25sola
209	32	12.7372077687419	409	48.8498641690497	2029.02200488998	505.973105134474	11091485	27118.5452322738	120.07485164016	327.306379669326	3	1056042	2582.0097799511	474.73158979698	740.148186131029	0	NaN	NaN	NaN	NaN	NaN	362.877518841701	0.979848438488467	31.9758889177183	13.6685247437585	11.0321222604024	3.02206268660069	0.0136386751053429	0.00829714521721198	0	1.00386354710951	3056.54391696683	1	16921.7555012225	1	1	1	1	2019-05-16T17:07:23.907	NG_ecoli_LTEE_151_DM25	-0	-0	162.225	DIA_100X_EMPTY_1x1_100ms	0a86224d-b855-4b8a-aa19-4ef685bd3d22	EPI_100X_YFP_1x1_200ms_25sola	EPI_100X_RFP_1x1_200ms_25sola
210	22	12.8501926227978	283	5.99725019540402	2037.74558303887	491.879858657244	1998826	7062.98939929329	120.07485164016	327.306379669326	0	13477720	47624.4522968198	474.73158979698	740.148186131029	0	NaN	NaN	NaN	NaN	NaN	271.360093124583	0.987689151292795	20.8547906133556	15.2938771804834	11.8631862803871	4.08535747865868	0.106420359943955	0.0520141775545581	0	1.09211000568304	2305.14588153416	1	17248.6749116608	1	1	1	1	2019-05-16T17:07:23.907	NG_ecoli_LTEE_151_DM25	-0	-0	162.225	DIA_100X_EMPTY_1x1_100ms	73e04127-3405-47b0-81d7-49c5cf7682b8	EPI_100X_YFP_1x1_200ms_25sola	EPI_100X_RFP_1x1_200ms_25sola
211	24	13.9534968487488	335	-23.5648710864974	2038.38507462687	146.041791044776	969320	2893.49253731343	120.07485164016	327.306379669326	2	143481	428.301492537313	474.73158979698	740.148186131029	0	NaN	NaN	NaN	NaN	NaN	280.253171581025	0.999919084712879	23.1796016273716	15.347266626722	11.6856041717713	4.01809263420574	0.00849402757619996	0.00471076778339259	0	1.00080752217144	2485.98321330217	1	15329.2268656716	1	1	1	1	2019-05-16T17:07:23.907	NG_ecoli_LTEE_151_DM25	-0	-0	162.225	DIA_100X_EMPTY_1x1_100ms	7506ee7c-9032-47c1-a6da-10f19ee036a6	EPI_100X_YFP_1x1_200ms_25sola	EPI_100X_RFP_1x1_200ms_25sola
212	23	12.9482730567005	298	19.7954986319175	2037.36577181208	772.204697986577	1333552	4475.0067114094	120.07485164016	327.306379669326	2	144481	484.835570469799	474.73158979698	740.148186131029	0	NaN	NaN	NaN	NaN	NaN	250.907090304069	0.9998513929418	20.9618123973999	14.8314704080298	11.47242946309	3.95425847618978	0.0134883100996723	0.00622037935686131	1	1.00119005864204	2166.85326892798	0	15659.9697986577	1	1	1	1	2019-05-16T17:07:23.907	NG_ecoli_LTEE_151_DM25	-0	-0	162.225	DIA_100X_EMPTY_1x1_100ms	15cf0770-bb77-4e7e-9557-8cc0f8b09235	EPI_100X_YFP_1x1_200ms_25sola	EPI_100X_RFP_1x1_200ms_25sola
213	24	9.62459055336851	232	-35.96670749326	2041.71982758621	1834.99568965517	420098	1810.76724137931	120.07485164016	327.306379669326	0	1006913	4340.14224137931	474.73158979698	740.148186131029	0	NaN	NaN	NaN	NaN	NaN	NaN	NaN	NaN	NaN	NaN	NaN	NaN	NaN	NaN	NaN	NaN	1	17397.6637931034	1	1	1	1	2019-05-16T17:07:23.907	NG_ecoli_LTEE_151_DM25	-0	-0	162.225	DIA_100X_EMPTY_1x1_100ms	97782d58-c91f-429c-803e-e3930e997683	EPI_100X_YFP_1x1_200ms_25sola	EPI_100X_RFP_1x1_200ms_25sola
214	10	2.054965498133	22	-49.9997360277402	2046.27272727273	131.227272727273	52573	2389.68181818182	120.07485164016	327.306379669326	0	7312	332.363636363636	474.73158979698	740.148186131029	0	NaN	NaN	NaN	NaN	NaN	NaN	NaN	NaN	NaN	NaN	NaN	NaN	NaN	NaN	NaN	NaN	1	18491.6818181818	1	1	1	1	2019-05-16T17:07:23.907	NG_ecoli_LTEE_151_DM25	-0	-0	162.225	DIA_100X_EMPTY_1x1_100ms	82d274ca-16e1-4387-9e81-2ee515ec4ad3	EPI_100X_YFP_1x1_200ms_25sola	EPI_100X_RFP_1x1_200ms_25sola
1	25	10.024904154926	251	-45.4679917361256	7.9203187250996	270.932270916335	906530	3611.67330677291	173.904081290083	434.484098437333	0	129520	516.01593625498	665.63367310982	930.736591261609	0	NaN	NaN	NaN	NaN	NaN	NaN	NaN	NaN	NaN	NaN	NaN	NaN	NaN	NaN	NaN	NaN	0	15856.5976095618	1	1	1	2	2019-05-16T17:07:36.241	NG_ecoli_LTEE_151_DM25	-500	866	162.225	DIA_100X_EMPTY_1x1_100ms	b9f66b94-056b-4fd5-93d4-943b49e90626	EPI_100X_YFP_1x1_200ms_25sola	EPI_100X_RFP_1x1_200ms_25sola
2	25	15.8419424312233	397	-14.158886657972	11.9672544080605	326.015113350126	2180846	5493.31486146096	173.904081290083	434.484098437333	0	284805	717.392947103275	665.63367310982	930.736591261609	0	NaN	NaN	NaN	NaN	NaN	NaN	NaN	NaN	NaN	NaN	NaN	NaN	NaN	NaN	NaN	NaN	0	14010.838790932	1	1	1	2	2019-05-16T17:07:36.241	NG_ecoli_LTEE_151_DM25	-500	866	162.225	DIA_100X_EMPTY_1x1_100ms	52fd7a73-10ca-4681-a272-bff7e034ce29	EPI_100X_YFP_1x1_200ms_25sola	EPI_100X_RFP_1x1_200ms_25sola
3	27	12.2485394761103	331	44.1481526511904	19.0211480362538	1908.61027190332	5525101	16692.1480362538	173.904081290083	434.484098437333	0	233671	705.954682779456	665.63367310982	930.736591261609	0	NaN	NaN	NaN	NaN	NaN	297.584971098505	0.9902162629267	25.9856193555951	13.4853947149321	10.9127281632844	3.47541700457524	0.0276875766738164	0.0132781206038229	1	1.00857193772109	2430.46643576175	0	17226.2749244713	1	1	1	2	2019-05-16T17:07:36.241	NG_ecoli_LTEE_151_DM25	-500	866	162.225	DIA_100X_EMPTY_1x1_100ms	76e6a3eb-25fb-4cca-a134-e964e7f1ef5a	EPI_100X_YFP_1x1_200ms_25sola	EPI_100X_RFP_1x1_200ms_25sola
4	14	8.32616392065254	117	-49.997549903486	15.3076923076923	1447.23076923077	194097	1658.94871794872	173.904081290083	434.484098437333	0	82045	701.239316239316	665.63367310982	930.736591261609	0	NaN	NaN	NaN	NaN	NaN	150.510064295687	0.99981867969767	14.8938362060461	12.7677967303993	9.57327710914454	3.57846766969561	0.0165835900977259	0.00928958498839806	0	1.00127765275961	1072.05660095488	1	19811.5128205128	1	1	1	2	2019-05-16T17:07:36.241	NG_ecoli_LTEE_151_DM25	-500	866	162.225	DIA_100X_EMPTY_1x1_100ms	175c08ff-b48e-4757-90ce-a2b4042fa99a	EPI_100X_YFP_1x1_200ms_25sola	EPI_100X_RFP_1x1_200ms_25sola
5	32	12.9448379832324	415	48.6717465071094	21.4939759036145	1844.92771084337	7930190	19108.8915662651	173.904081290083	434.484098437333	0	280571	676.074698795181	665.63367310982	930.736591261609	0	NaN	NaN	NaN	NaN	NaN	346.058524561413	0.989000457609245	30.5220320377385	12.9027331704658	10.8181403620323	3.34263427232778	0.0194858116230482	0.00712448894303266	0	1.00291458445986	2805.48886419773	0	16407.086746988	1	1	1	2	2019-05-16T17:07:36.241	NG_ecoli_LTEE_151_DM25	-500	866	162.225	DIA_100X_EMPTY_1x1_100ms	21639994-9a06-4488-b37f-2602ce194183	EPI_100X_YFP_1x1_200ms_25sola	EPI_100X_RFP_1x1_200ms_25sola
6	27	10.3435515400339	279	12.0756098384125	19.8996415770609	10.5627240143369	275350	986.917562724014	173.904081290083	434.484098437333	0	1055624	3783.59856630824	665.63367310982	930.736591261609	0	NaN	NaN	NaN	NaN	NaN	NaN	NaN	NaN	NaN	NaN	NaN	NaN	NaN	NaN	NaN	NaN	1	16225.5197132616	1	1	1	2	2019-05-16T17:07:36.241	NG_ecoli_LTEE_151_DM25	-500	866	162.225	DIA_100X_EMPTY_1x1_100ms	19d2dae8-f83a-4da5-af3f-c2c03a9a4173	EPI_100X_YFP_1x1_200ms_25sola	EPI_100X_RFP_1x1_200ms_25sola
7	33	13.1605244607429	435	48.8966064993881	23.6735632183908	205.857471264368	484063	1112.78850574713	173.904081290083	434.484098437333	0	214645	493.436781609195	665.63367310982	930.736591261609	0	NaN	NaN	NaN	NaN	NaN	360.67634112937	0.969413533657255	32.0009101035865	13.020313991714	10.9311760307213	2.96452772030121	0.00960054058932071	0.00381337294689679	2	1.00111785262302	3003.21197681244	0	15374.9908045977	1	1	1	2	2019-05-16T17:07:36.241	NG_ecoli_LTEE_151_DM25	-500	866	162.225	DIA_100X_EMPTY_1x1_100ms	4749fafb-c251-4baf-a3ca-85dcc3f257c3	EPI_100X_YFP_1x1_200ms_25sola	EPI_100X_RFP_1x1_200ms_25sola
8	27	13.0800512137563	354	34.7215373347023	28.7005649717514	25.8954802259887	720278	2034.68361581921	173.904081290083	434.484098437333	0	368396	1040.66666666667	665.63367310982	930.736591261609	0	NaN	NaN	NaN	NaN	NaN	304.548513689999	0.98106080802252	26.2457412234473	13.2857026912434	11.0727084739198	3.33373528003701	0.0409149003944602	0.0182419672403227	1	1.01617563687127	2527.29801037327	1	15494.2881355932	1	1	1	2	2019-05-16T17:07:36.241	NG_ecoli_LTEE_151_DM25	-500	866	162.225	DIA_100X_EMPTY_1x1_100ms	6c3b375b-0d57-481f-a9c1-c7a369619cb1	EPI_100X_YFP_1x1_200ms_25sola	EPI_100X_RFP_1x1_200ms_25sola
9	22	10.4107126687121	230	-21.4922095468151	25.5347826086957	1419.5	252873	1099.44782608696	173.904081290083	434.484098437333	0	1601957	6965.03043478261	665.63367310982	930.736591261609	0	NaN	NaN	NaN	NaN	NaN	251.514292085583	0.978818850137571	23.3990949026838	13.689273821346	10.3892208172232	3.22307114722822	0.0125614283232577	0.00720193825868051	1	1.00045470932792	1983.60362978418	2	19467.0086956522	1	1	1	2	2019-05-16T17:07:36.241	NG_ecoli_LTEE_151_DM25	-500	866	162.225	DIA_100X_EMPTY_1x1_100ms	2fd2a38c-d1da-4166-b52c-74b6731a3e9f	EPI_100X_YFP_1x1_200ms_25sola	EPI_100X_RFP_1x1_200ms_25sola
10	34	11.7741046822996	401	47.5534141850576	34.9501246882793	1668.18703241895	325485	811.683291770574	173.904081290083	434.484098437333	0	2076513	5178.33665835411	665.63367310982	930.736591261609	0	NaN	NaN	NaN	NaN	NaN	360.701676938054	0.95543952740747	34.4525234793119	12.0829718736147	10.1677874671446	2.59607532692947	0.0140018959176122	0.00692071906537565	1	1.00412968061926	2797.45969638975	0	16934.3291770574	1	1	1	2	2019-05-16T17:07:36.241	NG_ecoli_LTEE_151_DM25	-500	866	162.225	DIA_100X_EMPTY_1x1_100ms	62ec3cfa-4b93-4054-acf7-3431f727c72c	EPI_100X_YFP_1x1_200ms_25sola	EPI_100X_RFP_1x1_200ms_25sola
11	26	15.330864933623	399	43.7369948944708	32.1729323308271	971.531328320802	5557447	13928.4385964912	173.904081290083	434.484098437333	0	319429	800.573934837093	665.63367310982	930.736591261609	0	NaN	NaN	NaN	NaN	NaN	331.324483614342	0.999907553063684	23.3939692141435	17.1689588693857	13.4953395189426	4.6923004737232	0.180650447835467	0.00477368427283697	0	1.0000314197509	3346.27343452688	0	14681.9147869674	1	1	1	2	2019-05-16T17:07:36.241	NG_ecoli_LTEE_151_DM25	-500	866	162.225	DIA_100X_EMPTY_1x1_100ms	1a44aecb-1916-4080-bb30-84c1bdd23b7d	EPI_100X_YFP_1x1_200ms_25sola	EPI_100X_RFP_1x1_200ms_25sola
12	32	13.2175368200573	424	47.5062089589894	34.561320754717	1450.37264150943	11261622	26560.429245283	173.904081290083	434.484098437333	0	268671	633.658018867925	665.63367310982	930.736591261609	0	NaN	NaN	NaN	NaN	NaN	377.868792820336	0.956954213304522	32.0363591843365	13.9671627668297	11.3399545854485	3.20763229267607	0.0731255849136668	0.0307974710688188	0	1.06890216946662	3235.60625391453	3	16763.9127358491	1	1	1	2	2019-05-16T17:07:36.241	NG_ecoli_LTEE_151_DM25	-500	866	162.225	DIA_100X_EMPTY_1x1_100ms	93f7d687-5b7c-40ec-ad5e-127be2c768cf	EPI_100X_YFP_1x1_200ms_25sola	EPI_100X_RFP_1x1_200ms_25sola
13	29	12.4180963042848	360	44.3817367896107	35.9583333333333	1404.80277777778	5245823	14571.7305555556	173.904081290083	434.484098437333	0	655817	1821.71388888889	665.63367310982	930.736591261609	0	NaN	NaN	NaN	NaN	NaN	360.573313946738	0.952002380429652	30.2028455971772	13.8765459486073	11.3722841457081	3.18851066507919	0.0586434228260156	0.0236986120720737	1	1.02921356515981	3067.84312819423	2	18415.0472222222	1	1	1	2	2019-05-16T17:07:36.241	NG_ecoli_LTEE_151_DM25	-500	866	162.225	DIA_100X_EMPTY_1x1_100ms	f0108282-cf15-4bf1-93a5-89eec3cf996e	EPI_100X_YFP_1x1_200ms_25sola	EPI_100X_RFP_1x1_200ms_25sola
14	26	13.5155232015349	352	11.6092358773235	39.0113636363636	1427.45738636364	1429856	4062.09090909091	173.904081290083	434.484098437333	0	590476	1677.48863636364	665.63367310982	930.736591261609	0	NaN	NaN	NaN	NaN	NaN	337.523366661729	0.999105920181007	27.5346841923207	16.4853455829152	11.8035703812005	4.1968200844983	0.0373392031018137	0.0158571476204038	2	1.01481178869303	3012.98360840826	4	18185.4119318182	1	1	1	2	2019-05-16T17:07:36.241	NG_ecoli_LTEE_151_DM25	-500	866	162.225	DIA_100X_EMPTY_1x1_100ms	cd8ae79c-7ebe-4a0b-b86d-4e4b2e5adfe7	EPI_100X_YFP_1x1_200ms_25sola	EPI_100X_RFP_1x1_200ms_25sola
15	32	10.5008129299138	336	41.4249293116217	49.1011904761905	1961.09821428571	244446	727.517857142857	173.904081290083	434.484098437333	0	1057588	3147.58333333333	665.63367310982	930.736591261609	0	NaN	NaN	NaN	NaN	NaN	288.181533524076	0.976322639052164	29.5128196277851	13.9323052104138	9.46677492594426	3.96913914747092	0.0125204231133177	0.00573526993012036	0	1.0019104581378	2077.32615199775	0	17655.2083333333	1	1	1	2	2019-05-16T17:07:36.241	NG_ecoli_LTEE_151_DM25	-500	866	162.225	DIA_100X_EMPTY_1x1_100ms	c14f9e87-3e2e-4f0a-94f3-b8f870ea8f85	EPI_100X_YFP_1x1_200ms_25sola	EPI_100X_RFP_1x1_200ms_25sola
16	27	11.4990737354616	310	46.3487938856185	45.9032258064516	1804.25806451613	6055670	19534.4193548387	173.904081290083	434.484098437333	0	186113	600.364516129032	665.63367310982	930.736591261609	0	NaN	NaN	NaN	NaN	NaN	291.552890692217	0.999728616336181	25.5269187648038	13.6132742188597	10.797645199071	3.75690114226084	0.0047286513870373	0.00246231381380079	1	1.00026959486074	2337.471817493	1	16800.2612903226	1	1	1	2	2019-05-16T17:07:36.241	NG_ecoli_LTEE_151_DM25	-500	866	162.225	DIA_100X_EMPTY_1x1_100ms	f184390d-0a06-4980-8440-6194ac40e57c	EPI_100X_YFP_1x1_200ms_25sola	EPI_100X_RFP_1x1_200ms_25sola
17	22	12.6783562579519	279	-20.1175635295614	46.6559139784946	395.118279569892	979131	3509.43010752688	173.904081290083	434.484098437333	0	178984	641.519713261649	665.63367310982	930.736591261609	0	NaN	NaN	NaN	NaN	NaN	239.68728350291	0.999824007931302	20.3562004504779	14.6759430215395	11.1412869296361	4.15653894431124	0.0269298602648525	0.00500202416549987	0	1.00056193120681	1984.5283997763	0	16655.6021505376	1	1	1	2	2019-05-16T17:07:36.241	NG_ecoli_LTEE_151_DM25	-500	866	162.225	DIA_100X_EMPTY_1x1_100ms	b9a22b05-47fc-4e18-a681-2c2918327904	EPI_100X_YFP_1x1_200ms_25sola	EPI_100X_RFP_1x1_200ms_25sola
18	28	17.1435077999805	480	-17.4431627594329	51.1145833333333	444.658333333333	8576587	17867.8895833333	173.904081290083	434.484098437333	0	1611884	3358.09166666667	665.63367310982	930.736591261609	0	NaN	NaN	NaN	NaN	NaN	366.102038319201	0.995992768802208	26.7998077134825	17.5250474928013	13.0803695356517	4.37140745996597	0.0391638657344308	0.0167618968911502	2	1.01559673084489	3601.31895067517	0	15547.0125	1	1	1	2	2019-05-16T17:07:36.241	NG_ecoli_LTEE_151_DM25	-500	866	162.225	DIA_100X_EMPTY_1x1_100ms	4db686e5-e095-4fd5-9f88-9713cc5f988a	EPI_100X_YFP_1x1_200ms_25sola	EPI_100X_RFP_1x1_200ms_25sola
19	30	11.46332820014	344	43.5126420252536	60.2412790697674	1432.48546511628	1865326	5422.45930232558	173.904081290083	434.484098437333	0	222682	647.331395348837	665.63367310982	930.736591261609	0	NaN	NaN	NaN	NaN	NaN	320.514646483047	0.98584858421494	28.5166235887453	13.6173818672058	10.7065572902669	3.44814519760005	0.0495474753146435	0.00604085920953289	1	1.00074478470924	2567.36534645606	2	17206.8575581395	1	1	1	2	2019-05-16T17:07:36.241	NG_ecoli_LTEE_151_DM25	-500	866	162.225	DIA_100X_EMPTY_1x1_100ms	c1d09a45-6f24-416d-9ebf-fa2664c14a10	EPI_100X_YFP_1x1_200ms_25sola	EPI_100X_RFP_1x1_200ms_25sola
20	28	14.1392710786112	396	38.1336634921542	58.3434343434343	1815.58838383838	1797965	4540.31565656566	173.904081290083	434.484098437333	0	324945	820.568181818182	665.63367310982	930.736591261609	0	NaN	NaN	NaN	NaN	NaN	348.621541144265	0.999495820586233	27.0780532925196	15.8091659549126	12.3112503941641	4.22812581016561	0.0239212674581383	0.0131116486439635	1	1.00878860826006	3223.38105245903	1	15785.3964646465	1	1	1	2	2019-05-16T17:07:36.241	NG_ecoli_LTEE_151_DM25	-500	866	162.225	DIA_100X_EMPTY_1x1_100ms	a888bc0d-a466-4972-bc29-b2c895eaf60b	EPI_100X_YFP_1x1_200ms_25sola	EPI_100X_RFP_1x1_200ms_25sola
21	34	12.8942330613022	439	48.0130863964347	77.876993166287	1191.7722095672	2473108	5633.50341685649	173.904081290083	434.484098437333	0	233118	531.020501138952	665.63367310982	930.736591261609	0	NaN	NaN	NaN	NaN	NaN	374.246932617174	0.974165260444332	34.203392051468	12.4272910168911	10.6938270581702	2.65832985037268	0.0068456489460921	0.00235071345055357	2	1.00030462043017	3072.02943445649	0	16089.5398633257	1	1	1	2	2019-05-16T17:07:36.241	NG_ecoli_LTEE_151_DM25	-500	866	162.225	DIA_100X_EMPTY_1x1_100ms	b221a7db-d4ef-4d8e-881d-32e002f5615c	EPI_100X_YFP_1x1_200ms_25sola	EPI_100X_RFP_1x1_200ms_25sola
22	25	11.9907980995759	300	31.4982615195869	71.2	1752.85666666667	1082971	3609.90333333333	173.904081290083	434.484098437333	0	392321	1307.73666666667	665.63367310982	930.736591261609	0	NaN	NaN	NaN	NaN	NaN	278.907140925186	0.999871322379822	24.3839762644997	14.1005473717866	11.1462630130175	3.51686719344748	0.00823270452944951	0.00469538250574907	0	1.00087223367269	2379.32069277302	1	16566.3966666667	1	1	1	2	2019-05-16T17:07:36.241	NG_ecoli_LTEE_151_DM25	-500	866	162.225	DIA_100X_EMPTY_1x1_100ms	713f5bd1-c1f5-44c7-92a8-8e279857488f	EPI_100X_YFP_1x1_200ms_25sola	EPI_100X_RFP_1x1_200ms_25sola
23	30	12.183719599422	366	41.5039903266421	82.8579234972678	1738.62295081967	848701	2318.85519125683	173.904081290083	434.484098437333	0	640732	1750.63387978142	665.63367310982	930.736591261609	0	NaN	NaN	NaN	NaN	NaN	338.086837187646	0.924575695383917	29.3078624991146	14.1541134647336	11.036303558282	3.17808982838234	0.0602509177755909	0.0284483390839541	1	1.04690558458288	2803.63389330646	1	16527.9043715847	1	1	1	2	2019-05-16T17:07:36.241	NG_ecoli_LTEE_151_DM25	-500	866	162.225	DIA_100X_EMPTY_1x1_100ms	319e18c0-241d-4503-bfb8-7ee6dcb42192	EPI_100X_YFP_1x1_200ms_25sola	EPI_100X_RFP_1x1_200ms_25sola
24	38	11.8762173504844	452	49.0087966568047	108.526548672566	1054.34734513274	1182476	2616.09734513274	173.904081290083	434.484098437333	0	347368	768.513274336283	665.63367310982	930.736591261609	0	NaN	NaN	NaN	NaN	NaN	400.251994911502	0.919176706959392	37.8504160417302	12.555429226251	10.2743817353389	2.70740339035744	0.0174036135583166	0.00951968952119486	0	1.00790649944697	3138.13724899361	1	17148.7654867257	1	1	1	2	2019-05-16T17:07:36.241	NG_ecoli_LTEE_151_DM25	-500	866	162.225	DIA_100X_EMPTY_1x1_100ms	657dd429-34b4-4fa7-bfbf-ee6469077ba5	EPI_100X_YFP_1x1_200ms_25sola	EPI_100X_RFP_1x1_200ms_25sola
25	33	13.7056628903562	454	48.5948396497619	105.982378854626	543.872246696035	2836053	6246.8127753304	173.904081290083	434.484098437333	0	246714	543.422907488987	665.63367310982	930.736591261609	0	NaN	NaN	NaN	NaN	NaN	373.841072560321	0.984035240638345	31.9378718419683	13.4068743413489	11.3411869842211	3.13039864305013	0.0122003822522015	0.00681134541596625	0	1.00296797234714	3226.36038705679	0	16025.0682819383	1	1	1	2	2019-05-16T17:07:36.241	NG_ecoli_LTEE_151_DM25	-500	866	162.225	DIA_100X_EMPTY_1x1_100ms	6b5308e9-42b0-4025-9462-0f15abd54b02	EPI_100X_YFP_1x1_200ms_25sola	EPI_100X_RFP_1x1_200ms_25sola
26	26	12.8980574511464	336	41.7617052688978	112.8125	1035.53571428571	5648574	16811.2321428571	173.904081290083	434.484098437333	0	235155	699.866071428571	665.63367310982	930.736591261609	0	NaN	NaN	NaN	NaN	NaN	306.336144933682	0.99475199937739	26.025541262002	14.4804717296019	11.1566398058874	3.70256872801464	0.0389430570339381	0.0189906524234792	1	1.01723702894337	2544.23062464365	2	16529.3779761905	1	1	1	2	2019-05-16T17:07:36.241	NG_ecoli_LTEE_151_DM25	-500	866	162.225	DIA_100X_EMPTY_1x1_100ms	59105cad-a946-4b36-8e30-4dd7ccf905c8	EPI_100X_YFP_1x1_200ms_25sola	EPI_100X_RFP_1x1_200ms_25sola
27	46	13.1694757868649	606	48.3678366757079	124.108910891089	1509.43894389439	7402236	12214.9108910891	173.904081290083	434.484098437333	0	2520003	4158.42079207921	665.63367310982	930.736591261609	0	NaN	NaN	NaN	NaN	NaN	535.103126829622	0.907896417023207	46.8197315311349	13.8195928938332	11.2168805213184	2.52598075750408	0.0337649790561923	0.0128227985715785	1	1.00801732547116	4626.61102387813	1	17104.2145214521	1	1	1	2	2019-05-16T17:07:36.241	NG_ecoli_LTEE_151_DM25	-500	866	162.225	DIA_100X_EMPTY_1x1_100ms	c19b8e2a-7a33-4d63-b421-37e5455c815d	EPI_100X_YFP_1x1_200ms_25sola	EPI_100X_RFP_1x1_200ms_25sola
28	26	13.3621260763953	348	33.401421644945	113.706896551724	1309.7816091954	7750553	22271.7040229885	173.904081290083	434.484098437333	0	158008	454.045977011494	665.63367310982	930.736591261609	0	NaN	NaN	NaN	NaN	NaN	306.255321794311	0.99555099280065	25.3230339042116	14.0923952086536	11.6502751936908	3.52523475228637	0.0188754617850131	0.00814111336279827	1	1.00223052250653	2699.46677105407	1	16043.0172413793	1	1	1	2	2019-05-16T17:07:36.241	NG_ecoli_LTEE_151_DM25	-500	866	162.225	DIA_100X_EMPTY_1x1_100ms	91c327f9-e7a0-4922-8412-c1431129cd95	EPI_100X_YFP_1x1_200ms_25sola	EPI_100X_RFP_1x1_200ms_25sola
29	30	14.4484261788406	434	41.0748246019688	124.794930875576	835.129032258065	1866744	4301.2534562212	173.904081290083	434.484098437333	0	276751	637.675115207373	665.63367310982	930.736591261609	0	NaN	NaN	NaN	NaN	NaN	366.004388301458	0.994821914251526	29.4924546355017	14.506111570397	12.0530191705621	3.35515045010369	0.0238743867021374	0.0100590969128785	0	1.00581333206177	3365.0575502924	0	15650.3917050691	1	1	1	2	2019-05-16T17:07:36.241	NG_ecoli_LTEE_151_DM25	-500	866	162.225	DIA_100X_EMPTY_1x1_100ms	d6d3a7aa-31ba-4c22-8543-b0ac5381dc58	EPI_100X_YFP_1x1_200ms_25sola	EPI_100X_RFP_1x1_200ms_25sola
30	30	12.3937099215415	373	42.9724491658331	126.898123324397	250.093833780161	208419	558.764075067024	173.904081290083	434.484098437333	0	3124283	8376.09383378016	665.63367310982	930.736591261609	0	NaN	NaN	NaN	NaN	NaN	338.363122096809	0.951991142099159	30.1882982331886	13.6631956588272	10.6721614273859	3.3157488439533	0.0255195941928315	0.0122999146704126	0	1.00875046283496	2700.43224231662	1	17079.1126005362	1	1	1	2	2019-05-16T17:07:36.241	NG_ecoli_LTEE_151_DM25	-500	866	162.225	DIA_100X_EMPTY_1x1_100ms	cd91997b-9215-4cb0-b387-5a0318b40159	EPI_100X_YFP_1x1_200ms_25sola	EPI_100X_RFP_1x1_200ms_25sola
31	27	13.3779582291379	361	44.7852295228816	123.260387811634	1296.27977839335	5835543	16164.9390581717	173.904081290083	434.484098437333	0	167147	463.01108033241	665.63367310982	930.736591261609	0	NaN	NaN	NaN	NaN	NaN	325.39872653759	0.999851335065322	25.9781882696379	15.1602182809955	12.1376294538915	3.77120642517662	0.0265111812092164	0.0156767423412193	0	1.01105564639991	3005.84437137588	1	16089.5318559557	1	1	1	2	2019-05-16T17:07:36.241	NG_ecoli_LTEE_151_DM25	-500	866	162.225	DIA_100X_EMPTY_1x1_100ms	b7dd8d50-005e-4852-aae7-ffbd974e43b9	EPI_100X_YFP_1x1_200ms_25sola	EPI_100X_RFP_1x1_200ms_25sola
32	22	13.3416831108266	294	-36.0769497475818	122.265306122449	642.632653061224	582879	1982.58163265306	173.904081290083	434.484098437333	0	522278	1776.45578231293	665.63367310982	930.736591261609	0	NaN	NaN	NaN	NaN	NaN	249.895807887053	0.999951275928478	21.4121020943153	14.211339754506	11.3234183004772	3.65029209870321	0.00433883162673584	0.00225432523639781	0	1.00016203417481	2156.27570039878	0	16079.2210884354	1	1	1	2	2019-05-16T17:07:36.241	NG_ecoli_LTEE_151_DM25	-500	866	162.225	DIA_100X_EMPTY_1x1_100ms	ae67615c-09fd-498c-8547-e0f44555ceee	EPI_100X_YFP_1x1_200ms_25sola	EPI_100X_RFP_1x1_200ms_25sola
33	32	12.5584600360474	403	47.9634269340582	131.464019851117	235.796526054591	141543	351.223325062035	173.904081290083	434.484098437333	0	5079536	12604.3076923077	665.63367310982	930.736591261609	0	NaN	NaN	NaN	NaN	NaN	362.303184530811	0.992288092901764	32.0254297637106	12.9814005678462	11.0065825309885	3.07511468243107	0.019605735531197	0.008915888943281	0	1.00535008494737	3047.12195717512	1	17278.300248139	1	1	1	2	2019-05-16T17:07:36.241	NG_ecoli_LTEE_151_DM25	-500	866	162.225	DIA_100X_EMPTY_1x1_100ms	7005d796-3ee6-4d66-97aa-e50a477fec03	EPI_100X_YFP_1x1_200ms_25sola	EPI_100X_RFP_1x1_200ms_25sola
34	32	14.5880366971621	467	43.3551964754615	128.695931477516	1017.79229122056	10971030	23492.5695931478	173.904081290083	434.484098437333	0	856376	1833.78158458244	665.63367310982	930.736591261609	0	NaN	NaN	NaN	NaN	NaN	387.022607738159	0.91839423353005	31.6511809721452	15.1986709692211	11.5706808500024	3.29697879737211	0.0943500410819055	0.0449551571582943	0	1.13868215074634	3328.10967749458	2	16980.3811563169	1	1	1	2	2019-05-16T17:07:36.241	NG_ecoli_LTEE_151_DM25	-500	866	162.225	DIA_100X_EMPTY_1x1_100ms	00294fe1-7fd3-4b0e-84c9-4d2edfbb8685	EPI_100X_YFP_1x1_200ms_25sola	EPI_100X_RFP_1x1_200ms_25sola
35	36	11.8299012323666	426	48.4900346475049	143.00234741784	995.485915492958	5048420	11850.7511737089	173.904081290083	434.484098437333	0	937175	2199.94131455399	665.63367310982	930.736591261609	0	NaN	NaN	NaN	NaN	NaN	380.768927692032	0.9696765652011	35.4790508674476	12.2727079559082	10.468287538055	2.64971002840724	0.0206839738699105	0.0102643440302322	0	1.00791275681909	3053.60712815845	1	17552.4014084507	1	1	1	2	2019-05-16T17:07:36.241	NG_ecoli_LTEE_151_DM25	-500	866	162.225	DIA_100X_EMPTY_1x1_100ms	d6caaa27-567a-45ba-be16-002d9057ef77	EPI_100X_YFP_1x1_200ms_25sola	EPI_100X_RFP_1x1_200ms_25sola
36	29	11.4822099000924	333	35.6955414553389	136.846846846847	1528.37537537538	179300	538.438438438438	173.904081290083	434.484098437333	0	10280634	30872.7747747748	665.63367310982	930.736591261609	0	NaN	NaN	NaN	NaN	NaN	346.547501609448	0.898851993759859	31.8277366034116	13.3323474039607	10.4219884584545	2.98095310612489	0.0707378199677835	0.0324071744722785	1	1.08221428106309	2715.16866198272	1	19610.0600600601	1	1	1	2	2019-05-16T17:07:36.241	NG_ecoli_LTEE_151_DM25	-500	866	162.225	DIA_100X_EMPTY_1x1_100ms	9816b352-95ee-46ee-8538-be9615ee93e8	EPI_100X_YFP_1x1_200ms_25sola	EPI_100X_RFP_1x1_200ms_25sola
37	28	13.5823992457545	381	44.4947363854061	143.38845144357	902.03937007874	614228	1612.1469816273	173.904081290083	434.484098437333	0	580595	1523.87139107612	665.63367310982	930.736591261609	0	NaN	NaN	NaN	NaN	NaN	319.972818580488	0.995418720663366	27.1074227765217	13.626852036714	11.4424640379272	3.31433469195945	0.00570015051918645	0.00295994010353367	0	1.00045292601581	2787.51506345167	0	15825.2703412073	1	1	1	2	2019-05-16T17:07:36.241	NG_ecoli_LTEE_151_DM25	-500	866	162.225	DIA_100X_EMPTY_1x1_100ms	6676000a-736a-42cf-85d0-46e52d5e02d9	EPI_100X_YFP_1x1_200ms_25sola	EPI_100X_RFP_1x1_200ms_25sola
38	22	14.8053249113291	326	-43.687784083936	143.720858895706	1776.42331288344	67367	206.647239263804	173.904081290083	434.484098437333	0	9833584	30164.3680981595	665.63367310982	930.736591261609	0	NaN	NaN	NaN	NaN	NaN	269.017035386761	0.946129182180657	22.9787141378934	13.2285933758537	10.3925056989322	3.43859685095059	0.172183076063072	0.0807440454681789	2	1.29188329068826	1949.1988498522	0	18616.9171779141	1	1	1	2	2019-05-16T17:07:36.241	NG_ecoli_LTEE_151_DM25	-500	866	162.225	DIA_100X_EMPTY_1x1_100ms	56e74fb8-aed5-4611-aa39-69189c4efa1f	EPI_100X_YFP_1x1_200ms_25sola	EPI_100X_RFP_1x1_200ms_25sola
39	27	13.1489707345537	355	42.9427307890484	154.281690140845	1124.69295774648	1429113	4025.67042253521	173.904081290083	434.484098437333	0	176799	498.025352112676	665.63367310982	930.736591261609	0	NaN	NaN	NaN	NaN	NaN	298.12851434455	0.999609771305861	25.0377884454794	14.2548306496882	11.4666954698891	3.65856358898013	0.00397558194277736	0.00183769731485435	1	1.00007625903045	2585.60634274502	0	15417.1802816901	1	1	1	2	2019-05-16T17:07:36.241	NG_ecoli_LTEE_151_DM25	-500	866	162.225	DIA_100X_EMPTY_1x1_100ms	1ae135e8-c580-4343-a3d5-7de745847c71	EPI_100X_YFP_1x1_200ms_25sola	EPI_100X_RFP_1x1_200ms_25sola
40	39	12.5731687262907	491	49.1744058052892	162.464358452138	1361.8900203666	5027815	10239.9490835031	173.904081290083	434.484098437333	0	236424	481.515274949084	665.63367310982	930.736591261609	0	NaN	NaN	NaN	NaN	NaN	431.837343818416	0.954997735763422	39.6042452993341	12.4981276582714	10.6641943802403	2.4836732545876	0.0118375110672153	0.00684999651632927	1	1.00498463799013	3537.42897001453	0	16606.5478615071	1	1	1	2	2019-05-16T17:07:36.241	NG_ecoli_LTEE_151_DM25	-500	866	162.225	DIA_100X_EMPTY_1x1_100ms	c3f97f68-f920-4bf9-ba96-f7a9a6b4e1ab	EPI_100X_YFP_1x1_200ms_25sola	EPI_100X_RFP_1x1_200ms_25sola
41	22	12.7576146137045	281	-0.368980371791017	161.241992882562	1976.5231316726	446186	1587.85053380783	173.904081290083	434.484098437333	0	201694	717.772241992883	665.63367310982	930.736591261609	0	NaN	NaN	NaN	NaN	NaN	241.07450937414	0.999875584996573	20.4086841740303	14.5271421976973	11.223286667553	4.03969985234581	0.0106712053798728	0.00592547350006866	0	1.00095881317023	2019.04034937523	0	16175.1245551601	1	1	1	2	2019-05-16T17:07:36.241	NG_ecoli_LTEE_151_DM25	-500	866	162.225	DIA_100X_EMPTY_1x1_100ms	fa770cdb-1420-41d0-bc6c-9f1636756bd4	EPI_100X_YFP_1x1_200ms_25sola	EPI_100X_RFP_1x1_200ms_25sola
42	26	13.2563944490142	345	42.9033305841195	161.35652173913	1870.92173913043	5221807	15135.6724637681	173.904081290083	434.484098437333	0	267249	774.634782608696	665.63367310982	930.736591261609	0	NaN	NaN	NaN	NaN	NaN	290.035775888165	0.999788211564911	24.1101088328029	14.1766733958906	11.6197554028898	3.61501471995104	0.0042979294809952	0.0024966781342675	1	1.00006000061646	2556.71915123607	0	16300.7275362319	1	1	1	2	2019-05-16T17:07:36.241	NG_ecoli_LTEE_151_DM25	-500	866	162.225	DIA_100X_EMPTY_1x1_100ms	d0646b18-4833-4e62-82be-e90d47fa707d	EPI_100X_YFP_1x1_200ms_25sola	EPI_100X_RFP_1x1_200ms_25sola
43	26	11.8324757992729	309	35.6377220327406	169.585760517799	965.216828478964	3965536	12833.4498381877	173.904081290083	434.484098437333	0	286877	928.404530744337	665.63367310982	930.736591261609	0	NaN	NaN	NaN	NaN	NaN	308.350064188764	0.968575329762567	26.4420213044985	13.4567748866991	11.0945685661234	3.25295549457435	0.044723029498345	0.0178454634259377	1	1.01211188459843	2556.26203005829	3	17862.0485436893	1	1	1	2	2019-05-16T17:07:36.241	NG_ecoli_LTEE_151_DM25	-500	866	162.225	DIA_100X_EMPTY_1x1_100ms	eb08c6d8-7c86-4ea2-81c1-e05ead50d78a	EPI_100X_YFP_1x1_200ms_25sola	EPI_100X_RFP_1x1_200ms_25sola
44	24	14.3964959732651	346	-49.8073161244413	179.057803468208	979.531791907515	1415911	4092.22832369942	173.904081290083	434.484098437333	0	468011	1352.63294797688	665.63367310982	930.736591261609	0	NaN	NaN	NaN	NaN	NaN	320.869138639202	0.999949123527743	22.1801749939012	19.7718001353315	13.809172891893	5.2721577986775	0.0475711766785388	0.0222663744228906	0	1.01806974280388	3321.92775884077	2	14724.6647398844	1	1	1	2	2019-05-16T17:07:36.241	NG_ecoli_LTEE_151_DM25	-500	866	162.225	DIA_100X_EMPTY_1x1_100ms	11c7b349-992a-4f61-8793-c6d593e8ab4e	EPI_100X_YFP_1x1_200ms_25sola	EPI_100X_RFP_1x1_200ms_25sola
45	29	15.7243375375693	456	22.82943871845	183.214912280702	1904.39692982456	2045793	4486.38815789474	173.904081290083	434.484098437333	0	350362	768.337719298246	665.63367310982	930.736591261609	0	NaN	NaN	NaN	NaN	NaN	371.800197252436	0.999951842546061	26.1157952264948	17.5542754745764	13.5311409271404	4.83713258822012	0.00760292182805745	0.00407638406160935	0	1.00076471092257	3755.4498820324	0	14525.6535087719	1	1	1	2	2019-05-16T17:07:36.241	NG_ecoli_LTEE_151_DM25	-500	866	162.225	DIA_100X_EMPTY_1x1_100ms	7cfd306d-b3a0-4466-a5a6-9912c0400d24	EPI_100X_YFP_1x1_200ms_25sola	EPI_100X_RFP_1x1_200ms_25sola
46	27	13.8365096774179	374	41.342523940927	185.489304812834	578.997326203209	2744168	7337.34759358289	173.904081290083	434.484098437333	0	223782	598.347593582888	665.63367310982	930.736591261609	0	NaN	NaN	NaN	NaN	NaN	315.469162402252	0.999858407758693	24.7731423367982	15.3751896670345	12.1899351122465	4.06243750023082	0.0125170753644378	0.00502718614302552	1	1.00074692644928	2891.17091996847	0	15430.7727272727	1	1	1	2	2019-05-16T17:07:36.241	NG_ecoli_LTEE_151_DM25	-500	866	162.225	DIA_100X_EMPTY_1x1_100ms	1f22ed01-fba8-477e-8449-bebf78b19fa9	EPI_100X_YFP_1x1_200ms_25sola	EPI_100X_RFP_1x1_200ms_25sola
47	37	12.3399833171408	457	48.4383555652762	189.566739606127	940.466083150985	8036848	17586.1006564551	173.904081290083	434.484098437333	0	479410	1049.03719912473	665.63367310982	930.736591261609	0	NaN	NaN	NaN	NaN	NaN	390.278018850473	0.967465086217684	35.7931258972955	13.1448349733859	10.5601419488156	2.91375150062119	0.0152842623264377	0.00893515700492398	0	1.00683268425199	3134.93847062023	1	16957.0962800875	1	1	1	2	2019-05-16T17:07:36.241	NG_ecoli_LTEE_151_DM25	-500	866	162.225	DIA_100X_EMPTY_1x1_100ms	1eb828fc-5e52-4753-932c-439afbca88f9	EPI_100X_YFP_1x1_200ms_25sola	EPI_100X_RFP_1x1_200ms_25sola
48	38	13.0266347454336	495	49.3664983399113	191.864646464646	71.1676767676768	1562777	3157.12525252525	173.904081290083	434.484098437333	0	281188	568.056565656566	665.63367310982	930.736591261609	0	NaN	NaN	NaN	NaN	NaN	409.26062443003	0.9327756902881	36.5254694747678	13.5508875708824	10.9199667675646	2.89597020005762	0.00824393233244561	0.00379891759218192	2	1.00031160102469	3420.80502539558	0	16376.4343434343	1	1	1	2	2019-05-16T17:07:36.241	NG_ecoli_LTEE_151_DM25	-500	866	162.225	DIA_100X_EMPTY_1x1_100ms	33ed8edb-5bca-4b21-8ea8-d6418c0d2f93	EPI_100X_YFP_1x1_200ms_25sola	EPI_100X_RFP_1x1_200ms_25sola
49	32	12.8473132621057	411	48.7393101160271	197.85401459854	496.352798053528	2500934	6084.99756690998	173.904081290083	434.484098437333	0	255529	621.725060827251	665.63367310982	930.736591261609	0	NaN	NaN	NaN	NaN	NaN	351.833561613229	0.976641159805997	31.2523326316626	13.0490226766557	10.8244377737814	3.11398759526042	0.00799341930805591	0.00196818970104437	1	1.00015162471736	2875.96115431467	0	15679.5255474453	1	1	1	2	2019-05-16T17:07:36.241	NG_ecoli_LTEE_151_DM25	-500	866	162.225	DIA_100X_EMPTY_1x1_100ms	7915cd44-44c7-4bfa-b3c3-ae759d8dd04f	EPI_100X_YFP_1x1_200ms_25sola	EPI_100X_RFP_1x1_200ms_25sola
50	18	8.23003886344058	148	-25.885545174373	192.959459459459	969.540540540541	377819	2552.83108108108	173.904081290083	434.484098437333	0	1107518	7483.22972972973	665.63367310982	930.736591261609	0	NaN	NaN	NaN	NaN	NaN	188.521856086451	0.99975119406374	17.8799618813294	13.1010604582773	9.96524058974917	3.67796091740054	0.00647680517290547	0.0031043241873872	1	1.00022191277382	1394.5434382208	3	19813.8986486487	1	1	1	2	2019-05-16T17:07:36.241	NG_ecoli_LTEE_151_DM25	-500	866	162.225	DIA_100X_EMPTY_1x1_100ms	9a13d4b5-32ce-41b1-aa1b-f9106b422ee6	EPI_100X_YFP_1x1_200ms_25sola	EPI_100X_RFP_1x1_200ms_25sola
51	38	15.2231675770895	582	49.0770991695878	193.321305841924	1416.95017182131	5529424	9500.72852233677	173.904081290083	434.484098437333	0	354821	609.658075601375	665.63367310982	930.736591261609	0	NaN	NaN	NaN	NaN	NaN	487.969480009721	0.988898167010984	37.2464046398847	15.2580788331304	12.715109659867	3.57085994239005	0.0189408012546805	0.00972709543465126	1	1.00266714380442	4729.49160079546	0	15185.441580756	1	1	1	2	2019-05-16T17:07:36.241	NG_ecoli_LTEE_151_DM25	-500	866	162.225	DIA_100X_EMPTY_1x1_100ms	ac2df42f-e936-4b00-8dd5-c1a25c4fe743	EPI_100X_YFP_1x1_200ms_25sola	EPI_100X_RFP_1x1_200ms_25sola
52	25	14.3281482172805	359	31.4385123328755	198.050139275766	1451.32311977716	9014227	25109.2674094708	173.904081290083	434.484098437333	0	220619	614.537604456825	665.63367310982	930.736591261609	0	NaN	NaN	NaN	NaN	NaN	295.348197490129	0.999918328563124	22.948912572474	15.5108026728823	12.0806938244833	4.41639523387736	0.0109856851507361	0.0054734577031186	1	1.00110705418472	2630.48450586769	0	16254.8440111421	1	1	1	2	2019-05-16T17:07:36.241	NG_ecoli_LTEE_151_DM25	-500	866	162.225	DIA_100X_EMPTY_1x1_100ms	3c68122a-4495-407f-8348-06d75c182e3f	EPI_100X_YFP_1x1_200ms_25sola	EPI_100X_RFP_1x1_200ms_25sola
53	22	16.336221162029	360	-49.7380952790791	199.65	1796.02222222222	11365644	31571.2333333333	173.904081290083	434.484098437333	0	835899	2321.94166666667	665.63367310982	930.736591261609	0	NaN	NaN	NaN	NaN	NaN	296.618972397458	0.999935524617354	19.8729924590805	18.9115039133514	14.1885071368781	5.28391933484921	0.0112267560795161	0.0063547529465517	0	1.00108714495715	3142.14740627623	0	15395.3972222222	1	1	1	2	2019-05-16T17:07:36.241	NG_ecoli_LTEE_151_DM25	-500	866	162.225	DIA_100X_EMPTY_1x1_100ms	50fd8528-6cb8-4d07-b6ab-44a589addb5c	EPI_100X_YFP_1x1_200ms_25sola	EPI_100X_RFP_1x1_200ms_25sola
54	24	12.1372258632175	292	13.5579342352617	207.270547945205	981.880136986301	5665688	19403.0410958904	173.904081290083	434.484098437333	0	349165	1195.77054794521	665.63367310982	930.736591261609	0	NaN	NaN	NaN	NaN	NaN	266.991019494284	0.998792855998295	23.541273231323	14.0841043805935	10.7829168662786	3.69610118521622	0.0185918875788178	0.00771703882681881	1	1.0022586373739	2149.77170857558	1	16653.9315068493	1	1	1	2	2019-05-16T17:07:36.241	NG_ecoli_LTEE_151_DM25	-500	866	162.225	DIA_100X_EMPTY_1x1_100ms	70a2afe8-43da-46d7-bf90-b940178079f1	EPI_100X_YFP_1x1_200ms_25sola	EPI_100X_RFP_1x1_200ms_25sola
55	27	11.3126589467799	306	40.8557788217805	213.287581699346	858.362745098039	1235124	4036.35294117647	173.904081290083	434.484098437333	0	327659	1070.78104575163	665.63367310982	930.736591261609	0	NaN	NaN	NaN	NaN	NaN	280.905091215732	0.993391505193651	26.7174929543971	12.6945903089587	10.2174055153624	2.91996975082042	0.0084245094438116	0.0036101608508846	1	1.00038959542657	2190.61897661018	0	16693.862745098	1	1	1	2	2019-05-16T17:07:36.241	NG_ecoli_LTEE_151_DM25	-500	866	162.225	DIA_100X_EMPTY_1x1_100ms	618e9c13-a424-4fb7-ac9d-7bbbf65a484f	EPI_100X_YFP_1x1_200ms_25sola	EPI_100X_RFP_1x1_200ms_25sola
56	32	13.0794131613141	420	46.5970665601996	216.007142857143	1166.13095238095	193652	461.076190476191	173.904081290083	434.484098437333	0	2516158	5990.85238095238	665.63367310982	930.736591261609	0	NaN	NaN	NaN	NaN	NaN	350.594885249355	0.985737107204941	31.2874974621006	12.6444335113607	10.9626387103633	2.80288350424922	0.0171599145275612	0.00728464027718231	1	1.0032543055814	2953.18675422219	0	16525.5547619048	1	1	1	2	2019-05-16T17:07:36.241	NG_ecoli_LTEE_151_DM25	-500	866	162.225	DIA_100X_EMPTY_1x1_100ms	306cf8d4-c7f8-4316-a342-276bbf1d441b	EPI_100X_YFP_1x1_200ms_25sola	EPI_100X_RFP_1x1_200ms_25sola
57	44	14.5694538142058	641	48.1244667327947	227.294851794072	887.989079563182	8354982	13034.2932917317	173.904081290083	434.484098437333	0	635374	991.223088923557	665.63367310982	930.736591261609	0	NaN	NaN	NaN	NaN	NaN	520.763110861651	0.91245790852673	43.0471681883831	14.0780616800411	11.8000779532535	2.69895478442105	0.0497287295861386	0.0207436184330214	0	1.05071162131304	4707.650588873	0	16251.7987519501	1	1	1	2	2019-05-16T17:07:36.241	NG_ecoli_LTEE_151_DM25	-500	866	162.225	DIA_100X_EMPTY_1x1_100ms	a19d7d02-9f38-4777-a6d2-dd6a80b928f8	EPI_100X_YFP_1x1_200ms_25sola	EPI_100X_RFP_1x1_200ms_25sola
58	40	13.6895806999456	549	46.9023634276904	228.832422586521	2003.53551912568	770994	1404.3606557377	173.904081290083	434.484098437333	0	447367	814.876138433516	665.63367310982	930.736591261609	0	NaN	NaN	NaN	NaN	NaN	471.662253141399	0.926575494730721	40.4852094454124	13.7160224451896	11.3889489586768	2.77676472386102	0.0188008693566652	0.0116848058624697	0	1.01379684674036	4124.3314980613	0	16124.8743169399	1	1	1	2	2019-05-16T17:07:36.241	NG_ecoli_LTEE_151_DM25	-500	866	162.225	DIA_100X_EMPTY_1x1_100ms	c57b0e2f-577e-4ce7-9fe5-d6d54e243c4b	EPI_100X_YFP_1x1_200ms_25sola	EPI_100X_RFP_1x1_200ms_25sola
59	28	16.693927390407	468	-32.4462662437513	249.551282051282	1222.30769230769	869830	1858.61111111111	173.904081290083	434.484098437333	0	1004468	2146.29914529915	665.63367310982	930.736591261609	0	NaN	NaN	NaN	NaN	NaN	393.29669807724	0.958882034009261	28.8098494014718	16.2161842433298	12.8074640112534	4.15613703780021	0.085173412019783	0.0513213621300732	0	1.16981553391851	3711.56574483134	2	13695.1987179487	1	1	1	2	2019-05-16T17:07:36.241	NG_ecoli_LTEE_151_DM25	-500	866	162.225	DIA_100X_EMPTY_1x1_100ms	14f06010-934e-4444-b88e-26f0cb03b925	EPI_100X_YFP_1x1_200ms_25sola	EPI_100X_RFP_1x1_200ms_25sola
60	24	12.6810695041916	305	25.8816756120524	249.754098360656	383.439344262295	1434829	4704.35737704918	173.904081290083	434.484098437333	0	135086	442.904918032787	665.63367310982	930.736591261609	0	NaN	NaN	NaN	NaN	NaN	259.743057799914	0.999044996390249	22.9592938147888	13.4354025123378	10.8303979765905	3.57369072089818	0.0111473989902363	0.00583352043508543	0	1.00128204686435	2115.13084412835	0	16361.937704918	1	1	1	2	2019-05-16T17:07:36.241	NG_ecoli_LTEE_151_DM25	-500	866	162.225	DIA_100X_EMPTY_1x1_100ms	a4353653-d44c-44e8-8cd6-26855c476e8e	EPI_100X_YFP_1x1_200ms_25sola	EPI_100X_RFP_1x1_200ms_25sola
61	20	13.2182558512053	265	-47.0976630320475	251.422641509434	1127.90943396226	743689	2806.37358490566	173.904081290083	434.484098437333	0	260142	981.667924528302	665.63367310982	930.736591261609	0	NaN	NaN	NaN	NaN	NaN	229.175792785964	0.999884230785162	18.4589202695183	15.679487528959	11.7491505933291	4.45902064923458	0.00407605513880167	0.00222807333198717	0	1.00011720645028	2001.28580989292	0	16043.6943396226	1	1	1	2	2019-05-16T17:07:36.241	NG_ecoli_LTEE_151_DM25	-500	866	162.225	DIA_100X_EMPTY_1x1_100ms	64c23b3b-bd50-47fe-acad-73560b9851d0	EPI_100X_YFP_1x1_200ms_25sola	EPI_100X_RFP_1x1_200ms_25sola
62	36	13.2596999150647	479	48.9128226680796	259.818371607516	1295.88935281837	1212520	2531.35699373695	173.904081290083	434.484098437333	0	220344	460.008350730689	665.63367310982	930.736591261609	0	NaN	NaN	NaN	NaN	NaN	406.978774511891	0.971545795285362	35.3036969489112	13.4531434328613	11.3027008873137	2.80221488526297	0.0122549501528931	0.00553690403544524	0	1.00262600200233	3542.21189495084	0	16643.7891440501	1	1	1	2	2019-05-16T17:07:36.241	NG_ecoli_LTEE_151_DM25	-500	866	162.225	DIA_100X_EMPTY_1x1_100ms	2018412f-92a7-43e2-90fa-5aa463a02cf4	EPI_100X_YFP_1x1_200ms_25sola	EPI_100X_RFP_1x1_200ms_25sola
63	38	11.6627955032407	444	49.0163657538642	261.164414414414	1196.36711711712	438260	987.072072072072	173.904081290083	434.484098437333	0	4244880	9560.54054054054	665.63367310982	930.736591261609	0	NaN	NaN	NaN	NaN	NaN	402.881460859281	0.923802494298609	37.9470546223412	12.4782636866801	10.355789520024	2.63742639821248	0.0172482932852437	0.00618268226490746	2	1.00297087577459	3196.20321160598	1	17832.7207207207	1	1	1	2	2019-05-16T17:07:36.241	NG_ecoli_LTEE_151_DM25	-500	866	162.225	DIA_100X_EMPTY_1x1_100ms	df14a1e4-3811-4d08-826d-a316fbf2e0b5	EPI_100X_YFP_1x1_200ms_25sola	EPI_100X_RFP_1x1_200ms_25sola
64	28	12.5897816101715	352	46.6037119927949	254.931818181818	1777.88920454545	410981	1167.55965909091	173.904081290083	434.484098437333	0	303309	861.673295454545	665.63367310982	930.736591261609	0	NaN	NaN	NaN	NaN	NaN	304.654866124775	0.996250469707715	26.5313394585791	13.2484938340933	11.0934093030534	3.32404577696428	0.0130658540977248	0.00741683435163965	0	1.00264729885986	2564.36081351947	0	16387.7102272727	1	1	1	2	2019-05-16T17:07:36.241	NG_ecoli_LTEE_151_DM25	-500	866	162.225	DIA_100X_EMPTY_1x1_100ms	c33aebd6-0eb6-44e1-ba10-f6d876dc9a33	EPI_100X_YFP_1x1_200ms_25sola	EPI_100X_RFP_1x1_200ms_25sola
65	26	13.7769943466452	358	29.301087707075	263.77094972067	64.2988826815643	610603	1705.59497206704	173.904081290083	434.484098437333	0	239790	669.804469273743	665.63367310982	930.736591261609	0	NaN	NaN	NaN	NaN	NaN	292.918008079991	0.999894359869949	23.5779680117681	14.8148889063532	11.7656234086696	4.06939881957863	0.0139508255119445	0.00702446214344409	1	1.0019383740434	2563.45762326476	0	14659.092178771	1	1	1	2	2019-05-16T17:07:36.241	NG_ecoli_LTEE_151_DM25	-500	866	162.225	DIA_100X_EMPTY_1x1_100ms	667795a6-8246-4a26-896d-d9912e6b88fa	EPI_100X_YFP_1x1_200ms_25sola	EPI_100X_RFP_1x1_200ms_25sola
66	31	13.0807696271475	408	35.6851808451747	268.43137254902	955.720588235294	8921941	21867.5024509804	173.904081290083	434.484098437333	0	275060	674.166666666667	665.63367310982	930.736591261609	0	NaN	NaN	NaN	NaN	NaN	349.555931127721	0.98772498961278	31.2999923453819	13.043463405675	10.7553402295377	3.1748878981436	0.00876271278072854	0.00341077437009007	1	1.00029636577187	2843.69110242304	0	16332.0073529412	1	1	1	2	2019-05-16T17:07:36.241	NG_ecoli_LTEE_151_DM25	-500	866	162.225	DIA_100X_EMPTY_1x1_100ms	20faa41e-cc56-493d-b082-7891b7e33274	EPI_100X_YFP_1x1_200ms_25sola	EPI_100X_RFP_1x1_200ms_25sola
67	24	12.4626703544846	302	18.088421640945	263.433774834437	682.344370860927	294995	976.804635761589	173.904081290083	434.484098437333	0	4045852	13396.8609271523	665.63367310982	930.736591261609	0	NaN	NaN	NaN	NaN	NaN	280.988081149688	0.998967953399604	23.6820256246515	14.02090628339	11.4837033548266	3.59890252017385	0.00966402004944927	0.00438200614537613	0	1.00070732979278	2452.85942239548	1	16521.1721854305	1	1	1	2	2019-05-16T17:07:36.241	NG_ecoli_LTEE_151_DM25	-500	866	162.225	DIA_100X_EMPTY_1x1_100ms	62690cd6-b442-4c70-8034-f3bef2259e21	EPI_100X_YFP_1x1_200ms_25sola	EPI_100X_RFP_1x1_200ms_25sola
68	10	8.79999996244848	88	-49.9998321342973	268.579545454545	1226	31012	352.409090909091	173.904081290083	434.484098437333	0	1923501	21857.9659090909	665.63367310982	930.736591261609	0	NaN	NaN	NaN	NaN	NaN	136.69002843638	0.999864689511332	13.7573935300642	12.7541460875365	9.23283320385002	3.82487071107353	0.00599099840136181	0.00340408214625575	0	1.00014802035816	921.077177663665	1	19996.0568181818	1	1	1	2	2019-05-16T17:07:36.241	NG_ecoli_LTEE_151_DM25	-500	866	162.225	DIA_100X_EMPTY_1x1_100ms	71455711-888a-414c-9b36-8273048541e0	EPI_100X_YFP_1x1_200ms_25sola	EPI_100X_RFP_1x1_200ms_25sola
69	21	12.6983572303621	268	-35.4495807353675	274.253731343284	2008.92164179104	48788	182.044776119403	173.904081290083	434.484098437333	0	4169909	15559.3619402985	665.63367310982	930.736591261609	0	NaN	NaN	NaN	NaN	NaN	265.139061079178	0.872693213214995	25.7713904243482	13.7338215575676	9.23862810446662	3.34280042517357	0.151002284358965	0.0796179864841615	0	1.36781626113271	1727.5980377625	0	20002.7686567164	1	1	1	2	2019-05-16T17:07:36.241	NG_ecoli_LTEE_151_DM25	-500	866	162.225	DIA_100X_EMPTY_1x1_100ms	db200394-77b2-4c62-88db-434f8fa0f99c	EPI_100X_YFP_1x1_200ms_25sola	EPI_100X_RFP_1x1_200ms_25sola
70	38	13.4571613268811	512	49.5250215819307	275.34375	1610.23046875	5080886	9923.60546875	173.904081290083	434.484098437333	0	296832	579.75	665.63367310982	930.736591261609	0	NaN	NaN	NaN	NaN	NaN	421.90119970201	0.979600727890628	37.4310421078985	12.923279671076	11.0914786198258	2.62892059191588	0.00472095733066301	0.00156386637162276	3	1.00011192085227	3616.60178656801	0	16324.0859375	1	1	1	2	2019-05-16T17:07:36.241	NG_ecoli_LTEE_151_DM25	-500	866	162.225	DIA_100X_EMPTY_1x1_100ms	d05a6fff-fbf1-4128-940b-09ef50c0a610	EPI_100X_YFP_1x1_200ms_25sola	EPI_100X_RFP_1x1_200ms_25sola
71	26	14.9334624066377	390	-4.81193735761273	280.215384615385	682.689743589744	7100643	18206.7769230769	173.904081290083	434.484098437333	0	1156240	2964.71794871795	665.63367310982	930.736591261609	0	NaN	NaN	NaN	NaN	NaN	340.972598526768	0.999969515586143	24.774734823849	16.8355214325754	13.3915182336184	4.33361715576224	0.015698237677879	0.00913030614776657	0	1.00342915085804	3489.4624562191	1	15857.5794871795	1	1	1	2	2019-05-16T17:07:36.241	NG_ecoli_LTEE_151_DM25	-500	866	162.225	DIA_100X_EMPTY_1x1_100ms	e079518f-c5cf-427c-9152-29338677da72	EPI_100X_YFP_1x1_200ms_25sola	EPI_100X_RFP_1x1_200ms_25sola
72	35	14.604108657536	512	48.2808462523974	287.44921875	1557.751953125	12104906	23642.39453125	173.904081290083	434.484098437333	0	1095010	2138.69140625	665.63367310982	930.736591261609	0	NaN	NaN	NaN	NaN	NaN	429.682395509653	0.976840589186406	34.607270528158	14.4136942661448	12.1193679748706	3.19533433455675	0.0118087458788633	0.00554642481271214	1	1.00211434872099	3992.24488535826	0	16069.455078125	1	1	1	2	2019-05-16T17:07:36.241	NG_ecoli_LTEE_151_DM25	-500	866	162.225	DIA_100X_EMPTY_1x1_100ms	1c45c293-f286-4701-b530-11f0c762cd9e	EPI_100X_YFP_1x1_200ms_25sola	EPI_100X_RFP_1x1_200ms_25sola
73	31	16.1260630836225	500	44.4544355645043	311.354	1406.016	1852478	3704.956	173.904081290083	434.484098437333	0	2713248	5426.496	665.63367310982	930.736591261609	0	NaN	NaN	NaN	NaN	NaN	398.51118488794	0.97937025046986	29.7651821980417	16.1814727188002	12.9488700249136	3.78954501127879	0.0616092993574633	0.0337876113959196	0	1.07089860088419	3919.78430753945	0	16060.598	1	1	1	2	2019-05-16T17:07:36.241	NG_ecoli_LTEE_151_DM25	-500	866	162.225	DIA_100X_EMPTY_1x1_100ms	c21c3be3-3a4b-4724-8751-4c815cf01863	EPI_100X_YFP_1x1_200ms_25sola	EPI_100X_RFP_1x1_200ms_25sola
74	20	12.9451164893085	261	-46.4732029764133	306.938697318008	1975.70881226054	60375	231.32183908046	173.904081290083	434.484098437333	0	3449368	13215.969348659	665.63367310982	930.736591261609	0	NaN	NaN	NaN	NaN	NaN	227.517134818957	0.999909511794734	19.0696167957214	15.0006737632841	11.3976926301948	4.10852416626597	0.00623739923885027	0.00313686514510011	1	1.00025339545441	1945.6545278845	0	16854.2911877395	1	1	1	2	2019-05-16T17:07:36.241	NG_ecoli_LTEE_151_DM25	-500	866	162.225	DIA_100X_EMPTY_1x1_100ms	26c9ea99-a7ec-4391-b530-5e9adc907a9b	EPI_100X_YFP_1x1_200ms_25sola	EPI_100X_RFP_1x1_200ms_25sola
75	25	13.5418033877667	339	13.7608232504897	309.643067846608	1870.3598820059	2266128	6684.74336283186	173.904081290083	434.484098437333	0	686611	2025.401179941	665.63367310982	930.736591261609	0	NaN	NaN	NaN	NaN	NaN	289.148450044191	0.99989347054005	23.3972816120561	15.4302211584168	11.8002027578937	4.26542387277995	0.00951861365881169	0.00462069306472946	1	1.00082388503776	2558.7875149713	1	15512.1769911504	1	1	1	2	2019-05-16T17:07:36.241	NG_ecoli_LTEE_151_DM25	-500	866	162.225	DIA_100X_EMPTY_1x1_100ms	c28e00b0-3ff6-42b4-b6e1-ce2309a351d1	EPI_100X_YFP_1x1_200ms_25sola	EPI_100X_RFP_1x1_200ms_25sola
76	22	13.5308526791134	298	-38.9183767205903	320.053691275168	1889.09060402685	727870	2442.51677852349	173.904081290083	434.484098437333	0	364411	1222.85570469799	665.63367310982	930.736591261609	0	NaN	NaN	NaN	NaN	NaN	258.610205732323	0.999924143414583	20.6993514366439	15.3234037753373	11.7775369784413	4.20122594598947	0.0326058135415793	0.0165225698164027	1	1.00830777589478	2255.04686770896	1	15853.9798657718	1	1	1	2	2019-05-16T17:07:36.241	NG_ecoli_LTEE_151_DM25	-500	866	162.225	DIA_100X_EMPTY_1x1_100ms	6b9c98d7-699e-425b-ac88-5c014f00fbc1	EPI_100X_YFP_1x1_200ms_25sola	EPI_100X_RFP_1x1_200ms_25sola
77	7	3.74800096801376	27	-49.9994158529752	314.925925925926	1541.85185185185	37688	1395.85185185185	173.904081290083	434.484098437333	0	395819	14659.962962963	665.63367310982	930.736591261609	0	NaN	NaN	NaN	NaN	NaN	113.312821117037	0.999720482984197	NaN	NaN	NaN	NaN	NaN	NaN	NaN	NaN	NaN	1	21552.1111111111	1	1	1	2	2019-05-16T17:07:36.241	NG_ecoli_LTEE_151_DM25	-500	866	162.225	DIA_100X_EMPTY_1x1_100ms	c1bf143b-92b9-4da4-8aca-0c0e5a642eb8	EPI_100X_YFP_1x1_200ms_25sola	EPI_100X_RFP_1x1_200ms_25sola
78	22	11.6738340999494	258	20.8268713853499	322.271317829457	1578.12403100775	417236	1617.19379844961	173.904081290083	434.484098437333	0	311797	1208.51550387597	665.63367310982	930.736591261609	0	NaN	NaN	NaN	NaN	NaN	241.156936363181	0.999622643962223	22.712200336841	12.608645653118	10.0598147891283	3.52948961310478	0.00654216324329928	0.00281574873644136	1	1.00028815187838	1805.21553275561	0	16728.3100775194	1	1	1	2	2019-05-16T17:07:36.241	NG_ecoli_LTEE_151_DM25	-500	866	162.225	DIA_100X_EMPTY_1x1_100ms	435d810b-b8a4-4c3e-b743-5ecf5c81629d	EPI_100X_YFP_1x1_200ms_25sola	EPI_100X_RFP_1x1_200ms_25sola
79	33	13.7341960837233	454	48.2026764867134	327.746696035242	1001.23348017621	2008940	4424.97797356828	173.904081290083	434.484098437333	0	617975	1361.17841409692	665.63367310982	930.736591261609	0	NaN	NaN	NaN	NaN	NaN	413.698338562178	0.980669961010381	32.4802781558131	14.4862341108232	12.4252634405654	3.3334240304196	0.0106957656526877	0.00513833280311818	2	1.00027614395882	3938.40915241374	1	15980.6431718062	1	1	1	2	2019-05-16T17:07:36.241	NG_ecoli_LTEE_151_DM25	-500	866	162.225	DIA_100X_EMPTY_1x1_100ms	297fcfe9-42a1-48cc-801e-4f74dff659de	EPI_100X_YFP_1x1_200ms_25sola	EPI_100X_RFP_1x1_200ms_25sola
80	30	11.4844200040548	345	43.5655394645306	332.686956521739	1531.43188405797	7324699	21231.0115942029	173.904081290083	434.484098437333	0	736244	2134.04057971014	665.63367310982	930.736591261609	0	NaN	NaN	NaN	NaN	NaN	337.447148657314	0.99219395436889	29.5578137141817	13.9222026240879	11.1040618506966	3.37213480494931	0.0110829307647137	0.00466646070991197	2	1.00057901217591	2862.37106734541	3	17730.5072463768	1	1	1	2	2019-05-16T17:07:36.241	NG_ecoli_LTEE_151_DM25	-500	866	162.225	DIA_100X_EMPTY_1x1_100ms	d4034e40-8257-4dc1-aa49-db187abe6916	EPI_100X_YFP_1x1_200ms_25sola	EPI_100X_RFP_1x1_200ms_25sola
81	31	12.7571559166328	397	46.9060818992717	334.931989924433	1015.74307304786	8624176	21723.3652392947	173.904081290083	434.484098437333	0	230986	581.828715365239	665.63367310982	930.736591261609	0	NaN	NaN	NaN	NaN	NaN	350.465583734651	0.961076899405711	30.0714521238747	13.9375370720682	11.2454949167901	3.1981361671325	0.0215069045165007	0.00697958413850096	2	1.0022411968133	2986.76758164618	1	16509.1712846348	1	1	1	2	2019-05-16T17:07:36.241	NG_ecoli_LTEE_151_DM25	-500	866	162.225	DIA_100X_EMPTY_1x1_100ms	2963f9ec-70be-433b-b956-801de2d02135	EPI_100X_YFP_1x1_200ms_25sola	EPI_100X_RFP_1x1_200ms_25sola
82	47	10.2099250585855	480	32.0064670014853	340.695833333333	1562.27083333333	2445185	5094.13541666667	173.904081290083	434.484098437333	0	493133	1027.36041666667	665.63367310982	930.736591261609	0	NaN	NaN	NaN	NaN	NaN	503.29776102592	0.882866748386466	47.4082649684343	12.8776344822426	10.380349586093	2.39423102663107	0.0139758063261912	0.00478510414775119	2	1.00204804020486	4012.06446349352	2	17920.8604166667	1	1	1	2	2019-05-16T17:07:36.241	NG_ecoli_LTEE_151_DM25	-500	866	162.225	DIA_100X_EMPTY_1x1_100ms	ef7de170-3b4c-4b2b-a145-f33545c7aba2	EPI_100X_YFP_1x1_200ms_25sola	EPI_100X_RFP_1x1_200ms_25sola
83	34	13.6211845128092	464	48.9878364946533	349.286637931034	1686.88577586207	1820746	3924.02155172414	173.904081290083	434.484098437333	0	279659	602.713362068965	665.63367310982	930.736591261609	0	NaN	NaN	NaN	NaN	NaN	389.333124763393	0.994886538486328	33.3731148443383	13.4927032064811	11.4335046672355	2.95444823927379	0.0024678166743471	0.000969440143268968	1	1.00006203796973	3426.45767096626	0	16382.1573275862	1	1	1	2	2019-05-16T17:07:36.241	NG_ecoli_LTEE_151_DM25	-500	866	162.225	DIA_100X_EMPTY_1x1_100ms	678fa46d-e2bb-43a4-be90-ccdc7f057e18	EPI_100X_YFP_1x1_200ms_25sola	EPI_100X_RFP_1x1_200ms_25sola
84	38	13.9710242082249	531	49.2302990628717	350.527306967985	403.022598870056	1631187	3071.91525423729	173.904081290083	434.484098437333	0	286785	540.084745762712	665.63367310982	930.736591261609	0	NaN	NaN	NaN	NaN	NaN	433.914930842451	0.925062483969735	36.7522437317394	14.0664009807764	11.4474611932904	3.04841763189356	0.0103353703523792	0.00491645769102091	2	1.00070877816245	3782.61464147817	0	15925.4952919021	1	1	1	2	2019-05-16T17:07:36.241	NG_ecoli_LTEE_151_DM25	-500	866	162.225	DIA_100X_EMPTY_1x1_100ms	481050cf-8c20-4a47-b1de-0d136effc79a	EPI_100X_YFP_1x1_200ms_25sola	EPI_100X_RFP_1x1_200ms_25sola
85	26	16.3795784567841	427	-42.1764322228377	353.313817330211	1538.95316159251	2558801	5992.50819672131	173.904081290083	434.484098437333	0	331092	775.391100702576	665.63367310982	930.736591261609	0	NaN	NaN	NaN	NaN	NaN	379.967860991784	0.997641538596078	24.8887226342526	21.2241885110191	14.6845985976124	5.86759228555861	0.0123490726603986	0.00564879527437362	1	1.00093013809549	4215.18508098939	2	14791.2388758782	1	1	1	2	2019-05-16T17:07:36.241	NG_ecoli_LTEE_151_DM25	-500	866	162.225	DIA_100X_EMPTY_1x1_100ms	6f2d6a7c-2301-41b3-8ecb-ee6c835ee47d	EPI_100X_YFP_1x1_200ms_25sola	EPI_100X_RFP_1x1_200ms_25sola
86	29	12.7447239436185	370	43.7749362935995	361.727027027027	1629.01081081081	67247	181.748648648649	173.904081290083	434.484098437333	0	4546396	12287.5567567568	665.63367310982	930.736591261609	0	NaN	NaN	NaN	NaN	NaN	359.453814069951	0.956960743405803	28.368365169952	17.4291243014847	12.0968070020248	4.17398433234349	0.0621614605326956	0.0230285995774838	1	1.02125370270408	3260.36103081505	0	20551.1027027027	1	1	1	2	2019-05-16T17:07:36.241	NG_ecoli_LTEE_151_DM25	-500	866	162.225	DIA_100X_EMPTY_1x1_100ms	a9c084c8-96b2-4b5c-a9f6-aa1c59d9b1a3	EPI_100X_YFP_1x1_200ms_25sola	EPI_100X_RFP_1x1_200ms_25sola
87	29	15.2035217376924	441	-47.8631047276855	373.961451247166	1455.92290249433	3460808	7847.63718820862	173.904081290083	434.484098437333	0	258946	587.179138321995	665.63367310982	930.736591261609	0	NaN	NaN	NaN	NaN	NaN	364.890777717083	0.984372502462188	27.6010402134616	17.8872338878682	12.6454729528244	4.87178126208802	0.0793169502233972	0.0324615624579756	2	1.06327799913423	3466.45434932264	0	15440.1882086168	1	1	1	2	2019-05-16T17:07:36.241	NG_ecoli_LTEE_151_DM25	-500	866	162.225	DIA_100X_EMPTY_1x1_100ms	eba51010-7557-4eec-8085-8691090730dd	EPI_100X_YFP_1x1_200ms_25sola	EPI_100X_RFP_1x1_200ms_25sola
88	26	12.4615365272025	325	14.2977500595534	380.203076923077	2024.44	1127432	3469.02153846154	173.904081290083	434.484098437333	0	269145	828.138461538462	665.63367310982	930.736591261609	0	NaN	NaN	NaN	NaN	NaN	267.783765112606	0.999434766119484	22.8352832358188	14.8073988273465	11.2762531371918	3.93861107991569	0.0243217330251547	0.0113804825585988	1	1.0049284179619	2280.47816003621	0	16524.7015384615	1	1	1	2	2019-05-16T17:07:36.241	NG_ecoli_LTEE_151_DM25	-500	866	162.225	DIA_100X_EMPTY_1x1_100ms	378b0d70-a04b-4c96-bb76-a0e9e0d0300f	EPI_100X_YFP_1x1_200ms_25sola	EPI_100X_RFP_1x1_200ms_25sola
89	26	14.8719996950239	392	-12.9532686132777	391.257653061225	1368.60714285714	7633847	19474.0994897959	173.904081290083	434.484098437333	0	252120	643.163265306122	665.63367310982	930.736591261609	0	NaN	NaN	NaN	NaN	NaN	330.883947395993	0.995610732092836	26.5455322373233	14.8081830374267	11.9479025816021	3.73926685837098	0.0293705643939814	0.0128079003609645	1	1.00809116044542	2976.21748976604	0	15963.8163265306	1	1	1	2	2019-05-16T17:07:36.241	NG_ecoli_LTEE_151_DM25	-500	866	162.225	DIA_100X_EMPTY_1x1_100ms	0c644278-fc25-44ef-bd14-8a447638a353	EPI_100X_YFP_1x1_200ms_25sola	EPI_100X_RFP_1x1_200ms_25sola
90	38	8.76064117741414	334	46.0770726464376	408.311377245509	6.16467065868263	1035470	3100.20958083832	173.904081290083	434.484098437333	0	724588	2169.4251497006	665.63367310982	930.736591261609	0	NaN	NaN	NaN	NaN	NaN	NaN	NaN	NaN	NaN	NaN	NaN	NaN	NaN	NaN	NaN	NaN	0	16902.0778443114	1	1	1	2	2019-05-16T17:07:36.241	NG_ecoli_LTEE_151_DM25	-500	866	162.225	DIA_100X_EMPTY_1x1_100ms	f04abae7-95e5-4c62-8fb2-0b79a984de7e	EPI_100X_YFP_1x1_200ms_25sola	EPI_100X_RFP_1x1_200ms_25sola
91	24	15.1438531448162	363	-49.2391108535706	402.242424242424	991.741046831956	2064481	5687.27548209366	173.904081290083	434.484098437333	0	263531	725.980716253444	665.63367310982	930.736591261609	0	NaN	NaN	NaN	NaN	NaN	293.935732907053	0.999925036441595	20.1276596663097	18.550250196314	13.6018111152229	5.27555905770419	0.051342866065271	0.0261487572825541	0	1.02052888282758	2924.66845598255	0	14199.9614325069	1	1	1	2	2019-05-16T17:07:36.241	NG_ecoli_LTEE_151_DM25	-500	866	162.225	DIA_100X_EMPTY_1x1_100ms	996214b8-0e24-4853-b48c-b948906b687b	EPI_100X_YFP_1x1_200ms_25sola	EPI_100X_RFP_1x1_200ms_25sola
92	24	14.8888689641607	358	-39.6994168592938	407.983240223464	1168.41899441341	12090807	33773.2039106145	173.904081290083	434.484098437333	0	217357	607.142458100559	665.63367310982	930.736591261609	0	NaN	NaN	NaN	NaN	NaN	310.015061263166	0.999970154613974	22.5305710588126	16.8912499476728	12.879098857069	4.76260843764489	0.0335582153416307	0.0164951746668593	1	1.01021425955178	2935.1684756463	1	15162.7625698324	1	1	1	2	2019-05-16T17:07:36.241	NG_ecoli_LTEE_151_DM25	-500	866	162.225	DIA_100X_EMPTY_1x1_100ms	6d5b491a-ba1a-46bc-999e-03ed5eb28a17	EPI_100X_YFP_1x1_200ms_25sola	EPI_100X_RFP_1x1_200ms_25sola
93	32	11.0071781799836	353	48.377514490672	410.872521246459	1251.14447592068	86912	246.209631728045	173.904081290083	434.484098437333	0	5563205	15759.7875354108	665.63367310982	930.736591261609	0	NaN	NaN	NaN	NaN	NaN	313.824088663521	0.84874743605575	31.8152662724488	13.4414349925769	9.66290568572929	3.11469072679167	0.0164668544138931	0.00603990430219344	1	1.00246116762944	2333.14067479669	0	19310.6940509915	1	1	1	2	2019-05-16T17:07:36.241	NG_ecoli_LTEE_151_DM25	-500	866	162.225	DIA_100X_EMPTY_1x1_100ms	74567422-7aea-48da-8c4b-b02388f21d90	EPI_100X_YFP_1x1_200ms_25sola	EPI_100X_RFP_1x1_200ms_25sola
94	25	12.5753222084015	315	36.8224881642571	407.961904761905	1787.5619047619	653660	2075.11111111111	173.904081290083	434.484098437333	0	194543	617.596825396825	665.63367310982	930.736591261609	0	NaN	NaN	NaN	NaN	NaN	282.703486212928	0.995294034556823	24.7709470216428	13.2433494190672	10.9636353260044	3.39427877229941	0.0203669330531239	0.00837065308955435	1	1.00289726265999	2338.52304987325	0	15823.1714285714	1	1	1	2	2019-05-16T17:07:36.241	NG_ecoli_LTEE_151_DM25	-500	866	162.225	DIA_100X_EMPTY_1x1_100ms	e4b8018e-3a4d-4b19-8e5b-4a930014336f	EPI_100X_YFP_1x1_200ms_25sola	EPI_100X_RFP_1x1_200ms_25sola
95	26	13.6332236587049	356	32.0144616835847	409.558988764045	892.294943820225	599857	1684.99157303371	173.904081290083	434.484098437333	0	367027	1030.97471910112	665.63367310982	930.736591261609	0	NaN	NaN	NaN	NaN	NaN	297.491941521736	0.997818503037228	24.977082247292	14.2741733256017	11.4052562195118	3.61576022118137	0.0327895165533337	0.0135792991647829	1	1.00779637548958	2551.7708831559	0	15490.9101123596	1	1	1	2	2019-05-16T17:07:36.241	NG_ecoli_LTEE_151_DM25	-500	866	162.225	DIA_100X_EMPTY_1x1_100ms	b0aa081a-dfe0-4985-a0e3-0c6eacf6b3d1	EPI_100X_YFP_1x1_200ms_25sola	EPI_100X_RFP_1x1_200ms_25sola
96	32	14.1289619766143	460	35.0407633774972	422.371739130435	122.963043478261	83079	180.60652173913	173.904081290083	434.484098437333	0	11854500	25770.652173913	665.63367310982	930.736591261609	0	NaN	NaN	NaN	NaN	NaN	355.521881789771	0.89558421853936	33.0409010142721	16.337739993992	10.3415901728049	4.21360895558105	0.0641348116356208	0.0310419171827884	2	1.0821835628185	2775.34137012288	0	18646.9608695652	1	1	1	2	2019-05-16T17:07:36.241	NG_ecoli_LTEE_151_DM25	-500	866	162.225	DIA_100X_EMPTY_1x1_100ms	b6c8da00-2593-4493-bac6-44bdbc9861ca	EPI_100X_YFP_1x1_200ms_25sola	EPI_100X_RFP_1x1_200ms_25sola
97	16	11.2803135923209	182	-49.9908959249166	416.258241758242	262.620879120879	31992	175.78021978022	173.904081290083	434.484098437333	0	2170763	11927.2692307692	665.63367310982	930.736591261609	0	NaN	NaN	NaN	NaN	NaN	173.686276524245	0.999847089239727	15.7554629602778	14.0991553514868	10.545114797059	3.92761447523583	0.00705317417731748	0.003878591191829	0	1.00024829399334	1376.01660363993	1	18962.2252747253	1	1	1	2	2019-05-16T17:07:36.241	NG_ecoli_LTEE_151_DM25	-500	866	162.225	DIA_100X_EMPTY_1x1_100ms	362b1a5e-de5d-4e51-bd02-59aac0af0559	EPI_100X_YFP_1x1_200ms_25sola	EPI_100X_RFP_1x1_200ms_25sola
98	20	11.3562635673559	228	-49.4070609641645	420.035087719298	244.732456140351	38841	170.355263157895	173.904081290083	434.484098437333	0	4981120	21847.0175438596	665.63367310982	930.736591261609	0	NaN	NaN	NaN	NaN	NaN	223.481647590832	0.996167459134946	19.6538932563817	14.9832923021	10.8034218079483	3.85215390511647	0.0428127144358036	0.0212178671281115	0	1.01260491286062	1801.61147912245	1	20534.3815789474	1	1	1	2	2019-05-16T17:07:36.241	NG_ecoli_LTEE_151_DM25	-500	866	162.225	DIA_100X_EMPTY_1x1_100ms	4aedec89-50e2-4cdd-807b-538efeebf472	EPI_100X_YFP_1x1_200ms_25sola	EPI_100X_RFP_1x1_200ms_25sola
99	34	12.57073689144	428	47.0214485785317	430.42523364486	361.915887850467	5139297	12007.703271028	173.904081290083	434.484098437333	0	199034	465.032710280374	665.63367310982	930.736591261609	0	NaN	NaN	NaN	NaN	NaN	393.250546821938	0.969172070104094	34.8115335623133	12.9145122641048	11.0728573065042	2.75900991318792	0.00792117964020782	0.00339060794283665	2	1.00107279156983	3352.21946677392	1	16383.5911214953	1	1	1	2	2019-05-16T17:07:36.241	NG_ecoli_LTEE_151_DM25	-500	866	162.225	DIA_100X_EMPTY_1x1_100ms	e3578e0a-0603-461f-a946-2dcf05bce0c1	EPI_100X_YFP_1x1_200ms_25sola	EPI_100X_RFP_1x1_200ms_25sola
100	24	13.9058074735188	334	-31.6898712301505	426.619760479042	1153.84730538922	1968028	5892.29940119761	173.904081290083	434.484098437333	0	228368	683.736526946108	665.63367310982	930.736591261609	0	NaN	NaN	NaN	NaN	NaN	288.829041931607	0.999931213948735	22.3982246848857	16.5485067564431	12.1843720321506	4.63599755087775	0.0276002322018775	0.0143027712073669	1	1.00741195063451	2611.61876498566	1	14692.1616766467	1	1	1	2	2019-05-16T17:07:36.241	NG_ecoli_LTEE_151_DM25	-500	866	162.225	DIA_100X_EMPTY_1x1_100ms	6d2a650d-08bb-4afd-a066-4f5dab35703d	EPI_100X_YFP_1x1_200ms_25sola	EPI_100X_RFP_1x1_200ms_25sola
101	21	12.1232525790575	255	-5.51137335052078	432.988235294118	1985.19607843137	49401	193.729411764706	173.904081290083	434.484098437333	0	2441944	9576.25098039216	665.63367310982	930.736591261609	0	NaN	NaN	NaN	NaN	NaN	248.827367118884	0.960883175293933	20.7610182329249	14.9365798803348	11.2736687027396	3.65623163302902	0.0537078356921305	0.0273589196633746	2	1.02411305786757	2072.37844975721	0	20062.6666666667	1	1	1	2	2019-05-16T17:07:36.241	NG_ecoli_LTEE_151_DM25	-500	866	162.225	DIA_100X_EMPTY_1x1_100ms	9d14139f-e53d-47df-8640-7ce6f383915a	EPI_100X_YFP_1x1_200ms_25sola	EPI_100X_RFP_1x1_200ms_25sola
102	24	16.0566486380987	386	-47.9237715178552	435.650259067358	344.181347150259	1896472	4913.13989637306	173.904081290083	434.484098437333	0	170694	442.212435233161	665.63367310982	930.736591261609	0	NaN	NaN	NaN	NaN	NaN	329.641391304094	0.999944895229937	22.2347771201441	19.8677937561763	13.9282584904032	5.50858195191908	0.0462627848925143	0.0215438145118126	1	1.01783220501806	3387.78856734846	1	15930.7176165803	1	1	1	2	2019-05-16T17:07:36.241	NG_ecoli_LTEE_151_DM25	-500	866	162.225	DIA_100X_EMPTY_1x1_100ms	434e56a1-1fc0-478f-8fa2-7edb749d1e1d	EPI_100X_YFP_1x1_200ms_25sola	EPI_100X_RFP_1x1_200ms_25sola
103	28	16.5712916516026	464	-23.0849772774614	439.508620689655	637.025862068965	1566714	3376.53879310345	173.904081290083	434.484098437333	0	605575	1305.11853448276	665.63367310982	930.736591261609	0	NaN	NaN	NaN	NaN	NaN	379.839805255108	0.999939814594446	24.726272695308	19.0075620170076	14.8005184649966	4.93137010305314	0.0318820669941755	0.0172024009915297	1	1.01258561656714	4254.04808038492	0	12628.9482758621	1	1	1	2	2019-05-16T17:07:36.241	NG_ecoli_LTEE_151_DM25	-500	866	162.225	DIA_100X_EMPTY_1x1_100ms	7279208a-913c-46aa-a0c6-05c8f7342a88	EPI_100X_YFP_1x1_200ms_25sola	EPI_100X_RFP_1x1_200ms_25sola
104	21	11.5782803777854	244	-3.09519158652627	449.967213114754	1138.03278688525	1909435	7825.55327868852	173.904081290083	434.484098437333	0	152118	623.434426229508	665.63367310982	930.736591261609	0	NaN	NaN	NaN	NaN	NaN	227.528505399061	0.999904245877255	21.3807443220134	12.9746524842863	10.126651660596	3.54498677552761	0.00625919431603218	0.00295012909986021	1	1.00027738376664	1722.0447932366	1	16414.7295081967	1	1	1	2	2019-05-16T17:07:36.241	NG_ecoli_LTEE_151_DM25	-500	866	162.225	DIA_100X_EMPTY_1x1_100ms	1c81fa02-818d-4407-9211-3fc8d34a0b23	EPI_100X_YFP_1x1_200ms_25sola	EPI_100X_RFP_1x1_200ms_25sola
105	22	13.3332964232934	294	-18.3265714487882	450.295918367347	1242.81632653061	2428020	8258.57142857143	173.904081290083	434.484098437333	0	268502	913.272108843537	665.63367310982	930.736591261609	0	NaN	NaN	NaN	NaN	NaN	260.163773484932	0.999905505259081	21.6400661053805	15.1550798186229	11.396095347326	4.20345276059555	0.0203740998757508	0.0103017321729525	0	1.00363609582248	2207.29618580438	1	16456.8503401361	1	1	1	2	2019-05-16T17:07:36.241	NG_ecoli_LTEE_151_DM25	-500	866	162.225	DIA_100X_EMPTY_1x1_100ms	3f791f83-5a5f-48ff-8db6-e4c5022dac75	EPI_100X_YFP_1x1_200ms_25sola	EPI_100X_RFP_1x1_200ms_25sola
106	34	12.3166057105743	419	47.9096582822478	462.169451073986	1260.77565632458	8991408	21459.2076372315	173.904081290083	434.484098437333	0	250226	597.198090692124	665.63367310982	930.736591261609	0	NaN	NaN	NaN	NaN	NaN	371.467441106957	0.940790172355007	33.6486459471166	12.7188862584829	10.6175033846678	2.83485076426112	0.0503741415692915	0.0187840512823997	1	1.0165185317456	2979.21804682474	2	16934.5751789976	1	1	1	2	2019-05-16T17:07:36.241	NG_ecoli_LTEE_151_DM25	-500	866	162.225	DIA_100X_EMPTY_1x1_100ms	476c89f5-2e54-446a-9914-a63a506c41b1	EPI_100X_YFP_1x1_200ms_25sola	EPI_100X_RFP_1x1_200ms_25sola
107	30	11.2882253691446	339	37.5273501577823	467.994100294985	957.486725663717	4110247	12124.6224188791	173.904081290083	434.484098437333	0	907428	2676.77876106195	665.63367310982	930.736591261609	0	NaN	NaN	NaN	NaN	NaN	318.340145390343	0.97298020714424	29.7730304455686	13.5722423462944	10.2781764287135	3.59846986435555	0.0490272837522349	0.0261569789483477	1	1.04393321495105	2470.27361313682	1	16787.3687315634	1	1	1	2	2019-05-16T17:07:36.241	NG_ecoli_LTEE_151_DM25	-500	866	162.225	DIA_100X_EMPTY_1x1_100ms	ce8bac66-ea72-4afd-8bba-343a5ad02771	EPI_100X_YFP_1x1_200ms_25sola	EPI_100X_RFP_1x1_200ms_25sola
108	24	13.5338034470434	325	15.6363790553243	471.163076923077	576.676923076923	52355	161.092307692308	173.904081290083	434.484098437333	0	7555589	23247.9661538462	665.63367310982	930.736591261609	0	NaN	NaN	NaN	NaN	NaN	291.192611894745	0.999887560041664	22.825276229531	16.3457156888821	12.2389349854676	4.4459491057849	0.0184948742933623	0.00826764130024943	1	1.00260156621243	2685.30226979754	0	20101.5969230769	1	1	1	2	2019-05-16T17:07:36.241	NG_ecoli_LTEE_151_DM25	-500	866	162.225	DIA_100X_EMPTY_1x1_100ms	d04daa57-e46d-4c38-93c0-d7b9cb3e0416	EPI_100X_YFP_1x1_200ms_25sola	EPI_100X_RFP_1x1_200ms_25sola
109	22	11.348767063713	250	-23.4936511017376	469.992	1142.752	1953569	7814.276	173.904081290083	434.484098437333	0	126508	506.032	665.63367310982	930.736591261609	0	NaN	NaN	NaN	NaN	NaN	234.923158440154	0.999661945266464	21.6636610204885	13.4735241129591	10.2999165351115	3.63036457607769	0.193015282668042	0.0139462894781106	1	1.00315942570994	1805.04961483782	1	16611.472	1	1	1	2	2019-05-16T17:07:36.241	NG_ecoli_LTEE_151_DM25	-500	866	162.225	DIA_100X_EMPTY_1x1_100ms	58ee1ed8-576d-4ce5-be07-a5011fa87f0f	EPI_100X_YFP_1x1_200ms_25sola	EPI_100X_RFP_1x1_200ms_25sola
110	21	14.6938176569595	310	-44.8272565407518	474.329032258065	2033.13870967742	1899617	6127.79677419355	173.904081290083	434.484098437333	0	233105	751.951612903226	665.63367310982	930.736591261609	0	NaN	NaN	NaN	NaN	NaN	268.903333606361	0.999903790464752	19.7654566452001	17.123357193699	12.8621292763621	4.83249021547838	0.014495867682988	0.00748633454094872	1	1.0015454847281	2568.16234771463	0	16112.7387096774	1	1	1	2	2019-05-16T17:07:36.241	NG_ecoli_LTEE_151_DM25	-500	866	162.225	DIA_100X_EMPTY_1x1_100ms	aafa4275-fd25-4468-81f9-a369a8865c91	EPI_100X_YFP_1x1_200ms_25sola	EPI_100X_RFP_1x1_200ms_25sola
111	33	13.7806229850995	456	46.2697231819118	481.866228070175	1242.15570175439	2243531	4920.02412280702	173.904081290083	434.484098437333	0	499539	1095.48026315789	665.63367310982	930.736591261609	0	NaN	NaN	NaN	NaN	NaN	395.74046090249	0.990131054538373	31.5198551175913	15.6292758882217	12.2163977143831	3.61515006351668	0.0166728279784161	0.00632006169113522	1	1.00141545302881	3694.54040110699	1	15582.2521929825	1	1	1	2	2019-05-16T17:07:36.241	NG_ecoli_LTEE_151_DM25	-500	866	162.225	DIA_100X_EMPTY_1x1_100ms	6e54f4d1-64d6-4e60-8195-88bb74f5c9e5	EPI_100X_YFP_1x1_200ms_25sola	EPI_100X_RFP_1x1_200ms_25sola
112	48	13.2810518349141	639	47.0420199912024	492.532081377152	1423.9593114241	3793917	5937.27230046948	173.904081290083	434.484098437333	0	316809	495.788732394366	665.63367310982	930.736591261609	0	NaN	NaN	NaN	NaN	NaN	557.672976515214	0.88811067791754	47.7926966483734	14.2208510820681	11.5023639140814	2.81204135203689	0.0134171641688815	0.00530167190706729	3	1.00151076326611	4966.21622774855	1	17627.1643192488	1	1	1	2	2019-05-16T17:07:36.241	NG_ecoli_LTEE_151_DM25	-500	866	162.225	DIA_100X_EMPTY_1x1_100ms	da0976a4-3d74-4dd4-bc4b-9b7a28bd14a3	EPI_100X_YFP_1x1_200ms_25sola	EPI_100X_RFP_1x1_200ms_25sola
113	19	11.481152336645	219	-49.3089383532917	479.794520547945	884.452054794521	42963	196.178082191781	173.904081290083	434.484098437333	0	1152771	5263.79452054795	665.63367310982	930.736591261609	0	NaN	NaN	NaN	NaN	NaN	214.343447421318	0.994882754209215	19.6707086851098	14.0481428497221	10.4825478809437	3.59435432233073	0.00883964118795595	0.00416122105522289	1	1.00047450347589	1697.63217468241	0	19495.105022831	1	1	1	2	2019-05-16T17:07:36.241	NG_ecoli_LTEE_151_DM25	-500	866	162.225	DIA_100X_EMPTY_1x1_100ms	50919f40-9a86-4d3f-b165-abe8ac21af39	EPI_100X_YFP_1x1_200ms_25sola	EPI_100X_RFP_1x1_200ms_25sola
114	25	16.5582834756657	414	-40.4698633322402	483.024154589372	969.811594202899	1187203	2867.64009661836	173.904081290083	434.484098437333	0	1714688	4141.75845410628	665.63367310982	930.736591261609	0	NaN	NaN	NaN	NaN	NaN	337.664676440814	0.999948083722781	21.3441298449721	20.8306760630114	14.799989449702	6.1275232578003	0.0761080746208002	0.00403910499304241	1	1.00007154163028	3671.90255364269	1	14062.1183574879	1	1	1	2	2019-05-16T17:07:36.241	NG_ecoli_LTEE_151_DM25	-500	866	162.225	DIA_100X_EMPTY_1x1_100ms	105584fc-dc6f-4c06-a134-4678f984c472	EPI_100X_YFP_1x1_200ms_25sola	EPI_100X_RFP_1x1_200ms_25sola
115	27	14.1795048251464	383	-2.71664192542174	488.577023498695	1440.57180156658	3360328	8773.70234986945	173.904081290083	434.484098437333	0	204652	534.339425587467	665.63367310982	930.736591261609	0	NaN	NaN	NaN	NaN	NaN	336.821570705806	0.999450843146772	25.5044780438949	16.168346712716	12.7222592956986	4.13772964695112	0.0400719358405756	0.0236041660876663	0	1.0246682506161	3242.16271421987	1	16564.1253263708	1	1	1	2	2019-05-16T17:07:36.241	NG_ecoli_LTEE_151_DM25	-500	866	162.225	DIA_100X_EMPTY_1x1_100ms	fbafca17-fe99-42c2-9df0-2363643598db	EPI_100X_YFP_1x1_200ms_25sola	EPI_100X_RFP_1x1_200ms_25sola
116	24	12.8475377824191	309	31.4220011063587	495.73139158576	93.3139158576052	751595	2432.34627831715	173.904081290083	434.484098437333	0	204588	662.097087378641	665.63367310982	930.736591261609	0	NaN	NaN	NaN	NaN	NaN	255.747469733737	0.999840355724982	21.0896988670157	14.7440900071075	11.6120832610805	3.929892496141	0.00209299930530632	0.00113496109974928	1	1.00003922419058	2233.47215434881	0	15447.9093851133	1	1	1	2	2019-05-16T17:07:36.241	NG_ecoli_LTEE_151_DM25	-500	866	162.225	DIA_100X_EMPTY_1x1_100ms	ed5c27dd-3254-477c-8ea4-949553905498	EPI_100X_YFP_1x1_200ms_25sola	EPI_100X_RFP_1x1_200ms_25sola
117	46	14.1042184400647	649	49.5153761340561	512.699537750385	776.003081664099	984187	1516.46687211094	173.904081290083	434.484098437333	0	496378	764.835130970724	665.63367310982	930.736591261609	0	NaN	NaN	NaN	NaN	NaN	533.495555357367	0.915096862752104	45.7766145766985	13.7035839408018	11.3832123665752	2.65583278283773	0.0187475028489627	0.0104695470790969	1	1.01490289807217	4658.68373985399	0	15726.9106317411	1	1	1	2	2019-05-16T17:07:36.241	NG_ecoli_LTEE_151_DM25	-500	866	162.225	DIA_100X_EMPTY_1x1_100ms	dedc00cd-2b31-4c4f-a461-7fdb4606908d	EPI_100X_YFP_1x1_200ms_25sola	EPI_100X_RFP_1x1_200ms_25sola
118	30	8.15315883513972	245	10.8136729133019	511.216326530612	549.261224489796	42830	174.816326530612	173.904081290083	434.484098437333	0	377821	1542.12653061225	665.63367310982	930.736591261609	0	NaN	NaN	NaN	NaN	NaN	NaN	NaN	NaN	NaN	NaN	NaN	NaN	NaN	NaN	NaN	NaN	0	20010.5591836735	1	1	1	2	2019-05-16T17:07:36.241	NG_ecoli_LTEE_151_DM25	-500	866	162.225	DIA_100X_EMPTY_1x1_100ms	323ff17d-39c2-4bc6-be97-023d514fd6b7	EPI_100X_YFP_1x1_200ms_25sola	EPI_100X_RFP_1x1_200ms_25sola
119	36	14.3229425616984	516	49.1967922941685	518.906976744186	1023.72286821705	3585209	6948.07945736434	173.904081290083	434.484098437333	0	599020	1160.89147286822	665.63367310982	930.736591261609	0	NaN	NaN	NaN	NaN	NaN	436.245490876521	0.986256529393283	34.0118896483395	14.4485176305421	12.4588922237727	3.33384107169426	0.00315457110947296	0.00172753562085591	1	1.00006589269822	4146.47929027343	0	16327.9631782946	1	1	1	2	2019-05-16T17:07:36.241	NG_ecoli_LTEE_151_DM25	-500	866	162.225	DIA_100X_EMPTY_1x1_100ms	774226e8-1ca2-454a-9e23-5587be22a11b	EPI_100X_YFP_1x1_200ms_25sola	EPI_100X_RFP_1x1_200ms_25sola
120	22	14.051120452569	309	-43.0392460378333	514.711974110032	1307.32362459547	67461	218.320388349515	173.904081290083	434.484098437333	0	9668202	31288.6796116505	665.63367310982	930.736591261609	0	NaN	NaN	NaN	NaN	NaN	252.465539065269	0.999904216500842	19.6853204275361	16.4970749479433	11.9876606411516	4.71924818319302	0.0286196346617562	0.0146036311461614	0	1.00612271111836	2221.7810065339	0	15421.0517799353	1	1	1	2	2019-05-16T17:07:36.241	NG_ecoli_LTEE_151_DM25	-500	866	162.225	DIA_100X_EMPTY_1x1_100ms	e00bf33f-b461-4fbc-8c6d-43f65d653ab6	EPI_100X_YFP_1x1_200ms_25sola	EPI_100X_RFP_1x1_200ms_25sola
121	27	11.7898518064882	319	46.1888779343723	512.225705329154	1567.77115987461	577235	1809.51410658307	173.904081290083	434.484098437333	0	713418	2236.42006269592	665.63367310982	930.736591261609	0	NaN	NaN	NaN	NaN	NaN	296.594262689911	0.996592845472424	26.0598201994216	13.4853742456154	10.990904553876	3.39336652345499	0.00701417257132139	0.00486769302572053	0	1.00099833578024	2472.4537089723	1	15182.9968652038	1	1	1	2	2019-05-16T17:07:36.241	NG_ecoli_LTEE_151_DM25	-500	866	162.225	DIA_100X_EMPTY_1x1_100ms	52dd2ced-c07b-484c-96e9-642302b62760	EPI_100X_YFP_1x1_200ms_25sola	EPI_100X_RFP_1x1_200ms_25sola
122	32	11.7237300913822	382	49.1069317880841	512.780104712042	367.458115183246	272160	712.460732984293	173.904081290083	434.484098437333	0	2004286	5246.8219895288	665.63367310982	930.736591261609	0	NaN	NaN	NaN	NaN	NaN	328.201810942564	0.977579908239512	30.7587431800799	12.3819118587392	10.4159637120959	2.72474228629355	0.00695153030067657	0.00323488031370523	1	1.0007185513968	2620.94183934608	0	16952.4031413613	1	1	1	2	2019-05-16T17:07:36.241	NG_ecoli_LTEE_151_DM25	-500	866	162.225	DIA_100X_EMPTY_1x1_100ms	83d65b7d-2d47-4739-ac73-d66a06f83625	EPI_100X_YFP_1x1_200ms_25sola	EPI_100X_RFP_1x1_200ms_25sola
123	29	11.740096314861	341	47.6748865176889	527.574780058651	31.0351906158358	124691	365.66275659824	173.904081290083	434.484098437333	0	4174114	12240.8035190616	665.63367310982	930.736591261609	0	NaN	NaN	NaN	NaN	NaN	297.52215845623	0.992935764992827	27.5910734549014	12.3690745222035	10.4333562371252	2.98319758961517	0.0035262999344817	0.00183772699713816	1	1.00018372996041	2358.88381842865	0	17138.2052785924	1	1	1	2	2019-05-16T17:07:36.241	NG_ecoli_LTEE_151_DM25	-500	866	162.225	DIA_100X_EMPTY_1x1_100ms	53f0e0c1-4583-4be3-87cd-d524fc67b2d8	EPI_100X_YFP_1x1_200ms_25sola	EPI_100X_RFP_1x1_200ms_25sola
124	25	15.0518167665005	377	-22.9456370372547	529.116710875332	1569.63395225464	2816376	7470.49336870026	173.904081290083	434.484098437333	0	668441	1773.05305039788	665.63367310982	930.736591261609	0	NaN	NaN	NaN	NaN	NaN	334.138750344338	0.999953235340883	23.1776209874164	18.2855953216913	13.6732824155814	5.0538855154949	0.0389701261588862	0.0195964342203923	0	1.01543550531833	3403.33191398968	1	14105.8408488064	1	1	1	2	2019-05-16T17:07:36.241	NG_ecoli_LTEE_151_DM25	-500	866	162.225	DIA_100X_EMPTY_1x1_100ms	42dae22f-fcb7-41cc-9c74-ae40f0426b6d	EPI_100X_YFP_1x1_200ms_25sola	EPI_100X_RFP_1x1_200ms_25sola
125	37	13.6652553538402	506	48.969492771288	541.098814229249	623.211462450593	1823004	3602.77470355731	173.904081290083	434.484098437333	0	371875	734.930830039526	665.63367310982	930.736591261609	0	NaN	NaN	NaN	NaN	NaN	433.710876528294	0.982767133527419	35.9962009870929	14.2565962128316	11.7430675102199	3.19548282895983	0.0174590781684832	0.00949367853095933	0	1.00785002177632	3898.6088531565	0	15567.4328063241	1	1	1	2	2019-05-16T17:07:36.241	NG_ecoli_LTEE_151_DM25	-500	866	162.225	DIA_100X_EMPTY_1x1_100ms	33292887-5434-423e-b7e7-28db0dbf5880	EPI_100X_YFP_1x1_200ms_25sola	EPI_100X_RFP_1x1_200ms_25sola
126	29	15.3106339820895	444	39.1505564184483	552.121621621622	1934.43243243243	2595354	5845.39189189189	173.904081290083	434.484098437333	0	306638	690.626126126126	665.63367310982	930.736591261609	0	NaN	NaN	NaN	NaN	NaN	366.761595031031	0.998722120622298	27.1569810739673	15.7672461556251	13.1056133440062	3.93872530025913	0.00939869847096514	0.0052115166070622	0	1.00138680684955	3663.41460551791	0	15474.4594594595	1	1	1	2	2019-05-16T17:07:36.241	NG_ecoli_LTEE_151_DM25	-500	866	162.225	DIA_100X_EMPTY_1x1_100ms	f703df23-b2eb-4e73-820e-4cdaaea1ba31	EPI_100X_YFP_1x1_200ms_25sola	EPI_100X_RFP_1x1_200ms_25sola
127	23	13.1869341413353	304	14.46375092755	561.036184210526	856.963815789474	408722	1344.48026315789	173.904081290083	434.484098437333	0	252532	830.697368421053	665.63367310982	930.736591261609	0	NaN	NaN	NaN	NaN	NaN	264.996389458944	0.999890083545376	22.4726639855085	14.3276087064728	11.3288756389538	3.72028156436517	0.00928044848116456	0.00406968987685641	1	1.00038652921908	2265.26001113723	0	15337.8355263158	1	1	1	2	2019-05-16T17:07:36.241	NG_ecoli_LTEE_151_DM25	-500	866	162.225	DIA_100X_EMPTY_1x1_100ms	0e022386-1519-48da-91dc-ab943b0f0b69	EPI_100X_YFP_1x1_200ms_25sola	EPI_100X_RFP_1x1_200ms_25sola
128	20	12.9520703799007	259	-49.3319587815517	578.223938223938	397.687258687259	55774	215.343629343629	173.904081290083	434.484098437333	0	1322663	5106.80694980695	665.63367310982	930.736591261609	0	NaN	NaN	NaN	NaN	NaN	228.067289818015	0.999899859439675	18.1938494371359	16.0063399641735	12.0306256142041	4.36762537923076	0.0104729328612274	0.00568249326250306	0	1.00072655406404	2068.19222815654	0	16689.722007722	1	1	1	2	2019-05-16T17:07:36.241	NG_ecoli_LTEE_151_DM25	-500	866	162.225	DIA_100X_EMPTY_1x1_100ms	ad915561-7d4f-4a4b-94fb-109481cdadb9	EPI_100X_YFP_1x1_200ms_25sola	EPI_100X_RFP_1x1_200ms_25sola
129	27	13.2245253913273	357	41.0927379335984	579.921568627451	1833.96638655462	1395521	3909.02240896359	173.904081290083	434.484098437333	0	294807	825.789915966387	665.63367310982	930.736591261609	0	NaN	NaN	NaN	NaN	NaN	301.984696352782	0.997466782809622	25.0948172081447	14.1255522480078	11.6184044198704	3.57320957548315	0.0064328574597104	0.00280035386566484	1	1.00028776544088	2660.5222611377	0	15465.1204481793	1	1	1	2	2019-05-16T17:07:36.241	NG_ecoli_LTEE_151_DM25	-500	866	162.225	DIA_100X_EMPTY_1x1_100ms	ced10aef-c092-4950-aadd-25bab5d75420	EPI_100X_YFP_1x1_200ms_25sola	EPI_100X_RFP_1x1_200ms_25sola
130	24	12.9947709343917	313	24.3093119902124	584.862619808307	147.996805111821	557473	1781.06389776358	173.904081290083	434.484098437333	0	208866	667.303514376997	665.63367310982	930.736591261609	0	NaN	NaN	NaN	NaN	NaN	262.295571692715	0.993736680259867	23.5793082286701	13.8591459162626	10.7306355860231	3.38252327783277	0.0077548709589588	0.00469960063246222	0	1.00080750901192	2132.41551539823	0	16952.9712460064	1	1	1	2	2019-05-16T17:07:36.241	NG_ecoli_LTEE_151_DM25	-500	866	162.225	DIA_100X_EMPTY_1x1_100ms	ed4c85ef-20e7-4d07-94d2-27eb68c9cea5	EPI_100X_YFP_1x1_200ms_25sola	EPI_100X_RFP_1x1_200ms_25sola
131	21	8.56104654472657	180	-49.9102337104764	593.183333333333	727.716666666667	28743	159.683333333333	173.904081290083	434.484098437333	0	2723711	15131.7277777778	665.63367310982	930.736591261609	0	NaN	NaN	NaN	NaN	NaN	185.750423640813	0.988279053472084	17.6874322771188	12.8244450408237	9.82377142204725	3.45913290016884	0.0219744185794252	0.0104997861790064	1	1.00253552733549	1340.63690054295	1	20768.8055555556	1	1	1	2	2019-05-16T17:07:36.241	NG_ecoli_LTEE_151_DM25	-500	866	162.225	DIA_100X_EMPTY_1x1_100ms	48b590e9-d3d8-45a4-a48a-34bd5c02dcb6	EPI_100X_YFP_1x1_200ms_25sola	EPI_100X_RFP_1x1_200ms_25sola
132	31	15.9325249953891	494	42.8703285961945	597.702429149798	1252.5951417004	22206441	44952.3097165992	173.904081290083	434.484098437333	0	313795	635.212550607287	665.63367310982	930.736591261609	0	NaN	NaN	NaN	NaN	NaN	403.876904582577	0.999203623858895	28.7823374892807	16.9022278370321	13.5174359455824	4.31587950169789	0.0234175060762744	0.00923147933241163	1	1.0048527326364	4130.51860951452	0	14684.004048583	1	1	1	2	2019-05-16T17:07:36.241	NG_ecoli_LTEE_151_DM25	-500	866	162.225	DIA_100X_EMPTY_1x1_100ms	1a15c17a-ba7e-446b-b081-3e446ebec9f9	EPI_100X_YFP_1x1_200ms_25sola	EPI_100X_RFP_1x1_200ms_25sola
133	15	8.91326354359614	135	-49.9922732195767	610.148148148148	736.496296296296	21464	158.992592592593	173.904081290083	434.484098437333	0	939297	6957.75555555556	665.63367310982	930.736591261609	0	NaN	NaN	NaN	NaN	NaN	148.672174253404	0.999602382566166	14.7446958769563	13.01769660001	9.62321926896023	3.65846021280682	0.00717617950720489	0.00401613940393547	0	1.00022749620824	1072.423849368	1	20475.5407407407	1	1	1	2	2019-05-16T17:07:36.241	NG_ecoli_LTEE_151_DM25	-500	866	162.225	DIA_100X_EMPTY_1x1_100ms	11a922df-b308-44b8-9826-31924db64694	EPI_100X_YFP_1x1_200ms_25sola	EPI_100X_RFP_1x1_200ms_25sola
134	26	12.4156617235447	323	24.6018999223401	620.300309597523	1457.93808049536	826723	2559.51393188854	173.904081290083	434.484098437333	0	415069	1285.04334365325	665.63367310982	930.736591261609	0	NaN	NaN	NaN	NaN	NaN	318.496199456708	0.97367861610338	26.1243714008161	14.6444492659922	11.7605951816652	3.50360270361793	0.0379029360439558	0.0173901821653855	1	1.01518691217776	2837.8819971177	2	15920.7244582043	1	1	1	2	2019-05-16T17:07:36.241	NG_ecoli_LTEE_151_DM25	-500	866	162.225	DIA_100X_EMPTY_1x1_100ms	d6190021-e538-4473-89b8-293512c26992	EPI_100X_YFP_1x1_200ms_25sola	EPI_100X_RFP_1x1_200ms_25sola
135	24	13.0829349430124	314	-18.5187731493718	623.611464968153	262.143312101911	1087778	3464.26114649682	173.904081290083	434.484098437333	0	672917	2143.04777070064	665.63367310982	930.736591261609	0	NaN	NaN	NaN	NaN	NaN	257.988610955544	0.999942736385364	21.0238501558844	15.2702515872876	11.730198753968	4.14676359939285	0.00390149273304812	0.0017993700327661	1	1.00010018750114	2272.02379492812	0	15813.7165605096	1	1	1	2	2019-05-16T17:07:36.241	NG_ecoli_LTEE_151_DM25	-500	866	162.225	DIA_100X_EMPTY_1x1_100ms	cb1bcca9-7676-4de7-888f-807ac0d9eb2e	EPI_100X_YFP_1x1_200ms_25sola	EPI_100X_RFP_1x1_200ms_25sola
136	28	14.035851856652	393	37.0388935733318	627.844783715013	537.094147582697	4978689	12668.4198473282	173.904081290083	434.484098437333	0	236475	601.717557251908	665.63367310982	930.736591261609	0	NaN	NaN	NaN	NaN	NaN	328.401382660819	0.995510778905427	25.6201628798705	15.0461739542902	12.2087638206232	3.90724810831937	0.0480254628548368	0.0216194920297977	1	1.02175037948508	2999.26716152041	1	14979.203562341	1	1	1	2	2019-05-16T17:07:36.241	NG_ecoli_LTEE_151_DM25	-500	866	162.225	DIA_100X_EMPTY_1x1_100ms	6b1c43b2-68b0-4674-9065-5b2d8bd3460b	EPI_100X_YFP_1x1_200ms_25sola	EPI_100X_RFP_1x1_200ms_25sola
137	33	14.346836731248	474	44.9534240427203	635.303797468354	1589.48734177215	1442974	3044.24894514768	173.904081290083	434.484098437333	0	262710	554.240506329114	665.63367310982	930.736591261609	0	NaN	NaN	NaN	NaN	NaN	408.245257574844	0.968012712912451	32.5106258243452	14.5553131417679	12.2530107049784	3.1854787928767	0.0341938982446785	0.0144127959404509	1	1.01527042297656	3833.54739511532	0	15873.8037974684	1	1	1	2	2019-05-16T17:07:36.241	NG_ecoli_LTEE_151_DM25	-500	866	162.225	DIA_100X_EMPTY_1x1_100ms	feb77772-f211-4a32-b55a-5d74ca32f158	EPI_100X_YFP_1x1_200ms_25sola	EPI_100X_RFP_1x1_200ms_25sola
138	22	9.5994082938045	212	-16.7858139761667	630.037735849057	1937.06603773585	50605	238.702830188679	173.904081290083	434.484098437333	0	2637393	12440.5330188679	665.63367310982	930.736591261609	0	NaN	NaN	NaN	NaN	NaN	240.399986178035	0.906716490870667	24.5648138746746	12.5234597837473	9.31562688168997	2.82971592070985	0.0443834675680806	0.0181473332996962	1	1.01416058535326	1674.27784373795	0	20165.4528301887	1	1	1	2	2019-05-16T17:07:36.241	NG_ecoli_LTEE_151_DM25	-500	866	162.225	DIA_100X_EMPTY_1x1_100ms	49f24a1a-73a8-4d6c-99f2-df45e44e36c3	EPI_100X_YFP_1x1_200ms_25sola	EPI_100X_RFP_1x1_200ms_25sola
139	23	13.2422091426876	305	20.3069877293523	633.501639344262	1206.82950819672	6393652	20962.793442623	173.904081290083	434.484098437333	0	171619	562.685245901639	665.63367310982	930.736591261609	0	NaN	NaN	NaN	NaN	NaN	253.205776403615	0.998150692466904	20.4239538750547	15.9303333470958	11.6456763532218	4.23816481351045	0.0720464386700264	0.0361288277254533	0	1.03953244652648	2175.50023806701	0	17537.0295081967	1	1	1	2	2019-05-16T17:07:36.241	NG_ecoli_LTEE_151_DM25	-500	866	162.225	DIA_100X_EMPTY_1x1_100ms	03c11b9a-8ede-4e92-9c7d-b5a1031d34cd	EPI_100X_YFP_1x1_200ms_25sola	EPI_100X_RFP_1x1_200ms_25sola
140	23	14.2512424760055	328	-38.0661677114287	637.40243902439	1464.37804878049	606553	1849.24695121951	173.904081290083	434.484098437333	0	271751	828.509146341463	665.63367310982	930.736591261609	0	NaN	NaN	NaN	NaN	NaN	317.20617971518	0.983040844151846	24.3060733106216	16.5512405708875	12.3932168886422	4.05921143796442	0.093528375373495	0.0427530625238446	0	1.08218369961248	2932.05954066302	3	15873.131097561	1	1	1	2	2019-05-16T17:07:36.241	NG_ecoli_LTEE_151_DM25	-500	866	162.225	DIA_100X_EMPTY_1x1_100ms	c085daf2-f8cd-46f3-83c0-6392cac2cec8	EPI_100X_YFP_1x1_200ms_25sola	EPI_100X_RFP_1x1_200ms_25sola
141	32	13.2178265477497	423	47.585392568123	641.250591016548	2036.08747044917	340322	804.543735224586	173.904081290083	434.484098437333	0	10606239	25073.8510638298	665.63367310982	930.736591261609	0	NaN	NaN	NaN	NaN	NaN	379.28886054091	0.947216080914135	31.1034916124435	14.7820086090505	11.7320649178295	3.36770653292302	0.0177741776686075	0.00966463651860878	1	1.00155648003317	3362.38888195701	1	17062.829787234	1	1	1	2	2019-05-16T17:07:36.241	NG_ecoli_LTEE_151_DM25	-500	866	162.225	DIA_100X_EMPTY_1x1_100ms	7686fe7a-91b2-4933-9a2c-c6b3d8d423eb	EPI_100X_YFP_1x1_200ms_25sola	EPI_100X_RFP_1x1_200ms_25sola
142	30	12.0030484178634	361	48.1037805452702	643.700831024931	559.385041551247	7048683	19525.4376731302	173.904081290083	434.484098437333	0	201540	558.282548476454	665.63367310982	930.736591261609	0	NaN	NaN	NaN	NaN	NaN	320.710054453645	0.985562240298126	30.2965909952573	12.8648374344041	10.1926952068879	3.00985551556667	0.01218851108923	0.00533159926371967	0	1.00163778918622	2472.07544414693	1	16586.1911357341	1	1	1	2	2019-05-16T17:07:36.241	NG_ecoli_LTEE_151_DM25	-500	866	162.225	DIA_100X_EMPTY_1x1_100ms	f6b26a54-6a3c-45eb-9b09-4980c7ace1a2	EPI_100X_YFP_1x1_200ms_25sola	EPI_100X_RFP_1x1_200ms_25sola
143	19	9.3283461957342	178	-49.5645220947474	638.573033707865	1446.87078651685	293735	1650.19662921348	173.904081290083	434.484098437333	0	797935	4482.7808988764	665.63367310982	930.736591261609	0	NaN	NaN	NaN	NaN	NaN	208.886926126982	0.999896965963208	19.7033591070258	14.1458418673692	10.2258996690721	3.82042559375764	0.00966185879404356	0.00417642422959397	1	1.00037940400404	1618.20377060146	3	18216.8258426966	1	1	1	2	2019-05-16T17:07:36.241	NG_ecoli_LTEE_151_DM25	-500	866	162.225	DIA_100X_EMPTY_1x1_100ms	5a794064-41ab-470c-b3e0-ac324439fdc5	EPI_100X_YFP_1x1_200ms_25sola	EPI_100X_RFP_1x1_200ms_25sola
144	21	13.7749689731528	290	-41.0567787057065	643.141379310345	913.896551724138	460147	1586.71379310345	173.904081290083	434.484098437333	0	145643	502.21724137931	665.63367310982	930.736591261609	0	NaN	NaN	NaN	NaN	NaN	263.289909337437	0.999864190592056	20.0165016751843	16.6301301150014	12.6188350536551	4.53332990700207	0.0110541482723328	0.005223532188198	1	1.00073598265243	2503.321248247	1	14179.424137931	1	1	1	2	2019-05-16T17:07:36.241	NG_ecoli_LTEE_151_DM25	-500	866	162.225	DIA_100X_EMPTY_1x1_100ms	44b8f2ae-9340-408e-af48-c9d2b3897252	EPI_100X_YFP_1x1_200ms_25sola	EPI_100X_RFP_1x1_200ms_25sola
145	42	12.5186029019723	526	49.3703746619894	647.072243346008	1134.34790874525	6346050	12064.7338403042	173.904081290083	434.484098437333	0	272036	517.178707224335	665.63367310982	930.736591261609	0	NaN	NaN	NaN	NaN	NaN	448.144188511025	0.915155132439211	40.7831853691954	12.9581603837536	10.7981326442479	2.58987218078671	0.0125607099766355	0.00561932885999073	1	1.00367959900675	3734.80851916421	0	16537.7186311787	1	1	1	2	2019-05-16T17:07:36.241	NG_ecoli_LTEE_151_DM25	-500	866	162.225	DIA_100X_EMPTY_1x1_100ms	d87614bc-d265-45af-8a14-fa0f32526ea4	EPI_100X_YFP_1x1_200ms_25sola	EPI_100X_RFP_1x1_200ms_25sola
146	27	12.6237291226419	341	37.9872210721007	648.548387096774	2021.75366568915	8413774	24673.8240469208	173.904081290083	434.484098437333	0	2838208	8323.19061583578	665.63367310982	930.736591261609	0	NaN	NaN	NaN	NaN	NaN	309.383209885699	0.996289694198144	26.1851006708265	13.8985818750139	11.4931291482824	3.40394233917645	0.0198464778491513	0.0108179808371558	0	1.00532730191643	2716.56876623959	1	17040.1026392962	1	1	1	2	2019-05-16T17:07:36.241	NG_ecoli_LTEE_151_DM25	-500	866	162.225	DIA_100X_EMPTY_1x1_100ms	b191299c-98f8-4385-b3e7-c042bb831d1d	EPI_100X_YFP_1x1_200ms_25sola	EPI_100X_RFP_1x1_200ms_25sola
147	23	10.4641147201347	241	-49.9743120016441	652.406639004149	1449.93360995851	309245	1283.17427385892	173.904081290083	434.484098437333	0	1544501	6408.71784232365	665.63367310982	930.736591261609	0	NaN	NaN	NaN	NaN	NaN	223.43021248694	0.937303315676223	19.8245860749155	15.7627205740583	8.1644238259751	4.80974407890533	0.0378617565849313	0.0174557089269774	2	1.00858371699866	1037.87509935045	2	18346.8381742739	1	1	1	2	2019-05-16T17:07:36.241	NG_ecoli_LTEE_151_DM25	-500	866	162.225	DIA_100X_EMPTY_1x1_100ms	eb9b989d-ff13-4228-b508-9f3db4d70a5a	EPI_100X_YFP_1x1_200ms_25sola	EPI_100X_RFP_1x1_200ms_25sola
148	26	14.0284900074231	366	37.0112796604233	650.401639344262	1910.25409836066	2320197	6339.33606557377	173.904081290083	434.484098437333	0	531113	1451.12841530055	665.63367310982	930.736591261609	0	NaN	NaN	NaN	NaN	NaN	342.01405795016	0.998323023631177	26.1245162193236	15.4876818141855	12.7193113150514	3.73912247584799	0.0116626683801394	0.00667391508558692	1	1.00049551278942	3319.44389381623	2	16430.3989071038	1	1	1	2	2019-05-16T17:07:36.241	NG_ecoli_LTEE_151_DM25	-500	866	162.225	DIA_100X_EMPTY_1x1_100ms	b5983344-97ae-4f51-a862-9e64028c9cac	EPI_100X_YFP_1x1_200ms_25sola	EPI_100X_RFP_1x1_200ms_25sola
149	25	10.672910292239	268	39.372531413626	657.623134328358	881.082089552239	418806	1562.70895522388	173.904081290083	434.484098437333	0	403659	1506.19029850746	665.63367310982	930.736591261609	0	NaN	NaN	NaN	NaN	NaN	254.48073259863	0.998592008959726	24.0440405816063	12.9454349985539	10.2354813998833	3.26116225597343	0.0178902429531774	0.00977416245178728	0	1.00377437406321	1978.39898481411	1	16934.8694029851	1	1	1	2	2019-05-16T17:07:36.241	NG_ecoli_LTEE_151_DM25	-500	866	162.225	DIA_100X_EMPTY_1x1_100ms	34ba2ac0-7b3c-49f8-a3db-7dca88f44562	EPI_100X_YFP_1x1_200ms_25sola	EPI_100X_RFP_1x1_200ms_25sola
150	23	12.7988661637733	295	-27.6857204635578	656.86779661017	898.206779661017	514060	1742.57627118644	173.904081290083	434.484098437333	0	173523	588.213559322034	665.63367310982	930.736591261609	0	NaN	NaN	NaN	NaN	NaN	268.150777835019	0.999837858461541	21.7103561974703	15.6261830366603	11.7330411879912	4.14055684699277	0.0426849024739213	0.0219398176755001	0	1.01640375235043	2347.35092492031	2	14424.5016949153	1	1	1	2	2019-05-16T17:07:36.241	NG_ecoli_LTEE_151_DM25	-500	866	162.225	DIA_100X_EMPTY_1x1_100ms	eb5f5b7a-3d1d-43fc-b35c-43ae7b41e1be	EPI_100X_YFP_1x1_200ms_25sola	EPI_100X_RFP_1x1_200ms_25sola
151	29	14.0531467731894	417	37.7304838427741	663.093525179856	1064.94964028777	11665403	27974.587529976	173.904081290083	434.484098437333	0	190325	456.414868105516	665.63367310982	930.736591261609	0	NaN	NaN	NaN	NaN	NaN	345.82144923421	0.993300220264287	28.0291357229422	14.291098622589	11.9151378255071	3.62259122180805	0.00642585907460545	0.00317149673330605	0	1.00055037158657	3125.34329702962	0	15526.4196642686	1	1	1	2	2019-05-16T17:07:36.241	NG_ecoli_LTEE_151_DM25	-500	866	162.225	DIA_100X_EMPTY_1x1_100ms	736c543c-be1a-4f01-97ec-fb9396839261	EPI_100X_YFP_1x1_200ms_25sola	EPI_100X_RFP_1x1_200ms_25sola
152	19	11.2384419117676	214	-46.028577379257	664.205607476635	1898.09813084112	972553	4544.64018691589	173.904081290083	434.484098437333	0	160872	751.738317757009	665.63367310982	930.736591261609	0	NaN	NaN	NaN	NaN	NaN	233.096200838179	0.999795832543088	19.9287453315833	15.3710402823874	11.0139383479221	4.25949845686518	0.0217057376571067	0.0101628504351683	1	1.00305895633162	1898.69462515469	2	17813.1074766355	1	1	1	2	2019-05-16T17:07:36.241	NG_ecoli_LTEE_151_DM25	-500	866	162.225	DIA_100X_EMPTY_1x1_100ms	7afb8321-f6f1-4461-9df0-ffadb05586d3	EPI_100X_YFP_1x1_200ms_25sola	EPI_100X_RFP_1x1_200ms_25sola
153	31	13.6629302591585	424	47.5577596017758	665.424528301887	1521.8820754717	7184773	16945.2193396226	173.904081290083	434.484098437333	0	689639	1626.5070754717	665.63367310982	930.736591261609	0	NaN	NaN	NaN	NaN	NaN	348.0312266739	0.995900867939603	28.9264509570102	14.4070528891436	11.6335459558295	3.55247655374017	0.0131986964953895	0.00708211416636002	0	1.00293057289399	3074.74605791927	0	16598.5235849057	1	1	1	2	2019-05-16T17:07:36.241	NG_ecoli_LTEE_151_DM25	-500	866	162.225	DIA_100X_EMPTY_1x1_100ms	336baf4c-cb75-4223-abcd-ccebbd980025	EPI_100X_YFP_1x1_200ms_25sola	EPI_100X_RFP_1x1_200ms_25sola
154	21	11.8466384425003	249	-45.6857309466687	670.763052208835	1912.99598393574	2556798	10268.265060241	173.904081290083	434.484098437333	0	196291	788.317269076305	665.63367310982	930.736591261609	0	NaN	NaN	NaN	NaN	NaN	251.380012912659	0.999901831959619	19.4842986785014	16.8531054830645	11.9924665871404	4.96575838848105	0.0314062930945343	0.0167764525341474	0	1.0074252037505	2200.85633428596	4	18467.40562249	1	1	1	2	2019-05-16T17:07:36.241	NG_ecoli_LTEE_151_DM25	-500	866	162.225	DIA_100X_EMPTY_1x1_100ms	ca1a71fe-bf81-4a1a-a10c-24f17dde9cdd	EPI_100X_YFP_1x1_200ms_25sola	EPI_100X_RFP_1x1_200ms_25sola
155	37	13.316903780749	493	49.3343976765099	678.985801217039	798.052738336714	6034284	12239.9269776876	173.904081290083	434.484098437333	0	284521	577.121703853955	665.63367310982	930.736591261609	0	NaN	NaN	NaN	NaN	NaN	425.222735796408	0.969553364854582	36.4739582151614	13.1747196681712	11.2486597689375	2.97788598063919	0.0225294102741679	0.0117206599310282	1	1.00317113688737	3624.71896332489	0	15696.4198782961	1	1	1	2	2019-05-16T17:07:36.241	NG_ecoli_LTEE_151_DM25	-500	866	162.225	DIA_100X_EMPTY_1x1_100ms	aa2906da-58c3-49d6-85bd-410b35a7e8f8	EPI_100X_YFP_1x1_200ms_25sola	EPI_100X_RFP_1x1_200ms_25sola
156	30	12.9376823814668	388	47.8002487239797	675.528350515464	674.600515463918	7405936	19087.4639175258	173.904081290083	434.484098437333	0	968703	2496.65721649485	665.63367310982	930.736591261609	0	NaN	NaN	NaN	NaN	NaN	334.514184436889	0.999203567033941	28.5898355867192	13.6589656077796	11.383739065585	3.29963763335746	0.0204727322281489	0.0111658356673805	0	1.0066139786846	2909.85537338402	2	16735.7680412371	1	1	1	2	2019-05-16T17:07:36.241	NG_ecoli_LTEE_151_DM25	-500	866	162.225	DIA_100X_EMPTY_1x1_100ms	eada0285-e329-4c61-bfdd-92b84e696a67	EPI_100X_YFP_1x1_200ms_25sola	EPI_100X_RFP_1x1_200ms_25sola
157	18	12.307893501548	223	-48.5931261524662	676.062780269058	154.067264573991	396409	1777.61883408072	173.904081290083	434.484098437333	0	152287	682.90134529148	665.63367310982	930.736591261609	0	NaN	NaN	NaN	NaN	NaN	203.863944333009	0.999835861422922	17.7682802128765	14.523259504386	11.0498422070039	3.917624554189	0.00902453471176206	0.00475319851067563	1	1.00048261696197	1703.91304771456	0	16899.1121076233	1	1	1	2	2019-05-16T17:07:36.241	NG_ecoli_LTEE_151_DM25	-500	866	162.225	DIA_100X_EMPTY_1x1_100ms	27685cc1-f422-42f7-9cfa-7ba755f94aa1	EPI_100X_YFP_1x1_200ms_25sola	EPI_100X_RFP_1x1_200ms_25sola
158	39	11.5300862814538	450	43.6079336431905	688.371111111111	1423.86222222222	442018	982.262222222222	173.904081290083	434.484098437333	0	1299486	2887.74666666667	665.63367310982	930.736591261609	0	NaN	NaN	NaN	NaN	NaN	395.593131427959	0.88700172045066	38.4282528568295	12.9878644313231	10.1264104738565	2.77149135293937	0.00203422014791696	0.000959434539883733	2	1.00002782723412	3094.9353116249	0	16872.7977777778	1	1	1	2	2019-05-16T17:07:36.241	NG_ecoli_LTEE_151_DM25	-500	866	162.225	DIA_100X_EMPTY_1x1_100ms	8e70a9f9-56f2-4505-bbe3-251a639cd598	EPI_100X_YFP_1x1_200ms_25sola	EPI_100X_RFP_1x1_200ms_25sola
159	33	13.6470434483511	450	48.6640868756259	686.366666666667	660.986666666667	4877537	10838.9711111111	173.904081290083	434.484098437333	0	387551	861.224444444444	665.63367310982	930.736591261609	0	NaN	NaN	NaN	NaN	NaN	387.605992848442	0.971067625672371	31.1534916932601	14.9993448256512	11.9426904050652	3.40331792073754	0.0491327475831651	0.0186567092006634	1	1.02260146256595	3489.80338119028	1	16937.3666666667	1	1	1	2	2019-05-16T17:07:36.241	NG_ecoli_LTEE_151_DM25	-500	866	162.225	DIA_100X_EMPTY_1x1_100ms	cc309d61-a976-4dd3-8894-3bf1694ad525	EPI_100X_YFP_1x1_200ms_25sola	EPI_100X_RFP_1x1_200ms_25sola
160	39	12.6092592866554	492	49.2904185586485	688.237804878049	706.928861788618	183160	372.276422764228	173.904081290083	434.484098437333	0	15700596	31911.7804878049	665.63367310982	930.736591261609	0	NaN	NaN	NaN	NaN	NaN	409.797821068175	0.905265926704987	37.1664446034438	14.6347040002512	10.7265302589686	3.19593245754065	0.0189980229088374	0.00993065546384724	1	1.00250084844994	3358.60881612665	1	17586.2479674797	1	1	1	2	2019-05-16T17:07:36.241	NG_ecoli_LTEE_151_DM25	-500	866	162.225	DIA_100X_EMPTY_1x1_100ms	58ea41c7-cfb5-40a7-9f94-b8588e508b99	EPI_100X_YFP_1x1_200ms_25sola	EPI_100X_RFP_1x1_200ms_25sola
161	38	13.0597092935861	497	48.2909294084933	694.969818913481	1920.72233400402	4673761	9403.94567404427	173.904081290083	434.484098437333	0	290107	583.71629778672	665.63367310982	930.736591261609	0	NaN	NaN	NaN	NaN	NaN	490.353146177811	0.94430787338409	40.0209730973994	14.1588513292715	11.9201658575902	2.8013506127673	0.0440479241480014	0.0210023541900415	0	1.03036134631899	4466.24067030265	2	17873.8128772636	1	1	1	2	2019-05-16T17:07:36.241	NG_ecoli_LTEE_151_DM25	-500	866	162.225	DIA_100X_EMPTY_1x1_100ms	74ddaa2d-3470-4f67-a91a-f46110ba2114	EPI_100X_YFP_1x1_200ms_25sola	EPI_100X_RFP_1x1_200ms_25sola
162	23	13.4000845702509	308	-47.0600006459737	689.441558441558	1904.82467532468	4198230	13630.6168831169	173.904081290083	434.484098437333	0	185886	603.525974025974	665.63367310982	930.736591261609	0	NaN	NaN	NaN	NaN	NaN	299.83806301564	0.999542162023618	22.0150131727951	19.2414733542717	13.2152105387597	5.23825427949321	0.0277634236307629	0.0132166064224434	1	1.00616119787893	3019.65275434986	2	17368.3019480519	1	1	1	2	2019-05-16T17:07:36.241	NG_ecoli_LTEE_151_DM25	-500	866	162.225	DIA_100X_EMPTY_1x1_100ms	5811207c-ee8e-4777-a240-2ce62ea9cb73	EPI_100X_YFP_1x1_200ms_25sola	EPI_100X_RFP_1x1_200ms_25sola
163	28	13.2842286760827	372	42.6801624344506	694.935483870968	409.951612903226	185312	498.150537634409	173.904081290083	434.484098437333	0	2215331	5955.19086021505	665.63367310982	930.736591261609	0	NaN	NaN	NaN	NaN	NaN	310.106245657957	0.999326152573437	26.8788099900642	13.3845458086708	11.2636400023095	3.25523635167974	0.00834722946204817	0.00483931486418324	0	1.00105421920112	2678.28902459436	0	16938.1505376344	1	1	1	2	2019-05-16T17:07:36.241	NG_ecoli_LTEE_151_DM25	-500	866	162.225	DIA_100X_EMPTY_1x1_100ms	4b19f163-6954-41da-a03b-69b801a4ffa7	EPI_100X_YFP_1x1_200ms_25sola	EPI_100X_RFP_1x1_200ms_25sola
164	44	13.9358836594145	614	48.574059083525	707.64657980456	1250.81270358306	1772944	2887.53094462541	173.904081290083	434.484098437333	0	282721	460.457654723127	665.63367310982	930.736591261609	0	NaN	NaN	NaN	NaN	NaN	517.615042280246	0.94301617740063	44.605933680499	13.2513069821805	11.3879802667633	2.5299921309201	0.016436739538751	0.0073552435331677	0	1.00604331748543	4543.34720986031	0	16012.157980456	1	1	1	2	2019-05-16T17:07:36.241	NG_ecoli_LTEE_151_DM25	-500	866	162.225	DIA_100X_EMPTY_1x1_100ms	3c1f1452-221b-4261-aa48-7fe18e49bcfb	EPI_100X_YFP_1x1_200ms_25sola	EPI_100X_RFP_1x1_200ms_25sola
165	45	14.1642805006292	638	49.3333086140381	710.332288401254	1818.01253918495	20880561	32728.1520376176	173.904081290083	434.484098437333	0	537505	842.484326018809	665.63367310982	930.736591261609	0	NaN	NaN	NaN	NaN	NaN	546.143509187301	0.969057572888163	44.7621980199296	13.7626645535722	11.9136270142364	2.86532233014667	0.0245370394012093	0.00753434385457804	2	1.0064538747417	4989.87060810572	0	16385.1347962382	1	1	1	2	2019-05-16T17:07:36.241	NG_ecoli_LTEE_151_DM25	-500	866	162.225	DIA_100X_EMPTY_1x1_100ms	5c50550b-af99-4f36-ac4a-20f866b53aaa	EPI_100X_YFP_1x1_200ms_25sola	EPI_100X_RFP_1x1_200ms_25sola
166	32	13.2182780285626	423	46.2505047206536	706.163120567376	336.813238770686	10093375	23861.4066193853	173.904081290083	434.484098437333	0	278229	657.751773049645	665.63367310982	930.736591261609	0	NaN	NaN	NaN	NaN	NaN	356.768534685036	0.974218884865084	30.8874559400555	13.1729187489172	11.2116741250989	3.02812983923063	0.0281842310253368	0.0119108655660484	1	1.00953004778953	3049.38986605453	0	16038.8747044917	1	1	1	2	2019-05-16T17:07:36.241	NG_ecoli_LTEE_151_DM25	-500	866	162.225	DIA_100X_EMPTY_1x1_100ms	b0d44045-d9e3-49b4-96b6-6e633341c6f8	EPI_100X_YFP_1x1_200ms_25sola	EPI_100X_RFP_1x1_200ms_25sola
167	28	13.2542683259475	371	46.2641893808915	728.159029649596	1850.33423180593	7558052	20372.1078167116	173.904081290083	434.484098437333	0	259370	699.11051212938	665.63367310982	930.736591261609	0	NaN	NaN	NaN	NaN	NaN	314.277429810332	0.999564067404855	26.4661110069102	14.2451114318209	11.4354625895966	3.55314445766377	0.00996466923205639	0.00612681910263247	0	1.00170638696086	2718.2380410772	0	16020.6657681941	1	1	1	2	2019-05-16T17:07:36.241	NG_ecoli_LTEE_151_DM25	-500	866	162.225	DIA_100X_EMPTY_1x1_100ms	075dd529-1203-4899-9373-f463af541730	EPI_100X_YFP_1x1_200ms_25sola	EPI_100X_RFP_1x1_200ms_25sola
168	23	12.8862719713475	297	0.849034622912281	735.73063973064	610.333333333333	1388923	4676.50841750842	173.904081290083	434.484098437333	0	170062	572.599326599327	665.63367310982	930.736591261609	0	NaN	NaN	NaN	NaN	NaN	254.656879510469	0.999907651331938	21.9372799015369	14.0220528518671	11.0979899546646	3.77598848288666	0.00369596619137592	0.00179691435932581	1	1.00011130796937	2122.07785180024	0	15895.7609427609	1	1	1	2	2019-05-16T17:07:36.241	NG_ecoli_LTEE_151_DM25	-500	866	162.225	DIA_100X_EMPTY_1x1_100ms	10a5d80e-ddc3-4c80-b5a7-e57d3015540d	EPI_100X_YFP_1x1_200ms_25sola	EPI_100X_RFP_1x1_200ms_25sola
169	31	13.2621733184344	414	47.1516839835562	739.608695652174	1412.75845410628	1912135	4618.68357487923	173.904081290083	434.484098437333	0	205832	497.178743961353	665.63367310982	930.736591261609	0	NaN	NaN	NaN	NaN	NaN	358.375980959276	0.98526795002499	31.4813654437613	13.506397952299	11.0338405363769	3.13495538588041	0.0131941129867607	0.00705303835721226	0	1.00346241385637	3010.21037625499	0	15875.8526570048	1	1	1	2	2019-05-16T17:07:36.241	NG_ecoli_LTEE_151_DM25	-500	866	162.225	DIA_100X_EMPTY_1x1_100ms	b0a02afe-d44f-401e-b3d4-31fb19577475	EPI_100X_YFP_1x1_200ms_25sola	EPI_100X_RFP_1x1_200ms_25sola
170	25	10.913907778243	274	42.7181122267431	750.445255474453	649.131386861314	61935	226.040145985401	173.904081290083	434.484098437333	0	2128753	7769.17153284672	665.63367310982	930.736591261609	0	NaN	NaN	NaN	NaN	NaN	273.291657771552	0.912858415266079	26.881907833089	12.767831247531	9.70530826295714	2.94805153129165	0.0377919507436724	0.0210672690059676	0	1.02263319388206	1988.6970860469	0	18911.3686131387	1	1	1	2	2019-05-16T17:07:36.241	NG_ecoli_LTEE_151_DM25	-500	866	162.225	DIA_100X_EMPTY_1x1_100ms	1b6935a4-aa62-438c-8d69-eee0d0abf3eb	EPI_100X_YFP_1x1_200ms_25sola	EPI_100X_RFP_1x1_200ms_25sola
171	28	13.1809111339012	369	46.3772071194381	747.582655826558	1451.85636856369	2626511	7117.91598915989	173.904081290083	434.484098437333	0	189680	514.037940379404	665.63367310982	930.736591261609	0	NaN	NaN	NaN	NaN	NaN	316.58496481927	0.997219038356689	26.4137511037631	14.2014607480183	11.5529039613715	3.62231436371719	0.02002373781765	0.0103310077403217	1	1.00527111888677	2768.86823315525	0	14566.7588075881	1	1	1	2	2019-05-16T17:07:36.241	NG_ecoli_LTEE_151_DM25	-500	866	162.225	DIA_100X_EMPTY_1x1_100ms	93b10bfa-5c25-45eb-a690-45dc03c159c5	EPI_100X_YFP_1x1_200ms_25sola	EPI_100X_RFP_1x1_200ms_25sola
172	24	13.657960676724	328	-14.7679553456948	759.826219512195	505.719512195122	669470	2041.06707317073	173.904081290083	434.484098437333	0	201808	615.268292682927	665.63367310982	930.736591261609	0	NaN	NaN	NaN	NaN	NaN	276.338637624612	0.99995893095267	21.8996122670191	15.4967256432811	12.2570548934696	3.95565811234691	0.00564720632532251	0.00316008769275976	0	1.00031053749655	2584.03605627437	0	15138.5609756098	1	1	1	2	2019-05-16T17:07:36.241	NG_ecoli_LTEE_151_DM25	-500	866	162.225	DIA_100X_EMPTY_1x1_100ms	e93b75a6-a587-4ff2-918d-2994092bebae	EPI_100X_YFP_1x1_200ms_25sola	EPI_100X_RFP_1x1_200ms_25sola
173	36	15.3003568800586	551	48.3439636886932	772.359346642468	1362.48275862069	5413893	9825.57713248639	173.904081290083	434.484098437333	0	282486	512.678765880218	665.63367310982	930.736591261609	0	NaN	NaN	NaN	NaN	NaN	455.415208984618	0.98616874166747	34.3764839127371	15.2492662248879	12.8679930012519	3.52005492239826	0.0160096090207396	0.0068978442072596	1	1.00249306883085	4470.67364187209	0	15522.9364791289	1	1	1	2	2019-05-16T17:07:36.241	NG_ecoli_LTEE_151_DM25	-500	866	162.225	DIA_100X_EMPTY_1x1_100ms	79f7b0d2-0d38-49b6-ac58-6b60e3874a2d	EPI_100X_YFP_1x1_200ms_25sola	EPI_100X_RFP_1x1_200ms_25sola
174	49	14.8370666634009	728	31.6076188638125	768.626373626374	981.924450549451	11182191	15360.1524725275	173.904081290083	434.484098437333	0	322470	442.953296703297	665.63367310982	930.736591261609	0	NaN	NaN	NaN	NaN	NaN	608.907146342627	0.853193283005184	50.4324253252661	14.4487918061697	11.7948325676218	2.86249232653576	0.0463279130494389	0.0146892412397353	2	1.03074605515286	5510.40216500047	1	16465.6016483516	1	1	1	2	2019-05-16T17:07:36.241	NG_ecoli_LTEE_151_DM25	-500	866	162.225	DIA_100X_EMPTY_1x1_100ms	ddaadd33-2fbd-4bf9-ac39-16087a88c5d7	EPI_100X_YFP_1x1_200ms_25sola	EPI_100X_RFP_1x1_200ms_25sola
175	31	14.7101811775696	457	43.9775108218835	766.925601750547	941.638949671772	4041408	8843.34354485777	173.904081290083	434.484098437333	0	204748	448.026258205689	665.63367310982	930.736591261609	0	NaN	NaN	NaN	NaN	NaN	393.795065440754	0.988443236754471	30.939519768708	14.5893872742603	12.3556575005211	3.53924387140572	0.0228597662143392	0.0105474198985131	1	1.00778130244772	3709.6690959451	1	15663.47702407	1	1	1	2	2019-05-16T17:07:36.241	NG_ecoli_LTEE_151_DM25	-500	866	162.225	DIA_100X_EMPTY_1x1_100ms	5ef5f9f7-3052-436e-b3b3-d9e3b035154b	EPI_100X_YFP_1x1_200ms_25sola	EPI_100X_RFP_1x1_200ms_25sola
176	16	8.52353869260425	137	-49.9862081266241	766.328467153285	1228.81751824818	386549	2821.52554744526	173.904081290083	434.484098437333	0	1670286	12191.8686131387	665.63367310982	930.736591261609	0	NaN	NaN	NaN	NaN	NaN	163.006832990485	0.999790296113469	15.8259694203153	13.0952424667686	9.59387683656752	3.88112599442103	0.544175624368507	0.0189724374501902	0	1.00006926960765	1144.05915620333	1	18926.7372262774	1	1	1	2	2019-05-16T17:07:36.241	NG_ecoli_LTEE_151_DM25	-500	866	162.225	DIA_100X_EMPTY_1x1_100ms	528eb24b-018b-4cdb-b3d6-78bde5fdc4a0	EPI_100X_YFP_1x1_200ms_25sola	EPI_100X_RFP_1x1_200ms_25sola
177	32	12.2827789953217	393	48.796396624908	770.437659033079	1249.80661577608	10664806	27136.9109414758	173.904081290083	434.484098437333	0	333354	848.229007633588	665.63367310982	930.736591261609	0	NaN	NaN	NaN	NaN	NaN	366.048692875798	0.96842820897998	31.4360595652023	13.474902253438	11.2439577204033	3.06332531674125	0.0439155388153047	0.0160485822180319	1	1.01655658978965	3121.45006804014	2	16598.7201017812	1	1	1	2	2019-05-16T17:07:36.241	NG_ecoli_LTEE_151_DM25	-500	866	162.225	DIA_100X_EMPTY_1x1_100ms	f28e1834-e12b-4345-8175-f1eba692fb9e	EPI_100X_YFP_1x1_200ms_25sola	EPI_100X_RFP_1x1_200ms_25sola
178	31	11.5599380508357	358	48.5793537407915	774.430167597765	735.902234636872	2975215	8310.65642458101	173.904081290083	434.484098437333	0	265090	740.474860335196	665.63367310982	930.736591261609	0	NaN	NaN	NaN	NaN	NaN	342.257095621876	0.971020012895769	30.2223618538175	13.1955694462869	11.0401252098817	2.84740930495608	0.00853943283833259	0.00305748179818169	1	1.00066080848551	2893.11888560377	1	17002.5670391061	1	1	1	2	2019-05-16T17:07:36.241	NG_ecoli_LTEE_151_DM25	-500	866	162.225	DIA_100X_EMPTY_1x1_100ms	5a28c3e3-bbcb-41bc-b922-7fba3f9e5c7a	EPI_100X_YFP_1x1_200ms_25sola	EPI_100X_RFP_1x1_200ms_25sola
179	38	12.4397521204177	474	49.225082308373	784.34388185654	746.588607594937	1966080	4147.84810126582	173.904081290083	434.484098437333	0	568204	1198.74261603376	665.63367310982	930.736591261609	0	NaN	NaN	NaN	NaN	NaN	428.764089034369	0.970518985128027	38.0339317466607	13.088862097164	11.0008939572941	2.67954696066055	0.00991110616292206	0.00397709771567982	1	1.00139602385152	3615.07291099265	1	16922.358649789	1	1	1	2	2019-05-16T17:07:36.241	NG_ecoli_LTEE_151_DM25	-500	866	162.225	DIA_100X_EMPTY_1x1_100ms	715f2475-27c4-46fa-b22d-e7e75e1bdabc	EPI_100X_YFP_1x1_200ms_25sola	EPI_100X_RFP_1x1_200ms_25sola
180	34	12.9341076252156	440	48.5861543434491	788.529545454545	2028.70681818182	1574324	3578.00909090909	173.904081290083	434.484098437333	0	742442	1687.36818181818	665.63367310982	930.736591261609	0	NaN	NaN	NaN	NaN	NaN	381.218229249104	0.976338771213997	33.1940586116787	13.3927363629465	11.2176153023152	2.86910687397522	0.00874569593197416	0.00327590798536806	1	1.00071556295939	3280.58520743883	1	16162.8159090909	1	1	1	2	2019-05-16T17:07:36.241	NG_ecoli_LTEE_151_DM25	-500	866	162.225	DIA_100X_EMPTY_1x1_100ms	7087c801-a5fc-400d-9e77-78ea5fe6ab1a	EPI_100X_YFP_1x1_200ms_25sola	EPI_100X_RFP_1x1_200ms_25sola
181	39	12.9531821506178	505	49.5335362445593	788.459405940594	596.120792079208	2201040	4358.49504950495	173.904081290083	434.484098437333	0	285797	565.934653465347	665.63367310982	930.736591261609	0	NaN	NaN	NaN	NaN	NaN	426.80117664666	0.975445604306022	37.8638987876643	12.7716412812693	10.9327379666781	2.82394319142512	0.0174068787420463	0.00253754588825106	1	1.00052871532662	3554.45557206761	1	16344.0376237624	1	1	1	2	2019-05-16T17:07:36.241	NG_ecoli_LTEE_151_DM25	-500	866	162.225	DIA_100X_EMPTY_1x1_100ms	b1e058e1-8efb-44bc-ae8e-c229da7a69cd	EPI_100X_YFP_1x1_200ms_25sola	EPI_100X_RFP_1x1_200ms_25sola
182	31	13.8975458790126	431	44.7682303064834	784.900232018561	1257.57540603248	4787192	11107.1740139211	173.904081290083	434.484098437333	0	219523	509.334106728538	665.63367310982	930.736591261609	0	NaN	NaN	NaN	NaN	NaN	367.732244097523	0.985883321535765	29.9896372324177	14.9386945281866	11.9180823271466	3.43561927090331	0.0176402425481518	0.0111260926677481	0	1.00707552238254	3345.59877101952	1	16458.2459396752	1	1	1	2	2019-05-16T17:07:36.241	NG_ecoli_LTEE_151_DM25	-500	866	162.225	DIA_100X_EMPTY_1x1_100ms	bb607142-b036-4520-81ba-d198757b01d9	EPI_100X_YFP_1x1_200ms_25sola	EPI_100X_RFP_1x1_200ms_25sola
183	29	11.3069250136614	329	14.481492263203	792.765957446809	1772.2462006079	1154952	3510.49240121581	173.904081290083	434.484098437333	0	746528	2269.0820668693	665.63367310982	930.736591261609	0	NaN	NaN	NaN	NaN	NaN	307.128234572326	0.981787974976982	28.5901357157362	13.3879014012781	10.3093491535608	3.23310496442469	0.0195031032695048	0.00882661064188555	1	1.00288410336472	2386.53932572226	2	17587.5349544073	1	1	1	2	2019-05-16T17:07:36.241	NG_ecoli_LTEE_151_DM25	-500	866	162.225	DIA_100X_EMPTY_1x1_100ms	441ba137-d048-4b16-86fe-b61bcbd1a801	EPI_100X_YFP_1x1_200ms_25sola	EPI_100X_RFP_1x1_200ms_25sola
184	30	13.3025210166696	400	45.6744562063232	795.3225	1755.8125	624666	1561.665	173.904081290083	434.484098437333	0	2828148	7070.37	665.63367310982	930.736591261609	0	NaN	NaN	NaN	NaN	NaN	360.157314053835	0.977371329989719	30.7247352890978	14.1499078963563	11.3005433053793	3.34565096087938	0.0153151729802862	0.0080697018079643	1	1.00105178808988	3081.602934981	2	17905.8175	1	1	1	2	2019-05-16T17:07:36.241	NG_ecoli_LTEE_151_DM25	-500	866	162.225	DIA_100X_EMPTY_1x1_100ms	bf7b729e-5ceb-4839-b103-694c020d2014	EPI_100X_YFP_1x1_200ms_25sola	EPI_100X_RFP_1x1_200ms_25sola
185	10	5.63605314151893	58	-49.9998448137196	788.327586206897	790.98275862069	10594	182.655172413793	173.904081290083	434.484098437333	0	927593	15992.9827586207	665.63367310982	930.736591261609	0	NaN	NaN	NaN	NaN	NaN	133.440245196085	0.999898686631054	14.557256649702	11.0579252784777	7.26904144173258	3.93864811750591	0.00048131210872258	4.95986384320151e-05	0	1.00000001262727	604.120690161447	1	21719.6896551724	1	1	1	2	2019-05-16T17:07:36.241	NG_ecoli_LTEE_151_DM25	-500	866	162.225	DIA_100X_EMPTY_1x1_100ms	c6224ddc-a458-44ad-892b-35329fba150f	EPI_100X_YFP_1x1_200ms_25sola	EPI_100X_RFP_1x1_200ms_25sola
186	36	12.8777622390508	464	41.4536582161624	800.375	778.926724137931	828160	1784.8275862069	173.904081290083	434.484098437333	0	2932985	6321.08836206897	665.63367310982	930.736591261609	0	NaN	NaN	NaN	NaN	NaN	385.83448108412	0.914212610686736	35.406428014978	13.8634410984589	10.5065534446112	2.99189562674167	0.0325076567548793	0.0133277568512182	1	1.01558478701236	3069.67604077132	1	15935.6487068966	1	1	1	2	2019-05-16T17:07:36.241	NG_ecoli_LTEE_151_DM25	-500	866	162.225	DIA_100X_EMPTY_1x1_100ms	1fec2aeb-078c-4458-ae2e-e3cf3a2837a7	EPI_100X_YFP_1x1_200ms_25sola	EPI_100X_RFP_1x1_200ms_25sola
187	26	13.3873854063949	348	41.0225133899715	808.554597701149	623.784482758621	4275039	12284.5948275862	173.904081290083	434.484098437333	0	223587	642.491379310345	665.63367310982	930.736591261609	0	NaN	NaN	NaN	NaN	NaN	295.860386489404	0.998619756924367	24.8364471758728	13.8207357523009	11.5841819397016	3.40375216602073	0.00394448977135453	0.00225803060505957	0	1.00019568490704	2617.64104452974	1	15844.9712643678	1	1	1	2	2019-05-16T17:07:36.241	NG_ecoli_LTEE_151_DM25	-500	866	162.225	DIA_100X_EMPTY_1x1_100ms	b2cb3128-5872-4a0e-ba14-ffbdbfa85632	EPI_100X_YFP_1x1_200ms_25sola	EPI_100X_RFP_1x1_200ms_25sola
188	24	13.8566802814569	333	-2.22297801952998	809.177177177177	436.426426426426	726585	2181.93693693694	173.904081290083	434.484098437333	0	268062	804.990990990991	665.63367310982	930.736591261609	0	NaN	NaN	NaN	NaN	NaN	284.032548548481	0.999903900576113	22.0808057379725	16.1932049622539	12.318242647458	4.22073748555301	0.0339398498749635	0.0162469082222664	1	1.00930236400802	2631.49353649973	0	14777.7687687688	1	1	1	2	2019-05-16T17:07:36.241	NG_ecoli_LTEE_151_DM25	-500	866	162.225	DIA_100X_EMPTY_1x1_100ms	f02066a1-ed45-46d4-a8ca-272f1a4fc621	EPI_100X_YFP_1x1_200ms_25sola	EPI_100X_RFP_1x1_200ms_25sola
189	22	12.0709840775105	265	-28.3926255077585	812.464150943396	2014.70566037736	525936	1984.6641509434	173.904081290083	434.484098437333	0	1792010	6762.30188679245	665.63367310982	930.736591261609	0	NaN	NaN	NaN	NaN	NaN	238.3752694364	0.999908412509822	20.5258596092391	15.1696963042797	10.9805063697444	4.27514320306659	0.0247236395812122	0.0121998670212443	1	1.00463033832591	1943.73015307093	2	16239.9245283019	1	1	1	2	2019-05-16T17:07:36.241	NG_ecoli_LTEE_151_DM25	-500	866	162.225	DIA_100X_EMPTY_1x1_100ms	fc661e02-4af5-4c9a-89e2-40bed8cd23f0	EPI_100X_YFP_1x1_200ms_25sola	EPI_100X_RFP_1x1_200ms_25sola
190	26	14.6054720171068	381	0.92588595240366	813.055118110236	1855.15485564304	185995	488.175853018373	173.904081290083	434.484098437333	0	9045593	23741.7139107612	665.63367310982	930.736591261609	0	NaN	NaN	NaN	NaN	NaN	351.920554877598	0.99537397782842	26.4491748179244	17.4565081325556	12.7084719941509	4.40377257225035	0.0527800864308833	0.0220216857552382	1	1.02468413902966	3354.97030758128	1	17095.1181102362	1	1	1	2	2019-05-16T17:07:36.241	NG_ecoli_LTEE_151_DM25	-500	866	162.225	DIA_100X_EMPTY_1x1_100ms	35242222-80bf-48bb-a9c5-642059437531	EPI_100X_YFP_1x1_200ms_25sola	EPI_100X_RFP_1x1_200ms_25sola
191	26	14.1826274055342	370	28.8850401559728	815.564864864865	1763.87837837838	4355330	11771.1621621622	173.904081290083	434.484098437333	0	957707	2588.3972972973	665.63367310982	930.736591261609	0	NaN	NaN	NaN	NaN	NaN	351.363102042049	0.949405794769043	26.436778702124	15.6605558193672	12.8470404961616	3.34394314819403	0.0141386338464558	0.0056145222056567	2	1.00173465423725	3426.92502703815	2	17941.0675675676	1	1	1	2	2019-05-16T17:07:36.241	NG_ecoli_LTEE_151_DM25	-500	866	162.225	DIA_100X_EMPTY_1x1_100ms	f3298af6-1f11-4c5a-8c93-bc92781741a5	EPI_100X_YFP_1x1_200ms_25sola	EPI_100X_RFP_1x1_200ms_25sola
192	27	13.871593279159	376	37.5360794612543	823.702127659574	831.053191489362	4817030	12811.25	173.904081290083	434.484098437333	0	497139	1322.17819148936	665.63367310982	930.736591261609	0	NaN	NaN	NaN	NaN	NaN	314.932681986456	0.999794106475752	26.4790564033858	13.8821090856209	11.5170787694922	3.43802076068168	0.0231617455934127	0.011870285438027	1	1.00657002200794	2758.52586460539	0	16052.2180851064	1	1	1	2	2019-05-16T17:07:36.241	NG_ecoli_LTEE_151_DM25	-500	866	162.225	DIA_100X_EMPTY_1x1_100ms	29ee95ad-63a5-4026-a226-51534244a2c4	EPI_100X_YFP_1x1_200ms_25sola	EPI_100X_RFP_1x1_200ms_25sola
193	36	10.3461795454133	373	46.9010684685333	829.351206434316	993.018766756032	171612	460.085790884719	173.904081290083	434.484098437333	0	2814542	7545.6890080429	665.63367310982	930.736591261609	0	NaN	NaN	NaN	NaN	NaN	364.300758634913	0.930427704562929	36.1639775666406	12.0138803094561	9.85398849643278	2.49725344844574	0.010970844147575	0.00465914274086106	2	1.00213583212327	2757.97404284348	1	17424.981233244	1	1	1	2	2019-05-16T17:07:36.241	NG_ecoli_LTEE_151_DM25	-500	866	162.225	DIA_100X_EMPTY_1x1_100ms	c0d272e1-6f15-40d0-b5ff-51cc74537f8e	EPI_100X_YFP_1x1_200ms_25sola	EPI_100X_RFP_1x1_200ms_25sola
194	26	15.9041522601894	415	2.90699207607313	825.315662650602	974.359036144578	1207246	2909.0265060241	173.904081290083	434.484098437333	0	668079	1609.82891566265	665.63367310982	930.736591261609	0	NaN	NaN	NaN	NaN	NaN	357.099391768874	0.999921789669158	25.828363401233	17.7398837232195	13.4654770686833	4.39066930476486	0.00653643826674043	0.00394321621917886	0	1.00067196454377	3678.15696606772	1	13284.2120481928	1	1	1	2	2019-05-16T17:07:36.241	NG_ecoli_LTEE_151_DM25	-500	866	162.225	DIA_100X_EMPTY_1x1_100ms	bcde5c84-e732-4306-9e02-dfa7af8ad13e	EPI_100X_YFP_1x1_200ms_25sola	EPI_100X_RFP_1x1_200ms_25sola
195	31	12.8288755439474	398	33.0040702655336	825.243718592965	2034.59798994975	131040	329.246231155779	173.904081290083	434.484098437333	0	16875352	42400.3819095477	665.63367310982	930.736591261609	0	NaN	NaN	NaN	NaN	NaN	NaN	NaN	NaN	NaN	NaN	NaN	NaN	NaN	NaN	NaN	NaN	1	17791.4095477387	1	1	1	2	2019-05-16T17:07:36.241	NG_ecoli_LTEE_151_DM25	-500	866	162.225	DIA_100X_EMPTY_1x1_100ms	ce962be1-8520-4aee-aedc-93e566404e3c	EPI_100X_YFP_1x1_200ms_25sola	EPI_100X_RFP_1x1_200ms_25sola
196	23	16.2043660796983	373	-49.9720280774098	832.402144772118	1856.76943699732	1165473	3124.59249329759	173.904081290083	434.484098437333	0	1186190	3180.13404825737	665.63367310982	930.736591261609	0	NaN	NaN	NaN	NaN	NaN	342.570878758926	0.998714884388232	21.9829652338685	19.7399721130267	14.589097635884	5.06049833607051	0.0924418875359644	0.0433465372708715	2	1.07061904035363	3674.79414680526	2	17151.2412868633	1	1	1	2	2019-05-16T17:07:36.241	NG_ecoli_LTEE_151_DM25	-500	866	162.225	DIA_100X_EMPTY_1x1_100ms	332fc471-86a6-438e-9c46-426989e19f19	EPI_100X_YFP_1x1_200ms_25sola	EPI_100X_RFP_1x1_200ms_25sola
197	27	14.8087970403463	400	10.5558302117296	842.0475	1357.5675	8794011	21985.0275	173.904081290083	434.484098437333	0	220558	551.395	665.63367310982	930.736591261609	0	NaN	NaN	NaN	NaN	NaN	335.510360547249	0.999697537906637	25.0532085876061	16.3725316612934	12.9576410798147	4.14775158740086	0.0172023594541921	0.00869916007495364	1	1.00341385379316	3303.73441720876	0	15282.2725	1	1	1	2	2019-05-16T17:07:36.241	NG_ecoli_LTEE_151_DM25	-500	866	162.225	DIA_100X_EMPTY_1x1_100ms	4aefb742-2d1a-4556-a8c0-bdaca77c81d3	EPI_100X_YFP_1x1_200ms_25sola	EPI_100X_RFP_1x1_200ms_25sola
198	32	12.1287021179893	389	43.3639271576961	850.506426735218	904.143958868895	3263302	8388.95115681234	173.904081290083	434.484098437333	0	193136	496.493573264782	665.63367310982	930.736591261609	0	NaN	NaN	NaN	NaN	NaN	355.240093990597	0.929217367990632	32.9389432496779	12.8957087606966	10.3750682466633	2.92810880300933	0.0236032047445888	0.0127402030507236	1	1.01187543149394	2784.71957495234	1	16831.4498714653	1	1	1	2	2019-05-16T17:07:36.241	NG_ecoli_LTEE_151_DM25	-500	866	162.225	DIA_100X_EMPTY_1x1_100ms	b7a6dcf1-da07-40eb-bfa7-b27fcb9c1f99	EPI_100X_YFP_1x1_200ms_25sola	EPI_100X_RFP_1x1_200ms_25sola
199	50	12.0800891489288	604	49.0390005874447	843.352649006623	1886.30794701987	18179959	30099.2698675497	173.904081290083	434.484098437333	0	370596	613.569536423841	665.63367310982	930.736591261609	0	NaN	NaN	NaN	NaN	NaN	534.933782091482	0.917942636198849	49.4145510307187	12.5879413604427	10.4665462885103	2.54288674440657	0.0355515373899253	0.0102285681689359	1	1.00460474187365	4251.59151948313	1	16649.3791390728	1	1	1	2	2019-05-16T17:07:36.241	NG_ecoli_LTEE_151_DM25	-500	866	162.225	DIA_100X_EMPTY_1x1_100ms	fbdd3fa0-3830-42d5-9548-f3ba40f922ed	EPI_100X_YFP_1x1_200ms_25sola	EPI_100X_RFP_1x1_200ms_25sola
200	27	13.0750569814404	353	39.606453823729	852.628895184136	374.14730878187	7188483	20363.9745042493	173.904081290083	434.484098437333	0	240741	681.985835694051	665.63367310982	930.736591261609	0	NaN	NaN	NaN	NaN	NaN	313.947036880442	0.993496296837831	25.7812267713012	14.0159574961052	11.5913851183995	3.65736726173699	0.0294075578583271	0.0121894936033275	1	1.00585497627285	2720.59647427651	1	15844.4957507082	1	1	1	2	2019-05-16T17:07:36.241	NG_ecoli_LTEE_151_DM25	-500	866	162.225	DIA_100X_EMPTY_1x1_100ms	0eed8afe-8736-4b88-aa50-f4522f1a9afe	EPI_100X_YFP_1x1_200ms_25sola	EPI_100X_RFP_1x1_200ms_25sola
201	34	12.9096748047104	439	48.675490732731	852.915717539863	925.785876993166	2121384	4832.30979498861	173.904081290083	434.484098437333	0	209643	477.546697038724	665.63367310982	930.736591261609	0	NaN	NaN	NaN	NaN	NaN	388.234187021003	0.946553527040593	33.8597011435641	13.3896735129436	10.8555313381479	3.07038763151551	0.0489328627711352	0.0235872982471675	1	1.01308197285299	3133.82811705945	1	16607.9612756264	1	1	1	2	2019-05-16T17:07:36.241	NG_ecoli_LTEE_151_DM25	-500	866	162.225	DIA_100X_EMPTY_1x1_100ms	9f6a68ac-067a-4beb-bb91-6be888e04edf	EPI_100X_YFP_1x1_200ms_25sola	EPI_100X_RFP_1x1_200ms_25sola
202	20	8.79234712275296	176	9.31112635558917	852.181818181818	187.863636363636	187841	1067.27840909091	173.904081290083	434.484098437333	0	4112618	23367.1477272727	665.63367310982	930.736591261609	0	NaN	NaN	NaN	NaN	NaN	202.869854602857	0.985544397019622	21.0000359679424	11.3364790077003	9.29420254800428	2.78371095111586	0.0168870965977084	0.00776777931510484	1	1.00188971493057	1424.73530260739	1	20219.5284090909	1	1	1	2	2019-05-16T17:07:36.241	NG_ecoli_LTEE_151_DM25	-500	866	162.225	DIA_100X_EMPTY_1x1_100ms	f4d81049-29cc-424d-a9fc-b149c4bec4d5	EPI_100X_YFP_1x1_200ms_25sola	EPI_100X_RFP_1x1_200ms_25sola
203	29	14.1712838174808	413	34.4546898497374	855.799031476998	124.147699757869	1044975	2530.20581113801	173.904081290083	434.484098437333	0	503352	1218.76997578692	665.63367310982	930.736591261609	0	NaN	NaN	NaN	NaN	NaN	345.290327990849	0.996181719983753	28.1904538908994	14.298034950726	11.7040632361445	3.78092110033354	0.0263326997518479	0.00276531223596621	0	1.00030238681835	3032.95012720901	0	15808.6004842615	1	1	1	2	2019-05-16T17:07:36.241	NG_ecoli_LTEE_151_DM25	-500	866	162.225	DIA_100X_EMPTY_1x1_100ms	b33a4be0-c3c9-494e-9dfd-50b319036efe	EPI_100X_YFP_1x1_200ms_25sola	EPI_100X_RFP_1x1_200ms_25sola
204	30	15.8667439722909	476	34.1565762286236	868.665966386555	644.819327731092	12334586	25912.9957983193	173.904081290083	434.484098437333	0	894961	1880.17016806723	665.63367310982	930.736591261609	0	NaN	NaN	NaN	NaN	NaN	394.269643039807	0.999969237764333	28.6228841534037	16.8624655114099	13.3889857866481	4.16703186532625	0.0141224036943274	0.00579790727337702	1	1.00116835245371	4029.94051112514	1	14700.0567226891	1	1	1	2	2019-05-16T17:07:36.241	NG_ecoli_LTEE_151_DM25	-500	866	162.225	DIA_100X_EMPTY_1x1_100ms	0895e65f-c756-402d-ba16-13ccde70aaad	EPI_100X_YFP_1x1_200ms_25sola	EPI_100X_RFP_1x1_200ms_25sola
205	17	11.5831286406935	198	-49.586298411672	864.515151515152	627.010101010101	873934	4413.80808080808	173.904081290083	434.484098437333	0	5853839	29564.8434343434	665.63367310982	930.736591261609	0	NaN	NaN	NaN	NaN	NaN	198.773580282343	0.994378338515724	18.8961177207229	12.9966100708108	9.79321814303732	3.46986342659226	0.0611879097304299	0.031792584736559	0	1.02619905487354	1423.35530454463	1	18027.9898989899	1	1	1	2	2019-05-16T17:07:36.241	NG_ecoli_LTEE_151_DM25	-500	866	162.225	DIA_100X_EMPTY_1x1_100ms	655004ef-d46a-497d-bcdd-2154eaae1437	EPI_100X_YFP_1x1_200ms_25sola	EPI_100X_RFP_1x1_200ms_25sola
206	37	13.96696621933	517	48.290510600525	874.555125725338	180.245647969052	16594994	32098.6344294004	173.904081290083	434.484098437333	0	1529463	2958.34235976789	665.63367310982	930.736591261609	0	NaN	NaN	NaN	NaN	NaN	422.386646113058	0.935674870844164	36.1088574183317	14.6284634889873	11.3444401905072	3.08305739569372	0.0223909999047554	0.00606972625937798	2	1.00213563989146	3649.80588704432	1	16202.6808510638	1	1	1	2	2019-05-16T17:07:36.241	NG_ecoli_LTEE_151_DM25	-500	866	162.225	DIA_100X_EMPTY_1x1_100ms	d46b2007-d983-4244-9ded-be6a7a579f62	EPI_100X_YFP_1x1_200ms_25sola	EPI_100X_RFP_1x1_200ms_25sola
207	30	12.3583175402174	371	47.8211019617712	874.016172506739	373.849056603774	1509046	4067.50943396226	173.904081290083	434.484098437333	0	278280	750.080862533693	665.63367310982	930.736591261609	0	NaN	NaN	NaN	NaN	NaN	332.744146134314	0.979316594416108	29.2798579967685	13.91428860571	11.0136299396845	3.23114625473225	0.0203991240115734	0.00884871578048651	1	1.00210972220332	2789.4578762766	1	16387.1994609164	1	1	1	2	2019-05-16T17:07:36.241	NG_ecoli_LTEE_151_DM25	-500	866	162.225	DIA_100X_EMPTY_1x1_100ms	fefc0474-c16f-4831-a340-05a6d1d0c735	EPI_100X_YFP_1x1_200ms_25sola	EPI_100X_RFP_1x1_200ms_25sola
208	36	11.3766897043955	410	46.7627058117204	881.824390243902	220.614634146341	123663	301.617073170732	173.904081290083	434.484098437333	0	557364	1359.4243902439	665.63367310982	930.736591261609	0	NaN	NaN	NaN	NaN	NaN	392.897799573737	0.880370136992396	37.5532845261897	13.3289631214926	10.2603941090079	2.53591104424568	0.0162911329626632	0.00583868051312691	3	1.00299529328106	3105.03067091278	1	20201.5853658537	1	1	1	2	2019-05-16T17:07:36.241	NG_ecoli_LTEE_151_DM25	-500	866	162.225	DIA_100X_EMPTY_1x1_100ms	deda0aeb-ddd7-4589-ba4f-e12fa94e52aa	EPI_100X_YFP_1x1_200ms_25sola	EPI_100X_RFP_1x1_200ms_25sola
209	27	15.0297454478137	407	33.201109447068	901.211302211302	1469.26781326781	2161229	5310.14496314496	173.904081290083	434.484098437333	0	216898	532.918918918919	665.63367310982	930.736591261609	0	NaN	NaN	NaN	NaN	NaN	348.088983963332	0.999511641727804	25.7961420700728	16.1142204425692	12.9462775493177	4.26283380616368	0.0082629995561193	0.00384219023451274	1	1.00046785499789	3395.74029630638	0	14998.4963144963	1	1	1	2	2019-05-16T17:07:36.241	NG_ecoli_LTEE_151_DM25	-500	866	162.225	DIA_100X_EMPTY_1x1_100ms	6619f127-73cf-41ae-b1fd-63c5a81e2039	EPI_100X_YFP_1x1_200ms_25sola	EPI_100X_RFP_1x1_200ms_25sola
210	34	13.4119188660162	456	49.139784883927	910.633771929825	1773.84868421053	1244454	2729.06578947368	173.904081290083	434.484098437333	0	248185	544.265350877193	665.63367310982	930.736591261609	0	NaN	NaN	NaN	NaN	NaN	381.994842433944	0.987952005800439	32.6189812560344	13.3087511020013	11.4087021184876	3.09297819614364	0.00613098634340264	0.00227079000915196	2	1.00019376183813	3334.51562071834	0	15907.3969298246	1	1	1	2	2019-05-16T17:07:36.241	NG_ecoli_LTEE_151_DM25	-500	866	162.225	DIA_100X_EMPTY_1x1_100ms	905a908f-411b-4dfa-8547-792b1b27bac6	EPI_100X_YFP_1x1_200ms_25sola	EPI_100X_RFP_1x1_200ms_25sola
211	26	15.8785135118919	414	-13.6435711252156	906.770531400966	39.93961352657	769833	1859.5	173.904081290083	434.484098437333	0	310317	749.557971014493	665.63367310982	930.736591261609	0	NaN	NaN	NaN	NaN	NaN	338.657961679122	0.999921345798719	24.5970430730297	17.2284805572047	13.0130910092452	4.70873807957465	0.0389562192180114	0.0199212450454333	1	1.01763968732183	3271.40051135471	0	15035.9855072464	1	1	1	2	2019-05-16T17:07:36.241	NG_ecoli_LTEE_151_DM25	-500	866	162.225	DIA_100X_EMPTY_1x1_100ms	343fd847-f4df-4be5-8f67-a02dabf5b9c9	EPI_100X_YFP_1x1_200ms_25sola	EPI_100X_RFP_1x1_200ms_25sola
212	32	12.6044041760997	404	24.6676783081254	915.371287128713	216.25	115434	285.727722772277	173.904081290083	434.484098437333	0	658120	1629.0099009901	665.63367310982	930.736591261609	0	NaN	NaN	NaN	NaN	NaN	370.93761467162	0.936640134218509	35.0090513150834	12.4674734719231	10.346240394956	2.67818511214402	0.0292533674034815	0.0127876526629429	1	1.01470951431965	2943.30557951463	2	18853.2722772277	1	1	1	2	2019-05-16T17:07:36.241	NG_ecoli_LTEE_151_DM25	-500	866	162.225	DIA_100X_EMPTY_1x1_100ms	32692d6c-8722-4b6a-af47-0b881d86fe79	EPI_100X_YFP_1x1_200ms_25sola	EPI_100X_RFP_1x1_200ms_25sola
213	26	13.4683595065234	351	19.3172400420707	914.504273504274	843.105413105413	1322307	3767.25641025641	173.904081290083	434.484098437333	0	243342	693.282051282051	665.63367310982	930.736591261609	0	NaN	NaN	NaN	NaN	NaN	302.067416406153	0.997384334909811	26.4962191004976	13.4686410176364	10.8482915572499	3.6439389602093	0.0136173391955589	0.00611053040506442	1	1.00074418398768	2449.04342113417	1	16109.584045584	1	1	1	2	2019-05-16T17:07:36.241	NG_ecoli_LTEE_151_DM25	-500	866	162.225	DIA_100X_EMPTY_1x1_100ms	b4207b3b-42d7-43c8-b9a1-e629c08c10ad	EPI_100X_YFP_1x1_200ms_25sola	EPI_100X_RFP_1x1_200ms_25sola
214	16	11.2190893712462	180	-49.9817042373911	916.594444444444	369.1	729849	4054.71666666667	173.904081290083	434.484098437333	0	160462	891.455555555556	665.63367310982	930.736591261609	0	NaN	NaN	NaN	NaN	NaN	187.613876630609	0.999826411574293	15.5011913892488	15.5681470931927	11.4212134093403	4.46532342900372	0.000861180248733484	0.000420645814935219	1	1.00000193043647	1588.10587691408	1	17303.1388888889	1	1	1	2	2019-05-16T17:07:36.241	NG_ecoli_LTEE_151_DM25	-500	866	162.225	DIA_100X_EMPTY_1x1_100ms	2ec6e80b-2958-414a-9659-7cebf3c15e08	EPI_100X_YFP_1x1_200ms_25sola	EPI_100X_RFP_1x1_200ms_25sola
215	31	11.7670731279442	365	48.7603065885649	926.676712328767	1853.96712328767	74224	203.353424657534	173.904081290083	434.484098437333	0	4732028	12964.4602739726	665.63367310982	930.736591261609	0	NaN	NaN	NaN	NaN	NaN	330.879041241281	0.983159331090841	29.9860427784489	12.7201248183926	10.7147167179305	2.8641113867659	0.0144706215421125	0.00701814823178062	1	1.00131496352779	2703.77422977905	0	19437.1123287671	1	1	1	2	2019-05-16T17:07:36.241	NG_ecoli_LTEE_151_DM25	-500	866	162.225	DIA_100X_EMPTY_1x1_100ms	58d6c3ef-41f5-4293-8efa-22f83a363bbe	EPI_100X_YFP_1x1_200ms_25sola	EPI_100X_RFP_1x1_200ms_25sola
216	31	11.4645539496107	356	47.3979801338497	933.483146067416	388.438202247191	537235	1509.08707865169	173.904081290083	434.484098437333	0	436538	1226.23033707865	665.63367310982	930.736591261609	0	NaN	NaN	NaN	NaN	NaN	329.949092286171	0.975486842392099	31.0081148928726	12.5435929142714	10.3252829911455	2.84204597938892	0.0136010801017519	0.00816504334633117	1	1.00435732472092	2596.38548659805	1	17227.7134831461	1	1	1	2	2019-05-16T17:07:36.241	NG_ecoli_LTEE_151_DM25	-500	866	162.225	DIA_100X_EMPTY_1x1_100ms	76ff5da8-34e1-4940-a047-c2a57ac87440	EPI_100X_YFP_1x1_200ms_25sola	EPI_100X_RFP_1x1_200ms_25sola
217	24	15.4885380939321	373	-46.1688766947592	936.152815013405	371.900804289544	1778901	4769.17158176944	173.904081290083	434.484098437333	0	316837	849.428954423592	665.63367310982	930.736591261609	0	NaN	NaN	NaN	NaN	NaN	319.921650109997	0.999937407064092	22.9871496090678	17.879662651152	13.3320977941737	4.78239746962686	0.033727611820358	0.015844177045355	1	1.00953751095393	3209.01675805725	2	15500.0402144772	1	1	1	2	2019-05-16T17:07:36.241	NG_ecoli_LTEE_151_DM25	-500	866	162.225	DIA_100X_EMPTY_1x1_100ms	8d199568-2f3d-4eff-b053-0c5f4ed0efa3	EPI_100X_YFP_1x1_200ms_25sola	EPI_100X_RFP_1x1_200ms_25sola
218	24	12.6256049127386	303	-40.9007683906276	940.382838283828	846.547854785479	326516	1077.61056105611	173.904081290083	434.484098437333	0	1907680	6295.97359735974	665.63367310982	930.736591261609	0	NaN	NaN	NaN	NaN	NaN	254.042659243436	0.999923340923221	21.4240737849489	15.0700799713384	11.3654911926919	4.08950993063867	0.0187883173383836	0.00995244663906107	0	1.00318592045774	2173.54359988669	1	16617.7392739274	1	1	1	2	2019-05-16T17:07:36.241	NG_ecoli_LTEE_151_DM25	-500	866	162.225	DIA_100X_EMPTY_1x1_100ms	6e0f843e-e988-4913-8de9-b19609405dc7	EPI_100X_YFP_1x1_200ms_25sola	EPI_100X_RFP_1x1_200ms_25sola
219	33	13.1414214243175	439	-1.13041218123635	949.394077448747	216.123006833713	1203373	2741.16856492027	173.904081290083	434.484098437333	0	260522	593.444191343964	665.63367310982	930.736591261609	0	NaN	NaN	NaN	NaN	NaN	379.779578990569	0.89648009927279	34.6588041196411	14.2233787360401	10.6848502789061	2.95364320880311	0.0426230058219852	0.0168411166256968	1	1.020563251177	3107.70893873219	2	15865.013667426	1	1	1	2	2019-05-16T17:07:36.241	NG_ecoli_LTEE_151_DM25	-500	866	162.225	DIA_100X_EMPTY_1x1_100ms	2c6a8288-c469-48fd-b88b-0f03971ddd6e	EPI_100X_YFP_1x1_200ms_25sola	EPI_100X_RFP_1x1_200ms_25sola
220	29	15.8121415038894	459	29.4567975995271	946.843137254902	920.79302832244	2337672	5092.96732026144	173.904081290083	434.484098437333	0	218713	476.498910675381	665.63367310982	930.736591261609	0	NaN	NaN	NaN	NaN	NaN	380.003895533932	0.997343251103364	27.8744879946554	16.502805396567	13.2065802335876	4.06292551874798	0.0269217766004499	0.0116457318175601	1	1.00737915966763	3818.36577429205	0	15133.2941176471	1	1	1	2	2019-05-16T17:07:36.241	NG_ecoli_LTEE_151_DM25	-500	866	162.225	DIA_100X_EMPTY_1x1_100ms	6db86d2a-e135-4fe3-9b89-e680aa9b158b	EPI_100X_YFP_1x1_200ms_25sola	EPI_100X_RFP_1x1_200ms_25sola
221	21	11.7035436579419	248	-30.2611778213524	967.375	487.79435483871	37782	152.346774193548	173.904081290083	434.484098437333	0	1942474	7832.5564516129	665.63367310982	930.736591261609	0	NaN	NaN	NaN	NaN	NaN	235.444301842188	0.999896986639443	21.41229551486	13.1011475759029	10.4606891508526	3.58943743060893	0.0286981723877054	0.00566320139385893	1	1.00080816703074	1840.23676742001	0	19028.6733870968	1	1	1	2	2019-05-16T17:07:36.241	NG_ecoli_LTEE_151_DM25	-500	866	162.225	DIA_100X_EMPTY_1x1_100ms	da2a6e85-3727-4d58-a759-66a88231cfe3	EPI_100X_YFP_1x1_200ms_25sola	EPI_100X_RFP_1x1_200ms_25sola
222	29	12.9993416226086	377	46.6459740039699	976.846153846154	215.026525198939	948140	2514.96021220159	173.904081290083	434.484098437333	0	206385	547.440318302387	665.63367310982	930.736591261609	0	NaN	NaN	NaN	NaN	NaN	328.177087777681	0.961836501596573	28.1173357085175	14.066208397113	11.2150428702812	3.0895192732195	0.0569768651166501	0.0228196269687796	1	1.02639465632295	2777.57582556192	1	16412.2466843501	1	1	1	2	2019-05-16T17:07:36.241	NG_ecoli_LTEE_151_DM25	-500	866	162.225	DIA_100X_EMPTY_1x1_100ms	1ae764b5-f89f-4a1b-822a-ee9ba656b405	EPI_100X_YFP_1x1_200ms_25sola	EPI_100X_RFP_1x1_200ms_25sola
223	47	10.7265259898707	504	47.2687402884746	981.386904761905	1135.55357142857	940455	1865.98214285714	173.904081290083	434.484098437333	0	289066	573.543650793651	665.63367310982	930.736591261609	0	NaN	NaN	NaN	NaN	NaN	495.633701743989	0.875092493672161	48.5661765941228	12.3446738290991	10.0195496657205	2.11379054201255	0.0250212316909031	0.00954935059281084	2	1.01152204551421	3829.30713345106	1	17492.7777777778	1	1	1	2	2019-05-16T17:07:36.241	NG_ecoli_LTEE_151_DM25	-500	866	162.225	DIA_100X_EMPTY_1x1_100ms	be341b04-8373-4e10-8d3a-7d3611c0bbea	EPI_100X_YFP_1x1_200ms_25sola	EPI_100X_RFP_1x1_200ms_25sola
224	39	11.9365934827441	466	49.656328911391	988.201716738197	1107.70386266094	7666933	16452.6459227468	173.904081290083	434.484098437333	0	961453	2063.20386266094	665.63367310982	930.736591261609	0	NaN	NaN	NaN	NaN	NaN	405.043586209916	0.928160444778103	38.8804334056711	12.3654768519584	10.1547391367822	2.54365981595068	0.0170788660418086	0.00723259490510787	1	1.0018957988805	3148.89748130656	2	18051.2296137339	1	1	1	2	2019-05-16T17:07:36.241	NG_ecoli_LTEE_151_DM25	-500	866	162.225	DIA_100X_EMPTY_1x1_100ms	ab110ec4-27c9-445f-91f1-e720a8a5ddca	EPI_100X_YFP_1x1_200ms_25sola	EPI_100X_RFP_1x1_200ms_25sola
225	51	13.6701814088462	700	48.5516484828157	996.557142857143	565.482857142857	11713112	16733.0171428571	173.904081290083	434.484098437333	0	337900	482.714285714286	665.63367310982	930.736591261609	0	NaN	NaN	NaN	NaN	NaN	575.975287444306	0.929548239017876	51.3476453779475	13.2123914856952	10.9701763656346	2.5240494809421	0.0143107494711469	0.00617378044341841	2	1.0033774591253	4853.30554849308	0	16501.6828571429	1	1	1	2	2019-05-16T17:07:36.241	NG_ecoli_LTEE_151_DM25	-500	866	162.225	DIA_100X_EMPTY_1x1_100ms	d4032cb3-12ef-47e3-b915-4ff10c7768d5	EPI_100X_YFP_1x1_200ms_25sola	EPI_100X_RFP_1x1_200ms_25sola
226	24	13.1614392317282	317	22.9022687796243	983.17665615142	1478.72239747634	4569984	14416.3533123028	173.904081290083	434.484098437333	0	128521	405.429022082019	665.63367310982	930.736591261609	0	NaN	NaN	NaN	NaN	NaN	271.964851620848	0.999838588182832	23.6661217352248	13.5865602831462	11.1078974635913	3.48024923082147	0.0045351179469624	0.00224966941086287	1	1.00006745185002	2293.40470845202	0	16106.8643533123	1	1	1	2	2019-05-16T17:07:36.241	NG_ecoli_LTEE_151_DM25	-500	866	162.225	DIA_100X_EMPTY_1x1_100ms	f3d0ba93-556a-4fc0-a843-e97cd5bdaff5	EPI_100X_YFP_1x1_200ms_25sola	EPI_100X_RFP_1x1_200ms_25sola
227	27	10.8508782905048	294	-24.4049764346955	992.649659863946	1094.37414965986	1316780	4478.84353741497	173.904081290083	434.484098437333	0	9213342	31337.8979591837	665.63367310982	930.736591261609	0	NaN	NaN	NaN	NaN	NaN	300.044352415988	0.828622957883829	29.5587127748006	15.7272122704356	9.77390918887451	4.2983788386832	0.0532661388943185	0.0196959216691343	1	1.0228741898452	2217.7469876407	2	19605.0136054422	1	1	1	2	2019-05-16T17:07:36.241	NG_ecoli_LTEE_151_DM25	-500	866	162.225	DIA_100X_EMPTY_1x1_100ms	d43ed48e-da31-4a60-86a9-c6e7770df7a2	EPI_100X_YFP_1x1_200ms_25sola	EPI_100X_RFP_1x1_200ms_25sola
228	34	12.4112862903144	422	46.3701097353612	1001.97393364929	1081.28199052133	5303997	12568.7132701422	173.904081290083	434.484098437333	0	3521273	8344.24881516588	665.63367310982	930.736591261609	0	NaN	NaN	NaN	NaN	NaN	370.668039412842	0.983217402526958	33.5684793467652	13.4220290849365	10.76855328022	2.93506337230666	0.0171660843988838	0.00631767974317799	1	1.00310753690097	3057.28743807341	1	17484.4526066351	1	1	1	2	2019-05-16T17:07:36.241	NG_ecoli_LTEE_151_DM25	-500	866	162.225	DIA_100X_EMPTY_1x1_100ms	9dd75709-385f-454f-ae27-395d5e2f5d5e	EPI_100X_YFP_1x1_200ms_25sola	EPI_100X_RFP_1x1_200ms_25sola
229	16	11.4868712340867	191	-49.9743674947964	998.51832460733	1729.62303664921	150334	787.089005235602	173.904081290083	434.484098437333	0	1970915	10318.9267015707	665.63367310982	930.736591261609	0	NaN	NaN	NaN	NaN	NaN	192.861365941316	0.999896726255947	16.7211574771764	14.6715856587119	10.8908048900927	4.14429041692485	0.0177299801494472	0.00947834235742068	0	1.00174699148318	1557.6725754693	1	18189.5863874346	1	1	1	2	2019-05-16T17:07:36.241	NG_ecoli_LTEE_151_DM25	-500	866	162.225	DIA_100X_EMPTY_1x1_100ms	ac8fd08b-2db2-4f4f-8a4a-8330dc8c3421	EPI_100X_YFP_1x1_200ms_25sola	EPI_100X_RFP_1x1_200ms_25sola
230	43	14.6028980417601	628	35.0672297074481	1007.84076433121	1712.58917197452	9572103	15242.2022292994	173.904081290083	434.484098437333	0	982792	1564.95541401274	665.63367310982	930.736591261609	0	NaN	NaN	NaN	NaN	NaN	532.104288123055	0.858657122570646	42.0778305632328	15.5579316017816	12.1697151894561	3.2182645082825	0.105026558432232	0.0332041267716121	1	1.11377617595911	4894.45174132528	2	16540.6958598726	1	1	1	2	2019-05-16T17:07:36.241	NG_ecoli_LTEE_151_DM25	-500	866	162.225	DIA_100X_EMPTY_1x1_100ms	afb9e791-be39-4496-bfb5-fac0cf7bb44c	EPI_100X_YFP_1x1_200ms_25sola	EPI_100X_RFP_1x1_200ms_25sola
231	27	15.3570645417747	416	23.6209178964215	1006.78125	42.7860576923077	845836	2033.25961538462	173.904081290083	434.484098437333	0	396942	954.1875	665.63367310982	930.736591261609	0	NaN	NaN	NaN	NaN	NaN	347.196122528756	0.999906773182227	25.9453917767369	16.1537327642913	12.9596231041755	3.99823034850313	0.0293830408793176	0.0130923083928196	1	1.00782596154157	3422.4322304416	0	15162.7692307692	1	1	1	2	2019-05-16T17:07:36.241	NG_ecoli_LTEE_151_DM25	-500	866	162.225	DIA_100X_EMPTY_1x1_100ms	d11f8fc1-34ff-4271-a432-89879f74341e	EPI_100X_YFP_1x1_200ms_25sola	EPI_100X_RFP_1x1_200ms_25sola
232	36	12.7384530246715	459	48.3448405393521	1012.53159041394	328.546840958606	1650276	3595.37254901961	173.904081290083	434.484098437333	0	1641942	3577.21568627451	665.63367310982	930.736591261609	0	NaN	NaN	NaN	NaN	NaN	397.76259193304	0.945056261582716	35.3634094645639	13.1144295092459	10.9112309333832	2.86408583548793	0.0233259896748366	0.0111863884396085	1	1.01168185408805	3306.67495657675	0	16478.7015250545	1	1	1	2	2019-05-16T17:07:36.241	NG_ecoli_LTEE_151_DM25	-500	866	162.225	DIA_100X_EMPTY_1x1_100ms	ab1367c8-7783-415f-b86a-4e29184213e0	EPI_100X_YFP_1x1_200ms_25sola	EPI_100X_RFP_1x1_200ms_25sola
233	36	13.5801647262595	490	49.1271463740886	1014.20204081633	638.665306122449	573559	1170.52857142857	173.904081290083	434.484098437333	0	257862	526.248979591837	665.63367310982	930.736591261609	0	NaN	NaN	NaN	NaN	NaN	417.367207921212	0.965696928255737	36.0984742171039	13.4607341830087	11.288669543858	2.81144407708909	0.0202120590068953	0.00859928095215409	0	1.0068255200425	3612.96909984839	0	15645.6530612245	1	1	1	2	2019-05-16T17:07:36.241	NG_ecoli_LTEE_151_DM25	-500	866	162.225	DIA_100X_EMPTY_1x1_100ms	36f89d1f-b36a-4cfe-859f-a456a9cd98ed	EPI_100X_YFP_1x1_200ms_25sola	EPI_100X_RFP_1x1_200ms_25sola
234	30	14.6055860682303	439	44.9293828005084	1016.49886104784	764.027334851936	739734	1685.04328018223	173.904081290083	434.484098437333	0	241329	549.72437357631	665.63367310982	930.736591261609	0	NaN	NaN	NaN	NaN	NaN	360.736303765307	0.986954885180965	28.806084273984	14.8119728040253	12.0932202100544	3.64440340489172	0.0233777869054932	0.0143004869579011	0	1.01147921560367	3308.70486972264	0	15538.7539863326	1	1	1	2	2019-05-16T17:07:36.241	NG_ecoli_LTEE_151_DM25	-500	866	162.225	DIA_100X_EMPTY_1x1_100ms	ae01195d-d344-42d3-b957-bd2cf396dee7	EPI_100X_YFP_1x1_200ms_25sola	EPI_100X_RFP_1x1_200ms_25sola
235	32	13.6846502542435	438	47.6987299636274	1017.98858447489	432.842465753425	638072	1456.78538812785	173.904081290083	434.484098437333	0	985102	2249.09132420091	665.63367310982	930.736591261609	0	NaN	NaN	NaN	NaN	NaN	359.032700577344	0.992073012860094	29.9388807208975	13.6661721374268	11.4820144287085	3.46745657144001	0.0251791392732482	0.0102171499766824	0	1.00609345478279	3099.99945824755	0	16834.9794520548	1	1	1	2	2019-05-16T17:07:36.241	NG_ecoli_LTEE_151_DM25	-500	866	162.225	DIA_100X_EMPTY_1x1_100ms	262d41f3-a9a4-4237-88ab-28f3690769bf	EPI_100X_YFP_1x1_200ms_25sola	EPI_100X_RFP_1x1_200ms_25sola
236	25	15.1596812384363	379	-39.010508871128	1020.44591029024	1196.09498680739	10817900	28543.27176781	173.904081290083	434.484098437333	0	193018	509.282321899736	665.63367310982	930.736591261609	0	NaN	NaN	NaN	NaN	NaN	327.24626565563	0.999937673482238	22.2797280865992	18.9181749279222	13.8657379157011	5.18717797225313	0.0551735784474075	0.0275173131584088	1	1.02802528406131	3364.23048393025	1	15610.1372031662	1	1	1	2	2019-05-16T17:07:36.241	NG_ecoli_LTEE_151_DM25	-500	866	162.225	DIA_100X_EMPTY_1x1_100ms	410c16da-b6df-48cc-bd1d-a6f1ef0e1e22	EPI_100X_YFP_1x1_200ms_25sola	EPI_100X_RFP_1x1_200ms_25sola
237	30	12.4996652591604	375	48.1895991081772	1018.968	1687.04533333333	2020787	5388.76533333333	173.904081290083	434.484098437333	0	229272	611.392	665.63367310982	930.736591261609	0	NaN	NaN	NaN	NaN	NaN	341.714837393344	0.971031278715788	30.4706193225693	14.168739328706	10.7686481579401	3.39741308166943	0.0329546866128484	0.0171698070674294	0	1.01903534351348	2775.19521457259	1	16873.104	1	1	1	2	2019-05-16T17:07:36.241	NG_ecoli_LTEE_151_DM25	-500	866	162.225	DIA_100X_EMPTY_1x1_100ms	c6bdeb59-91df-4edd-bcc8-6a2cbdb080a3	EPI_100X_YFP_1x1_200ms_25sola	EPI_100X_RFP_1x1_200ms_25sola
238	27	10.2859788872342	277	-20.1887722223785	1033.50541516245	358.43321299639	47835	172.689530685921	173.904081290083	434.484098437333	0	4487943	16201.9602888087	665.63367310982	930.736591261609	0	NaN	NaN	NaN	NaN	NaN	291.537857865151	0.835776463988968	31.7520038773803	12.5524021210216	8.83418284449736	3.04283183136053	0.0576571450513204	0.0274483722878517	0	1.05700069346466	1946.22832031024	0	20885.0974729242	1	1	1	2	2019-05-16T17:07:36.241	NG_ecoli_LTEE_151_DM25	-500	866	162.225	DIA_100X_EMPTY_1x1_100ms	a90f1fca-c41b-4180-81b6-ef3ab1bbf42e	EPI_100X_YFP_1x1_200ms_25sola	EPI_100X_RFP_1x1_200ms_25sola
239	27	12.396956473552	335	44.6904183739394	1034.08358208955	479.901492537313	67452	201.349253731343	173.904081290083	434.484098437333	0	2807327	8380.08059701492	665.63367310982	930.736591261609	0	NaN	NaN	NaN	NaN	NaN	295.445630833159	0.987100029890305	26.376845852738	12.8717066430139	10.7436179016853	3.30674345752875	0.634379459833787	0.0197522074007097	0	1.00291222370344	2391.18870749957	0	17550.7134328358	1	1	1	2	2019-05-16T17:07:36.241	NG_ecoli_LTEE_151_DM25	-500	866	162.225	DIA_100X_EMPTY_1x1_100ms	57d3df08-3383-4c23-870c-b544a6e03d93	EPI_100X_YFP_1x1_200ms_25sola	EPI_100X_RFP_1x1_200ms_25sola
240	21	12.4911372383463	263	-18.5080054802565	1038.57034220532	1337.38403041825	936457	3560.67300380228	173.904081290083	434.484098437333	0	109824	417.58174904943	665.63367310982	930.736591261609	0	NaN	NaN	NaN	NaN	NaN	235.325480719255	0.999176523516095	20.3422379926598	14.0557264359951	11.0702749030988	3.67777069980444	0.0218117985118605	0.011421745519107	1	1.00376269504744	1957.96725172911	0	16548.0798479087	1	1	1	2	2019-05-16T17:07:36.241	NG_ecoli_LTEE_151_DM25	-500	866	162.225	DIA_100X_EMPTY_1x1_100ms	c399751c-6c88-4e2e-a3a8-5d8d87dab0c7	EPI_100X_YFP_1x1_200ms_25sola	EPI_100X_RFP_1x1_200ms_25sola
241	28	13.1672271354886	370	43.7546868719811	1039.73243243243	1197.53243243243	3582846	9683.36756756757	173.904081290083	434.484098437333	0	171454	463.389189189189	665.63367310982	930.736591261609	0	NaN	NaN	NaN	NaN	NaN	321.799922630558	0.995303390409709	27.1116670143477	14.6009948046204	11.3988520518288	3.71382470882588	0.0269273867163306	0.0115701671891982	1	1.00743480308851	2766.73992407719	1	16231.1621621622	1	1	1	2	2019-05-16T17:07:36.241	NG_ecoli_LTEE_151_DM25	-500	866	162.225	DIA_100X_EMPTY_1x1_100ms	b3c8bc5d-7d2a-4eb7-83cd-32b358feb76c	EPI_100X_YFP_1x1_200ms_25sola	EPI_100X_RFP_1x1_200ms_25sola
242	29	13.6215261092511	396	44.800855713637	1048.46212121212	1559.51262626263	2802378	7076.71212121212	173.904081290083	434.484098437333	0	253402	639.90404040404	665.63367310982	930.736591261609	0	NaN	NaN	NaN	NaN	NaN	346.471384971268	0.984847330318837	29.0897763925369	13.5245599581679	11.2978258963081	3.51582182076088	0.0343808735880419	0.0190596800913378	0	1.02044484358815	2916.21822595458	0	15996.0984848485	1	1	1	2	2019-05-16T17:07:36.241	NG_ecoli_LTEE_151_DM25	-500	866	162.225	DIA_100X_EMPTY_1x1_100ms	89c2882e-77c9-418c-bcd4-4afc369d3786	EPI_100X_YFP_1x1_200ms_25sola	EPI_100X_RFP_1x1_200ms_25sola
243	26	12.3552890594376	322	43.39171849289	1048.25776397516	1607.98757763975	466319	1448.19565217391	173.904081290083	434.484098437333	0	434782	1350.25465838509	665.63367310982	930.736591261609	0	NaN	NaN	NaN	NaN	NaN	280.064561277544	0.996292651280551	25.1028168050033	12.9281808360677	10.7928014354988	3.22230016282649	0.00867773233744288	0.00434194914317091	0	1.0008135386052	2296.57541923334	0	16583.1583850932	1	1	1	2	2019-05-16T17:07:36.241	NG_ecoli_LTEE_151_DM25	-500	866	162.225	DIA_100X_EMPTY_1x1_100ms	fcb75bb4-97b3-444c-9f98-a2281f308925	EPI_100X_YFP_1x1_200ms_25sola	EPI_100X_RFP_1x1_200ms_25sola
244	19	11.6007512429258	228	-47.5053600897173	1054.72807017544	594.907894736842	44080	193.333333333333	173.904081290083	434.484098437333	0	1780242	7808.07894736842	665.63367310982	930.736591261609	0	NaN	NaN	NaN	NaN	NaN	206.281837587948	0.999942234315258	18.5237196789496	13.8679386852638	10.5812527626311	3.86399255672752	0.00608431084423105	0.00337966199175258	0	1.00026975098188	1628.89188318858	0	17134.1929824561	1	1	1	2	2019-05-16T17:07:36.241	NG_ecoli_LTEE_151_DM25	-500	866	162.225	DIA_100X_EMPTY_1x1_100ms	fa843066-79ba-4af4-8822-e022cffc204c	EPI_100X_YFP_1x1_200ms_25sola	EPI_100X_RFP_1x1_200ms_25sola
245	22	10.3899407537504	229	-11.0567417935482	1058.55895196507	2042.096069869	576793	2518.74672489083	173.904081290083	434.484098437333	0	650878	2842.26200873362	665.63367310982	930.736591261609	0	NaN	NaN	NaN	NaN	NaN	NaN	NaN	NaN	NaN	NaN	NaN	NaN	NaN	NaN	NaN	NaN	0	18647.3973799127	1	1	1	2	2019-05-16T17:07:36.241	NG_ecoli_LTEE_151_DM25	-500	866	162.225	DIA_100X_EMPTY_1x1_100ms	5842f481-e004-4b6c-ac57-fefc32f9a081	EPI_100X_YFP_1x1_200ms_25sola	EPI_100X_RFP_1x1_200ms_25sola
246	28	12.8109839304066	360	47.5548945743444	1060.05	1496.08055555556	169520	470.888888888889	173.904081290083	434.484098437333	0	3570825	9918.95833333333	665.63367310982	930.736591261609	0	NaN	NaN	NaN	NaN	NaN	310.763478910801	0.998340645398528	26.0869656265211	13.78303351862	11.5114778376219	3.48344653791986	0.0016044280100746	0.000745295837570474	1	1.0000130251057	2715.0361140564	0	16446.2194444444	1	1	1	2	2019-05-16T17:07:36.241	NG_ecoli_LTEE_151_DM25	-500	866	162.225	DIA_100X_EMPTY_1x1_100ms	9ea1b685-7b3a-4228-bfaf-0df205d1183c	EPI_100X_YFP_1x1_200ms_25sola	EPI_100X_RFP_1x1_200ms_25sola
247	44	15.4754042178451	681	49.3563302509808	1071.80176211454	1832.41262848752	17402877	25554.8854625551	173.904081290083	434.484098437333	0	714232	1048.79882525698	665.63367310982	930.736591261609	0	NaN	NaN	NaN	NaN	NaN	542.071909866594	0.950311969234512	42.6955608031934	15.1098218542271	12.379166901384	3.24493890464139	0.0182868557250189	0.0065454145549383	2	1.00126647763807	5138.72575058183	0	16145.0102790015	1	1	1	2	2019-05-16T17:07:36.241	NG_ecoli_LTEE_151_DM25	-500	866	162.225	DIA_100X_EMPTY_1x1_100ms	52243773-dde1-4095-8078-013dd6fa2376	EPI_100X_YFP_1x1_200ms_25sola	EPI_100X_RFP_1x1_200ms_25sola
248	22	13.8635017157827	305	-39.4392684691174	1070.30163934426	1058.14426229508	54900	180	173.904081290083	434.484098437333	0	11387378	37335.6655737705	665.63367310982	930.736591261609	0	NaN	NaN	NaN	NaN	NaN	270.918587718876	0.994089460205123	21.0231399041917	15.6169238961124	11.8408076540536	4.2137274512378	0.093937304481801	0.046437169886208	1	1.07133707569811	2314.99530470822	0	16596.5737704918	1	1	1	2	2019-05-16T17:07:36.241	NG_ecoli_LTEE_151_DM25	-500	866	162.225	DIA_100X_EMPTY_1x1_100ms	4bfdfc4c-d9ca-4d12-a32e-5eba370661dc	EPI_100X_YFP_1x1_200ms_25sola	EPI_100X_RFP_1x1_200ms_25sola
249	40	13.5910691481636	544	48.4562633314841	1077.39338235294	406.204044117647	1586526	2916.40808823529	173.904081290083	434.484098437333	0	333179	612.461397058824	665.63367310982	930.736591261609	0	NaN	NaN	NaN	NaN	NaN	463.1560417513	0.945253977263103	38.6948064762041	14.1432994761671	11.6190069386446	3.06579128851231	0.0383043420500357	0.0110453933215881	0	1.00877767741438	4102.8022258023	1	16495.6360294118	1	1	1	2	2019-05-16T17:07:36.241	NG_ecoli_LTEE_151_DM25	-500	866	162.225	DIA_100X_EMPTY_1x1_100ms	1240c32d-e26e-4ac2-9cd7-3110d663cae1	EPI_100X_YFP_1x1_200ms_25sola	EPI_100X_RFP_1x1_200ms_25sola
250	23	10.6453567707015	247	-19.5122681977979	1078.51821862348	1635.80971659919	43717	176.991902834008	173.904081290083	434.484098437333	0	1860692	7533.16599190283	665.63367310982	930.736591261609	0	NaN	NaN	NaN	NaN	NaN	255.152089261765	0.937381428363017	25.1908687182877	12.3303980065455	9.56214094557012	3.1097129333661	0.0333022889852197	0.0175255419548527	1	1.01410869663012	1809.01974766054	0	20251.7327935223	1	1	1	2	2019-05-16T17:07:36.241	NG_ecoli_LTEE_151_DM25	-500	866	162.225	DIA_100X_EMPTY_1x1_100ms	12e7cd77-231a-4e5b-800b-db6cb0e65ae3	EPI_100X_YFP_1x1_200ms_25sola	EPI_100X_RFP_1x1_200ms_25sola
251	35	13.0198361275226	457	48.2378041235985	1087.31072210066	1297.22100656455	10988248	24044.306345733	173.904081290083	434.484098437333	0	230481	504.334792122538	665.63367310982	930.736591261609	0	NaN	NaN	NaN	NaN	NaN	398.802068277653	0.964164006043752	34.5407934705874	13.4695581430795	11.2751931239543	2.77569892673747	0.0231345121654169	0.00769913193201798	2	1.00435600535659	3448.81715357627	0	16149.5010940919	1	1	1	2	2019-05-16T17:07:36.241	NG_ecoli_LTEE_151_DM25	-500	866	162.225	DIA_100X_EMPTY_1x1_100ms	21b0e56e-6ad7-46eb-9b95-5aad6e7702f6	EPI_100X_YFP_1x1_200ms_25sola	EPI_100X_RFP_1x1_200ms_25sola
252	32	13.660319646326	438	44.2866962372063	1087.8904109589	419.913242009132	928298	2119.40182648402	173.904081290083	434.484098437333	0	595816	1360.31050228311	665.63367310982	930.736591261609	0	NaN	NaN	NaN	NaN	NaN	442.193788916657	0.978408955726453	32.8795074481189	15.5055372243651	13.0924659654222	3.49936450554437	0.0346889869136255	0.0145666589296236	1	1.01190151018577	4426.47577253374	3	18795.8744292237	1	1	1	2	2019-05-16T17:07:36.241	NG_ecoli_LTEE_151_DM25	-500	866	162.225	DIA_100X_EMPTY_1x1_100ms	0d1629b1-ceb4-42aa-91e3-ba73b49b3cd1	EPI_100X_YFP_1x1_200ms_25sola	EPI_100X_RFP_1x1_200ms_25sola
253	19	10.8352013842843	207	-48.9225158448158	1097.48309178744	433.541062801932	131136	633.507246376812	173.904081290083	434.484098437333	0	2253215	10885.0966183575	665.63367310982	930.736591261609	0	NaN	NaN	NaN	NaN	NaN	227.162812562447	0.999871721233527	18.8822731165581	15.4495832375212	11.5250171297902	4.11202926839587	0.0229623766817995	0.0119706268483514	0	1.0035597777089	1969.82350572758	2	19006.9033816425	1	1	1	2	2019-05-16T17:07:36.241	NG_ecoli_LTEE_151_DM25	-500	866	162.225	DIA_100X_EMPTY_1x1_100ms	7fb68456-8c2d-4745-8b7b-3da4ff2b65ea	EPI_100X_YFP_1x1_200ms_25sola	EPI_100X_RFP_1x1_200ms_25sola
254	39	13.3009865605956	519	49.491415029611	1113.13294797688	1363.1021194605	1645896	3171.28323699422	173.904081290083	434.484098437333	0	218058	420.150289017341	665.63367310982	930.736591261609	0	NaN	NaN	NaN	NaN	NaN	440.068677036323	0.920440717681398	37.4903213850626	14.7171252144099	11.4562423428359	3.03923852080215	0.0133768353315246	0.00461274078043971	3	1.00189545652311	3864.50104300198	0	15796.3410404624	1	1	1	2	2019-05-16T17:07:36.241	NG_ecoli_LTEE_151_DM25	-500	866	162.225	DIA_100X_EMPTY_1x1_100ms	f13b25e6-60f5-4827-a248-1752175734c8	EPI_100X_YFP_1x1_200ms_25sola	EPI_100X_RFP_1x1_200ms_25sola
255	23	14.1413306222962	326	-7.5144026327926	1106.83128834356	1692.92944785276	1594059	4889.75153374233	173.904081290083	434.484098437333	0	176927	542.720858895706	665.63367310982	930.736591261609	0	NaN	NaN	NaN	NaN	NaN	270.524692431081	0.999865874800681	21.8824737953181	14.9135606485847	11.8108616957939	3.96965266746576	0.00882032137723966	0.00448300744057873	1	1.00068886693512	2397.44949153919	0	16206.8803680982	1	1	1	2	2019-05-16T17:07:36.241	NG_ecoli_LTEE_151_DM25	-500	866	162.225	DIA_100X_EMPTY_1x1_100ms	9597e7b9-dc89-42d2-a8f0-b802374d4f57	EPI_100X_YFP_1x1_200ms_25sola	EPI_100X_RFP_1x1_200ms_25sola
256	21	14.2049131096857	299	-43.7288018760501	1109.25418060201	418.555183946488	541004	1809.3779264214	173.904081290083	434.484098437333	0	829300	2773.57859531773	665.63367310982	930.736591261609	0	NaN	NaN	NaN	NaN	NaN	293.471636217347	0.986942012023539	22.1505821347547	15.2351258941285	12.2617190032074	4.09390577280012	0.0766500368741203	0.0393245744993321	0	1.05724221507173	2615.63863973914	2	17227.8428093645	1	1	1	2	2019-05-16T17:07:36.241	NG_ecoli_LTEE_151_DM25	-500	866	162.225	DIA_100X_EMPTY_1x1_100ms	b588fdaa-6e57-4251-a616-4b94c794d326	EPI_100X_YFP_1x1_200ms_25sola	EPI_100X_RFP_1x1_200ms_25sola
257	26	16.3346310609199	425	7.33921457434695	1121.81176470588	951.658823529412	5002343	11770.2188235294	173.904081290083	434.484098437333	0	230152	541.534117647059	665.63367310982	930.736591261609	0	NaN	NaN	NaN	NaN	NaN	347.853972440398	0.999937396426485	23.4592846148984	18.6354975097619	14.1719914781979	4.96058145198024	0.0368373294163018	0.0189368844107858	1	1.01420347858491	3700.55114277943	0	14377.9011764706	1	1	1	2	2019-05-16T17:07:36.241	NG_ecoli_LTEE_151_DM25	-500	866	162.225	DIA_100X_EMPTY_1x1_100ms	6d4f195a-db9e-401b-aa46-ade685c9dd80	EPI_100X_YFP_1x1_200ms_25sola	EPI_100X_RFP_1x1_200ms_25sola
258	23	12.6667523276063	292	22.2646018567193	1135.54452054795	446.277397260274	104620	358.287671232877	173.904081290083	434.484098437333	0	3456393	11836.9623287671	665.63367310982	930.736591261609	0	NaN	NaN	NaN	NaN	NaN	256.352228226059	0.999803456572458	22.3152099220552	13.7725068535537	10.9187300652089	3.7728828746883	0.0111419702328171	0.00579916769717502	0	1.00118307358931	2089.46507725471	0	16202.0205479452	1	1	1	2	2019-05-16T17:07:36.241	NG_ecoli_LTEE_151_DM25	-500	866	162.225	DIA_100X_EMPTY_1x1_100ms	3e0d8917-0a6b-49c7-b76d-6031b55bb877	EPI_100X_YFP_1x1_200ms_25sola	EPI_100X_RFP_1x1_200ms_25sola
259	18	13.0769183086099	236	-48.8719797219904	1134.29237288136	894.826271186441	212889	902.072033898305	173.904081290083	434.484098437333	0	100916	427.610169491525	665.63367310982	930.736591261609	0	NaN	NaN	NaN	NaN	NaN	210.269774128312	0.999888273595268	17.1710292691302	15.4973170380726	11.7053892619115	4.27015560776204	0.00891144457888943	0.00497809390687041	0	1.00048717206162	1847.81263020743	0	15415.8474576271	1	1	1	2	2019-05-16T17:07:36.241	NG_ecoli_LTEE_151_DM25	-500	866	162.225	DIA_100X_EMPTY_1x1_100ms	ed8013fc-34be-4564-a7b3-46c0370201e7	EPI_100X_YFP_1x1_200ms_25sola	EPI_100X_RFP_1x1_200ms_25sola
260	31	13.130537179872	407	48.2149376617168	1145.85503685504	768.963144963145	7123768	17503.1154791155	173.904081290083	434.484098437333	0	173040	425.159705159705	665.63367310982	930.736591261609	0	NaN	NaN	NaN	NaN	NaN	344.486153646133	0.991776134421494	28.9402854304205	13.8510653082943	11.5104806209763	3.33297175966489	0.0161815330344529	0.00631303021631503	1	1.00169545824302	3011.47739454555	0	16042.2997542998	1	1	1	2	2019-05-16T17:07:36.241	NG_ecoli_LTEE_151_DM25	-500	866	162.225	DIA_100X_EMPTY_1x1_100ms	0d35ba9b-9a32-4bd8-a307-26ae03a28d4b	EPI_100X_YFP_1x1_200ms_25sola	EPI_100X_RFP_1x1_200ms_25sola
261	24	12.7784678458001	307	6.8467077540628	1147.02280130293	182.42996742671	557743	1816.75244299674	173.904081290083	434.484098437333	0	1144307	3727.38436482085	665.63367310982	930.736591261609	0	NaN	NaN	NaN	NaN	NaN	266.043974193783	0.992897188662361	23.6885291269493	13.7039081440676	10.7100663751934	3.41008166298819	0.0421942897531082	0.0190462077897635	1	1.0143951889421	2134.08788981943	1	17165.8925081433	1	1	1	2	2019-05-16T17:07:36.241	NG_ecoli_LTEE_151_DM25	-500	866	162.225	DIA_100X_EMPTY_1x1_100ms	18c220e4-1520-43ec-8eca-9094dd6ff1c9	EPI_100X_YFP_1x1_200ms_25sola	EPI_100X_RFP_1x1_200ms_25sola
262	35	12.242015504709	429	49.2667192744893	1155.82517482517	1901.85780885781	3025655	7052.80885780886	173.904081290083	434.484098437333	0	224872	524.177156177156	665.63367310982	930.736591261609	0	NaN	NaN	NaN	NaN	NaN	375.714992232129	0.972893619133395	34.6931320620037	12.3627101986429	10.4407810706964	2.88439907160358	0.011465479110273	0.00268650645174901	1	1.00048902533836	2970.29352987597	0	16617.4195804196	1	1	1	2	2019-05-16T17:07:36.241	NG_ecoli_LTEE_151_DM25	-500	866	162.225	DIA_100X_EMPTY_1x1_100ms	79beb9be-098f-47ed-afef-4fdbb7a67032	EPI_100X_YFP_1x1_200ms_25sola	EPI_100X_RFP_1x1_200ms_25sola
263	32	15.7096300243645	504	47.576524166532	1157.38293650794	1589.01785714286	2509523	4979.2123015873	173.904081290083	434.484098437333	0	243387	482.910714285714	665.63367310982	930.736591261609	0	NaN	NaN	NaN	NaN	NaN	412.305042018647	0.986207324267233	29.8932310137595	16.0566584117478	13.1888858575244	4.01597580815752	0.0243017894843443	0.0094635214767431	1	1.00321599551844	4083.93629657631	0	14487.4503968254	1	1	1	2	2019-05-16T17:07:36.241	NG_ecoli_LTEE_151_DM25	-500	866	162.225	DIA_100X_EMPTY_1x1_100ms	ff35533e-5d95-4142-a67a-d5b29fc3feb2	EPI_100X_YFP_1x1_200ms_25sola	EPI_100X_RFP_1x1_200ms_25sola
264	33	13.9258063629017	460	-6.19469774456226	1154.32608695652	159.291304347826	6413377	13942.1239130435	173.904081290083	434.484098437333	0	1400807	3045.23260869565	665.63367310982	930.736591261609	0	NaN	NaN	NaN	NaN	NaN	387.066366798462	0.92561359749728	33.058954884144	14.0661091649263	11.2559109919138	2.82271594205025	0.0468218981815998	0.0202436148829161	1	1.01464470306899	3289.57885596244	2	16999.6760869565	1	1	1	2	2019-05-16T17:07:36.241	NG_ecoli_LTEE_151_DM25	-500	866	162.225	DIA_100X_EMPTY_1x1_100ms	bf7d7158-3335-4fd7-ab1d-5791293e6b8b	EPI_100X_YFP_1x1_200ms_25sola	EPI_100X_RFP_1x1_200ms_25sola
265	28	12.9928794287331	364	37.2433618814469	1171.42857142857	147.186813186813	2661657	7312.24450549451	173.904081290083	434.484098437333	0	1192606	3276.39010989011	665.63367310982	930.736591261609	0	NaN	NaN	NaN	NaN	NaN	304.728613399554	0.992729588383052	26.1028103801321	14.6060182958567	11.2751240119496	3.43496799593208	0.0413566025015349	0.0185573214697278	1	1.01610519371324	2606.27239678969	1	17823.2637362637	1	1	1	2	2019-05-16T17:07:36.241	NG_ecoli_LTEE_151_DM25	-500	866	162.225	DIA_100X_EMPTY_1x1_100ms	0c457e48-d125-4874-9008-9d6db9c7eb28	EPI_100X_YFP_1x1_200ms_25sola	EPI_100X_RFP_1x1_200ms_25sola
266	22	13.2416932906626	291	-14.8479900856802	1172.82817869416	1305.74914089347	53750	184.707903780069	173.904081290083	434.484098437333	0	2687815	9236.47766323024	665.63367310982	930.736591261609	0	NaN	NaN	NaN	NaN	NaN	260.966222510503	0.999862184513817	21.1952626414259	15.0937177631661	11.6280220253489	4.14372552749653	0.03983146149197	0.0210357562396466	0	1.01432234253062	2250.81797785657	0	17801.3024054983	1	1	1	2	2019-05-16T17:07:36.241	NG_ecoli_LTEE_151_DM25	-500	866	162.225	DIA_100X_EMPTY_1x1_100ms	cc4e22f5-b3ec-4fd7-84ae-0edab31c5cba	EPI_100X_YFP_1x1_200ms_25sola	EPI_100X_RFP_1x1_200ms_25sola
267	41	14.9586770653347	614	42.3558607854458	1179.79804560261	496.086319218241	11445704	18641.2117263844	173.904081290083	434.484098437333	0	998125	1625.61074918567	665.63367310982	930.736591261609	0	NaN	NaN	NaN	NaN	NaN	500.55227778033	0.882759312808114	41.5019850357271	15.2733322575352	11.7213128308588	2.96971438265584	0.0657881557471281	0.0301432788673276	1	1.09867646918011	4478.28021590267	0	16551.6302931596	1	1	1	2	2019-05-16T17:07:36.241	NG_ecoli_LTEE_151_DM25	-500	866	162.225	DIA_100X_EMPTY_1x1_100ms	0a7c4b44-a102-4f06-b293-5cf878368c9f	EPI_100X_YFP_1x1_200ms_25sola	EPI_100X_RFP_1x1_200ms_25sola
268	30	13.589232944814	409	45.2265325083595	1191.63814180929	1810.89975550122	2149902	5256.48410757946	173.904081290083	434.484098437333	0	221385	541.283618581907	665.63367310982	930.736591261609	0	NaN	NaN	NaN	NaN	NaN	351.119814600863	0.986975935621472	29.9995957669098	13.3192703109772	11.3480741112473	3.12914776660437	0.0100256233727617	0.00600717593269622	0	1.00176974520925	3034.23777588356	0	16351.9731051345	1	1	1	2	2019-05-16T17:07:36.241	NG_ecoli_LTEE_151_DM25	-500	866	162.225	DIA_100X_EMPTY_1x1_100ms	f480387b-82d0-42de-ab0a-f6e268174a0a	EPI_100X_YFP_1x1_200ms_25sola	EPI_100X_RFP_1x1_200ms_25sola
269	29	12.1599367675626	353	48.3385965953204	1195.29461756374	859.932011331445	3316198	9394.32861189802	173.904081290083	434.484098437333	0	186015	526.954674220963	665.63367310982	930.736591261609	0	NaN	NaN	NaN	NaN	NaN	306.840736961174	0.98857092836824	27.7003896450196	12.8399831949584	10.7878994662774	2.95263407054787	0.0176458095691433	0.00927178019215693	0	1.00431919493829	2531.91744186554	0	16233.1614730878	1	1	1	2	2019-05-16T17:07:36.241	NG_ecoli_LTEE_151_DM25	-500	866	162.225	DIA_100X_EMPTY_1x1_100ms	9feb5868-51de-47ea-87eb-023e24fdb6b9	EPI_100X_YFP_1x1_200ms_25sola	EPI_100X_RFP_1x1_200ms_25sola
270	23	16.0107720251871	372	-49.8553850283125	1196.99462365591	1764.5188172043	1485492	3993.25806451613	173.904081290083	434.484098437333	0	241511	649.22311827957	665.63367310982	930.736591261609	0	NaN	NaN	NaN	NaN	NaN	301.064158270989	0.999916854643275	21.5238612107922	17.9957414079473	13.4555679606603	4.85331924698807	0.0133795585771599	0.00656721645342006	1	1.00143181033334	3060.65326828847	0	14479.5725806452	1	1	1	2	2019-05-16T17:07:36.241	NG_ecoli_LTEE_151_DM25	-500	866	162.225	DIA_100X_EMPTY_1x1_100ms	1eb3a230-a616-40b4-93e9-742898a0e6d6	EPI_100X_YFP_1x1_200ms_25sola	EPI_100X_RFP_1x1_200ms_25sola
271	20	12.1397946507993	243	-43.7672113105231	1203.00823045267	1680.20987654321	58026	238.79012345679	173.904081290083	434.484098437333	0	3625692	14920.5432098765	665.63367310982	930.736591261609	0	NaN	NaN	NaN	NaN	NaN	219.754657470768	0.999848223883481	18.8063184916351	14.611631374933	11.0749924564848	4.0537751027083	0.00525476124426827	0.0024331299802095	1	1.00007571209608	1811.67606343476	0	16712.1728395062	1	1	1	2	2019-05-16T17:07:36.241	NG_ecoli_LTEE_151_DM25	-500	866	162.225	DIA_100X_EMPTY_1x1_100ms	9a964488-f0ff-443d-8196-20314745f7c7	EPI_100X_YFP_1x1_200ms_25sola	EPI_100X_RFP_1x1_200ms_25sola
272	35	14.2305230727484	499	-32.6588399586407	1215.30661322645	1125.34669338677	92972	186.316633266533	173.904081290083	434.484098437333	0	15545564	31153.4348697395	665.63367310982	930.736591261609	0	NaN	NaN	NaN	NaN	NaN	432.402961330627	0.845824843038246	35.1748176106377	17.6994357439382	11.769363801222	3.5228990817418	0.0970259211059079	0.0385146952995876	1	1.13298235890356	3826.72902573139	0	17388.1062124248	1	1	1	2	2019-05-16T17:07:36.241	NG_ecoli_LTEE_151_DM25	-500	866	162.225	DIA_100X_EMPTY_1x1_100ms	9a9c8d19-6cc4-48dc-97a4-279ea9b9d0e8	EPI_100X_YFP_1x1_200ms_25sola	EPI_100X_RFP_1x1_200ms_25sola
273	34	11.565405516667	393	49.0453716436961	1217.54452926209	426.888040712468	67755	172.404580152672	173.904081290083	434.484098437333	0	4666098	11873.0229007634	665.63367310982	930.736591261609	0	NaN	NaN	NaN	NaN	NaN	360.636787325833	0.895170300801668	35.0076663623344	12.5674459222139	9.96197442928664	2.82927923422582	0.0419529284419327	0.0168884788722725	1	1.02475204346044	2728.62521421826	0	19559.9847328244	1	1	1	2	2019-05-16T17:07:36.241	NG_ecoli_LTEE_151_DM25	-500	866	162.225	DIA_100X_EMPTY_1x1_100ms	9898cf71-9adc-47a5-8fb8-93c5685a85a8	EPI_100X_YFP_1x1_200ms_25sola	EPI_100X_RFP_1x1_200ms_25sola
274	26	15.6542814618459	408	-9.54024052892135	1211.38480392157	1551.6568627451	9901678	24268.818627451	173.904081290083	434.484098437333	0	241862	592.799019607843	665.63367310982	930.736591261609	0	NaN	NaN	NaN	NaN	NaN	346.624838714946	0.999625910578765	24.201711982266	17.0819914184212	13.6297780305647	4.69586864121046	0.0774228885962193	0.00995171324118575	0	1.00301048195385	3531.1286118325	1	14576.1176470588	1	1	1	2	2019-05-16T17:07:36.241	NG_ecoli_LTEE_151_DM25	-500	866	162.225	DIA_100X_EMPTY_1x1_100ms	20a422ff-a0a0-4112-a9f2-49853b95690d	EPI_100X_YFP_1x1_200ms_25sola	EPI_100X_RFP_1x1_200ms_25sola
275	18	11.5408377434433	208	-48.6687761348682	1217.52884615385	225.615384615385	47706	229.355769230769	173.904081290083	434.484098437333	0	3724194	17904.7788461538	665.63367310982	930.736591261609	0	NaN	NaN	NaN	NaN	NaN	202.603471563969	0.99987129363684	18.2657645573658	13.980953434916	10.4530591561832	3.99470583395411	0.0153326925652034	0.00653231625806409	0	1.00089415966552	1567.52527821114	0	18424.5673076923	1	1	1	2	2019-05-16T17:07:36.241	NG_ecoli_LTEE_151_DM25	-500	866	162.225	DIA_100X_EMPTY_1x1_100ms	b3c75bb7-f261-4afe-8127-d9af4c43abde	EPI_100X_YFP_1x1_200ms_25sola	EPI_100X_RFP_1x1_200ms_25sola
276	20	10.4573014092324	209	-0.281848712617883	1221.03349282297	168.598086124402	40789	195.162679425837	173.904081290083	434.484098437333	0	3182958	15229.4641148325	665.63367310982	930.736591261609	0	NaN	NaN	NaN	NaN	NaN	229.134325996275	0.971387077599362	21.4212680118084	12.595359060153	10.2935831966679	3.05735714545357	0.0198013506141937	0.00939854060496932	1	1.00290715938467	1782.65874624237	0	19921.8612440191	1	1	1	2	2019-05-16T17:07:36.241	NG_ecoli_LTEE_151_DM25	-500	866	162.225	DIA_100X_EMPTY_1x1_100ms	aefb948c-0668-4652-8775-ce5713b69e35	EPI_100X_YFP_1x1_200ms_25sola	EPI_100X_RFP_1x1_200ms_25sola
277	26	13.4212946106506	349	38.5033928076604	1222.37535816619	368.085959885387	959310	2748.73925501433	173.904081290083	434.484098437333	0	325635	933.051575931232	665.63367310982	930.736591261609	0	NaN	NaN	NaN	NaN	NaN	286.398060933553	0.999811202418077	23.7631199271763	14.2730238243881	11.4772976150667	3.86764023318291	0.0131947953425416	0.00690338579929119	1	1.00182826583525	2458.51367276523	0	16041.8538681948	1	1	1	2	2019-05-16T17:07:36.241	NG_ecoli_LTEE_151_DM25	-500	866	162.225	DIA_100X_EMPTY_1x1_100ms	03f83e80-d050-4269-9ca0-c623e8c91b49	EPI_100X_YFP_1x1_200ms_25sola	EPI_100X_RFP_1x1_200ms_25sola
278	35	11.9628476745469	419	48.1429206068443	1226.08591885442	1540.94033412888	2896738	6913.45584725537	173.904081290083	434.484098437333	0	200882	479.431980906921	665.63367310982	930.736591261609	0	NaN	NaN	NaN	NaN	NaN	386.578869149196	0.941122814163975	35.3516775550404	13.3121641808454	10.5869531128519	2.7316141821303	0.0434144110345993	0.0135775380231542	2	1.01427244870114	3112.01647946582	1	16818.1646778043	1	1	1	2	2019-05-16T17:07:36.241	NG_ecoli_LTEE_151_DM25	-500	866	162.225	DIA_100X_EMPTY_1x1_100ms	79eca269-f12c-41ba-b1f4-eb872b26f8ba	EPI_100X_YFP_1x1_200ms_25sola	EPI_100X_RFP_1x1_200ms_25sola
279	40	13.0478351957124	522	49.1423857597353	1250.53639846743	574.030651340996	3781548	7244.34482758621	173.904081290083	434.484098437333	0	253125	484.913793103448	665.63367310982	930.736591261609	0	NaN	NaN	NaN	NaN	NaN	447.368102941727	0.942069564258297	38.6955587717421	13.8032652331831	11.3461961369929	2.74665470024618	0.0267397823094965	0.0115959044737852	0	1.01396641631613	3912.47501559978	1	16442.7509578544	1	1	1	2	2019-05-16T17:07:36.241	NG_ecoli_LTEE_151_DM25	-500	866	162.225	DIA_100X_EMPTY_1x1_100ms	2421d1e8-5c5d-470e-84f6-ae8d512db692	EPI_100X_YFP_1x1_200ms_25sola	EPI_100X_RFP_1x1_200ms_25sola
280	36	12.8079208557168	462	48.4919038294361	1246.72077922078	1503.11038961039	9058538	19607.2251082251	173.904081290083	434.484098437333	0	244647	529.538961038961	665.63367310982	930.736591261609	0	NaN	NaN	NaN	NaN	NaN	394.722702598943	0.951276723623374	34.9280630730835	13.3529214360408	10.8534491750005	3.05417112422971	0.0198197557991523	0.00932133882676826	1	1.00267207514527	3231.46858091975	0	16430.9134199134	1	1	1	2	2019-05-16T17:07:36.241	NG_ecoli_LTEE_151_DM25	-500	866	162.225	DIA_100X_EMPTY_1x1_100ms	78821024-1264-46a9-9f29-9a1f1e0b88a2	EPI_100X_YFP_1x1_200ms_25sola	EPI_100X_RFP_1x1_200ms_25sola
281	26	17.1495648210524	446	-38.4208222917025	1251.51793721973	239.432735426009	1162815	2607.20852017937	173.904081290083	434.484098437333	0	1464516	3283.66816143498	665.63367310982	930.736591261609	0	NaN	NaN	NaN	NaN	NaN	347.691164386201	0.999551269391475	24.1928717875607	17.6421422019405	13.6084340710518	4.5803247278407	0.0650593954732677	0.0331613717154612	0	1.04727676121317	3518.7921337719	0	15039.1995515695	1	1	1	2	2019-05-16T17:07:36.241	NG_ecoli_LTEE_151_DM25	-500	866	162.225	DIA_100X_EMPTY_1x1_100ms	0dc09868-e469-4b05-b037-30eae81abf21	EPI_100X_YFP_1x1_200ms_25sola	EPI_100X_RFP_1x1_200ms_25sola
282	27	11.601969722835	314	44.1618292491749	1274.08280254777	553.837579617834	1568759	4996.04777070064	173.904081290083	434.484098437333	0	153928	490.216560509554	665.63367310982	930.736591261609	0	NaN	NaN	NaN	NaN	NaN	285.557336977494	0.981500373260216	26.1743404298008	12.7521369269827	10.4826439928384	3.12093537526211	0.029189576508493	0.0160288569597632	0	1.01207484881993	2258.95355352571	1	17055.1178343949	1	1	1	2	2019-05-16T17:07:36.241	NG_ecoli_LTEE_151_DM25	-500	866	162.225	DIA_100X_EMPTY_1x1_100ms	fe0991de-ca3d-4423-9986-18232b3d99e3	EPI_100X_YFP_1x1_200ms_25sola	EPI_100X_RFP_1x1_200ms_25sola
283	20	12.6103604129101	252	-45.8207926309237	1271.05158730159	154.369047619048	547683	2173.34523809524	173.904081290083	434.484098437333	0	347932	1380.68253968254	665.63367310982	930.736591261609	0	NaN	NaN	NaN	NaN	NaN	217.156751806288	0.999832826401056	17.7491256757838	15.4120705740937	11.7364196817323	4.19904624268819	0.0073483270407141	0.00399678138164762	0	1.00033941615288	1920.16304856202	0	15652.0992063492	1	1	1	2	2019-05-16T17:07:36.241	NG_ecoli_LTEE_151_DM25	-500	866	162.225	DIA_100X_EMPTY_1x1_100ms	f383a478-c25d-40d4-8039-df6af5173e79	EPI_100X_YFP_1x1_200ms_25sola	EPI_100X_RFP_1x1_200ms_25sola
284	12	7.95429892112962	97	-49.9998241355164	1274.0824742268	727.092783505155	13289	137	173.904081290083	434.484098437333	0	169162	1743.9381443299	665.63367310982	930.736591261609	0	NaN	NaN	NaN	NaN	NaN	141.178955678302	0.999680146261071	14.3381328707661	12.5970708213935	9.27272749711628	3.57907267799727	0.0164776918752084	0.00898519545796554	0	1.00113415022039	968.2722294627	1	20630.5257731959	1	1	1	2	2019-05-16T17:07:36.241	NG_ecoli_LTEE_151_DM25	-500	866	162.225	DIA_100X_EMPTY_1x1_100ms	fb552966-a01c-4082-a126-39698c7bd81d	EPI_100X_YFP_1x1_200ms_25sola	EPI_100X_RFP_1x1_200ms_25sola
285	39	13.0801845460212	511	48.9266917326701	1291.97847358121	1787.22504892368	6684380	13080.9784735812	173.904081290083	434.484098437333	0	279494	546.954990215264	665.63367310982	930.736591261609	0	NaN	NaN	NaN	NaN	NaN	439.148190147382	0.933753539456325	38.8529793343409	13.2728650998039	11.0012667719047	2.72992136968701	0.0196929587782955	0.00975244975913906	1	1.00975675734661	3693.17256460103	0	16712.8160469667	1	1	1	2	2019-05-16T17:07:36.241	NG_ecoli_LTEE_151_DM25	-500	866	162.225	DIA_100X_EMPTY_1x1_100ms	0b2cdafd-83a7-4e7a-a8d1-cd7a724c5c83	EPI_100X_YFP_1x1_200ms_25sola	EPI_100X_RFP_1x1_200ms_25sola
286	29	10.9541987860023	318	29.9046420885877	1294.94968553459	730.732704402516	58639	184.399371069182	173.904081290083	434.484098437333	0	1274766	4008.69811320755	665.63367310982	930.736591261609	0	NaN	NaN	NaN	NaN	NaN	314.552855909754	0.855950240069554	31.2139585512979	13.3805449664353	9.61856892966378	2.84916832646013	0.0699281419230075	0.0406035952564016	0	1.11285317354091	2268.08671073641	1	20382.0408805031	1	1	1	2	2019-05-16T17:07:36.241	NG_ecoli_LTEE_151_DM25	-500	866	162.225	DIA_100X_EMPTY_1x1_100ms	4c5767f9-697e-4b4b-a8ac-cf8448e10170	EPI_100X_YFP_1x1_200ms_25sola	EPI_100X_RFP_1x1_200ms_25sola
287	42	12.6781139255433	533	49.0839558166275	1313.29643527205	868.977485928705	101662	190.735459662289	173.904081290083	434.484098437333	0	13998670	26263.9212007505	665.63367310982	930.736591261609	0	NaN	NaN	NaN	NaN	NaN	NaN	NaN	NaN	NaN	NaN	NaN	NaN	NaN	NaN	NaN	NaN	0	19530.1350844278	1	1	1	2	2019-05-16T17:07:36.241	NG_ecoli_LTEE_151_DM25	-500	866	162.225	DIA_100X_EMPTY_1x1_100ms	d94707f6-687c-43ab-b093-dbd40e1e6aa4	EPI_100X_YFP_1x1_200ms_25sola	EPI_100X_RFP_1x1_200ms_25sola
288	28	13.7878502867854	386	44.273771340653	1309.86528497409	253.023316062176	596892	1546.35233160622	173.904081290083	434.484098437333	0	273767	709.240932642487	665.63367310982	930.736591261609	0	NaN	NaN	NaN	NaN	NaN	313.147211928512	0.999461362746258	26.2503775057251	13.8651260095008	11.4644229717515	3.53228120449347	0.017395942053683	0.00725834464701553	1	1.00222160788092	2709.75381297947	0	15969.4896373057	1	1	1	2	2019-05-16T17:07:36.241	NG_ecoli_LTEE_151_DM25	-500	866	162.225	DIA_100X_EMPTY_1x1_100ms	f44b1819-7874-44df-87d3-632c2514df05	EPI_100X_YFP_1x1_200ms_25sola	EPI_100X_RFP_1x1_200ms_25sola
289	29	15.0860496996303	438	41.1240856207388	1316.28082191781	1684.45890410959	12662062	28908.8173515982	173.904081290083	434.484098437333	0	281437	642.550228310502	665.63367310982	930.736591261609	0	NaN	NaN	NaN	NaN	NaN	354.821055130263	0.999407710750517	27.1386527632535	15.4263946530477	12.6986362415077	3.78756702934706	0.00974179812015722	0.00570924991592449	1	1.00038209508519	3437.10129356473	0	14918.4908675799	1	1	1	2	2019-05-16T17:07:36.241	NG_ecoli_LTEE_151_DM25	-500	866	162.225	DIA_100X_EMPTY_1x1_100ms	0f9fa463-8e74-4853-a708-fa8c413230f8	EPI_100X_YFP_1x1_200ms_25sola	EPI_100X_RFP_1x1_200ms_25sola
290	39	13.1263503706023	512	49.410925043199	1339.65625	1541.203125	1302822	2544.57421875	173.904081290083	434.484098437333	0	240870	470.44921875	665.63367310982	930.736591261609	0	NaN	NaN	NaN	NaN	NaN	425.190174492121	0.965516598986193	37.9750132947895	12.6864411291482	10.9131408672673	2.67149408911798	0.0111191755879579	0.00479030119199209	0	1.00174109740033	3552.11762181871	0	16540.73828125	1	1	1	2	2019-05-16T17:07:36.241	NG_ecoli_LTEE_151_DM25	-500	866	162.225	DIA_100X_EMPTY_1x1_100ms	67cc6d2d-994b-4f1f-b519-ac702ad998fb	EPI_100X_YFP_1x1_200ms_25sola	EPI_100X_RFP_1x1_200ms_25sola
291	26	12.3627268261084	322	29.1918079028125	1333.35714285714	11.4844720496894	3647248	11326.8571428571	173.904081290083	434.484098437333	0	191838	595.770186335404	665.63367310982	930.736591261609	0	NaN	NaN	NaN	NaN	NaN	NaN	NaN	NaN	NaN	NaN	NaN	NaN	NaN	NaN	NaN	NaN	0	16029.1180124224	1	1	1	2	2019-05-16T17:07:36.241	NG_ecoli_LTEE_151_DM25	-500	866	162.225	DIA_100X_EMPTY_1x1_100ms	6f04f4d1-7100-4dc9-a298-810913ea258d	EPI_100X_YFP_1x1_200ms_25sola	EPI_100X_RFP_1x1_200ms_25sola
292	28	16.1097336598145	452	20.7542959726867	1336.52212389381	1608.29424778761	13284586	29390.6769911504	173.904081290083	434.484098437333	0	363010	803.119469026549	665.63367310982	930.736591261609	0	NaN	NaN	NaN	NaN	NaN	383.150482764404	0.999558363027032	26.5822651694844	17.2813349848626	13.9964112047975	4.27409275008986	0.0155032338841826	0.00664697885592759	1	1.00084944939345	4089.92415021729	0	14171.6880530973	1	1	1	2	2019-05-16T17:07:36.241	NG_ecoli_LTEE_151_DM25	-500	866	162.225	DIA_100X_EMPTY_1x1_100ms	0dd435cb-092d-4778-9cdd-c714e9e0c60b	EPI_100X_YFP_1x1_200ms_25sola	EPI_100X_RFP_1x1_200ms_25sola
293	27	13.1751203824958	356	35.9340449146181	1354.45505617978	798.73595505618	1235691	3471.04213483146	173.904081290083	434.484098437333	0	261296	733.977528089888	665.63367310982	930.736591261609	0	NaN	NaN	NaN	NaN	NaN	299.962598968045	0.99764270485424	26.0380524767705	13.6331187722391	11.124759907962	3.40429025494414	0.00776066126452396	0.00342513059759237	1	1.00043895003788	2530.92731597446	0	16385.2752808989	1	1	1	2	2019-05-16T17:07:36.241	NG_ecoli_LTEE_151_DM25	-500	866	162.225	DIA_100X_EMPTY_1x1_100ms	a9876e81-3b9d-4f5a-8ec0-c46683770398	EPI_100X_YFP_1x1_200ms_25sola	EPI_100X_RFP_1x1_200ms_25sola
294	29	14.0615720154321	409	45.8665593471099	1354.83129584352	1960.25183374083	2191917	5359.21026894866	173.904081290083	434.484098437333	0	285799	698.775061124694	665.63367310982	930.736591261609	0	NaN	NaN	NaN	NaN	NaN	341.037302461224	0.998142348269373	27.2763574079448	14.7696759634366	12.1748428912416	3.56372563606772	0.00769187905755482	0.00371107727282968	1	1.00074318800431	3175.43322881294	0	16001.3985330073	1	1	1	2	2019-05-16T17:07:36.241	NG_ecoli_LTEE_151_DM25	-500	866	162.225	DIA_100X_EMPTY_1x1_100ms	3a4f015e-bd17-4b78-b25e-7b61d536fdec	EPI_100X_YFP_1x1_200ms_25sola	EPI_100X_RFP_1x1_200ms_25sola
295	39	11.8164407674264	461	49.3208679709772	1352.4295010846	2022.69197396963	164485	356.800433839479	173.904081290083	434.484098437333	0	6102393	13237.295010846	665.63367310982	930.736591261609	0	NaN	NaN	NaN	NaN	NaN	403.184065139632	0.912968314629189	38.9759517529316	12.8187813788655	9.99844293661926	2.73907358398745	0.0239584951193534	0.00842733367558593	1	1.00651471980984	3060.21088125616	1	17886.5271149675	1	1	1	2	2019-05-16T17:07:36.241	NG_ecoli_LTEE_151_DM25	-500	866	162.225	DIA_100X_EMPTY_1x1_100ms	7cb5c1b5-39c3-44c3-b90e-0604bbf314ae	EPI_100X_YFP_1x1_200ms_25sola	EPI_100X_RFP_1x1_200ms_25sola
296	25	14.4396126895275	361	-20.7274300518835	1359.14127423823	612.919667590028	1633656	4525.36288088643	173.904081290083	434.484098437333	0	223495	619.09972299169	665.63367310982	930.736591261609	0	NaN	NaN	NaN	NaN	NaN	300.111342677745	0.99992608073332	22.5330449219551	16.3062575264473	12.8099064734457	4.14788203709104	0.046838103531977	0.0252472557079921	0	1.02220922810799	2904.03389978044	0	15183.5844875346	1	1	1	2	2019-05-16T17:07:36.241	NG_ecoli_LTEE_151_DM25	-500	866	162.225	DIA_100X_EMPTY_1x1_100ms	fd96ca11-65dd-4419-ac6f-680e1fee0844	EPI_100X_YFP_1x1_200ms_25sola	EPI_100X_RFP_1x1_200ms_25sola
297	23	12.8478080013111	299	-21.2618983238853	1354.73913043478	931.702341137124	109627	366.645484949833	173.904081290083	434.484098437333	0	1524877	5099.92307692308	665.63367310982	930.736591261609	0	NaN	NaN	NaN	NaN	NaN	253.310897393881	0.999946300072188	22.4210464985609	13.6619054232329	10.988453840125	3.47256184390242	0.00455522205666228	0.00199658969675055	1	1.00012087333885	2126.27257206376	0	16305.7056856187	1	1	1	2	2019-05-16T17:07:36.241	NG_ecoli_LTEE_151_DM25	-500	866	162.225	DIA_100X_EMPTY_1x1_100ms	c2e77d5e-aed7-4028-88f9-17a0d3cf4bfa	EPI_100X_YFP_1x1_200ms_25sola	EPI_100X_RFP_1x1_200ms_25sola
298	17	6.43727974745213	111	-49.8564074947154	1364.42342342342	2043.98198198198	167481	1508.83783783784	173.904081290083	434.484098437333	0	296877	2674.56756756757	665.63367310982	930.736591261609	0	NaN	NaN	NaN	NaN	NaN	NaN	NaN	NaN	NaN	NaN	NaN	NaN	NaN	NaN	NaN	NaN	1	17802.3783783784	1	1	1	2	2019-05-16T17:07:36.241	NG_ecoli_LTEE_151_DM25	-500	866	162.225	DIA_100X_EMPTY_1x1_100ms	f2d1303a-efac-4044-a284-a5cb3173f641	EPI_100X_YFP_1x1_200ms_25sola	EPI_100X_RFP_1x1_200ms_25sola
299	31	15.9003966929486	493	44.3112484126534	1376.44827586207	1311.06288032454	11362882	23048.4421906694	173.904081290083	434.484098437333	0	203945	413.68154158215	665.63367310982	930.736591261609	0	NaN	NaN	NaN	NaN	NaN	396.605075597222	0.996226652197087	29.5992234371143	15.5392411164285	12.9251474276882	3.83979751021661	0.0341903143137512	0.0144608548545019	1	1.01281151736713	3883.66006593366	0	15607.5720081136	1	1	1	2	2019-05-16T17:07:36.241	NG_ecoli_LTEE_151_DM25	-500	866	162.225	DIA_100X_EMPTY_1x1_100ms	c5845186-10c4-491a-9f9c-624c06362cb1	EPI_100X_YFP_1x1_200ms_25sola	EPI_100X_RFP_1x1_200ms_25sola
300	23	13.3126674072921	307	7.58067742012997	1385.65472312704	1559.2996742671	709074	2309.68729641694	173.904081290083	434.484098437333	0	158619	516.674267100977	665.63367310982	930.736591261609	0	NaN	NaN	NaN	NaN	NaN	264.070295413515	0.999898343562307	22.4217063864141	14.171696944	11.4542091683202	3.57796716514516	0.00721339330283819	0.00369758336457101	1	1.00047074403161	2310.40843664924	0	15961.671009772	1	1	1	2	2019-05-16T17:07:36.241	NG_ecoli_LTEE_151_DM25	-500	866	162.225	DIA_100X_EMPTY_1x1_100ms	07b3c280-fe7b-4804-94da-62509af43d3c	EPI_100X_YFP_1x1_200ms_25sola	EPI_100X_RFP_1x1_200ms_25sola
301	39	12.9007056526568	504	44.9428305372342	1398.84325396825	1667.46626984127	5362017	10638.9226190476	173.904081290083	434.484098437333	0	1260750	2501.4880952381	665.63367310982	930.736591261609	0	NaN	NaN	NaN	NaN	NaN	438.093383311848	0.923010646186076	39.5085631224006	12.6367043887384	10.7799902045175	2.67114936475191	0.053874568480901	0.0237396677924453	1	1.02802110768693	3605.93462707342	0	17122.1944444444	1	1	1	2	2019-05-16T17:07:36.241	NG_ecoli_LTEE_151_DM25	-500	866	162.225	DIA_100X_EMPTY_1x1_100ms	24b2cf7a-9471-475c-aa18-04783ba95306	EPI_100X_YFP_1x1_200ms_25sola	EPI_100X_RFP_1x1_200ms_25sola
302	28	12.9659046880953	365	45.3778281858466	1395.04109589041	1511.35616438356	5149576	14108.4273972603	173.904081290083	434.484098437333	0	192371	527.043835616438	665.63367310982	930.736591261609	0	NaN	NaN	NaN	NaN	NaN	315.826387105069	0.987349425377079	28.0813326946618	13.2116404981234	10.7337909201578	3.30547689061058	0.0147767631664442	0.00649463154507635	1	1.00228825614276	2541.05379518996	0	16170.1589041096	1	1	1	2	2019-05-16T17:07:36.241	NG_ecoli_LTEE_151_DM25	-500	866	162.225	DIA_100X_EMPTY_1x1_100ms	6d36512d-2f59-4365-abbb-dfb7b7a4c8ac	EPI_100X_YFP_1x1_200ms_25sola	EPI_100X_RFP_1x1_200ms_25sola
303	26	11.0015562839152	286	38.8455311077102	1408.9020979021	498.244755244755	78434	274.244755244755	173.904081290083	434.484098437333	0	9733038	34031.6013986014	665.63367310982	930.736591261609	0	NaN	NaN	NaN	NaN	NaN	289.545330724605	0.964871445367518	26.6853630322337	14.0877978976926	10.4447587692475	3.38206231473778	0.0338524451088457	0.0135375252313431	1	1.00381267591113	2286.44008190552	1	18531.479020979	1	1	1	2	2019-05-16T17:07:36.241	NG_ecoli_LTEE_151_DM25	-500	866	162.225	DIA_100X_EMPTY_1x1_100ms	6186ba30-861a-44d5-a51e-5eec99f7fdd5	EPI_100X_YFP_1x1_200ms_25sola	EPI_100X_RFP_1x1_200ms_25sola
304	26	12.8575602032624	334	41.2324326470662	1417.64371257485	857.904191616766	123783	370.607784431138	173.904081290083	434.484098437333	0	2192337	6563.88323353293	665.63367310982	930.736591261609	0	NaN	NaN	NaN	NaN	NaN	288.277220624545	0.994030922529762	24.0023434145341	14.4019454415983	11.5087154844958	3.57549643884204	0.0211801862028145	0.00993431634419186	1	1.00142082347142	2496.87748870303	0	16690.4041916168	1	1	1	2	2019-05-16T17:07:36.241	NG_ecoli_LTEE_151_DM25	-500	866	162.225	DIA_100X_EMPTY_1x1_100ms	8204a222-5157-4c80-968a-0f409f9dd1b1	EPI_100X_YFP_1x1_200ms_25sola	EPI_100X_RFP_1x1_200ms_25sola
305	22	16.00191352516	353	-37.5498262710678	1420.39093484419	485.745042492918	1487037	4212.56940509915	173.904081290083	434.484098437333	0	3619857	10254.552407932	665.63367310982	930.736591261609	0	NaN	NaN	NaN	NaN	NaN	299.26127177892	0.999906273159947	21.3215459964531	18.109783136273	13.1487988340941	4.91165792809013	0.0612136147023879	0.0300714304712501	1	1.03118153386593	2895.21443297617	1	15132.552407932	1	1	1	2	2019-05-16T17:07:36.241	NG_ecoli_LTEE_151_DM25	-500	866	162.225	DIA_100X_EMPTY_1x1_100ms	a49b6716-4a21-4e77-997f-1bbf8b320a7e	EPI_100X_YFP_1x1_200ms_25sola	EPI_100X_RFP_1x1_200ms_25sola
306	34	12.2779949107659	428	47.6382857051923	1424.73130841121	1802.86682242991	1968230	4598.66822429907	173.904081290083	434.484098437333	0	268347	626.978971962617	665.63367310982	930.736591261609	0	NaN	NaN	NaN	NaN	NaN	367.793685757694	0.967232511549304	33.4420095867181	12.6531507895117	10.6525547070624	2.92715887185114	0.0126194989556369	0.00672336288364999	0	1.00331229905715	2980.50458922878	1	16120.0934579439	1	1	1	2	2019-05-16T17:07:36.241	NG_ecoli_LTEE_151_DM25	-500	866	162.225	DIA_100X_EMPTY_1x1_100ms	b588e049-f8ef-4992-bf96-699973c7c2d2	EPI_100X_YFP_1x1_200ms_25sola	EPI_100X_RFP_1x1_200ms_25sola
307	30	15.524202539165	467	34.5676319490312	1429.32119914347	269.464668094218	1365141	2923.21413276231	173.904081290083	434.484098437333	0	436352	934.372591006424	665.63367310982	930.736591261609	0	NaN	NaN	NaN	NaN	NaN	377.428469731739	0.997713309939015	29.4423936395034	15.0983846535936	12.4215040492048	3.71046591620654	0.0142858028409009	0.00835957904643625	0	1.00397348596706	3567.88926370509	0	15178.8907922912	1	1	1	2	2019-05-16T17:07:36.241	NG_ecoli_LTEE_151_DM25	-500	866	162.225	DIA_100X_EMPTY_1x1_100ms	2813271f-dcb2-496f-a48c-aba8ada7b29e	EPI_100X_YFP_1x1_200ms_25sola	EPI_100X_RFP_1x1_200ms_25sola
308	24	12.3361736303812	296	20.5415239264566	1437.30067567568	729.070945945946	3331409	11254.7601351351	173.904081290083	434.484098437333	0	163828	553.472972972973	665.63367310982	930.736591261609	0	NaN	NaN	NaN	NaN	NaN	254.26782528017	0.99987043383187	21.881816673	14.1175685006368	11.2814351424467	3.57296229357202	0.00225062107879768	0.00101879790702511	1	1.00002965287473	2187.26779469705	0	16202.2195945946	1	1	1	2	2019-05-16T17:07:36.241	NG_ecoli_LTEE_151_DM25	-500	866	162.225	DIA_100X_EMPTY_1x1_100ms	645173c5-a32b-4ed0-be76-5c7a6892ee93	EPI_100X_YFP_1x1_200ms_25sola	EPI_100X_RFP_1x1_200ms_25sola
309	43	13.1405137846209	565	49.2963673843456	1454.28495575221	133.173451327434	8684355	15370.5398230089	173.904081290083	434.484098437333	0	754829	1335.98053097345	665.63367310982	930.736591261609	0	NaN	NaN	NaN	NaN	NaN	470.396396758509	0.916131828741742	41.9150193710043	13.5001931922047	11.0588843972032	2.64729274144143	0.013051087350384	0.00614359634811311	1	1.00374411315127	4026.0780419127	0	16048.5982300885	1	1	1	2	2019-05-16T17:07:36.241	NG_ecoli_LTEE_151_DM25	-500	866	162.225	DIA_100X_EMPTY_1x1_100ms	280d1990-c19b-4023-b01b-0d1a25fa8479	EPI_100X_YFP_1x1_200ms_25sola	EPI_100X_RFP_1x1_200ms_25sola
310	25	11.5901901448246	290	35.558126597518	1448.99655172414	1789.81724137931	364465	1256.77586206897	173.904081290083	434.484098437333	0	2656494	9160.32413793103	665.63367310982	930.736591261609	0	NaN	NaN	NaN	NaN	NaN	280.021439375343	0.99304617798078	25.106263743261	13.6022806505364	10.6568474485397	3.4549854808962	0.0139712258663829	0.00552643154422865	1	1.00064965648419	2239.38861572836	1	16576.5172413793	1	1	1	2	2019-05-16T17:07:36.241	NG_ecoli_LTEE_151_DM25	-500	866	162.225	DIA_100X_EMPTY_1x1_100ms	c52bbd77-8f62-4e49-89f1-910c9039b881	EPI_100X_YFP_1x1_200ms_25sola	EPI_100X_RFP_1x1_200ms_25sola
311	28	18.2156334491949	510	-40.9151175261791	1455.43921568627	1098.42941176471	1575056	3088.34509803922	173.904081290083	434.484098437333	0	251353	492.849019607843	665.63367310982	930.736591261609	0	NaN	NaN	NaN	NaN	NaN	423.010156008251	0.999958022817655	24.7153367102595	22.6602062430167	16.1672071482952	6.43012649952341	0.156791314888709	0.00749336439985594	1	1.00089726283702	5073.71909133141	0	15309.1215686275	1	1	1	2	2019-05-16T17:07:36.241	NG_ecoli_LTEE_151_DM25	-500	866	162.225	DIA_100X_EMPTY_1x1_100ms	750c30e8-af9e-434e-b67c-e12b1d279ded	EPI_100X_YFP_1x1_200ms_25sola	EPI_100X_RFP_1x1_200ms_25sola
312	27	14.2496548258044	385	37.8006735536092	1456.36363636364	72.6727272727273	1292920	3358.23376623377	173.904081290083	434.484098437333	0	1271257	3301.96623376623	665.63367310982	930.736591261609	0	NaN	NaN	NaN	NaN	NaN	327.747767350587	0.998654205561142	26.0468296339386	15.964584116303	12.0959072139726	4.0141710375471	0.0390895877926049	0.0190339361249995	1	1.0181848587614	2993.102876471	1	15729.2649350649	1	1	1	2	2019-05-16T17:07:36.241	NG_ecoli_LTEE_151_DM25	-500	866	162.225	DIA_100X_EMPTY_1x1_100ms	2650a344-b741-40d2-8cdf-bbd0d53c9ccd	EPI_100X_YFP_1x1_200ms_25sola	EPI_100X_RFP_1x1_200ms_25sola
313	21	8.82805682575899	186	-49.367318520605	1469.0376344086	79.989247311828	138604	745.182795698925	173.904081290083	434.484098437333	0	5954913	32015.6612903226	665.63367310982	930.736591261609	0	NaN	NaN	NaN	NaN	NaN	231.357490617564	0.931509943876354	NaN	NaN	NaN	NaN	NaN	NaN	NaN	NaN	NaN	1	19735.6559139785	1	1	1	2	2019-05-16T17:07:36.241	NG_ecoli_LTEE_151_DM25	-500	866	162.225	DIA_100X_EMPTY_1x1_100ms	beeaf5e6-e6b4-4991-990f-e06938d52dbe	EPI_100X_YFP_1x1_200ms_25sola	EPI_100X_RFP_1x1_200ms_25sola
314	38	13.862121385922	528	48.8640849070071	1474.63825757576	661.215909090909	4758484	9012.2803030303	173.904081290083	434.484098437333	0	232717	440.751893939394	665.63367310982	930.736591261609	0	NaN	NaN	NaN	NaN	NaN	435.968136912777	0.959536629256235	36.8886801717454	13.5721911049632	11.619022793841	2.67153202517605	0.00891449855818271	0.00572221062388639	0	1.0027679703785	3911.30970670199	0	16288.8238636364	1	1	1	2	2019-05-16T17:07:36.241	NG_ecoli_LTEE_151_DM25	-500	866	162.225	DIA_100X_EMPTY_1x1_100ms	78c5cb64-c012-4ac1-a2ad-9c80946e4fb8	EPI_100X_YFP_1x1_200ms_25sola	EPI_100X_RFP_1x1_200ms_25sola
315	26	14.5166721567311	380	-4.22232383974321	1490.82894736842	1017.50263157895	3320756	8738.83157894737	173.904081290083	434.484098437333	0	212944	560.378947368421	665.63367310982	930.736591261609	0	NaN	NaN	NaN	NaN	NaN	316.646461200345	0.999740025857263	25.5441607450322	14.7142355025943	11.9498922392682	3.81640929701542	0.00729474560061874	0.00383219148810062	0	1.00061669462419	2864.90020016984	0	15649.2815789474	1	1	1	2	2019-05-16T17:07:36.241	NG_ecoli_LTEE_151_DM25	-500	866	162.225	DIA_100X_EMPTY_1x1_100ms	0eccbd9e-d09d-4963-81d6-1db7c2b58cb3	EPI_100X_YFP_1x1_200ms_25sola	EPI_100X_RFP_1x1_200ms_25sola
316	35	15.3583810998721	538	48.5986561824048	1500.19516728625	520.828996282528	8439758	15687.282527881	173.904081290083	434.484098437333	0	271605	504.842007434944	665.63367310982	930.736591261609	0	NaN	NaN	NaN	NaN	NaN	422.316856123168	0.985368162627572	33.4478325494808	14.5543738264023	12.2768037735125	3.39491174792297	0.0191573715572777	0.0107562473641398	0	1.00864705434177	3959.39190098071	0	15623.4814126394	1	1	1	2	2019-05-16T17:07:36.241	NG_ecoli_LTEE_151_DM25	-500	866	162.225	DIA_100X_EMPTY_1x1_100ms	623d33e5-9a44-413d-98b7-a5c3a6e7f8dd	EPI_100X_YFP_1x1_200ms_25sola	EPI_100X_RFP_1x1_200ms_25sola
317	28	13.348983119711	374	43.9025727336495	1505.50802139037	880.558823529412	666945	1783.27540106952	173.904081290083	434.484098437333	0	652371	1744.30748663102	665.63367310982	930.736591261609	0	NaN	NaN	NaN	NaN	NaN	325.268135491431	0.965035490529703	27.6212940364163	13.8122279912934	11.3045915315242	3.29233834380941	0.0428680181612471	0.018866273348904	1	1.00968964014563	2772.32187437043	1	16088.0481283422	1	1	1	2	2019-05-16T17:07:36.241	NG_ecoli_LTEE_151_DM25	-500	866	162.225	DIA_100X_EMPTY_1x1_100ms	3e8faa25-5a65-416e-96b5-1db1d5e0afc2	EPI_100X_YFP_1x1_200ms_25sola	EPI_100X_RFP_1x1_200ms_25sola
318	37	13.808737947371	511	48.8498214300686	1508.61252446184	1208.18590998043	336102	657.73385518591	173.904081290083	434.484098437333	0	6214707	12161.8532289628	665.63367310982	930.736591261609	0	NaN	NaN	NaN	NaN	NaN	441.339025999545	0.975527955684404	35.4315897303983	14.5372481849289	12.112167421088	3.2114822828891	0.0129216934642478	0.00765159159828671	1	1.00126024834791	4082.48173517326	0	15881.1311154599	1	1	1	2	2019-05-16T17:07:36.241	NG_ecoli_LTEE_151_DM25	-500	866	162.225	DIA_100X_EMPTY_1x1_100ms	dc330320-8e01-4adf-828f-748a9b919740	EPI_100X_YFP_1x1_200ms_25sola	EPI_100X_RFP_1x1_200ms_25sola
319	24	14.3317111218587	344	-7.20824300837788	1520.75872093023	975.200581395349	62151	180.671511627907	173.904081290083	434.484098437333	0	4618721	13426.5145348837	665.63367310982	930.736591261609	0	NaN	NaN	NaN	NaN	NaN	279.098388329305	0.999877186238942	21.0656446239685	16.603131153867	12.3548481641289	4.60538974472303	0.0531947012964297	0.0263729388531228	0	1.0230798989011	2525.45398409244	0	17051.6046511628	1	1	1	2	2019-05-16T17:07:36.241	NG_ecoli_LTEE_151_DM25	-500	866	162.225	DIA_100X_EMPTY_1x1_100ms	2106d195-8246-451b-958c-b28cdfe6bf00	EPI_100X_YFP_1x1_200ms_25sola	EPI_100X_RFP_1x1_200ms_25sola
320	22	14.5423009112247	321	-44.4522702397917	1527.71028037383	883.261682242991	111859	348.470404984424	173.904081290083	434.484098437333	0	5762892	17952.9345794393	665.63367310982	930.736591261609	0	NaN	NaN	NaN	NaN	NaN	294.147904887726	0.998334489104569	21.1592197021248	17.7484699875427	12.9320684183011	4.73185856192095	0.0850246491161774	0.0399139587869935	1	1.05475407379132	2779.23657565398	1	17684.9813084112	1	1	1	2	2019-05-16T17:07:36.241	NG_ecoli_LTEE_151_DM25	-500	866	162.225	DIA_100X_EMPTY_1x1_100ms	707fdf9b-fcfa-4d60-9efd-c1d0ced27edc	EPI_100X_YFP_1x1_200ms_25sola	EPI_100X_RFP_1x1_200ms_25sola
321	28	13.6610314126597	383	46.1170790778614	1538.31331592689	223.960835509138	410752	1072.45953002611	173.904081290083	434.484098437333	0	258410	674.699738903394	665.63367310982	930.736591261609	0	NaN	NaN	NaN	NaN	NaN	310.548013399717	0.999719885989755	25.6689550190602	14.1824685785779	11.7150156186868	3.55627298922135	0.00611636984245984	0.00316050941507715	0	1.00045503506827	2766.83852563801	0	15786.9451697128	1	1	1	2	2019-05-16T17:07:36.241	NG_ecoli_LTEE_151_DM25	-500	866	162.225	DIA_100X_EMPTY_1x1_100ms	0270f306-a39a-4278-a667-a10b5bbdc104	EPI_100X_YFP_1x1_200ms_25sola	EPI_100X_RFP_1x1_200ms_25sola
322	31	13.4213454731169	417	40.5954425465636	1546.19184652278	574.726618705036	689392	1653.21822541966	173.904081290083	434.484098437333	0	496604	1190.896882494	665.63367310982	930.736591261609	0	NaN	NaN	NaN	NaN	NaN	358.972288410327	0.954531837097933	31.5722155187807	13.0290017971886	10.9687718382088	3.03785681761857	0.0330203724527889	0.0192288895723654	0	1.02562219679898	2983.3962925897	0	15133.7793764988	1	1	1	2	2019-05-16T17:07:36.241	NG_ecoli_LTEE_151_DM25	-500	866	162.225	DIA_100X_EMPTY_1x1_100ms	5402eeaf-32af-45e9-b151-f100b83a8bb4	EPI_100X_YFP_1x1_200ms_25sola	EPI_100X_RFP_1x1_200ms_25sola
323	30	13.3166725231018	400	43.9779386899851	1542.225	718.905	406911	1017.2775	173.904081290083	434.484098437333	0	190646	476.615	665.63367310982	930.736591261609	0	NaN	NaN	NaN	NaN	NaN	339.10498680546	0.993399372115713	29.1449868467847	13.3446311320041	11.3024846204256	3.2296776970464	0.00804650952047022	0.00437532477787659	0	1.00111718756097	2924.16311398163	0	15463.58	1	1	1	2	2019-05-16T17:07:36.241	NG_ecoli_LTEE_151_DM25	-500	866	162.225	DIA_100X_EMPTY_1x1_100ms	25e073f8-bf48-4b19-842e-94c5b912c6ef	EPI_100X_YFP_1x1_200ms_25sola	EPI_100X_RFP_1x1_200ms_25sola
324	36	11.5823051025775	418	48.9540069441764	1554.77272727273	1897.90669856459	75457	180.519138755981	173.904081290083	434.484098437333	0	10074059	24100.6196172249	665.63367310982	930.736591261609	0	NaN	NaN	NaN	NaN	NaN	328.417574213517	0.938275530005121	29.8563065598185	13.6208213602014	10.5140129627939	3.17634923785362	0.027851235832054	0.0109359042375134	1	1.00723585768553	2592.16700904219	0	18964.8253588517	1	1	1	2	2019-05-16T17:07:36.241	NG_ecoli_LTEE_151_DM25	-500	866	162.225	DIA_100X_EMPTY_1x1_100ms	a961ade3-7f24-440e-8111-dbf4ef3f08e0	EPI_100X_YFP_1x1_200ms_25sola	EPI_100X_RFP_1x1_200ms_25sola
325	39	13.1184885232713	512	49.2809463256037	1560.88671875	1046.111328125	292605	571.494140625	173.904081290083	434.484098437333	0	3356045	6554.775390625	665.63367310982	930.736591261609	0	NaN	NaN	NaN	NaN	NaN	424.920331919831	0.94079733912348	37.2823629275447	13.6595483152408	11.0717194602854	2.9040657940976	0.0157862497491693	0.00806985885042661	1	1.0021068398181	3589.41321179743	0	16923.568359375	1	1	1	2	2019-05-16T17:07:36.241	NG_ecoli_LTEE_151_DM25	-500	866	162.225	DIA_100X_EMPTY_1x1_100ms	108765fd-84a9-45dd-ba50-3443ab31e44b	EPI_100X_YFP_1x1_200ms_25sola	EPI_100X_RFP_1x1_200ms_25sola
326	32	10.9449829388594	351	48.7009236956284	1580.99145299145	1401.51851851852	5578744	15893.8575498576	173.904081290083	434.484098437333	0	458222	1305.47578347578	665.63367310982	930.736591261609	0	NaN	NaN	NaN	NaN	NaN	327.141477803329	0.945003712245038	31.967953823149	12.6327860564981	9.96678457281924	2.54907679748718	0.0197891503001701	0.0127448245676321	0	1.00975251189517	2494.1057475879	2	17970.1538461538	1	1	1	2	2019-05-16T17:07:36.241	NG_ecoli_LTEE_151_DM25	-500	866	162.225	DIA_100X_EMPTY_1x1_100ms	0c74debe-50c6-4a17-8504-3db66128861c	EPI_100X_YFP_1x1_200ms_25sola	EPI_100X_RFP_1x1_200ms_25sola
327	38	12.3656642373895	472	33.4883636454661	1598.2436440678	1423.59533898305	2187207	4633.91313559322	173.904081290083	434.484098437333	0	366087	775.608050847458	665.63367310982	930.736591261609	0	NaN	NaN	NaN	NaN	NaN	461.600782999919	0.885466867550226	40.2763677061101	14.6285002696299	11.2523752330172	2.83661570354601	0.0210481660849498	0.0119663840181675	1	1.00696097413514	4005.24042446195	3	18737.5889830508	1	1	1	2	2019-05-16T17:07:36.241	NG_ecoli_LTEE_151_DM25	-500	866	162.225	DIA_100X_EMPTY_1x1_100ms	51dc1cb6-c4c0-425f-98ba-4f50282ce023	EPI_100X_YFP_1x1_200ms_25sola	EPI_100X_RFP_1x1_200ms_25sola
328	66	11.8251936287136	781	48.7810589243591	1616.6338028169	1358.60691421255	1766894	2262.34827144686	173.904081290083	434.484098437333	0	957787	1226.35979513444	665.63367310982	930.736591261609	0	NaN	NaN	NaN	NaN	NaN	703.705282224872	0.874206229576241	66.5735213180114	12.7588220645756	10.3903482819481	2.11692268682242	0.0210302955109679	0.0093852561313222	2	1.00547715271046	5644.83979541793	1	17093.443021767	1	1	1	2	2019-05-16T17:07:36.241	NG_ecoli_LTEE_151_DM25	-500	866	162.225	DIA_100X_EMPTY_1x1_100ms	038072f4-2653-486f-86d9-32461b7b87f5	EPI_100X_YFP_1x1_200ms_25sola	EPI_100X_RFP_1x1_200ms_25sola
329	24	12.4125983384114	298	38.4999019137108	1597.13758389262	1255.54362416107	586878	1969.38926174497	173.904081290083	434.484098437333	0	196133	658.164429530201	665.63367310982	930.736591261609	0	NaN	NaN	NaN	NaN	NaN	261.271339295191	0.992919858345599	23.4136582630667	12.8472261230018	10.6208422910316	3.32617985985542	0.0306672864124645	0.0154589506807798	1	1.00908077095248	2074.32631432646	0	16193.2953020134	1	1	1	2	2019-05-16T17:07:36.241	NG_ecoli_LTEE_151_DM25	-500	866	162.225	DIA_100X_EMPTY_1x1_100ms	e38fc417-444c-40ad-a1ed-0c886f6f2a27	EPI_100X_YFP_1x1_200ms_25sola	EPI_100X_RFP_1x1_200ms_25sola
330	29	12.9990084404384	377	44.6160047587543	1598.10875331565	1158.98408488064	3541341	9393.4774535809	173.904081290083	434.484098437333	0	195055	517.387267904509	665.63367310982	930.736591261609	0	NaN	NaN	NaN	NaN	NaN	324.876105979936	0.99423829506125	27.9383283616623	13.328162496305	11.2294340032705	3.31102061710395	0.00291766822572262	0.00148981764355654	1	1.00004834725589	2766.98008188921	0	15734.8514588859	1	1	1	2	2019-05-16T17:07:36.241	NG_ecoli_LTEE_151_DM25	-500	866	162.225	DIA_100X_EMPTY_1x1_100ms	98a6ad0c-48fe-4629-9348-f846311dc21d	EPI_100X_YFP_1x1_200ms_25sola	EPI_100X_RFP_1x1_200ms_25sola
331	26	11.062158809799	290	7.99867355769376	1596.68965517241	1445.29310344828	2544597	8774.4724137931	173.904081290083	434.484098437333	0	176216	607.641379310345	665.63367310982	930.736591261609	0	NaN	NaN	NaN	NaN	NaN	319.950976941413	0.971201414874029	29.2117101510345	12.7765161519017	10.6728958451545	2.82961737712619	0.00391704850066596	0.00177330704902363	2	1.00004480585439	2613.43321639358	2	19362.8689655172	1	1	1	2	2019-05-16T17:07:36.241	NG_ecoli_LTEE_151_DM25	-500	866	162.225	DIA_100X_EMPTY_1x1_100ms	c5350c63-e5b7-47fe-ad49-1d3b04222965	EPI_100X_YFP_1x1_200ms_25sola	EPI_100X_RFP_1x1_200ms_25sola
332	25	12.4242362767025	311	34.1240889152739	1600.13183279743	1398.64308681672	1664871	5353.28295819936	173.904081290083	434.484098437333	0	1217360	3914.34083601286	665.63367310982	930.736591261609	0	NaN	NaN	NaN	NaN	NaN	276.404616900348	0.995260807855452	24.1342058511436	13.6060032226977	10.9789775363304	3.47110281337819	0.0336469001775926	0.0180368358132251	0	1.01337142164634	2284.792092532	1	17370.845659164	1	1	1	2	2019-05-16T17:07:36.241	NG_ecoli_LTEE_151_DM25	-500	866	162.225	DIA_100X_EMPTY_1x1_100ms	bfeabe57-979a-4b34-b262-6fd1c02df7c9	EPI_100X_YFP_1x1_200ms_25sola	EPI_100X_RFP_1x1_200ms_25sola
333	25	14.430966093087	361	18.6857652168068	1609.72299168975	620.263157894737	584769	1619.85872576177	173.904081290083	434.484098437333	0	272911	755.986149584488	665.63367310982	930.736591261609	0	NaN	NaN	NaN	NaN	NaN	298.024570060424	0.999827553311498	22.9828405284057	15.6592349155004	12.3056771401124	4.21526731613638	0.0267721367355647	0.0134505604382867	1	1.00685951108477	2733.40898662216	0	14941.3462603878	1	1	1	2	2019-05-16T17:07:36.241	NG_ecoli_LTEE_151_DM25	-500	866	162.225	DIA_100X_EMPTY_1x1_100ms	154e4a65-5897-4b9d-be18-201abeb93cf4	EPI_100X_YFP_1x1_200ms_25sola	EPI_100X_RFP_1x1_200ms_25sola
334	25	12.9135185841837	323	41.4738995228746	1612	199.030959752322	1154534	3574.40866873065	173.904081290083	434.484098437333	0	146535	453.668730650155	665.63367310982	930.736591261609	0	NaN	NaN	NaN	NaN	NaN	267.56365821854	0.999668982924053	22.9585206406505	13.7458986189966	11.1858839527197	3.5801824561927	0.0102055109571625	0.00551201060155247	0	1.00112028864501	2256.18340556	0	16589.4427244582	1	1	1	2	2019-05-16T17:07:36.241	NG_ecoli_LTEE_151_DM25	-500	866	162.225	DIA_100X_EMPTY_1x1_100ms	a43186dc-e5ad-45b1-8edb-2cf4f097a034	EPI_100X_YFP_1x1_200ms_25sola	EPI_100X_RFP_1x1_200ms_25sola
335	34	11.9308925501886	407	46.8136808824138	1610.8058968059	1447.35872235872	5199448	12775.0565110565	173.904081290083	434.484098437333	0	270719	665.157248157248	665.63367310982	930.736591261609	0	NaN	NaN	NaN	NaN	NaN	417.619229323408	0.96452557258119	35.620900292817	13.7372017096475	11.3731129963274	3.06957079668428	0.0365658564931173	0.0125509132383994	1	1.01409739678949	3618.70750585024	3	18661.5552825553	1	1	1	2	2019-05-16T17:07:36.241	NG_ecoli_LTEE_151_DM25	-500	866	162.225	DIA_100X_EMPTY_1x1_100ms	a1048908-67e2-479e-b420-15e30fedf08b	EPI_100X_YFP_1x1_200ms_25sola	EPI_100X_RFP_1x1_200ms_25sola
336	22	11.9114617607521	262	17.0062059719484	1625.6679389313	227.347328244275	587582	2242.67938931298	173.904081290083	434.484098437333	0	120506	459.946564885496	665.63367310982	930.736591261609	0	NaN	NaN	NaN	NaN	NaN	228.421182369985	0.999778296773696	20.1248539450271	13.7330276088732	10.8753703895453	3.67465642131571	0.00424168767347849	0.00221275483897552	0	1.00013938156959	1869.43656259947	0	16883.0877862595	1	1	1	2	2019-05-16T17:07:36.241	NG_ecoli_LTEE_151_DM25	-500	866	162.225	DIA_100X_EMPTY_1x1_100ms	a150e63b-b566-461b-9d91-4d0b557c1ff1	EPI_100X_YFP_1x1_200ms_25sola	EPI_100X_RFP_1x1_200ms_25sola
337	30	12.9812274902145	390	-5.37408829759728	1629.75897435897	1464.04358974359	2057950	5276.79487179487	173.904081290083	434.484098437333	0	733278	1880.2	665.63367310982	930.736591261609	0	NaN	NaN	NaN	NaN	NaN	328.890568319059	0.984384170202048	27.7770632883954	15.6138597164704	11.4806718732262	3.84506925675854	0.0395176160806452	0.0180165541522888	2	1.01897818993165	2875.48309669782	2	17124.8435897436	1	1	1	2	2019-05-16T17:07:36.241	NG_ecoli_LTEE_151_DM25	-500	866	162.225	DIA_100X_EMPTY_1x1_100ms	e9b0db3b-f293-446b-b4b5-e0463ce856cd	EPI_100X_YFP_1x1_200ms_25sola	EPI_100X_RFP_1x1_200ms_25sola
338	35	12.7894754824161	448	48.7350007256647	1635.19866071429	1999.31473214286	2546242	5683.57589285714	173.904081290083	434.484098437333	0	420370	938.325892857143	665.63367310982	930.736591261609	0	NaN	NaN	NaN	NaN	NaN	372.287787546421	0.981487209856872	33.2458517344645	13.309353757227	10.9660750776391	2.73628165381323	0.0195647122614759	0.00765361177098584	0	1.00376535272552	3140.00091688034	0	16501.7879464286	1	1	1	2	2019-05-16T17:07:36.241	NG_ecoli_LTEE_151_DM25	-500	866	162.225	DIA_100X_EMPTY_1x1_100ms	f5a1d19c-e64b-400d-a934-4bb546633c53	EPI_100X_YFP_1x1_200ms_25sola	EPI_100X_RFP_1x1_200ms_25sola
339	29	13.5742494678771	394	45.9242886855495	1647.53299492386	1743.61675126904	3654281	9274.82487309645	173.904081290083	434.484098437333	0	234393	594.906091370558	665.63367310982	930.736591261609	0	NaN	NaN	NaN	NaN	NaN	322.102049925111	0.997091340718109	27.0926769293403	14.51313493354	11.4947719525892	3.4885000234447	0.00111783806148184	0.000540864467419408	0	1.00001355759586	2811.52868510068	0	16122.9796954315	1	1	1	2	2019-05-16T17:07:36.241	NG_ecoli_LTEE_151_DM25	-500	866	162.225	DIA_100X_EMPTY_1x1_100ms	ecd70bf9-cb48-4349-91fa-ce0528c7047d	EPI_100X_YFP_1x1_200ms_25sola	EPI_100X_RFP_1x1_200ms_25sola
340	22	13.5644470671745	299	-29.0584430324807	1647.9397993311	1333.91638795987	7836288	26208.3210702341	173.904081290083	434.484098437333	0	177420	593.377926421405	665.63367310982	930.736591261609	0	NaN	NaN	NaN	NaN	NaN	258.411598985048	0.999864490417189	20.1180863939899	16.7387493362539	12.3527684719325	4.60860024831526	0.0115965006146476	0.0062678989996781	0	1.00107060589091	2411.04409531228	2	16509.6287625418	1	1	1	2	2019-05-16T17:07:36.241	NG_ecoli_LTEE_151_DM25	-500	866	162.225	DIA_100X_EMPTY_1x1_100ms	a3738350-4b3b-43b3-9353-fa11ac5338b7	EPI_100X_YFP_1x1_200ms_25sola	EPI_100X_RFP_1x1_200ms_25sola
341	27	12.1803602796586	329	44.8364341212052	1653.32522796353	940.565349544073	1058570	3217.53799392097	173.904081290083	434.484098437333	0	194394	590.863221884498	665.63367310982	930.736591261609	0	NaN	NaN	NaN	NaN	NaN	282.613081339945	0.996372221756146	25.5518393214995	12.7938928630103	10.6550123950891	3.25187067328151	0.00824059570898043	0.000857581973880399	1	1.00002356073528	2278.34751627982	0	16582.9179331307	1	1	1	2	2019-05-16T17:07:36.241	NG_ecoli_LTEE_151_DM25	-500	866	162.225	DIA_100X_EMPTY_1x1_100ms	8a03b3b4-4fbb-4912-895d-34aec8b579b5	EPI_100X_YFP_1x1_200ms_25sola	EPI_100X_RFP_1x1_200ms_25sola
342	28	12.5587295726174	352	46.5585781264699	1653.54261363636	1282.99715909091	8223276	23361.5795454545	173.904081290083	434.484098437333	0	203320	577.613636363636	665.63367310982	930.736591261609	0	NaN	NaN	NaN	NaN	NaN	315.500156039238	0.985798248577341	26.9844624286396	13.6841180554471	11.3182021330588	3.16866451756583	0.0125008488186494	0.00503968395721762	1	1.00060502813586	2714.92941934207	1	16566.3267045455	1	1	1	2	2019-05-16T17:07:36.241	NG_ecoli_LTEE_151_DM25	-500	866	162.225	DIA_100X_EMPTY_1x1_100ms	7b791be3-f7d5-49d7-ac56-916ed31aa778	EPI_100X_YFP_1x1_200ms_25sola	EPI_100X_RFP_1x1_200ms_25sola
343	22	7.54040653124749	166	22.5510000732164	1652.26506024096	1320.5843373494	944710	5691.02409638554	173.904081290083	434.484098437333	0	124420	749.518072289157	665.63367310982	930.736591261609	0	NaN	NaN	NaN	NaN	NaN	203.007200303274	0.979725557414416	21.7763344273352	12.2416107249231	8.89503730395025	3.07536351222578	0.0138905939712767	0.00676982304811959	1	1.00156504720706	1353.22560422789	1	19403.8192771084	1	1	1	2	2019-05-16T17:07:36.241	NG_ecoli_LTEE_151_DM25	-500	866	162.225	DIA_100X_EMPTY_1x1_100ms	0b58499e-bfdd-4ee2-857e-dbf3fd58f438	EPI_100X_YFP_1x1_200ms_25sola	EPI_100X_RFP_1x1_200ms_25sola
344	7	3.20521283022928	23	-49.9986832046853	1646.95652173913	1455.73913043478	20776	903.304347826087	173.904081290083	434.484098437333	0	278327	12101.1739130435	665.63367310982	930.736591261609	0	NaN	NaN	NaN	NaN	NaN	111.28944530762	0.999778100116084	NaN	NaN	NaN	NaN	NaN	NaN	NaN	NaN	NaN	1	21704.1304347826	1	1	1	2	2019-05-16T17:07:36.241	NG_ecoli_LTEE_151_DM25	-500	866	162.225	DIA_100X_EMPTY_1x1_100ms	c1df96d1-340a-4dc6-98be-cdd673ee9dce	EPI_100X_YFP_1x1_200ms_25sola	EPI_100X_RFP_1x1_200ms_25sola
345	22	13.8177035881369	304	-47.7453731364765	1657.94736842105	1542.82236842105	2502498	8231.90131578947	173.904081290083	434.484098437333	0	173837	571.832236842105	665.63367310982	930.736591261609	0	NaN	NaN	NaN	NaN	NaN	253.700832221275	0.999909132214509	20.0871272567847	15.8160875868654	12.0740575087776	4.32205594364132	0.00107963546446006	0.000473869731975117	1	1.00000481935552	2299.92774549287	0	15663.4013157895	1	1	1	2	2019-05-16T17:07:36.241	NG_ecoli_LTEE_151_DM25	-500	866	162.225	DIA_100X_EMPTY_1x1_100ms	49fa197a-10c3-4e98-b1b2-e67f325bb8aa	EPI_100X_YFP_1x1_200ms_25sola	EPI_100X_RFP_1x1_200ms_25sola
346	28	12.5849023803321	352	44.0243880936938	1664.15056818182	1271.61647727273	3668774	10422.6534090909	173.904081290083	434.484098437333	0	183306	520.755681818182	665.63367310982	930.736591261609	0	NaN	NaN	NaN	NaN	NaN	318.846602886445	0.992213547128519	27.1086485638916	13.6646032204379	11.3003951579551	3.39967167540006	0.0290118334522272	0.0185926090351364	0	1.01661001290909	2718.84850682528	1	16941.9943181818	1	1	1	2	2019-05-16T17:07:36.241	NG_ecoli_LTEE_151_DM25	-500	866	162.225	DIA_100X_EMPTY_1x1_100ms	f8707d32-38da-42a4-b07d-7bc2197d7da8	EPI_100X_YFP_1x1_200ms_25sola	EPI_100X_RFP_1x1_200ms_25sola
347	37	11.5435664834814	427	49.3790878854456	1682.17798594848	310.782201405152	2953685	6917.29508196721	173.904081290083	434.484098437333	0	196253	459.608899297424	665.63367310982	930.736591261609	0	NaN	NaN	NaN	NaN	NaN	381.92975693865	0.910749646640552	35.8649246064999	13.1325926478193	10.3381061065113	2.81231633422422	0.0146467692264874	0.00588959354431159	1	1.00163813044361	3010.52178456938	1	17272.8056206089	1	1	1	2	2019-05-16T17:07:36.241	NG_ecoli_LTEE_151_DM25	-500	866	162.225	DIA_100X_EMPTY_1x1_100ms	8d7fb39e-3ba5-45e2-a666-9d2c17ed17fc	EPI_100X_YFP_1x1_200ms_25sola	EPI_100X_RFP_1x1_200ms_25sola
348	36	12.038499209508	434	45.7431543692671	1680.12903225806	168.970046082949	227571	524.357142857143	173.904081290083	434.484098437333	0	2386429	5498.68433179724	665.63367310982	930.736591261609	0	NaN	NaN	NaN	NaN	NaN	376.148081560911	0.900611286371544	35.122349891084	13.1883501533353	10.4561600939904	2.81380671985263	0.0074535739593639	0.00432397386664549	1	1.00037985154294	3015.90664808314	0	17101.4331797235	1	1	1	2	2019-05-16T17:07:36.241	NG_ecoli_LTEE_151_DM25	-500	866	162.225	DIA_100X_EMPTY_1x1_100ms	08539a54-debf-42fe-a659-06a6b0de64c0	EPI_100X_YFP_1x1_200ms_25sola	EPI_100X_RFP_1x1_200ms_25sola
349	28	14.0719867936983	394	38.6291050753688	1698.50507614213	512.03807106599	4640174	11777.0913705584	173.904081290083	434.484098437333	0	337085	855.545685279188	665.63367310982	930.736591261609	0	NaN	NaN	NaN	NaN	NaN	331.115974587408	0.994957484259297	25.8644388028779	15.6769444841488	12.4747846785804	3.65700182037977	0.00617587340421143	0.00284311583755414	1	1.00039917483182	3161.25156580404	1	16171.5329949239	1	1	1	2	2019-05-16T17:07:36.241	NG_ecoli_LTEE_151_DM25	-500	866	162.225	DIA_100X_EMPTY_1x1_100ms	3e884464-1bd4-457b-a727-62e178859026	EPI_100X_YFP_1x1_200ms_25sola	EPI_100X_RFP_1x1_200ms_25sola
350	26	12.7214383556847	331	42.3495770293255	1701.21148036254	317.842900302115	888670	2684.80362537764	173.904081290083	434.484098437333	0	164053	495.628398791541	665.63367310982	930.736591261609	0	NaN	NaN	NaN	NaN	NaN	278.326808549173	0.999868208642813	24.1131167676871	14.3574116517719	11.1624121099592	3.6787943888326	0.0173471229424291	0.00906029697477459	0	1.0033797419309	2359.71381622467	1	16605.3867069486	1	1	1	2	2019-05-16T17:07:36.241	NG_ecoli_LTEE_151_DM25	-500	866	162.225	DIA_100X_EMPTY_1x1_100ms	1a54a3f2-bdff-4f96-84cd-1078c1fac78d	EPI_100X_YFP_1x1_200ms_25sola	EPI_100X_RFP_1x1_200ms_25sola
351	17	9.99027929112788	170	-49.7365630665337	1699.15882352941	890.152941176471	148471	873.358823529412	173.904081290083	434.484098437333	0	1822594	10721.1411764706	665.63367310982	930.736591261609	0	NaN	NaN	NaN	NaN	NaN	204.635508880555	0.996798534427855	17.9926683368522	15.4763323275338	10.5255978923088	4.56916198443256	0.0649758224633506	0.0134053297641179	1	1.00343001406589	1565.5934849253	1	20345.2764705882	1	1	1	2	2019-05-16T17:07:36.241	NG_ecoli_LTEE_151_DM25	-500	866	162.225	DIA_100X_EMPTY_1x1_100ms	c8015b07-6db5-4725-9973-cae172cdc9c1	EPI_100X_YFP_1x1_200ms_25sola	EPI_100X_RFP_1x1_200ms_25sola
352	44	10.7567160902451	474	17.0975514429018	1706.27215189873	484.027426160338	925039	1951.55907172996	173.904081290083	434.484098437333	0	8808538	18583.4135021097	665.63367310982	930.736591261609	0	NaN	NaN	NaN	NaN	NaN	499.565773566471	0.815899678418392	46.8301366973069	14.1108252985006	10.3750163932948	2.57939594453726	0.0541894619798998	0.0166036931601707	1	1.03128707404526	3959.06735191337	3	19084.2721518987	1	1	1	2	2019-05-16T17:07:36.241	NG_ecoli_LTEE_151_DM25	-500	866	162.225	DIA_100X_EMPTY_1x1_100ms	1e0299b4-714d-4974-a8f8-52e7032e5620	EPI_100X_YFP_1x1_200ms_25sola	EPI_100X_RFP_1x1_200ms_25sola
353	22	12.8332662744543	283	-16.7928336878411	1708.82685512367	187.614840989399	58536	206.840989399293	173.904081290083	434.484098437333	0	11162894	39444.8551236749	665.63367310982	930.736591261609	0	NaN	NaN	NaN	NaN	NaN	256.579920820677	0.999834409778021	21.3147313439689	14.6293818137391	11.4982604290373	3.8996305991646	0.0182622038196702	0.00974881671497137	0	1.00303591382843	2213.26810903371	0	16646.3038869258	1	1	1	2	2019-05-16T17:07:36.241	NG_ecoli_LTEE_151_DM25	-500	866	162.225	DIA_100X_EMPTY_1x1_100ms	e4743555-a064-4f78-8a4c-ea8835e84fad	EPI_100X_YFP_1x1_200ms_25sola	EPI_100X_RFP_1x1_200ms_25sola
354	36	13.4631346116045	485	47.4908651791822	1720.10103092784	139.525773195876	3514037	7245.43711340206	173.904081290083	434.484098437333	0	252233	520.068041237113	665.63367310982	930.736591261609	0	NaN	NaN	NaN	NaN	NaN	413.233717615841	0.955186543232887	34.9105610144825	13.6102562564999	11.5006099540193	2.95854103634356	0.0135276060634271	0.00700224298366962	1	1.00109761812678	3626.50648457922	1	16172.3711340206	1	1	1	2	2019-05-16T17:07:36.241	NG_ecoli_LTEE_151_DM25	-500	866	162.225	DIA_100X_EMPTY_1x1_100ms	9c3abe0e-e510-42f7-b4e4-559330fe0a31	EPI_100X_YFP_1x1_200ms_25sola	EPI_100X_RFP_1x1_200ms_25sola
355	32	11.2625526507386	361	49.0768082349759	1719.09695290859	459.961218836565	1645690	4558.69806094183	173.904081290083	434.484098437333	0	937877	2597.9972299169	665.63367310982	930.736591261609	0	NaN	NaN	NaN	NaN	NaN	350.966871569614	0.995471620059411	31.6654016666658	12.7908048395635	10.8128705109819	2.99849708527162	0.0116980248060439	0.00555683648231515	0	1.00191538873971	2907.74881201417	2	17194.6842105263	1	1	1	2	2019-05-16T17:07:36.241	NG_ecoli_LTEE_151_DM25	-500	866	162.225	DIA_100X_EMPTY_1x1_100ms	eee74e27-1e59-489d-bcd6-510f0cbf99d5	EPI_100X_YFP_1x1_200ms_25sola	EPI_100X_RFP_1x1_200ms_25sola
356	38	12.203299915095	464	35.4533368739941	1722.92887931034	881.385775862069	12390860	26704.4396551724	173.904081290083	434.484098437333	0	1670955	3601.19612068966	665.63367310982	930.736591261609	0	NaN	NaN	NaN	NaN	NaN	404.806258824275	0.870257190823157	36.9334129329595	13.9188328531084	10.3246851037111	2.83349047759138	0.100167849930842	0.0292517791772383	2	1.05552327941225	3092.1670831882	3	17516.7478448276	1	1	1	2	2019-05-16T17:07:36.241	NG_ecoli_LTEE_151_DM25	-500	866	162.225	DIA_100X_EMPTY_1x1_100ms	976de9f2-4eab-4619-acc3-d11d182ca89f	EPI_100X_YFP_1x1_200ms_25sola	EPI_100X_RFP_1x1_200ms_25sola
357	27	12.3781598767453	335	43.1039644946366	1724.30746268657	905.208955223881	3214072	9594.2447761194	173.904081290083	434.484098437333	0	696757	2079.87164179104	665.63367310982	930.736591261609	0	NaN	NaN	NaN	NaN	NaN	287.986360700171	0.996353348410411	26.0961212102942	13.6637929077231	10.5421303963649	3.51881946328446	0.0249083844803274	0.0114519535707636	1	1.00675525119852	2277.83682481518	1	16848.9462686567	1	1	1	2	2019-05-16T17:07:36.241	NG_ecoli_LTEE_151_DM25	-500	866	162.225	DIA_100X_EMPTY_1x1_100ms	4e7332bd-e8c8-485b-a5af-580be52f8e44	EPI_100X_YFP_1x1_200ms_25sola	EPI_100X_RFP_1x1_200ms_25sola
358	35	12.0814580449435	424	47.9254170224497	1726.37264150943	473.242924528302	9847555	23225.3655660377	173.904081290083	434.484098437333	0	1278663	3015.71462264151	665.63367310982	930.736591261609	0	NaN	NaN	NaN	NaN	NaN	420.97025171142	0.974794797477801	36.444657404961	13.6994387853431	11.2593722151382	2.92901938957735	0.0145166202184905	0.0079557933988932	2	1.00142926481501	3628.70870173824	2	18460.8797169811	1	1	1	2	2019-05-16T17:07:36.241	NG_ecoli_LTEE_151_DM25	-500	866	162.225	DIA_100X_EMPTY_1x1_100ms	195203c3-a040-4390-a32a-71d0de2891fe	EPI_100X_YFP_1x1_200ms_25sola	EPI_100X_RFP_1x1_200ms_25sola
359	24	11.2406099512761	270	30.5977152299911	1731.17777777778	129.396296296296	1632088	6044.77037037037	173.904081290083	434.484098437333	0	120533	446.418518518519	665.63367310982	930.736591261609	0	NaN	NaN	NaN	NaN	NaN	255.724556355813	0.999170938345879	22.7553797551788	13.0264804397272	10.8694816877996	3.28118136520317	0.00260796874100819	0.00119111925609111	1	1.00004168426279	2111.50269198385	1	17159.3296296296	1	1	1	2	2019-05-16T17:07:36.241	NG_ecoli_LTEE_151_DM25	-500	866	162.225	DIA_100X_EMPTY_1x1_100ms	cc587ba3-1a74-412a-9a5e-b5a6039fea15	EPI_100X_YFP_1x1_200ms_25sola	EPI_100X_RFP_1x1_200ms_25sola
360	29	12.4174094729584	360	45.3815078714805	1748.30277777778	869.45	1397479	3881.88611111111	173.904081290083	434.484098437333	0	2687292	7464.7	665.63367310982	930.736591261609	0	NaN	NaN	NaN	NaN	NaN	312.190930072121	0.974948072135022	27.6096887628096	13.1093843722191	10.7918932650603	3.1813906216511	0.0396005140005087	0.0158974208656395	1	1.00902600415344	2525.49594254959	1	16939.2583333333	1	1	1	2	2019-05-16T17:07:36.241	NG_ecoli_LTEE_151_DM25	-500	866	162.225	DIA_100X_EMPTY_1x1_100ms	2ec0929e-f8d1-48c1-87b0-ad7a4dfed41d	EPI_100X_YFP_1x1_200ms_25sola	EPI_100X_RFP_1x1_200ms_25sola
361	21	11.8642474902862	250	-16.8261413009116	1745.32	1706.708	539703	2158.812	173.904081290083	434.484098437333	0	1596364	6385.456	665.63367310982	930.736591261609	0	NaN	NaN	NaN	NaN	NaN	230.525393810938	0.999847573052795	19.9485835274677	14.5334875459451	11.1074906642084	3.8464325029652	0.0244094848598438	0.0130735538108241	0	1.0047018396275	1933.00892250359	1	16960.236	1	1	1	2	2019-05-16T17:07:36.241	NG_ecoli_LTEE_151_DM25	-500	866	162.225	DIA_100X_EMPTY_1x1_100ms	1861f8ad-6faa-4e71-9f95-0aa0d0a5c479	EPI_100X_YFP_1x1_200ms_25sola	EPI_100X_RFP_1x1_200ms_25sola
362	26	12.0546777052045	314	44.4371567875716	1746.87261146497	1240.15605095541	623667	1986.20063694268	173.904081290083	434.484098437333	0	169053	538.385350318471	665.63367310982	930.736591261609	0	NaN	NaN	NaN	NaN	NaN	278.464289553118	0.992135089566732	25.6325942274567	12.5062878809631	10.5109898499864	3.08203846162745	0.00520024750093351	0.00240125165484961	1	1.00028229904951	2224.17869974398	0	16515.0159235669	1	1	1	2	2019-05-16T17:07:36.241	NG_ecoli_LTEE_151_DM25	-500	866	162.225	DIA_100X_EMPTY_1x1_100ms	ecb51881-d107-4d69-906b-83cf49449d7a	EPI_100X_YFP_1x1_200ms_25sola	EPI_100X_RFP_1x1_200ms_25sola
363	30	14.4331679030119	434	41.2606516291662	1756.89631336406	1720.75806451613	3494053	8050.8133640553	173.904081290083	434.484098437333	0	370806	854.391705069124	665.63367310982	930.736591261609	0	NaN	NaN	NaN	NaN	NaN	360.913054643354	0.981142188467269	28.7853228269941	14.4595119801959	12.0258830169294	3.46127036300176	0.0424199456386736	0.0243057209287524	0	1.03183810257525	3269.60234028378	1	16581.1705069124	1	1	1	2	2019-05-16T17:07:36.241	NG_ecoli_LTEE_151_DM25	-500	866	162.225	DIA_100X_EMPTY_1x1_100ms	22de68a2-71c8-40af-bbbc-f6c449ac267f	EPI_100X_YFP_1x1_200ms_25sola	EPI_100X_RFP_1x1_200ms_25sola
364	21	14.7201902293705	310	-43.1078710065744	1756	1635.93548387097	790250	2549.1935483871	173.904081290083	434.484098437333	0	214004	690.335483870968	665.63367310982	930.736591261609	0	NaN	NaN	NaN	NaN	NaN	258.203667847133	0.999905180409728	19.6400131754035	16.451441627009	12.666657672919	4.36401952052027	0.0180984234472624	0.00954653701216481	0	1.00239368596482	2474.88898772308	0	15088.6516129032	1	1	1	2	2019-05-16T17:07:36.241	NG_ecoli_LTEE_151_DM25	-500	866	162.225	DIA_100X_EMPTY_1x1_100ms	687074aa-2614-4415-9e40-0db66f778762	EPI_100X_YFP_1x1_200ms_25sola	EPI_100X_RFP_1x1_200ms_25sola
365	28	14.1784527427734	397	32.0511023424856	1765.35012594458	985.095717884131	2762032	6957.25944584383	173.904081290083	434.484098437333	0	236461	595.619647355164	665.63367310982	930.736591261609	0	NaN	NaN	NaN	NaN	NaN	319.668545244296	0.998403401353615	26.180131193043	14.4363299168921	11.8503947417558	3.58179348501075	0.00617909595229192	0.00283805572690496	1	1.00038873981819	2887.53551270262	0	15721.3299748111	1	1	1	2	2019-05-16T17:07:36.241	NG_ecoli_LTEE_151_DM25	-500	866	162.225	DIA_100X_EMPTY_1x1_100ms	e96563b2-5109-42c1-8433-c09c6536f018	EPI_100X_YFP_1x1_200ms_25sola	EPI_100X_RFP_1x1_200ms_25sola
366	25	15.8400825620306	396	14.9397095063713	1772.12626262626	404.661616161616	643205	1624.25505050505	173.904081290083	434.484098437333	0	373844	944.050505050505	665.63367310982	930.736591261609	0	NaN	NaN	NaN	NaN	NaN	304.748196268684	0.998431786910986	22.0176568024673	16.8295974186407	12.891870495878	4.46386856355911	0.073299082696205	0.0363074766519151	1	1.04753641480643	2874.04026120034	0	15355.7575757576	1	1	1	2	2019-05-16T17:07:36.241	NG_ecoli_LTEE_151_DM25	-500	866	162.225	DIA_100X_EMPTY_1x1_100ms	cee6273c-470a-42b0-b5a2-a48ff088e115	EPI_100X_YFP_1x1_200ms_25sola	EPI_100X_RFP_1x1_200ms_25sola
367	26	12.1394637848467	316	43.0183397041574	1786.10759493671	795.363924050633	807852	2556.49367088608	173.904081290083	434.484098437333	0	784953	2484.02848101266	665.63367310982	930.736591261609	0	NaN	NaN	NaN	NaN	NaN	263.578930863103	0.999817163433152	23.6207175355726	13.4594203950054	10.7585787355467	3.46870091792615	0.00590946213345181	0.00273892784170703	1	1.0002912740338	2147.30024015234	0	16419.2278481013	1	1	1	2	2019-05-16T17:07:36.241	NG_ecoli_LTEE_151_DM25	-500	866	162.225	DIA_100X_EMPTY_1x1_100ms	26298e3b-7a8c-44b3-ab85-91fe027d00e6	EPI_100X_YFP_1x1_200ms_25sola	EPI_100X_RFP_1x1_200ms_25sola
368	18	12.2390335488939	221	-49.959308141603	1809.80995475113	778.565610859729	77183	349.244343891403	173.904081290083	434.484098437333	0	2614770	11831.5384615385	665.63367310982	930.736591261609	0	NaN	NaN	NaN	NaN	NaN	215.127033152887	0.997407693513428	18.4198899149	16.3896436962392	11.0609653573032	4.68902502807267	0.0231538037827558	0.011229867138112	1	1.00316823505147	1769.95806118902	0	19479.8552036199	1	1	1	2	2019-05-16T17:07:36.241	NG_ecoli_LTEE_151_DM25	-500	866	162.225	DIA_100X_EMPTY_1x1_100ms	fc2d5be2-f106-4639-ab5b-96a6074961fc	EPI_100X_YFP_1x1_200ms_25sola	EPI_100X_RFP_1x1_200ms_25sola
369	23	14.4124813711656	332	-33.0773524407121	1812.72891566265	1139.07530120482	8074252	24320.0361445783	173.904081290083	434.484098437333	0	1951300	5877.40963855422	665.63367310982	930.736591261609	0	NaN	NaN	NaN	NaN	NaN	273.765430957265	0.999937457651922	21.3085345663045	16.3802659193563	12.1774349243909	4.50215091186761	0.0344013894266412	0.0168361821840337	1	1.00931721329941	2481.73325100252	1	16600.5421686747	1	1	1	2	2019-05-16T17:07:36.241	NG_ecoli_LTEE_151_DM25	-500	866	162.225	DIA_100X_EMPTY_1x1_100ms	618c8978-75c7-4b33-b4f2-b93dc262263e	EPI_100X_YFP_1x1_200ms_25sola	EPI_100X_RFP_1x1_200ms_25sola
370	24	12.4416111806179	299	-12.7393097065215	1815.23745819398	888.979933110368	266670	891.872909698997	173.904081290083	434.484098437333	0	11927081	39889.9030100334	665.63367310982	930.736591261609	0	NaN	NaN	NaN	NaN	NaN	299.460224243904	0.974094212683986	23.978539672492	14.2865039588514	11.605403957513	3.77190959656153	0.0844371653814175	0.0408859183748119	1	1.06496743099709	2536.48988907643	1	19015.8963210702	1	1	1	2	2019-05-16T17:07:36.241	NG_ecoli_LTEE_151_DM25	-500	866	162.225	DIA_100X_EMPTY_1x1_100ms	1df16cbc-9979-4625-bfb2-08d077533443	EPI_100X_YFP_1x1_200ms_25sola	EPI_100X_RFP_1x1_200ms_25sola
371	21	13.267811302823	279	-35.8006845521952	1818.51612903226	2036.87455197133	3418715	12253.458781362	173.904081290083	434.484098437333	0	202061	724.232974910394	665.63367310982	930.736591261609	0	NaN	NaN	NaN	NaN	NaN	231.725003351995	0.999882947921399	18.9854740566669	15.3709162390224	11.468664880219	4.35760779944105	0.0228933392951477	0.01216082020286	0	1.00379710844021	1961.26849623676	0	16475.5161290323	1	1	1	2	2019-05-16T17:07:36.241	NG_ecoli_LTEE_151_DM25	-500	866	162.225	DIA_100X_EMPTY_1x1_100ms	db294f46-d195-4e24-924f-a37594edb764	EPI_100X_YFP_1x1_200ms_25sola	EPI_100X_RFP_1x1_200ms_25sola
372	28	11.7833941976292	330	-27.2441430911369	1821.29090909091	1121.63333333333	4405547	13350.1424242424	173.904081290083	434.484098437333	0	1079760	3272	665.63367310982	930.736591261609	0	NaN	NaN	NaN	NaN	NaN	261.22419848264	0.999624629487662	21.2805911080328	16.3862333240511	11.5666420384989	4.67051594427183	0.0517214526192363	0.0260022528125123	1	1.02221805349654	2236.08423230431	2	16031.3181818182	1	1	1	2	2019-05-16T17:07:36.241	NG_ecoli_LTEE_151_DM25	-500	866	162.225	DIA_100X_EMPTY_1x1_100ms	4fbecf05-68ce-4d18-bdf2-2a95d8cf904a	EPI_100X_YFP_1x1_200ms_25sola	EPI_100X_RFP_1x1_200ms_25sola
373	27	15.8830812062506	429	40.3443565987609	1827.99300699301	870.149184149184	11428618	26640.1351981352	173.904081290083	434.484098437333	0	2356789	5493.68065268065	665.63367310982	930.736591261609	0	NaN	NaN	NaN	NaN	NaN	343.981186474834	0.9977603680078	24.1674748136487	17.7263297623889	13.3481863668188	4.57708668963247	0.0715775213236649	0.0320591349511246	1	1.04396685606426	3381.93829380357	1	15265.1515151515	1	1	1	2	2019-05-16T17:07:36.241	NG_ecoli_LTEE_151_DM25	-500	866	162.225	DIA_100X_EMPTY_1x1_100ms	041061d2-12f4-4717-8986-1853708c16c8	EPI_100X_YFP_1x1_200ms_25sola	EPI_100X_RFP_1x1_200ms_25sola
374	23	12.0063947091386	276	24.1744018905341	1828.11956521739	1809.83695652174	64104	232.260869565217	173.904081290083	434.484098437333	0	6117050	22163.2246376812	665.63367310982	930.736591261609	0	NaN	NaN	NaN	NaN	NaN	259.163185165733	0.984006351694748	23.4044068059833	13.2547337605111	10.3929903921236	3.57439504076853	0.0546698830178097	0.00930217304156572	1	1.00275783925543	1985.49396435058	0	17894.5688405797	1	1	1	2	2019-05-16T17:07:36.241	NG_ecoli_LTEE_151_DM25	-500	866	162.225	DIA_100X_EMPTY_1x1_100ms	2e502285-c293-4188-a3d8-407b05df9b2a	EPI_100X_YFP_1x1_200ms_25sola	EPI_100X_RFP_1x1_200ms_25sola
375	27	11.1397993856546	301	43.3535973996289	1831.71760797342	1098.62126245847	11575524	38456.8903654485	173.904081290083	434.484098437333	0	420979	1398.60132890365	665.63367310982	930.736591261609	0	NaN	NaN	NaN	NaN	NaN	288.226215476291	0.965613918859697	28.0659272013659	12.6069798583729	9.97393078364094	2.74289670532353	0.017986710803764	0.00730466658194977	1	1.00283421210045	2192.81491124617	1	18058.6877076412	1	1	1	2	2019-05-16T17:07:36.241	NG_ecoli_LTEE_151_DM25	-500	866	162.225	DIA_100X_EMPTY_1x1_100ms	9bb44160-a3fb-41c6-9683-390e6d62ffc9	EPI_100X_YFP_1x1_200ms_25sola	EPI_100X_RFP_1x1_200ms_25sola
376	28	14.3434926039249	402	40.6234599691745	1844.14676616915	281.838308457711	3249614	8083.61691542289	173.904081290083	434.484098437333	0	208830	519.477611940299	665.63367310982	930.736591261609	0	NaN	NaN	NaN	NaN	NaN	321.95848338835	0.999516238690825	26.1580915045281	14.5478297417336	11.916916561342	3.60750621692825	0.00314076084937161	0.00118878861813433	1	1.00004664846934	2917.58644868976	0	15624	1	1	1	2	2019-05-16T17:07:36.241	NG_ecoli_LTEE_151_DM25	-500	866	162.225	DIA_100X_EMPTY_1x1_100ms	a441ceb6-b3d8-48d1-8427-e52287452f7d	EPI_100X_YFP_1x1_200ms_25sola	EPI_100X_RFP_1x1_200ms_25sola
377	34	9.90991917293144	337	-48.5713900439591	1848.42433234421	1118.11572700297	9909529	29405.1305637982	173.904081290083	434.484098437333	0	650833	1931.25519287834	665.63367310982	930.736591261609	0	NaN	NaN	NaN	NaN	NaN	NaN	NaN	NaN	NaN	NaN	NaN	NaN	NaN	NaN	NaN	NaN	2	18918.706231454	1	1	1	2	2019-05-16T17:07:36.241	NG_ecoli_LTEE_151_DM25	-500	866	162.225	DIA_100X_EMPTY_1x1_100ms	5c2975c0-692e-4484-9e66-f178f838ec8c	EPI_100X_YFP_1x1_200ms_25sola	EPI_100X_RFP_1x1_200ms_25sola
378	22	13.4548045642198	296	-33.2304111800244	1856.46283783784	18.9087837837838	1986884	6712.44594594595	173.904081290083	434.484098437333	0	170231	575.10472972973	665.63367310982	930.736591261609	0	NaN	NaN	NaN	NaN	NaN	245.109225458881	0.999928986833609	20.4523445913943	14.7936293097358	11.1529062664703	4.37406641362216	0.0192504817570063	0.00610128881320083	0	1.00097379563678	1998.06258367767	0	16515.8141891892	1	1	1	2	2019-05-16T17:07:36.241	NG_ecoli_LTEE_151_DM25	-500	866	162.225	DIA_100X_EMPTY_1x1_100ms	baf400fa-71a4-46f5-919c-29a469521ba9	EPI_100X_YFP_1x1_200ms_25sola	EPI_100X_RFP_1x1_200ms_25sola
379	34	13.0815683318788	445	48.7342681833862	1860.09662921348	515.348314606742	8085729	18170.1775280899	173.904081290083	434.484098437333	0	598689	1345.36853932584	665.63367310982	930.736591261609	0	NaN	NaN	NaN	NaN	NaN	376.054346460926	0.956706088834679	32.4175208913588	13.6846720472329	11.2813309235728	2.9607866898825	0.0202089106048971	0.00796418882576135	0	1.00387254603164	3240.33833330254	1	16943.0584269663	1	1	1	2	2019-05-16T17:07:36.241	NG_ecoli_LTEE_151_DM25	-500	866	162.225	DIA_100X_EMPTY_1x1_100ms	1eade3eb-910c-4107-a0e8-448aee956e93	EPI_100X_YFP_1x1_200ms_25sola	EPI_100X_RFP_1x1_200ms_25sola
380	20	10.0281148529153	201	4.09634024743291	1860.34825870647	1162.46268656716	63547	316.154228855721	173.904081290083	434.484098437333	0	3300416	16419.9800995025	665.63367310982	930.736591261609	0	NaN	NaN	NaN	NaN	NaN	223.157404844915	0.979706599387122	21.6640443970728	11.9060000160924	9.89211206912761	2.9818899953072	0.022472955563359	0.00962435769836933	1	1.00235537473518	1664.97406968896	0	19148.263681592	1	1	1	2	2019-05-16T17:07:36.241	NG_ecoli_LTEE_151_DM25	-500	866	162.225	DIA_100X_EMPTY_1x1_100ms	dd412c1b-d8d3-4b27-9732-ff61e2b9fc38	EPI_100X_YFP_1x1_200ms_25sola	EPI_100X_RFP_1x1_200ms_25sola
381	36	16.1323051018207	581	45.8838882647049	1871.16351118761	796.28743545611	237765	409.234079173838	173.904081290083	434.484098437333	0	3553717	6116.55249569707	665.63367310982	930.736591261609	0	NaN	NaN	NaN	NaN	NaN	468.558388349284	0.867355454453202	39.1441593964678	11.9171006498237	10.0414600511148	3.95322966764773	0.32224719621565	0.0908018901200635	2	1.79639018105154	3099.9206859811	0	18783.313253012	1	1	1	2	2019-05-16T17:07:36.241	NG_ecoli_LTEE_151_DM25	-500	866	162.225	DIA_100X_EMPTY_1x1_100ms	cf5e9b8a-a683-49b3-9fe4-559719d3face	EPI_100X_YFP_1x1_200ms_25sola	EPI_100X_RFP_1x1_200ms_25sola
382	24	14.7304657717173	354	-21.2389982306207	1870.16666666667	570.268361581921	83236	235.129943502825	173.904081290083	434.484098437333	0	12462280	35204.1807909605	665.63367310982	930.736591261609	0	NaN	NaN	NaN	NaN	NaN	289.79991492815	0.999920980755578	21.6017773017358	16.5193428762704	12.6357141236805	4.66856417598828	0.00900553659883423	0.00465318190173443	1	1.00071314572851	2708.81252713869	0	15561.7514124294	1	1	1	2	2019-05-16T17:07:36.241	NG_ecoli_LTEE_151_DM25	-500	866	162.225	DIA_100X_EMPTY_1x1_100ms	12574303-0a5c-4867-bec1-af2ac29c0060	EPI_100X_YFP_1x1_200ms_25sola	EPI_100X_RFP_1x1_200ms_25sola
383	30	13.9333655606125	418	45.7704616919059	1869.43779904306	1238.68181818182	1289155	3084.1028708134	173.904081290083	434.484098437333	0	256050	612.55980861244	665.63367310982	930.736591261609	0	NaN	NaN	NaN	NaN	NaN	338.91023824505	0.992847911888885	28.0419422992338	14.4349688951763	11.6862832650283	3.5810713196073	0.00509430261147659	0.00231931372721696	1	1.00021123778549	3007.81271379432	0	16118.1698564593	1	1	1	2	2019-05-16T17:07:36.241	NG_ecoli_LTEE_151_DM25	-500	866	162.225	DIA_100X_EMPTY_1x1_100ms	286c50a8-2ac5-4f3b-bdc4-9cba839f525b	EPI_100X_YFP_1x1_200ms_25sola	EPI_100X_RFP_1x1_200ms_25sola
384	38	11.6051816744401	441	45.7829781963714	1871.32653061224	499.351473922902	2068042	4689.43764172336	173.904081290083	434.484098437333	0	9112398	20663.0340136054	665.63367310982	930.736591261609	0	NaN	NaN	NaN	NaN	NaN	407.795721005082	0.864262166117738	37.4831205908832	14.2462474689103	10.4812629091768	2.86983952071152	0.0424956449869935	0.0217871102262421	1	1.01194090450942	3234.09558268947	1	18286.1541950113	1	1	1	2	2019-05-16T17:07:36.241	NG_ecoli_LTEE_151_DM25	-500	866	162.225	DIA_100X_EMPTY_1x1_100ms	ad8ccb42-1554-411b-bf72-33a206161a5a	EPI_100X_YFP_1x1_200ms_25sola	EPI_100X_RFP_1x1_200ms_25sola
385	23	14.476993986002	333	-28.5046441466978	1894.5015015015	459.306306306306	12145425	36472.7477477477	173.904081290083	434.484098437333	0	300873	903.522522522523	665.63367310982	930.736591261609	0	NaN	NaN	NaN	NaN	NaN	271.906306161302	0.999889925955488	20.1456620272528	17.0853298608172	12.9739165695993	4.60159946878491	0.0101806477486861	0.00514706779822745	1	1.00074926281079	2663.26037023214	0	15676.993993994	1	1	1	2	2019-05-16T17:07:36.241	NG_ecoli_LTEE_151_DM25	-500	866	162.225	DIA_100X_EMPTY_1x1_100ms	d78c5aa8-8f90-4234-b9df-3d75d166a8bf	EPI_100X_YFP_1x1_200ms_25sola	EPI_100X_RFP_1x1_200ms_25sola
386	49	12.7860749200595	627	47.1771500565057	1905.54704944179	1392.77830940989	12279995	19585.3189792663	173.904081290083	434.484098437333	0	417311	665.567783094099	665.63367310982	930.736591261609	0	NaN	NaN	NaN	NaN	NaN	526.517379278079	0.887883931065076	47.9049963914736	13.1601194684889	10.7645686140238	2.7112740699816	0.0164287075678011	0.00771777864446654	3	1.00233469287334	4359.77376618881	0	16690.2535885167	1	1	1	2	2019-05-16T17:07:36.241	NG_ecoli_LTEE_151_DM25	-500	866	162.225	DIA_100X_EMPTY_1x1_100ms	de65020f-adb1-4e7a-9b47-5c22286fa984	EPI_100X_YFP_1x1_200ms_25sola	EPI_100X_RFP_1x1_200ms_25sola
387	40	14.2418493125475	570	41.8277030877892	1932.01754385965	979.550877192983	2532501	4442.98421052632	173.904081290083	434.484098437333	0	2608805	4576.85087719298	665.63367310982	930.736591261609	0	NaN	NaN	NaN	NaN	NaN	484.327736983402	0.901750066511077	37.883648815168	16.0256962329083	12.4798128587046	3.42904857257493	0.0186136335014529	0.00931883362102852	2	1.00287712661418	4634.01920388984	1	14993.4280701754	1	1	1	2	2019-05-16T17:07:36.241	NG_ecoli_LTEE_151_DM25	-500	866	162.225	DIA_100X_EMPTY_1x1_100ms	ccb50ee8-91e3-4b8c-923b-307afed35d00	EPI_100X_YFP_1x1_200ms_25sola	EPI_100X_RFP_1x1_200ms_25sola
388	34	11.8827733601315	404	49.2094471401115	1931.78217821782	1576.74257425743	11024289	27287.8440594059	173.904081290083	434.484098437333	0	220828	546.60396039604	665.63367310982	930.736591261609	0	NaN	NaN	NaN	NaN	NaN	348.804889888908	0.980423882101941	32.7723915990099	12.2282217959491	10.4108861515429	2.69597447203702	0.010564370945345	0.00501271053667632	1	1.0019487545103	2789.80219428587	0	16873.1881188119	1	1	1	2	2019-05-16T17:07:36.241	NG_ecoli_LTEE_151_DM25	-500	866	162.225	DIA_100X_EMPTY_1x1_100ms	ad648961-3a2a-4aa3-bf86-0cd6223f97a5	EPI_100X_YFP_1x1_200ms_25sola	EPI_100X_RFP_1x1_200ms_25sola
389	27	13.3701722717739	361	40.5491385495299	1930.80055401662	716.03324099723	725642	2010.08864265928	173.904081290083	434.484098437333	0	212195	587.797783933518	665.63367310982	930.736591261609	0	NaN	NaN	NaN	NaN	NaN	309.129003788649	0.996700865838152	25.790290589856	13.8499020775959	11.5438158437536	3.43421358105509	0.0263380561108154	0.0137284021407178	0	1.00828499829386	2699.26110489678	0	16032.2908587258	1	1	1	2	2019-05-16T17:07:36.241	NG_ecoli_LTEE_151_DM25	-500	866	162.225	DIA_100X_EMPTY_1x1_100ms	36e9f8a8-0006-4477-b993-c9870dcf966d	EPI_100X_YFP_1x1_200ms_25sola	EPI_100X_RFP_1x1_200ms_25sola
390	36	9.4696893993722	341	40.1270899642643	1935.99120234604	1421.4633431085	97570	286.129032258065	173.904081290083	434.484098437333	0	1285905	3770.98240469208	665.63367310982	930.736591261609	0	NaN	NaN	NaN	NaN	NaN	356.107459088776	0.81269506002314	36.9426000297356	12.3392239319759	9.28135626004692	2.87370290517619	0.0445642120930422	0.0278868045546572	0	1.06849579594966	2499.42566858708	0	20472.9002932551	1	1	1	2	2019-05-16T17:07:36.241	NG_ecoli_LTEE_151_DM25	-500	866	162.225	DIA_100X_EMPTY_1x1_100ms	5ec61e8a-71c0-40c7-b5e5-daa27ee8d9b8	EPI_100X_YFP_1x1_200ms_25sola	EPI_100X_RFP_1x1_200ms_25sola
391	18	11.7908379601834	213	-49.8231484478504	1927.42723004695	1830.84507042254	53099	249.291079812207	173.904081290083	434.484098437333	0	1170245	5494.10798122066	665.63367310982	930.736591261609	0	NaN	NaN	NaN	NaN	NaN	206.964972583969	0.999820535145807	17.3877757664685	15.3974050415741	11.2753317354836	4.2736936194733	0.00311006618251519	0.00122617794332947	1	1.00003309297788	1736.17128397638	0	19080.1314553991	1	1	1	2	2019-05-16T17:07:36.241	NG_ecoli_LTEE_151_DM25	-500	866	162.225	DIA_100X_EMPTY_1x1_100ms	073ee2cf-24d9-45cd-a3a7-0530e5afc05e	EPI_100X_YFP_1x1_200ms_25sola	EPI_100X_RFP_1x1_200ms_25sola
392	22	13.6263318395961	300	-35.0486858790357	1935.81	184.1	493075	1643.58333333333	173.904081290083	434.484098437333	0	281148	937.16	665.63367310982	930.736591261609	0	NaN	NaN	NaN	NaN	NaN	242.23225313126	0.999944348219949	19.6116034082888	15.3922992349182	11.5463030369047	4.46957785837227	0.0598670875283528	0.00330394878276195	1	1.00009177606131	2053.47247859793	0	15361.75	1	1	1	2	2019-05-16T17:07:36.241	NG_ecoli_LTEE_151_DM25	-500	866	162.225	DIA_100X_EMPTY_1x1_100ms	b65d834c-508c-4fdf-b9c6-7588edad95c7	EPI_100X_YFP_1x1_200ms_25sola	EPI_100X_RFP_1x1_200ms_25sola
393	28	13.6247150274855	382	8.99774232209639	1936.98429319372	996.552356020942	352478	922.717277486911	173.904081290083	434.484098437333	0	16584641	43415.2905759162	665.63367310982	930.736591261609	0	NaN	NaN	NaN	NaN	NaN	358.409259228446	0.929828774105691	28.1292729792913	15.6306121483557	11.966716049815	3.30237461509647	0.14446438134917	0.0649458648803643	0	1.24541438948603	3163.72233975086	1	17866.8193717277	1	1	1	2	2019-05-16T17:07:36.241	NG_ecoli_LTEE_151_DM25	-500	866	162.225	DIA_100X_EMPTY_1x1_100ms	f6400236-610e-4400-86ac-99d48484d47f	EPI_100X_YFP_1x1_200ms_25sola	EPI_100X_RFP_1x1_200ms_25sola
394	30	13.3920507833928	403	36.4721370021113	1942.4094292804	1712.78163771712	2307355	5725.44665012407	173.904081290083	434.484098437333	0	243907	605.228287841191	665.63367310982	930.736591261609	0	NaN	NaN	NaN	NaN	NaN	342.28166466602	0.983299071624027	30.0953165000426	13.2444798949515	11.0478249092869	3.06937476966405	0.0121035298772281	0.00722240222141933	0	1.00315142589084	2884.97704423114	0	16448.9851116625	1	1	1	2	2019-05-16T17:07:36.241	NG_ecoli_LTEE_151_DM25	-500	866	162.225	DIA_100X_EMPTY_1x1_100ms	136d7788-2057-4031-95b6-71e2940a689f	EPI_100X_YFP_1x1_200ms_25sola	EPI_100X_RFP_1x1_200ms_25sola
395	40	12.2959209837561	492	49.4074554383079	1954.36788617886	478.105691056911	165013	335.392276422764	173.904081290083	434.484098437333	0	5745552	11677.9512195122	665.63367310982	930.736591261609	0	NaN	NaN	NaN	NaN	NaN	420.585629624129	0.917758300009198	39.010072558065	13.3645676052046	10.4305779453862	2.87243461168351	0.0102451685557848	0.00324760587939277	3	1.00048526349656	3333.36894532165	0	17498.6239837398	1	1	1	2	2019-05-16T17:07:36.241	NG_ecoli_LTEE_151_DM25	-500	866	162.225	DIA_100X_EMPTY_1x1_100ms	675863b0-df6c-4206-996d-e1cc94dd867b	EPI_100X_YFP_1x1_200ms_25sola	EPI_100X_RFP_1x1_200ms_25sola
396	35	15.5082060138092	543	47.9453241215527	1953.98526703499	406.259668508287	16772735	30889.014732965	173.904081290083	434.484098437333	0	3115444	5737.46593001842	665.63367310982	930.736591261609	0	NaN	NaN	NaN	NaN	NaN	432.492602031102	0.993275124181082	32.5879797278913	16.2643672254875	12.80482015411	3.87704992118658	0.0267497351430272	0.0099543437035198	1	1.00487705748946	4196.56819678475	1	16424.9594843462	1	1	1	2	2019-05-16T17:07:36.241	NG_ecoli_LTEE_151_DM25	-500	866	162.225	DIA_100X_EMPTY_1x1_100ms	bf12f3bd-28bf-44d0-a847-4d49249e9bf4	EPI_100X_YFP_1x1_200ms_25sola	EPI_100X_RFP_1x1_200ms_25sola
397	35	11.908024640965	417	48.0327082554175	1950.36690647482	1262.77458033573	2459946	5899.15107913669	173.904081290083	434.484098437333	0	226849	544.002398081535	665.63367310982	930.736591261609	0	NaN	NaN	NaN	NaN	NaN	376.285488976264	0.94596016730247	34.7288513123387	12.6229657027332	10.4639808085287	2.83769239548408	0.0126701829876774	0.00763934551353545	0	1.00405479006445	2986.58011483869	1	17547.1055155875	1	1	1	2	2019-05-16T17:07:36.241	NG_ecoli_LTEE_151_DM25	-500	866	162.225	DIA_100X_EMPTY_1x1_100ms	a34cafcf-2a67-4b05-8dc3-98774c922ae1	EPI_100X_YFP_1x1_200ms_25sola	EPI_100X_RFP_1x1_200ms_25sola
398	33	12.5374907004052	414	49.2169104233278	1954.06280193237	528.557971014493	467700	1129.71014492754	173.904081290083	434.484098437333	0	864197	2087.43236714976	665.63367310982	930.736591261609	0	NaN	NaN	NaN	NaN	NaN	362.00024835076	0.98233655492415	32.2717707394093	12.7165765043154	10.8072682809084	3.07776455510892	0.119781029232397	0.00443866090120781	1	1.00023488247894	2960.36010023079	0	16515.8743961353	1	1	1	2	2019-05-16T17:07:36.241	NG_ecoli_LTEE_151_DM25	-500	866	162.225	DIA_100X_EMPTY_1x1_100ms	54a17eda-ea30-4e32-83f5-af29df583502	EPI_100X_YFP_1x1_200ms_25sola	EPI_100X_RFP_1x1_200ms_25sola
399	28	13.442497199647	377	30.2544614402322	1948.0848806366	1319.66843501326	1332176	3533.62334217507	173.904081290083	434.484098437333	0	206964	548.976127320955	665.63367310982	930.736591261609	0	NaN	NaN	NaN	NaN	NaN	312.537925599028	0.989996608070077	27.6595876822328	13.2217469548791	10.9887059652657	3.13575974014643	0.0112206583647096	0.00494556155663999	1	1.00060084591069	2623.18360116692	0	16844.0291777188	1	1	1	2	2019-05-16T17:07:36.241	NG_ecoli_LTEE_151_DM25	-500	866	162.225	DIA_100X_EMPTY_1x1_100ms	d1009f7e-3a58-493a-8645-2ab33e672e3c	EPI_100X_YFP_1x1_200ms_25sola	EPI_100X_RFP_1x1_200ms_25sola
400	27	12.5660538083504	340	35.4812922850497	1967.94705882353	1258.47941176471	1872708	5507.96470588235	173.904081290083	434.484098437333	0	188528	554.494117647059	665.63367310982	930.736591261609	0	NaN	NaN	NaN	NaN	NaN	309.536573357317	0.989808958785035	27.5785156156824	13.4347969316605	10.7702731839823	3.425693778347	0.0299486739424438	0.0149802904072313	1	1.01227652089565	2512.54707081041	2	17211.4382352941	1	1	1	2	2019-05-16T17:07:36.241	NG_ecoli_LTEE_151_DM25	-500	866	162.225	DIA_100X_EMPTY_1x1_100ms	befcfb6e-91a0-45b2-853b-ea36c6e9c7fc	EPI_100X_YFP_1x1_200ms_25sola	EPI_100X_RFP_1x1_200ms_25sola
401	23	7.50515023340658	173	-49.8242216283125	1968.31791907514	414.624277456647	1206423	6973.54335260116	173.904081290083	434.484098437333	0	4983158	28804.3815028902	665.63367310982	930.736591261609	0	NaN	NaN	NaN	NaN	NaN	248.992701142311	0.90488950193095	NaN	NaN	NaN	NaN	NaN	NaN	NaN	NaN	NaN	1	20927.2023121387	1	1	1	2	2019-05-16T17:07:36.241	NG_ecoli_LTEE_151_DM25	-500	866	162.225	DIA_100X_EMPTY_1x1_100ms	e46c2b56-b6b0-4d55-83d2-4776ff6493d5	EPI_100X_YFP_1x1_200ms_25sola	EPI_100X_RFP_1x1_200ms_25sola
402	28	14.2015699729683	398	38.6594690356531	1970.80904522613	1184.44472361809	2751806	6914.08542713568	173.904081290083	434.484098437333	0	260517	654.565326633166	665.63367310982	930.736591261609	0	NaN	NaN	NaN	NaN	NaN	335.106598625094	0.999893729260197	26.3310045622543	15.1693519403836	12.4134157040403	3.71018188424676	0.0160372879204496	0.00970518634722202	0	1.00418763896968	3186.69066764979	0	15452.2688442211	1	1	1	2	2019-05-16T17:07:36.241	NG_ecoli_LTEE_151_DM25	-500	866	162.225	DIA_100X_EMPTY_1x1_100ms	cfcdc6e0-2839-41b3-a190-a302b4a0e009	EPI_100X_YFP_1x1_200ms_25sola	EPI_100X_RFP_1x1_200ms_25sola
403	22	10.8581955478944	239	24.1201869971361	1972.87447698745	1244.41422594142	4476846	18731.5732217573	173.904081290083	434.484098437333	0	131756	551.280334728033	665.63367310982	930.736591261609	0	NaN	NaN	NaN	NaN	NaN	232.137384920967	0.999577560626859	21.6033222886872	12.7611884733177	10.1488564655773	3.51230050138386	0.0136253182862903	0.006955435869147	1	1.00151516315516	1747.61050569059	1	17967.2677824268	1	1	1	2	2019-05-16T17:07:36.241	NG_ecoli_LTEE_151_DM25	-500	866	162.225	DIA_100X_EMPTY_1x1_100ms	e36fe9ef-7fd4-496e-b29f-d3da165b7e53	EPI_100X_YFP_1x1_200ms_25sola	EPI_100X_RFP_1x1_200ms_25sola
404	35	13.698050668553	480	48.7495056564538	1974.9125	1615.60833333333	1033338	2152.7875	173.904081290083	434.484098437333	0	250586	522.054166666667	665.63367310982	930.736591261609	0	NaN	NaN	NaN	NaN	NaN	397.746377994748	0.98022348757877	34.0996968221177	13.4167979987972	11.3695359332658	2.98260985671754	0.00378538977863542	0.00178652995815815	1	1.00021768492312	3461.99053567658	0	16175.5604166667	1	1	1	2	2019-05-16T17:07:36.241	NG_ecoli_LTEE_151_DM25	-500	866	162.225	DIA_100X_EMPTY_1x1_100ms	d72467d7-d3d9-4d49-931d-ae85b40c336d	EPI_100X_YFP_1x1_200ms_25sola	EPI_100X_RFP_1x1_200ms_25sola
405	37	10.8039916670891	401	31.7369301273487	1992.4812967581	2041.76059850374	1771840	4418.5536159601	173.904081290083	434.484098437333	0	363367	906.152119700748	665.63367310982	930.736591261609	0	NaN	NaN	NaN	NaN	NaN	NaN	NaN	NaN	NaN	NaN	NaN	NaN	NaN	NaN	NaN	NaN	0	14649.608478803	1	1	1	2	2019-05-16T17:07:36.241	NG_ecoli_LTEE_151_DM25	-500	866	162.225	DIA_100X_EMPTY_1x1_100ms	561d52a2-6ef7-4811-b958-a36868186f1e	EPI_100X_YFP_1x1_200ms_25sola	EPI_100X_RFP_1x1_200ms_25sola
406	27	13.8206451179457	374	42.3289211573165	1993.03743315508	1874.71390374332	10753806	28753.4919786096	173.904081290083	434.484098437333	0	270956	724.48128342246	665.63367310982	930.736591261609	0	NaN	NaN	NaN	NaN	NaN	310.935991437374	0.999255783983357	26.4057393208803	13.9245615392115	11.3416774915462	3.5465380989359	0.0106666411674216	0.00566204465949131	1	1.00148756030173	2667.73569791811	1	16495.307486631	1	1	1	2	2019-05-16T17:07:36.241	NG_ecoli_LTEE_151_DM25	-500	866	162.225	DIA_100X_EMPTY_1x1_100ms	a802dee4-613a-4de9-a9a8-642a5f771647	EPI_100X_YFP_1x1_200ms_25sola	EPI_100X_RFP_1x1_200ms_25sola
407	29	11.9022417988634	346	46.5335948625912	2001.23121387283	1563.71387283237	95915	277.21098265896	173.904081290083	434.484098437333	0	6576043	19005.9046242775	665.63367310982	930.736591261609	0	NaN	NaN	NaN	NaN	NaN	297.454076445677	0.979816583465517	27.90616300886	13.1106321103207	10.2427763820106	3.1580792562321	0.00570239887282971	0.00274503215018024	0	1.00036698154177	2299.45752033345	0	17472.0578034682	1	1	1	2	2019-05-16T17:07:36.241	NG_ecoli_LTEE_151_DM25	-500	866	162.225	DIA_100X_EMPTY_1x1_100ms	3f77d132-3b72-4568-b547-10855e47a0cb	EPI_100X_YFP_1x1_200ms_25sola	EPI_100X_RFP_1x1_200ms_25sola
408	33	14.5236499030499	481	46.046709326505	2001.09771309771	941.392931392931	2380677	4949.43243243243	173.904081290083	434.484098437333	0	390910	812.702702702703	665.63367310982	930.736591261609	0	NaN	NaN	NaN	NaN	NaN	393.002222637849	0.931725570203709	31.439491771278	14.9335986926033	12.0593351890118	3.34649262445633	0.0408450750696226	0.0170754647106865	0	1.01779384426686	3590.97293070872	0	16002.3139293139	1	1	1	2	2019-05-16T17:07:36.241	NG_ecoli_LTEE_151_DM25	-500	866	162.225	DIA_100X_EMPTY_1x1_100ms	a33038a2-460c-4226-ace1-8a455a3d6da2	EPI_100X_YFP_1x1_200ms_25sola	EPI_100X_RFP_1x1_200ms_25sola
409	51	14.3106889975008	730	47.3459702171165	2007.43698630137	1911.30410958904	25221624	34550.1698630137	173.904081290083	434.484098437333	0	536167	734.475342465753	665.63367310982	930.736591261609	0	NaN	NaN	NaN	NaN	NaN	578.397640214883	0.877094696646515	50.9129634391029	13.085474384685	11.133349241061	2.61988677438597	0.0312383091855992	0.0147892299641889	0	1.04039392388282	4956.44079570891	1	16856.0136986301	1	1	1	2	2019-05-16T17:07:36.241	NG_ecoli_LTEE_151_DM25	-500	866	162.225	DIA_100X_EMPTY_1x1_100ms	c6760372-9f6a-49c0-97e4-466fa093033b	EPI_100X_YFP_1x1_200ms_25sola	EPI_100X_RFP_1x1_200ms_25sola
410	35	15.0424978669558	527	48.5086947702718	2036.91081593928	1314.80834914611	13621402	25847.0626185958	173.904081290083	434.484098437333	0	319518	606.296015180266	665.63367310982	930.736591261609	0	NaN	NaN	NaN	NaN	NaN	417.799147687857	0.991600835696384	32.8180871470223	14.891259595761	12.4754820994991	3.43466438100872	0.0148505570615104	0.00603334960261823	1	1.00254517009821	4011.60182372047	0	15917.5445920304	1	1	1	2	2019-05-16T17:07:36.241	NG_ecoli_LTEE_151_DM25	-500	866	162.225	DIA_100X_EMPTY_1x1_100ms	10922ddc-5671-4a7b-a311-8418ca4558a0	EPI_100X_YFP_1x1_200ms_25sola	EPI_100X_RFP_1x1_200ms_25sola
1	24	14.3742671557688	345	-38.9475363641757	21.5855072463768	786.121739130435	70756	205.089855072464	141.657698573569	295.897974613834	0	8523390	24705.4782608696	674.685105943673	1152.34640259582	0	NaN	NaN	NaN	NaN	NaN	276.42129742395	0.99993901758193	20.707296545065	16.8367024036834	12.7802248628587	4.47462024074919	0.0290759182300521	0.0154601812501561	1	1.00716198249026	2656.38044556495	0	19381.4695652174	1	1	1	4	2019-05-16T17:08:00.980	NG_ecoli_LTEE_151_DM25	-500	-866	162.225	DIA_100X_EMPTY_1x1_100ms	af9650a5-cfa0-45db-88bc-a525a4c579a0	EPI_100X_YFP_1x1_200ms_25sola	EPI_100X_RFP_1x1_200ms_25sola
2	25	13.0623794005592	327	37.9740294506898	31.1651376146789	1932.47706422018	327209	1000.63914373089	141.657698573569	295.897974613834	0	349158	1067.76146788991	674.685105943673	1152.34640259582	0	NaN	NaN	NaN	NaN	NaN	258.253855079988	0.99979397466584	21.7091904581371	14.4512364194586	11.5009375974599	3.71558162246626	0.0130574425885388	0.00687477103192566	1	1.0015155339276	2255.27758867425	0	16729.1590214067	1	1	1	4	2019-05-16T17:08:00.980	NG_ecoli_LTEE_151_DM25	-500	-866	162.225	DIA_100X_EMPTY_1x1_100ms	a93710f4-4ad8-4d73-8612-cf12b87da814	EPI_100X_YFP_1x1_200ms_25sola	EPI_100X_RFP_1x1_200ms_25sola
3	24	13.2279666172287	319	23.0679965078001	33.4733542319749	673.369905956113	114516	358.984326018809	141.657698573569	295.897974613834	0	3998145	12533.3699059561	674.685105943673	1152.34640259582	0	NaN	NaN	NaN	NaN	NaN	271.470176510966	0.997483796942281	23.9155207342456	13.3147522015495	11.0613770178726	3.2806888616543	0.00536438207384428	0.00239356297975354	1	1.00014107814898	2298.20155019209	0	17614.1253918495	1	1	1	4	2019-05-16T17:08:00.980	NG_ecoli_LTEE_151_DM25	-500	-866	162.225	DIA_100X_EMPTY_1x1_100ms	4fc23029-e1be-410f-87af-b8028ea82a6f	EPI_100X_YFP_1x1_200ms_25sola	EPI_100X_RFP_1x1_200ms_25sola
4	34	14.0660948600244	479	48.6324748795813	41.5553235908142	1358.87056367432	1002874	2093.68267223382	141.657698573569	295.897974613834	3	1144955	2390.30271398747	674.685105943673	1152.34640259582	0	NaN	NaN	NaN	NaN	NaN	390.731954387531	0.991655566353179	31.7956470955924	14.1399178424858	11.8474358216961	3.43461515534467	0.057941819215119	0.00743108958124565	0	1.00289839805435	3505.14734458376	0	16110.1628392484	1	1	1	4	2019-05-16T17:08:00.980	NG_ecoli_LTEE_151_DM25	-500	-866	162.225	DIA_100X_EMPTY_1x1_100ms	38b903bd-5e17-4590-a189-984d2d06b5e3	EPI_100X_YFP_1x1_200ms_25sola	EPI_100X_RFP_1x1_200ms_25sola
5	34	14.7954800812739	504	48.5807758621856	44.3888888888889	135.644841269841	1592063	3158.85515873016	141.657698573569	295.897974613834	4	215791	428.156746031746	674.685105943673	1152.34640259582	0	NaN	NaN	NaN	NaN	NaN	388.745741292291	0.99275865249725	31.626998416834	14.2989764247753	11.9712515266371	3.29056574334181	0.00736888513813866	0.00369443424262736	1	1.00025104705113	3559.81123863437	0	16340.8015873016	1	1	1	4	2019-05-16T17:08:00.980	NG_ecoli_LTEE_151_DM25	-500	-866	162.225	DIA_100X_EMPTY_1x1_100ms	62fd286e-41e7-4542-a8e1-70744ece5924	EPI_100X_YFP_1x1_200ms_25sola	EPI_100X_RFP_1x1_200ms_25sola
6	26	16.5667200566872	431	-20.75003471884	56.7215777262181	911.526682134571	2162680	5017.81902552204	141.657698573569	295.897974613834	3	154283	357.965197215777	674.685105943673	1152.34640259582	0	NaN	NaN	NaN	NaN	NaN	340.4702020904	0.999953268739899	23.2869518590041	17.7132332617069	14.1740140031811	4.5519281754542	0.00532718354108205	0.00276164701517453	0	1.00028772292041	3674.41530775983	0	14415.5475638051	1	1	1	4	2019-05-16T17:08:00.980	NG_ecoli_LTEE_151_DM25	-500	-866	162.225	DIA_100X_EMPTY_1x1_100ms	2e840a00-fab6-4921-9a1c-4cf50f1151f9	EPI_100X_YFP_1x1_200ms_25sola	EPI_100X_RFP_1x1_200ms_25sola
7	24	13.5867219989569	326	-0.510147517941612	68.0858895705521	1773.80061349693	64026	196.398773006135	141.657698573569	295.897974613834	0	5647727	17324.3159509202	674.685105943673	1152.34640259582	0	NaN	NaN	NaN	NaN	NaN	265.632528423773	0.999631751998009	22.2802539442936	14.4904809177049	11.3628415657405	3.95717746482258	0.0157882347574269	0.0070630427215501	2	1.00179713623521	2259.35211698812	0	19566.6104294479	1	1	1	4	2019-05-16T17:08:00.980	NG_ecoli_LTEE_151_DM25	-500	-866	162.225	DIA_100X_EMPTY_1x1_100ms	363a07fc-537b-43a4-a251-1aaec7b67a5c	EPI_100X_YFP_1x1_200ms_25sola	EPI_100X_RFP_1x1_200ms_25sola
8	36	13.8842077326361	500	48.215876627741	74.886	1555.382	5042566	10085.132	141.657698573569	295.897974613834	2	209304	418.608	674.685105943673	1152.34640259582	0	NaN	NaN	NaN	NaN	NaN	396.660190990677	0.950363174821184	34.0209084254954	14.0255559280604	11.1757033936266	3.29382088395019	0.0193565687837795	0.00460414161115845	0	1.00127624213454	3337.2252528292	0	17050.216	1	1	1	4	2019-05-16T17:08:00.980	NG_ecoli_LTEE_151_DM25	-500	-866	162.225	DIA_100X_EMPTY_1x1_100ms	7f26a6c9-2ae3-4558-b8ee-6ecb01742c37	EPI_100X_YFP_1x1_200ms_25sola	EPI_100X_RFP_1x1_200ms_25sola
9	28	12.7496554005125	357	46.1020311266412	78.6190476190476	72.0588235294118	214538	600.946778711485	141.657698573569	295.897974613834	1	2210728	6192.51540616247	674.685105943673	1152.34640259582	0	NaN	NaN	NaN	NaN	NaN	311.326097888483	0.985141496054924	27.8884760291395	12.8826732733811	10.5830707887652	3.36827598920114	0.130788468241146	0.00661012282361098	1	1.00024486128457	2453.22886680711	1	17770.2464985994	1	1	1	4	2019-05-16T17:08:00.980	NG_ecoli_LTEE_151_DM25	-500	-866	162.225	DIA_100X_EMPTY_1x1_100ms	9938aeba-7e9d-401b-a401-5fed6d944482	EPI_100X_YFP_1x1_200ms_25sola	EPI_100X_RFP_1x1_200ms_25sola
10	30	12.8103683882323	384	45.2051287250079	93.5572916666667	1941.63020833333	229933	598.783854166667	141.657698573569	295.897974613834	0	264336	688.375	674.685105943673	1152.34640259582	0	NaN	NaN	NaN	NaN	NaN	338.083001736946	0.990686436912564	28.4492284013198	13.720667337852	11.3606259819626	3.53489701104855	0.0258771940453975	0.0164928588814419	0	1.01450282911892	2883.7984066554	1	17283.6536458333	1	1	1	4	2019-05-16T17:08:00.980	NG_ecoli_LTEE_151_DM25	-500	-866	162.225	DIA_100X_EMPTY_1x1_100ms	4daed7b0-71ba-4c98-a2bd-de2a41e9ce95	EPI_100X_YFP_1x1_200ms_25sola	EPI_100X_RFP_1x1_200ms_25sola
11	23	13.1254318803122	303	16.3827085712276	91.2541254125413	981.607260726073	628062	2072.81188118812	141.657698573569	295.897974613834	2	138388	456.726072607261	674.685105943673	1152.34640259582	0	NaN	NaN	NaN	NaN	NaN	250.806187263579	0.998904693971272	21.8073882630079	13.6619079598968	10.8193729862565	3.80265028909156	0.0273421142753033	0.0144476725304392	1	1.00709173981616	2004.92311566626	0	17286.5577557756	1	1	1	4	2019-05-16T17:08:00.980	NG_ecoli_LTEE_151_DM25	-500	-866	162.225	DIA_100X_EMPTY_1x1_100ms	0e08c293-9425-4f44-9b52-24dc62f190ee	EPI_100X_YFP_1x1_200ms_25sola	EPI_100X_RFP_1x1_200ms_25sola
12	24	14.0094650051029	337	6.33302463918383	97.6172106824926	365.833827893175	422158	1252.6943620178	141.657698573569	295.897974613834	1	266280	790.148367952522	674.685105943673	1152.34640259582	0	NaN	NaN	NaN	NaN	NaN	262.292829022996	0.999867462041483	21.8720318739479	14.634251790408	11.5087460780145	3.83795904617538	0.0194835140766614	0.00989337526910036	1	1.00321038503178	2275.2809350123	0	16453.7002967359	1	1	1	4	2019-05-16T17:08:00.980	NG_ecoli_LTEE_151_DM25	-500	-866	162.225	DIA_100X_EMPTY_1x1_100ms	5aa52c19-ddcd-4aec-8804-fc53a1beaec0	EPI_100X_YFP_1x1_200ms_25sola	EPI_100X_RFP_1x1_200ms_25sola
13	26	13.4214803495884	354	34.2327080165124	100.158192090395	1471.97457627119	3029864	8558.93785310735	141.657698573569	295.897974613834	2	186813	527.720338983051	674.685105943673	1152.34640259582	0	NaN	NaN	NaN	NaN	NaN	282.437409121933	0.998915437939748	23.8934505376619	14.3475695319951	11.3129666619723	3.76322605366274	0.0129145374080054	0.00685042932562907	0	1.00190689428787	2401.71664680704	0	16681.395480226	1	1	1	4	2019-05-16T17:08:00.980	NG_ecoli_LTEE_151_DM25	-500	-866	162.225	DIA_100X_EMPTY_1x1_100ms	7cae63e6-2de5-40f1-b37d-5d19e1f019dc	EPI_100X_YFP_1x1_200ms_25sola	EPI_100X_RFP_1x1_200ms_25sola
14	33	10.9993050268152	363	48.2087502851739	105.035812672176	1929.98071625344	1021928	2815.22865013774	141.657698573569	295.897974613834	2	277040	763.195592286501	674.685105943673	1152.34640259582	0	NaN	NaN	NaN	NaN	NaN	343.263337756984	0.965389103510708	32.5335319714877	12.2295936856094	10.2655138533832	2.62763279277891	0.0142656813886271	0.00587707085976259	2	1.00295308613323	2692.66597649533	1	17984.523415978	1	1	1	4	2019-05-16T17:08:00.980	NG_ecoli_LTEE_151_DM25	-500	-866	162.225	DIA_100X_EMPTY_1x1_100ms	fc1be02b-4acc-49d5-a364-cc3051d5f985	EPI_100X_YFP_1x1_200ms_25sola	EPI_100X_RFP_1x1_200ms_25sola
15	26	13.5977090751671	354	31.9854106549838	105.141242937853	71.2429378531073	1329762	3756.38983050847	141.657698573569	295.897974613834	2	890395	2515.24011299435	674.685105943673	1152.34640259582	0	NaN	NaN	NaN	NaN	NaN	277.210550577976	0.999817438642937	24.8432587799754	14.5608450030135	10.8816078726877	3.80158808512659	0.0109470249632507	0.00458669182973492	2	1.00097971332777	2310.38623274211	2	17069.6723163842	1	1	1	4	2019-05-16T17:08:00.980	NG_ecoli_LTEE_151_DM25	-500	-866	162.225	DIA_100X_EMPTY_1x1_100ms	4cbeb9f5-fdde-4bc2-844b-cfe6b810e802	EPI_100X_YFP_1x1_200ms_25sola	EPI_100X_RFP_1x1_200ms_25sola
16	8	3.18744983129693	26	-49.9985148250629	100.384615384615	84.4615384615385	16949	651.884615384615	141.657698573569	295.897974613834	0	135374	5206.69230769231	674.685105943673	1152.34640259582	0	NaN	NaN	NaN	NaN	NaN	114.783839869337	0.999649707647462	NaN	NaN	NaN	NaN	NaN	NaN	NaN	NaN	NaN	1	22075.8076923077	1	1	1	4	2019-05-16T17:08:00.980	NG_ecoli_LTEE_151_DM25	-500	-866	162.225	DIA_100X_EMPTY_1x1_100ms	a93c45ef-e158-4fea-89c6-ecd595cc16cd	EPI_100X_YFP_1x1_200ms_25sola	EPI_100X_RFP_1x1_200ms_25sola
17	34	14.3843517638324	489	48.1096639919334	109.566462167689	120.650306748466	5309321	10857.5071574642	141.657698573569	295.897974613834	3	263944	539.762781186094	674.685105943673	1152.34640259582	0	NaN	NaN	NaN	NaN	NaN	379.406966067228	0.98631451094583	31.6408274299794	13.6661188273487	11.5034303468224	3.4328085226405	0.00858371519170635	0.00267275164677444	1	1.00025848698395	3288.45912344348	0	16402.5480572597	1	1	1	4	2019-05-16T17:08:00.980	NG_ecoli_LTEE_151_DM25	-500	-866	162.225	DIA_100X_EMPTY_1x1_100ms	e46487e9-7206-484b-a45c-9b806a197b2a	EPI_100X_YFP_1x1_200ms_25sola	EPI_100X_RFP_1x1_200ms_25sola
18	21	13.5292652258631	284	-46.8851297977304	135.433098591549	1831.44366197183	105554	371.669014084507	141.657698573569	295.897974613834	0	3174763	11178.7429577465	674.685105943673	1152.34640259582	0	NaN	NaN	NaN	NaN	NaN	238.926632578878	0.999882410946397	18.1854045810821	16.3668497207601	12.4049039924859	4.56469990348317	0.00554858522539511	0.00314244869511897	1	1.00022674375433	2197.85817073459	0	18504.1478873239	1	1	1	4	2019-05-16T17:08:00.980	NG_ecoli_LTEE_151_DM25	-500	-866	162.225	DIA_100X_EMPTY_1x1_100ms	c8b82343-efb2-43dd-af02-d4899af66d81	EPI_100X_YFP_1x1_200ms_25sola	EPI_100X_RFP_1x1_200ms_25sola
19	32	17.0264678183682	545	43.9666705590366	161.842201834862	1795.6128440367	4148525	7611.97247706422	141.657698573569	295.897974613834	4	673686	1236.12110091743	674.685105943673	1152.34640259582	0	NaN	NaN	NaN	NaN	NaN	422.378842459149	0.999870020865508	28.7042078048745	18.0286732478947	14.2449364736005	4.45285870210782	0.035727614546824	0.0140008354950738	1	1.00859894649945	4574.63533768563	0	15232.3651376147	1	1	1	4	2019-05-16T17:08:00.980	NG_ecoli_LTEE_151_DM25	-500	-866	162.225	DIA_100X_EMPTY_1x1_100ms	fee73b90-16b8-47c2-b155-e91a5dda5820	EPI_100X_YFP_1x1_200ms_25sola	EPI_100X_RFP_1x1_200ms_25sola
20	32	13.9988901521967	448	48.3691730011981	182.229910714286	638.613839285714	1173230	2618.81696428571	141.657698573569	295.897974613834	2	292138	652.09375	674.685105943673	1152.34640259582	0	NaN	NaN	NaN	NaN	NaN	365.872619150901	0.994699575931015	29.7007578155255	14.320172968865	12.0113422525058	3.36792237734443	0.011234341983858	0.00531275054928316	1	1.00113423831472	3365.42948884405	0	15858.6941964286	1	1	1	4	2019-05-16T17:08:00.980	NG_ecoli_LTEE_151_DM25	-500	-866	162.225	DIA_100X_EMPTY_1x1_100ms	329f536f-9bf7-42ac-82c8-f2982b1fadbb	EPI_100X_YFP_1x1_200ms_25sola	EPI_100X_RFP_1x1_200ms_25sola
21	15	11.9792404855663	182	-49.9927108298555	183.120879120879	1733.36813186813	42041	230.994505494505	141.657698573569	295.897974613834	0	3359883	18460.8956043956	674.685105943673	1152.34640259582	0	NaN	NaN	NaN	NaN	NaN	168.471398595444	0.999690979919283	14.9736007504685	14.4624587008598	10.6206425400395	4.16025119082116	0.00608322526919319	0.00350872526146913	0	1.00017806014025	1326.53194963869	1	19622.1043956044	1	1	1	4	2019-05-16T17:08:00.980	NG_ecoli_LTEE_151_DM25	-500	-866	162.225	DIA_100X_EMPTY_1x1_100ms	3b0e33cb-eed6-44b5-95fa-5ae2f1f75955	EPI_100X_YFP_1x1_200ms_25sola	EPI_100X_RFP_1x1_200ms_25sola
22	18	11.8172900163154	213	-48.6123641082615	195.319248826291	1742.90610328638	48335	226.924882629108	141.657698573569	295.897974613834	0	3118935	14642.8873239437	674.685105943673	1152.34640259582	0	NaN	NaN	NaN	NaN	NaN	201.37678607772	0.999747535042429	17.1842643777853	14.8168407361365	11.113149748135	4.11737637117043	0.0241166790673576	0.0135169984920907	0	1.00365249698078	1666.84478220174	1	19863.4976525822	1	1	1	4	2019-05-16T17:08:00.980	NG_ecoli_LTEE_151_DM25	-500	-866	162.225	DIA_100X_EMPTY_1x1_100ms	be5b14da-05de-40fb-b91c-8c8f91392e17	EPI_100X_YFP_1x1_200ms_25sola	EPI_100X_RFP_1x1_200ms_25sola
23	25	9.92330825006791	248	47.0686022251212	200.45564516129	1139.82661290323	62002	250.008064516129	141.657698573569	295.897974613834	0	1047240	4222.74193548387	674.685105943673	1152.34640259582	0	NaN	NaN	NaN	NaN	NaN	213.681426959396	0.999119824731169	22.3124438421248	11.8476626460872	9.28362056107787	2.93372911552294	0.00747337783563434	0.00376019569870289	1	1.0004961696283	1510.32977823145	0	19459.5927419355	1	1	1	4	2019-05-16T17:08:00.980	NG_ecoli_LTEE_151_DM25	-500	-866	162.225	DIA_100X_EMPTY_1x1_100ms	a4c42e81-cf72-40ba-8611-2a2c3fdba360	EPI_100X_YFP_1x1_200ms_25sola	EPI_100X_RFP_1x1_200ms_25sola
24	40	12.6852809132423	509	39.6704169427362	221.895874263261	1525.88015717092	178393	350.477406679764	141.657698573569	295.897974613834	0	5183728	10184.141453831	674.685105943673	1152.34640259582	0	NaN	NaN	NaN	NaN	NaN	434.930887875691	0.881056590095743	39.3289295540032	14.034658702392	10.7505158878625	3.11372753697828	0.0141322393487337	0.00729815599902186	2	1.00602676437355	3569.93754330896	1	17911.978388998	1	1	1	4	2019-05-16T17:08:00.980	NG_ecoli_LTEE_151_DM25	-500	-866	162.225	DIA_100X_EMPTY_1x1_100ms	cb208813-3717-4c2e-b611-f0f41339f5b5	EPI_100X_YFP_1x1_200ms_25sola	EPI_100X_RFP_1x1_200ms_25sola
25	32	13.3747906349092	428	48.0328147610118	233.820093457944	1580.85046728972	641338	1498.45327102804	141.657698573569	295.897974613834	1	799045	1866.92757009346	674.685105943673	1152.34640259582	0	NaN	NaN	NaN	NaN	NaN	340.38990011445	0.989047822572071	30.0348214807635	13.4689488911462	11.0029490621897	3.16210179939845	0.0129519297493764	0.00615693587147875	1	1.00247079077711	2855.835192726	0	17436.2056074766	1	1	1	4	2019-05-16T17:08:00.980	NG_ecoli_LTEE_151_DM25	-500	-866	162.225	DIA_100X_EMPTY_1x1_100ms	d7afa5de-30f2-4aa3-9407-efd461cb23ff	EPI_100X_YFP_1x1_200ms_25sola	EPI_100X_RFP_1x1_200ms_25sola
26	26	12.4440830290985	324	39.9307557758488	240.524691358025	961.246913580247	66456	205.111111111111	141.657698573569	295.897974613834	0	7266917	22428.7561728395	674.685105943673	1152.34640259582	0	NaN	NaN	NaN	NaN	NaN	276.195536611245	0.96040323240788	25.2958099843055	12.8809475639364	10.3191803931673	3.15389779484386	0.0547507511047878	0.0292363278121855	1	1.03923893166796	2115.57721416468	0	18972.0771604938	1	1	1	4	2019-05-16T17:08:00.980	NG_ecoli_LTEE_151_DM25	-500	-866	162.225	DIA_100X_EMPTY_1x1_100ms	cb2e0476-9bbd-4b5c-ac9c-648ab7a11006	EPI_100X_YFP_1x1_200ms_25sola	EPI_100X_RFP_1x1_200ms_25sola
27	45	14.7201290026491	663	49.4300107351074	254.990950226244	508.835595776772	3891243	5869.14479638009	141.657698573569	295.897974613834	3	429952	648.494720965309	674.685105943673	1152.34640259582	0	NaN	NaN	NaN	NaN	NaN	520.967239822248	0.975532854477089	43.4806640010943	14.0367699755351	11.6923777920045	2.95287281575064	0.00593417320485273	0.00178418636121618	2	1.00012747191951	4668.65441705386	0	16504.8898944193	1	1	1	4	2019-05-16T17:08:00.980	NG_ecoli_LTEE_151_DM25	-500	-866	162.225	DIA_100X_EMPTY_1x1_100ms	eee0a5a0-f5b3-45d5-8496-a2ee25aa4d9c	EPI_100X_YFP_1x1_200ms_25sola	EPI_100X_RFP_1x1_200ms_25sola
28	35	13.581611115127	476	48.6365693259387	248.436974789916	1503.10084033613	694072	1458.13445378151	141.657698573569	295.897974613834	0	2444353	5135.19537815126	674.685105943673	1152.34640259582	0	NaN	NaN	NaN	NaN	NaN	402.304782929571	0.95404948213667	35.1896731028972	13.420121385731	11.1883034678427	2.89365516966508	0.0075536563725154	0.00385872764996049	2	1.00030073104344	3459.6613422013	1	16946.9558823529	1	1	1	4	2019-05-16T17:08:00.980	NG_ecoli_LTEE_151_DM25	-500	-866	162.225	DIA_100X_EMPTY_1x1_100ms	46305220-0058-4742-b1eb-d25f6f86fdd8	EPI_100X_YFP_1x1_200ms_25sola	EPI_100X_RFP_1x1_200ms_25sola
29	55	16.4001301326044	902	41.7040056861247	266.038802660754	1963.69068736142	20712380	22962.7272727273	141.657698573569	295.897974613834	8	517787	574.043237250554	674.685105943673	1152.34640259582	0	NaN	NaN	NaN	NaN	NaN	700.742381071553	0.888131710817327	54.0214922639869	16.1173621287096	12.7146018682458	3.13336555858057	0.0305408336835969	0.0138498714237277	2	1.01012788438949	6859.01874100243	0	16566.5166297118	1	1	1	4	2019-05-16T17:08:00.980	NG_ecoli_LTEE_151_DM25	-500	-866	162.225	DIA_100X_EMPTY_1x1_100ms	3d23d8a2-6fdd-448d-8d93-f8d9396dc485	EPI_100X_YFP_1x1_200ms_25sola	EPI_100X_RFP_1x1_200ms_25sola
30	33	14.8691073200318	493	46.3250142422354	268.113590263692	179.987829614604	590364	1197.49290060852	141.657698573569	295.897974613834	0	1335305	2708.52941176471	674.685105943673	1152.34640259582	0	NaN	NaN	NaN	NaN	NaN	391.821025836602	0.958221790012949	31.413406970337	14.6463666497171	11.9537886818068	3.46369838161867	0.0263132513802205	0.00950323773592037	1	1.00580628590868	3525.46226395272	0	16756.9290060852	1	1	1	4	2019-05-16T17:08:00.980	NG_ecoli_LTEE_151_DM25	-500	-866	162.225	DIA_100X_EMPTY_1x1_100ms	7f2c31c0-5f6b-4282-900a-2010a89419a5	EPI_100X_YFP_1x1_200ms_25sola	EPI_100X_RFP_1x1_200ms_25sola
31	33	13.5144276350875	446	48.8526005776169	280.280269058296	277.105381165919	6024520	13507.8923766816	141.657698573569	295.897974613834	2	196962	441.618834080717	674.685105943673	1152.34640259582	0	NaN	NaN	NaN	NaN	NaN	361.878989557953	0.984950874318201	31.3770994883539	13.1981743967563	11.2988824556543	2.94475331372727	0.00729050628329634	0.00284765300923273	1	1.00050455624464	3146.10821949098	0	16669.8565022422	1	1	1	4	2019-05-16T17:08:00.980	NG_ecoli_LTEE_151_DM25	-500	-866	162.225	DIA_100X_EMPTY_1x1_100ms	37fe9619-b0c8-490b-acde-586a2ef2acd5	EPI_100X_YFP_1x1_200ms_25sola	EPI_100X_RFP_1x1_200ms_25sola
32	27	14.2021586997775	384	30.0282488008007	285.0078125	1004.109375	203078	528.848958333333	141.657698573569	295.897974613834	0	2527906	6583.08854166667	674.685105943673	1152.34640259582	0	NaN	NaN	NaN	NaN	NaN	302.949266173369	0.9997312531264	25.1382356941182	14.9286750692248	11.5160521307032	3.88869605545492	0.0221053268860282	0.010659188209769	0	1.00529241754335	2618.3754450288	0	17118.6770833333	1	1	1	4	2019-05-16T17:08:00.980	NG_ecoli_LTEE_151_DM25	-500	-866	162.225	DIA_100X_EMPTY_1x1_100ms	55513c09-afab-4e94-a4b1-3ebc7319f728	EPI_100X_YFP_1x1_200ms_25sola	EPI_100X_RFP_1x1_200ms_25sola
33	42	14.2866303032025	601	48.108361698671	302.361064891847	448.324459234609	1642615	2733.13643926789	141.657698573569	295.897974613834	4	426691	709.968386023295	674.685105943673	1152.34640259582	0	NaN	NaN	NaN	NaN	NaN	478.671218943955	0.920188140810953	41.7243249853701	13.2252609391481	11.2725751048827	2.60662533845251	0.0228193676139204	0.0103243939064408	2	1.01444485566344	4164.1414727195	0	16522.9783693844	1	1	1	4	2019-05-16T17:08:00.980	NG_ecoli_LTEE_151_DM25	-500	-866	162.225	DIA_100X_EMPTY_1x1_100ms	417f6828-5c6a-471a-8f87-58221dd9c09e	EPI_100X_YFP_1x1_200ms_25sola	EPI_100X_RFP_1x1_200ms_25sola
34	22	13.9924858680185	313	-43.4462921961598	296.958466453674	619.744408945687	74885	239.249201277955	141.657698573569	295.897974613834	0	10666269	34077.5367412141	674.685105943673	1152.34640259582	0	NaN	NaN	NaN	NaN	NaN	261.045034852043	0.999932173989149	21.1875583488667	15.0081260724957	11.7038295841805	4.11256191759976	0.0235114018767391	0.0129341901218275	0	1.00512558293654	2279.43268829777	0	16716.7284345048	1	1	1	4	2019-05-16T17:08:00.980	NG_ecoli_LTEE_151_DM25	-500	-866	162.225	DIA_100X_EMPTY_1x1_100ms	533de2ee-12b4-4c59-95cd-b6735beae6b4	EPI_100X_YFP_1x1_200ms_25sola	EPI_100X_RFP_1x1_200ms_25sola
[truncated: 6,888 more rows]
