# Supplementary material for: Genomic and phenotypic evolution of Escherichia coli in a novel citrate-only resource environment
Source: eLife. 2020 May 29;9:e55414. doi: 10.7554/eLife.55414 (PMC7299349; doi:10.7554/eLife.55414)
Supplement: Figure 10—source data 3. [file elife-55414-fig10-data3.zip › 20190516_NG_ecoli_LTEE_606_DM25_001.superSegger.txt]

CellID	LongAxis	ShortAxis	Area	RegionScore	XPosition	YPosition	Fluor1Sum	Fluor1Mean	Fluor1Background	Fluor1BgStd	Fluor1FociNumber	Fluor2Sum	Fluor2Mean	Fluor2Background	Fluor2BgStd	Fluor2FociNumber	Fluor3Sum	Fluor3Mean	Fluor3Background	Fluor3BgStd	Fluor3FociNumber	MeshArea	MeshSolidity	MeshAxisLength	MeshRibsLengthMax	MeshRibsLengthMean	MeshRibsLengthStd	MeshCurvatureMax	MeshCurvatureMean	MeshCurvatureInflection	MeshSinuosity	MeshVolume	NumOfNeighbors	RegionGrayVal	TimeFrames	AgeFrames	RelativeAge	xyFolder	DateTime	Folder	StageXposition	StageYposition	StageZposition	PhaseConfig	UUID	Fluo1Config	Fluo2Config	Fluo3Config
1	30	3.7547070063217	116	-49.9999999835557	3.64655172413793	843.336206896552	635463	5478.12931034483	112.362485674953	259.819473696481	0	883890	7619.74137931035	286.79355219869	289.325998972794	0	NaN	NaN	NaN	NaN	NaN	NaN	NaN	NaN	NaN	NaN	NaN	NaN	NaN	NaN	NaN	NaN	2	20660.1379310345	1	1	1	1	2019-05-16T17:47:23.113	NG_ecoli_LTEE_606_DM25	-0	-0	160.15	DIA_100X_EMPTY_1x1_100ms	d6aa88de-76cb-41ab-8b67-b95dd0bea572	EPI_100X_YFP_1x1_200ms_25sola	EPI_100X_RFP_1x1_200ms_25sola
2	13	5.01606605863779	66	-49.9995834339303	4.60606060606061	1308.33333333333	262637	3979.34848484848	112.362485674953	259.819473696481	0	1168232	17700.4848484848	286.79355219869	289.325998972794	0	NaN	NaN	NaN	NaN	NaN	NaN	NaN	NaN	NaN	NaN	NaN	NaN	NaN	NaN	NaN	NaN	2	21698.0606060606	1	1	1	1	2019-05-16T17:47:23.113	NG_ecoli_LTEE_606_DM25	-0	-0	160.15	DIA_100X_EMPTY_1x1_100ms	0f521c1d-bf44-4798-b64e-73ca6697d547	EPI_100X_YFP_1x1_200ms_25sola	EPI_100X_RFP_1x1_200ms_25sola
3	17	7.22037159903957	123	-49.9173527601093	8.04065040650407	1326.17886178862	522452	4247.57723577236	112.362485674953	259.819473696481	0	233915	1901.74796747967	286.79355219869	289.325998972794	1	NaN	NaN	NaN	NaN	NaN	NaN	NaN	NaN	NaN	NaN	NaN	NaN	NaN	NaN	NaN	NaN	2	23504.2113821138	1	1	1	1	2019-05-16T17:47:23.113	NG_ecoli_LTEE_606_DM25	-0	-0	160.15	DIA_100X_EMPTY_1x1_100ms	4609ec13-42e7-4916-a56e-37d572425d1c	EPI_100X_YFP_1x1_200ms_25sola	EPI_100X_RFP_1x1_200ms_25sola
4	11	4.62846326180025	51	-49.9995652503899	4.66666666666667	1346.74509803922	105884	2076.1568627451	112.362485674953	259.819473696481	0	190145	3728.33333333333	286.79355219869	289.325998972794	0	NaN	NaN	NaN	NaN	NaN	NaN	NaN	NaN	NaN	NaN	NaN	NaN	NaN	NaN	NaN	NaN	1	24977.8235294118	1	1	1	1	2019-05-16T17:47:23.113	NG_ecoli_LTEE_606_DM25	-0	-0	160.15	DIA_100X_EMPTY_1x1_100ms	c7740566-fba7-4951-9699-da09fbe63ec0	EPI_100X_YFP_1x1_200ms_25sola	EPI_100X_RFP_1x1_200ms_25sola
5	18	7.66247997971011	139	-49.9706975527999	6.74820143884892	1358.40287769784	778824	5603.05035971223	112.362485674953	259.819473696481	1	214473	1542.97122302158	286.79355219869	289.325998972794	0	NaN	NaN	NaN	NaN	NaN	NaN	NaN	NaN	NaN	NaN	NaN	NaN	NaN	NaN	NaN	NaN	3	22966.1798561151	1	1	1	1	2019-05-16T17:47:23.113	NG_ecoli_LTEE_606_DM25	-0	-0	160.15	DIA_100X_EMPTY_1x1_100ms	ea7f01bc-06e2-4caa-ae2d-05dd9ea9cd36	EPI_100X_YFP_1x1_200ms_25sola	EPI_100X_RFP_1x1_200ms_25sola
6	42	10.8057329382875	454	46.8023417374242	22.4405286343612	1364.98237885463	3021293	6654.83039647577	112.362485674953	259.819473696481	2	236254	520.383259911894	286.79355219869	289.325998972794	0	NaN	NaN	NaN	NaN	NaN	444.260578470967	0.924884591170306	42.8226140065409	12.0460432763676	10.1511422243522	2.3508815619037	0.0193851726712063	0.0118095321614529	1	1.00464957427428	3465.71527735338	3	21753.7488986784	1	1	1	1	2019-05-16T17:47:23.113	NG_ecoli_LTEE_606_DM25	-0	-0	160.15	DIA_100X_EMPTY_1x1_100ms	fb5e62f1-f91a-49dd-984e-a1d21641657e	EPI_100X_YFP_1x1_200ms_25sola	EPI_100X_RFP_1x1_200ms_25sola
7	13	5.61412948527373	75	-49.9994197630186	4.82666666666667	1380.42666666667	419741	5596.54666666667	112.362485674953	259.819473696481	0	41192	549.226666666667	286.79355219869	289.325998972794	0	NaN	NaN	NaN	NaN	NaN	NaN	NaN	NaN	NaN	NaN	NaN	NaN	NaN	NaN	NaN	NaN	1	22970.4933333333	1	1	1	1	2019-05-16T17:47:23.113	NG_ecoli_LTEE_606_DM25	-0	-0	160.15	DIA_100X_EMPTY_1x1_100ms	8d8b1a07-682b-4387-b2bb-62479d4bdaf6	EPI_100X_YFP_1x1_200ms_25sola	EPI_100X_RFP_1x1_200ms_25sola
8	28	10.4118186781756	292	-30.8918439838028	16.6575342465753	1298.99657534247	2462367	8432.76369863014	112.362485674953	259.819473696481	2	989864	3389.94520547945	286.79355219869	289.325998972794	0	NaN	NaN	NaN	NaN	NaN	NaN	NaN	NaN	NaN	NaN	NaN	NaN	NaN	NaN	NaN	NaN	2	21902.852739726	1	1	1	1	2019-05-16T17:47:23.113	NG_ecoli_LTEE_606_DM25	-0	-0	160.15	DIA_100X_EMPTY_1x1_100ms	741f0255-a5c9-4cf4-8834-4d09523d368d	EPI_100X_YFP_1x1_200ms_25sola	EPI_100X_RFP_1x1_200ms_25sola
9	25	8.19873358169117	205	-42.0501442282523	14.6390243902439	1312.78536585366	1609894	7853.14146341463	112.362485674953	259.819473696481	2	870536	4246.51707317073	286.79355219869	289.325998972794	0	NaN	NaN	NaN	NaN	NaN	244.026763459955	0.988877129605176	25.3068964107132	11.7672460357599	9.2366591705314	3.0900907799998	0.0102137765954534	0.00376573921258056	2	1.00053806905251	1695.73742806656	4	22376.0097560976	1	1	1	1	2019-05-16T17:47:23.113	NG_ecoli_LTEE_606_DM25	-0	-0	160.15	DIA_100X_EMPTY_1x1_100ms	2cfefdcb-e088-40d6-835c-f18afcd402b7	EPI_100X_YFP_1x1_200ms_25sola	EPI_100X_RFP_1x1_200ms_25sola
10	32	12.1029597930505	388	32.5611428312596	11.9871134020619	856.567010309278	650776	1677.25773195876	112.362485674953	259.819473696481	0	8898524	22934.3402061856	286.79355219869	289.325998972794	2	NaN	NaN	NaN	NaN	NaN	377.519961732419	0.962252481850101	34.6488242154229	12.6481262341471	10.5285809241003	2.83703230063787	0.0451709387799408	0.0216368194352518	0	1.03113109171638	3016.60232978686	4	23268.4278350515	1	1	1	1	2019-05-16T17:47:23.113	NG_ecoli_LTEE_606_DM25	-0	-0	160.15	DIA_100X_EMPTY_1x1_100ms	76812faf-58aa-4194-9f5b-471717aa2e02	EPI_100X_YFP_1x1_200ms_25sola	EPI_100X_RFP_1x1_200ms_25sola
11	26	10.2978719593013	268	31.1038035926325	13.0037313432836	828.264925373134	1138292	4247.35820895522	112.362485674953	259.819473696481	2	1287830	4805.33582089552	286.79355219869	289.325998972794	0	NaN	NaN	NaN	NaN	NaN	282.431419955121	0.973429798909286	26.6136084950042	12.2252497717173	10.1779142387616	2.96103984694781	0.0290440628137679	0.0128810702531662	1	1.00808295097554	2165.26581510066	4	21738.8694029851	1	1	1	1	2019-05-16T17:47:23.113	NG_ecoli_LTEE_606_DM25	-0	-0	160.15	DIA_100X_EMPTY_1x1_100ms	d6a59034-8554-4418-924f-2604414eed02	EPI_100X_YFP_1x1_200ms_25sola	EPI_100X_RFP_1x1_200ms_25sola
12	34	13.7691162129972	468	-49.9009847575703	24.8440170940171	1328.98290598291	1632367	3487.96367521368	112.362485674953	259.819473696481	4	484563	1035.39102564103	286.79355219869	289.325998972794	0	NaN	NaN	NaN	NaN	NaN	462.335819223719	0.914131807478926	33.8889458324032	22.4058134856396	13.2938639195918	6.48322700543535	0.0289184042611372	0.00919719751143293	3	1.00587971162211	4703.81679876246	3	22392.5747863248	1	1	1	1	2019-05-16T17:47:23.113	NG_ecoli_LTEE_606_DM25	-0	-0	160.15	DIA_100X_EMPTY_1x1_100ms	c7d998a8-1848-4689-bc59-b9b9e28aa20e	EPI_100X_YFP_1x1_200ms_25sola	EPI_100X_RFP_1x1_200ms_25sola
13	38	9.47694689073975	360	34.1568195616273	31.5111111111111	1346.87777777778	1833412	5092.81111111111	112.362485674953	259.819473696481	3	224920	624.777777777778	286.79355219869	289.325998972794	0	NaN	NaN	NaN	NaN	NaN	362.499300969354	0.943421067757181	37.8218576942429	11.4305884979974	9.33142759623874	2.36786288218873	0.0185967460443684	0.0080741048481663	1	1.00231531141539	2586.59788989296	3	22290.0166666667	1	1	1	1	2019-05-16T17:47:23.113	NG_ecoli_LTEE_606_DM25	-0	-0	160.15	DIA_100X_EMPTY_1x1_100ms	c436d9b8-b37f-4bc7-9067-f9063915f18c	EPI_100X_YFP_1x1_200ms_25sola	EPI_100X_RFP_1x1_200ms_25sola
14	26	10.8703714544997	283	40.1054546632708	24.2367491166078	874.293286219081	1460779	5161.76325088339	112.362485674953	259.819473696481	1	861458	3044.02120141343	286.79355219869	289.325998972794	0	NaN	NaN	NaN	NaN	NaN	280.083945289817	0.998627128956949	25.4975867789529	13.5237642192742	10.6187600081273	3.37206239242174	0.0177317147332445	0.00754290243396726	1	1.00272720544137	2258.06568494121	3	22293.9293286219	1	1	1	1	2019-05-16T17:47:23.113	NG_ecoli_LTEE_606_DM25	-0	-0	160.15	DIA_100X_EMPTY_1x1_100ms	2a99a1b6-0ed5-40f8-84bc-8352e9033c5a	EPI_100X_YFP_1x1_200ms_25sola	EPI_100X_RFP_1x1_200ms_25sola
15	14	8.91135411341547	126	-49.9933511444456	24.468253968254	823.087301587302	1001094	7945.19047619048	112.362485674953	259.819473696481	2	180960	1436.19047619048	286.79355219869	289.325998972794	0	NaN	NaN	NaN	NaN	NaN	164.40599628111	0.999851787564323	15.9064572187354	13.1634106240642	9.74208838479287	3.75943832689649	0.00400358681589099	0.0017811960942196	1	1.00004294285198	1185.67994431974	3	21791.4126984127	1	1	1	1	2019-05-16T17:47:23.113	NG_ecoli_LTEE_606_DM25	-0	-0	160.15	DIA_100X_EMPTY_1x1_100ms	4c3e07a2-e7ed-4ed8-a3f6-d782b94dd710	EPI_100X_YFP_1x1_200ms_25sola	EPI_100X_RFP_1x1_200ms_25sola
16	30	14.8821389454265	447	-14.417743393363	32.5570469798658	840.089485458613	4865498	10884.7829977629	112.362485674953	259.819473696481	2	1884541	4215.97539149888	286.79355219869	289.325998972794	0	NaN	NaN	NaN	NaN	NaN	446.759883875787	0.968035521030857	32.3818037350905	18.9458412651627	13.2825261515102	4.72560835323419	0.038692201828091	0.0156227936849136	1	1.01272686978671	4486.96081562554	7	23560.7337807606	1	1	1	1	2019-05-16T17:47:23.113	NG_ecoli_LTEE_606_DM25	-0	-0	160.15	DIA_100X_EMPTY_1x1_100ms	ea2ff6cc-4e0e-4a7b-817e-e19cc27135f9	EPI_100X_YFP_1x1_200ms_25sola	EPI_100X_RFP_1x1_200ms_25sola
17	27	11.1773646717202	303	39.5862141210494	38.6072607260726	860.745874587459	3570993	11785.4554455446	112.362485674953	259.819473696481	1	772586	2549.78877887789	286.79355219869	289.325998972794	1	NaN	NaN	NaN	NaN	NaN	298.007993013404	0.962877175260317	27.5210500336014	12.4389126106668	10.3307337457507	3.0275941885826	0.0466955479511631	0.0253742228049884	0	1.03222074880128	2306.83864606798	5	25057.8811881188	1	1	1	1	2019-05-16T17:47:23.113	NG_ecoli_LTEE_606_DM25	-0	-0	160.15	DIA_100X_EMPTY_1x1_100ms	6a4e7b81-2877-450f-800f-c4c5386c916f	EPI_100X_YFP_1x1_200ms_25sola	EPI_100X_RFP_1x1_200ms_25sola
18	27	9.45925473955528	256	40.3775022162039	41.12890625	825.87109375	1996914	7800.4453125	112.362485674953	259.819473696481	2	238796	932.796875	286.79355219869	289.325998972794	0	NaN	NaN	NaN	NaN	NaN	260.892474928085	0.959802856099967	27.1879868734888	11.6625015591221	9.2165913652148	2.71656811343112	0.0170755245194874	0.00713238119914704	2	1.00301943054898	1813.87601550189	3	23917.3515625	1	1	1	1	2019-05-16T17:47:23.113	NG_ecoli_LTEE_606_DM25	-0	-0	160.15	DIA_100X_EMPTY_1x1_100ms	4ab277cb-b1a4-4e11-95d2-39bf296fda7c	EPI_100X_YFP_1x1_200ms_25sola	EPI_100X_RFP_1x1_200ms_25sola
19	26	9.61546747705303	250	36.4118572582691	37.68	882.216	3972377	15889.508	112.362485674953	259.819473696481	2	195890	783.56	286.79355219869	289.325998972794	0	NaN	NaN	NaN	NaN	NaN	266.453982307506	0.992106935495993	27.1040580472859	11.3047550104915	9.35507353223224	2.96865599934694	0.0099291661470978	0.00517796709585856	1	1.00139177676942	1863.02469245664	3	22187.932	1	1	1	1	2019-05-16T17:47:23.113	NG_ecoli_LTEE_606_DM25	-0	-0	160.15	DIA_100X_EMPTY_1x1_100ms	80d880ca-697c-4f64-bd44-86099bad096c	EPI_100X_YFP_1x1_200ms_25sola	EPI_100X_RFP_1x1_200ms_25sola
20	28	12.321293837622	345	44.0346435966559	46.5333333333333	669.034782608696	5404937	15666.484057971	112.362485674953	259.819473696481	0	102824	298.040579710145	286.79355219869	289.325998972794	0	NaN	NaN	NaN	NaN	NaN	262.052306422348	0.998648854209815	24.376429050951	12.7721991330167	10.1043961310098	3.61551087710817	0.0481955382116794	0.00664417390894741	1	1.00131452754163	1954.70261726092	0	22239.6666666667	1	1	1	1	2019-05-16T17:47:23.113	NG_ecoli_LTEE_606_DM25	-0	-0	160.15	DIA_100X_EMPTY_1x1_100ms	9dd4370f-9227-42be-904a-c5352122e11c	EPI_100X_YFP_1x1_200ms_25sola	EPI_100X_RFP_1x1_200ms_25sola
21	29	14.3031459855396	415	-45.4760817829043	57.7807228915663	855.703614457831	4536573	10931.5012048193	112.362485674953	259.819473696481	2	337827	814.040963855422	286.79355219869	289.325998972794	0	NaN	NaN	NaN	NaN	NaN	424.993283782538	0.902730468456552	32.1041439588987	19.6997812200588	12.4059705282416	4.85624253347647	0.0859467685063331	0.0330406580646582	3	1.03049716514191	3880.72140210341	5	23779.3253012048	1	1	1	1	2019-05-16T17:47:23.113	NG_ecoli_LTEE_606_DM25	-0	-0	160.15	DIA_100X_EMPTY_1x1_100ms	e3b30cc4-588f-4f84-b539-a35ed68b84df	EPI_100X_YFP_1x1_200ms_25sola	EPI_100X_RFP_1x1_200ms_25sola
22	27	11.5899252070086	313	45.1172392319942	55.405750798722	874.619808306709	1620788	5178.23642172524	112.362485674953	259.819473696481	1	199239	636.546325878594	286.79355219869	289.325998972794	0	NaN	NaN	NaN	NaN	NaN	272.6831687986	0.95950797258978	26.0300699114766	12.4323552453841	10.0328081626622	3.06207339687937	0.0237195083679724	0.010884646337435	0	1.00505094272474	2057.83349682123	3	22933.1533546326	1	1	1	1	2019-05-16T17:47:23.113	NG_ecoli_LTEE_606_DM25	-0	-0	160.15	DIA_100X_EMPTY_1x1_100ms	aaf3ebbf-7db6-419a-b59f-30fef1c273a1	EPI_100X_YFP_1x1_200ms_25sola	EPI_100X_RFP_1x1_200ms_25sola
23	19	9.5271173584433	182	-40.3280258029862	55.8791208791209	840.186813186813	2826918	15532.5164835165	112.362485674953	259.819473696481	1	143521	788.576923076923	286.79355219869	289.325998972794	0	NaN	NaN	NaN	NaN	NaN	206.124713688148	0.996979948722058	20.7526089893391	11.9719255565796	9.48458525393677	3.20263253931388	0.00910672840578229	0.00496030471119565	1	1.0002081272261	1466.22045503475	5	24307.5054945055	1	1	1	1	2019-05-16T17:47:23.113	NG_ecoli_LTEE_606_DM25	-0	-0	160.15	DIA_100X_EMPTY_1x1_100ms	240cb95f-16ab-4347-8102-56edf3556f4a	EPI_100X_YFP_1x1_200ms_25sola	EPI_100X_RFP_1x1_200ms_25sola
24	32	18.146963356627	582	-49.602037291389	66.446735395189	1080.20274914089	16230	27.8865979381443	112.362485674953	259.819473696481	0	143470	246.512027491409	286.79355219869	289.325998972794	0	NaN	NaN	NaN	NaN	NaN	400.814312189734	0.884181485693984	32.2149373184878	17.6178032486061	11.5909975951446	3.80538841682044	0.187360673281821	0.0554615414586602	3	1.25641702713765	3399.29459307826	1	25198.6735395189	1	1	1	1	2019-05-16T17:47:23.113	NG_ecoli_LTEE_606_DM25	-0	-0	160.15	DIA_100X_EMPTY_1x1_100ms	ab6bc8ac-877c-415a-beca-b7db13b7ba2b	EPI_100X_YFP_1x1_200ms_25sola	EPI_100X_RFP_1x1_200ms_25sola
25	35	9.2260487191778	323	46.3220425682274	72.2724458204334	822.328173374613	2922817	9048.96904024768	112.362485674953	259.819473696481	4	377446	1168.56346749226	286.79355219869	289.325998972794	0	NaN	NaN	NaN	NaN	NaN	332.990607833605	0.948315468304877	35.3091638575349	10.7338955398712	9.14852023716555	2.27803095274827	0.0144316844570612	0.0070672864852433	2	1.00151085582359	2321.02073836074	5	23688.6996904025	1	1	1	1	2019-05-16T17:47:23.113	NG_ecoli_LTEE_606_DM25	-0	-0	160.15	DIA_100X_EMPTY_1x1_100ms	d43bd4b9-a19d-42f5-8ad2-f2f2b1531746	EPI_100X_YFP_1x1_200ms_25sola	EPI_100X_RFP_1x1_200ms_25sola
26	29	14.1114691521586	410	-48.0812480062788	75.6219512195122	845.841463414634	5943479	14496.2902439024	112.362485674953	259.819473696481	3	335946	819.380487804878	286.79355219869	289.325998972794	0	NaN	NaN	NaN	NaN	NaN	410.241004231687	0.890224763080413	32.1101699883309	17.157473639481	12.145923082923	3.7570188744427	0.0993121790390975	0.0387838934510639	3	1.12607800709219	3720.43343865817	7	24139.1780487805	1	1	1	1	2019-05-16T17:47:23.113	NG_ecoli_LTEE_606_DM25	-0	-0	160.15	DIA_100X_EMPTY_1x1_100ms	a178d4d6-cce2-4c79-a5c2-102dfa905f22	EPI_100X_YFP_1x1_200ms_25sola	EPI_100X_RFP_1x1_200ms_25sola
27	9	4.65351053512651	43	-49.9997219631052	75.1162790697674	1091.62790697674	1084	25.2093023255814	112.362485674953	259.819473696481	0	10409	242.06976744186	286.79355219869	289.325998972794	0	NaN	NaN	NaN	NaN	NaN	121.715215380347	0.999652679380793	NaN	NaN	NaN	NaN	NaN	NaN	NaN	NaN	NaN	1	26378.6744186047	1	1	1	1	2019-05-16T17:47:23.113	NG_ecoli_LTEE_606_DM25	-0	-0	160.15	DIA_100X_EMPTY_1x1_100ms	371d0d11-9e7e-41a6-9719-b7a67654e1ea	EPI_100X_YFP_1x1_200ms_25sola	EPI_100X_RFP_1x1_200ms_25sola
28	16	9.22390339048082	149	-49.80204274709	83.0872483221476	830.597315436242	765200	5135.57046979866	112.362485674953	259.819473696481	0	751382	5042.8322147651	286.79355219869	289.325998972794	1	NaN	NaN	NaN	NaN	NaN	179.57105838208	0.999660293816991	18.4796683313833	12.1821675014451	9.27915072529701	3.27902841322568	0.0141289689629369	0.00745696811247125	1	1.0013173948567	1249.68487089037	5	23953.7181208054	1	1	1	1	2019-05-16T17:47:23.113	NG_ecoli_LTEE_606_DM25	-0	-0	160.15	DIA_100X_EMPTY_1x1_100ms	4e209cd7-295b-4bb2-a657-ded74e198f90	EPI_100X_YFP_1x1_200ms_25sola	EPI_100X_RFP_1x1_200ms_25sola
29	25	8.51024323410723	214	-20.401729887045	96.1495327102804	825.817757009346	917675	4288.20093457944	112.362485674953	259.819473696481	0	347962	1625.99065420561	286.79355219869	289.325998972794	0	NaN	NaN	NaN	NaN	NaN	262.006803189835	0.973337002415812	27.1930524487152	12.192332070524	9.37980581444809	2.6842083407649	0.014485779602057	0.00796034296956987	0	1.0031071902193	1879.0378861907	5	21894.5514018692	1	1	1	1	2019-05-16T17:47:23.113	NG_ecoli_LTEE_606_DM25	-0	-0	160.15	DIA_100X_EMPTY_1x1_100ms	d0f74be8-4251-4587-8bd2-d6d4e4bee667	EPI_100X_YFP_1x1_200ms_25sola	EPI_100X_RFP_1x1_200ms_25sola
30	31	10.5084752829251	327	45.3741540167067	92.256880733945	1642.16819571865	1678942	5134.37920489297	112.362485674953	259.819473696481	2	122744	375.363914373089	286.79355219869	289.325998972794	0	NaN	NaN	NaN	NaN	NaN	338.973432286413	0.978632471082146	33.1794126113955	11.5320920172743	9.9853757188108	2.55450280676311	0.0085801546309448	0.00494334710748828	1	1.0005169206084	2598.28864858337	2	20797.1987767584	1	1	1	1	2019-05-16T17:47:23.113	NG_ecoli_LTEE_606_DM25	-0	-0	160.15	DIA_100X_EMPTY_1x1_100ms	25da6465-0f02-4f48-bd48-501269b40463	EPI_100X_YFP_1x1_200ms_25sola	EPI_100X_RFP_1x1_200ms_25sola
31	31	9.98770301847672	310	15.2471805819267	95.3096774193548	862.874193548387	4577683	14766.7193548387	112.362485674953	259.819473696481	2	116936	377.212903225806	286.79355219869	289.325998972794	0	NaN	NaN	NaN	NaN	NaN	304.965258890902	0.969927032326096	30.6232387000005	11.2123418132574	9.71773992939268	2.46962523954532	0.0179814940176166	0.00827270093371428	1	1.0022684522142	2271.28454179821	2	22554.3870967742	1	1	1	1	2019-05-16T17:47:23.113	NG_ecoli_LTEE_606_DM25	-0	-0	160.15	DIA_100X_EMPTY_1x1_100ms	4bc2925c-490f-4d2a-8721-8c2d66ba0cc3	EPI_100X_YFP_1x1_200ms_25sola	EPI_100X_RFP_1x1_200ms_25sola
32	37	11.095159832701	410	48.7407589012185	98.3951219512195	1627.76097560976	8257292	20139.7365853659	112.362485674953	259.819473696481	0	150708	367.580487804878	286.79355219869	289.325998972794	0	NaN	NaN	NaN	NaN	NaN	397.999742241086	0.929356569120309	37.5337485220228	12.4146993044858	10.3519441281409	2.4707083997678	0.0139475710698151	0.00609041904734218	1	1.0034422090092	3159.04389097282	2	20728.9463414634	1	1	1	1	2019-05-16T17:47:23.113	NG_ecoli_LTEE_606_DM25	-0	-0	160.15	DIA_100X_EMPTY_1x1_100ms	c729a244-e37e-4691-b423-da8ca50ff257	EPI_100X_YFP_1x1_200ms_25sola	EPI_100X_RFP_1x1_200ms_25sola
33	23	7.51771782430297	173	-31.1326687258353	94.7052023121387	848.265895953757	1228840	7103.12138728324	112.362485674953	259.819473696481	0	133213	770.017341040462	286.79355219869	289.325998972794	0	NaN	NaN	NaN	NaN	NaN	216.611957559494	0.996885854125263	22.9437619713249	10.9624531645226	9.05693349615174	2.83710970711956	0.0119275189136033	0.00629501812291161	0	1.00144974955398	1478.14441705578	4	23645.8786127168	1	1	1	1	2019-05-16T17:47:23.113	NG_ecoli_LTEE_606_DM25	-0	-0	160.15	DIA_100X_EMPTY_1x1_100ms	1d85e21b-e26d-475f-a9ee-4689f1b4d6ca	EPI_100X_YFP_1x1_200ms_25sola	EPI_100X_RFP_1x1_200ms_25sola
34	22	9.90883229690411	218	6.05678254233983	96.6605504587156	813.862385321101	854940	3921.74311926606	112.362485674953	259.819473696481	1	169757	778.701834862385	286.79355219869	289.325998972794	0	NaN	NaN	NaN	NaN	NaN	226.841545981534	0.998943206324609	22.6946882241424	11.8870784662803	9.5488958914434	3.09075331843697	0.0246174252007792	0.0138602424856164	0	1.00677018216151	1625.25091421757	3	21455.123853211	1	1	1	1	2019-05-16T17:47:23.113	NG_ecoli_LTEE_606_DM25	-0	-0	160.15	DIA_100X_EMPTY_1x1_100ms	b7370ece-8d20-49b7-9b7a-119e3bc1e693	EPI_100X_YFP_1x1_200ms_25sola	EPI_100X_RFP_1x1_200ms_25sola
35	24	14.3959761134333	346	-49.9218111496474	99.6329479768786	1988.07803468208	3888158	11237.450867052	112.362485674953	259.819473696481	3	123590	357.196531791907	286.79355219869	289.325998972794	0	NaN	NaN	NaN	NaN	NaN	333.542825674254	0.941916823098321	27.5255934809657	17.4026972284729	11.2986751959065	4.21363082793767	0.141994995698683	0.0488191793259233	2	1.15825960416895	2759.82548798243	4	20985.9161849711	1	1	1	1	2019-05-16T17:47:23.113	NG_ecoli_LTEE_606_DM25	-0	-0	160.15	DIA_100X_EMPTY_1x1_100ms	96e6081b-0d12-4897-95fb-92440196d844	EPI_100X_YFP_1x1_200ms_25sola	EPI_100X_RFP_1x1_200ms_25sola
36	37	11.5074332209427	426	-46.487104085059	109.166666666667	843.413145539906	3804925	8931.74882629108	112.362485674953	259.819473696481	1	342201	803.288732394366	286.79355219869	289.325998972794	0	NaN	NaN	NaN	NaN	NaN	429.845266036555	0.845871532210355	NaN	NaN	NaN	NaN	NaN	NaN	NaN	NaN	NaN	5	23334.8943661972	1	1	1	1	2019-05-16T17:47:23.113	NG_ecoli_LTEE_606_DM25	-0	-0	160.15	DIA_100X_EMPTY_1x1_100ms	2a8f52d5-9b4a-4a0e-a41a-fc9aa496f481	EPI_100X_YFP_1x1_200ms_25sola	EPI_100X_RFP_1x1_200ms_25sola
37	46	12.5755602839195	579	46.8955630421504	109.364421416235	1654.63212435233	7044896	12167.3506044905	112.362485674953	259.819473696481	4	222916	385.001727115717	286.79355219869	289.325998972794	0	NaN	NaN	NaN	NaN	NaN	535.990269096962	0.893908164705154	47.5287962687812	12.8500036155332	11.0245649424987	2.42219629367097	0.0275983878330674	0.0159950706540923	1	1.01648667628389	4537.00875083331	2	21434.0587219344	1	1	1	1	2019-05-16T17:47:23.113	NG_ecoli_LTEE_606_DM25	-0	-0	160.15	DIA_100X_EMPTY_1x1_100ms	4251cc16-e8bc-4548-b331-45846b744dcf	EPI_100X_YFP_1x1_200ms_25sola	EPI_100X_RFP_1x1_200ms_25sola
38	16	7.9474031629952	128	-49.3239413315706	100.3984375	1970.234375	836097	6532.0078125	112.362485674953	259.819473696481	2	46687	364.7421875	286.79355219869	289.325998972794	0	NaN	NaN	NaN	NaN	NaN	176.305527737145	0.993979770106916	18.8008424722464	11.3361237122532	8.98585178448027	2.85485072903663	0.0306587219843426	0.0174031585920307	0	1.00712330508655	1192.300411379	2	22233.59375	1	1	1	1	2019-05-16T17:47:23.113	NG_ecoli_LTEE_606_DM25	-0	-0	160.15	DIA_100X_EMPTY_1x1_100ms	d778cce8-ab2d-4113-b905-b7b5dddcbbee	EPI_100X_YFP_1x1_200ms_25sola	EPI_100X_RFP_1x1_200ms_25sola
39	27	10.2269685282459	277	45.8543375326732	111.682310469314	1938.74368231047	565998	2043.31407942238	112.362485674953	259.819473696481	3	114211	412.314079422383	286.79355219869	289.325998972794	0	NaN	NaN	NaN	NaN	NaN	261.684901882465	0.984628529467021	26.8347840753182	11.1248435605196	9.50334019831775	2.54954023328601	0.00699727165599296	0.00311908583460473	1	1.00047543310993	1903.44590593683	1	20725.1588447653	1	1	1	1	2019-05-16T17:47:23.113	NG_ecoli_LTEE_606_DM25	-0	-0	160.15	DIA_100X_EMPTY_1x1_100ms	e6ed85cb-f21b-499b-b372-6b013e1e566d	EPI_100X_YFP_1x1_200ms_25sola	EPI_100X_RFP_1x1_200ms_25sola
40	17	8.08453826932007	138	-49.9821902038057	108.427536231884	2042.28985507246	1475111	10689.2101449275	112.362485674953	259.819473696481	0	46748	338.753623188406	286.79355219869	289.325998972794	0	NaN	NaN	NaN	NaN	NaN	NaN	NaN	NaN	NaN	NaN	NaN	NaN	NaN	NaN	NaN	NaN	1	20988.4130434783	1	1	1	1	2019-05-16T17:47:23.113	NG_ecoli_LTEE_606_DM25	-0	-0	160.15	DIA_100X_EMPTY_1x1_100ms	83b323b3-38c1-4e5f-8d27-607d557f16d5	EPI_100X_YFP_1x1_200ms_25sola	EPI_100X_RFP_1x1_200ms_25sola
41	27	7.54423900185284	205	-49.6593302464166	110.926829268293	1970.6243902439	1177805	5745.39024390244	112.362485674953	259.819473696481	3	90411	441.029268292683	286.79355219869	289.325998972794	0	NaN	NaN	NaN	NaN	NaN	263.883793678452	0.966699262983872	27.7070020477994	11.440622996464	9.20341915707694	2.48796830356532	0.0284940228832367	0.012059041960361	1	1.00612964784663	1843.22274896165	4	22577.6146341463	1	1	1	1	2019-05-16T17:47:23.113	NG_ecoli_LTEE_606_DM25	-0	-0	160.15	DIA_100X_EMPTY_1x1_100ms	4f733dc1-7924-4d21-87f1-953a4ada8399	EPI_100X_YFP_1x1_200ms_25sola	EPI_100X_RFP_1x1_200ms_25sola
42	27	11.2328606487121	305	2.12874591575714	115.531147540984	827.550819672131	1689155	5538.2131147541	112.362485674953	259.819473696481	2	159573	523.190163934426	286.79355219869	289.325998972794	0	NaN	NaN	NaN	NaN	NaN	301.156724909301	0.988840178760183	27.696572112875	13.000708713341	10.6144397658512	3.09192805906111	0.0206707732958301	0.0122726844798985	0	1.00742240236435	2450.81233077756	3	22840.6491803279	1	1	1	1	2019-05-16T17:47:23.113	NG_ecoli_LTEE_606_DM25	-0	-0	160.15	DIA_100X_EMPTY_1x1_100ms	1d16c2b4-c1c8-4509-ba5e-3eca81f08c49	EPI_100X_YFP_1x1_200ms_25sola	EPI_100X_RFP_1x1_200ms_25sola
43	22	9.49238327870928	209	13.6975395516789	115.956937799043	1999.004784689	903693	4323.88995215311	112.362485674953	259.819473696481	4	83994	401.885167464115	286.79355219869	289.325998972794	0	NaN	NaN	NaN	NaN	NaN	239.411401779888	0.998826071923948	23.3382641525021	12.322179591058	9.81171716217134	3.20380710636042	0.00774990630821137	0.00433736338958088	1	1.00017190256673	1764.60893307796	3	22355.8516746411	1	1	1	1	2019-05-16T17:47:23.113	NG_ecoli_LTEE_606_DM25	-0	-0	160.15	DIA_100X_EMPTY_1x1_100ms	5544ec56-2583-4e90-a1d4-5af147e35e54	EPI_100X_YFP_1x1_200ms_25sola	EPI_100X_RFP_1x1_200ms_25sola
44	25	8.17954224303418	205	-48.7605697026267	122.258536585366	1989.15609756098	1422620	6939.60975609756	112.362485674953	259.819473696481	1	80172	391.082926829268	286.79355219869	289.325998972794	0	NaN	NaN	NaN	NaN	NaN	244.719289428357	0.971797979210454	24.6379081416655	11.9001295159347	9.51080406843734	2.96415386557373	0.0240853076771951	0.0122151241418768	0	1.00633365210389	1750.36323541821	6	24429.6634146341	1	1	1	1	2019-05-16T17:47:23.113	NG_ecoli_LTEE_606_DM25	-0	-0	160.15	DIA_100X_EMPTY_1x1_100ms	bf3c9cb4-5a33-4866-878f-87949af40d2c	EPI_100X_YFP_1x1_200ms_25sola	EPI_100X_RFP_1x1_200ms_25sola
45	43	11.0617480873706	476	45.9239450249833	135.245798319328	933.77731092437	3710430	7795.02100840336	112.362485674953	259.819473696481	2	178568	375.142857142857	286.79355219869	289.325998972794	0	NaN	NaN	NaN	NaN	NaN	449.01411128801	0.916267753828805	43.3094110007191	12.3978990673297	10.1377631969836	2.28180160560266	0.0200754463859267	0.00630549075165111	1	1.00223661624686	3495.87941491999	1	21508.1722689076	1	1	1	1	2019-05-16T17:47:23.113	NG_ecoli_LTEE_606_DM25	-0	-0	160.15	DIA_100X_EMPTY_1x1_100ms	8d31362d-1384-409d-b156-a7507967a25b	EPI_100X_YFP_1x1_200ms_25sola	EPI_100X_RFP_1x1_200ms_25sola
46	12	4.61282587633561	57	-49.9994382693552	121.789473684211	2045.05263157895	357455	6271.14035087719	112.362485674953	259.819473696481	0	20991	368.263157894737	286.79355219869	289.325998972794	0	NaN	NaN	NaN	NaN	NaN	NaN	NaN	NaN	NaN	NaN	NaN	NaN	NaN	NaN	NaN	NaN	1	23553.6140350877	1	1	1	1	2019-05-16T17:47:23.113	NG_ecoli_LTEE_606_DM25	-0	-0	160.15	DIA_100X_EMPTY_1x1_100ms	cd5779c9-e192-4c3e-9d1f-f73634dfe8b4	EPI_100X_YFP_1x1_200ms_25sola	EPI_100X_RFP_1x1_200ms_25sola
47	20	9.47009092349687	190	-36.9595236601792	123.136842105263	1972.67368421053	926298	4875.25263157895	112.362485674953	259.819473696481	2	82038	431.778947368421	286.79355219869	289.325998972794	0	NaN	NaN	NaN	NaN	NaN	225.119553499686	0.996699411113703	20.2066781945248	13.9633060693722	10.4416165286541	3.7726556089002	0.0300456280199496	0.0166730062976817	0	1.00805154187307	1730.29552905056	4	24519.2368421053	1	1	1	1	2019-05-16T17:47:23.113	NG_ecoli_LTEE_606_DM25	-0	-0	160.15	DIA_100X_EMPTY_1x1_100ms	1590d592-2742-43ac-b4a3-ef7001d5ae04	EPI_100X_YFP_1x1_200ms_25sola	EPI_100X_RFP_1x1_200ms_25sola
48	26	13.1450393705058	342	43.4925851884837	129.33918128655	204.786549707602	5368773	15698.1666666667	112.362485674953	259.819473696481	0	109345	319.722222222222	286.79355219869	289.325998972794	0	NaN	NaN	NaN	NaN	NaN	245.850743602384	0.999739805737894	22.2175841148256	13.5335302707	10.4642214458162	3.72868347727383	0.0175384753766057	0.00272645556960209	1	1.00018986546872	1910.7354352758	0	22393.0643274854	1	1	1	1	2019-05-16T17:47:23.113	NG_ecoli_LTEE_606_DM25	-0	-0	160.15	DIA_100X_EMPTY_1x1_100ms	e70ca746-4ee0-42d0-a67e-8e0e0ee3dc53	EPI_100X_YFP_1x1_200ms_25sola	EPI_100X_RFP_1x1_200ms_25sola
49	35	9.99991751371106	351	43.4180976395124	129.054131054131	2013.24501424501	1572624	4480.41025641026	112.362485674953	259.819473696481	5	148360	422.678062678063	286.79355219869	289.325998972794	0	NaN	NaN	NaN	NaN	NaN	374.967260298914	0.875235815204521	37.1180875850539	11.3452973845236	9.83711007470923	2.21378084120547	0.0592148120234602	0.0260284152533379	1	1.06394704630034	2821.0483895545	4	22594.4871794872	1	1	1	1	2019-05-16T17:47:23.113	NG_ecoli_LTEE_606_DM25	-0	-0	160.15	DIA_100X_EMPTY_1x1_100ms	a20072ce-643e-4f19-9289-f415c0e1bafc	EPI_100X_YFP_1x1_200ms_25sola	EPI_100X_RFP_1x1_200ms_25sola
50	36	8.28629939223868	299	26.8083967941307	137.147157190635	922.391304347826	3088932	10330.8762541806	112.362485674953	259.819473696481	2	114817	384.003344481605	286.79355219869	289.325998972794	0	NaN	NaN	NaN	NaN	NaN	344.76416868138	0.93894438662802	37.0807763983617	11.1411224182679	9.08614330285307	2.1267144493712	0.0160172313450024	0.00693141795475821	1	1.00180834564352	2404.35097621926	2	21615.2441471572	1	1	1	1	2019-05-16T17:47:23.113	NG_ecoli_LTEE_606_DM25	-0	-0	160.15	DIA_100X_EMPTY_1x1_100ms	0c0b3300-f9d8-4d2d-a9bb-4aac2ca1e11e	EPI_100X_YFP_1x1_200ms_25sola	EPI_100X_RFP_1x1_200ms_25sola
51	35	17.4940647110442	614	5.53641783664661	139.094462540717	1949.44788273616	3570435	5815.04071661238	112.362485674953	259.819473696481	5	281951	459.203583061889	286.79355219869	289.325998972794	0	NaN	NaN	NaN	NaN	NaN	603.202996824591	0.963147924901466	36.8152262627091	20.7886535428313	15.8201337120111	5.21147870411929	0.0743067855984516	0.0341637889446188	2	1.11420968253546	7236.65144106914	6	23633.1986970684	1	1	1	1	2019-05-16T17:47:23.113	NG_ecoli_LTEE_606_DM25	-0	-0	160.15	DIA_100X_EMPTY_1x1_100ms	0e8166fe-b773-4564-a321-1d0d12aa71e1	EPI_100X_YFP_1x1_200ms_25sola	EPI_100X_RFP_1x1_200ms_25sola
52	36	9.55423040956514	345	-47.6834390686579	139.115942028986	1972.65507246377	2020205	5855.66666666667	112.362485674953	259.819473696481	4	160153	464.211594202899	286.79355219869	289.325998972794	0	NaN	NaN	NaN	NaN	NaN	392.854063740263	0.919446819961224	39.4314600042914	11.3986445941053	9.61808569667386	2.38008608021883	0.0372398037820833	0.0185639779783501	1	1.00928517487026	2864.90366951879	6	25256.3594202899	1	1	1	1	2019-05-16T17:47:23.113	NG_ecoli_LTEE_606_DM25	-0	-0	160.15	DIA_100X_EMPTY_1x1_100ms	db772a06-9591-4056-9c14-bdbef3b9b82b	EPI_100X_YFP_1x1_200ms_25sola	EPI_100X_RFP_1x1_200ms_25sola
53	19	8.33887004867666	159	-49.0340003202449	135.735849056604	1986	1227737	7721.61635220126	112.362485674953	259.819473696481	2	64914	408.264150943396	286.79355219869	289.325998972794	0	NaN	NaN	NaN	NaN	NaN	196.904451623781	0.99894631004098	19.0677409924381	13.6026586235479	9.81995426380427	3.62522338706734	0.024878208210492	0.0116750324218945	1	1.00357361521018	1444.13587086143	5	25627.3018867925	1	1	1	1	2019-05-16T17:47:23.113	NG_ecoli_LTEE_606_DM25	-0	-0	160.15	DIA_100X_EMPTY_1x1_100ms	75bad30a-d157-490e-8a10-8d1db3063529	EPI_100X_YFP_1x1_200ms_25sola	EPI_100X_RFP_1x1_200ms_25sola
54	34	10.3524982227377	353	49.3519685707474	139.807365439093	871.895184135977	2334879	6614.388101983	112.362485674953	259.819473696481	2	106017	300.331444759207	286.79355219869	289.325998972794	0	NaN	NaN	NaN	NaN	NaN	332.224567452368	0.933624884561017	33.5121796526161	11.7334231022049	9.64246873627063	2.44479481536533	0.012388175788208	0.00789261055867224	0	1.00420266571505	2447.19758703334	1	21389.223796034	1	1	1	1	2019-05-16T17:47:23.113	NG_ecoli_LTEE_606_DM25	-0	-0	160.15	DIA_100X_EMPTY_1x1_100ms	f0060b91-f328-4bdd-bd2a-715b6b165e30	EPI_100X_YFP_1x1_200ms_25sola	EPI_100X_RFP_1x1_200ms_25sola
55	31	9.74390019529206	303	46.6685659822507	145.818481848185	1906.72277227723	1335615	4407.9702970297	112.362485674953	259.819473696481	3	126268	416.726072607261	286.79355219869	289.325998972794	0	NaN	NaN	NaN	NaN	NaN	312.855263279122	0.973018671713299	31.4362294221328	11.5036547266833	9.63773494376396	2.6204050546651	0.00460567234366258	0.00205361635620125	3	1.00014477092849	2293.34972353794	3	22373.1683168317	1	1	1	1	2019-05-16T17:47:23.113	NG_ecoli_LTEE_606_DM25	-0	-0	160.15	DIA_100X_EMPTY_1x1_100ms	c1221fcc-ba7a-42fe-9443-66d25a531167	EPI_100X_YFP_1x1_200ms_25sola	EPI_100X_RFP_1x1_200ms_25sola
56	26	9.224613827007	240	24.6490822537043	144.591666666667	1714.90416666667	3128442	13035.175	112.362485674953	259.819473696481	1	536397	2234.9875	286.79355219869	289.325998972794	2	NaN	NaN	NaN	NaN	NaN	259.989326720084	0.967576141694802	26.9778724663704	11.8679097240302	9.30412976551315	2.64378200241659	0.00267417767510891	0.00131092713118335	2	1.00002111928496	1834.21016722591	3	21422.5166666667	1	1	1	1	2019-05-16T17:47:23.113	NG_ecoli_LTEE_606_DM25	-0	-0	160.15	DIA_100X_EMPTY_1x1_100ms	bb990cb7-1a7c-4ae0-a0f7-205fdbcda61f	EPI_100X_YFP_1x1_200ms_25sola	EPI_100X_RFP_1x1_200ms_25sola
57	27	7.46682439209254	203	-31.3067875093337	146.453201970443	1917.06403940887	989256	4873.18226600985	112.362485674953	259.819473696481	3	88082	433.901477832512	286.79355219869	289.325998972794	0	NaN	NaN	NaN	NaN	NaN	274.198676209807	0.934132446693724	29.5248154424699	11.3216514805455	9.00668420958471	2.43071392734727	0.00319291267845503	0.0014634481790125	1	1.00009747164813	1881.07860838235	4	22862.4236453202	1	1	1	1	2019-05-16T17:47:23.113	NG_ecoli_LTEE_606_DM25	-0	-0	160.15	DIA_100X_EMPTY_1x1_100ms	32bb1b94-df43-4c04-9a54-ab9c4d7b858b	EPI_100X_YFP_1x1_200ms_25sola	EPI_100X_RFP_1x1_200ms_25sola
58	25	9.15146064590286	229	-32.2095178078384	145.231441048035	886.205240174672	478643	2090.14410480349	112.362485674953	259.819473696481	0	75531	329.829694323144	286.79355219869	289.325998972794	0	NaN	NaN	NaN	NaN	NaN	268.177560548642	0.943246763102266	26.0354758381189	11.7650349050897	9.80846830681764	2.81925253615068	0.0534267586874683	0.0274154358913545	0	1.0371605325614	1967.24199645206	3	22163.480349345	1	1	1	1	2019-05-16T17:47:23.113	NG_ecoli_LTEE_606_DM25	-0	-0	160.15	DIA_100X_EMPTY_1x1_100ms	d0dbb9ce-ac46-4e67-94e6-27f80cfc540c	EPI_100X_YFP_1x1_200ms_25sola	EPI_100X_RFP_1x1_200ms_25sola
59	31	10.6524845581902	331	39.1700971945688	148.688821752266	1727.92749244713	1144287	3457.06042296073	112.362485674953	259.819473696481	2	437247	1320.98791540786	286.79355219869	289.325998972794	2	NaN	NaN	NaN	NaN	NaN	323.226677863162	0.976544354783346	31.215083473582	11.9044822245388	10.0085442792798	2.78720841995705	0.0240930930287757	0.00881165571237324	0	1.00516707410455	2455.81818987211	4	20348.2839879154	1	1	1	1	2019-05-16T17:47:23.113	NG_ecoli_LTEE_606_DM25	-0	-0	160.15	DIA_100X_EMPTY_1x1_100ms	47bfed14-edaf-4368-91c2-3856b3b6fdca	EPI_100X_YFP_1x1_200ms_25sola	EPI_100X_RFP_1x1_200ms_25sola
60	24	9.19389682164414	221	16.9645257180268	147.131221719457	1927.33936651584	1269415	5743.9592760181	112.362485674953	259.819473696481	1	90872	411.185520361991	286.79355219869	289.325998972794	0	NaN	NaN	NaN	NaN	NaN	257.775463249803	0.991969076933257	24.9959846610948	12.4954017835103	9.99909451221554	3.01178214153327	0.0195065808047744	0.00825492178905345	1	1.00278893828901	1962.82453349994	4	23551.5158371041	1	1	1	1	2019-05-16T17:47:23.113	NG_ecoli_LTEE_606_DM25	-0	-0	160.15	DIA_100X_EMPTY_1x1_100ms	b9f6b15b-12c6-4d67-a7c7-f51fa480046e	EPI_100X_YFP_1x1_200ms_25sola	EPI_100X_RFP_1x1_200ms_25sola
61	24	8.63180999069615	208	-13.5405840076358	144.355769230769	2000.72115384615	1029550	4949.75961538462	112.362485674953	259.819473696481	2	88500	425.480769230769	286.79355219869	289.325998972794	0	NaN	NaN	NaN	NaN	NaN	250.382809943432	0.973248270887601	25.8241026309977	11.3410661686447	9.34233748394621	2.77509450354115	0.0205075247535362	0.0115552555388098	0	1.00597020314	1770.21584562007	5	24811.5576923077	1	1	1	1	2019-05-16T17:47:23.113	NG_ecoli_LTEE_606_DM25	-0	-0	160.15	DIA_100X_EMPTY_1x1_100ms	c10a2f18-912b-4809-b87f-4d58148c32f7	EPI_100X_YFP_1x1_200ms_25sola	EPI_100X_RFP_1x1_200ms_25sola
62	28	9.11336800384805	256	-26.778475593503	153.76953125	899.0234375	783211	3059.41796875	112.362485674953	259.819473696481	2	96397	376.55078125	286.79355219869	289.325998972794	0	NaN	NaN	NaN	NaN	NaN	289.435742551463	0.997850329297444	29.0036021916438	12.3289320101256	9.68802540960856	2.98935901941877	0.0195579812711983	0.00822498577596865	1	1.00311885741352	2138.02293445056	4	24002.375	1	1	1	1	2019-05-16T17:47:23.113	NG_ecoli_LTEE_606_DM25	-0	-0	160.15	DIA_100X_EMPTY_1x1_100ms	c396f206-0012-4d4d-957f-68c20521ee78	EPI_100X_YFP_1x1_200ms_25sola	EPI_100X_RFP_1x1_200ms_25sola
63	41	15.4911485080715	636	-36.9380055157912	155.02358490566	94.8443396226415	3524456	5541.59748427673	112.362485674953	259.819473696481	5	289574	455.305031446541	286.79355219869	289.325998972794	0	NaN	NaN	NaN	NaN	NaN	551.017801791697	0.940217156399439	38.9063445910729	21.5410040191221	13.7865299767298	5.79502629239471	0.0222678034771234	0.00676104613679077	4	1.00142411062969	5807.91496713954	1	21592.8427672956	1	1	1	1	2019-05-16T17:47:23.113	NG_ecoli_LTEE_606_DM25	-0	-0	160.15	DIA_100X_EMPTY_1x1_100ms	acb370de-dfb4-4bd9-be50-625e3b9488ff	EPI_100X_YFP_1x1_200ms_25sola	EPI_100X_RFP_1x1_200ms_25sola
64	33	9.08513021077132	300	5.41104782444508	151.396666666667	2012.19	1192788	3975.96	112.362485674953	259.819473696481	3	113616	378.72	286.79355219869	289.325998972794	0	NaN	NaN	NaN	NaN	NaN	339.2549587209	0.90682335837168	33.9103586806853	12.2722552587702	9.74642473213024	2.52060827576194	0.0212458214521037	0.00947630836966495	1	1.00634361413586	2529.95578550324	3	23141.47	1	1	1	1	2019-05-16T17:47:23.113	NG_ecoli_LTEE_606_DM25	-0	-0	160.15	DIA_100X_EMPTY_1x1_100ms	5eda34f0-0257-48bc-a9cb-563ac4281e60	EPI_100X_YFP_1x1_200ms_25sola	EPI_100X_RFP_1x1_200ms_25sola
65	36	9.00859452350398	325	26.4105087903782	161.104615384615	1895.00615384615	1662153	5114.31692307692	112.362485674953	259.819473696481	3	128706	396.018461538462	286.79355219869	289.325998972794	0	NaN	NaN	NaN	NaN	NaN	370.624311746568	0.899339629843373	37.7548657625611	11.9858038506741	9.55615135864446	2.33803252796549	0.0272548875230994	0.0117377707125538	2	1.00839251465125	2707.87648925185	4	22463.2553846154	1	1	1	1	2019-05-16T17:47:23.113	NG_ecoli_LTEE_606_DM25	-0	-0	160.15	DIA_100X_EMPTY_1x1_100ms	27c3970b-fcf6-4cef-b0b3-61afe879d3d8	EPI_100X_YFP_1x1_200ms_25sola	EPI_100X_RFP_1x1_200ms_25sola
66	39	10.5054772442924	411	48.4065812229924	166.048661800487	916.924574209246	1625869	3955.88564476886	112.362485674953	259.819473696481	3	138993	338.182481751825	286.79355219869	289.325998972794	0	NaN	NaN	NaN	NaN	NaN	391.947376649041	0.957531323424593	39.211084047776	11.4542311821332	9.81908519500122	2.2750954097792	0.013755835961952	0.00591721986434033	0	1.00274661819822	2969.20912741065	3	21708.7858880779	1	1	1	1	2019-05-16T17:47:23.113	NG_ecoli_LTEE_606_DM25	-0	-0	160.15	DIA_100X_EMPTY_1x1_100ms	35100e6c-6e72-4279-9da9-323d92eaff4c	EPI_100X_YFP_1x1_200ms_25sola	EPI_100X_RFP_1x1_200ms_25sola
67	26	9.53438140165696	248	-6.08741046642161	158.036290322581	1935.45161290323	4648079	18742.2540322581	112.362485674953	259.819473696481	0	96143	387.673387096774	286.79355219869	289.325998972794	0	NaN	NaN	NaN	NaN	NaN	279.323372706301	0.965958636144388	27.8009110871923	11.8526797320774	9.73231870925518	2.72895723039277	0.0402973860922785	0.0214420876809186	0	1.02475949685743	2068.14771864177	4	25057.5846774194	1	1	1	1	2019-05-16T17:47:23.113	NG_ecoli_LTEE_606_DM25	-0	-0	160.15	DIA_100X_EMPTY_1x1_100ms	e2c00de8-91cb-4a55-b620-8ca7466133fe	EPI_100X_YFP_1x1_200ms_25sola	EPI_100X_RFP_1x1_200ms_25sola
68	27	9.32513917073157	252	42.1433623609795	160.595238095238	1969.56746031746	787666	3125.65873015873	112.362485674953	259.819473696481	1	250749	995.035714285714	286.79355219869	289.325998972794	2	NaN	NaN	NaN	NaN	NaN	281.977304065271	0.979298349405445	29.0904536112706	11.6819948041824	9.39817948487748	2.64377871958943	0.00271676476139138	0.0013234302037473	0	1.00007643056309	2018.03105114722	5	26006.2619047619	1	1	1	1	2019-05-16T17:47:23.113	NG_ecoli_LTEE_606_DM25	-0	-0	160.15	DIA_100X_EMPTY_1x1_100ms	815e8839-259d-4fc7-881f-abfa2dd9f906	EPI_100X_YFP_1x1_200ms_25sola	EPI_100X_RFP_1x1_200ms_25sola
69	37	9.53122928777485	353	-30.5181926217653	165.42776203966	1884.60339943343	1863563	5279.21529745043	112.362485674953	259.819473696481	3	138244	391.626062322946	286.79355219869	289.325998972794	0	NaN	NaN	NaN	NaN	NaN	389.685173335897	0.888154256391522	38.44710586639	12.4283227144562	9.84443699720156	2.38698996565309	0.0286111336896905	0.0126583655097003	2	1.00392893692067	2926.41087956168	3	22974.7790368272	1	1	1	1	2019-05-16T17:47:23.113	NG_ecoli_LTEE_606_DM25	-0	-0	160.15	DIA_100X_EMPTY_1x1_100ms	ea3bb475-1c50-48ea-8127-318d92467fea	EPI_100X_YFP_1x1_200ms_25sola	EPI_100X_RFP_1x1_200ms_25sola
70	32	18.2796227798809	586	-49.9886802052185	166.805460750853	1990.48976109215	5493916	9375.28327645051	112.362485674953	259.819473696481	4	268452	458.109215017065	286.79355219869	289.325998972794	0	NaN	NaN	NaN	NaN	NaN	550.154376983281	0.746317742042521	36.5228652988639	24.5324036910744	14.8454602006561	6.28838806788622	0.232152752588188	0.0520155768168107	2	1.28190097401868	6321.81893535007	8	26142.9692832765	1	1	1	1	2019-05-16T17:47:23.113	NG_ecoli_LTEE_606_DM25	-0	-0	160.15	DIA_100X_EMPTY_1x1_100ms	9a9e8d8f-3374-4cda-a079-481012688514	EPI_100X_YFP_1x1_200ms_25sola	EPI_100X_RFP_1x1_200ms_25sola
71	24	6.44072308683117	157	-49.6584303288406	162.03821656051	5.23566878980892	356407	2270.10828025478	112.362485674953	259.819473696481	1	57804	368.178343949045	286.79355219869	289.325998972794	0	NaN	NaN	NaN	NaN	NaN	NaN	NaN	NaN	NaN	NaN	NaN	NaN	NaN	NaN	NaN	NaN	1	22374.5796178344	1	1	1	1	2019-05-16T17:47:23.113	NG_ecoli_LTEE_606_DM25	-0	-0	160.15	DIA_100X_EMPTY_1x1_100ms	156f3c5d-0b9b-4afc-8084-10a61113b545	EPI_100X_YFP_1x1_200ms_25sola	EPI_100X_RFP_1x1_200ms_25sola
72	69	9.71784617361249	671	20.3812667672152	177.81520119225	94.9284649776453	4067332	6061.59761549925	112.362485674953	259.819473696481	5	887204	1322.21162444113	286.79355219869	289.325998972794	0	NaN	NaN	NaN	NaN	NaN	702.560883455602	0.800188776446809	70.8887572601483	13.4461451949361	9.74146477236002	2.19708005803198	0.0202462133376012	0.00797940260021571	4	1.01092537554285	5283.42775037628	3	23507.8181818182	1	1	1	1	2019-05-16T17:47:23.113	NG_ecoli_LTEE_606_DM25	-0	-0	160.15	DIA_100X_EMPTY_1x1_100ms	499c2a8c-0cdf-4db3-91b1-da48ebf16116	EPI_100X_YFP_1x1_200ms_25sola	EPI_100X_RFP_1x1_200ms_25sola
73	26	9.17811535859145	239	2.18755334614559	163.217573221757	887.037656903766	761469	3186.06276150628	112.362485674953	259.819473696481	2	86812	363.230125523013	286.79355219869	289.325998972794	0	NaN	NaN	NaN	NaN	NaN	265.412291625803	0.97936709889146	26.3572507899149	12.4339730678065	9.72787800838969	2.9230349248278	0.0270664299949873	0.0128831441677447	1	1.00828977352828	1958.96294780589	3	22962.2384937238	1	1	1	1	2019-05-16T17:47:23.113	NG_ecoli_LTEE_606_DM25	-0	-0	160.15	DIA_100X_EMPTY_1x1_100ms	7a5c3e2d-8f3c-479b-af67-9be62c3cb18b	EPI_100X_YFP_1x1_200ms_25sola	EPI_100X_RFP_1x1_200ms_25sola
74	26	8.64877897317991	226	-46.6500247777018	166.663716814159	1943.15486725664	2034266	9001.17699115044	112.362485674953	259.819473696481	1	93946	415.690265486726	286.79355219869	289.325998972794	0	NaN	NaN	NaN	NaN	NaN	278.614473694065	0.919863097744075	29.4800272800729	11.5025332685138	9.03285229496415	2.74867793386164	0.0724165378772194	0.0315957364228619	1	1.06818936492995	1889.15494697716	5	25698.6415929204	1	1	1	1	2019-05-16T17:47:23.113	NG_ecoli_LTEE_606_DM25	-0	-0	160.15	DIA_100X_EMPTY_1x1_100ms	c39d3d71-0020-4580-9cb9-d506d78b7a5e	EPI_100X_YFP_1x1_200ms_25sola	EPI_100X_RFP_1x1_200ms_25sola
75	26	9.38356188762467	246	6.81618515886447	167.073170731707	1956.89837398374	1662853	6759.56504065041	112.362485674953	259.819473696481	2	128936	524.130081300813	286.79355219869	289.325998972794	0	NaN	NaN	NaN	NaN	NaN	289.866756575165	0.951425954863649	29.3573175359172	11.7341130292826	9.53458304808883	2.59473447874384	0.0143353267073565	0.00666132372891202	1	1.00084921949354	2096.08873254566	6	25682.4674796748	1	1	1	1	2019-05-16T17:47:23.113	NG_ecoli_LTEE_606_DM25	-0	-0	160.15	DIA_100X_EMPTY_1x1_100ms	1dc30f0f-8426-4602-bf2a-427ae129880c	EPI_100X_YFP_1x1_200ms_25sola	EPI_100X_RFP_1x1_200ms_25sola
76	22	9.52917182136833	210	-11.7008161137343	161.585714285714	2015.61428571429	2734135	13019.6904761905	112.362485674953	259.819473696481	0	75431	359.195238095238	286.79355219869	289.325998972794	0	NaN	NaN	NaN	NaN	NaN	238.681734959287	0.995173887605352	22.9690028424818	12.8645174573897	9.99318838430474	3.25752510282401	0.0150266858994967	0.00716278649993825	1	1.00199968217429	1801.52449634939	4	23831.3666666667	1	1	1	1	2019-05-16T17:47:23.113	NG_ecoli_LTEE_606_DM25	-0	-0	160.15	DIA_100X_EMPTY_1x1_100ms	8f00a4ae-7158-4530-a3dc-fc1981122976	EPI_100X_YFP_1x1_200ms_25sola	EPI_100X_RFP_1x1_200ms_25sola
77	26	11.8687995636232	309	22.3527750843124	169.275080906149	1737.2427184466	675084	2184.73786407767	112.362485674953	259.819473696481	1	234725	759.62783171521	286.79355219869	289.325998972794	3	NaN	NaN	NaN	NaN	NaN	305.295307539918	0.951246670295778	27.0687608627989	13.4133985964322	10.8987495278215	3.03325088776067	0.0361470014893776	0.0214269099243775	0	1.02175819622532	2525.29198560137	4	21413.0809061489	1	1	1	1	2019-05-16T17:47:23.113	NG_ecoli_LTEE_606_DM25	-0	-0	160.15	DIA_100X_EMPTY_1x1_100ms	12747443-f1a2-4176-b9ae-e9d829deaf2d	EPI_100X_YFP_1x1_200ms_25sola	EPI_100X_RFP_1x1_200ms_25sola
78	14	6.68600983472135	95	-49.9996473695548	163.252631578947	1720.78947368421	207804	2187.41052631579	112.362485674953	259.819473696481	0	2750846	28956.2736842105	286.79355219869	289.325998972794	1	NaN	NaN	NaN	NaN	NaN	145.664358261273	0.9998109780742	NaN	NaN	NaN	NaN	NaN	NaN	NaN	NaN	NaN	5	21263.8	1	1	1	1	2019-05-16T17:47:23.113	NG_ecoli_LTEE_606_DM25	-0	-0	160.15	DIA_100X_EMPTY_1x1_100ms	605e1eca-e5df-4029-a091-0daa93f0c718	EPI_100X_YFP_1x1_200ms_25sola	EPI_100X_RFP_1x1_200ms_25sola
79	11	6.08123626531121	67	-49.9997108545993	162.776119402985	1710.11940298507	174399	2602.97014925373	112.362485674953	259.819473696481	0	2177621	32501.8059701493	286.79355219869	289.325998972794	0	NaN	NaN	NaN	NaN	NaN	126.885112557675	0.99986051205646	NaN	NaN	NaN	NaN	NaN	NaN	NaN	NaN	NaN	3	21921.3731343284	1	1	1	1	2019-05-16T17:47:23.113	NG_ecoli_LTEE_606_DM25	-0	-0	160.15	DIA_100X_EMPTY_1x1_100ms	65bdc1b8-c963-4014-ab3c-6823b26ae08d	EPI_100X_YFP_1x1_200ms_25sola	EPI_100X_RFP_1x1_200ms_25sola
80	22	9.35847385612991	206	-38.5461362613024	171.315533980583	1922.94174757282	1879721	9124.85922330097	112.362485674953	259.819473696481	1	82723	401.567961165049	286.79355219869	289.325998972794	0	NaN	NaN	NaN	NaN	NaN	243.420223708557	0.983581872600144	24.3993546188962	12.1348833217184	9.65295670685427	2.88733255891538	0.0289127773024217	0.0128221381941573	1	1.00718747893054	1785.6195707749	8	25441.4563106796	1	1	1	1	2019-05-16T17:47:23.113	NG_ecoli_LTEE_606_DM25	-0	-0	160.15	DIA_100X_EMPTY_1x1_100ms	6f973d60-b2f5-49b4-9bfe-289ad4a1c1c5	EPI_100X_YFP_1x1_200ms_25sola	EPI_100X_RFP_1x1_200ms_25sola
81	42	9.60617293593368	405	41.7321138599474	183.506172839506	911.204938271605	1050455	2593.71604938272	112.362485674953	259.819473696481	3	137671	339.928395061728	286.79355219869	289.325998972794	0	NaN	NaN	NaN	NaN	NaN	411.25775276974	0.92913787020844	42.6937588951347	11.5566612347132	9.45610734521664	2.13749023761432	0.0127325107842472	0.00607515221267081	2	1.00478067892159	2998.32745722373	2	21903.4074074074	1	1	1	1	2019-05-16T17:47:23.113	NG_ecoli_LTEE_606_DM25	-0	-0	160.15	DIA_100X_EMPTY_1x1_100ms	3c9546bc-e2af-4aea-be2e-81e6a093baeb	EPI_100X_YFP_1x1_200ms_25sola	EPI_100X_RFP_1x1_200ms_25sola
82	20	9.91763232736717	206	-23.8888964501387	169.970873786408	1911.15048543689	1173875	5698.42233009709	112.362485674953	259.819473696481	3	85254	413.854368932039	286.79355219869	289.325998972794	0	NaN	NaN	NaN	NaN	NaN	231.384215594043	0.99905055811201	22.1098043916682	12.5019299772122	9.94496038972387	3.44759663549111	0.116085172991246	0.00816959706920172	1	1.00027455364199	1717.43732465517	6	24541.1699029126	1	1	1	1	2019-05-16T17:47:23.113	NG_ecoli_LTEE_606_DM25	-0	-0	160.15	DIA_100X_EMPTY_1x1_100ms	4b96bab9-159e-4f04-ae1d-0ffed95ba3de	EPI_100X_YFP_1x1_200ms_25sola	EPI_100X_RFP_1x1_200ms_25sola
83	34	11.7647755371327	401	10.3662872038942	179.468827930175	1871.53865336658	4776438	11911.3167082294	112.362485674953	259.819473696481	3	157700	393.266832917706	286.79355219869	289.325998972794	0	NaN	NaN	NaN	NaN	NaN	395.503735112364	0.937907419596885	36.647496600627	12.9673499160427	10.5406626507559	2.41423540927072	0.0358063804425582	0.0127011275043216	1	1.00420229706261	3197.93787694083	2	22046.1970074813	1	1	1	1	2019-05-16T17:47:23.113	NG_ecoli_LTEE_606_DM25	-0	-0	160.15	DIA_100X_EMPTY_1x1_100ms	86431d55-39e3-4b42-a713-b63abc9df21a	EPI_100X_YFP_1x1_200ms_25sola	EPI_100X_RFP_1x1_200ms_25sola
84	28	10.6500580150699	298	45.3314069516602	175.161073825503	11.8993288590604	2840285	9531.1577181208	112.362485674953	259.819473696481	2	119609	401.372483221477	286.79355219869	289.325998972794	0	NaN	NaN	NaN	NaN	NaN	NaN	NaN	NaN	NaN	NaN	NaN	NaN	NaN	NaN	NaN	NaN	2	23154.6946308725	1	1	1	1	2019-05-16T17:47:23.113	NG_ecoli_LTEE_606_DM25	-0	-0	160.15	DIA_100X_EMPTY_1x1_100ms	dc483127-c295-4af2-b4ab-ec1590a613d8	EPI_100X_YFP_1x1_200ms_25sola	EPI_100X_RFP_1x1_200ms_25sola
85	31	8.80137545038186	273	48.2961296028232	177.208791208791	26.7069597069597	2438410	8931.90476190476	112.362485674953	259.819473696481	2	130240	477.069597069597	286.79355219869	289.325998972794	0	NaN	NaN	NaN	NaN	NaN	308.458897640273	0.938417320491502	31.2463875041288	11.7896820988214	9.55434090724168	2.41670118424896	0.0258747328515012	0.0115184539558773	1	1.00464912965319	2240.22253818875	2	23625.3296703297	1	1	1	1	2019-05-16T17:47:23.113	NG_ecoli_LTEE_606_DM25	-0	-0	160.15	DIA_100X_EMPTY_1x1_100ms	1e793977-d30b-43b7-9e4e-07e276c8dd4e	EPI_100X_YFP_1x1_200ms_25sola	EPI_100X_RFP_1x1_200ms_25sola
86	40	9.90424987449923	396	24.6646337751617	179.70202020202	40.8232323232323	2844217	7182.36616161616	112.362485674953	259.819473696481	3	392527	991.229797979798	286.79355219869	289.325998972794	0	NaN	NaN	NaN	NaN	NaN	439.86740130442	0.857008710136775	41.6793280494718	12.8192285280052	10.3231049915147	2.45229809034812	0.0218447180653479	0.00745408399490061	2	1.00300550336458	3488.44016978927	4	24444.8712121212	1	1	1	1	2019-05-16T17:47:23.113	NG_ecoli_LTEE_606_DM25	-0	-0	160.15	DIA_100X_EMPTY_1x1_100ms	9f4124bc-354c-48fb-b2a0-a52fad7f59ed	EPI_100X_YFP_1x1_200ms_25sola	EPI_100X_RFP_1x1_200ms_25sola
87	21	10.3207734037339	217	0.412357778646344	173.092165898618	67.5437788018433	4760744	21938.9124423963	112.362485674953	259.819473696481	0	1820869	8391.10138248848	286.79355219869	289.325998972794	0	NaN	NaN	NaN	NaN	NaN	226.082812866121	0.998023351992027	22.1388373265816	12.5657330213649	9.71443864999343	3.32885317858281	0.0259325306095749	0.0132674113313406	0	1.00621818183553	1640.89242562171	4	23220.5760368664	1	1	1	1	2019-05-16T17:47:23.113	NG_ecoli_LTEE_606_DM25	-0	-0	160.15	DIA_100X_EMPTY_1x1_100ms	50673c5d-810e-4189-9622-2dc4b68a549b	EPI_100X_YFP_1x1_200ms_25sola	EPI_100X_RFP_1x1_200ms_25sola
88	34	9.82284221861711	334	45.3367600012389	172.586826347305	1711.00299401198	1743379	5219.69760479042	112.362485674953	259.819473696481	2	2612574	7822.07784431138	286.79355219869	289.325998972794	1	NaN	NaN	NaN	NaN	NaN	354.392049253956	0.959193254269492	35.269810622083	11.4746022136988	9.84995917936613	2.31546351716296	0.0117168602372085	0.00576054407779842	1	1.00187219803462	2687.58290809439	5	19739.8892215569	1	1	1	1	2019-05-16T17:47:23.113	NG_ecoli_LTEE_606_DM25	-0	-0	160.15	DIA_100X_EMPTY_1x1_100ms	c79f6698-aceb-4084-aeae-c5db0fc20a4e	EPI_100X_YFP_1x1_200ms_25sola	EPI_100X_RFP_1x1_200ms_25sola
89	24	10.3385968052191	249	28.9285199533837	178.610441767068	2019.58634538153	1798829	7224.21285140562	112.362485674953	259.819473696481	2	103386	415.204819277108	286.79355219869	289.325998972794	0	NaN	NaN	NaN	NaN	NaN	276.241496089827	0.986871047614182	27.3561450309201	11.5584336466605	9.74980220121022	2.7865315159798	0.00617783957553123	0.00289321051665765	2	1.00011025345181	2042.37924755284	5	24695.3694779116	1	1	1	1	2019-05-16T17:47:23.113	NG_ecoli_LTEE_606_DM25	-0	-0	160.15	DIA_100X_EMPTY_1x1_100ms	847519d0-734b-4c6d-85b9-444a89781bae	EPI_100X_YFP_1x1_200ms_25sola	EPI_100X_RFP_1x1_200ms_25sola
90	27	10.6404316530915	288	-28.1779224932497	178.513888888889	884.958333333333	612548	2126.90277777778	112.362485674953	259.819473696481	2	89866	312.034722222222	286.79355219869	289.325998972794	0	NaN	NaN	NaN	NaN	NaN	267.165982005458	0.980332628400042	26.7564519966987	12.7819652165579	9.67883196592956	2.96182871716623	0.033061265488035	0.0131835620387982	1	1.00943754211359	1968.63093599284	1	21971.0451388889	1	1	1	1	2019-05-16T17:47:23.113	NG_ecoli_LTEE_606_DM25	-0	-0	160.15	DIA_100X_EMPTY_1x1_100ms	f669de07-cc01-4bb5-8bd8-7ffbad9aded5	EPI_100X_YFP_1x1_200ms_25sola	EPI_100X_RFP_1x1_200ms_25sola
91	12	7.18922868866878	87	-49.9998703606739	174.126436781609	1980.34482758621	777429	8935.96551724138	112.362485674953	259.819473696481	1	35820	411.724137931034	286.79355219869	289.325998972794	0	NaN	NaN	NaN	NaN	NaN	139.301688531618	0.999831984748623	14.9323433687708	11.8614348139003	8.95319683862202	3.29895088860966	0.00175486468698155	0.000895275118351788	1	1.00001218860571	940.100134242953	4	27659.4827586207	1	1	1	1	2019-05-16T17:47:23.113	NG_ecoli_LTEE_606_DM25	-0	-0	160.15	DIA_100X_EMPTY_1x1_100ms	70200d1e-5e07-4d12-851a-a6bf3f2bef6b	EPI_100X_YFP_1x1_200ms_25sola	EPI_100X_RFP_1x1_200ms_25sola
92	21	11.2638962547844	237	-18.9096533495897	183.628691983122	1969.40084388186	1288079	5434.93248945148	112.362485674953	259.819473696481	2	117040	493.839662447257	286.79355219869	289.325998972794	0	NaN	NaN	NaN	NaN	NaN	250.210761766781	0.987056234955019	22.9256202410229	12.7635070559498	10.4788775174598	3.12758877352968	0.0127928148347752	0.00588311559119282	1	1.00127963299853	1977.15402744252	6	25799.7679324895	1	1	1	1	2019-05-16T17:47:23.113	NG_ecoli_LTEE_606_DM25	-0	-0	160.15	DIA_100X_EMPTY_1x1_100ms	aa74c342-9f7c-4f07-a03a-8ddd8a341ce8	EPI_100X_YFP_1x1_200ms_25sola	EPI_100X_RFP_1x1_200ms_25sola
93	27	10.4183166696027	282	-22.9006121651529	181.758865248227	1940.26595744681	3021133	10713.2375886525	112.362485674953	259.819473696481	3	120011	425.570921985816	286.79355219869	289.325998972794	0	NaN	NaN	NaN	NaN	NaN	315.973134592423	0.946063739051957	29.8636014143967	13.6655123448467	10.1035102997098	3.12046056861683	0.0549191661663396	0.0251782686525897	1	1.04107879088865	2394.28937841225	6	25658.3652482269	1	1	1	1	2019-05-16T17:47:23.113	NG_ecoli_LTEE_606_DM25	-0	-0	160.15	DIA_100X_EMPTY_1x1_100ms	648c67a1-0b9c-4829-aa86-fc01f73a50a3	EPI_100X_YFP_1x1_200ms_25sola	EPI_100X_RFP_1x1_200ms_25sola
94	24	8.30176950491114	200	-49.6212984540555	182.525	2003.66	1270131	6350.655	112.362485674953	259.819473696481	2	93104	465.52	286.79355219869	289.325998972794	0	NaN	NaN	NaN	NaN	NaN	245.437319621621	0.951916339473403	25.7076021811375	12.2150515400091	9.07692905457667	2.90053108760912	0.0291109953720146	0.0122489220028712	1	1.00456716621861	1663.52500801935	5	25080.785	1	1	1	1	2019-05-16T17:47:23.113	NG_ecoli_LTEE_606_DM25	-0	-0	160.15	DIA_100X_EMPTY_1x1_100ms	1d5844f3-0336-4c5e-9fd3-c862a54bac25	EPI_100X_YFP_1x1_200ms_25sola	EPI_100X_RFP_1x1_200ms_25sola
95	41	19.3390900742847	794	-49.9999999997303	194.749370277078	73.455919395466	4913476	6188.25692695214	112.362485674953	259.819473696481	5	5437572	6848.3274559194	286.79355219869	289.325998972794	3	NaN	NaN	NaN	NaN	NaN	704.121195907895	0.72850078338123	53.9784095582276	20.6875926491911	12.3305032293458	4.30557771858265	0.219866760116055	0.056868734632836	2	2.01068604942484	6445.72196087419	7	25769.5415617128	1	1	1	1	2019-05-16T17:47:23.113	NG_ecoli_LTEE_606_DM25	-0	-0	160.15	DIA_100X_EMPTY_1x1_100ms	2bd6c289-7e45-43b9-981c-6d4ae711454a	EPI_100X_YFP_1x1_200ms_25sola	EPI_100X_RFP_1x1_200ms_25sola
96	25	10.1575915868292	254	30.535222663383	184.169291338583	2036.64566929134	1483619	5841.01968503937	112.362485674953	259.819473696481	1	117324	461.905511811024	286.79355219869	289.325998972794	0	NaN	NaN	NaN	NaN	NaN	NaN	NaN	NaN	NaN	NaN	NaN	NaN	NaN	NaN	NaN	NaN	4	23364.094488189	1	1	1	1	2019-05-16T17:47:23.113	NG_ecoli_LTEE_606_DM25	-0	-0	160.15	DIA_100X_EMPTY_1x1_100ms	8160ef37-ccce-4f43-bd3e-424530519f42	EPI_100X_YFP_1x1_200ms_25sola	EPI_100X_RFP_1x1_200ms_25sola
97	19	10.869215236445	207	-32.1275510718027	187.51690821256	55.536231884058	1216842	5878.46376811594	112.362485674953	259.819473696481	1	1028218	4967.23671497585	286.79355219869	289.325998972794	1	NaN	NaN	NaN	NaN	NaN	230.320194259238	0.996370141489535	21.071143744356	13.2643594578255	10.3334140441081	3.67234933493707	0.013097398703105	0.00566495380836677	1	1.00098637985038	1767.11841918903	5	25138.652173913	1	1	1	1	2019-05-16T17:47:23.113	NG_ecoli_LTEE_606_DM25	-0	-0	160.15	DIA_100X_EMPTY_1x1_100ms	3409df07-cf9a-475a-a5cd-330f7a3bfb97	EPI_100X_YFP_1x1_200ms_25sola	EPI_100X_RFP_1x1_200ms_25sola
98	44	11.2955819679692	497	48.2999277980545	185.784708249497	1717.45271629779	1777539	3576.53722334004	112.362485674953	259.819473696481	3	816174	1642.20120724346	286.79355219869	289.325998972794	1	NaN	NaN	NaN	NaN	NaN	452.916891009963	0.889879363343	43.5062051308857	12.4277132048798	10.1275951247945	2.27998333746639	0.0459675120727353	0.0212728582866249	1	1.01392105344995	3504.72338725554	2	21205.1428571429	1	1	1	1	2019-05-16T17:47:23.113	NG_ecoli_LTEE_606_DM25	-0	-0	160.15	DIA_100X_EMPTY_1x1_100ms	29227ad6-a326-443b-8ad7-486adff18010	EPI_100X_YFP_1x1_200ms_25sola	EPI_100X_RFP_1x1_200ms_25sola
99	44	10.6980739316478	472	43.5729883514241	188.398305084746	1892.18644067797	3195741	6770.63771186441	112.362485674953	259.819473696481	4	187835	397.955508474576	286.79355219869	289.325998972794	0	NaN	NaN	NaN	NaN	NaN	473.954798402977	0.87857890536096	44.4300535826339	14.3422970975582	10.3481203022297	2.93381797640806	0.0237161141429116	0.00738709043328798	3	1.00150343453789	3736.71225462488	8	23404.7860169492	1	1	1	1	2019-05-16T17:47:23.113	NG_ecoli_LTEE_606_DM25	-0	-0	160.15	DIA_100X_EMPTY_1x1_100ms	57a01867-5de2-4e72-9449-8e4daa50ff8e	EPI_100X_YFP_1x1_200ms_25sola	EPI_100X_RFP_1x1_200ms_25sola
100	24	9.10569060699954	219	8.64722757310167	188.945205479452	1918.50684931507	1140795	5209.1095890411	112.362485674953	259.819473696481	2	79095	361.164383561644	286.79355219869	289.325998972794	0	NaN	NaN	NaN	NaN	NaN	258.269102582482	0.969362143000834	26.3621641531219	11.2901537541129	9.47600215589054	2.65000385559147	0.0255974869666679	0.011268601087053	1	1.00571813905121	1859.17916190807	6	25174.9406392694	1	1	1	1	2019-05-16T17:47:23.113	NG_ecoli_LTEE_606_DM25	-0	-0	160.15	DIA_100X_EMPTY_1x1_100ms	a83a52f3-ae03-438f-b90f-4dca6f1bf74b	EPI_100X_YFP_1x1_200ms_25sola	EPI_100X_RFP_1x1_200ms_25sola
101	22	10.6879977029833	236	-2.31038510769774	190.021186440678	1953.03813559322	1237959	5245.58898305085	112.362485674953	259.819473696481	1	101353	429.46186440678	286.79355219869	289.325998972794	0	NaN	NaN	NaN	NaN	NaN	252.644188600166	0.999162699973685	22.8466061196624	13.1214459231149	10.4684632063525	3.57899443209179	0.0273566005313629	0.0130051983856153	1	1.00621022534668	1966.42522989677	5	25324.6144067797	1	1	1	1	2019-05-16T17:47:23.113	NG_ecoli_LTEE_606_DM25	-0	-0	160.15	DIA_100X_EMPTY_1x1_100ms	a622453d-0bbe-464f-b465-70c640bb6f1a	EPI_100X_YFP_1x1_200ms_25sola	EPI_100X_RFP_1x1_200ms_25sola
102	34	9.85417196060292	337	38.5381818665561	195.563798219585	1988.72106824926	3479625	10325.296735905	112.362485674953	259.819473696481	2	146582	434.961424332344	286.79355219869	289.325998972794	0	NaN	NaN	NaN	NaN	NaN	356.569075193781	0.964601368995234	35.4669841855072	11.7499668575297	9.82091663548569	2.46453561083018	0.00956201049249059	0.00485309605392335	2	1.00087510684964	2686.69391548075	7	26452.4243323442	1	1	1	1	2019-05-16T17:47:23.113	NG_ecoli_LTEE_606_DM25	-0	-0	160.15	DIA_100X_EMPTY_1x1_100ms	1d8c2b4b-933f-41c1-bd5c-71e29cd322d2	EPI_100X_YFP_1x1_200ms_25sola	EPI_100X_RFP_1x1_200ms_25sola
103	31	9.47959067562607	294	-40.8791010844878	196.772108843537	38.0680272108844	1481224	5038.1768707483	112.362485674953	259.819473696481	2	251280	854.69387755102	286.79355219869	289.325998972794	0	NaN	NaN	NaN	NaN	NaN	335.959536483254	0.927077316020383	33.1723724009127	12.87822135243	9.81670467772852	2.66169365689135	0.0218085324750707	0.00752230392571796	2	1.00366322177869	2510.71759239755	5	25932.1360544218	1	1	1	1	2019-05-16T17:47:23.113	NG_ecoli_LTEE_606_DM25	-0	-0	160.15	DIA_100X_EMPTY_1x1_100ms	0caf9dd8-5472-4e45-80c8-e78b4d2b2c34	EPI_100X_YFP_1x1_200ms_25sola	EPI_100X_RFP_1x1_200ms_25sola
104	18	10.1385687931405	183	-49.4661121851195	193.983606557377	2006.3606557377	2202713	12036.6830601093	112.362485674953	259.819473696481	1	80149	437.972677595628	286.79355219869	289.325998972794	0	NaN	NaN	NaN	NaN	NaN	197.562105662749	0.999728343622401	18.3410437642963	13.6984117666034	10.0927800124018	3.86974155800235	0.0252427712694299	0.013098807538037	0	1.00418315688615	1467.35617159803	5	24447.7431693989	1	1	1	1	2019-05-16T17:47:23.113	NG_ecoli_LTEE_606_DM25	-0	-0	160.15	DIA_100X_EMPTY_1x1_100ms	ba573149-010e-41b5-ac0b-dbf32c221006	EPI_100X_YFP_1x1_200ms_25sola	EPI_100X_RFP_1x1_200ms_25sola
105	11	7.19464426016858	80	-49.9998093263452	194.325	2043.45	241675	3020.9375	112.362485674953	259.819473696481	0	33540	419.25	286.79355219869	289.325998972794	0	NaN	NaN	NaN	NaN	NaN	NaN	NaN	NaN	NaN	NaN	NaN	NaN	NaN	NaN	NaN	NaN	3	24858.825	1	1	1	1	2019-05-16T17:47:23.113	NG_ecoli_LTEE_606_DM25	-0	-0	160.15	DIA_100X_EMPTY_1x1_100ms	20e0d59c-aa41-4a3f-a5e8-422677718297	EPI_100X_YFP_1x1_200ms_25sola	EPI_100X_RFP_1x1_200ms_25sola
106	38	10.1124697904597	385	-49.960960750845	201.405194805195	1918	1821066	4730.04155844156	112.362485674953	259.819473696481	4	166513	432.501298701299	286.79355219869	289.325998972794	0	NaN	NaN	NaN	NaN	NaN	436.783978200196	0.782611072653707	41.5752720677212	13.3796271967175	9.83276504011411	2.66282556017505	0.146880521146482	0.0467807747786751	3	1.09798681714217	3157.01252133383	7	24222.8649350649	1	1	1	1	2019-05-16T17:47:23.113	NG_ecoli_LTEE_606_DM25	-0	-0	160.15	DIA_100X_EMPTY_1x1_100ms	ef60ac1a-91bc-495d-918a-70927bf6ca2c	EPI_100X_YFP_1x1_200ms_25sola	EPI_100X_RFP_1x1_200ms_25sola
107	17	10.7159846223646	183	-49.9927943348914	199.207650273224	2019.69398907104	956822	5228.53551912568	112.362485674953	259.819473696481	1	79210	432.841530054645	286.79355219869	289.325998972794	0	NaN	NaN	NaN	NaN	NaN	192.024366874622	0.999848427211839	16.8334585648841	14.1690152005777	10.7411897382719	3.89173990706397	0.0302077575336623	0.0167858244293132	0	1.00546084531665	1525.34475211802	6	24800.9453551913	1	1	1	1	2019-05-16T17:47:23.113	NG_ecoli_LTEE_606_DM25	-0	-0	160.15	DIA_100X_EMPTY_1x1_100ms	f77fe33d-5a96-45df-a921-07ed6c934377	EPI_100X_YFP_1x1_200ms_25sola	EPI_100X_RFP_1x1_200ms_25sola
108	13	6.51637340488298	86	-49.9996936754326	197.953488372093	1897.68604651163	379728	4415.44186046512	112.362485674953	259.819473696481	2	33576	390.418604651163	286.79355219869	289.325998972794	0	NaN	NaN	NaN	NaN	NaN	142.115183562896	0.999655594279346	15.5957720004497	11.5455017540857	8.63438760552541	3.24533307401079	0.00560906425673196	0.00301038150310103	0	1.00015295873063	913.187251896321	3	23251.2441860465	1	1	1	1	2019-05-16T17:47:23.113	NG_ecoli_LTEE_606_DM25	-0	-0	160.15	DIA_100X_EMPTY_1x1_100ms	daee2fd0-b7d0-462e-ba80-18dff74db2cf	EPI_100X_YFP_1x1_200ms_25sola	EPI_100X_RFP_1x1_200ms_25sola
109	18	10.8080494834937	195	-47.2940125705883	200.369230769231	1965.27692307692	1213880	6225.02564102564	112.362485674953	259.819473696481	1	76964	394.687179487179	286.79355219869	289.325998972794	0	NaN	NaN	NaN	NaN	NaN	213.269530411689	0.999859645052741	19.7128768014682	14.1309346937496	10.4408817831545	3.79550169420759	0.0102588200526542	0.00445591706958305	1	1.00053010419024	1687.77382025284	6	26339.6051282051	1	1	1	1	2019-05-16T17:47:23.113	NG_ecoli_LTEE_606_DM25	-0	-0	160.15	DIA_100X_EMPTY_1x1_100ms	74064906-08a3-41c1-ad4d-f6346d9b8c4f	EPI_100X_YFP_1x1_200ms_25sola	EPI_100X_RFP_1x1_200ms_25sola
110	34	10.4191654437535	357	39.5032308985595	209.40056022409	2033.03921568627	1612609	4517.11204481793	112.362485674953	259.819473696481	3	161213	451.577030812325	286.79355219869	289.325998972794	0	NaN	NaN	NaN	NaN	NaN	365.81583233842	0.91679845493895	34.5990262876771	12.818365755338	10.2772118903311	2.586116262366	0.0388473985518102	0.0169968549477745	0	1.02008037837924	2870.14857904843	5	23419.0308123249	1	1	1	1	2019-05-16T17:47:23.113	NG_ecoli_LTEE_606_DM25	-0	-0	160.15	DIA_100X_EMPTY_1x1_100ms	f1a1cd94-1889-4989-8863-bc60eee294ec	EPI_100X_YFP_1x1_200ms_25sola	EPI_100X_RFP_1x1_200ms_25sola
111	24	9.82472350851774	237	-37.0954251518159	204.215189873418	1938.57805907173	1155854	4877.02109704641	112.362485674953	259.819473696481	1	92655	390.949367088608	286.79355219869	289.325998972794	0	NaN	NaN	NaN	NaN	NaN	254.316340095906	0.988649384710776	24.5929065005661	12.792399431756	9.97508184137277	3.05485939571885	0.0421094443167838	0.0183820924257041	1	1.01402015335809	1921.90835680909	6	25137.6497890295	1	1	1	1	2019-05-16T17:47:23.113	NG_ecoli_LTEE_606_DM25	-0	-0	160.15	DIA_100X_EMPTY_1x1_100ms	8329ec03-b678-4e33-bcf9-163c0314893b	EPI_100X_YFP_1x1_200ms_25sola	EPI_100X_RFP_1x1_200ms_25sola
112	16	9.32998942684322	153	-49.9519827879322	204.895424836601	14.5098039215686	1369297	8949.65359477124	112.362485674953	259.819473696481	1	71952	470.274509803922	286.79355219869	289.325998972794	0	NaN	NaN	NaN	NaN	NaN	180.726326964003	0.999620980787755	18.0674901204455	13.2121393331463	9.50415683452645	3.57504602637902	0.0259531296047048	0.0127124323466587	0	1.00382263538718	1281.78414665154	3	24874.6013071895	1	1	1	1	2019-05-16T17:47:23.113	NG_ecoli_LTEE_606_DM25	-0	-0	160.15	DIA_100X_EMPTY_1x1_100ms	7bbe96f9-5515-455b-acb8-cdbbcec318c1	EPI_100X_YFP_1x1_200ms_25sola	EPI_100X_RFP_1x1_200ms_25sola
113	34	9.3875866744296	319	0.423421268695168	210.319749216301	1987.18495297806	2464777	7726.5736677116	112.362485674953	259.819473696481	3	135108	423.53605015674	286.79355219869	289.325998972794	0	NaN	NaN	NaN	NaN	NaN	338.249197411824	0.942572242097375	32.8891930933553	13.4048558180622	9.96340950742968	2.9842863943752	0.00915099748792979	0.00539388866102655	0	1.00188604329773	2564.2423073386	5	25763.1065830721	1	1	1	1	2019-05-16T17:47:23.113	NG_ecoli_LTEE_606_DM25	-0	-0	160.15	DIA_100X_EMPTY_1x1_100ms	0e74bc5d-40d4-4a55-9d7f-c854ee9a041d	EPI_100X_YFP_1x1_200ms_25sola	EPI_100X_RFP_1x1_200ms_25sola
114	22	10.8706025758093	240	-4.53451117247318	209.9	50.575	1223202	5096.675	112.362485674953	259.819473696481	1	183201	763.3375	286.79355219869	289.325998972794	0	NaN	NaN	NaN	NaN	NaN	244.443184534197	0.996044105962796	21.8193016522164	13.3571904842939	10.6277447104773	3.6015375911775	0.0237799054797701	0.00986668812419231	1	1.00204294781918	1935.58815232095	7	26906.325	1	1	1	1	2019-05-16T17:47:23.113	NG_ecoli_LTEE_606_DM25	-0	-0	160.15	DIA_100X_EMPTY_1x1_100ms	2145720d-19b0-4f19-a14a-f18589f19c0f	EPI_100X_YFP_1x1_200ms_25sola	EPI_100X_RFP_1x1_200ms_25sola
115	12	5.67029761944933	70	-49.9997918976312	205.628571428571	2044.31428571429	327545	4679.21428571429	112.362485674953	259.819473696481	0	36001	514.3	286.79355219869	289.325998972794	0	NaN	NaN	NaN	NaN	NaN	NaN	NaN	NaN	NaN	NaN	NaN	NaN	NaN	NaN	NaN	NaN	2	22998.6428571429	1	1	1	1	2019-05-16T17:47:23.113	NG_ecoli_LTEE_606_DM25	-0	-0	160.15	DIA_100X_EMPTY_1x1_100ms	ca16c7e7-c780-47d2-a2c0-fe5053730a8d	EPI_100X_YFP_1x1_200ms_25sola	EPI_100X_RFP_1x1_200ms_25sola
116	31	15.6744832876329	487	-36.1879009181009	215.934291581109	30.2895277207392	2857668	5867.90143737166	112.362485674953	259.819473696481	2	286545	588.388090349076	286.79355219869	289.325998972794	0	NaN	NaN	NaN	NaN	NaN	491.918363991857	0.957280664820822	NaN	NaN	NaN	NaN	NaN	NaN	NaN	NaN	NaN	7	25082.4004106776	1	1	1	1	2019-05-16T17:47:23.113	NG_ecoli_LTEE_606_DM25	-0	-0	160.15	DIA_100X_EMPTY_1x1_100ms	4816ab96-22da-4cde-b212-95552651f178	EPI_100X_YFP_1x1_200ms_25sola	EPI_100X_RFP_1x1_200ms_25sola
117	29	10.1556014429301	295	30.3542641854743	217.48813559322	2006.16949152542	2603361	8824.95254237288	112.362485674953	259.819473696481	2	122307	414.6	286.79355219869	289.325998972794	0	NaN	NaN	NaN	NaN	NaN	319.544567594169	0.959942015043423	31.9223854482028	11.4726404787142	9.72692064388734	2.53306250816108	0.0240720482925845	0.0115243513437469	0	1.00931009290428	2372.11622498434	7	26661.3559322034	1	1	1	1	2019-05-16T17:47:23.113	NG_ecoli_LTEE_606_DM25	-0	-0	160.15	DIA_100X_EMPTY_1x1_100ms	7ca57228-e7c4-4e2f-b6e8-1260ccdafcfb	EPI_100X_YFP_1x1_200ms_25sola	EPI_100X_RFP_1x1_200ms_25sola
118	37	9.56708001292626	354	48.9463263401467	220.059322033898	1953.4011299435	1213049	3426.69209039548	112.362485674953	259.819473696481	5	153594	433.881355932203	286.79355219869	289.325998972794	0	NaN	NaN	NaN	NaN	NaN	372.95748203312	0.927578077297515	38.1751324957771	12.5580856099621	9.57194679296357	2.47879966129068	0.0100414805270769	0.00383134888470676	2	1.00099592640705	2747.07797007844	7	26504.7598870056	1	1	1	1	2019-05-16T17:47:23.113	NG_ecoli_LTEE_606_DM25	-0	-0	160.15	DIA_100X_EMPTY_1x1_100ms	dce090c1-557d-476d-bc14-22480d17a3e7	EPI_100X_YFP_1x1_200ms_25sola	EPI_100X_RFP_1x1_200ms_25sola
119	27	10.1792171545387	275	42.8362582798437	213.181818181818	96.9636363636364	1194612	4344.04363636364	112.362485674953	259.819473696481	2	224117	814.970909090909	286.79355219869	289.325998972794	0	NaN	NaN	NaN	NaN	NaN	286.316112837982	0.983527443774458	27.7787640705614	12.4601303815411	9.81161053090752	3.16680868952497	0.022232252762345	0.0098517156681189	1	1.00204865766337	2100.31000889947	4	23396.0509090909	1	1	1	1	2019-05-16T17:47:23.113	NG_ecoli_LTEE_606_DM25	-0	-0	160.15	DIA_100X_EMPTY_1x1_100ms	da36458b-e3d9-4f8a-b358-188ae70bb32d	EPI_100X_YFP_1x1_200ms_25sola	EPI_100X_RFP_1x1_200ms_25sola
120	23	10.2922124015814	237	11.8857551445282	218.189873417722	1974.27004219409	1420974	5995.67088607595	112.362485674953	259.819473696481	1	101185	426.940928270042	286.79355219869	289.325998972794	0	NaN	NaN	NaN	NaN	NaN	264.447886944407	0.992014644206972	24.6794304468848	12.790633668576	10.0929864477275	3.40649314239085	0.488282984073246	0.0196800108512805	1	1.00437101827809	1974.53299079221	6	25418.9071729958	1	1	1	1	2019-05-16T17:47:23.113	NG_ecoli_LTEE_606_DM25	-0	-0	160.15	DIA_100X_EMPTY_1x1_100ms	3ba1fd3e-fba8-40d4-9508-a93f1bc87f8b	EPI_100X_YFP_1x1_200ms_25sola	EPI_100X_RFP_1x1_200ms_25sola
121	29	10.1693837214102	295	42.91064240783	218.810169491525	2020.51525423729	5508131	18671.6305084746	112.362485674953	259.819473696481	0	117213	397.332203389831	286.79355219869	289.325998972794	0	NaN	NaN	NaN	NaN	NaN	312.317677487032	0.97933409553059	30.8032416963488	11.4842231541312	9.80891893282931	2.56872203803762	0.0169536207454927	0.00801888342040392	1	1.00166665489948	2327.70851576503	4	24942.9830508475	1	1	1	1	2019-05-16T17:47:23.113	NG_ecoli_LTEE_606_DM25	-0	-0	160.15	DIA_100X_EMPTY_1x1_100ms	b9bd8e16-2aa4-4698-b052-a724ee4c3b15	EPI_100X_YFP_1x1_200ms_25sola	EPI_100X_RFP_1x1_200ms_25sola
122	21	7.37542859545089	157	-44.5606310321805	217.089171974522	1963.30573248408	432227	2753.03821656051	112.362485674953	259.819473696481	0	66084	420.917197452229	286.79355219869	289.325998972794	0	NaN	NaN	NaN	NaN	NaN	212.488120218124	0.999788991519416	23.389665149933	10.9823754926212	8.8354181913363	2.72330836227592	0.00272200659619842	0.00126532120110932	1	1.00005997559269	1434.06258741503	4	25503.5668789809	1	1	1	1	2019-05-16T17:47:23.113	NG_ecoli_LTEE_606_DM25	-0	-0	160.15	DIA_100X_EMPTY_1x1_100ms	c77b36af-c873-4d89-8205-284cc9e18648	EPI_100X_YFP_1x1_200ms_25sola	EPI_100X_RFP_1x1_200ms_25sola
123	24	8.26727951631514	200	38.6855117629025	217.79	1918.855	712413	3562.065	112.362485674953	259.819473696481	1	90300	451.5	286.79355219869	289.325998972794	0	NaN	NaN	NaN	NaN	NaN	244.979920160321	0.983668703223927	26.3928775701769	10.6402607269537	8.90037491776238	2.70998907885262	0.0515688380678517	0.00439337264720967	1	1.00059408082608	1642.07589884555	4	23243.99	1	1	1	1	2019-05-16T17:47:23.113	NG_ecoli_LTEE_606_DM25	-0	-0	160.15	DIA_100X_EMPTY_1x1_100ms	36551d49-b72c-471b-ae71-ada0311232d6	EPI_100X_YFP_1x1_200ms_25sola	EPI_100X_RFP_1x1_200ms_25sola
124	27	8.52970181658169	231	44.5483534293226	221.069264069264	10.9393939393939	807770	3496.83982683983	112.362485674953	259.819473696481	2	113655	492.012987012987	286.79355219869	289.325998972794	0	NaN	NaN	NaN	NaN	NaN	NaN	NaN	NaN	NaN	NaN	NaN	NaN	NaN	NaN	NaN	NaN	4	24803.9350649351	1	1	1	1	2019-05-16T17:47:23.113	NG_ecoli_LTEE_606_DM25	-0	-0	160.15	DIA_100X_EMPTY_1x1_100ms	a3514c55-41f9-4113-aaa9-b69ed9c731a9	EPI_100X_YFP_1x1_200ms_25sola	EPI_100X_RFP_1x1_200ms_25sola
125	33	8.35831501545312	277	5.26657882913234	231.184115523466	86.5451263537906	1928487	6962.04693140794	112.362485674953	259.819473696481	1	160277	578.617328519856	286.79355219869	289.325998972794	0	NaN	NaN	NaN	NaN	NaN	304.281271140705	0.966132297304818	30.0963122879086	13.2451259873428	9.76584754778995	3.21318570275801	0.0206532166927295	0.00982413182776071	1	1.0014591228862	2254.35884067663	6	23864.8231046931	1	1	1	1	2019-05-16T17:47:23.113	NG_ecoli_LTEE_606_DM25	-0	-0	160.15	DIA_100X_EMPTY_1x1_100ms	fc53dd06-9500-44ae-8b43-cec358e54c80	EPI_100X_YFP_1x1_200ms_25sola	EPI_100X_RFP_1x1_200ms_25sola
126	23	9.35242627733857	216	-34.0730051792974	222.976851851852	1938.52314814815	1008735	4670.06944444444	112.362485674953	259.819473696481	2	87973	407.282407407407	286.79355219869	289.325998972794	0	NaN	NaN	NaN	NaN	NaN	243.834204103131	0.998764021431115	24.2216597911467	12.153102948264	9.77779529288397	3.0269331033061	0.0190928385502001	0.00997004717346994	0	1.00404004472987	1818.76112401383	6	25449.9305555556	1	1	1	1	2019-05-16T17:47:23.113	NG_ecoli_LTEE_606_DM25	-0	-0	160.15	DIA_100X_EMPTY_1x1_100ms	b1c2702a-337d-409e-a410-3fcca4a8a303	EPI_100X_YFP_1x1_200ms_25sola	EPI_100X_RFP_1x1_200ms_25sola
127	23	8.61701058966948	204	-43.2044062096772	217	70.156862745098	3024131	14824.1715686275	112.362485674953	259.819473696481	2	159582	782.264705882353	286.79355219869	289.325998972794	0	NaN	NaN	NaN	NaN	NaN	262.172680582025	0.977192538019251	27.2503236277123	11.1049933112269	9.19690493945588	2.693960925623	0.177932358350185	0.00429736889158281	2	1.00005771855268	1810.27661341104	5	27222.4754901961	1	1	1	1	2019-05-16T17:47:23.113	NG_ecoli_LTEE_606_DM25	-0	-0	160.15	DIA_100X_EMPTY_1x1_100ms	c2737c1e-f5d6-4afb-bbbb-83f792cb130e	EPI_100X_YFP_1x1_200ms_25sola	EPI_100X_RFP_1x1_200ms_25sola
128	23	7.7949601379347	180	-29.7817087569016	227.633333333333	1925.98333333333	708181	3934.33888888889	112.362485674953	259.819473696481	2	73457	408.094444444444	286.79355219869	289.325998972794	0	NaN	NaN	NaN	NaN	NaN	236.379973459093	0.998923591790578	25.1583890269307	11.2807339336571	9.08813166678276	2.80850664801218	0.00245938637274217	0.000857265227184535	2	1.0000272893302	1632.00667418153	5	24547.4611111111	1	1	1	1	2019-05-16T17:47:23.113	NG_ecoli_LTEE_606_DM25	-0	-0	160.15	DIA_100X_EMPTY_1x1_100ms	615e3a12-5ec7-46eb-81aa-45b4a34275cd	EPI_100X_YFP_1x1_200ms_25sola	EPI_100X_RFP_1x1_200ms_25sola
129	18	9.26384654405983	168	-26.7467830334123	226.297619047619	43.4761904761905	870227	5179.92261904762	112.362485674953	259.819473696481	1	82827	493.017857142857	286.79355219869	289.325998972794	0	NaN	NaN	NaN	NaN	NaN	193.789016033177	0.999618194258456	18.6769153052156	12.7460505306243	9.95607218816199	3.41226000159079	0.0077968990863526	0.00394209537528023	0	1.000382755659	1454.02242469697	6	26035.3154761905	1	1	1	1	2019-05-16T17:47:23.113	NG_ecoli_LTEE_606_DM25	-0	-0	160.15	DIA_100X_EMPTY_1x1_100ms	bcb77580-a6ed-4ca1-80d6-8e6082a613a0	EPI_100X_YFP_1x1_200ms_25sola	EPI_100X_RFP_1x1_200ms_25sola
130	28	9.31260202900171	261	-12.6536844102116	230.501915708812	1991.95019157088	2951197	11307.2681992337	112.362485674953	259.819473696481	2	110312	422.651340996169	286.79355219869	289.325998972794	0	NaN	NaN	NaN	NaN	NaN	296.403315775883	0.940559149023227	29.1306364339462	12.9514752951674	9.74068611497716	2.93450978118377	0.0447855421335299	0.020177899679667	2	1.02584486840762	2170.79569685062	6	26092.1647509579	1	1	1	1	2019-05-16T17:47:23.113	NG_ecoli_LTEE_606_DM25	-0	-0	160.15	DIA_100X_EMPTY_1x1_100ms	968aaab4-0bf0-4d5e-ab7a-e5dfaeb626e3	EPI_100X_YFP_1x1_200ms_25sola	EPI_100X_RFP_1x1_200ms_25sola
131	30	10.0715938446096	303	45.9087477160294	231.792079207921	68.4983498349835	1598270	5274.81848184819	112.362485674953	259.819473696481	1	152684	503.907590759076	286.79355219869	289.325998972794	0	NaN	NaN	NaN	NaN	NaN	322.576629988145	0.931598228677871	31.5608720525485	11.9408911263145	9.69761453681062	2.94616500983196	0.0283682266234182	0.0126998964482016	1	1.005436210767	2331.14190468041	6	26383.7227722772	1	1	1	1	2019-05-16T17:47:23.113	NG_ecoli_LTEE_606_DM25	-0	-0	160.15	DIA_100X_EMPTY_1x1_100ms	21895c9a-a21e-48c1-86a1-9395fd4cded0	EPI_100X_YFP_1x1_200ms_25sola	EPI_100X_RFP_1x1_200ms_25sola
132	25	9.79730594003014	246	24.4709687647529	233.430894308943	99.2642276422764	1850450	7522.15447154472	112.362485674953	259.819473696481	2	116675	474.288617886179	286.79355219869	289.325998972794	0	NaN	NaN	NaN	NaN	NaN	260.233250718869	0.98570548894389	26.2682251299149	12.095479771429	9.49748071526456	2.9596949144675	0.0129061721331923	0.00603991753721009	1	1.00165963814443	1860.96177177201	2	22659.0975609756	1	1	1	1	2019-05-16T17:47:23.113	NG_ecoli_LTEE_606_DM25	-0	-0	160.15	DIA_100X_EMPTY_1x1_100ms	b208b820-3425-4a36-905c-8b56cdd4b675	EPI_100X_YFP_1x1_200ms_25sola	EPI_100X_RFP_1x1_200ms_25sola
133	19	7.31442356815969	140	-49.9884236513496	234.914285714286	55.2785714285714	825295	5894.96428571429	112.362485674953	259.819473696481	1	63993	457.092857142857	286.79355219869	289.325998972794	0	NaN	NaN	NaN	NaN	NaN	190.1328373295	0.992083808352745	20.1242118388047	11.3120329833946	8.89111707476599	2.98929215038951	0.0326344037381561	0.017804425705733	0	1.00912223222161	1249.45730203497	4	25820.2785714286	1	1	1	1	2019-05-16T17:47:23.113	NG_ecoli_LTEE_606_DM25	-0	-0	160.15	DIA_100X_EMPTY_1x1_100ms	6ddb6426-59e9-4685-80ed-ae2f9a3a1c89	EPI_100X_YFP_1x1_200ms_25sola	EPI_100X_RFP_1x1_200ms_25sola
134	26	7.89567177488449	206	-29.9335294126857	238.038834951456	1948.31067961165	1999516	9706.38834951456	112.362485674953	259.819473696481	1	91572	444.52427184466	286.79355219869	289.325998972794	1	NaN	NaN	NaN	NaN	NaN	256.308646361578	0.987747558870067	26.3485385429299	12.0617994270024	9.3658545075531	2.95824602694898	0.00900001340166975	0.0038691868506824	1	1.00020741548468	1815.26998550278	5	25558.7766990291	1	1	1	1	2019-05-16T17:47:23.113	NG_ecoli_LTEE_606_DM25	-0	-0	160.15	DIA_100X_EMPTY_1x1_100ms	22e0f2ea-a184-48c1-a3a9-26162ec6c250	EPI_100X_YFP_1x1_200ms_25sola	EPI_100X_RFP_1x1_200ms_25sola
135	35	9.69185338188925	340	36.1343413832735	244.282352941176	1974.38529411765	993212	2921.21176470588	112.362485674953	259.819473696481	0	152759	449.291176470588	286.79355219869	289.325998972794	0	NaN	NaN	NaN	NaN	NaN	363.272961964394	0.917121417792988	37.0335588752221	11.7067878710458	9.58655905767801	2.43654995240492	0.016815607819832	0.00824423384909003	1	1.0043957169377	2673.07309502251	8	26574.2676470588	1	1	1	1	2019-05-16T17:47:23.113	NG_ecoli_LTEE_606_DM25	-0	-0	160.15	DIA_100X_EMPTY_1x1_100ms	6a6bcf66-06a3-44df-8ab4-865a575339dc	EPI_100X_YFP_1x1_200ms_25sola	EPI_100X_RFP_1x1_200ms_25sola
136	26	8.82051160950239	230	-0.602779788149171	240.573913043478	1984.9347826087	1667973	7252.05652173913	112.362485674953	259.819473696481	2	107085	465.586956521739	286.79355219869	289.325998972794	0	NaN	NaN	NaN	NaN	NaN	262.577433557967	0.979861570067873	25.4414034348006	12.0417362548555	9.91728325751318	2.93017008026132	0.0377307718647941	0.0189210795157278	1	1.01598722315116	1965.2435593083	4	24647.6434782609	1	1	1	1	2019-05-16T17:47:23.113	NG_ecoli_LTEE_606_DM25	-0	-0	160.15	DIA_100X_EMPTY_1x1_100ms	973a3b9a-0766-49c0-90ca-2079f33a45ec	EPI_100X_YFP_1x1_200ms_25sola	EPI_100X_RFP_1x1_200ms_25sola
137	24	9.28312302309718	223	-26.0338323858266	238.587443946188	32.9596412556054	2642544	11849.9730941704	112.362485674953	259.819473696481	1	107580	482.421524663677	286.79355219869	289.325998972794	0	NaN	NaN	NaN	NaN	NaN	241.774018116007	0.994012113775921	23.9892821698753	12.6445880435655	9.71205489190578	3.16602758404509	0.00894300091467003	0.00400424728812946	0	1.0006782740942	1777.171708183	7	26312.5291479821	1	1	1	1	2019-05-16T17:47:23.113	NG_ecoli_LTEE_606_DM25	-0	-0	160.15	DIA_100X_EMPTY_1x1_100ms	cf90f258-08e3-47f2-9203-3c9549a237c9	EPI_100X_YFP_1x1_200ms_25sola	EPI_100X_RFP_1x1_200ms_25sola
138	22	9.48566689901005	210	-35.0684242103754	235.942857142857	2011.80476190476	1715799	8170.47142857143	112.362485674953	259.819473696481	2	85498	407.133333333333	286.79355219869	289.325998972794	0	NaN	NaN	NaN	NaN	NaN	252.363872180568	0.975487940035462	24.7425205880488	12.0194155636423	9.75367100340861	3.01592362107172	0.0412915542847822	0.00716098738653213	1	1.00149219374563	1848.71526271783	4	24355.2761904762	1	1	1	1	2019-05-16T17:47:23.113	NG_ecoli_LTEE_606_DM25	-0	-0	160.15	DIA_100X_EMPTY_1x1_100ms	f28da1fd-eb48-4d9d-a74b-bc99fec4b60b	EPI_100X_YFP_1x1_200ms_25sola	EPI_100X_RFP_1x1_200ms_25sola
139	27	8.77790111297452	237	40.5346265652071	245.417721518987	21.5189873417722	1704242	7190.89451476793	112.362485674953	259.819473696481	2	125778	530.708860759494	286.79355219869	289.325998972794	0	NaN	NaN	NaN	NaN	NaN	276.31192438428	0.963817402333048	27.7157553219889	11.7071618063191	9.62980919965208	2.74163473352417	0.0313210115471966	0.0165789103267295	0	1.01427303319503	2018.60788183282	7	25547.4641350211	1	1	1	1	2019-05-16T17:47:23.113	NG_ecoli_LTEE_606_DM25	-0	-0	160.15	DIA_100X_EMPTY_1x1_100ms	519d4adc-2156-4c39-9a67-e77a1bf99553	EPI_100X_YFP_1x1_200ms_25sola	EPI_100X_RFP_1x1_200ms_25sola
140	14	6.91831071780184	97	-49.9979976388994	238.381443298969	7.04123711340206	271026	2794.0824742268	112.362485674953	259.819473696481	1	44600	459.79381443299	286.79355219869	289.325998972794	0	NaN	NaN	NaN	NaN	NaN	NaN	NaN	NaN	NaN	NaN	NaN	NaN	NaN	NaN	NaN	NaN	2	23307.8041237113	1	1	1	1	2019-05-16T17:47:23.113	NG_ecoli_LTEE_606_DM25	-0	-0	160.15	DIA_100X_EMPTY_1x1_100ms	d34431cd-5aa7-41b3-9bfd-e555caa915c3	EPI_100X_YFP_1x1_200ms_25sola	EPI_100X_RFP_1x1_200ms_25sola
141	26	8.75782882147752	228	-36.0810491034987	244.583333333333	50.7324561403509	2415715	10595.2412280702	112.362485674953	259.819473696481	1	103698	454.815789473684	286.79355219869	289.325998972794	0	NaN	NaN	NaN	NaN	NaN	253.975602432367	0.973285305182675	26.1015152333776	11.5349839521602	9.31802449146412	2.93238122753105	0.022603636131076	0.00993261284432235	1	1.00323549425115	1779.93152933597	7	26306.3464912281	1	1	1	1	2019-05-16T17:47:23.113	NG_ecoli_LTEE_606_DM25	-0	-0	160.15	DIA_100X_EMPTY_1x1_100ms	66f52011-6583-437f-9d97-fa16c1f617d2	EPI_100X_YFP_1x1_200ms_25sola	EPI_100X_RFP_1x1_200ms_25sola
142	33	9.45044886673538	312	46.5893151968037	244.009615384615	1926.36538461538	2243969	7192.20833333333	112.362485674953	259.819473696481	3	150561	482.567307692308	286.79355219869	289.325998972794	0	NaN	NaN	NaN	NaN	NaN	350.97612765692	0.96656537036345	35.2119261904433	11.7126297278704	9.55388094318194	2.63749669092114	0.0193830307411147	0.00948110317257563	1	1.00207654530383	2524.29039122065	9	24653.9455128205	1	1	1	1	2019-05-16T17:47:23.113	NG_ecoli_LTEE_606_DM25	-0	-0	160.15	DIA_100X_EMPTY_1x1_100ms	61f9ed35-5e06-452a-949a-82a68591302d	EPI_100X_YFP_1x1_200ms_25sola	EPI_100X_RFP_1x1_200ms_25sola
143	24	10.3214822180436	248	35.04857310622	250.483870967742	1959.625	931563	3756.30241935484	112.362485674953	259.819473696481	2	193015	778.286290322581	286.79355219869	289.325998972794	1	NaN	NaN	NaN	NaN	NaN	264.941646259684	0.985242799090038	25.7915109905727	12.0138992300691	9.77374015501093	3.11009813443737	0.0293528927952886	0.0114473941177846	1	1.00531560735848	1935.03241541449	7	26194.0524193548	1	1	1	1	2019-05-16T17:47:23.113	NG_ecoli_LTEE_606_DM25	-0	-0	160.15	DIA_100X_EMPTY_1x1_100ms	46e1c696-1ede-4802-9e20-2eaf94a29573	EPI_100X_YFP_1x1_200ms_25sola	EPI_100X_RFP_1x1_200ms_25sola
144	31	10.9665695592908	340	42.0321350992642	251.111764705882	1898.79411764706	1832604	5390.01176470588	112.362485674953	259.819473696481	2	159391	468.797058823529	286.79355219869	289.325998972794	0	NaN	NaN	NaN	NaN	NaN	324.750093466425	0.950147400934133	30.4593514251866	12.9185668101546	10.2374696204317	2.96290488522239	0.0341456131513611	0.0081298624816997	0	1.00266273246278	2507.23929085583	2	21232.3970588235	1	1	1	1	2019-05-16T17:47:23.113	NG_ecoli_LTEE_606_DM25	-0	-0	160.15	DIA_100X_EMPTY_1x1_100ms	be459153-454a-4287-a94f-7fb5ef138d2f	EPI_100X_YFP_1x1_200ms_25sola	EPI_100X_RFP_1x1_200ms_25sola
145	36	11.8805949516434	428	49.0199762959491	249.920560747664	78.9672897196262	4549428	10629.5046728972	112.362485674953	259.819473696481	2	201542	470.892523364486	286.79355219869	289.325998972794	0	NaN	NaN	NaN	NaN	NaN	411.572081210431	0.993332285123747	37.7712503635243	13.0354562982474	10.5898306062169	2.84821072693829	0.0222820727800742	0.0083727683116231	1	1.00462603816717	3326.81973890851	7	24672.2663551402	1	1	1	1	2019-05-16T17:47:23.113	NG_ecoli_LTEE_606_DM25	-0	-0	160.15	DIA_100X_EMPTY_1x1_100ms	05b833c3-2875-4a36-95ce-07d43aad7108	EPI_100X_YFP_1x1_200ms_25sola	EPI_100X_RFP_1x1_200ms_25sola
146	20	7.69454436498121	154	-47.0668635537048	251.662337662338	1943.4025974026	864122	5611.18181818182	112.362485674953	259.819473696481	1	131437	853.487012987013	286.79355219869	289.325998972794	2	NaN	NaN	NaN	NaN	NaN	208.138162677906	0.999644037961254	21.6275464667336	11.4625083928775	9.27834225597261	2.95739859878899	0.00693345922015778	0.00298239605424761	1	1.00016592769778	1462.30482259423	5	24956.6623376623	1	1	1	1	2019-05-16T17:47:23.113	NG_ecoli_LTEE_606_DM25	-0	-0	160.15	DIA_100X_EMPTY_1x1_100ms	7c0594b8-e173-42b0-8494-12619f72253a	EPI_100X_YFP_1x1_200ms_25sola	EPI_100X_RFP_1x1_200ms_25sola
147	34	10.0860789733966	344	31.8997143400005	248.808139534884	2006.83430232558	1496249	4349.56104651163	112.362485674953	259.819473696481	2	122872	357.186046511628	286.79355219869	289.325998972794	0	NaN	NaN	NaN	NaN	NaN	370.29284466738	0.958916947454958	36.3506620651138	12.6091442503471	9.89481676795945	2.62590870215863	0.0182014763298198	0.00766643292911556	1	1.00366974692199	2795.23109753253	6	25271.3459302326	1	1	1	1	2019-05-16T17:47:23.113	NG_ecoli_LTEE_606_DM25	-0	-0	160.15	DIA_100X_EMPTY_1x1_100ms	4be84f80-1b29-4434-aa57-715fb0d43f99	EPI_100X_YFP_1x1_200ms_25sola	EPI_100X_RFP_1x1_200ms_25sola
148	14	9.7076439067907	136	-49.9869663836434	248.492647058824	8.31617647058824	488973	3595.38970588235	112.362485674953	259.819473696481	1	70769	520.360294117647	286.79355219869	289.325998972794	0	NaN	NaN	NaN	NaN	NaN	NaN	NaN	NaN	NaN	NaN	NaN	NaN	NaN	NaN	NaN	NaN	2	23168.0808823529	1	1	1	1	2019-05-16T17:47:23.113	NG_ecoli_LTEE_606_DM25	-0	-0	160.15	DIA_100X_EMPTY_1x1_100ms	c0d09484-7b3d-43b9-a91e-81751e25fbbe	EPI_100X_YFP_1x1_200ms_25sola	EPI_100X_RFP_1x1_200ms_25sola
149	29	11.526584854749	335	25.9975091460046	260.262686567164	37.4417910447761	1328852	3966.7223880597	112.362485674953	259.819473696481	1	225224	672.310447761194	286.79355219869	289.325998972794	3	NaN	NaN	NaN	NaN	NaN	332.229290820076	0.973564318364875	28.4729413999545	13.9127697704343	11.2146030226842	3.48360072819063	0.0327481777742145	0.0127241846883857	1	1.00826744191833	2812.48377371569	6	25375.4686567164	1	1	1	1	2019-05-16T17:47:23.113	NG_ecoli_LTEE_606_DM25	-0	-0	160.15	DIA_100X_EMPTY_1x1_100ms	8955de18-e348-4b2b-8165-81debf3d45e3	EPI_100X_YFP_1x1_200ms_25sola	EPI_100X_RFP_1x1_200ms_25sola
150	25	8.7396792118854	219	19.1404335857415	259.812785388128	1935.62557077626	819192	3740.60273972603	112.362485674953	259.819473696481	1	422211	1927.90410958904	286.79355219869	289.325998972794	0	NaN	NaN	NaN	NaN	NaN	256.221822461459	0.98526689763162	26.8782414006253	10.9458553838318	9.17708122702682	2.73494492881341	0.0161464175065594	0.00841010385175714	1	1.00368052722167	1777.8695137892	4	23456.0639269406	1	1	1	1	2019-05-16T17:47:23.113	NG_ecoli_LTEE_606_DM25	-0	-0	160.15	DIA_100X_EMPTY_1x1_100ms	5e371944-f4dc-4c3c-b814-97236746eb52	EPI_100X_YFP_1x1_200ms_25sola	EPI_100X_RFP_1x1_200ms_25sola
151	20	7.03027795164009	141	-49.9801996767871	258.078014184397	49.5248226950355	621955	4411.02836879433	112.362485674953	259.819473696481	0	75110	532.695035460993	286.79355219869	289.325998972794	0	NaN	NaN	NaN	NaN	NaN	197.97677398171	0.989508737146311	NaN	NaN	NaN	NaN	NaN	NaN	NaN	NaN	NaN	4	26574.9503546099	1	1	1	1	2019-05-16T17:47:23.113	NG_ecoli_LTEE_606_DM25	-0	-0	160.15	DIA_100X_EMPTY_1x1_100ms	491e343b-767a-477b-9f16-1bb1459bd965	EPI_100X_YFP_1x1_200ms_25sola	EPI_100X_RFP_1x1_200ms_25sola
152	29	9.48691468537884	276	48.1265875197719	256.655797101449	2030.72463768116	1529257	5540.78623188406	112.362485674953	259.819473696481	3	102816	372.521739130435	286.79355219869	289.325998972794	0	NaN	NaN	NaN	NaN	NaN	307.085844399647	0.962043399136777	29.4630735058694	12.6276034347611	10.0984025632528	2.78223232339446	0.0170379530704443	0.00662399511866826	1	1.00254707006288	2359.78963655054	3	22584.8586956522	1	1	1	1	2019-05-16T17:47:23.113	NG_ecoli_LTEE_606_DM25	-0	-0	160.15	DIA_100X_EMPTY_1x1_100ms	d5a4c0f6-bc9a-4cbc-9f7c-33bf19cae2cb	EPI_100X_YFP_1x1_200ms_25sola	EPI_100X_RFP_1x1_200ms_25sola
153	27	8.13405677492204	220	30.5785136380101	264.381818181818	1970.55454545455	610748	2776.12727272727	112.362485674953	259.819473696481	2	130808	594.581818181818	286.79355219869	289.325998972794	0	NaN	NaN	NaN	NaN	NaN	262.714945740749	0.984349080710671	27.9018470274331	10.758920369343	9.05837973850887	2.65005964661298	0.0069973637206434	0.00386642459559411	1	1.00018467940097	1798.14156667826	5	26565.2454545455	1	1	1	1	2019-05-16T17:47:23.113	NG_ecoli_LTEE_606_DM25	-0	-0	160.15	DIA_100X_EMPTY_1x1_100ms	fe2ecb7a-30b3-4151-ba12-0ec96236ce46	EPI_100X_YFP_1x1_200ms_25sola	EPI_100X_RFP_1x1_200ms_25sola
154	26	10.9349994104628	285	8.46922183202742	262.133333333333	105.582456140351	752369	2639.89122807018	112.362485674953	259.819473696481	1	118326	415.178947368421	286.79355219869	289.325998972794	0	NaN	NaN	NaN	NaN	NaN	287.68316976061	0.989338858396762	26.761832421112	13.3586850924808	10.1927128512741	3.49541612575079	0.0168593060847158	0.00815327142078267	1	1.00107151490332	2183.66144977861	2	22605.249122807	1	1	1	1	2019-05-16T17:47:23.113	NG_ecoli_LTEE_606_DM25	-0	-0	160.15	DIA_100X_EMPTY_1x1_100ms	cdfd42a9-01c9-4778-a8a6-ec0cd29cd4f9	EPI_100X_YFP_1x1_200ms_25sola	EPI_100X_RFP_1x1_200ms_25sola
155	21	8.85128350332226	186	-7.75855040131006	262.150537634409	1924.40322580645	1433052	7704.58064516129	112.362485674953	259.819473696481	2	169221	909.790322580645	286.79355219869	289.325998972794	1	NaN	NaN	NaN	NaN	NaN	219.905844084316	0.997046584344067	22.3746320327024	12.1928258447024	9.35508254036816	3.22094800699176	0.00620726439113709	0.00154905426940712	2	1.00006057803017	1537.94580007445	4	24110.3494623656	1	1	1	1	2019-05-16T17:47:23.113	NG_ecoli_LTEE_606_DM25	-0	-0	160.15	DIA_100X_EMPTY_1x1_100ms	f5cf7593-423e-40a1-a280-4691bd4de01c	EPI_100X_YFP_1x1_200ms_25sola	EPI_100X_RFP_1x1_200ms_25sola
156	30	7.95601893296373	240	-40.7097862937116	260.0125	68.0958333333333	1574818	6561.74166666667	112.362485674953	259.819473696481	1	128807	536.695833333333	286.79355219869	289.325998972794	0	NaN	NaN	NaN	NaN	NaN	292.233616674138	0.99136303245098	31.2488750481268	11.1511266330332	9.14412515319074	2.56354895187711	0.0140957163725431	0.00596412885325929	2	1.00264752387471	2052.14758955879	4	26569.7416666667	1	1	1	1	2019-05-16T17:47:23.113	NG_ecoli_LTEE_606_DM25	-0	-0	160.15	DIA_100X_EMPTY_1x1_100ms	206a2387-705b-4b02-80a1-6cb16a92ecc4	EPI_100X_YFP_1x1_200ms_25sola	EPI_100X_RFP_1x1_200ms_25sola
157	23	5.98050529829517	138	-48.133235271231	261.094202898551	1902.6231884058	970869	7035.28260869565	112.362485674953	259.819473696481	2	70117	508.094202898551	286.79355219869	289.325998972794	0	NaN	NaN	NaN	NaN	NaN	211.253541063206	0.984669971141198	23.9213662463314	10.1020371498185	8.49720706194248	2.52147768515594	0.0168760157963516	0.0078562695737142	1	1.00258738534129	1356.52644456184	6	21454.4637681159	1	1	1	1	2019-05-16T17:47:23.113	NG_ecoli_LTEE_606_DM25	-0	-0	160.15	DIA_100X_EMPTY_1x1_100ms	0b151519-7012-4caa-b5c2-498124991c99	EPI_100X_YFP_1x1_200ms_25sola	EPI_100X_RFP_1x1_200ms_25sola
158	20	9.06142765609509	182	-41.5072427431426	267.472527472527	1910.09340659341	828023	4549.57692307692	112.362485674953	259.819473696481	1	106497	585.148351648352	286.79355219869	289.325998972794	0	NaN	NaN	NaN	NaN	NaN	215.962885784566	0.999682280341307	20.7793868743438	12.7297221893587	9.91822471700936	3.40284672833383	0.0118409014530055	0.00525563982836744	1	1.00066265561988	1605.42676112906	4	22599.4175824176	1	1	1	1	2019-05-16T17:47:23.113	NG_ecoli_LTEE_606_DM25	-0	-0	160.15	DIA_100X_EMPTY_1x1_100ms	d2e381ed-3f22-4c2d-b896-806af76fa2c1	EPI_100X_YFP_1x1_200ms_25sola	EPI_100X_RFP_1x1_200ms_25sola
159	26	9.02684259873572	235	-38.6122734898565	270.353191489362	1949.90638297872	410535	1746.95744680851	112.362485674953	259.819473696481	0	5621016	23919.2170212766	286.79355219869	289.325998972794	2	NaN	NaN	NaN	NaN	NaN	233.67226903851	0.998821003787902	23.239703418282	12.823916295076	9.6293784710557	3.27332227126093	0.00810392963588815	0.00322262880239418	0	1.00026353202427	1692.45439754206	5	24594.629787234	1	1	1	1	2019-05-16T17:47:23.113	NG_ecoli_LTEE_606_DM25	-0	-0	160.15	DIA_100X_EMPTY_1x1_100ms	73e06884-c12c-4f9b-ac1e-05318ca8c2f7	EPI_100X_YFP_1x1_200ms_25sola	EPI_100X_RFP_1x1_200ms_25sola
160	33	9.45294278763677	312	46.6760799931915	271.916666666667	1994.82371794872	2802059	8980.95833333333	112.362485674953	259.819473696481	2	114639	367.432692307692	286.79355219869	289.325998972794	0	NaN	NaN	NaN	NaN	NaN	331.018540334114	0.941710134551046	33.067755297446	12.0865249001632	9.74300656853463	2.43515490607752	0.0130939402762524	0.00537723362987698	1	1.00243321110401	2465.36137300809	5	26522.7403846154	1	1	1	1	2019-05-16T17:47:23.113	NG_ecoli_LTEE_606_DM25	-0	-0	160.15	DIA_100X_EMPTY_1x1_100ms	cfb33593-c0b4-4312-86d6-8663b1616b83	EPI_100X_YFP_1x1_200ms_25sola	EPI_100X_RFP_1x1_200ms_25sola
161	33	11.8761539980917	392	39.7293058926301	271.344387755102	2009.26530612245	1970313	5026.30867346939	112.362485674953	259.819473696481	4	154296	393.612244897959	286.79355219869	289.325998972794	0	NaN	NaN	NaN	NaN	NaN	375.393863143757	0.91842069770349	35.1761733115224	12.3301189941269	10.2756952515922	2.66661786428139	0.0476741241681933	0.0201631039152444	1	1.02430359894579	2917.16440288378	6	25376.8265306122	1	1	1	1	2019-05-16T17:47:23.113	NG_ecoli_LTEE_606_DM25	-0	-0	160.15	DIA_100X_EMPTY_1x1_100ms	41b86478-b087-40a7-bf52-e92b91103185	EPI_100X_YFP_1x1_200ms_25sola	EPI_100X_RFP_1x1_200ms_25sola
162	18	7.94266902422119	146	-47.9149601724036	264.609589041096	22.8630136986301	398895	2732.15753424658	112.362485674953	259.819473696481	0	138585	949.212328767123	286.79355219869	289.325998972794	2	NaN	NaN	NaN	NaN	NaN	191.173783287131	0.999781792408831	20.1798142477913	12.1148315128263	8.87336416520451	3.35617738323457	0.0293399301408726	0.014561297852843	0	1.0064696758585	1247.91112538914	3	24659.9657534247	1	1	1	1	2019-05-16T17:47:23.113	NG_ecoli_LTEE_606_DM25	-0	-0	160.15	DIA_100X_EMPTY_1x1_100ms	f663bb78-433f-4692-96aa-a2868f67ba32	EPI_100X_YFP_1x1_200ms_25sola	EPI_100X_RFP_1x1_200ms_25sola
163	37	10.8501456723401	403	45.0001121438662	266.213399503722	583.657568238213	1425872	3538.14392059553	112.362485674953	259.819473696481	2	136247	338.081885856079	286.79355219869	289.325998972794	0	NaN	NaN	NaN	NaN	NaN	369.266666918764	0.969110015194966	37.9725808913832	10.8964142581237	9.48776648388009	2.30883407395532	0.00759112363464878	0.00304508971294421	3	1.00020949984262	2684.65183718835	1	22642.1538461538	1	1	1	1	2019-05-16T17:47:23.113	NG_ecoli_LTEE_606_DM25	-0	-0	160.15	DIA_100X_EMPTY_1x1_100ms	9643b8d7-53a5-42ed-9e1c-e7223787d361	EPI_100X_YFP_1x1_200ms_25sola	EPI_100X_RFP_1x1_200ms_25sola
164	22	9.45176536282147	208	-19.9057416988031	270.831730769231	1982.92788461538	1010701	4859.13942307692	112.362485674953	259.819473696481	2	93401	449.043269230769	286.79355219869	289.325998972794	0	NaN	NaN	NaN	NaN	NaN	230.568600961304	0.995597434484705	22.9463147023804	12.0146201813817	9.56229077512373	3.13200845015888	0.022118691575381	0.00889195459957509	1	1.00287945229444	1647.88430923805	4	25606.6201923077	1	1	1	1	2019-05-16T17:47:23.113	NG_ecoli_LTEE_606_DM25	-0	-0	160.15	DIA_100X_EMPTY_1x1_100ms	c50209fe-0dbf-45ef-8234-e1eeb6da0637	EPI_100X_YFP_1x1_200ms_25sola	EPI_100X_RFP_1x1_200ms_25sola
165	34	7.98887958869659	272	-6.1860316271484	267.283088235294	2030.08455882353	2190246	8052.375	112.362485674953	259.819473696481	2	103083	378.981617647059	286.79355219869	289.325998972794	0	NaN	NaN	NaN	NaN	NaN	352.160762220726	0.885486586839563	36.3170679621106	12.0143900097609	9.50681177804514	2.36233126749474	0.0111065899630391	0.00469135264119674	1	1.00211097461059	2577.92602703425	3	23115.4338235294	1	1	1	1	2019-05-16T17:47:23.113	NG_ecoli_LTEE_606_DM25	-0	-0	160.15	DIA_100X_EMPTY_1x1_100ms	08dcbf34-736a-4179-b208-9fc9363fa8a9	EPI_100X_YFP_1x1_200ms_25sola	EPI_100X_RFP_1x1_200ms_25sola
166	38	8.4736061349938	322	32.3862644329596	268.304347826087	82.9378881987578	1980470	6150.52795031056	112.362485674953	259.819473696481	2	154323	479.26397515528	286.79355219869	289.325998972794	0	NaN	NaN	NaN	NaN	NaN	380.429465804547	0.953885068356152	39.9952259065118	11.2927778222961	9.31266861503876	2.15456151300516	0.0135694169748622	0.00542850916761837	1	1.00283730563845	2724.24607500009	4	24833.4627329193	1	1	1	1	2019-05-16T17:47:23.113	NG_ecoli_LTEE_606_DM25	-0	-0	160.15	DIA_100X_EMPTY_1x1_100ms	412cf23d-3dee-49e6-b551-bf32ad1beb52	EPI_100X_YFP_1x1_200ms_25sola	EPI_100X_RFP_1x1_200ms_25sola
167	25	7.72040618375264	193	-15.4344356120103	274.450777202073	1960.49740932642	858768	4449.57512953368	112.362485674953	259.819473696481	2	561720	2910.46632124352	286.79355219869	289.325998972794	1	NaN	NaN	NaN	NaN	NaN	247.830861748911	0.950358745327401	26.133125633828	10.8856386833186	9.13998172522116	2.484350421533	0.0374422971548425	0.0183688491161534	1	1.01642842683033	1714.63582098633	6	25863.3419689119	1	1	1	1	2019-05-16T17:47:23.113	NG_ecoli_LTEE_606_DM25	-0	-0	160.15	DIA_100X_EMPTY_1x1_100ms	c37b991e-0cd7-4354-afd8-26439f033b4f	EPI_100X_YFP_1x1_200ms_25sola	EPI_100X_RFP_1x1_200ms_25sola
168	36	9.28346179754945	335	28.5686074407689	275.958208955224	27.044776119403	1123318	3353.18805970149	112.362485674953	259.819473696481	2	2147539	6410.56417910448	286.79355219869	289.325998972794	0	NaN	NaN	NaN	NaN	NaN	371.779992409122	0.978353909668373	36.871158239877	11.6503374531361	9.90586527088257	2.29302163784184	0.00938352644388272	0.00386055251844233	1	1.00140154257239	2841.59052176857	4	23472.2776119403	1	1	1	1	2019-05-16T17:47:23.113	NG_ecoli_LTEE_606_DM25	-0	-0	160.15	DIA_100X_EMPTY_1x1_100ms	ddd6e44e-513b-404e-8bd1-60714cfecd34	EPI_100X_YFP_1x1_200ms_25sola	EPI_100X_RFP_1x1_200ms_25sola
169	40	9.13974555973191	366	-22.2043699806821	287.035519125683	1905.77868852459	2534904	6925.96721311475	112.362485674953	259.819473696481	3	273879	748.303278688525	286.79355219869	289.325998972794	0	NaN	NaN	NaN	NaN	NaN	379.002753780139	0.942193518759258	39.7010052476979	10.9757918238461	9.36372161995461	2.1605692980113	0.017822751048946	0.00840655085779153	1	1.00576415509771	2733.93618039756	3	21339.2950819672	1	1	1	1	2019-05-16T17:47:23.113	NG_ecoli_LTEE_606_DM25	-0	-0	160.15	DIA_100X_EMPTY_1x1_100ms	34fb5f48-103a-4618-9223-83740fb2a654	EPI_100X_YFP_1x1_200ms_25sola	EPI_100X_RFP_1x1_200ms_25sola
170	30	9.16624974522893	275	-6.35559652673415	277.949090909091	2032.65818181818	962716	3500.78545454545	112.362485674953	259.819473696481	1	108503	394.556363636364	286.79355219869	289.325998972794	0	NaN	NaN	NaN	NaN	NaN	NaN	NaN	NaN	NaN	NaN	NaN	NaN	NaN	NaN	NaN	NaN	4	23583.1781818182	1	1	1	1	2019-05-16T17:47:23.113	NG_ecoli_LTEE_606_DM25	-0	-0	160.15	DIA_100X_EMPTY_1x1_100ms	611587dc-1223-4caa-a0a7-22e2c43f4776	EPI_100X_YFP_1x1_200ms_25sola	EPI_100X_RFP_1x1_200ms_25sola
171	30	10.7268456790713	322	15.6998147933774	286.44099378882	1891.48757763975	2321592	7209.91304347826	112.362485674953	259.819473696481	2	181458	563.534161490683	286.79355219869	289.325998972794	0	NaN	NaN	NaN	NaN	NaN	315.17687577199	0.916404381609319	29.8948398541941	13.6698771007044	10.1627230655072	2.82817641135621	0.0122289536843299	0.00730015612119291	1	1.00255873615956	2424.96958033724	2	20895.4565217391	1	1	1	1	2019-05-16T17:47:23.113	NG_ecoli_LTEE_606_DM25	-0	-0	160.15	DIA_100X_EMPTY_1x1_100ms	338a69f0-4d49-407b-b337-6612462425b5	EPI_100X_YFP_1x1_200ms_25sola	EPI_100X_RFP_1x1_200ms_25sola
172	33	9.61885262449354	319	27.3680195860598	279.288401253918	68.7210031347962	2510010	7868.36990595611	112.362485674953	259.819473696481	2	196070	614.639498432602	286.79355219869	289.325998972794	2	NaN	NaN	NaN	NaN	NaN	353.836140672146	0.951735985932373	34.9666403440351	11.5278501766404	9.87358856599815	2.51908891382316	0.0199609250616695	0.0108172639612675	1	1.00695280268368	2677.28028651555	3	24060.8808777429	1	1	1	1	2019-05-16T17:47:23.113	NG_ecoli_LTEE_606_DM25	-0	-0	160.15	DIA_100X_EMPTY_1x1_100ms	c2fa93f1-cfe4-4c9d-af4d-d3f19f067841	EPI_100X_YFP_1x1_200ms_25sola	EPI_100X_RFP_1x1_200ms_25sola
173	31	14.2383813977057	442	-46.9722958788736	284.782805429864	539.656108597285	2245802	5081	112.362485674953	259.819473696481	3	192898	436.420814479638	286.79355219869	289.325998972794	0	NaN	NaN	NaN	NaN	NaN	428.441089963456	0.922191427847822	33.252449648941	18.7132774085645	12.3815992898597	4.21289735320894	0.0794593582215996	0.0262464702891119	2	1.0370694001639	4003.75058603072	2	21913.3190045249	1	1	1	1	2019-05-16T17:47:23.113	NG_ecoli_LTEE_606_DM25	-0	-0	160.15	DIA_100X_EMPTY_1x1_100ms	f2e0c924-e1bf-46ae-a249-c567c34bd9bc	EPI_100X_YFP_1x1_200ms_25sola	EPI_100X_RFP_1x1_200ms_25sola
174	40	12.7926124342875	515	-33.3728513926008	284.372815533981	590.504854368932	1925810	3739.43689320388	112.362485674953	259.819473696481	4	208215	404.300970873786	286.79355219869	289.325998972794	0	NaN	NaN	NaN	NaN	NaN	488.284701363224	0.814722499423178	41.8598694247463	21.0970115333105	11.2668246039374	4.84974387159345	0.0401409598644496	0.0169858324934608	4	1.00486805344497	4173.40774482741	4	23118.2330097087	1	1	1	1	2019-05-16T17:47:23.113	NG_ecoli_LTEE_606_DM25	-0	-0	160.15	DIA_100X_EMPTY_1x1_100ms	09064be5-2026-482c-b623-57bbf539942b	EPI_100X_YFP_1x1_200ms_25sola	EPI_100X_RFP_1x1_200ms_25sola
175	32	10.3300680334582	331	48.7729731517769	291.543806646526	623.848942598187	954011	2882.2084592145	112.362485674953	259.819473696481	2	111386	336.513595166163	286.79355219869	289.325998972794	0	NaN	NaN	NaN	NaN	NaN	305.987990608507	0.952633602695615	31.0072588689817	11.6717682378055	9.61576681133807	2.43665022520641	0.0207182311871364	0.012007082790777	1	1.00907849674096	2251.75482564998	3	22584.416918429	1	1	1	1	2019-05-16T17:47:23.113	NG_ecoli_LTEE_606_DM25	-0	-0	160.15	DIA_100X_EMPTY_1x1_100ms	aca4aed2-2cb3-40a2-8a18-b149b43787ee	EPI_100X_YFP_1x1_200ms_25sola	EPI_100X_RFP_1x1_200ms_25sola
176	38	14.5056951935514	551	-49.9999901781475	290.774954627949	1981.42649727768	3236240	5873.39382940109	112.362485674953	259.819473696481	4	265989	482.738656987296	286.79355219869	289.325998972794	0	NaN	NaN	NaN	NaN	NaN	542.279536486697	0.932549354227811	37.3406251184066	21.8515573001186	14.063992569369	5.95797490607583	0.0335519043462618	0.0142368644666903	3	1.00327646767966	5800.81108589812	6	25585.4845735027	1	1	1	1	2019-05-16T17:47:23.113	NG_ecoli_LTEE_606_DM25	-0	-0	160.15	DIA_100X_EMPTY_1x1_100ms	90afee4c-2c85-4f91-91a2-8f5c2caadbd7	EPI_100X_YFP_1x1_200ms_25sola	EPI_100X_RFP_1x1_200ms_25sola
177	30	12.034950755104	362	-47.7823328806986	291.770718232044	52.2513812154696	2140474	5912.91160220995	112.362485674953	259.819473696481	2	1860625	5139.84806629834	286.79355219869	289.325998972794	1	NaN	NaN	NaN	NaN	NaN	372.125473310499	0.865911362166362	NaN	NaN	NaN	NaN	NaN	NaN	NaN	NaN	NaN	6	24841.4502762431	1	1	1	1	2019-05-16T17:47:23.113	NG_ecoli_LTEE_606_DM25	-0	-0	160.15	DIA_100X_EMPTY_1x1_100ms	afda3cdc-feea-401f-a622-a332c3e671e9	EPI_100X_YFP_1x1_200ms_25sola	EPI_100X_RFP_1x1_200ms_25sola
178	35	15.3229997227235	537	-5.45010105320723	299.091247672253	525.912476722533	2716904	5059.41154562384	112.362485674953	259.819473696481	3	300926	560.383612662942	286.79355219869	289.325998972794	0	NaN	NaN	NaN	NaN	NaN	490.990290819081	0.85314423566144	33.4306533946307	21.1982429766583	13.9299612782788	4.60838662564998	0.0454116140530538	0.0159360545021458	2	1.01896196334118	5094.88709898329	4	22060.0744878957	1	1	1	1	2019-05-16T17:47:23.113	NG_ecoli_LTEE_606_DM25	-0	-0	160.15	DIA_100X_EMPTY_1x1_100ms	0957994e-cf38-4f09-832b-8b33c82eab6e	EPI_100X_YFP_1x1_200ms_25sola	EPI_100X_RFP_1x1_200ms_25sola
179	28	10.1322566782145	284	46.1920765230465	287.591549295775	1610.00352112676	941800	3316.19718309859	112.362485674953	259.819473696481	4	103008	362.704225352113	286.79355219869	289.325998972794	0	NaN	NaN	NaN	NaN	NaN	301.179572251611	0.975527775675026	29.4865080084337	11.8080140297424	9.87965605678342	2.72921073653693	0.011242872137267	0.00694865925629241	0	1.00273174809228	2260.46025906407	3	21252.6302816901	1	1	1	1	2019-05-16T17:47:23.113	NG_ecoli_LTEE_606_DM25	-0	-0	160.15	DIA_100X_EMPTY_1x1_100ms	70967384-021e-47d2-ad1b-3c26215ce474	EPI_100X_YFP_1x1_200ms_25sola	EPI_100X_RFP_1x1_200ms_25sola
180	33	8.18190653120054	270	11.3007534371719	286.707407407407	26.6925925925926	430242	1593.48888888889	112.362485674953	259.819473696481	0	6209345	22997.5740740741	286.79355219869	289.325998972794	3	NaN	NaN	NaN	NaN	NaN	323.04472615846	0.889792061863239	33.431881893021	12.2862826096364	9.38802042012221	2.60667709321064	0.0165419830174513	0.00729210636860455	1	1.00309814189117	2314.18863477747	3	23552.5481481481	1	1	1	1	2019-05-16T17:47:23.113	NG_ecoli_LTEE_606_DM25	-0	-0	160.15	DIA_100X_EMPTY_1x1_100ms	480e8242-9e8e-46e1-b0c9-ac2f71a73adf	EPI_100X_YFP_1x1_200ms_25sola	EPI_100X_RFP_1x1_200ms_25sola
181	32	9.55659934408475	306	43.5725605283152	287.888888888889	1942.20261437908	587551	1920.10130718954	112.362485674953	259.819473696481	0	3198811	10453.6307189542	286.79355219869	289.325998972794	1	NaN	NaN	NaN	NaN	NaN	333.703788944242	0.94034724750508	33.1732708772262	12.4432127430224	9.84447129235373	2.49327717941724	0.0157072078803986	0.00548373702051163	3	1.00155165120072	2525.00923038536	4	23607.4215686275	1	1	1	1	2019-05-16T17:47:23.113	NG_ecoli_LTEE_606_DM25	-0	-0	160.15	DIA_100X_EMPTY_1x1_100ms	c2ff0161-a305-49b8-aaf0-368fe090c6a1	EPI_100X_YFP_1x1_200ms_25sola	EPI_100X_RFP_1x1_200ms_25sola
182	31	7.18678279260968	224	-21.4987908387558	292.616071428571	1597.94642857143	749107	3344.22767857143	112.362485674953	259.819473696481	2	86538	386.330357142857	286.79355219869	289.325998972794	0	NaN	NaN	NaN	NaN	NaN	290.811415526346	0.940416234986138	32.4604696601238	11.384547032926	8.67995210034291	2.44010548811829	0.01213830773697	0.00472679195114108	1	1.00147860405164	1920.7875748067	3	21572.2633928571	1	1	1	1	2019-05-16T17:47:23.113	NG_ecoli_LTEE_606_DM25	-0	-0	160.15	DIA_100X_EMPTY_1x1_100ms	f3ab2a8a-ee71-4441-888a-f175255dbb6d	EPI_100X_YFP_1x1_200ms_25sola	EPI_100X_RFP_1x1_200ms_25sola
183	33	11.3219120074969	374	42.1975019881807	300.435828877005	1963.50802139037	1687753	4512.70855614973	112.362485674953	259.819473696481	2	252642	675.513368983957	286.79355219869	289.325998972794	0	NaN	NaN	NaN	NaN	NaN	377.348374197683	0.933054631153253	35.0438866221122	12.5771834955791	10.4341797160786	2.55797083256839	0.0380573822725596	0.013656226233075	1	1.0145926995077	2996.53098816005	6	24686.2807486631	1	1	1	1	2019-05-16T17:47:23.113	NG_ecoli_LTEE_606_DM25	-0	-0	160.15	DIA_100X_EMPTY_1x1_100ms	0aa4b951-6939-49d3-81b7-f3a3c5517ac0	EPI_100X_YFP_1x1_200ms_25sola	EPI_100X_RFP_1x1_200ms_25sola
184	26	7.30397059019577	190	-14.1496887155852	289.831578947368	2016.98421052632	847209	4458.99473684211	112.362485674953	259.819473696481	2	78421	412.742105263158	286.79355219869	289.325998972794	0	NaN	NaN	NaN	NaN	NaN	246.849828687211	0.971698833302165	27.0394677164794	10.7831749444872	8.82731084794266	2.48735215467014	0.0113223239595469	0.00437982611625325	2	1.00104089672907	1654.79751462793	4	24852.7368421053	1	1	1	1	2019-05-16T17:47:23.113	NG_ecoli_LTEE_606_DM25	-0	-0	160.15	DIA_100X_EMPTY_1x1_100ms	4bb28959-3a81-4aad-aadf-4422a4b6ecf0	EPI_100X_YFP_1x1_200ms_25sola	EPI_100X_RFP_1x1_200ms_25sola
185	21	8.04928294299309	171	-38.044105724475	289.754385964912	72.4385964912281	3092856	18086.8771929825	112.362485674953	259.819473696481	1	108633	635.280701754386	286.79355219869	289.325998972794	0	NaN	NaN	NaN	NaN	NaN	201.70335069898	0.999874181768622	21.261684871021	11.4136879158321	9.18268023312024	2.93927187430546	0.00950094690662076	0.00430810056922274	1	1.00058385466655	1408.07724691559	3	22781.2222222222	1	1	1	1	2019-05-16T17:47:23.113	NG_ecoli_LTEE_606_DM25	-0	-0	160.15	DIA_100X_EMPTY_1x1_100ms	723543e9-d88c-43ec-984a-fa03418426e7	EPI_100X_YFP_1x1_200ms_25sola	EPI_100X_RFP_1x1_200ms_25sola
186	28	9.89535720463399	277	42.4854437012985	295.815884476534	1628.85559566787	2798800	10103.9711191336	112.362485674953	259.819473696481	2	88951	321.12274368231	286.79355219869	289.325998972794	0	NaN	NaN	NaN	NaN	NaN	296.382323744834	0.948368603718903	29.0786971347521	12.1720461139433	9.92974610643444	2.52141169321606	0.0274298650551838	0.0112343745978563	1	1.00733031155586	2251.85858588502	4	22436.5054151625	1	1	1	1	2019-05-16T17:47:23.113	NG_ecoli_LTEE_606_DM25	-0	-0	160.15	DIA_100X_EMPTY_1x1_100ms	83248f7e-76c2-4ff3-8a30-7eac5a9ecf27	EPI_100X_YFP_1x1_200ms_25sola	EPI_100X_RFP_1x1_200ms_25sola
187	20	9.27149504122437	186	-41.7118638204463	289.897849462366	2039.31182795699	574132	3086.7311827957	112.362485674953	259.819473696481	2	73810	396.827956989247	286.79355219869	289.325998972794	0	NaN	NaN	NaN	NaN	NaN	NaN	NaN	NaN	NaN	NaN	NaN	NaN	NaN	NaN	NaN	NaN	2	22330.1451612903	1	1	1	1	2019-05-16T17:47:23.113	NG_ecoli_LTEE_606_DM25	-0	-0	160.15	DIA_100X_EMPTY_1x1_100ms	3bd1e125-13fa-4086-a5aa-5c8f1b47ade6	EPI_100X_YFP_1x1_200ms_25sola	EPI_100X_RFP_1x1_200ms_25sola
188	23	7.96871830023175	184	-44.9976300949297	295.576086956522	553.260869565217	796283	4327.625	112.362485674953	259.819473696481	2	107029	581.679347826087	286.79355219869	289.325998972794	0	NaN	NaN	NaN	NaN	NaN	220.37766511386	0.982120738215475	22.9955903072743	11.6285128193839	9.23482897094216	2.81881401961068	0.0131473182130519	0.00542465688355538	1	1.00087273835498	1540.25333349194	3	24087.8206521739	1	1	1	1	2019-05-16T17:47:23.113	NG_ecoli_LTEE_606_DM25	-0	-0	160.15	DIA_100X_EMPTY_1x1_100ms	146b71bc-f9f6-46d8-a21f-e10d8bf0ad6d	EPI_100X_YFP_1x1_200ms_25sola	EPI_100X_RFP_1x1_200ms_25sola
189	36	11.4098517812972	411	47.8096449121831	300.630170316302	31.0997566909976	900034	2189.86374695864	112.362485674953	259.819473696481	2	6974035	16968.4549878345	286.79355219869	289.325998972794	2	NaN	NaN	NaN	NaN	NaN	406.543109225721	0.846503338934846	36.2955366197295	15.3578075082238	10.9485570163516	2.84902727421317	0.0218894201079585	0.00978932140032436	2	1.00747376131729	3417.09357477155	2	23184.897810219	1	1	1	1	2019-05-16T17:47:23.113	NG_ecoli_LTEE_606_DM25	-0	-0	160.15	DIA_100X_EMPTY_1x1_100ms	57d70003-71a6-4397-893a-6e98481f71da	EPI_100X_YFP_1x1_200ms_25sola	EPI_100X_RFP_1x1_200ms_25sola
190	15	4.84369228227451	74	-49.9987895453531	292.608108108108	608.5	393413	5316.39189189189	112.362485674953	259.819473696481	1	30838	416.72972972973	286.79355219869	289.325998972794	0	NaN	NaN	NaN	NaN	NaN	140.54176224744	0.999818522806453	NaN	NaN	NaN	NaN	NaN	NaN	NaN	NaN	NaN	3	22745.527027027	1	1	1	1	2019-05-16T17:47:23.113	NG_ecoli_LTEE_606_DM25	-0	-0	160.15	DIA_100X_EMPTY_1x1_100ms	9a37eeea-b2e0-40e3-ac10-2fbb45ba8883	EPI_100X_YFP_1x1_200ms_25sola	EPI_100X_RFP_1x1_200ms_25sola
191	40	13.9651107114429	559	-48.6139013197725	302.742397137746	600.762075134168	4155029	7432.96779964222	112.362485674953	259.819473696481	5	248798	445.076923076923	286.79355219869	289.325998972794	0	NaN	NaN	NaN	NaN	NaN	576.486106449972	0.87363249491543	42.5471211030906	22.9125002233879	13.3962759355472	5.22072398587236	0.0353429148781299	0.0158401471013604	3	1.0244552540453	5996.91964845509	8	24446.1055456172	1	1	1	1	2019-05-16T17:47:23.113	NG_ecoli_LTEE_606_DM25	-0	-0	160.15	DIA_100X_EMPTY_1x1_100ms	1d2c1cfe-f6a9-430b-92d0-b5fcdc7f3375	EPI_100X_YFP_1x1_200ms_25sola	EPI_100X_RFP_1x1_200ms_25sola
192	36	9.61453506011291	346	18.3104567993303	305.124277456647	1946.62716763006	2178316	6295.71098265896	112.362485674953	259.819473696481	3	592693	1712.98554913295	286.79355219869	289.325998972794	0	NaN	NaN	NaN	NaN	NaN	384.739936339259	0.910668649123217	38.655889383079	11.6977510770557	9.65584955797342	2.32842052878994	0.0253647995432588	0.012177255148535	1	1.01112894602614	2830.65233882579	3	23415.4624277457	1	1	1	1	2019-05-16T17:47:23.113	NG_ecoli_LTEE_606_DM25	-0	-0	160.15	DIA_100X_EMPTY_1x1_100ms	2f4c7d3c-3cd1-43a8-bf8f-0f04aaef6e3b	EPI_100X_YFP_1x1_200ms_25sola	EPI_100X_RFP_1x1_200ms_25sola
193	19	10.5094351747983	204	-44.3277315159161	300.720588235294	2016.50490196078	837690	4106.32352941176	112.362485674953	259.819473696481	2	84545	414.436274509804	286.79355219869	289.325998972794	0	NaN	NaN	NaN	NaN	NaN	214.264606235016	0.999931310719942	19.063164408968	13.6720180970561	10.7148570277317	3.668576700043	0.00580894061019021	0.00309938791497119	0	1.0002444457766	1718.92780118392	2	22043.7647058824	1	1	1	1	2019-05-16T17:47:23.113	NG_ecoli_LTEE_606_DM25	-0	-0	160.15	DIA_100X_EMPTY_1x1_100ms	bc079c93-ea31-47c8-a334-0180a9d7c437	EPI_100X_YFP_1x1_200ms_25sola	EPI_100X_RFP_1x1_200ms_25sola
194	25	10.4819708897526	264	28.0585678104485	307.219696969697	72.0492424242424	1301689	4930.64015151515	112.362485674953	259.819473696481	1	244530	926.25	286.79355219869	289.325998972794	0	NaN	NaN	NaN	NaN	NaN	259.892809540872	0.971251368933157	26.3987233610893	11.7089652966839	9.60802970923881	2.5415901252774	0.00655064813763044	0.0033220021950427	1	1.00053924282721	1913.99800557881	2	22873.7916666667	1	1	1	1	2019-05-16T17:47:23.113	NG_ecoli_LTEE_606_DM25	-0	-0	160.15	DIA_100X_EMPTY_1x1_100ms	e7b654d6-aa8d-4718-a77f-6895c98fad48	EPI_100X_YFP_1x1_200ms_25sola	EPI_100X_RFP_1x1_200ms_25sola
195	38	10.5359937360117	401	38.0352332145295	306.623441396509	1605.19451371571	1694107	4224.70573566085	112.362485674953	259.819473696481	2	143636	358.194513715711	286.79355219869	289.325998972794	0	NaN	NaN	NaN	NaN	NaN	424.624976922864	0.947620231734034	40.5459548896701	11.8673829560487	10.2398033639839	2.28705221175499	0.0235776353477138	0.0103771015420653	1	1.00419687383288	3339.03251414387	6	24888.5137157107	1	1	1	1	2019-05-16T17:47:23.113	NG_ecoli_LTEE_606_DM25	-0	-0	160.15	DIA_100X_EMPTY_1x1_100ms	746aba3d-17ae-44c0-b87e-7e9f8b204de8	EPI_100X_YFP_1x1_200ms_25sola	EPI_100X_RFP_1x1_200ms_25sola
196	31	10.4812317008234	326	-0.418908018235059	308.10736196319	552.156441717791	1917018	5880.42331288344	112.362485674953	259.819473696481	2	1007858	3091.58895705521	286.79355219869	289.325998972794	0	NaN	NaN	NaN	NaN	NaN	355.377680075935	0.955467114459052	32.8939554566273	13.7772515154218	10.4861691501941	3.04877783344101	0.0124062474406018	0.00819346755965465	0	1.00397374961284	2840.79372016608	5	24820.9325153374	1	1	1	1	2019-05-16T17:47:23.113	NG_ecoli_LTEE_606_DM25	-0	-0	160.15	DIA_100X_EMPTY_1x1_100ms	084ce1c6-7830-484f-a812-2fc6f9dbd04f	EPI_100X_YFP_1x1_200ms_25sola	EPI_100X_RFP_1x1_200ms_25sola
197	24	8.78700283338386	212	-48.0774415848999	307.066037735849	574.037735849057	898283	4237.18396226415	112.362485674953	259.819473696481	3	207496	978.754716981132	286.79355219869	289.325998972794	2	NaN	NaN	NaN	NaN	NaN	238.438117634493	0.964482248490548	22.7986388574341	12.5313205663434	9.78673813257529	3.18706222936072	0.0635322126748557	0.033541317627832	1	1.04031168859757	1715.04190640879	4	25488.608490566	1	1	1	1	2019-05-16T17:47:23.113	NG_ecoli_LTEE_606_DM25	-0	-0	160.15	DIA_100X_EMPTY_1x1_100ms	ae43a79d-0a3c-4400-8ed4-a6654c2019ed	EPI_100X_YFP_1x1_200ms_25sola	EPI_100X_RFP_1x1_200ms_25sola
198	34	9.23257986359072	314	43.753891697169	311.608280254777	1630.91401273885	4128022	13146.5668789809	112.362485674953	259.819473696481	3	100136	318.904458598726	286.79355219869	289.325998972794	0	NaN	NaN	NaN	NaN	NaN	339.127785423168	0.940715984966814	34.3216774107396	12.0129091865086	9.48948810134323	2.70017118384974	0.0289452742110519	0.0141183730754174	0	1.01496038823976	2427.4145880453	5	23102.2643312102	1	1	1	1	2019-05-16T17:47:23.113	NG_ecoli_LTEE_606_DM25	-0	-0	160.15	DIA_100X_EMPTY_1x1_100ms	87f03d91-46b4-489e-ac3d-a4781f45b6f6	EPI_100X_YFP_1x1_200ms_25sola	EPI_100X_RFP_1x1_200ms_25sola
199	37	11.3615545226772	421	48.1885432521048	309.790973871734	764.598574821853	3449989	8194.74821852732	112.362485674953	259.819473696481	4	134899	320.425178147268	286.79355219869	289.325998972794	0	NaN	NaN	NaN	NaN	NaN	362.375976845868	0.965107875565686	36.6730085720502	11.1011157184679	9.6723708961278	2.28566686619866	0.00903058398159185	0.00294875887007431	2	1.00066057878427	2694.64963122188	1	21368.6437054632	1	1	1	1	2019-05-16T17:47:23.113	NG_ecoli_LTEE_606_DM25	-0	-0	160.15	DIA_100X_EMPTY_1x1_100ms	e27ed617-f031-409a-84ea-2575ee880e0e	EPI_100X_YFP_1x1_200ms_25sola	EPI_100X_RFP_1x1_200ms_25sola
200	21	10.0237860902446	213	9.27195098779692	313.089201877934	1556.92488262911	370444	1739.17370892019	112.362485674953	259.819473696481	1	74102	347.896713615023	286.79355219869	289.325998972794	0	NaN	NaN	NaN	NaN	NaN	212.640647590642	0.999795909892795	21.1735849921121	11.870157280913	9.69469971787027	3.00464895441	0.0114107350074972	0.00564136842993468	1	1.00096779419663	1562.97849141377	1	21149.7183098592	1	1	1	1	2019-05-16T17:47:23.113	NG_ecoli_LTEE_606_DM25	-0	-0	160.15	DIA_100X_EMPTY_1x1_100ms	fc829002-50c5-4146-807d-cd138f5f1d30	EPI_100X_YFP_1x1_200ms_25sola	EPI_100X_RFP_1x1_200ms_25sola
201	21	11.444181179559	241	-24.757481920845	309.224066390042	1989.14107883817	1115986	4630.64730290456	112.362485674953	259.819473696481	2	104481	433.53112033195	286.79355219869	289.325998972794	0	NaN	NaN	NaN	NaN	NaN	253.694406681242	0.99601838545149	21.4688225075943	14.6261947624714	11.2126044038548	3.98029900925881	0.0192200188117497	0.00822787699971552	1	1.0015519584322	2119.87916615702	4	23267.2116182573	1	1	1	1	2019-05-16T17:47:23.113	NG_ecoli_LTEE_606_DM25	-0	-0	160.15	DIA_100X_EMPTY_1x1_100ms	db965db3-b213-42bb-af69-c7e7150efb1a	EPI_100X_YFP_1x1_200ms_25sola	EPI_100X_RFP_1x1_200ms_25sola
202	25	8.5095827851978	213	-18.360499839875	315.577464788732	624.427230046948	604995	2840.35211267606	112.362485674953	259.819473696481	3	79753	374.427230046948	286.79355219869	289.325998972794	0	NaN	NaN	NaN	NaN	NaN	251.6420959043	0.984828587275669	25.7345017793743	12.0794211466269	9.36068287410773	2.9257204536961	0.0157231560760822	0.00966476388621969	0	1.00405664845035	1771.00876494896	3	24203.0751173709	1	1	1	1	2019-05-16T17:47:23.113	NG_ecoli_LTEE_606_DM25	-0	-0	160.15	DIA_100X_EMPTY_1x1_100ms	38467aca-8745-4955-bb8a-e3954025f55b	EPI_100X_YFP_1x1_200ms_25sola	EPI_100X_RFP_1x1_200ms_25sola
203	28	9.63436787399688	270	32.1579415692207	320.7	2002.41851851852	1795443	6649.78888888889	112.362485674953	259.819473696481	2	107549	398.32962962963	286.79355219869	289.325998972794	0	NaN	NaN	NaN	NaN	NaN	300.846006449684	0.952876692608874	28.261601074002	13.2083293595945	10.2536349192068	2.91424516942475	0.0107628861989266	0.00490116512789372	2	1.00141693112221	2333.68558617548	3	22123.2296296296	1	1	1	1	2019-05-16T17:47:23.113	NG_ecoli_LTEE_606_DM25	-0	-0	160.15	DIA_100X_EMPTY_1x1_100ms	e789a2e8-6314-40d0-bb65-574013283b75	EPI_100X_YFP_1x1_200ms_25sola	EPI_100X_RFP_1x1_200ms_25sola
204	39	9.40776674040657	367	47.0928703072711	328.264305177112	1566.77929155313	2246716	6121.84196185286	112.362485674953	259.819473696481	2	146603	399.463215258856	286.79355219869	289.325998972794	0	NaN	NaN	NaN	NaN	NaN	382.508631777913	0.906539922956384	39.6235745454196	11.2923549886628	9.46525140426914	2.10137223233807	0.0187642075249909	0.0123247839480689	0	1.01389759239716	2788.09675177476	4	21506.3160762943	1	1	1	1	2019-05-16T17:47:23.113	NG_ecoli_LTEE_606_DM25	-0	-0	160.15	DIA_100X_EMPTY_1x1_100ms	37e8495a-15fb-4f13-a447-21c944b4d1ad	EPI_100X_YFP_1x1_200ms_25sola	EPI_100X_RFP_1x1_200ms_25sola
205	27	9.614823585527	261	-7.52618956696626	315.854406130268	1586.67816091954	4516333	17303.9578544061	112.362485674953	259.819473696481	3	96442	369.509578544061	286.79355219869	289.325998972794	0	NaN	NaN	NaN	NaN	NaN	305.029645045276	0.944841370386286	29.3393218090047	12.3367859009071	10.1068693907737	2.51960746480313	0.0307659755312301	0.0145484510190909	1	1.01133636152083	2353.82005577239	4	22459.122605364	1	1	1	1	2019-05-16T17:47:23.113	NG_ecoli_LTEE_606_DM25	-0	-0	160.15	DIA_100X_EMPTY_1x1_100ms	f4dac70e-d7ab-4643-87f0-0eb7a0cf14af	EPI_100X_YFP_1x1_200ms_25sola	EPI_100X_RFP_1x1_200ms_25sola
206	24	9.23634091731089	222	43.49128418681	319.792792792793	1976.4009009009	915802	4125.23423423423	112.362485674953	259.819473696481	1	88912	400.504504504504	286.79355219869	289.325998972794	0	NaN	NaN	NaN	NaN	NaN	254.499402247131	0.999815135019054	24.5192074526922	13.0583946425823	9.97968049643134	3.30609843929724	0.00192549686430283	0.000900075445480309	2	1.00000542765607	1917.91600916337	4	24214.5585585586	1	1	1	1	2019-05-16T17:47:23.113	NG_ecoli_LTEE_606_DM25	-0	-0	160.15	DIA_100X_EMPTY_1x1_100ms	b47e6469-716b-404f-b7d8-f4971a14ec8b	EPI_100X_YFP_1x1_200ms_25sola	EPI_100X_RFP_1x1_200ms_25sola
207	29	9.27177055481191	269	44.6527623311228	321.401486988848	578.230483271375	2033015	7557.67657992565	112.362485674953	259.819473696481	2	547196	2034.18587360595	286.79355219869	289.325998972794	0	NaN	NaN	NaN	NaN	NaN	307.471298668416	0.983063071104438	31.058194530689	11.3092614356037	9.66269541057702	2.50347164785022	0.0186804357094911	0.0106333114425908	0	1.00583483486226	2277.52245128283	6	24820.1226765799	1	1	1	1	2019-05-16T17:47:23.113	NG_ecoli_LTEE_606_DM25	-0	-0	160.15	DIA_100X_EMPTY_1x1_100ms	b15019af-771c-46e4-aa66-866de322a120	EPI_100X_YFP_1x1_200ms_25sola	EPI_100X_RFP_1x1_200ms_25sola
208	33	11.4179607191349	377	49.2037369426585	327.066312997347	1648.93633952255	5741423	15229.2387267905	112.362485674953	259.819473696481	0	110774	293.83023872679	286.79355219869	289.325998972794	0	NaN	NaN	NaN	NaN	NaN	376.725688360188	0.938579916494085	34.2868797853437	12.7310743627544	10.6372225797778	2.81068556909565	0.0168162052117779	0.00737401202807363	1	1.00127307264938	3047.01322826548	2	22567.8806366048	1	1	1	1	2019-05-16T17:47:23.113	NG_ecoli_LTEE_606_DM25	-0	-0	160.15	DIA_100X_EMPTY_1x1_100ms	43b3ca04-35dc-4b52-8f47-e0dda72bcbff	EPI_100X_YFP_1x1_200ms_25sola	EPI_100X_RFP_1x1_200ms_25sola
209	38	10.6826174754285	408	47.7379041018588	325.093137254902	542.147058823529	2535668	6214.87254901961	112.362485674953	259.819473696481	4	1663557	4077.34558823529	286.79355219869	289.325998972794	0	NaN	NaN	NaN	NaN	NaN	387.818453367325	0.943086455822108	38.8262646290023	11.8418808930902	9.7269320543202	2.46943778931305	0.0170196242767149	0.00715853571990582	2	1.00318267106311	2885.14241874012	4	22127.4264705882	1	1	1	1	2019-05-16T17:47:23.113	NG_ecoli_LTEE_606_DM25	-0	-0	160.15	DIA_100X_EMPTY_1x1_100ms	0deda0f0-7b35-4c1a-9241-a4e9b9eb85c3	EPI_100X_YFP_1x1_200ms_25sola	EPI_100X_RFP_1x1_200ms_25sola
210	22	10.5871472232788	233	-26.9640369793312	320.244635193133	595.227467811159	1191861	5115.28326180257	112.362485674953	259.819473696481	1	107188	460.034334763948	286.79355219869	289.325998972794	0	NaN	NaN	NaN	NaN	NaN	246.181780790277	0.987758067822601	22.5173884232518	13.0910446319306	10.2361812321037	3.50099849446788	0.0614741055023941	0.0315209519993744	0	1.036986569087	1853.03590223059	5	26477.0600858369	1	1	1	1	2019-05-16T17:47:23.113	NG_ecoli_LTEE_606_DM25	-0	-0	160.15	DIA_100X_EMPTY_1x1_100ms	98e3f845-8a62-4a70-8db7-decee75242b7	EPI_100X_YFP_1x1_200ms_25sola	EPI_100X_RFP_1x1_200ms_25sola
211	25	9.03566354364999	227	-27.536015138935	321.061674008811	560.709251101322	593293	2613.62555066079	112.362485674953	259.819473696481	0	3395310	14957.3127753304	286.79355219869	289.325998972794	1	NaN	NaN	NaN	NaN	NaN	274.483459362763	0.925487452812034	27.4554820523423	13.8455012803262	9.74747313523269	3.00704234849078	0.0278677224196219	0.0115485022026401	2	1.00697632726753	2048.81643130844	5	24971.5286343612	1	1	1	1	2019-05-16T17:47:23.113	NG_ecoli_LTEE_606_DM25	-0	-0	160.15	DIA_100X_EMPTY_1x1_100ms	b7f93e9a-5753-4f12-83be-1620a0e16ab5	EPI_100X_YFP_1x1_200ms_25sola	EPI_100X_RFP_1x1_200ms_25sola
212	23	6.80001027512168	157	-49.4276238905956	323.426751592357	617.031847133758	606748	3864.63694267516	112.362485674953	259.819473696481	2	67387	429.216560509554	286.79355219869	289.325998972794	0	NaN	NaN	NaN	NaN	NaN	207.064044758926	0.999605422048123	21.8562112933435	11.5267076549653	9.2068917411513	2.92719897911611	0.0101815706215128	0.00498826103578066	1	1.00080680812303	1455.09327986907	5	24306.076433121	1	1	1	1	2019-05-16T17:47:23.113	NG_ecoli_LTEE_606_DM25	-0	-0	160.15	DIA_100X_EMPTY_1x1_100ms	dbac1304-f761-489d-9c5f-6a5f68d0aee8	EPI_100X_YFP_1x1_200ms_25sola	EPI_100X_RFP_1x1_200ms_25sola
213	28	10.3542028159502	290	2.41360424118983	331.027586206897	1633.42413793103	2655266	9156.08965517241	112.362485674953	259.819473696481	1	104028	358.71724137931	286.79355219869	289.325998972794	0	NaN	NaN	NaN	NaN	NaN	310.408765891447	0.954452889910164	29.1810306748961	13.8598061259351	10.328805556889	2.9805209415425	0.0297477926325494	0.0112133951555155	0	1.00627296036169	2445.06670619443	6	24287.8655172414	1	1	1	1	2019-05-16T17:47:23.113	NG_ecoli_LTEE_606_DM25	-0	-0	160.15	DIA_100X_EMPTY_1x1_100ms	9ec7df58-538b-4fa5-84e7-24a2ee4f5676	EPI_100X_YFP_1x1_200ms_25sola	EPI_100X_RFP_1x1_200ms_25sola
214	21	9.00403432020373	190	-0.835937369518197	326.247368421053	1989.12105263158	2253120	11858.5263157895	112.362485674953	259.819473696481	1	71683	377.278947368421	286.79355219869	289.325998972794	0	NaN	NaN	NaN	NaN	NaN	236.799001771785	0.998657876707644	24.2287326141257	11.575484597147	9.47245689640075	2.8165744816685	0.00594348153142306	0.00257574371058578	1	1.00026285013613	1707.44158278809	3	22654.6684210526	1	1	1	1	2019-05-16T17:47:23.113	NG_ecoli_LTEE_606_DM25	-0	-0	160.15	DIA_100X_EMPTY_1x1_100ms	26717785-10da-4143-b65b-cb7cd55bc1ed	EPI_100X_YFP_1x1_200ms_25sola	EPI_100X_RFP_1x1_200ms_25sola
215	39	7.55457626286355	295	-49.4751449194784	336.010169491525	613.871186440678	1551741	5260.13898305085	112.362485674953	259.819473696481	4	117723	399.061016949153	286.79355219869	289.325998972794	0	NaN	NaN	NaN	NaN	NaN	344.63437917272	0.96982598223982	37.3089343277426	10.7458582202632	8.99877826129408	2.39852673115939	0.0183810683022304	0.0101507461581592	2	1.00275544697824	2372.8474951035	5	25902.606779661	1	1	1	1	2019-05-16T17:47:23.113	NG_ecoli_LTEE_606_DM25	-0	-0	160.15	DIA_100X_EMPTY_1x1_100ms	6897982e-7d6b-4618-b435-13372141e7bb	EPI_100X_YFP_1x1_200ms_25sola	EPI_100X_RFP_1x1_200ms_25sola
216	28	11.8574832000773	332	48.0732229242705	325.256024096386	781.153614457831	1011745	3047.42469879518	112.362485674953	259.819473696481	3	106653	321.243975903614	286.79355219869	289.325998972794	0	NaN	NaN	NaN	NaN	NaN	278.676480759763	0.990849083145877	25.5374977956116	12.729219171753	10.5275980971843	3.10459830298038	0.0112814527768835	0.00689454049123796	0	1.00198373501401	2222.93527380435	1	20503.343373494	1	1	1	1	2019-05-16T17:47:23.113	NG_ecoli_LTEE_606_DM25	-0	-0	160.15	DIA_100X_EMPTY_1x1_100ms	8c210ac4-3b66-4c6b-a0ce-92dc52b9bd55	EPI_100X_YFP_1x1_200ms_25sola	EPI_100X_RFP_1x1_200ms_25sola
217	25	9.99004706151704	250	23.0334551014662	328.188	1613.46	1343089	5372.356	112.362485674953	259.819473696481	2	82278	329.112	286.79355219869	289.325998972794	0	NaN	NaN	NaN	NaN	NaN	274.71168208285	0.987511062213204	25.9111646205435	12.6783976891783	10.259338937347	3.0370379114283	0.0121259858222186	0.00685433062235648	1	1.00062685788301	2141.9807846181	6	24958.784	1	1	1	1	2019-05-16T17:47:23.113	NG_ecoli_LTEE_606_DM25	-0	-0	160.15	DIA_100X_EMPTY_1x1_100ms	b321a0ac-8110-4ef5-ad96-8b6c3463db09	EPI_100X_YFP_1x1_200ms_25sola	EPI_100X_RFP_1x1_200ms_25sola
218	34	9.54676161697742	325	37.9981176235293	326.652307692308	1954.90153846154	4465683	13740.5630769231	112.362485674953	259.819473696481	2	130059	400.181538461538	286.79355219869	289.325998972794	0	NaN	NaN	NaN	NaN	NaN	343.344316480778	0.908217939041522	35.0772329770206	11.857296893192	9.49840159388131	2.4375133610968	0.0298902394595387	0.0173282575433054	0	1.02175436713099	2485.51428776173	4	20999.0707692308	1	1	1	1	2019-05-16T17:47:23.113	NG_ecoli_LTEE_606_DM25	-0	-0	160.15	DIA_100X_EMPTY_1x1_100ms	a96e634c-a971-4e4d-8dc0-cf42a50a99bf	EPI_100X_YFP_1x1_200ms_25sola	EPI_100X_RFP_1x1_200ms_25sola
219	25	9.74768820749851	245	16.7913501839892	327.897959183673	1584.41632653061	4955068	20224.7673469388	112.362485674953	259.819473696481	2	86602	353.477551020408	286.79355219869	289.325998972794	0	NaN	NaN	NaN	NaN	NaN	288.648754987031	0.960855651321877	27.4560352541908	12.8947949606891	10.0913619195509	2.98518429694902	0.0223323889033987	0.0114985053947488	1	1.00240159613944	2195.97438219528	5	23843.1387755102	1	1	1	1	2019-05-16T17:47:23.113	NG_ecoli_LTEE_606_DM25	-0	-0	160.15	DIA_100X_EMPTY_1x1_100ms	66b0aee0-1ef1-47f5-aa8d-f9b77230c8fa	EPI_100X_YFP_1x1_200ms_25sola	EPI_100X_RFP_1x1_200ms_25sola
220	34	10.1436726793526	345	47.549411978433	335.831884057971	1598.09855072464	2967421	8601.22028985507	112.362485674953	259.819473696481	2	142001	411.597101449275	286.79355219869	289.325998972794	0	NaN	NaN	NaN	NaN	NaN	362.614605831731	0.923457000990395	34.150387681463	12.5919484890753	10.2516138324306	2.59064276843744	0.0466698704109427	0.0171673857449872	1	1.01140803663043	2818.83721420084	6	25199.5304347826	1	1	1	1	2019-05-16T17:47:23.113	NG_ecoli_LTEE_606_DM25	-0	-0	160.15	DIA_100X_EMPTY_1x1_100ms	143a4cce-9445-4669-938b-d58797ef118b	EPI_100X_YFP_1x1_200ms_25sola	EPI_100X_RFP_1x1_200ms_25sola
221	40	9.94908860657952	406	-22.3146007341541	342.753694581281	629.923645320197	1535921	3783.05665024631	112.362485674953	259.819473696481	2	283375	697.967980295566	286.79355219869	289.325998972794	0	NaN	NaN	NaN	NaN	NaN	432.45229262561	0.914896173319709	42.6692706982858	12.3369532454257	9.89104485011677	2.39041348300582	0.0260569690492187	0.0151225243976739	1	1.00668993328481	3278.60761779099	7	24443.8078817734	1	1	1	1	2019-05-16T17:47:23.113	NG_ecoli_LTEE_606_DM25	-0	-0	160.15	DIA_100X_EMPTY_1x1_100ms	4d487969-4644-4762-aef0-6ae6b5f12969	EPI_100X_YFP_1x1_200ms_25sola	EPI_100X_RFP_1x1_200ms_25sola
222	34	10.56001232737	359	48.7618855453408	341.211699164345	581.284122562674	2535379	7062.33704735376	112.362485674953	259.819473696481	5	274711	765.211699164345	286.79355219869	289.325998972794	0	NaN	NaN	NaN	NaN	NaN	374.560942229494	0.978685527970413	34.6253349950122	12.5110641651366	10.4132884934416	3.00103544794648	0.0347134837859934	0.00431292787303419	1	1.00114992537993	2948.89742345627	5	24355.8885793872	1	1	1	1	2019-05-16T17:47:23.113	NG_ecoli_LTEE_606_DM25	-0	-0	160.15	DIA_100X_EMPTY_1x1_100ms	dec46899-e363-4526-8c46-2d90e0493574	EPI_100X_YFP_1x1_200ms_25sola	EPI_100X_RFP_1x1_200ms_25sola
223	34	9.76476170582217	332	49.146465283813	333.60843373494	306.189759036145	811468	2444.18072289157	112.362485674953	259.819473696481	0	120617	363.30421686747	286.79355219869	289.325998972794	0	NaN	NaN	NaN	NaN	NaN	319.433916785588	0.968821975162124	32.8934723276353	11.0062195741502	9.52274451841802	2.33039013355739	0.0121786551304879	0.00501806520323249	2	1.00214999491007	2342.73879073623	2	21561.9759036145	1	1	1	1	2019-05-16T17:47:23.113	NG_ecoli_LTEE_606_DM25	-0	-0	160.15	DIA_100X_EMPTY_1x1_100ms	9a8b0c41-905c-4273-8401-08b08942a5bb	EPI_100X_YFP_1x1_200ms_25sola	EPI_100X_RFP_1x1_200ms_25sola
224	19	8.22072370409155	157	-47.6618235114231	336.751592356688	566.31847133758	1608279	10243.8152866242	112.362485674953	259.819473696481	1	618131	3937.14012738853	286.79355219869	289.325998972794	0	NaN	NaN	NaN	NaN	NaN	191.548089365729	0.999592986162752	20.1682868456693	11.451606513033	9.13862854243847	3.00337976348544	0.011427060178523	0.00612533126463796	0	1.00104395423559	1322.88149295619	4	24075.0955414013	1	1	1	1	2019-05-16T17:47:23.113	NG_ecoli_LTEE_606_DM25	-0	-0	160.15	DIA_100X_EMPTY_1x1_100ms	988d1d53-1b87-4455-9f8c-b95617881479	EPI_100X_YFP_1x1_200ms_25sola	EPI_100X_RFP_1x1_200ms_25sola
225	25	6.4726251300682	162	-49.9999319506888	340.339506172839	1618.44444444444	1058959	6536.78395061728	112.362485674953	259.819473696481	1	54814	338.358024691358	286.79355219869	289.325998972794	0	NaN	NaN	NaN	NaN	NaN	231.413624452079	0.951139735630243	25.5982383100251	11.0075644267844	8.70605793583501	2.5887517713971	0.037732169148049	0.0172745695581467	2	1.01496162782495	1523.85296731458	6	26051.9444444444	1	1	1	1	2019-05-16T17:47:23.113	NG_ecoli_LTEE_606_DM25	-0	-0	160.15	DIA_100X_EMPTY_1x1_100ms	920517ed-7c7a-4ade-bb3c-cdd0605e5f99	EPI_100X_YFP_1x1_200ms_25sola	EPI_100X_RFP_1x1_200ms_25sola
226	36	10.2614275031444	370	6.95435611306153	349.151351351351	643.624324324324	2732982	7386.43783783784	112.362485674953	259.819473696481	3	533639	1442.26756756757	286.79355219869	289.325998972794	0	NaN	NaN	NaN	NaN	NaN	398.26529361939	0.943092141681546	38.4966364861968	12.4126368352538	10.1266219054967	2.46996683339759	0.0111520175467946	0.0045117311246848	2	1.0007287716879	3100.5722646423	5	23364.6378378378	1	1	1	1	2019-05-16T17:47:23.113	NG_ecoli_LTEE_606_DM25	-0	-0	160.15	DIA_100X_EMPTY_1x1_100ms	90fc92d2-0f77-4fae-be38-abf444a017a7	EPI_100X_YFP_1x1_200ms_25sola	EPI_100X_RFP_1x1_200ms_25sola
227	35	10.7744219772185	377	49.3522613408537	346.339522546419	163.344827586207	6798571	18033.3448275862	112.362485674953	259.819473696481	4	128192	340.031830238727	286.79355219869	289.325998972794	0	NaN	NaN	NaN	NaN	NaN	360.883608171077	0.926532648861949	34.7009735825243	12.6728798720284	10.0825768147454	2.66343657095883	0.0181026051346717	0.0088802078572192	2	1.00278277233092	2770.60503948431	3	22529.3872679045	1	1	1	1	2019-05-16T17:47:23.113	NG_ecoli_LTEE_606_DM25	-0	-0	160.15	DIA_100X_EMPTY_1x1_100ms	0be98b5d-ed4d-4a48-9bb6-2dc9fc4a7e55	EPI_100X_YFP_1x1_200ms_25sola	EPI_100X_RFP_1x1_200ms_25sola
228	25	9.87912816482431	247	41.9276358324155	338.688259109312	1955.78542510121	2249216	9106.13765182186	112.362485674953	259.819473696481	2	91047	368.611336032389	286.79355219869	289.325998972794	0	NaN	NaN	NaN	NaN	NaN	248.962644118852	0.983757285175703	24.1980444407141	11.8327986618643	9.86310677077632	2.93493149514736	0.0176612344957808	0.0071533842831263	1	1.0013841586688	1848.83272780128	1	21149.7530364372	1	1	1	1	2019-05-16T17:47:23.113	NG_ecoli_LTEE_606_DM25	-0	-0	160.15	DIA_100X_EMPTY_1x1_100ms	1612ec88-2642-4789-bc9b-5fdebeb297f9	EPI_100X_YFP_1x1_200ms_25sola	EPI_100X_RFP_1x1_200ms_25sola
229	21	6.54540573564871	138	-43.5154848124471	342.253623188406	178.152173913043	522374	3785.31884057971	112.362485674953	259.819473696481	0	51970	376.594202898551	286.79355219869	289.325998972794	0	NaN	NaN	NaN	NaN	NaN	204.293879937944	0.977859288717227	22.7844543340063	11.3319066572694	8.70146929052822	2.59948232853663	0.00630727393217144	0.00274224945691499	1	1.00007701016591	1354.92013609301	3	21728.5797101449	1	1	1	1	2019-05-16T17:47:23.113	NG_ecoli_LTEE_606_DM25	-0	-0	160.15	DIA_100X_EMPTY_1x1_100ms	63118678-61b9-47e9-b946-4c3e9a16d9ca	EPI_100X_YFP_1x1_200ms_25sola	EPI_100X_RFP_1x1_200ms_25sola
230	26	10.1956093564376	265	43.6280138853863	341.501886792453	287.68679245283	1765685	6662.96226415094	112.362485674953	259.819473696481	1	90732	342.384905660377	286.79355219869	289.325998972794	0	NaN	NaN	NaN	NaN	NaN	264.013866384692	0.998116760179351	25.4474101352227	12.3129609396749	10.1313104034204	2.90244209849742	0.00765852721390344	0.00372976347107718	0	1.00063148073943	2051.46784289387	5	22015.1056603774	1	1	1	1	2019-05-16T17:47:23.113	NG_ecoli_LTEE_606_DM25	-0	-0	160.15	DIA_100X_EMPTY_1x1_100ms	946532be-ec29-45c3-afce-58cb285be863	EPI_100X_YFP_1x1_200ms_25sola	EPI_100X_RFP_1x1_200ms_25sola
231	22	7.05392023569466	157	-49.8575808333356	343.503184713376	655.299363057325	686249	4371.0127388535	112.362485674953	259.819473696481	1	68612	437.019108280255	286.79355219869	289.325998972794	0	NaN	NaN	NaN	NaN	NaN	213.283382732744	0.984974751984524	22.8724500828608	11.3585102541816	8.89543986854964	2.90445970054711	0.0352639926730867	0.0161860598550446	1	1.0098689828827	1421.46910974415	2	22178.0891719745	1	1	1	1	2019-05-16T17:47:23.113	NG_ecoli_LTEE_606_DM25	-0	-0	160.15	DIA_100X_EMPTY_1x1_100ms	a205f363-4d4a-4fd6-97e0-7ff7c6c92da8	EPI_100X_YFP_1x1_200ms_25sola	EPI_100X_RFP_1x1_200ms_25sola
232	27	11.4719618309635	310	40.6618605633027	349.025806451613	187.48064516129	1062825	3428.46774193548	112.362485674953	259.819473696481	1	118584	382.529032258064	286.79355219869	289.325998972794	0	NaN	NaN	NaN	NaN	NaN	301.266137221813	0.969171236665526	27.6769273336824	12.5189217985392	10.5456479070785	2.75796311444799	0.0232787320422625	0.00975131980910481	1	1.00126665970261	2417.43212618477	2	21690.1870967742	1	1	1	1	2019-05-16T17:47:23.113	NG_ecoli_LTEE_606_DM25	-0	-0	160.15	DIA_100X_EMPTY_1x1_100ms	2949044d-f2b1-46d0-8e1e-c7f983efaf84	EPI_100X_YFP_1x1_200ms_25sola	EPI_100X_RFP_1x1_200ms_25sola
233	4	1.870345487519	8	-49.9591486247333	336.375	1800.125	1067	133.375	112.362485674953	259.819473696481	0	2550	318.75	286.79355219869	289.325998972794	0	NaN	NaN	NaN	NaN	NaN	NaN	NaN	NaN	NaN	NaN	NaN	NaN	NaN	NaN	NaN	NaN	1	27015	1	1	1	1	2019-05-16T17:47:23.113	NG_ecoli_LTEE_606_DM25	-0	-0	160.15	DIA_100X_EMPTY_1x1_100ms	117387e9-bbbb-4e73-8e3c-2e39df118648	EPI_100X_YFP_1x1_200ms_25sola	EPI_100X_RFP_1x1_200ms_25sola
234	26	7.8576239609892	205	-38.4053818941178	346.882926829268	598.151219512195	3723431	18163.0780487805	112.362485674953	259.819473696481	2	85832	418.692682926829	286.79355219869	289.325998972794	0	NaN	NaN	NaN	NaN	NaN	271.109862371135	0.908058333103272	27.4323718037673	12.3890187937685	9.57022584450776	2.65521709435478	0.0164713063345369	0.0100923927600109	0	1.0048135637436	1973.32043378794	5	24319.1609756098	1	1	1	1	2019-05-16T17:47:23.113	NG_ecoli_LTEE_606_DM25	-0	-0	160.15	DIA_100X_EMPTY_1x1_100ms	8e3e44e0-a838-4977-bbac-bcf37e7e455d	EPI_100X_YFP_1x1_200ms_25sola	EPI_100X_RFP_1x1_200ms_25sola
235	26	8.1864864810699	214	-23.0355501598274	347.285046728972	1573.98598130841	1463960	6840.93457943925	112.362485674953	259.819473696481	2	82108	383.682242990654	286.79355219869	289.325998972794	0	NaN	NaN	NaN	NaN	NaN	273.743993722274	0.964640932842756	28.169098353137	11.0136373858218	9.48126862284346	2.41374934883045	0.0125155264991728	0.00659201090245919	1	1.00106330129685	1988.82115017157	3	22933.9626168224	1	1	1	1	2019-05-16T17:47:23.113	NG_ecoli_LTEE_606_DM25	-0	-0	160.15	DIA_100X_EMPTY_1x1_100ms	7c89c295-f8a5-47e6-899e-d58ec2d5049c	EPI_100X_YFP_1x1_200ms_25sola	EPI_100X_RFP_1x1_200ms_25sola
236	25	7.19390270964944	180	-48.2752467539722	347.077777777778	609.338888888889	1707759	9487.55	112.362485674953	259.819473696481	1	72199	401.105555555556	286.79355219869	289.325998972794	0	NaN	NaN	NaN	NaN	NaN	237.941322946409	0.977116978107847	24.5949722401301	11.6392683238255	9.15022020014443	2.97733128627232	0.0357315325541434	0.0190411218283969	1	1.01565312242959	1617.33248273877	5	24363.4722222222	1	1	1	1	2019-05-16T17:47:23.113	NG_ecoli_LTEE_606_DM25	-0	-0	160.15	DIA_100X_EMPTY_1x1_100ms	e048e3bb-6866-4a7f-afca-511c10178aaf	EPI_100X_YFP_1x1_200ms_25sola	EPI_100X_RFP_1x1_200ms_25sola
237	24	8.56323117210184	206	26.8796527047916	345.922330097087	1648.51941747573	1373276	6666.38834951456	112.362485674953	259.819473696481	2	73383	356.228155339806	286.79355219869	289.325998972794	0	NaN	NaN	NaN	NaN	NaN	255.992776852074	0.972479990428136	25.9239289983403	12.1326308834152	9.52876629172404	2.81112916599165	0.00831711541453223	0.00309934992894739	2	1.00029251480885	1848.6898436766	3	22504.5776699029	1	1	1	1	2019-05-16T17:47:23.113	NG_ecoli_LTEE_606_DM25	-0	-0	160.15	DIA_100X_EMPTY_1x1_100ms	acace798-7d2f-427e-a9ac-cc677d3d73e3	EPI_100X_YFP_1x1_200ms_25sola	EPI_100X_RFP_1x1_200ms_25sola
238	33	8.12786004772958	269	42.7964202662791	354.349442379182	1582.20817843866	3083119	11461.4089219331	112.362485674953	259.819473696481	3	105530	392.304832713755	286.79355219869	289.325998972794	0	NaN	NaN	NaN	NaN	NaN	335.214320390373	0.923777543195992	34.4887321904533	11.6671568859277	9.39761788238586	2.40105924200268	0.0203298989212213	0.0105500385553157	0	1.00678550953183	2392.22858556337	4	23797.0780669145	1	1	1	1	2019-05-16T17:47:23.113	NG_ecoli_LTEE_606_DM25	-0	-0	160.15	DIA_100X_EMPTY_1x1_100ms	1f34d866-06f2-4e27-afbd-6ca1210d8768	EPI_100X_YFP_1x1_200ms_25sola	EPI_100X_RFP_1x1_200ms_25sola
239	25	11.5941404124989	290	15.961383504743	349.665517241379	1805.01724137931	276799	954.479310344828	112.362485674953	259.819473696481	0	99390	342.724137931034	286.79355219869	289.325998972794	0	NaN	NaN	NaN	NaN	NaN	258.751828722074	0.994189523322239	23.2332027947413	13.2750240472309	10.7283511640536	3.2744953474277	0.0381238967368571	0.02109646801147	0	1.01645144425017	2100.22065696006	2	20885.9896551724	1	1	1	1	2019-05-16T17:47:23.113	NG_ecoli_LTEE_606_DM25	-0	-0	160.15	DIA_100X_EMPTY_1x1_100ms	b4be2cad-04fb-4871-b73a-ce3be3fe283c	EPI_100X_YFP_1x1_200ms_25sola	EPI_100X_RFP_1x1_200ms_25sola
240	27	10.8659326768408	295	33.3440525401086	353.274576271186	1765.09830508475	1425051	4830.6813559322	112.362485674953	259.819473696481	2	117712	399.023728813559	286.79355219869	289.325998972794	0	NaN	NaN	NaN	NaN	NaN	289.092199467345	0.972588986039934	28.5115403643868	11.7493210417021	9.80093288224276	2.67661243211224	0.00761066967395096	0.00402380721457909	1	1.00091494359475	2151.02467698535	2	21003.6474576271	1	1	1	1	2019-05-16T17:47:23.113	NG_ecoli_LTEE_606_DM25	-0	-0	160.15	DIA_100X_EMPTY_1x1_100ms	a1212b04-1367-4f59-9947-236a25017ff6	EPI_100X_YFP_1x1_200ms_25sola	EPI_100X_RFP_1x1_200ms_25sola
241	18	7.75019922832028	140	-44.4186911572789	344.528571428571	309.257142857143	2211842	15798.8714285714	112.362485674953	259.819473696481	1	55534	396.671428571429	286.79355219869	289.325998972794	0	NaN	NaN	NaN	NaN	NaN	183.224313999108	0.999952398960653	19.4921123835913	11.2582740749738	8.93244157104943	3.09097809651181	0.00448223555725506	0.0022653786963559	0	1.00013291923467	1221.48786333669	3	21802.4285714286	1	1	1	1	2019-05-16T17:47:23.113	NG_ecoli_LTEE_606_DM25	-0	-0	160.15	DIA_100X_EMPTY_1x1_100ms	c370a2f5-10b2-4e59-b646-2cc7b6a4aa69	EPI_100X_YFP_1x1_200ms_25sola	EPI_100X_RFP_1x1_200ms_25sola
242	23	11.3047847043022	260	35.6031691522539	351.757692307692	270.969230769231	1928402	7416.93076923077	112.362485674953	259.819473696481	2	80159	308.303846153846	286.79355219869	289.325998972794	0	NaN	NaN	NaN	NaN	NaN	236.606234164841	0.999667619818448	22.6659884198897	12.7171729911204	9.91608361342171	3.3857335442328	0.00997335664000091	0.0045078521651688	1	1.00052187961663	1750.43062969464	3	21484.3038461538	1	1	1	1	2019-05-16T17:47:23.113	NG_ecoli_LTEE_606_DM25	-0	-0	160.15	DIA_100X_EMPTY_1x1_100ms	468014ee-25a9-453a-8753-2279e730d432	EPI_100X_YFP_1x1_200ms_25sola	EPI_100X_RFP_1x1_200ms_25sola
243	25	10.0511349799553	252	41.0639183004769	355.178571428571	1603.92857142857	1214149	4818.05158730159	112.362485674953	259.819473696481	3	97801	388.099206349206	286.79355219869	289.325998972794	0	NaN	NaN	NaN	NaN	NaN	277.824756516423	0.96869407284412	25.4483221947228	12.7014561828207	10.5269060741691	2.92188006112384	0.0198722064721147	0.00959427092794978	1	1.00439975349607	2214.8816850217	7	24723.1666666667	1	1	1	1	2019-05-16T17:47:23.113	NG_ecoli_LTEE_606_DM25	-0	-0	160.15	DIA_100X_EMPTY_1x1_100ms	f1f7e981-4919-49bb-ab68-512c203698a5	EPI_100X_YFP_1x1_200ms_25sola	EPI_100X_RFP_1x1_200ms_25sola
244	34	9.45588358401018	322	-6.05349394527598	353.012422360248	1638.5	1209271	3755.5	112.362485674953	259.819473696481	2	118373	367.61801242236	286.79355219869	289.325998972794	0	NaN	NaN	NaN	NaN	NaN	365.085668512944	0.919567273499135	35.94762258865	12.0450954316556	9.85353772904174	2.41664996583359	0.0391750723795462	0.0154851918139719	0	1.01748824501458	2741.22334954689	6	23608.251552795	1	1	1	1	2019-05-16T17:47:23.113	NG_ecoli_LTEE_606_DM25	-0	-0	160.15	DIA_100X_EMPTY_1x1_100ms	7dc59c63-9919-4d99-8000-4e14cce43f4d	EPI_100X_YFP_1x1_200ms_25sola	EPI_100X_RFP_1x1_200ms_25sola
245	22	7.9394316782307	175	-33.9910835155976	355.8	591.788571428571	2231678	12752.4457142857	112.362485674953	259.819473696481	1	83496	477.12	286.79355219869	289.325998972794	0	NaN	NaN	NaN	NaN	NaN	220.305726902854	0.995137966210792	22.9936145131389	11.4910645860992	9.22028022800501	2.90108233051098	0.0124178597336967	0.00579639465037801	1	1.00131918920656	1535.27213883075	3	22996.4285714286	1	1	1	1	2019-05-16T17:47:23.113	NG_ecoli_LTEE_606_DM25	-0	-0	160.15	DIA_100X_EMPTY_1x1_100ms	6fcf6c90-319a-45ef-8615-3e694c181c56	EPI_100X_YFP_1x1_200ms_25sola	EPI_100X_RFP_1x1_200ms_25sola
246	23	9.24511823692924	213	-45.8289367445296	357.075117370892	1617.89671361502	1964900	9224.88262910798	112.362485674953	259.819473696481	1	72737	341.488262910798	286.79355219869	289.325998972794	0	NaN	NaN	NaN	NaN	NaN	246.301396338762	0.970522595229597	23.5197121368914	12.8329487752671	9.83933969576236	3.35728742660023	0.0525761915992804	0.0223899038969517	1	1.02166423357108	1788.35524351484	5	25045.7981220657	1	1	1	1	2019-05-16T17:47:23.113	NG_ecoli_LTEE_606_DM25	-0	-0	160.15	DIA_100X_EMPTY_1x1_100ms	59e10744-8a1e-4ce6-8709-3e7b50f7027a	EPI_100X_YFP_1x1_200ms_25sola	EPI_100X_RFP_1x1_200ms_25sola
247	24	11.9036308906864	286	33.1553690553965	357.702797202797	660.062937062937	2393026	8367.22377622378	112.362485674953	259.819473696481	1	285535	998.374125874126	286.79355219869	289.325998972794	3	NaN	NaN	NaN	NaN	NaN	271.231971562305	0.998560977022925	22.4395082415203	14.9663139375493	11.5731807519036	3.82392225344939	0.0438585178467739	0.0220931844186351	1	1.01748588622986	2360.52545837165	3	22952.506993007	1	1	1	1	2019-05-16T17:47:23.113	NG_ecoli_LTEE_606_DM25	-0	-0	160.15	DIA_100X_EMPTY_1x1_100ms	47c27263-d453-4e0d-a880-65163e024e77	EPI_100X_YFP_1x1_200ms_25sola	EPI_100X_RFP_1x1_200ms_25sola
248	22	9.27686527297212	205	4.75630673500628	354.4	305.063414634146	1528080	7454.0487804878	112.362485674953	259.819473696481	1	77361	377.370731707317	286.79355219869	289.325998972794	0	NaN	NaN	NaN	NaN	NaN	228.71902488916	0.994993681423404	22.5352281664077	12.203400999612	9.73699443905982	3.00799528827737	0.00748763106946799	0.0034032450332576	1	1.000407171013	1678.03758852248	4	22107.1024390244	1	1	1	1	2019-05-16T17:47:23.113	NG_ecoli_LTEE_606_DM25	-0	-0	160.15	DIA_100X_EMPTY_1x1_100ms	17687897-ed09-4844-96e4-0cde74c1d7a2	EPI_100X_YFP_1x1_200ms_25sola	EPI_100X_RFP_1x1_200ms_25sola
249	41	9.66702514311234	396	34.2280626159514	366.598484848485	1804.71717171717	1913408	4831.83838383838	112.362485674953	259.819473696481	3	146455	369.835858585859	286.79355219869	289.325998972794	0	NaN	NaN	NaN	NaN	NaN	410.822193067619	0.857578325954604	40.5030442934934	12.8159898877789	9.75938856142455	2.32041804034017	0.0828769742024247	0.0313316806617696	1	1.03879316515098	3029.86143335812	3	20634.6186868687	1	1	1	1	2019-05-16T17:47:23.113	NG_ecoli_LTEE_606_DM25	-0	-0	160.15	DIA_100X_EMPTY_1x1_100ms	f2f7042b-290c-44ff-83a8-f5985f11cb28	EPI_100X_YFP_1x1_200ms_25sola	EPI_100X_RFP_1x1_200ms_25sola
250	33	10.922314250685	361	-49.9938485069106	363.371191135734	177.952908587258	2968184	8222.1163434903	112.362485674953	259.819473696481	2	138155	382.700831024931	286.79355219869	289.325998972794	0	NaN	NaN	NaN	NaN	NaN	398.151382430027	0.836314206435334	37.9525286574442	13.5604624312371	10.1079742926612	2.6058876440986	0.0852545100555962	0.0257143872183839	2	1.07310923024588	3045.50176601521	5	23537.4681440443	1	1	1	1	2019-05-16T17:47:23.113	NG_ecoli_LTEE_606_DM25	-0	-0	160.15	DIA_100X_EMPTY_1x1_100ms	5e38438d-5ae5-48cd-99e2-05dbb355f5ff	EPI_100X_YFP_1x1_200ms_25sola	EPI_100X_RFP_1x1_200ms_25sola
251	20	8.20911380616023	165	-49.6265197597965	357.472727272727	288.49696969697	1309494	7936.32727272727	112.362485674953	259.819473696481	2	52851	320.309090909091	286.79355219869	289.325998972794	0	NaN	NaN	NaN	NaN	NaN	205.098397680032	0.997446433258909	21.4395371892623	11.5513470814299	9.15217517364293	3.00514355982975	0.007909230766112	0.00350030705506566	1	1.00016226035991	1410.43778957306	5	22967.0787878788	1	1	1	1	2019-05-16T17:47:23.113	NG_ecoli_LTEE_606_DM25	-0	-0	160.15	DIA_100X_EMPTY_1x1_100ms	2427d481-23f8-4b70-9d09-1ad5897b8581	EPI_100X_YFP_1x1_200ms_25sola	EPI_100X_RFP_1x1_200ms_25sola
252	18	8.13100998907829	148	-29.3076773398702	360.418918918919	1775.81081081081	481402	3252.71621621622	112.362485674953	259.819473696481	1	59133	399.547297297297	286.79355219869	289.325998972794	0	NaN	NaN	NaN	NaN	NaN	194.314560778703	0.999738770671318	20.0576973525256	11.6374638506912	9.29339726711123	3.06053413147825	0.0111150461500882	0.00555089882181661	0	1.00088518261763	1360.56708505924	3	21066.4324324324	1	1	1	1	2019-05-16T17:47:23.113	NG_ecoli_LTEE_606_DM25	-0	-0	160.15	DIA_100X_EMPTY_1x1_100ms	d72f9e6d-ebf1-4563-aea6-c6ca99ed2343	EPI_100X_YFP_1x1_200ms_25sola	EPI_100X_RFP_1x1_200ms_25sola
253	35	10.1707841510595	356	43.3031033735892	369.441011235955	1590.28651685393	2309870	6488.39887640449	112.362485674953	259.819473696481	3	150482	422.702247191011	286.79355219869	289.325998972794	0	NaN	NaN	NaN	NaN	NaN	371.131353109971	0.944536235354307	36.0864487702975	11.8381786384442	10.049866193714	2.32450533299441	0.0116826911707901	0.0053894034676282	2	1.00061950007906	2862.5599188353	6	22459.7949438202	1	1	1	1	2019-05-16T17:47:23.113	NG_ecoli_LTEE_606_DM25	-0	-0	160.15	DIA_100X_EMPTY_1x1_100ms	0076bcf9-253c-4067-aec5-d86ced6be918	EPI_100X_YFP_1x1_200ms_25sola	EPI_100X_RFP_1x1_200ms_25sola
254	37	9.18157976816556	341	34.448532765268	369.422287390029	1792.43108504399	2613129	7663.1348973607	112.362485674953	259.819473696481	2	150519	441.404692082111	286.79355219869	289.325998972794	0	NaN	NaN	NaN	NaN	NaN	388.478824890442	0.929445150118724	38.8716433599011	11.3202065101633	9.71220529739976	2.37335298155653	0.0298403062459432	0.0120999643834258	1	1.00699509512355	2879.77456005624	4	22436.42228739	1	1	1	1	2019-05-16T17:47:23.113	NG_ecoli_LTEE_606_DM25	-0	-0	160.15	DIA_100X_EMPTY_1x1_100ms	c94e4497-1ae5-4907-83b3-9d378499c7fb	EPI_100X_YFP_1x1_200ms_25sola	EPI_100X_RFP_1x1_200ms_25sola
255	26	10.9266242811011	285	30.5301473751451	369.238596491228	281.171929824561	1882437	6605.04210526316	112.362485674953	259.819473696481	1	79447	278.761403508772	286.79355219869	289.325998972794	0	NaN	NaN	NaN	NaN	NaN	276.850472582217	0.987667342786842	27.5748314819183	11.5368182739857	9.61015572775636	2.88215249068757	0.0229145172782671	0.00954325007402612	1	1.00341813455827	2000.15475452618	2	21763.2421052632	1	1	1	1	2019-05-16T17:47:23.113	NG_ecoli_LTEE_606_DM25	-0	-0	160.15	DIA_100X_EMPTY_1x1_100ms	c4b0f6e9-3bd9-4447-8325-3cc6f4740265	EPI_100X_YFP_1x1_200ms_25sola	EPI_100X_RFP_1x1_200ms_25sola
256	30	8.97532568627786	270	-2.21514910758626	366.351851851852	624.537037037037	1500052	5555.74814814815	112.362485674953	259.819473696481	3	668175	2474.72222222222	286.79355219869	289.325998972794	0	NaN	NaN	NaN	NaN	NaN	296.756999739119	0.960767624685769	29.836822671585	11.3523256304866	9.64456354600062	2.76648683591126	0.0272058075799826	0.0124157526362609	1	1.01026409288294	2179.75464775651	7	24687.1740740741	1	1	1	1	2019-05-16T17:47:23.113	NG_ecoli_LTEE_606_DM25	-0	-0	160.15	DIA_100X_EMPTY_1x1_100ms	ab8385c8-a013-485a-9d80-b72311b4a82a	EPI_100X_YFP_1x1_200ms_25sola	EPI_100X_RFP_1x1_200ms_25sola
257	34	11.4243149054465	390	43.2975840288107	370.658974358974	599.961538461538	2873029	7366.74102564103	112.362485674953	259.819473696481	1	161597	414.351282051282	286.79355219869	289.325998972794	0	NaN	NaN	NaN	NaN	NaN	349.649477080192	0.929656775965599	33.441899533588	13.4426760673151	10.0372844979269	2.95806451622174	0.0128974993049728	0.00576528996091543	1	1.00063461363147	2646.14286029786	4	22158.0358974359	1	1	1	1	2019-05-16T17:47:23.113	NG_ecoli_LTEE_606_DM25	-0	-0	160.15	DIA_100X_EMPTY_1x1_100ms	9f1d0b8b-6ad9-4f3e-9618-dbb954639c50	EPI_100X_YFP_1x1_200ms_25sola	EPI_100X_RFP_1x1_200ms_25sola
258	24	9.41099362697926	227	14.9165963437588	366.374449339207	306.066079295154	460932	2030.53744493392	112.362485674953	259.819473696481	0	70932	312.47577092511	286.79355219869	289.325998972794	0	NaN	NaN	NaN	NaN	NaN	227.28545420101	0.999144558329756	23.9080528393713	11.838692137432	9.1460008258349	3.0054246079642	0.0181763133663708	0.0087080138879332	1	1.00323570234479	1570.71199707391	2	22625.9207048458	1	1	1	1	2019-05-16T17:47:23.113	NG_ecoli_LTEE_606_DM25	-0	-0	160.15	DIA_100X_EMPTY_1x1_100ms	5a6302c7-9a01-412c-a1f1-75b72e3ff375	EPI_100X_YFP_1x1_200ms_25sola	EPI_100X_RFP_1x1_200ms_25sola
259	39	11.0739972474252	432	45.3970844932834	377.731481481481	1634.79166666667	2139956	4953.60185185185	112.362485674953	259.819473696481	2	174484	403.898148148148	286.79355219869	289.325998972794	0	NaN	NaN	NaN	NaN	NaN	438.635448289377	0.917903773084311	40.3850986304224	12.6286408898582	10.523116127491	2.59561928839927	0.0313280095797275	0.0104197186454368	1	1.00422289074086	3512.36592623268	3	21444.9328703704	1	1	1	1	2019-05-16T17:47:23.113	NG_ecoli_LTEE_606_DM25	-0	-0	160.15	DIA_100X_EMPTY_1x1_100ms	a4416637-59da-4cdf-971a-8f17845bd963	EPI_100X_YFP_1x1_200ms_25sola	EPI_100X_RFP_1x1_200ms_25sola
260	24	8.5032378835867	204	-7.59880445926042	368.583333333333	1642.51470588235	2120960	10396.862745098	112.362485674953	259.819473696481	1	87811	430.446078431373	286.79355219869	289.325998972794	0	NaN	NaN	NaN	NaN	NaN	242.489875760511	0.985359684792272	23.9846132636142	11.9635414161197	9.74083144390181	2.92579081342833	0.0178444373492581	0.00898600037596569	1	1.00331892122878	1787.3707981183	2	21617.1715686275	1	1	1	1	2019-05-16T17:47:23.113	NG_ecoli_LTEE_606_DM25	-0	-0	160.15	DIA_100X_EMPTY_1x1_100ms	24b3e832-6b44-4825-b06e-9b5154e525f6	EPI_100X_YFP_1x1_200ms_25sola	EPI_100X_RFP_1x1_200ms_25sola
261	29	9.79255986677943	285	37.0091269619924	375.747368421053	165.929824561404	1631580	5724.84210526316	112.362485674953	259.819473696481	3	108590	381.017543859649	286.79355219869	289.325998972794	0	NaN	NaN	NaN	NaN	NaN	324.033840885974	0.929403298095707	31.7515211158139	12.751951700449	9.79297699339169	2.77767008336587	0.0229587091130115	0.0109654155055057	2	1.00267680035586	2391.57434296392	5	24878.8736842105	1	1	1	1	2019-05-16T17:47:23.113	NG_ecoli_LTEE_606_DM25	-0	-0	160.15	DIA_100X_EMPTY_1x1_100ms	32fd5ce7-2fd9-467e-8771-2d47641374d3	EPI_100X_YFP_1x1_200ms_25sola	EPI_100X_RFP_1x1_200ms_25sola
262	30	9.85586863888173	296	38.049362268411	373.172297297297	648.601351351351	457968	1547.18918918919	112.362485674953	259.819473696481	0	5474037	18493.3682432432	286.79355219869	289.325998972794	1	NaN	NaN	NaN	NaN	NaN	303.273799146626	0.949049766346335	29.4091565550214	12.2744667885453	9.99364199288929	2.67430727423594	0.0246100154894712	0.0109315307607067	0	1.0071827533365	2306.85355631675	4	23924.9898648649	1	1	1	1	2019-05-16T17:47:23.113	NG_ecoli_LTEE_606_DM25	-0	-0	160.15	DIA_100X_EMPTY_1x1_100ms	c84ff901-a02f-436a-a1ce-087eace80dc6	EPI_100X_YFP_1x1_200ms_25sola	EPI_100X_RFP_1x1_200ms_25sola
263	28	7.87759987427851	222	-44.1089341189265	376.711711711712	1613.75225225225	1486902	6697.75675675676	112.362485674953	259.819473696481	2	82579	371.977477477477	286.79355219869	289.325998972794	0	NaN	NaN	NaN	NaN	NaN	233.450910105725	0.98438341400678	24.9587262588381	10.8104294143955	9.01301733397582	2.55431206242891	0.0104930250191417	0.00436327797134352	1	1.00063097350181	1592.40199064359	4	23377.1531531532	1	1	1	1	2019-05-16T17:47:23.113	NG_ecoli_LTEE_606_DM25	-0	-0	160.15	DIA_100X_EMPTY_1x1_100ms	2c992561-a4c2-4f3b-b4bb-2b6f7c96d80e	EPI_100X_YFP_1x1_200ms_25sola	EPI_100X_RFP_1x1_200ms_25sola
264	37	11.2450839481354	417	34.0537103994981	375.505995203837	1772.17745803357	2512137	6024.30935251799	112.362485674953	259.819473696481	2	183586	440.254196642686	286.79355219869	289.325998972794	0	NaN	NaN	NaN	NaN	NaN	419.116194243805	0.95409849326208	38.2659483751183	14.2057519614494	10.5951117219586	2.96259828362658	0.0195734316484555	0.009415650714802	2	1.00559688040817	3373.75424298415	5	21690.6618705036	1	1	1	1	2019-05-16T17:47:23.113	NG_ecoli_LTEE_606_DM25	-0	-0	160.15	DIA_100X_EMPTY_1x1_100ms	9ca1b6a7-5b04-4aea-95a4-406756dfc794	EPI_100X_YFP_1x1_200ms_25sola	EPI_100X_RFP_1x1_200ms_25sola
265	37	11.0103864404737	408	44.6363022472592	377.382352941176	191.313725490196	2199075	5389.88970588235	112.362485674953	259.819473696481	2	135458	332.004901960784	286.79355219869	289.325998972794	0	NaN	NaN	NaN	NaN	NaN	412.682402187884	0.948686113063638	39.1044471067251	12.1086344535658	10.2590655396249	2.56490266962547	0.0334422375610376	0.0115752046596573	1	1.0109219035929	3232.4486893934	3	22934.6348039216	1	1	1	1	2019-05-16T17:47:23.113	NG_ecoli_LTEE_606_DM25	-0	-0	160.15	DIA_100X_EMPTY_1x1_100ms	23cb1758-bf0f-4612-988f-ac60edec060b	EPI_100X_YFP_1x1_200ms_25sola	EPI_100X_RFP_1x1_200ms_25sola
266	34	8.29197396891818	282	46.9655501586226	385.741134751773	1602.47517730496	1774417	6292.25886524823	112.362485674953	259.819473696481	3	113961	404.117021276596	286.79355219869	289.325998972794	0	NaN	NaN	NaN	NaN	NaN	322.473590087644	0.950852200694712	34.3323605722526	11.3385381553189	9.21458833237343	2.15218928112176	0.00856214776504483	0.0042023131413093	2	1.00024914508614	2289.52516610686	4	22549.2836879433	1	1	1	1	2019-05-16T17:47:23.113	NG_ecoli_LTEE_606_DM25	-0	-0	160.15	DIA_100X_EMPTY_1x1_100ms	2a6f992e-825e-4e78-8851-419d0f04bc0b	EPI_100X_YFP_1x1_200ms_25sola	EPI_100X_RFP_1x1_200ms_25sola
267	31	7.96294116230767	247	-49.6730135021829	388.975708502024	160.441295546559	1438480	5823.80566801619	112.362485674953	259.819473696481	3	103034	417.141700404858	286.79355219869	289.325998972794	0	NaN	NaN	NaN	NaN	NaN	306.909377406359	0.89221566025141	33.1443587269697	11.2210265747188	8.95911612335544	2.4205577037368	0.0379929896698254	0.0202072341818249	1	1.03188169253272	2089.43965860065	6	24798.2145748988	1	1	1	1	2019-05-16T17:47:23.113	NG_ecoli_LTEE_606_DM25	-0	-0	160.15	DIA_100X_EMPTY_1x1_100ms	6abae893-2d35-49af-a1cf-8f9415a0b459	EPI_100X_YFP_1x1_200ms_25sola	EPI_100X_RFP_1x1_200ms_25sola
268	23	9.13884584952672	211	29.8100148025317	387.184834123223	134.96682464455	2376598	11263.4976303318	112.362485674953	259.819473696481	1	78366	371.402843601896	286.79355219869	289.325998972794	0	NaN	NaN	NaN	NaN	NaN	237.900333547842	0.999250701881485	24.0560389450682	12.1945700992862	9.33849483057522	3.31286954766485	0.00902525703614559	0.00380903741125391	0	1.00048442436778	1647.66063149052	4	21933.6966824645	1	1	1	1	2019-05-16T17:47:23.113	NG_ecoli_LTEE_606_DM25	-0	-0	160.15	DIA_100X_EMPTY_1x1_100ms	4e8d8f39-7e96-4fbe-9be2-d93546716f9e	EPI_100X_YFP_1x1_200ms_25sola	EPI_100X_RFP_1x1_200ms_25sola
269	26	10.4397615329251	272	12.7494223494738	390.801470588235	123.963235294118	1376669	5061.28308823529	112.362485674953	259.819473696481	0	116141	426.988970588235	286.79355219869	289.325998972794	0	NaN	NaN	NaN	NaN	NaN	264.519611249005	0.977518289056123	26.0587111420261	11.599263514367	9.67015513441044	2.77470015065166	0.0441819858240303	0.0197314095631672	1	1.01767637339626	1913.85792952305	3	21884.7058823529	1	1	1	1	2019-05-16T17:47:23.113	NG_ecoli_LTEE_606_DM25	-0	-0	160.15	DIA_100X_EMPTY_1x1_100ms	e9651a6b-9a97-4a69-b866-91cdf8f93e0f	EPI_100X_YFP_1x1_200ms_25sola	EPI_100X_RFP_1x1_200ms_25sola
270	21	8.95610960574378	189	6.85871027718751	390.608465608466	2035.24338624339	655935	3470.55555555556	112.362485674953	259.819473696481	0	83931	444.079365079365	286.79355219869	289.325998972794	0	NaN	NaN	NaN	NaN	NaN	227.249815580264	0.989198990839542	22.6953681899914	12.1114659956351	9.55452435689287	3.14398962358611	0.0144382379474667	0.00623304643777484	1	1.00071859459048	1627.21619481869	3	23117.8095238095	1	1	1	1	2019-05-16T17:47:23.113	NG_ecoli_LTEE_606_DM25	-0	-0	160.15	DIA_100X_EMPTY_1x1_100ms	0ee96ea5-0104-4935-941b-d908edfcc796	EPI_100X_YFP_1x1_200ms_25sola	EPI_100X_RFP_1x1_200ms_25sola
271	17	4.0378288537554	69	-49.9997968284554	390.95652173913	2045.04347826087	619953	8984.82608695652	112.362485674953	259.819473696481	0	29524	427.884057971014	286.79355219869	289.325998972794	0	NaN	NaN	NaN	NaN	NaN	NaN	NaN	NaN	NaN	NaN	NaN	NaN	NaN	NaN	NaN	NaN	2	23030.1014492754	1	1	1	1	2019-05-16T17:47:23.113	NG_ecoli_LTEE_606_DM25	-0	-0	160.15	DIA_100X_EMPTY_1x1_100ms	bda3072b-032f-4950-bd25-814a2ad76ba3	EPI_100X_YFP_1x1_200ms_25sola	EPI_100X_RFP_1x1_200ms_25sola
272	35	10.199518598849	358	45.6488978204204	390.064245810056	1795.38268156425	1491803	4167.04748603352	112.362485674953	259.819473696481	3	116061	324.192737430168	286.79355219869	289.325998972794	0	NaN	NaN	NaN	NaN	NaN	366.767513881469	0.967228571484732	36.5794615552238	11.4989399531631	9.79592293790495	2.48741838052264	0.0125338157045371	0.00453330793892144	2	1.00156890866681	2756.88029820401	5	22607.6312849162	1	1	1	1	2019-05-16T17:47:23.113	NG_ecoli_LTEE_606_DM25	-0	-0	160.15	DIA_100X_EMPTY_1x1_100ms	f2db7ad7-ba4c-434a-b90d-9c1209b41334	EPI_100X_YFP_1x1_200ms_25sola	EPI_100X_RFP_1x1_200ms_25sola
273	31	10.1354209568457	315	42.6838034832076	398.015873015873	2019.17142857143	2993319	9502.6	112.362485674953	259.819473696481	4	162625	516.269841269841	286.79355219869	289.325998972794	0	NaN	NaN	NaN	NaN	NaN	342.038692032823	0.939610777096551	33.5275102061954	11.5530045246111	9.95859590680537	2.39818382571781	0.0146468226208588	0.00746851227235574	2	1.00104823780699	2611.48421551965	6	23464.8222222222	1	1	1	1	2019-05-16T17:47:23.113	NG_ecoli_LTEE_606_DM25	-0	-0	160.15	DIA_100X_EMPTY_1x1_100ms	bf50b2b2-3274-4ce5-8cfb-fa49439d70cd	EPI_100X_YFP_1x1_200ms_25sola	EPI_100X_RFP_1x1_200ms_25sola
274	21	8.80844692361306	186	-42.3542822220918	392.172043010753	148.844086021505	921803	4955.93010752688	112.362485674953	259.819473696481	1	73935	397.5	286.79355219869	289.325998972794	0	NaN	NaN	NaN	NaN	NaN	218.99245660399	0.996236895944585	21.987049554922	12.2736274382266	9.55420055698258	3.20711932005338	0.00906632418639344	0.00373955163697197	1	1.00041558121593	1576.32420254924	4	23576.6344086021	1	1	1	1	2019-05-16T17:47:23.113	NG_ecoli_LTEE_606_DM25	-0	-0	160.15	DIA_100X_EMPTY_1x1_100ms	216bed5c-0805-4fe7-81dd-3f7d67641af7	EPI_100X_YFP_1x1_200ms_25sola	EPI_100X_RFP_1x1_200ms_25sola
275	23	9.42323646991309	218	8.5104441292831	396.339449541284	1593.90825688073	3307699	15172.9311926605	112.362485674953	259.819473696481	2	73732	338.220183486239	286.79355219869	289.325998972794	0	NaN	NaN	NaN	NaN	NaN	231.554288220741	0.992622468156281	23.8755161231484	11.086679007149	9.43313715413803	2.64057114114968	0.000722631351329285	0.000303539699934411	2	1.00000112914316	1668.61040689973	2	21300.8486238532	1	1	1	1	2019-05-16T17:47:23.113	NG_ecoli_LTEE_606_DM25	-0	-0	160.15	DIA_100X_EMPTY_1x1_100ms	7adb3592-8f9b-4fb6-bc72-cd2af4ab84bd	EPI_100X_YFP_1x1_200ms_25sola	EPI_100X_RFP_1x1_200ms_25sola
276	25	10.2481364161	257	8.01931155380758	393.27626459144	1775.96108949416	1085747	4224.69649805447	112.362485674953	259.819473696481	2	102069	397.155642023346	286.79355219869	289.325998972794	0	NaN	NaN	NaN	NaN	NaN	274.353488178858	0.995927619137864	26.1807849926407	12.3635797225181	10.0423610280451	3.18191882486758	0.0164746645955765	0.00713416048457257	1	1.00135991266958	2073.69178079098	3	21592.0350194553	1	1	1	1	2019-05-16T17:47:23.113	NG_ecoli_LTEE_606_DM25	-0	-0	160.15	DIA_100X_EMPTY_1x1_100ms	7afd1844-9ce3-4916-98d4-37286a675683	EPI_100X_YFP_1x1_200ms_25sola	EPI_100X_RFP_1x1_200ms_25sola
277	32	10.0486413169895	322	-49.6077868170976	400.077639751553	2001.76086956522	6185117	19208.4378881988	112.362485674953	259.819473696481	0	185101	574.847826086957	286.79355219869	289.325998972794	0	NaN	NaN	NaN	NaN	NaN	301.47000308134	0.947439795025363	30.372681996752	11.7740719607291	9.53363412731029	2.57218533857913	0.0255971237546153	0.00957905100467731	1	1.00281386203973	2168.15330254489	3	20836.0931677019	1	1	1	1	2019-05-16T17:47:23.113	NG_ecoli_LTEE_606_DM25	-0	-0	160.15	DIA_100X_EMPTY_1x1_100ms	86e09115-a012-4202-8975-9d08df0fbb69	EPI_100X_YFP_1x1_200ms_25sola	EPI_100X_RFP_1x1_200ms_25sola
278	31	10.4522823796769	325	43.1555785028438	401.587692307692	181.790769230769	1263782	3888.56	112.362485674953	259.819473696481	1	111688	343.655384615385	286.79355219869	289.325998972794	0	NaN	NaN	NaN	NaN	NaN	320.52383505103	0.953781736573116	32.2698915466759	12.480714654488	9.72970281565705	2.58302017530522	0.0140414434055738	0.00728491455676346	1	1.00289355489292	2399.31096031261	4	22996.16	1	1	1	1	2019-05-16T17:47:23.113	NG_ecoli_LTEE_606_DM25	-0	-0	160.15	DIA_100X_EMPTY_1x1_100ms	c8190534-f733-4b79-b9d2-51635e4e42ed	EPI_100X_YFP_1x1_200ms_25sola	EPI_100X_RFP_1x1_200ms_25sola
279	28	9.35069615229831	273	33.2300654314079	393.948717948718	1393.94505494505	3334073	12212.7216117216	112.362485674953	259.819473696481	2	131171	480.479853479853	286.79355219869	289.325998972794	0	NaN	NaN	NaN	NaN	NaN	266.778225115703	0.978262462127161	27.4991657614436	11.3930447582717	9.36203546951815	2.64873320141854	0.00192321822240245	0.000798445232838593	2	1.00001457513337	1892.99716971014	1	20440.967032967	1	1	1	1	2019-05-16T17:47:23.113	NG_ecoli_LTEE_606_DM25	-0	-0	160.15	DIA_100X_EMPTY_1x1_100ms	61bf7f06-045a-4c06-96e5-a52ad4a0f3ed	EPI_100X_YFP_1x1_200ms_25sola	EPI_100X_RFP_1x1_200ms_25sola
280	23	9.32106052949458	215	-49.831801429596	406.446511627907	149.832558139535	3018407	14039.1023255814	112.362485674953	259.819473696481	1	82965	385.883720930233	286.79355219869	289.325998972794	0	NaN	NaN	NaN	NaN	NaN	219.064230334579	0.999661014469407	21.7589663477806	12.9749574478212	9.7520601218097	3.32171682841371	0.00321778288631622	0.0013503500728707	2	1.00001190981317	1625.25264684237	6	22313.2790697674	1	1	1	1	2019-05-16T17:47:23.113	NG_ecoli_LTEE_606_DM25	-0	-0	160.15	DIA_100X_EMPTY_1x1_100ms	21bdac17-183a-4831-a56e-9f66d99136e2	EPI_100X_YFP_1x1_200ms_25sola	EPI_100X_RFP_1x1_200ms_25sola
281	33	13.1081539853838	434	39.4790689315103	407.555299539171	1791.12211981567	554169	1276.88709677419	112.362485674953	259.819473696481	0	135640	312.534562211982	286.79355219869	289.325998972794	0	NaN	NaN	NaN	NaN	NaN	399.502474286254	0.935684428758773	34.4015099784224	14.5909480538647	11.258218059182	2.9433307339831	0.0424176212880166	0.0157854787782543	1	1.01035221113871	3424.57513595368	2	20809.8410138249	1	1	1	1	2019-05-16T17:47:23.113	NG_ecoli_LTEE_606_DM25	-0	-0	160.15	DIA_100X_EMPTY_1x1_100ms	487ef3fc-282f-43c3-8d8e-0a4d3a7b7a9a	EPI_100X_YFP_1x1_200ms_25sola	EPI_100X_RFP_1x1_200ms_25sola
282	20	8.97480601566182	187	-39.2756100906837	403.807486631016	2038.02139037433	2121460	11344.7058823529	112.362485674953	259.819473696481	3	86435	462.219251336898	286.79355219869	289.325998972794	0	NaN	NaN	NaN	NaN	NaN	NaN	NaN	NaN	NaN	NaN	NaN	NaN	NaN	NaN	NaN	NaN	4	24412.3475935829	1	1	1	1	2019-05-16T17:47:23.113	NG_ecoli_LTEE_606_DM25	-0	-0	160.15	DIA_100X_EMPTY_1x1_100ms	a4994d89-b90a-4d71-a813-360424d197e1	EPI_100X_YFP_1x1_200ms_25sola	EPI_100X_RFP_1x1_200ms_25sola
283	26	9.5670951894581	250	27.2031955876087	411.152	137.676	1720051	6880.204	112.362485674953	259.819473696481	0	103025	412.1	286.79355219869	289.325998972794	0	NaN	NaN	NaN	NaN	NaN	257.545316017594	0.992447773524989	26.3593110275778	11.1651656640594	9.53413995495874	2.61726960743377	0.0105516943896031	0.00549778316117481	0	1.0012684421684	1881.85857171937	3	22476.464	1	1	1	1	2019-05-16T17:47:23.113	NG_ecoli_LTEE_606_DM25	-0	-0	160.15	DIA_100X_EMPTY_1x1_100ms	93debb22-2e07-4d9d-99e4-6fd63e436906	EPI_100X_YFP_1x1_200ms_25sola	EPI_100X_RFP_1x1_200ms_25sola
284	28	11.3301382780792	321	30.8804139708779	405.872274143302	1390.82866043614	6262347	19508.8691588785	112.362485674953	259.819473696481	0	110011	342.713395638629	286.79355219869	289.325998972794	0	NaN	NaN	NaN	NaN	NaN	285.939209940493	0.978071801927658	27.8537669658782	11.9055175131871	10.0260488079458	2.61423271997994	0.00785473079435869	0.0032317104092541	1	1.00040128600438	2199.04161522214	2	20217.031152648	1	1	1	1	2019-05-16T17:47:23.113	NG_ecoli_LTEE_606_DM25	-0	-0	160.15	DIA_100X_EMPTY_1x1_100ms	1ac33783-e03c-45b3-8376-c8833e1d7de3	EPI_100X_YFP_1x1_200ms_25sola	EPI_100X_RFP_1x1_200ms_25sola
285	24	7.42800040611699	179	-30.3738116096606	412.854748603352	176.351955307263	1684750	9412.01117318436	112.362485674953	259.819473696481	1	62092	346.882681564246	286.79355219869	289.325998972794	0	NaN	NaN	NaN	NaN	NaN	221.296401635394	0.987148672508884	23.7003144542842	11.4192813708226	9.05219038900717	2.64420589592936	0.0131928145038847	0.00599801443366046	1	1.00138371829426	1525.28622753757	3	22033.312849162	1	1	1	1	2019-05-16T17:47:23.113	NG_ecoli_LTEE_606_DM25	-0	-0	160.15	DIA_100X_EMPTY_1x1_100ms	00df4c45-d1a7-49df-b27d-10edbe66feed	EPI_100X_YFP_1x1_200ms_25sola	EPI_100X_RFP_1x1_200ms_25sola
286	27	9.69946717905982	263	43.6286772874009	413.794676806084	165.543726235741	2416550	9188.40304182509	112.362485674953	259.819473696481	1	98840	375.817490494297	286.79355219869	289.325998972794	0	NaN	NaN	NaN	NaN	NaN	264.111352358773	0.984058715456706	26.5144175102653	11.4027156892307	9.62846196848021	2.80159409391308	0.0130517728180927	0.00690420689706669	0	1.0022934892921	1930.57114437178	4	23270.1558935361	1	1	1	1	2019-05-16T17:47:23.113	NG_ecoli_LTEE_606_DM25	-0	-0	160.15	DIA_100X_EMPTY_1x1_100ms	8eebe594-f410-4d41-b5bd-4531eab8174e	EPI_100X_YFP_1x1_200ms_25sola	EPI_100X_RFP_1x1_200ms_25sola
287	18	9.91706414176753	179	-27.3884491285992	414.329608938547	2028.1061452514	1318300	7364.80446927374	112.362485674953	259.819473696481	1	92884	518.905027932961	286.79355219869	289.325998972794	0	NaN	NaN	NaN	NaN	NaN	198.949710072021	0.999798527368741	18.1580265625547	13.9463574643337	10.4607937423695	3.84484780586501	0.00081606064561275	0.000537681919965976	0	1.00000562895245	1560.58635971517	4	24689.9553072626	1	1	1	1	2019-05-16T17:47:23.113	NG_ecoli_LTEE_606_DM25	-0	-0	160.15	DIA_100X_EMPTY_1x1_100ms	ab102241-132f-4b05-b921-33d13aac363d	EPI_100X_YFP_1x1_200ms_25sola	EPI_100X_RFP_1x1_200ms_25sola
288	7	3.10405855465204	22	-49.9982403756247	414.227272727273	1378.90909090909	91242	4147.36363636364	112.362485674953	259.819473696481	0	5999	272.681818181818	286.79355219869	289.325998972794	0	NaN	NaN	NaN	NaN	NaN	110.619429211408	0.999813994990438	NaN	NaN	NaN	NaN	NaN	NaN	NaN	NaN	NaN	1	26728.8636363636	1	1	1	1	2019-05-16T17:47:23.113	NG_ecoli_LTEE_606_DM25	-0	-0	160.15	DIA_100X_EMPTY_1x1_100ms	ace55cc4-ac07-4245-956f-924eb29dce0a	EPI_100X_YFP_1x1_200ms_25sola	EPI_100X_RFP_1x1_200ms_25sola
289	24	8.86573306578671	214	-14.628909770801	424.196261682243	2004.76168224299	1144111	5346.31308411215	112.362485674953	259.819473696481	2	104470	488.177570093458	286.79355219869	289.325998972794	0	NaN	NaN	NaN	NaN	NaN	232.080820349112	0.99149137068845	24.0058545688756	11.1626895823148	9.3046497346308	2.83395830147403	0.00485737987483503	0.00274157737539854	1	1.0000891497303	1632.32679752627	3	21292.3878504673	1	1	1	1	2019-05-16T17:47:23.113	NG_ecoli_LTEE_606_DM25	-0	-0	160.15	DIA_100X_EMPTY_1x1_100ms	b87a0d37-8117-4b30-9bc0-de6bd22a042d	EPI_100X_YFP_1x1_200ms_25sola	EPI_100X_RFP_1x1_200ms_25sola
290	22	10.314955747652	229	-33.9433434946263	426.144104803493	2016.89082969432	1489522	6504.46288209607	112.362485674953	259.819473696481	2	122890	536.637554585153	286.79355219869	289.325998972794	0	NaN	NaN	NaN	NaN	NaN	257.451464536056	0.989485854143185	23.8203607549616	12.7024740157144	10.4079472847833	3.22754209452988	0.0269834479907791	0.0140753116890341	0	1.0078757377923	2026.60161158848	6	22626.5327510917	1	1	1	1	2019-05-16T17:47:23.113	NG_ecoli_LTEE_606_DM25	-0	-0	160.15	DIA_100X_EMPTY_1x1_100ms	3b00e310-8235-4f98-afb9-af93582a7b4b	EPI_100X_YFP_1x1_200ms_25sola	EPI_100X_RFP_1x1_200ms_25sola
291	8	2.87982664869642	24	-49.9977195674387	423.25	2045.95833333333	103226	4301.08333333333	112.362485674953	259.819473696481	0	42937	1789.04166666667	286.79355219869	289.325998972794	0	NaN	NaN	NaN	NaN	NaN	NaN	NaN	NaN	NaN	NaN	NaN	NaN	NaN	NaN	NaN	NaN	1	24491.5833333333	1	1	1	1	2019-05-16T17:47:23.113	NG_ecoli_LTEE_606_DM25	-0	-0	160.15	DIA_100X_EMPTY_1x1_100ms	52fc7dcf-5925-4b3f-9892-0ecaec6462b5	EPI_100X_YFP_1x1_200ms_25sola	EPI_100X_RFP_1x1_200ms_25sola
292	18	8.31229810370493	150	-42.1395391798157	428.493333333333	297.126666666667	64326	428.84	112.362485674953	259.819473696481	0	1572037	10480.2466666667	286.79355219869	289.325998972794	1	NaN	NaN	NaN	NaN	NaN	170.227667539444	0.999770316318234	17.7504625840544	11.9951937212264	9.19311110062985	3.25578706181776	0.00199400302876934	0.000998281286479639	0	1.00002234448148	1178.2150723566	2	23144.14	1	1	1	1	2019-05-16T17:47:23.113	NG_ecoli_LTEE_606_DM25	-0	-0	160.15	DIA_100X_EMPTY_1x1_100ms	e0b23d48-ebf5-4d54-84ff-042694cd0af4	EPI_100X_YFP_1x1_200ms_25sola	EPI_100X_RFP_1x1_200ms_25sola
293	22	9.58329622244202	211	26.7395757906847	430.037914691943	315.744075829384	167577	794.203791469194	112.362485674953	259.819473696481	0	300396	1423.67772511848	286.79355219869	289.325998972794	1	NaN	NaN	NaN	NaN	NaN	219.783484161052	0.99469441295816	22.7774480306545	11.5617733704819	9.24833062493783	2.92324121694996	0.0212773806046804	0.0118734649217224	0	1.00503488868231	1530.10643027564	3	22786.4834123223	1	1	1	1	2019-05-16T17:47:23.113	NG_ecoli_LTEE_606_DM25	-0	-0	160.15	DIA_100X_EMPTY_1x1_100ms	95067c25-54be-4031-89b8-053649a8a2cc	EPI_100X_YFP_1x1_200ms_25sola	EPI_100X_RFP_1x1_200ms_25sola
294	38	16.1828400502381	615	-49.9999999997623	442.60162601626	2036.19674796748	5276575	8579.79674796748	112.362485674953	259.819473696481	4	1804905	2934.80487804878	286.79355219869	289.325998972794	2	NaN	NaN	NaN	NaN	NaN	650.752888707287	0.728129146160127	NaN	NaN	NaN	NaN	NaN	NaN	NaN	NaN	NaN	5	24271.3902439024	1	1	1	1	2019-05-16T17:47:23.113	NG_ecoli_LTEE_606_DM25	-0	-0	160.15	DIA_100X_EMPTY_1x1_100ms	9dcc591e-df87-4060-a341-04e17159d456	EPI_100X_YFP_1x1_200ms_25sola	EPI_100X_RFP_1x1_200ms_25sola
295	29	10.3129923992777	299	34.757897981093	438.464882943144	525.103678929766	3383586	11316.3411371237	112.362485674953	259.819473696481	2	74052	247.665551839465	286.79355219869	289.325998972794	0	NaN	NaN	NaN	NaN	NaN	271.955920919971	0.972155581308291	27.3996662973881	13.0029670153079	9.50544017532811	3.03768917558193	0.0252087442992708	0.00887791155461755	1	1.00449525126299	1944.3731741339	1	22546.3712374582	1	1	1	1	2019-05-16T17:47:23.113	NG_ecoli_LTEE_606_DM25	-0	-0	160.15	DIA_100X_EMPTY_1x1_100ms	8b528121-ecab-4e0d-ae2a-7f7060e83dce	EPI_100X_YFP_1x1_200ms_25sola	EPI_100X_RFP_1x1_200ms_25sola
296	42	17.8969693691731	753	-42.4819107976019	449.143426294821	340.775564409031	2517341	3343.0823373174	112.362485674953	259.819473696481	5	239110	317.543160690571	286.79355219869	289.325998972794	0	NaN	NaN	NaN	NaN	NaN	673.60047309156	0.819994038969155	40.262359994632	20.7438803616626	14.2825047822584	4.02285818598807	0.294103074188403	0.0579653113731395	4	1.241975372907	6450.56662627473	5	24188.98937583	1	1	1	1	2019-05-16T17:47:23.113	NG_ecoli_LTEE_606_DM25	-0	-0	160.15	DIA_100X_EMPTY_1x1_100ms	da8910e6-e025-4bd3-9b24-302d58b9c282	EPI_100X_YFP_1x1_200ms_25sola	EPI_100X_RFP_1x1_200ms_25sola
297	15	5.7362930222621	87	-49.9985704527956	434.425287356322	2027.48275862069	1520863	17481.183908046	112.362485674953	259.819473696481	0	89457	1028.24137931034	286.79355219869	289.325998972794	2	NaN	NaN	NaN	NaN	NaN	154.052398498762	0.999651284256639	NaN	NaN	NaN	NaN	NaN	NaN	NaN	NaN	NaN	2	25217.2528735632	1	1	1	1	2019-05-16T17:47:23.113	NG_ecoli_LTEE_606_DM25	-0	-0	160.15	DIA_100X_EMPTY_1x1_100ms	bc1b3bbe-c78c-49a4-b846-ace4038488d2	EPI_100X_YFP_1x1_200ms_25sola	EPI_100X_RFP_1x1_200ms_25sola
298	22	8.46456717354033	187	6.27154891781891	441.171122994652	304.005347593583	823107	4401.64171122995	112.362485674953	259.819473696481	2	785671	4201.44919786096	286.79355219869	289.325998972794	0	NaN	NaN	NaN	NaN	NaN	218.584206796758	0.999572913470248	23.0774634060268	11.1762526027923	8.94018319426716	3.11931627988158	0.00867330873663685	0.00425385299944396	1	1.00066717685814	1448.67440947958	4	22851.4545454545	1	1	1	1	2019-05-16T17:47:23.113	NG_ecoli_LTEE_606_DM25	-0	-0	160.15	DIA_100X_EMPTY_1x1_100ms	f16d59ef-287b-4f4e-a126-a758641cfa25	EPI_100X_YFP_1x1_200ms_25sola	EPI_100X_RFP_1x1_200ms_25sola
299	28	12.8647337841467	363	33.7590892567857	449.234159779614	321.900826446281	1282022	3531.74104683196	112.362485674953	259.819473696481	4	200748	553.02479338843	286.79355219869	289.325998972794	0	NaN	NaN	NaN	NaN	NaN	365.15786188652	0.952356496099144	30.8963825714837	14.4164856105852	11.472096420393	3.10460915863401	0.0268051485374582	0.01263494088491	0	1.01068083730574	3193.61891930898	6	24344.9338842975	1	1	1	1	2019-05-16T17:47:23.113	NG_ecoli_LTEE_606_DM25	-0	-0	160.15	DIA_100X_EMPTY_1x1_100ms	6af495f4-af49-42a5-b9cc-0f7871abe920	EPI_100X_YFP_1x1_200ms_25sola	EPI_100X_RFP_1x1_200ms_25sola
300	22	12.6777632433735	279	-49.3049873216234	448.250896057348	537.376344086022	2223281	7968.74910394265	112.362485674953	259.819473696481	1	89582	321.082437275986	286.79355219869	289.325998972794	0	NaN	NaN	NaN	NaN	NaN	266.23320487935	0.977035761676302	20.0800958845557	18.819295073465	12.5500090655629	5.35977863882121	0.00706010276273677	0.0028011785729862	2	1.00015809199037	2483.95510827052	4	21856.0286738351	1	1	1	1	2019-05-16T17:47:23.113	NG_ecoli_LTEE_606_DM25	-0	-0	160.15	DIA_100X_EMPTY_1x1_100ms	da6a9667-b3ce-4945-9591-bf2ccf6d9da3	EPI_100X_YFP_1x1_200ms_25sola	EPI_100X_RFP_1x1_200ms_25sola
301	28	8.70247528957962	244	-9.12200321568935	450.516393442623	299.004098360656	723140	2963.68852459016	112.362485674953	259.819473696481	1	316380	1296.6393442623	286.79355219869	289.325998972794	0	NaN	NaN	NaN	NaN	NaN	266.591252687342	0.960364060121927	28.7412202873781	12.0537244067232	9.05044410980073	2.68365307560053	0.018119839052431	0.00789024916630963	2	1.00394797500532	1848.99129394243	3	22862.3319672131	1	1	1	1	2019-05-16T17:47:23.113	NG_ecoli_LTEE_606_DM25	-0	-0	160.15	DIA_100X_EMPTY_1x1_100ms	e6ffa806-8c67-480b-93e7-44cfcf13e2f0	EPI_100X_YFP_1x1_200ms_25sola	EPI_100X_RFP_1x1_200ms_25sola
302	25	9.93022153445257	249	-1.15693781925296	457.734939759036	568.012048192771	1534403	6162.26104417671	112.362485674953	259.819473696481	2	75891	304.78313253012	286.79355219869	289.325998972794	0	NaN	NaN	NaN	NaN	NaN	265.19230203852	0.977659794814522	24.9832945084264	13.2702159929084	10.2009855845544	3.0767574753462	0.00717044746616763	0.00341538881557531	2	1.00053851893743	2041.8501042622	2	22552.9196787149	1	1	1	1	2019-05-16T17:47:23.113	NG_ecoli_LTEE_606_DM25	-0	-0	160.15	DIA_100X_EMPTY_1x1_100ms	42cdf421-62f5-445c-ace4-9db407a3ea96	EPI_100X_YFP_1x1_200ms_25sola	EPI_100X_RFP_1x1_200ms_25sola
303	28	10.4015032846953	293	43.6680524602092	461.457337883959	358.672354948805	1948607	6650.53583617747	112.362485674953	259.819473696481	3	83178	283.883959044369	286.79355219869	289.325998972794	0	NaN	NaN	NaN	NaN	NaN	300.660352810455	0.974788735233636	28.9235622033477	11.7163288357377	10.0778493775497	2.64565245385392	0.0143678367420414	0.00827514327154211	1	1.00097223410611	2307.15826472037	2	23427.7372013652	1	1	1	1	2019-05-16T17:47:23.113	NG_ecoli_LTEE_606_DM25	-0	-0	160.15	DIA_100X_EMPTY_1x1_100ms	4979e7d6-6732-4c3c-ace4-c4f2ea1ef82d	EPI_100X_YFP_1x1_200ms_25sola	EPI_100X_RFP_1x1_200ms_25sola
304	10	5.03781814530806	51	-49.9998042937778	455.862745098039	546.176470588235	355574	6972.03921568627	112.362485674953	259.819473696481	1	18651	365.705882352941	286.79355219869	289.325998972794	0	NaN	NaN	NaN	NaN	NaN	125.872625484906	0.99981610613845	NaN	NaN	NaN	NaN	NaN	NaN	NaN	NaN	NaN	2	23341.5882352941	1	1	1	1	2019-05-16T17:47:23.113	NG_ecoli_LTEE_606_DM25	-0	-0	160.15	DIA_100X_EMPTY_1x1_100ms	3d067205-6a46-48ea-85e2-7fd6a94206f2	EPI_100X_YFP_1x1_200ms_25sola	EPI_100X_RFP_1x1_200ms_25sola
305	17	9.88723441169517	169	-47.8674749584013	458.437869822485	2022.56213017751	694152	4107.40828402367	112.362485674953	259.819473696481	1	185840	1099.6449704142	286.79355219869	289.325998972794	0	NaN	NaN	NaN	NaN	NaN	185.423742418273	0.999897713983411	18.0919460742968	12.4127251593408	9.51724165377023	3.65864639489422	0.0242074622017231	0.00207220494361924	1	1.0000503068494	1287.05575050077	3	22406.6982248521	1	1	1	1	2019-05-16T17:47:23.113	NG_ecoli_LTEE_606_DM25	-0	-0	160.15	DIA_100X_EMPTY_1x1_100ms	be3f7ce8-f11a-41b9-b293-ab8e6609bca9	EPI_100X_YFP_1x1_200ms_25sola	EPI_100X_RFP_1x1_200ms_25sola
306	27	8.84673556311029	242	31.961205230202	462.132231404959	305.276859504132	608487	2514.40909090909	112.362485674953	259.819473696481	1	133593	552.037190082645	286.79355219869	289.325998972794	0	NaN	NaN	NaN	NaN	NaN	281.077919715172	0.955484499357322	28.9373556416249	11.654146296876	9.34604744566093	2.73571773602888	0.0388994077298429	0.0161933671066086	2	1.01752149187094	1985.20191751086	3	24408.0537190083	1	1	1	1	2019-05-16T17:47:23.113	NG_ecoli_LTEE_606_DM25	-0	-0	160.15	DIA_100X_EMPTY_1x1_100ms	920d3668-3bad-4587-a420-49530b028359	EPI_100X_YFP_1x1_200ms_25sola	EPI_100X_RFP_1x1_200ms_25sola
307	21	8.82873211194382	186	-23.6818419283973	465.516129032258	530.688172043011	2301594	12374.1612903226	112.362485674953	259.819473696481	1	56884	305.827956989247	286.79355219869	289.325998972794	0	NaN	NaN	NaN	NaN	NaN	223.082475067323	0.985518924371912	22.494678304035	11.9540352840058	9.41867515071417	3.02049979164675	0.0230316451093164	0.0125922165364307	0	1.00553314950825	1567.28979147016	4	23414.8978494624	1	1	1	1	2019-05-16T17:47:23.113	NG_ecoli_LTEE_606_DM25	-0	-0	160.15	DIA_100X_EMPTY_1x1_100ms	eda7c7d3-b61c-4186-82e1-e3f0d1db43c0	EPI_100X_YFP_1x1_200ms_25sola	EPI_100X_RFP_1x1_200ms_25sola
308	26	11.1222915330408	290	29.5979418105744	466.079310344828	550.496551724138	1385129	4776.30689655172	112.362485674953	259.819473696481	2	99505	343.120689655172	286.79355219869	289.325998972794	0	NaN	NaN	NaN	NaN	NaN	303.467589721414	0.94356607977005	27.5946778631829	12.5407071818277	10.4706199903976	2.90589115186051	0.0489357228226507	0.0221700358076225	1	1.0112884507837	2376.07424017268	7	23841.8172413793	1	1	1	1	2019-05-16T17:47:23.113	NG_ecoli_LTEE_606_DM25	-0	-0	160.15	DIA_100X_EMPTY_1x1_100ms	06308655-e821-453f-8c5d-23e11585965a	EPI_100X_YFP_1x1_200ms_25sola	EPI_100X_RFP_1x1_200ms_25sola
309	28	8.69675418628393	244	26.8817817822021	475.532786885246	523.323770491803	2399424	9833.70491803279	112.362485674953	259.819473696481	2	65080	266.72131147541	286.79355219869	289.325998972794	0	NaN	NaN	NaN	NaN	NaN	271.041879542143	0.953607153666509	29.1855367674693	10.5771719090374	8.95959629079555	2.47483454916947	0.0340689427602891	0.0174475922981518	1	1.01854937275854	1840.07044168262	2	22618.7663934426	1	1	1	1	2019-05-16T17:47:23.113	NG_ecoli_LTEE_606_DM25	-0	-0	160.15	DIA_100X_EMPTY_1x1_100ms	3a74311d-dfed-4b02-94c9-3171b3b5ce56	EPI_100X_YFP_1x1_200ms_25sola	EPI_100X_RFP_1x1_200ms_25sola
310	40	9.3205269307666	373	37.4970465486802	482.249329758713	1987.91152815013	1630975	4372.58713136729	112.362485674953	259.819473696481	3	150526	403.554959785523	286.79355219869	289.325998972794	0	NaN	NaN	NaN	NaN	NaN	397.886829793116	0.881193913879935	40.8081907383161	11.337707107215	9.53515330401442	2.16977539220102	0.0184856109849425	0.0101366021845547	2	1.00520742893777	2914.02035882605	4	21957.8445040214	1	1	1	1	2019-05-16T17:47:23.113	NG_ecoli_LTEE_606_DM25	-0	-0	160.15	DIA_100X_EMPTY_1x1_100ms	74328dd7-8341-4d83-84f5-8fbda358d30b	EPI_100X_YFP_1x1_200ms_25sola	EPI_100X_RFP_1x1_200ms_25sola
311	27	9.06326170877421	245	42.2137177505287	475	2011.98775510204	2166108	8841.25714285714	112.362485674953	259.819473696481	3	123595	504.469387755102	286.79355219869	289.325998972794	0	NaN	NaN	NaN	NaN	NaN	284.3656820486	0.978441322968284	28.5590005081744	11.3984609623891	9.66662635343725	2.64347407809539	0.00938265015140495	0.0041975571908213	1	1.00024788262735	2095.95883891802	4	22989.4	1	1	1	1	2019-05-16T17:47:23.113	NG_ecoli_LTEE_606_DM25	-0	-0	160.15	DIA_100X_EMPTY_1x1_100ms	d70d192d-04cd-48ea-bb3d-ea164cf13fcf	EPI_100X_YFP_1x1_200ms_25sola	EPI_100X_RFP_1x1_200ms_25sola
312	17	8.01748308690213	137	-48.8295953466641	470.605839416058	322.832116788321	906103	6613.89051094891	112.362485674953	259.819473696481	1	51377	375.014598540146	286.79355219869	289.325998972794	0	NaN	NaN	NaN	NaN	NaN	178.537431934677	0.999330781940042	19.2854331374822	11.9733694743283	8.92233089204898	3.14231408302564	0.00701762266920704	0.00353970441099073	0	1.00032930110634	1205.80180429131	4	25597.1897810219	1	1	1	1	2019-05-16T17:47:23.113	NG_ecoli_LTEE_606_DM25	-0	-0	160.15	DIA_100X_EMPTY_1x1_100ms	66b4d1ea-ef5d-4002-81a5-aa0f6f362e38	EPI_100X_YFP_1x1_200ms_25sola	EPI_100X_RFP_1x1_200ms_25sola
313	27	8.09709234510693	219	-14.3990794913549	477.680365296804	2026.40182648402	3531966	16127.698630137	112.362485674953	259.819473696481	0	118788	542.41095890411	286.79355219869	289.325998972794	0	NaN	NaN	NaN	NaN	NaN	258.583794491948	0.989772468977346	27.3043766816655	11.0367957553126	9.24318423307568	2.65180711190354	0.00675362300891913	0.00235405796101336	2	1.00018647189574	1832.16830873563	5	23931.7716894977	1	1	1	1	2019-05-16T17:47:23.113	NG_ecoli_LTEE_606_DM25	-0	-0	160.15	DIA_100X_EMPTY_1x1_100ms	36d00269-6996-428f-beb9-9559f466c043	EPI_100X_YFP_1x1_200ms_25sola	EPI_100X_RFP_1x1_200ms_25sola
314	34	14.5195487179968	494	23.0969858052563	483.627530364372	571.275303643725	2540529	5142.77125506073	112.362485674953	259.819473696481	2	160773	325.451417004049	286.79355219869	289.325998972794	0	NaN	NaN	NaN	NaN	NaN	488.943576477302	0.925789361019946	36.0383071550913	20.1583340603194	13.1852551167537	4.93710063021719	0.0340010603063493	0.0159568299692746	2	1.00907658482863	4920.75042052105	5	22633.9858299595	1	1	1	1	2019-05-16T17:47:23.113	NG_ecoli_LTEE_606_DM25	-0	-0	160.15	DIA_100X_EMPTY_1x1_100ms	897844f2-eb7e-4107-9557-2ba9243b330c	EPI_100X_YFP_1x1_200ms_25sola	EPI_100X_RFP_1x1_200ms_25sola
315	34	9.5814648435931	326	46.7292855918483	475.941717791411	359.395705521472	687351	2108.43865030675	112.362485674953	259.819473696481	1	98358	301.711656441718	286.79355219869	289.325998972794	0	NaN	NaN	NaN	NaN	NaN	353.027480946142	0.977863577684577	35.8873876316007	11.7352976461947	9.66489529434686	2.46001295701717	0.00753768219679577	0.00411770185737392	1	1.00034428400321	2632.84949616379	5	24234.8312883436	1	1	1	1	2019-05-16T17:47:23.113	NG_ecoli_LTEE_606_DM25	-0	-0	160.15	DIA_100X_EMPTY_1x1_100ms	2a0dd678-fa97-4ad8-b51e-91db17e013ab	EPI_100X_YFP_1x1_200ms_25sola	EPI_100X_RFP_1x1_200ms_25sola
316	22	9.1048308174739	201	3.72721352289567	478.213930348259	1977.30845771144	910136	4528.03980099502	112.362485674953	259.819473696481	1	83782	416.825870646766	286.79355219869	289.325998972794	0	NaN	NaN	NaN	NaN	NaN	224.777983407488	0.988770377239019	23.1756092964376	11.1989388576925	9.38813193419071	2.75810742387192	0.00725947116907902	0.00300721952847818	1	1.00012763185466	1604.27719720806	3	21768.6268656716	1	1	1	1	2019-05-16T17:47:23.113	NG_ecoli_LTEE_606_DM25	-0	-0	160.15	DIA_100X_EMPTY_1x1_100ms	5131b7bd-3b4a-495c-a859-055feea48b82	EPI_100X_YFP_1x1_200ms_25sola	EPI_100X_RFP_1x1_200ms_25sola
317	34	10.085586317683	344	14.7302812758547	480.505813953488	330.325581395349	1321806	3842.45930232558	112.362485674953	259.819473696481	2	122558	356.273255813953	286.79355219869	289.325998972794	0	NaN	NaN	NaN	NaN	NaN	359.243198243541	0.937898917704994	34.3259276526764	14.2339261922139	10.1683776456955	3.01166316508351	0.0228825456421581	0.00828021803485293	2	1.00465675185724	2787.50399568673	5	24749.6918604651	1	1	1	1	2019-05-16T17:47:23.113	NG_ecoli_LTEE_606_DM25	-0	-0	160.15	DIA_100X_EMPTY_1x1_100ms	927f0295-80eb-4387-b329-b629e29b6da7	EPI_100X_YFP_1x1_200ms_25sola	EPI_100X_RFP_1x1_200ms_25sola
318	27	10.298416706163	280	23.0563219179726	482.221428571429	587.067857142857	274521	980.432142857143	112.362485674953	259.819473696481	0	87927	314.025	286.79355219869	289.325998972794	0	NaN	NaN	NaN	NaN	NaN	275.173585593067	0.958150112178001	27.5498832576399	12.1721097277564	9.53862204330825	2.88729792333639	0.0315935027820412	0.0149791052587052	1	1.00325370103971	1968.70627557019	2	22198.175	1	1	1	1	2019-05-16T17:47:23.113	NG_ecoli_LTEE_606_DM25	-0	-0	160.15	DIA_100X_EMPTY_1x1_100ms	4bd53287-6cc3-48ed-b1ee-d2224bef3ec8	EPI_100X_YFP_1x1_200ms_25sola	EPI_100X_RFP_1x1_200ms_25sola
319	29	8.38521744194462	244	-43.377144547668	487.622950819672	2040.24590163934	4756050	19492.0081967213	112.362485674953	259.819473696481	0	108182	443.368852459016	286.79355219869	289.325998972794	0	NaN	NaN	NaN	NaN	NaN	NaN	NaN	NaN	NaN	NaN	NaN	NaN	NaN	NaN	NaN	NaN	4	24510.4467213115	1	1	1	1	2019-05-16T17:47:23.113	NG_ecoli_LTEE_606_DM25	-0	-0	160.15	DIA_100X_EMPTY_1x1_100ms	eb99c3fa-c249-4477-a3c8-3b8d6db1334b	EPI_100X_YFP_1x1_200ms_25sola	EPI_100X_RFP_1x1_200ms_25sola
320	28	9.53409456951031	267	-3.28628019663431	484.734082397004	537.588014981273	1510175	5656.0861423221	112.362485674953	259.819473696481	2	89084	333.647940074906	286.79355219869	289.325998972794	0	NaN	NaN	NaN	NaN	NaN	300.047830851573	0.960972744307107	28.4913972397197	13.5680574723361	10.2002355403092	3.04336588974667	0.0147024507323235	0.0066098714536134	1	1.00195826266668	2328.22007803489	5	23246.2322097378	1	1	1	1	2019-05-16T17:47:23.113	NG_ecoli_LTEE_606_DM25	-0	-0	160.15	DIA_100X_EMPTY_1x1_100ms	bb843d47-e3a0-4e6f-8ba4-7fe7e2b0bf6d	EPI_100X_YFP_1x1_200ms_25sola	EPI_100X_RFP_1x1_200ms_25sola
321	26	9.172640852596	239	-23.5891451276352	482.347280334728	551.317991631799	1749571	7320.38075313808	112.362485674953	259.819473696481	2	76542	320.259414225941	286.79355219869	289.325998972794	0	NaN	NaN	NaN	NaN	NaN	280.668677139424	0.98426751363167	27.2848335604195	12.5590838939155	9.9308804895351	3.04583609578479	0.0259881618010963	0.0113691133995954	1	1.00749827098085	2113.42432291583	5	23660.539748954	1	1	1	1	2019-05-16T17:47:23.113	NG_ecoli_LTEE_606_DM25	-0	-0	160.15	DIA_100X_EMPTY_1x1_100ms	71fb5337-8b44-48d7-a2d1-b2d259fd2ab3	EPI_100X_YFP_1x1_200ms_25sola	EPI_100X_RFP_1x1_200ms_25sola
322	44	7.26857934769674	321	6.55481509095486	500.626168224299	2012.13395638629	3184955	9921.97819314642	112.362485674953	259.819473696481	4	148052	461.221183800623	286.79355219869	289.325998972794	0	NaN	NaN	NaN	NaN	NaN	419.698768913991	0.893785963320096	46.0091141500407	10.7682416554013	8.9502749077553	1.91544337299414	0.0112216031117477	0.00563749916047932	2	1.00434566024007	2894.71960623281	4	23952.8130841121	1	1	1	1	2019-05-16T17:47:23.113	NG_ecoli_LTEE_606_DM25	-0	-0	160.15	DIA_100X_EMPTY_1x1_100ms	92e8bd9d-0ba9-4899-897d-ebaafe7397a3	EPI_100X_YFP_1x1_200ms_25sola	EPI_100X_RFP_1x1_200ms_25sola
323	34	12.8670004022619	438	-49.9844908305566	497.703196347032	306.908675799087	2790877	6371.86529680365	112.362485674953	259.819473696481	3	161530	368.7899543379	286.79355219869	289.325998972794	0	NaN	NaN	NaN	NaN	NaN	458.111643000895	0.882528319547663	36.1830613935861	19.5594601388942	12.0979792775794	4.47349742442086	0.0608679426084151	0.0238336941625731	3	1.02205033197553	4159.30590825082	5	23844.901826484	1	1	1	1	2019-05-16T17:47:23.113	NG_ecoli_LTEE_606_DM25	-0	-0	160.15	DIA_100X_EMPTY_1x1_100ms	724f03d7-fd5b-47be-b6ec-fb9c60423757	EPI_100X_YFP_1x1_200ms_25sola	EPI_100X_RFP_1x1_200ms_25sola
324	18	8.66541923406839	156	-46.5002630099166	486.134615384615	1963.87179487179	374516	2400.74358974359	112.362485674953	259.819473696481	1	60650	388.782051282051	286.79355219869	289.325998972794	0	NaN	NaN	NaN	NaN	NaN	177.214145356308	0.999883517875431	17.6125241802877	12.6191154751826	9.61683396741194	3.43514108706	0.00866608061125669	0.00460244665875145	0	1.00045252876825	1279.30977992827	2	20869.858974359	1	1	1	1	2019-05-16T17:47:23.113	NG_ecoli_LTEE_606_DM25	-0	-0	160.15	DIA_100X_EMPTY_1x1_100ms	baf33176-d021-470d-9a65-3328b62b1d29	EPI_100X_YFP_1x1_200ms_25sola	EPI_100X_RFP_1x1_200ms_25sola
325	25	10.007405228076	251	39.0099292490282	492.505976095618	286.569721115538	4211798	16780.0717131474	112.362485674953	259.819473696481	3	95681	381.199203187251	286.79355219869	289.325998972794	0	NaN	NaN	NaN	NaN	NaN	253.27071372588	0.999114697714879	24.2449386064979	12.3275582674987	10.1496985668436	3.05686948339715	0.013782144622755	0.00609577301348459	1	1.00153355478395	1961.63074189975	3	20141.7011952191	1	1	1	1	2019-05-16T17:47:23.113	NG_ecoli_LTEE_606_DM25	-0	-0	160.15	DIA_100X_EMPTY_1x1_100ms	6f193652-faa7-4ae2-be6c-e2468aaef47f	EPI_100X_YFP_1x1_200ms_25sola	EPI_100X_RFP_1x1_200ms_25sola
326	14	5.70726119362528	81	-49.999546411937	490.814814814815	557.567901234568	550144	6791.9012345679	112.362485674953	259.819473696481	2	25667	316.876543209877	286.79355219869	289.325998972794	0	NaN	NaN	NaN	NaN	NaN	144.953581039765	0.999599241007465	NaN	NaN	NaN	NaN	NaN	NaN	NaN	NaN	NaN	3	23169.3703703704	1	1	1	1	2019-05-16T17:47:23.113	NG_ecoli_LTEE_606_DM25	-0	-0	160.15	DIA_100X_EMPTY_1x1_100ms	3578076f-b718-4b8d-aa3b-e82a78457b14	EPI_100X_YFP_1x1_200ms_25sola	EPI_100X_RFP_1x1_200ms_25sola
327	33	9.7043692683623	321	40.3250905644129	495.570093457944	330.928348909657	1508446	4699.20872274143	112.362485674953	259.819473696481	3	131072	408.323987538941	286.79355219869	289.325998972794	0	NaN	NaN	NaN	NaN	NaN	348.221013648493	0.969499689239572	34.0415535941413	11.719034296613	9.97509618341703	2.56281903124305	0.0153533765235793	0.0075169355788991	1	1.00120832826279	2660.31729367532	5	24590.554517134	1	1	1	1	2019-05-16T17:47:23.113	NG_ecoli_LTEE_606_DM25	-0	-0	160.15	DIA_100X_EMPTY_1x1_100ms	d0774bf0-1ce9-4c57-b856-6ead4a7c7062	EPI_100X_YFP_1x1_200ms_25sola	EPI_100X_RFP_1x1_200ms_25sola
328	25	8.26149910218571	207	-46.1324423197445	491.391304347826	350.207729468599	600835	2902.5845410628	112.362485674953	259.819473696481	1	76013	367.212560386473	286.79355219869	289.325998972794	0	NaN	NaN	NaN	NaN	NaN	232.920381422499	0.992394160942818	23.7712445969502	11.9555969933842	9.51171366798314	2.94558078599262	0.00541390785424026	0.00192701394913876	2	1.00014954152553	1689.11546636208	5	25193.3140096618	1	1	1	1	2019-05-16T17:47:23.113	NG_ecoli_LTEE_606_DM25	-0	-0	160.15	DIA_100X_EMPTY_1x1_100ms	f5e3758a-dafa-4309-9d29-51975896221f	EPI_100X_YFP_1x1_200ms_25sola	EPI_100X_RFP_1x1_200ms_25sola
329	26	11.3059711337303	294	44.4975275048081	496.666666666667	603.979591836735	798901	2717.35034013605	112.362485674953	259.819473696481	2	94794	322.428571428571	286.79355219869	289.325998972794	0	NaN	NaN	NaN	NaN	NaN	253.297353062182	0.988853925806447	25.1503087496541	11.8049945344933	9.7732174868826	2.82652709718973	0.0109314139717646	0.00520808447117962	1	1.00057186257177	1886.7238050781	1	21862.9795918367	1	1	1	1	2019-05-16T17:47:23.113	NG_ecoli_LTEE_606_DM25	-0	-0	160.15	DIA_100X_EMPTY_1x1_100ms	0e847f1e-c15e-4064-b604-8ae3011c89fe	EPI_100X_YFP_1x1_200ms_25sola	EPI_100X_RFP_1x1_200ms_25sola
330	21	9.16777142970026	193	23.3047962273752	494.834196891192	1997.56476683938	790367	4095.16580310881	112.362485674953	259.819473696481	1	88997	461.124352331606	286.79355219869	289.325998972794	0	NaN	NaN	NaN	NaN	NaN	221.088596187172	0.997767016812882	21.8738177890256	12.1947249155482	9.50581544068781	3.40118181787009	0.0839181116107678	0.0145031379342425	0	1.00558517345141	1552.36280187825	2	23284.7875647668	1	1	1	1	2019-05-16T17:47:23.113	NG_ecoli_LTEE_606_DM25	-0	-0	160.15	DIA_100X_EMPTY_1x1_100ms	e9b4b256-b2a6-4584-9be6-75a280272039	EPI_100X_YFP_1x1_200ms_25sola	EPI_100X_RFP_1x1_200ms_25sola
331	24	9.51745043260155	229	-35.7226582615694	498.96943231441	2023.62445414847	1928214	8420.14847161572	112.362485674953	259.819473696481	1	107736	470.46288209607	286.79355219869	289.325998972794	0	NaN	NaN	NaN	NaN	NaN	254.029416628525	0.992513753357375	24.5897790230121	12.3468698191632	10.0172651722762	3.14015437950567	0.018294120600922	0.00783138385795497	1	1.00192157558492	1937.95125025662	5	24590.1790393013	1	1	1	1	2019-05-16T17:47:23.113	NG_ecoli_LTEE_606_DM25	-0	-0	160.15	DIA_100X_EMPTY_1x1_100ms	aefcec6e-aaa4-40d5-8209-b5e43eb72c29	EPI_100X_YFP_1x1_200ms_25sola	EPI_100X_RFP_1x1_200ms_25sola
332	24	8.7502158438434	211	23.7300635926629	495.824644549763	1969.48815165877	1220832	5785.9336492891	112.362485674953	259.819473696481	3	94506	447.895734597156	286.79355219869	289.325998972794	0	NaN	NaN	NaN	NaN	NaN	242.360345604854	0.984727286639654	24.6337439307663	11.3622562816996	9.52174023533546	2.64781305433877	0.0133448631411075	0.0072623541063497	0	1.00220304442298	1754.09440135655	4	19876.3791469194	1	1	1	1	2019-05-16T17:47:23.113	NG_ecoli_LTEE_606_DM25	-0	-0	160.15	DIA_100X_EMPTY_1x1_100ms	8512aa84-824f-4faf-b162-09bdcdbdec3e	EPI_100X_YFP_1x1_200ms_25sola	EPI_100X_RFP_1x1_200ms_25sola
333	27	7.55967061496426	204	-49.4455639205693	500.333333333333	277.78431372549	1366222	6697.16666666667	112.362485674953	259.819473696481	0	73949	362.495098039216	286.79355219869	289.325998972794	0	NaN	NaN	NaN	NaN	NaN	NaN	NaN	NaN	NaN	NaN	NaN	NaN	NaN	NaN	NaN	NaN	3	21809.7794117647	1	1	1	1	2019-05-16T17:47:23.113	NG_ecoli_LTEE_606_DM25	-0	-0	160.15	DIA_100X_EMPTY_1x1_100ms	37ee7a38-1e7d-40a5-8c1d-9e4de1ce14d7	EPI_100X_YFP_1x1_200ms_25sola	EPI_100X_RFP_1x1_200ms_25sola
334	32	10.86296930468	348	41.3351697023577	502.077586206897	372.048850574713	2230300	6408.90804597701	112.362485674953	259.819473696481	2	100520	288.850574712644	286.79355219869	289.325998972794	0	NaN	NaN	NaN	NaN	NaN	326.625388807047	0.958217525764609	31.9970855208175	12.5244575470382	9.92481086419347	2.67048255357219	0.0147594426263727	0.00655304837423	1	1.00282465043925	2475.39655319488	2	21368.6436781609	1	1	1	1	2019-05-16T17:47:23.113	NG_ecoli_LTEE_606_DM25	-0	-0	160.15	DIA_100X_EMPTY_1x1_100ms	a5c08446-9642-4ee5-87ee-67c636e9d907	EPI_100X_YFP_1x1_200ms_25sola	EPI_100X_RFP_1x1_200ms_25sola
335	12	3.19208908973494	39	-49.9993770787224	496.51282051282	2045.23076923077	438275	11237.8205128205	112.362485674953	259.819473696481	0	18008	461.74358974359	286.79355219869	289.325998972794	0	NaN	NaN	NaN	NaN	NaN	NaN	NaN	NaN	NaN	NaN	NaN	NaN	NaN	NaN	NaN	NaN	2	25495.3333333333	1	1	1	1	2019-05-16T17:47:23.113	NG_ecoli_LTEE_606_DM25	-0	-0	160.15	DIA_100X_EMPTY_1x1_100ms	521bcf09-7dc3-457c-be77-c3b5104724f1	EPI_100X_YFP_1x1_200ms_25sola	EPI_100X_RFP_1x1_200ms_25sola
336	34	11.3111886274862	385	47.2739155302978	503.45974025974	541.374025974026	1197231	3109.69090909091	112.362485674953	259.819473696481	2	119773	311.098701298701	286.79355219869	289.325998972794	0	NaN	NaN	NaN	NaN	NaN	329.150537174275	0.935457815448973	32.6113757134006	11.6354918781972	9.74023821343746	2.57766599639253	0.0288991833081518	0.014320130773511	2	1.01649378895336	2429.95459183414	3	22643.8025974026	1	1	1	1	2019-05-16T17:47:23.113	NG_ecoli_LTEE_606_DM25	-0	-0	160.15	DIA_100X_EMPTY_1x1_100ms	864d1ebe-fe10-4690-b46c-840375df36d9	EPI_100X_YFP_1x1_200ms_25sola	EPI_100X_RFP_1x1_200ms_25sola
337	24	7.33898513559576	176	-24.1077698759501	506.215909090909	359.630681818182	1462086	8307.30681818182	112.362485674953	259.819473696481	1	57512	326.772727272727	286.79355219869	289.325998972794	0	NaN	NaN	NaN	NaN	NaN	214.793716168881	0.993681362010764	23.1886978274675	10.921338606755	8.96568624482683	2.66674440288235	0.0061819420827317	0.00312874187756858	1	1.00008479898521	1463.97383861368	3	23442.3465909091	1	1	1	1	2019-05-16T17:47:23.113	NG_ecoli_LTEE_606_DM25	-0	-0	160.15	DIA_100X_EMPTY_1x1_100ms	32d3d8b8-95ea-4c03-bc80-29f7d619a981	EPI_100X_YFP_1x1_200ms_25sola	EPI_100X_RFP_1x1_200ms_25sola
338	28	10.2130884114738	286	42.9038701234277	507.384615384615	1970.95104895105	4230636	14792.4335664336	112.362485674953	259.819473696481	2	104050	363.811188811189	286.79355219869	289.325998972794	0	NaN	NaN	NaN	NaN	NaN	281.440874047344	0.969362996861547	27.0976950675903	12.4674541291962	9.97917158830648	2.90246635076253	0.0178067530845181	0.00917254916344712	1	1.00155298566276	2119.39162158226	2	21149.9545454545	1	1	1	1	2019-05-16T17:47:23.113	NG_ecoli_LTEE_606_DM25	-0	-0	160.15	DIA_100X_EMPTY_1x1_100ms	944d430d-f86a-43e3-b42d-455d3b3eaaeb	EPI_100X_YFP_1x1_200ms_25sola	EPI_100X_RFP_1x1_200ms_25sola
339	25	13.674531282361	342	-49.8378987188428	509.301169590643	340.353801169591	2220547	6492.82748538012	112.362485674953	259.819473696481	1	129585	378.90350877193	286.79355219869	289.325998972794	0	NaN	NaN	NaN	NaN	NaN	344.037329060845	0.946618734305317	23.6556037869854	20.7818166603125	13.9561279682291	5.7229605427418	0.0247458792119555	0.00471898328011592	3	1.00039578747786	3618.71020211515	4	23433.3771929825	1	1	1	1	2019-05-16T17:47:23.113	NG_ecoli_LTEE_606_DM25	-0	-0	160.15	DIA_100X_EMPTY_1x1_100ms	4bb09dd2-2397-4d78-94e4-c6a547910588	EPI_100X_YFP_1x1_200ms_25sola	EPI_100X_RFP_1x1_200ms_25sola
340	24	9.79488985796204	236	28.9404432612457	509.101694915254	2036.40677966102	1517955	6432.01271186441	112.362485674953	259.819473696481	1	102963	436.283898305085	286.79355219869	289.325998972794	0	NaN	NaN	NaN	NaN	NaN	NaN	NaN	NaN	NaN	NaN	NaN	NaN	NaN	NaN	NaN	NaN	6	24934.4322033898	1	1	1	1	2019-05-16T17:47:23.113	NG_ecoli_LTEE_606_DM25	-0	-0	160.15	DIA_100X_EMPTY_1x1_100ms	9ca83507-9800-446f-a378-7ba8e004d7e6	EPI_100X_YFP_1x1_200ms_25sola	EPI_100X_RFP_1x1_200ms_25sola
341	20	9.59753142183302	192	-7.49096184143035	510.53125	295.078125	755581	3935.31770833333	112.362485674953	259.819473696481	0	67792	353.083333333333	286.79355219869	289.325998972794	0	NaN	NaN	NaN	NaN	NaN	208.64849877875	0.993250670010804	20.9451257570476	11.7027385315083	9.30443451434985	3.33739268098637	0.0145753899917361	0.0074752388484694	0	1.00179167354997	1424.14044653156	3	22907.5	1	1	1	1	2019-05-16T17:47:23.113	NG_ecoli_LTEE_606_DM25	-0	-0	160.15	DIA_100X_EMPTY_1x1_100ms	b76a13c1-9bb0-434e-9495-65b4966045b5	EPI_100X_YFP_1x1_200ms_25sola	EPI_100X_RFP_1x1_200ms_25sola
342	35	9.85728119686419	345	-7.20239786451175	525.142028985507	2015.25797101449	1884794	5463.17101449275	112.362485674953	259.819473696481	2	150819	437.15652173913	286.79355219869	289.325998972794	0	NaN	NaN	NaN	NaN	NaN	358.236684114369	0.881044079677625	36.6398287041917	11.5487218035065	9.49327361975774	2.30325513455872	0.0395447647117859	0.0241977515969289	0	1.0535207406144	2593.43467375726	5	21853.3536231884	1	1	1	1	2019-05-16T17:47:23.113	NG_ecoli_LTEE_606_DM25	-0	-0	160.15	DIA_100X_EMPTY_1x1_100ms	10921844-1994-4eb7-8c9f-6158ca929ab1	EPI_100X_YFP_1x1_200ms_25sola	EPI_100X_RFP_1x1_200ms_25sola
343	27	10.8020868742021	292	-2.49190558193577	524.188356164384	336.256849315069	970175	3322.51712328767	112.362485674953	259.819473696481	2	107215	367.174657534247	286.79355219869	289.325998972794	0	NaN	NaN	NaN	NaN	NaN	279.241935803956	0.933922129955338	26.5415802414599	12.4894989050815	9.91735749022605	2.79364716554616	0.0761990833219574	0.0343618764497037	1	1.0567403714863	2050.25837606215	2	22362.9760273973	1	1	1	1	2019-05-16T17:47:23.113	NG_ecoli_LTEE_606_DM25	-0	-0	160.15	DIA_100X_EMPTY_1x1_100ms	fd04be37-9395-4cdf-93ff-7be0e06e587f	EPI_100X_YFP_1x1_200ms_25sola	EPI_100X_RFP_1x1_200ms_25sola
344	18	7.27838676563907	132	-49.955488695577	523.280303030303	2038.19696969697	972195	7365.11363636364	112.362485674953	259.819473696481	1	52792	399.939393939394	286.79355219869	289.325998972794	0	NaN	NaN	NaN	NaN	NaN	182.377924223109	0.999623010762703	19.0739344547849	11.890164790589	9.05743691410845	3.24171266905081	0.024067791811964	0.012898684267874	0	1.00425575708561	1228.96864539776	4	24184.2424242424	1	1	1	1	2019-05-16T17:47:23.113	NG_ecoli_LTEE_606_DM25	-0	-0	160.15	DIA_100X_EMPTY_1x1_100ms	1cfe30f5-d03b-46f3-b8c5-09192dc8f42a	EPI_100X_YFP_1x1_200ms_25sola	EPI_100X_RFP_1x1_200ms_25sola
345	30	9.48175914917086	286	29.7930629350928	534.160839160839	2027.04195804196	1207581	4222.31118881119	112.362485674953	259.819473696481	2	119446	417.643356643357	286.79355219869	289.325998972794	0	NaN	NaN	NaN	NaN	NaN	321.99700612674	0.956799422164333	33.0251391359852	10.983182930381	9.48314927700819	2.39903334384175	0.01736487698887	0.00958213686617585	1	1.00691976883099	2332.59699224122	5	22631.9125874126	1	1	1	1	2019-05-16T17:47:23.113	NG_ecoli_LTEE_606_DM25	-0	-0	160.15	DIA_100X_EMPTY_1x1_100ms	b61f14fc-6e5d-499f-937e-45aa9b51a701	EPI_100X_YFP_1x1_200ms_25sola	EPI_100X_RFP_1x1_200ms_25sola
346	17	9.52961850498908	162	-49.8993545569342	537.314814814815	2040.85802469136	340778	2103.56790123457	112.362485674953	259.819473696481	0	65828	406.345679012346	286.79355219869	289.325998972794	0	NaN	NaN	NaN	NaN	NaN	NaN	NaN	NaN	NaN	NaN	NaN	NaN	NaN	NaN	NaN	NaN	3	21733.6111111111	1	1	1	1	2019-05-16T17:47:23.113	NG_ecoli_LTEE_606_DM25	-0	-0	160.15	DIA_100X_EMPTY_1x1_100ms	c45da558-cac3-4db5-952d-dd479d4dee12	EPI_100X_YFP_1x1_200ms_25sola	EPI_100X_RFP_1x1_200ms_25sola
347	34	10.5309042647071	359	48.4045610373821	543.927576601671	1472.92479108635	2639725	7352.99442896936	112.362485674953	259.819473696481	1	117945	328.537604456825	286.79355219869	289.325998972794	0	NaN	NaN	NaN	NaN	NaN	339.436522723655	0.943552761473401	34.5777695462779	11.6162887189944	9.56753050352093	2.32622999072912	0.0094664360587897	0.0037492900241131	1	1.00117357503986	2485.91667734349	1	21242.0306406685	1	1	1	1	2019-05-16T17:47:23.113	NG_ecoli_LTEE_606_DM25	-0	-0	160.15	DIA_100X_EMPTY_1x1_100ms	9e0bab3d-fee1-4a23-9b61-be22f23a578b	EPI_100X_YFP_1x1_200ms_25sola	EPI_100X_RFP_1x1_200ms_25sola
348	28	10.9569648570647	307	48.2586036003567	547.241042345277	339.465798045603	1088562	3545.80456026059	112.362485674953	259.819473696481	3	90134	293.596091205212	286.79355219869	289.325998972794	0	NaN	NaN	NaN	NaN	NaN	261.51938583497	0.991334773294165	26.4388831621546	11.6366944193433	9.66375325507945	2.62049201583686	0.00185210458452003	0.000947595856441814	0	1.00003007476544	1939.20915199002	1	21987.5667752443	1	1	1	1	2019-05-16T17:47:23.113	NG_ecoli_LTEE_606_DM25	-0	-0	160.15	DIA_100X_EMPTY_1x1_100ms	e0e1417e-7b1e-4db5-be50-97496b8239e8	EPI_100X_YFP_1x1_200ms_25sola	EPI_100X_RFP_1x1_200ms_25sola
349	24	9.56129521584622	230	43.6557319406135	546.691304347826	1509.14347826087	1267845	5512.36956521739	112.362485674953	259.819473696481	2	75790	329.521739130435	286.79355219869	289.325998972794	0	NaN	NaN	NaN	NaN	NaN	246.904841842529	0.990316655590256	24.0594770877818	12.5135806419332	9.86081637985901	3.0916115619632	0.0032768955811626	0.00162450193199523	0	1.00010709414103	1837.39194888652	3	21408.7652173913	1	1	1	1	2019-05-16T17:47:23.113	NG_ecoli_LTEE_606_DM25	-0	-0	160.15	DIA_100X_EMPTY_1x1_100ms	210ac7d1-b6f2-44a4-bcef-e69f6239891c	EPI_100X_YFP_1x1_200ms_25sola	EPI_100X_RFP_1x1_200ms_25sola
350	20	9.29510608998839	186	-31.6559991901521	550.188172043011	2038.10752688172	483226	2597.98924731183	112.362485674953	259.819473696481	1	80333	431.897849462366	286.79355219869	289.325998972794	0	NaN	NaN	NaN	NaN	NaN	NaN	NaN	NaN	NaN	NaN	NaN	NaN	NaN	NaN	NaN	NaN	3	22614.3387096774	1	1	1	1	2019-05-16T17:47:23.113	NG_ecoli_LTEE_606_DM25	-0	-0	160.15	DIA_100X_EMPTY_1x1_100ms	de409fae-11b6-4e8b-896d-4d403d7d4396	EPI_100X_YFP_1x1_200ms_25sola	EPI_100X_RFP_1x1_200ms_25sola
351	21	9.0010389587753	191	-46.8455178832498	557.638743455497	1495.67539267016	1518101	7948.17277486911	112.362485674953	259.819473696481	2	67665	354.267015706806	286.79355219869	289.325998972794	0	NaN	NaN	NaN	NaN	NaN	222.355672834218	0.992168763769983	22.4937022236264	11.994689488031	9.50138767597425	2.95112717299297	0.0169465311395265	0.00841764352427858	1	1.00249977231211	1594.86857192481	5	23525.0471204188	1	1	1	1	2019-05-16T17:47:23.113	NG_ecoli_LTEE_606_DM25	-0	-0	160.15	DIA_100X_EMPTY_1x1_100ms	9d2b99b1-7887-415c-8e89-7d1e5c97f245	EPI_100X_YFP_1x1_200ms_25sola	EPI_100X_RFP_1x1_200ms_25sola
352	28	9.67814281737757	271	45.9480005800938	561.269372693727	1516.44649446494	602744	2224.14760147601	112.362485674953	259.819473696481	2	90243	333	286.79355219869	289.325998972794	0	NaN	NaN	NaN	NaN	NaN	294.65373505272	0.966735854055324	29.0099161575364	11.6990929158467	9.85967215548558	2.6337009900743	0.018336718193669	0.00668482985614508	1	1.00208191085423	2214.93662195677	3	21957.5535055351	1	1	1	1	2019-05-16T17:47:23.113	NG_ecoli_LTEE_606_DM25	-0	-0	160.15	DIA_100X_EMPTY_1x1_100ms	9bf12cd2-9a1e-4692-8bc2-6fd2871b8c95	EPI_100X_YFP_1x1_200ms_25sola	EPI_100X_RFP_1x1_200ms_25sola
353	30	7.83334655116937	235	-6.09169206255249	564.604255319149	1484.49787234043	1851494	7878.69787234043	112.362485674953	259.819473696481	2	86791	369.323404255319	286.79355219869	289.325998972794	0	NaN	NaN	NaN	NaN	NaN	292.644404334752	0.9793477136373	30.5860114643681	10.7541605806483	9.31642907030515	2.35437603084405	0.0181004572010621	0.0102990153483273	0	1.00587642303423	2085.02704236781	4	23801.4	1	1	1	1	2019-05-16T17:47:23.113	NG_ecoli_LTEE_606_DM25	-0	-0	160.15	DIA_100X_EMPTY_1x1_100ms	702288ee-2a1f-4fc5-8674-3afdda370cc0	EPI_100X_YFP_1x1_200ms_25sola	EPI_100X_RFP_1x1_200ms_25sola
354	14	4.19167963124023	59	-49.9992283180505	564.271186440678	2045	429817	7285.03389830509	112.362485674953	259.819473696481	0	23133	392.084745762712	286.79355219869	289.325998972794	0	NaN	NaN	NaN	NaN	NaN	NaN	NaN	NaN	NaN	NaN	NaN	NaN	NaN	NaN	NaN	NaN	1	22638.3559322034	1	1	1	1	2019-05-16T17:47:23.113	NG_ecoli_LTEE_606_DM25	-0	-0	160.15	DIA_100X_EMPTY_1x1_100ms	1bae602d-4089-41e7-9eee-6e1ae553bb19	EPI_100X_YFP_1x1_200ms_25sola	EPI_100X_RFP_1x1_200ms_25sola
355	24	8.45829033522143	203	26.1949085277658	569.374384236453	1473.66995073892	658676	3244.70935960591	112.362485674953	259.819473696481	1	69520	342.463054187192	286.79355219869	289.325998972794	0	NaN	NaN	NaN	NaN	NaN	257.804693708687	0.970137462151113	26.7409601179238	11.0828165442122	9.25578799903157	2.68597390359959	0.011618307082461	0.00603347550399791	1	1.00058637690608	1799.25896384399	4	24379.1330049261	1	1	1	1	2019-05-16T17:47:23.113	NG_ecoli_LTEE_606_DM25	-0	-0	160.15	DIA_100X_EMPTY_1x1_100ms	324422d4-0764-46a2-afcd-dbdb617c6302	EPI_100X_YFP_1x1_200ms_25sola	EPI_100X_RFP_1x1_200ms_25sola
356	34	8.3642256213179	285	31.0310235910341	576.435087719298	1507.0350877193	2349516	8243.91578947368	112.362485674953	259.819473696481	2	106728	374.484210526316	286.79355219869	289.325998972794	0	NaN	NaN	NaN	NaN	NaN	341.782169131087	0.924739221034861	35.8558921380415	11.4459364412895	9.28422757307302	2.35137182495657	0.0178664289675062	0.00598771529806917	2	1.00219521263276	2427.40347100499	4	23651.4701754386	1	1	1	1	2019-05-16T17:47:23.113	NG_ecoli_LTEE_606_DM25	-0	-0	160.15	DIA_100X_EMPTY_1x1_100ms	6eb0b11e-d877-4221-818e-b43ca10c5665	EPI_100X_YFP_1x1_200ms_25sola	EPI_100X_RFP_1x1_200ms_25sola
357	25	9.39593027572149	235	1.82428423106454	572.953191489362	1458.18723404255	742428	3159.26808510638	112.362485674953	259.819473696481	2	86448	367.863829787234	286.79355219869	289.325998972794	0	NaN	NaN	NaN	NaN	NaN	267.707302165186	0.976702146673644	25.2370108455698	12.9778195604814	10.2423351550415	3.00497476071357	0.0353235548772135	0.0168398921931688	1	1.01299961327272	2079.34121366714	2	22173.4638297872	1	1	1	1	2019-05-16T17:47:23.113	NG_ecoli_LTEE_606_DM25	-0	-0	160.15	DIA_100X_EMPTY_1x1_100ms	51cf47e7-6628-46b8-810d-2f1489c3577c	EPI_100X_YFP_1x1_200ms_25sola	EPI_100X_RFP_1x1_200ms_25sola
358	39	8.59424722622166	336	-26.3999514645055	577.431547619048	1445.8005952381	2452383	7298.75892857143	112.362485674953	259.819473696481	3	125561	373.693452380952	286.79355219869	289.325998972794	0	NaN	NaN	NaN	NaN	NaN	397.396422639904	0.86584632437138	39.8556230662107	12.5161403828724	9.70565440175634	2.4112026553207	0.0337948338863909	0.0141538527764928	2	1.01351634023112	2948.69008928974	4	22342.3571428571	1	1	1	1	2019-05-16T17:47:23.113	NG_ecoli_LTEE_606_DM25	-0	-0	160.15	DIA_100X_EMPTY_1x1_100ms	8b212725-9707-444c-96cd-9e80e2521396	EPI_100X_YFP_1x1_200ms_25sola	EPI_100X_RFP_1x1_200ms_25sola
359	25	11.1563677147061	279	28.7725161710501	580.121863799283	1495.45161290323	1650372	5915.31182795699	112.362485674953	259.819473696481	2	116218	416.551971326165	286.79355219869	289.325998972794	0	NaN	NaN	NaN	NaN	NaN	285.7978263532	0.997989095712189	26.1013112399104	13.3055455860557	10.6140594913826	3.32963253135297	0.00919794387500773	0.00503744628012457	0	1.00108495479106	2309.4855097023	5	24067.7634408602	1	1	1	1	2019-05-16T17:47:23.113	NG_ecoli_LTEE_606_DM25	-0	-0	160.15	DIA_100X_EMPTY_1x1_100ms	113a084a-a133-4dd9-8638-a7f2e0c044ca	EPI_100X_YFP_1x1_200ms_25sola	EPI_100X_RFP_1x1_200ms_25sola
360	21	7.79766603057298	165	-46.2428772850264	583.109090909091	1435.68484848485	765499	4639.38787878788	112.362485674953	259.819473696481	2	66199	401.206060606061	286.79355219869	289.325998972794	0	NaN	NaN	NaN	NaN	NaN	211.361456998363	0.999699206792645	21.5396814344084	12.0571596569641	9.43310448685184	3.1871252114096	0.0131186967889955	0.00677580802539062	0	1.00152120899718	1505.35332872299	3	21452.9939393939	1	1	1	1	2019-05-16T17:47:23.113	NG_ecoli_LTEE_606_DM25	-0	-0	160.15	DIA_100X_EMPTY_1x1_100ms	01e438d2-bda3-4935-a911-90f146ef4375	EPI_100X_YFP_1x1_200ms_25sola	EPI_100X_RFP_1x1_200ms_25sola
361	21	8.66613953313646	182	7.34865382995882	587.208791208791	124.164835164835	413454	2271.72527472527	112.362485674953	259.819473696481	1	66513	365.456043956044	286.79355219869	289.325998972794	0	NaN	NaN	NaN	NaN	NaN	204.429313715468	0.9866451143559	21.975167239956	11.3317457108729	8.72397715552797	3.03391964977864	0.0130764834729773	0.00379886606654353	1	1.00043151144887	1313.5636131988	3	23783.467032967	1	1	1	1	2019-05-16T17:47:23.113	NG_ecoli_LTEE_606_DM25	-0	-0	160.15	DIA_100X_EMPTY_1x1_100ms	965e341d-ee38-407e-bd6e-5deac7eac895	EPI_100X_YFP_1x1_200ms_25sola	EPI_100X_RFP_1x1_200ms_25sola
362	22	10.132155160456	224	-44.3379278065755	587.861607142857	1479.61607142857	648266	2894.04464285714	112.362485674953	259.819473696481	1	95143	424.745535714286	286.79355219869	289.325998972794	0	NaN	NaN	NaN	NaN	NaN	236.144435212701	0.990498282406002	23.3133830792383	12.3936637091429	9.60031756216643	3.37203139204007	0.0146309352830668	0.00726784767734473	1	1.00047086517813	1687.58780861663	6	26324.8303571429	1	1	1	1	2019-05-16T17:47:23.113	NG_ecoli_LTEE_606_DM25	-0	-0	160.15	DIA_100X_EMPTY_1x1_100ms	517538d4-802b-4f45-b4e9-1cc7ccd00ad7	EPI_100X_YFP_1x1_200ms_25sola	EPI_100X_RFP_1x1_200ms_25sola
363	22	8.62030830765863	190	27.3906786429724	592.721052631579	78.5631578947368	2518643	13256.0157894737	112.362485674953	259.819473696481	1	73482	386.747368421053	286.79355219869	289.325998972794	0	NaN	NaN	NaN	NaN	NaN	215.288831958215	0.999661012820064	21.8700899842443	11.7561192380853	9.39398858146416	3.16253740123731	0.0133809692081773	0.0068461103001408	1	1.00158350652358	1515.79512931558	3	23262.0157894737	1	1	1	1	2019-05-16T17:47:23.113	NG_ecoli_LTEE_606_DM25	-0	-0	160.15	DIA_100X_EMPTY_1x1_100ms	81148f43-1ebc-4ef8-bd45-5fbd224b0534	EPI_100X_YFP_1x1_200ms_25sola	EPI_100X_RFP_1x1_200ms_25sola
364	31	9.68411683447273	301	-20.2947209880899	594.853820598007	1555.24584717608	1688708	5610.32558139535	112.362485674953	259.819473696481	2	639148	2123.41528239203	286.79355219869	289.325998972794	3	NaN	NaN	NaN	NaN	NaN	323.571695314503	0.987745612699203	32.2120360439179	12.7774977131179	9.81674995404243	2.927003190893	0.0116145739330506	0.00522813766361449	1	1.00159375386132	2438.05509682074	3	22493.6378737542	1	1	1	1	2019-05-16T17:47:23.113	NG_ecoli_LTEE_606_DM25	-0	-0	160.15	DIA_100X_EMPTY_1x1_100ms	d4e2c40a-81de-49f3-a88f-56a92e450e5f	EPI_100X_YFP_1x1_200ms_25sola	EPI_100X_RFP_1x1_200ms_25sola
365	30	13.8570543053508	416	-20.4890354810724	597.274038461538	63.7139423076923	4815423	11575.5360576923	112.362485674953	259.819473696481	3	169320	407.019230769231	286.79355219869	289.325998972794	0	NaN	NaN	NaN	NaN	NaN	427.733747238377	0.936257734589715	30.140799700939	20.7595189766649	13.4798077058593	5.1401658894819	0.090140808134465	0.0354584784033436	3	1.0911304821073	4301.42194082527	4	23747.9086538462	1	1	1	1	2019-05-16T17:47:23.113	NG_ecoli_LTEE_606_DM25	-0	-0	160.15	DIA_100X_EMPTY_1x1_100ms	8a4aa243-85e8-49e1-bbe2-fa61d228e993	EPI_100X_YFP_1x1_200ms_25sola	EPI_100X_RFP_1x1_200ms_25sola
366	35	9.05269880812087	317	39.4217449489799	603.217665615142	38.4731861198738	3167864	9993.261829653	112.362485674953	259.819473696481	3	117041	369.214511041009	286.79355219869	289.325998972794	0	NaN	NaN	NaN	NaN	NaN	334.932931346066	0.949456341046064	35.1133717281165	11.7868807710984	9.32329724282243	2.46297287002965	0.0223194849835594	0.00897578665126356	1	1.00772848019126	2397.18458625915	3	23295.1577287066	1	1	1	1	2019-05-16T17:47:23.113	NG_ecoli_LTEE_606_DM25	-0	-0	160.15	DIA_100X_EMPTY_1x1_100ms	35a1e64d-dccf-4540-8613-80edf8463739	EPI_100X_YFP_1x1_200ms_25sola	EPI_100X_RFP_1x1_200ms_25sola
367	21	9.80755787605834	206	-20.8694288360646	595.339805825243	1442.36893203884	439874	2135.31067961165	112.362485674953	259.819473696481	0	255138	1238.53398058252	286.79355219869	289.325998972794	1	NaN	NaN	NaN	NaN	NaN	229.382831193482	0.995762528877202	22.0872595153024	12.2994382460037	10.0221748697242	3.10428738022801	0.0165900442733955	0.00841897513320285	1	1.0023927396272	1742.43131514763	4	22703.4417475728	1	1	1	1	2019-05-16T17:47:23.113	NG_ecoli_LTEE_606_DM25	-0	-0	160.15	DIA_100X_EMPTY_1x1_100ms	14563061-ce6e-476f-b06e-595eeb9efe8f	EPI_100X_YFP_1x1_200ms_25sola	EPI_100X_RFP_1x1_200ms_25sola
368	21	10.1768263080139	214	-18.6980932363088	595.471962616822	1460.70560747664	1171375	5473.71495327103	112.362485674953	259.819473696481	2	86051	402.107476635514	286.79355219869	289.325998972794	0	NaN	NaN	NaN	NaN	NaN	244.185519526009	0.996184027935729	22.3701559629494	13.4504303416979	10.2684884360752	3.76158811146231	0.0146088467162166	0.00547497740580316	1	1.00089394635167	1852.55849600162	5	25093.0373831776	1	1	1	1	2019-05-16T17:47:23.113	NG_ecoli_LTEE_606_DM25	-0	-0	160.15	DIA_100X_EMPTY_1x1_100ms	eadb676f-5d24-49f1-afc9-376304132024	EPI_100X_YFP_1x1_200ms_25sola	EPI_100X_RFP_1x1_200ms_25sola
369	36	10.164318014407	366	48.83412039123	600.464480874317	1419.04644808743	2085059	5696.8825136612	112.362485674953	259.819473696481	3	132932	363.20218579235	286.79355219869	289.325998972794	0	NaN	NaN	NaN	NaN	NaN	342.623589328382	0.973908611918198	35.3668312986296	11.4190752103048	9.51010035802729	2.26670692467621	0.00791826988902404	0.00535302468070931	0	1.00205382951827	2512.21168982984	2	21232.631147541	1	1	1	1	2019-05-16T17:47:23.113	NG_ecoli_LTEE_606_DM25	-0	-0	160.15	DIA_100X_EMPTY_1x1_100ms	971c89bb-1a3e-47d8-81b7-3f34c43840e4	EPI_100X_YFP_1x1_200ms_25sola	EPI_100X_RFP_1x1_200ms_25sola
370	29	9.62048531686555	280	17.7039442867545	603.178571428571	89.4678571428571	814752	2909.82857142857	112.362485674953	259.819473696481	0	132275	472.410714285714	286.79355219869	289.325998972794	0	NaN	NaN	NaN	NaN	NaN	314.193915952692	0.958186362401445	29.1855876745172	13.2139837202682	10.3905454213389	3.04001241750515	0.0182951174465361	0.00949553877666098	1	1.0030950542931	2474.77097781081	5	25105.9357142857	1	1	1	1	2019-05-16T17:47:23.113	NG_ecoli_LTEE_606_DM25	-0	-0	160.15	DIA_100X_EMPTY_1x1_100ms	3cf013a0-2da3-4f82-bac1-de10f56b8ac8	EPI_100X_YFP_1x1_200ms_25sola	EPI_100X_RFP_1x1_200ms_25sola
371	32	9.34474709963652	299	36.1804136670913	596.163879598662	1532.28428093645	2038743	6818.53846153846	112.362485674953	259.819473696481	2	139683	467.167224080268	286.79355219869	289.325998972794	0	NaN	NaN	NaN	NaN	NaN	339.693428269052	0.945858720597274	34.1053278802885	12.0618834981056	9.61577412647301	2.64308159553533	0.0226082600576532	0.0105419041286596	1	1.00554907662676	2476.7411335775	4	22296.7357859532	1	1	1	1	2019-05-16T17:47:23.113	NG_ecoli_LTEE_606_DM25	-0	-0	160.15	DIA_100X_EMPTY_1x1_100ms	6201bb42-f04a-48a0-93a6-56fa70f0c05c	EPI_100X_YFP_1x1_200ms_25sola	EPI_100X_RFP_1x1_200ms_25sola
372	34	8.58169651376007	292	7.59524586469373	599.595890410959	1499.32534246575	3202952	10969.0136986301	112.362485674953	259.819473696481	2	127661	437.195205479452	286.79355219869	289.325998972794	0	NaN	NaN	NaN	NaN	NaN	347.464189781	0.950760504828618	36.6026078931736	10.9099544092311	9.20273400907234	2.37892028827642	0.0278395044171655	0.0106581046323514	1	1.00638057431569	2434.64502870284	6	25398.8767123288	1	1	1	1	2019-05-16T17:47:23.113	NG_ecoli_LTEE_606_DM25	-0	-0	160.15	DIA_100X_EMPTY_1x1_100ms	fdeadd2d-c61d-44e7-95a7-5f614d76e1e8	EPI_100X_YFP_1x1_200ms_25sola	EPI_100X_RFP_1x1_200ms_25sola
373	22	7.39032819324169	164	-48.3194038274708	598.048780487805	108.30487804878	438303	2672.57926829268	112.362485674953	259.819473696481	2	75771	462.018292682927	286.79355219869	289.325998972794	0	NaN	NaN	NaN	NaN	NaN	218.907776126474	0.991486347993623	23.7399181744242	11.3777935491903	8.88219813613661	2.74408222212909	0.028064385488082	0.01224311627965	1	1.00577140000337	1470.99099017424	4	24058.4634146341	1	1	1	1	2019-05-16T17:47:23.113	NG_ecoli_LTEE_606_DM25	-0	-0	160.15	DIA_100X_EMPTY_1x1_100ms	5d8c7697-356a-4396-89f1-2882a440017a	EPI_100X_YFP_1x1_200ms_25sola	EPI_100X_RFP_1x1_200ms_25sola
374	27	13.7202431918777	371	39.64280781943	604.932614555256	442.619946091644	1873324	5049.39083557951	112.362485674953	259.819473696481	2	109169	294.256064690027	286.79355219869	289.325998972794	0	NaN	NaN	NaN	NaN	NaN	281.61663749507	0.997539027947121	25.2804127856482	12.7880314288136	10.8287077274683	3.1211387123793	0.00787671454485864	0.00398184362503213	1	1.00070694562767	2328.23764164835	0	21117.3018867925	1	1	1	1	2019-05-16T17:47:23.113	NG_ecoli_LTEE_606_DM25	-0	-0	160.15	DIA_100X_EMPTY_1x1_100ms	ac23a008-ca3f-4dbd-b309-ec5ffaf1aa47	EPI_100X_YFP_1x1_200ms_25sola	EPI_100X_RFP_1x1_200ms_25sola
375	24	10.7084382878707	258	-41.1266665020064	600.953488372093	134.779069767442	865726	3355.52713178295	112.362485674953	259.819473696481	2	106992	414.697674418605	286.79355219869	289.325998972794	0	NaN	NaN	NaN	NaN	NaN	255.315918229995	0.969733601074809	24.0968234533644	13.8693923243715	10.185885749171	3.19503552191307	0.0140925302599187	0.0070051901150355	1	1.00183657250362	1963.57402434755	7	23338.1356589147	1	1	1	1	2019-05-16T17:47:23.113	NG_ecoli_LTEE_606_DM25	-0	-0	160.15	DIA_100X_EMPTY_1x1_100ms	a7eca1f0-cb9b-469b-9861-1912d454e6a9	EPI_100X_YFP_1x1_200ms_25sola	EPI_100X_RFP_1x1_200ms_25sola
376	28	7.44466590554122	209	-17.252297094095	609.306220095694	49.7703349282297	1173730	5615.93301435407	112.362485674953	259.819473696481	4	87578	419.033492822966	286.79355219869	289.325998972794	0	NaN	NaN	NaN	NaN	NaN	280.496054011852	0.950989768999714	29.760040229336	11.1872002921314	8.99838545536724	2.6070273754392	0.0332215759654993	0.0135391420358242	0	1.01113728835241	1892.57274146048	4	24873.4784688995	1	1	1	1	2019-05-16T17:47:23.113	NG_ecoli_LTEE_606_DM25	-0	-0	160.15	DIA_100X_EMPTY_1x1_100ms	ee116b2c-b092-45de-ac03-7fd09612afaf	EPI_100X_YFP_1x1_200ms_25sola	EPI_100X_RFP_1x1_200ms_25sola
377	22	8.21188437983623	181	-27.8975282169269	602.668508287293	1480.88950276243	579988	3204.35359116022	112.362485674953	259.819473696481	0	74622	412.276243093923	286.79355219869	289.325998972794	0	NaN	NaN	NaN	NaN	NaN	219.423401958842	0.999661640990833	22.1607258346544	12.2365343564658	9.5446673017976	3.17914627979986	0.00377892681568367	0.00172762898489639	1	1.00010565432904	1585.60662527529	5	24477.0165745856	1	1	1	1	2019-05-16T17:47:23.113	NG_ecoli_LTEE_606_DM25	-0	-0	160.15	DIA_100X_EMPTY_1x1_100ms	63a681ca-b711-42be-8449-fee728b99329	EPI_100X_YFP_1x1_200ms_25sola	EPI_100X_RFP_1x1_200ms_25sola
378	24	9.73145963262085	235	12.2239039544642	607.476595744681	1570.7829787234	118751	505.323404255319	112.362485674953	259.819473696481	0	6485359	27597.2723404255	286.79355219869	289.325998972794	1	NaN	NaN	NaN	NaN	NaN	248.252989683605	0.990080601151254	23.4309724858451	12.246577166494	10.1694258291527	3.16871475539749	0.003366626738435	0.00150978100447622	2	1.00004445177539	1903.15018576777	3	21650.829787234	1	1	1	1	2019-05-16T17:47:23.113	NG_ecoli_LTEE_606_DM25	-0	-0	160.15	DIA_100X_EMPTY_1x1_100ms	7c9fbdc2-3a22-45a3-872a-15da149fe013	EPI_100X_YFP_1x1_200ms_25sola	EPI_100X_RFP_1x1_200ms_25sola
379	30	9.4920901918247	285	42.6202982435321	608.835087719298	107.326315789474	838095	2940.68421052632	112.362485674953	259.819473696481	2	214129	751.329824561403	286.79355219869	289.325998972794	0	NaN	NaN	NaN	NaN	NaN	328.112445316273	0.927880815809642	32.1076303689951	13.3114625102249	9.95761085601993	2.74066241961432	0.00643664952086139	0.00373082703921817	0	1.00083381455253	2500.39393057783	7	25187.3789473684	1	1	1	1	2019-05-16T17:47:23.113	NG_ecoli_LTEE_606_DM25	-0	-0	160.15	DIA_100X_EMPTY_1x1_100ms	f5abc018-c8f2-4639-8a3f-7e47e87e37ba	EPI_100X_YFP_1x1_200ms_25sola	EPI_100X_RFP_1x1_200ms_25sola
380	24	10.6870131297444	257	21.140002258558	611.155642023346	153.618677042802	1811516	7048.70038910506	112.362485674953	259.819473696481	2	147598	574.311284046693	286.79355219869	289.325998972794	0	NaN	NaN	NaN	NaN	NaN	259.347273292676	0.99730231645912	25.4430476012736	11.8457143437311	9.85352820783468	2.88529307185167	0.0133054782380312	0.00759283635049337	0	1.0022316690295	1940.18230860051	5	22436.3774319066	1	1	1	1	2019-05-16T17:47:23.113	NG_ecoli_LTEE_606_DM25	-0	-0	160.15	DIA_100X_EMPTY_1x1_100ms	8f460ec5-ae6c-44cf-920c-940c06f7e316	EPI_100X_YFP_1x1_200ms_25sola	EPI_100X_RFP_1x1_200ms_25sola
381	39	9.31444134783189	364	34.9062682728626	613.538461538462	1477.36263736264	2641376	7256.52747252747	112.362485674953	259.819473696481	2	195777	537.848901098901	286.79355219869	289.325998972794	1	NaN	NaN	NaN	NaN	NaN	402.544159882548	0.943209815555772	40.5313236143469	11.8708576594571	9.73140524341981	2.26699775532598	0.0163681536885694	0.00690882491742627	2	1.00357736818436	3014.61450391711	5	22818.2884615385	1	1	1	1	2019-05-16T17:47:23.113	NG_ecoli_LTEE_606_DM25	-0	-0	160.15	DIA_100X_EMPTY_1x1_100ms	6bf2d304-d2dc-4192-980e-b3ef51f19946	EPI_100X_YFP_1x1_200ms_25sola	EPI_100X_RFP_1x1_200ms_25sola
382	33	8.97828907918567	297	28.2409868587504	607.824915824916	1528.0101010101	2809595	9459.91582491582	112.362485674953	259.819473696481	4	147095	495.26936026936	286.79355219869	289.325998972794	0	NaN	NaN	NaN	NaN	NaN	344.656505558806	0.95050314338546	35.3195240895623	11.2037912728499	9.46163107825773	2.37249966570042	0.0160503092672641	0.0079053592819694	1	1.00474853643022	2483.34320873742	7	24134.5723905724	1	1	1	1	2019-05-16T17:47:23.113	NG_ecoli_LTEE_606_DM25	-0	-0	160.15	DIA_100X_EMPTY_1x1_100ms	d7f2257e-7ae5-4669-8f9f-e493b202b787	EPI_100X_YFP_1x1_200ms_25sola	EPI_100X_RFP_1x1_200ms_25sola
383	19	9.85913822960835	188	-48.9845219832669	611.170212765957	1551.11170212766	978405	5204.28191489362	112.362485674953	259.819473696481	1	538150	2862.5	286.79355219869	289.325998972794	1	NaN	NaN	NaN	NaN	NaN	206.505151478182	0.9997754008104	19.3711853337407	13.5801728314627	10.3079562304356	3.59248722929027	0.00143149108247964	0.00083662575825841	0	1.00001623142261	1616.55769493623	6	23427.2606382979	1	1	1	1	2019-05-16T17:47:23.113	NG_ecoli_LTEE_606_DM25	-0	-0	160.15	DIA_100X_EMPTY_1x1_100ms	d132a893-455a-44ea-a699-6af7526d0d53	EPI_100X_YFP_1x1_200ms_25sola	EPI_100X_RFP_1x1_200ms_25sola
384	28	11.1363592892084	312	39.7147749588207	616.217948717949	74.0673076923077	1137026	3644.3141025641	112.362485674953	259.819473696481	0	204921	656.798076923077	286.79355219869	289.325998972794	0	NaN	NaN	NaN	NaN	NaN	335.588199016504	0.95080389154103	30.1417449999332	13.0574151875543	10.6774044665907	3.06243183594822	0.0238944757367677	0.00830584055030208	2	1.00274482301026	2698.91782415401	6	26440.0256410256	1	1	1	1	2019-05-16T17:47:23.113	NG_ecoli_LTEE_606_DM25	-0	-0	160.15	DIA_100X_EMPTY_1x1_100ms	7c77405a-cce7-43c8-8b9d-5d74328196db	EPI_100X_YFP_1x1_200ms_25sola	EPI_100X_RFP_1x1_200ms_25sola
385	26	7.34673582324104	191	33.5279413018324	612.188481675393	127.612565445026	764261	4001.3664921466	112.362485674953	259.819473696481	1	106599	558.109947643979	286.79355219869	289.325998972794	0	NaN	NaN	NaN	NaN	NaN	253.501724446337	0.995982604267816	27.0482857085603	10.6754746645202	9.05502759027487	2.64552891361571	0.0042597181342264	0.00207813462284401	1	1.00006583074122	1741.84370132343	5	24885.9005235602	1	1	1	1	2019-05-16T17:47:23.113	NG_ecoli_LTEE_606_DM25	-0	-0	160.15	DIA_100X_EMPTY_1x1_100ms	ab9ec9ac-dad0-4cb9-b85a-85cc6202c86a	EPI_100X_YFP_1x1_200ms_25sola	EPI_100X_RFP_1x1_200ms_25sola
386	24	8.29489871929748	201	16.9531509098679	611.880597014925	1500.22885572139	1011534	5032.50746268657	112.362485674953	259.819473696481	1	90478	450.139303482587	286.79355219869	289.325998972794	0	NaN	NaN	NaN	NaN	NaN	244.647538092104	0.992674164241813	25.5344562927485	11.2045682777555	9.28726639145542	2.70070093857136	0.0115538939833894	0.00611860170111246	1	1.00038632977223	1729.78569728562	6	25821.1393034826	1	1	1	1	2019-05-16T17:47:23.113	NG_ecoli_LTEE_606_DM25	-0	-0	160.15	DIA_100X_EMPTY_1x1_100ms	65835d7f-e8ce-45f5-9c78-c3805c88368d	EPI_100X_YFP_1x1_200ms_25sola	EPI_100X_RFP_1x1_200ms_25sola
387	44	9.74487839139837	429	43.6799146408661	627.571095571096	1767.16783216783	2637345	6147.65734265734	112.362485674953	259.819473696481	4	155803	363.177156177156	286.79355219869	289.325998972794	0	NaN	NaN	NaN	NaN	NaN	425.956502658401	0.893299891267556	44.1353358989818	11.1039122378634	9.41153126371285	2.12611655466946	0.0343025515675705	0.0138702960931024	0	1.0208155970278	3070.41370603523	2	21261.1958041958	1	1	1	1	2019-05-16T17:47:23.113	NG_ecoli_LTEE_606_DM25	-0	-0	160.15	DIA_100X_EMPTY_1x1_100ms	9c4a829c-bc9b-4bcc-a803-c700ee4af838	EPI_100X_YFP_1x1_200ms_25sola	EPI_100X_RFP_1x1_200ms_25sola
388	36	9.85463057397991	355	19.2231263402602	627.188732394366	58.1183098591549	3193001	8994.36901408451	112.362485674953	259.819473696481	5	166436	468.833802816901	286.79355219869	289.325998972794	0	NaN	NaN	NaN	NaN	NaN	391.206208046773	0.970742131662007	38.2489684846044	13.6485035642541	9.96662237514109	2.98274578935045	0.0162946049049732	0.00767224576339269	2	1.00144219955068	2984.04670324122	5	25114.8957746479	1	1	1	1	2019-05-16T17:47:23.113	NG_ecoli_LTEE_606_DM25	-0	-0	160.15	DIA_100X_EMPTY_1x1_100ms	75b4cfcd-0d1b-48d8-a095-0903d02cad2e	EPI_100X_YFP_1x1_200ms_25sola	EPI_100X_RFP_1x1_200ms_25sola
389	33	11.1602237957892	369	47.0750529571646	626.186991869919	1806.69918699187	1004113	2721.17344173442	112.362485674953	259.819473696481	2	137454	372.50406504065	286.79355219869	289.325998972794	0	NaN	NaN	NaN	NaN	NaN	365.209361030565	0.958924670736447	33.7658947613709	12.1639031139288	10.4435584936727	2.63601984419017	0.0223770775763569	0.00467504551443428	0	1.0015976206999	2892.44527595607	3	21088.6016260163	1	1	1	1	2019-05-16T17:47:23.113	NG_ecoli_LTEE_606_DM25	-0	-0	160.15	DIA_100X_EMPTY_1x1_100ms	8c301e0e-3ba3-408f-99a9-784fa41fa628	EPI_100X_YFP_1x1_200ms_25sola	EPI_100X_RFP_1x1_200ms_25sola
390	30	11.7474405877865	353	37.4823776136236	625.419263456091	1539.00283286119	3202222	9071.45042492918	112.362485674953	259.819473696481	2	249326	706.305949008499	286.79355219869	289.325998972794	0	NaN	NaN	NaN	NaN	NaN	337.33614084193	0.946418863129661	32.1112517723056	12.0472534268039	10.1969282073453	2.49866526577345	0.0464390502698468	0.0208750048615838	0	1.02847423461279	2622.32092413891	7	25620.0424929178	1	1	1	1	2019-05-16T17:47:23.113	NG_ecoli_LTEE_606_DM25	-0	-0	160.15	DIA_100X_EMPTY_1x1_100ms	a5264bc4-7c16-4463-8554-3139b5ce2691	EPI_100X_YFP_1x1_200ms_25sola	EPI_100X_RFP_1x1_200ms_25sola
391	23	9.65278711450746	223	-47.6227847964025	624.686098654709	137.488789237668	1352498	6065.0134529148	112.362485674953	259.819473696481	2	277965	1246.4798206278	286.79355219869	289.325998972794	0	NaN	NaN	NaN	NaN	NaN	251.641115048914	0.992161054004186	24.2151910043188	13.4399573397851	9.85738810065164	3.48540012380432	0.0578579690742478	0.0251810754823543	1	1.02620182959131	1847.99797869687	7	25060.2286995516	1	1	1	1	2019-05-16T17:47:23.113	NG_ecoli_LTEE_606_DM25	-0	-0	160.15	DIA_100X_EMPTY_1x1_100ms	547277e0-71ee-471c-91c4-d959fd721ed8	EPI_100X_YFP_1x1_200ms_25sola	EPI_100X_RFP_1x1_200ms_25sola
392	23	10.2592514897278	236	-0.421971821776912	622.580508474576	33.4576271186441	2679949	11355.7161016949	112.362485674953	259.819473696481	2	90812	384.796610169492	286.79355219869	289.325998972794	0	NaN	NaN	NaN	NaN	NaN	218.120032930084	0.999721043050689	21.0133772700443	13.1057984085158	9.83701817144731	3.57996521109252	0.0252299563587292	0.0128851038358717	0	1.0053614706823	1597.02857355349	2	22269.9872881356	1	1	1	1	2019-05-16T17:47:23.113	NG_ecoli_LTEE_606_DM25	-0	-0	160.15	DIA_100X_EMPTY_1x1_100ms	2b975582-7e1c-40ae-b190-acba3c2edcf2	EPI_100X_YFP_1x1_200ms_25sola	EPI_100X_RFP_1x1_200ms_25sola
393	16	6.68471775429114	108	-49.9896182134719	621.583333333333	148.601851851852	939678	8700.72222222222	112.362485674953	259.819473696481	2	273284	2530.40740740741	286.79355219869	289.325998972794	1	NaN	NaN	NaN	NaN	NaN	166.398655104101	0.999556294870746	18.2256935514667	11.3655871188886	8.77735898130296	3.01996619466237	0.00979704331750078	0.00510485255324105	0	1.00059733577175	1102.81246579552	4	23937.4351851852	1	1	1	1	2019-05-16T17:47:23.113	NG_ecoli_LTEE_606_DM25	-0	-0	160.15	DIA_100X_EMPTY_1x1_100ms	0b860e51-cc05-4ddf-a812-e276aa0cf6b4	EPI_100X_YFP_1x1_200ms_25sola	EPI_100X_RFP_1x1_200ms_25sola
394	25	11.1655137554207	280	41.0825346697177	625.071428571429	1520.75357142857	2623407	9369.31071428571	112.362485674953	259.819473696481	2	154976	553.485714285714	286.79355219869	289.325998972794	0	NaN	NaN	NaN	NaN	NaN	273.763695279151	0.976021023821264	25.4534915966096	13.1422863573753	10.1802904888647	3.36100058744265	0.00853123428060251	0.00434796020454504	1	1.00023095000304	2071.84655592416	4	26072.7821428571	1	1	1	1	2019-05-16T17:47:23.113	NG_ecoli_LTEE_606_DM25	-0	-0	160.15	DIA_100X_EMPTY_1x1_100ms	07fce7c8-a672-460a-94c8-14e3fd67f48f	EPI_100X_YFP_1x1_200ms_25sola	EPI_100X_RFP_1x1_200ms_25sola
395	32	8.61496980014269	276	-12.2775541978775	622.072463768116	115.221014492754	1915749	6941.11956521739	112.362485674953	259.819473696481	2	157502	570.659420289855	286.79355219869	289.325998972794	0	NaN	NaN	NaN	NaN	NaN	332.109669917716	0.952860578346579	34.9923126894052	11.402292270427	9.2540374793646	2.35083173932736	0.0229500704746118	0.00970576179836679	1	1.00484833761655	2353.55870856656	6	26345.7608695652	1	1	1	1	2019-05-16T17:47:23.113	NG_ecoli_LTEE_606_DM25	-0	-0	160.15	DIA_100X_EMPTY_1x1_100ms	5c9ea278-1714-48e1-a3e9-41b217e33187	EPI_100X_YFP_1x1_200ms_25sola	EPI_100X_RFP_1x1_200ms_25sola
396	28	9.28798637807908	260	32.6612981823482	629.211538461538	96.2346153846154	1850611	7117.73461538462	112.362485674953	259.819473696481	3	169291	651.119230769231	286.79355219869	289.325998972794	0	NaN	NaN	NaN	NaN	NaN	300.682202357483	0.944351466865732	29.7981239492962	12.7346483172983	9.75421342322791	2.7706257709651	0.0182529584399795	0.0101973521579931	0	1.00530305758932	2226.70821429912	6	27315.2384615385	1	1	1	1	2019-05-16T17:47:23.113	NG_ecoli_LTEE_606_DM25	-0	-0	160.15	DIA_100X_EMPTY_1x1_100ms	9079b9c2-8eaa-413e-8c24-3f3506d3e91c	EPI_100X_YFP_1x1_200ms_25sola	EPI_100X_RFP_1x1_200ms_25sola
397	22	7.85071444348647	173	-43.5444451876904	626.861271676301	1508.10404624277	1019698	5894.20809248555	112.362485674953	259.819473696481	2	181786	1050.78612716763	286.79355219869	289.325998972794	0	NaN	NaN	NaN	NaN	NaN	241.641199862093	0.950588193484729	25.3087641378793	11.2034233283283	9.25404975326311	2.39707657812178	0.0199176599240045	0.0118454065600335	1	1.00142677869764	1702.25445731216	6	25071.8323699422	1	1	1	1	2019-05-16T17:47:23.113	NG_ecoli_LTEE_606_DM25	-0	-0	160.15	DIA_100X_EMPTY_1x1_100ms	2e3386dd-8c57-4cc5-91e5-cb54909cd79a	EPI_100X_YFP_1x1_200ms_25sola	EPI_100X_RFP_1x1_200ms_25sola
398	26	10.6514196848337	278	-4.61631534409784	624.827338129496	1558.13309352518	1580977	5686.96762589928	112.362485674953	259.819473696481	2	1158386	4166.85611510791	286.79355219869	289.325998972794	0	NaN	NaN	NaN	NaN	NaN	299.112231133735	0.989491429733358	27.3876288639002	12.8889183658024	10.431942285571	3.38024329452448	0.0157763284826696	0.00911299183617501	1	1.00107908805751	2340.85582883443	5	23007.2589928058	1	1	1	1	2019-05-16T17:47:23.113	NG_ecoli_LTEE_606_DM25	-0	-0	160.15	DIA_100X_EMPTY_1x1_100ms	3d7ab465-bd47-40b3-b323-8bd9b1f8711e	EPI_100X_YFP_1x1_200ms_25sola	EPI_100X_RFP_1x1_200ms_25sola
399	20	10.9060853532253	219	2.26329060240263	625.575342465753	1473.7899543379	3990637	18222.0867579909	112.362485674953	259.819473696481	0	128062	584.75799086758	286.79355219869	289.325998972794	0	NaN	NaN	NaN	NaN	NaN	217.823251364657	0.999664016230094	20.4299360554737	13.0896789590006	10.0530613743855	3.56363160867295	0.0213032435886493	0.0103220928844519	1	1.00326786941525	1621.63667039506	1	21522.2054794521	1	1	1	1	2019-05-16T17:47:23.113	NG_ecoli_LTEE_606_DM25	-0	-0	160.15	DIA_100X_EMPTY_1x1_100ms	f1ce4208-3027-413b-80c9-28b5b8f72e89	EPI_100X_YFP_1x1_200ms_25sola	EPI_100X_RFP_1x1_200ms_25sola
400	36	10.0222976421817	361	45.755100101628	634.542936288089	1786.38781163435	1100962	3049.75623268698	112.362485674953	259.819473696481	4	123528	342.182825484765	286.79355219869	289.325998972794	0	NaN	NaN	NaN	NaN	NaN	388.177517341311	0.932401210562818	37.8329636860765	12.0539412815801	9.99915785926621	2.50136999735685	0.014676204883189	0.00519361149312499	2	1.00094173195761	2970.89357417785	5	22263.1662049861	1	1	1	1	2019-05-16T17:47:23.113	NG_ecoli_LTEE_606_DM25	-0	-0	160.15	DIA_100X_EMPTY_1x1_100ms	8f5e38d4-8f14-4805-ac4f-e4449aa3db33	EPI_100X_YFP_1x1_200ms_25sola	EPI_100X_RFP_1x1_200ms_25sola
401	31	15.1681425222006	472	19.9035472922817	634.368644067797	164.983050847458	2221329	4706.20550847458	112.362485674953	259.819473696481	2	5485155	11621.0911016949	286.79355219869	289.325998972794	4	NaN	NaN	NaN	NaN	NaN	435.145053773536	0.922323107050518	32.9178932624828	20.973972697345	12.7197021655447	5.21333449943262	0.0146141402952697	0.00538695189235382	3	1.00044748736303	4182.8837867281	2	22563.6906779661	1	1	1	1	2019-05-16T17:47:23.113	NG_ecoli_LTEE_606_DM25	-0	-0	160.15	DIA_100X_EMPTY_1x1_100ms	a98d0980-04b4-492d-ba10-1274af8ac631	EPI_100X_YFP_1x1_200ms_25sola	EPI_100X_RFP_1x1_200ms_25sola
402	14	8.5302590443798	120	-49.9964243242109	624.741666666667	1498.675	373985	3116.54166666667	112.362485674953	259.819473696481	0	126941	1057.84166666667	286.79355219869	289.325998972794	2	NaN	NaN	NaN	NaN	NaN	162.870173635738	0.999865775045759	16.1757866781892	12.8752775956456	9.43528651829511	3.70082316441516	0.0132838006329823	0.00711331370577159	0	1.00093242169768	1131.00748178312	3	24740.9333333333	1	1	1	1	2019-05-16T17:47:23.113	NG_ecoli_LTEE_606_DM25	-0	-0	160.15	DIA_100X_EMPTY_1x1_100ms	c7bb8207-c4ff-46a5-ae23-c8045f92f5bc	EPI_100X_YFP_1x1_200ms_25sola	EPI_100X_RFP_1x1_200ms_25sola
403	22	7.99217242405091	177	-22.5983645539402	633.802259887006	45.225988700565	2082010	11762.7683615819	112.362485674953	259.819473696481	2	71411	403.45197740113	286.79355219869	289.325998972794	0	NaN	NaN	NaN	NaN	NaN	211.234702697371	0.99833248572421	22.9029921611318	10.8866073027713	8.83941091626088	2.89175037957421	0.00786578308202376	0.0042034304421922	1	1.00016127115763	1405.49321209779	4	23701.9152542373	1	1	1	1	2019-05-16T17:47:23.113	NG_ecoli_LTEE_606_DM25	-0	-0	160.15	DIA_100X_EMPTY_1x1_100ms	f4db8a3f-1eac-465e-a12e-d82b9437ce9c	EPI_100X_YFP_1x1_200ms_25sola	EPI_100X_RFP_1x1_200ms_25sola
404	22	9.51782836291014	211	-29.4596973712877	632.895734597156	114.511848341232	1611269	7636.34597156398	112.362485674953	259.819473696481	2	110506	523.725118483412	286.79355219869	289.325998972794	0	NaN	NaN	NaN	NaN	NaN	245.085305653312	0.977508196853609	23.9197245904082	11.5287745109416	9.76970825199066	2.8230223993823	0.0268672472928492	0.0113528247647331	1	1.00487672365281	1793.11955108236	5	26643.6398104265	1	1	1	1	2019-05-16T17:47:23.113	NG_ecoli_LTEE_606_DM25	-0	-0	160.15	DIA_100X_EMPTY_1x1_100ms	408e235d-639e-4def-aefb-48f4cb4f000b	EPI_100X_YFP_1x1_200ms_25sola	EPI_100X_RFP_1x1_200ms_25sola
405	29	8.05679245122192	234	3.86533940343979	641.67094017094	80.5854700854701	1049913	4486.80769230769	112.362485674953	259.819473696481	1	105914	452.623931623932	286.79355219869	289.325998972794	0	NaN	NaN	NaN	NaN	NaN	294.477438936037	0.933405027265556	31.0028828031553	10.8473920769182	9.17474074928401	2.40084265358377	0.0266606381041045	0.00994175014954891	2	1.00476415079555	2049.64931819952	3	25835.2735042735	1	1	1	1	2019-05-16T17:47:23.113	NG_ecoli_LTEE_606_DM25	-0	-0	160.15	DIA_100X_EMPTY_1x1_100ms	67a9ca45-2eb2-47cc-a248-987b778b4e64	EPI_100X_YFP_1x1_200ms_25sola	EPI_100X_RFP_1x1_200ms_25sola
406	23	6.99813783616718	161	-47.0240197352551	639.366459627329	1772.2298136646	1440067	8944.51552795031	112.362485674953	259.819473696481	1	55165	342.639751552795	286.79355219869	289.325998972794	0	NaN	NaN	NaN	NaN	NaN	220.976997664356	0.990011689637328	23.711021401265	11.0296917297176	9.02831822432138	2.64133573141696	0.00623927947658303	0.00340035391017187	1	1.0001201952153	1517.93739700636	3	21940.0683229814	1	1	1	1	2019-05-16T17:47:23.113	NG_ecoli_LTEE_606_DM25	-0	-0	160.15	DIA_100X_EMPTY_1x1_100ms	0654ea9c-09b6-4805-869c-7ac8621cb114	EPI_100X_YFP_1x1_200ms_25sola	EPI_100X_RFP_1x1_200ms_25sola
407	20	8.04466937597145	161	-38.4441441611141	638.180124223602	1798.81366459627	307882	1912.31055900621	112.362485674953	259.819473696481	0	59365	368.726708074534	286.79355219869	289.325998972794	0	NaN	NaN	NaN	NaN	NaN	209.263212666755	0.999858736891125	20.959812611099	11.9461803681607	9.58919335043796	3.11124329859575	0.0133299568361879	0.00568145498857711	1	1.00090243513334	1513.7056363483	4	21717.5652173913	1	1	1	1	2019-05-16T17:47:23.113	NG_ecoli_LTEE_606_DM25	-0	-0	160.15	DIA_100X_EMPTY_1x1_100ms	a8512f0a-6aaa-4e6b-8f55-c28d24f00e4e	EPI_100X_YFP_1x1_200ms_25sola	EPI_100X_RFP_1x1_200ms_25sola
408	35	9.10931742737585	319	39.0032980921132	646.630094043887	67.8996865203762	5554465	17412.1159874608	112.362485674953	259.819473696481	2	127111	398.467084639498	286.79355219869	289.325998972794	0	NaN	NaN	NaN	NaN	NaN	347.005254633656	0.86701486782327	37.0047646718522	11.0985170113833	9.09273921061856	2.22058259829283	0.0427830824135774	0.0215621250868886	1	1.04647369585661	2402.90719902626	3	24185.6206896552	1	1	1	1	2019-05-16T17:47:23.113	NG_ecoli_LTEE_606_DM25	-0	-0	160.15	DIA_100X_EMPTY_1x1_100ms	8ca5a301-ad5e-4bf4-8745-662ef484f96b	EPI_100X_YFP_1x1_200ms_25sola	EPI_100X_RFP_1x1_200ms_25sola
409	34	7.75214639880524	264	22.7168638081446	646.333333333333	91.9318181818182	1163144	4405.84848484848	112.362485674953	259.819473696481	1	126021	477.352272727273	286.79355219869	289.325998972794	0	NaN	NaN	NaN	NaN	NaN	328.99495535346	0.943033967826389	35.3966825694085	10.4483511536685	9.09112367025282	2.16336640644185	0.0126196517832117	0.0060988834462531	3	1.0003895786058	2297.66957737504	4	26577.8371212121	1	1	1	1	2019-05-16T17:47:23.113	NG_ecoli_LTEE_606_DM25	-0	-0	160.15	DIA_100X_EMPTY_1x1_100ms	b602b68d-f727-425d-b2dc-a606bcbee2e9	EPI_100X_YFP_1x1_200ms_25sola	EPI_100X_RFP_1x1_200ms_25sola
410	29	10.3204364101303	300	45.1199264408816	644.853333333333	132.956666666667	1278569	4261.89666666667	112.362485674953	259.819473696481	2	266568	888.56	286.79355219869	289.325998972794	0	NaN	NaN	NaN	NaN	NaN	324.199657767086	0.903141329243745	31.2102938032098	12.5436549326178	10.0298653139941	2.55699505420031	0.0566571185408462	0.032477755657612	0	1.06814467837475	2465.91408145028	6	25294.4233333333	1	1	1	1	2019-05-16T17:47:23.113	NG_ecoli_LTEE_606_DM25	-0	-0	160.15	DIA_100X_EMPTY_1x1_100ms	0869afa0-abee-4169-a29a-d1dd6f4c81ba	EPI_100X_YFP_1x1_200ms_25sola	EPI_100X_RFP_1x1_200ms_25sola
411	29	10.4293603472489	303	31.3764286967999	641.986798679868	1522.18481848185	1396376	4608.50165016502	112.362485674953	259.819473696481	2	314548	1038.11221122112	286.79355219869	289.325998972794	1	NaN	NaN	NaN	NaN	NaN	315.296497778434	0.915927437591638	31.213239548664	12.8180293913139	9.81017680260596	2.60947622218043	0.0307479139482577	0.0124014983009472	0	1.00943406683927	2359.29580612451	7	26275.702970297	1	1	1	1	2019-05-16T17:47:23.113	NG_ecoli_LTEE_606_DM25	-0	-0	160.15	DIA_100X_EMPTY_1x1_100ms	5e4e1122-bd18-4634-b837-fcd6da9f5c46	EPI_100X_YFP_1x1_200ms_25sola	EPI_100X_RFP_1x1_200ms_25sola
412	21	9.31101713992233	197	-6.68763803994504	642.492385786802	1558.29441624365	3779843	19187.0203045685	112.362485674953	259.819473696481	0	119365	605.913705583756	286.79355219869	289.325998972794	0	NaN	NaN	NaN	NaN	NaN	236.65059182378	0.996185246833271	22.9747278878574	12.0598596862325	9.93896166996477	3.00621796558337	0.0196783104874517	0.0097077443240688	1	1.00336973531169	1782.47024618149	5	23165.8375634518	1	1	1	1	2019-05-16T17:47:23.113	NG_ecoli_LTEE_606_DM25	-0	-0	160.15	DIA_100X_EMPTY_1x1_100ms	c2eab8fb-02ba-483a-a6be-562d1eeb4115	EPI_100X_YFP_1x1_200ms_25sola	EPI_100X_RFP_1x1_200ms_25sola
413	18	9.95221488628403	179	-49.8872688417169	643.927374301676	1500.74301675978	249425	1393.43575418994	112.362485674953	259.819473696481	0	5528359	30884.687150838	286.79355219869	289.325998972794	2	NaN	NaN	NaN	NaN	NaN	196.276088893404	0.999079241737351	17.8731282920046	13.5303618454983	10.1687669673204	3.9657512021881	0.0307158287402807	0.0153156469327231	0	1.00549665284013	1451.53343502401	4	23471.9944134078	1	1	1	1	2019-05-16T17:47:23.113	NG_ecoli_LTEE_606_DM25	-0	-0	160.15	DIA_100X_EMPTY_1x1_100ms	0ed75a89-1df2-4c1b-85ab-30669111b4ef	EPI_100X_YFP_1x1_200ms_25sola	EPI_100X_RFP_1x1_200ms_25sola
414	31	8.98147579675105	279	-29.8905905426967	650.94623655914	1540.64157706093	3417167	12247.9103942652	112.362485674953	259.819473696481	3	134535	482.204301075269	286.79355219869	289.325998972794	0	NaN	NaN	NaN	NaN	NaN	326.702307455692	0.951649707871432	32.2322969763162	11.6408749291203	9.84833650517621	2.40572378101763	0.0211304266765282	0.00909843711013766	0	1.00478490478235	2455.31318580179	7	24002.3476702509	1	1	1	1	2019-05-16T17:47:23.113	NG_ecoli_LTEE_606_DM25	-0	-0	160.15	DIA_100X_EMPTY_1x1_100ms	606ad431-e192-4c84-a819-9349c409b892	EPI_100X_YFP_1x1_200ms_25sola	EPI_100X_RFP_1x1_200ms_25sola
415	24	9.55109324236005	232	25.5365796315526	645.116379310345	111.275862068966	1163382	5014.5775862069	112.362485674953	259.819473696481	2	111784	481.827586206897	286.79355219869	289.325998972794	0	NaN	NaN	NaN	NaN	NaN	257.745852242337	0.978675385169849	26.1170744766769	12.2770882195679	9.51874036753139	2.85324486718027	0.0365857820043604	0.0168676912679541	1	1.01336407799462	1858.54624259333	5	27281.2844827586	1	1	1	1	2019-05-16T17:47:23.113	NG_ecoli_LTEE_606_DM25	-0	-0	160.15	DIA_100X_EMPTY_1x1_100ms	37092efa-86bd-48fe-a330-1f53b766448f	EPI_100X_YFP_1x1_200ms_25sola	EPI_100X_RFP_1x1_200ms_25sola
416	20	8.4976548703911	171	-49.8246483346239	649.947368421053	1778.02339181287	598368	3499.22807017544	112.362485674953	259.819473696481	1	63198	369.578947368421	286.79355219869	289.325998972794	0	NaN	NaN	NaN	NaN	NaN	211.174286156594	0.999750335349727	20.8583706676678	12.7881361520166	9.81716520320168	3.32709258088607	0.00574312150996508	0.00237489036409185	0	1.00016017101462	1578.85577869784	4	23843.081871345	1	1	1	1	2019-05-16T17:47:23.113	NG_ecoli_LTEE_606_DM25	-0	-0	160.15	DIA_100X_EMPTY_1x1_100ms	7600a464-95fe-439d-8fb4-44b290bdb477	EPI_100X_YFP_1x1_200ms_25sola	EPI_100X_RFP_1x1_200ms_25sola
417	25	12.2298251251605	309	32.525072852765	654.339805825243	1814.29773462783	877493	2839.78317152104	112.362485674953	259.819473696481	2	110393	357.258899676375	286.79355219869	289.325998972794	0	NaN	NaN	NaN	NaN	NaN	304.184173480114	0.991171441194786	27.5886168017797	12.9371360205871	10.6622978679235	3.14892257022152	0.0324051064162302	0.0182834560951965	0	1.01510990222373	2463.32338909166	4	21722.4401294498	1	1	1	1	2019-05-16T17:47:23.113	NG_ecoli_LTEE_606_DM25	-0	-0	160.15	DIA_100X_EMPTY_1x1_100ms	d915fc19-0eb2-48d7-8f31-ef784c14dfbc	EPI_100X_YFP_1x1_200ms_25sola	EPI_100X_RFP_1x1_200ms_25sola
418	26	9.8121993842913	256	41.5089984384783	657.9609375	1490.15234375	713086	2785.4921875	112.362485674953	259.819473696481	2	2409178	9410.8515625	286.79355219869	289.325998972794	4	NaN	NaN	NaN	NaN	NaN	251.281542178164	0.988770148780485	25.6314544486796	11.2501140175819	9.47784176375229	2.73654989973294	0.00346205780692866	0.00175019098657265	1	1.00003291348858	1808.34812239233	2	21391.60546875	1	1	1	1	2019-05-16T17:47:23.113	NG_ecoli_LTEE_606_DM25	-0	-0	160.15	DIA_100X_EMPTY_1x1_100ms	e4636935-5ecb-4257-bc03-bbfa94745906	EPI_100X_YFP_1x1_200ms_25sola	EPI_100X_RFP_1x1_200ms_25sola
419	23	7.25973684396825	167	-42.7931406132604	652.760479041916	1525.61077844311	584824	3501.94011976048	112.362485674953	259.819473696481	1	115100	689.221556886228	286.79355219869	289.325998972794	0	NaN	NaN	NaN	NaN	NaN	222.128714527376	0.986985167833058	23.2786911802551	11.101428404469	9.1047545662886	2.98120161448485	0.0117876651541583	0.00487914205473871	1	1.00033829080047	1515.60115165608	4	24171.8862275449	1	1	1	1	2019-05-16T17:47:23.113	NG_ecoli_LTEE_606_DM25	-0	-0	160.15	DIA_100X_EMPTY_1x1_100ms	92f4612b-dc40-437b-b689-541577e74cc7	EPI_100X_YFP_1x1_200ms_25sola	EPI_100X_RFP_1x1_200ms_25sola
420	24	10.4476967506526	251	-5.9049406135809	656.02390438247	1797.06374501992	1118750	4457.17131474104	112.362485674953	259.819473696481	3	91047	362.737051792829	286.79355219869	289.325998972794	0	NaN	NaN	NaN	NaN	NaN	271.965346143799	0.975305828321187	25.0580447247648	13.2408330313982	10.3035580401339	3.45583248139209	0.0324239219454182	0.0126396904770498	1	1.00533871088852	2089.35147998653	7	23859.9043824701	1	1	1	1	2019-05-16T17:47:23.113	NG_ecoli_LTEE_606_DM25	-0	-0	160.15	DIA_100X_EMPTY_1x1_100ms	52251bde-4101-4692-8383-6e1838baa7af	EPI_100X_YFP_1x1_200ms_25sola	EPI_100X_RFP_1x1_200ms_25sola
421	23	9.81387032946424	226	8.03553716058326	659.261061946903	1550.57079646018	1236890	5472.96460176991	112.362485674953	259.819473696481	1	91830	406.327433628319	286.79355219869	289.325998972794	0	NaN	NaN	NaN	NaN	NaN	241.79061038137	0.999340681466317	22.6916619848448	13.2430612023494	10.2888332214702	3.32855296611959	0.00562683852262153	0.00284302511202609	1	1.00028505188838	1886.63741127931	3	20688.4159292035	1	1	1	1	2019-05-16T17:47:23.113	NG_ecoli_LTEE_606_DM25	-0	-0	160.15	DIA_100X_EMPTY_1x1_100ms	a99631c6-8cc7-4853-9e3f-b748e5a15e53	EPI_100X_YFP_1x1_200ms_25sola	EPI_100X_RFP_1x1_200ms_25sola
422	25	7.56124961670272	189	29.4870692412759	655.063492063492	116.253968253968	1305701	6908.4708994709	112.362485674953	259.819473696481	1	94059	497.666666666667	286.79355219869	289.325998972794	0	NaN	NaN	NaN	NaN	NaN	241.580454889681	0.973831143724426	25.2456612707761	11.4733821203529	9.30910598765634	2.56594961150806	0.0138944012729286	0.0063925942323243	1	1.00168702497463	1718.27464670526	4	25603.9470899471	1	1	1	1	2019-05-16T17:47:23.113	NG_ecoli_LTEE_606_DM25	-0	-0	160.15	DIA_100X_EMPTY_1x1_100ms	62edd016-1093-40a7-a9cd-17863c07d993	EPI_100X_YFP_1x1_200ms_25sola	EPI_100X_RFP_1x1_200ms_25sola
423	18	10.9196666497521	197	-47.6460480903505	658.791878172589	1504.54314720812	140346	712.416243654822	112.362485674953	259.819473696481	0	5764354	29260.6802030457	286.79355219869	289.325998972794	2	NaN	NaN	NaN	NaN	NaN	208.706623524013	0.999905083130799	18.0458962093476	13.9814975454674	10.7240057335335	3.99576497989764	0.0306324244579191	0.0164434881248756	0	1.00636045507488	1629.98051032471	5	22501.345177665	1	1	1	1	2019-05-16T17:47:23.113	NG_ecoli_LTEE_606_DM25	-0	-0	160.15	DIA_100X_EMPTY_1x1_100ms	c1dcfd12-653c-484a-8c61-2ba8b4bba8b8	EPI_100X_YFP_1x1_200ms_25sola	EPI_100X_RFP_1x1_200ms_25sola
424	27	7.84450365303856	212	-10.5643730971407	662.429245283019	1561.73113207547	1107114	5222.2358490566	112.362485674953	259.819473696481	2	90602	427.367924528302	286.79355219869	289.325998972794	0	NaN	NaN	NaN	NaN	NaN	263.761654619384	0.909884336572798	27.339468979505	12.5346730516193	9.22554453185081	2.7510009081014	0.0373582315659873	0.0223152100702671	0	1.02516692635465	1827.52772964601	3	21027.5235849057	1	1	1	1	2019-05-16T17:47:23.113	NG_ecoli_LTEE_606_DM25	-0	-0	160.15	DIA_100X_EMPTY_1x1_100ms	8b25848e-3367-4a76-85f5-6a6bf0ae17a1	EPI_100X_YFP_1x1_200ms_25sola	EPI_100X_RFP_1x1_200ms_25sola
425	23	9.03041857835475	208	16.1731132303034	662.673076923077	12.6201923076923	670746	3224.74038461538	112.362485674953	259.819473696481	2	84983	408.572115384615	286.79355219869	289.325998972794	0	NaN	NaN	NaN	NaN	NaN	222.619289015686	0.997881037857793	23.8710603087768	11.6515437596823	8.92568735299074	2.9950368149985	0.141999991610503	0.00833286999858749	1	1.00124697416162	1493.63654897294	4	23983.4182692308	1	1	1	1	2019-05-16T17:47:23.113	NG_ecoli_LTEE_606_DM25	-0	-0	160.15	DIA_100X_EMPTY_1x1_100ms	c746590a-2373-480d-8542-83d76d1fc751	EPI_100X_YFP_1x1_200ms_25sola	EPI_100X_RFP_1x1_200ms_25sola
426	10	4.39999996721744	44	-49.9994029069606	658.5	3.77272727272727	156911	3566.15909090909	112.362485674953	259.819473696481	1	16880	383.636363636364	286.79355219869	289.325998972794	0	NaN	NaN	NaN	NaN	NaN	NaN	NaN	NaN	NaN	NaN	NaN	NaN	NaN	NaN	NaN	NaN	2	23616.0909090909	1	1	1	1	2019-05-16T17:47:23.113	NG_ecoli_LTEE_606_DM25	-0	-0	160.15	DIA_100X_EMPTY_1x1_100ms	bc199b21-b40d-477e-8b95-b5bce10eef6f	EPI_100X_YFP_1x1_200ms_25sola	EPI_100X_RFP_1x1_200ms_25sola
427	29	6.6365113156531	193	-49.8758252104791	663.326424870466	123.445595854922	961684	4982.81865284974	112.362485674953	259.819473696481	1	94812	491.253886010363	286.79355219869	289.325998972794	0	NaN	NaN	NaN	NaN	NaN	260.532533147644	0.955823102069454	28.1842972262101	10.6253207962392	8.90723386584884	2.46496401199583	0.01166171333157	0.00516507214748936	2	1.00032094171535	1756.23570344909	4	23044.2642487047	1	1	1	1	2019-05-16T17:47:23.113	NG_ecoli_LTEE_606_DM25	-0	-0	160.15	DIA_100X_EMPTY_1x1_100ms	d8996e1c-451d-4174-b57b-e2cd3a0a2506	EPI_100X_YFP_1x1_200ms_25sola	EPI_100X_RFP_1x1_200ms_25sola
428	25	9.41044520630443	236	27.9742008417258	664.406779661017	1775.07627118644	822969	3487.15677966102	112.362485674953	259.819473696481	2	90744	384.508474576271	286.79355219869	289.325998972794	0	NaN	NaN	NaN	NaN	NaN	271.912077859133	0.993298157346633	27.5121754685787	12.3504123232716	9.59686972236291	2.91250278639403	0.0205442741021635	0.00741251781204787	1	1.00274056199867	1990.09593512025	4	23763.313559322	1	1	1	1	2019-05-16T17:47:23.113	NG_ecoli_LTEE_606_DM25	-0	-0	160.15	DIA_100X_EMPTY_1x1_100ms	cf556501-ddcd-43fa-85cc-f86c650f91a5	EPI_100X_YFP_1x1_200ms_25sola	EPI_100X_RFP_1x1_200ms_25sola
429	30	10.4336416972186	314	40.8543260361826	668.509554140127	1516.72611464968	716908	2283.14649681529	112.362485674953	259.819473696481	3	634066	2019.31847133758	286.79355219869	289.325998972794	0	NaN	NaN	NaN	NaN	NaN	330.277857192997	0.932496571819736	30.7513761409716	12.6153440783937	10.4857127982011	2.56747628207963	0.0104534543549988	0.00474279470934322	1	1.00140981123735	2655.52474958398	3	22555.6847133758	1	1	1	1	2019-05-16T17:47:23.113	NG_ecoli_LTEE_606_DM25	-0	-0	160.15	DIA_100X_EMPTY_1x1_100ms	becdf8a8-0b94-4589-a78d-3c0accb8f6e4	EPI_100X_YFP_1x1_200ms_25sola	EPI_100X_RFP_1x1_200ms_25sola
430	23	10.3387602559093	238	22.8952814761637	671.336134453781	1568.84033613445	945053	3970.81092436975	112.362485674953	259.819473696481	1	89684	376.823529411765	286.79355219869	289.325998972794	0	NaN	NaN	NaN	NaN	NaN	233.989009753699	0.997624810503956	21.7504254800817	13.3797604161842	10.3082273403596	3.4767284742237	0.0266652617062799	0.013166900002847	0	1.00600271087542	1815.20472951522	1	21053.6344537815	1	1	1	1	2019-05-16T17:47:23.113	NG_ecoli_LTEE_606_DM25	-0	-0	160.15	DIA_100X_EMPTY_1x1_100ms	a9d5168b-5819-413c-bb13-4cd902e863e4	EPI_100X_YFP_1x1_200ms_25sola	EPI_100X_RFP_1x1_200ms_25sola
431	30	9.83006342412956	295	25.4589919732681	671.396610169492	1731.28813559322	2004844	6796.0813559322	112.362485674953	259.819473696481	2	105704	358.318644067797	286.79355219869	289.325998972794	0	NaN	NaN	NaN	NaN	NaN	294.728972289165	0.986858433417539	29.9073936919397	11.5575767001093	9.52650393755595	2.67386700640859	0.0143718627135865	0.00658024104135639	1	1.00270110683355	2131.74646580253	2	21069.8237288136	1	1	1	1	2019-05-16T17:47:23.113	NG_ecoli_LTEE_606_DM25	-0	-0	160.15	DIA_100X_EMPTY_1x1_100ms	35441d49-8925-4de0-a83c-12a54eec03d3	EPI_100X_YFP_1x1_200ms_25sola	EPI_100X_RFP_1x1_200ms_25sola
432	37	9.8765766655792	366	46.0901467369666	681.44262295082	1749.85519125683	3898023	10650.3360655738	112.362485674953	259.819473696481	4	126985	346.953551912568	286.79355219869	289.325998972794	0	NaN	NaN	NaN	NaN	NaN	406.382740098133	0.904326990566699	39.9477971613136	12.7150722472808	9.92174150149324	2.36572569324028	0.0214612692135134	0.0121658044586879	1	1.00561278090858	3088.57771178655	5	23882.2704918033	1	1	1	1	2019-05-16T17:47:23.113	NG_ecoli_LTEE_606_DM25	-0	-0	160.15	DIA_100X_EMPTY_1x1_100ms	fb625aef-30ad-4f44-b4dc-0ff945968fde	EPI_100X_YFP_1x1_200ms_25sola	EPI_100X_RFP_1x1_200ms_25sola
433	32	13.7803122754005	444	-49.8717776812479	672.468468468468	1800.86261261261	1567773	3531.02027027027	112.362485674953	259.819473696481	2	166848	375.783783783784	286.79355219869	289.325998972794	0	NaN	NaN	NaN	NaN	NaN	437.122018358505	0.915230400850726	32.5983692652563	21.7803381407592	12.8806963488906	6.049198761081	0.0149205657981829	0.00525230327386927	5	1.00065606650259	4247.80371945176	3	21949.2297297297	1	1	1	1	2019-05-16T17:47:23.113	NG_ecoli_LTEE_606_DM25	-0	-0	160.15	DIA_100X_EMPTY_1x1_100ms	98eac9c4-e65a-4734-aa5b-9bd2e10f5d57	EPI_100X_YFP_1x1_200ms_25sola	EPI_100X_RFP_1x1_200ms_25sola
434	23	10.4499623128149	241	-17.342842074455	669.721991701245	91.1618257261411	1538587	6384.17842323651	112.362485674953	259.819473696481	2	93904	389.643153526971	286.79355219869	289.325998972794	0	NaN	NaN	NaN	NaN	NaN	260.314724668156	0.991727996116689	24.5675041742246	12.6623266150827	10.0874910640997	3.239885422189	0.0207186083278033	0.00957074324231711	1	1.00390561605037	1963.43824376706	3	22647.1659751037	1	1	1	1	2019-05-16T17:47:23.113	NG_ecoli_LTEE_606_DM25	-0	-0	160.15	DIA_100X_EMPTY_1x1_100ms	207724b6-c8e4-4935-9dde-837d467f47f1	EPI_100X_YFP_1x1_200ms_25sola	EPI_100X_RFP_1x1_200ms_25sola
435	23	9.11488071157411	210	-30.8050508414063	673.766666666667	109.17619047619	1570829	7480.1380952381	112.362485674953	259.819473696481	1	109196	519.980952380952	286.79355219869	289.325998972794	0	NaN	NaN	NaN	NaN	NaN	243.198624816236	0.997738331744376	22.5571859521943	13.6899296330765	10.1313918212933	3.8022737027991	0.00335160480425009	0.00186289049534692	0	1.00011980653457	1818.4988227015	5	24686.1857142857	1	1	1	1	2019-05-16T17:47:23.113	NG_ecoli_LTEE_606_DM25	-0	-0	160.15	DIA_100X_EMPTY_1x1_100ms	159b3716-6d5a-44f1-9f70-8ea4b211e065	EPI_100X_YFP_1x1_200ms_25sola	EPI_100X_RFP_1x1_200ms_25sola
436	8	2.62499999068677	21	-49.9976751414272	668	3	48382	2303.90476190476	112.362485674953	259.819473696481	1	10260	488.571428571429	286.79355219869	289.325998972794	0	NaN	NaN	NaN	NaN	NaN	NaN	NaN	NaN	NaN	NaN	NaN	NaN	NaN	NaN	NaN	NaN	3	23971.0952380952	1	1	1	1	2019-05-16T17:47:23.113	NG_ecoli_LTEE_606_DM25	-0	-0	160.15	DIA_100X_EMPTY_1x1_100ms	b17c9e89-ea61-40b6-98ec-bc213789a4d8	EPI_100X_YFP_1x1_200ms_25sola	EPI_100X_RFP_1x1_200ms_25sola
437	29	8.56861440384169	249	-3.60371965072471	677.112449799197	16.4899598393574	1507015	6052.26907630522	112.362485674953	259.819473696481	2	190026	763.156626506024	286.79355219869	289.325998972794	0	NaN	NaN	NaN	NaN	NaN	268.357003140706	0.992046954559465	28.8397097267439	11.7880355568445	9.09632424502724	2.68222990571324	0.00884422753295583	0.00452461178396299	1	1.00027947304059	1874.18575062334	3	25083.8835341365	1	1	1	1	2019-05-16T17:47:23.113	NG_ecoli_LTEE_606_DM25	-0	-0	160.15	DIA_100X_EMPTY_1x1_100ms	a53ed906-aa66-4cad-98cb-c2f75eb2629d	EPI_100X_YFP_1x1_200ms_25sola	EPI_100X_RFP_1x1_200ms_25sola
438	21	10.2674651586771	216	-15.0577271500329	673.685185185185	126.773148148148	437195	2024.05092592593	112.362485674953	259.819473696481	0	94228	436.240740740741	286.79355219869	289.325998972794	0	NaN	NaN	NaN	NaN	NaN	219.671876195647	0.999893220082211	20.9512438932331	12.8388225015898	10.0790517402878	3.35410124142044	0.0223249494077376	0.0122759957898225	0	1.00452090321201	1671.62571409924	2	22391.1990740741	1	1	1	1	2019-05-16T17:47:23.113	NG_ecoli_LTEE_606_DM25	-0	-0	160.15	DIA_100X_EMPTY_1x1_100ms	5133fc81-dfb6-4f34-a160-ab04b7a6767e	EPI_100X_YFP_1x1_200ms_25sola	EPI_100X_RFP_1x1_200ms_25sola
439	35	9.60047565988852	337	-1.03832886507079	686.507418397626	35.3234421364985	2045550	6069.88130563798	112.362485674953	259.819473696481	3	272121	807.480712166172	286.79355219869	289.325998972794	0	NaN	NaN	NaN	NaN	NaN	369.924970360172	0.922192933576297	36.6470647041015	12.0987587535283	9.80328148789108	2.36424428019135	0.0259247721548568	0.0104621777423868	2	1.0034212931783	2766.12640456263	3	24157.9762611276	1	1	1	1	2019-05-16T17:47:23.113	NG_ecoli_LTEE_606_DM25	-0	-0	160.15	DIA_100X_EMPTY_1x1_100ms	af8298eb-8382-4325-a775-cc77911a5f2d	EPI_100X_YFP_1x1_200ms_25sola	EPI_100X_RFP_1x1_200ms_25sola
440	35	11.1314339957897	390	48.4559940296648	688.748717948718	1773.05128205128	2183862	5599.64615384615	112.362485674953	259.819473696481	4	162694	417.164102564103	286.79355219869	289.325998972794	0	NaN	NaN	NaN	NaN	NaN	398.603395493309	0.933009993761869	36.6046660569373	12.7267914930998	10.5809763973661	2.63151599978251	0.021605938089195	0.00876776795991378	3	1.00169280644647	3218.68015069175	4	22183.4205128205	1	1	1	1	2019-05-16T17:47:23.113	NG_ecoli_LTEE_606_DM25	-0	-0	160.15	DIA_100X_EMPTY_1x1_100ms	36029a5c-13a4-484d-bbb6-32f555128187	EPI_100X_YFP_1x1_200ms_25sola	EPI_100X_RFP_1x1_200ms_25sola
441	11	4.55915843172855	53	-49.9995302427651	677.622641509434	4.0377358490566	182719	3447.52830188679	112.362485674953	259.819473696481	1	35049	661.301886792453	286.79355219869	289.325998972794	0	NaN	NaN	NaN	NaN	NaN	NaN	NaN	NaN	NaN	NaN	NaN	NaN	NaN	NaN	NaN	NaN	3	24760.5094339623	1	1	1	1	2019-05-16T17:47:23.113	NG_ecoli_LTEE_606_DM25	-0	-0	160.15	DIA_100X_EMPTY_1x1_100ms	b05cf1a1-8d81-4b67-a86a-d432e46ccc77	EPI_100X_YFP_1x1_200ms_25sola	EPI_100X_RFP_1x1_200ms_25sola
442	30	8.28045405523066	249	31.7434391939334	690.59437751004	56.3453815261044	1027440	4126.26506024096	112.362485674953	259.819473696481	2	95940	385.301204819277	286.79355219869	289.325998972794	0	NaN	NaN	NaN	NaN	NaN	288.011313730531	0.955710924507162	32.186735436531	10.2302130801674	8.74121355615672	2.13323808371318	0.0170149501322749	0.00994456189074679	0	1.00630874819437	1931.56920501443	1	23601.0763052209	1	1	1	1	2019-05-16T17:47:23.113	NG_ecoli_LTEE_606_DM25	-0	-0	160.15	DIA_100X_EMPTY_1x1_100ms	580720ad-9e45-4ee9-bbe4-e9f2ad209705	EPI_100X_YFP_1x1_200ms_25sola	EPI_100X_RFP_1x1_200ms_25sola
443	21	9.00163427936661	190	21.0827503580824	681.142105263158	93.2526315789474	815774	4293.54736842105	112.362485674953	259.819473696481	1	75800	398.947368421053	286.79355219869	289.325998972794	0	NaN	NaN	NaN	NaN	NaN	216.395658529084	0.998453106268422	22.5849588177966	11.3689551252815	9.04778085502393	3.08389733913563	0.0100929547691373	0.0053618681383468	1	1.00104038098016	1452.08931748129	2	22711.3894736842	1	1	1	1	2019-05-16T17:47:23.113	NG_ecoli_LTEE_606_DM25	-0	-0	160.15	DIA_100X_EMPTY_1x1_100ms	74aa804c-32bb-4041-baab-751f6be13a49	EPI_100X_YFP_1x1_200ms_25sola	EPI_100X_RFP_1x1_200ms_25sola
444	29	8.11912408463888	236	-44.0820179251527	685.813559322034	1733.52542372881	4113214	17428.8728813559	112.362485674953	259.819473696481	2	90617	383.970338983051	286.79355219869	289.325998972794	0	NaN	NaN	NaN	NaN	NaN	296.778624817428	0.940448483195805	30.6211811172439	11.2583307589852	9.25356432835626	2.7095805386811	0.0346915685944093	0.0148735249811939	0	1.01428578374177	2059.3488257399	5	22967.9872881356	1	1	1	1	2019-05-16T17:47:23.113	NG_ecoli_LTEE_606_DM25	-0	-0	160.15	DIA_100X_EMPTY_1x1_100ms	707a8386-4a43-4e16-a1a5-2cd27a6ce583	EPI_100X_YFP_1x1_200ms_25sola	EPI_100X_RFP_1x1_200ms_25sola
445	20	7.40521750644529	152	-43.6584662878512	687.605263157895	1760.56578947368	2174628	14306.7631578947	112.362485674953	259.819473696481	0	52474	345.223684210526	286.79355219869	289.325998972794	0	NaN	NaN	NaN	NaN	NaN	221.46924713208	0.97906187036057	23.1413612168632	11.2665697071225	9.06309839819306	2.87183848821307	0.0107181116060018	0.00462019966011848	1	1.00078825875687	1492.90500163097	3	23606.9473684211	1	1	1	1	2019-05-16T17:47:23.113	NG_ecoli_LTEE_606_DM25	-0	-0	160.15	DIA_100X_EMPTY_1x1_100ms	b9b190b8-f1e4-424c-82fa-87f41af4774e	EPI_100X_YFP_1x1_200ms_25sola	EPI_100X_RFP_1x1_200ms_25sola
446	26	7.78006367151828	203	-32.7769673953261	691.088669950739	18.5418719211823	586366	2888.50246305419	112.362485674953	259.819473696481	0	446585	2199.92610837438	286.79355219869	289.325998972794	1	NaN	NaN	NaN	NaN	NaN	264.868032731217	0.959597030610631	28.0424093547584	11.2786227983057	8.99507908048664	2.75035071341565	0.161514796695038	0.00553387581649367	2	1.00015684080967	1782.03068406722	4	25050.2463054187	1	1	1	1	2019-05-16T17:47:23.113	NG_ecoli_LTEE_606_DM25	-0	-0	160.15	DIA_100X_EMPTY_1x1_100ms	e531bcb4-4c12-45da-a666-a20c45cf46f5	EPI_100X_YFP_1x1_200ms_25sola	EPI_100X_RFP_1x1_200ms_25sola
447	16	5.21246135333499	84	-49.9995644080874	694.142857142857	1729.89285714286	696906	8296.5	112.362485674953	259.819473696481	1	31065	369.821428571429	286.79355219869	289.325998972794	0	NaN	NaN	NaN	NaN	NaN	143.670330756147	0.999714805486256	NaN	NaN	NaN	NaN	NaN	NaN	NaN	NaN	NaN	3	22559.4523809524	1	1	1	1	2019-05-16T17:47:23.113	NG_ecoli_LTEE_606_DM25	-0	-0	160.15	DIA_100X_EMPTY_1x1_100ms	edb11fc0-aeba-40b4-b61d-83f1245db9fa	EPI_100X_YFP_1x1_200ms_25sola	EPI_100X_RFP_1x1_200ms_25sola
448	27	10.1971270361807	278	46.7017099074649	705.798561151079	1702.09352517986	2675117	9622.72302158273	112.362485674953	259.819473696481	0	92800	333.812949640288	286.79355219869	289.325998972794	0	NaN	NaN	NaN	NaN	NaN	263.766177366085	0.979400170421032	26.4114356138469	11.7287660171608	9.75257780450411	2.64221837384145	0.00647687040164909	0.00348786956452557	1	1.00057913883606	1972.97116047766	1	20232.7517985612	1	1	1	1	2019-05-16T17:47:23.113	NG_ecoli_LTEE_606_DM25	-0	-0	160.15	DIA_100X_EMPTY_1x1_100ms	ec91e3dd-127f-4e1b-ad05-016155a620ba	EPI_100X_YFP_1x1_200ms_25sola	EPI_100X_RFP_1x1_200ms_25sola
449	23	9.64272519622875	222	-16.712719121057	703.369369369369	1758.85135135135	1316852	5931.76576576577	112.362485674953	259.819473696481	3	89933	405.103603603604	286.79355219869	289.325998972794	0	NaN	NaN	NaN	NaN	NaN	260.087455059011	0.961105366575401	24.5465278773386	12.0049290142677	10.0144468516915	2.95113602048664	0.0367160340964145	0.0181300923283635	1	1.0038938902243	1933.45417365658	6	22977.4594594595	1	1	1	1	2019-05-16T17:47:23.113	NG_ecoli_LTEE_606_DM25	-0	-0	160.15	DIA_100X_EMPTY_1x1_100ms	c7e70dc2-ec00-4141-9027-78fffff8227f	EPI_100X_YFP_1x1_200ms_25sola	EPI_100X_RFP_1x1_200ms_25sola
450	34	16.2134788021122	552	-49.9999999999988	716.471014492754	41.4981884057971	3297613	5973.9365942029	112.362485674953	259.819473696481	3	381356	690.86231884058	286.79355219869	289.325998972794	0	NaN	NaN	NaN	NaN	NaN	NaN	NaN	NaN	NaN	NaN	NaN	NaN	NaN	NaN	NaN	NaN	4	23457.856884058	1	1	1	1	2019-05-16T17:47:23.113	NG_ecoli_LTEE_606_DM25	-0	-0	160.15	DIA_100X_EMPTY_1x1_100ms	13776e79-226c-4d10-80a5-6d9b4a89c533	EPI_100X_YFP_1x1_200ms_25sola	EPI_100X_RFP_1x1_200ms_25sola
451	32	8.99263602715473	288	45.9903841315644	709.90625	29.3333333333333	1469288	5101.69444444444	112.362485674953	259.819473696481	4	313668	1089.125	286.79355219869	289.325998972794	1	NaN	NaN	NaN	NaN	NaN	328.314491571015	0.93363788308942	33.8077884177589	11.5501092472241	9.41133158857908	2.5552296765145	0.0207745724242062	0.00878435457583932	1	1.00438950327922	2351.84552812891	4	23706.4131944444	1	1	1	1	2019-05-16T17:47:23.113	NG_ecoli_LTEE_606_DM25	-0	-0	160.15	DIA_100X_EMPTY_1x1_100ms	893bf97b-d8a0-4dbc-9e0a-c3724f75ac1c	EPI_100X_YFP_1x1_200ms_25sola	EPI_100X_RFP_1x1_200ms_25sola
452	32	8.78315563890383	282	-26.7276937267874	707.829787234043	1740.76241134752	1234920	4379.14893617021	112.362485674953	259.819473696481	2	101543	360.081560283688	286.79355219869	289.325998972794	0	NaN	NaN	NaN	NaN	NaN	319.620890102736	0.943885347319219	32.2634981323144	11.9722518636619	9.6155121495155	2.69869497498746	0.0228342818610888	0.0130045665020991	1	1.01133599946681	2342.85913192338	5	23050.585106383	1	1	1	1	2019-05-16T17:47:23.113	NG_ecoli_LTEE_606_DM25	-0	-0	160.15	DIA_100X_EMPTY_1x1_100ms	1d59f050-bc2a-4278-9d02-0d8866a07143	EPI_100X_YFP_1x1_200ms_25sola	EPI_100X_RFP_1x1_200ms_25sola
453	27	9.58389530990283	260	24.0816545909545	710.530769230769	12.2153846153846	2688924	10342.0153846154	112.362485674953	259.819473696481	2	1721168	6619.87692307692	286.79355219869	289.325998972794	0	NaN	NaN	NaN	NaN	NaN	NaN	NaN	NaN	NaN	NaN	NaN	NaN	NaN	NaN	NaN	NaN	4	23990.5038461538	1	1	1	1	2019-05-16T17:47:23.113	NG_ecoli_LTEE_606_DM25	-0	-0	160.15	DIA_100X_EMPTY_1x1_100ms	01ef828d-a6a2-4bb9-9c9e-35f1902c4c42	EPI_100X_YFP_1x1_200ms_25sola	EPI_100X_RFP_1x1_200ms_25sola
454	24	9.20991848827228	221	5.47921450649771	707.873303167421	1718.01357466063	417134	1887.48416289593	112.362485674953	259.819473696481	1	94253	426.484162895928	286.79355219869	289.325998972794	0	NaN	NaN	NaN	NaN	NaN	243.200474710164	0.971710434559417	24.9064021561517	11.7896281423477	9.39069768542012	2.74324100301822	0.0168352507978722	0.00748042578532369	1	1.00243573310413	1725.02977911263	3	20887.6063348416	1	1	1	1	2019-05-16T17:47:23.113	NG_ecoli_LTEE_606_DM25	-0	-0	160.15	DIA_100X_EMPTY_1x1_100ms	328c7d32-63c9-4982-8111-b9957b34ded2	EPI_100X_YFP_1x1_200ms_25sola	EPI_100X_RFP_1x1_200ms_25sola
455	28	9.99967026043672	280	47.9966824921138	712.428571428571	1773.23928571429	709276	2533.12857142857	112.362485674953	259.819473696481	2	104691	373.896428571429	286.79355219869	289.325998972794	0	NaN	NaN	NaN	NaN	NaN	270.555837935429	0.954178683705432	27.068240107844	12.4363787295949	9.72329710828564	2.66681641895306	0.0204969739709541	0.00895985197716517	1	1.0025408104449	2009.9118670511	2	21635.9821428571	1	1	1	1	2019-05-16T17:47:23.113	NG_ecoli_LTEE_606_DM25	-0	-0	160.15	DIA_100X_EMPTY_1x1_100ms	de9bf7b8-cc8f-4f33-b141-477dee68ebbb	EPI_100X_YFP_1x1_200ms_25sola	EPI_100X_RFP_1x1_200ms_25sola
456	22	10.7865174903877	238	12.0076579928196	717.100840336134	905.86974789916	3939898	16554.1932773109	112.362485674953	259.819473696481	0	68109	286.172268907563	286.79355219869	289.325998972794	0	NaN	NaN	NaN	NaN	NaN	227.57597584849	0.997902868486375	22.386805376558	12.0614946799804	9.70293541304777	3.18318613603038	0.00872860338448031	0.0042675393617443	1	1.00063034339456	1655.34410331062	2	20845.8319327731	1	1	1	1	2019-05-16T17:47:23.113	NG_ecoli_LTEE_606_DM25	-0	-0	160.15	DIA_100X_EMPTY_1x1_100ms	1c822b7d-0970-43cd-bdb7-fd2d71ee87cb	EPI_100X_YFP_1x1_200ms_25sola	EPI_100X_RFP_1x1_200ms_25sola
457	26	9.50642297709055	248	-12.3910156200291	722.254032258065	251.923387096774	1383202	5577.42741935484	112.362485674953	259.819473696481	2	131084	528.564516129032	286.79355219869	289.325998972794	0	NaN	NaN	NaN	NaN	NaN	261.939137086259	0.957540577207356	26.2647958484388	12.1223061693571	9.44628127150933	2.82972644496514	0.023549684202807	0.00900556251021477	1	1.00350832165553	1840.71120793978	1	22837.935483871	1	1	1	1	2019-05-16T17:47:23.113	NG_ecoli_LTEE_606_DM25	-0	-0	160.15	DIA_100X_EMPTY_1x1_100ms	925c8539-78f1-4d4f-916c-d15e05340e5a	EPI_100X_YFP_1x1_200ms_25sola	EPI_100X_RFP_1x1_200ms_25sola
458	21	8.54077248382242	180	-49.7216683568986	719.516666666667	890.938888888889	1196079	6644.88333333333	112.362485674953	259.819473696481	1	67172	373.177777777778	286.79355219869	289.325998972794	0	NaN	NaN	NaN	NaN	NaN	201.636291354032	0.999156914894927	21.1663012094339	11.4578529301598	9.19676082830355	2.96259869490373	0.0150341575997134	0.00773712049385574	1	1.0018564160254	1406.06254041441	3	20804.7888888889	1	1	1	1	2019-05-16T17:47:23.113	NG_ecoli_LTEE_606_DM25	-0	-0	160.15	DIA_100X_EMPTY_1x1_100ms	d8e3bc9f-a2c4-4d7e-bfc1-cb4be83599e5	EPI_100X_YFP_1x1_200ms_25sola	EPI_100X_RFP_1x1_200ms_25sola
459	15	6.59943670119485	99	-49.9987240044441	718.979797979798	5.58585858585859	338643	3420.63636363636	112.362485674953	259.819473696481	0	2404413	24287	286.79355219869	289.325998972794	0	NaN	NaN	NaN	NaN	NaN	NaN	NaN	NaN	NaN	NaN	NaN	NaN	NaN	NaN	NaN	NaN	1	23036.4343434343	1	1	1	1	2019-05-16T17:47:23.113	NG_ecoli_LTEE_606_DM25	-0	-0	160.15	DIA_100X_EMPTY_1x1_100ms	6065af9e-94f3-423f-8526-87af46fc50bb	EPI_100X_YFP_1x1_200ms_25sola	EPI_100X_RFP_1x1_200ms_25sola
460	37	8.87557060032642	329	-10.7955678115072	740.340425531915	907.188449848024	1911351	5809.57750759878	112.362485674953	259.819473696481	3	122204	371.440729483283	286.79355219869	289.325998972794	0	NaN	NaN	NaN	NaN	NaN	335.698960070214	0.959216990093336	35.5860240858328	11.0415522376567	9.21296944294872	2.46840123006141	0.0113213299298009	0.00648397342792602	0	1.0029848231399	2372.29455026106	3	20891.367781155	1	1	1	1	2019-05-16T17:47:23.113	NG_ecoli_LTEE_606_DM25	-0	-0	160.15	DIA_100X_EMPTY_1x1_100ms	b445c531-0be1-4f86-9fd7-bc7f0fb64436	EPI_100X_YFP_1x1_200ms_25sola	EPI_100X_RFP_1x1_200ms_25sola
461	45	11.1074353878943	500	-49.9309873370381	743.388	257.236	2032688	4065.376	112.362485674953	259.819473696481	2	5599040	11198.08	286.79355219869	289.325998972794	2	NaN	NaN	NaN	NaN	NaN	560.542170023146	0.764441044946375	NaN	NaN	NaN	NaN	NaN	NaN	NaN	NaN	NaN	3	23884.498	1	1	1	1	2019-05-16T17:47:23.113	NG_ecoli_LTEE_606_DM25	-0	-0	160.15	DIA_100X_EMPTY_1x1_100ms	76eb341e-68b0-45b8-ac68-fd73304c141b	EPI_100X_YFP_1x1_200ms_25sola	EPI_100X_RFP_1x1_200ms_25sola
462	26	8.92755224391586	233	40.961922663534	738.755364806867	893.309012875536	1597472	6856.10300429185	112.362485674953	259.819473696481	2	96043	412.201716738197	286.79355219869	289.325998972794	0	NaN	NaN	NaN	NaN	NaN	256.564876712912	0.970002372916101	26.3970427602025	11.1485241211632	9.37937952501222	2.62136172604782	0.0153828014251486	0.00992625112407245	0	1.00439115228449	1823.86788432228	2	21163.6738197425	1	1	1	1	2019-05-16T17:47:23.113	NG_ecoli_LTEE_606_DM25	-0	-0	160.15	DIA_100X_EMPTY_1x1_100ms	2127b9cf-620a-4924-a6f8-9ae75f4612db	EPI_100X_YFP_1x1_200ms_25sola	EPI_100X_RFP_1x1_200ms_25sola
463	34	10.7582942915044	366	36.259747841988	746.5	125.647540983607	1443970	3945.27322404372	112.362485674953	259.819473696481	2	160204	437.715846994536	286.79355219869	289.325998972794	0	NaN	NaN	NaN	NaN	NaN	363.171853067277	0.918119311038138	35.4330643364569	12.9040713458152	10.002439094436	2.48719252898733	0.0303879488669389	0.0130798976134532	1	1.01055979693883	2784.26408518619	3	22838.912568306	1	1	1	1	2019-05-16T17:47:23.113	NG_ecoli_LTEE_606_DM25	-0	-0	160.15	DIA_100X_EMPTY_1x1_100ms	00c78c46-f53f-49dc-8e5d-87c98b194732	EPI_100X_YFP_1x1_200ms_25sola	EPI_100X_RFP_1x1_200ms_25sola
464	59	11.9711699013434	707	13.4412878702716	755.991513437058	220.128712871287	2283907	3230.42008486563	112.362485674953	259.819473696481	3	533352	754.387553041018	286.79355219869	289.325998972794	0	NaN	NaN	NaN	NaN	NaN	716.321709739913	0.742299535690231	65.7213804779506	13.9796915231384	10.5782537678761	2.27312564731622	0.0936043125980844	0.035765568378422	3	1.08142102833018	5775.96457923382	4	23897.3521923621	1	1	1	1	2019-05-16T17:47:23.113	NG_ecoli_LTEE_606_DM25	-0	-0	160.15	DIA_100X_EMPTY_1x1_100ms	f43c6c01-f7ff-4cd2-8bf2-4972ea81be6e	EPI_100X_YFP_1x1_200ms_25sola	EPI_100X_RFP_1x1_200ms_25sola
465	31	13.3971976419245	416	-49.5418202486427	744.838942307692	109.132211538462	1687809	4057.23317307692	112.362485674953	259.819473696481	4	176574	424.456730769231	286.79355219869	289.325998972794	0	NaN	NaN	NaN	NaN	NaN	390.221889979761	0.945741907465115	30.7348632877698	20.3475542501479	12.21857189204	5.42114479362419	0.032239134556251	0.0127601550594082	2	1.00990015334995	3603.81147677929	2	22000.1370192308	1	1	1	1	2019-05-16T17:47:23.113	NG_ecoli_LTEE_606_DM25	-0	-0	160.15	DIA_100X_EMPTY_1x1_100ms	55b8e91a-2863-437a-aa0a-e2de2e1b3e4f	EPI_100X_YFP_1x1_200ms_25sola	EPI_100X_RFP_1x1_200ms_25sola
466	27	9.83747360381092	266	43.739315115778	746.06015037594	1791.91729323308	595644	2239.26315789474	112.362485674953	259.819473696481	3	81817	307.582706766917	286.79355219869	289.325998972794	0	NaN	NaN	NaN	NaN	NaN	280.35794196914	0.969574118275014	28.3443458434139	11.3388168879231	9.51047386840132	2.70585860923213	0.0246670476397428	0.00360096718271589	1	1.0003358810249	2013.54172230641	2	22037.9135338346	1	1	1	1	2019-05-16T17:47:23.113	NG_ecoli_LTEE_606_DM25	-0	-0	160.15	DIA_100X_EMPTY_1x1_100ms	b497a8d8-8900-412e-8098-2b074e73502c	EPI_100X_YFP_1x1_200ms_25sola	EPI_100X_RFP_1x1_200ms_25sola
467	29	10.1987245201543	297	34.3483437353099	745.979797979798	1747.15824915825	1123732	3783.60942760943	112.362485674953	259.819473696481	2	124503	419.20202020202	286.79355219869	289.325998972794	0	NaN	NaN	NaN	NaN	NaN	308.407995801452	0.948415513003566	30.1820597993872	12.0434069041205	9.87670550975944	2.72755083784025	0.010157465975749	0.0046111007286012	2	1.00021413164301	2312.40002880296	2	20981.1952861953	1	1	1	1	2019-05-16T17:47:23.113	NG_ecoli_LTEE_606_DM25	-0	-0	160.15	DIA_100X_EMPTY_1x1_100ms	21b4c73d-9a92-4577-a31b-b272746333b7	EPI_100X_YFP_1x1_200ms_25sola	EPI_100X_RFP_1x1_200ms_25sola
468	23	9.16482469113437	212	21.8471038745126	749.518867924528	241.599056603774	1033886	4876.82075471698	112.362485674953	259.819473696481	2	766446	3615.31132075472	286.79355219869	289.325998972794	0	NaN	NaN	NaN	NaN	NaN	253.869981334583	0.98854658456717	24.6682586657414	12.423408012298	9.97100528993932	2.8553327401729	0.00539735838415584	0.00227392589360414	1	1.00011025704437	1926.22168781883	5	24712.1179245283	1	1	1	1	2019-05-16T17:47:23.113	NG_ecoli_LTEE_606_DM25	-0	-0	160.15	DIA_100X_EMPTY_1x1_100ms	fd0309e2-46ae-4e4b-b594-ceb532ca1e6b	EPI_100X_YFP_1x1_200ms_25sola	EPI_100X_RFP_1x1_200ms_25sola
469	34	11.9613583477021	407	47.1087504988197	762.19656019656	1167.21621621622	9233200	22685.9950859951	112.362485674953	259.819473696481	0	123520	303.488943488944	286.79355219869	289.325998972794	0	NaN	NaN	NaN	NaN	NaN	344.356046717201	0.959664497840762	33.3029814845348	12.0392241042506	9.98538566274305	2.66343515018316	0.0120639651201815	0.0072466431853428	0	1.00378805005191	2607.97055427243	0	20548.5503685504	1	1	1	1	2019-05-16T17:47:23.113	NG_ecoli_LTEE_606_DM25	-0	-0	160.15	DIA_100X_EMPTY_1x1_100ms	d0d60140-af83-4a6d-9d66-4d72d624f045	EPI_100X_YFP_1x1_200ms_25sola	EPI_100X_RFP_1x1_200ms_25sola
470	33	8.37209122436743	277	23.3423956630248	759.306859205776	1745.25631768953	1915084	6913.66064981949	112.362485674953	259.819473696481	3	104954	378.895306859206	286.79355219869	289.325998972794	0	NaN	NaN	NaN	NaN	NaN	336.568158898513	0.921498498963149	35.3352972166575	11.4256268261609	9.35791887009561	2.29224248839775	0.00490359428058121	0.00256531641625853	1	1.00017107802625	2430.28486021652	4	22547.40433213	1	1	1	1	2019-05-16T17:47:23.113	NG_ecoli_LTEE_606_DM25	-0	-0	160.15	DIA_100X_EMPTY_1x1_100ms	de89c3de-f5ae-4522-832d-1aefaa070753	EPI_100X_YFP_1x1_200ms_25sola	EPI_100X_RFP_1x1_200ms_25sola
471	32	7.01993236064701	225	32.1005399656271	763.826666666667	202.768888888889	940163	4178.50222222222	112.362485674953	259.819473696481	2	124459	553.151111111111	286.79355219869	289.325998972794	0	NaN	NaN	NaN	NaN	NaN	298.710458141285	0.93349226360075	32.9796082780843	11.5252191145085	8.80941313863866	2.37510539167339	0.0146238992881684	0.006051159748988	2	1.00299965718084	2010.15399691874	3	22843.7644444444	1	1	1	1	2019-05-16T17:47:23.113	NG_ecoli_LTEE_606_DM25	-0	-0	160.15	DIA_100X_EMPTY_1x1_100ms	b05696ff-8c03-45b3-9884-d0a3fe6c6924	EPI_100X_YFP_1x1_200ms_25sola	EPI_100X_RFP_1x1_200ms_25sola
472	26	7.95538258002973	207	-43.5702452401771	764.642512077295	233.690821256039	939514	4538.71497584541	112.362485674953	259.819473696481	2	440687	2128.92270531401	286.79355219869	289.325998972794	0	NaN	NaN	NaN	NaN	NaN	250.793165514111	0.987607284915288	26.5614818012652	11.1433975023773	8.96314370456313	2.89093057709054	0.0102887997295751	0.00260944376385252	1	1.00011934547439	1675.95710855481	6	26290.2801932367	1	1	1	1	2019-05-16T17:47:23.113	NG_ecoli_LTEE_606_DM25	-0	-0	160.15	DIA_100X_EMPTY_1x1_100ms	4b03b494-3bf9-4341-9fb6-9797d70d26f4	EPI_100X_YFP_1x1_200ms_25sola	EPI_100X_RFP_1x1_200ms_25sola
473	32	9.21867404072501	295	-35.2577136404385	762.006779661017	1771.42372881356	777862	2636.82033898305	112.362485674953	259.819473696481	1	97448	330.332203389831	286.79355219869	289.325998972794	0	NaN	NaN	NaN	NaN	NaN	322.740730274786	0.924472066460073	33.4121939415736	11.6842573078591	9.42631834778786	2.42263479909953	0.0312745888032784	0.0112886868459299	2	1.01128501253877	2331.73440332795	6	24458.0576271186	1	1	1	1	2019-05-16T17:47:23.113	NG_ecoli_LTEE_606_DM25	-0	-0	160.15	DIA_100X_EMPTY_1x1_100ms	ef7af57a-9922-45e1-9783-57fd653d3cf1	EPI_100X_YFP_1x1_200ms_25sola	EPI_100X_RFP_1x1_200ms_25sola
474	21	9.88743382254272	208	20.6835330017166	761.629807692308	1784.98557692308	1350453	6492.5625	112.362485674953	259.819473696481	2	70276	337.865384615385	286.79355219869	289.325998972794	0	NaN	NaN	NaN	NaN	NaN	234.405710867819	0.997676271569707	22.573077375083	12.2668482486475	10.0236389832325	3.11159126545859	0.0155618847887872	0.0090289855963812	0	1.00275853539652	1781.27709959064	4	23666.3461538462	1	1	1	1	2019-05-16T17:47:23.113	NG_ecoli_LTEE_606_DM25	-0	-0	160.15	DIA_100X_EMPTY_1x1_100ms	21380655-da7d-4539-8cf8-0cde88152379	EPI_100X_YFP_1x1_200ms_25sola	EPI_100X_RFP_1x1_200ms_25sola
475	25	9.26694831709899	232	43.6165287337774	764.905172413793	112.840517241379	1626146	7009.25	112.362485674953	259.819473696481	1	102948	443.741379310345	286.79355219869	289.325998972794	0	NaN	NaN	NaN	NaN	NaN	236.606309895872	0.991756804921306	23.8745740040971	12.1931630623032	9.50720670234248	3.03606704437884	0.0143387682470808	0.00625078508700619	1	1.00170188991908	1694.85045824701	5	23765.0560344828	1	1	1	1	2019-05-16T17:47:23.113	NG_ecoli_LTEE_606_DM25	-0	-0	160.15	DIA_100X_EMPTY_1x1_100ms	9500824c-0d94-4488-869f-43944d2f4b0d	EPI_100X_YFP_1x1_200ms_25sola	EPI_100X_RFP_1x1_200ms_25sola
476	19	7.62436249683835	146	-49.9779156080415	759.424657534247	252.554794520548	179619	1230.26712328767	112.362485674953	259.819473696481	0	3646498	24976.0136986301	286.79355219869	289.325998972794	0	NaN	NaN	NaN	NaN	NaN	190.094054032665	0.999821216941837	20.1323949900179	11.821564827506	8.88313016060707	3.41031253101565	0.0100554677260103	0.00526283019411527	0	1.00079004347527	1247.72068573357	4	25933.1849315069	1	1	1	1	2019-05-16T17:47:23.113	NG_ecoli_LTEE_606_DM25	-0	-0	160.15	DIA_100X_EMPTY_1x1_100ms	eabb2a4f-dde7-458c-ad5d-108d1c5e2f27	EPI_100X_YFP_1x1_200ms_25sola	EPI_100X_RFP_1x1_200ms_25sola
477	29	10.811490477865	315	44.8370885683074	765.393650793651	946.250793650794	3774226	11981.6698412698	112.362485674953	259.819473696481	2	95516	303.225396825397	286.79355219869	289.325998972794	0	NaN	NaN	NaN	NaN	NaN	293.467105551602	0.983416538397969	29.8196549852125	11.7045436171445	9.61739995511985	2.55081611302152	0.00994995489080912	0.00540007823300094	1	1.00174159680938	2166.24638123768	1	20868.0380952381	1	1	1	1	2019-05-16T17:47:23.113	NG_ecoli_LTEE_606_DM25	-0	-0	160.15	DIA_100X_EMPTY_1x1_100ms	6e4e0332-5ac0-42a6-87b1-798111eacc89	EPI_100X_YFP_1x1_200ms_25sola	EPI_100X_RFP_1x1_200ms_25sola
478	25	9.21740081460924	231	22.662659012754	762.948051948052	1804.70995670996	1383098	5987.43722943723	112.362485674953	259.819473696481	2	80148	346.961038961039	286.79355219869	289.325998972794	0	NaN	NaN	NaN	NaN	NaN	262.799840805762	0.959974918658169	26.4226430894218	11.5262833009792	9.71617801791361	2.47238145546457	0.00452324579676836	0.00248080162895777	0	1.00027954629296	1959.10208288701	5	22879.987012987	1	1	1	1	2019-05-16T17:47:23.113	NG_ecoli_LTEE_606_DM25	-0	-0	160.15	DIA_100X_EMPTY_1x1_100ms	342a8ec7-ecca-4ae2-9bf8-96da71311f24	EPI_100X_YFP_1x1_200ms_25sola	EPI_100X_RFP_1x1_200ms_25sola
479	24	10.6570541772663	259	35.2590034849067	771.96138996139	191.976833976834	1703261	6576.2972972973	112.362485674953	259.819473696481	2	123089	475.247104247104	286.79355219869	289.325998972794	0	NaN	NaN	NaN	NaN	NaN	251.538774899815	0.989655796672515	24.5015050160563	12.403432166242	9.83351548106171	3.18502154527461	0.0384732242490864	0.0196265677293324	1	1.01680911438108	1860.8023890151	2	22398.0501930502	1	1	1	1	2019-05-16T17:47:23.113	NG_ecoli_LTEE_606_DM25	-0	-0	160.15	DIA_100X_EMPTY_1x1_100ms	d6d5fbff-6aff-41f6-834e-552265a6ff2f	EPI_100X_YFP_1x1_200ms_25sola	EPI_100X_RFP_1x1_200ms_25sola
480	36	11.963647353587	435	39.1758253490956	777.188505747126	1756.58390804598	2499596	5746.19770114943	112.362485674953	259.819473696481	2	159852	367.475862068966	286.79355219869	289.325998972794	0	NaN	NaN	NaN	NaN	NaN	428.181580389397	0.957255317525213	39.1062976354308	12.2785391390801	10.75681769648	2.50121587376703	0.0244187086188829	0.00990182792666129	1	1.00976566115227	3553.89178459049	7	24577.1448275862	1	1	1	1	2019-05-16T17:47:23.113	NG_ecoli_LTEE_606_DM25	-0	-0	160.15	DIA_100X_EMPTY_1x1_100ms	905a4437-86ca-4c0d-bfd6-af2bc22bbb97	EPI_100X_YFP_1x1_200ms_25sola	EPI_100X_RFP_1x1_200ms_25sola
481	35	9.19720554151118	322	37.2060450381008	770.080745341615	1823.44409937888	927915	2881.72360248447	112.362485674953	259.819473696481	4	114280	354.906832298137	286.79355219869	289.325998972794	0	NaN	NaN	NaN	NaN	NaN	366.797119117646	0.926457096698107	36.7727831514078	12.3664221300985	9.69659139823891	2.45112236486331	0.0250954020975406	0.0111866245951705	1	1.0114715967044	2715.52979881565	5	22810.4440993789	1	1	1	1	2019-05-16T17:47:23.113	NG_ecoli_LTEE_606_DM25	-0	-0	160.15	DIA_100X_EMPTY_1x1_100ms	bcaf905f-4c63-4924-9cd3-41f5374d7559	EPI_100X_YFP_1x1_200ms_25sola	EPI_100X_RFP_1x1_200ms_25sola
482	27	9.71181181765232	263	-18.0927929802378	773.441064638783	132.505703422053	1496226	5689.07224334601	112.362485674953	259.819473696481	2	102049	388.019011406844	286.79355219869	289.325998972794	0	NaN	NaN	NaN	NaN	NaN	316.591550837072	0.859675906602465	29.8298651041419	14.6820822847837	10.2624831119506	3.05564018648419	0.02976525515423	0.0128918509962023	1	1.00265800648064	2467.43705024666	3	24773.7224334601	1	1	1	1	2019-05-16T17:47:23.113	NG_ecoli_LTEE_606_DM25	-0	-0	160.15	DIA_100X_EMPTY_1x1_100ms	2200621f-6b5d-40bf-a6cf-06a29a2426de	EPI_100X_YFP_1x1_200ms_25sola	EPI_100X_RFP_1x1_200ms_25sola
483	27	10.4767868777275	283	38.3150086441552	777.226148409894	244.374558303887	946891	3345.90459363958	112.362485674953	259.819473696481	1	2423267	8562.78091872791	286.79355219869	289.325998972794	0	NaN	NaN	NaN	NaN	NaN	292.690505531327	0.975201556789024	27.6183902429392	13.1846488101817	10.232254802225	2.99916898400368	0.0290880620165211	0.0168094501979583	0	1.01315773814564	2271.07217241774	7	25200.3745583039	1	1	1	1	2019-05-16T17:47:23.113	NG_ecoli_LTEE_606_DM25	-0	-0	160.15	DIA_100X_EMPTY_1x1_100ms	e1ea4fc5-390d-4613-8237-d18574e2cd55	EPI_100X_YFP_1x1_200ms_25sola	EPI_100X_RFP_1x1_200ms_25sola
484	26	10.3197795642157	269	45.5379882115707	775.780669144981	781.059479553903	1296272	4818.85501858736	112.362485674953	259.819473696481	2	1658712	6166.2156133829	286.79355219869	289.325998972794	2	NaN	NaN	NaN	NaN	NaN	263.54000153073	0.99037830679127	26.0308448571129	11.8046738183245	9.61399192393127	3.07804497381247	0.0469137991567924	0.00793427833880041	1	1.00253646635243	1889.66861961092	3	21815.2639405204	1	1	1	1	2019-05-16T17:47:23.113	NG_ecoli_LTEE_606_DM25	-0	-0	160.15	DIA_100X_EMPTY_1x1_100ms	b10ce774-c69d-4062-9520-90e49c7d3550	EPI_100X_YFP_1x1_200ms_25sola	EPI_100X_RFP_1x1_200ms_25sola
485	20	8.90710434127457	179	-46.4346794078846	773.329608938547	1741.13407821229	826747	4618.69832402235	112.362485674953	259.819473696481	2	65067	363.502793296089	286.79355219869	289.325998972794	0	NaN	NaN	NaN	NaN	NaN	222.394865634497	0.991484141795842	22.0528333124922	11.8005853182177	9.60145786835164	3.16187513807684	0.0221878542102422	0.00937991981045938	1	1.00261528934573	1596.71952996528	3	22987.625698324	1	1	1	1	2019-05-16T17:47:23.113	NG_ecoli_LTEE_606_DM25	-0	-0	160.15	DIA_100X_EMPTY_1x1_100ms	a6dcf024-bf37-4bf0-964d-5d5b7a31924e	EPI_100X_YFP_1x1_200ms_25sola	EPI_100X_RFP_1x1_200ms_25sola
486	24	11.3013481564039	272	24.1413454206902	778.202205882353	1883.76470588235	654673	2406.88602941176	112.362485674953	259.819473696481	2	101147	371.863970588235	286.79355219869	289.325998972794	0	NaN	NaN	NaN	NaN	NaN	254.613955086574	0.998031509020177	24.3258064046886	12.6805157177464	10.0043146750018	3.3694401614739	0.01208380649658	0.00487759391128965	1	1.00099354109809	1912.19339861972	2	21335.0220588235	1	1	1	1	2019-05-16T17:47:23.113	NG_ecoli_LTEE_606_DM25	-0	-0	160.15	DIA_100X_EMPTY_1x1_100ms	ae41c67c-7602-44bd-af93-b4ed6334ab4a	EPI_100X_YFP_1x1_200ms_25sola	EPI_100X_RFP_1x1_200ms_25sola
487	27	9.50826589556248	257	-1.75033613734487	780.832684824903	1771.79766536965	3059209	11903.5369649805	112.362485674953	259.819473696481	2	86964	338.381322957198	286.79355219869	289.325998972794	0	NaN	NaN	NaN	NaN	NaN	275.663869830637	0.982028717684856	26.4918861183431	12.0962457156954	10.072165996395	2.83357365558357	0.0136386664315288	0.00590807784552483	1	1.00146809029073	2110.80692398026	5	25705.0894941634	1	1	1	1	2019-05-16T17:47:23.113	NG_ecoli_LTEE_606_DM25	-0	-0	160.15	DIA_100X_EMPTY_1x1_100ms	2733d9b1-a4a7-4db8-af34-1ea314b6ba04	EPI_100X_YFP_1x1_200ms_25sola	EPI_100X_RFP_1x1_200ms_25sola
488	29	12.8272629154568	373	41.8471820001616	781.085790884718	1052.10455764075	850873	2281.16085790885	112.362485674953	259.819473696481	2	131645	352.935656836461	286.79355219869	289.325998972794	0	NaN	NaN	NaN	NaN	NaN	296.950017280234	0.976406474394035	27.7142104521782	12.4385060711741	10.4255743533067	2.75256505011601	0.00776728702378965	0.00378244631275295	0	1.00068833003043	2365.87814129488	0	21018.5254691689	1	1	1	1	2019-05-16T17:47:23.113	NG_ecoli_LTEE_606_DM25	-0	-0	160.15	DIA_100X_EMPTY_1x1_100ms	a98aa5ec-b7ea-4419-a1df-226318fc7db1	EPI_100X_YFP_1x1_200ms_25sola	EPI_100X_RFP_1x1_200ms_25sola
489	35	9.64812156060254	338	47.6844272879057	785.53550295858	1843.04733727811	1522992	4505.89349112426	112.362485674953	259.819473696481	1	123812	366.307692307692	286.79355219869	289.325998972794	0	NaN	NaN	NaN	NaN	NaN	372.783045560284	0.913601546033976	36.6013967964632	12.2148958525232	9.88327063902475	2.56281165405185	0.0229316572649521	0.0112709416618854	1	1.00931647993357	2807.94706895883	6	23973.6272189349	1	1	1	1	2019-05-16T17:47:23.113	NG_ecoli_LTEE_606_DM25	-0	-0	160.15	DIA_100X_EMPTY_1x1_100ms	ecc4571f-c662-4baa-8f59-0a59d650b730	EPI_100X_YFP_1x1_200ms_25sola	EPI_100X_RFP_1x1_200ms_25sola
490	24	9.75579379114945	235	-26.1612663464365	779.182978723404	262.404255319149	1063627	4526.07234042553	112.362485674953	259.819473696481	2	963592	4100.3914893617	286.79355219869	289.325998972794	1	NaN	NaN	NaN	NaN	NaN	270.541199784533	0.97914402216542	26.5636775839958	12.4383917918046	9.77957274280705	2.9853734394596	0.0326029155516509	0.0189173833758733	0	1.01737164806763	1995.34429928981	3	23465.1872340426	1	1	1	1	2019-05-16T17:47:23.113	NG_ecoli_LTEE_606_DM25	-0	-0	160.15	DIA_100X_EMPTY_1x1_100ms	7dbd0c42-9475-4eb0-bd20-7f2800727d75	EPI_100X_YFP_1x1_200ms_25sola	EPI_100X_RFP_1x1_200ms_25sola
491	28	10.7404305525723	302	32.069639603813	778.506622516556	1791.22847682119	1600593	5299.97682119205	112.362485674953	259.819473696481	2	117644	389.549668874172	286.79355219869	289.325998972794	0	NaN	NaN	NaN	NaN	NaN	299.054812849438	0.977456113970625	29.0928732889925	12.0155518982109	10.0213773774501	2.7723557789906	0.010881328100262	0.00426611871532428	0	1.00078052094809	2294.72861007723	9	25729.8509933775	1	1	1	1	2019-05-16T17:47:23.113	NG_ecoli_LTEE_606_DM25	-0	-0	160.15	DIA_100X_EMPTY_1x1_100ms	42f05780-a400-44ca-8f6b-4e4393dbe406	EPI_100X_YFP_1x1_200ms_25sola	EPI_100X_RFP_1x1_200ms_25sola
492	45	9.71200627761969	438	37.1203534471186	780.643835616438	957.817351598174	1336669	3051.75570776256	112.362485674953	259.819473696481	3	159289	363.673515981735	286.79355219869	289.325998972794	0	NaN	NaN	NaN	NaN	NaN	473.588660448954	0.848415904310604	47.2808581907333	12.0114278384136	9.87410337693012	1.98027505828052	0.0248226431911772	0.00937191368351295	1	1.0134354455434	3620.51683847749	3	22083.5342465753	1	1	1	1	2019-05-16T17:47:23.113	NG_ecoli_LTEE_606_DM25	-0	-0	160.15	DIA_100X_EMPTY_1x1_100ms	6e3bac7a-f973-4b18-a604-f1d00174c442	EPI_100X_YFP_1x1_200ms_25sola	EPI_100X_RFP_1x1_200ms_25sola
493	23	9.33742795469517	215	8.83624098650314	779.283720930233	1258.72558139535	2803511	13039.5860465116	112.362485674953	259.819473696481	0	227011	1055.86511627907	286.79355219869	289.325998972794	2	NaN	NaN	NaN	NaN	NaN	222.211769480029	0.98371695426478	22.5542606372582	11.5709717595659	9.42846112922322	2.85825103359148	0.0341582828185514	0.0178050322913647	0	1.01106655609081	1574.70826194316	1	20948.2651162791	1	1	1	1	2019-05-16T17:47:23.113	NG_ecoli_LTEE_606_DM25	-0	-0	160.15	DIA_100X_EMPTY_1x1_100ms	2cadfc3c-1e6f-420d-b05d-ab77c1d05d88	EPI_100X_YFP_1x1_200ms_25sola	EPI_100X_RFP_1x1_200ms_25sola
494	24	10.4770147341428	252	-49.9994321326066	779.829365079365	1274.93253968254	2839723	11268.7420634921	112.362485674953	259.819473696481	2	655974	2603.07142857143	286.79355219869	289.325998972794	0	NaN	NaN	NaN	NaN	NaN	243.253376950528	0.985980098931738	23.2774800446008	12.9387701322704	10.0612957816292	3.22122573445397	0.0174066741155352	0.00801360418397682	1	1.00132737587125	1850.68999654734	3	20805.376984127	1	1	1	1	2019-05-16T17:47:23.113	NG_ecoli_LTEE_606_DM25	-0	-0	160.15	DIA_100X_EMPTY_1x1_100ms	0e748d28-afe9-43fa-a166-9236c5cbc4f9	EPI_100X_YFP_1x1_200ms_25sola	EPI_100X_RFP_1x1_200ms_25sola
495	28	8.17167318259927	229	25.3068784586945	783.043668122271	127.318777292576	3018130	13179.6069868996	112.362485674953	259.819473696481	0	103293	451.061135371179	286.79355219869	289.325998972794	0	NaN	NaN	NaN	NaN	NaN	309.291971228692	0.846371716479587	NaN	NaN	NaN	NaN	NaN	NaN	NaN	NaN	NaN	4	25982.9650655022	1	1	1	1	2019-05-16T17:47:23.113	NG_ecoli_LTEE_606_DM25	-0	-0	160.15	DIA_100X_EMPTY_1x1_100ms	d8c19f96-bd3e-4a0d-84d6-55702c7a1a24	EPI_100X_YFP_1x1_200ms_25sola	EPI_100X_RFP_1x1_200ms_25sola
496	25	9.15336021224742	230	42.4211451035978	780.269565217391	69.5695652173913	1022143	4444.1	112.362485674953	259.819473696481	2	104367	453.769565217391	286.79355219869	289.325998972794	0	NaN	NaN	NaN	NaN	NaN	241.295347345443	0.993727432452676	25.3070370416726	10.991299848106	9.28810568656995	2.65885985828176	0.0135793311501853	0.00749915933439924	0	1.00240779504119	1714.68946296766	2	22351.9826086957	1	1	1	1	2019-05-16T17:47:23.113	NG_ecoli_LTEE_606_DM25	-0	-0	160.15	DIA_100X_EMPTY_1x1_100ms	b1257039-eac7-46e5-8aaf-4b9ec7b89ab7	EPI_100X_YFP_1x1_200ms_25sola	EPI_100X_RFP_1x1_200ms_25sola
497	28	9.80528966589852	275	5.00583362435925	785.814545454546	93.0254545454546	2290615	8329.50909090909	112.362485674953	259.819473696481	3	123520	449.163636363636	286.79355219869	289.325998972794	0	NaN	NaN	NaN	NaN	NaN	312.178792001205	0.921352326928677	29.4034525726734	12.9814790060352	10.1999575025012	2.89215559642096	0.0399148619604759	0.0188067235302171	1	1.00591227872578	2402.6191513375	4	25082.64	1	1	1	1	2019-05-16T17:47:23.113	NG_ecoli_LTEE_606_DM25	-0	-0	160.15	DIA_100X_EMPTY_1x1_100ms	524ff0b0-fe32-4e16-ae78-e0767d6774ae	EPI_100X_YFP_1x1_200ms_25sola	EPI_100X_RFP_1x1_200ms_25sola
498	22	10.6341969458524	235	-36.6862648670976	783.029787234043	1810.56170212766	521359	2218.54893617021	112.362485674953	259.819473696481	1	87976	374.365957446809	286.79355219869	289.325998972794	0	NaN	NaN	NaN	NaN	NaN	253.91182043906	0.985584668169255	24.0620187871184	12.994974607982	10.2189296636863	3.10907536366283	0.0206020335775443	0.0121226062431436	0	1.00567676361216	1973.48015150138	7	25283.7319148936	1	1	1	1	2019-05-16T17:47:23.113	NG_ecoli_LTEE_606_DM25	-0	-0	160.15	DIA_100X_EMPTY_1x1_100ms	f9fec19b-de78-454e-b6fe-15c218ff8ead	EPI_100X_YFP_1x1_200ms_25sola	EPI_100X_RFP_1x1_200ms_25sola
499	25	9.94707789900658	250	29.1398218135251	786.208	221.348	1971082	7884.328	112.362485674953	259.819473696481	3	393090	1572.36	286.79355219869	289.325998972794	0	NaN	NaN	NaN	NaN	NaN	276.218308286109	0.973081826256526	26.1777202678821	12.307360092178	10.1966674933039	2.83690967371825	0.0405418200494893	0.0234965229114416	0	1.02493687247031	2137.65797261899	3	24273.052	1	1	1	1	2019-05-16T17:47:23.113	NG_ecoli_LTEE_606_DM25	-0	-0	160.15	DIA_100X_EMPTY_1x1_100ms	308eb422-f2b8-4a8c-bcf2-df59066b7233	EPI_100X_YFP_1x1_200ms_25sola	EPI_100X_RFP_1x1_200ms_25sola
500	32	7.69752305688747	247	5.43269511072467	791.607287449393	1874.6963562753	2520896	10206.0566801619	112.362485674953	259.819473696481	3	102361	414.417004048583	286.79355219869	289.325998972794	0	NaN	NaN	NaN	NaN	NaN	323.239927919616	0.955044940941871	34.7697023588989	11.1342891814907	8.99527313379345	2.45113716947855	0.0118801819477985	0.00591787753779691	1	1.00076420845294	2209.63003263065	6	23576.1052631579	1	1	1	1	2019-05-16T17:47:23.113	NG_ecoli_LTEE_606_DM25	-0	-0	160.15	DIA_100X_EMPTY_1x1_100ms	93a44741-e2ab-4895-abe4-71b743e7c0f7	EPI_100X_YFP_1x1_200ms_25sola	EPI_100X_RFP_1x1_200ms_25sola
501	25	9.68028482043257	242	35.543255398562	784.797520661157	1828.76033057851	775513	3204.59917355372	112.362485674953	259.819473696481	2	99189	409.871900826446	286.79355219869	289.325998972794	0	NaN	NaN	NaN	NaN	NaN	268.548467130913	0.97637442021405	26.7505608792038	12.0443687635038	9.64502295925449	2.92188047311148	0.00646886814932494	0.00238534625158108	3	1.00013433658745	1954.47133480327	5	25677.1859504132	1	1	1	1	2019-05-16T17:47:23.113	NG_ecoli_LTEE_606_DM25	-0	-0	160.15	DIA_100X_EMPTY_1x1_100ms	d77a4c5c-9fee-4525-bc89-d5754eebfc57	EPI_100X_YFP_1x1_200ms_25sola	EPI_100X_RFP_1x1_200ms_25sola
502	12	6.74164128590427	82	-49.9997923838068	780.878048780488	770.585365853659	132937	1621.18292682927	112.362485674953	259.819473696481	0	2226071	27147.2073170732	286.79355219869	289.325998972794	1	NaN	NaN	NaN	NaN	NaN	132.418683411616	0.999709349694164	14.0093278455988	11.9756007104527	8.79765679833811	3.60651791180526	0.00110686363393549	0.000620504928274451	0	1.00000510586706	851.610900865587	3	22449.3658536585	1	1	1	1	2019-05-16T17:47:23.113	NG_ecoli_LTEE_606_DM25	-0	-0	160.15	DIA_100X_EMPTY_1x1_100ms	91a242a7-2895-4505-9e69-13b923225f01	EPI_100X_YFP_1x1_200ms_25sola	EPI_100X_RFP_1x1_200ms_25sola
503	33	9.28262665253053	307	47.9223024849589	787.462540716612	115.921824104235	2740761	8927.56026058632	112.362485674953	259.819473696481	3	144119	469.442996742671	286.79355219869	289.325998972794	0	NaN	NaN	NaN	NaN	NaN	346.078443455581	0.951945270303016	34.0582611026763	12.4372231676815	9.90829384358841	2.52966001387933	0.00813630585017937	0.00405463944580617	2	1.00066270263602	2626.0930320025	5	25589.1563517915	1	1	1	1	2019-05-16T17:47:23.113	NG_ecoli_LTEE_606_DM25	-0	-0	160.15	DIA_100X_EMPTY_1x1_100ms	d93eea60-f9ff-448a-8bff-6dd4049f5a2a	EPI_100X_YFP_1x1_200ms_25sola	EPI_100X_RFP_1x1_200ms_25sola
504	25	7.85937044183298	197	7.37548620200536	788.771573604061	231.517766497462	609067	3091.71065989848	112.362485674953	259.819473696481	1	1234601	6267.01015228426	286.79355219869	289.325998972794	0	NaN	NaN	NaN	NaN	NaN	259.212008749567	0.982956738814608	27.433533880834	10.6256616682372	9.13873662621126	2.47925953119209	0.0146616105164558	0.00731376631520398	1	1.00076413828711	1799.46730153696	5	24598.5279187817	1	1	1	1	2019-05-16T17:47:23.113	NG_ecoli_LTEE_606_DM25	-0	-0	160.15	DIA_100X_EMPTY_1x1_100ms	1f2ccd26-b23e-49bb-a904-5e9962890061	EPI_100X_YFP_1x1_200ms_25sola	EPI_100X_RFP_1x1_200ms_25sola
505	22	9.39733126468287	212	-12.3616614321664	790.056603773585	1864.70283018868	2416836	11400.1698113208	112.362485674953	259.819473696481	1	72330	341.179245283019	286.79355219869	289.325998972794	0	NaN	NaN	NaN	NaN	NaN	250.381924533373	0.985945241396013	24.4772783752871	11.6376107969152	9.86231597041109	2.85181646424057	0.0183571107657984	0.00827176570208732	1	1.00293856057721	1869.86749987022	3	23082.0566037736	1	1	1	1	2019-05-16T17:47:23.113	NG_ecoli_LTEE_606_DM25	-0	-0	160.15	DIA_100X_EMPTY_1x1_100ms	454bbf88-5ae1-48ed-8ce4-e0ea00eb6420	EPI_100X_YFP_1x1_200ms_25sola	EPI_100X_RFP_1x1_200ms_25sola
506	39	9.03134411302355	353	36.6432667510593	787.354107648725	1728.77337110482	2380337	6743.16430594901	112.362485674953	259.819473696481	3	151071	427.963172804533	286.79355219869	289.325998972794	0	NaN	NaN	NaN	NaN	NaN	384.526932803712	0.904591413976502	40.9820969510733	11.4860985076019	9.18522586040443	2.09824888740612	0.0229275135604465	0.00963654093546569	2	1.0034198487432	2715.5871034166	3	22139.4504249292	1	1	1	1	2019-05-16T17:47:23.113	NG_ecoli_LTEE_606_DM25	-0	-0	160.15	DIA_100X_EMPTY_1x1_100ms	0cdd4492-f464-4feb-a23b-f3b515cd0903	EPI_100X_YFP_1x1_200ms_25sola	EPI_100X_RFP_1x1_200ms_25sola
507	18	8.2114510235076	148	-44.9177212727677	789.317567567568	194.175675675676	661392	4468.86486486487	112.362485674953	259.819473696481	1	102580	693.108108108108	286.79355219869	289.325998972794	0	NaN	NaN	NaN	NaN	NaN	168.33663323677	0.999635277167952	17.1369215478739	12.5003338463292	9.41295620917579	3.38314403442257	0.0139362438434616	0.0072561302006189	0	1.00106630025162	1192.54497416898	3	24020.8986486487	1	1	1	1	2019-05-16T17:47:23.113	NG_ecoli_LTEE_606_DM25	-0	-0	160.15	DIA_100X_EMPTY_1x1_100ms	9d08b8f8-07c6-4621-9fa6-7bdeb22bc357	EPI_100X_YFP_1x1_200ms_25sola	EPI_100X_RFP_1x1_200ms_25sola
508	26	7.76762544340929	203	-10.6874120285538	787.093596059113	969.433497536946	1336879	6585.61083743842	112.362485674953	259.819473696481	2	66236	326.285714285714	286.79355219869	289.325998972794	0	NaN	NaN	NaN	NaN	NaN	252.723975250919	0.990484187586452	26.1151898861342	12.1190722040306	9.37001617339165	2.93576618871945	0.00289399135547229	0.00138429644344658	2	1.00001927082387	1800.79281988831	3	21961.9802955665	1	1	1	1	2019-05-16T17:47:23.113	NG_ecoli_LTEE_606_DM25	-0	-0	160.15	DIA_100X_EMPTY_1x1_100ms	33b6bc35-1aea-45b3-90de-0bcf84d5228b	EPI_100X_YFP_1x1_200ms_25sola	EPI_100X_RFP_1x1_200ms_25sola
509	24	8.73615098975427	210	-15.3287933193647	791	73.4571428571429	874958	4166.46666666667	112.362485674953	259.819473696481	1	87958	418.847619047619	286.79355219869	289.325998972794	0	NaN	NaN	NaN	NaN	NaN	257.233202359763	0.955732926940409	26.4266586001309	11.9491796826497	9.35152053713565	2.67375712554873	0.0390453424977055	0.0164491061062891	1	1.01241121135341	1815.0834608541	4	25181.3619047619	1	1	1	1	2019-05-16T17:47:23.113	NG_ecoli_LTEE_606_DM25	-0	-0	160.15	DIA_100X_EMPTY_1x1_100ms	7c3c61af-708c-4d6d-bf78-bd8687236abe	EPI_100X_YFP_1x1_200ms_25sola	EPI_100X_RFP_1x1_200ms_25sola
510	15	7.49080490363857	113	-49.9977363892665	788.477876106195	253.256637168142	192705	1705.35398230089	112.362485674953	259.819473696481	0	3106442	27490.6371681416	286.79355219869	289.325998972794	2	NaN	NaN	NaN	NaN	NaN	157.925630255866	0.999788297202132	16.4939559637214	12.0673198072587	8.99513440243573	3.53925797733243	0.00312317251254944	0.0016903721056792	0	1.00005328834833	1048.16589770802	5	26264.3539823009	1	1	1	1	2019-05-16T17:47:23.113	NG_ecoli_LTEE_606_DM25	-0	-0	160.15	DIA_100X_EMPTY_1x1_100ms	b6f84a99-0308-4f70-b1e5-d9750997cba0	EPI_100X_YFP_1x1_200ms_25sola	EPI_100X_RFP_1x1_200ms_25sola
511	20	9.40673245296544	189	0.739036899089796	792.936507936508	1853.45502645503	3372798	17845.4920634921	112.362485674953	259.819473696481	2	65688	347.555555555556	286.79355219869	289.325998972794	0	NaN	NaN	NaN	NaN	NaN	226.933662681458	0.997394803837815	22.1546915735033	11.9279415423987	9.87045842922851	2.98170633355954	0.00698206187511803	0.00348844162537437	1	1.00040835708982	1695.23627634574	4	23147.2328042328	1	1	1	1	2019-05-16T17:47:23.113	NG_ecoli_LTEE_606_DM25	-0	-0	160.15	DIA_100X_EMPTY_1x1_100ms	681668e3-94c0-458c-8fe5-05a07dfa08ae	EPI_100X_YFP_1x1_200ms_25sola	EPI_100X_RFP_1x1_200ms_25sola
512	26	9.24082038952472	241	-49.5982362868474	796.630705394191	776.643153526971	728949	3024.6846473029	112.362485674953	259.819473696481	3	3037513	12603.7883817427	286.79355219869	289.325998972794	0	NaN	NaN	NaN	NaN	NaN	261.442166065922	0.919636822394327	25.5015578864508	12.5677955298005	9.78794178887101	2.59251247384584	0.0738801364206173	0.0326656385663046	1	1.04452310942219	1918.84258962946	5	22455.5145228216	1	1	1	1	2019-05-16T17:47:23.113	NG_ecoli_LTEE_606_DM25	-0	-0	160.15	DIA_100X_EMPTY_1x1_100ms	19d61cec-dc87-43c0-b0eb-4a6f12a066f2	EPI_100X_YFP_1x1_200ms_25sola	EPI_100X_RFP_1x1_200ms_25sola
513	22	10.3864950261583	230	-21.4613844499275	794.360869565217	1281.70434782609	1459280	6344.69565217391	112.362485674953	259.819473696481	1	580360	2523.30434782609	286.79355219869	289.325998972794	4	NaN	NaN	NaN	NaN	NaN	258.826398794798	0.971595634841132	25.8760186464879	11.4861432587034	9.74855871384383	2.53643012321728	0.00460395561956689	0.00214426166363771	1	1.00021052021918	1931.38191389614	3	20801.5217391304	1	1	1	1	2019-05-16T17:47:23.113	NG_ecoli_LTEE_606_DM25	-0	-0	160.15	DIA_100X_EMPTY_1x1_100ms	ba7dd9b9-8051-47e9-8780-1cee47b0ce9c	EPI_100X_YFP_1x1_200ms_25sola	EPI_100X_RFP_1x1_200ms_25sola
514	25	8.98957392322202	226	-2.25812497855241	795.986725663717	1904.99115044248	712037	3150.60619469027	112.362485674953	259.819473696481	1	79720	352.743362831858	286.79355219869	289.325998972794	0	NaN	NaN	NaN	NaN	NaN	238.527677770162	0.985988985142605	25.560520494418	11.3615144275178	9.02640182804069	2.70201550767611	0.013249649014068	0.00659385788277007	1	1.00207331814935	1635.64443642036	2	21609.9557522124	1	1	1	1	2019-05-16T17:47:23.113	NG_ecoli_LTEE_606_DM25	-0	-0	160.15	DIA_100X_EMPTY_1x1_100ms	aec7b2ec-94d2-4ad4-8042-76554b218787	EPI_100X_YFP_1x1_200ms_25sola	EPI_100X_RFP_1x1_200ms_25sola
515	16	7.88416761836774	127	-49.9559440674475	791.535433070866	785.716535433071	114638	902.661417322835	112.362485674953	259.819473696481	0	2955000	23267.7165354331	286.79355219869	289.325998972794	1	NaN	NaN	NaN	NaN	NaN	162.512781697454	0.999717428846382	16.7040512371425	12.3485619835199	9.30557102595915	3.37583095640581	0.00863239088732131	0.00467243104853409	0	1.0004142223289	1136.05079876056	4	21707.7401574803	1	1	1	1	2019-05-16T17:47:23.113	NG_ecoli_LTEE_606_DM25	-0	-0	160.15	DIA_100X_EMPTY_1x1_100ms	c79df51b-0090-47a2-a0cf-3368dca069da	EPI_100X_YFP_1x1_200ms_25sola	EPI_100X_RFP_1x1_200ms_25sola
516	20	7.16994696884417	144	-49.9814625989001	793.743055555556	1791.71527777778	425158	2952.48611111111	112.362485674953	259.819473696481	1	50048	347.555555555556	286.79355219869	289.325998972794	0	NaN	NaN	NaN	NaN	NaN	189.777393687308	0.99957728089184	19.8794559494108	12.0048533739297	9.04331766639596	3.41626056495445	0.00731186814805338	0.00331720576639829	2	1.00032680081755	1276.87960240873	4	24994.8680555556	1	1	1	1	2019-05-16T17:47:23.113	NG_ecoli_LTEE_606_DM25	-0	-0	160.15	DIA_100X_EMPTY_1x1_100ms	2bc98351-fd40-406e-882e-7ee403c2b39b	EPI_100X_YFP_1x1_200ms_25sola	EPI_100X_RFP_1x1_200ms_25sola
517	18	9.08970538442676	165	-44.2944781067368	796.515151515152	99.9757575757576	1393929	8448.05454545455	112.362485674953	259.819473696481	1	70760	428.848484848485	286.79355219869	289.325998972794	0	NaN	NaN	NaN	NaN	NaN	214.068935711328	0.997819155491132	21.5354112987521	11.9288787359606	9.54594352994469	3.11093096902687	0.00426021350863002	0.00176210232058888	1	1.00008452267431	1541.27727057161	4	26129.0060606061	1	1	1	1	2019-05-16T17:47:23.113	NG_ecoli_LTEE_606_DM25	-0	-0	160.15	DIA_100X_EMPTY_1x1_100ms	22bfad05-044f-4866-b1e7-fc20b89e21bb	EPI_100X_YFP_1x1_200ms_25sola	EPI_100X_RFP_1x1_200ms_25sola
518	37	10.6969210086715	396	45.6738820608399	803.808080808081	149.886363636364	1903758	4807.4696969697	112.362485674953	259.819473696481	4	202146	510.469696969697	286.79355219869	289.325998972794	0	NaN	NaN	NaN	NaN	NaN	412.084705792857	0.911196802894908	38.2514596451903	13.5632897554455	10.3885032110764	2.75548719592724	0.0485623910075785	0.0143364226326163	2	1.00760648088259	3242.23022596749	6	25060.6186868687	1	1	1	1	2019-05-16T17:47:23.113	NG_ecoli_LTEE_606_DM25	-0	-0	160.15	DIA_100X_EMPTY_1x1_100ms	3098e194-7e92-486b-9a69-10d6a83a811d	EPI_100X_YFP_1x1_200ms_25sola	EPI_100X_RFP_1x1_200ms_25sola
519	26	7.75762162227783	202	-37.8364768467013	799.351485148515	1799.0198019802	953065	4718.14356435644	112.362485674953	259.819473696481	2	70016	346.613861386139	286.79355219869	289.325998972794	0	NaN	NaN	NaN	NaN	NaN	266.856071330395	0.928350849071321	28.0480258412158	11.3757530939032	9.12384824943089	2.45189698929343	0.0545969733285494	0.0218518940053711	1	1.02317488787952	1833.78445519432	7	25141.7772277228	1	1	1	1	2019-05-16T17:47:23.113	NG_ecoli_LTEE_606_DM25	-0	-0	160.15	DIA_100X_EMPTY_1x1_100ms	34ed8fc2-c96e-4c6b-aa4c-3068980b7aad	EPI_100X_YFP_1x1_200ms_25sola	EPI_100X_RFP_1x1_200ms_25sola
520	29	7.83020026095141	227	40.8634861358878	800.766519823789	138.814977973568	1617907	7127.3436123348	112.362485674953	259.819473696481	3	110279	485.810572687225	286.79355219869	289.325998972794	0	NaN	NaN	NaN	NaN	NaN	291.8331131218	0.934777653440099	30.8952098124556	11.0216868952089	9.16411249025421	2.36508930850645	0.0253160371989705	0.0118587539555544	1	1.00925967640597	2037.80138637118	4	26199.3436123348	1	1	1	1	2019-05-16T17:47:23.113	NG_ecoli_LTEE_606_DM25	-0	-0	160.15	DIA_100X_EMPTY_1x1_100ms	6ae1febc-9896-4690-86c9-bd352b34815b	EPI_100X_YFP_1x1_200ms_25sola	EPI_100X_RFP_1x1_200ms_25sola
521	21	8.27878652739494	174	8.10817914705223	793.459770114943	169.580459770115	1658434	9531.22988505747	112.362485674953	259.819473696481	1	164934	947.896551724138	286.79355219869	289.325998972794	0	NaN	NaN	NaN	NaN	NaN	222.293295316989	0.999492016168511	23.6247608796169	11.0394914865191	9.08437038038305	2.80954711898493	0.0075316019148294	0.0042492451504962	0	1.00068049830327	1531.25305446487	4	24766.0747126437	1	1	1	1	2019-05-16T17:47:23.113	NG_ecoli_LTEE_606_DM25	-0	-0	160.15	DIA_100X_EMPTY_1x1_100ms	281c70e3-0ea7-4606-b3c7-5058dce4063b	EPI_100X_YFP_1x1_200ms_25sola	EPI_100X_RFP_1x1_200ms_25sola
522	21	8.97810603910754	190	-39.6775359544536	795.157894736842	269.352631578947	401279	2111.99473684211	112.362485674953	259.819473696481	1	457059	2405.57368421053	286.79355219869	289.325998972794	2	NaN	NaN	NaN	NaN	NaN	222.058095860947	0.985868293443998	22.590735746665	12.4042690112461	9.38519948948579	3.10094840214955	0.0184658609567701	0.00710564600535366	1	1.00146318923649	1562.81392946591	3	23158.0263157895	1	1	1	1	2019-05-16T17:47:23.113	NG_ecoli_LTEE_606_DM25	-0	-0	160.15	DIA_100X_EMPTY_1x1_100ms	cf64a52a-e857-42b7-a59b-27932149fe3e	EPI_100X_YFP_1x1_200ms_25sola	EPI_100X_RFP_1x1_200ms_25sola
523	23	9.6407341170864	228	-30.823300625611	798.986842105263	1745.85964912281	1632320	7159.29824561404	112.362485674953	259.819473696481	1	71090	311.798245614035	286.79355219869	289.325998972794	0	NaN	NaN	NaN	NaN	NaN	249.820249898924	0.985388619429842	25.6485091373726	11.6180534764076	9.45979339859552	2.71734408687739	0.0114031877201179	0.00792072145202451	0	1.00252349552254	1802.66617816173	4	23171.7850877193	1	1	1	1	2019-05-16T17:47:23.113	NG_ecoli_LTEE_606_DM25	-0	-0	160.15	DIA_100X_EMPTY_1x1_100ms	4e487d87-30cb-4fb9-b5c6-bbf768363d3f	EPI_100X_YFP_1x1_200ms_25sola	EPI_100X_RFP_1x1_200ms_25sola
524	23	9.65166008192389	222	-0.908200776640344	798.189189189189	58.027027027027	1626144	7324.97297297297	112.362485674953	259.819473696481	1	84583	381.004504504504	286.79355219869	289.325998972794	0	NaN	NaN	NaN	NaN	NaN	246.464197817972	0.997923385375616	24.1591559755287	12.5619188676682	9.89013687918269	3.08830350790586	0.0189130983612136	0.00973459085561836	0	1.00380002260608	1855.99261396948	4	23620.2027027027	1	1	1	1	2019-05-16T17:47:23.113	NG_ecoli_LTEE_606_DM25	-0	-0	160.15	DIA_100X_EMPTY_1x1_100ms	ad003f51-f2a1-45e5-8eb3-72d65ba015b3	EPI_100X_YFP_1x1_200ms_25sola	EPI_100X_RFP_1x1_200ms_25sola
525	24	7.63495634390668	183	-49.9778433903446	799.644808743169	115.016393442623	1184849	6474.58469945355	112.362485674953	259.819473696481	1	77010	420.819672131148	286.79355219869	289.325998972794	0	NaN	NaN	NaN	NaN	NaN	220.091693161983	0.993956540618991	22.8431525171923	11.273695366449	9.17177228638103	2.89328891448954	0.0320564534772544	0.0164060587492827	0	1.00920345032333	1509.21963986409	3	26864.9398907104	1	1	1	1	2019-05-16T17:47:23.113	NG_ecoli_LTEE_606_DM25	-0	-0	160.15	DIA_100X_EMPTY_1x1_100ms	646f25a5-be4c-4ce7-a92e-1780453d7f93	EPI_100X_YFP_1x1_200ms_25sola	EPI_100X_RFP_1x1_200ms_25sola
526	34	15.7152021488916	535	-49.865146158251	803.407476635514	955.702803738318	2068709	3866.74579439252	112.362485674953	259.819473696481	4	174446	326.067289719626	286.79355219869	289.325998972794	0	NaN	NaN	NaN	NaN	NaN	525.776472503926	0.932912934746634	32.4807188725263	21.3490377248949	15.3504084491253	6.03606689976741	0.0568369159664805	0.0190505621844595	2	1.02430527886737	6011.11983047449	3	22200.5943925234	1	1	1	1	2019-05-16T17:47:23.113	NG_ecoli_LTEE_606_DM25	-0	-0	160.15	DIA_100X_EMPTY_1x1_100ms	fe0369fe-e4fb-4da4-b7f5-fd61cf2f83aa	EPI_100X_YFP_1x1_200ms_25sola	EPI_100X_RFP_1x1_200ms_25sola
527	22	9.34065034141652	206	-2.63323950242149	801.145631067961	1779.6067961165	449130	2180.2427184466	112.362485674953	259.819473696481	0	66695	323.76213592233	286.79355219869	289.325998972794	0	NaN	NaN	NaN	NaN	NaN	235.341108130795	0.997931803307886	23.0397529687192	12.3362737888969	9.85231940512895	3.08893169075843	0.0110506441384409	0.00494240933899942	1	1.00043773310343	1756.48589023841	6	26415.354368932	1	1	1	1	2019-05-16T17:47:23.113	NG_ecoli_LTEE_606_DM25	-0	-0	160.15	DIA_100X_EMPTY_1x1_100ms	ef577b1e-0209-47ac-9919-b18f7f1e2322	EPI_100X_YFP_1x1_200ms_25sola	EPI_100X_RFP_1x1_200ms_25sola
528	20	9.09745072947332	183	-45.2337786473734	798.437158469945	1815.5956284153	714216	3902.81967213115	112.362485674953	259.819473696481	1	78354	428.16393442623	286.79355219869	289.325998972794	0	NaN	NaN	NaN	NaN	NaN	215.523785899575	0.992967136145831	21.1642902636658	12.3414409037384	9.63972942636556	3.23476244511782	0.0438987416250732	0.023285167180737	0	1.01734785452993	1544.62577860426	5	25643.7267759563	1	1	1	1	2019-05-16T17:47:23.113	NG_ecoli_LTEE_606_DM25	-0	-0	160.15	DIA_100X_EMPTY_1x1_100ms	67ff2a97-284c-4212-b69a-d9dafc474add	EPI_100X_YFP_1x1_200ms_25sola	EPI_100X_RFP_1x1_200ms_25sola
529	33	9.52241459544749	315	47.0152333207375	804.428571428571	1892.00634920635	1242988	3945.99365079365	112.362485674953	259.819473696481	2	128143	406.803174603175	286.79355219869	289.325998972794	0	NaN	NaN	NaN	NaN	NaN	347.767182011971	0.906705424860238	35.2559995082661	11.4635345815615	9.60650381149245	2.26819547170595	0.0281643898044796	0.010295035628269	2	1.00646782143585	2555.36905702041	6	24332.9396825397	1	1	1	1	2019-05-16T17:47:23.113	NG_ecoli_LTEE_606_DM25	-0	-0	160.15	DIA_100X_EMPTY_1x1_100ms	7aa486f6-299e-40b8-a839-86a7b55aa140	EPI_100X_YFP_1x1_200ms_25sola	EPI_100X_RFP_1x1_200ms_25sola
530	16	8.04881767646929	130	-49.9891631062299	797.853846153846	240.723076923077	209824	1614.03076923077	112.362485674953	259.819473696481	0	3527129	27131.7615384615	286.79355219869	289.325998972794	1	NaN	NaN	NaN	NaN	NaN	169.579402653676	0.999721247123095	17.3719754719413	12.3799969628937	9.40023385321503	3.3451861633325	0.00120645978842651	0.000572496688116087	1	1.00000226846768	1205.63654722614	6	26130.2692307692	1	1	1	1	2019-05-16T17:47:23.113	NG_ecoli_LTEE_606_DM25	-0	-0	160.15	DIA_100X_EMPTY_1x1_100ms	3149c513-c19d-4042-b80e-70c9077002f2	EPI_100X_YFP_1x1_200ms_25sola	EPI_100X_RFP_1x1_200ms_25sola
531	28	10.9194900850641	306	42.5295362823608	798.225490196078	980.199346405229	790322	2582.75163398693	112.362485674953	259.819473696481	2	84841	277.258169934641	286.79355219869	289.325998972794	0	NaN	NaN	NaN	NaN	NaN	286.264307099876	0.965415556943275	28.1822695460291	11.7797863847191	9.89858047012247	2.53727395935257	0.0238756248777692	0.0118289480393528	1	1.00771156799325	2168.76093430774	2	20877.3169934641	1	1	1	1	2019-05-16T17:47:23.113	NG_ecoli_LTEE_606_DM25	-0	-0	160.15	DIA_100X_EMPTY_1x1_100ms	bcb4ba79-2810-404a-8e0f-108dbdefd1ed	EPI_100X_YFP_1x1_200ms_25sola	EPI_100X_RFP_1x1_200ms_25sola
532	20	8.6787437097993	174	-43.1706426662911	801.908045977012	1270.54022988506	401555	2307.78735632184	112.362485674953	259.819473696481	0	4379006	25166.7011494253	286.79355219869	289.325998972794	2	NaN	NaN	NaN	NaN	NaN	202.088305925368	0.999744638178161	21.3871958339557	11.5598076934795	9.04313113432147	3.03570784933813	0.0205398301004382	0.0110801467262805	1	1.00387303350713	1373.66674524331	4	22267.4712643678	1	1	1	1	2019-05-16T17:47:23.113	NG_ecoli_LTEE_606_DM25	-0	-0	160.15	DIA_100X_EMPTY_1x1_100ms	efc2c1a6-5653-46a8-bc24-446745022b5e	EPI_100X_YFP_1x1_200ms_25sola	EPI_100X_RFP_1x1_200ms_25sola
533	23	9.04456235931694	208	-25.5278544694379	798.831730769231	1763.86057692308	991047	4764.64903846154	112.362485674953	259.819473696481	3	69279	333.072115384615	286.79355219869	289.325998972794	0	NaN	NaN	NaN	NaN	NaN	247.493132474234	0.967907292464397	24.6373615757167	11.4240240268718	9.64271339998534	2.79001490064455	0.0321972691367226	0.0151342360816512	1	1.01023136931269	1799.21306619143	5	25338.875	1	1	1	1	2019-05-16T17:47:23.113	NG_ecoli_LTEE_606_DM25	-0	-0	160.15	DIA_100X_EMPTY_1x1_100ms	b124ade2-cb6d-42a6-821b-9b1654219c37	EPI_100X_YFP_1x1_200ms_25sola	EPI_100X_RFP_1x1_200ms_25sola
534	31	10.8274557871284	337	37.1833011997987	806.341246290801	1828.47477744807	1758836	5219.09792284866	112.362485674953	259.819473696481	4	140342	416.445103857567	286.79355219869	289.325998972794	0	NaN	NaN	NaN	NaN	NaN	338.941507444483	0.963136399214557	32.0028662690281	13.2825812142191	10.2542992355444	3.09491101564671	0.0138519695212845	0.00546233201964748	3	1.00090706990252	2642.96085835612	6	26216.2106824926	1	1	1	1	2019-05-16T17:47:23.113	NG_ecoli_LTEE_606_DM25	-0	-0	160.15	DIA_100X_EMPTY_1x1_100ms	1ecc2aee-8b26-4a2c-8b47-499b8e81e592	EPI_100X_YFP_1x1_200ms_25sola	EPI_100X_RFP_1x1_200ms_25sola
535	21	8.23732276350672	173	-30.4272139753844	800.28323699422	257.393063583815	1892447	10939	112.362485674953	259.819473696481	1	1618657	9356.39884393064	286.79355219869	289.325998972794	1	NaN	NaN	NaN	NaN	NaN	210.776607140898	0.997458817164575	21.8016929998101	11.4661464097728	9.27476353113691	2.87587700376805	0.0131252897097929	0.00628247053816957	1	1.00055775712504	1472.94249716858	4	23092.6416184971	1	1	1	1	2019-05-16T17:47:23.113	NG_ecoli_LTEE_606_DM25	-0	-0	160.15	DIA_100X_EMPTY_1x1_100ms	ceb81f2f-abc4-4009-afd1-20f78f7a986b	EPI_100X_YFP_1x1_200ms_25sola	EPI_100X_RFP_1x1_200ms_25sola
536	24	8.29170394805343	200	17.2116668086115	807.145	189.125	239596	1197.98	112.362485674953	259.819473696481	0	1383182	6915.91	286.79355219869	289.325998972794	2	NaN	NaN	NaN	NaN	NaN	234.602779579124	0.9834159420516	25.2190686898328	11.1608548209998	8.95561752690662	2.72903287042894	0.0285189046846191	0.0123775531004678	1	1.00721545347774	1588.5833309091	4	24016.78	1	1	1	1	2019-05-16T17:47:23.113	NG_ecoli_LTEE_606_DM25	-0	-0	160.15	DIA_100X_EMPTY_1x1_100ms	5be1c192-eb80-4806-a859-ecb58aaff76b	EPI_100X_YFP_1x1_200ms_25sola	EPI_100X_RFP_1x1_200ms_25sola
537	25	10.813266817359	270	-13.5957295203391	808.585185185185	90.2592592592593	2607985	9659.2037037037	112.362485674953	259.819473696481	2	106415	394.12962962963	286.79355219869	289.325998972794	0	NaN	NaN	NaN	NaN	NaN	269.843430910697	0.970281168147482	25.0815027201119	12.7177796764795	10.3257541412434	2.97798362837469	0.0268924378867738	0.0109541256449153	1	1.00582421164559	2100.3273841119	4	26491.1296296296	1	1	1	1	2019-05-16T17:47:23.113	NG_ecoli_LTEE_606_DM25	-0	-0	160.15	DIA_100X_EMPTY_1x1_100ms	5fe7559a-af3f-406b-9e08-e2f6582a92d1	EPI_100X_YFP_1x1_200ms_25sola	EPI_100X_RFP_1x1_200ms_25sola
538	34	11.4221812439791	389	48.506333817672	814.06940874036	1913.02570694087	1742776	4480.14395886889	112.362485674953	259.819473696481	2	125561	322.778920308483	286.79355219869	289.325998972794	0	NaN	NaN	NaN	NaN	NaN	367.317184537367	0.963522214472617	34.9562737114459	12.5453055461735	10.1906910557522	2.72413707348491	0.052237941186811	0.00433214609185726	1	1.00049616384066	2851.16455789724	3	21766.8508997429	1	1	1	1	2019-05-16T17:47:23.113	NG_ecoli_LTEE_606_DM25	-0	-0	160.15	DIA_100X_EMPTY_1x1_100ms	4074592d-c5bb-4a91-82bf-880fabc7fa06	EPI_100X_YFP_1x1_200ms_25sola	EPI_100X_RFP_1x1_200ms_25sola
539	22	9.51184995475354	211	9.03392912620254	808.222748815166	175.284360189573	1696510	8040.3317535545	112.362485674953	259.819473696481	2	467400	2215.16587677725	286.79355219869	289.325998972794	0	NaN	NaN	NaN	NaN	NaN	246.353312205595	0.989286770175674	24.2263833286056	11.9303759574148	9.88749780567897	2.85319595595086	0.0142015236291263	0.00751952842893145	0	1.00196046563778	1860.16413335624	5	24657.9289099526	1	1	1	1	2019-05-16T17:47:23.113	NG_ecoli_LTEE_606_DM25	-0	-0	160.15	DIA_100X_EMPTY_1x1_100ms	9b65e291-9640-4170-8706-690003eec226	EPI_100X_YFP_1x1_200ms_25sola	EPI_100X_RFP_1x1_200ms_25sola
540	34	8.57806698396839	292	47.9017097733264	808.86301369863	772.421232876712	1721477	5895.46917808219	112.362485674953	259.819473696481	4	479861	1643.3595890411	286.79355219869	289.325998972794	0	NaN	NaN	NaN	NaN	NaN	337.641316876241	0.941382556999413	35.4748402266908	11.4397395699195	9.26215363463722	2.43499885621601	0.00953096701673887	0.00323445519992714	3	1.00030805992007	2390.20026676574	4	22880.404109589	1	1	1	1	2019-05-16T17:47:23.113	NG_ecoli_LTEE_606_DM25	-0	-0	160.15	DIA_100X_EMPTY_1x1_100ms	c0b555ff-01a3-4a9e-97a7-59d96e34f983	EPI_100X_YFP_1x1_200ms_25sola	EPI_100X_RFP_1x1_200ms_25sola
541	26	9.99673915065604	260	15.46538597075	811.746153846154	1804.2	1947402	7490.00769230769	112.362485674953	259.819473696481	1	80168	308.338461538462	286.79355219869	289.325998972794	0	NaN	NaN	NaN	NaN	NaN	280.568774069527	0.98956411233601	26.2434877092437	12.4075108917344	10.3932366074731	2.99896618471178	0.00820995355004848	0.00392411253671821	1	1.00029031755368	2226.4505894764	5	24554.2384615385	1	1	1	1	2019-05-16T17:47:23.113	NG_ecoli_LTEE_606_DM25	-0	-0	160.15	DIA_100X_EMPTY_1x1_100ms	19379943-74b5-44c6-8af7-04c4db43c4d1	EPI_100X_YFP_1x1_200ms_25sola	EPI_100X_RFP_1x1_200ms_25sola
542	20	8.51328257308924	171	13.0410580748148	809.543859649123	162.567251461988	565076	3304.53801169591	112.362485674953	259.819473696481	0	122098	714.023391812865	286.79355219869	289.325998972794	0	NaN	NaN	NaN	NaN	NaN	205.940628137842	0.987551605260471	21.2271528592064	12.4218650626229	9.38654163326083	2.9584321994606	0.00235715792623287	0.00150215566668599	1	1.00006455142877	1468.90209498005	5	27566.8011695906	1	1	1	1	2019-05-16T17:47:23.113	NG_ecoli_LTEE_606_DM25	-0	-0	160.15	DIA_100X_EMPTY_1x1_100ms	84342671-c108-4496-9cd2-3fd6de00b0c0	EPI_100X_YFP_1x1_200ms_25sola	EPI_100X_RFP_1x1_200ms_25sola
543	32	11.7681420246021	377	45.6371105233395	816.737400530504	794.832891246684	1002051	2657.96021220159	112.362485674953	259.819473696481	2	419632	1113.08222811671	286.79355219869	289.325998972794	0	NaN	NaN	NaN	NaN	NaN	352.495722962418	0.932372951964606	32.9597405699806	12.1654025575882	10.2463075778955	2.52963606197604	0.0516627717470637	0.0269274772271268	0	1.04275585926416	2717.74335880817	5	22378.599469496	1	1	1	1	2019-05-16T17:47:23.113	NG_ecoli_LTEE_606_DM25	-0	-0	160.15	DIA_100X_EMPTY_1x1_100ms	cc2a50d9-d7d2-4e05-8f97-9740f084be8a	EPI_100X_YFP_1x1_200ms_25sola	EPI_100X_RFP_1x1_200ms_25sola
544	20	9.46407343739369	191	-19.5847277960898	811.193717277487	1863.35602094241	1461584	7652.2722513089	112.362485674953	259.819473696481	2	69733	365.094240837696	286.79355219869	289.325998972794	0	NaN	NaN	NaN	NaN	NaN	224.197219319644	0.991772737321658	22.2280772658115	12.2556336379006	9.58692854467784	3.1831026196251	0.0116649614680746	0.00476589549639368	1	1.0004714573133	1604.54078220953	7	26848.3141361257	1	1	1	1	2019-05-16T17:47:23.113	NG_ecoli_LTEE_606_DM25	-0	-0	160.15	DIA_100X_EMPTY_1x1_100ms	43aa6152-c3ea-4d51-a6d9-d99a6650e4b8	EPI_100X_YFP_1x1_200ms_25sola	EPI_100X_RFP_1x1_200ms_25sola
545	25	9.72144691676244	243	44.4005669156785	810.407407407407	251.711934156379	1372090	5646.46090534979	112.362485674953	259.819473696481	2	996464	4100.67489711934	286.79355219869	289.325998972794	2	NaN	NaN	NaN	NaN	NaN	256.104443241741	0.992853851429419	25.4304398244908	11.6805015944091	9.70190626182578	2.79151867994913	0.017046361059421	0.00945952230868075	1	1.00381981426505	1880.00022515892	3	22533.8641975309	1	1	1	1	2019-05-16T17:47:23.113	NG_ecoli_LTEE_606_DM25	-0	-0	160.15	DIA_100X_EMPTY_1x1_100ms	c062fb56-6b38-493a-8558-734567dc6114	EPI_100X_YFP_1x1_200ms_25sola	EPI_100X_RFP_1x1_200ms_25sola
546	24	6.7297873227125	162	-49.8740299591647	815.833333333333	1885.18518518519	834304	5150.02469135802	112.362485674953	259.819473696481	3	61483	379.524691358025	286.79355219869	289.325998972794	0	NaN	NaN	NaN	NaN	NaN	223.161294331215	0.998419253688402	24.271508684909	11.3508343567531	8.92945472062741	2.82318496173937	0.00704121279727809	0.00301374018736546	1	1.00019995565007	1519.97530665552	5	24947.1111111111	1	1	1	1	2019-05-16T17:47:23.113	NG_ecoli_LTEE_606_DM25	-0	-0	160.15	DIA_100X_EMPTY_1x1_100ms	a876be4a-5b64-42c3-8459-e3225e654c26	EPI_100X_YFP_1x1_200ms_25sola	EPI_100X_RFP_1x1_200ms_25sola
547	30	10.4923556295144	315	42.27924657815	814.088888888889	76.1301587301587	3248475	10312.619047619	112.362485674953	259.819473696481	2	124085	393.920634920635	286.79355219869	289.325998972794	0	NaN	NaN	NaN	NaN	NaN	325.103467417055	0.979569096220196	30.8374994779323	11.9987796483819	10.3155090239323	2.60986018508734	0.00783694305567462	0.0031063425190178	2	1.00016658570604	2577.213295471	5	24735.7682539683	1	1	1	1	2019-05-16T17:47:23.113	NG_ecoli_LTEE_606_DM25	-0	-0	160.15	DIA_100X_EMPTY_1x1_100ms	115338d6-47dc-46f9-a4a5-63c802647ac5	EPI_100X_YFP_1x1_200ms_25sola	EPI_100X_RFP_1x1_200ms_25sola
548	18	10.2925545894203	187	-47.182763518446	811.978609625668	1851.70053475936	1146919	6133.25668449198	112.362485674953	259.819473696481	2	76969	411.598930481283	286.79355219869	289.325998972794	0	NaN	NaN	NaN	NaN	NaN	215.493828289362	0.999708219255956	20.5180617877219	12.7447889399246	9.93852437503206	3.4632501315752	0.0194060211941627	0.0111675938315561	0	1.00354589211762	1591.73229943837	5	25009.7272727273	1	1	1	1	2019-05-16T17:47:23.113	NG_ecoli_LTEE_606_DM25	-0	-0	160.15	DIA_100X_EMPTY_1x1_100ms	d4a8b6c1-a1fe-480c-8224-f3a567788496	EPI_100X_YFP_1x1_200ms_25sola	EPI_100X_RFP_1x1_200ms_25sola
549	39	10.1187141353282	396	2.66926735484762	817.333333333333	112.502525252525	5014557	12663.0227272727	112.362485674953	259.819473696481	3	157676	398.171717171717	286.79355219869	289.325998972794	0	NaN	NaN	NaN	NaN	NaN	411.356011461551	0.868158238246909	40.9823601571432	13.0925476517331	9.75431830755542	2.3961888418265	0.0527011331399594	0.0145323414987172	2	1.01157839741894	3062.53241527454	4	27225.0151515152	1	1	1	1	2019-05-16T17:47:23.113	NG_ecoli_LTEE_606_DM25	-0	-0	160.15	DIA_100X_EMPTY_1x1_100ms	48f7bcd2-876a-43f3-949e-51d7db925701	EPI_100X_YFP_1x1_200ms_25sola	EPI_100X_RFP_1x1_200ms_25sola
550	21	9.48024773168167	201	10.48486882926	810.238805970149	229.761194029851	367656	1829.13432835821	112.362485674953	259.819473696481	2	922243	4588.2736318408	286.79355219869	289.325998972794	0	NaN	NaN	NaN	NaN	NaN	211.51483112926	0.990064998278169	22.3678096980724	10.8202338382567	9.05494473026121	2.75901505248105	0.0157989463777361	0.00821595591914535	0	1.00236097004462	1440.40608752548	3	22949.4726368159	1	1	1	1	2019-05-16T17:47:23.113	NG_ecoli_LTEE_606_DM25	-0	-0	160.15	DIA_100X_EMPTY_1x1_100ms	3b5d1c04-c41e-4a04-9798-24ddba4a32b2	EPI_100X_YFP_1x1_200ms_25sola	EPI_100X_RFP_1x1_200ms_25sola
551	22	8.99938438935922	198	3.37945962260707	810.722222222222	1762.73232323232	788692	3983.29292929293	112.362485674953	259.819473696481	2	65985	333.257575757576	286.79355219869	289.325998972794	0	NaN	NaN	NaN	NaN	NaN	239.122915222944	0.997343334628626	23.5592860366421	12.6606763300639	9.84026283355875	3.05491398229137	0.0222998497975315	0.00999028023164487	1	1.0038472524472	1791.70045342615	4	23288.5101010101	1	1	1	1	2019-05-16T17:47:23.113	NG_ecoli_LTEE_606_DM25	-0	-0	160.15	DIA_100X_EMPTY_1x1_100ms	7e71074c-9ff5-4585-bc05-47307aa0cf94	EPI_100X_YFP_1x1_200ms_25sola	EPI_100X_RFP_1x1_200ms_25sola
552	24	8.99156335537981	216	22.4509293592419	811.282407407407	1288.37962962963	2986634	13827.0092592593	112.362485674953	259.819473696481	0	174434	807.564814814815	286.79355219869	289.325998972794	0	NaN	NaN	NaN	NaN	NaN	239.204760248058	0.995070217657892	24.0603357690057	11.944888126839	9.5965988587274	2.95887127260069	0.0125084379474244	0.00561723508768929	1	1.00132015128292	1740.30852718856	3	21535.7407407407	1	1	1	1	2019-05-16T17:47:23.113	NG_ecoli_LTEE_606_DM25	-0	-0	160.15	DIA_100X_EMPTY_1x1_100ms	6107a336-0c90-417a-aeac-bf242151d2f7	EPI_100X_YFP_1x1_200ms_25sola	EPI_100X_RFP_1x1_200ms_25sola
553	39	10.5801207492223	413	-49.9960602643545	825.230024213075	1848.43099273608	1996142	4833.27360774818	112.362485674953	259.819473696481	3	181080	438.450363196126	286.79355219869	289.325998972794	0	NaN	NaN	NaN	NaN	NaN	464.574272477822	0.754311515676473	NaN	NaN	NaN	NaN	NaN	NaN	NaN	NaN	NaN	9	24863.397094431	1	1	1	1	2019-05-16T17:47:23.113	NG_ecoli_LTEE_606_DM25	-0	-0	160.15	DIA_100X_EMPTY_1x1_100ms	a7032e95-c577-4c31-96bf-cd682846025e	EPI_100X_YFP_1x1_200ms_25sola	EPI_100X_RFP_1x1_200ms_25sola
554	30	9.00533761529305	271	9.41406086259333	820.387453874539	1876.0332103321	2479617	9149.87822878229	112.362485674953	259.819473696481	3	106323	392.335793357934	286.79355219869	289.325998972794	0	NaN	NaN	NaN	NaN	NaN	319.504521311633	0.937188471776882	32.6250229285728	11.6301457147585	9.48663713171289	2.37695694568663	0.0335801885262151	0.0131066996358541	1	1.00879535258005	2306.03176234325	6	25574.3726937269	1	1	1	1	2019-05-16T17:47:23.113	NG_ecoli_LTEE_606_DM25	-0	-0	160.15	DIA_100X_EMPTY_1x1_100ms	0100ba6e-96fd-44b0-80b5-704a3b634ac6	EPI_100X_YFP_1x1_200ms_25sola	EPI_100X_RFP_1x1_200ms_25sola
555	41	7.50968221953379	309	5.42529532739265	818.019417475728	1772.92233009709	1591623	5150.88349514563	112.362485674953	259.819473696481	3	105260	340.647249190939	286.79355219869	289.325998972794	0	NaN	NaN	NaN	NaN	NaN	400.378566000353	0.886645573831863	42.9839637695663	11.0922191042021	9.14000283102567	1.9765953790312	0.0167713780700262	0.00586671033199071	2	1.00362469299852	2820.25906204542	8	24971.0485436893	1	1	1	1	2019-05-16T17:47:23.113	NG_ecoli_LTEE_606_DM25	-0	-0	160.15	DIA_100X_EMPTY_1x1_100ms	d85e9730-2a12-4199-9478-0c797da95115	EPI_100X_YFP_1x1_200ms_25sola	EPI_100X_RFP_1x1_200ms_25sola
556	38	9.30096872118421	354	46.639837872637	817.008474576271	1116.76836158192	1170600	3306.77966101695	112.362485674953	259.819473696481	3	121357	342.816384180791	286.79355219869	289.325998972794	0	NaN	NaN	NaN	NaN	NaN	399.207744414679	0.928668930840961	40.2955116388774	11.4316480813951	9.73938094048594	2.11074177172742	0.0135478898390366	0.00576350229908447	2	1.00131457238658	3001.99014110836	2	21753.1016949153	1	1	1	1	2019-05-16T17:47:23.113	NG_ecoli_LTEE_606_DM25	-0	-0	160.15	DIA_100X_EMPTY_1x1_100ms	472b98fe-3af5-4991-b03a-77e9a6578f4d	EPI_100X_YFP_1x1_200ms_25sola	EPI_100X_RFP_1x1_200ms_25sola
557	20	8.93338341083743	179	-4.20062280441402	821.178770949721	64.8212290502793	699345	3906.95530726257	112.362485674953	259.819473696481	0	74666	417.128491620112	286.79355219869	289.325998972794	0	NaN	NaN	NaN	NaN	NaN	219.147866823427	0.997916588864814	21.167915376049	11.8510877611747	10.0011701029148	2.97124683211128	0.0150726718938738	0.00905442787023368	0	1.00234415777943	1662.91327357162	4	23942.1229050279	1	1	1	1	2019-05-16T17:47:23.113	NG_ecoli_LTEE_606_DM25	-0	-0	160.15	DIA_100X_EMPTY_1x1_100ms	7d105474-7535-4dd7-b9ed-25aefbfc169c	EPI_100X_YFP_1x1_200ms_25sola	EPI_100X_RFP_1x1_200ms_25sola
558	25	10.5978634059252	265	46.0712517187655	819.188679245283	1273.83018867925	1896760	7157.58490566038	112.362485674953	259.819473696481	2	634644	2394.88301886792	286.79355219869	289.325998972794	0	NaN	NaN	NaN	NaN	NaN	272.841632702626	0.968448564399757	25.3956579666049	12.974008262637	10.2222642964254	3.17287089465139	0.0239258829160504	0.0139292201348504	0	1.00813956630081	2084.22001196768	3	21214.6905660377	1	1	1	1	2019-05-16T17:47:23.113	NG_ecoli_LTEE_606_DM25	-0	-0	160.15	DIA_100X_EMPTY_1x1_100ms	f72672e2-fe46-4329-9c6c-5a68521d0f83	EPI_100X_YFP_1x1_200ms_25sola	EPI_100X_RFP_1x1_200ms_25sola
559	31	10.3454214226148	321	48.8304819490261	825.333333333333	757.052959501558	1869129	5822.83177570093	112.362485674953	259.819473696481	2	131976	411.140186915888	286.79355219869	289.325998972794	0	NaN	NaN	NaN	NaN	NaN	339.027322271414	0.922893849649713	32.3068712319659	13.7170799466075	10.2378189386785	2.73467467202709	0.0330772958164336	0.0111443144678742	1	1.00609023843074	2659.49801894384	3	22791.7289719626	1	1	1	1	2019-05-16T17:47:23.113	NG_ecoli_LTEE_606_DM25	-0	-0	160.15	DIA_100X_EMPTY_1x1_100ms	27276fc7-fb3e-4e7b-8a5a-cf6d46d6a315	EPI_100X_YFP_1x1_200ms_25sola	EPI_100X_RFP_1x1_200ms_25sola
560	30	10.1597047905788	306	37.6226785930168	821.705882352941	774.395424836601	792602	2590.20261437908	112.362485674953	259.819473696481	0	184351	602.454248366013	286.79355219869	289.325998972794	0	NaN	NaN	NaN	NaN	NaN	340.366646808068	0.939292014932753	32.8744824237937	12.4194024367562	10.0831577825226	2.627836425446	0.0237745684157018	0.0121954141910002	1	1.00555053936882	2625.07630364744	4	22574.8562091503	1	1	1	1	2019-05-16T17:47:23.113	NG_ecoli_LTEE_606_DM25	-0	-0	160.15	DIA_100X_EMPTY_1x1_100ms	4f36137b-35b6-4734-875b-f7ce79c35503	EPI_100X_YFP_1x1_200ms_25sola	EPI_100X_RFP_1x1_200ms_25sola
561	32	8.99420259278894	288	37.0575925474017	820.291666666667	1155.37847222222	1594079	5534.99652777778	112.362485674953	259.819473696481	2	89072	309.277777777778	286.79355219869	289.325998972794	0	NaN	NaN	NaN	NaN	NaN	293.543673963092	0.977456399156399	30.880090201443	11.2336605121153	9.30616371913847	2.42481174579051	0.00378893180908562	0.00135274958780981	3	1.00008019071667	2100.43776847448	2	21448.1041666667	1	1	1	1	2019-05-16T17:47:23.113	NG_ecoli_LTEE_606_DM25	-0	-0	160.15	DIA_100X_EMPTY_1x1_100ms	815a531c-c8c3-4514-a5bb-5e6d4a8ee2d5	EPI_100X_YFP_1x1_200ms_25sola	EPI_100X_RFP_1x1_200ms_25sola
562	23	10.6199109046176	246	32.0724392434827	818.894308943089	1249.9674796748	846521	3441.14227642276	112.362485674953	259.819473696481	2	264596	1075.59349593496	286.79355219869	289.325998972794	0	NaN	NaN	NaN	NaN	NaN	236.078117633808	0.996613374909912	24.1936782315461	11.5158842250836	9.43734939142422	2.83292916142811	0.00274550204834257	0.00156952033987481	1	1.00002312090311	1692.3564833109	1	20862.256097561	1	1	1	1	2019-05-16T17:47:23.113	NG_ecoli_LTEE_606_DM25	-0	-0	160.15	DIA_100X_EMPTY_1x1_100ms	873fc842-1a46-42ee-864b-ac26b7bb92f9	EPI_100X_YFP_1x1_200ms_25sola	EPI_100X_RFP_1x1_200ms_25sola
563	28	10.6111220481926	297	48.3471276558768	822.989898989899	128.023569023569	5793355	19506.2457912458	112.362485674953	259.819473696481	1	131089	441.377104377104	286.79355219869	289.325998972794	0	NaN	NaN	NaN	NaN	NaN	299.337566222878	0.977327500506641	27.3972196009338	13.3840110318977	10.3847577379492	3.31026732319834	0.0358606441797311	0.00715640291849087	1	1.00163056702169	2320.54027921371	6	25374.1447811448	1	1	1	1	2019-05-16T17:47:23.113	NG_ecoli_LTEE_606_DM25	-0	-0	160.15	DIA_100X_EMPTY_1x1_100ms	7a31ed56-1a7c-431d-86c9-9915206d7c74	EPI_100X_YFP_1x1_200ms_25sola	EPI_100X_RFP_1x1_200ms_25sola
564	25	10.3130013415664	258	-36.1256915648744	826.798449612403	189.348837209302	930233	3605.55426356589	112.362485674953	259.819473696481	1	4139089	16042.980620155	286.79355219869	289.325998972794	1	NaN	NaN	NaN	NaN	NaN	297.733343043788	0.933996412320395	27.4711807046884	12.8414922206883	10.300652159246	2.88445495749715	0.0424395226050946	0.0200945975805134	1	1.00509443493033	2289.26806879147	5	23774.7325581395	1	1	1	1	2019-05-16T17:47:23.113	NG_ecoli_LTEE_606_DM25	-0	-0	160.15	DIA_100X_EMPTY_1x1_100ms	99b44fb9-81b9-472f-83cb-d57918b92e73	EPI_100X_YFP_1x1_200ms_25sola	EPI_100X_RFP_1x1_200ms_25sola
565	38	10.2141012578636	388	20.2476500397496	834.113402061856	1795.71391752577	2082613	5367.55927835052	112.362485674953	259.819473696481	4	144388	372.134020618557	286.79355219869	289.325998972794	0	NaN	NaN	NaN	NaN	NaN	405.76734043005	0.896420981941634	38.939030931589	12.3921990177468	10.1012831427396	2.4139478542792	0.0193083284610145	0.00643670694848871	3	1.00201953766108	3120.52818767318	8	25548.8530927835	1	1	1	1	2019-05-16T17:47:23.113	NG_ecoli_LTEE_606_DM25	-0	-0	160.15	DIA_100X_EMPTY_1x1_100ms	5c94ede2-6bd1-40e6-a717-44cc0753ca34	EPI_100X_YFP_1x1_200ms_25sola	EPI_100X_RFP_1x1_200ms_25sola
566	31	11.3374193091031	352	-20.9067476757388	827.647727272727	1827.16761363636	3197894	9084.92613636364	112.362485674953	259.819473696481	2	134821	383.014204545455	286.79355219869	289.325998972794	0	NaN	NaN	NaN	NaN	NaN	351.495739930627	0.917312147805071	33.4007230901121	11.9338291424349	9.97355218248018	2.81122238741651	0.0799071916492954	0.0286199124198551	2	1.05281999095082	2609.42896530068	5	25070.5909090909	1	1	1	1	2019-05-16T17:47:23.113	NG_ecoli_LTEE_606_DM25	-0	-0	160.15	DIA_100X_EMPTY_1x1_100ms	a2c682b7-a08f-4e72-9d60-58940667c74f	EPI_100X_YFP_1x1_200ms_25sola	EPI_100X_RFP_1x1_200ms_25sola
567	20	6.13262833709394	123	-49.9940108531951	823.560975609756	176.154471544715	715448	5816.65040650407	112.362485674953	259.819473696481	2	455726	3705.08943089431	286.79355219869	289.325998972794	0	NaN	NaN	NaN	NaN	NaN	189.934647725623	0.994512135223244	20.9654148724397	10.8317821810915	8.60308994642534	2.86542857025999	0.0286802325019637	0.0156284828629995	0	1.00757194199923	1218.71531645813	5	25632.6666666667	1	1	1	1	2019-05-16T17:47:23.113	NG_ecoli_LTEE_606_DM25	-0	-0	160.15	DIA_100X_EMPTY_1x1_100ms	f051f45e-5a8f-4cbf-8e03-9dd448f64a28	EPI_100X_YFP_1x1_200ms_25sola	EPI_100X_RFP_1x1_200ms_25sola
568	33	9.9990827280374	330	48.6062819233706	827.293939393939	1105.96666666667	722196	2188.47272727273	112.362485674953	259.819473696481	2	98294	297.860606060606	286.79355219869	289.325998972794	0	NaN	NaN	NaN	NaN	NaN	348.568750627216	0.946064084790375	34.4307867366471	12.5386104271524	9.81913180576181	2.6169675779046	0.0149855088411734	0.00587376553445265	3	1.00335424604283	2607.25198782037	5	23789.3454545455	1	1	1	1	2019-05-16T17:47:23.113	NG_ecoli_LTEE_606_DM25	-0	-0	160.15	DIA_100X_EMPTY_1x1_100ms	a57bd175-21d5-47c9-b841-17e3a1efe98c	EPI_100X_YFP_1x1_200ms_25sola	EPI_100X_RFP_1x1_200ms_25sola
569	34	9.76910182913123	333	3.16398325998682	832.711711711712	1900.10810810811	1462602	4392.1981981982	112.362485674953	259.819473696481	2	124876	375.003003003003	286.79355219869	289.325998972794	0	NaN	NaN	NaN	NaN	NaN	353.289870593814	0.935798902249717	34.4386008115892	11.93551758786	10.008976417415	2.42506246988623	0.0197227974292822	0.007349966569703	1	1.00456690541828	2709.65944740989	4	22894.3033033033	1	1	1	1	2019-05-16T17:47:23.113	NG_ecoli_LTEE_606_DM25	-0	-0	160.15	DIA_100X_EMPTY_1x1_100ms	770e31d0-910e-4be3-b713-93441250dc32	EPI_100X_YFP_1x1_200ms_25sola	EPI_100X_RFP_1x1_200ms_25sola
570	36	10.6795549097557	385	30.9384367908901	828.87012987013	163.98961038961	1823485	4736.32467532467	112.362485674953	259.819473696481	3	995759	2586.38701298701	286.79355219869	289.325998972794	0	NaN	NaN	NaN	NaN	NaN	389.638330167072	0.93919804547137	37.2479111685941	12.7226960740964	10.2577830375445	2.45977413281751	0.0198677975847669	0.00812308716171417	1	1.00698189412145	3078.2140944657	7	26189.4	1	1	1	1	2019-05-16T17:47:23.113	NG_ecoli_LTEE_606_DM25	-0	-0	160.15	DIA_100X_EMPTY_1x1_100ms	d1b97557-b813-4861-b6a8-4c39b114bd45	EPI_100X_YFP_1x1_200ms_25sola	EPI_100X_RFP_1x1_200ms_25sola
571	24	11.5333438926147	277	37.390200574143	830.162454873646	1774.38989169675	1004899	3627.79422382671	112.362485674953	259.819473696481	2	89387	322.696750902527	286.79355219869	289.325998972794	0	NaN	NaN	NaN	NaN	NaN	281.476885826139	0.987090769856248	25.8627178973824	12.9669283417313	10.358532577881	3.33632861490285	0.03191061628122	0.0157083239980871	1	1.01240762120303	2179.51828343778	4	25346.2924187726	1	1	1	1	2019-05-16T17:47:23.113	NG_ecoli_LTEE_606_DM25	-0	-0	160.15	DIA_100X_EMPTY_1x1_100ms	0ce764b4-9717-4eec-886f-fb5a717aa737	EPI_100X_YFP_1x1_200ms_25sola	EPI_100X_RFP_1x1_200ms_25sola
572	25	9.15668851487778	230	-15.8169080202416	832.369565217391	1807.91739130435	1124945	4891.0652173913	112.362485674953	259.819473696481	2	75524	328.365217391304	286.79355219869	289.325998972794	0	NaN	NaN	NaN	NaN	NaN	266.167575127854	0.97246257371432	27.6989530790252	11.3661068533797	9.23608486925227	2.67533912474042	0.0226792989389965	0.0123845966218926	0	1.008219605696	1855.79100706057	5	25670.3652173913	1	1	1	1	2019-05-16T17:47:23.113	NG_ecoli_LTEE_606_DM25	-0	-0	160.15	DIA_100X_EMPTY_1x1_100ms	24d1f350-3d4a-450a-bf3a-cc170d574747	EPI_100X_YFP_1x1_200ms_25sola	EPI_100X_RFP_1x1_200ms_25sola
573	36	10.1815580868608	371	-49.0462120226775	839.145552560647	55.5175202156334	2243451	6047.03773584906	112.362485674953	259.819473696481	2	311696	840.150943396226	286.79355219869	289.325998972794	1	NaN	NaN	NaN	NaN	NaN	410.765680999305	0.856951054631951	38.6763689470501	13.4309641891529	10.264898037018	2.90053130768773	0.0550702432715266	0.0227071428850057	1	1.02288967572706	3200.69915684211	4	24042.590296496	1	1	1	1	2019-05-16T17:47:23.113	NG_ecoli_LTEE_606_DM25	-0	-0	160.15	DIA_100X_EMPTY_1x1_100ms	96983990-24c4-433a-9166-2965af055ec4	EPI_100X_YFP_1x1_200ms_25sola	EPI_100X_RFP_1x1_200ms_25sola
574	29	7.54134731103303	219	22.9393024205887	834.383561643836	148.885844748858	1858432	8485.99086757991	112.362485674953	259.819473696481	2	138496	632.401826484018	286.79355219869	289.325998972794	0	NaN	NaN	NaN	NaN	NaN	281.241124989488	0.963655316304884	30.858410329781	10.3730926372411	8.83252852507479	2.35105324246148	0.0208317378706255	0.0084942086110697	1	1.00549657310858	1890.74747186012	6	27649.3698630137	1	1	1	1	2019-05-16T17:47:23.113	NG_ecoli_LTEE_606_DM25	-0	-0	160.15	DIA_100X_EMPTY_1x1_100ms	65ead81b-7c58-4b75-9b17-d15d02885787	EPI_100X_YFP_1x1_200ms_25sola	EPI_100X_RFP_1x1_200ms_25sola
575	28	9.45056131433182	266	36.6291334168451	829.533834586466	1746.94736842105	863916	3247.8045112782	112.362485674953	259.819473696481	3	107189	402.966165413534	286.79355219869	289.325998972794	0	NaN	NaN	NaN	NaN	NaN	297.562290128323	0.9355239546647	28.8205650764293	12.4680656588893	10.0325598767815	2.62101895497032	0.0353274797531841	0.013016854294812	1	1.00873568911794	2278.32614419317	4	22285.1165413534	1	1	1	1	2019-05-16T17:47:23.113	NG_ecoli_LTEE_606_DM25	-0	-0	160.15	DIA_100X_EMPTY_1x1_100ms	917d744f-4876-419f-806d-d260f3ba0a6f	EPI_100X_YFP_1x1_200ms_25sola	EPI_100X_RFP_1x1_200ms_25sola
576	19	9.8544332430159	189	-35.0362589270447	828.883597883598	1130.24338624339	287621	1521.80423280423	112.362485674953	259.819473696481	0	59315	313.835978835979	286.79355219869	289.325998972794	0	NaN	NaN	NaN	NaN	NaN	212.028820054485	0.998758810174544	20.5117727738709	12.2100383744245	9.76216035051441	3.44195239155598	0.0113319278027392	0.00557684235282472	1	1.00034749215333	1535.27066632374	7	24413.2010582011	1	1	1	1	2019-05-16T17:47:23.113	NG_ecoli_LTEE_606_DM25	-0	-0	160.15	DIA_100X_EMPTY_1x1_100ms	797759b1-ba51-4f8a-bba0-89c088fcc92b	EPI_100X_YFP_1x1_200ms_25sola	EPI_100X_RFP_1x1_200ms_25sola
577	32	10.1839235872988	326	47.8407486922812	838.042944785276	1869.73619631902	1850573	5676.60429447853	112.362485674953	259.819473696481	3	132307	405.849693251534	286.79355219869	289.325998972794	0	NaN	NaN	NaN	NaN	NaN	343.393704571704	0.963797973930422	33.1227182646794	12.1370444461727	10.1494200920749	2.45978724884582	0.0228893894026752	0.00806929829129572	1	1.00394163064457	2679.77486459321	6	25564.0889570552	1	1	1	1	2019-05-16T17:47:23.113	NG_ecoli_LTEE_606_DM25	-0	-0	160.15	DIA_100X_EMPTY_1x1_100ms	5f5eccda-17fc-4e07-aabd-3e2e57e1e472	EPI_100X_YFP_1x1_200ms_25sola	EPI_100X_RFP_1x1_200ms_25sola
578	32	10.7110711333361	343	48.1116264641419	833.588921282799	76.2478134110787	1393873	4063.76967930029	112.362485674953	259.819473696481	2	166401	485.134110787172	286.79355219869	289.325998972794	0	NaN	NaN	NaN	NaN	NaN	345.159620574018	0.975363528248066	32.2059080855562	12.3766722518068	10.3719978318614	2.73588474874951	0.0208299028375211	0.00619471036052197	0	1.0022016851765	2721.13610744695	4	26857.3994169096	1	1	1	1	2019-05-16T17:47:23.113	NG_ecoli_LTEE_606_DM25	-0	-0	160.15	DIA_100X_EMPTY_1x1_100ms	f29ad54e-5ff4-42ba-8e70-6f1b70eb4664	EPI_100X_YFP_1x1_200ms_25sola	EPI_100X_RFP_1x1_200ms_25sola
579	23	8.63584155651913	199	25.1348069079394	832.286432160804	1152.42713567839	1123907	5647.77386934673	112.362485674953	259.819473696481	2	64495	324.095477386935	286.79355219869	289.325998972794	0	NaN	NaN	NaN	NaN	NaN	237.149086308361	0.97443539316097	24.0076081258837	11.9121579880649	9.55154083288482	2.70343089697496	0.0243207405025387	0.0144204091811933	0	1.00788878915718	1720.22655741138	4	21660.391959799	1	1	1	1	2019-05-16T17:47:23.113	NG_ecoli_LTEE_606_DM25	-0	-0	160.15	DIA_100X_EMPTY_1x1_100ms	3d04c81f-85da-4c88-a3cc-12cc01efbfb2	EPI_100X_YFP_1x1_200ms_25sola	EPI_100X_RFP_1x1_200ms_25sola
580	20	7.28696210410325	146	-49.2696351160347	834.904109589041	1889.14383561644	2853932	19547.4794520548	112.362485674953	259.819473696481	0	59226	405.657534246575	286.79355219869	289.325998972794	0	NaN	NaN	NaN	NaN	NaN	190.188300260516	0.99911396748412	20.5349102740488	11.161000615816	8.86279933101661	2.97898924202139	0.00734929025414664	0.00347463564347522	1	1.00038227339105	1266.84803878002	4	23719.7945205479	1	1	1	1	2019-05-16T17:47:23.113	NG_ecoli_LTEE_606_DM25	-0	-0	160.15	DIA_100X_EMPTY_1x1_100ms	b08b891a-3001-4f5f-9ac5-3005d04c7491	EPI_100X_YFP_1x1_200ms_25sola	EPI_100X_RFP_1x1_200ms_25sola
581	27	10.5444331734829	285	42.2361849290137	836.028070175439	779.838596491228	506987	1778.90175438596	112.362485674953	259.819473696481	2	114938	403.291228070175	286.79355219869	289.325998972794	0	NaN	NaN	NaN	NaN	NaN	298.693269525438	0.98066292688494	28.1583909952051	12.8313409227428	10.1819605912983	3.09989693888999	0.0145011805805575	0.00753773540292096	1	1.00300425706772	2292.77026130942	3	22071.0736842105	1	1	1	1	2019-05-16T17:47:23.113	NG_ecoli_LTEE_606_DM25	-0	-0	160.15	DIA_100X_EMPTY_1x1_100ms	4364f46c-7793-4c48-b0aa-d591de037b1d	EPI_100X_YFP_1x1_200ms_25sola	EPI_100X_RFP_1x1_200ms_25sola
582	16	9.71611653248693	156	-49.9191576437085	836.301282051282	1839.26282051282	1219612	7818.02564102564	112.362485674953	259.819473696481	1	68085	436.442307692308	286.79355219869	289.325998972794	0	NaN	NaN	NaN	NaN	NaN	198.399661190738	0.993726762442617	19.5634277470467	12.3972002214508	9.51585968432281	3.33011899654453	0.0331623268141534	0.0164900652819013	1	1.00754966662218	1391.33237595036	4	25813.5384615385	1	1	1	1	2019-05-16T17:47:23.113	NG_ecoli_LTEE_606_DM25	-0	-0	160.15	DIA_100X_EMPTY_1x1_100ms	bece5638-3661-4ed1-af59-0a3f1b47ba0e	EPI_100X_YFP_1x1_200ms_25sola	EPI_100X_RFP_1x1_200ms_25sola
583	29	16.800282363128	489	-41.313071487009	844.768916155419	1098.53987730061	2492245	5096.61554192229	112.362485674953	259.819473696481	4	187597	383.633946830266	286.79355219869	289.325998972794	0	NaN	NaN	NaN	NaN	NaN	501.191456271433	0.949655393289651	28.4844301428984	21.1961112143383	16.3740443440568	5.66053290762372	0.0773136503858421	0.0342194540501277	1	1.07339117911924	5998.03977249511	5	23735.0408997955	1	1	1	1	2019-05-16T17:47:23.113	NG_ecoli_LTEE_606_DM25	-0	-0	160.15	DIA_100X_EMPTY_1x1_100ms	2f5d81cf-891a-46fb-a47e-42fd35d5238e	EPI_100X_YFP_1x1_200ms_25sola	EPI_100X_RFP_1x1_200ms_25sola
584	39	9.4439894648575	370	28.7237709488702	842.359459459459	111.562162162162	3777072	10208.3027027027	112.362485674953	259.819473696481	2	250751	677.705405405405	286.79355219869	289.325998972794	0	NaN	NaN	NaN	NaN	NaN	391.155280809044	0.899840515771824	40.4186274668182	12.5747253789873	9.48726605700562	2.3792320600106	0.022079330634359	0.00916276659959813	2	1.00217155938376	2857.28527398798	5	27005.3891891892	1	1	1	1	2019-05-16T17:47:23.113	NG_ecoli_LTEE_606_DM25	-0	-0	160.15	DIA_100X_EMPTY_1x1_100ms	9daf65eb-bc96-4b5b-a5a2-c23de89757ef	EPI_100X_YFP_1x1_200ms_25sola	EPI_100X_RFP_1x1_200ms_25sola
585	23	8.35824393822459	193	-47.5781821543127	840.968911917098	450.40414507772	1222261	6332.9585492228	112.362485674953	259.819473696481	1	64721	335.341968911917	286.79355219869	289.325998972794	0	NaN	NaN	NaN	NaN	NaN	239.604112511325	0.981548004865395	23.9836322191507	13.2965006693633	9.61357012241097	3.24476367326674	0.00956588567055182	0.00410770699519792	1	1.00071889189659	1740.9016385543	4	22661.4352331606	1	1	1	1	2019-05-16T17:47:23.113	NG_ecoli_LTEE_606_DM25	-0	-0	160.15	DIA_100X_EMPTY_1x1_100ms	64387602-a234-4232-9e32-91b3957365d8	EPI_100X_YFP_1x1_200ms_25sola	EPI_100X_RFP_1x1_200ms_25sola
586	43	9.23133934261669	398	27.6619653197277	854.459798994975	1760.34170854271	708756	1780.79396984925	112.362485674953	259.819473696481	1	147135	369.685929648241	286.79355219869	289.325998972794	0	NaN	NaN	NaN	NaN	NaN	428.731989267537	0.948520501583206	42.5293641732023	11.7762444553511	9.86578868201083	2.35678418456217	0.00926360071025559	0.00387577339492893	2	1.00119762759093	3251.1902899936	5	22286.3542713568	1	1	1	1	2019-05-16T17:47:23.113	NG_ecoli_LTEE_606_DM25	-0	-0	160.15	DIA_100X_EMPTY_1x1_100ms	dac1e477-64f5-4669-a1b8-a61e981d1105	EPI_100X_YFP_1x1_200ms_25sola	EPI_100X_RFP_1x1_200ms_25sola
587	22	9.38528250581117	207	0.524704213808713	842.314009661836	132.101449275362	682894	3299.00483091787	112.362485674953	259.819473696481	0	110171	532.227053140097	286.79355219869	289.325998972794	0	NaN	NaN	NaN	NaN	NaN	233.936688960797	0.990117474275521	22.9585414010454	12.9866713200025	9.62933256499868	3.4355171616061	0.0132164037712748	0.00591729423551993	1	1.00049333136567	1671.96255384117	5	27069.5410628019	1	1	1	1	2019-05-16T17:47:23.113	NG_ecoli_LTEE_606_DM25	-0	-0	160.15	DIA_100X_EMPTY_1x1_100ms	38df1220-8e0f-4be0-87eb-7e85830633c2	EPI_100X_YFP_1x1_200ms_25sola	EPI_100X_RFP_1x1_200ms_25sola
588	20	9.46081842626436	190	-14.5608884801715	840.794736842105	434.242105263158	984484	5181.49473684211	112.362485674953	259.819473696481	1	60975	320.921052631579	286.79355219869	289.325998972794	0	NaN	NaN	NaN	NaN	NaN	201.923769916503	0.999696878898014	20.5453800700006	12.0121445091358	9.44814912218448	3.11926409270005	0.0169037307402789	0.00881310305977756	0	1.00226716627765	1440.44784941812	2	22367.7263157895	1	1	1	1	2019-05-16T17:47:23.113	NG_ecoli_LTEE_606_DM25	-0	-0	160.15	DIA_100X_EMPTY_1x1_100ms	c96eb784-aedc-4ada-9967-b2bb443ca248	EPI_100X_YFP_1x1_200ms_25sola	EPI_100X_RFP_1x1_200ms_25sola
589	21	9.02431033112066	191	-22.5001116404176	844.774869109948	1139.07853403141	1397740	7318.01047120419	112.362485674953	259.819473696481	1	59063	309.230366492147	286.79355219869	289.325998972794	0	NaN	NaN	NaN	NaN	NaN	240.889629502429	0.977906973514907	24.0981149353219	11.853259870139	9.64949013072452	2.75193197961388	0.00813471449708079	0.00383300979211694	1	1.000625270752	1762.30748303516	5	25361.7382198953	1	1	1	1	2019-05-16T17:47:23.113	NG_ecoli_LTEE_606_DM25	-0	-0	160.15	DIA_100X_EMPTY_1x1_100ms	3a0f051e-89db-4c44-8a46-d55ed474f7bc	EPI_100X_YFP_1x1_200ms_25sola	EPI_100X_RFP_1x1_200ms_25sola
590	20	9.25524202510204	186	-49.9659974673898	842.811827956989	184.602150537634	171069	919.725806451613	112.362485674953	259.819473696481	0	5795692	31159.6344086021	286.79355219869	289.325998972794	1	NaN	NaN	NaN	NaN	NaN	196.205512157818	0.999683605743306	19.3775673433945	13.144675288434	9.6752168996054	3.55111778163173	0.019396548405574	0.0101348092896355	0	1.00268042667355	1424.65778600978	4	23278.9569892473	1	1	1	1	2019-05-16T17:47:23.113	NG_ecoli_LTEE_606_DM25	-0	-0	160.15	DIA_100X_EMPTY_1x1_100ms	564aefca-2c0f-497d-ad1e-3a3ca7c055c9	EPI_100X_YFP_1x1_200ms_25sola	EPI_100X_RFP_1x1_200ms_25sola
591	27	8.6098386574481	233	-19.1826261496526	845.304721030043	1821.68240343348	3552559	15247.0343347639	112.362485674953	259.819473696481	1	75985	326.115879828326	286.79355219869	289.325998972794	0	NaN	NaN	NaN	NaN	NaN	277.579093583078	0.958562549038299	27.7727816271508	11.8225170858302	9.74249292486522	2.63608182910077	0.00624063428090453	0.00219032048854965	1	1.00018685546858	2070.37711678896	6	24722.5793991416	1	1	1	1	2019-05-16T17:47:23.113	NG_ecoli_LTEE_606_DM25	-0	-0	160.15	DIA_100X_EMPTY_1x1_100ms	7dfbf8c3-03d8-48a6-876f-0ccb8bd32a6e	EPI_100X_YFP_1x1_200ms_25sola	EPI_100X_RFP_1x1_200ms_25sola
592	21	9.61931946972562	203	-43.1982563081046	846.576354679803	1117.57142857143	618382	3046.21674876847	112.362485674953	259.819473696481	1	73063	359.916256157635	286.79355219869	289.325998972794	0	NaN	NaN	NaN	NaN	NaN	230.198844616803	0.989127174666621	21.6587682799551	12.6469579236482	9.96178370001962	3.3846008404557	0.0514407341212504	0.0269901932527769	1	1.02482315289924	1688.09876310085	5	25442.1231527094	1	1	1	1	2019-05-16T17:47:23.113	NG_ecoli_LTEE_606_DM25	-0	-0	160.15	DIA_100X_EMPTY_1x1_100ms	a714b53a-1a6b-4e28-a8cb-827815f12a1d	EPI_100X_YFP_1x1_200ms_25sola	EPI_100X_RFP_1x1_200ms_25sola
593	25	8.64409475545545	218	30.2664485344694	847.678899082569	1128.82110091743	987985	4532.04128440367	112.362485674953	259.819473696481	2	77498	355.495412844037	286.79355219869	289.325998972794	0	NaN	NaN	NaN	NaN	NaN	264.179326029513	0.987054737349058	27.7654259756081	11.1587903723313	9.2828745353584	2.56114445357828	0.0102739452852032	0.00561992866956461	1	1.00042131591815	1879.14020055662	7	25283.5825688073	1	1	1	1	2019-05-16T17:47:23.113	NG_ecoli_LTEE_606_DM25	-0	-0	160.15	DIA_100X_EMPTY_1x1_100ms	449244f4-edc9-4f4c-beca-49c3199d6efd	EPI_100X_YFP_1x1_200ms_25sola	EPI_100X_RFP_1x1_200ms_25sola
594	20	9.44484093672868	190	-44.8691347816865	845.889473684211	1856.88421052632	746497	3928.93157894737	112.362485674953	259.819473696481	1	74484	392.021052631579	286.79355219869	289.325998972794	0	NaN	NaN	NaN	NaN	NaN	225.77896868472	0.998578797097342	22.7372740833451	12.2333893212392	9.44834043637599	3.30146569672705	0.0184931551994013	0.00719431801775955	1	1.00183342428173	1594.18729816528	4	25659.4526315789	1	1	1	1	2019-05-16T17:47:23.113	NG_ecoli_LTEE_606_DM25	-0	-0	160.15	DIA_100X_EMPTY_1x1_100ms	e1993886-4c98-40e1-9a9e-faf4a28b967c	EPI_100X_YFP_1x1_200ms_25sola	EPI_100X_RFP_1x1_200ms_25sola
595	32	9.58489892207482	307	29.0701076627909	852.57003257329	1885.12377850163	3168642	10321.3094462541	112.362485674953	259.819473696481	3	132077	430.218241042345	286.79355219869	289.325998972794	0	NaN	NaN	NaN	NaN	NaN	321.546269270768	0.95354692410082	32.1538763026589	12.3834271119744	9.64825358473214	2.8000582103184	0.015510640197428	0.00848704443682563	1	1.00125419698456	2350.82682111449	5	23002.9348534202	1	1	1	1	2019-05-16T17:47:23.113	NG_ecoli_LTEE_606_DM25	-0	-0	160.15	DIA_100X_EMPTY_1x1_100ms	98a5f43d-b893-4579-a66d-6cd190ded26e	EPI_100X_YFP_1x1_200ms_25sola	EPI_100X_RFP_1x1_200ms_25sola
596	21	9.93408978390514	209	-40.9784984496294	844	1153.72248803828	1055205	5048.82775119617	112.362485674953	259.819473696481	3	75964	363.464114832536	286.79355219869	289.325998972794	0	NaN	NaN	NaN	NaN	NaN	234.598635434493	0.999764573053527	21.4705804396357	13.9266853246823	10.5036108201159	3.66687877774865	0.0147261806777398	0.00770055700562031	1	1.00191626481834	1860.41961834859	4	22756.2296650718	1	1	1	1	2019-05-16T17:47:23.113	NG_ecoli_LTEE_606_DM25	-0	-0	160.15	DIA_100X_EMPTY_1x1_100ms	c18f7f54-a9f3-4151-8e7d-f4d1e2d9c828	EPI_100X_YFP_1x1_200ms_25sola	EPI_100X_RFP_1x1_200ms_25sola
597	27	8.90116054377081	245	18.1043602547342	850.432653061225	1749.6612244898	333731	1362.16734693878	112.362485674953	259.819473696481	0	93395	381.204081632653	286.79355219869	289.325998972794	0	NaN	NaN	NaN	NaN	NaN	270.743117708436	0.986799825999854	28.9888946964864	10.5814610181901	9.00711120573621	2.56824982134788	0.00475641123380471	0.0021534014144727	1	1.00022247778963	1847.10926862368	2	21582.3142857143	1	1	1	1	2019-05-16T17:47:23.113	NG_ecoli_LTEE_606_DM25	-0	-0	160.15	DIA_100X_EMPTY_1x1_100ms	791dec91-d5d9-44d3-932e-7c50f5ef6cc7	EPI_100X_YFP_1x1_200ms_25sola	EPI_100X_RFP_1x1_200ms_25sola
598	25	10.7135177275315	269	-29.3706808730851	850.323420074349	147.985130111524	1975235	7342.88104089219	112.362485674953	259.819473696481	3	168190	625.241635687732	286.79355219869	289.325998972794	0	NaN	NaN	NaN	NaN	NaN	273.865674050908	0.990377811738391	25.8334178156991	13.6638711409027	10.2376317489094	3.28894977030249	0.0211289297747973	0.00837025921729703	1	1.00335139827808	2126.52629368056	5	25804.5836431227	1	1	1	1	2019-05-16T17:47:23.113	NG_ecoli_LTEE_606_DM25	-0	-0	160.15	DIA_100X_EMPTY_1x1_100ms	e3367817-1d53-407f-bb51-7cdfa5d6f547	EPI_100X_YFP_1x1_200ms_25sola	EPI_100X_RFP_1x1_200ms_25sola
599	30	13.5103906973586	406	-49.9844909003736	851.463054187192	168.711822660099	1721251	4239.53448275862	112.362485674953	259.819473696481	5	1369892	3374.11822660099	286.79355219869	289.325998972794	0	NaN	NaN	NaN	NaN	NaN	414.794333898652	0.934368385093504	31.1566804388688	18.5433903843863	12.6555786907682	4.98027860407636	0.0990975351389836	0.0354179421388921	2	1.1014799570564	3919.26905427879	5	26066.0985221675	1	1	1	1	2019-05-16T17:47:23.113	NG_ecoli_LTEE_606_DM25	-0	-0	160.15	DIA_100X_EMPTY_1x1_100ms	a57afac7-9971-4547-87d3-1558124148b1	EPI_100X_YFP_1x1_200ms_25sola	EPI_100X_RFP_1x1_200ms_25sola
600	26	10.056133248584	262	15.3338355546444	851.328244274809	462.679389312977	2243603	8563.37022900763	112.362485674953	259.819473696481	2	81312	310.351145038168	286.79355219869	289.325998972794	0	NaN	NaN	NaN	NaN	NaN	280.447130314209	0.982640354807248	26.1986455188639	12.9663438597234	10.3351290648738	3.17075604309907	0.0223081587350359	0.00875663872001596	2	1.003021724095	2197.86254978426	5	23560.6030534351	1	1	1	1	2019-05-16T17:47:23.113	NG_ecoli_LTEE_606_DM25	-0	-0	160.15	DIA_100X_EMPTY_1x1_100ms	baec94f4-643c-4cf4-b241-cb2ab3d3e33e	EPI_100X_YFP_1x1_200ms_25sola	EPI_100X_RFP_1x1_200ms_25sola
601	35	10.0232730195063	351	48.8355949604408	854.19943019943	829.378917378917	2337367	6659.16524216524	112.362485674953	259.819473696481	2	859838	2449.68091168091	286.79355219869	289.325998972794	0	NaN	NaN	NaN	NaN	NaN	345.422143811563	0.936418184749071	35.1285404407858	11.307784853621	9.60874053063843	2.29732886090949	0.0190689582985825	0.00824748092681301	2	1.00640476441002	2547.31656125329	3	21228.811965812	1	1	1	1	2019-05-16T17:47:23.113	NG_ecoli_LTEE_606_DM25	-0	-0	160.15	DIA_100X_EMPTY_1x1_100ms	d2a2383f-b9c4-424a-826c-c56593183551	EPI_100X_YFP_1x1_200ms_25sola	EPI_100X_RFP_1x1_200ms_25sola
602	34	9.26629358687626	317	-1.0249840276266	858.782334384858	88.5709779179811	1345697	4245.10094637224	112.362485674953	259.819473696481	3	427776	1349.45110410095	286.79355219869	289.325998972794	0	NaN	NaN	NaN	NaN	NaN	354.480646733579	0.904594563882912	36.2430639510987	11.5838261118827	9.53590957058042	2.32638029329724	0.0320556170149216	0.0137115113655042	1	1.01641874245917	2588.4455560174	3	25559.3312302839	1	1	1	1	2019-05-16T17:47:23.113	NG_ecoli_LTEE_606_DM25	-0	-0	160.15	DIA_100X_EMPTY_1x1_100ms	f984fcc3-22df-4f7c-b23b-92d197bbc665	EPI_100X_YFP_1x1_200ms_25sola	EPI_100X_RFP_1x1_200ms_25sola
603	36	10.8725212261966	392	47.3920774468797	860.094387755102	1049.44642857143	996406	2541.85204081633	112.362485674953	259.819473696481	3	807620	2060.25510204082	286.79355219869	289.325998972794	0	NaN	NaN	NaN	NaN	NaN	377.172535384013	0.923454275106133	36.8319270551661	12.3916539537698	10.0544465909516	2.35307042636772	0.0182730046246568	0.00634487605638368	2	1.00414928346059	2924.35886393547	2	21527.6785714286	1	1	1	1	2019-05-16T17:47:23.113	NG_ecoli_LTEE_606_DM25	-0	-0	160.15	DIA_100X_EMPTY_1x1_100ms	28ede48a-aaee-4d83-a3ff-12a38beb048f	EPI_100X_YFP_1x1_200ms_25sola	EPI_100X_RFP_1x1_200ms_25sola
604	15	9.11874566903259	137	-49.9404397305922	851.737226277372	443.583941605839	559171	4081.5401459854	112.362485674953	259.819473696481	1	48754	355.868613138686	286.79355219869	289.325998972794	0	NaN	NaN	NaN	NaN	NaN	176.135320890513	0.99975037728184	16.7788805223302	12.8581117766663	9.9833677031156	3.5066929182599	0.020058830141381	0.010283731652196	0	1.00203015690692	1313.43019803335	5	23112.496350365	1	1	1	1	2019-05-16T17:47:23.113	NG_ecoli_LTEE_606_DM25	-0	-0	160.15	DIA_100X_EMPTY_1x1_100ms	f8b0fe71-0cac-4de2-8b4f-d9ac712af950	EPI_100X_YFP_1x1_200ms_25sola	EPI_100X_RFP_1x1_200ms_25sola
605	32	9.79487187686293	314	37.5235162230075	851.324840764331	1781.1847133758	2053352	6539.33757961783	112.362485674953	259.819473696481	2	184011	586.022292993631	286.79355219869	289.325998972794	1	NaN	NaN	NaN	NaN	NaN	341.846735231829	0.928497774245885	34.8680302080147	10.9478333875738	9.53205479466002	2.28885826311695	0.0275161996179233	0.0112245444530787	1	1.01143263605294	2488.22904538281	4	25217.9108280255	1	1	1	1	2019-05-16T17:47:23.113	NG_ecoli_LTEE_606_DM25	-0	-0	160.15	DIA_100X_EMPTY_1x1_100ms	e3067f37-9823-408f-8768-c514d2b8fe56	EPI_100X_YFP_1x1_200ms_25sola	EPI_100X_RFP_1x1_200ms_25sola
606	36	9.34265720728923	337	27.0033927849018	855.640949554896	1843.53412462908	3575103	10608.6142433234	112.362485674953	259.819473696481	2	132978	394.593471810089	286.79355219869	289.325998972794	0	NaN	NaN	NaN	NaN	NaN	368.590097884079	0.941863881514677	36.7159562291277	12.531394327653	9.79591540295566	2.569379785445	0.0101043571746602	0.00434671515361946	3	1.00020437130362	2767.16322047119	7	25121.0919881306	1	1	1	1	2019-05-16T17:47:23.113	NG_ecoli_LTEE_606_DM25	-0	-0	160.15	DIA_100X_EMPTY_1x1_100ms	b2ff3dcd-7611-49a6-b128-c82abc9bc679	EPI_100X_YFP_1x1_200ms_25sola	EPI_100X_RFP_1x1_200ms_25sola
607	28	11.8909362277061	333	41.4811758450449	858.657657657658	631.681681681682	494058	1483.65765765766	112.362485674953	259.819473696481	2	88855	266.831831831832	286.79355219869	289.325998972794	0	NaN	NaN	NaN	NaN	NaN	274.431281388235	0.981639739766643	26.5468512630641	11.8381980047269	9.97362860541614	2.87105093798592	0.00761816990847655	0.00404232398766946	0	1.00077156804816	2074.00253114433	0	21058.3633633634	1	1	1	1	2019-05-16T17:47:23.113	NG_ecoli_LTEE_606_DM25	-0	-0	160.15	DIA_100X_EMPTY_1x1_100ms	8dbffa7c-6c3c-43d5-8203-d588c249fa3f	EPI_100X_YFP_1x1_200ms_25sola	EPI_100X_RFP_1x1_200ms_25sola
608	44	13.9640160550164	615	-42.5061790421392	865.978861788618	67.990243902439	1836329	2985.90081300813	112.362485674953	259.819473696481	3	5088099	8273.33170731707	286.79355219869	289.325998972794	3	NaN	NaN	NaN	NaN	NaN	599.570713985438	0.861567158318507	NaN	NaN	NaN	NaN	NaN	NaN	NaN	NaN	NaN	6	24770.9983739837	1	1	1	1	2019-05-16T17:47:23.113	NG_ecoli_LTEE_606_DM25	-0	-0	160.15	DIA_100X_EMPTY_1x1_100ms	04950c30-d526-4665-823d-390c850347a9	EPI_100X_YFP_1x1_200ms_25sola	EPI_100X_RFP_1x1_200ms_25sola
609	26	9.36855811628106	244	40.8992708115922	853.372950819672	850.061475409836	3341791	13695.8647540984	112.362485674953	259.819473696481	2	1347797	5523.75819672131	286.79355219869	289.325998972794	1	NaN	NaN	NaN	NaN	NaN	249.054408455971	0.995624345725502	25.7166777601145	11.1466420859309	9.39518548180368	2.69262122350279	0.00325556019186463	0.00166387473770653	0	1.00009182731433	1782.85269272951	2	20893.7663934426	1	1	1	1	2019-05-16T17:47:23.113	NG_ecoli_LTEE_606_DM25	-0	-0	160.15	DIA_100X_EMPTY_1x1_100ms	b6b5650b-f3d1-47db-9c6c-0354fa64b14a	EPI_100X_YFP_1x1_200ms_25sola	EPI_100X_RFP_1x1_200ms_25sola
610	22	10.1054823284673	224	-30.5055098968984	859.017857142857	131.651785714286	1337343	5970.28125	112.362485674953	259.819473696481	1	440380	1965.98214285714	286.79355219869	289.325998972794	0	NaN	NaN	NaN	NaN	NaN	242.949229951218	0.999798719333392	22.8593769485239	13.2435077467737	10.1700933120662	3.57452620873729	0.0154896734688247	0.00819061092293853	0	1.00246867104896	1856.96682827648	4	26530.7678571429	1	1	1	1	2019-05-16T17:47:23.113	NG_ecoli_LTEE_606_DM25	-0	-0	160.15	DIA_100X_EMPTY_1x1_100ms	2817360c-0a7f-4e26-9a92-908f2ddcf28d	EPI_100X_YFP_1x1_200ms_25sola	EPI_100X_RFP_1x1_200ms_25sola
611	33	17.2552341494203	570	-32.8810863296646	863.908771929825	1802.88070175439	5946306	10432.1157894737	112.362485674953	259.819473696481	6	208760	366.245614035088	286.79355219869	289.325998972794	0	NaN	NaN	NaN	NaN	NaN	568.999222965638	0.957300074144505	30.6661112873564	21.1816240233335	17.3146488608214	5.43686411688742	0.0475830879115003	0.0227262014288695	1	1.01422430150656	7220.64453798204	5	23134.7298245614	1	1	1	1	2019-05-16T17:47:23.113	NG_ecoli_LTEE_606_DM25	-0	-0	160.15	DIA_100X_EMPTY_1x1_100ms	a6ac5150-608c-42f6-a2b2-369be2cd0b98	EPI_100X_YFP_1x1_200ms_25sola	EPI_100X_RFP_1x1_200ms_25sola
612	32	9.24946544048406	296	38.9173908554113	858.331081081081	423.902027027027	3117724	10532.8513513514	112.362485674953	259.819473696481	2	89613	302.746621621622	286.79355219869	289.325998972794	0	NaN	NaN	NaN	NaN	NaN	329.105326219024	0.950664280866855	33.8983923256896	11.5424695240168	9.43683204856768	2.39143915692735	0.0138856076180148	0.0068303268041616	2	1.00110696180526	2370.94475497874	3	22853.5472972973	1	1	1	1	2019-05-16T17:47:23.113	NG_ecoli_LTEE_606_DM25	-0	-0	160.15	DIA_100X_EMPTY_1x1_100ms	5bb53258-6588-40fc-a5c1-0a4b4a635755	EPI_100X_YFP_1x1_200ms_25sola	EPI_100X_RFP_1x1_200ms_25sola
613	23	8.34832012470021	193	-49.4562167122267	858.580310880829	1160.23316062176	648298	3359.05699481865	112.362485674953	259.819473696481	1	57293	296.854922279793	286.79355219869	289.325998972794	0	NaN	NaN	NaN	NaN	NaN	225.244678611386	0.999584523254075	23.0305246661211	12.3115013155125	9.41586534318498	3.19955321488327	0.0126805786264615	0.00555921619450007	1	1.00122537626638	1603.66699563532	4	23513.4715025907	1	1	1	1	2019-05-16T17:47:23.113	NG_ecoli_LTEE_606_DM25	-0	-0	160.15	DIA_100X_EMPTY_1x1_100ms	af8a970a-ab39-492c-b1da-53c1762a3fea	EPI_100X_YFP_1x1_200ms_25sola	EPI_100X_RFP_1x1_200ms_25sola
614	32	14.3416948678648	460	-10.9499248721137	866.263043478261	114.678260869565	1216770	2645.15217391304	112.362485674953	259.819473696481	0	3275157	7119.90652173913	286.79355219869	289.325998972794	3	NaN	NaN	NaN	NaN	NaN	484.039191229031	0.94486566242496	35.4002881171028	19.3930352732694	13.1763584272323	4.6741248984216	0.0739853866662336	0.0217027633660496	2	1.02550787076011	4827.11314217094	5	26544.5173913043	1	1	1	1	2019-05-16T17:47:23.113	NG_ecoli_LTEE_606_DM25	-0	-0	160.15	DIA_100X_EMPTY_1x1_100ms	223fcbdf-2ae4-4aaf-8bcc-dd9f2ee01dc4	EPI_100X_YFP_1x1_200ms_25sola	EPI_100X_RFP_1x1_200ms_25sola
615	30	8.1159638944845	243	-4.60314451136006	865.135802469136	1083.16049382716	2342661	9640.58024691358	112.362485674953	259.819473696481	2	98353	404.744855967078	286.79355219869	289.325998972794	0	NaN	NaN	NaN	NaN	NaN	298.68151614084	0.949408941908114	31.1462952822034	10.8707153346979	9.24444289320586	2.54187335664467	0.0278210977235894	0.0157566665460487	0	1.01672011711794	2090.53655463606	4	23613.4814814815	1	1	1	1	2019-05-16T17:47:23.113	NG_ecoli_LTEE_606_DM25	-0	-0	160.15	DIA_100X_EMPTY_1x1_100ms	06af53b2-f05d-4ec8-92ae-db23ef8b3af8	EPI_100X_YFP_1x1_200ms_25sola	EPI_100X_RFP_1x1_200ms_25sola
616	24	9.58687978449238	233	36.6986262327658	858.729613733906	1867.72532188841	1164478	4997.75965665236	112.362485674953	259.819473696481	1	111898	480.248927038627	286.79355219869	289.325998972794	0	NaN	NaN	NaN	NaN	NaN	266.91103022508	0.96505766373885	26.5255832401178	11.9422112677626	9.7637157663367	2.73973811401351	0.014933529010673	0.00676411313972863	1	1.00067185313316	1986.02668441661	5	25157.2145922747	1	1	1	1	2019-05-16T17:47:23.113	NG_ecoli_LTEE_606_DM25	-0	-0	160.15	DIA_100X_EMPTY_1x1_100ms	32c77aaf-2271-43a5-a679-f7791b1b32da	EPI_100X_YFP_1x1_200ms_25sola	EPI_100X_RFP_1x1_200ms_25sola
617	28	8.89312782798737	249	47.2768870604665	867.060240963855	99.1887550200803	1940621	7793.65863453815	112.362485674953	259.819473696481	2	352619	1416.140562249	286.79355219869	289.325998972794	0	NaN	NaN	NaN	NaN	NaN	276.506567930337	0.968749132804359	27.8922880771977	11.7890002322095	9.58205478227724	2.73831113527327	0.017133607177158	0.00724787591032539	2	1.00324754869508	2011.36700855721	3	24145.2369477912	1	1	1	1	2019-05-16T17:47:23.113	NG_ecoli_LTEE_606_DM25	-0	-0	160.15	DIA_100X_EMPTY_1x1_100ms	a689148d-446d-4960-87c5-82134541f1ab	EPI_100X_YFP_1x1_200ms_25sola	EPI_100X_RFP_1x1_200ms_25sola
618	25	7.93671166055521	199	-22.4896494901522	859.894472361809	479.527638190955	305044	1532.88442211055	112.362485674953	259.819473696481	1	66226	332.793969849246	286.79355219869	289.325998972794	0	NaN	NaN	NaN	NaN	NaN	234.948658678165	0.985921831421457	24.9388352960247	11.3959715819996	9.08986607293613	2.77660596810851	0.0185824967482852	0.00863207260710925	1	1.00348935186147	1618.38191781289	2	22811.5577889447	1	1	1	1	2019-05-16T17:47:23.113	NG_ecoli_LTEE_606_DM25	-0	-0	160.15	DIA_100X_EMPTY_1x1_100ms	b3454b39-113b-4ca6-8223-aaf279f15ff0	EPI_100X_YFP_1x1_200ms_25sola	EPI_100X_RFP_1x1_200ms_25sola
619	23	9.73017415157979	224	15.6912241936921	862.209821428571	1114.73214285714	936966	4182.88392857143	112.362485674953	259.819473696481	1	93156	415.875	286.79355219869	289.325998972794	0	NaN	NaN	NaN	NaN	NaN	247.317474909201	0.996355414755	24.6533785027135	12.5631550781192	9.69917596679612	3.09605256418969	0.0038330160445796	0.00131544296427218	3	1.00006926017089	1821.52863121694	6	25770.1205357143	1	1	1	1	2019-05-16T17:47:23.113	NG_ecoli_LTEE_606_DM25	-0	-0	160.15	DIA_100X_EMPTY_1x1_100ms	68dfb40f-31b7-452a-8376-1fbb736ee7b0	EPI_100X_YFP_1x1_200ms_25sola	EPI_100X_RFP_1x1_200ms_25sola
620	17	8.86634438088409	152	-49.9515847321311	862.565789473684	51.0131578947368	189786	1248.59210526316	112.362485674953	259.819473696481	0	3973542	26141.7236842105	286.79355219869	289.325998972794	1	NaN	NaN	NaN	NaN	NaN	161.508819015379	0.999698437029795	15.9044074109336	13.2496370620651	9.76435483447811	3.68220849354227	0.00279309565561486	0.00128713663800441	1	1.0000254805958	1190.95260841032	3	23020.4210526316	1	1	1	1	2019-05-16T17:47:23.113	NG_ecoli_LTEE_606_DM25	-0	-0	160.15	DIA_100X_EMPTY_1x1_100ms	571ba7ad-2291-4321-a9b2-765ba5da8149	EPI_100X_YFP_1x1_200ms_25sola	EPI_100X_RFP_1x1_200ms_25sola
621	33	9.92683974557028	328	49.0058744286245	869	825.198170731707	2985218	9101.2743902439	112.362485674953	259.819473696481	3	341207	1040.26524390244	286.79355219869	289.325998972794	0	NaN	NaN	NaN	NaN	NaN	323.783453059705	0.960162314244004	33.1026011814927	11.4429021468439	9.53984176754484	2.32069634741516	0.00975715985059524	0.00356858675510093	2	1.00033060142578	2366.10681134729	1	21633.4725609756	1	1	1	1	2019-05-16T17:47:23.113	NG_ecoli_LTEE_606_DM25	-0	-0	160.15	DIA_100X_EMPTY_1x1_100ms	8bbc89ac-4328-45a3-964f-bf104cc746e2	EPI_100X_YFP_1x1_200ms_25sola	EPI_100X_RFP_1x1_200ms_25sola
622	22	7.56112981134217	168	-49.6979727776397	860.922619047619	1144.98214285714	833731	4962.68452380952	112.362485674953	259.819473696481	2	61002	363.107142857143	286.79355219869	289.325998972794	0	NaN	NaN	NaN	NaN	NaN	213.474521000765	0.997171744930314	22.1521190248898	11.7817144127722	9.12670440525692	3.30662030464834	0.00917228304440193	0.00427293825408647	1	1.00027515030353	1449.21602387919	5	25038.1666666667	1	1	1	1	2019-05-16T17:47:23.113	NG_ecoli_LTEE_606_DM25	-0	-0	160.15	DIA_100X_EMPTY_1x1_100ms	56f9f515-9303-4a1e-84a1-dd4de90b738a	EPI_100X_YFP_1x1_200ms_25sola	EPI_100X_RFP_1x1_200ms_25sola
623	36	10.2866227150532	371	23.8120979634877	871.234501347709	444.843665768194	1423945	3838.12668463612	112.362485674953	259.819473696481	4	138204	372.517520215633	286.79355219869	289.325998972794	0	NaN	NaN	NaN	NaN	NaN	386.983557103002	0.91645833929749	37.441018840102	12.2540323650446	9.99311530893341	2.6834610910602	0.037127684091292	0.0155484047766796	2	1.02375843581536	2936.56309779087	7	24755.6145552561	1	1	1	1	2019-05-16T17:47:23.113	NG_ecoli_LTEE_606_DM25	-0	-0	160.15	DIA_100X_EMPTY_1x1_100ms	38741cdd-47a3-4fb3-bc09-c58b0e483ab5	EPI_100X_YFP_1x1_200ms_25sola	EPI_100X_RFP_1x1_200ms_25sola
624	27	10.8551129927464	294	30.1206886608227	871.727891156463	1779.18707482993	1791774	6094.4693877551	112.362485674953	259.819473696481	2	133722	454.836734693878	286.79355219869	289.325998972794	0	NaN	NaN	NaN	NaN	NaN	309.286885352108	0.945078227093721	29.8349428877851	12.1829960549236	10.0992116571285	2.60378830010195	0.0318397668051487	0.0203297846085131	0	1.02298647867818	2389.95674284844	3	22147.7517006803	1	1	1	1	2019-05-16T17:47:23.113	NG_ecoli_LTEE_606_DM25	-0	-0	160.15	DIA_100X_EMPTY_1x1_100ms	ee3d9e91-c65c-45c7-8b0f-9319af8e2864	EPI_100X_YFP_1x1_200ms_25sola	EPI_100X_RFP_1x1_200ms_25sola
625	26	9.9189958085223	258	15.0716556117445	868.27519379845	1101.2519379845	5213284	20206.5271317829	112.362485674953	259.819473696481	0	154074	597.186046511628	286.79355219869	289.325998972794	0	NaN	NaN	NaN	NaN	NaN	281.907067737428	0.982145083077838	25.5595294455731	13.839287660464	10.5498855801255	3.26099314102847	0.0454224196271625	0.0187778423033696	1	1.01520146174935	2234.28327440872	5	24485.5581395349	1	1	1	1	2019-05-16T17:47:23.113	NG_ecoli_LTEE_606_DM25	-0	-0	160.15	DIA_100X_EMPTY_1x1_100ms	93153b3b-10f6-418e-a099-66182069212a	EPI_100X_YFP_1x1_200ms_25sola	EPI_100X_RFP_1x1_200ms_25sola
626	43	10.196655756221	439	43.9114930384228	879.339407744875	1845.43507972665	1839111	4189.31890660592	112.362485674953	259.819473696481	3	193384	440.510250569476	286.79355219869	289.325998972794	0	NaN	NaN	NaN	NaN	NaN	467.940236018715	0.898276313851883	45.483370712888	12.6553685032398	10.0912917273074	2.25308319029025	0.0163057849122004	0.00688606473769682	2	1.00121116826172	3637.77677699263	4	22812.3553530752	1	1	1	1	2019-05-16T17:47:23.113	NG_ecoli_LTEE_606_DM25	-0	-0	160.15	DIA_100X_EMPTY_1x1_100ms	40698e59-38e6-421e-9ed2-6db2009994d7	EPI_100X_YFP_1x1_200ms_25sola	EPI_100X_RFP_1x1_200ms_25sola
627	44	9.90216234211204	436	15.5510873660218	869.435779816514	162.357798165138	1554120	3564.49541284404	112.362485674953	259.819473696481	1	294080	674.495412844037	286.79355219869	289.325998972794	0	NaN	NaN	NaN	NaN	NaN	475.612001207662	0.857076634313738	47.1803911234342	11.7826406955039	9.83407026983081	2.06818327274105	0.0334910555296875	0.019035026958423	1	1.01533628708518	3583.58766206605	6	26023.6834862385	1	1	1	1	2019-05-16T17:47:23.113	NG_ecoli_LTEE_606_DM25	-0	-0	160.15	DIA_100X_EMPTY_1x1_100ms	621b56af-358d-4ae6-80c2-af917326bff8	EPI_100X_YFP_1x1_200ms_25sola	EPI_100X_RFP_1x1_200ms_25sola
628	27	9.41240333915239	255	21.7908579325285	868.478431372549	197.721568627451	1126404	4417.27058823529	112.362485674953	259.819473696481	1	189290	742.313725490196	286.79355219869	289.325998972794	0	NaN	NaN	NaN	NaN	NaN	245.199264460869	0.99945673058918	26.5566568291366	11.0443793896765	8.93269160712258	2.76051769528537	0.00987061397578811	0.00561437632939466	0	1.00144093587474	1664.28601646902	1	22355.6431372549	1	1	1	1	2019-05-16T17:47:23.113	NG_ecoli_LTEE_606_DM25	-0	-0	160.15	DIA_100X_EMPTY_1x1_100ms	9ffb766e-8b89-4901-9d2a-b496dbe53698	EPI_100X_YFP_1x1_200ms_25sola	EPI_100X_RFP_1x1_200ms_25sola
629	31	8.99794403303227	279	48.1486166619383	866.885304659498	859.225806451613	464240	1663.94265232975	112.362485674953	259.819473696481	0	9264467	33205.9749103943	286.79355219869	289.325998972794	3	NaN	NaN	NaN	NaN	NaN	291.675314745818	0.952534819865137	31.0051875419113	11.1905771237697	9.12221075512817	2.47816537273663	0.00720013658383028	0.00274053307143589	1	1.00028889762973	2026.39659713174	2	21786.146953405	1	1	1	1	2019-05-16T17:47:23.113	NG_ecoli_LTEE_606_DM25	-0	-0	160.15	DIA_100X_EMPTY_1x1_100ms	43b53810-8807-43ff-a6aa-70c575a07e65	EPI_100X_YFP_1x1_200ms_25sola	EPI_100X_RFP_1x1_200ms_25sola
630	37	10.1586111043208	376	-21.5436013274109	871.31914893617	1142.91489361702	1977657	5259.72606382979	112.362485674953	259.819473696481	5	172253	458.119680851064	286.79355219869	289.325998972794	0	NaN	NaN	NaN	NaN	NaN	393.791876787028	0.903959003646667	38.6559901288772	12.0648064041733	9.92312819352067	2.45070339541275	0.0238419813737817	0.0127662713536571	1	1.00408433310253	2989.53668352502	7	25302.2260638298	1	1	1	1	2019-05-16T17:47:23.113	NG_ecoli_LTEE_606_DM25	-0	-0	160.15	DIA_100X_EMPTY_1x1_100ms	e6467d0a-04e0-48b8-807e-9815a9b5712b	EPI_100X_YFP_1x1_200ms_25sola	EPI_100X_RFP_1x1_200ms_25sola
631	20	11.8931335638518	238	-49.8599657052248	872.798319327731	1063.1218487395	947842	3982.52941176471	112.362485674953	259.819473696481	1	1457467	6123.81092436975	286.79355219869	289.325998972794	2	NaN	NaN	NaN	NaN	NaN	262.718578161615	0.982993859375629	21.7648529678562	17.1446679688073	11.4108557610999	4.4736329899906	0.0813193694356977	0.0339913367701922	2	1.04330999339905	2225.77905042544	5	24064.256302521	1	1	1	1	2019-05-16T17:47:23.113	NG_ecoli_LTEE_606_DM25	-0	-0	160.15	DIA_100X_EMPTY_1x1_100ms	745ac2ab-e169-4e51-80f8-317c4c2218e3	EPI_100X_YFP_1x1_200ms_25sola	EPI_100X_RFP_1x1_200ms_25sola
632	24	7.57990350288187	182	-29.1111409181242	868.961538461538	470.478021978022	765888	4208.17582417582	112.362485674953	259.819473696481	2	66520	365.494505494506	286.79355219869	289.325998972794	0	NaN	NaN	NaN	NaN	NaN	236.492723003413	0.988186341256718	25.2334985520923	11.4323650108951	9.10776211560191	2.69566939366193	0.0144773403851959	0.00622456853320745	1	1.00177081314286	1643.95795994578	3	24004.9010989011	1	1	1	1	2019-05-16T17:47:23.113	NG_ecoli_LTEE_606_DM25	-0	-0	160.15	DIA_100X_EMPTY_1x1_100ms	c3da1552-f71a-428d-9a13-e4e2f87e95d1	EPI_100X_YFP_1x1_200ms_25sola	EPI_100X_RFP_1x1_200ms_25sola
633	40	10.114003023159	405	45.4416679940923	871.298765432099	1868.50864197531	1717534	4240.82469135803	112.362485674953	259.819473696481	4	180239	445.034567901235	286.79355219869	289.325998972794	0	NaN	NaN	NaN	NaN	NaN	429.899296569649	0.888032853304517	41.3557875700311	12.805241051112	10.2315580332911	2.48186611388694	0.0124243440497924	0.00385716126318686	3	1.00114954228319	3400.24116644406	5	23026.0271604938	1	1	1	1	2019-05-16T17:47:23.113	NG_ecoli_LTEE_606_DM25	-0	-0	160.15	DIA_100X_EMPTY_1x1_100ms	8861db07-2041-4220-b1ac-31eec0bfedb3	EPI_100X_YFP_1x1_200ms_25sola	EPI_100X_RFP_1x1_200ms_25sola
634	9	5.33524048690334	49	-49.9998262871584	868.387755102041	137.795918367347	298456	6090.9387755102	112.362485674953	259.819473696481	0	40553	827.612244897959	286.79355219869	289.325998972794	0	NaN	NaN	NaN	NaN	NaN	119.57760678393	0.999857401750586	NaN	NaN	NaN	NaN	NaN	NaN	NaN	NaN	NaN	3	28050.2040816327	1	1	1	1	2019-05-16T17:47:23.113	NG_ecoli_LTEE_606_DM25	-0	-0	160.15	DIA_100X_EMPTY_1x1_100ms	0931358b-0d8e-4e56-91e9-efc67bf78457	EPI_100X_YFP_1x1_200ms_25sola	EPI_100X_RFP_1x1_200ms_25sola
635	29	10.5635542681284	307	46.57079608571	879.560260586319	429.442996742671	1390614	4529.68729641694	112.362485674953	259.819473696481	2	101706	331.28990228013	286.79355219869	289.325998972794	0	NaN	NaN	NaN	NaN	NaN	320.517360805516	0.968820548466669	30.6577733158566	12.864274943615	10.0816211876366	2.89166853745066	0.022259219689726	0.00847747300154207	1	1.00422511998077	2447.32270882024	2	22465.7817589577	1	1	1	1	2019-05-16T17:47:23.113	NG_ecoli_LTEE_606_DM25	-0	-0	160.15	DIA_100X_EMPTY_1x1_100ms	f2740302-91db-46b0-9664-3ccf1e7359e1	EPI_100X_YFP_1x1_200ms_25sola	EPI_100X_RFP_1x1_200ms_25sola
636	37	11.9449468616442	442	47.5269558037251	882.43665158371	1164.01357466063	3900440	8824.52488687783	112.362485674953	259.819473696481	3	231898	524.656108597285	286.79355219869	289.325998972794	3	NaN	NaN	NaN	NaN	NaN	423.951256447904	0.946519192634021	38.4990892312916	12.3836107877907	10.5878325187301	2.70916602994556	0.0287281714382193	0.0100897894535631	0	1.0065816353979	3389.64692095254	3	23042.5248868778	1	1	1	1	2019-05-16T17:47:23.113	NG_ecoli_LTEE_606_DM25	-0	-0	160.15	DIA_100X_EMPTY_1x1_100ms	07a43230-1a83-4fd5-a8fc-8af619c7d608	EPI_100X_YFP_1x1_200ms_25sola	EPI_100X_RFP_1x1_200ms_25sola
637	22	7.60557256771112	169	-44.5887512186502	876.147928994083	904.562130177515	300814	1779.96449704142	112.362485674953	259.819473696481	2	501499	2967.44970414201	286.79355219869	289.325998972794	1	NaN	NaN	NaN	NaN	NaN	211.130412279699	0.997871334896891	23.6954373301881	10.7802790142013	8.61422354642183	2.67488448028636	0.00402541615061129	0.0019482394122273	1	1.00015515188684	1380.97839974188	3	22169.8934911243	1	1	1	1	2019-05-16T17:47:23.113	NG_ecoli_LTEE_606_DM25	-0	-0	160.15	DIA_100X_EMPTY_1x1_100ms	c2da002c-53b1-4345-8290-4a16912539d4	EPI_100X_YFP_1x1_200ms_25sola	EPI_100X_RFP_1x1_200ms_25sola
638	20	9.44997921029735	190	4.85167975610618	876.084210526316	1830.87368421053	1329290	6996.26315789474	112.362485674953	259.819473696481	2	76235	401.236842105263	286.79355219869	289.325998972794	0	NaN	NaN	NaN	NaN	NaN	201.538004362759	0.999571215110497	20.0454597317297	12.0413993703213	9.60492730217705	3.24025860738145	0.0063777546790348	0.00348699719512321	0	1.00033893477488	1452.42617377888	1	21734.5684210526	1	1	1	1	2019-05-16T17:47:23.113	NG_ecoli_LTEE_606_DM25	-0	-0	160.15	DIA_100X_EMPTY_1x1_100ms	b7e86c8b-8b2f-4889-926f-89ca0adeb403	EPI_100X_YFP_1x1_200ms_25sola	EPI_100X_RFP_1x1_200ms_25sola
639	14	8.21210719231068	116	-49.9984786633019	875.336206896552	55.1293103448276	100219	863.956896551724	112.362485674953	259.819473696481	0	3393877	29257.5603448276	286.79355219869	289.325998972794	1	NaN	NaN	NaN	NaN	NaN	159.762246445864	0.999927416148378	16.9350750278122	11.5915224359224	8.94097571094119	3.20598587907096	0.00980498472704047	0.0050409667777286	1	1.00050148202535	1063.27802073739	3	22844.5344827586	1	1	1	1	2019-05-16T17:47:23.113	NG_ecoli_LTEE_606_DM25	-0	-0	160.15	DIA_100X_EMPTY_1x1_100ms	9b46aded-45dd-473c-96de-fcd0ed344137	EPI_100X_YFP_1x1_200ms_25sola	EPI_100X_RFP_1x1_200ms_25sola
640	22	5.75642769005096	129	-49.9980409085949	875.348837209302	1128.63565891473	1263935	9797.94573643411	112.362485674953	259.819473696481	1	74867	580.364341085271	286.79355219869	289.325998972794	0	NaN	NaN	NaN	NaN	NaN	219.433824805262	0.95862530343142	24.929479770057	10.3665422348823	8.45602957398011	2.46412992311188	0.00597339098667488	0.00240464346465664	1	1.00025730916689	1400.02594326566	3	25719.3100775194	1	1	1	1	2019-05-16T17:47:23.113	NG_ecoli_LTEE_606_DM25	-0	-0	160.15	DIA_100X_EMPTY_1x1_100ms	fb4ae931-c9c7-43d2-8f9d-3e8e974951d6	EPI_100X_YFP_1x1_200ms_25sola	EPI_100X_RFP_1x1_200ms_25sola
641	34	8.97053549915728	305	41.5980309667879	878.563934426229	476.029508196721	1285176	4213.69180327869	112.362485674953	259.819473696481	2	85793	281.288524590164	286.79355219869	289.325998972794	0	NaN	NaN	NaN	NaN	NaN	356.568552958887	0.935754489770702	35.9163775776662	11.4278121382752	9.67043276446026	2.31289096115794	0.0115364996688417	0.00427633171891827	2	1.00059537485903	2637.99658746356	3	23951.0131147541	1	1	1	1	2019-05-16T17:47:23.113	NG_ecoli_LTEE_606_DM25	-0	-0	160.15	DIA_100X_EMPTY_1x1_100ms	7d7b5bc0-ef5d-4514-968f-8f57e519d63b	EPI_100X_YFP_1x1_200ms_25sola	EPI_100X_RFP_1x1_200ms_25sola
642	34	10.8214533502823	369	43.5515792578124	882.211382113821	1080.9783197832	2203425	5971.34146341463	112.362485674953	259.819473696481	3	294413	797.867208672087	286.79355219869	289.325998972794	1	NaN	NaN	NaN	NaN	NaN	381.658853820559	0.965176078338349	36.5525252116944	12.4220670658057	10.2266900416264	2.50100616782433	0.0232119694271183	0.0111955458704867	0	1.00997248686841	3002.46154078742	8	25768.5311653117	1	1	1	1	2019-05-16T17:47:23.113	NG_ecoli_LTEE_606_DM25	-0	-0	160.15	DIA_100X_EMPTY_1x1_100ms	9ec7cb17-0ff5-40e7-b290-1b2cfdeb3966	EPI_100X_YFP_1x1_200ms_25sola	EPI_100X_RFP_1x1_200ms_25sola
643	34	15.182930994038	524	-48.9479690064224	881.198473282443	139.734732824427	4184433	7985.55916030534	112.362485674953	259.819473696481	3	677492	1292.92366412214	286.79355219869	289.325998972794	0	NaN	NaN	NaN	NaN	NaN	514.792792655128	0.808136359882702	43.5257945578568	16.0636508273504	11.2114392453263	3.17910894653434	0.161798340722445	0.0568436722828713	2	1.48885921811262	4296.94035015346	8	26934.4675572519	1	1	1	1	2019-05-16T17:47:23.113	NG_ecoli_LTEE_606_DM25	-0	-0	160.15	DIA_100X_EMPTY_1x1_100ms	514364f0-9f8f-4827-855d-d9671aa13b3c	EPI_100X_YFP_1x1_200ms_25sola	EPI_100X_RFP_1x1_200ms_25sola
644	22	6.78697508971608	150	-45.5720657948885	880.16	166.326666666667	2393336	15955.5733333333	112.362485674953	259.819473696481	2	82607	550.713333333333	286.79355219869	289.325998972794	0	NaN	NaN	NaN	NaN	NaN	220.982219155235	0.987047544356363	24.2175613093705	10.682583867358	8.84225101776147	2.52070182717281	0.00705789733237903	0.00324374035621134	1	1.00046466753525	1487.11984320591	3	24792.9866666667	1	1	1	1	2019-05-16T17:47:23.113	NG_ecoli_LTEE_606_DM25	-0	-0	160.15	DIA_100X_EMPTY_1x1_100ms	aeead423-b60d-4f3a-9869-b1ce54c06bfb	EPI_100X_YFP_1x1_200ms_25sola	EPI_100X_RFP_1x1_200ms_25sola
645	17	6.9410569587636	119	-49.8391403153741	880.714285714286	916.117647058824	70263	590.44537815126	112.362485674953	259.819473696481	0	2998572	25198.0840336134	286.79355219869	289.325998972794	1	NaN	NaN	NaN	NaN	NaN	156.264076242531	0.9996725008719	16.4617696715107	11.986501897989	9.02307320758297	3.30582917178777	0.0150240287627156	0.00815882296191877	0	1.00124007932694	1052.62908119146	4	21718.0336134454	1	1	1	1	2019-05-16T17:47:23.113	NG_ecoli_LTEE_606_DM25	-0	-0	160.15	DIA_100X_EMPTY_1x1_100ms	9bfe450e-85a6-4d8b-af40-8a2b67c51e34	EPI_100X_YFP_1x1_200ms_25sola	EPI_100X_RFP_1x1_200ms_25sola
646	25	9.92516201117551	249	37.6076002714484	886.646586345381	455.787148594378	956367	3840.8313253012	112.362485674953	259.819473696481	2	74546	299.381526104418	286.79355219869	289.325998972794	0	NaN	NaN	NaN	NaN	NaN	258.942808395397	0.98778271890341	24.9113849606807	12.8962733422669	9.99195118891188	3.22213878570968	0.0106784537656183	0.00430685976328628	2	1.00092418120854	1953.3873100044	4	25346.3855421687	1	1	1	1	2019-05-16T17:47:23.113	NG_ecoli_LTEE_606_DM25	-0	-0	160.15	DIA_100X_EMPTY_1x1_100ms	893cbfd1-e89f-44af-8a47-a0f2194d14a9	EPI_100X_YFP_1x1_200ms_25sola	EPI_100X_RFP_1x1_200ms_25sola
647	18	7.68297804856779	139	-44.5546334702687	880.992805755396	1106.6690647482	601317	4326.02158273381	112.362485674953	259.819473696481	0	515014	3705.13669064748	286.79355219869	289.325998972794	1	NaN	NaN	NaN	NaN	NaN	183.114736041658	0.999828841870212	19.4069868902124	11.8423115699023	8.97421169673566	3.24689513266133	0.0109231427935659	0.00555674468189577	1	1.00083383211199	1227.5540232674	5	26141.4532374101	1	1	1	1	2019-05-16T17:47:23.113	NG_ecoli_LTEE_606_DM25	-0	-0	160.15	DIA_100X_EMPTY_1x1_100ms	43f67a4e-cbfc-4e40-9159-532844fea818	EPI_100X_YFP_1x1_200ms_25sola	EPI_100X_RFP_1x1_200ms_25sola
648	26	7.26747203131238	191	-49.9383630578474	886.795811518325	1049.87434554974	2229592	11673.2565445026	112.362485674953	259.819473696481	2	1090430	5709.05759162304	286.79355219869	289.325998972794	0	NaN	NaN	NaN	NaN	NaN	250.796673808453	0.961743071160263	27.6157637496756	11.6713986022392	8.84914992804256	2.59808553410708	0.0263912636414113	0.0119720960964431	2	1.00808556582407	1698.43936346731	6	23065.1780104712	1	1	1	1	2019-05-16T17:47:23.113	NG_ecoli_LTEE_606_DM25	-0	-0	160.15	DIA_100X_EMPTY_1x1_100ms	1fbf85b1-837b-47d2-8881-ad7139f19e41	EPI_100X_YFP_1x1_200ms_25sola	EPI_100X_RFP_1x1_200ms_25sola
649	20	9.12825983986342	184	-44.9264794446885	882.836956521739	1865.1902173913	483746	2629.05434782609	112.362485674953	259.819473696481	1	68256	370.95652173913	286.79355219869	289.325998972794	0	NaN	NaN	NaN	NaN	NaN	204.795366664575	0.999913274504199	19.9528956943887	12.0708366059156	9.79683531846372	3.25301243585265	0.00893003726058259	0.00423003888538651	1	1.000493630282	1504.06785341568	2	21326.8804347826	1	1	1	1	2019-05-16T17:47:23.113	NG_ecoli_LTEE_606_DM25	-0	-0	160.15	DIA_100X_EMPTY_1x1_100ms	75151d3b-48ca-4693-8b98-21df0762cab7	EPI_100X_YFP_1x1_200ms_25sola	EPI_100X_RFP_1x1_200ms_25sola
650	44	9.90541620583851	436	-19.1011013417898	897.589449541284	903.885321100917	2217398	5085.7752293578	112.362485674953	259.819473696481	3	845517	1939.25917431193	286.79355219869	289.325998972794	2	NaN	NaN	NaN	NaN	NaN	460.585217070892	0.861951902313896	46.1688494081646	11.1907154573701	9.70939908615831	2.22587626719259	0.0293640428755583	0.0121133962172829	1	1.02405838794797	3418.40596325353	9	24232.621559633	1	1	1	1	2019-05-16T17:47:23.113	NG_ecoli_LTEE_606_DM25	-0	-0	160.15	DIA_100X_EMPTY_1x1_100ms	2992f5a4-ad92-45fa-a74e-e4d1fe0912a3	EPI_100X_YFP_1x1_200ms_25sola	EPI_100X_RFP_1x1_200ms_25sola
651	26	11.6988175098427	305	17.9832884442754	885.918032786885	1128.00655737705	1436225	4708.93442622951	112.362485674953	259.819473696481	2	225041	737.839344262295	286.79355219869	289.325998972794	0	NaN	NaN	NaN	NaN	NaN	294.905618158388	0.970040040029327	25.3731428487188	13.8462423516077	10.9825878731698	3.5469170027506	0.0609410265759231	0.0228822982171998	1	1.0219800948275	2403.66267419525	5	25284.7803278689	1	1	1	1	2019-05-16T17:47:23.113	NG_ecoli_LTEE_606_DM25	-0	-0	160.15	DIA_100X_EMPTY_1x1_100ms	62d723fb-1550-459f-a7d1-afd0da0a9223	EPI_100X_YFP_1x1_200ms_25sola	EPI_100X_RFP_1x1_200ms_25sola
652	19	9.10917487300401	175	-49.9995341336825	889.017142857143	924.531428571429	118488	677.074285714286	112.362485674953	259.819473696481	0	5153527	29448.7257142857	286.79355219869	289.325998972794	1	NaN	NaN	NaN	NaN	NaN	199.467286891367	0.999653155162122	17.2030061327872	15.251668724694	10.865155412012	4.43400544980364	0.0397207924389664	0.00613613768664148	0	1.0004950050764	1595.01991889637	5	21738.9428571429	1	1	1	1	2019-05-16T17:47:23.113	NG_ecoli_LTEE_606_DM25	-0	-0	160.15	DIA_100X_EMPTY_1x1_100ms	bb20b771-613d-433c-be54-bb2e64c388d9	EPI_100X_YFP_1x1_200ms_25sola	EPI_100X_RFP_1x1_200ms_25sola
653	14	7.42631261815946	104	-49.9993076521079	886.269230769231	1060.30769230769	210109	2020.27884615385	112.362485674953	259.819473696481	0	1142525	10985.8173076923	286.79355219869	289.325998972794	1	NaN	NaN	NaN	NaN	NaN	149.304366128595	0.999738131120507	14.7483244298523	12.9646674146935	9.40754738415206	3.84906775666932	0.00248702325930063	0.00115030178617458	1	1.0000215255885	1025.14522424726	4	24546.0865384615	1	1	1	1	2019-05-16T17:47:23.113	NG_ecoli_LTEE_606_DM25	-0	-0	160.15	DIA_100X_EMPTY_1x1_100ms	fd6d170d-e020-44b0-9096-ab5c21bdd04a	EPI_100X_YFP_1x1_200ms_25sola	EPI_100X_RFP_1x1_200ms_25sola
654	21	7.96809479376439	168	12.9084631938444	890.339285714286	106.190476190476	981720	5843.57142857143	112.362485674953	259.819473696481	2	202054	1202.70238095238	286.79355219869	289.325998972794	0	NaN	NaN	NaN	NaN	NaN	219.762664050206	0.998965723389871	23.2806793825161	11.6590292687758	9.18646079364297	2.87239152240302	0.0193228041714167	0.010194424098799	0	1.00389860619052	1543.0570494561	3	25274.0476190476	1	1	1	1	2019-05-16T17:47:23.113	NG_ecoli_LTEE_606_DM25	-0	-0	160.15	DIA_100X_EMPTY_1x1_100ms	079f565c-c587-491f-89b3-9ad3cb6c3742	EPI_100X_YFP_1x1_200ms_25sola	EPI_100X_RFP_1x1_200ms_25sola
655	24	9.03491250955111	218	-9.78611081920233	887.98623853211	484.146788990826	520561	2387.89449541284	112.362485674953	259.819473696481	1	65806	301.862385321101	286.79355219869	289.325998972794	0	NaN	NaN	NaN	NaN	NaN	249.910103060082	0.986922273211604	24.8331998816521	11.9629232020202	9.68516765045125	2.95109161825449	0.0215642592311638	0.0100092398472039	1	1.00449057215912	1829.51869235076	2	23240.0366972477	1	1	1	1	2019-05-16T17:47:23.113	NG_ecoli_LTEE_606_DM25	-0	-0	160.15	DIA_100X_EMPTY_1x1_100ms	3e51de49-a67a-40df-8176-d7b6969af3f5	EPI_100X_YFP_1x1_200ms_25sola	EPI_100X_RFP_1x1_200ms_25sola
656	27	9.08563371232453	246	30.325918308446	890.382113821138	1100.66666666667	1005081	4085.69512195122	112.362485674953	259.819473696481	3	304472	1237.69105691057	286.79355219869	289.325998972794	0	NaN	NaN	NaN	NaN	NaN	279.503863787733	0.973108848716213	28.3974967474496	11.975023408024	9.52140933418822	2.69831767117802	0.0138986638650258	0.00566240934096616	1	1.00165334676701	2021.95931380635	6	25638.3089430894	1	1	1	1	2019-05-16T17:47:23.113	NG_ecoli_LTEE_606_DM25	-0	-0	160.15	DIA_100X_EMPTY_1x1_100ms	e569bfeb-3801-4d7a-97de-ba75423cbdff	EPI_100X_YFP_1x1_200ms_25sola	EPI_100X_RFP_1x1_200ms_25sola
657	28	9.0356123760823	253	42.583845576942	890.841897233202	170.841897233202	1889406	7468.00790513834	112.362485674953	259.819473696481	2	113773	449.695652173913	286.79355219869	289.325998972794	0	NaN	NaN	NaN	NaN	NaN	294.33750473484	0.984914383562803	30.3581167100704	11.3772966240944	9.38093291117157	2.68207579914241	0.00747144536472124	0.0030552650098699	2	1.00032892430353	2098.24775808279	3	24756.4387351779	1	1	1	1	2019-05-16T17:47:23.113	NG_ecoli_LTEE_606_DM25	-0	-0	160.15	DIA_100X_EMPTY_1x1_100ms	16479f30-3c17-4ca7-baf4-c1bdf3ff325d	EPI_100X_YFP_1x1_200ms_25sola	EPI_100X_RFP_1x1_200ms_25sola
658	27	9.8233988669149	266	46.5868311739576	896.759398496241	50.0676691729323	692250	2602.44360902256	112.362485674953	259.819473696481	1	585127	2199.72556390977	286.79355219869	289.325998972794	0	NaN	NaN	NaN	NaN	NaN	264.738886617238	0.9783010900253	27.4017501804447	11.0423426156763	9.43858923429478	2.43599218483895	0.0131954163975132	0.00759283786611132	0	1.00278670667939	1917.26593543671	2	22175.2932330827	1	1	1	1	2019-05-16T17:47:23.113	NG_ecoli_LTEE_606_DM25	-0	-0	160.15	DIA_100X_EMPTY_1x1_100ms	e5a6d9f7-dc4a-4fac-8431-62eb4efdd35e	EPI_100X_YFP_1x1_200ms_25sola	EPI_100X_RFP_1x1_200ms_25sola
659	35	10.083364011513	354	48.0728586566105	898.550847457627	951.483050847458	1370146	3870.46892655367	112.362485674953	259.819473696481	2	198797	561.573446327684	286.79355219869	289.325998972794	1	NaN	NaN	NaN	NaN	NaN	382.003558754864	0.961374125260016	36.6696773321211	12.1593301298698	10.2091445962608	2.40232199662311	0.0216456840718965	0.00724313622579828	2	1.00445437724904	3001.75802073664	3	22934.1129943503	1	1	1	1	2019-05-16T17:47:23.113	NG_ecoli_LTEE_606_DM25	-0	-0	160.15	DIA_100X_EMPTY_1x1_100ms	69d1bb15-f65e-4024-bae2-30956887c7f8	EPI_100X_YFP_1x1_200ms_25sola	EPI_100X_RFP_1x1_200ms_25sola
660	26	11.3881687857919	297	40.1052400528985	892.383838383838	1780.23905723906	1269306	4273.75757575758	112.362485674953	259.819473696481	3	125507	422.582491582492	286.79355219869	289.325998972794	0	NaN	NaN	NaN	NaN	NaN	270.218281283149	0.981856711562027	26.0884583952596	12.1297636101781	10.0324535531302	2.835447618866	0.00822754398620222	0.00477234379855049	1	1.00025640627851	2062.30366549968	1	21539.5858585859	1	1	1	1	2019-05-16T17:47:23.113	NG_ecoli_LTEE_606_DM25	-0	-0	160.15	DIA_100X_EMPTY_1x1_100ms	1154593f-d3b7-4e73-a125-f22719141127	EPI_100X_YFP_1x1_200ms_25sola	EPI_100X_RFP_1x1_200ms_25sola
661	45	9.3284308869234	421	41.798995661381	906.710213776722	456.315914489311	714539	1697.24228028504	112.362485674953	259.819473696481	0	120072	285.206650831354	286.79355219869	289.325998972794	0	NaN	NaN	NaN	NaN	NaN	465.531369696294	0.942355434163548	47.4407831071568	11.345050597898	9.52415717602824	2.21829778326835	0.0250052314102329	0.00469773042276536	3	1.00152508286367	3379.82985983518	4	23403.5273159145	1	1	1	1	2019-05-16T17:47:23.113	NG_ecoli_LTEE_606_DM25	-0	-0	160.15	DIA_100X_EMPTY_1x1_100ms	7640f969-5221-4b8e-beca-cb91253d392f	EPI_100X_YFP_1x1_200ms_25sola	EPI_100X_RFP_1x1_200ms_25sola
662	22	9.47408556005567	209	0.784166373312745	892.593301435407	879.526315789474	1213733	5807.33492822966	112.362485674953	259.819473696481	1	143229	685.306220095694	286.79355219869	289.325998972794	0	NaN	NaN	NaN	NaN	NaN	241.485556743401	0.990375277849008	23.4395105789112	12.3189749088652	9.91589678176973	3.08658542609572	0.00933967771796117	0.0046210315530005	1	1.00020023856932	1810.09936256334	4	22617.4880382775	1	1	1	1	2019-05-16T17:47:23.113	NG_ecoli_LTEE_606_DM25	-0	-0	160.15	DIA_100X_EMPTY_1x1_100ms	9eb1640c-730c-44e0-8b60-7382534f8aff	EPI_100X_YFP_1x1_200ms_25sola	EPI_100X_RFP_1x1_200ms_25sola
663	26	7.49224628013372	196	8.16030432575795	895.290816326531	938.25	676448	3451.26530612245	112.362485674953	259.819473696481	2	377600	1926.5306122449	286.79355219869	289.325998972794	0	NaN	NaN	NaN	NaN	NaN	262.587730042028	0.957347778724586	28.0665050302146	11.1135689724287	9.08700187679487	2.38657669244687	0.00624718236132585	0.00344246898018117	0	1.00044479442885	1820.20143546531	3	24635.4132653061	1	1	1	1	2019-05-16T17:47:23.113	NG_ecoli_LTEE_606_DM25	-0	-0	160.15	DIA_100X_EMPTY_1x1_100ms	15ee1cc4-0d7f-4c28-bc80-809e728fa7de	EPI_100X_YFP_1x1_200ms_25sola	EPI_100X_RFP_1x1_200ms_25sola
664	20	10.3635128485738	208	-4.50265303329443	896.841346153846	1042.24038461538	1412186	6789.35576923077	112.362485674953	259.819473696481	1	194537	935.274038461538	286.79355219869	289.325998972794	0	NaN	NaN	NaN	NaN	NaN	207.737572895264	0.999652809385042	20.5380574082881	12.4627282046707	9.4613862505799	3.54126801483579	0.0559559543015472	0.00482864680689199	1	1.0003776232009	1443.97205910228	3	21792.4951923077	1	1	1	1	2019-05-16T17:47:23.113	NG_ecoli_LTEE_606_DM25	-0	-0	160.15	DIA_100X_EMPTY_1x1_100ms	58224c83-1c6e-4215-8abd-837e2022b44e	EPI_100X_YFP_1x1_200ms_25sola	EPI_100X_RFP_1x1_200ms_25sola
665	30	9.65629550181314	290	43.9651788860493	898.796551724138	148.8	1659293	5721.7	112.362485674953	259.819473696481	2	142248	490.510344827586	286.79355219869	289.325998972794	0	NaN	NaN	NaN	NaN	NaN	301.221029595989	0.962541341462414	29.5104854129258	12.5226761979089	9.91957942431242	2.78647279684343	0.0229577032143606	0.00905629089000872	1	1.00471015929704	2280.61907669654	4	26086.2620689655	1	1	1	1	2019-05-16T17:47:23.113	NG_ecoli_LTEE_606_DM25	-0	-0	160.15	DIA_100X_EMPTY_1x1_100ms	f7fc44df-963a-47b8-b923-388b798d7cac	EPI_100X_YFP_1x1_200ms_25sola	EPI_100X_RFP_1x1_200ms_25sola
666	25	9.32881561339975	235	-20.343796590983	903.995744680851	918.8	1240713	5279.62978723404	112.362485674953	259.819473696481	2	967117	4115.3914893617	286.79355219869	289.325998972794	0	NaN	NaN	NaN	NaN	NaN	280.242035122246	0.978372281135056	28.3979067095002	12.2148247718839	9.52251584309193	2.84319220020966	0.00814842628644635	0.0035783030311555	2	1.0006331436898	2022.45849282194	5	25747.9489361702	1	1	1	1	2019-05-16T17:47:23.113	NG_ecoli_LTEE_606_DM25	-0	-0	160.15	DIA_100X_EMPTY_1x1_100ms	e4fc092a-a214-4d0e-ae8b-0add8bad24b0	EPI_100X_YFP_1x1_200ms_25sola	EPI_100X_RFP_1x1_200ms_25sola
667	20	7.9469948401648	161	-46.6601851410446	897.037267080745	1122.2049689441	720186	4473.2049689441	112.362485674953	259.819473696481	1	160556	997.242236024845	286.79355219869	289.325998972794	2	NaN	NaN	NaN	NaN	NaN	207.466446917913	0.999549364834964	21.4598459242267	11.4172961417016	9.28042952439778	2.98516683908937	0.0127088672667029	0.00512753464250086	1	1.00075961020424	1451.61897001323	5	25676.8819875776	1	1	1	1	2019-05-16T17:47:23.113	NG_ecoli_LTEE_606_DM25	-0	-0	160.15	DIA_100X_EMPTY_1x1_100ms	818865c8-7f4c-442b-9d5d-213f47e818e6	EPI_100X_YFP_1x1_200ms_25sola	EPI_100X_RFP_1x1_200ms_25sola
668	31	11.0585788765307	343	47.2838588417513	904.667638483965	1673.63848396501	1776098	5178.12827988338	112.362485674953	259.819473696481	2	100256	292.291545189504	286.79355219869	289.325998972794	0	NaN	NaN	NaN	NaN	NaN	340.006168839183	0.943375675007433	32.0091204101162	13.1329893282402	10.23476232115	2.86231356325614	0.0355042996887744	0.00891206678453457	0	1.00379084599681	2633.41402861642	2	21818.1924198251	1	1	1	1	2019-05-16T17:47:23.113	NG_ecoli_LTEE_606_DM25	-0	-0	160.15	DIA_100X_EMPTY_1x1_100ms	f9738566-6cf9-4c74-8cea-d7ca6711430d	EPI_100X_YFP_1x1_200ms_25sola	EPI_100X_RFP_1x1_200ms_25sola
[truncated: 6,579 more rows]
