# Supplementary material for: Genomic and phenotypic evolution of Escherichia coli in a novel citrate-only resource environment
Source: eLife. 2020 May 29;9:e55414. doi: 10.7554/eLife.55414 (PMC7299349; doi:10.7554/eLife.55414)
Supplement: Figure 11—figure supplement 1—source data 1. [file elife-55414-fig11-figsupp1-data1.zip › 1nxe.pdb]

HEADER    TRANSFERASE                             10-FEB-03   1NXE              
TITLE     A NOVEL NADH ALLOSTERIC REGULATOR SITE IS FOUND ON THE SURFACE OF THE 
TITLE    2 HEXAMERIC TYPE II PHE383ALA VARIANT OF CITRATE SYNTHASE              
COMPND    MOL_ID: 1;                                                            
COMPND   2 MOLECULE: CITRATE SYNTHASE;                                          
COMPND   3 CHAIN: A, B;                                                         
COMPND   4 EC: 2.3.3.1;                                                         
COMPND   5 ENGINEERED: YES;                                                     
COMPND   6 MUTATION: YES                                                        
SOURCE    MOL_ID: 1;                                                            
SOURCE   2 ORGANISM_SCIENTIFIC: ESCHERICHIA COLI;                               
SOURCE   3 ORGANISM_TAXID: 562;                                                 
SOURCE   4 GENE: GLTA OR GLUT OR ICDB OR B0720;                                 
SOURCE   5 EXPRESSION_SYSTEM: ESCHERICHIA COLI;                                 
SOURCE   6 EXPRESSION_SYSTEM_TAXID: 562                                         
KEYWDS    CITRATE SYNTHASE, NADH, ALLOSTERIC, TRANSFERASE                       
EXPDTA    X-RAY DIFFRACTION                                                     
AUTHOR    R.MAURUS,N.T.NGUYEN,D.J.STOKELL,A.AYED,P.G.HULTIN,H.W.DUCKWORTH,      
AUTHOR   2 G.D.BRAYER                                                           
REVDAT   4   26-MAY-10 1NXE    1       COMPND HEADER KEYWDS                     
REVDAT   3   24-FEB-09 1NXE    1       VERSN                                    
REVDAT   2   04-NOV-03 1NXE    1       JRNL                                     
REVDAT   1   08-APR-03 1NXE    0                                                
JRNL        AUTH   R.MAURUS,N.T.NGUYEN,D.J.STOKELL,A.AYED,P.G.HULTIN,           
JRNL        AUTH 2 H.W.DUCKWORTH,G.D.BRAYER                                     
JRNL        TITL   INSIGHTS INTO THE EVOLUTION OF ALLOSTERIC PROPERTIES. THE    
JRNL        TITL 2 NADH BINDING SITE OF HEXAMERIC TYPE II CITRATE SYNTHASES.    
JRNL        REF    BIOCHEMISTRY                  V.  42  5555 2003              
JRNL        REFN                   ISSN 0006-2960                               
JRNL        PMID   12741811                                                     
JRNL        DOI    10.1021/BI020622S                                            
REMARK   2                                                                      
REMARK   2 RESOLUTION.    2.30 ANGSTROMS.                                       
REMARK   3                                                                      
REMARK   3 REFINEMENT.                                                          
REMARK   3   PROGRAM     : CNS                                                  
REMARK   3   AUTHORS     : BRUNGER,ADAMS,CLORE,DELANO,GROS,GROSSE-              
REMARK   3               : KUNSTLEVE,JIANG,KUSZEWSKI,NILGES,PANNU,              
REMARK   3               : READ,RICE,SIMONSON,WARREN                            
REMARK   3                                                                      
REMARK   3  REFINEMENT TARGET : ENGH & HUBER                                    
REMARK   3                                                                      
REMARK   3  DATA USED IN REFINEMENT.                                            
REMARK   3   RESOLUTION RANGE HIGH (ANGSTROMS) : 2.30                           
REMARK   3   RESOLUTION RANGE LOW  (ANGSTROMS) : 10.00                          
REMARK   3   DATA CUTOFF            (SIGMA(F)) : 0.000                          
REMARK   3   DATA CUTOFF HIGH         (ABS(F)) : NULL                           
REMARK   3   DATA CUTOFF LOW          (ABS(F)) : NULL                           
REMARK   3   COMPLETENESS (WORKING+TEST)   (%) : 77.0                           
REMARK   3   NUMBER OF REFLECTIONS             : 53934                          
REMARK   3                                                                      
REMARK   3  FIT TO DATA USED IN REFINEMENT.                                     
REMARK   3   CROSS-VALIDATION METHOD          : NULL                            
REMARK   3   FREE R VALUE TEST SET SELECTION  : NULL                            
REMARK   3   R VALUE            (WORKING SET) : 0.170                           
REMARK   3   FREE R VALUE                     : NULL                            
REMARK   3   FREE R VALUE TEST SET SIZE   (%) : NULL                            
REMARK   3   FREE R VALUE TEST SET COUNT      : NULL                            
REMARK   3   ESTIMATED ERROR OF FREE R VALUE  : NULL                            
REMARK   3                                                                      
REMARK   3  FIT IN THE HIGHEST RESOLUTION BIN.                                  
REMARK   3   TOTAL NUMBER OF BINS USED           : NULL                         
REMARK   3   BIN RESOLUTION RANGE HIGH       (A) : NULL                         
REMARK   3   BIN RESOLUTION RANGE LOW        (A) : NULL                         
REMARK   3   BIN COMPLETENESS (WORKING+TEST) (%) : NULL                         
REMARK   3   REFLECTIONS IN BIN    (WORKING SET) : NULL                         
REMARK   3   BIN R VALUE           (WORKING SET) : NULL                         
REMARK   3   BIN FREE R VALUE                    : NULL                         
REMARK   3   BIN FREE R VALUE TEST SET SIZE  (%) : NULL                         
REMARK   3   BIN FREE R VALUE TEST SET COUNT     : NULL                         
REMARK   3   ESTIMATED ERROR OF BIN FREE R VALUE : NULL                         
REMARK   3                                                                      
REMARK   3  NUMBER OF NON-HYDROGEN ATOMS USED IN REFINEMENT.                    
REMARK   3   PROTEIN ATOMS            : 6719                                    
REMARK   3   NUCLEIC ACID ATOMS       : 0                                       
REMARK   3   HETEROGEN ATOMS          : 30                                      
REMARK   3   SOLVENT ATOMS            : 726                                     
REMARK   3                                                                      
REMARK   3  B VALUES.                                                           
REMARK   3   FROM WILSON PLOT           (A**2) : NULL                           
REMARK   3   MEAN B VALUE      (OVERALL, A**2) : NULL                           
REMARK   3   OVERALL ANISOTROPIC B VALUE.                                       
REMARK   3    B11 (A**2) : NULL                                                 
REMARK   3    B22 (A**2) : NULL                                                 
REMARK   3    B33 (A**2) : NULL                                                 
REMARK   3    B12 (A**2) : NULL                                                 
REMARK   3    B13 (A**2) : NULL                                                 
REMARK   3    B23 (A**2) : NULL                                                 
REMARK   3                                                                      
REMARK   3  ESTIMATED COORDINATE ERROR.                                         
REMARK   3   ESD FROM LUZZATI PLOT        (A) : NULL                            
REMARK   3   ESD FROM SIGMAA              (A) : NULL                            
REMARK   3   LOW RESOLUTION CUTOFF        (A) : NULL                            
REMARK   3                                                                      
REMARK   3  CROSS-VALIDATED ESTIMATED COORDINATE ERROR.                         
REMARK   3   ESD FROM C-V LUZZATI PLOT    (A) : NULL                            
REMARK   3   ESD FROM C-V SIGMAA          (A) : NULL                            
REMARK   3                                                                      
REMARK   3  RMS DEVIATIONS FROM IDEAL VALUES.                                   
REMARK   3   BOND LENGTHS                 (A) : NULL                            
REMARK   3   BOND ANGLES            (DEGREES) : NULL                            
REMARK   3   DIHEDRAL ANGLES        (DEGREES) : NULL                            
REMARK   3   IMPROPER ANGLES        (DEGREES) : NULL                            
REMARK   3                                                                      
REMARK   3  ISOTROPIC THERMAL MODEL : NULL                                      
REMARK   3                                                                      
REMARK   3  ISOTROPIC THERMAL FACTOR RESTRAINTS.    RMS    SIGMA                
REMARK   3   MAIN-CHAIN BOND              (A**2) : NULL  ; NULL                 
REMARK   3   MAIN-CHAIN ANGLE             (A**2) : NULL  ; NULL                 
REMARK   3   SIDE-CHAIN BOND              (A**2) : NULL  ; NULL                 
REMARK   3   SIDE-CHAIN ANGLE             (A**2) : NULL  ; NULL                 
REMARK   3                                                                      
REMARK   3  BULK SOLVENT MODELING.                                              
REMARK   3   METHOD USED : NULL                                                 
REMARK   3   KSOL        : NULL                                                 
REMARK   3   BSOL        : NULL                                                 
REMARK   3                                                                      
REMARK   3  NCS MODEL : NULL                                                    
REMARK   3                                                                      
REMARK   3  NCS RESTRAINTS.                         RMS   SIGMA/WEIGHT          
REMARK   3   GROUP  1  POSITIONAL            (A) : NULL  ; NULL                 
REMARK   3   GROUP  1  B-FACTOR           (A**2) : NULL  ; NULL                 
REMARK   3                                                                      
REMARK   3  PARAMETER FILE  1  : NULL                                           
REMARK   3  TOPOLOGY FILE  1   : NULL                                           
REMARK   3                                                                      
REMARK   3  OTHER REFINEMENT REMARKS: NULL                                      
REMARK   4                                                                      
REMARK   4 1NXE COMPLIES WITH FORMAT V. 3.15, 01-DEC-08                         
REMARK 100                                                                      
REMARK 100 THIS ENTRY HAS BEEN PROCESSED BY RCSB ON 25-FEB-03.                  
REMARK 100 THE RCSB ID CODE IS RCSB018314.                                      
REMARK 200                                                                      
REMARK 200 EXPERIMENTAL DETAILS                                                 
REMARK 200  EXPERIMENT TYPE                : X-RAY DIFFRACTION                  
REMARK 200  DATE OF DATA COLLECTION        : 07-FEB-02                          
REMARK 200  TEMPERATURE           (KELVIN) : 100                                
REMARK 200  PH                             : 6.0                                
REMARK 200  NUMBER OF CRYSTALS USED        : 1                                  
REMARK 200                                                                      
REMARK 200  SYNCHROTRON              (Y/N) : N                                  
REMARK 200  RADIATION SOURCE               : ROTATING ANODE                     
REMARK 200  BEAMLINE                       : NULL                               
REMARK 200  X-RAY GENERATOR MODEL          : RIGAKU RU300                       
REMARK 200  MONOCHROMATIC OR LAUE    (M/L) : M                                  
REMARK 200  WAVELENGTH OR RANGE        (A) : 1.5418                             
REMARK 200  MONOCHROMATOR                  : MIRRORS                            
REMARK 200  OPTICS                         : NULL                               
REMARK 200                                                                      
REMARK 200  DETECTOR TYPE                  : NULL                               
REMARK 200  DETECTOR MANUFACTURER          : NULL                               
REMARK 200  INTENSITY-INTEGRATION SOFTWARE : DENZO                              
REMARK 200  DATA SCALING SOFTWARE          : SCALEPACK                          
REMARK 200                                                                      
REMARK 200  NUMBER OF UNIQUE REFLECTIONS   : 54292                              
REMARK 200  RESOLUTION RANGE HIGH      (A) : 2.300                              
REMARK 200  RESOLUTION RANGE LOW       (A) : 50.000                             
REMARK 200  REJECTION CRITERIA  (SIGMA(I)) : 0.000                              
REMARK 200                                                                      
REMARK 200 OVERALL.                                                             
REMARK 200  COMPLETENESS FOR RANGE     (%) : NULL                               
REMARK 200  DATA REDUNDANCY                : NULL                               
REMARK 200  R MERGE                    (I) : NULL                               
REMARK 200  R SYM                      (I) : NULL                               
REMARK 200  <I/SIGMA(I)> FOR THE DATA SET  : NULL                               
REMARK 200                                                                      
REMARK 200 IN THE HIGHEST RESOLUTION SHELL.                                     
REMARK 200  HIGHEST RESOLUTION SHELL, RANGE HIGH (A) : NULL                     
REMARK 200  HIGHEST RESOLUTION SHELL, RANGE LOW  (A) : NULL                     
REMARK 200  COMPLETENESS FOR SHELL     (%) : NULL                               
REMARK 200  DATA REDUNDANCY IN SHELL       : NULL                               
REMARK 200  R MERGE FOR SHELL          (I) : NULL                               
REMARK 200  R SYM FOR SHELL            (I) : NULL                               
REMARK 200  <I/SIGMA(I)> FOR SHELL         : NULL                               
REMARK 200                                                                      
REMARK 200 DIFFRACTION PROTOCOL: SINGLE WAVELENGTH                              
REMARK 200 METHOD USED TO DETERMINE THE STRUCTURE: MOLECULAR REPLACEMENT        
REMARK 200 SOFTWARE USED: CNS                                                   
REMARK 200 STARTING MODEL: 1K3P                                                 
REMARK 200                                                                      
REMARK 200 REMARK: NULL                                                         
REMARK 280                                                                      
REMARK 280 CRYSTAL                                                              
REMARK 280 SOLVENT CONTENT, VS   (%): 71.44                                     
REMARK 280 MATTHEWS COEFFICIENT, VM (ANGSTROMS**3/DA): 4.31                     
REMARK 280                                                                      
REMARK 280 CRYSTALLIZATION CONDITIONS: PH 6.0                                   
REMARK 290                                                                      
REMARK 290 CRYSTALLOGRAPHIC SYMMETRY                                            
REMARK 290 SYMMETRY OPERATORS FOR SPACE GROUP: H 3                              
REMARK 290                                                                      
REMARK 290      SYMOP   SYMMETRY                                                
REMARK 290     NNNMMM   OPERATOR                                                
REMARK 290       1555   X,Y,Z                                                   
REMARK 290       2555   -Y,X-Y,Z                                                
REMARK 290       3555   -X+Y,-X,Z                                               
REMARK 290       4555   X+2/3,Y+1/3,Z+1/3                                       
REMARK 290       5555   -Y+2/3,X-Y+1/3,Z+1/3                                    
REMARK 290       6555   -X+Y+2/3,-X+1/3,Z+1/3                                   
REMARK 290       7555   X+1/3,Y+2/3,Z+2/3                                       
REMARK 290       8555   -Y+1/3,X-Y+2/3,Z+2/3                                    
REMARK 290       9555   -X+Y+1/3,-X+2/3,Z+2/3                                   
REMARK 290                                                                      
REMARK 290     WHERE NNN -> OPERATOR NUMBER                                     
REMARK 290           MMM -> TRANSLATION VECTOR                                  
REMARK 290                                                                      
REMARK 290 CRYSTALLOGRAPHIC SYMMETRY TRANSFORMATIONS                            
REMARK 290 THE FOLLOWING TRANSFORMATIONS OPERATE ON THE ATOM/HETATM             
REMARK 290 RECORDS IN THIS ENTRY TO PRODUCE CRYSTALLOGRAPHICALLY                
REMARK 290 RELATED MOLECULES.                                                   
REMARK 290   SMTRY1   1  1.000000  0.000000  0.000000        0.00000            
REMARK 290   SMTRY2   1  0.000000  1.000000  0.000000        0.00000            
REMARK 290   SMTRY3   1  0.000000  0.000000  1.000000        0.00000            
REMARK 290   SMTRY1   2 -0.500000 -0.866025  0.000000        0.00000            
REMARK 290   SMTRY2   2  0.866025 -0.500000  0.000000        0.00000            
REMARK 290   SMTRY3   2  0.000000  0.000000  1.000000        0.00000            
REMARK 290   SMTRY1   3 -0.500000  0.866025  0.000000        0.00000            
REMARK 290   SMTRY2   3 -0.866025 -0.500000  0.000000        0.00000            
REMARK 290   SMTRY3   3  0.000000  0.000000  1.000000        0.00000            
REMARK 290   SMTRY1   4  1.000000  0.000000  0.000000       82.62150            
REMARK 290   SMTRY2   4  0.000000  1.000000  0.000000       47.70155            
REMARK 290   SMTRY3   4  0.000000  0.000000  1.000000       52.51900            
REMARK 290   SMTRY1   5 -0.500000 -0.866025  0.000000       82.62150            
REMARK 290   SMTRY2   5  0.866025 -0.500000  0.000000       47.70155            
REMARK 290   SMTRY3   5  0.000000  0.000000  1.000000       52.51900            
REMARK 290   SMTRY1   6 -0.500000  0.866025  0.000000       82.62150            
REMARK 290   SMTRY2   6 -0.866025 -0.500000  0.000000       47.70155            
REMARK 290   SMTRY3   6  0.000000  0.000000  1.000000       52.51900            
REMARK 290   SMTRY1   7  1.000000  0.000000  0.000000        0.00000            
REMARK 290   SMTRY2   7  0.000000  1.000000  0.000000       95.40309            
REMARK 290   SMTRY3   7  0.000000  0.000000  1.000000      105.03800            
REMARK 290   SMTRY1   8 -0.500000 -0.866025  0.000000        0.00000            
REMARK 290   SMTRY2   8  0.866025 -0.500000  0.000000       95.40309            
REMARK 290   SMTRY3   8  0.000000  0.000000  1.000000      105.03800            
REMARK 290   SMTRY1   9 -0.500000  0.866025  0.000000        0.00000            
REMARK 290   SMTRY2   9 -0.866025 -0.500000  0.000000       95.40309            
REMARK 290   SMTRY3   9  0.000000  0.000000  1.000000      105.03800            
REMARK 290                                                                      
REMARK 290 REMARK: NULL                                                         
REMARK 300                                                                      
REMARK 300 BIOMOLECULE: 1                                                       
REMARK 300 SEE REMARK 350 FOR THE AUTHOR PROVIDED AND/OR PROGRAM                
REMARK 300 GENERATED ASSEMBLY INFORMATION FOR THE STRUCTURE IN                  
REMARK 300 THIS ENTRY. THE REMARK MAY ALSO PROVIDE INFORMATION ON               
REMARK 300 BURIED SURFACE AREA.                                                 
REMARK 350                                                                      
REMARK 350 COORDINATES FOR A COMPLETE MULTIMER REPRESENTING THE KNOWN           
REMARK 350 BIOLOGICALLY SIGNIFICANT OLIGOMERIZATION STATE OF THE                
REMARK 350 MOLECULE CAN BE GENERATED BY APPLYING BIOMT TRANSFORMATIONS          
REMARK 350 GIVEN BELOW.  BOTH NON-CRYSTALLOGRAPHIC AND                          
REMARK 350 CRYSTALLOGRAPHIC OPERATIONS ARE GIVEN.                               
REMARK 350                                                                      
REMARK 350 BIOMOLECULE: 1                                                       
REMARK 350 AUTHOR DETERMINED BIOLOGICAL UNIT: HEXAMERIC                         
REMARK 350 APPLY THE FOLLOWING TO CHAINS: A, B                                  
REMARK 350   BIOMT1   1  1.000000  0.000000  0.000000        0.00000            
REMARK 350   BIOMT2   1  0.000000  1.000000  0.000000        0.00000            
REMARK 350   BIOMT3   1  0.000000  0.000000  1.000000        0.00000            
REMARK 350   BIOMT1   2 -0.500000 -0.866025  0.000000      165.24300            
REMARK 350   BIOMT2   2  0.866025 -0.500000  0.000000        0.00000            
REMARK 350   BIOMT3   2  0.000000  0.000000  1.000000        0.00000            
REMARK 350   BIOMT1   3 -0.500000  0.866025  0.000000       82.62150            
REMARK 350   BIOMT2   3 -0.866025 -0.500000  0.000000      143.10464            
REMARK 350   BIOMT3   3  0.000000  0.000000  1.000000        0.00000            
REMARK 465                                                                      
REMARK 465 MISSING RESIDUES                                                     
REMARK 465 THE FOLLOWING RESIDUES WERE NOT LOCATED IN THE                       
REMARK 465 EXPERIMENT. (M=MODEL NUMBER; RES=RESIDUE NAME; C=CHAIN               
REMARK 465 IDENTIFIER; SSSEQ=SEQUENCE NUMBER; I=INSERTION CODE.)                
REMARK 465                                                                      
REMARK 465   M RES C SSSEQI                                                     
REMARK 465     MET A     0                                                      
REMARK 465     MET B  1000                                                      
REMARK 500                                                                      
REMARK 500 GEOMETRY AND STEREOCHEMISTRY                                         
REMARK 500 SUBTOPIC: CLOSE CONTACTS IN SAME ASYMMETRIC UNIT                     
REMARK 500                                                                      
REMARK 500 THE FOLLOWING ATOMS ARE IN CLOSE CONTACT.                            
REMARK 500                                                                      
REMARK 500  ATM1  RES C  SSEQI   ATM2  RES C  SSEQI           DISTANCE          
REMARK 500   O    HOH A  2007     O    HOH B   251              2.12            
REMARK 500                                                                      
REMARK 500 REMARK: NULL                                                         
REMARK 500                                                                      
REMARK 500 GEOMETRY AND STEREOCHEMISTRY                                         
REMARK 500 SUBTOPIC: TORSION ANGLES                                             
REMARK 500                                                                      
REMARK 500 TORSION ANGLES OUTSIDE THE EXPECTED RAMACHANDRAN REGIONS:            
REMARK 500 (M=MODEL NUMBER; RES=RESIDUE NAME; C=CHAIN IDENTIFIER;               
REMARK 500 SSEQ=SEQUENCE NUMBER; I=INSERTION CODE).                             
REMARK 500                                                                      
REMARK 500 STANDARD TABLE:                                                      
REMARK 500 FORMAT:(10X,I3,1X,A3,1X,A1,I4,A1,4X,F7.2,3X,F7.2)                    
REMARK 500                                                                      
REMARK 500 EXPECTED VALUES: GJ KLEYWEGT AND TA JONES (1996). PHI/PSI-           
REMARK 500 CHOLOGY: RAMACHANDRAN REVISITED. STRUCTURE 4, 1395 - 1400            
REMARK 500                                                                      
REMARK 500  M RES CSSEQI        PSI       PHI                                   
REMARK 500    LYS A   4       27.63    -67.50                                   
REMARK 500    ASP A  12      -12.49   -146.09                                   
REMARK 500    LYS A  37       30.01    -70.43                                   
REMARK 500    ASP A  60       84.11   -153.96                                   
REMARK 500    TYR A 145       65.45   -104.40                                   
REMARK 500    SER A 148       51.95   -107.36                                   
REMARK 500    HIS A 229       54.88   -148.47                                   
REMARK 500    GLU A 230     -145.41     57.40                                   
REMARK 500    ASN A 232     -174.68    -67.79                                   
REMARK 500    ALA A 246      135.84    -23.00                                   
REMARK 500    ALA A 267      155.99    155.19                                   
REMARK 500    ASN A 268       -6.70    -59.23                                   
REMARK 500    GLU A 269       37.19   -153.74                                   
REMARK 500    ALA A 270      -71.08    -57.74                                   
REMARK 500    GLU A 277       30.32    -96.65                                   
REMARK 500    PRO A 285       29.04    -56.71                                   
REMARK 500    GLU A 286      -62.18   -168.02                                   
REMARK 500    PHE A 287        3.98    -67.42                                   
REMARK 500    ARG A 289      -95.75   -106.95                                   
REMARK 500    ARG A 290       46.32    -69.52                                   
REMARK 500    ALA A 291       -3.19   -161.74                                   
REMARK 500    LYS A 292      -10.70   -141.14                                   
REMARK 500    ASP A 293      -73.97    -58.02                                   
REMARK 500    LYS A 294       93.83    -47.50                                   
REMARK 500    SER A 297      155.98    -31.70                                   
REMARK 500    THR A 331       50.05    -66.63                                   
REMARK 500    LYS A 332       -8.01   -150.23                                   
REMARK 500    LEU A 357       45.91    -94.16                                   
REMARK 500    TYR A 415      159.41    -49.57                                   
REMARK 500    SER A 422      121.17    -33.60                                   
REMARK 500    ASP B1002      -95.10   -106.52                                   
REMARK 500    LYS B1004        1.95    -60.43                                   
REMARK 500    ALA B1005      -74.42    -86.89                                   
REMARK 500    ASP B1012       10.41   -163.61                                   
REMARK 500    SER B1036       41.62    -79.72                                   
REMARK 500    LYS B1037        2.05   -159.58                                   
REMARK 500    ASP B1043       73.45   -153.04                                   
REMARK 500    SER B1080     -154.33   -111.26                                   
REMARK 500    PHE B1144      -81.64   -107.50                                   
REMARK 500    TYR B1145       68.24    -62.76                                   
REMARK 500    SER B1148       44.81   -157.68                                   
REMARK 500    HIS B1229       50.21   -158.78                                   
REMARK 500    GLU B1230     -150.11     56.99                                   
REMARK 500    ALA B1267      155.66    154.97                                   
REMARK 500    ASN B1268       -9.39    -47.30                                   
REMARK 500    GLU B1269       35.70   -158.77                                   
REMARK 500    GLU B1277       30.31    -90.01                                   
REMARK 500    PRO B1285       29.62    -55.96                                   
REMARK 500    GLU B1286      -62.31   -166.49                                   
REMARK 500    PHE B1287        3.91    -68.00                                   
REMARK 500                                                                      
REMARK 500 THIS ENTRY HAS      63 RAMACHANDRAN OUTLIERS.                        
REMARK 500                                                                      
REMARK 500 REMARK: NULL                                                         
REMARK 800                                                                      
REMARK 800 SITE                                                                 
REMARK 800 SITE_IDENTIFIER: AC1                                                 
REMARK 800 EVIDENCE_CODE: SOFTWARE                                              
REMARK 800 SITE_DESCRIPTION: BINDING SITE FOR RESIDUE SO4 B 2001                
REMARK 800                                                                      
REMARK 800 SITE_IDENTIFIER: AC2                                                 
REMARK 800 EVIDENCE_CODE: SOFTWARE                                              
REMARK 800 SITE_DESCRIPTION: BINDING SITE FOR RESIDUE SO4 B 2002                
REMARK 800                                                                      
REMARK 800 SITE_IDENTIFIER: AC3                                                 
REMARK 800 EVIDENCE_CODE: SOFTWARE                                              
REMARK 800 SITE_DESCRIPTION: BINDING SITE FOR RESIDUE SO4 B 2003                
REMARK 800                                                                      
REMARK 800 SITE_IDENTIFIER: AC4                                                 
REMARK 800 EVIDENCE_CODE: SOFTWARE                                              
REMARK 800 SITE_DESCRIPTION: BINDING SITE FOR RESIDUE SO4 A 2004                
REMARK 800                                                                      
REMARK 800 SITE_IDENTIFIER: AC5                                                 
REMARK 800 EVIDENCE_CODE: SOFTWARE                                              
REMARK 800 SITE_DESCRIPTION: BINDING SITE FOR RESIDUE SO4 A 2005                
REMARK 800                                                                      
REMARK 800 SITE_IDENTIFIER: AC6                                                 
REMARK 800 EVIDENCE_CODE: SOFTWARE                                              
REMARK 800 SITE_DESCRIPTION: BINDING SITE FOR RESIDUE SO4 A 2006                
REMARK 900                                                                      
REMARK 900 RELATED ENTRIES                                                      
REMARK 900 RELATED ID: 1K3P   RELATED DB: PDB                                   
DBREF  1NXE A    0   426  UNP    P0ABH7   CISY_ECOLI       1    427             
DBREF  1NXE B 1000  1426  UNP    P0ABH7   CISY_ECOLI       1    427             
SEQADV 1NXE ALA A  383  UNP  P0ABH7    PHE   384 ENGINEERED                     
SEQADV 1NXE ALA B 1383  UNP  P0ABH7    PHE   384 ENGINEERED                     
SEQRES   1 A  427  MET ALA ASP THR LYS ALA LYS LEU THR LEU ASN GLY ASP          
SEQRES   2 A  427  THR ALA VAL GLU LEU ASP VAL LEU LYS GLY THR LEU GLY          
SEQRES   3 A  427  GLN ASP VAL ILE ASP ILE ARG THR LEU GLY SER LYS GLY          
SEQRES   4 A  427  VAL PHE THR PHE ASP PRO GLY PHE THR SER THR ALA SER          
SEQRES   5 A  427  CYS GLU SER LYS ILE THR PHE ILE ASP GLY ASP GLU GLY          
SEQRES   6 A  427  ILE LEU LEU HIS ARG GLY PHE PRO ILE ASP GLN LEU ALA          
SEQRES   7 A  427  THR ASP SER ASN TYR LEU GLU VAL CYS TYR ILE LEU LEU          
SEQRES   8 A  427  ASN GLY GLU LYS PRO THR GLN GLU GLN TYR ASP GLU PHE          
SEQRES   9 A  427  LYS THR THR VAL THR ARG HIS THR MET ILE HIS GLU GLN          
SEQRES  10 A  427  ILE THR ARG LEU PHE HIS ALA PHE ARG ARG ASP SER HIS          
SEQRES  11 A  427  PRO MET ALA VAL MET CYS GLY ILE THR GLY ALA LEU ALA          
SEQRES  12 A  427  ALA PHE TYR HIS ASP SER LEU ASP VAL ASN ASN PRO ARG          
SEQRES  13 A  427  HIS ARG GLU ILE ALA ALA PHE ARG LEU LEU SER LYS MET          
SEQRES  14 A  427  PRO THR MET ALA ALA MET CYS TYR LYS TYR SER ILE GLY          
SEQRES  15 A  427  GLN PRO PHE VAL TYR PRO ARG ASN ASP LEU SER TYR ALA          
SEQRES  16 A  427  GLY ASN PHE LEU ASN MET MET PHE SER THR PRO CYS GLU          
SEQRES  17 A  427  PRO TYR GLU VAL ASN PRO ILE LEU GLU ARG ALA MET ASP          
SEQRES  18 A  427  ARG ILE LEU ILE LEU HIS ALA ASP HIS GLU GLN ASN ALA          
SEQRES  19 A  427  SER THR SER THR VAL ARG THR ALA GLY SER SER GLY ALA          
SEQRES  20 A  427  ASN PRO PHE ALA CYS ILE ALA ALA GLY ILE ALA SER LEU          
SEQRES  21 A  427  TRP GLY PRO ALA HIS GLY GLY ALA ASN GLU ALA ALA LEU          
SEQRES  22 A  427  LYS MET LEU GLU GLU ILE SER SER VAL LYS HIS ILE PRO          
SEQRES  23 A  427  GLU PHE PHE ARG ARG ALA LYS ASP LYS ASN ASP SER PHE          
SEQRES  24 A  427  ARG LEU MET GLY PHE GLY HIS ARG VAL TYR LYS ASN TYR          
SEQRES  25 A  427  ASP PRO ARG ALA THR VAL MET ARG GLU THR CYS HIS GLU          
SEQRES  26 A  427  VAL LEU LYS GLU LEU GLY THR LYS ASP ASP LEU LEU GLU          
SEQRES  27 A  427  VAL ALA MET GLU LEU GLU ASN ILE ALA LEU ASN ASP PRO          
SEQRES  28 A  427  TYR PHE ILE GLU LYS LYS LEU TYR PRO ASN VAL ASP PHE          
SEQRES  29 A  427  TYR SER GLY ILE ILE LEU LYS ALA MET GLY ILE PRO SER          
SEQRES  30 A  427  SER MET PHE THR VAL ILE ALA ALA MET ALA ARG THR VAL          
SEQRES  31 A  427  GLY TRP ILE ALA HIS TRP SER GLU MET HIS SER ASP GLY          
SEQRES  32 A  427  MET LYS ILE ALA ARG PRO ARG GLN LEU TYR THR GLY TYR          
SEQRES  33 A  427  GLU LYS ARG ASP PHE LYS SER ASP ILE LYS ARG                  
SEQRES   1 B  427  MET ALA ASP THR LYS ALA LYS LEU THR LEU ASN GLY ASP          
SEQRES   2 B  427  THR ALA VAL GLU LEU ASP VAL LEU LYS GLY THR LEU GLY          
SEQRES   3 B  427  GLN ASP VAL ILE ASP ILE ARG THR LEU GLY SER LYS GLY          
SEQRES   4 B  427  VAL PHE THR PHE ASP PRO GLY PHE THR SER THR ALA SER          
SEQRES   5 B  427  CYS GLU SER LYS ILE THR PHE ILE ASP GLY ASP GLU GLY          
SEQRES   6 B  427  ILE LEU LEU HIS ARG GLY PHE PRO ILE ASP GLN LEU ALA          
SEQRES   7 B  427  THR ASP SER ASN TYR LEU GLU VAL CYS TYR ILE LEU LEU          
SEQRES   8 B  427  ASN GLY GLU LYS PRO THR GLN GLU GLN TYR ASP GLU PHE          
SEQRES   9 B  427  LYS THR THR VAL THR ARG HIS THR MET ILE HIS GLU GLN          
SEQRES  10 B  427  ILE THR ARG LEU PHE HIS ALA PHE ARG ARG ASP SER HIS          
SEQRES  11 B  427  PRO MET ALA VAL MET CYS GLY ILE THR GLY ALA LEU ALA          
SEQRES  12 B  427  ALA PHE TYR HIS ASP SER LEU ASP VAL ASN ASN PRO ARG          
SEQRES  13 B  427  HIS ARG GLU ILE ALA ALA PHE ARG LEU LEU SER LYS MET          
SEQRES  14 B  427  PRO THR MET ALA ALA MET CYS TYR LYS TYR SER ILE GLY          
SEQRES  15 B  427  GLN PRO PHE VAL TYR PRO ARG ASN ASP LEU SER TYR ALA          
SEQRES  16 B  427  GLY ASN PHE LEU ASN MET MET PHE SER THR PRO CYS GLU          
SEQRES  17 B  427  PRO TYR GLU VAL ASN PRO ILE LEU GLU ARG ALA MET ASP          
SEQRES  18 B  427  ARG ILE LEU ILE LEU HIS ALA ASP HIS GLU GLN ASN ALA          
SEQRES  19 B  427  SER THR SER THR VAL ARG THR ALA GLY SER SER GLY ALA          
SEQRES  20 B  427  ASN PRO PHE ALA CYS ILE ALA ALA GLY ILE ALA SER LEU          
SEQRES  21 B  427  TRP GLY PRO ALA HIS GLY GLY ALA ASN GLU ALA ALA LEU          
SEQRES  22 B  427  LYS MET LEU GLU GLU ILE SER SER VAL LYS HIS ILE PRO          
SEQRES  23 B  427  GLU PHE PHE ARG ARG ALA LYS ASP LYS ASN ASP SER PHE          
SEQRES  24 B  427  ARG LEU MET GLY PHE GLY HIS ARG VAL TYR LYS ASN TYR          
SEQRES  25 B  427  ASP PRO ARG ALA THR VAL MET ARG GLU THR CYS HIS GLU          
SEQRES  26 B  427  VAL LEU LYS GLU LEU GLY THR LYS ASP ASP LEU LEU GLU          
SEQRES  27 B  427  VAL ALA MET GLU LEU GLU ASN ILE ALA LEU ASN ASP PRO          
SEQRES  28 B  427  TYR PHE ILE GLU LYS LYS LEU TYR PRO ASN VAL ASP PHE          
SEQRES  29 B  427  TYR SER GLY ILE ILE LEU LYS ALA MET GLY ILE PRO SER          
SEQRES  30 B  427  SER MET PHE THR VAL ILE ALA ALA MET ALA ARG THR VAL          
SEQRES  31 B  427  GLY TRP ILE ALA HIS TRP SER GLU MET HIS SER ASP GLY          
SEQRES  32 B  427  MET LYS ILE ALA ARG PRO ARG GLN LEU TYR THR GLY TYR          
SEQRES  33 B  427  GLU LYS ARG ASP PHE LYS SER ASP ILE LYS ARG                  
HET    SO4  B2001       5                                                       
HET    SO4  B2002       5                                                       
HET    SO4  B2003       5                                                       
HET    SO4  A2004       5                                                       
HET    SO4  A2005       5                                                       
HET    SO4  A2006       5                                                       
HETNAM     SO4 SULFATE ION                                                      
FORMUL   3  SO4    6(O4 S 2-)                                                   
FORMUL   9  HOH   *726(H2 O)                                                    
HELIX    1   1 ILE A   73  SER A   80  1                                   8    
HELIX    2   2 ASN A   81  GLY A   92  1                                  12    
HELIX    3   3 THR A   96  ARG A  109  1                                  14    
HELIX    4   4 GLN A  116  PHE A  124  5                                   9    
HELIX    5   5 HIS A  129  GLY A  139  1                                  11    
HELIX    6   6 ALA A  140  TYR A  145  1                                   6    
HELIX    7   7 ASN A  153  GLY A  181  1                                  29    
HELIX    8   8 SER A  192  SER A  203  1                                  12    
HELIX    9   9 ASN A  212  LEU A  225  1                                  14    
HELIX   10  10 ASN A  232  SER A  244  1                                  13    
HELIX   11  11 ASN A  247  TRP A  260  1                                  14    
HELIX   12  12 TRP A  260  GLY A  265  1                                   6    
HELIX   13  13 LEU A  272  GLU A  276  5                                   5    
HELIX   14  14 ARG A  314  LYS A  327  1                                  14    
HELIX   15  15 GLU A  337  ASP A  349  1                                  13    
HELIX   16  16 ASP A  349  LYS A  356  1                                   8    
HELIX   17  17 ASN A  360  MET A  372  1                                  13    
HELIX   18  18 MET A  378  GLY A  402  1                                  25    
HELIX   19  19 THR B 1033  GLY B 1038  5                                   6    
HELIX   20  20 GLY B 1061  GLY B 1064  5                                   4    
HELIX   21  21 ILE B 1073  SER B 1080  1                                   8    
HELIX   22  22 ASN B 1081  GLY B 1092  1                                  12    
HELIX   23  23 THR B 1096  ARG B 1109  1                                  14    
HELIX   24  24 HIS B 1114  ALA B 1123  1                                  10    
HELIX   25  25 HIS B 1129  ALA B 1140  1                                  12    
HELIX   26  26 LEU B 1141  PHE B 1144  5                                   4    
HELIX   27  27 ASN B 1153  GLY B 1181  1                                  29    
HELIX   28  28 SER B 1192  SER B 1203  1                                  12    
HELIX   29  29 ASN B 1212  LEU B 1225  1                                  14    
HELIX   30  30 ASN B 1232  SER B 1244  1                                  13    
HELIX   31  31 ASN B 1247  TRP B 1260  1                                  14    
HELIX   32  32 TRP B 1260  GLY B 1265  1                                   6    
HELIX   33  33 LEU B 1272  GLU B 1276  5                                   5    
HELIX   34  34 ARG B 1314  GLY B 1330  1                                  17    
HELIX   35  35 GLU B 1337  ASP B 1349  1                                  13    
HELIX   36  36 ASP B 1349  LYS B 1355  1                                   7    
HELIX   37  37 ASN B 1360  GLY B 1373  1                                  14    
HELIX   38  38 PRO B 1375  SER B 1377  5                                   3    
HELIX   39  39 MET B 1378  HIS B 1399  1                                  22    
SHEET    1   A 8 GLU B1016  LEU B1017  0                                        
SHEET    2   A 8 LEU B1007  ASN B1010 -1  N  LEU B1007   O  LEU B1017           
SHEET    3   A 8 LYS A   6  ASN A  10 -1  N  THR A   8   O  ASN B1010           
SHEET    4   A 8 ALA A  14  LEU A  20 -1  O  LEU A  17   N  LEU A   7           
SHEET    5   A 8 VAL A  28  ASP A  30 -1  O  VAL A  28   N  LEU A  20           
SHEET    6   A 8 THR B1041  PHE B1042  1  O  PHE B1042   N  ILE A  29           
SHEET    7   A 8 THR A  49  SER A  54  1  N  ALA A  50   O  THR B1041           
SHEET    8   A 8 ARG B1409  TYR B1412  1  O  LEU B1411   N  SER A  54           
SHEET    1   B 5 ARG A 409  TYR A 412  0                                        
SHEET    2   B 5 THR B1049  SER B1054  1  O  THR B1049   N  ARG A 409           
SHEET    3   B 5 THR A  41  PHE A  42  1  N  THR A  41   O  ALA B1050           
SHEET    4   B 5 VAL B1028  ASP B1030  1  O  ILE B1029   N  PHE A  42           
SHEET    5   B 5 VAL B1019  LEU B1020 -1  N  LEU B1020   O  VAL B1028           
SHEET    1   C 3 THR A  57  ASP A  60  0                                        
SHEET    2   C 3 ILE A  65  HIS A  68 -1  O  ILE A  65   N  ASP A  60           
SHEET    3   C 3 PHE A  71  PRO A  72 -1  O  PHE A  71   N  HIS A  68           
SHEET    1   D 3 THR B1057  ASP B1060  0                                        
SHEET    2   D 3 ILE B1065  HIS B1068 -1  O  LEU B1067   N  PHE B1058           
SHEET    3   D 3 PHE B1071  PRO B1072 -1  O  PHE B1071   N  HIS B1068           
SITE     1 AC1  6 ARG A 407  HOH B  53  ASN B1232  ALA B1233                    
SITE     2 AC1  6 ARG B1299  ARG B1306                                          
SITE     1 AC2  6 HOH B 446  HOH B 648  HIS B1110  TYR B1145                    
SITE     2 AC2  6 ARG B1163  LYS B1167                                          
SITE     1 AC3  8 HOH B  53  HOH B  63  HOH B 194  HIS B1229                    
SITE     2 AC3  8 ASN B1232  HIS B1305  ARG B1314  ARG B1387                    
SITE     1 AC4  7 ASN A 232  ALA A 233  ARG A 299  ARG A 306                    
SITE     2 AC4  7 HOH A2031  HOH A2098  ARG B1407                               
SITE     1 AC5  4 HIS A 110  TYR A 145  ARG A 163  LYS A 167                    
SITE     1 AC6  9 HIS A 229  ASN A 232  ARG A 299  HIS A 305                    
SITE     2 AC6  9 ARG A 314  ARG A 387  HOH A2031  HOH A2321                    
SITE     3 AC6  9 HOH A2355                                                     
CRYST1  165.243  165.243  157.557  90.00  90.00 120.00 H 3          18          
ORIGX1      1.000000  0.000000  0.000000        0.00000                         
ORIGX2      0.000000  1.000000  0.000000        0.00000                         
ORIGX3      0.000000  0.000000  1.000000        0.00000                         
SCALE1      0.006052  0.003494  0.000000        0.00000                         
SCALE2      0.000000  0.006988  0.000000        0.00000                         
SCALE3      0.000000  0.000000  0.006347        0.00000                         
ATOM      1  N   ALA A   1      18.795  47.500  69.991  1.00131.96           N  
ATOM      2  CA  ALA A   1      18.052  46.282  70.423  1.00131.95           C  
ATOM      3  C   ALA A   1      16.634  46.300  69.865  1.00131.72           C  
ATOM      4  O   ALA A   1      15.772  45.530  70.296  1.00131.83           O  
ATOM      5  CB  ALA A   1      18.014  46.208  71.945  1.00132.26           C  
ATOM      6  N   ASP A   2      16.399  47.187  68.905  1.00131.29           N  
ATOM      7  CA  ASP A   2      15.088  47.314  68.282  1.00130.66           C  
ATOM      8  C   ASP A   2      14.984  46.379  67.079  1.00129.37           C  
ATOM      9  O   ASP A   2      13.981  45.683  66.906  1.00129.46           O  
ATOM     10  CB  ASP A   2      14.856  48.767  67.843  1.00131.99           C  
ATOM     11  CG  ASP A   2      13.456  49.001  67.288  1.00132.77           C  
ATOM     12  OD1 ASP A   2      13.106  48.390  66.256  1.00133.24           O  
ATOM     13  OD2 ASP A   2      12.705  49.802  67.887  1.00133.29           O  
ATOM     14  N   THR A   3      16.030  46.360  66.254  1.00127.40           N  
ATOM     15  CA  THR A   3      16.049  45.514  65.064  1.00124.86           C  
ATOM     16  C   THR A   3      17.329  44.684  64.946  1.00122.40           C  
ATOM     17  O   THR A   3      17.750  44.339  63.841  1.00122.51           O  
ATOM     18  CB  THR A   3      15.885  46.363  63.776  1.00125.41           C  
ATOM     19  OG1 THR A   3      15.799  45.497  62.636  1.00125.48           O  
ATOM     20  CG2 THR A   3      17.067  47.315  63.606  1.00125.35           C  
ATOM     21  N   LYS A   4      17.941  44.364  66.085  1.00119.21           N  
ATOM     22  CA  LYS A   4      19.167  43.565  66.105  1.00115.44           C  
ATOM     23  C   LYS A   4      18.905  42.132  65.646  1.00112.39           C  
ATOM     24  O   LYS A   4      19.607  41.198  66.042  1.00112.16           O  
ATOM     25  CB  LYS A   4      19.776  43.548  67.512  1.00115.97           C  
ATOM     26  CG  LYS A   4      20.484  44.836  67.906  1.00116.00           C  
ATOM     27  CD  LYS A   4      21.096  44.724  69.294  1.00115.71           C  
ATOM     28  CE  LYS A   4      21.999  45.909  69.594  1.00115.65           C  
ATOM     29  NZ  LYS A   4      21.293  47.212  69.444  1.00115.60           N  
ATOM     30  N   ALA A   5      17.887  41.968  64.808  1.00108.34           N  
ATOM     31  CA  ALA A   5      17.527  40.661  64.288  1.00103.85           C  
ATOM     32  C   ALA A   5      17.664  40.634  62.770  1.00100.65           C  
ATOM     33  O   ALA A   5      18.487  39.898  62.228  1.00100.06           O  
ATOM     34  CB  ALA A   5      16.099  40.317  64.692  1.00103.79           C  
ATOM     35  N   LYS A   6      16.870  41.456  62.090  1.00 96.78           N  
ATOM     36  CA  LYS A   6      16.889  41.491  60.632  1.00 92.71           C  
ATOM     37  C   LYS A   6      16.425  42.825  60.050  1.00 89.73           C  
ATOM     38  O   LYS A   6      16.038  43.742  60.774  1.00 89.07           O  
ATOM     39  CB  LYS A   6      15.984  40.382  60.096  1.00 92.56           C  
ATOM     40  CG  LYS A   6      14.549  40.526  60.584  1.00 92.62           C  
ATOM     41  CD  LYS A   6      13.657  39.374  60.160  1.00 92.58           C  
ATOM     42  CE  LYS A   6      12.249  39.555  60.715  1.00 91.95           C  
ATOM     43  NZ  LYS A   6      11.357  38.416  60.372  1.00 91.86           N  
ATOM     44  N   LEU A   7      16.475  42.906  58.724  1.00 86.42           N  
ATOM     45  CA  LEU A   7      16.043  44.076  57.970  1.00 83.36           C  
ATOM     46  C   LEU A   7      16.009  43.667  56.503  1.00 80.65           C  
ATOM     47  O   LEU A   7      16.374  42.540  56.174  1.00 80.23           O  
ATOM     48  CB  LEU A   7      16.988  45.255  58.190  1.00 84.41           C  
ATOM     49  CG  LEU A   7      18.451  45.149  57.775  1.00 85.58           C  
ATOM     50  CD1 LEU A   7      18.588  45.132  56.260  1.00 86.33           C  
ATOM     51  CD2 LEU A   7      19.185  46.346  58.349  1.00 86.54           C  
ATOM     52  N   THR A   8      15.593  44.566  55.617  1.00 77.67           N  
ATOM     53  CA  THR A   8      15.493  44.195  54.211  1.00 75.19           C  
ATOM     54  C   THR A   8      15.978  45.191  53.169  1.00 73.11           C  
ATOM     55  O   THR A   8      15.795  46.402  53.299  1.00 72.53           O  
ATOM     56  CB  THR A   8      14.038  43.846  53.850  1.00 76.09           C  
ATOM     57  OG1 THR A   8      13.218  45.009  54.020  1.00 76.54           O  
ATOM     58  CG2 THR A   8      13.513  42.729  54.747  1.00 76.17           C  
ATOM     59  N   LEU A   9      16.587  44.652  52.119  1.00 70.95           N  
ATOM     60  CA  LEU A   9      17.077  45.457  51.014  1.00 69.34           C  
ATOM     61  C   LEU A   9      16.102  45.216  49.874  1.00 69.01           C  
ATOM     62  O   LEU A   9      15.635  44.094  49.681  1.00 68.79           O  
ATOM     63  CB  LEU A   9      18.479  45.011  50.599  1.00 68.49           C  
ATOM     64  CG  LEU A   9      19.104  45.765  49.424  1.00 67.04           C  
ATOM     65  CD1 LEU A   9      19.202  47.250  49.745  1.00 65.74           C  
ATOM     66  CD2 LEU A   9      20.477  45.191  49.139  1.00 66.07           C  
ATOM     67  N   ASN A  10      15.793  46.264  49.120  1.00 68.81           N  
ATOM     68  CA  ASN A  10      14.852  46.136  48.018  1.00 68.30           C  
ATOM     69  C   ASN A  10      15.289  46.782  46.702  1.00 68.27           C  
ATOM     70  O   ASN A  10      15.247  48.005  46.553  1.00 67.63           O  
ATOM     71  CB  ASN A  10      13.505  46.717  48.431  1.00 68.67           C  
ATOM     72  CG  ASN A  10      12.529  46.765  47.286  1.00 69.27           C  
ATOM     73  OD1 ASN A  10      12.096  45.729  46.785  1.00 69.53           O  
ATOM     74  ND2 ASN A  10      12.184  47.972  46.851  1.00 69.42           N  
ATOM     75  N   GLY A  11      15.702  45.949  45.750  1.00 68.35           N  
ATOM     76  CA  GLY A  11      16.112  46.445  44.448  1.00 68.40           C  
ATOM     77  C   GLY A  11      14.996  46.108  43.478  1.00 68.74           C  
ATOM     78  O   GLY A  11      14.405  46.989  42.841  1.00 68.41           O  
ATOM     79  N   ASP A  12      14.711  44.810  43.381  1.00 68.91           N  
ATOM     80  CA  ASP A  12      13.649  44.279  42.529  1.00 68.43           C  
ATOM     81  C   ASP A  12      13.061  43.064  43.235  1.00 67.43           C  
ATOM     82  O   ASP A  12      12.014  42.550  42.852  1.00 67.11           O  
ATOM     83  CB  ASP A  12      14.189  43.855  41.166  1.00 69.67           C  
ATOM     84  CG  ASP A  12      13.111  43.269  40.280  1.00 70.37           C  
ATOM     85  OD1 ASP A  12      12.123  43.981  40.006  1.00 70.94           O  
ATOM     86  OD2 ASP A  12      13.246  42.098  39.865  1.00 70.84           O  
ATOM     87  N   THR A  13      13.769  42.613  44.267  1.00 66.82           N  
ATOM     88  CA  THR A  13      13.365  41.473  45.086  1.00 66.20           C  
ATOM     89  C   THR A  13      13.868  41.714  46.511  1.00 64.59           C  
ATOM     90  O   THR A  13      15.032  42.068  46.715  1.00 64.45           O  
ATOM     91  CB  THR A  13      13.959  40.150  44.552  1.00 67.29           C  
ATOM     92  OG1 THR A  13      15.380  40.283  44.410  1.00 68.09           O  
ATOM     93  CG2 THR A  13      13.346  39.792  43.203  1.00 67.88           C  
ATOM     94  N   ALA A  14      12.987  41.529  47.490  1.00 62.71           N  
ATOM     95  CA  ALA A  14      13.340  41.750  48.889  1.00 60.49           C  
ATOM     96  C   ALA A  14      14.345  40.730  49.419  1.00 59.09           C  
ATOM     97  O   ALA A  14      14.139  39.518  49.321  1.00 59.03           O  
ATOM     98  CB  ALA A  14      12.081  41.745  49.752  1.00 60.14           C  
ATOM     99  N   VAL A  15      15.432  41.239  49.989  1.00 56.77           N  
ATOM    100  CA  VAL A  15      16.481  40.396  50.542  1.00 54.40           C  
ATOM    101  C   VAL A  15      16.504  40.484  52.068  1.00 53.01           C  
ATOM    102  O   VAL A  15      16.536  41.576  52.638  1.00 52.82           O  
ATOM    103  CB  VAL A  15      17.865  40.815  49.996  1.00 54.23           C  
ATOM    104  CG1 VAL A  15      18.944  39.904  50.548  1.00 53.68           C  
ATOM    105  CG2 VAL A  15      17.856  40.769  48.480  1.00 53.72           C  
ATOM    106  N   GLU A  16      16.483  39.322  52.716  1.00 51.18           N  
ATOM    107  CA  GLU A  16      16.512  39.223  54.174  1.00 50.00           C  
ATOM    108  C   GLU A  16      17.949  39.390  54.676  1.00 48.02           C  
ATOM    109  O   GLU A  16      18.781  38.494  54.501  1.00 48.09           O  
ATOM    110  CB  GLU A  16      15.965  37.855  54.605  1.00 52.25           C  
ATOM    111  CG  GLU A  16      16.078  37.540  56.096  1.00 54.35           C  
ATOM    112  CD  GLU A  16      15.232  38.456  56.959  1.00 55.56           C  
ATOM    113  OE1 GLU A  16      15.551  39.662  57.041  1.00 56.24           O  
ATOM    114  OE2 GLU A  16      14.245  37.968  57.551  1.00 55.89           O  
ATOM    115  N   LEU A  17      18.233  40.532  55.301  1.00 44.97           N  
ATOM    116  CA  LEU A  17      19.573  40.819  55.817  1.00 40.93           C  
ATOM    117  C   LEU A  17      19.618  40.870  57.344  1.00 38.84           C  
ATOM    118  O   LEU A  17      18.965  41.703  57.972  1.00 38.58           O  
ATOM    119  CB  LEU A  17      20.093  42.148  55.244  1.00 38.74           C  
ATOM    120  CG  LEU A  17      20.269  42.269  53.724  1.00 36.46           C  
ATOM    121  CD1 LEU A  17      20.630  43.698  53.359  1.00 35.77           C  
ATOM    122  CD2 LEU A  17      21.340  41.312  53.247  1.00 35.16           C  
ATOM    123  N   ASP A  18      20.398  39.971  57.932  1.00 36.31           N  
ATOM    124  CA  ASP A  18      20.538  39.910  59.379  1.00 34.81           C  
ATOM    125  C   ASP A  18      21.336  41.081  59.935  1.00 32.79           C  
ATOM    126  O   ASP A  18      22.350  41.485  59.366  1.00 32.04           O  
ATOM    127  CB  ASP A  18      21.232  38.614  59.788  1.00 37.15           C  
ATOM    128  CG  ASP A  18      20.339  37.405  59.658  1.00 38.71           C  
ATOM    129  OD1 ASP A  18      20.864  36.276  59.765  1.00 39.48           O  
ATOM    130  OD2 ASP A  18      19.117  37.579  59.460  1.00 41.29           O  
ATOM    131  N   VAL A  19      20.877  41.621  61.057  1.00 30.34           N  
ATOM    132  CA  VAL A  19      21.575  42.719  61.692  1.00 28.11           C  
ATOM    133  C   VAL A  19      22.426  42.148  62.822  1.00 27.79           C  
ATOM    134  O   VAL A  19      21.921  41.474  63.724  1.00 26.71           O  
ATOM    135  CB  VAL A  19      20.590  43.767  62.235  1.00 26.94           C  
ATOM    136  CG1 VAL A  19      21.332  44.834  63.016  1.00 27.53           C  
ATOM    137  CG2 VAL A  19      19.847  44.406  61.081  1.00 25.79           C  
ATOM    138  N   LEU A  20      23.731  42.399  62.737  1.00 27.60           N  
ATOM    139  CA  LEU A  20      24.692  41.926  63.728  1.00 26.82           C  
ATOM    140  C   LEU A  20      24.902  43.043  64.743  1.00 27.29           C  
ATOM    141  O   LEU A  20      24.848  44.225  64.398  1.00 27.83           O  
ATOM    142  CB  LEU A  20      26.021  41.584  63.049  1.00 23.83           C  
ATOM    143  CG  LEU A  20      25.951  40.813  61.727  1.00 23.12           C  
ATOM    144  CD1 LEU A  20      27.355  40.649  61.161  1.00 21.69           C  
ATOM    145  CD2 LEU A  20      25.297  39.461  61.940  1.00 21.29           C  
ATOM    146  N   LYS A  21      25.132  42.674  65.993  1.00 27.52           N  
ATOM    147  CA  LYS A  21      25.337  43.673  67.029  1.00 28.70           C  
ATOM    148  C   LYS A  21      26.732  43.604  67.639  1.00 28.66           C  
ATOM    149  O   LYS A  21      27.341  42.536  67.712  1.00 28.38           O  
ATOM    150  CB  LYS A  21      24.276  43.527  68.132  1.00 30.34           C  
ATOM    151  CG  LYS A  21      24.195  42.151  68.822  1.00 30.21           C  
ATOM    152  CD  LYS A  21      23.499  41.079  67.969  1.00 29.73           C  
ATOM    153  CE  LYS A  21      24.482  40.269  67.129  1.00 28.95           C  
ATOM    154  NZ  LYS A  21      23.816  39.176  66.360  1.00 28.13           N  
ATOM    155  N   GLY A  22      27.238  44.759  68.056  1.00 28.43           N  
ATOM    156  CA  GLY A  22      28.547  44.810  68.669  1.00 28.71           C  
ATOM    157  C   GLY A  22      28.331  44.989  70.152  1.00 28.97           C  
ATOM    158  O   GLY A  22      27.204  45.230  70.574  1.00 29.76           O  
ATOM    159  N   THR A  23      29.385  44.875  70.951  1.00 28.51           N  
ATOM    160  CA  THR A  23      29.231  45.047  72.389  1.00 28.56           C  
ATOM    161  C   THR A  23      29.304  46.530  72.758  1.00 28.66           C  
ATOM    162  O   THR A  23      28.892  46.930  73.847  1.00 28.65           O  
ATOM    163  CB  THR A  23      30.299  44.256  73.163  1.00 27.87           C  
ATOM    164  OG1 THR A  23      31.602  44.712  72.784  1.00 28.15           O  
ATOM    165  CG2 THR A  23      30.169  42.769  72.863  1.00 27.04           C  
ATOM    166  N   LEU A  24      29.831  47.333  71.834  1.00 28.01           N  
ATOM    167  CA  LEU A  24      29.947  48.784  71.990  1.00 27.31           C  
ATOM    168  C   LEU A  24      29.894  49.379  70.576  1.00 27.62           C  
ATOM    169  O   LEU A  24      30.272  48.718  69.613  1.00 27.65           O  
ATOM    170  CB  LEU A  24      31.266  49.163  72.679  1.00 27.07           C  
ATOM    171  CG  LEU A  24      31.527  48.687  74.118  1.00 26.62           C  
ATOM    172  CD1 LEU A  24      32.864  49.223  74.599  1.00 25.62           C  
ATOM    173  CD2 LEU A  24      30.432  49.171  75.037  1.00 25.30           C  
ATOM    174  N   GLY A  25      29.407  50.606  70.439  1.00 28.18           N  
ATOM    175  CA  GLY A  25      29.328  51.208  69.115  1.00 30.12           C  
ATOM    176  C   GLY A  25      28.092  50.846  68.297  1.00 31.45           C  
ATOM    177  O   GLY A  25      27.124  50.285  68.811  1.00 31.13           O  
ATOM    178  N   GLN A  26      28.124  51.166  67.009  1.00 33.29           N  
ATOM    179  CA  GLN A  26      26.998  50.887  66.122  1.00 35.87           C  
ATOM    180  C   GLN A  26      26.870  49.419  65.732  1.00 36.74           C  
ATOM    181  O   GLN A  26      27.771  48.617  65.978  1.00 36.43           O  
ATOM    182  CB  GLN A  26      27.103  51.727  64.844  1.00 37.33           C  
ATOM    183  CG  GLN A  26      26.588  53.163  64.961  1.00 41.91           C  
ATOM    184  CD  GLN A  26      27.457  54.057  65.838  1.00 44.86           C  
ATOM    185  OE1 GLN A  26      27.577  53.842  67.051  1.00 46.53           O  
ATOM    186  NE2 GLN A  26      28.066  55.072  65.223  1.00 45.02           N  
ATOM    187  N   ASP A  27      25.735  49.084  65.121  1.00 38.01           N  
ATOM    188  CA  ASP A  27      25.463  47.724  64.654  1.00 39.30           C  
ATOM    189  C   ASP A  27      25.863  47.606  63.177  1.00 39.29           C  
ATOM    190  O   ASP A  27      26.395  48.554  62.591  1.00 39.46           O  
ATOM    191  CB  ASP A  27      23.973  47.388  64.800  1.00 40.82           C  
ATOM    192  CG  ASP A  27      23.504  47.397  66.243  1.00 42.62           C  
ATOM    193  OD1 ASP A  27      22.313  47.093  66.474  1.00 42.21           O  
ATOM    194  OD2 ASP A  27      24.322  47.706  67.142  1.00 43.16           O  
ATOM    195  N   VAL A  28      25.605  46.445  62.578  1.00 38.87           N  
ATOM    196  CA  VAL A  28      25.939  46.224  61.172  1.00 37.13           C  
ATOM    197  C   VAL A  28      24.927  45.327  60.449  1.00 36.73           C  
ATOM    198  O   VAL A  28      24.148  44.608  61.079  1.00 36.39           O  
ATOM    199  CB  VAL A  28      27.345  45.598  61.032  1.00 36.18           C  
ATOM    200  CG1 VAL A  28      28.397  46.553  61.580  1.00 36.33           C  
ATOM    201  CG2 VAL A  28      27.399  44.273  61.764  1.00 34.88           C  
ATOM    202  N   ILE A  29      24.940  45.394  59.120  1.00 35.45           N  
ATOM    203  CA  ILE A  29      24.059  44.585  58.287  1.00 34.15           C  
ATOM    204  C   ILE A  29      24.920  43.587  57.520  1.00 33.80           C  
ATOM    205  O   ILE A  29      25.699  43.975  56.654  1.00 33.52           O  
ATOM    206  CB  ILE A  29      23.307  45.446  57.260  1.00 33.00           C  
ATOM    207  CG1 ILE A  29      22.522  46.540  57.969  1.00 32.92           C  
ATOM    208  CG2 ILE A  29      22.364  44.582  56.451  1.00 31.99           C  
ATOM    209  CD1 ILE A  29      21.864  47.513  57.014  1.00 33.33           C  
ATOM    210  N   ASP A  30      24.786  42.305  57.835  1.00 33.82           N  
ATOM    211  CA  ASP A  30      25.570  41.285  57.148  1.00 35.37           C  
ATOM    212  C   ASP A  30      25.205  41.244  55.657  1.00 35.99           C  
ATOM    213  O   ASP A  30      24.168  40.685  55.285  1.00 37.33           O  
ATOM    214  CB  ASP A  30      25.300  39.917  57.773  1.00 36.78           C  
ATOM    215  CG  ASP A  30      26.298  38.861  57.326  1.00 38.26           C  
ATOM    216  OD1 ASP A  30      26.848  38.979  56.206  1.00 39.37           O  
ATOM    217  OD2 ASP A  30      26.523  37.902  58.095  1.00 39.02           O  
ATOM    218  N   ILE A  31      26.049  41.818  54.801  1.00 34.72           N  
ATOM    219  CA  ILE A  31      25.759  41.827  53.367  1.00 33.45           C  
ATOM    220  C   ILE A  31      26.682  40.940  52.543  1.00 34.00           C  
ATOM    221  O   ILE A  31      26.833  41.155  51.342  1.00 34.33           O  
ATOM    222  CB  ILE A  31      25.845  43.252  52.769  1.00 32.19           C  
ATOM    223  CG1 ILE A  31      27.302  43.734  52.765  1.00 30.21           C  
ATOM    224  CG2 ILE A  31      24.951  44.200  53.558  1.00 31.47           C  
ATOM    225  CD1 ILE A  31      27.526  45.040  52.033  1.00 27.92           C  
ATOM    226  N   ARG A  32      27.294  39.942  53.167  1.00 34.57           N  
ATOM    227  CA  ARG A  32      28.202  39.072  52.433  1.00 35.21           C  
ATOM    228  C   ARG A  32      27.515  38.140  51.442  1.00 36.02           C  
ATOM    229  O   ARG A  32      28.176  37.324  50.793  1.00 36.07           O  
ATOM    230  CB  ARG A  32      29.054  38.257  53.405  1.00 35.98           C  
ATOM    231  CG  ARG A  32      30.048  39.098  54.182  1.00 36.25           C  
ATOM    232  CD  ARG A  32      29.761  39.028  55.658  1.00 35.78           C  
ATOM    233  NE  ARG A  32      30.104  37.726  56.207  1.00 35.40           N  
ATOM    234  CZ  ARG A  32      29.786  37.341  57.436  1.00 37.12           C  
ATOM    235  NH1 ARG A  32      30.137  36.141  57.873  1.00 37.70           N  
ATOM    236  NH2 ARG A  32      29.103  38.156  58.226  1.00 38.43           N  
ATOM    237  N   THR A  33      26.198  38.264  51.313  1.00 36.23           N  
ATOM    238  CA  THR A  33      25.444  37.418  50.392  1.00 36.03           C  
ATOM    239  C   THR A  33      24.877  38.188  49.206  1.00 35.36           C  
ATOM    240  O   THR A  33      24.464  37.588  48.217  1.00 35.85           O  
ATOM    241  CB  THR A  33      24.281  36.711  51.102  1.00 36.48           C  
ATOM    242  OG1 THR A  33      23.425  37.693  51.703  1.00 37.21           O  
ATOM    243  CG2 THR A  33      24.809  35.763  52.174  1.00 36.41           C  
ATOM    244  N   LEU A  34      24.837  39.512  49.307  1.00 34.37           N  
ATOM    245  CA  LEU A  34      24.331  40.313  48.204  1.00 34.84           C  
ATOM    246  C   LEU A  34      25.207  40.033  46.996  1.00 36.49           C  
ATOM    247  O   LEU A  34      24.709  39.708  45.920  1.00 37.03           O  
ATOM    248  CB  LEU A  34      24.399  41.804  48.526  1.00 33.35           C  
ATOM    249  CG  LEU A  34      23.412  42.415  49.510  1.00 30.88           C  
ATOM    250  CD1 LEU A  34      23.634  43.904  49.539  1.00 30.64           C  
ATOM    251  CD2 LEU A  34      21.993  42.113  49.087  1.00 30.98           C  
ATOM    252  N   GLY A  35      26.516  40.167  47.192  1.00 37.92           N  
ATOM    253  CA  GLY A  35      27.465  39.930  46.124  1.00 39.62           C  
ATOM    254  C   GLY A  35      27.004  38.803  45.231  1.00 40.64           C  
ATOM    255  O   GLY A  35      26.689  39.020  44.062  1.00 41.48           O  
ATOM    256  N   SER A  36      26.944  37.600  45.791  1.00 41.38           N  
ATOM    257  CA  SER A  36      26.511  36.429  45.038  1.00 42.42           C  
ATOM    258  C   SER A  36      25.137  36.661  44.406  1.00 42.52           C  
ATOM    259  O   SER A  36      24.929  36.352  43.231  1.00 43.78           O  
ATOM    260  CB  SER A  36      26.470  35.193  45.949  1.00 42.10           C  
ATOM    261  OG  SER A  36      25.505  35.338  46.979  1.00 43.06           O  
ATOM    262  N   LYS A  37      24.203  37.205  45.183  1.00 42.07           N  
ATOM    263  CA  LYS A  37      22.862  37.477  44.681  1.00 40.81           C  
ATOM    264  C   LYS A  37      22.885  38.623  43.688  1.00 39.69           C  
ATOM    265  O   LYS A  37      21.916  39.363  43.568  1.00 39.99           O  
ATOM    266  CB  LYS A  37      21.919  37.821  45.830  1.00 41.53           C  
ATOM    267  CG  LYS A  37      21.525  36.627  46.673  1.00 43.43           C  
ATOM    268  CD  LYS A  37      20.513  37.029  47.733  1.00 45.58           C  
ATOM    269  CE  LYS A  37      19.998  35.818  48.499  1.00 46.13           C  
ATOM    270  NZ  LYS A  37      21.093  35.100  49.204  1.00 47.09           N  
ATOM    271  N   GLY A  38      24.003  38.765  42.986  1.00 38.58           N  
ATOM    272  CA  GLY A  38      24.145  39.822  42.002  1.00 37.01           C  
ATOM    273  C   GLY A  38      23.870  41.225  42.514  1.00 35.80           C  
ATOM    274  O   GLY A  38      23.321  42.053  41.783  1.00 35.89           O  
ATOM    275  N   VAL A  39      24.253  41.496  43.761  1.00 34.58           N  
ATOM    276  CA  VAL A  39      24.048  42.812  44.366  1.00 32.31           C  
ATOM    277  C   VAL A  39      25.314  43.311  45.062  1.00 31.32           C  
ATOM    278  O   VAL A  39      25.841  42.656  45.964  1.00 29.65           O  
ATOM    279  CB  VAL A  39      22.899  42.778  45.392  1.00 32.30           C  
ATOM    280  CG1 VAL A  39      22.660  44.165  45.954  1.00 31.36           C  
ATOM    281  CG2 VAL A  39      21.642  42.254  44.734  1.00 30.91           C  
ATOM    282  N   PHE A  40      25.789  44.476  44.626  1.00 30.59           N  
ATOM    283  CA  PHE A  40      26.994  45.104  45.168  1.00 29.38           C  
ATOM    284  C   PHE A  40      26.690  46.514  45.654  1.00 28.19           C  
ATOM    285  O   PHE A  40      25.955  47.255  44.998  1.00 27.03           O  
ATOM    286  CB  PHE A  40      28.073  45.241  44.087  1.00 30.80           C  
ATOM    287  CG  PHE A  40      28.518  43.944  43.480  1.00 32.75           C  
ATOM    288  CD1 PHE A  40      29.267  43.948  42.307  1.00 34.78           C  
ATOM    289  CD2 PHE A  40      28.204  42.726  44.069  1.00 32.53           C  
ATOM    290  CE1 PHE A  40      29.692  42.756  41.730  1.00 35.22           C  
ATOM    291  CE2 PHE A  40      28.622  41.533  43.504  1.00 32.06           C  
ATOM    292  CZ  PHE A  40      29.364  41.544  42.336  1.00 34.18           C  
ATOM    293  N   THR A  41      27.255  46.895  46.794  1.00 26.39           N  
ATOM    294  CA  THR A  41      27.054  48.254  47.270  1.00 24.60           C  
ATOM    295  C   THR A  41      28.214  49.045  46.666  1.00 24.24           C  
ATOM    296  O   THR A  41      29.053  48.485  45.952  1.00 23.80           O  
ATOM    297  CB  THR A  41      27.107  48.365  48.809  1.00 23.72           C  
ATOM    298  OG1 THR A  41      28.441  48.115  49.261  1.00 23.37           O  
ATOM    299  CG2 THR A  41      26.147  47.374  49.454  1.00 21.77           C  
ATOM    300  N   PHE A  42      28.261  50.341  46.949  1.00 23.08           N  
ATOM    301  CA  PHE A  42      29.308  51.207  46.419  1.00 21.99           C  
ATOM    302  C   PHE A  42      29.744  52.166  47.520  1.00 22.27           C  
ATOM    303  O   PHE A  42      29.020  53.098  47.860  1.00 22.81           O  
ATOM    304  CB  PHE A  42      28.764  51.964  45.204  1.00 19.55           C  
ATOM    305  CG  PHE A  42      29.684  53.019  44.674  1.00 17.23           C  
ATOM    306  CD1 PHE A  42      29.590  54.326  45.124  1.00 16.48           C  
ATOM    307  CD2 PHE A  42      30.618  52.714  43.690  1.00 17.23           C  
ATOM    308  CE1 PHE A  42      30.412  55.320  44.596  1.00 15.94           C  
ATOM    309  CE2 PHE A  42      31.444  53.699  43.158  1.00 17.17           C  
ATOM    310  CZ  PHE A  42      31.339  55.005  43.612  1.00 15.83           C  
ATOM    311  N   ASP A  43      30.935  51.938  48.064  1.00 22.11           N  
ATOM    312  CA  ASP A  43      31.429  52.761  49.156  1.00 22.71           C  
ATOM    313  C   ASP A  43      32.928  53.069  49.085  1.00 23.52           C  
ATOM    314  O   ASP A  43      33.720  52.510  49.846  1.00 23.09           O  
ATOM    315  CB  ASP A  43      31.114  52.053  50.475  1.00 23.12           C  
ATOM    316  CG  ASP A  43      31.493  52.871  51.691  1.00 23.35           C  
ATOM    317  OD1 ASP A  43      31.530  52.293  52.797  1.00 23.69           O  
ATOM    318  OD2 ASP A  43      31.742  54.086  51.547  1.00 24.03           O  
ATOM    319  N   PRO A  44      33.344  53.949  48.162  1.00 24.22           N  
ATOM    320  CA  PRO A  44      34.774  54.266  48.083  1.00 25.36           C  
ATOM    321  C   PRO A  44      35.195  54.890  49.410  1.00 26.92           C  
ATOM    322  O   PRO A  44      34.658  55.926  49.808  1.00 28.26           O  
ATOM    323  CB  PRO A  44      34.841  55.263  46.937  1.00 24.59           C  
ATOM    324  CG  PRO A  44      33.724  54.811  46.052  1.00 24.19           C  
ATOM    325  CD  PRO A  44      32.613  54.558  47.041  1.00 23.74           C  
ATOM    326  N   GLY A  45      36.142  54.258  50.096  1.00 27.39           N  
ATOM    327  CA  GLY A  45      36.586  54.772  51.380  1.00 27.21           C  
ATOM    328  C   GLY A  45      36.184  53.841  52.511  1.00 27.56           C  
ATOM    329  O   GLY A  45      36.788  53.861  53.585  1.00 26.77           O  
ATOM    330  N   PHE A  46      35.155  53.028  52.262  1.00 28.03           N  
ATOM    331  CA  PHE A  46      34.652  52.058  53.236  1.00 28.03           C  
ATOM    332  C   PHE A  46      34.121  52.724  54.493  1.00 28.40           C  
ATOM    333  O   PHE A  46      34.025  52.093  55.546  1.00 28.77           O  
ATOM    334  CB  PHE A  46      35.760  51.077  53.617  1.00 27.68           C  
ATOM    335  CG  PHE A  46      36.389  50.390  52.440  1.00 28.60           C  
ATOM    336  CD1 PHE A  46      37.773  50.340  52.310  1.00 27.43           C  
ATOM    337  CD2 PHE A  46      35.597  49.794  51.456  1.00 29.35           C  
ATOM    338  CE1 PHE A  46      38.362  49.710  51.220  1.00 28.57           C  
ATOM    339  CE2 PHE A  46      36.178  49.158  50.358  1.00 28.97           C  
ATOM    340  CZ  PHE A  46      37.562  49.117  50.241  1.00 28.42           C  
ATOM    341  N   THR A  47      33.770  53.997  54.378  1.00 27.95           N  
ATOM    342  CA  THR A  47      33.262  54.742  55.515  1.00 28.86           C  
ATOM    343  C   THR A  47      31.937  54.196  56.030  1.00 28.70           C  
ATOM    344  O   THR A  47      31.565  54.455  57.167  1.00 30.27           O  
ATOM    345  CB  THR A  47      33.109  56.226  55.164  1.00 29.62           C  
ATOM    346  OG1 THR A  47      34.390  56.749  54.792  1.00 30.21           O  
ATOM    347  CG2 THR A  47      32.574  57.005  56.352  1.00 28.85           C  
ATOM    348  N   SER A  48      31.228  53.442  55.199  1.00 27.96           N  
ATOM    349  CA  SER A  48      29.957  52.850  55.610  1.00 27.76           C  
ATOM    350  C   SER A  48      30.021  51.320  55.637  1.00 27.61           C  
ATOM    351  O   SER A  48      28.983  50.658  55.730  1.00 27.54           O  
ATOM    352  CB  SER A  48      28.831  53.288  54.673  1.00 28.25           C  
ATOM    353  OG  SER A  48      28.585  54.677  54.794  1.00 28.22           O  
ATOM    354  N   THR A  49      31.238  50.769  55.571  1.00 26.35           N  
ATOM    355  CA  THR A  49      31.446  49.317  55.559  1.00 24.24           C  
ATOM    356  C   THR A  49      32.370  48.820  56.660  1.00 24.26           C  
ATOM    357  O   THR A  49      33.484  49.315  56.809  1.00 24.39           O  
ATOM    358  CB  THR A  49      32.077  48.846  54.222  1.00 22.31           C  
ATOM    359  OG1 THR A  49      31.344  49.389  53.123  1.00 22.06           O  
ATOM    360  CG2 THR A  49      32.063  47.328  54.124  1.00 20.30           C  
ATOM    361  N   ALA A  50      31.918  47.837  57.429  1.00 24.84           N  
ATOM    362  CA  ALA A  50      32.768  47.266  58.465  1.00 25.25           C  
ATOM    363  C   ALA A  50      33.659  46.274  57.716  1.00 25.99           C  
ATOM    364  O   ALA A  50      33.167  45.367  57.044  1.00 25.28           O  
ATOM    365  CB  ALA A  50      31.934  46.550  59.510  1.00 24.50           C  
ATOM    366  N   SER A  51      34.969  46.464  57.808  1.00 26.30           N  
ATOM    367  CA  SER A  51      35.907  45.589  57.118  1.00 25.46           C  
ATOM    368  C   SER A  51      36.200  44.307  57.890  1.00 24.44           C  
ATOM    369  O   SER A  51      36.854  43.403  57.371  1.00 24.08           O  
ATOM    370  CB  SER A  51      37.220  46.338  56.851  1.00 25.49           C  
ATOM    371  OG  SER A  51      37.831  46.753  58.062  1.00 26.26           O  
ATOM    372  N   CYS A  52      35.709  44.215  59.121  1.00 22.44           N  
ATOM    373  CA  CYS A  52      35.978  43.030  59.918  1.00 21.19           C  
ATOM    374  C   CYS A  52      35.323  43.103  61.287  1.00 21.14           C  
ATOM    375  O   CYS A  52      34.668  44.090  61.630  1.00 20.86           O  
ATOM    376  CB  CYS A  52      37.488  42.892  60.125  1.00 21.26           C  
ATOM    377  SG  CYS A  52      38.206  44.231  61.163  1.00 20.97           S  
ATOM    378  N   GLU A  53      35.503  42.034  62.060  1.00 20.20           N  
ATOM    379  CA  GLU A  53      35.013  41.985  63.429  1.00 20.12           C  
ATOM    380  C   GLU A  53      36.275  42.068  64.285  1.00 19.69           C  
ATOM    381  O   GLU A  53      37.235  41.322  64.063  1.00 19.43           O  
ATOM    382  CB  GLU A  53      34.295  40.674  63.730  1.00 20.46           C  
ATOM    383  CG  GLU A  53      33.897  40.589  65.192  1.00 21.52           C  
ATOM    384  CD  GLU A  53      33.719  39.172  65.678  1.00 21.80           C  
ATOM    385  OE1 GLU A  53      33.463  38.989  66.886  1.00 23.09           O  
ATOM    386  OE2 GLU A  53      33.834  38.241  64.859  1.00 23.48           O  
ATOM    387  N   SER A  54      36.283  42.969  65.260  1.00 19.00           N  
ATOM    388  CA  SER A  54      37.457  43.130  66.102  1.00 18.19           C  
ATOM    389  C   SER A  54      37.096  43.235  67.580  1.00 18.93           C  
ATOM    390  O   SER A  54      35.969  43.586  67.935  1.00 18.54           O  
ATOM    391  CB  SER A  54      38.242  44.372  65.654  1.00 18.20           C  
ATOM    392  OG  SER A  54      39.494  44.472  66.308  1.00 16.61           O  
ATOM    393  N   LYS A  55      38.072  42.933  68.430  1.00 19.38           N  
ATOM    394  CA  LYS A  55      37.903  42.977  69.878  1.00 20.18           C  
ATOM    395  C   LYS A  55      39.029  43.778  70.520  1.00 20.72           C  
ATOM    396  O   LYS A  55      39.082  43.925  71.746  1.00 20.59           O  
ATOM    397  CB  LYS A  55      37.939  41.557  70.446  1.00 20.61           C  
ATOM    398  CG  LYS A  55      36.794  40.662  70.000  1.00 20.56           C  
ATOM    399  CD  LYS A  55      37.113  39.200  70.263  1.00 18.01           C  
ATOM    400  CE  LYS A  55      35.889  38.335  70.065  1.00 18.74           C  
ATOM    401  NZ  LYS A  55      34.854  38.629  71.100  1.00 20.05           N  
ATOM    402  N   ILE A  56      39.921  44.303  69.686  1.00 20.58           N  
ATOM    403  CA  ILE A  56      41.082  45.043  70.166  1.00 19.37           C  
ATOM    404  C   ILE A  56      40.859  46.450  70.717  1.00 19.76           C  
ATOM    405  O   ILE A  56      41.081  46.699  71.909  1.00 19.17           O  
ATOM    406  CB  ILE A  56      42.166  45.115  69.054  1.00 18.85           C  
ATOM    407  CG1 ILE A  56      42.554  43.698  68.631  1.00 17.31           C  
ATOM    408  CG2 ILE A  56      43.393  45.885  69.548  1.00 16.34           C  
ATOM    409  CD1 ILE A  56      43.505  43.652  67.476  1.00 17.41           C  
ATOM    410  N   THR A  57      40.415  47.361  69.856  1.00 19.51           N  
ATOM    411  CA  THR A  57      40.237  48.754  70.249  1.00 19.52           C  
ATOM    412  C   THR A  57      38.878  49.356  69.937  1.00 20.51           C  
ATOM    413  O   THR A  57      38.403  49.282  68.806  1.00 21.93           O  
ATOM    414  CB  THR A  57      41.307  49.635  69.557  1.00 18.82           C  
ATOM    415  OG1 THR A  57      42.606  49.219  69.982  1.00 18.98           O  
ATOM    416  CG2 THR A  57      41.114  51.105  69.892  1.00 19.34           C  
ATOM    417  N   PHE A  58      38.243  49.956  70.939  1.00 21.49           N  
ATOM    418  CA  PHE A  58      36.970  50.606  70.681  1.00 21.36           C  
ATOM    419  C   PHE A  58      37.143  52.103  70.798  1.00 22.01           C  
ATOM    420  O   PHE A  58      37.716  52.609  71.766  1.00 22.04           O  
ATOM    421  CB  PHE A  58      35.861  50.158  71.635  1.00 22.01           C  
ATOM    422  CG  PHE A  58      34.608  50.973  71.489  1.00 22.42           C  
ATOM    423  CD1 PHE A  58      34.365  52.054  72.331  1.00 23.23           C  
ATOM    424  CD2 PHE A  58      33.748  50.753  70.420  1.00 21.90           C  
ATOM    425  CE1 PHE A  58      33.291  52.911  72.107  1.00 23.31           C  
ATOM    426  CE2 PHE A  58      32.674  51.602  70.186  1.00 23.53           C  
ATOM    427  CZ  PHE A  58      32.446  52.687  71.031  1.00 23.66           C  
ATOM    428  N   ILE A  59      36.655  52.810  69.790  1.00 22.91           N  
ATOM    429  CA  ILE A  59      36.745  54.256  69.773  1.00 24.24           C  
ATOM    430  C   ILE A  59      35.339  54.843  69.708  1.00 26.11           C  
ATOM    431  O   ILE A  59      34.405  54.204  69.215  1.00 27.43           O  
ATOM    432  CB  ILE A  59      37.555  54.758  68.548  1.00 22.94           C  
ATOM    433  CG1 ILE A  59      38.978  54.183  68.578  1.00 21.17           C  
ATOM    434  CG2 ILE A  59      37.600  56.285  68.544  1.00 22.29           C  
ATOM    435  CD1 ILE A  59      39.870  54.664  67.430  1.00 17.05           C  
ATOM    436  N   ASP A  60      35.200  56.054  70.233  1.00 27.63           N  
ATOM    437  CA  ASP A  60      33.943  56.792  70.228  1.00 27.99           C  
ATOM    438  C   ASP A  60      34.407  58.238  70.289  1.00 28.12           C  
ATOM    439  O   ASP A  60      34.508  58.829  71.368  1.00 27.90           O  
ATOM    440  CB  ASP A  60      33.095  56.428  71.453  1.00 29.56           C  
ATOM    441  CG  ASP A  60      31.688  57.018  71.394  1.00 30.13           C  
ATOM    442  OD1 ASP A  60      30.825  56.566  72.175  1.00 31.47           O  
ATOM    443  OD2 ASP A  60      31.444  57.932  70.579  1.00 29.25           O  
ATOM    444  N   GLY A  61      34.726  58.777  69.112  1.00 28.19           N  
ATOM    445  CA  GLY A  61      35.218  60.140  68.992  1.00 28.18           C  
ATOM    446  C   GLY A  61      34.330  61.191  69.617  1.00 28.91           C  
ATOM    447  O   GLY A  61      34.770  61.946  70.488  1.00 28.24           O  
ATOM    448  N   ASP A  62      33.080  61.237  69.164  1.00 29.61           N  
ATOM    449  CA  ASP A  62      32.092  62.187  69.666  1.00 30.35           C  
ATOM    450  C   ASP A  62      32.171  62.373  71.168  1.00 30.66           C  
ATOM    451  O   ASP A  62      31.950  63.472  71.679  1.00 30.83           O  
ATOM    452  CB  ASP A  62      30.687  61.720  69.301  1.00 31.27           C  
ATOM    453  CG  ASP A  62      30.263  62.186  67.929  1.00 33.24           C  
ATOM    454  OD1 ASP A  62      31.144  62.309  67.047  1.00 33.77           O  
ATOM    455  OD2 ASP A  62      29.046  62.417  67.733  1.00 34.94           O  
ATOM    456  N   GLU A  63      32.483  61.294  71.874  1.00 30.45           N  
ATOM    457  CA  GLU A  63      32.580  61.351  73.320  1.00 29.65           C  
ATOM    458  C   GLU A  63      34.009  61.165  73.829  1.00 28.13           C  
ATOM    459  O   GLU A  63      34.246  61.183  75.038  1.00 27.95           O  
ATOM    460  CB  GLU A  63      31.639  60.310  73.940  1.00 31.26           C  
ATOM    461  CG  GLU A  63      30.253  60.870  74.348  1.00 31.74           C  
ATOM    462  CD  GLU A  63      29.456  61.459  73.192  1.00 30.70           C  
ATOM    463  OE1 GLU A  63      29.096  60.709  72.261  1.00 32.40           O  
ATOM    464  OE2 GLU A  63      29.186  62.677  73.218  1.00 30.06           O  
ATOM    465  N   GLY A  64      34.954  60.994  72.904  1.00 26.30           N  
ATOM    466  CA  GLY A  64      36.353  60.822  73.275  1.00 23.58           C  
ATOM    467  C   GLY A  64      36.709  59.545  74.022  1.00 21.59           C  
ATOM    468  O   GLY A  64      37.526  59.566  74.941  1.00 22.03           O  
ATOM    469  N   ILE A  65      36.108  58.428  73.631  1.00 19.98           N  
ATOM    470  CA  ILE A  65      36.379  57.147  74.281  1.00 18.10           C  
ATOM    471  C   ILE A  65      37.429  56.350  73.506  1.00 17.87           C  
ATOM    472  O   ILE A  65      37.410  56.315  72.274  1.00 18.60           O  
ATOM    473  CB  ILE A  65      35.098  56.265  74.363  1.00 17.11           C  
ATOM    474  CG1 ILE A  65      33.977  57.013  75.091  1.00 16.84           C  
ATOM    475  CG2 ILE A  65      35.418  54.938  75.041  1.00 13.93           C  
ATOM    476  CD1 ILE A  65      34.265  57.340  76.534  1.00 17.06           C  
ATOM    477  N   LEU A  66      38.348  55.727  74.236  1.00 16.84           N  
ATOM    478  CA  LEU A  66      39.385  54.888  73.644  1.00 15.47           C  
ATOM    479  C   LEU A  66      39.694  53.770  74.624  1.00 15.01           C  
ATOM    480  O   LEU A  66      40.179  54.015  75.731  1.00 14.41           O  
ATOM    481  CB  LEU A  66      40.668  55.672  73.358  1.00 15.85           C  
ATOM    482  CG  LEU A  66      41.845  54.801  72.871  1.00 14.93           C  
ATOM    483  CD1 LEU A  66      41.478  54.095  71.563  1.00 12.43           C  
ATOM    484  CD2 LEU A  66      43.092  55.662  72.690  1.00 14.55           C  
ATOM    485  N   LEU A  67      39.404  52.543  74.207  1.00 14.88           N  
ATOM    486  CA  LEU A  67      39.634  51.371  75.038  1.00 14.95           C  
ATOM    487  C   LEU A  67      40.536  50.353  74.343  1.00 14.95           C  
ATOM    488  O   LEU A  67      40.387  50.107  73.143  1.00 13.97           O  
ATOM    489  CB  LEU A  67      38.302  50.675  75.359  1.00 13.92           C  
ATOM    490  CG  LEU A  67      37.082  51.531  75.709  1.00 14.53           C  
ATOM    491  CD1 LEU A  67      35.880  50.633  75.936  1.00 11.19           C  
ATOM    492  CD2 LEU A  67      37.375  52.374  76.940  1.00 13.71           C  
ATOM    493  N   HIS A  68      41.473  49.783  75.099  1.00 14.41           N  
ATOM    494  CA  HIS A  68      42.343  48.728  74.589  1.00 15.70           C  
ATOM    495  C   HIS A  68      41.929  47.503  75.397  1.00 16.52           C  
ATOM    496  O   HIS A  68      42.272  47.383  76.578  1.00 16.83           O  
ATOM    497  CB  HIS A  68      43.830  49.034  74.816  1.00 13.81           C  
ATOM    498  CG  HIS A  68      44.363  50.113  73.928  1.00 13.17           C  
ATOM    499  ND1 HIS A  68      44.013  50.221  72.599  1.00 12.47           N  
ATOM    500  CD2 HIS A  68      45.205  51.142  74.179  1.00 12.80           C  
ATOM    501  CE1 HIS A  68      44.613  51.273  72.070  1.00 12.94           C  
ATOM    502  NE2 HIS A  68      45.342  51.851  73.008  1.00 13.41           N  
ATOM    503  N   ARG A  69      41.172  46.612  74.759  1.00 16.08           N  
ATOM    504  CA  ARG A  69      40.661  45.407  75.407  1.00 16.37           C  
ATOM    505  C   ARG A  69      39.776  45.804  76.593  1.00 17.01           C  
ATOM    506  O   ARG A  69      39.905  45.261  77.698  1.00 15.88           O  
ATOM    507  CB  ARG A  69      41.812  44.513  75.895  1.00 16.82           C  
ATOM    508  CG  ARG A  69      42.743  44.012  74.799  1.00 16.64           C  
ATOM    509  CD  ARG A  69      42.039  43.130  73.780  1.00 15.63           C  
ATOM    510  NE  ARG A  69      43.021  42.435  72.957  1.00 15.92           N  
ATOM    511  CZ  ARG A  69      42.732  41.616  71.950  1.00 17.10           C  
ATOM    512  NH1 ARG A  69      43.715  41.036  71.274  1.00 13.80           N  
ATOM    513  NH2 ARG A  69      41.466  41.380  71.611  1.00 17.20           N  
ATOM    514  N   GLY A  70      38.885  46.763  76.357  1.00 16.52           N  
ATOM    515  CA  GLY A  70      37.993  47.214  77.407  1.00 17.66           C  
ATOM    516  C   GLY A  70      38.570  48.231  78.380  1.00 18.28           C  
ATOM    517  O   GLY A  70      37.809  48.914  79.061  1.00 18.73           O  
ATOM    518  N   PHE A  71      39.896  48.347  78.454  1.00 18.09           N  
ATOM    519  CA  PHE A  71      40.525  49.295  79.378  1.00 17.95           C  
ATOM    520  C   PHE A  71      40.660  50.680  78.779  1.00 18.78           C  
ATOM    521  O   PHE A  71      41.071  50.828  77.629  1.00 18.40           O  
ATOM    522  CB  PHE A  71      41.934  48.852  79.777  1.00 17.22           C  
ATOM    523  CG  PHE A  71      42.009  47.474  80.356  1.00 17.59           C  
ATOM    524  CD1 PHE A  71      42.650  46.453  79.661  1.00 16.51           C  
ATOM    525  CD2 PHE A  71      41.484  47.202  81.613  1.00 17.48           C  
ATOM    526  CE1 PHE A  71      42.770  45.185  80.211  1.00 15.88           C  
ATOM    527  CE2 PHE A  71      41.601  45.937  82.172  1.00 16.97           C  
ATOM    528  CZ  PHE A  71      42.247  44.926  81.470  1.00 16.89           C  
ATOM    529  N   PRO A  72      40.325  51.718  79.560  1.00 20.04           N  
ATOM    530  CA  PRO A  72      40.426  53.107  79.088  1.00 20.20           C  
ATOM    531  C   PRO A  72      41.911  53.462  78.925  1.00 20.76           C  
ATOM    532  O   PRO A  72      42.723  53.126  79.788  1.00 20.84           O  
ATOM    533  CB  PRO A  72      39.771  53.908  80.217  1.00 20.01           C  
ATOM    534  CG  PRO A  72      38.834  52.916  80.857  1.00 19.93           C  
ATOM    535  CD  PRO A  72      39.648  51.653  80.868  1.00 18.33           C  
ATOM    536  N   ILE A  73      42.264  54.138  77.832  1.00 21.17           N  
ATOM    537  CA  ILE A  73      43.660  54.508  77.585  1.00 21.05           C  
ATOM    538  C   ILE A  73      44.269  55.262  78.774  1.00 22.06           C  
ATOM    539  O   ILE A  73      45.468  55.127  79.040  1.00 21.28           O  
ATOM    540  CB  ILE A  73      43.819  55.350  76.277  1.00 20.13           C  
ATOM    541  CG1 ILE A  73      45.301  55.441  75.888  1.00 19.52           C  
ATOM    542  CG2 ILE A  73      43.247  56.730  76.470  1.00 15.55           C  
ATOM    543  CD1 ILE A  73      45.938  54.107  75.475  1.00 18.42           C  
ATOM    544  N   ASP A  74      43.466  56.072  79.473  1.00 24.81           N  
ATOM    545  CA  ASP A  74      43.979  56.760  80.660  1.00 26.12           C  
ATOM    546  C   ASP A  74      44.607  55.925  81.733  1.00 25.72           C  
ATOM    547  O   ASP A  74      45.718  56.225  82.171  1.00 25.70           O  
ATOM    548  CB  ASP A  74      42.951  57.692  81.327  1.00 28.39           C  
ATOM    549  CG  ASP A  74      42.842  59.026  80.644  1.00 32.52           C  
ATOM    550  OD1 ASP A  74      43.696  59.860  81.018  1.00 33.65           O  
ATOM    551  OD2 ASP A  74      41.974  59.271  79.776  1.00 34.62           O  
ATOM    552  N   GLN A  75      43.906  54.888  82.168  1.00 23.85           N  
ATOM    553  CA  GLN A  75      44.434  54.030  83.211  1.00 22.77           C  
ATOM    554  C   GLN A  75      45.678  53.309  82.722  1.00 22.24           C  
ATOM    555  O   GLN A  75      46.687  53.256  83.427  1.00 21.74           O  
ATOM    556  CB  GLN A  75      43.372  53.023  83.638  1.00 23.58           C  
ATOM    557  CG  GLN A  75      42.109  53.662  84.198  1.00 23.94           C  
ATOM    558  CD  GLN A  75      41.088  52.635  84.642  1.00 25.74           C  
ATOM    559  OE1 GLN A  75      41.410  51.705  85.383  1.00 26.59           O  
ATOM    560  NE2 GLN A  75      39.847  52.799  84.198  1.00 26.09           N  
ATOM    561  N   LEU A  76      45.602  52.762  81.510  1.00 21.72           N  
ATOM    562  CA  LEU A  76      46.724  52.032  80.917  1.00 21.00           C  
ATOM    563  C   LEU A  76      48.008  52.849  80.896  1.00 20.91           C  
ATOM    564  O   LEU A  76      49.080  52.324  81.197  1.00 20.34           O  
ATOM    565  CB  LEU A  76      46.388  51.589  79.487  1.00 19.26           C  
ATOM    566  CG  LEU A  76      45.333  50.497  79.329  1.00 16.34           C  
ATOM    567  CD1 LEU A  76      45.260  50.081  77.879  1.00 15.62           C  
ATOM    568  CD2 LEU A  76      45.690  49.302  80.201  1.00 15.01           C  
ATOM    569  N   ALA A  77      47.888  54.128  80.541  1.00 20.39           N  
ATOM    570  CA  ALA A  77      49.029  55.034  80.472  1.00 19.64           C  
ATOM    571  C   ALA A  77      49.583  55.352  81.852  1.00 20.82           C  
ATOM    572  O   ALA A  77      50.801  55.415  82.033  1.00 19.78           O  
ATOM    573  CB  ALA A  77      48.634  56.321  79.764  1.00 18.66           C  
ATOM    574  N   THR A  78      48.701  55.562  82.828  1.00 21.82           N  
ATOM    575  CA  THR A  78      49.166  55.862  84.179  1.00 23.85           C  
ATOM    576  C   THR A  78      49.557  54.622  85.004  1.00 25.25           C  
ATOM    577  O   THR A  78      50.661  54.571  85.549  1.00 26.08           O  
ATOM    578  CB  THR A  78      48.125  56.695  84.991  1.00 22.91           C  
ATOM    579  OG1 THR A  78      46.844  56.060  84.952  1.00 24.33           O  
ATOM    580  CG2 THR A  78      48.003  58.090  84.430  1.00 23.75           C  
ATOM    581  N   ASP A  79      48.673  53.627  85.081  1.00 25.93           N  
ATOM    582  CA  ASP A  79      48.930  52.414  85.871  1.00 26.94           C  
ATOM    583  C   ASP A  79      49.759  51.290  85.237  1.00 27.01           C  
ATOM    584  O   ASP A  79      50.087  50.308  85.910  1.00 26.35           O  
ATOM    585  CB  ASP A  79      47.607  51.798  86.337  1.00 27.93           C  
ATOM    586  CG  ASP A  79      46.884  52.655  87.344  1.00 28.67           C  
ATOM    587  OD1 ASP A  79      47.540  53.515  87.965  1.00 29.16           O  
ATOM    588  OD2 ASP A  79      45.665  52.452  87.526  1.00 28.95           O  
ATOM    589  N   SER A  80      50.094  51.421  83.958  1.00 26.90           N  
ATOM    590  CA  SER A  80      50.856  50.380  83.272  1.00 26.39           C  
ATOM    591  C   SER A  80      52.096  50.914  82.551  1.00 25.78           C  
ATOM    592  O   SER A  80      52.332  52.122  82.508  1.00 26.90           O  
ATOM    593  CB  SER A  80      49.938  49.670  82.265  1.00 27.18           C  
ATOM    594  OG  SER A  80      50.606  48.626  81.578  1.00 27.06           O  
ATOM    595  N   ASN A  81      52.898  50.001  82.009  1.00 23.94           N  
ATOM    596  CA  ASN A  81      54.081  50.383  81.252  1.00 23.21           C  
ATOM    597  C   ASN A  81      53.898  49.777  79.868  1.00 22.70           C  
ATOM    598  O   ASN A  81      53.083  48.879  79.694  1.00 21.90           O  
ATOM    599  CB  ASN A  81      55.377  49.898  81.937  1.00 22.57           C  
ATOM    600  CG  ASN A  81      55.427  48.399  82.140  1.00 20.05           C  
ATOM    601  OD1 ASN A  81      54.459  47.784  82.579  1.00 22.08           O  
ATOM    602  ND2 ASN A  81      56.573  47.804  81.843  1.00 19.31           N  
ATOM    603  N   TYR A  82      54.641  50.272  78.886  1.00 22.55           N  
ATOM    604  CA  TYR A  82      54.495  49.803  77.511  1.00 22.19           C  
ATOM    605  C   TYR A  82      54.505  48.297  77.309  1.00 21.39           C  
ATOM    606  O   TYR A  82      53.687  47.770  76.561  1.00 20.95           O  
ATOM    607  CB  TYR A  82      55.564  50.432  76.609  1.00 22.14           C  
ATOM    608  CG  TYR A  82      55.341  50.149  75.136  1.00 23.00           C  
ATOM    609  CD1 TYR A  82      54.231  50.665  74.465  1.00 23.15           C  
ATOM    610  CD2 TYR A  82      56.227  49.352  74.418  1.00 22.63           C  
ATOM    611  CE1 TYR A  82      54.008  50.395  73.112  1.00 22.40           C  
ATOM    612  CE2 TYR A  82      56.015  49.076  73.064  1.00 23.32           C  
ATOM    613  CZ  TYR A  82      54.905  49.601  72.417  1.00 23.35           C  
ATOM    614  OH  TYR A  82      54.707  49.340  71.075  1.00 21.79           O  
ATOM    615  N   LEU A  83      55.420  47.600  77.965  1.00 21.16           N  
ATOM    616  CA  LEU A  83      55.499  46.161  77.783  1.00 21.90           C  
ATOM    617  C   LEU A  83      54.240  45.410  78.193  1.00 22.27           C  
ATOM    618  O   LEU A  83      53.842  44.456  77.519  1.00 23.95           O  
ATOM    619  CB  LEU A  83      56.701  45.593  78.531  1.00 23.42           C  
ATOM    620  CG  LEU A  83      57.057  44.151  78.172  1.00 24.62           C  
ATOM    621  CD1 LEU A  83      57.531  44.078  76.727  1.00 24.39           C  
ATOM    622  CD2 LEU A  83      58.140  43.657  79.111  1.00 25.04           C  
ATOM    623  N   GLU A  84      53.609  45.814  79.293  1.00 21.32           N  
ATOM    624  CA  GLU A  84      52.400  45.120  79.718  1.00 20.87           C  
ATOM    625  C   GLU A  84      51.273  45.385  78.734  1.00 19.88           C  
ATOM    626  O   GLU A  84      50.472  44.498  78.444  1.00 18.72           O  
ATOM    627  CB  GLU A  84      51.964  45.551  81.122  1.00 23.34           C  
ATOM    628  CG  GLU A  84      50.656  44.886  81.555  1.00 25.15           C  
ATOM    629  CD  GLU A  84      50.289  45.146  83.004  1.00 27.09           C  
ATOM    630  OE1 GLU A  84      50.308  46.325  83.431  1.00 28.00           O  
ATOM    631  OE2 GLU A  84      49.964  44.167  83.712  1.00 27.19           O  
ATOM    632  N   VAL A  85      51.213  46.615  78.233  1.00 19.70           N  
ATOM    633  CA  VAL A  85      50.199  47.003  77.261  1.00 19.79           C  
ATOM    634  C   VAL A  85      50.374  46.150  76.009  1.00 20.45           C  
ATOM    635  O   VAL A  85      49.401  45.838  75.324  1.00 21.51           O  
ATOM    636  CB  VAL A  85      50.313  48.504  76.889  1.00 19.87           C  
ATOM    637  CG1 VAL A  85      49.353  48.837  75.754  1.00 18.45           C  
ATOM    638  CG2 VAL A  85      49.995  49.364  78.106  1.00 18.57           C  
ATOM    639  N   CYS A  86      51.618  45.775  75.714  1.00 20.28           N  
ATOM    640  CA  CYS A  86      51.898  44.921  74.563  1.00 19.64           C  
ATOM    641  C   CYS A  86      51.236  43.578  74.828  1.00 19.89           C  
ATOM    642  O   CYS A  86      50.495  43.060  73.992  1.00 20.09           O  
ATOM    643  CB  CYS A  86      53.402  44.703  74.391  1.00 18.81           C  
ATOM    644  SG  CYS A  86      54.310  46.080  73.695  1.00 18.25           S  
ATOM    645  N   TYR A  87      51.508  43.015  76.002  1.00 18.81           N  
ATOM    646  CA  TYR A  87      50.923  41.732  76.354  1.00 18.42           C  
ATOM    647  C   TYR A  87      49.405  41.806  76.273  1.00 18.54           C  
ATOM    648  O   TYR A  87      48.766  40.990  75.607  1.00 18.76           O  
ATOM    649  CB  TYR A  87      51.336  41.314  77.769  1.00 19.22           C  
ATOM    650  CG  TYR A  87      50.729  39.987  78.188  1.00 20.08           C  
ATOM    651  CD1 TYR A  87      49.365  39.881  78.490  1.00 19.54           C  
ATOM    652  CD2 TYR A  87      51.495  38.822  78.188  1.00 19.84           C  
ATOM    653  CE1 TYR A  87      48.787  38.648  78.767  1.00 20.19           C  
ATOM    654  CE2 TYR A  87      50.924  37.584  78.462  1.00 19.55           C  
ATOM    655  CZ  TYR A  87      49.573  37.502  78.748  1.00 20.05           C  
ATOM    656  OH  TYR A  87      49.007  36.272  78.993  1.00 19.91           O  
ATOM    657  N   ILE A  88      48.835  42.786  76.968  1.00 18.12           N  
ATOM    658  CA  ILE A  88      47.390  42.977  76.989  1.00 16.96           C  
ATOM    659  C   ILE A  88      46.816  42.986  75.573  1.00 17.65           C  
ATOM    660  O   ILE A  88      46.002  42.133  75.227  1.00 16.52           O  
ATOM    661  CB  ILE A  88      47.032  44.289  77.730  1.00 15.99           C  
ATOM    662  CG1 ILE A  88      47.359  44.126  79.221  1.00 14.97           C  
ATOM    663  CG2 ILE A  88      45.573  44.649  77.497  1.00 15.43           C  
ATOM    664  CD1 ILE A  88      46.909  45.272  80.108  1.00 12.91           C  
ATOM    665  N   LEU A  89      47.259  43.942  74.757  1.00 17.82           N  
ATOM    666  CA  LEU A  89      46.807  44.062  73.371  1.00 17.89           C  
ATOM    667  C   LEU A  89      46.888  42.756  72.593  1.00 18.30           C  
ATOM    668  O   LEU A  89      45.943  42.381  71.895  1.00 19.65           O  
ATOM    669  CB  LEU A  89      47.634  45.117  72.628  1.00 15.48           C  
ATOM    670  CG  LEU A  89      47.140  46.564  72.643  1.00 14.91           C  
ATOM    671  CD1 LEU A  89      48.205  47.464  72.067  1.00 13.55           C  
ATOM    672  CD2 LEU A  89      45.852  46.681  71.846  1.00 13.03           C  
ATOM    673  N   LEU A  90      48.019  42.068  72.710  1.00 18.94           N  
ATOM    674  CA  LEU A  90      48.236  40.818  71.985  1.00 18.75           C  
ATOM    675  C   LEU A  90      47.396  39.636  72.457  1.00 20.98           C  
ATOM    676  O   LEU A  90      46.904  38.857  71.632  1.00 20.09           O  
ATOM    677  CB  LEU A  90      49.722  40.426  72.036  1.00 15.84           C  
ATOM    678  CG  LEU A  90      50.731  41.294  71.273  1.00 15.11           C  
ATOM    679  CD1 LEU A  90      52.136  40.769  71.499  1.00 12.25           C  
ATOM    680  CD2 LEU A  90      50.395  41.291  69.788  1.00 13.81           C  
ATOM    681  N   ASN A  91      47.221  39.504  73.773  1.00 23.11           N  
ATOM    682  CA  ASN A  91      46.470  38.378  74.326  1.00 24.07           C  
ATOM    683  C   ASN A  91      45.043  38.662  74.775  1.00 25.30           C  
ATOM    684  O   ASN A  91      44.258  37.732  74.973  1.00 26.00           O  
ATOM    685  CB  ASN A  91      47.269  37.758  75.468  1.00 23.21           C  
ATOM    686  CG  ASN A  91      48.662  37.339  75.030  1.00 23.74           C  
ATOM    687  OD1 ASN A  91      49.470  38.172  74.619  1.00 23.33           O  
ATOM    688  ND2 ASN A  91      48.944  36.044  75.104  1.00 24.26           N  
ATOM    689  N   GLY A  92      44.707  39.938  74.932  1.00 26.69           N  
ATOM    690  CA  GLY A  92      43.359  40.305  75.336  1.00 27.31           C  
ATOM    691  C   GLY A  92      43.152  40.399  76.837  1.00 28.10           C  
ATOM    692  O   GLY A  92      42.059  40.735  77.297  1.00 28.40           O  
ATOM    693  N   GLU A  93      44.196  40.110  77.605  1.00 27.36           N  
ATOM    694  CA  GLU A  93      44.102  40.163  79.055  1.00 27.02           C  
ATOM    695  C   GLU A  93      45.357  40.744  79.678  1.00 27.14           C  
ATOM    696  O   GLU A  93      46.420  40.767  79.053  1.00 27.56           O  
ATOM    697  CB  GLU A  93      43.872  38.759  79.618  1.00 27.03           C  
ATOM    698  CG  GLU A  93      42.529  38.168  79.261  1.00 27.55           C  
ATOM    699  CD  GLU A  93      41.379  38.951  79.867  1.00 28.99           C  
ATOM    700  OE1 GLU A  93      40.223  38.711  79.461  1.00 30.15           O  
ATOM    701  OE2 GLU A  93      41.626  39.803  80.751  1.00 28.01           O  
ATOM    702  N   LYS A  94      45.227  41.222  80.910  1.00 26.91           N  
ATOM    703  CA  LYS A  94      46.369  41.771  81.632  1.00 26.93           C  
ATOM    704  C   LYS A  94      47.185  40.558  82.076  1.00 25.68           C  
ATOM    705  O   LYS A  94      46.635  39.468  82.260  1.00 24.40           O  
ATOM    706  CB  LYS A  94      45.906  42.575  82.852  1.00 26.80           C  
ATOM    707  CG  LYS A  94      45.064  41.766  83.814  1.00 28.80           C  
ATOM    708  CD  LYS A  94      44.871  42.492  85.125  1.00 29.65           C  
ATOM    709  CE  LYS A  94      44.357  41.543  86.187  1.00 29.23           C  
ATOM    710  NZ  LYS A  94      44.558  42.110  87.548  1.00 31.43           N  
ATOM    711  N   PRO A  95      48.508  40.722  82.234  1.00 24.71           N  
ATOM    712  CA  PRO A  95      49.335  39.587  82.657  1.00 24.61           C  
ATOM    713  C   PRO A  95      49.560  39.390  84.163  1.00 25.43           C  
ATOM    714  O   PRO A  95      49.612  40.349  84.943  1.00 25.00           O  
ATOM    715  CB  PRO A  95      50.649  39.845  81.934  1.00 22.88           C  
ATOM    716  CG  PRO A  95      50.747  41.343  82.014  1.00 23.19           C  
ATOM    717  CD  PRO A  95      49.342  41.793  81.656  1.00 23.07           C  
ATOM    718  N   THR A  96      49.679  38.124  84.553  1.00 26.13           N  
ATOM    719  CA  THR A  96      49.979  37.757  85.931  1.00 25.56           C  
ATOM    720  C   THR A  96      51.486  37.949  85.938  1.00 26.78           C  
ATOM    721  O   THR A  96      52.125  37.825  84.889  1.00 26.57           O  
ATOM    722  CB  THR A  96      49.688  36.260  86.223  1.00 24.79           C  
ATOM    723  OG1 THR A  96      50.405  35.430  85.292  1.00 23.50           O  
ATOM    724  CG2 THR A  96      48.203  35.974  86.118  1.00 23.64           C  
ATOM    725  N   GLN A  97      52.055  38.244  87.098  1.00 27.38           N  
ATOM    726  CA  GLN A  97      53.493  38.453  87.189  1.00 27.86           C  
ATOM    727  C   GLN A  97      54.261  37.364  86.450  1.00 28.00           C  
ATOM    728  O   GLN A  97      55.285  37.639  85.822  1.00 28.23           O  
ATOM    729  CB  GLN A  97      53.938  38.485  88.655  1.00 29.18           C  
ATOM    730  CG  GLN A  97      55.406  38.857  88.864  1.00 30.97           C  
ATOM    731  CD  GLN A  97      55.676  40.340  88.673  1.00 32.39           C  
ATOM    732  OE1 GLN A  97      55.233  41.164  89.471  1.00 33.23           O  
ATOM    733  NE2 GLN A  97      56.403  40.687  87.611  1.00 33.07           N  
ATOM    734  N   GLU A  98      53.768  36.131  86.504  1.00 27.73           N  
ATOM    735  CA  GLU A  98      54.467  35.042  85.838  1.00 28.46           C  
ATOM    736  C   GLU A  98      54.402  35.151  84.324  1.00 27.93           C  
ATOM    737  O   GLU A  98      55.404  34.945  83.634  1.00 27.32           O  
ATOM    738  CB  GLU A  98      53.914  33.694  86.286  1.00 30.59           C  
ATOM    739  CG  GLU A  98      54.760  32.524  85.810  1.00 34.51           C  
ATOM    740  CD  GLU A  98      54.535  31.270  86.628  1.00 37.78           C  
ATOM    741  OE1 GLU A  98      54.836  31.297  87.844  1.00 39.59           O  
ATOM    742  OE2 GLU A  98      54.061  30.261  86.060  1.00 39.12           O  
ATOM    743  N   GLN A  99      53.218  35.468  83.810  1.00 27.47           N  
ATOM    744  CA  GLN A  99      53.035  35.624  82.376  1.00 26.25           C  
ATOM    745  C   GLN A  99      53.825  36.841  81.921  1.00 25.64           C  
ATOM    746  O   GLN A  99      54.409  36.847  80.842  1.00 25.36           O  
ATOM    747  CB  GLN A  99      51.556  35.804  82.051  1.00 26.05           C  
ATOM    748  CG  GLN A  99      50.758  34.523  82.157  1.00 26.23           C  
ATOM    749  CD  GLN A  99      49.259  34.743  82.039  1.00 26.39           C  
ATOM    750  OE1 GLN A  99      48.498  33.796  81.826  1.00 24.41           O  
ATOM    751  NE2 GLN A  99      48.826  35.996  82.189  1.00 27.24           N  
ATOM    752  N   TYR A 100      53.851  37.870  82.757  1.00 25.00           N  
ATOM    753  CA  TYR A 100      54.586  39.069  82.417  1.00 25.10           C  
ATOM    754  C   TYR A 100      56.068  38.746  82.327  1.00 25.45           C  
ATOM    755  O   TYR A 100      56.733  39.124  81.365  1.00 24.46           O  
ATOM    756  CB  TYR A 100      54.349  40.166  83.459  1.00 25.19           C  
ATOM    757  CG  TYR A 100      55.036  41.475  83.121  1.00 24.96           C  
ATOM    758  CD1 TYR A 100      56.213  41.862  83.766  1.00 24.60           C  
ATOM    759  CD2 TYR A 100      54.519  42.320  82.133  1.00 25.08           C  
ATOM    760  CE1 TYR A 100      56.859  43.061  83.435  1.00 25.01           C  
ATOM    761  CE2 TYR A 100      55.157  43.521  81.792  1.00 23.74           C  
ATOM    762  CZ  TYR A 100      56.323  43.885  82.444  1.00 24.38           C  
ATOM    763  OH  TYR A 100      56.952  45.062  82.105  1.00 23.23           O  
ATOM    764  N   ASP A 101      56.591  38.043  83.325  1.00 26.09           N  
ATOM    765  CA  ASP A 101      58.007  37.699  83.307  1.00 26.40           C  
ATOM    766  C   ASP A 101      58.345  36.885  82.070  1.00 26.00           C  
ATOM    767  O   ASP A 101      59.340  37.144  81.393  1.00 24.04           O  
ATOM    768  CB  ASP A 101      58.392  36.905  84.552  1.00 28.18           C  
ATOM    769  CG  ASP A 101      58.264  37.719  85.828  1.00 29.85           C  
ATOM    770  OD1 ASP A 101      58.390  38.964  85.761  1.00 30.60           O  
ATOM    771  OD2 ASP A 101      58.054  37.107  86.901  1.00 30.97           O  
ATOM    772  N   GLU A 102      57.500  35.902  81.778  1.00 26.21           N  
ATOM    773  CA  GLU A 102      57.695  35.038  80.628  1.00 26.67           C  
ATOM    774  C   GLU A 102      57.648  35.835  79.313  1.00 26.54           C  
ATOM    775  O   GLU A 102      58.457  35.605  78.409  1.00 26.42           O  
ATOM    776  CB  GLU A 102      56.627  33.944  80.636  1.00 29.68           C  
ATOM    777  CG  GLU A 102      56.942  32.760  79.732  1.00 35.11           C  
ATOM    778  CD  GLU A 102      55.921  31.637  79.847  1.00 37.25           C  
ATOM    779  OE1 GLU A 102      54.727  31.871  79.536  1.00 39.64           O  
ATOM    780  OE2 GLU A 102      56.317  30.519  80.249  1.00 39.19           O  
ATOM    781  N   PHE A 103      56.708  36.775  79.217  1.00 25.63           N  
ATOM    782  CA  PHE A 103      56.544  37.618  78.027  1.00 24.47           C  
ATOM    783  C   PHE A 103      57.732  38.556  77.875  1.00 25.00           C  
ATOM    784  O   PHE A 103      58.254  38.742  76.778  1.00 25.34           O  
ATOM    785  CB  PHE A 103      55.264  38.454  78.149  1.00 23.14           C  
ATOM    786  CG  PHE A 103      55.014  39.376  76.983  1.00 21.71           C  
ATOM    787  CD1 PHE A 103      54.394  38.911  75.828  1.00 21.07           C  
ATOM    788  CD2 PHE A 103      55.378  40.719  77.050  1.00 21.77           C  
ATOM    789  CE1 PHE A 103      54.138  39.767  74.762  1.00 19.21           C  
ATOM    790  CE2 PHE A 103      55.129  41.583  75.986  1.00 18.89           C  
ATOM    791  CZ  PHE A 103      54.508  41.105  74.843  1.00 19.37           C  
ATOM    792  N   LYS A 104      58.145  39.144  78.995  1.00 25.36           N  
ATOM    793  CA  LYS A 104      59.259  40.083  79.037  1.00 25.50           C  
ATOM    794  C   LYS A 104      60.597  39.430  78.724  1.00 25.61           C  
ATOM    795  O   LYS A 104      61.497  40.065  78.183  1.00 25.00           O  
ATOM    796  CB  LYS A 104      59.327  40.742  80.413  1.00 26.45           C  
ATOM    797  CG  LYS A 104      60.466  41.727  80.561  1.00 28.25           C  
ATOM    798  CD  LYS A 104      60.307  42.558  81.812  1.00 30.36           C  
ATOM    799  CE  LYS A 104      61.312  43.691  81.843  1.00 32.09           C  
ATOM    800  NZ  LYS A 104      61.058  44.622  82.983  1.00 34.48           N  
ATOM    801  N   THR A 105      60.723  38.158  79.075  1.00 26.41           N  
ATOM    802  CA  THR A 105      61.947  37.415  78.833  1.00 26.47           C  
ATOM    803  C   THR A 105      62.061  37.018  77.366  1.00 27.05           C  
ATOM    804  O   THR A 105      63.150  37.037  76.790  1.00 25.77           O  
ATOM    805  CB  THR A 105      61.987  36.158  79.694  1.00 27.36           C  
ATOM    806  OG1 THR A 105      61.844  36.530  81.070  1.00 28.22           O  
ATOM    807  CG2 THR A 105      63.302  35.433  79.507  1.00 27.03           C  
ATOM    808  N   THR A 106      60.933  36.654  76.764  1.00 27.17           N  
ATOM    809  CA  THR A 106      60.929  36.275  75.363  1.00 27.51           C  
ATOM    810  C   THR A 106      61.324  37.499  74.534  1.00 28.80           C  
ATOM    811  O   THR A 106      62.196  37.425  73.665  1.00 28.45           O  
ATOM    812  CB  THR A 106      59.548  35.801  74.929  1.00 26.82           C  
ATOM    813  OG1 THR A 106      59.082  34.808  75.844  1.00 26.77           O  
ATOM    814  CG2 THR A 106      59.614  35.193  73.537  1.00 27.01           C  
ATOM    815  N   VAL A 107      60.675  38.627  74.805  1.00 28.74           N  
ATOM    816  CA  VAL A 107      60.988  39.858  74.099  1.00 28.03           C  
ATOM    817  C   VAL A 107      62.496  40.082  74.188  1.00 27.34           C  
ATOM    818  O   VAL A 107      63.178  40.177  73.174  1.00 27.04           O  
ATOM    819  CB  VAL A 107      60.258  41.074  74.726  1.00 27.57           C  
ATOM    820  CG1 VAL A 107      60.730  42.358  74.063  1.00 27.29           C  
ATOM    821  CG2 VAL A 107      58.748  40.921  74.561  1.00 28.05           C  
ATOM    822  N   THR A 108      63.009  40.149  75.411  1.00 26.89           N  
ATOM    823  CA  THR A 108      64.435  40.357  75.635  1.00 26.69           C  
ATOM    824  C   THR A 108      65.279  39.362  74.850  1.00 26.87           C  
ATOM    825  O   THR A 108      66.384  39.679  74.421  1.00 28.56           O  
ATOM    826  CB  THR A 108      64.798  40.231  77.139  1.00 25.54           C  
ATOM    827  OG1 THR A 108      64.125  41.252  77.883  1.00 25.87           O  
ATOM    828  CG2 THR A 108      66.293  40.384  77.349  1.00 24.23           C  
ATOM    829  N   ARG A 109      64.747  38.165  74.645  1.00 27.14           N  
ATOM    830  CA  ARG A 109      65.477  37.126  73.932  1.00 27.68           C  
ATOM    831  C   ARG A 109      65.649  37.372  72.430  1.00 27.46           C  
ATOM    832  O   ARG A 109      66.409  36.664  71.774  1.00 28.96           O  
ATOM    833  CB  ARG A 109      64.799  35.768  74.160  1.00 28.07           C  
ATOM    834  CG  ARG A 109      65.580  34.582  73.623  1.00 28.07           C  
ATOM    835  CD  ARG A 109      64.883  33.235  73.888  1.00 29.20           C  
ATOM    836  NE  ARG A 109      63.504  33.181  73.392  1.00 26.65           N  
ATOM    837  CZ  ARG A 109      62.889  32.065  73.015  1.00 26.25           C  
ATOM    838  NH1 ARG A 109      63.527  30.905  73.069  1.00 27.49           N  
ATOM    839  NH2 ARG A 109      61.636  32.105  72.590  1.00 25.26           N  
ATOM    840  N   HIS A 110      64.971  38.376  71.883  1.00 26.63           N  
ATOM    841  CA  HIS A 110      65.079  38.644  70.448  1.00 25.76           C  
ATOM    842  C   HIS A 110      65.367  40.099  70.067  1.00 23.95           C  
ATOM    843  O   HIS A 110      64.996  40.535  68.980  1.00 24.17           O  
ATOM    844  CB  HIS A 110      63.795  38.193  69.732  1.00 27.13           C  
ATOM    845  CG  HIS A 110      63.484  36.734  69.886  1.00 29.43           C  
ATOM    846  ND1 HIS A 110      64.362  35.740  69.508  1.00 30.41           N  
ATOM    847  CD2 HIS A 110      62.383  36.102  70.358  1.00 29.66           C  
ATOM    848  CE1 HIS A 110      63.816  34.560  69.741  1.00 29.26           C  
ATOM    849  NE2 HIS A 110      62.614  34.751  70.255  1.00 30.71           N  
ATOM    850  N   THR A 111      66.037  40.845  70.935  1.00 22.63           N  
ATOM    851  CA  THR A 111      66.328  42.251  70.649  1.00 22.63           C  
ATOM    852  C   THR A 111      67.430  42.557  69.604  1.00 23.01           C  
ATOM    853  O   THR A 111      67.271  43.462  68.781  1.00 22.47           O  
ATOM    854  CB  THR A 111      66.650  43.019  71.959  1.00 22.92           C  
ATOM    855  OG1 THR A 111      67.658  42.318  72.698  1.00 23.79           O  
ATOM    856  CG2 THR A 111      65.406  43.150  72.816  1.00 22.09           C  
ATOM    857  N   MET A 112      68.535  41.814  69.630  1.00 22.45           N  
ATOM    858  CA  MET A 112      69.639  42.034  68.688  1.00 22.02           C  
ATOM    859  C   MET A 112      69.270  41.667  67.239  1.00 21.57           C  
ATOM    860  O   MET A 112      68.873  40.531  66.968  1.00 22.28           O  
ATOM    861  CB  MET A 112      70.853  41.200  69.124  1.00 22.93           C  
ATOM    862  CG  MET A 112      72.210  41.743  68.663  1.00 24.74           C  
ATOM    863  SD  MET A 112      73.601  40.574  68.795  1.00 23.81           S  
ATOM    864  CE  MET A 112      73.823  40.494  70.516  1.00 24.99           C  
ATOM    865  N   ILE A 113      69.393  42.611  66.305  1.00 19.93           N  
ATOM    866  CA  ILE A 113      69.079  42.299  64.904  1.00 18.89           C  
ATOM    867  C   ILE A 113      70.326  41.675  64.236  1.00 18.55           C  
ATOM    868  O   ILE A 113      71.462  42.013  64.588  1.00 17.43           O  
ATOM    869  CB  ILE A 113      68.629  43.568  64.064  1.00 17.58           C  
ATOM    870  CG1 ILE A 113      69.842  44.253  63.443  1.00 16.00           C  
ATOM    871  CG2 ILE A 113      67.877  44.574  64.944  1.00 16.88           C  
ATOM    872  CD1 ILE A 113      69.497  45.186  62.323  1.00 15.33           C  
ATOM    873  N   HIS A 114      70.107  40.765  63.285  1.00 17.40           N  
ATOM    874  CA  HIS A 114      71.203  40.100  62.577  1.00 15.01           C  
ATOM    875  C   HIS A 114      72.209  41.138  62.080  1.00 13.69           C  
ATOM    876  O   HIS A 114      71.832  42.189  61.571  1.00 12.86           O  
ATOM    877  CB  HIS A 114      70.638  39.287  61.402  1.00 15.49           C  
ATOM    878  CG  HIS A 114      71.634  38.382  60.736  1.00 14.65           C  
ATOM    879  ND1 HIS A 114      72.660  38.851  59.943  1.00 14.02           N  
ATOM    880  CD2 HIS A 114      71.739  37.031  60.722  1.00 15.70           C  
ATOM    881  CE1 HIS A 114      73.351  37.829  59.470  1.00 14.34           C  
ATOM    882  NE2 HIS A 114      72.814  36.713  59.927  1.00 14.41           N  
ATOM    883  N   GLU A 115      73.493  40.834  62.219  1.00 13.06           N  
ATOM    884  CA  GLU A 115      74.542  41.760  61.814  1.00 13.19           C  
ATOM    885  C   GLU A 115      74.583  42.124  60.324  1.00 15.18           C  
ATOM    886  O   GLU A 115      74.925  43.255  59.980  1.00 16.97           O  
ATOM    887  CB  GLU A 115      75.901  41.221  62.273  1.00 10.02           C  
ATOM    888  CG  GLU A 115      76.079  41.191  63.789  1.00  5.78           C  
ATOM    889  CD  GLU A 115      76.312  42.566  64.389  1.00  6.36           C  
ATOM    890  OE1 GLU A 115      75.689  42.881  65.427  1.00  6.92           O  
ATOM    891  OE2 GLU A 115      77.129  43.328  63.832  1.00  5.30           O  
ATOM    892  N   GLN A 116      74.234  41.191  59.440  1.00 16.66           N  
ATOM    893  CA  GLN A 116      74.245  41.483  58.003  1.00 18.58           C  
ATOM    894  C   GLN A 116      73.251  42.608  57.712  1.00 20.40           C  
ATOM    895  O   GLN A 116      73.510  43.489  56.885  1.00 21.12           O  
ATOM    896  CB  GLN A 116      73.872  40.235  57.185  1.00 18.16           C  
ATOM    897  CG  GLN A 116      73.991  40.394  55.652  1.00 19.89           C  
ATOM    898  CD  GLN A 116      75.431  40.550  55.165  1.00 21.61           C  
ATOM    899  OE1 GLN A 116      76.292  39.728  55.473  1.00 24.36           O  
ATOM    900  NE2 GLN A 116      75.694  41.604  54.393  1.00 20.45           N  
ATOM    901  N   ILE A 117      72.111  42.572  58.396  1.00 21.88           N  
ATOM    902  CA  ILE A 117      71.092  43.595  58.215  1.00 22.60           C  
ATOM    903  C   ILE A 117      71.737  44.934  58.530  1.00 23.81           C  
ATOM    904  O   ILE A 117      71.513  45.926  57.843  1.00 24.68           O  
ATOM    905  CB  ILE A 117      69.896  43.370  59.159  1.00 21.39           C  
ATOM    906  CG1 ILE A 117      69.314  41.981  58.916  1.00 22.15           C  
ATOM    907  CG2 ILE A 117      68.848  44.434  58.934  1.00 20.38           C  
ATOM    908  CD1 ILE A 117      68.190  41.610  59.843  1.00 22.44           C  
ATOM    909  N   THR A 118      72.561  44.951  59.565  1.00 24.47           N  
ATOM    910  CA  THR A 118      73.235  46.176  59.950  1.00 26.04           C  
ATOM    911  C   THR A 118      74.113  46.692  58.802  1.00 26.97           C  
ATOM    912  O   THR A 118      74.575  47.835  58.822  1.00 27.19           O  
ATOM    913  CB  THR A 118      74.079  45.945  61.229  1.00 26.31           C  
ATOM    914  OG1 THR A 118      73.235  45.411  62.262  1.00 22.41           O  
ATOM    915  CG2 THR A 118      74.698  47.255  61.709  1.00 26.21           C  
ATOM    916  N   ARG A 119      74.332  45.851  57.792  1.00 28.05           N  
ATOM    917  CA  ARG A 119      75.137  46.251  56.639  1.00 27.10           C  
ATOM    918  C   ARG A 119      74.281  46.888  55.552  1.00 25.57           C  
ATOM    919  O   ARG A 119      74.807  47.368  54.555  1.00 25.57           O  
ATOM    920  CB  ARG A 119      75.896  45.060  56.045  1.00 29.26           C  
ATOM    921  CG  ARG A 119      76.730  45.442  54.824  1.00 31.47           C  
ATOM    922  CD  ARG A 119      78.221  45.176  55.009  1.00 34.38           C  
ATOM    923  NE  ARG A 119      78.643  43.938  54.357  1.00 36.33           N  
ATOM    924  CZ  ARG A 119      78.501  43.695  53.057  1.00 36.64           C  
ATOM    925  NH1 ARG A 119      78.910  42.544  52.550  1.00 38.51           N  
ATOM    926  NH2 ARG A 119      77.947  44.600  52.263  1.00 36.94           N  
ATOM    927  N   LEU A 120      72.962  46.880  55.737  1.00 24.09           N  
ATOM    928  CA  LEU A 120      72.055  47.496  54.765  1.00 21.90           C  
ATOM    929  C   LEU A 120      72.019  48.978  55.089  1.00 20.71           C  
ATOM    930  O   LEU A 120      71.738  49.810  54.225  1.00 20.42           O  
ATOM    931  CB  LEU A 120      70.627  46.959  54.901  1.00 21.84           C  
ATOM    932  CG  LEU A 120      70.290  45.487  54.689  1.00 21.94           C  
ATOM    933  CD1 LEU A 120      68.828  45.281  55.046  1.00 20.30           C  
ATOM    934  CD2 LEU A 120      70.564  45.073  53.247  1.00 22.79           C  
ATOM    935  N   PHE A 121      72.284  49.291  56.356  1.00 19.04           N  
ATOM    936  CA  PHE A 121      72.281  50.671  56.834  1.00 17.83           C  
ATOM    937  C   PHE A 121      73.351  51.516  56.159  1.00 17.59           C  
ATOM    938  O   PHE A 121      73.120  52.685  55.863  1.00 17.44           O  
ATOM    939  CB  PHE A 121      72.489  50.707  58.354  1.00 15.59           C  
ATOM    940  CG  PHE A 121      71.213  50.729  59.146  1.00 13.53           C  
ATOM    941  CD1 PHE A 121      70.501  51.916  59.310  1.00 11.90           C  
ATOM    942  CD2 PHE A 121      70.726  49.566  59.747  1.00 12.97           C  
ATOM    943  CE1 PHE A 121      69.325  51.946  60.066  1.00 10.93           C  
ATOM    944  CE2 PHE A 121      69.549  49.586  60.506  1.00 11.20           C  
ATOM    945  CZ  PHE A 121      68.851  50.776  60.666  1.00  8.99           C  
ATOM    946  N   HIS A 122      74.517  50.923  55.913  1.00 17.55           N  
ATOM    947  CA  HIS A 122      75.617  51.647  55.286  1.00 17.88           C  
ATOM    948  C   HIS A 122      75.468  51.815  53.778  1.00 18.12           C  
ATOM    949  O   HIS A 122      76.345  52.388  53.123  1.00 17.97           O  
ATOM    950  CB  HIS A 122      76.938  50.958  55.610  1.00 20.18           C  
ATOM    951  CG  HIS A 122      77.175  50.792  57.076  1.00 23.61           C  
ATOM    952  ND1 HIS A 122      77.248  51.863  57.942  1.00 25.65           N  
ATOM    953  CD2 HIS A 122      77.310  49.682  57.840  1.00 25.12           C  
ATOM    954  CE1 HIS A 122      77.417  51.419  59.174  1.00 25.95           C  
ATOM    955  NE2 HIS A 122      77.457  50.099  59.140  1.00 25.62           N  
ATOM    956  N   ALA A 123      74.358  51.320  53.232  1.00 16.66           N  
ATOM    957  CA  ALA A 123      74.088  51.442  51.805  1.00 15.95           C  
ATOM    958  C   ALA A 123      73.189  52.662  51.565  1.00 16.13           C  
ATOM    959  O   ALA A 123      73.247  53.283  50.505  1.00 16.57           O  
ATOM    960  CB  ALA A 123      73.427  50.174  51.277  1.00 15.82           C  
ATOM    961  N   PHE A 124      72.357  53.003  52.547  1.00 17.56           N  
ATOM    962  CA  PHE A 124      71.489  54.175  52.421  1.00 17.28           C  
ATOM    963  C   PHE A 124      72.383  55.383  52.597  1.00 18.47           C  
ATOM    964  O   PHE A 124      73.334  55.343  53.372  1.00 18.42           O  
ATOM    965  CB  PHE A 124      70.409  54.216  53.513  1.00 15.71           C  
ATOM    966  CG  PHE A 124      69.350  53.164  53.370  1.00 14.25           C  
ATOM    967  CD1 PHE A 124      69.521  51.907  53.936  1.00 14.23           C  
ATOM    968  CD2 PHE A 124      68.189  53.424  52.642  1.00 13.47           C  
ATOM    969  CE1 PHE A 124      68.555  50.920  53.779  1.00 13.24           C  
ATOM    970  CE2 PHE A 124      67.213  52.443  52.478  1.00 12.26           C  
ATOM    971  CZ  PHE A 124      67.393  51.191  53.044  1.00 13.31           C  
ATOM    972  N   ARG A 125      72.090  56.456  51.880  1.00 20.15           N  
ATOM    973  CA  ARG A 125      72.889  57.665  51.995  1.00 21.47           C  
ATOM    974  C   ARG A 125      72.686  58.215  53.416  1.00 22.48           C  
ATOM    975  O   ARG A 125      71.601  58.054  53.987  1.00 22.46           O  
ATOM    976  CB  ARG A 125      72.443  58.651  50.906  1.00 20.61           C  
ATOM    977  CG  ARG A 125      72.712  58.106  49.499  1.00 22.81           C  
ATOM    978  CD  ARG A 125      72.047  58.885  48.373  1.00 24.16           C  
ATOM    979  NE  ARG A 125      72.372  60.305  48.407  1.00 29.11           N  
ATOM    980  CZ  ARG A 125      72.262  61.129  47.366  1.00 30.14           C  
ATOM    981  NH1 ARG A 125      72.575  62.413  47.499  1.00 29.91           N  
ATOM    982  NH2 ARG A 125      71.856  60.670  46.188  1.00 30.51           N  
ATOM    983  N   ARG A 126      73.724  58.827  53.996  1.00 23.02           N  
ATOM    984  CA  ARG A 126      73.633  59.374  55.362  1.00 24.17           C  
ATOM    985  C   ARG A 126      72.491  60.376  55.527  1.00 24.29           C  
ATOM    986  O   ARG A 126      71.819  60.407  56.560  1.00 24.36           O  
ATOM    987  CB  ARG A 126      74.933  60.082  55.766  1.00 24.81           C  
ATOM    988  CG  ARG A 126      76.214  59.277  55.628  1.00 23.58           C  
ATOM    989  CD  ARG A 126      76.182  57.966  56.396  1.00 23.52           C  
ATOM    990  NE  ARG A 126      76.007  58.092  57.844  1.00 21.59           N  
ATOM    991  CZ  ARG A 126      76.711  57.390  58.732  1.00 20.01           C  
ATOM    992  NH1 ARG A 126      76.497  57.539  60.031  1.00 19.62           N  
ATOM    993  NH2 ARG A 126      77.654  56.553  58.322  1.00 16.28           N  
ATOM    994  N   ASP A 127      72.302  61.199  54.501  1.00 24.75           N  
ATOM    995  CA  ASP A 127      71.275  62.242  54.455  1.00 25.72           C  
ATOM    996  C   ASP A 127      69.821  61.756  54.522  1.00 25.04           C  
ATOM    997  O   ASP A 127      68.920  62.530  54.853  1.00 25.92           O  
ATOM    998  CB  ASP A 127      71.455  63.072  53.176  1.00 27.34           C  
ATOM    999  CG  ASP A 127      71.596  62.197  51.916  1.00 29.59           C  
ATOM   1000  OD1 ASP A 127      72.639  61.515  51.781  1.00 30.42           O  
ATOM   1001  OD2 ASP A 127      70.672  62.183  51.066  1.00 29.58           O  
ATOM   1002  N   SER A 128      69.599  60.486  54.200  1.00 23.62           N  
ATOM   1003  CA  SER A 128      68.257  59.900  54.190  1.00 22.91           C  
ATOM   1004  C   SER A 128      67.385  60.286  55.390  1.00 22.71           C  
ATOM   1005  O   SER A 128      67.855  60.301  56.531  1.00 23.02           O  
ATOM   1006  CB  SER A 128      68.353  58.370  54.137  1.00 22.74           C  
ATOM   1007  OG  SER A 128      69.238  57.928  53.127  1.00 21.81           O  
ATOM   1008  N   HIS A 129      66.118  60.603  55.134  1.00 20.86           N  
ATOM   1009  CA  HIS A 129      65.215  60.922  56.226  1.00 20.09           C  
ATOM   1010  C   HIS A 129      65.098  59.587  56.949  1.00 18.82           C  
ATOM   1011  O   HIS A 129      64.719  58.591  56.341  1.00 19.68           O  
ATOM   1012  CB  HIS A 129      63.844  61.364  55.694  1.00 21.01           C  
ATOM   1013  CG  HIS A 129      62.817  61.575  56.768  1.00 23.60           C  
ATOM   1014  ND1 HIS A 129      61.753  62.440  56.623  1.00 24.73           N  
ATOM   1015  CD2 HIS A 129      62.701  61.044  58.009  1.00 23.52           C  
ATOM   1016  CE1 HIS A 129      61.032  62.439  57.731  1.00 24.02           C  
ATOM   1017  NE2 HIS A 129      61.587  61.601  58.588  1.00 24.32           N  
ATOM   1018  N   PRO A 130      65.408  59.545  58.255  1.00 17.12           N  
ATOM   1019  CA  PRO A 130      65.315  58.264  58.967  1.00 16.53           C  
ATOM   1020  C   PRO A 130      64.082  57.410  58.675  1.00 16.26           C  
ATOM   1021  O   PRO A 130      64.183  56.191  58.606  1.00 16.46           O  
ATOM   1022  CB  PRO A 130      65.437  58.669  60.447  1.00 16.12           C  
ATOM   1023  CG  PRO A 130      64.980  60.091  60.465  1.00 15.57           C  
ATOM   1024  CD  PRO A 130      65.591  60.655  59.202  1.00 16.68           C  
ATOM   1025  N   MET A 131      62.930  58.045  58.481  1.00 17.12           N  
ATOM   1026  CA  MET A 131      61.697  57.316  58.212  1.00 17.15           C  
ATOM   1027  C   MET A 131      61.678  56.617  56.841  1.00 17.47           C  
ATOM   1028  O   MET A 131      60.855  55.734  56.593  1.00 18.16           O  
ATOM   1029  CB  MET A 131      60.508  58.264  58.353  1.00 18.29           C  
ATOM   1030  CG  MET A 131      59.156  57.597  58.202  1.00 21.18           C  
ATOM   1031  SD  MET A 131      58.839  56.253  59.361  1.00 23.33           S  
ATOM   1032  CE  MET A 131      57.165  55.893  58.928  1.00 23.02           C  
ATOM   1033  N   ALA A 132      62.586  57.011  55.954  1.00 16.99           N  
ATOM   1034  CA  ALA A 132      62.683  56.396  54.633  1.00 15.78           C  
ATOM   1035  C   ALA A 132      63.603  55.191  54.774  1.00 15.81           C  
ATOM   1036  O   ALA A 132      63.540  54.241  53.990  1.00 15.23           O  
ATOM   1037  CB  ALA A 132      63.267  57.387  53.629  1.00 16.37           C  
ATOM   1038  N   VAL A 133      64.467  55.251  55.784  1.00 15.73           N  
ATOM   1039  CA  VAL A 133      65.400  54.173  56.078  1.00 16.12           C  
ATOM   1040  C   VAL A 133      64.647  53.076  56.844  1.00 17.28           C  
ATOM   1041  O   VAL A 133      64.936  51.885  56.693  1.00 17.46           O  
ATOM   1042  CB  VAL A 133      66.599  54.691  56.925  1.00 16.01           C  
ATOM   1043  CG1 VAL A 133      67.479  53.532  57.368  1.00 15.19           C  
ATOM   1044  CG2 VAL A 133      67.421  55.668  56.109  1.00 13.61           C  
ATOM   1045  N   MET A 134      63.671  53.477  57.654  1.00 17.49           N  
ATOM   1046  CA  MET A 134      62.884  52.516  58.418  1.00 18.63           C  
ATOM   1047  C   MET A 134      62.023  51.646  57.495  1.00 18.28           C  
ATOM   1048  O   MET A 134      61.883  50.442  57.717  1.00 18.44           O  
ATOM   1049  CB  MET A 134      62.005  53.237  59.444  1.00 20.17           C  
ATOM   1050  CG  MET A 134      61.169  52.284  60.283  1.00 24.40           C  
ATOM   1051  SD  MET A 134      60.956  52.807  62.012  1.00 30.79           S  
ATOM   1052  CE  MET A 134      62.357  51.972  62.775  1.00 26.77           C  
ATOM   1053  N   CYS A 135      61.439  52.251  56.464  1.00 17.61           N  
ATOM   1054  CA  CYS A 135      60.634  51.490  55.507  1.00 17.10           C  
ATOM   1055  C   CYS A 135      61.601  50.627  54.688  1.00 17.92           C  
ATOM   1056  O   CYS A 135      61.268  49.513  54.271  1.00 19.14           O  
ATOM   1057  CB  CYS A 135      59.869  52.425  54.569  1.00 15.99           C  
ATOM   1058  SG  CYS A 135      58.849  53.642  55.397  1.00 14.88           S  
ATOM   1059  N   GLY A 136      62.801  51.161  54.470  1.00 18.06           N  
ATOM   1060  CA  GLY A 136      63.820  50.454  53.721  1.00 16.95           C  
ATOM   1061  C   GLY A 136      64.297  49.224  54.458  1.00 17.77           C  
ATOM   1062  O   GLY A 136      64.344  48.127  53.895  1.00 17.75           O  
ATOM   1063  N   ILE A 137      64.644  49.393  55.727  1.00 18.56           N  
ATOM   1064  CA  ILE A 137      65.118  48.268  56.527  1.00 18.49           C  
ATOM   1065  C   ILE A 137      64.014  47.251  56.850  1.00 19.29           C  
ATOM   1066  O   ILE A 137      64.223  46.039  56.712  1.00 19.46           O  
ATOM   1067  CB  ILE A 137      65.762  48.754  57.852  1.00 18.33           C  
ATOM   1068  CG1 ILE A 137      66.959  49.671  57.552  1.00 19.19           C  
ATOM   1069  CG2 ILE A 137      66.196  47.552  58.695  1.00 17.27           C  
ATOM   1070  CD1 ILE A 137      68.167  48.977  56.895  1.00 17.88           C  
ATOM   1071  N   THR A 138      62.841  47.725  57.268  1.00 18.95           N  
ATOM   1072  CA  THR A 138      61.758  46.803  57.608  1.00 19.14           C  
ATOM   1073  C   THR A 138      61.283  45.958  56.425  1.00 19.28           C  
ATOM   1074  O   THR A 138      60.834  44.823  56.610  1.00 18.26           O  
ATOM   1075  CB  THR A 138      60.530  47.526  58.180  1.00 19.55           C  
ATOM   1076  OG1 THR A 138      60.942  48.470  59.171  1.00 19.67           O  
ATOM   1077  CG2 THR A 138      59.593  46.507  58.841  1.00 19.53           C  
ATOM   1078  N   GLY A 139      61.373  46.515  55.219  1.00 18.45           N  
ATOM   1079  CA  GLY A 139      60.948  45.787  54.039  1.00 17.65           C  
ATOM   1080  C   GLY A 139      61.998  44.813  53.533  1.00 18.43           C  
ATOM   1081  O   GLY A 139      61.764  44.083  52.565  1.00 19.88           O  
ATOM   1082  N   ALA A 140      63.159  44.795  54.182  1.00 17.85           N  
ATOM   1083  CA  ALA A 140      64.242  43.904  53.779  1.00 16.26           C  
ATOM   1084  C   ALA A 140      64.449  42.801  54.797  1.00 16.09           C  
ATOM   1085  O   ALA A 140      65.275  41.918  54.587  1.00 16.69           O  
ATOM   1086  CB  ALA A 140      65.532  44.688  53.607  1.00 15.74           C  
ATOM   1087  N   LEU A 141      63.701  42.852  55.895  1.00 14.56           N  
ATOM   1088  CA  LEU A 141      63.823  41.847  56.940  1.00 14.43           C  
ATOM   1089  C   LEU A 141      63.499  40.435  56.459  1.00 14.56           C  
ATOM   1090  O   LEU A 141      64.210  39.494  56.790  1.00 13.30           O  
ATOM   1091  CB  LEU A 141      62.920  42.193  58.129  1.00 13.45           C  
ATOM   1092  CG  LEU A 141      63.283  43.382  59.019  1.00 14.22           C  
ATOM   1093  CD1 LEU A 141      62.208  43.553  60.075  1.00 14.43           C  
ATOM   1094  CD2 LEU A 141      64.633  43.158  59.683  1.00 14.85           C  
ATOM   1095  N   ALA A 142      62.423  40.291  55.690  1.00 15.54           N  
ATOM   1096  CA  ALA A 142      62.000  38.986  55.184  1.00 18.14           C  
ATOM   1097  C   ALA A 142      63.132  38.205  54.525  1.00 20.32           C  
ATOM   1098  O   ALA A 142      63.133  36.969  54.536  1.00 19.40           O  
ATOM   1099  CB  ALA A 142      60.847  39.153  54.194  1.00 18.07           C  
ATOM   1100  N   ALA A 143      64.084  38.933  53.942  1.00 22.79           N  
ATOM   1101  CA  ALA A 143      65.234  38.328  53.268  1.00 24.02           C  
ATOM   1102  C   ALA A 143      66.180  37.680  54.281  1.00 25.16           C  
ATOM   1103  O   ALA A 143      66.834  36.677  53.983  1.00 26.03           O  
ATOM   1104  CB  ALA A 143      65.981  39.389  52.450  1.00 22.36           C  
ATOM   1105  N   PHE A 144      66.237  38.250  55.480  1.00 25.88           N  
ATOM   1106  CA  PHE A 144      67.106  37.734  56.525  1.00 27.09           C  
ATOM   1107  C   PHE A 144      66.389  36.732  57.430  1.00 28.61           C  
ATOM   1108  O   PHE A 144      66.946  35.692  57.782  1.00 28.65           O  
ATOM   1109  CB  PHE A 144      67.692  38.902  57.327  1.00 25.26           C  
ATOM   1110  CG  PHE A 144      68.494  39.859  56.485  1.00 24.34           C  
ATOM   1111  CD1 PHE A 144      67.863  40.823  55.705  1.00 24.53           C  
ATOM   1112  CD2 PHE A 144      69.877  39.759  56.422  1.00 23.83           C  
ATOM   1113  CE1 PHE A 144      68.598  41.672  54.872  1.00 23.40           C  
ATOM   1114  CE2 PHE A 144      70.618  40.606  55.589  1.00 23.87           C  
ATOM   1115  CZ  PHE A 144      69.975  41.562  54.814  1.00 22.61           C  
ATOM   1116  N   TYR A 145      65.148  37.039  57.790  1.00 31.15           N  
ATOM   1117  CA  TYR A 145      64.358  36.150  58.635  1.00 32.73           C  
ATOM   1118  C   TYR A 145      63.320  35.427  57.775  1.00 35.39           C  
ATOM   1119  O   TYR A 145      62.112  35.628  57.901  1.00 35.80           O  
ATOM   1120  CB  TYR A 145      63.676  36.944  59.751  1.00 29.79           C  
ATOM   1121  CG  TYR A 145      64.641  37.677  60.665  1.00 28.50           C  
ATOM   1122  CD1 TYR A 145      65.402  36.995  61.611  1.00 28.06           C  
ATOM   1123  CD2 TYR A 145      64.792  39.057  60.581  1.00 27.53           C  
ATOM   1124  CE1 TYR A 145      66.292  37.674  62.456  1.00 28.28           C  
ATOM   1125  CE2 TYR A 145      65.678  39.746  61.416  1.00 27.40           C  
ATOM   1126  CZ  TYR A 145      66.426  39.049  62.351  1.00 27.16           C  
ATOM   1127  OH  TYR A 145      67.318  39.720  63.168  1.00 26.40           O  
ATOM   1128  N   HIS A 146      63.838  34.599  56.879  1.00 39.95           N  
ATOM   1129  CA  HIS A 146      63.071  33.779  55.950  1.00 43.31           C  
ATOM   1130  C   HIS A 146      62.321  32.534  56.445  1.00 44.74           C  
ATOM   1131  O   HIS A 146      61.453  32.000  55.735  1.00 44.76           O  
ATOM   1132  CB  HIS A 146      64.002  33.501  54.761  1.00 45.45           C  
ATOM   1133  CG  HIS A 146      65.343  32.970  55.164  1.00 47.40           C  
ATOM   1134  ND1 HIS A 146      65.518  31.826  55.920  1.00 49.65           N  
ATOM   1135  CD2 HIS A 146      66.570  33.537  55.067  1.00 48.16           C  
ATOM   1136  CE1 HIS A 146      66.784  31.726  56.277  1.00 49.01           C  
ATOM   1137  NE2 HIS A 146      67.447  32.755  55.774  1.00 47.94           N  
ATOM   1138  N   ASP A 147      62.613  32.106  57.672  1.00 43.98           N  
ATOM   1139  CA  ASP A 147      61.947  30.942  58.250  1.00 45.45           C  
ATOM   1140  C   ASP A 147      60.612  31.245  58.949  1.00 46.56           C  
ATOM   1141  O   ASP A 147      59.833  30.334  59.207  1.00 46.39           O  
ATOM   1142  CB  ASP A 147      62.889  30.216  59.218  1.00 45.50           C  
ATOM   1143  CG  ASP A 147      63.657  31.165  60.124  1.00 45.85           C  
ATOM   1144  OD1 ASP A 147      63.786  30.860  61.329  1.00 46.60           O  
ATOM   1145  OD2 ASP A 147      64.146  32.207  59.635  1.00 45.99           O  
ATOM   1146  N   SER A 148      60.340  32.510  59.260  1.00 48.53           N  
ATOM   1147  CA  SER A 148      59.075  32.864  59.918  1.00 50.92           C  
ATOM   1148  C   SER A 148      58.146  33.578  58.936  1.00 52.50           C  
ATOM   1149  O   SER A 148      57.622  34.659  59.230  1.00 52.83           O  
ATOM   1150  CB  SER A 148      59.326  33.763  61.143  1.00 50.75           C  
ATOM   1151  OG  SER A 148      60.028  34.947  60.797  1.00 49.20           O  
ATOM   1152  N   LEU A 149      57.933  32.963  57.773  1.00 53.78           N  
ATOM   1153  CA  LEU A 149      57.086  33.565  56.748  1.00 54.38           C  
ATOM   1154  C   LEU A 149      55.816  32.783  56.381  1.00 54.01           C  
ATOM   1155  O   LEU A 149      55.080  33.197  55.479  1.00 54.76           O  
ATOM   1156  CB  LEU A 149      57.917  33.843  55.484  1.00 54.96           C  
ATOM   1157  CG  LEU A 149      59.272  34.545  55.688  1.00 55.46           C  
ATOM   1158  CD1 LEU A 149      59.853  34.929  54.331  1.00 55.40           C  
ATOM   1159  CD2 LEU A 149      59.109  35.782  56.564  1.00 55.21           C  
ATOM   1160  N   ASP A 150      55.559  31.659  57.056  1.00 52.74           N  
ATOM   1161  CA  ASP A 150      54.335  30.895  56.790  1.00 51.57           C  
ATOM   1162  C   ASP A 150      53.237  31.508  57.643  1.00 51.02           C  
ATOM   1163  O   ASP A 150      52.950  31.045  58.747  1.00 50.84           O  
ATOM   1164  CB  ASP A 150      54.485  29.413  57.147  1.00 51.49           C  
ATOM   1165  CG  ASP A 150      53.197  28.625  56.918  1.00 51.04           C  
ATOM   1166  OD1 ASP A 150      52.362  29.080  56.107  1.00 50.18           O  
ATOM   1167  OD2 ASP A 150      53.021  27.549  57.530  1.00 50.47           O  
ATOM   1168  N   VAL A 151      52.639  32.566  57.109  1.00 50.76           N  
ATOM   1169  CA  VAL A 151      51.584  33.311  57.775  1.00 50.29           C  
ATOM   1170  C   VAL A 151      50.392  32.454  58.190  1.00 50.35           C  
ATOM   1171  O   VAL A 151      49.641  32.818  59.094  1.00 50.33           O  
ATOM   1172  CB  VAL A 151      51.109  34.455  56.866  1.00 50.50           C  
ATOM   1173  CG1 VAL A 151      52.255  35.439  56.641  1.00 49.68           C  
ATOM   1174  CG2 VAL A 151      50.640  33.894  55.531  1.00 49.72           C  
ATOM   1175  N   ASN A 152      50.228  31.312  57.531  1.00 50.61           N  
ATOM   1176  CA  ASN A 152      49.130  30.402  57.826  1.00 50.77           C  
ATOM   1177  C   ASN A 152      49.506  29.442  58.952  1.00 50.77           C  
ATOM   1178  O   ASN A 152      48.656  28.721  59.471  1.00 51.25           O  
ATOM   1179  CB  ASN A 152      48.756  29.619  56.566  1.00 52.09           C  
ATOM   1180  CG  ASN A 152      47.656  28.614  56.811  1.00 53.28           C  
ATOM   1181  OD1 ASN A 152      47.868  27.406  56.692  1.00 54.45           O  
ATOM   1182  ND2 ASN A 152      46.470  29.104  57.159  1.00 53.73           N  
ATOM   1183  N   ASN A 153      50.786  29.437  59.319  1.00 50.63           N  
ATOM   1184  CA  ASN A 153      51.294  28.587  60.396  1.00 49.45           C  
ATOM   1185  C   ASN A 153      51.283  29.401  61.687  1.00 48.72           C  
ATOM   1186  O   ASN A 153      51.923  30.451  61.771  1.00 49.31           O  
ATOM   1187  CB  ASN A 153      52.720  28.127  60.071  1.00 49.15           C  
ATOM   1188  CG  ASN A 153      53.314  27.207  61.135  1.00 49.28           C  
ATOM   1189  OD1 ASN A 153      54.350  26.584  60.909  1.00 49.38           O  
ATOM   1190  ND2 ASN A 153      52.672  27.129  62.295  1.00 48.44           N  
ATOM   1191  N   PRO A 154      50.558  28.922  62.711  1.00 47.67           N  
ATOM   1192  CA  PRO A 154      50.437  29.583  64.018  1.00 46.81           C  
ATOM   1193  C   PRO A 154      51.747  29.841  64.775  1.00 45.63           C  
ATOM   1194  O   PRO A 154      51.901  30.881  65.423  1.00 44.30           O  
ATOM   1195  CB  PRO A 154      49.492  28.656  64.783  1.00 46.48           C  
ATOM   1196  CG  PRO A 154      49.792  27.309  64.181  1.00 47.28           C  
ATOM   1197  CD  PRO A 154      49.837  27.637  62.713  1.00 47.39           C  
ATOM   1198  N   ARG A 155      52.682  28.899  64.700  1.00 44.57           N  
ATOM   1199  CA  ARG A 155      53.959  29.057  65.385  1.00 43.63           C  
ATOM   1200  C   ARG A 155      54.774  30.147  64.695  1.00 42.64           C  
ATOM   1201  O   ARG A 155      55.539  30.860  65.340  1.00 42.96           O  
ATOM   1202  CB  ARG A 155      54.743  27.734  65.390  1.00 44.01           C  
ATOM   1203  CG  ARG A 155      54.081  26.582  66.166  1.00 44.04           C  
ATOM   1204  CD  ARG A 155      53.516  25.508  65.229  1.00 43.66           C  
ATOM   1205  NE  ARG A 155      54.556  24.898  64.399  1.00 42.73           N  
ATOM   1206  CZ  ARG A 155      54.325  24.015  63.428  1.00 42.38           C  
ATOM   1207  NH1 ARG A 155      55.336  23.512  62.725  1.00 40.40           N  
ATOM   1208  NH2 ARG A 155      53.083  23.637  63.157  1.00 42.32           N  
ATOM   1209  N   HIS A 156      54.596  30.273  63.383  1.00 42.05           N  
ATOM   1210  CA  HIS A 156      55.302  31.279  62.592  1.00 41.54           C  
ATOM   1211  C   HIS A 156      54.859  32.704  62.900  1.00 40.26           C  
ATOM   1212  O   HIS A 156      55.691  33.605  62.990  1.00 40.93           O  
ATOM   1213  CB  HIS A 156      55.109  31.012  61.104  1.00 42.97           C  
ATOM   1214  CG  HIS A 156      55.982  29.923  60.571  1.00 45.22           C  
ATOM   1215  ND1 HIS A 156      56.163  28.726  61.228  1.00 46.04           N  
ATOM   1216  CD2 HIS A 156      56.705  29.840  59.428  1.00 46.18           C  
ATOM   1217  CE1 HIS A 156      56.958  27.950  60.513  1.00 46.73           C  
ATOM   1218  NE2 HIS A 156      57.301  28.602  59.416  1.00 46.96           N  
ATOM   1219  N   ARG A 157      53.555  32.916  63.043  1.00 38.29           N  
ATOM   1220  CA  ARG A 157      53.045  34.247  63.349  1.00 36.62           C  
ATOM   1221  C   ARG A 157      53.622  34.735  64.673  1.00 35.82           C  
ATOM   1222  O   ARG A 157      53.947  35.915  64.827  1.00 35.88           O  
ATOM   1223  CB  ARG A 157      51.522  34.242  63.470  1.00 35.79           C  
ATOM   1224  CG  ARG A 157      50.752  33.776  62.258  1.00 35.83           C  
ATOM   1225  CD  ARG A 157      49.330  34.305  62.380  1.00 36.99           C  
ATOM   1226  NE  ARG A 157      48.353  33.596  61.558  1.00 38.31           N  
ATOM   1227  CZ  ARG A 157      47.856  32.397  61.845  1.00 37.25           C  
ATOM   1228  NH1 ARG A 157      46.970  31.840  61.033  1.00 38.01           N  
ATOM   1229  NH2 ARG A 157      48.240  31.759  62.940  1.00 36.37           N  
ATOM   1230  N   GLU A 158      53.734  33.816  65.628  1.00 34.19           N  
ATOM   1231  CA  GLU A 158      54.255  34.125  66.952  1.00 32.75           C  
ATOM   1232  C   GLU A 158      55.727  34.514  66.932  1.00 30.88           C  
ATOM   1233  O   GLU A 158      56.131  35.466  67.600  1.00 30.29           O  
ATOM   1234  CB  GLU A 158      54.058  32.932  67.877  1.00 34.80           C  
ATOM   1235  CG  GLU A 158      54.791  33.057  69.190  1.00 38.43           C  
ATOM   1236  CD  GLU A 158      54.571  31.858  70.077  1.00 39.72           C  
ATOM   1237  OE1 GLU A 158      54.773  30.721  69.589  1.00 41.36           O  
ATOM   1238  OE2 GLU A 158      54.201  32.054  71.256  1.00 40.23           O  
ATOM   1239  N   ILE A 159      56.530  33.766  66.182  1.00 28.72           N  
ATOM   1240  CA  ILE A 159      57.951  34.070  66.070  1.00 26.70           C  
ATOM   1241  C   ILE A 159      58.117  35.450  65.431  1.00 25.55           C  
ATOM   1242  O   ILE A 159      58.995  36.218  65.814  1.00 25.52           O  
ATOM   1243  CB  ILE A 159      58.679  33.040  65.187  1.00 26.61           C  
ATOM   1244  CG1 ILE A 159      58.554  31.647  65.800  1.00 26.63           C  
ATOM   1245  CG2 ILE A 159      60.144  33.424  65.034  1.00 25.04           C  
ATOM   1246  CD1 ILE A 159      59.066  30.552  64.891  1.00 27.35           C  
ATOM   1247  N   ALA A 160      57.271  35.752  64.450  1.00 23.64           N  
ATOM   1248  CA  ALA A 160      57.316  37.035  63.765  1.00 21.78           C  
ATOM   1249  C   ALA A 160      56.930  38.120  64.754  1.00 21.23           C  
ATOM   1250  O   ALA A 160      57.655  39.093  64.934  1.00 20.51           O  
ATOM   1251  CB  ALA A 160      56.358  37.037  62.577  1.00 19.83           C  
ATOM   1252  N   ALA A 161      55.786  37.944  65.401  1.00 21.06           N  
ATOM   1253  CA  ALA A 161      55.316  38.918  66.376  1.00 20.74           C  
ATOM   1254  C   ALA A 161      56.444  39.375  67.298  1.00 20.17           C  
ATOM   1255  O   ALA A 161      56.655  40.573  67.477  1.00 19.55           O  
ATOM   1256  CB  ALA A 161      54.177  38.328  67.200  1.00 19.30           C  
ATOM   1257  N   PHE A 162      57.167  38.424  67.882  1.00 20.33           N  
ATOM   1258  CA  PHE A 162      58.262  38.768  68.783  1.00 20.51           C  
ATOM   1259  C   PHE A 162      59.472  39.351  68.052  1.00 20.57           C  
ATOM   1260  O   PHE A 162      60.099  40.295  68.547  1.00 22.17           O  
ATOM   1261  CB  PHE A 162      58.662  37.554  69.624  1.00 19.44           C  
ATOM   1262  CG  PHE A 162      57.805  37.361  70.860  1.00 21.42           C  
ATOM   1263  CD1 PHE A 162      57.753  38.344  71.850  1.00 20.99           C  
ATOM   1264  CD2 PHE A 162      57.064  36.195  71.044  1.00 20.48           C  
ATOM   1265  CE1 PHE A 162      56.973  38.165  73.010  1.00 19.77           C  
ATOM   1266  CE2 PHE A 162      56.283  36.010  72.200  1.00 20.36           C  
ATOM   1267  CZ  PHE A 162      56.241  36.998  73.182  1.00 18.48           C  
ATOM   1268  N   ARG A 163      59.796  38.808  66.880  1.00 19.84           N  
ATOM   1269  CA  ARG A 163      60.913  39.329  66.097  1.00 20.55           C  
ATOM   1270  C   ARG A 163      60.698  40.818  65.840  1.00 21.33           C  
ATOM   1271  O   ARG A 163      61.550  41.642  66.181  1.00 21.78           O  
ATOM   1272  CB  ARG A 163      61.044  38.576  64.766  1.00 20.61           C  
ATOM   1273  CG  ARG A 163      61.940  37.353  64.870  1.00 21.20           C  
ATOM   1274  CD  ARG A 163      62.074  36.570  63.572  1.00 21.62           C  
ATOM   1275  NE  ARG A 163      63.211  35.654  63.668  1.00 22.24           N  
ATOM   1276  CZ  ARG A 163      63.581  34.780  62.734  1.00 23.48           C  
ATOM   1277  NH1 ARG A 163      64.642  34.004  62.946  1.00 23.26           N  
ATOM   1278  NH2 ARG A 163      62.900  34.673  61.597  1.00 22.70           N  
ATOM   1279  N   LEU A 164      59.551  41.153  65.251  1.00 22.04           N  
ATOM   1280  CA  LEU A 164      59.188  42.538  64.957  1.00 22.50           C  
ATOM   1281  C   LEU A 164      58.974  43.340  66.237  1.00 23.23           C  
ATOM   1282  O   LEU A 164      59.252  44.541  66.292  1.00 24.27           O  
ATOM   1283  CB  LEU A 164      57.905  42.578  64.121  1.00 21.75           C  
ATOM   1284  CG  LEU A 164      58.093  42.461  62.605  1.00 22.47           C  
ATOM   1285  CD1 LEU A 164      56.797  42.043  61.937  1.00 21.37           C  
ATOM   1286  CD2 LEU A 164      58.581  43.800  62.054  1.00 21.96           C  
ATOM   1287  N   LEU A 165      58.480  42.668  67.267  1.00 22.67           N  
ATOM   1288  CA  LEU A 165      58.208  43.315  68.541  1.00 21.99           C  
ATOM   1289  C   LEU A 165      59.498  43.771  69.205  1.00 21.78           C  
ATOM   1290  O   LEU A 165      59.642  44.941  69.580  1.00 21.96           O  
ATOM   1291  CB  LEU A 165      57.466  42.341  69.463  1.00 22.07           C  
ATOM   1292  CG  LEU A 165      56.823  42.897  70.733  1.00 21.61           C  
ATOM   1293  CD1 LEU A 165      55.861  44.025  70.360  1.00 21.46           C  
ATOM   1294  CD2 LEU A 165      56.089  41.782  71.470  1.00 18.62           C  
ATOM   1295  N   SER A 166      60.430  42.831  69.336  1.00 22.14           N  
ATOM   1296  CA  SER A 166      61.724  43.061  69.971  1.00 22.11           C  
ATOM   1297  C   SER A 166      62.691  44.002  69.240  1.00 21.83           C  
ATOM   1298  O   SER A 166      63.357  44.835  69.858  1.00 21.08           O  
ATOM   1299  CB  SER A 166      62.441  41.719  70.158  1.00 21.64           C  
ATOM   1300  OG  SER A 166      61.590  40.744  70.727  1.00 23.43           O  
ATOM   1301  N   LYS A 167      62.757  43.855  67.922  1.00 18.66           N  
ATOM   1302  CA  LYS A 167      63.691  44.604  67.088  1.00 17.86           C  
ATOM   1303  C   LYS A 167      63.372  46.024  66.612  1.00 17.57           C  
ATOM   1304  O   LYS A 167      64.266  46.734  66.161  1.00 16.91           O  
ATOM   1305  CB  LYS A 167      64.053  43.722  65.887  1.00 16.58           C  
ATOM   1306  CG  LYS A 167      64.569  42.342  66.303  1.00 15.22           C  
ATOM   1307  CD  LYS A 167      64.686  41.378  65.131  1.00 15.45           C  
ATOM   1308  CE  LYS A 167      65.016  39.979  65.612  1.00 14.11           C  
ATOM   1309  NZ  LYS A 167      66.307  39.957  66.345  1.00 11.94           N  
ATOM   1310  N   MET A 168      62.121  46.457  66.700  1.00 19.15           N  
ATOM   1311  CA  MET A 168      61.794  47.808  66.243  1.00 18.91           C  
ATOM   1312  C   MET A 168      62.566  48.884  66.997  1.00 17.85           C  
ATOM   1313  O   MET A 168      63.166  49.759  66.373  1.00 17.32           O  
ATOM   1314  CB  MET A 168      60.285  48.083  66.327  1.00 19.22           C  
ATOM   1315  CG  MET A 168      59.529  47.768  65.034  1.00 20.53           C  
ATOM   1316  SD  MET A 168      60.189  48.642  63.575  1.00 22.12           S  
ATOM   1317  CE  MET A 168      59.736  47.554  62.285  1.00 22.34           C  
ATOM   1318  N   PRO A 169      62.563  48.842  68.347  1.00 17.29           N  
ATOM   1319  CA  PRO A 169      63.312  49.881  69.070  1.00 15.80           C  
ATOM   1320  C   PRO A 169      64.789  49.888  68.669  1.00 15.54           C  
ATOM   1321  O   PRO A 169      65.421  50.950  68.578  1.00 17.12           O  
ATOM   1322  CB  PRO A 169      63.080  49.527  70.547  1.00 15.17           C  
ATOM   1323  CG  PRO A 169      62.748  48.052  70.525  1.00 15.68           C  
ATOM   1324  CD  PRO A 169      61.888  47.923  69.284  1.00 17.03           C  
ATOM   1325  N   THR A 170      65.325  48.700  68.404  1.00 12.99           N  
ATOM   1326  CA  THR A 170      66.714  48.564  67.995  1.00 10.96           C  
ATOM   1327  C   THR A 170      66.938  49.289  66.661  1.00 11.67           C  
ATOM   1328  O   THR A 170      67.831  50.136  66.543  1.00 11.96           O  
ATOM   1329  CB  THR A 170      67.091  47.080  67.829  1.00  9.48           C  
ATOM   1330  OG1 THR A 170      66.581  46.341  68.942  1.00  8.51           O  
ATOM   1331  CG2 THR A 170      68.606  46.904  67.795  1.00  7.52           C  
ATOM   1332  N   MET A 171      66.110  48.966  65.670  1.00 10.90           N  
ATOM   1333  CA  MET A 171      66.231  49.556  64.344  1.00 11.48           C  
ATOM   1334  C   MET A 171      65.948  51.038  64.314  1.00 11.76           C  
ATOM   1335  O   MET A 171      66.585  51.780  63.561  1.00 12.28           O  
ATOM   1336  CB  MET A 171      65.299  48.851  63.368  1.00 13.91           C  
ATOM   1337  CG  MET A 171      65.576  47.371  63.226  1.00 16.63           C  
ATOM   1338  SD  MET A 171      64.400  46.613  62.100  1.00 21.73           S  
ATOM   1339  CE  MET A 171      62.949  46.542  63.172  1.00 21.36           C  
ATOM   1340  N   ALA A 172      64.981  51.471  65.113  1.00 11.21           N  
ATOM   1341  CA  ALA A 172      64.634  52.885  65.163  1.00 11.17           C  
ATOM   1342  C   ALA A 172      65.812  53.642  65.760  1.00 11.45           C  
ATOM   1343  O   ALA A 172      66.149  54.731  65.306  1.00 11.84           O  
ATOM   1344  CB  ALA A 172      63.373  53.101  66.014  1.00  9.73           C  
ATOM   1345  N   ALA A 173      66.441  53.054  66.775  1.00 11.71           N  
ATOM   1346  CA  ALA A 173      67.577  53.692  67.428  1.00 11.41           C  
ATOM   1347  C   ALA A 173      68.713  53.826  66.421  1.00 11.71           C  
ATOM   1348  O   ALA A 173      69.389  54.848  66.357  1.00 11.50           O  
ATOM   1349  CB  ALA A 173      68.019  52.869  68.625  1.00 11.86           C  
ATOM   1350  N   MET A 174      68.916  52.788  65.625  1.00 11.92           N  
ATOM   1351  CA  MET A 174      69.956  52.823  64.609  1.00 11.09           C  
ATOM   1352  C   MET A 174      69.659  53.901  63.557  1.00 11.21           C  
ATOM   1353  O   MET A 174      70.558  54.629  63.152  1.00 11.73           O  
ATOM   1354  CB  MET A 174      70.092  51.437  63.965  1.00  9.88           C  
ATOM   1355  CG  MET A 174      70.677  50.391  64.918  1.00  8.35           C  
ATOM   1356  SD  MET A 174      70.522  48.675  64.338  1.00 12.21           S  
ATOM   1357  CE  MET A 174      71.721  48.611  63.013  1.00  5.83           C  
ATOM   1358  N   CYS A 175      68.404  54.023  63.128  1.00 12.65           N  
ATOM   1359  CA  CYS A 175      68.041  55.039  62.132  1.00 13.64           C  
ATOM   1360  C   CYS A 175      68.528  56.426  62.556  1.00 15.58           C  
ATOM   1361  O   CYS A 175      69.090  57.173  61.743  1.00 15.27           O  
ATOM   1362  CB  CYS A 175      66.524  55.069  61.911  1.00 13.27           C  
ATOM   1363  SG  CYS A 175      65.875  53.701  60.900  1.00 14.54           S  
ATOM   1364  N   TYR A 176      68.319  56.765  63.830  1.00 15.54           N  
ATOM   1365  CA  TYR A 176      68.755  58.051  64.351  1.00 15.30           C  
ATOM   1366  C   TYR A 176      70.290  58.133  64.386  1.00 15.58           C  
ATOM   1367  O   TYR A 176      70.871  59.006  63.748  1.00 16.55           O  
ATOM   1368  CB  TYR A 176      68.174  58.290  65.752  1.00 15.91           C  
ATOM   1369  CG  TYR A 176      68.689  59.555  66.416  1.00 16.11           C  
ATOM   1370  CD1 TYR A 176      69.335  59.503  67.657  1.00 16.91           C  
ATOM   1371  CD2 TYR A 176      68.557  60.797  65.798  1.00 15.67           C  
ATOM   1372  CE1 TYR A 176      69.839  60.658  68.265  1.00 16.96           C  
ATOM   1373  CE2 TYR A 176      69.059  61.959  66.396  1.00 16.60           C  
ATOM   1374  CZ  TYR A 176      69.698  61.883  67.630  1.00 18.00           C  
ATOM   1375  OH  TYR A 176      70.191  63.024  68.229  1.00 17.79           O  
ATOM   1376  N   LYS A 177      70.946  57.233  65.119  1.00 15.21           N  
ATOM   1377  CA  LYS A 177      72.411  57.235  65.198  1.00 15.11           C  
ATOM   1378  C   LYS A 177      73.028  57.370  63.816  1.00 15.93           C  
ATOM   1379  O   LYS A 177      73.882  58.226  63.586  1.00 16.47           O  
ATOM   1380  CB  LYS A 177      72.934  55.940  65.827  1.00 15.10           C  
ATOM   1381  CG  LYS A 177      72.738  55.828  67.331  1.00 15.84           C  
ATOM   1382  CD  LYS A 177      73.477  56.930  68.056  1.00 16.42           C  
ATOM   1383  CE  LYS A 177      73.432  56.715  69.554  1.00 17.56           C  
ATOM   1384  NZ  LYS A 177      73.892  57.925  70.284  1.00 17.97           N  
ATOM   1385  N   TYR A 178      72.591  56.515  62.895  1.00 15.79           N  
ATOM   1386  CA  TYR A 178      73.112  56.535  61.540  1.00 15.01           C  
ATOM   1387  C   TYR A 178      73.066  57.915  60.900  1.00 15.98           C  
ATOM   1388  O   TYR A 178      74.067  58.383  60.351  1.00 16.74           O  
ATOM   1389  CB  TYR A 178      72.348  55.556  60.658  1.00 13.72           C  
ATOM   1390  CG  TYR A 178      72.915  55.482  59.265  1.00 12.82           C  
ATOM   1391  CD1 TYR A 178      72.342  56.193  58.215  1.00 12.13           C  
ATOM   1392  CD2 TYR A 178      74.070  54.751  59.014  1.00 12.00           C  
ATOM   1393  CE1 TYR A 178      72.914  56.182  56.947  1.00 12.57           C  
ATOM   1394  CE2 TYR A 178      74.647  54.733  57.763  1.00 13.14           C  
ATOM   1395  CZ  TYR A 178      74.069  55.449  56.734  1.00 13.92           C  
ATOM   1396  OH  TYR A 178      74.669  55.429  55.496  1.00 15.06           O  
ATOM   1397  N   SER A 179      71.910  58.569  60.972  1.00 15.56           N  
ATOM   1398  CA  SER A 179      71.763  59.887  60.365  1.00 14.68           C  
ATOM   1399  C   SER A 179      72.686  60.943  60.977  1.00 15.29           C  
ATOM   1400  O   SER A 179      73.109  61.872  60.286  1.00 15.46           O  
ATOM   1401  CB  SER A 179      70.301  60.355  60.442  1.00 13.63           C  
ATOM   1402  OG  SER A 179      69.921  60.708  61.761  1.00 13.01           O  
ATOM   1403  N   ILE A 180      73.020  60.795  62.258  1.00 14.94           N  
ATOM   1404  CA  ILE A 180      73.888  61.768  62.920  1.00 13.45           C  
ATOM   1405  C   ILE A 180      75.370  61.389  62.953  1.00 13.20           C  
ATOM   1406  O   ILE A 180      76.199  62.174  63.405  1.00 14.29           O  
ATOM   1407  CB  ILE A 180      73.418  62.072  64.380  1.00 13.25           C  
ATOM   1408  CG1 ILE A 180      73.533  60.822  65.251  1.00 10.13           C  
ATOM   1409  CG2 ILE A 180      71.984  62.593  64.366  1.00 12.34           C  
ATOM   1410  CD1 ILE A 180      73.451  61.114  66.716  1.00  9.38           C  
ATOM   1411  N   GLY A 181      75.714  60.194  62.490  1.00 12.15           N  
ATOM   1412  CA  GLY A 181      77.117  59.819  62.468  1.00 10.28           C  
ATOM   1413  C   GLY A 181      77.748  59.223  63.721  1.00 10.52           C  
ATOM   1414  O   GLY A 181      78.978  59.151  63.802  1.00  7.94           O  
ATOM   1415  N   GLN A 182      76.935  58.803  64.693  1.00  8.66           N  
ATOM   1416  CA  GLN A 182      77.455  58.184  65.911  1.00  7.16           C  
ATOM   1417  C   GLN A 182      77.343  56.665  65.817  1.00  8.50           C  
ATOM   1418  O   GLN A 182      76.546  56.130  65.036  1.00  9.24           O  
ATOM   1419  CB  GLN A 182      76.690  58.665  67.150  1.00  6.55           C  
ATOM   1420  CG  GLN A 182      76.966  60.106  67.527  1.00  4.91           C  
ATOM   1421  CD  GLN A 182      76.285  60.518  68.821  1.00  7.17           C  
ATOM   1422  OE1 GLN A 182      76.238  61.702  69.160  1.00  5.87           O  
ATOM   1423  NE2 GLN A 182      75.760  59.542  69.555  1.00  6.44           N  
ATOM   1424  N   PRO A 183      78.140  55.941  66.616  1.00  8.52           N  
ATOM   1425  CA  PRO A 183      78.100  54.476  66.596  1.00  7.26           C  
ATOM   1426  C   PRO A 183      76.795  53.877  67.129  1.00  8.86           C  
ATOM   1427  O   PRO A 183      76.189  54.417  68.058  1.00  8.52           O  
ATOM   1428  CB  PRO A 183      79.307  54.093  67.443  1.00  8.37           C  
ATOM   1429  CG  PRO A 183      79.410  55.243  68.416  1.00  8.61           C  
ATOM   1430  CD  PRO A 183      79.189  56.431  67.526  1.00  7.86           C  
ATOM   1431  N   PHE A 184      76.359  52.769  66.523  1.00  9.13           N  
ATOM   1432  CA  PHE A 184      75.134  52.085  66.944  1.00  7.81           C  
ATOM   1433  C   PHE A 184      75.330  51.564  68.372  1.00  9.43           C  
ATOM   1434  O   PHE A 184      76.445  51.222  68.767  1.00 11.05           O  
ATOM   1435  CB  PHE A 184      74.821  50.880  66.036  1.00  7.24           C  
ATOM   1436  CG  PHE A 184      74.475  51.232  64.605  1.00  6.34           C  
ATOM   1437  CD1 PHE A 184      73.702  52.348  64.300  1.00  4.08           C  
ATOM   1438  CD2 PHE A 184      74.859  50.389  63.566  1.00  6.47           C  
ATOM   1439  CE1 PHE A 184      73.313  52.619  62.986  1.00  4.08           C  
ATOM   1440  CE2 PHE A 184      74.473  50.653  62.242  1.00  7.13           C  
ATOM   1441  CZ  PHE A 184      73.697  51.772  61.957  1.00  5.62           C  
ATOM   1442  N   VAL A 185      74.243  51.484  69.132  1.00  9.55           N  
ATOM   1443  CA  VAL A 185      74.288  51.008  70.511  1.00  7.83           C  
ATOM   1444  C   VAL A 185      73.434  49.733  70.601  1.00  9.74           C  
ATOM   1445  O   VAL A 185      72.301  49.704  70.126  1.00 10.16           O  
ATOM   1446  CB  VAL A 185      73.717  52.088  71.472  1.00  8.30           C  
ATOM   1447  CG1 VAL A 185      73.993  51.718  72.916  1.00  7.00           C  
ATOM   1448  CG2 VAL A 185      74.305  53.448  71.139  1.00  4.33           C  
ATOM   1449  N   TYR A 186      73.987  48.681  71.200  1.00 10.62           N  
ATOM   1450  CA  TYR A 186      73.288  47.398  71.344  1.00  9.94           C  
ATOM   1451  C   TYR A 186      72.217  47.415  72.423  1.00 11.42           C  
ATOM   1452  O   TYR A 186      72.199  48.301  73.281  1.00 13.37           O  
ATOM   1453  CB  TYR A 186      74.287  46.281  71.696  1.00 10.36           C  
ATOM   1454  CG  TYR A 186      75.060  45.746  70.515  1.00 10.02           C  
ATOM   1455  CD1 TYR A 186      74.526  44.748  69.704  1.00  9.35           C  
ATOM   1456  CD2 TYR A 186      76.289  46.302  70.153  1.00 10.57           C  
ATOM   1457  CE1 TYR A 186      75.186  44.326  68.559  1.00  9.88           C  
ATOM   1458  CE2 TYR A 186      76.953  45.886  69.011  1.00 10.55           C  
ATOM   1459  CZ  TYR A 186      76.394  44.903  68.217  1.00 10.47           C  
ATOM   1460  OH  TYR A 186      77.027  44.531  67.057  1.00 12.14           O  
ATOM   1461  N   PRO A 187      71.288  46.445  72.372  1.00 11.89           N  
ATOM   1462  CA  PRO A 187      70.217  46.340  73.366  1.00  9.71           C  
ATOM   1463  C   PRO A 187      70.822  45.938  74.714  1.00 10.92           C  
ATOM   1464  O   PRO A 187      71.731  45.113  74.773  1.00 10.17           O  
ATOM   1465  CB  PRO A 187      69.329  45.227  72.806  1.00  9.36           C  
ATOM   1466  CG  PRO A 187      69.467  45.382  71.349  1.00  9.20           C  
ATOM   1467  CD  PRO A 187      70.961  45.640  71.178  1.00 10.74           C  
ATOM   1468  N   ARG A 188      70.320  46.539  75.787  1.00 13.80           N  
ATOM   1469  CA  ARG A 188      70.777  46.242  77.144  1.00 15.24           C  
ATOM   1470  C   ARG A 188      69.664  45.484  77.857  1.00 16.95           C  
ATOM   1471  O   ARG A 188      68.551  45.990  78.003  1.00 17.30           O  
ATOM   1472  CB  ARG A 188      71.085  47.537  77.886  1.00 14.57           C  
ATOM   1473  CG  ARG A 188      72.355  48.209  77.432  1.00 14.93           C  
ATOM   1474  CD  ARG A 188      73.518  47.612  78.150  1.00 16.71           C  
ATOM   1475  NE  ARG A 188      73.287  47.647  79.597  1.00 20.45           N  
ATOM   1476  CZ  ARG A 188      73.253  48.755  80.335  1.00 19.53           C  
ATOM   1477  NH1 ARG A 188      73.028  48.674  81.639  1.00 16.91           N  
ATOM   1478  NH2 ARG A 188      73.461  49.943  79.776  1.00 19.16           N  
ATOM   1479  N   ASN A 189      69.958  44.262  78.285  1.00 19.76           N  
ATOM   1480  CA  ASN A 189      68.967  43.437  78.971  1.00 21.47           C  
ATOM   1481  C   ASN A 189      68.498  43.997  80.319  1.00 21.91           C  
ATOM   1482  O   ASN A 189      67.327  43.878  80.676  1.00 21.82           O  
ATOM   1483  CB  ASN A 189      69.531  42.033  79.182  1.00 23.37           C  
ATOM   1484  CG  ASN A 189      69.827  41.327  77.876  1.00 26.02           C  
ATOM   1485  OD1 ASN A 189      69.620  41.886  76.794  1.00 29.20           O  
ATOM   1486  ND2 ASN A 189      70.316  40.091  77.966  1.00 24.65           N  
ATOM   1487  N   ASP A 190      69.417  44.602  81.063  1.00 22.38           N  
ATOM   1488  CA  ASP A 190      69.102  45.154  82.373  1.00 22.39           C  
ATOM   1489  C   ASP A 190      68.401  46.492  82.283  1.00 22.26           C  
ATOM   1490  O   ASP A 190      68.351  47.231  83.268  1.00 23.43           O  
ATOM   1491  CB  ASP A 190      70.376  45.345  83.171  1.00 23.14           C  
ATOM   1492  CG  ASP A 190      71.232  46.443  82.607  1.00 25.39           C  
ATOM   1493  OD1 ASP A 190      71.737  46.278  81.475  1.00 26.74           O  
ATOM   1494  OD2 ASP A 190      71.389  47.475  83.288  1.00 26.23           O  
ATOM   1495  N   LEU A 191      67.872  46.812  81.107  1.00 21.25           N  
ATOM   1496  CA  LEU A 191      67.183  48.080  80.903  1.00 19.44           C  
ATOM   1497  C   LEU A 191      65.746  47.878  80.433  1.00 19.45           C  
ATOM   1498  O   LEU A 191      65.477  47.012  79.605  1.00 19.60           O  
ATOM   1499  CB  LEU A 191      67.937  48.927  79.878  1.00 17.28           C  
ATOM   1500  CG  LEU A 191      69.340  49.374  80.264  1.00 16.86           C  
ATOM   1501  CD1 LEU A 191      69.828  50.387  79.251  1.00 15.69           C  
ATOM   1502  CD2 LEU A 191      69.323  49.999  81.644  1.00 16.31           C  
ATOM   1503  N   SER A 192      64.827  48.681  80.966  1.00 19.35           N  
ATOM   1504  CA  SER A 192      63.418  48.596  80.591  1.00 17.98           C  
ATOM   1505  C   SER A 192      63.294  48.914  79.108  1.00 18.18           C  
ATOM   1506  O   SER A 192      64.236  49.424  78.498  1.00 18.83           O  
ATOM   1507  CB  SER A 192      62.584  49.597  81.394  1.00 16.69           C  
ATOM   1508  OG  SER A 192      62.908  50.930  81.043  1.00 16.54           O  
ATOM   1509  N   TYR A 193      62.138  48.608  78.528  1.00 17.58           N  
ATOM   1510  CA  TYR A 193      61.913  48.877  77.117  1.00 16.81           C  
ATOM   1511  C   TYR A 193      62.137  50.361  76.833  1.00 16.99           C  
ATOM   1512  O   TYR A 193      62.805  50.724  75.862  1.00 18.53           O  
ATOM   1513  CB  TYR A 193      60.481  48.498  76.719  1.00 17.14           C  
ATOM   1514  CG  TYR A 193      60.173  48.741  75.256  1.00 16.84           C  
ATOM   1515  CD1 TYR A 193      59.995  47.676  74.374  1.00 17.09           C  
ATOM   1516  CD2 TYR A 193      60.073  50.038  74.752  1.00 17.44           C  
ATOM   1517  CE1 TYR A 193      59.719  47.897  73.022  1.00 17.30           C  
ATOM   1518  CE2 TYR A 193      59.802  50.274  73.407  1.00 18.89           C  
ATOM   1519  CZ  TYR A 193      59.623  49.201  72.544  1.00 19.51           C  
ATOM   1520  OH  TYR A 193      59.336  49.440  71.214  1.00 19.44           O  
ATOM   1521  N   ALA A 194      61.577  51.214  77.685  1.00 15.31           N  
ATOM   1522  CA  ALA A 194      61.695  52.652  77.502  1.00 14.10           C  
ATOM   1523  C   ALA A 194      63.104  53.161  77.796  1.00 13.52           C  
ATOM   1524  O   ALA A 194      63.655  53.959  77.034  1.00 13.09           O  
ATOM   1525  CB  ALA A 194      60.676  53.365  78.381  1.00 14.20           C  
ATOM   1526  N   GLY A 195      63.685  52.702  78.902  1.00 13.32           N  
ATOM   1527  CA  GLY A 195      65.024  53.134  79.259  1.00 12.83           C  
ATOM   1528  C   GLY A 195      66.062  52.632  78.270  1.00 13.74           C  
ATOM   1529  O   GLY A 195      67.033  53.329  77.970  1.00 14.81           O  
ATOM   1530  N   ASN A 196      65.861  51.413  77.769  1.00 13.79           N  
ATOM   1531  CA  ASN A 196      66.776  50.814  76.805  1.00 12.31           C  
ATOM   1532  C   ASN A 196      66.769  51.658  75.542  1.00 13.14           C  
ATOM   1533  O   ASN A 196      67.813  51.915  74.948  1.00 13.55           O  
ATOM   1534  CB  ASN A 196      66.346  49.384  76.481  1.00  9.42           C  
ATOM   1535  CG  ASN A 196      67.153  48.772  75.350  1.00  9.38           C  
ATOM   1536  OD1 ASN A 196      68.364  48.586  75.456  1.00  7.00           O  
ATOM   1537  ND2 ASN A 196      66.478  48.455  74.253  1.00  9.25           N  
ATOM   1538  N   PHE A 197      65.583  52.104  75.138  1.00 14.10           N  
ATOM   1539  CA  PHE A 197      65.465  52.928  73.944  1.00 13.75           C  
ATOM   1540  C   PHE A 197      66.151  54.294  74.127  1.00 13.20           C  
ATOM   1541  O   PHE A 197      66.788  54.813  73.211  1.00 12.42           O  
ATOM   1542  CB  PHE A 197      63.994  53.119  73.579  1.00 13.10           C  
ATOM   1543  CG  PHE A 197      63.794  53.987  72.380  1.00 13.82           C  
ATOM   1544  CD1 PHE A 197      64.238  53.570  71.124  1.00 13.83           C  
ATOM   1545  CD2 PHE A 197      63.217  55.246  72.505  1.00 13.13           C  
ATOM   1546  CE1 PHE A 197      64.112  54.400  70.010  1.00 13.12           C  
ATOM   1547  CE2 PHE A 197      63.088  56.083  71.397  1.00 12.68           C  
ATOM   1548  CZ  PHE A 197      63.539  55.657  70.146  1.00 13.29           C  
ATOM   1549  N   LEU A 198      66.013  54.887  75.305  1.00 13.80           N  
ATOM   1550  CA  LEU A 198      66.656  56.166  75.548  1.00 14.68           C  
ATOM   1551  C   LEU A 198      68.148  55.905  75.479  1.00 16.17           C  
ATOM   1552  O   LEU A 198      68.917  56.680  74.909  1.00 18.05           O  
ATOM   1553  CB  LEU A 198      66.281  56.706  76.931  1.00 14.54           C  
ATOM   1554  CG  LEU A 198      64.887  57.330  77.088  1.00 14.60           C  
ATOM   1555  CD1 LEU A 198      64.687  57.767  78.528  1.00 12.94           C  
ATOM   1556  CD2 LEU A 198      64.743  58.523  76.145  1.00 11.75           C  
ATOM   1557  N   ASN A 199      68.553  54.783  76.051  1.00 16.98           N  
ATOM   1558  CA  ASN A 199      69.954  54.411  76.050  1.00 17.45           C  
ATOM   1559  C   ASN A 199      70.487  54.128  74.628  1.00 17.31           C  
ATOM   1560  O   ASN A 199      71.604  54.533  74.298  1.00 17.49           O  
ATOM   1561  CB  ASN A 199      70.150  53.205  76.978  1.00 18.58           C  
ATOM   1562  CG  ASN A 199      71.596  52.762  77.068  1.00 20.07           C  
ATOM   1563  OD1 ASN A 199      72.008  51.817  76.389  1.00 20.88           O  
ATOM   1564  ND2 ASN A 199      72.381  53.449  77.902  1.00 19.39           N  
ATOM   1565  N   MET A 200      69.698  53.458  73.782  1.00 16.76           N  
ATOM   1566  CA  MET A 200      70.139  53.156  72.408  1.00 15.39           C  
ATOM   1567  C   MET A 200      70.163  54.373  71.490  1.00 15.38           C  
ATOM   1568  O   MET A 200      70.841  54.363  70.464  1.00 14.76           O  
ATOM   1569  CB  MET A 200      69.257  52.090  71.757  1.00 14.18           C  
ATOM   1570  CG  MET A 200      69.316  50.729  72.414  1.00 11.54           C  
ATOM   1571  SD  MET A 200      68.444  49.492  71.426  1.00 13.33           S  
ATOM   1572  CE  MET A 200      66.923  50.353  71.039  1.00 11.29           C  
ATOM   1573  N   MET A 201      69.418  55.414  71.854  1.00 14.83           N  
ATOM   1574  CA  MET A 201      69.366  56.639  71.063  1.00 14.88           C  
ATOM   1575  C   MET A 201      70.441  57.674  71.445  1.00 16.23           C  
ATOM   1576  O   MET A 201      71.070  58.291  70.570  1.00 15.26           O  
ATOM   1577  CB  MET A 201      67.993  57.311  71.223  1.00 15.44           C  
ATOM   1578  CG  MET A 201      66.824  56.660  70.497  1.00 15.12           C  
ATOM   1579  SD  MET A 201      66.654  57.123  68.742  1.00 18.27           S  
ATOM   1580  CE  MET A 201      66.239  58.911  68.855  1.00 12.39           C  
ATOM   1581  N   PHE A 202      70.653  57.848  72.752  1.00 16.17           N  
ATOM   1582  CA  PHE A 202      71.571  58.868  73.258  1.00 15.71           C  
ATOM   1583  C   PHE A 202      72.965  58.573  73.825  1.00 15.34           C  
ATOM   1584  O   PHE A 202      73.802  59.473  73.856  1.00 16.38           O  
ATOM   1585  CB  PHE A 202      70.804  59.721  74.269  1.00 15.92           C  
ATOM   1586  CG  PHE A 202      69.702  60.538  73.651  1.00 15.97           C  
ATOM   1587  CD1 PHE A 202      68.403  60.479  74.156  1.00 14.10           C  
ATOM   1588  CD2 PHE A 202      69.966  61.372  72.556  1.00 13.44           C  
ATOM   1589  CE1 PHE A 202      67.378  61.239  73.577  1.00 14.94           C  
ATOM   1590  CE2 PHE A 202      68.950  62.135  71.972  1.00 13.12           C  
ATOM   1591  CZ  PHE A 202      67.654  62.069  72.482  1.00 13.71           C  
ATOM   1592  N   SER A 203      73.237  57.358  74.280  1.00 12.70           N  
ATOM   1593  CA  SER A 203      74.563  57.065  74.831  1.00 10.94           C  
ATOM   1594  C   SER A 203      75.642  56.897  73.757  1.00 12.58           C  
ATOM   1595  O   SER A 203      75.346  56.650  72.586  1.00 13.42           O  
ATOM   1596  CB  SER A 203      74.519  55.779  75.645  1.00  7.52           C  
ATOM   1597  OG  SER A 203      74.350  54.669  74.786  1.00  5.75           O  
ATOM   1598  N   THR A 204      76.899  57.018  74.171  1.00 13.06           N  
ATOM   1599  CA  THR A 204      78.039  56.833  73.274  1.00 13.07           C  
ATOM   1600  C   THR A 204      79.095  56.058  74.056  1.00 14.80           C  
ATOM   1601  O   THR A 204      78.947  55.838  75.262  1.00 13.69           O  
ATOM   1602  CB  THR A 204      78.668  58.158  72.849  1.00 12.25           C  
ATOM   1603  OG1 THR A 204      79.440  58.689  73.934  1.00 11.08           O  
ATOM   1604  CG2 THR A 204      77.596  59.146  72.469  1.00 12.23           C  
ATOM   1605  N   PRO A 205      80.171  55.625  73.381  1.00 15.92           N  
ATOM   1606  CA  PRO A 205      81.243  54.874  74.045  1.00 16.30           C  
ATOM   1607  C   PRO A 205      82.188  55.767  74.858  1.00 17.79           C  
ATOM   1608  O   PRO A 205      83.094  55.274  75.532  1.00 18.65           O  
ATOM   1609  CB  PRO A 205      81.975  54.216  72.877  1.00 16.22           C  
ATOM   1610  CG  PRO A 205      80.947  54.176  71.778  1.00 15.77           C  
ATOM   1611  CD  PRO A 205      80.283  55.501  71.918  1.00 16.12           C  
ATOM   1612  N   CYS A 206      81.963  57.075  74.798  1.00 18.78           N  
ATOM   1613  CA  CYS A 206      82.822  58.042  75.473  1.00 19.51           C  
ATOM   1614  C   CYS A 206      82.505  58.315  76.948  1.00 21.64           C  
ATOM   1615  O   CYS A 206      83.357  58.821  77.694  1.00 21.94           O  
ATOM   1616  CB  CYS A 206      82.820  59.345  74.670  1.00 16.44           C  
ATOM   1617  SG  CYS A 206      83.194  59.074  72.903  1.00 13.64           S  
ATOM   1618  N   GLU A 207      81.295  57.980  77.378  1.00 22.02           N  
ATOM   1619  CA  GLU A 207      80.928  58.190  78.769  1.00 23.54           C  
ATOM   1620  C   GLU A 207      79.663  57.442  79.132  1.00 24.07           C  
ATOM   1621  O   GLU A 207      78.821  57.180  78.277  1.00 24.90           O  
ATOM   1622  CB  GLU A 207      80.703  59.669  79.044  1.00 25.66           C  
ATOM   1623  CG  GLU A 207      79.496  60.255  78.324  1.00 27.37           C  
ATOM   1624  CD  GLU A 207      78.959  61.482  79.031  1.00 29.79           C  
ATOM   1625  OE1 GLU A 207      79.784  62.257  79.558  1.00 30.07           O  
ATOM   1626  OE2 GLU A 207      77.721  61.677  79.060  1.00 31.64           O  
ATOM   1627  N   PRO A 208      79.509  57.088  80.416  1.00 24.86           N  
ATOM   1628  CA  PRO A 208      78.303  56.370  80.830  1.00 25.06           C  
ATOM   1629  C   PRO A 208      77.077  57.273  80.685  1.00 24.97           C  
ATOM   1630  O   PRO A 208      77.160  58.485  80.883  1.00 26.15           O  
ATOM   1631  CB  PRO A 208      78.607  56.001  82.282  1.00 25.53           C  
ATOM   1632  CG  PRO A 208      79.518  57.108  82.730  1.00 25.01           C  
ATOM   1633  CD  PRO A 208      80.438  57.249  81.548  1.00 24.88           C  
ATOM   1634  N   TYR A 209      75.948  56.678  80.320  1.00 24.69           N  
ATOM   1635  CA  TYR A 209      74.709  57.419  80.137  1.00 24.58           C  
ATOM   1636  C   TYR A 209      73.745  57.176  81.301  1.00 25.79           C  
ATOM   1637  O   TYR A 209      73.452  56.031  81.666  1.00 24.45           O  
ATOM   1638  CB  TYR A 209      74.067  57.017  78.809  1.00 23.19           C  
ATOM   1639  CG  TYR A 209      72.691  57.595  78.598  1.00 23.01           C  
ATOM   1640  CD1 TYR A 209      71.550  56.833  78.848  1.00 23.71           C  
ATOM   1641  CD2 TYR A 209      72.528  58.908  78.172  1.00 21.88           C  
ATOM   1642  CE1 TYR A 209      70.276  57.371  78.677  1.00 24.44           C  
ATOM   1643  CE2 TYR A 209      71.263  59.456  77.999  1.00 21.93           C  
ATOM   1644  CZ  TYR A 209      70.140  58.685  78.252  1.00 23.37           C  
ATOM   1645  OH  TYR A 209      68.884  59.231  78.089  1.00 25.03           O  
ATOM   1646  N   GLU A 210      73.256  58.267  81.882  1.00 27.33           N  
ATOM   1647  CA  GLU A 210      72.349  58.183  83.017  1.00 29.69           C  
ATOM   1648  C   GLU A 210      70.891  58.272  82.594  1.00 29.24           C  
ATOM   1649  O   GLU A 210      70.398  59.357  82.266  1.00 30.12           O  
ATOM   1650  CB  GLU A 210      72.645  59.304  84.026  1.00 32.94           C  
ATOM   1651  CG  GLU A 210      74.100  59.425  84.464  1.00 36.52           C  
ATOM   1652  CD  GLU A 210      74.985  60.081  83.412  1.00 39.90           C  
ATOM   1653  OE1 GLU A 210      76.214  60.159  83.639  1.00 41.28           O  
ATOM   1654  OE2 GLU A 210      74.455  60.519  82.362  1.00 41.62           O  
ATOM   1655  N   VAL A 211      70.202  57.136  82.605  1.00 28.01           N  
ATOM   1656  CA  VAL A 211      68.792  57.117  82.236  1.00 27.84           C  
ATOM   1657  C   VAL A 211      68.000  57.829  83.328  1.00 28.58           C  
ATOM   1658  O   VAL A 211      67.795  57.289  84.422  1.00 28.83           O  
ATOM   1659  CB  VAL A 211      68.237  55.674  82.095  1.00 26.28           C  
ATOM   1660  CG1 VAL A 211      66.754  55.718  81.761  1.00 25.97           C  
ATOM   1661  CG2 VAL A 211      68.986  54.925  81.016  1.00 26.87           C  
ATOM   1662  N   ASN A 212      67.575  59.052  83.032  1.00 28.70           N  
ATOM   1663  CA  ASN A 212      66.793  59.824  83.980  1.00 27.32           C  
ATOM   1664  C   ASN A 212      65.449  59.109  84.104  1.00 26.45           C  
ATOM   1665  O   ASN A 212      64.802  58.803  83.104  1.00 24.93           O  
ATOM   1666  CB  ASN A 212      66.623  61.251  83.459  1.00 28.09           C  
ATOM   1667  CG  ASN A 212      65.997  62.177  84.479  1.00 28.64           C  
ATOM   1668  OD1 ASN A 212      66.149  63.396  84.396  1.00 28.07           O  
ATOM   1669  ND2 ASN A 212      65.279  61.606  85.442  1.00 29.26           N  
ATOM   1670  N   PRO A 213      65.027  58.810  85.340  1.00 26.00           N  
ATOM   1671  CA  PRO A 213      63.765  58.121  85.614  1.00 25.77           C  
ATOM   1672  C   PRO A 213      62.533  58.864  85.114  1.00 25.88           C  
ATOM   1673  O   PRO A 213      61.512  58.246  84.784  1.00 25.54           O  
ATOM   1674  CB  PRO A 213      63.774  57.984  87.134  1.00 26.34           C  
ATOM   1675  CG  PRO A 213      65.223  57.916  87.463  1.00 26.22           C  
ATOM   1676  CD  PRO A 213      65.788  59.000  86.585  1.00 26.63           C  
ATOM   1677  N   ILE A 214      62.631  60.188  85.069  1.00 25.21           N  
ATOM   1678  CA  ILE A 214      61.524  61.021  84.617  1.00 24.94           C  
ATOM   1679  C   ILE A 214      61.291  60.822  83.121  1.00 24.45           C  
ATOM   1680  O   ILE A 214      60.220  60.381  82.703  1.00 25.88           O  
ATOM   1681  CB  ILE A 214      61.812  62.518  84.904  1.00 26.31           C  
ATOM   1682  CG1 ILE A 214      62.235  62.692  86.369  1.00 28.19           C  
ATOM   1683  CG2 ILE A 214      60.584  63.364  84.601  1.00 25.94           C  
ATOM   1684  CD1 ILE A 214      61.252  62.127  87.396  1.00 29.71           C  
ATOM   1685  N   LEU A 215      62.297  61.139  82.313  1.00 22.58           N  
ATOM   1686  CA  LEU A 215      62.174  60.982  80.872  1.00 21.06           C  
ATOM   1687  C   LEU A 215      61.781  59.553  80.531  1.00 20.50           C  
ATOM   1688  O   LEU A 215      60.974  59.314  79.635  1.00 20.10           O  
ATOM   1689  CB  LEU A 215      63.490  61.331  80.194  1.00 18.63           C  
ATOM   1690  CG  LEU A 215      64.029  62.707  80.561  1.00 18.28           C  
ATOM   1691  CD1 LEU A 215      65.227  63.000  79.679  1.00 19.99           C  
ATOM   1692  CD2 LEU A 215      62.965  63.772  80.358  1.00 17.77           C  
ATOM   1693  N   GLU A 216      62.349  58.603  81.260  1.00 20.02           N  
ATOM   1694  CA  GLU A 216      62.049  57.203  81.028  1.00 20.68           C  
ATOM   1695  C   GLU A 216      60.556  56.890  81.137  1.00 20.65           C  
ATOM   1696  O   GLU A 216      60.064  55.993  80.456  1.00 21.33           O  
ATOM   1697  CB  GLU A 216      62.827  56.327  82.007  1.00 20.77           C  
ATOM   1698  CG  GLU A 216      62.538  54.853  81.846  1.00 21.79           C  
ATOM   1699  CD  GLU A 216      63.313  53.998  82.817  1.00 23.37           C  
ATOM   1700  OE1 GLU A 216      63.176  52.757  82.753  1.00 26.01           O  
ATOM   1701  OE2 GLU A 216      64.059  54.562  83.646  1.00 24.33           O  
ATOM   1702  N   ARG A 217      59.831  57.614  81.989  1.00 20.55           N  
ATOM   1703  CA  ARG A 217      58.397  57.363  82.130  1.00 20.37           C  
ATOM   1704  C   ARG A 217      57.656  58.124  81.043  1.00 17.99           C  
ATOM   1705  O   ARG A 217      56.671  57.637  80.487  1.00 17.31           O  
ATOM   1706  CB  ARG A 217      57.876  57.804  83.503  1.00 24.23           C  
ATOM   1707  CG  ARG A 217      56.501  57.214  83.841  1.00 27.87           C  
ATOM   1708  CD  ARG A 217      55.729  58.056  84.861  1.00 32.67           C  
ATOM   1709  NE  ARG A 217      56.288  58.019  86.213  1.00 36.13           N  
ATOM   1710  CZ  ARG A 217      55.804  58.711  87.249  1.00 38.14           C  
ATOM   1711  NH1 ARG A 217      56.376  58.613  88.445  1.00 39.10           N  
ATOM   1712  NH2 ARG A 217      54.751  59.506  87.095  1.00 37.79           N  
ATOM   1713  N   ALA A 218      58.138  59.325  80.745  1.00 16.68           N  
ATOM   1714  CA  ALA A 218      57.534  60.150  79.704  1.00 15.51           C  
ATOM   1715  C   ALA A 218      57.619  59.417  78.354  1.00 15.67           C  
ATOM   1716  O   ALA A 218      56.714  59.532  77.517  1.00 14.85           O  
ATOM   1717  CB  ALA A 218      58.248  61.488  79.627  1.00 12.57           C  
ATOM   1718  N   MET A 219      58.707  58.666  78.154  1.00 14.52           N  
ATOM   1719  CA  MET A 219      58.918  57.902  76.924  1.00 13.88           C  
ATOM   1720  C   MET A 219      57.924  56.749  76.892  1.00 14.28           C  
ATOM   1721  O   MET A 219      57.196  56.568  75.915  1.00 14.24           O  
ATOM   1722  CB  MET A 219      60.360  57.375  76.871  1.00 11.99           C  
ATOM   1723  CG  MET A 219      60.711  56.528  75.641  1.00 12.77           C  
ATOM   1724  SD  MET A 219      60.287  57.240  74.013  1.00 15.74           S  
ATOM   1725  CE  MET A 219      61.418  58.666  73.905  1.00 10.49           C  
ATOM   1726  N   ASP A 220      57.895  55.986  77.979  1.00 15.39           N  
ATOM   1727  CA  ASP A 220      56.993  54.852  78.124  1.00 16.84           C  
ATOM   1728  C   ASP A 220      55.582  55.305  77.767  1.00 17.56           C  
ATOM   1729  O   ASP A 220      54.910  54.701  76.930  1.00 18.26           O  
ATOM   1730  CB  ASP A 220      57.016  54.360  79.573  1.00 19.75           C  
ATOM   1731  CG  ASP A 220      56.351  53.003  79.749  1.00 23.70           C  
ATOM   1732  OD1 ASP A 220      55.706  52.788  80.803  1.00 24.65           O  
ATOM   1733  OD2 ASP A 220      56.489  52.143  78.848  1.00 27.14           O  
ATOM   1734  N   ARG A 221      55.143  56.381  78.414  1.00 17.31           N  
ATOM   1735  CA  ARG A 221      53.817  56.939  78.180  1.00 16.05           C  
ATOM   1736  C   ARG A 221      53.618  57.280  76.709  1.00 15.25           C  
ATOM   1737  O   ARG A 221      52.570  56.981  76.136  1.00 15.91           O  
ATOM   1738  CB  ARG A 221      53.623  58.192  79.030  1.00 17.79           C  
ATOM   1739  CG  ARG A 221      53.796  57.961  80.523  1.00 18.79           C  
ATOM   1740  CD  ARG A 221      53.450  59.220  81.282  1.00 20.43           C  
ATOM   1741  NE  ARG A 221      53.619  59.094  82.724  1.00 22.04           N  
ATOM   1742  CZ  ARG A 221      53.358  60.076  83.581  1.00 22.93           C  
ATOM   1743  NH1 ARG A 221      53.531  59.896  84.880  1.00 22.84           N  
ATOM   1744  NH2 ARG A 221      52.916  61.244  83.135  1.00 24.08           N  
ATOM   1745  N   ILE A 222      54.615  57.925  76.106  1.00 13.56           N  
ATOM   1746  CA  ILE A 222      54.546  58.276  74.685  1.00 11.64           C  
ATOM   1747  C   ILE A 222      54.276  56.989  73.908  1.00 11.56           C  
ATOM   1748  O   ILE A 222      53.486  56.964  72.966  1.00 11.11           O  
ATOM   1749  CB  ILE A 222      55.891  58.879  74.167  1.00 10.76           C  
ATOM   1750  CG1 ILE A 222      56.033  60.337  74.621  1.00  7.63           C  
ATOM   1751  CG2 ILE A 222      55.966  58.762  72.639  1.00  9.49           C  
ATOM   1752  CD1 ILE A 222      57.290  61.041  74.094  1.00  4.08           C  
ATOM   1753  N   LEU A 223      54.943  55.920  74.337  1.00 11.81           N  
ATOM   1754  CA  LEU A 223      54.834  54.612  73.709  1.00 10.19           C  
ATOM   1755  C   LEU A 223      53.488  53.926  73.905  1.00 11.05           C  
ATOM   1756  O   LEU A 223      52.950  53.334  72.963  1.00 10.74           O  
ATOM   1757  CB  LEU A 223      55.958  53.705  74.215  1.00  9.21           C  
ATOM   1758  CG  LEU A 223      57.364  54.162  73.826  1.00  7.74           C  
ATOM   1759  CD1 LEU A 223      58.409  53.206  74.394  1.00  6.70           C  
ATOM   1760  CD2 LEU A 223      57.465  54.231  72.307  1.00  7.39           C  
ATOM   1761  N   ILE A 224      52.950  53.984  75.120  1.00 10.46           N  
ATOM   1762  CA  ILE A 224      51.653  53.358  75.394  1.00  9.69           C  
ATOM   1763  C   ILE A 224      50.566  54.103  74.623  1.00 10.48           C  
ATOM   1764  O   ILE A 224      49.685  53.496  74.012  1.00 11.68           O  
ATOM   1765  CB  ILE A 224      51.293  53.415  76.902  1.00  9.19           C  
ATOM   1766  CG1 ILE A 224      52.276  52.581  77.718  1.00  8.42           C  
ATOM   1767  CG2 ILE A 224      49.897  52.894  77.125  1.00  9.32           C  
ATOM   1768  CD1 ILE A 224      52.148  52.790  79.221  1.00  9.45           C  
ATOM   1769  N   LEU A 225      50.647  55.427  74.649  1.00 10.63           N  
ATOM   1770  CA  LEU A 225      49.667  56.264  73.986  1.00  9.99           C  
ATOM   1771  C   LEU A 225      49.671  56.195  72.460  1.00 10.86           C  
ATOM   1772  O   LEU A 225      48.776  56.739  71.810  1.00 10.95           O  
ATOM   1773  CB  LEU A 225      49.813  57.705  74.487  1.00  9.44           C  
ATOM   1774  CG  LEU A 225      49.469  57.846  75.989  1.00  8.28           C  
ATOM   1775  CD1 LEU A 225      49.846  59.219  76.498  1.00  6.56           C  
ATOM   1776  CD2 LEU A 225      47.990  57.607  76.207  1.00  4.28           C  
ATOM   1777  N   HIS A 226      50.663  55.520  71.883  1.00 11.47           N  
ATOM   1778  CA  HIS A 226      50.713  55.365  70.427  1.00 11.27           C  
ATOM   1779  C   HIS A 226      50.654  53.895  70.070  1.00 11.69           C  
ATOM   1780  O   HIS A 226      50.940  53.517  68.937  1.00 11.90           O  
ATOM   1781  CB  HIS A 226      51.987  55.968  69.829  1.00 10.24           C  
ATOM   1782  CG  HIS A 226      52.005  57.464  69.830  1.00  9.96           C  
ATOM   1783  ND1 HIS A 226      52.362  58.204  70.937  1.00  9.87           N  
ATOM   1784  CD2 HIS A 226      51.653  58.360  68.878  1.00  8.95           C  
ATOM   1785  CE1 HIS A 226      52.227  59.490  70.668  1.00  8.17           C  
ATOM   1786  NE2 HIS A 226      51.797  59.613  69.425  1.00  9.02           N  
ATOM   1787  N   ALA A 227      50.272  53.073  71.044  1.00 11.52           N  
ATOM   1788  CA  ALA A 227      50.181  51.632  70.849  1.00 13.69           C  
ATOM   1789  C   ALA A 227      49.224  51.207  69.724  1.00 14.11           C  
ATOM   1790  O   ALA A 227      49.600  50.413  68.851  1.00 14.14           O  
ATOM   1791  CB  ALA A 227      49.791  50.954  72.164  1.00 13.13           C  
ATOM   1792  N   ASP A 228      47.997  51.718  69.732  1.00 14.28           N  
ATOM   1793  CA  ASP A 228      47.044  51.360  68.681  1.00 15.70           C  
ATOM   1794  C   ASP A 228      45.953  52.397  68.526  1.00 17.07           C  
ATOM   1795  O   ASP A 228      45.687  53.143  69.475  1.00 17.96           O  
ATOM   1796  CB  ASP A 228      46.380  50.015  68.991  1.00 15.27           C  
ATOM   1797  CG  ASP A 228      45.529  49.512  67.837  1.00 13.74           C  
ATOM   1798  OD1 ASP A 228      44.292  49.402  67.972  1.00 11.67           O  
ATOM   1799  OD2 ASP A 228      46.112  49.234  66.773  1.00 16.89           O  
ATOM   1800  N   HIS A 229      45.314  52.477  67.354  1.00 18.82           N  
ATOM   1801  CA  HIS A 229      44.242  53.449  67.306  1.00 19.87           C  
ATOM   1802  C   HIS A 229      43.167  52.909  66.326  1.00 19.38           C  
ATOM   1803  O   HIS A 229      42.762  53.574  65.370  1.00 18.53           O  
ATOM   1804  CB  HIS A 229      44.781  54.810  66.868  1.00 21.50           C  
ATOM   1805  CG  HIS A 229      43.856  55.933  67.197  1.00 23.95           C  
ATOM   1806  ND1 HIS A 229      43.689  57.057  66.412  1.00 24.22           N  
ATOM   1807  CD2 HIS A 229      43.206  56.191  68.357  1.00 25.15           C  
ATOM   1808  CE1 HIS A 229      42.986  57.954  67.080  1.00 24.33           C  
ATOM   1809  NE2 HIS A 229      42.682  57.453  68.266  1.00 25.76           N  
ATOM   1810  N   GLU A 230      42.712  51.686  66.604  1.00 18.58           N  
ATOM   1811  CA  GLU A 230      41.684  51.000  65.822  1.00 20.15           C  
ATOM   1812  C   GLU A 230      41.986  50.806  64.316  1.00 20.39           C  
ATOM   1813  O   GLU A 230      43.134  50.595  63.930  1.00 20.27           O  
ATOM   1814  CB  GLU A 230      40.359  51.748  66.010  1.00 21.14           C  
ATOM   1815  CG  GLU A 230      39.114  51.007  65.572  1.00 21.95           C  
ATOM   1816  CD  GLU A 230      38.108  51.935  64.925  1.00 21.58           C  
ATOM   1817  OE1 GLU A 230      38.466  52.579  63.915  1.00 21.30           O  
ATOM   1818  OE2 GLU A 230      36.967  52.024  65.425  1.00 22.29           O  
ATOM   1819  N   GLN A 231      40.953  50.871  63.475  1.00 20.13           N  
ATOM   1820  CA  GLN A 231      41.108  50.659  62.037  1.00 20.65           C  
ATOM   1821  C   GLN A 231      41.454  51.903  61.231  1.00 21.57           C  
ATOM   1822  O   GLN A 231      40.806  52.180  60.219  1.00 23.39           O  
ATOM   1823  CB  GLN A 231      39.824  50.061  61.450  1.00 20.28           C  
ATOM   1824  CG  GLN A 231      39.171  48.979  62.296  1.00 20.04           C  
ATOM   1825  CD  GLN A 231      39.909  47.653  62.265  1.00 19.39           C  
ATOM   1826  OE1 GLN A 231      39.561  46.726  62.998  1.00 19.57           O  
ATOM   1827  NE2 GLN A 231      40.923  47.550  61.414  1.00 18.64           N  
ATOM   1828  N   ASN A 232      42.467  52.656  61.642  1.00 21.58           N  
ATOM   1829  CA  ASN A 232      42.814  53.841  60.870  1.00 21.42           C  
ATOM   1830  C   ASN A 232      43.374  53.430  59.509  1.00 21.74           C  
ATOM   1831  O   ASN A 232      43.378  52.244  59.166  1.00 21.69           O  
ATOM   1832  CB  ASN A 232      43.801  54.732  61.636  1.00 21.48           C  
ATOM   1833  CG  ASN A 232      45.072  54.017  62.017  1.00 21.00           C  
ATOM   1834  OD1 ASN A 232      45.909  54.579  62.726  1.00 21.54           O  
ATOM   1835  ND2 ASN A 232      45.234  52.783  61.552  1.00 18.20           N  
ATOM   1836  N   ALA A 233      43.837  54.407  58.735  1.00 21.81           N  
ATOM   1837  CA  ALA A 233      44.369  54.146  57.397  1.00 22.04           C  
ATOM   1838  C   ALA A 233      45.525  53.149  57.326  1.00 22.22           C  
ATOM   1839  O   ALA A 233      45.417  52.135  56.631  1.00 22.98           O  
ATOM   1840  CB  ALA A 233      44.774  55.462  56.726  1.00 22.01           C  
ATOM   1841  N   SER A 234      46.624  53.423  58.029  1.00 21.82           N  
ATOM   1842  CA  SER A 234      47.780  52.521  57.991  1.00 21.45           C  
ATOM   1843  C   SER A 234      47.450  51.110  58.483  1.00 20.97           C  
ATOM   1844  O   SER A 234      47.972  50.132  57.948  1.00 21.55           O  
ATOM   1845  CB  SER A 234      48.951  53.098  58.795  1.00 19.74           C  
ATOM   1846  OG  SER A 234      48.607  53.260  60.154  1.00 20.35           O  
ATOM   1847  N   THR A 235      46.592  50.998  59.494  1.00 19.54           N  
ATOM   1848  CA  THR A 235      46.204  49.681  59.993  1.00 17.71           C  
ATOM   1849  C   THR A 235      45.327  48.956  58.961  1.00 17.99           C  
ATOM   1850  O   THR A 235      45.360  47.729  58.863  1.00 18.39           O  
ATOM   1851  CB  THR A 235      45.455  49.787  61.338  1.00 16.63           C  
ATOM   1852  OG1 THR A 235      46.370  50.225  62.347  1.00 15.58           O  
ATOM   1853  CG2 THR A 235      44.877  48.436  61.750  1.00 15.44           C  
ATOM   1854  N   SER A 236      44.548  49.711  58.190  1.00 17.98           N  
ATOM   1855  CA  SER A 236      43.704  49.116  57.152  1.00 19.07           C  
ATOM   1856  C   SER A 236      44.594  48.511  56.050  1.00 19.57           C  
ATOM   1857  O   SER A 236      44.281  47.463  55.481  1.00 19.04           O  
ATOM   1858  CB  SER A 236      42.775  50.178  56.546  1.00 19.96           C  
ATOM   1859  OG  SER A 236      41.816  50.617  57.492  1.00 22.01           O  
ATOM   1860  N   THR A 237      45.704  49.186  55.753  1.00 20.75           N  
ATOM   1861  CA  THR A 237      46.655  48.716  54.744  1.00 20.12           C  
ATOM   1862  C   THR A 237      47.307  47.429  55.227  1.00 20.41           C  
ATOM   1863  O   THR A 237      47.502  46.485  54.456  1.00 20.50           O  
ATOM   1864  CB  THR A 237      47.770  49.737  54.508  1.00 20.66           C  
ATOM   1865  OG1 THR A 237      47.225  50.916  53.899  1.00 21.25           O  
ATOM   1866  CG2 THR A 237      48.858  49.131  53.621  1.00 21.03           C  
ATOM   1867  N   VAL A 238      47.654  47.416  56.511  1.00 19.39           N  
ATOM   1868  CA  VAL A 238      48.282  46.261  57.133  1.00 18.33           C  
ATOM   1869  C   VAL A 238      47.429  45.027  56.881  1.00 18.99           C  
ATOM   1870  O   VAL A 238      47.878  44.073  56.246  1.00 19.45           O  
ATOM   1871  CB  VAL A 238      48.456  46.477  58.665  1.00 17.80           C  
ATOM   1872  CG1 VAL A 238      48.721  45.149  59.365  1.00 16.69           C  
ATOM   1873  CG2 VAL A 238      49.620  47.446  58.926  1.00 17.01           C  
ATOM   1874  N   ARG A 239      46.196  45.055  57.376  1.00 18.86           N  
ATOM   1875  CA  ARG A 239      45.279  43.936  57.208  1.00 17.48           C  
ATOM   1876  C   ARG A 239      45.052  43.620  55.728  1.00 18.20           C  
ATOM   1877  O   ARG A 239      44.887  42.456  55.355  1.00 17.64           O  
ATOM   1878  CB  ARG A 239      43.937  44.241  57.891  1.00 16.87           C  
ATOM   1879  CG  ARG A 239      43.958  44.220  59.439  1.00 16.65           C  
ATOM   1880  CD  ARG A 239      42.599  44.655  60.010  1.00 15.42           C  
ATOM   1881  NE  ARG A 239      42.494  44.603  61.476  1.00 16.62           N  
ATOM   1882  CZ  ARG A 239      41.936  43.604  62.163  1.00 15.86           C  
ATOM   1883  NH1 ARG A 239      41.878  43.654  63.489  1.00 14.42           N  
ATOM   1884  NH2 ARG A 239      41.433  42.549  61.527  1.00 15.85           N  
ATOM   1885  N   THR A 240      45.056  44.648  54.882  1.00 17.98           N  
ATOM   1886  CA  THR A 240      44.835  44.429  53.455  1.00 18.61           C  
ATOM   1887  C   THR A 240      46.022  43.744  52.776  1.00 19.50           C  
ATOM   1888  O   THR A 240      45.839  42.874  51.922  1.00 19.86           O  
ATOM   1889  CB  THR A 240      44.495  45.750  52.740  1.00 17.51           C  
ATOM   1890  OG1 THR A 240      43.195  46.180  53.158  1.00 17.86           O  
ATOM   1891  CG2 THR A 240      44.497  45.569  51.224  1.00 17.04           C  
ATOM   1892  N   ALA A 241      47.235  44.130  53.158  1.00 19.96           N  
ATOM   1893  CA  ALA A 241      48.428  43.518  52.594  1.00 19.95           C  
ATOM   1894  C   ALA A 241      48.494  42.096  53.122  1.00 21.66           C  
ATOM   1895  O   ALA A 241      48.754  41.151  52.382  1.00 22.73           O  
ATOM   1896  CB  ALA A 241      49.660  44.283  53.022  1.00 19.57           C  
ATOM   1897  N   GLY A 242      48.238  41.949  54.417  1.00 22.98           N  
ATOM   1898  CA  GLY A 242      48.283  40.640  55.034  1.00 22.98           C  
ATOM   1899  C   GLY A 242      47.239  39.654  54.550  1.00 24.27           C  
ATOM   1900  O   GLY A 242      47.539  38.467  54.430  1.00 25.22           O  
ATOM   1901  N   SER A 243      46.023  40.120  54.270  1.00 24.79           N  
ATOM   1902  CA  SER A 243      44.970  39.207  53.825  1.00 25.54           C  
ATOM   1903  C   SER A 243      45.300  38.611  52.464  1.00 26.82           C  
ATOM   1904  O   SER A 243      44.758  37.568  52.088  1.00 26.82           O  
ATOM   1905  CB  SER A 243      43.601  39.908  53.776  1.00 23.69           C  
ATOM   1906  OG  SER A 243      43.438  40.671  52.597  1.00 22.29           O  
ATOM   1907  N   SER A 244      46.201  39.264  51.734  1.00 28.36           N  
ATOM   1908  CA  SER A 244      46.611  38.782  50.414  1.00 28.83           C  
ATOM   1909  C   SER A 244      47.885  37.937  50.487  1.00 28.44           C  
ATOM   1910  O   SER A 244      48.656  37.875  49.526  1.00 28.81           O  
ATOM   1911  CB  SER A 244      46.814  39.962  49.449  1.00 29.54           C  
ATOM   1912  OG  SER A 244      47.787  40.878  49.918  1.00 30.58           O  
ATOM   1913  N   GLY A 245      48.097  37.298  51.639  1.00 28.03           N  
ATOM   1914  CA  GLY A 245      49.259  36.447  51.836  1.00 26.33           C  
ATOM   1915  C   GLY A 245      50.510  37.108  52.392  1.00 26.31           C  
ATOM   1916  O   GLY A 245      51.175  36.532  53.256  1.00 27.05           O  
ATOM   1917  N   ALA A 246      50.830  38.304  51.901  1.00 25.12           N  
ATOM   1918  CA  ALA A 246      52.021  39.056  52.317  1.00 24.78           C  
ATOM   1919  C   ALA A 246      52.589  38.695  53.698  1.00 24.82           C  
ATOM   1920  O   ALA A 246      51.845  38.540  54.680  1.00 25.66           O  
ATOM   1921  CB  ALA A 246      51.730  40.553  52.246  1.00 23.10           C  
ATOM   1922  N   ASN A 247      53.914  38.565  53.770  1.00 24.28           N  
ATOM   1923  CA  ASN A 247      54.572  38.216  55.029  1.00 22.67           C  
ATOM   1924  C   ASN A 247      54.404  39.352  56.037  1.00 22.13           C  
ATOM   1925  O   ASN A 247      54.138  40.490  55.659  1.00 21.15           O  
ATOM   1926  CB  ASN A 247      56.057  37.897  54.795  1.00 21.89           C  
ATOM   1927  CG  ASN A 247      56.876  39.116  54.455  1.00 21.48           C  
ATOM   1928  OD1 ASN A 247      57.145  39.961  55.310  1.00 21.13           O  
ATOM   1929  ND2 ASN A 247      57.284  39.214  53.196  1.00 22.08           N  
ATOM   1930  N   PRO A 248      54.545  39.049  57.339  1.00 21.96           N  
ATOM   1931  CA  PRO A 248      54.400  40.045  58.405  1.00 21.45           C  
ATOM   1932  C   PRO A 248      55.363  41.216  58.327  1.00 22.48           C  
ATOM   1933  O   PRO A 248      54.979  42.359  58.579  1.00 21.79           O  
ATOM   1934  CB  PRO A 248      54.592  39.221  59.673  1.00 21.03           C  
ATOM   1935  CG  PRO A 248      55.536  38.157  59.233  1.00 22.00           C  
ATOM   1936  CD  PRO A 248      54.949  37.749  57.900  1.00 21.28           C  
ATOM   1937  N   PHE A 249      56.615  40.930  57.983  1.00 22.79           N  
ATOM   1938  CA  PHE A 249      57.627  41.968  57.882  1.00 22.65           C  
ATOM   1939  C   PHE A 249      57.264  42.975  56.797  1.00 23.03           C  
ATOM   1940  O   PHE A 249      57.504  44.180  56.949  1.00 22.64           O  
ATOM   1941  CB  PHE A 249      58.987  41.329  57.607  1.00 24.21           C  
ATOM   1942  CG  PHE A 249      59.470  40.446  58.724  1.00 26.28           C  
ATOM   1943  CD1 PHE A 249      60.238  39.317  58.459  1.00 26.39           C  
ATOM   1944  CD2 PHE A 249      59.137  40.734  60.050  1.00 27.10           C  
ATOM   1945  CE1 PHE A 249      60.664  38.483  59.499  1.00 27.44           C  
ATOM   1946  CE2 PHE A 249      59.558  39.908  61.102  1.00 27.32           C  
ATOM   1947  CZ  PHE A 249      60.321  38.780  60.827  1.00 27.24           C  
ATOM   1948  N   ALA A 250      56.672  42.481  55.712  1.00 21.90           N  
ATOM   1949  CA  ALA A 250      56.258  43.341  54.607  1.00 21.48           C  
ATOM   1950  C   ALA A 250      55.013  44.168  54.976  1.00 21.28           C  
ATOM   1951  O   ALA A 250      54.882  45.327  54.563  1.00 20.74           O  
ATOM   1952  CB  ALA A 250      55.979  42.492  53.371  1.00 20.79           C  
ATOM   1953  N   CYS A 251      54.102  43.565  55.743  1.00 20.95           N  
ATOM   1954  CA  CYS A 251      52.875  44.239  56.171  1.00 19.17           C  
ATOM   1955  C   CYS A 251      53.229  45.489  56.958  1.00 19.37           C  
ATOM   1956  O   CYS A 251      52.799  46.587  56.605  1.00 19.73           O  
ATOM   1957  CB  CYS A 251      52.027  43.319  57.048  1.00 18.12           C  
ATOM   1958  SG  CYS A 251      51.484  41.829  56.222  1.00 19.26           S  
ATOM   1959  N   ILE A 252      54.008  45.310  58.027  1.00 18.20           N  
ATOM   1960  CA  ILE A 252      54.446  46.421  58.873  1.00 16.62           C  
ATOM   1961  C   ILE A 252      55.159  47.490  58.027  1.00 16.77           C  
ATOM   1962  O   ILE A 252      54.923  48.687  58.200  1.00 16.94           O  
ATOM   1963  CB  ILE A 252      55.373  45.904  60.036  1.00 15.84           C  
ATOM   1964  CG1 ILE A 252      54.543  45.675  61.304  1.00 15.13           C  
ATOM   1965  CG2 ILE A 252      56.494  46.893  60.331  1.00 15.04           C  
ATOM   1966  CD1 ILE A 252      53.479  44.609  61.170  1.00 14.79           C  
ATOM   1967  N   ALA A 253      56.016  47.061  57.107  1.00 16.18           N  
ATOM   1968  CA  ALA A 253      56.718  48.003  56.241  1.00 15.79           C  
ATOM   1969  C   ALA A 253      55.677  48.817  55.473  1.00 16.83           C  
ATOM   1970  O   ALA A 253      55.842  50.026  55.269  1.00 17.78           O  
ATOM   1971  CB  ALA A 253      57.622  47.253  55.270  1.00 14.43           C  
ATOM   1972  N   ALA A 254      54.609  48.147  55.041  1.00 15.61           N  
ATOM   1973  CA  ALA A 254      53.536  48.817  54.318  1.00 15.71           C  
ATOM   1974  C   ALA A 254      52.791  49.730  55.298  1.00 15.84           C  
ATOM   1975  O   ALA A 254      52.457  50.866  54.975  1.00 16.13           O  
ATOM   1976  CB  ALA A 254      52.583  47.787  53.714  1.00 14.02           C  
ATOM   1977  N   GLY A 255      52.534  49.227  56.502  1.00 17.59           N  
ATOM   1978  CA  GLY A 255      51.853  50.028  57.505  1.00 17.90           C  
ATOM   1979  C   GLY A 255      52.703  51.256  57.774  1.00 19.32           C  
ATOM   1980  O   GLY A 255      52.215  52.389  57.716  1.00 19.82           O  
ATOM   1981  N   ILE A 256      53.984  51.028  58.061  1.00 19.28           N  
ATOM   1982  CA  ILE A 256      54.934  52.108  58.321  1.00 19.53           C  
ATOM   1983  C   ILE A 256      54.844  53.204  57.248  1.00 21.00           C  
ATOM   1984  O   ILE A 256      54.845  54.396  57.573  1.00 22.12           O  
ATOM   1985  CB  ILE A 256      56.393  51.573  58.359  1.00 18.06           C  
ATOM   1986  CG1 ILE A 256      56.573  50.627  59.544  1.00 17.03           C  
ATOM   1987  CG2 ILE A 256      57.382  52.726  58.458  1.00 17.50           C  
ATOM   1988  CD1 ILE A 256      57.974  50.066  59.655  1.00 15.81           C  
ATOM   1989  N   ALA A 257      54.764  52.797  55.981  1.00 20.76           N  
ATOM   1990  CA  ALA A 257      54.684  53.736  54.868  1.00 21.73           C  
ATOM   1991  C   ALA A 257      53.353  54.474  54.828  1.00 23.12           C  
ATOM   1992  O   ALA A 257      53.302  55.685  54.603  1.00 22.53           O  
ATOM   1993  CB  ALA A 257      54.908  53.002  53.557  1.00 22.64           C  
ATOM   1994  N   SER A 258      52.271  53.735  55.034  1.00 26.03           N  
ATOM   1995  CA  SER A 258      50.939  54.323  55.032  1.00 27.84           C  
ATOM   1996  C   SER A 258      50.823  55.291  56.201  1.00 29.01           C  
ATOM   1997  O   SER A 258      50.055  56.252  56.162  1.00 28.29           O  
ATOM   1998  CB  SER A 258      49.884  53.230  55.164  1.00 28.03           C  
ATOM   1999  OG  SER A 258      48.587  53.793  55.141  1.00 30.01           O  
ATOM   2000  N   LEU A 259      51.603  55.035  57.243  1.00 31.44           N  
ATOM   2001  CA  LEU A 259      51.581  55.885  58.418  1.00 33.43           C  
ATOM   2002  C   LEU A 259      52.183  57.250  58.141  1.00 36.10           C  
ATOM   2003  O   LEU A 259      51.571  58.259  58.466  1.00 36.07           O  
ATOM   2004  CB  LEU A 259      52.328  55.231  59.577  1.00 32.66           C  
ATOM   2005  CG  LEU A 259      52.197  55.980  60.906  1.00 31.76           C  
ATOM   2006  CD1 LEU A 259      50.785  55.823  61.445  1.00 31.79           C  
ATOM   2007  CD2 LEU A 259      53.196  55.437  61.903  1.00 32.34           C  
ATOM   2008  N   TRP A 260      53.369  57.309  57.542  1.00 39.76           N  
ATOM   2009  CA  TRP A 260      53.947  58.622  57.291  1.00 44.59           C  
ATOM   2010  C   TRP A 260      53.706  59.181  55.896  1.00 48.25           C  
ATOM   2011  O   TRP A 260      54.457  60.036  55.430  1.00 49.24           O  
ATOM   2012  CB  TRP A 260      55.446  58.635  57.618  1.00 44.45           C  
ATOM   2013  CG  TRP A 260      56.376  58.336  56.488  1.00 43.41           C  
ATOM   2014  CD1 TRP A 260      56.422  57.197  55.748  1.00 44.95           C  
ATOM   2015  CD2 TRP A 260      57.459  59.158  56.031  1.00 42.56           C  
ATOM   2016  NE1 TRP A 260      57.475  57.247  54.859  1.00 44.47           N  
ATOM   2017  CE2 TRP A 260      58.129  58.439  55.011  1.00 42.96           C  
ATOM   2018  CE3 TRP A 260      57.932  60.426  56.386  1.00 41.13           C  
ATOM   2019  CZ2 TRP A 260      59.250  58.943  54.342  1.00 41.80           C  
ATOM   2020  CZ3 TRP A 260      59.046  60.929  55.721  1.00 41.97           C  
ATOM   2021  CH2 TRP A 260      59.693  60.184  54.708  1.00 42.19           C  
ATOM   2022  N   GLY A 261      52.645  58.715  55.242  1.00 52.09           N  
ATOM   2023  CA  GLY A 261      52.322  59.206  53.913  1.00 56.82           C  
ATOM   2024  C   GLY A 261      51.918  60.673  53.914  1.00 60.56           C  
ATOM   2025  O   GLY A 261      52.282  61.415  53.002  1.00 59.81           O  
ATOM   2026  N   PRO A 262      51.140  61.120  54.913  1.00 64.29           N  
ATOM   2027  CA  PRO A 262      50.718  62.524  54.982  1.00 68.22           C  
ATOM   2028  C   PRO A 262      51.867  63.477  55.335  1.00 72.31           C  
ATOM   2029  O   PRO A 262      51.733  64.696  55.207  1.00 72.52           O  
ATOM   2030  CB  PRO A 262      49.639  62.503  56.063  1.00 67.43           C  
ATOM   2031  CG  PRO A 262      49.058  61.132  55.931  1.00 66.12           C  
ATOM   2032  CD  PRO A 262      50.299  60.287  55.791  1.00 64.72           C  
ATOM   2033  N   ALA A 263      52.989  62.912  55.780  1.00 76.96           N  
ATOM   2034  CA  ALA A 263      54.169  63.691  56.157  1.00 81.48           C  
ATOM   2035  C   ALA A 263      54.787  64.356  54.935  1.00 84.90           C  
ATOM   2036  O   ALA A 263      54.931  65.576  54.886  1.00 85.13           O  
ATOM   2037  CB  ALA A 263      55.200  62.789  56.837  1.00 81.24           C  
ATOM   2038  N   HIS A 264      55.157  63.548  53.949  1.00 89.42           N  
ATOM   2039  CA  HIS A 264      55.752  64.079  52.731  1.00 94.53           C  
ATOM   2040  C   HIS A 264      54.705  64.298  51.636  1.00 98.40           C  
ATOM   2041  O   HIS A 264      54.963  64.998  50.655  1.00 98.39           O  
ATOM   2042  CB  HIS A 264      56.863  63.143  52.230  1.00 94.02           C  
ATOM   2043  CG  HIS A 264      56.445  61.709  52.122  1.00 93.70           C  
ATOM   2044  ND1 HIS A 264      55.309  61.315  51.450  1.00 93.88           N  
ATOM   2045  CD2 HIS A 264      57.011  60.576  52.601  1.00 93.33           C  
ATOM   2046  CE1 HIS A 264      55.191  60.000  51.521  1.00 93.42           C  
ATOM   2047  NE2 HIS A 264      56.212  59.529  52.214  1.00 93.20           N  
ATOM   2048  N   GLY A 265      53.521  63.714  51.818  1.00102.17           N  
ATOM   2049  CA  GLY A 265      52.454  63.850  50.836  1.00108.22           C  
ATOM   2050  C   GLY A 265      51.765  65.206  50.799  1.00112.52           C  
ATOM   2051  O   GLY A 265      50.953  65.469  49.906  1.00112.65           O  
ATOM   2052  N   GLY A 266      52.080  66.066  51.766  1.00116.44           N  
ATOM   2053  CA  GLY A 266      51.476  67.388  51.809  1.00121.59           C  
ATOM   2054  C   GLY A 266      52.004  68.285  50.702  1.00125.34           C  
ATOM   2055  O   GLY A 266      51.232  68.943  50.001  1.00125.65           O  
ATOM   2056  N   ALA A 267      53.327  68.299  50.556  1.00128.89           N  
ATOM   2057  CA  ALA A 267      54.038  69.093  49.551  1.00132.82           C  
ATOM   2058  C   ALA A 267      55.447  69.325  50.089  1.00135.81           C  
ATOM   2059  O   ALA A 267      55.660  69.272  51.303  1.00136.32           O  
ATOM   2060  CB  ALA A 267      53.338  70.438  49.322  1.00132.21           C  
ATOM   2061  N   ASN A 268      56.408  69.576  49.200  1.00139.31           N  
ATOM   2062  CA  ASN A 268      57.782  69.823  49.641  1.00142.39           C  
ATOM   2063  C   ASN A 268      57.818  71.034  50.578  1.00144.45           C  
ATOM   2064  O   ASN A 268      58.847  71.349  51.182  1.00144.59           O  
ATOM   2065  CB  ASN A 268      58.720  70.031  48.434  1.00142.43           C  
ATOM   2066  CG  ASN A 268      58.121  70.928  47.356  1.00142.46           C  
ATOM   2067  OD1 ASN A 268      57.137  70.568  46.706  1.00142.18           O  
ATOM   2068  ND2 ASN A 268      58.723  72.098  47.156  1.00142.40           N  
ATOM   2069  N   GLU A 269      56.669  71.694  50.696  1.00146.86           N  
ATOM   2070  CA  GLU A 269      56.510  72.857  51.557  1.00149.14           C  
ATOM   2071  C   GLU A 269      55.048  72.999  51.997  1.00150.61           C  
ATOM   2072  O   GLU A 269      54.525  74.108  52.106  1.00151.23           O  
ATOM   2073  CB  GLU A 269      56.983  74.126  50.831  1.00149.27           C  
ATOM   2074  CG  GLU A 269      56.276  74.424  49.515  1.00149.40           C  
ATOM   2075  CD  GLU A 269      56.825  75.664  48.828  1.00149.38           C  
ATOM   2076  OE1 GLU A 269      58.018  75.663  48.454  1.00149.17           O  
ATOM   2077  OE2 GLU A 269      56.064  76.641  48.666  1.00149.45           O  
ATOM   2078  N   ALA A 270      54.395  71.864  52.246  1.00152.01           N  
ATOM   2079  CA  ALA A 270      52.999  71.843  52.685  1.00153.23           C  
ATOM   2080  C   ALA A 270      52.880  72.651  53.971  1.00154.02           C  
ATOM   2081  O   ALA A 270      52.302  73.741  53.994  1.00154.03           O  
ATOM   2082  CB  ALA A 270      52.557  70.408  52.931  1.00153.17           C  
ATOM   2083  N   ALA A 271      53.423  72.089  55.044  1.00155.01           N  
ATOM   2084  CA  ALA A 271      53.438  72.746  56.341  1.00156.17           C  
ATOM   2085  C   ALA A 271      54.881  73.204  56.499  1.00157.09           C  
ATOM   2086  O   ALA A 271      55.343  73.506  57.599  1.00156.92           O  
ATOM   2087  CB  ALA A 271      53.070  71.759  57.440  1.00155.94           C  
ATOM   2088  N   LEU A 272      55.580  73.249  55.366  1.00158.33           N  
ATOM   2089  CA  LEU A 272      56.982  73.640  55.318  1.00159.72           C  
ATOM   2090  C   LEU A 272      57.197  74.996  54.649  1.00161.05           C  
ATOM   2091  O   LEU A 272      58.152  75.702  54.968  1.00161.32           O  
ATOM   2092  CB  LEU A 272      57.800  72.583  54.567  1.00159.02           C  
ATOM   2093  CG  LEU A 272      57.691  71.114  54.981  1.00158.43           C  
ATOM   2094  CD1 LEU A 272      56.289  70.600  54.696  1.00157.80           C  
ATOM   2095  CD2 LEU A 272      58.726  70.300  54.215  1.00158.11           C  
ATOM   2096  N   LYS A 273      56.315  75.354  53.720  1.00162.68           N  
ATOM   2097  CA  LYS A 273      56.429  76.621  52.999  1.00164.40           C  
ATOM   2098  C   LYS A 273      56.584  77.821  53.923  1.00165.69           C  
ATOM   2099  O   LYS A 273      57.429  78.687  53.690  1.00165.80           O  
ATOM   2100  CB  LYS A 273      55.207  76.842  52.104  1.00164.24           C  
ATOM   2101  CG  LYS A 273      55.243  78.146  51.318  1.00164.12           C  
ATOM   2102  CD  LYS A 273      53.984  78.351  50.486  1.00164.03           C  
ATOM   2103  CE  LYS A 273      52.757  78.579  51.358  1.00163.97           C  
ATOM   2104  NZ  LYS A 273      52.401  77.391  52.184  1.00163.86           N  
ATOM   2105  N   MET A 274      55.760  77.871  54.966  1.00167.29           N  
ATOM   2106  CA  MET A 274      55.794  78.975  55.919  1.00168.72           C  
ATOM   2107  C   MET A 274      56.885  78.806  56.977  1.00169.33           C  
ATOM   2108  O   MET A 274      57.124  79.711  57.778  1.00169.41           O  
ATOM   2109  CB  MET A 274      54.428  79.125  56.593  1.00169.09           C  
ATOM   2110  CG  MET A 274      53.270  79.376  55.626  1.00169.53           C  
ATOM   2111  SD  MET A 274      53.283  81.011  54.860  1.00169.59           S  
ATOM   2112  CE  MET A 274      52.350  81.958  56.067  1.00169.21           C  
ATOM   2113  N   LEU A 275      57.538  77.646  56.983  1.00169.94           N  
ATOM   2114  CA  LEU A 275      58.620  77.392  57.931  1.00170.33           C  
ATOM   2115  C   LEU A 275      59.841  78.120  57.377  1.00171.04           C  
ATOM   2116  O   LEU A 275      60.909  78.144  57.991  1.00171.10           O  
ATOM   2117  CB  LEU A 275      58.935  75.897  58.017  1.00169.42           C  
ATOM   2118  CG  LEU A 275      57.817  74.874  58.208  1.00168.63           C  
ATOM   2119  CD1 LEU A 275      58.455  73.500  58.264  1.00168.16           C  
ATOM   2120  CD2 LEU A 275      57.021  75.149  59.470  1.00168.12           C  
ATOM   2121  N   GLU A 276      59.657  78.705  56.199  1.00171.82           N  
ATOM   2122  CA  GLU A 276      60.705  79.436  55.506  1.00172.53           C  
ATOM   2123  C   GLU A 276      60.419  80.937  55.519  1.00173.18           C  
ATOM   2124  O   GLU A 276      61.303  81.749  55.246  1.00173.26           O  
ATOM   2125  CB  GLU A 276      60.818  78.911  54.069  1.00172.20           C  
ATOM   2126  CG  GLU A 276      61.777  79.669  53.170  1.00171.75           C  
ATOM   2127  CD  GLU A 276      61.094  80.774  52.389  1.00171.42           C  
ATOM   2128  OE1 GLU A 276      61.788  81.475  51.624  1.00171.31           O  
ATOM   2129  OE2 GLU A 276      59.864  80.938  52.536  1.00171.09           O  
ATOM   2130  N   GLU A 277      59.181  81.300  55.844  1.00173.85           N  
ATOM   2131  CA  GLU A 277      58.787  82.704  55.907  1.00174.48           C  
ATOM   2132  C   GLU A 277      58.872  83.187  57.357  1.00174.97           C  
ATOM   2133  O   GLU A 277      58.122  84.067  57.780  1.00175.06           O  
ATOM   2134  CB  GLU A 277      57.362  82.882  55.374  1.00174.31           C  
ATOM   2135  CG  GLU A 277      56.901  84.331  55.293  1.00174.24           C  
ATOM   2136  CD  GLU A 277      55.478  84.466  54.795  1.00174.22           C  
ATOM   2137  OE1 GLU A 277      54.953  85.599  54.789  1.00174.11           O  
ATOM   2138  OE2 GLU A 277      54.882  83.440  54.407  1.00174.31           O  
ATOM   2139  N   ILE A 278      59.794  82.596  58.111  1.00175.43           N  
ATOM   2140  CA  ILE A 278      60.004  82.946  59.513  1.00175.64           C  
ATOM   2141  C   ILE A 278      61.284  83.785  59.587  1.00175.95           C  
ATOM   2142  O   ILE A 278      61.867  83.977  60.652  1.00175.94           O  
ATOM   2143  CB  ILE A 278      60.139  81.652  60.379  1.00175.36           C  
ATOM   2144  CG1 ILE A 278      59.726  81.923  61.831  1.00175.14           C  
ATOM   2145  CG2 ILE A 278      61.559  81.109  60.298  1.00175.18           C  
ATOM   2146  CD1 ILE A 278      60.700  82.740  62.648  1.00175.12           C  
ATOM   2147  N   SER A 279      61.707  84.296  58.435  1.00176.26           N  
ATOM   2148  CA  SER A 279      62.919  85.100  58.356  1.00176.51           C  
ATOM   2149  C   SER A 279      62.660  86.522  57.871  1.00176.71           C  
ATOM   2150  O   SER A 279      63.290  87.468  58.344  1.00176.68           O  
ATOM   2151  CB  SER A 279      63.928  84.419  57.427  1.00176.58           C  
ATOM   2152  OG  SER A 279      63.360  84.174  56.150  1.00176.64           O  
ATOM   2153  N   SER A 280      61.732  86.669  56.930  1.00177.01           N  
ATOM   2154  CA  SER A 280      61.403  87.977  56.373  1.00177.30           C  
ATOM   2155  C   SER A 280      60.298  88.690  57.148  1.00177.45           C  
ATOM   2156  O   SER A 280      60.256  89.922  57.190  1.00177.55           O  
ATOM   2157  CB  SER A 280      60.991  87.835  54.903  1.00177.31           C  
ATOM   2158  OG  SER A 280      59.861  86.989  54.761  1.00177.27           O  
ATOM   2159  N   VAL A 281      59.405  87.918  57.757  1.00177.52           N  
ATOM   2160  CA  VAL A 281      58.303  88.492  58.522  1.00177.38           C  
ATOM   2161  C   VAL A 281      58.382  88.113  59.999  1.00176.98           C  
ATOM   2162  O   VAL A 281      57.360  88.012  60.679  1.00177.11           O  
ATOM   2163  CB  VAL A 281      56.933  88.037  57.956  1.00177.51           C  
ATOM   2164  CG1 VAL A 281      56.819  88.437  56.493  1.00177.45           C  
ATOM   2165  CG2 VAL A 281      56.772  86.535  58.108  1.00177.38           C  
ATOM   2166  N   LYS A 282      59.601  87.912  60.492  1.00176.26           N  
ATOM   2167  CA  LYS A 282      59.808  87.544  61.887  1.00175.29           C  
ATOM   2168  C   LYS A 282      59.732  88.752  62.818  1.00174.58           C  
ATOM   2169  O   LYS A 282      60.339  88.761  63.890  1.00174.55           O  
ATOM   2170  CB  LYS A 282      61.157  86.824  62.048  1.00175.37           C  
ATOM   2171  CG  LYS A 282      62.380  87.600  61.565  1.00175.29           C  
ATOM   2172  CD  LYS A 282      62.836  88.638  62.581  1.00175.23           C  
ATOM   2173  CE  LYS A 282      64.095  89.353  62.121  1.00175.14           C  
ATOM   2174  NZ  LYS A 282      63.881  90.089  60.846  1.00175.16           N  
ATOM   2175  N   HIS A 283      58.975  89.768  62.407  1.00173.61           N  
ATOM   2176  CA  HIS A 283      58.813  90.978  63.210  1.00172.44           C  
ATOM   2177  C   HIS A 283      57.892  90.689  64.398  1.00171.33           C  
ATOM   2178  O   HIS A 283      57.940  91.378  65.419  1.00171.35           O  
ATOM   2179  CB  HIS A 283      58.231  92.108  62.354  1.00172.77           C  
ATOM   2180  CG  HIS A 283      58.342  93.462  62.985  1.00173.06           C  
ATOM   2181  ND1 HIS A 283      57.782  93.764  64.208  1.00173.17           N  
ATOM   2182  CD2 HIS A 283      58.958  94.593  62.565  1.00173.11           C  
ATOM   2183  CE1 HIS A 283      58.049  95.021  64.514  1.00173.19           C  
ATOM   2184  NE2 HIS A 283      58.761  95.547  63.534  1.00173.17           N  
ATOM   2185  N   ILE A 284      57.052  89.665  64.249  1.00169.64           N  
ATOM   2186  CA  ILE A 284      56.121  89.241  65.296  1.00167.50           C  
ATOM   2187  C   ILE A 284      56.557  87.827  65.724  1.00165.59           C  
ATOM   2188  O   ILE A 284      56.425  86.870  64.963  1.00165.72           O  
ATOM   2189  CB  ILE A 284      54.649  89.260  64.763  1.00167.64           C  
ATOM   2190  CG1 ILE A 284      53.664  88.881  65.877  1.00167.72           C  
ATOM   2191  CG2 ILE A 284      54.519  88.367  63.536  1.00167.58           C  
ATOM   2192  CD1 ILE A 284      53.680  87.422  66.294  1.00167.51           C  
ATOM   2193  N   PRO A 285      57.074  87.687  66.961  1.00163.39           N  
ATOM   2194  CA  PRO A 285      57.565  86.441  67.567  1.00161.14           C  
ATOM   2195  C   PRO A 285      56.649  85.220  67.679  1.00158.93           C  
ATOM   2196  O   PRO A 285      56.817  84.413  68.593  1.00158.66           O  
ATOM   2197  CB  PRO A 285      58.052  86.898  68.941  1.00161.51           C  
ATOM   2198  CG  PRO A 285      58.501  88.293  68.686  1.00162.24           C  
ATOM   2199  CD  PRO A 285      57.367  88.828  67.847  1.00163.00           C  
ATOM   2200  N   GLU A 286      55.693  85.071  66.766  1.00156.40           N  
ATOM   2201  CA  GLU A 286      54.809  83.910  66.811  1.00153.64           C  
ATOM   2202  C   GLU A 286      53.958  83.710  65.564  1.00152.01           C  
ATOM   2203  O   GLU A 286      54.072  82.689  64.886  1.00151.62           O  
ATOM   2204  CB  GLU A 286      53.898  83.976  68.036  1.00153.30           C  
ATOM   2205  CG  GLU A 286      52.968  82.781  68.156  1.00152.36           C  
ATOM   2206  CD  GLU A 286      53.702  81.460  68.034  1.00151.83           C  
ATOM   2207  OE1 GLU A 286      54.227  81.165  66.940  1.00151.40           O  
ATOM   2208  OE2 GLU A 286      53.757  80.717  69.034  1.00151.84           O  
ATOM   2209  N   PHE A 287      53.096  84.675  65.271  1.00150.22           N  
ATOM   2210  CA  PHE A 287      52.235  84.584  64.102  1.00148.67           C  
ATOM   2211  C   PHE A 287      53.023  84.663  62.802  1.00147.71           C  
ATOM   2212  O   PHE A 287      52.439  84.670  61.720  1.00147.29           O  
ATOM   2213  CB  PHE A 287      51.175  85.691  64.132  1.00148.56           C  
ATOM   2214  CG  PHE A 287      49.955  85.344  64.946  1.00148.63           C  
ATOM   2215  CD1 PHE A 287      49.132  84.284  64.572  1.00148.55           C  
ATOM   2216  CD2 PHE A 287      49.623  86.078  66.082  1.00148.51           C  
ATOM   2217  CE1 PHE A 287      47.995  83.959  65.316  1.00148.28           C  
ATOM   2218  CE2 PHE A 287      48.487  85.761  66.833  1.00148.25           C  
ATOM   2219  CZ  PHE A 287      47.673  84.699  66.447  1.00148.09           C  
ATOM   2220  N   PHE A 288      54.349  84.717  62.909  1.00146.86           N  
ATOM   2221  CA  PHE A 288      55.199  84.798  61.724  1.00145.93           C  
ATOM   2222  C   PHE A 288      55.208  83.503  60.914  1.00145.06           C  
ATOM   2223  O   PHE A 288      55.105  83.529  59.685  1.00145.05           O  
ATOM   2224  CB  PHE A 288      56.642  85.208  62.097  1.00146.31           C  
ATOM   2225  CG  PHE A 288      57.233  84.466  63.286  1.00146.69           C  
ATOM   2226  CD1 PHE A 288      56.775  83.207  63.666  1.00146.83           C  
ATOM   2227  CD2 PHE A 288      58.295  85.022  63.998  1.00146.79           C  
ATOM   2228  CE1 PHE A 288      57.358  82.514  64.726  1.00146.84           C  
ATOM   2229  CE2 PHE A 288      58.887  84.338  65.062  1.00146.72           C  
ATOM   2230  CZ  PHE A 288      58.417  83.081  65.424  1.00146.82           C  
ATOM   2231  N   ARG A 289      55.477  82.395  61.598  1.00143.88           N  
ATOM   2232  CA  ARG A 289      55.476  81.061  61.009  1.00142.47           C  
ATOM   2233  C   ARG A 289      54.301  80.128  61.370  1.00141.41           C  
ATOM   2234  O   ARG A 289      53.206  80.193  60.805  1.00141.22           O  
ATOM   2235  CB  ARG A 289      56.803  80.394  61.359  1.00142.24           C  
ATOM   2236  CG  ARG A 289      57.036  79.037  60.765  1.00141.55           C  
ATOM   2237  CD  ARG A 289      58.322  78.505  61.346  1.00140.85           C  
ATOM   2238  NE  ARG A 289      58.573  77.126  60.962  1.00140.28           N  
ATOM   2239  CZ  ARG A 289      59.559  76.385  61.455  1.00139.99           C  
ATOM   2240  NH1 ARG A 289      59.710  75.135  61.043  1.00139.72           N  
ATOM   2241  NH2 ARG A 289      60.389  76.890  62.361  1.00139.53           N  
ATOM   2242  N   ARG A 290      54.567  79.295  62.377  1.00140.14           N  
ATOM   2243  CA  ARG A 290      53.647  78.287  62.893  1.00138.80           C  
ATOM   2244  C   ARG A 290      52.478  78.935  63.612  1.00137.95           C  
ATOM   2245  O   ARG A 290      52.106  78.532  64.713  1.00137.99           O  
ATOM   2246  CB  ARG A 290      54.410  77.358  63.842  1.00138.85           C  
ATOM   2247  CG  ARG A 290      53.623  76.172  64.373  1.00138.80           C  
ATOM   2248  CD  ARG A 290      54.517  75.254  65.194  1.00138.51           C  
ATOM   2249  NE  ARG A 290      55.621  74.734  64.393  1.00138.27           N  
ATOM   2250  CZ  ARG A 290      56.547  73.894  64.843  1.00138.26           C  
ATOM   2251  NH1 ARG A 290      57.513  73.478  64.035  1.00138.01           N  
ATOM   2252  NH2 ARG A 290      56.508  73.469  66.099  1.00138.70           N  
ATOM   2253  N   ALA A 291      51.907  79.951  62.978  1.00136.74           N  
ATOM   2254  CA  ALA A 291      50.772  80.668  63.536  1.00135.45           C  
ATOM   2255  C   ALA A 291      50.086  81.434  62.415  1.00134.57           C  
ATOM   2256  O   ALA A 291      49.058  82.075  62.619  1.00134.25           O  
ATOM   2257  CB  ALA A 291      51.238  81.617  64.623  1.00135.45           C  
ATOM   2258  N   LYS A 292      50.674  81.352  61.228  1.00133.84           N  
ATOM   2259  CA  LYS A 292      50.151  82.005  60.034  1.00133.28           C  
ATOM   2260  C   LYS A 292      50.387  81.009  58.909  1.00132.90           C  
ATOM   2261  O   LYS A 292      49.886  81.155  57.792  1.00132.60           O  
ATOM   2262  CB  LYS A 292      50.924  83.295  59.763  1.00133.14           C  
ATOM   2263  CG  LYS A 292      50.449  84.077  58.551  1.00133.29           C  
ATOM   2264  CD  LYS A 292      51.259  85.359  58.382  1.00133.66           C  
ATOM   2265  CE  LYS A 292      50.797  86.167  57.173  1.00133.78           C  
ATOM   2266  NZ  LYS A 292      51.586  87.421  56.993  1.00133.57           N  
ATOM   2267  N   ASP A 293      51.165  79.986  59.246  1.00132.60           N  
ATOM   2268  CA  ASP A 293      51.527  78.914  58.333  1.00132.05           C  
ATOM   2269  C   ASP A 293      50.298  78.202  57.783  1.00131.01           C  
ATOM   2270  O   ASP A 293      49.921  78.395  56.623  1.00131.11           O  
ATOM   2271  CB  ASP A 293      52.429  77.902  59.061  1.00132.83           C  
ATOM   2272  CG  ASP A 293      52.899  76.766  58.160  1.00133.44           C  
ATOM   2273  OD1 ASP A 293      52.043  76.053  57.592  1.00133.81           O  
ATOM   2274  OD2 ASP A 293      54.130  76.582  58.028  1.00133.73           O  
ATOM   2275  N   LYS A 294      49.670  77.393  58.632  1.00129.41           N  
ATOM   2276  CA  LYS A 294      48.508  76.613  58.231  1.00127.41           C  
ATOM   2277  C   LYS A 294      47.417  77.358  57.469  1.00125.97           C  
ATOM   2278  O   LYS A 294      46.528  77.990  58.047  1.00125.64           O  
ATOM   2279  CB  LYS A 294      47.913  75.867  59.442  1.00127.21           C  
ATOM   2280  CG  LYS A 294      47.210  76.725  60.479  1.00126.32           C  
ATOM   2281  CD  LYS A 294      46.889  75.941  61.757  1.00125.38           C  
ATOM   2282  CE  LYS A 294      46.112  74.655  61.502  1.00124.52           C  
ATOM   2283  NZ  LYS A 294      46.977  73.530  61.069  1.00123.55           N  
ATOM   2284  N   ASN A 295      47.528  77.283  56.147  1.00124.13           N  
ATOM   2285  CA  ASN A 295      46.564  77.868  55.230  1.00121.71           C  
ATOM   2286  C   ASN A 295      45.696  76.651  54.953  1.00119.95           C  
ATOM   2287  O   ASN A 295      44.489  76.743  54.721  1.00119.83           O  
ATOM   2288  CB  ASN A 295      47.258  78.312  53.947  1.00121.72           C  
ATOM   2289  CG  ASN A 295      46.312  78.981  52.984  1.00121.78           C  
ATOM   2290  OD1 ASN A 295      45.806  80.069  53.254  1.00122.12           O  
ATOM   2291  ND2 ASN A 295      46.057  78.332  51.854  1.00121.70           N  
ATOM   2292  N   ASP A 296      46.366  75.504  54.994  1.00117.50           N  
ATOM   2293  CA  ASP A 296      45.769  74.192  54.805  1.00114.57           C  
ATOM   2294  C   ASP A 296      46.127  73.455  56.101  1.00112.28           C  
ATOM   2295  O   ASP A 296      47.085  72.683  56.139  1.00112.19           O  
ATOM   2296  CB  ASP A 296      46.405  73.495  53.595  1.00114.90           C  
ATOM   2297  CG  ASP A 296      45.748  72.164  53.268  1.00115.12           C  
ATOM   2298  OD1 ASP A 296      45.761  71.258  54.127  1.00115.05           O  
ATOM   2299  OD2 ASP A 296      45.220  72.023  52.144  1.00115.38           O  
ATOM   2300  N   SER A 297      45.367  73.734  57.161  1.00109.29           N  
ATOM   2301  CA  SER A 297      45.563  73.146  58.498  1.00106.02           C  
ATOM   2302  C   SER A 297      46.122  71.719  58.533  1.00103.09           C  
ATOM   2303  O   SER A 297      45.967  70.957  57.576  1.00103.61           O  
ATOM   2304  CB  SER A 297      44.241  73.178  59.280  1.00106.74           C  
ATOM   2305  OG  SER A 297      43.808  74.506  59.523  1.00107.35           O  
ATOM   2306  N   PHE A 298      46.758  71.355  59.648  1.00 98.57           N  
ATOM   2307  CA  PHE A 298      47.333  70.019  59.790  1.00 93.37           C  
ATOM   2308  C   PHE A 298      47.267  69.453  61.203  1.00 88.72           C  
ATOM   2309  O   PHE A 298      47.618  70.121  62.173  1.00 87.42           O  
ATOM   2310  CB  PHE A 298      48.792  70.013  59.317  1.00 95.15           C  
ATOM   2311  CG  PHE A 298      48.959  70.304  57.848  1.00 96.80           C  
ATOM   2312  CD1 PHE A 298      48.379  69.478  56.887  1.00 97.62           C  
ATOM   2313  CD2 PHE A 298      49.698  71.405  57.425  1.00 97.30           C  
ATOM   2314  CE1 PHE A 298      48.534  69.745  55.522  1.00 98.15           C  
ATOM   2315  CE2 PHE A 298      49.860  71.682  56.065  1.00 98.01           C  
ATOM   2316  CZ  PHE A 298      49.276  70.849  55.113  1.00 98.17           C  
ATOM   2317  N   ARG A 299      46.808  68.209  61.302  1.00 83.88           N  
ATOM   2318  CA  ARG A 299      46.712  67.516  62.580  1.00 78.81           C  
ATOM   2319  C   ARG A 299      48.066  66.859  62.747  1.00 75.99           C  
ATOM   2320  O   ARG A 299      48.325  66.157  63.729  1.00 75.09           O  
ATOM   2321  CB  ARG A 299      45.606  66.434  62.538  1.00 77.92           C  
ATOM   2322  CG  ARG A 299      45.991  65.050  61.952  1.00 75.71           C  
ATOM   2323  CD  ARG A 299      46.070  63.979  63.054  1.00 73.80           C  
ATOM   2324  NE  ARG A 299      46.285  62.608  62.568  1.00 72.67           N  
ATOM   2325  CZ  ARG A 299      45.383  61.867  61.921  1.00 71.54           C  
ATOM   2326  NH1 ARG A 299      45.689  60.632  61.533  1.00 69.83           N  
ATOM   2327  NH2 ARG A 299      44.176  62.354  61.657  1.00 71.26           N  
ATOM   2328  N   LEU A 300      48.949  67.129  61.791  1.00 72.95           N  
ATOM   2329  CA  LEU A 300      50.240  66.485  61.820  1.00 69.22           C  
ATOM   2330  C   LEU A 300      51.152  67.424  62.654  1.00 65.61           C  
ATOM   2331  O   LEU A 300      52.188  67.003  63.167  1.00 65.02           O  
ATOM   2332  CB  LEU A 300      50.683  66.227  60.357  1.00 70.87           C  
ATOM   2333  CG  LEU A 300      51.865  65.310  59.980  1.00 71.77           C  
ATOM   2334  CD1 LEU A 300      52.061  65.375  58.469  1.00 72.54           C  
ATOM   2335  CD2 LEU A 300      53.132  65.628  60.724  1.00 72.92           C  
ATOM   2336  N   MET A 301      50.712  68.678  62.839  1.00 59.71           N  
ATOM   2337  CA  MET A 301      51.425  69.675  63.668  1.00 54.56           C  
ATOM   2338  C   MET A 301      50.963  69.521  65.125  1.00 50.72           C  
ATOM   2339  O   MET A 301      51.505  70.152  66.041  1.00 49.77           O  
ATOM   2340  CB  MET A 301      51.102  71.110  63.228  1.00 55.37           C  
ATOM   2341  CG  MET A 301      51.554  71.478  61.830  1.00 56.76           C  
ATOM   2342  SD  MET A 301      51.198  73.195  61.368  1.00 59.13           S  
ATOM   2343  CE  MET A 301      49.591  73.013  60.625  1.00 57.92           C  
ATOM   2344  N   GLY A 302      49.934  68.694  65.309  1.00 46.48           N  
ATOM   2345  CA  GLY A 302      49.378  68.433  66.624  1.00 40.80           C  
ATOM   2346  C   GLY A 302      48.095  69.189  66.918  1.00 37.34           C  
ATOM   2347  O   GLY A 302      47.773  69.410  68.085  1.00 36.54           O  
ATOM   2348  N   PHE A 303      47.360  69.579  65.876  1.00 33.84           N  
ATOM   2349  CA  PHE A 303      46.117  70.326  66.054  1.00 30.79           C  
ATOM   2350  C   PHE A 303      44.907  69.698  65.362  1.00 29.45           C  
ATOM   2351  O   PHE A 303      44.794  69.730  64.137  1.00 28.84           O  
ATOM   2352  CB  PHE A 303      46.316  71.769  65.581  1.00 29.20           C  
ATOM   2353  CG  PHE A 303      47.355  72.516  66.370  1.00 28.50           C  
ATOM   2354  CD1 PHE A 303      47.110  72.887  67.692  1.00 27.61           C  
ATOM   2355  CD2 PHE A 303      48.603  72.800  65.814  1.00 27.94           C  
ATOM   2356  CE1 PHE A 303      48.092  73.526  68.454  1.00 27.98           C  
ATOM   2357  CE2 PHE A 303      49.594  73.439  66.568  1.00 27.48           C  
ATOM   2358  CZ  PHE A 303      49.337  73.802  67.892  1.00 27.70           C  
ATOM   2359  N   GLY A 304      44.010  69.132  66.175  1.00 27.43           N  
ATOM   2360  CA  GLY A 304      42.805  68.484  65.682  1.00 25.65           C  
ATOM   2361  C   GLY A 304      43.008  67.038  65.254  1.00 24.48           C  
ATOM   2362  O   GLY A 304      44.139  66.591  65.060  1.00 24.54           O  
ATOM   2363  N   HIS A 305      41.912  66.298  65.121  1.00 23.80           N  
ATOM   2364  CA  HIS A 305      41.968  64.902  64.685  1.00 23.28           C  
ATOM   2365  C   HIS A 305      40.612  64.496  64.124  1.00 22.83           C  
ATOM   2366  O   HIS A 305      39.580  64.697  64.770  1.00 23.61           O  
ATOM   2367  CB  HIS A 305      42.345  63.960  65.834  1.00 22.40           C  
ATOM   2368  CG  HIS A 305      42.749  62.591  65.373  1.00 23.44           C  
ATOM   2369  ND1 HIS A 305      44.030  62.099  65.520  1.00 24.64           N  
ATOM   2370  CD2 HIS A 305      42.052  61.630  64.721  1.00 24.58           C  
ATOM   2371  CE1 HIS A 305      44.104  60.895  64.980  1.00 24.37           C  
ATOM   2372  NE2 HIS A 305      42.917  60.587  64.486  1.00 25.56           N  
ATOM   2373  N   ARG A 306      40.621  63.913  62.928  1.00 22.01           N  
ATOM   2374  CA  ARG A 306      39.390  63.500  62.256  1.00 21.77           C  
ATOM   2375  C   ARG A 306      38.554  62.477  63.023  1.00 22.11           C  
ATOM   2376  O   ARG A 306      37.380  62.261  62.695  1.00 22.59           O  
ATOM   2377  CB  ARG A 306      39.716  62.956  60.853  1.00 20.81           C  
ATOM   2378  CG  ARG A 306      40.379  61.588  60.819  1.00 20.38           C  
ATOM   2379  CD  ARG A 306      39.347  60.467  60.727  1.00 21.66           C  
ATOM   2380  NE  ARG A 306      39.954  59.137  60.749  1.00 22.56           N  
ATOM   2381  CZ  ARG A 306      39.276  58.001  60.616  1.00 24.04           C  
ATOM   2382  NH1 ARG A 306      37.962  58.030  60.446  1.00 26.48           N  
ATOM   2383  NH2 ARG A 306      39.905  56.832  60.659  1.00 24.89           N  
ATOM   2384  N   VAL A 307      39.151  61.856  64.037  1.00 20.72           N  
ATOM   2385  CA  VAL A 307      38.464  60.840  64.826  1.00 20.57           C  
ATOM   2386  C   VAL A 307      37.679  61.398  66.022  1.00 21.86           C  
ATOM   2387  O   VAL A 307      36.471  61.162  66.149  1.00 21.37           O  
ATOM   2388  CB  VAL A 307      39.484  59.759  65.317  1.00 20.16           C  
ATOM   2389  CG1 VAL A 307      38.904  58.934  66.461  1.00 17.91           C  
ATOM   2390  CG2 VAL A 307      39.852  58.839  64.156  1.00 18.95           C  
ATOM   2391  N   TYR A 308      38.370  62.137  66.889  1.00 22.57           N  
ATOM   2392  CA  TYR A 308      37.761  62.708  68.085  1.00 21.33           C  
ATOM   2393  C   TYR A 308      37.197  64.094  67.839  1.00 21.89           C  
ATOM   2394  O   TYR A 308      37.850  64.964  67.266  1.00 21.36           O  
ATOM   2395  CB  TYR A 308      38.782  62.743  69.222  1.00 20.37           C  
ATOM   2396  CG  TYR A 308      39.369  61.383  69.527  1.00 20.02           C  
ATOM   2397  CD1 TYR A 308      38.573  60.355  70.040  1.00 19.67           C  
ATOM   2398  CD2 TYR A 308      40.714  61.111  69.266  1.00 18.25           C  
ATOM   2399  CE1 TYR A 308      39.104  59.089  70.284  1.00 20.05           C  
ATOM   2400  CE2 TYR A 308      41.255  59.855  69.504  1.00 18.57           C  
ATOM   2401  CZ  TYR A 308      40.451  58.846  70.012  1.00 19.26           C  
ATOM   2402  OH  TYR A 308      40.993  57.598  70.239  1.00 18.45           O  
ATOM   2403  N   LYS A 309      35.972  64.282  68.309  1.00 22.94           N  
ATOM   2404  CA  LYS A 309      35.238  65.524  68.142  1.00 22.71           C  
ATOM   2405  C   LYS A 309      35.761  66.765  68.855  1.00 21.68           C  
ATOM   2406  O   LYS A 309      36.041  67.777  68.217  1.00 22.31           O  
ATOM   2407  CB  LYS A 309      33.781  65.316  68.562  1.00 23.43           C  
ATOM   2408  CG  LYS A 309      32.915  66.521  68.291  1.00 26.13           C  
ATOM   2409  CD  LYS A 309      31.656  66.531  69.130  1.00 27.27           C  
ATOM   2410  CE  LYS A 309      30.862  67.809  68.858  1.00 29.55           C  
ATOM   2411  NZ  LYS A 309      31.684  69.064  69.008  1.00 29.72           N  
ATOM   2412  N   ASN A 310      35.880  66.686  70.174  1.00 20.72           N  
ATOM   2413  CA  ASN A 310      36.284  67.836  70.971  1.00 20.46           C  
ATOM   2414  C   ASN A 310      37.664  67.773  71.583  1.00 20.78           C  
ATOM   2415  O   ASN A 310      38.275  68.807  71.866  1.00 20.24           O  
ATOM   2416  CB  ASN A 310      35.267  68.051  72.087  1.00 20.44           C  
ATOM   2417  CG  ASN A 310      33.853  68.144  71.570  1.00 20.42           C  
ATOM   2418  OD1 ASN A 310      33.556  68.967  70.703  1.00 21.97           O  
ATOM   2419  ND2 ASN A 310      32.967  67.301  72.096  1.00 19.29           N  
ATOM   2420  N   TYR A 311      38.147  66.559  71.809  1.00 21.69           N  
ATOM   2421  CA  TYR A 311      39.459  66.375  72.406  1.00 21.38           C  
ATOM   2422  C   TYR A 311      39.991  64.973  72.132  1.00 20.34           C  
ATOM   2423  O   TYR A 311      39.225  64.029  71.912  1.00 19.98           O  
ATOM   2424  CB  TYR A 311      39.398  66.611  73.928  1.00 22.73           C  
ATOM   2425  CG  TYR A 311      38.681  65.516  74.714  1.00 24.95           C  
ATOM   2426  CD1 TYR A 311      37.285  65.425  74.723  1.00 25.05           C  
ATOM   2427  CD2 TYR A 311      39.404  64.558  75.428  1.00 25.50           C  
ATOM   2428  CE1 TYR A 311      36.631  64.407  75.421  1.00 26.93           C  
ATOM   2429  CE2 TYR A 311      38.761  63.537  76.126  1.00 25.67           C  
ATOM   2430  CZ  TYR A 311      37.376  63.464  76.118  1.00 26.68           C  
ATOM   2431  OH  TYR A 311      36.740  62.437  76.792  1.00 28.92           O  
ATOM   2432  N   ASP A 312      41.314  64.862  72.155  1.00 18.29           N  
ATOM   2433  CA  ASP A 312      42.019  63.613  71.938  1.00 16.69           C  
ATOM   2434  C   ASP A 312      42.201  62.974  73.326  1.00 16.43           C  
ATOM   2435  O   ASP A 312      43.072  63.391  74.092  1.00 15.60           O  
ATOM   2436  CB  ASP A 312      43.376  63.938  71.325  1.00 17.77           C  
ATOM   2437  CG  ASP A 312      44.034  62.744  70.687  1.00 18.74           C  
ATOM   2438  OD1 ASP A 312      43.882  61.623  71.215  1.00 20.41           O  
ATOM   2439  OD2 ASP A 312      44.718  62.936  69.662  1.00 19.54           O  
ATOM   2440  N   PRO A 313      41.389  61.957  73.671  1.00 15.28           N  
ATOM   2441  CA  PRO A 313      41.543  61.336  74.997  1.00 15.35           C  
ATOM   2442  C   PRO A 313      42.986  61.008  75.430  1.00 16.06           C  
ATOM   2443  O   PRO A 313      43.332  61.111  76.614  1.00 15.61           O  
ATOM   2444  CB  PRO A 313      40.648  60.080  74.911  1.00 14.31           C  
ATOM   2445  CG  PRO A 313      40.533  59.803  73.439  1.00 11.62           C  
ATOM   2446  CD  PRO A 313      40.448  61.190  72.832  1.00 14.43           C  
ATOM   2447  N   ARG A 314      43.822  60.623  74.467  1.00 15.85           N  
ATOM   2448  CA  ARG A 314      45.207  60.264  74.743  1.00 14.81           C  
ATOM   2449  C   ARG A 314      46.031  61.445  75.254  1.00 15.76           C  
ATOM   2450  O   ARG A 314      46.951  61.268  76.055  1.00 15.46           O  
ATOM   2451  CB  ARG A 314      45.867  59.714  73.476  1.00 13.18           C  
ATOM   2452  CG  ARG A 314      45.270  58.435  72.928  1.00 12.64           C  
ATOM   2453  CD  ARG A 314      45.862  58.110  71.548  1.00 13.23           C  
ATOM   2454  NE  ARG A 314      45.612  59.179  70.574  1.00 12.00           N  
ATOM   2455  CZ  ARG A 314      46.039  59.170  69.313  1.00 10.11           C  
ATOM   2456  NH1 ARG A 314      45.762  60.182  68.504  1.00 10.06           N  
ATOM   2457  NH2 ARG A 314      46.742  58.146  68.859  1.00 11.66           N  
ATOM   2458  N   ALA A 315      45.698  62.645  74.787  1.00 16.56           N  
ATOM   2459  CA  ALA A 315      46.428  63.855  75.161  1.00 17.12           C  
ATOM   2460  C   ALA A 315      46.321  64.295  76.622  1.00 18.01           C  
ATOM   2461  O   ALA A 315      47.155  65.069  77.086  1.00 18.45           O  
ATOM   2462  CB  ALA A 315      46.021  65.002  74.248  1.00 15.03           C  
ATOM   2463  N   THR A 316      45.314  63.815  77.350  1.00 18.62           N  
ATOM   2464  CA  THR A 316      45.161  64.198  78.755  1.00 19.22           C  
ATOM   2465  C   THR A 316      46.411  63.845  79.556  1.00 19.96           C  
ATOM   2466  O   THR A 316      47.097  64.727  80.077  1.00 19.84           O  
ATOM   2467  CB  THR A 316      43.940  63.508  79.411  1.00 20.66           C  
ATOM   2468  OG1 THR A 316      42.728  63.970  78.789  1.00 21.49           O  
ATOM   2469  CG2 THR A 316      43.895  63.815  80.913  1.00 19.74           C  
ATOM   2470  N   VAL A 317      46.708  62.553  79.651  1.00 20.45           N  
ATOM   2471  CA  VAL A 317      47.881  62.099  80.382  1.00 20.14           C  
ATOM   2472  C   VAL A 317      49.165  62.559  79.698  1.00 20.93           C  
ATOM   2473  O   VAL A 317      50.207  62.677  80.334  1.00 20.78           O  
ATOM   2474  CB  VAL A 317      47.896  60.564  80.508  1.00 20.26           C  
ATOM   2475  CG1 VAL A 317      49.212  60.097  81.130  1.00 19.39           C  
ATOM   2476  CG2 VAL A 317      46.725  60.112  81.356  1.00 18.14           C  
ATOM   2477  N   MET A 318      49.095  62.815  78.398  1.00 21.29           N  
ATOM   2478  CA  MET A 318      50.276  63.271  77.681  1.00 21.37           C  
ATOM   2479  C   MET A 318      50.592  64.717  78.064  1.00 22.15           C  
ATOM   2480  O   MET A 318      51.761  65.088  78.168  1.00 21.37           O  
ATOM   2481  CB  MET A 318      50.073  63.165  76.170  1.00 19.90           C  
ATOM   2482  CG  MET A 318      51.336  63.475  75.368  1.00 19.82           C  
ATOM   2483  SD  MET A 318      52.476  62.072  75.174  1.00 22.86           S  
ATOM   2484  CE  MET A 318      53.135  61.862  76.863  1.00 20.29           C  
ATOM   2485  N   ARG A 319      49.555  65.530  78.271  1.00 23.08           N  
ATOM   2486  CA  ARG A 319      49.761  66.919  78.663  1.00 25.00           C  
ATOM   2487  C   ARG A 319      50.358  66.940  80.063  1.00 26.96           C  
ATOM   2488  O   ARG A 319      51.217  67.761  80.367  1.00 27.68           O  
ATOM   2489  CB  ARG A 319      48.445  67.707  78.661  1.00 24.50           C  
ATOM   2490  CG  ARG A 319      48.626  69.166  79.086  1.00 25.01           C  
ATOM   2491  CD  ARG A 319      47.347  70.000  78.971  1.00 24.82           C  
ATOM   2492  NE  ARG A 319      47.625  71.442  78.898  1.00 24.52           N  
ATOM   2493  CZ  ARG A 319      47.865  72.236  79.942  1.00 24.87           C  
ATOM   2494  NH1 ARG A 319      48.113  73.526  79.744  1.00 24.23           N  
ATOM   2495  NH2 ARG A 319      47.838  71.758  81.181  1.00 23.85           N  
ATOM   2496  N   GLU A 320      49.900  66.032  80.916  1.00 29.51           N  
ATOM   2497  CA  GLU A 320      50.416  65.954  82.277  1.00 32.15           C  
ATOM   2498  C   GLU A 320      51.891  65.554  82.227  1.00 32.92           C  
ATOM   2499  O   GLU A 320      52.744  66.170  82.877  1.00 32.18           O  
ATOM   2500  CB  GLU A 320      49.601  64.936  83.080  1.00 34.50           C  
ATOM   2501  CG  GLU A 320      48.157  65.380  83.312  1.00 38.75           C  
ATOM   2502  CD  GLU A 320      47.270  64.318  83.961  1.00 41.63           C  
ATOM   2503  OE1 GLU A 320      46.202  64.700  84.492  1.00 43.92           O  
ATOM   2504  OE2 GLU A 320      47.617  63.114  83.932  1.00 42.47           O  
ATOM   2505  N   THR A 321      52.179  64.526  81.434  1.00 33.55           N  
ATOM   2506  CA  THR A 321      53.532  64.013  81.256  1.00 33.07           C  
ATOM   2507  C   THR A 321      54.447  65.138  80.790  1.00 33.92           C  
ATOM   2508  O   THR A 321      55.551  65.325  81.304  1.00 33.83           O  
ATOM   2509  CB  THR A 321      53.552  62.910  80.193  1.00 32.73           C  
ATOM   2510  OG1 THR A 321      52.688  61.843  80.599  1.00 31.43           O  
ATOM   2511  CG2 THR A 321      54.966  62.388  79.990  1.00 32.36           C  
ATOM   2512  N   CYS A 322      53.969  65.874  79.795  1.00 34.08           N  
ATOM   2513  CA  CYS A 322      54.696  66.992  79.221  1.00 34.18           C  
ATOM   2514  C   CYS A 322      55.147  67.944  80.327  1.00 36.14           C  
ATOM   2515  O   CYS A 322      56.279  68.418  80.325  1.00 35.86           O  
ATOM   2516  CB  CYS A 322      53.780  67.706  78.225  1.00 32.74           C  
ATOM   2517  SG  CYS A 322      54.461  69.145  77.414  1.00 30.05           S  
ATOM   2518  N   HIS A 323      54.257  68.203  81.282  1.00 39.09           N  
ATOM   2519  CA  HIS A 323      54.545  69.097  82.403  1.00 41.30           C  
ATOM   2520  C   HIS A 323      55.758  68.668  83.242  1.00 41.83           C  
ATOM   2521  O   HIS A 323      56.641  69.482  83.518  1.00 41.27           O  
ATOM   2522  CB  HIS A 323      53.293  69.229  83.288  1.00 43.74           C  
ATOM   2523  CG  HIS A 323      53.502  70.037  84.534  1.00 46.85           C  
ATOM   2524  ND1 HIS A 323      53.858  69.470  85.742  1.00 47.28           N  
ATOM   2525  CD2 HIS A 323      53.420  71.372  84.757  1.00 47.47           C  
ATOM   2526  CE1 HIS A 323      53.985  70.420  86.652  1.00 47.60           C  
ATOM   2527  NE2 HIS A 323      53.725  71.583  86.081  1.00 47.55           N  
ATOM   2528  N   GLU A 324      55.806  67.400  83.644  1.00 42.49           N  
ATOM   2529  CA  GLU A 324      56.919  66.902  84.451  1.00 43.47           C  
ATOM   2530  C   GLU A 324      58.260  67.006  83.731  1.00 44.02           C  
ATOM   2531  O   GLU A 324      59.259  67.408  84.324  1.00 43.80           O  
ATOM   2532  CB  GLU A 324      56.687  65.446  84.839  1.00 44.63           C  
ATOM   2533  CG  GLU A 324      55.364  65.176  85.513  1.00 48.15           C  
ATOM   2534  CD  GLU A 324      55.213  63.716  85.898  1.00 50.31           C  
ATOM   2535  OE1 GLU A 324      54.101  63.307  86.307  1.00 51.52           O  
ATOM   2536  OE2 GLU A 324      56.215  62.977  85.793  1.00 51.03           O  
ATOM   2537  N   VAL A 325      58.281  66.623  82.457  1.00 44.91           N  
ATOM   2538  CA  VAL A 325      59.502  66.669  81.655  1.00 45.28           C  
ATOM   2539  C   VAL A 325      60.086  68.072  81.615  1.00 46.67           C  
ATOM   2540  O   VAL A 325      61.278  68.260  81.838  1.00 46.68           O  
ATOM   2541  CB  VAL A 325      59.239  66.192  80.207  1.00 44.15           C  
ATOM   2542  CG1 VAL A 325      60.397  66.586  79.291  1.00 43.02           C  
ATOM   2543  CG2 VAL A 325      59.054  64.690  80.197  1.00 42.79           C  
ATOM   2544  N   LEU A 326      59.245  69.055  81.320  1.00 48.83           N  
ATOM   2545  CA  LEU A 326      59.693  70.440  81.264  1.00 51.62           C  
ATOM   2546  C   LEU A 326      60.135  70.873  82.658  1.00 54.76           C  
ATOM   2547  O   LEU A 326      61.070  71.658  82.815  1.00 54.42           O  
ATOM   2548  CB  LEU A 326      58.559  71.335  80.755  1.00 49.25           C  
ATOM   2549  CG  LEU A 326      58.297  71.357  79.243  1.00 48.15           C  
ATOM   2550  CD1 LEU A 326      58.268  69.956  78.680  1.00 48.89           C  
ATOM   2551  CD2 LEU A 326      56.992  72.066  78.968  1.00 47.52           C  
ATOM   2552  N   LYS A 327      59.463  70.331  83.667  1.00 59.66           N  
ATOM   2553  CA  LYS A 327      59.756  70.634  85.062  1.00 65.17           C  
ATOM   2554  C   LYS A 327      60.985  69.865  85.552  1.00 68.57           C  
ATOM   2555  O   LYS A 327      61.377  69.971  86.713  1.00 69.53           O  
ATOM   2556  CB  LYS A 327      58.536  70.289  85.929  1.00 65.76           C  
ATOM   2557  CG  LYS A 327      58.661  70.674  87.396  1.00 67.27           C  
ATOM   2558  CD  LYS A 327      57.329  70.536  88.132  1.00 69.35           C  
ATOM   2559  CE  LYS A 327      57.447  71.016  89.582  1.00 70.69           C  
ATOM   2560  NZ  LYS A 327      56.133  71.112  90.288  1.00 70.72           N  
ATOM   2561  N   GLU A 328      61.595  69.091  84.661  1.00 72.45           N  
ATOM   2562  CA  GLU A 328      62.771  68.310  85.014  1.00 76.03           C  
ATOM   2563  C   GLU A 328      63.992  68.821  84.261  1.00 78.72           C  
ATOM   2564  O   GLU A 328      65.030  69.102  84.861  1.00 78.42           O  
ATOM   2565  CB  GLU A 328      62.537  66.833  84.684  1.00 76.45           C  
ATOM   2566  CG  GLU A 328      63.708  65.924  85.018  1.00 77.49           C  
ATOM   2567  CD  GLU A 328      63.974  65.833  86.508  1.00 78.37           C  
ATOM   2568  OE1 GLU A 328      64.965  65.178  86.899  1.00 78.39           O  
ATOM   2569  OE2 GLU A 328      63.189  66.412  87.289  1.00 79.53           O  
ATOM   2570  N   LEU A 329      63.858  68.946  82.944  1.00 82.43           N  
ATOM   2571  CA  LEU A 329      64.949  69.423  82.101  1.00 86.50           C  
ATOM   2572  C   LEU A 329      65.216  70.909  82.337  1.00 89.64           C  
ATOM   2573  O   LEU A 329      65.869  71.577  81.531  1.00 89.56           O  
ATOM   2574  CB  LEU A 329      64.626  69.167  80.624  1.00 85.57           C  
ATOM   2575  CG  LEU A 329      64.405  67.702  80.233  1.00 84.49           C  
ATOM   2576  CD1 LEU A 329      64.191  67.597  78.733  1.00 84.11           C  
ATOM   2577  CD2 LEU A 329      65.603  66.873  80.649  1.00 83.76           C  
ATOM   2578  N   GLY A 330      64.700  71.400  83.460  1.00 93.27           N  
ATOM   2579  CA  GLY A 330      64.862  72.786  83.862  1.00 97.86           C  
ATOM   2580  C   GLY A 330      65.337  73.799  82.838  1.00101.23           C  
ATOM   2581  O   GLY A 330      64.695  74.006  81.807  1.00101.43           O  
ATOM   2582  N   THR A 331      66.474  74.426  83.138  1.00104.60           N  
ATOM   2583  CA  THR A 331      67.067  75.460  82.289  1.00108.12           C  
ATOM   2584  C   THR A 331      67.573  74.970  80.926  1.00109.70           C  
ATOM   2585  O   THR A 331      68.712  75.230  80.528  1.00110.20           O  
ATOM   2586  CB  THR A 331      68.221  76.189  83.036  1.00108.75           C  
ATOM   2587  OG1 THR A 331      67.781  76.558  84.351  1.00108.94           O  
ATOM   2588  CG2 THR A 331      68.631  77.459  82.289  1.00109.36           C  
ATOM   2589  N   LYS A 332      66.715  74.245  80.224  1.00111.23           N  
ATOM   2590  CA  LYS A 332      67.018  73.740  78.895  1.00112.73           C  
ATOM   2591  C   LYS A 332      65.665  73.675  78.205  1.00113.15           C  
ATOM   2592  O   LYS A 332      65.563  73.445  76.998  1.00113.79           O  
ATOM   2593  CB  LYS A 332      67.647  72.344  78.977  1.00113.52           C  
ATOM   2594  CG  LYS A 332      67.986  71.720  77.621  1.00114.59           C  
ATOM   2595  CD  LYS A 332      68.992  72.556  76.829  1.00115.02           C  
ATOM   2596  CE  LYS A 332      70.347  72.614  77.520  1.00115.25           C  
ATOM   2597  NZ  LYS A 332      71.337  73.398  76.730  1.00115.51           N  
ATOM   2598  N   ASP A 333      64.628  73.910  79.004  1.00112.96           N  
ATOM   2599  CA  ASP A 333      63.252  73.861  78.543  1.00112.30           C  
ATOM   2600  C   ASP A 333      62.553  75.222  78.630  1.00111.07           C  
ATOM   2601  O   ASP A 333      61.338  75.314  78.454  1.00111.01           O  
ATOM   2602  CB  ASP A 333      62.498  72.830  79.383  1.00113.53           C  
ATOM   2603  CG  ASP A 333      61.259  72.315  78.698  1.00115.24           C  
ATOM   2604  OD1 ASP A 333      60.351  73.124  78.419  1.00116.97           O  
ATOM   2605  OD2 ASP A 333      61.195  71.096  78.436  1.00116.18           O  
ATOM   2606  N   ASP A 334      63.317  76.278  78.891  1.00109.36           N  
ATOM   2607  CA  ASP A 334      62.737  77.615  79.001  1.00107.22           C  
ATOM   2608  C   ASP A 334      62.307  78.221  77.667  1.00104.98           C  
ATOM   2609  O   ASP A 334      61.168  78.674  77.528  1.00105.04           O  
ATOM   2610  CB  ASP A 334      63.712  78.564  79.705  1.00108.18           C  
ATOM   2611  CG  ASP A 334      63.838  78.273  81.189  1.00108.89           C  
ATOM   2612  OD1 ASP A 334      62.793  78.201  81.875  1.00109.22           O  
ATOM   2613  OD2 ASP A 334      64.980  78.124  81.671  1.00109.34           O  
ATOM   2614  N   LEU A 335      63.215  78.236  76.693  1.00101.87           N  
ATOM   2615  CA  LEU A 335      62.912  78.789  75.373  1.00 98.47           C  
ATOM   2616  C   LEU A 335      61.608  78.201  74.842  1.00 95.46           C  
ATOM   2617  O   LEU A 335      60.844  78.876  74.146  1.00 94.95           O  
ATOM   2618  CB  LEU A 335      64.039  78.471  74.380  1.00 99.08           C  
ATOM   2619  CG  LEU A 335      64.260  76.993  74.022  1.00 99.06           C  
ATOM   2620  CD1 LEU A 335      65.105  76.882  72.757  1.00 98.79           C  
ATOM   2621  CD2 LEU A 335      64.919  76.269  75.193  1.00 98.39           C  
ATOM   2622  N   LEU A 336      61.370  76.936  75.183  1.00 91.49           N  
ATOM   2623  CA  LEU A 336      60.182  76.214  74.753  1.00 87.02           C  
ATOM   2624  C   LEU A 336      58.937  76.705  75.503  1.00 84.39           C  
ATOM   2625  O   LEU A 336      58.308  75.970  76.271  1.00 83.51           O  
ATOM   2626  CB  LEU A 336      60.395  74.705  74.956  1.00 86.41           C  
ATOM   2627  CG  LEU A 336      59.760  73.710  73.973  1.00 85.44           C  
ATOM   2628  CD1 LEU A 336      60.130  74.071  72.545  1.00 85.15           C  
ATOM   2629  CD2 LEU A 336      60.234  72.304  74.294  1.00 84.46           C  
ATOM   2630  N   GLU A 337      58.609  77.973  75.269  1.00 81.41           N  
ATOM   2631  CA  GLU A 337      57.441  78.621  75.852  1.00 77.56           C  
ATOM   2632  C   GLU A 337      56.519  78.974  74.684  1.00 74.27           C  
ATOM   2633  O   GLU A 337      55.508  79.656  74.850  1.00 73.61           O  
ATOM   2634  CB  GLU A 337      57.842  79.893  76.601  1.00 78.83           C  
ATOM   2635  CG  GLU A 337      56.661  80.630  77.215  1.00 80.44           C  
ATOM   2636  CD  GLU A 337      57.071  81.848  78.016  1.00 81.28           C  
ATOM   2637  OE1 GLU A 337      57.712  82.753  77.440  1.00 81.73           O  
ATOM   2638  OE2 GLU A 337      56.746  81.900  79.222  1.00 81.70           O  
ATOM   2639  N   VAL A 338      56.901  78.510  73.496  1.00 70.21           N  
ATOM   2640  CA  VAL A 338      56.132  78.726  72.275  1.00 65.68           C  
ATOM   2641  C   VAL A 338      55.057  77.652  72.270  1.00 62.72           C  
ATOM   2642  O   VAL A 338      54.076  77.722  71.527  1.00 61.42           O  
ATOM   2643  CB  VAL A 338      57.006  78.553  71.017  1.00 65.64           C  
ATOM   2644  CG1 VAL A 338      58.235  79.432  71.117  1.00 65.48           C  
ATOM   2645  CG2 VAL A 338      57.405  77.097  70.851  1.00 65.21           C  
ATOM   2646  N   ALA A 339      55.279  76.645  73.106  1.00 59.54           N  
ATOM   2647  CA  ALA A 339      54.353  75.536  73.265  1.00 56.38           C  
ATOM   2648  C   ALA A 339      53.216  76.070  74.122  1.00 53.84           C  
ATOM   2649  O   ALA A 339      52.038  75.817  73.865  1.00 53.47           O  
ATOM   2650  CB  ALA A 339      55.044  74.390  73.974  1.00 56.50           C  
ATOM   2651  N   MET A 340      53.598  76.821  75.146  1.00 50.86           N  
ATOM   2652  CA  MET A 340      52.649  77.424  76.062  1.00 47.87           C  
ATOM   2653  C   MET A 340      51.789  78.404  75.266  1.00 44.96           C  
ATOM   2654  O   MET A 340      50.567  78.461  75.425  1.00 44.25           O  
ATOM   2655  CB  MET A 340      53.421  78.143  77.168  1.00 48.81           C  
ATOM   2656  CG  MET A 340      52.630  78.399  78.430  1.00 49.97           C  
ATOM   2657  SD  MET A 340      53.712  78.523  79.869  1.00 51.08           S  
ATOM   2658  CE  MET A 340      53.339  76.962  80.724  1.00 49.87           C  
ATOM   2659  N   GLU A 341      52.445  79.155  74.388  1.00 41.72           N  
ATOM   2660  CA  GLU A 341      51.775  80.132  73.548  1.00 38.90           C  
ATOM   2661  C   GLU A 341      50.910  79.482  72.476  1.00 37.00           C  
ATOM   2662  O   GLU A 341      49.780  79.908  72.255  1.00 37.28           O  
ATOM   2663  CB  GLU A 341      52.807  81.041  72.891  1.00 40.03           C  
ATOM   2664  CG  GLU A 341      52.216  82.085  71.963  1.00 40.55           C  
ATOM   2665  CD  GLU A 341      51.145  82.928  72.635  1.00 41.02           C  
ATOM   2666  OE1 GLU A 341      51.158  83.027  73.886  1.00 39.99           O  
ATOM   2667  OE2 GLU A 341      50.301  83.499  71.908  1.00 40.33           O  
ATOM   2668  N   LEU A 342      51.439  78.463  71.802  1.00 34.94           N  
ATOM   2669  CA  LEU A 342      50.681  77.773  70.758  1.00 32.40           C  
ATOM   2670  C   LEU A 342      49.404  77.153  71.301  1.00 31.83           C  
ATOM   2671  O   LEU A 342      48.342  77.298  70.696  1.00 30.89           O  
ATOM   2672  CB  LEU A 342      51.524  76.684  70.099  1.00 30.61           C  
ATOM   2673  CG  LEU A 342      52.494  77.149  69.020  1.00 29.20           C  
ATOM   2674  CD1 LEU A 342      53.362  75.989  68.587  1.00 29.35           C  
ATOM   2675  CD2 LEU A 342      51.715  77.709  67.845  1.00 27.76           C  
ATOM   2676  N   GLU A 343      49.501  76.461  72.435  1.00 31.28           N  
ATOM   2677  CA  GLU A 343      48.319  75.842  73.025  1.00 32.45           C  
ATOM   2678  C   GLU A 343      47.265  76.919  73.220  1.00 33.18           C  
ATOM   2679  O   GLU A 343      46.138  76.801  72.734  1.00 31.89           O  
ATOM   2680  CB  GLU A 343      48.636  75.204  74.382  1.00 32.53           C  
ATOM   2681  CG  GLU A 343      47.435  74.482  74.988  1.00 33.15           C  
ATOM   2682  CD  GLU A 343      47.698  73.917  76.374  1.00 35.01           C  
ATOM   2683  OE1 GLU A 343      47.942  74.704  77.313  1.00 36.59           O  
ATOM   2684  OE2 GLU A 343      47.655  72.679  76.531  1.00 36.01           O  
ATOM   2685  N   ASN A 344      47.651  77.973  73.936  1.00 34.39           N  
ATOM   2686  CA  ASN A 344      46.765  79.096  74.205  1.00 35.36           C  
ATOM   2687  C   ASN A 344      46.048  79.560  72.940  1.00 36.00           C  
ATOM   2688  O   ASN A 344      44.883  79.946  72.987  1.00 35.71           O  
ATOM   2689  CB  ASN A 344      47.560  80.257  74.783  1.00 36.27           C  
ATOM   2690  CG  ASN A 344      46.702  81.474  75.021  1.00 37.66           C  
ATOM   2691  OD1 ASN A 344      45.813  81.463  75.869  1.00 38.63           O  
ATOM   2692  ND2 ASN A 344      46.957  82.532  74.266  1.00 39.46           N  
ATOM   2693  N   ILE A 345      46.756  79.524  71.814  1.00 36.76           N  
ATOM   2694  CA  ILE A 345      46.192  79.927  70.531  1.00 37.45           C  
ATOM   2695  C   ILE A 345      45.147  78.920  70.051  1.00 38.56           C  
ATOM   2696  O   ILE A 345      44.076  79.302  69.577  1.00 38.84           O  
ATOM   2697  CB  ILE A 345      47.288  80.043  69.453  1.00 37.56           C  
ATOM   2698  CG1 ILE A 345      48.314  81.097  69.870  1.00 37.08           C  
ATOM   2699  CG2 ILE A 345      46.665  80.402  68.109  1.00 36.21           C  
ATOM   2700  CD1 ILE A 345      49.460  81.261  68.892  1.00 37.53           C  
ATOM   2701  N   ALA A 346      45.464  77.634  70.177  1.00 39.55           N  
ATOM   2702  CA  ALA A 346      44.554  76.572  69.752  1.00 39.86           C  
ATOM   2703  C   ALA A 346      43.314  76.539  70.642  1.00 40.65           C  
ATOM   2704  O   ALA A 346      42.296  75.948  70.281  1.00 41.00           O  
ATOM   2705  CB  ALA A 346      45.270  75.226  69.796  1.00 37.81           C  
ATOM   2706  N   LEU A 347      43.407  77.187  71.800  1.00 41.18           N  
ATOM   2707  CA  LEU A 347      42.309  77.232  72.762  1.00 41.82           C  
ATOM   2708  C   LEU A 347      41.444  78.483  72.659  1.00 42.61           C  
ATOM   2709  O   LEU A 347      40.220  78.417  72.789  1.00 41.07           O  
ATOM   2710  CB  LEU A 347      42.850  77.171  74.197  1.00 41.14           C  
ATOM   2711  CG  LEU A 347      43.599  75.954  74.737  1.00 40.81           C  
ATOM   2712  CD1 LEU A 347      44.025  76.240  76.171  1.00 39.73           C  
ATOM   2713  CD2 LEU A 347      42.712  74.719  74.676  1.00 40.06           C  
ATOM   2714  N   ASN A 348      42.091  79.621  72.424  1.00 43.94           N  
ATOM   2715  CA  ASN A 348      41.392  80.896  72.385  1.00 45.00           C  
ATOM   2716  C   ASN A 348      41.319  81.659  71.070  1.00 45.77           C  
ATOM   2717  O   ASN A 348      41.023  82.852  71.075  1.00 46.39           O  
ATOM   2718  CB  ASN A 348      41.990  81.797  73.457  1.00 44.79           C  
ATOM   2719  CG  ASN A 348      42.203  81.064  74.765  1.00 45.69           C  
ATOM   2720  OD1 ASN A 348      41.258  80.555  75.362  1.00 47.19           O  
ATOM   2721  ND2 ASN A 348      43.448  80.997  75.212  1.00 46.25           N  
ATOM   2722  N   ASP A 349      41.586  80.994  69.950  1.00 46.30           N  
ATOM   2723  CA  ASP A 349      41.499  81.661  68.654  1.00 47.17           C  
ATOM   2724  C   ASP A 349      40.204  81.216  67.981  1.00 48.51           C  
ATOM   2725  O   ASP A 349      39.889  80.029  67.956  1.00 49.10           O  
ATOM   2726  CB  ASP A 349      42.697  81.302  67.767  1.00 46.25           C  
ATOM   2727  CG  ASP A 349      42.647  81.987  66.407  1.00 45.18           C  
ATOM   2728  OD1 ASP A 349      41.689  81.751  65.642  1.00 43.89           O  
ATOM   2729  OD2 ASP A 349      43.571  82.765  66.104  1.00 45.62           O  
ATOM   2730  N   PRO A 350      39.434  82.168  67.432  1.00 49.74           N  
ATOM   2731  CA  PRO A 350      38.169  81.862  66.760  1.00 50.29           C  
ATOM   2732  C   PRO A 350      38.285  80.777  65.691  1.00 50.60           C  
ATOM   2733  O   PRO A 350      37.468  79.857  65.648  1.00 50.57           O  
ATOM   2734  CB  PRO A 350      37.759  83.213  66.182  1.00 50.84           C  
ATOM   2735  CG  PRO A 350      38.275  84.168  67.197  1.00 50.48           C  
ATOM   2736  CD  PRO A 350      39.663  83.622  67.454  1.00 50.58           C  
ATOM   2737  N   TYR A 351      39.292  80.885  64.828  1.00 51.25           N  
ATOM   2738  CA  TYR A 351      39.487  79.893  63.773  1.00 52.36           C  
ATOM   2739  C   TYR A 351      39.577  78.497  64.383  1.00 52.57           C  
ATOM   2740  O   TYR A 351      38.767  77.621  64.085  1.00 52.26           O  
ATOM   2741  CB  TYR A 351      40.769  80.178  62.980  1.00 52.79           C  
ATOM   2742  CG  TYR A 351      41.011  79.173  61.874  1.00 53.14           C  
ATOM   2743  CD1 TYR A 351      40.150  79.097  60.776  1.00 53.59           C  
ATOM   2744  CD2 TYR A 351      42.073  78.270  61.942  1.00 53.03           C  
ATOM   2745  CE1 TYR A 351      40.339  78.140  59.772  1.00 54.49           C  
ATOM   2746  CE2 TYR A 351      42.272  77.308  60.946  1.00 53.51           C  
ATOM   2747  CZ  TYR A 351      41.400  77.247  59.864  1.00 54.51           C  
ATOM   2748  OH  TYR A 351      41.573  76.286  58.890  1.00 53.58           O  
ATOM   2749  N   PHE A 352      40.575  78.300  65.237  1.00 52.94           N  
ATOM   2750  CA  PHE A 352      40.765  77.020  65.894  1.00 53.71           C  
ATOM   2751  C   PHE A 352      39.496  76.620  66.630  1.00 54.17           C  
ATOM   2752  O   PHE A 352      38.947  75.546  66.391  1.00 54.12           O  
ATOM   2753  CB  PHE A 352      41.943  77.105  66.862  1.00 54.26           C  
ATOM   2754  CG  PHE A 352      43.255  77.339  66.178  1.00 55.46           C  
ATOM   2755  CD1 PHE A 352      43.492  78.524  65.491  1.00 55.32           C  
ATOM   2756  CD2 PHE A 352      44.236  76.352  66.171  1.00 55.77           C  
ATOM   2757  CE1 PHE A 352      44.684  78.723  64.805  1.00 55.58           C  
ATOM   2758  CE2 PHE A 352      45.434  76.540  65.487  1.00 55.61           C  
ATOM   2759  CZ  PHE A 352      45.658  77.727  64.802  1.00 55.66           C  
ATOM   2760  N   ILE A 353      39.024  77.494  67.513  1.00 54.42           N  
ATOM   2761  CA  ILE A 353      37.813  77.224  68.275  1.00 54.29           C  
ATOM   2762  C   ILE A 353      36.664  76.879  67.337  1.00 55.02           C  
ATOM   2763  O   ILE A 353      35.768  76.116  67.695  1.00 55.44           O  
ATOM   2764  CB  ILE A 353      37.400  78.442  69.136  1.00 53.27           C  
ATOM   2765  CG1 ILE A 353      38.464  78.722  70.199  1.00 52.10           C  
ATOM   2766  CG2 ILE A 353      36.064  78.177  69.807  1.00 53.13           C  
ATOM   2767  CD1 ILE A 353      38.126  79.881  71.109  1.00 51.40           C  
ATOM   2768  N   GLU A 354      36.700  77.436  66.132  1.00 55.90           N  
ATOM   2769  CA  GLU A 354      35.649  77.191  65.150  1.00 57.40           C  
ATOM   2770  C   GLU A 354      35.789  75.828  64.472  1.00 56.96           C  
ATOM   2771  O   GLU A 354      34.854  75.024  64.488  1.00 57.49           O  
ATOM   2772  CB  GLU A 354      35.644  78.310  64.097  1.00 59.34           C  
ATOM   2773  CG  GLU A 354      34.610  78.159  62.974  1.00 61.85           C  
ATOM   2774  CD  GLU A 354      33.164  78.156  63.466  1.00 63.46           C  
ATOM   2775  OE1 GLU A 354      32.253  78.112  62.609  1.00 64.04           O  
ATOM   2776  OE2 GLU A 354      32.935  78.192  64.698  1.00 63.80           O  
ATOM   2777  N   LYS A 355      36.951  75.569  63.880  1.00 56.11           N  
ATOM   2778  CA  LYS A 355      37.188  74.300  63.201  1.00 55.07           C  
ATOM   2779  C   LYS A 355      37.798  73.243  64.128  1.00 54.09           C  
ATOM   2780  O   LYS A 355      38.354  72.244  63.668  1.00 54.13           O  
ATOM   2781  CB  LYS A 355      38.094  74.513  61.984  1.00 54.78           C  
ATOM   2782  CG  LYS A 355      37.439  75.268  60.838  1.00 54.97           C  
ATOM   2783  CD  LYS A 355      38.385  75.369  59.647  1.00 55.39           C  
ATOM   2784  CE  LYS A 355      37.698  75.966  58.425  1.00 55.53           C  
ATOM   2785  NZ  LYS A 355      38.629  76.104  57.264  1.00 54.88           N  
ATOM   2786  N   LYS A 356      37.682  73.469  65.434  1.00 52.69           N  
ATOM   2787  CA  LYS A 356      38.205  72.547  66.443  1.00 51.01           C  
ATOM   2788  C   LYS A 356      39.606  72.001  66.149  1.00 49.35           C  
ATOM   2789  O   LYS A 356      39.787  70.798  65.936  1.00 49.98           O  
ATOM   2790  CB  LYS A 356      37.230  71.382  66.643  1.00 51.39           C  
ATOM   2791  CG  LYS A 356      35.866  71.800  67.179  1.00 51.70           C  
ATOM   2792  CD  LYS A 356      34.900  70.621  67.213  1.00 51.73           C  
ATOM   2793  CE  LYS A 356      33.503  71.045  67.651  1.00 51.34           C  
ATOM   2794  NZ  LYS A 356      33.495  71.566  69.042  1.00 50.90           N  
ATOM   2795  N   LEU A 357      40.590  72.898  66.137  1.00 46.64           N  
ATOM   2796  CA  LEU A 357      41.981  72.528  65.906  1.00 43.73           C  
ATOM   2797  C   LEU A 357      42.636  72.326  67.269  1.00 42.20           C  
ATOM   2798  O   LEU A 357      43.738  72.819  67.515  1.00 42.06           O  
ATOM   2799  CB  LEU A 357      42.727  73.636  65.153  1.00 43.20           C  
ATOM   2800  CG  LEU A 357      42.435  73.880  63.673  1.00 42.11           C  
ATOM   2801  CD1 LEU A 357      42.727  72.614  62.889  1.00 41.48           C  
ATOM   2802  CD2 LEU A 357      40.995  74.316  63.493  1.00 41.62           C  
ATOM   2803  N   TYR A 358      41.945  71.606  68.150  1.00 39.79           N  
ATOM   2804  CA  TYR A 358      42.440  71.338  69.497  1.00 37.53           C  
ATOM   2805  C   TYR A 358      43.781  70.607  69.481  1.00 36.26           C  
ATOM   2806  O   TYR A 358      44.060  69.832  68.569  1.00 36.67           O  
ATOM   2807  CB  TYR A 358      41.406  70.513  70.281  1.00 36.41           C  
ATOM   2808  CG  TYR A 358      41.101  69.139  69.707  1.00 35.54           C  
ATOM   2809  CD1 TYR A 358      42.062  68.126  69.715  1.00 35.76           C  
ATOM   2810  CD2 TYR A 358      39.851  68.849  69.162  1.00 35.48           C  
ATOM   2811  CE1 TYR A 358      41.787  66.865  69.197  1.00 35.08           C  
ATOM   2812  CE2 TYR A 358      39.564  67.585  68.640  1.00 35.10           C  
ATOM   2813  CZ  TYR A 358      40.539  66.600  68.663  1.00 35.04           C  
ATOM   2814  OH  TYR A 358      40.272  65.348  68.157  1.00 36.00           O  
ATOM   2815  N   PRO A 359      44.638  70.858  70.484  1.00 34.23           N  
ATOM   2816  CA  PRO A 359      45.938  70.182  70.531  1.00 32.55           C  
ATOM   2817  C   PRO A 359      45.731  68.685  70.760  1.00 31.43           C  
ATOM   2818  O   PRO A 359      45.096  68.298  71.739  1.00 30.91           O  
ATOM   2819  CB  PRO A 359      46.625  70.847  71.719  1.00 32.66           C  
ATOM   2820  CG  PRO A 359      46.035  72.215  71.722  1.00 32.70           C  
ATOM   2821  CD  PRO A 359      44.581  71.946  71.474  1.00 33.42           C  
ATOM   2822  N   ASN A 360      46.254  67.848  69.862  1.00 29.92           N  
ATOM   2823  CA  ASN A 360      46.112  66.403  70.011  1.00 27.32           C  
ATOM   2824  C   ASN A 360      47.352  65.806  70.677  1.00 26.23           C  
ATOM   2825  O   ASN A 360      48.312  66.515  70.964  1.00 25.53           O  
ATOM   2826  CB  ASN A 360      45.851  65.726  68.655  1.00 26.09           C  
ATOM   2827  CG  ASN A 360      46.994  65.904  67.677  1.00 25.62           C  
ATOM   2828  OD1 ASN A 360      48.152  65.999  68.073  1.00 25.91           O  
ATOM   2829  ND2 ASN A 360      46.674  65.929  66.389  1.00 23.94           N  
ATOM   2830  N   VAL A 361      47.326  64.500  70.917  1.00 25.42           N  
ATOM   2831  CA  VAL A 361      48.430  63.823  71.589  1.00 23.91           C  
ATOM   2832  C   VAL A 361      49.817  64.173  71.054  1.00 23.38           C  
ATOM   2833  O   VAL A 361      50.735  64.456  71.829  1.00 22.12           O  
ATOM   2834  CB  VAL A 361      48.237  62.277  71.558  1.00 22.71           C  
ATOM   2835  CG1 VAL A 361      48.246  61.773  70.133  1.00 22.30           C  
ATOM   2836  CG2 VAL A 361      49.319  61.595  72.376  1.00 20.56           C  
ATOM   2837  N   ASP A 362      49.974  64.168  69.736  1.00 23.48           N  
ATOM   2838  CA  ASP A 362      51.277  64.468  69.159  1.00 24.57           C  
ATOM   2839  C   ASP A 362      51.783  65.865  69.479  1.00 26.21           C  
ATOM   2840  O   ASP A 362      52.990  66.123  69.424  1.00 26.97           O  
ATOM   2841  CB  ASP A 362      51.262  64.223  67.655  1.00 22.52           C  
ATOM   2842  CG  ASP A 362      51.259  62.750  67.328  1.00 23.10           C  
ATOM   2843  OD1 ASP A 362      52.014  62.011  67.994  1.00 22.79           O  
ATOM   2844  OD2 ASP A 362      50.515  62.324  66.418  1.00 23.53           O  
ATOM   2845  N   PHE A 363      50.869  66.767  69.825  1.00 27.69           N  
ATOM   2846  CA  PHE A 363      51.268  68.116  70.193  1.00 26.99           C  
ATOM   2847  C   PHE A 363      52.157  68.008  71.429  1.00 26.91           C  
ATOM   2848  O   PHE A 363      53.309  68.440  71.412  1.00 26.68           O  
ATOM   2849  CB  PHE A 363      50.059  68.985  70.538  1.00 27.11           C  
ATOM   2850  CG  PHE A 363      50.439  70.334  71.074  1.00 27.65           C  
ATOM   2851  CD1 PHE A 363      50.887  71.336  70.218  1.00 28.21           C  
ATOM   2852  CD2 PHE A 363      50.419  70.581  72.444  1.00 28.38           C  
ATOM   2853  CE1 PHE A 363      51.315  72.564  70.715  1.00 28.33           C  
ATOM   2854  CE2 PHE A 363      50.846  71.806  72.954  1.00 28.85           C  
ATOM   2855  CZ  PHE A 363      51.296  72.799  72.086  1.00 28.90           C  
ATOM   2856  N   TYR A 364      51.620  67.417  72.496  1.00 26.99           N  
ATOM   2857  CA  TYR A 364      52.378  67.268  73.735  1.00 27.00           C  
ATOM   2858  C   TYR A 364      53.564  66.306  73.589  1.00 26.94           C  
ATOM   2859  O   TYR A 364      54.627  66.536  74.176  1.00 26.08           O  
ATOM   2860  CB  TYR A 364      51.444  66.832  74.875  1.00 26.86           C  
ATOM   2861  CG  TYR A 364      50.258  67.762  75.049  1.00 26.59           C  
ATOM   2862  CD1 TYR A 364      49.052  67.516  74.386  1.00 27.87           C  
ATOM   2863  CD2 TYR A 364      50.358  68.926  75.820  1.00 25.98           C  
ATOM   2864  CE1 TYR A 364      47.972  68.405  74.480  1.00 26.16           C  
ATOM   2865  CE2 TYR A 364      49.286  69.824  75.920  1.00 25.65           C  
ATOM   2866  CZ  TYR A 364      48.096  69.556  75.246  1.00 26.56           C  
ATOM   2867  OH  TYR A 364      47.033  70.434  75.320  1.00 24.63           O  
ATOM   2868  N   SER A 365      53.388  65.240  72.806  1.00 26.91           N  
ATOM   2869  CA  SER A 365      54.475  64.279  72.564  1.00 26.14           C  
ATOM   2870  C   SER A 365      55.630  65.038  71.941  1.00 25.57           C  
ATOM   2871  O   SER A 365      56.756  64.973  72.422  1.00 24.26           O  
ATOM   2872  CB  SER A 365      54.056  63.179  71.576  1.00 25.26           C  
ATOM   2873  OG  SER A 365      53.287  62.172  72.199  1.00 26.88           O  
ATOM   2874  N   GLY A 366      55.322  65.751  70.857  1.00 25.84           N  
ATOM   2875  CA  GLY A 366      56.318  66.524  70.139  1.00 25.43           C  
ATOM   2876  C   GLY A 366      57.163  67.389  71.045  1.00 25.43           C  
ATOM   2877  O   GLY A 366      58.389  67.365  70.961  1.00 25.51           O  
ATOM   2878  N   ILE A 367      56.507  68.153  71.914  1.00 25.42           N  
ATOM   2879  CA  ILE A 367      57.202  69.037  72.839  1.00 24.25           C  
ATOM   2880  C   ILE A 367      58.112  68.242  73.759  1.00 23.95           C  
ATOM   2881  O   ILE A 367      59.236  68.657  74.049  1.00 24.62           O  
ATOM   2882  CB  ILE A 367      56.195  69.848  73.664  1.00 24.98           C  
ATOM   2883  CG1 ILE A 367      55.404  70.765  72.728  1.00 23.71           C  
ATOM   2884  CG2 ILE A 367      56.913  70.667  74.728  1.00 24.63           C  
ATOM   2885  CD1 ILE A 367      54.198  71.383  73.380  1.00 25.29           C  
ATOM   2886  N   ILE A 368      57.626  67.097  74.219  1.00 22.95           N  
ATOM   2887  CA  ILE A 368      58.419  66.232  75.085  1.00 22.34           C  
ATOM   2888  C   ILE A 368      59.662  65.770  74.311  1.00 23.89           C  
ATOM   2889  O   ILE A 368      60.792  65.875  74.799  1.00 25.18           O  
ATOM   2890  CB  ILE A 368      57.594  65.005  75.524  1.00 20.47           C  
ATOM   2891  CG1 ILE A 368      56.506  65.448  76.508  1.00 18.52           C  
ATOM   2892  CG2 ILE A 368      58.502  63.946  76.109  1.00 18.62           C  
ATOM   2893  CD1 ILE A 368      55.526  64.363  76.887  1.00 15.94           C  
ATOM   2894  N   LEU A 369      59.443  65.267  73.098  1.00 24.24           N  
ATOM   2895  CA  LEU A 369      60.528  64.796  72.243  1.00 23.62           C  
ATOM   2896  C   LEU A 369      61.450  65.955  71.874  1.00 23.74           C  
ATOM   2897  O   LEU A 369      62.670  65.826  71.930  1.00 23.91           O  
ATOM   2898  CB  LEU A 369      59.960  64.158  70.972  1.00 23.25           C  
ATOM   2899  CG  LEU A 369      59.017  62.967  71.171  1.00 22.90           C  
ATOM   2900  CD1 LEU A 369      58.404  62.572  69.835  1.00 22.82           C  
ATOM   2901  CD2 LEU A 369      59.769  61.796  71.796  1.00 23.63           C  
ATOM   2902  N   LYS A 370      60.864  67.086  71.494  1.00 23.81           N  
ATOM   2903  CA  LYS A 370      61.653  68.257  71.135  1.00 25.19           C  
ATOM   2904  C   LYS A 370      62.458  68.722  72.337  1.00 26.42           C  
ATOM   2905  O   LYS A 370      63.603  69.156  72.199  1.00 27.70           O  
ATOM   2906  CB  LYS A 370      60.748  69.390  70.642  1.00 26.03           C  
ATOM   2907  CG  LYS A 370      60.127  69.121  69.272  1.00 26.27           C  
ATOM   2908  CD  LYS A 370      59.018  70.104  68.909  1.00 26.15           C  
ATOM   2909  CE  LYS A 370      58.520  69.841  67.493  1.00 26.46           C  
ATOM   2910  NZ  LYS A 370      57.375  70.707  67.130  1.00 27.15           N  
ATOM   2911  N   ALA A 371      61.860  68.622  73.518  1.00 26.49           N  
ATOM   2912  CA  ALA A 371      62.531  69.023  74.745  1.00 26.85           C  
ATOM   2913  C   ALA A 371      63.598  67.991  75.112  1.00 27.65           C  
ATOM   2914  O   ALA A 371      64.452  68.246  75.963  1.00 28.80           O  
ATOM   2915  CB  ALA A 371      61.515  69.153  75.877  1.00 26.62           C  
ATOM   2916  N   MET A 372      63.544  66.828  74.463  1.00 27.33           N  
ATOM   2917  CA  MET A 372      64.499  65.751  74.721  1.00 26.14           C  
ATOM   2918  C   MET A 372      65.625  65.666  73.701  1.00 25.61           C  
ATOM   2919  O   MET A 372      66.238  64.608  73.553  1.00 26.28           O  
ATOM   2920  CB  MET A 372      63.792  64.397  74.758  1.00 24.82           C  
ATOM   2921  CG  MET A 372      63.082  64.081  76.048  1.00 25.06           C  
ATOM   2922  SD  MET A 372      62.571  62.365  76.012  1.00 23.60           S  
ATOM   2923  CE  MET A 372      61.346  62.305  77.321  1.00 23.21           C  
ATOM   2924  N   GLY A 373      65.893  66.762  72.998  1.00 24.48           N  
ATOM   2925  CA  GLY A 373      66.961  66.758  72.009  1.00 23.34           C  
ATOM   2926  C   GLY A 373      66.644  65.952  70.758  1.00 22.30           C  
ATOM   2927  O   GLY A 373      67.359  66.024  69.760  1.00 22.59           O  
ATOM   2928  N   ILE A 374      65.566  65.180  70.816  1.00 21.56           N  
ATOM   2929  CA  ILE A 374      65.124  64.356  69.700  1.00 19.92           C  
ATOM   2930  C   ILE A 374      64.772  65.234  68.497  1.00 19.64           C  
ATOM   2931  O   ILE A 374      64.142  66.282  68.650  1.00 19.58           O  
ATOM   2932  CB  ILE A 374      63.892  63.530  70.123  1.00 19.86           C  
ATOM   2933  CG1 ILE A 374      64.303  62.532  71.206  1.00 18.80           C  
ATOM   2934  CG2 ILE A 374      63.269  62.842  68.918  1.00 19.79           C  
ATOM   2935  CD1 ILE A 374      63.137  61.905  71.929  1.00 18.26           C  
ATOM   2936  N   PRO A 375      65.192  64.825  67.286  1.00 19.03           N  
ATOM   2937  CA  PRO A 375      64.915  65.580  66.053  1.00 18.20           C  
ATOM   2938  C   PRO A 375      63.547  65.256  65.422  1.00 17.97           C  
ATOM   2939  O   PRO A 375      63.094  64.116  65.462  1.00 17.59           O  
ATOM   2940  CB  PRO A 375      66.086  65.188  65.152  1.00 16.93           C  
ATOM   2941  CG  PRO A 375      66.322  63.769  65.532  1.00 17.23           C  
ATOM   2942  CD  PRO A 375      66.211  63.785  67.044  1.00 17.30           C  
ATOM   2943  N   SER A 376      62.898  66.254  64.834  1.00 17.82           N  
ATOM   2944  CA  SER A 376      61.595  66.041  64.212  1.00 18.94           C  
ATOM   2945  C   SER A 376      61.644  64.965  63.136  1.00 19.47           C  
ATOM   2946  O   SER A 376      60.605  64.483  62.684  1.00 19.67           O  
ATOM   2947  CB  SER A 376      61.077  67.335  63.590  1.00 18.86           C  
ATOM   2948  OG  SER A 376      61.102  68.382  64.535  1.00 23.13           O  
ATOM   2949  N   SER A 377      62.847  64.596  62.715  1.00 19.97           N  
ATOM   2950  CA  SER A 377      63.002  63.568  61.695  1.00 19.74           C  
ATOM   2951  C   SER A 377      62.689  62.207  62.302  1.00 20.91           C  
ATOM   2952  O   SER A 377      62.376  61.258  61.577  1.00 22.25           O  
ATOM   2953  CB  SER A 377      64.432  63.545  61.179  1.00 20.52           C  
ATOM   2954  OG  SER A 377      65.295  63.031  62.178  1.00 21.44           O  
ATOM   2955  N   MET A 378      62.779  62.124  63.633  1.00 20.39           N  
ATOM   2956  CA  MET A 378      62.526  60.888  64.376  1.00 19.98           C  
ATOM   2957  C   MET A 378      61.133  60.756  64.984  1.00 20.94           C  
ATOM   2958  O   MET A 378      60.775  59.685  65.469  1.00 22.00           O  
ATOM   2959  CB  MET A 378      63.546  60.726  65.510  1.00 18.40           C  
ATOM   2960  CG  MET A 378      64.882  60.170  65.087  1.00 17.73           C  
ATOM   2961  SD  MET A 378      64.699  58.576  64.273  1.00 19.44           S  
ATOM   2962  CE  MET A 378      64.344  57.503  65.670  1.00 14.25           C  
ATOM   2963  N   PHE A 379      60.350  61.828  64.974  1.00 21.38           N  
ATOM   2964  CA  PHE A 379      59.017  61.777  65.570  1.00 21.29           C  
ATOM   2965  C   PHE A 379      58.140  60.669  65.012  1.00 20.91           C  
ATOM   2966  O   PHE A 379      57.453  59.986  65.773  1.00 20.63           O  
ATOM   2967  CB  PHE A 379      58.310  63.127  65.415  1.00 21.86           C  
ATOM   2968  CG  PHE A 379      58.938  64.241  66.211  1.00 22.16           C  
ATOM   2969  CD1 PHE A 379      58.462  65.549  66.096  1.00 22.17           C  
ATOM   2970  CD2 PHE A 379      60.010  63.991  67.071  1.00 21.58           C  
ATOM   2971  CE1 PHE A 379      59.044  66.589  66.823  1.00 19.84           C  
ATOM   2972  CE2 PHE A 379      60.596  65.023  67.801  1.00 20.03           C  
ATOM   2973  CZ  PHE A 379      60.112  66.320  67.675  1.00 20.24           C  
ATOM   2974  N   THR A 380      58.163  60.494  63.692  1.00 20.91           N  
ATOM   2975  CA  THR A 380      57.357  59.464  63.043  1.00 21.83           C  
ATOM   2976  C   THR A 380      57.875  58.071  63.338  1.00 20.64           C  
ATOM   2977  O   THR A 380      57.091  57.139  63.523  1.00 20.33           O  
ATOM   2978  CB  THR A 380      57.333  59.630  61.507  1.00 23.82           C  
ATOM   2979  OG1 THR A 380      56.581  60.793  61.159  1.00 28.26           O  
ATOM   2980  CG2 THR A 380      56.683  58.429  60.852  1.00 26.20           C  
ATOM   2981  N   VAL A 381      59.198  57.933  63.364  1.00 20.47           N  
ATOM   2982  CA  VAL A 381      59.835  56.644  63.625  1.00 19.86           C  
ATOM   2983  C   VAL A 381      59.397  56.080  64.969  1.00 20.67           C  
ATOM   2984  O   VAL A 381      59.154  54.880  65.096  1.00 21.26           O  
ATOM   2985  CB  VAL A 381      61.382  56.767  63.592  1.00 19.05           C  
ATOM   2986  CG1 VAL A 381      62.025  55.429  63.936  1.00 17.39           C  
ATOM   2987  CG2 VAL A 381      61.833  57.242  62.208  1.00 17.57           C  
ATOM   2988  N   ILE A 382      59.290  56.955  65.966  1.00 21.40           N  
ATOM   2989  CA  ILE A 382      58.862  56.563  67.309  1.00 22.07           C  
ATOM   2990  C   ILE A 382      57.377  56.166  67.281  1.00 21.61           C  
ATOM   2991  O   ILE A 382      56.995  55.109  67.787  1.00 20.58           O  
ATOM   2992  CB  ILE A 382      59.068  57.729  68.323  1.00 23.29           C  
ATOM   2993  CG1 ILE A 382      60.551  58.113  68.383  1.00 23.54           C  
ATOM   2994  CG2 ILE A 382      58.563  57.325  69.703  1.00 21.58           C  
ATOM   2995  CD1 ILE A 382      60.852  59.285  69.311  1.00 24.62           C  
ATOM   2996  N   ALA A 383      56.546  57.015  66.684  1.00 20.88           N  
ATOM   2997  CA  ALA A 383      55.122  56.730  66.592  1.00 20.44           C  
ATOM   2998  C   ALA A 383      54.926  55.374  65.912  1.00 20.91           C  
ATOM   2999  O   ALA A 383      54.246  54.500  66.449  1.00 20.70           O  
ATOM   3000  CB  ALA A 383      54.423  57.822  65.807  1.00 18.91           C  
ATOM   3001  N   ALA A 384      55.529  55.200  64.735  1.00 20.87           N  
ATOM   3002  CA  ALA A 384      55.425  53.940  63.998  1.00 20.45           C  
ATOM   3003  C   ALA A 384      56.011  52.810  64.834  1.00 20.57           C  
ATOM   3004  O   ALA A 384      55.410  51.738  64.963  1.00 21.02           O  
ATOM   3005  CB  ALA A 384      56.166  54.041  62.672  1.00 19.95           C  
ATOM   3006  N   MET A 385      57.193  53.050  65.391  1.00 19.51           N  
ATOM   3007  CA  MET A 385      57.845  52.060  66.225  1.00 18.66           C  
ATOM   3008  C   MET A 385      56.827  51.562  67.240  1.00 18.44           C  
ATOM   3009  O   MET A 385      56.505  50.378  67.270  1.00 19.35           O  
ATOM   3010  CB  MET A 385      59.030  52.688  66.939  1.00 19.31           C  
ATOM   3011  CG  MET A 385      59.710  51.800  67.944  1.00 19.62           C  
ATOM   3012  SD  MET A 385      61.048  52.701  68.772  1.00 24.58           S  
ATOM   3013  CE  MET A 385      60.129  53.742  69.955  1.00 20.26           C  
ATOM   3014  N   ALA A 386      56.301  52.473  68.052  1.00 18.25           N  
ATOM   3015  CA  ALA A 386      55.308  52.129  69.073  1.00 18.20           C  
ATOM   3016  C   ALA A 386      54.047  51.465  68.501  1.00 18.50           C  
ATOM   3017  O   ALA A 386      53.544  50.480  69.055  1.00 19.24           O  
ATOM   3018  CB  ALA A 386      54.917  53.384  69.857  1.00 17.23           C  
ATOM   3019  N   ARG A 387      53.547  52.010  67.392  1.00 17.42           N  
ATOM   3020  CA  ARG A 387      52.341  51.510  66.733  1.00 15.93           C  
ATOM   3021  C   ARG A 387      52.474  50.088  66.200  1.00 16.07           C  
ATOM   3022  O   ARG A 387      51.473  49.444  65.881  1.00 16.38           O  
ATOM   3023  CB  ARG A 387      51.960  52.456  65.591  1.00 15.08           C  
ATOM   3024  CG  ARG A 387      50.684  52.089  64.843  1.00 17.09           C  
ATOM   3025  CD  ARG A 387      49.489  51.957  65.782  1.00 17.54           C  
ATOM   3026  NE  ARG A 387      49.273  53.162  66.583  1.00 19.17           N  
ATOM   3027  CZ  ARG A 387      48.854  54.330  66.100  1.00 19.50           C  
ATOM   3028  NH1 ARG A 387      48.696  55.365  66.917  1.00 17.05           N  
ATOM   3029  NH2 ARG A 387      48.584  54.466  64.805  1.00 19.76           N  
ATOM   3030  N   THR A 388      53.707  49.598  66.110  1.00 15.94           N  
ATOM   3031  CA  THR A 388      53.967  48.252  65.604  1.00 15.19           C  
ATOM   3032  C   THR A 388      53.180  47.144  66.322  1.00 15.65           C  
ATOM   3033  O   THR A 388      52.655  46.237  65.673  1.00 14.96           O  
ATOM   3034  CB  THR A 388      55.491  47.934  65.652  1.00 15.39           C  
ATOM   3035  OG1 THR A 388      56.185  48.824  64.772  1.00 15.57           O  
ATOM   3036  CG2 THR A 388      55.769  46.498  65.218  1.00 14.05           C  
ATOM   3037  N   VAL A 389      53.094  47.202  67.651  1.00 15.98           N  
ATOM   3038  CA  VAL A 389      52.342  46.182  68.380  1.00 15.18           C  
ATOM   3039  C   VAL A 389      50.888  46.223  67.898  1.00 16.25           C  
ATOM   3040  O   VAL A 389      50.286  45.184  67.604  1.00 16.99           O  
ATOM   3041  CB  VAL A 389      52.412  46.398  69.929  1.00 15.12           C  
ATOM   3042  CG1 VAL A 389      51.835  47.754  70.315  1.00 13.66           C  
ATOM   3043  CG2 VAL A 389      51.670  45.278  70.641  1.00 12.61           C  
ATOM   3044  N   GLY A 390      50.343  47.434  67.797  1.00 16.55           N  
ATOM   3045  CA  GLY A 390      48.979  47.611  67.331  1.00 16.96           C  
ATOM   3046  C   GLY A 390      48.788  46.982  65.965  1.00 17.07           C  
ATOM   3047  O   GLY A 390      47.714  46.472  65.660  1.00 17.89           O  
ATOM   3048  N   TRP A 391      49.822  47.015  65.132  1.00 16.97           N  
ATOM   3049  CA  TRP A 391      49.712  46.408  63.811  1.00 17.47           C  
ATOM   3050  C   TRP A 391      49.819  44.893  63.910  1.00 17.62           C  
ATOM   3051  O   TRP A 391      49.046  44.168  63.285  1.00 18.64           O  
ATOM   3052  CB  TRP A 391      50.793  46.932  62.859  1.00 16.57           C  
ATOM   3053  CG  TRP A 391      50.590  48.345  62.466  1.00 16.29           C  
ATOM   3054  CD1 TRP A 391      49.397  48.998  62.340  1.00 15.55           C  
ATOM   3055  CD2 TRP A 391      51.607  49.299  62.142  1.00 17.08           C  
ATOM   3056  NE1 TRP A 391      49.606  50.302  61.961  1.00 15.94           N  
ATOM   3057  CE2 TRP A 391      50.955  50.514  61.829  1.00 16.57           C  
ATOM   3058  CE3 TRP A 391      53.008  49.247  62.079  1.00 15.75           C  
ATOM   3059  CZ2 TRP A 391      51.657  51.671  61.467  1.00 15.97           C  
ATOM   3060  CZ3 TRP A 391      53.705  50.397  61.719  1.00 14.42           C  
ATOM   3061  CH2 TRP A 391      53.029  51.590  61.416  1.00 14.79           C  
ATOM   3062  N   ILE A 392      50.774  44.411  64.695  1.00 18.06           N  
ATOM   3063  CA  ILE A 392      50.946  42.971  64.848  1.00 17.85           C  
ATOM   3064  C   ILE A 392      49.655  42.337  65.334  1.00 16.97           C  
ATOM   3065  O   ILE A 392      49.209  41.340  64.781  1.00 16.88           O  
ATOM   3066  CB  ILE A 392      52.068  42.633  65.842  1.00 18.14           C  
ATOM   3067  CG1 ILE A 392      53.408  43.140  65.304  1.00 18.18           C  
ATOM   3068  CG2 ILE A 392      52.112  41.133  66.065  1.00 18.37           C  
ATOM   3069  CD1 ILE A 392      54.588  42.928  66.251  1.00 19.54           C  
ATOM   3070  N   ALA A 393      49.058  42.923  66.370  1.00 16.48           N  
ATOM   3071  CA  ALA A 393      47.801  42.422  66.923  1.00 15.41           C  
ATOM   3072  C   ALA A 393      46.701  42.332  65.860  1.00 15.57           C  
ATOM   3073  O   ALA A 393      46.058  41.292  65.708  1.00 17.01           O  
ATOM   3074  CB  ALA A 393      47.346  43.322  68.056  1.00 16.15           C  
ATOM   3075  N   HIS A 394      46.481  43.427  65.133  1.00 14.83           N  
ATOM   3076  CA  HIS A 394      45.455  43.466  64.091  1.00 14.21           C  
ATOM   3077  C   HIS A 394      45.730  42.459  62.996  1.00 15.09           C  
ATOM   3078  O   HIS A 394      44.810  41.892  62.404  1.00 15.40           O  
ATOM   3079  CB  HIS A 394      45.358  44.868  63.494  1.00 13.01           C  
ATOM   3080  CG  HIS A 394      44.498  45.792  64.293  1.00 13.96           C  
ATOM   3081  ND1 HIS A 394      43.125  45.664  64.352  1.00 13.27           N  
ATOM   3082  CD2 HIS A 394      44.812  46.831  65.104  1.00 13.03           C  
ATOM   3083  CE1 HIS A 394      42.633  46.582  65.164  1.00 12.78           C  
ATOM   3084  NE2 HIS A 394      43.637  47.303  65.634  1.00 12.80           N  
ATOM   3085  N   TRP A 395      47.009  42.248  62.727  1.00 16.21           N  
ATOM   3086  CA  TRP A 395      47.426  41.294  61.720  1.00 15.40           C  
ATOM   3087  C   TRP A 395      47.122  39.885  62.250  1.00 16.45           C  
ATOM   3088  O   TRP A 395      46.574  39.048  61.532  1.00 16.10           O  
ATOM   3089  CB  TRP A 395      48.919  41.459  61.456  1.00 13.55           C  
ATOM   3090  CG  TRP A 395      49.443  40.576  60.379  1.00 14.15           C  
ATOM   3091  CD1 TRP A 395      49.333  40.766  59.029  1.00 12.47           C  
ATOM   3092  CD2 TRP A 395      50.161  39.348  60.557  1.00 13.50           C  
ATOM   3093  NE1 TRP A 395      49.941  39.734  58.360  1.00 13.48           N  
ATOM   3094  CE2 TRP A 395      50.455  38.849  59.274  1.00 13.36           C  
ATOM   3095  CE3 TRP A 395      50.583  38.621  61.680  1.00 14.35           C  
ATOM   3096  CZ2 TRP A 395      51.158  37.653  59.079  1.00 13.87           C  
ATOM   3097  CZ3 TRP A 395      51.279  37.440  61.487  1.00 13.87           C  
ATOM   3098  CH2 TRP A 395      51.560  36.966  60.195  1.00 12.26           C  
ATOM   3099  N   SER A 396      47.469  39.630  63.510  1.00 17.65           N  
ATOM   3100  CA  SER A 396      47.218  38.323  64.115  1.00 20.09           C  
ATOM   3101  C   SER A 396      45.726  38.047  64.146  1.00 22.77           C  
ATOM   3102  O   SER A 396      45.286  36.948  63.816  1.00 24.27           O  
ATOM   3103  CB  SER A 396      47.765  38.261  65.544  1.00 18.94           C  
ATOM   3104  OG  SER A 396      49.173  38.406  65.575  1.00 17.56           O  
ATOM   3105  N   GLU A 397      44.946  39.050  64.541  1.00 26.03           N  
ATOM   3106  CA  GLU A 397      43.497  38.898  64.609  1.00 28.71           C  
ATOM   3107  C   GLU A 397      42.896  38.540  63.263  1.00 30.77           C  
ATOM   3108  O   GLU A 397      42.092  37.616  63.166  1.00 32.55           O  
ATOM   3109  CB  GLU A 397      42.826  40.173  65.130  1.00 28.44           C  
ATOM   3110  CG  GLU A 397      41.305  40.102  65.069  1.00 28.74           C  
ATOM   3111  CD  GLU A 397      40.623  41.168  65.900  1.00 30.87           C  
ATOM   3112  OE1 GLU A 397      40.496  40.977  67.131  1.00 29.76           O  
ATOM   3113  OE2 GLU A 397      40.221  42.202  65.320  1.00 32.07           O  
ATOM   3114  N   MET A 398      43.282  39.274  62.228  1.00 32.90           N  
ATOM   3115  CA  MET A 398      42.770  39.025  60.889  1.00 34.70           C  
ATOM   3116  C   MET A 398      42.939  37.565  60.447  1.00 36.87           C  
ATOM   3117  O   MET A 398      42.079  37.022  59.753  1.00 36.41           O  
ATOM   3118  CB  MET A 398      43.466  39.944  59.892  1.00 33.43           C  
ATOM   3119  CG  MET A 398      43.069  39.677  58.464  1.00 33.08           C  
ATOM   3120  SD  MET A 398      44.179  40.466  57.316  1.00 33.74           S  
ATOM   3121  CE  MET A 398      45.640  39.443  57.523  1.00 32.53           C  
ATOM   3122  N   HIS A 399      44.047  36.939  60.846  1.00 39.64           N  
ATOM   3123  CA  HIS A 399      44.318  35.547  60.485  1.00 43.19           C  
ATOM   3124  C   HIS A 399      43.402  34.566  61.200  1.00 45.63           C  
ATOM   3125  O   HIS A 399      42.833  33.670  60.573  1.00 45.73           O  
ATOM   3126  CB  HIS A 399      45.774  35.174  60.787  1.00 42.79           C  
ATOM   3127  CG  HIS A 399      46.720  35.474  59.668  1.00 43.70           C  
ATOM   3128  ND1 HIS A 399      47.158  36.749  59.382  1.00 44.21           N  
ATOM   3129  CD2 HIS A 399      47.294  34.665  58.746  1.00 43.71           C  
ATOM   3130  CE1 HIS A 399      47.961  36.713  58.333  1.00 43.52           C  
ATOM   3131  NE2 HIS A 399      48.060  35.460  57.928  1.00 43.86           N  
ATOM   3132  N   SER A 400      43.274  34.731  62.514  1.00 48.38           N  
ATOM   3133  CA  SER A 400      42.425  33.860  63.316  1.00 51.65           C  
ATOM   3134  C   SER A 400      41.045  33.743  62.676  1.00 53.52           C  
ATOM   3135  O   SER A 400      40.487  32.651  62.568  1.00 54.50           O  
ATOM   3136  CB  SER A 400      42.288  34.412  64.740  1.00 51.70           C  
ATOM   3137  OG  SER A 400      41.533  35.614  64.759  1.00 51.83           O  
ATOM   3138  N   ASP A 401      40.505  34.876  62.244  1.00 55.84           N  
ATOM   3139  CA  ASP A 401      39.190  34.909  61.613  1.00 58.27           C  
ATOM   3140  C   ASP A 401      39.146  34.126  60.299  1.00 58.63           C  
ATOM   3141  O   ASP A 401      38.107  33.584  59.928  1.00 59.14           O  
ATOM   3142  CB  ASP A 401      38.762  36.362  61.377  1.00 59.84           C  
ATOM   3143  CG  ASP A 401      38.562  37.134  62.680  1.00 60.56           C  
ATOM   3144  OD1 ASP A 401      38.257  38.345  62.612  1.00 61.30           O  
ATOM   3145  OD2 ASP A 401      38.707  36.532  63.768  1.00 60.59           O  
ATOM   3146  N   GLY A 402      40.272  34.065  59.596  1.00 58.78           N  
ATOM   3147  CA  GLY A 402      40.303  33.329  58.347  1.00 58.63           C  
ATOM   3148  C   GLY A 402      41.001  34.024  57.195  1.00 58.15           C  
ATOM   3149  O   GLY A 402      40.913  33.568  56.055  1.00 58.41           O  
ATOM   3150  N   MET A 403      41.672  35.136  57.475  1.00 56.96           N  
ATOM   3151  CA  MET A 403      42.394  35.864  56.439  1.00 55.86           C  
ATOM   3152  C   MET A 403      41.566  35.947  55.149  1.00 54.55           C  
ATOM   3153  O   MET A 403      41.971  35.421  54.111  1.00 55.34           O  
ATOM   3154  CB  MET A 403      43.740  35.177  56.155  1.00 56.41           C  
ATOM   3155  CG  MET A 403      44.650  35.938  55.191  1.00 57.90           C  
ATOM   3156  SD  MET A 403      46.059  34.974  54.528  1.00 60.33           S  
ATOM   3157  CE  MET A 403      45.494  34.618  52.821  1.00 59.19           C  
ATOM   3158  N   LYS A 404      40.400  36.586  55.220  1.00 52.11           N  
ATOM   3159  CA  LYS A 404      39.537  36.747  54.047  1.00 49.18           C  
ATOM   3160  C   LYS A 404      40.211  37.711  53.054  1.00 46.07           C  
ATOM   3161  O   LYS A 404      40.204  38.932  53.242  1.00 45.42           O  
ATOM   3162  CB  LYS A 404      38.162  37.289  54.473  1.00 50.78           C  
ATOM   3163  CG  LYS A 404      38.175  38.726  55.023  1.00 53.39           C  
ATOM   3164  CD  LYS A 404      39.006  38.875  56.306  1.00 54.18           C  
ATOM   3165  CE  LYS A 404      39.330  40.341  56.603  1.00 54.20           C  
ATOM   3166  NZ  LYS A 404      40.213  40.957  55.558  1.00 53.12           N  
ATOM   3167  N   ILE A 405      40.794  37.155  51.997  1.00 42.40           N  
ATOM   3168  CA  ILE A 405      41.502  37.953  50.999  1.00 39.04           C  
ATOM   3169  C   ILE A 405      40.698  39.155  50.512  1.00 37.44           C  
ATOM   3170  O   ILE A 405      39.476  39.101  50.431  1.00 36.95           O  
ATOM   3171  CB  ILE A 405      41.915  37.079  49.798  1.00 37.70           C  
ATOM   3172  CG1 ILE A 405      42.471  35.748  50.310  1.00 36.70           C  
ATOM   3173  CG2 ILE A 405      42.991  37.781  48.978  1.00 35.62           C  
ATOM   3174  CD1 ILE A 405      42.792  34.762  49.224  1.00 36.18           C  
ATOM   3175  N   ALA A 406      41.398  40.244  50.204  1.00 36.09           N  
ATOM   3176  CA  ALA A 406      40.755  41.467  49.731  1.00 35.16           C  
ATOM   3177  C   ALA A 406      40.422  41.385  48.247  1.00 34.65           C  
ATOM   3178  O   ALA A 406      41.313  41.379  47.396  1.00 34.36           O  
ATOM   3179  CB  ALA A 406      41.658  42.671  49.996  1.00 35.09           C  
ATOM   3180  N   ARG A 407      39.132  41.326  47.939  1.00 33.47           N  
ATOM   3181  CA  ARG A 407      38.687  41.250  46.554  1.00 32.48           C  
ATOM   3182  C   ARG A 407      37.450  42.119  46.342  1.00 31.20           C  
ATOM   3183  O   ARG A 407      36.379  41.626  45.978  1.00 31.44           O  
ATOM   3184  CB  ARG A 407      38.388  39.799  46.187  1.00 32.00           C  
ATOM   3185  CG  ARG A 407      39.618  38.930  46.178  1.00 32.23           C  
ATOM   3186  CD  ARG A 407      39.242  37.468  46.260  1.00 33.04           C  
ATOM   3187  NE  ARG A 407      40.403  36.600  46.098  1.00 32.16           N  
ATOM   3188  CZ  ARG A 407      40.375  35.282  46.264  1.00 33.81           C  
ATOM   3189  NH1 ARG A 407      39.241  34.678  46.606  1.00 34.22           N  
ATOM   3190  NH2 ARG A 407      41.474  34.563  46.071  1.00 33.91           N  
ATOM   3191  N   PRO A 408      37.591  43.435  46.564  1.00 29.89           N  
ATOM   3192  CA  PRO A 408      36.481  44.371  46.397  1.00 29.23           C  
ATOM   3193  C   PRO A 408      36.030  44.440  44.951  1.00 29.10           C  
ATOM   3194  O   PRO A 408      36.729  43.996  44.043  1.00 29.26           O  
ATOM   3195  CB  PRO A 408      37.074  45.691  46.872  1.00 29.25           C  
ATOM   3196  CG  PRO A 408      38.487  45.582  46.401  1.00 29.70           C  
ATOM   3197  CD  PRO A 408      38.846  44.165  46.821  1.00 29.83           C  
ATOM   3198  N   ARG A 409      34.849  45.001  44.747  1.00 28.37           N  
ATOM   3199  CA  ARG A 409      34.301  45.142  43.413  1.00 27.29           C  
ATOM   3200  C   ARG A 409      34.662  46.514  42.899  1.00 26.02           C  
ATOM   3201  O   ARG A 409      35.260  47.318  43.612  1.00 24.98           O  
ATOM   3202  CB  ARG A 409      32.782  45.008  43.458  1.00 27.93           C  
ATOM   3203  CG  ARG A 409      32.324  43.688  44.008  1.00 29.52           C  
ATOM   3204  CD  ARG A 409      32.824  42.584  43.108  1.00 31.35           C  
ATOM   3205  NE  ARG A 409      32.343  41.279  43.524  1.00 32.60           N  
ATOM   3206  CZ  ARG A 409      32.215  40.250  42.700  1.00 33.45           C  
ATOM   3207  NH1 ARG A 409      31.766  39.084  43.152  1.00 34.78           N  
ATOM   3208  NH2 ARG A 409      32.524  40.398  41.418  1.00 32.04           N  
ATOM   3209  N   GLN A 410      34.307  46.769  41.650  1.00 25.01           N  
ATOM   3210  CA  GLN A 410      34.547  48.067  41.051  1.00 24.81           C  
ATOM   3211  C   GLN A 410      33.316  48.373  40.222  1.00 24.32           C  
ATOM   3212  O   GLN A 410      32.524  47.480  39.924  1.00 23.58           O  
ATOM   3213  CB  GLN A 410      35.792  48.064  40.149  1.00 24.09           C  
ATOM   3214  CG  GLN A 410      35.750  47.078  38.982  1.00 24.66           C  
ATOM   3215  CD  GLN A 410      36.680  47.471  37.841  1.00 25.44           C  
ATOM   3216  OE1 GLN A 410      37.811  47.904  38.069  1.00 26.49           O  
ATOM   3217  NE2 GLN A 410      36.208  47.312  36.606  1.00 24.60           N  
ATOM   3218  N   LEU A 411      33.146  49.644  39.887  1.00 24.57           N  
ATOM   3219  CA  LEU A 411      32.043  50.073  39.052  1.00 24.88           C  
ATOM   3220  C   LEU A 411      32.758  50.428  37.765  1.00 25.34           C  
ATOM   3221  O   LEU A 411      33.361  51.497  37.651  1.00 25.83           O  
ATOM   3222  CB  LEU A 411      31.344  51.303  39.656  1.00 24.90           C  
ATOM   3223  CG  LEU A 411      30.146  51.939  38.924  1.00 24.40           C  
ATOM   3224  CD1 LEU A 411      30.631  52.922  37.870  1.00 23.25           C  
ATOM   3225  CD2 LEU A 411      29.275  50.851  38.297  1.00 23.37           C  
ATOM   3226  N   TYR A 412      32.733  49.510  36.808  1.00 25.31           N  
ATOM   3227  CA  TYR A 412      33.401  49.756  35.546  1.00 25.74           C  
ATOM   3228  C   TYR A 412      32.687  50.846  34.765  1.00 26.86           C  
ATOM   3229  O   TYR A 412      31.491  50.747  34.498  1.00 27.68           O  
ATOM   3230  CB  TYR A 412      33.470  48.482  34.705  1.00 24.28           C  
ATOM   3231  CG  TYR A 412      34.285  48.692  33.460  1.00 22.18           C  
ATOM   3232  CD1 TYR A 412      33.674  48.837  32.217  1.00 20.42           C  
ATOM   3233  CD2 TYR A 412      35.670  48.827  33.536  1.00 20.34           C  
ATOM   3234  CE1 TYR A 412      34.424  49.115  31.079  1.00 19.91           C  
ATOM   3235  CE2 TYR A 412      36.426  49.106  32.410  1.00 19.97           C  
ATOM   3236  CZ  TYR A 412      35.798  49.248  31.185  1.00 20.56           C  
ATOM   3237  OH  TYR A 412      36.552  49.516  30.068  1.00 20.88           O  
ATOM   3238  N   THR A 413      33.421  51.886  34.395  1.00 26.88           N  
ATOM   3239  CA  THR A 413      32.819  52.976  33.654  1.00 27.98           C  
ATOM   3240  C   THR A 413      33.592  53.313  32.383  1.00 28.04           C  
ATOM   3241  O   THR A 413      33.288  54.299  31.703  1.00 27.77           O  
ATOM   3242  CB  THR A 413      32.724  54.224  34.531  1.00 28.86           C  
ATOM   3243  OG1 THR A 413      32.266  53.848  35.835  1.00 30.77           O  
ATOM   3244  CG2 THR A 413      31.735  55.210  33.932  1.00 30.60           C  
ATOM   3245  N   GLY A 414      34.579  52.484  32.057  1.00 27.54           N  
ATOM   3246  CA  GLY A 414      35.385  52.715  30.869  1.00 27.58           C  
ATOM   3247  C   GLY A 414      34.775  52.221  29.566  1.00 27.80           C  
ATOM   3248  O   GLY A 414      33.596  51.868  29.501  1.00 28.33           O  
ATOM   3249  N   TYR A 415      35.591  52.196  28.519  1.00 26.92           N  
ATOM   3250  CA  TYR A 415      35.151  51.749  27.203  1.00 26.46           C  
ATOM   3251  C   TYR A 415      34.420  50.417  27.208  1.00 25.88           C  
ATOM   3252  O   TYR A 415      34.539  49.617  28.137  1.00 27.22           O  
ATOM   3253  CB  TYR A 415      36.351  51.635  26.258  1.00 26.73           C  
ATOM   3254  CG  TYR A 415      36.729  52.925  25.578  1.00 27.31           C  
ATOM   3255  CD1 TYR A 415      35.989  53.406  24.503  1.00 27.60           C  
ATOM   3256  CD2 TYR A 415      37.822  53.670  26.013  1.00 27.59           C  
ATOM   3257  CE1 TYR A 415      36.327  54.601  23.873  1.00 27.83           C  
ATOM   3258  CE2 TYR A 415      38.171  54.867  25.394  1.00 28.43           C  
ATOM   3259  CZ  TYR A 415      37.419  55.328  24.324  1.00 28.36           C  
ATOM   3260  OH  TYR A 415      37.753  56.517  23.708  1.00 28.61           O  
ATOM   3261  N   GLU A 416      33.656  50.197  26.148  1.00 24.22           N  
ATOM   3262  CA  GLU A 416      32.931  48.956  25.956  1.00 23.42           C  
ATOM   3263  C   GLU A 416      33.912  48.222  25.047  1.00 22.27           C  
ATOM   3264  O   GLU A 416      34.825  48.853  24.506  1.00 22.77           O  
ATOM   3265  CB  GLU A 416      31.601  49.230  25.236  1.00 25.44           C  
ATOM   3266  CG  GLU A 416      30.682  50.244  25.952  1.00 28.92           C  
ATOM   3267  CD  GLU A 416      31.170  51.710  25.873  1.00 30.28           C  
ATOM   3268  OE1 GLU A 416      30.605  52.569  26.590  1.00 31.78           O  
ATOM   3269  OE2 GLU A 416      32.104  52.013  25.095  1.00 31.02           O  
ATOM   3270  N   LYS A 417      33.761  46.915  24.876  1.00 20.03           N  
ATOM   3271  CA  LYS A 417      34.696  46.190  24.018  1.00 19.16           C  
ATOM   3272  C   LYS A 417      34.852  46.861  22.652  1.00 20.15           C  
ATOM   3273  O   LYS A 417      33.879  47.063  21.917  1.00 19.07           O  
ATOM   3274  CB  LYS A 417      34.251  44.735  23.841  1.00 16.72           C  
ATOM   3275  CG  LYS A 417      35.182  43.880  22.980  1.00 14.21           C  
ATOM   3276  CD  LYS A 417      34.911  44.048  21.488  1.00 11.44           C  
ATOM   3277  CE  LYS A 417      35.826  43.166  20.649  1.00 11.06           C  
ATOM   3278  NZ  LYS A 417      35.561  43.299  19.183  1.00 10.67           N  
ATOM   3279  N   ARG A 418      36.091  47.215  22.331  1.00 21.25           N  
ATOM   3280  CA  ARG A 418      36.418  47.852  21.063  1.00 21.84           C  
ATOM   3281  C   ARG A 418      37.593  47.106  20.440  1.00 22.73           C  
ATOM   3282  O   ARG A 418      38.389  46.488  21.148  1.00 22.39           O  
ATOM   3283  CB  ARG A 418      36.774  49.328  21.287  1.00 21.94           C  
ATOM   3284  CG  ARG A 418      37.786  49.582  22.399  1.00 19.79           C  
ATOM   3285  CD  ARG A 418      38.162  51.054  22.478  1.00 19.02           C  
ATOM   3286  NE  ARG A 418      39.176  51.286  23.501  1.00 20.31           N  
ATOM   3287  CZ  ARG A 418      39.819  52.435  23.696  1.00 19.26           C  
ATOM   3288  NH1 ARG A 418      40.723  52.527  24.664  1.00 16.40           N  
ATOM   3289  NH2 ARG A 418      39.573  53.485  22.922  1.00 17.98           N  
ATOM   3290  N   ASP A 419      37.700  47.153  19.117  1.00 24.17           N  
ATOM   3291  CA  ASP A 419      38.786  46.458  18.430  1.00 26.34           C  
ATOM   3292  C   ASP A 419      40.089  47.246  18.421  1.00 26.59           C  
ATOM   3293  O   ASP A 419      40.087  48.472  18.345  1.00 26.91           O  
ATOM   3294  CB  ASP A 419      38.388  46.133  16.987  1.00 26.99           C  
ATOM   3295  CG  ASP A 419      37.199  45.199  16.908  1.00 28.93           C  
ATOM   3296  OD1 ASP A 419      36.104  45.650  16.506  1.00 30.11           O  
ATOM   3297  OD2 ASP A 419      37.362  44.011  17.257  1.00 29.51           O  
ATOM   3298  N   PHE A 420      41.201  46.525  18.500  1.00 27.72           N  
ATOM   3299  CA  PHE A 420      42.513  47.144  18.487  1.00 29.08           C  
ATOM   3300  C   PHE A 420      43.200  46.941  17.144  1.00 32.11           C  
ATOM   3301  O   PHE A 420      43.241  45.833  16.601  1.00 30.66           O  
ATOM   3302  CB  PHE A 420      43.392  46.576  19.605  1.00 25.82           C  
ATOM   3303  CG  PHE A 420      44.817  47.067  19.562  1.00 24.17           C  
ATOM   3304  CD1 PHE A 420      45.806  46.325  18.927  1.00 22.40           C  
ATOM   3305  CD2 PHE A 420      45.165  48.292  20.129  1.00 23.85           C  
ATOM   3306  CE1 PHE A 420      47.116  46.794  18.858  1.00 21.38           C  
ATOM   3307  CE2 PHE A 420      46.473  48.766  20.062  1.00 21.68           C  
ATOM   3308  CZ  PHE A 420      47.446  48.014  19.425  1.00 20.97           C  
ATOM   3309  N   LYS A 421      43.742  48.038  16.627  1.00 36.30           N  
ATOM   3310  CA  LYS A 421      44.449  48.067  15.353  1.00 40.91           C  
ATOM   3311  C   LYS A 421      45.555  49.107  15.542  1.00 43.25           C  
ATOM   3312  O   LYS A 421      45.322  50.307  15.380  1.00 43.41           O  
ATOM   3313  CB  LYS A 421      43.479  48.492  14.246  1.00 42.35           C  
ATOM   3314  CG  LYS A 421      44.079  48.602  12.854  1.00 44.61           C  
ATOM   3315  CD  LYS A 421      44.475  47.246  12.295  1.00 47.56           C  
ATOM   3316  CE  LYS A 421      44.950  47.374  10.851  1.00 48.72           C  
ATOM   3317  NZ  LYS A 421      46.105  48.310  10.725  1.00 50.80           N  
ATOM   3318  N   SER A 422      46.750  48.635  15.896  1.00 46.14           N  
ATOM   3319  CA  SER A 422      47.902  49.501  16.160  1.00 48.90           C  
ATOM   3320  C   SER A 422      47.961  50.759  15.310  1.00 50.85           C  
ATOM   3321  O   SER A 422      48.008  50.698  14.081  1.00 50.20           O  
ATOM   3322  CB  SER A 422      49.212  48.724  16.004  1.00 48.48           C  
ATOM   3323  OG  SER A 422      50.298  49.467  16.533  1.00 47.08           O  
ATOM   3324  N   ASP A 423      47.967  51.901  15.992  1.00 53.67           N  
ATOM   3325  CA  ASP A 423      48.018  53.206  15.348  1.00 56.78           C  
ATOM   3326  C   ASP A 423      49.471  53.534  14.973  1.00 59.25           C  
ATOM   3327  O   ASP A 423      49.719  54.316  14.049  1.00 60.23           O  
ATOM   3328  CB  ASP A 423      47.456  54.265  16.304  1.00 56.75           C  
ATOM   3329  CG  ASP A 423      47.086  55.554  15.604  1.00 56.95           C  
ATOM   3330  OD1 ASP A 423      47.915  56.067  14.825  1.00 57.63           O  
ATOM   3331  OD2 ASP A 423      45.969  56.064  15.841  1.00 57.08           O  
ATOM   3332  N   ILE A 424      50.422  52.920  15.687  1.00 62.73           N  
ATOM   3333  CA  ILE A 424      51.861  53.123  15.454  1.00 64.23           C  
ATOM   3334  C   ILE A 424      52.478  52.068  14.539  1.00 66.15           C  
ATOM   3335  O   ILE A 424      51.823  51.122  14.107  1.00 65.87           O  
ATOM   3336  CB  ILE A 424      52.709  53.059  16.775  1.00 63.29           C  
ATOM   3337  CG1 ILE A 424      52.849  51.604  17.244  1.00 62.81           C  
ATOM   3338  CG2 ILE A 424      52.075  53.912  17.860  1.00 62.73           C  
ATOM   3339  CD1 ILE A 424      53.869  51.391  18.356  1.00 62.33           C  
ATOM   3340  N   LYS A 425      53.735  52.297  14.187  1.00 68.92           N  
ATOM   3341  CA  LYS A 425      54.500  51.344  13.406  1.00 72.08           C  
ATOM   3342  C   LYS A 425      55.953  51.449  13.889  1.00 74.15           C  
ATOM   3343  O   LYS A 425      56.838  51.836  13.123  1.00 74.35           O  
ATOM   3344  CB  LYS A 425      54.371  51.671  11.919  1.00 72.87           C  
ATOM   3345  CG  LYS A 425      54.837  50.573  10.986  1.00 74.10           C  
ATOM   3346  CD  LYS A 425      54.317  50.819   9.577  1.00 74.79           C  
ATOM   3347  CE  LYS A 425      52.798  50.666   9.507  1.00 75.21           C  
ATOM   3348  NZ  LYS A 425      52.357  49.282   9.847  1.00 75.67           N  
ATOM   3349  N   ARG A 426      56.197  51.094  15.150  1.00 76.29           N  
ATOM   3350  CA  ARG A 426      57.535  51.180  15.739  1.00 77.65           C  
ATOM   3351  C   ARG A 426      57.544  50.494  17.099  1.00 77.76           C  
ATOM   3352  O   ARG A 426      56.547  49.895  17.499  1.00 77.68           O  
ATOM   3353  CB  ARG A 426      57.941  52.652  15.894  1.00 78.63           C  
ATOM   3354  CG  ARG A 426      59.311  52.882  16.518  1.00 80.41           C  
ATOM   3355  CD  ARG A 426      59.746  54.335  16.376  1.00 81.22           C  
ATOM   3356  NE  ARG A 426      61.023  54.589  17.036  1.00 82.77           N  
ATOM   3357  CZ  ARG A 426      61.678  55.745  16.977  1.00 83.82           C  
ATOM   3358  NH1 ARG A 426      62.833  55.888  17.614  1.00 83.98           N  
ATOM   3359  NH2 ARG A 426      61.181  56.757  16.275  1.00 84.30           N  
TER    3360      ARG A 426                                                      
ATOM   3361  N   ALA B1001      17.588  48.093  31.609  1.00138.28           N  
ATOM   3362  CA  ALA B1001      16.731  49.070  32.272  1.00138.04           C  
ATOM   3363  C   ALA B1001      15.773  48.380  33.239  1.00137.75           C  
ATOM   3364  O   ALA B1001      14.567  48.319  32.995  1.00137.81           O  
ATOM   3365  CB  ALA B1001      15.946  49.865  31.232  1.00138.08           C  
ATOM   3366  N   ASP B1002      16.318  47.864  34.339  1.00137.21           N  
ATOM   3367  CA  ASP B1002      15.518  47.171  35.346  1.00136.43           C  
ATOM   3368  C   ASP B1002      15.340  48.015  36.608  1.00135.15           C  
ATOM   3369  O   ASP B1002      14.442  48.858  36.683  1.00135.33           O  
ATOM   3370  CB  ASP B1002      16.178  45.832  35.704  1.00137.39           C  
ATOM   3371  CG  ASP B1002      15.374  45.030  36.719  1.00138.12           C  
ATOM   3372  OD1 ASP B1002      15.265  45.463  37.887  1.00138.42           O  
ATOM   3373  OD2 ASP B1002      14.849  43.959  36.344  1.00138.57           O  
ATOM   3374  N   THR B1003      16.203  47.785  37.594  1.00133.09           N  
ATOM   3375  CA  THR B1003      16.146  48.516  38.856  1.00130.61           C  
ATOM   3376  C   THR B1003      17.154  49.660  38.823  1.00128.29           C  
ATOM   3377  O   THR B1003      17.587  50.161  39.862  1.00128.36           O  
ATOM   3378  CB  THR B1003      16.462  47.586  40.051  1.00130.95           C  
ATOM   3379  OG1 THR B1003      16.374  48.328  41.275  1.00131.40           O  
ATOM   3380  CG2 THR B1003      17.858  46.991  39.911  1.00130.74           C  
ATOM   3381  N   LYS B1004      17.511  50.068  37.609  1.00125.17           N  
ATOM   3382  CA  LYS B1004      18.467  51.147  37.388  1.00121.39           C  
ATOM   3383  C   LYS B1004      17.970  52.456  38.005  1.00117.85           C  
ATOM   3384  O   LYS B1004      18.623  53.497  37.897  1.00117.94           O  
ATOM   3385  CB  LYS B1004      18.694  51.329  35.882  1.00122.51           C  
ATOM   3386  CG  LYS B1004      18.889  50.019  35.116  1.00122.98           C  
ATOM   3387  CD  LYS B1004      20.046  49.200  35.675  1.00123.40           C  
ATOM   3388  CE  LYS B1004      20.182  47.861  34.963  1.00123.50           C  
ATOM   3389  NZ  LYS B1004      20.485  48.014  33.515  1.00123.58           N  
ATOM   3390  N   ALA B1005      16.812  52.393  38.654  1.00112.83           N  
ATOM   3391  CA  ALA B1005      16.225  53.562  39.284  1.00107.61           C  
ATOM   3392  C   ALA B1005      16.748  53.752  40.701  1.00104.01           C  
ATOM   3393  O   ALA B1005      17.571  54.632  40.955  1.00103.42           O  
ATOM   3394  CB  ALA B1005      14.709  53.436  39.301  1.00107.78           C  
ATOM   3395  N   LYS B1006      16.278  52.919  41.623  1.00 99.61           N  
ATOM   3396  CA  LYS B1006      16.692  53.031  43.015  1.00 95.17           C  
ATOM   3397  C   LYS B1006      16.493  51.739  43.799  1.00 91.64           C  
ATOM   3398  O   LYS B1006      16.266  50.672  43.227  1.00 91.01           O  
ATOM   3399  CB  LYS B1006      15.902  54.154  43.689  1.00 95.56           C  
ATOM   3400  CG  LYS B1006      14.398  53.933  43.617  1.00 96.24           C  
ATOM   3401  CD  LYS B1006      13.605  55.058  44.259  1.00 96.71           C  
ATOM   3402  CE  LYS B1006      12.108  54.796  44.135  1.00 96.63           C  
ATOM   3403  NZ  LYS B1006      11.289  55.868  44.766  1.00 97.11           N  
ATOM   3404  N   LEU B1007      16.578  51.861  45.120  1.00 87.78           N  
ATOM   3405  CA  LEU B1007      16.408  50.742  46.041  1.00 83.96           C  
ATOM   3406  C   LEU B1007      16.197  51.309  47.440  1.00 80.62           C  
ATOM   3407  O   LEU B1007      16.456  52.489  47.676  1.00 80.15           O  
ATOM   3408  CB  LEU B1007      17.655  49.873  46.058  1.00 85.38           C  
ATOM   3409  CG  LEU B1007      18.854  50.622  46.643  1.00 86.13           C  
ATOM   3410  CD1 LEU B1007      19.586  49.731  47.634  1.00 86.80           C  
ATOM   3411  CD2 LEU B1007      19.764  51.084  45.518  1.00 86.86           C  
ATOM   3412  N   THR B1008      15.747  50.474  48.372  1.00 76.80           N  
ATOM   3413  CA  THR B1008      15.519  50.942  49.734  1.00 73.40           C  
ATOM   3414  C   THR B1008      15.925  49.971  50.836  1.00 70.34           C  
ATOM   3415  O   THR B1008      15.743  48.758  50.728  1.00 69.20           O  
ATOM   3416  CB  THR B1008      14.039  51.316  49.963  1.00 74.31           C  
ATOM   3417  OG1 THR B1008      13.213  50.172  49.718  1.00 75.20           O  
ATOM   3418  CG2 THR B1008      13.622  52.450  49.038  1.00 74.46           C  
ATOM   3419  N   LEU B1009      16.474  50.536  51.904  1.00 67.45           N  
ATOM   3420  CA  LEU B1009      16.904  49.769  53.063  1.00 64.95           C  
ATOM   3421  C   LEU B1009      15.945  50.115  54.194  1.00 63.63           C  
ATOM   3422  O   LEU B1009      15.696  51.290  54.466  1.00 63.28           O  
ATOM   3423  CB  LEU B1009      18.329  50.157  53.451  1.00 64.11           C  
ATOM   3424  CG  LEU B1009      18.971  49.396  54.608  1.00 62.75           C  
ATOM   3425  CD1 LEU B1009      19.093  47.915  54.266  1.00 61.52           C  
ATOM   3426  CD2 LEU B1009      20.338  49.997  54.880  1.00 62.77           C  
ATOM   3427  N   ASN B1010      15.410  49.095  54.853  1.00 62.28           N  
ATOM   3428  CA  ASN B1010      14.460  49.315  55.932  1.00 61.14           C  
ATOM   3429  C   ASN B1010      14.868  48.660  57.247  1.00 60.93           C  
ATOM   3430  O   ASN B1010      14.779  47.442  57.393  1.00 60.34           O  
ATOM   3431  CB  ASN B1010      13.083  48.783  55.520  1.00 60.95           C  
ATOM   3432  CG  ASN B1010      12.627  49.309  54.167  1.00 60.18           C  
ATOM   3433  OD1 ASN B1010      12.281  50.484  54.021  1.00 59.20           O  
ATOM   3434  ND2 ASN B1010      12.629  48.435  53.166  1.00 60.21           N  
ATOM   3435  N   GLY B1011      15.321  49.468  58.201  1.00 61.20           N  
ATOM   3436  CA  GLY B1011      15.691  48.927  59.496  1.00 61.68           C  
ATOM   3437  C   GLY B1011      14.395  48.770  60.272  1.00 62.38           C  
ATOM   3438  O   GLY B1011      14.136  47.736  60.895  1.00 61.24           O  
ATOM   3439  N   ASP B1012      13.581  49.823  60.205  1.00 63.37           N  
ATOM   3440  CA  ASP B1012      12.269  49.905  60.847  1.00 63.85           C  
ATOM   3441  C   ASP B1012      11.541  51.069  60.180  1.00 63.83           C  
ATOM   3442  O   ASP B1012      10.491  51.515  60.637  1.00 63.92           O  
ATOM   3443  CB  ASP B1012      12.413  50.162  62.345  1.00 64.40           C  
ATOM   3444  CG  ASP B1012      13.185  49.061  63.050  1.00 65.20           C  
ATOM   3445  OD1 ASP B1012      12.754  47.887  62.975  1.00 65.75           O  
ATOM   3446  OD2 ASP B1012      14.224  49.371  63.673  1.00 64.66           O  
ATOM   3447  N   THR B1013      12.142  51.548  59.094  1.00 64.26           N  
ATOM   3448  CA  THR B1013      11.632  52.647  58.269  1.00 64.56           C  
ATOM   3449  C   THR B1013      12.418  52.586  56.952  1.00 63.99           C  
ATOM   3450  O   THR B1013      13.465  51.933  56.883  1.00 64.22           O  
ATOM   3451  CB  THR B1013      11.870  54.029  58.923  1.00 65.32           C  
ATOM   3452  OG1 THR B1013      11.353  54.024  60.261  1.00 66.56           O  
ATOM   3453  CG2 THR B1013      11.173  55.130  58.114  1.00 64.34           C  
ATOM   3454  N   ALA B1014      11.932  53.271  55.920  1.00 62.74           N  
ATOM   3455  CA  ALA B1014      12.591  53.248  54.614  1.00 60.86           C  
ATOM   3456  C   ALA B1014      13.742  54.237  54.410  1.00 59.46           C  
ATOM   3457  O   ALA B1014      13.803  55.295  55.040  1.00 59.71           O  
ATOM   3458  CB  ALA B1014      11.549  53.435  53.510  1.00 60.75           C  
ATOM   3459  N   VAL B1015      14.655  53.857  53.517  1.00 57.28           N  
ATOM   3460  CA  VAL B1015      15.819  54.656  53.145  1.00 54.25           C  
ATOM   3461  C   VAL B1015      16.070  54.359  51.665  1.00 52.63           C  
ATOM   3462  O   VAL B1015      16.228  53.200  51.282  1.00 51.47           O  
ATOM   3463  CB  VAL B1015      17.067  54.252  53.956  1.00 54.32           C  
ATOM   3464  CG1 VAL B1015      18.237  55.155  53.598  1.00 53.50           C  
ATOM   3465  CG2 VAL B1015      16.768  54.331  55.440  1.00 54.38           C  
ATOM   3466  N   GLU B1016      16.097  55.404  50.840  1.00 51.23           N  
ATOM   3467  CA  GLU B1016      16.301  55.250  49.399  1.00 50.36           C  
ATOM   3468  C   GLU B1016      17.740  55.483  48.941  1.00 49.53           C  
ATOM   3469  O   GLU B1016      18.331  56.532  49.203  1.00 49.05           O  
ATOM   3470  CB  GLU B1016      15.354  56.186  48.644  1.00 50.95           C  
ATOM   3471  CG  GLU B1016      13.884  55.867  48.871  1.00 52.00           C  
ATOM   3472  CD  GLU B1016      12.951  56.886  48.254  1.00 52.67           C  
ATOM   3473  OE1 GLU B1016      12.961  58.056  48.697  1.00 53.63           O  
ATOM   3474  OE2 GLU B1016      12.204  56.515  47.326  1.00 53.52           O  
ATOM   3475  N   LEU B1017      18.288  54.493  48.241  1.00 48.72           N  
ATOM   3476  CA  LEU B1017      19.661  54.545  47.745  1.00 47.52           C  
ATOM   3477  C   LEU B1017      19.682  54.491  46.218  1.00 47.49           C  
ATOM   3478  O   LEU B1017      18.827  53.858  45.602  1.00 47.41           O  
ATOM   3479  CB  LEU B1017      20.455  53.356  48.300  1.00 45.85           C  
ATOM   3480  CG  LEU B1017      20.363  53.104  49.807  1.00 44.37           C  
ATOM   3481  CD1 LEU B1017      20.934  51.742  50.137  1.00 43.73           C  
ATOM   3482  CD2 LEU B1017      21.097  54.195  50.553  1.00 43.93           C  
ATOM   3483  N   ASP B1018      20.658  55.159  45.612  1.00 47.25           N  
ATOM   3484  CA  ASP B1018      20.783  55.158  44.159  1.00 47.71           C  
ATOM   3485  C   ASP B1018      21.361  53.831  43.701  1.00 47.44           C  
ATOM   3486  O   ASP B1018      21.735  52.989  44.515  1.00 47.46           O  
ATOM   3487  CB  ASP B1018      21.724  56.268  43.689  1.00 49.20           C  
ATOM   3488  CG  ASP B1018      21.152  57.649  43.886  1.00 49.71           C  
ATOM   3489  OD1 ASP B1018      21.869  58.626  43.587  1.00 50.59           O  
ATOM   3490  OD2 ASP B1018      19.993  57.760  44.333  1.00 50.49           O  
ATOM   3491  N   VAL B1019      21.441  53.659  42.387  1.00 46.97           N  
ATOM   3492  CA  VAL B1019      22.003  52.452  41.801  1.00 47.31           C  
ATOM   3493  C   VAL B1019      22.734  52.829  40.504  1.00 47.20           C  
ATOM   3494  O   VAL B1019      22.267  52.545  39.396  1.00 47.46           O  
ATOM   3495  CB  VAL B1019      20.901  51.401  41.528  1.00 47.29           C  
ATOM   3496  CG1 VAL B1019      19.803  52.007  40.683  1.00 47.96           C  
ATOM   3497  CG2 VAL B1019      21.500  50.176  40.849  1.00 47.39           C  
ATOM   3498  N   LEU B1020      23.887  53.480  40.668  1.00 46.15           N  
ATOM   3499  CA  LEU B1020      24.716  53.932  39.552  1.00 44.30           C  
ATOM   3500  C   LEU B1020      24.977  52.796  38.574  1.00 43.30           C  
ATOM   3501  O   LEU B1020      25.227  51.662  38.977  1.00 43.21           O  
ATOM   3502  CB  LEU B1020      26.057  54.473  40.063  1.00 44.23           C  
ATOM   3503  CG  LEU B1020      26.123  55.332  41.332  1.00 43.42           C  
ATOM   3504  CD1 LEU B1020      24.984  56.339  41.364  1.00 42.84           C  
ATOM   3505  CD2 LEU B1020      26.054  54.427  42.536  1.00 43.74           C  
ATOM   3506  N   LYS B1021      24.924  53.102  37.285  1.00 42.32           N  
ATOM   3507  CA  LYS B1021      25.150  52.086  36.267  1.00 41.78           C  
ATOM   3508  C   LYS B1021      26.560  52.168  35.697  1.00 40.62           C  
ATOM   3509  O   LYS B1021      27.169  53.237  35.666  1.00 40.45           O  
ATOM   3510  CB  LYS B1021      24.125  52.234  35.135  1.00 43.77           C  
ATOM   3511  CG  LYS B1021      22.673  52.071  35.579  1.00 45.05           C  
ATOM   3512  CD  LYS B1021      21.708  52.083  34.396  1.00 46.04           C  
ATOM   3513  CE  LYS B1021      21.539  53.474  33.806  1.00 47.48           C  
ATOM   3514  NZ  LYS B1021      20.900  54.415  34.766  1.00 48.71           N  
ATOM   3515  N   GLY B1022      27.077  51.026  35.259  1.00 39.37           N  
ATOM   3516  CA  GLY B1022      28.407  50.995  34.683  1.00 38.29           C  
ATOM   3517  C   GLY B1022      28.309  50.818  33.183  1.00 36.91           C  
ATOM   3518  O   GLY B1022      27.227  50.554  32.662  1.00 37.75           O  
ATOM   3519  N   THR B1023      29.428  50.966  32.482  1.00 34.90           N  
ATOM   3520  CA  THR B1023      29.437  50.803  31.032  1.00 32.78           C  
ATOM   3521  C   THR B1023      29.480  49.313  30.675  1.00 32.86           C  
ATOM   3522  O   THR B1023      29.164  48.914  29.548  1.00 32.14           O  
ATOM   3523  CB  THR B1023      30.643  51.505  30.419  1.00 30.63           C  
ATOM   3524  OG1 THR B1023      31.826  51.072  31.093  1.00 29.89           O  
ATOM   3525  CG2 THR B1023      30.502  53.015  30.547  1.00 29.02           C  
ATOM   3526  N   LEU B1024      29.876  48.506  31.655  1.00 32.55           N  
ATOM   3527  CA  LEU B1024      29.962  47.054  31.522  1.00 32.00           C  
ATOM   3528  C   LEU B1024      29.778  46.448  32.914  1.00 32.39           C  
ATOM   3529  O   LEU B1024      29.913  47.144  33.923  1.00 32.91           O  
ATOM   3530  CB  LEU B1024      31.324  46.639  30.950  1.00 31.94           C  
ATOM   3531  CG  LEU B1024      31.500  46.515  29.431  1.00 31.17           C  
ATOM   3532  CD1 LEU B1024      32.979  46.453  29.078  1.00 29.68           C  
ATOM   3533  CD2 LEU B1024      30.786  45.268  28.944  1.00 30.05           C  
ATOM   3534  N   GLY B1025      29.457  45.158  32.966  1.00 32.12           N  
ATOM   3535  CA  GLY B1025      29.270  44.491  34.245  1.00 31.34           C  
ATOM   3536  C   GLY B1025      28.072  44.932  35.072  1.00 30.25           C  
ATOM   3537  O   GLY B1025      27.104  45.488  34.555  1.00 30.71           O  
ATOM   3538  N   GLN B1026      28.152  44.683  36.374  1.00 29.51           N  
ATOM   3539  CA  GLN B1026      27.083  45.025  37.310  1.00 29.40           C  
ATOM   3540  C   GLN B1026      27.068  46.483  37.750  1.00 28.46           C  
ATOM   3541  O   GLN B1026      28.111  47.123  37.857  1.00 28.95           O  
ATOM   3542  CB  GLN B1026      27.193  44.157  38.568  1.00 30.14           C  
ATOM   3543  CG  GLN B1026      27.035  42.676  38.321  1.00 32.43           C  
ATOM   3544  CD  GLN B1026      25.641  42.317  37.856  1.00 33.10           C  
ATOM   3545  OE1 GLN B1026      25.408  41.222  37.347  1.00 34.61           O  
ATOM   3546  NE2 GLN B1026      24.700  43.239  38.036  1.00 34.76           N  
ATOM   3547  N   ASP B1027      25.867  46.992  38.012  1.00 28.50           N  
ATOM   3548  CA  ASP B1027      25.683  48.356  38.498  1.00 27.64           C  
ATOM   3549  C   ASP B1027      25.741  48.234  40.023  1.00 26.95           C  
ATOM   3550  O   ASP B1027      25.478  47.162  40.571  1.00 27.92           O  
ATOM   3551  CB  ASP B1027      24.327  48.907  38.050  1.00 27.39           C  
ATOM   3552  CG  ASP B1027      24.221  49.036  36.538  1.00 28.08           C  
ATOM   3553  OD1 ASP B1027      23.111  49.335  36.050  1.00 27.19           O  
ATOM   3554  OD2 ASP B1027      25.246  48.839  35.840  1.00 27.73           O  
ATOM   3555  N   VAL B1028      26.083  49.316  40.712  1.00 26.08           N  
ATOM   3556  CA  VAL B1028      26.201  49.258  42.164  1.00 24.63           C  
ATOM   3557  C   VAL B1028      25.228  50.131  42.943  1.00 25.02           C  
ATOM   3558  O   VAL B1028      24.796  51.190  42.475  1.00 25.44           O  
ATOM   3559  CB  VAL B1028      27.626  49.644  42.613  1.00 23.61           C  
ATOM   3560  CG1 VAL B1028      28.630  48.653  42.062  1.00 23.10           C  
ATOM   3561  CG2 VAL B1028      27.950  51.065  42.149  1.00 21.88           C  
ATOM   3562  N   ILE B1029      24.895  49.668  44.144  1.00 23.94           N  
ATOM   3563  CA  ILE B1029      24.012  50.395  45.036  1.00 23.06           C  
ATOM   3564  C   ILE B1029      24.864  51.429  45.759  1.00 22.68           C  
ATOM   3565  O   ILE B1029      25.751  51.070  46.525  1.00 21.90           O  
ATOM   3566  CB  ILE B1029      23.398  49.459  46.081  1.00 22.37           C  
ATOM   3567  CG1 ILE B1029      22.407  48.521  45.408  1.00 21.37           C  
ATOM   3568  CG2 ILE B1029      22.721  50.261  47.172  1.00 21.43           C  
ATOM   3569  CD1 ILE B1029      21.759  47.555  46.377  1.00 22.26           C  
ATOM   3570  N   ASP B1030      24.608  52.707  45.514  1.00 22.89           N  
ATOM   3571  CA  ASP B1030      25.378  53.746  46.180  1.00 24.17           C  
ATOM   3572  C   ASP B1030      24.978  53.854  47.655  1.00 25.48           C  
ATOM   3573  O   ASP B1030      23.834  54.194  47.976  1.00 26.54           O  
ATOM   3574  CB  ASP B1030      25.164  55.087  45.484  1.00 24.55           C  
ATOM   3575  CG  ASP B1030      25.976  56.206  46.112  1.00 27.24           C  
ATOM   3576  OD1 ASP B1030      26.839  55.905  46.971  1.00 29.26           O  
ATOM   3577  OD2 ASP B1030      25.755  57.384  45.743  1.00 26.40           O  
ATOM   3578  N   ILE B1031      25.918  53.556  48.553  1.00 25.43           N  
ATOM   3579  CA  ILE B1031      25.655  53.634  49.990  1.00 24.91           C  
ATOM   3580  C   ILE B1031      26.619  54.614  50.644  1.00 25.57           C  
ATOM   3581  O   ILE B1031      26.815  54.588  51.859  1.00 25.58           O  
ATOM   3582  CB  ILE B1031      25.836  52.265  50.687  1.00 23.80           C  
ATOM   3583  CG1 ILE B1031      27.326  51.919  50.798  1.00 22.56           C  
ATOM   3584  CG2 ILE B1031      25.090  51.193  49.916  1.00 23.56           C  
ATOM   3585  CD1 ILE B1031      27.620  50.691  51.640  1.00 20.03           C  
ATOM   3586  N   ARG B1032      27.216  55.482  49.838  1.00 25.63           N  
ATOM   3587  CA  ARG B1032      28.180  56.439  50.357  1.00 26.22           C  
ATOM   3588  C   ARG B1032      27.761  57.266  51.571  1.00 27.55           C  
ATOM   3589  O   ARG B1032      28.557  57.447  52.495  1.00 27.85           O  
ATOM   3590  CB  ARG B1032      28.649  57.365  49.231  1.00 25.11           C  
ATOM   3591  CG  ARG B1032      29.696  56.726  48.325  1.00 23.16           C  
ATOM   3592  CD  ARG B1032      30.006  57.600  47.134  1.00 22.43           C  
ATOM   3593  NE  ARG B1032      28.856  57.708  46.242  1.00 20.29           N  
ATOM   3594  CZ  ARG B1032      28.849  58.404  45.109  1.00 19.39           C  
ATOM   3595  NH1 ARG B1032      27.757  58.440  44.370  1.00 18.16           N  
ATOM   3596  NH2 ARG B1032      29.933  59.061  44.716  1.00 19.23           N  
ATOM   3597  N   THR B1033      26.526  57.757  51.603  1.00 28.67           N  
ATOM   3598  CA  THR B1033      26.110  58.575  52.738  1.00 29.12           C  
ATOM   3599  C   THR B1033      25.436  57.846  53.901  1.00 29.87           C  
ATOM   3600  O   THR B1033      24.955  58.493  54.829  1.00 29.72           O  
ATOM   3601  CB  THR B1033      25.192  59.727  52.290  1.00 29.30           C  
ATOM   3602  OG1 THR B1033      23.937  59.196  51.855  1.00 29.93           O  
ATOM   3603  CG2 THR B1033      25.830  60.500  51.150  1.00 27.12           C  
ATOM   3604  N   LEU B1034      25.395  56.515  53.870  1.00 30.75           N  
ATOM   3605  CA  LEU B1034      24.779  55.778  54.974  1.00 32.06           C  
ATOM   3606  C   LEU B1034      25.461  56.043  56.304  1.00 34.10           C  
ATOM   3607  O   LEU B1034      24.793  56.332  57.295  1.00 35.39           O  
ATOM   3608  CB  LEU B1034      24.785  54.268  54.732  1.00 30.37           C  
ATOM   3609  CG  LEU B1034      23.858  53.641  53.704  1.00 29.23           C  
ATOM   3610  CD1 LEU B1034      24.035  52.137  53.723  1.00 27.90           C  
ATOM   3611  CD2 LEU B1034      22.422  53.992  54.053  1.00 29.75           C  
ATOM   3612  N   GLY B1035      26.786  55.927  56.320  1.00 35.95           N  
ATOM   3613  CA  GLY B1035      27.547  56.148  57.538  1.00 38.79           C  
ATOM   3614  C   GLY B1035      27.025  57.312  58.356  1.00 41.00           C  
ATOM   3615  O   GLY B1035      27.001  57.257  59.590  1.00 41.42           O  
ATOM   3616  N   SER B1036      26.597  58.367  57.664  1.00 42.64           N  
ATOM   3617  CA  SER B1036      26.065  59.564  58.317  1.00 43.53           C  
ATOM   3618  C   SER B1036      24.613  59.344  58.744  1.00 43.72           C  
ATOM   3619  O   SER B1036      23.756  60.218  58.591  1.00 44.21           O  
ATOM   3620  CB  SER B1036      26.156  60.766  57.374  1.00 43.46           C  
ATOM   3621  OG  SER B1036      25.347  60.575  56.226  1.00 45.70           O  
ATOM   3622  N   LYS B1037      24.352  58.157  59.274  1.00 43.30           N  
ATOM   3623  CA  LYS B1037      23.033  57.779  59.751  1.00 42.89           C  
ATOM   3624  C   LYS B1037      23.268  56.630  60.703  1.00 42.91           C  
ATOM   3625  O   LYS B1037      22.324  56.055  61.242  1.00 43.88           O  
ATOM   3626  CB  LYS B1037      22.149  57.301  58.601  1.00 43.28           C  
ATOM   3627  CG  LYS B1037      21.846  58.354  57.562  1.00 44.29           C  
ATOM   3628  CD  LYS B1037      20.897  57.807  56.516  1.00 45.85           C  
ATOM   3629  CE  LYS B1037      20.670  58.810  55.402  1.00 46.88           C  
ATOM   3630  NZ  LYS B1037      21.933  59.116  54.668  1.00 48.24           N  
ATOM   3631  N   GLY B1038      24.543  56.297  60.894  1.00 42.48           N  
ATOM   3632  CA  GLY B1038      24.908  55.203  61.777  1.00 42.18           C  
ATOM   3633  C   GLY B1038      24.807  53.848  61.098  1.00 41.62           C  
ATOM   3634  O   GLY B1038      25.510  52.904  61.468  1.00 42.27           O  
ATOM   3635  N   VAL B1039      23.927  53.750  60.105  1.00 40.38           N  
ATOM   3636  CA  VAL B1039      23.732  52.510  59.365  1.00 38.32           C  
ATOM   3637  C   VAL B1039      25.025  52.108  58.651  1.00 37.04           C  
ATOM   3638  O   VAL B1039      25.561  52.851  57.822  1.00 35.23           O  
ATOM   3639  CB  VAL B1039      22.572  52.655  58.344  1.00 38.75           C  
ATOM   3640  CG1 VAL B1039      22.793  53.885  57.473  1.00 39.47           C  
ATOM   3641  CG2 VAL B1039      22.459  51.399  57.491  1.00 37.46           C  
ATOM   3642  N   PHE B1040      25.522  50.925  59.002  1.00 35.82           N  
ATOM   3643  CA  PHE B1040      26.754  50.386  58.437  1.00 34.42           C  
ATOM   3644  C   PHE B1040      26.508  49.015  57.813  1.00 33.23           C  
ATOM   3645  O   PHE B1040      25.526  48.341  58.126  1.00 33.40           O  
ATOM   3646  CB  PHE B1040      27.809  50.210  59.536  1.00 35.63           C  
ATOM   3647  CG  PHE B1040      28.180  51.477  60.255  1.00 37.10           C  
ATOM   3648  CD1 PHE B1040      28.958  51.420  61.408  1.00 38.40           C  
ATOM   3649  CD2 PHE B1040      27.783  52.722  59.776  1.00 37.47           C  
ATOM   3650  CE1 PHE B1040      29.334  52.583  62.070  1.00 38.75           C  
ATOM   3651  CE2 PHE B1040      28.152  53.890  60.429  1.00 37.20           C  
ATOM   3652  CZ  PHE B1040      28.928  53.822  61.577  1.00 38.62           C  
ATOM   3653  N   THR B1041      27.412  48.604  56.931  1.00 31.28           N  
ATOM   3654  CA  THR B1041      27.322  47.289  56.312  1.00 28.90           C  
ATOM   3655  C   THR B1041      28.497  46.484  56.871  1.00 28.67           C  
ATOM   3656  O   THR B1041      29.459  47.060  57.384  1.00 28.08           O  
ATOM   3657  CB  THR B1041      27.427  47.366  54.765  1.00 27.34           C  
ATOM   3658  OG1 THR B1041      28.538  48.192  54.398  1.00 26.26           O  
ATOM   3659  CG2 THR B1041      26.149  47.937  54.165  1.00 24.45           C  
ATOM   3660  N   PHE B1042      28.407  45.160  56.789  1.00 28.58           N  
ATOM   3661  CA  PHE B1042      29.458  44.272  57.281  1.00 27.43           C  
ATOM   3662  C   PHE B1042      29.876  43.382  56.122  1.00 26.81           C  
ATOM   3663  O   PHE B1042      29.071  42.600  55.619  1.00 26.89           O  
ATOM   3664  CB  PHE B1042      28.927  43.419  58.433  1.00 28.03           C  
ATOM   3665  CG  PHE B1042      29.973  42.571  59.099  1.00 28.89           C  
ATOM   3666  CD1 PHE B1042      29.979  41.190  58.929  1.00 28.97           C  
ATOM   3667  CD2 PHE B1042      30.947  43.153  59.907  1.00 28.48           C  
ATOM   3668  CE1 PHE B1042      30.940  40.397  59.558  1.00 29.72           C  
ATOM   3669  CE2 PHE B1042      31.913  42.372  60.541  1.00 29.25           C  
ATOM   3670  CZ  PHE B1042      31.909  40.989  60.367  1.00 29.50           C  
ATOM   3671  N   ASP B1043      31.132  43.485  55.699  1.00 25.28           N  
ATOM   3672  CA  ASP B1043      31.571  42.690  54.566  1.00 23.51           C  
ATOM   3673  C   ASP B1043      33.064  42.351  54.521  1.00 22.27           C  
ATOM   3674  O   ASP B1043      33.809  42.909  53.716  1.00 20.66           O  
ATOM   3675  CB  ASP B1043      31.180  43.420  53.287  1.00 24.11           C  
ATOM   3676  CG  ASP B1043      31.207  42.523  52.079  1.00 25.49           C  
ATOM   3677  OD1 ASP B1043      31.201  43.065  50.951  1.00 26.09           O  
ATOM   3678  OD2 ASP B1043      31.222  41.283  52.261  1.00 25.11           O  
ATOM   3679  N   PRO B1044      33.521  41.430  55.383  1.00 21.67           N  
ATOM   3680  CA  PRO B1044      34.938  41.050  55.389  1.00 22.14           C  
ATOM   3681  C   PRO B1044      35.332  40.484  54.024  1.00 22.51           C  
ATOM   3682  O   PRO B1044      34.695  39.550  53.527  1.00 22.76           O  
ATOM   3683  CB  PRO B1044      35.004  39.994  56.486  1.00 22.01           C  
ATOM   3684  CG  PRO B1044      33.933  40.432  57.428  1.00 22.51           C  
ATOM   3685  CD  PRO B1044      32.803  40.779  56.489  1.00 21.89           C  
ATOM   3686  N   GLY B1045      36.373  41.049  53.417  1.00 22.39           N  
ATOM   3687  CA  GLY B1045      36.795  40.578  52.107  1.00 21.69           C  
ATOM   3688  C   GLY B1045      36.298  41.486  50.993  1.00 21.32           C  
ATOM   3689  O   GLY B1045      36.833  41.464  49.884  1.00 21.16           O  
ATOM   3690  N   PHE B1046      35.262  42.270  51.289  1.00 20.82           N  
ATOM   3691  CA  PHE B1046      34.686  43.225  50.341  1.00 20.94           C  
ATOM   3692  C   PHE B1046      34.131  42.643  49.037  1.00 21.67           C  
ATOM   3693  O   PHE B1046      34.012  43.364  48.049  1.00 21.95           O  
ATOM   3694  CB  PHE B1046      35.731  44.293  49.998  1.00 20.84           C  
ATOM   3695  CG  PHE B1046      36.131  45.165  51.165  1.00 21.79           C  
ATOM   3696  CD1 PHE B1046      37.475  45.426  51.427  1.00 22.09           C  
ATOM   3697  CD2 PHE B1046      35.166  45.757  51.981  1.00 21.76           C  
ATOM   3698  CE1 PHE B1046      37.851  46.263  52.482  1.00 22.08           C  
ATOM   3699  CE2 PHE B1046      35.532  46.595  53.037  1.00 21.42           C  
ATOM   3700  CZ  PHE B1046      36.875  46.848  53.287  1.00 21.37           C  
ATOM   3701  N   THR B1047      33.771  41.360  49.030  1.00 22.87           N  
ATOM   3702  CA  THR B1047      33.256  40.718  47.814  1.00 22.89           C  
ATOM   3703  C   THR B1047      31.818  41.051  47.399  1.00 23.17           C  
ATOM   3704  O   THR B1047      31.285  40.462  46.460  1.00 23.67           O  
ATOM   3705  CB  THR B1047      33.408  39.192  47.892  1.00 22.58           C  
ATOM   3706  OG1 THR B1047      32.975  38.732  49.179  1.00 22.25           O  
ATOM   3707  CG2 THR B1047      34.873  38.793  47.651  1.00 21.85           C  
ATOM   3708  N   SER B1048      31.203  41.998  48.100  1.00 23.07           N  
ATOM   3709  CA  SER B1048      29.849  42.467  47.793  1.00 22.24           C  
ATOM   3710  C   SER B1048      29.899  43.987  47.932  1.00 21.81           C  
ATOM   3711  O   SER B1048      28.868  44.643  48.099  1.00 22.05           O  
ATOM   3712  CB  SER B1048      28.833  41.907  48.788  1.00 21.51           C  
ATOM   3713  OG  SER B1048      28.778  40.496  48.726  1.00 22.99           O  
ATOM   3714  N   THR B1049      31.118  44.526  47.854  1.00 21.30           N  
ATOM   3715  CA  THR B1049      31.381  45.960  48.003  1.00 19.39           C  
ATOM   3716  C   THR B1049      32.291  46.542  46.918  1.00 20.00           C  
ATOM   3717  O   THR B1049      33.473  46.200  46.851  1.00 20.22           O  
ATOM   3718  CB  THR B1049      32.070  46.234  49.352  1.00 17.85           C  
ATOM   3719  OG1 THR B1049      31.361  45.560  50.396  1.00 15.27           O  
ATOM   3720  CG2 THR B1049      32.123  47.720  49.634  1.00 16.02           C  
ATOM   3721  N   ALA B1050      31.751  47.419  46.077  1.00 20.75           N  
ATOM   3722  CA  ALA B1050      32.557  48.062  45.042  1.00 21.56           C  
ATOM   3723  C   ALA B1050      33.373  49.126  45.774  1.00 23.68           C  
ATOM   3724  O   ALA B1050      32.826  50.115  46.266  1.00 23.65           O  
ATOM   3725  CB  ALA B1050      31.666  48.704  43.993  1.00 21.41           C  
ATOM   3726  N   SER B1051      34.681  48.909  45.864  1.00 25.02           N  
ATOM   3727  CA  SER B1051      35.563  49.831  46.569  1.00 25.36           C  
ATOM   3728  C   SER B1051      35.995  51.022  45.725  1.00 25.95           C  
ATOM   3729  O   SER B1051      36.677  51.924  46.219  1.00 26.44           O  
ATOM   3730  CB  SER B1051      36.806  49.084  47.056  1.00 25.75           C  
ATOM   3731  OG  SER B1051      37.571  48.598  45.966  1.00 25.35           O  
ATOM   3732  N   CYS B1052      35.594  51.036  44.458  1.00 25.86           N  
ATOM   3733  CA  CYS B1052      35.989  52.129  43.581  1.00 25.77           C  
ATOM   3734  C   CYS B1052      35.281  52.093  42.233  1.00 26.06           C  
ATOM   3735  O   CYS B1052      34.612  51.118  41.891  1.00 26.67           O  
ATOM   3736  CB  CYS B1052      37.497  52.049  43.320  1.00 26.36           C  
ATOM   3737  SG  CYS B1052      37.999  50.628  42.249  1.00 24.24           S  
ATOM   3738  N   GLU B1053      35.433  53.177  41.479  1.00 25.01           N  
ATOM   3739  CA  GLU B1053      34.902  53.255  40.131  1.00 24.77           C  
ATOM   3740  C   GLU B1053      36.181  53.206  39.302  1.00 23.96           C  
ATOM   3741  O   GLU B1053      37.136  53.939  39.588  1.00 22.15           O  
ATOM   3742  CB  GLU B1053      34.162  54.574  39.892  1.00 26.13           C  
ATOM   3743  CG  GLU B1053      33.713  54.755  38.443  1.00 29.55           C  
ATOM   3744  CD  GLU B1053      32.861  56.000  38.218  1.00 32.19           C  
ATOM   3745  OE1 GLU B1053      32.580  56.323  37.042  1.00 32.60           O  
ATOM   3746  OE2 GLU B1053      32.468  56.653  39.212  1.00 34.78           O  
ATOM   3747  N   SER B1054      36.224  52.338  38.297  1.00 23.39           N  
ATOM   3748  CA  SER B1054      37.428  52.216  37.479  1.00 22.11           C  
ATOM   3749  C   SER B1054      37.131  52.136  35.989  1.00 22.28           C  
ATOM   3750  O   SER B1054      36.069  51.663  35.577  1.00 20.95           O  
ATOM   3751  CB  SER B1054      38.232  50.982  37.911  1.00 20.88           C  
ATOM   3752  OG  SER B1054      39.509  50.968  37.302  1.00 19.24           O  
ATOM   3753  N   LYS B1055      38.091  52.589  35.189  1.00 22.30           N  
ATOM   3754  CA  LYS B1055      37.961  52.583  33.738  1.00 21.98           C  
ATOM   3755  C   LYS B1055      39.174  51.941  33.083  1.00 21.70           C  
ATOM   3756  O   LYS B1055      39.398  52.102  31.881  1.00 23.25           O  
ATOM   3757  CB  LYS B1055      37.835  54.013  33.220  1.00 22.18           C  
ATOM   3758  CG  LYS B1055      36.710  54.812  33.847  1.00 22.82           C  
ATOM   3759  CD  LYS B1055      36.729  56.247  33.341  1.00 21.95           C  
ATOM   3760  CE  LYS B1055      35.608  57.059  33.960  1.00 22.78           C  
ATOM   3761  NZ  LYS B1055      34.287  56.448  33.662  1.00 22.94           N  
ATOM   3762  N   ILE B1056      39.951  51.205  33.865  1.00 19.97           N  
ATOM   3763  CA  ILE B1056      41.160  50.583  33.345  1.00 18.80           C  
ATOM   3764  C   ILE B1056      40.974  49.211  32.708  1.00 18.33           C  
ATOM   3765  O   ILE B1056      41.173  49.047  31.501  1.00 17.68           O  
ATOM   3766  CB  ILE B1056      42.214  50.456  34.460  1.00 18.90           C  
ATOM   3767  CG1 ILE B1056      42.386  51.811  35.149  1.00 17.98           C  
ATOM   3768  CG2 ILE B1056      43.533  49.931  33.879  1.00 17.54           C  
ATOM   3769  CD1 ILE B1056      43.329  51.781  36.323  1.00 19.07           C  
ATOM   3770  N   THR B1057      40.592  48.236  33.533  1.00 16.91           N  
ATOM   3771  CA  THR B1057      40.408  46.858  33.099  1.00 14.59           C  
ATOM   3772  C   THR B1057      39.042  46.300  33.458  1.00 14.58           C  
ATOM   3773  O   THR B1057      38.494  46.597  34.517  1.00 15.04           O  
ATOM   3774  CB  THR B1057      41.490  45.964  33.730  1.00 14.69           C  
ATOM   3775  OG1 THR B1057      42.770  46.341  33.212  1.00 14.87           O  
ATOM   3776  CG2 THR B1057      41.234  44.494  33.436  1.00 15.55           C  
ATOM   3777  N   PHE B1058      38.496  45.486  32.561  1.00 14.89           N  
ATOM   3778  CA  PHE B1058      37.198  44.863  32.770  1.00 13.86           C  
ATOM   3779  C   PHE B1058      37.295  43.359  32.597  1.00 14.22           C  
ATOM   3780  O   PHE B1058      37.907  42.879  31.643  1.00 14.06           O  
ATOM   3781  CB  PHE B1058      36.164  45.417  31.792  1.00 13.43           C  
ATOM   3782  CG  PHE B1058      34.853  44.690  31.843  1.00 14.20           C  
ATOM   3783  CD1 PHE B1058      34.590  43.642  30.962  1.00 13.43           C  
ATOM   3784  CD2 PHE B1058      33.916  44.999  32.818  1.00 11.26           C  
ATOM   3785  CE1 PHE B1058      33.417  42.910  31.057  1.00 12.10           C  
ATOM   3786  CE2 PHE B1058      32.745  44.275  32.922  1.00 13.19           C  
ATOM   3787  CZ  PHE B1058      32.494  43.224  32.038  1.00 13.78           C  
ATOM   3788  N   ILE B1059      36.680  42.628  33.525  1.00 15.61           N  
ATOM   3789  CA  ILE B1059      36.680  41.163  33.516  1.00 16.64           C  
ATOM   3790  C   ILE B1059      35.310  40.547  33.831  1.00 18.85           C  
ATOM   3791  O   ILE B1059      34.706  40.864  34.861  1.00 20.08           O  
ATOM   3792  CB  ILE B1059      37.628  40.581  34.589  1.00 16.17           C  
ATOM   3793  CG1 ILE B1059      39.085  40.971  34.321  1.00 14.52           C  
ATOM   3794  CG2 ILE B1059      37.468  39.064  34.643  1.00 16.22           C  
ATOM   3795  CD1 ILE B1059      40.058  40.405  35.371  1.00 10.98           C  
ATOM   3796  N   ASP B1060      34.819  39.675  32.953  1.00 19.77           N  
ATOM   3797  CA  ASP B1060      33.568  38.967  33.209  1.00 18.92           C  
ATOM   3798  C   ASP B1060      34.083  37.556  33.489  1.00 19.94           C  
ATOM   3799  O   ASP B1060      34.296  36.768  32.568  1.00 21.53           O  
ATOM   3800  CB  ASP B1060      32.647  38.990  31.983  1.00 17.81           C  
ATOM   3801  CG  ASP B1060      31.292  38.316  32.248  1.00 17.55           C  
ATOM   3802  OD1 ASP B1060      30.304  38.671  31.574  1.00 17.97           O  
ATOM   3803  OD2 ASP B1060      31.211  37.423  33.118  1.00 15.64           O  
ATOM   3804  N   GLY B1061      34.316  37.268  34.768  1.00 20.28           N  
ATOM   3805  CA  GLY B1061      34.861  35.986  35.185  1.00 21.30           C  
ATOM   3806  C   GLY B1061      34.368  34.734  34.493  1.00 22.24           C  
ATOM   3807  O   GLY B1061      35.165  33.867  34.107  1.00 20.91           O  
ATOM   3808  N   ASP B1062      33.052  34.634  34.344  1.00 23.96           N  
ATOM   3809  CA  ASP B1062      32.432  33.473  33.717  1.00 25.11           C  
ATOM   3810  C   ASP B1062      32.585  33.428  32.204  1.00 25.32           C  
ATOM   3811  O   ASP B1062      32.679  32.345  31.617  1.00 26.26           O  
ATOM   3812  CB  ASP B1062      30.955  33.415  34.089  1.00 26.45           C  
ATOM   3813  CG  ASP B1062      30.743  33.309  35.582  1.00 29.29           C  
ATOM   3814  OD1 ASP B1062      31.412  32.469  36.219  1.00 30.13           O  
ATOM   3815  OD2 ASP B1062      29.905  34.061  36.122  1.00 32.37           O  
ATOM   3816  N   GLU B1063      32.605  34.592  31.567  1.00 24.27           N  
ATOM   3817  CA  GLU B1063      32.764  34.635  30.125  1.00 24.08           C  
ATOM   3818  C   GLU B1063      34.241  34.595  29.722  1.00 24.80           C  
ATOM   3819  O   GLU B1063      34.573  34.695  28.536  1.00 25.35           O  
ATOM   3820  CB  GLU B1063      32.092  35.886  29.557  1.00 23.01           C  
ATOM   3821  CG  GLU B1063      30.608  35.714  29.237  1.00 23.10           C  
ATOM   3822  CD  GLU B1063      30.340  34.549  28.272  1.00 22.60           C  
ATOM   3823  OE1 GLU B1063      30.114  33.417  28.757  1.00 18.99           O  
ATOM   3824  OE2 GLU B1063      30.373  34.766  27.033  1.00 20.73           O  
ATOM   3825  N   GLY B1064      35.125  34.432  30.706  1.00 24.98           N  
ATOM   3826  CA  GLY B1064      36.550  34.389  30.418  1.00 24.54           C  
ATOM   3827  C   GLY B1064      36.940  35.603  29.601  1.00 24.22           C  
ATOM   3828  O   GLY B1064      37.667  35.503  28.609  1.00 24.11           O  
ATOM   3829  N   ILE B1065      36.440  36.760  30.023  1.00 23.90           N  
ATOM   3830  CA  ILE B1065      36.703  38.018  29.330  1.00 23.40           C  
ATOM   3831  C   ILE B1065      37.689  38.916  30.063  1.00 22.40           C  
ATOM   3832  O   ILE B1065      37.508  39.227  31.237  1.00 22.40           O  
ATOM   3833  CB  ILE B1065      35.396  38.830  29.128  1.00 23.82           C  
ATOM   3834  CG1 ILE B1065      34.389  38.005  28.320  1.00 23.42           C  
ATOM   3835  CG2 ILE B1065      35.709  40.176  28.465  1.00 21.12           C  
ATOM   3836  CD1 ILE B1065      34.919  37.499  26.987  1.00 24.63           C  
ATOM   3837  N   LEU B1066      38.732  39.331  29.359  1.00 22.20           N  
ATOM   3838  CA  LEU B1066      39.721  40.225  29.931  1.00 22.68           C  
ATOM   3839  C   LEU B1066      39.887  41.389  28.969  1.00 22.98           C  
ATOM   3840  O   LEU B1066      40.352  41.210  27.838  1.00 22.62           O  
ATOM   3841  CB  LEU B1066      41.069  39.518  30.131  1.00 22.78           C  
ATOM   3842  CG  LEU B1066      42.186  40.346  30.791  1.00 22.01           C  
ATOM   3843  CD1 LEU B1066      41.683  40.945  32.095  1.00 21.59           C  
ATOM   3844  CD2 LEU B1066      43.405  39.476  31.046  1.00 20.60           C  
ATOM   3845  N   LEU B1067      39.476  42.574  29.417  1.00 22.40           N  
ATOM   3846  CA  LEU B1067      39.588  43.782  28.609  1.00 21.27           C  
ATOM   3847  C   LEU B1067      40.475  44.808  29.294  1.00 20.87           C  
ATOM   3848  O   LEU B1067      40.414  44.981  30.509  1.00 19.16           O  
ATOM   3849  CB  LEU B1067      38.215  44.422  28.368  1.00 19.36           C  
ATOM   3850  CG  LEU B1067      37.165  43.692  27.531  1.00 18.37           C  
ATOM   3851  CD1 LEU B1067      35.976  44.619  27.334  1.00 14.11           C  
ATOM   3852  CD2 LEU B1067      37.757  43.270  26.187  1.00 16.68           C  
ATOM   3853  N   HIS B1068      41.304  45.473  28.497  1.00 21.01           N  
ATOM   3854  CA  HIS B1068      42.185  46.520  28.989  1.00 21.43           C  
ATOM   3855  C   HIS B1068      41.881  47.753  28.145  1.00 22.32           C  
ATOM   3856  O   HIS B1068      42.233  47.809  26.958  1.00 21.81           O  
ATOM   3857  CB  HIS B1068      43.655  46.109  28.846  1.00 19.66           C  
ATOM   3858  CG  HIS B1068      44.047  44.972  29.740  1.00 19.35           C  
ATOM   3859  ND1 HIS B1068      43.707  44.926  31.075  1.00 17.40           N  
ATOM   3860  CD2 HIS B1068      44.759  43.845  29.493  1.00 18.71           C  
ATOM   3861  CE1 HIS B1068      44.192  43.820  31.613  1.00 18.88           C  
ATOM   3862  NE2 HIS B1068      44.834  43.147  30.676  1.00 17.44           N  
ATOM   3863  N   ARG B1069      41.213  48.729  28.762  1.00 21.83           N  
ATOM   3864  CA  ARG B1069      40.815  49.960  28.081  1.00 21.90           C  
ATOM   3865  C   ARG B1069      39.837  49.597  26.966  1.00 22.69           C  
ATOM   3866  O   ARG B1069      39.685  50.329  25.990  1.00 22.34           O  
ATOM   3867  CB  ARG B1069      42.035  50.690  27.497  1.00 21.21           C  
ATOM   3868  CG  ARG B1069      42.976  51.260  28.546  1.00 20.59           C  
ATOM   3869  CD  ARG B1069      42.266  52.283  29.431  1.00 21.92           C  
ATOM   3870  NE  ARG B1069      43.118  52.757  30.520  1.00 22.09           N  
ATOM   3871  CZ  ARG B1069      42.705  53.535  31.517  1.00 22.39           C  
ATOM   3872  NH1 ARG B1069      43.559  53.910  32.460  1.00 20.85           N  
ATOM   3873  NH2 ARG B1069      41.441  53.938  31.577  1.00 20.21           N  
ATOM   3874  N   GLY B1070      39.180  48.454  27.130  1.00 22.93           N  
ATOM   3875  CA  GLY B1070      38.229  47.990  26.141  1.00 24.05           C  
ATOM   3876  C   GLY B1070      38.859  47.031  25.146  1.00 24.60           C  
ATOM   3877  O   GLY B1070      38.177  46.172  24.586  1.00 24.15           O  
ATOM   3878  N   PHE B1071      40.166  47.171  24.940  1.00 24.24           N  
ATOM   3879  CA  PHE B1071      40.905  46.339  23.994  1.00 23.47           C  
ATOM   3880  C   PHE B1071      41.082  44.897  24.470  1.00 24.14           C  
ATOM   3881  O   PHE B1071      41.774  44.647  25.456  1.00 24.31           O  
ATOM   3882  CB  PHE B1071      42.286  46.953  23.738  1.00 23.28           C  
ATOM   3883  CG  PHE B1071      42.245  48.310  23.091  1.00 23.25           C  
ATOM   3884  CD1 PHE B1071      43.035  49.348  23.576  1.00 23.25           C  
ATOM   3885  CD2 PHE B1071      41.436  48.550  21.983  1.00 24.42           C  
ATOM   3886  CE1 PHE B1071      43.023  50.608  22.969  1.00 23.26           C  
ATOM   3887  CE2 PHE B1071      41.417  49.809  21.366  1.00 24.38           C  
ATOM   3888  CZ  PHE B1071      42.213  50.838  21.862  1.00 23.51           C  
ATOM   3889  N   PRO B1072      40.464  43.928  23.768  1.00 24.85           N  
ATOM   3890  CA  PRO B1072      40.576  42.507  24.140  1.00 24.05           C  
ATOM   3891  C   PRO B1072      42.034  42.103  24.415  1.00 24.19           C  
ATOM   3892  O   PRO B1072      42.934  42.420  23.631  1.00 24.85           O  
ATOM   3893  CB  PRO B1072      39.995  41.794  22.923  1.00 23.31           C  
ATOM   3894  CG  PRO B1072      38.947  42.752  22.451  1.00 22.51           C  
ATOM   3895  CD  PRO B1072      39.630  44.091  22.559  1.00 23.67           C  
ATOM   3896  N   ILE B1073      42.268  41.400  25.521  1.00 23.96           N  
ATOM   3897  CA  ILE B1073      43.627  40.988  25.878  1.00 23.55           C  
ATOM   3898  C   ILE B1073      44.348  40.260  24.745  1.00 23.69           C  
ATOM   3899  O   ILE B1073      45.495  40.576  24.431  1.00 24.12           O  
ATOM   3900  CB  ILE B1073      43.648  40.091  27.161  1.00 22.45           C  
ATOM   3901  CG1 ILE B1073      45.081  39.656  27.478  1.00 22.05           C  
ATOM   3902  CG2 ILE B1073      42.768  38.871  26.975  1.00 20.71           C  
ATOM   3903  CD1 ILE B1073      46.052  40.798  27.760  1.00 21.30           C  
ATOM   3904  N   ASP B1074      43.672  39.303  24.118  1.00 23.98           N  
ATOM   3905  CA  ASP B1074      44.276  38.542  23.031  1.00 24.30           C  
ATOM   3906  C   ASP B1074      44.630  39.402  21.818  1.00 23.40           C  
ATOM   3907  O   ASP B1074      45.533  39.061  21.052  1.00 23.22           O  
ATOM   3908  CB  ASP B1074      43.353  37.385  22.639  1.00 26.63           C  
ATOM   3909  CG  ASP B1074      43.262  36.323  23.737  1.00 29.80           C  
ATOM   3910  OD1 ASP B1074      42.129  35.909  24.079  1.00 31.92           O  
ATOM   3911  OD2 ASP B1074      44.325  35.904  24.265  1.00 30.99           O  
ATOM   3912  N   GLN B1075      43.936  40.524  21.658  1.00 22.02           N  
ATOM   3913  CA  GLN B1075      44.205  41.425  20.544  1.00 21.28           C  
ATOM   3914  C   GLN B1075      45.484  42.221  20.790  1.00 21.22           C  
ATOM   3915  O   GLN B1075      46.281  42.448  19.873  1.00 19.24           O  
ATOM   3916  CB  GLN B1075      43.020  42.368  20.339  1.00 20.02           C  
ATOM   3917  CG  GLN B1075      42.083  41.912  19.236  1.00 18.84           C  
ATOM   3918  CD  GLN B1075      40.836  42.757  19.143  1.00 18.98           C  
ATOM   3919  OE1 GLN B1075      40.904  43.978  19.122  1.00 20.34           O  
ATOM   3920  NE2 GLN B1075      39.685  42.107  19.082  1.00 20.01           N  
ATOM   3921  N   LEU B1076      45.664  42.640  22.039  1.00 21.17           N  
ATOM   3922  CA  LEU B1076      46.844  43.393  22.453  1.00 20.86           C  
ATOM   3923  C   LEU B1076      48.052  42.460  22.487  1.00 20.72           C  
ATOM   3924  O   LEU B1076      49.118  42.777  21.957  1.00 19.24           O  
ATOM   3925  CB  LEU B1076      46.621  43.992  23.850  1.00 19.08           C  
ATOM   3926  CG  LEU B1076      45.731  45.233  23.957  1.00 16.29           C  
ATOM   3927  CD1 LEU B1076      45.367  45.508  25.405  1.00 15.20           C  
ATOM   3928  CD2 LEU B1076      46.463  46.409  23.348  1.00 16.25           C  
ATOM   3929  N   ALA B1077      47.862  41.302  23.111  1.00 20.95           N  
ATOM   3930  CA  ALA B1077      48.910  40.302  23.248  1.00 21.64           C  
ATOM   3931  C   ALA B1077      49.431  39.817  21.906  1.00 22.93           C  
ATOM   3932  O   ALA B1077      50.553  39.321  21.811  1.00 22.57           O  
ATOM   3933  CB  ALA B1077      48.389  39.123  24.048  1.00 20.53           C  
ATOM   3934  N   THR B1078      48.617  39.956  20.865  1.00 23.73           N  
ATOM   3935  CA  THR B1078      49.019  39.502  19.544  1.00 23.59           C  
ATOM   3936  C   THR B1078      49.518  40.600  18.606  1.00 23.43           C  
ATOM   3937  O   THR B1078      50.483  40.387  17.875  1.00 23.52           O  
ATOM   3938  CB  THR B1078      47.861  38.756  18.831  1.00 24.12           C  
ATOM   3939  OG1 THR B1078      47.441  37.638  19.621  1.00 25.65           O  
ATOM   3940  CG2 THR B1078      48.315  38.248  17.478  1.00 24.75           C  
ATOM   3941  N   ASP B1079      48.880  41.769  18.626  1.00 22.80           N  
ATOM   3942  CA  ASP B1079      49.267  42.850  17.715  1.00 21.96           C  
ATOM   3943  C   ASP B1079      49.924  44.112  18.295  1.00 21.43           C  
ATOM   3944  O   ASP B1079      50.253  45.045  17.547  1.00 20.09           O  
ATOM   3945  CB  ASP B1079      48.048  43.256  16.890  1.00 22.38           C  
ATOM   3946  CG  ASP B1079      47.377  42.073  16.237  1.00 22.39           C  
ATOM   3947  OD1 ASP B1079      48.099  41.215  15.689  1.00 23.11           O  
ATOM   3948  OD2 ASP B1079      46.132  41.998  16.265  1.00 23.07           O  
ATOM   3949  N   SER B1080      50.123  44.145  19.610  1.00 19.78           N  
ATOM   3950  CA  SER B1080      50.736  45.308  20.252  1.00 19.54           C  
ATOM   3951  C   SER B1080      52.132  44.957  20.782  1.00 19.20           C  
ATOM   3952  O   SER B1080      52.799  44.069  20.248  1.00 19.62           O  
ATOM   3953  CB  SER B1080      49.838  45.793  21.400  1.00 18.42           C  
ATOM   3954  OG  SER B1080      50.218  47.083  21.839  1.00 16.70           O  
ATOM   3955  N   ASN B1081      52.581  45.683  21.802  1.00 18.52           N  
ATOM   3956  CA  ASN B1081      53.863  45.410  22.440  1.00 19.01           C  
ATOM   3957  C   ASN B1081      53.728  45.909  23.871  1.00 18.88           C  
ATOM   3958  O   ASN B1081      52.789  46.645  24.175  1.00 18.79           O  
ATOM   3959  CB  ASN B1081      55.036  46.076  21.695  1.00 18.67           C  
ATOM   3960  CG  ASN B1081      55.241  47.537  22.058  1.00 18.24           C  
ATOM   3961  OD1 ASN B1081      56.094  48.200  21.475  1.00 21.25           O  
ATOM   3962  ND2 ASN B1081      54.484  48.040  23.012  1.00 17.95           N  
ATOM   3963  N   TYR B1082      54.648  45.523  24.749  1.00 18.77           N  
ATOM   3964  CA  TYR B1082      54.530  45.924  26.147  1.00 17.49           C  
ATOM   3965  C   TYR B1082      54.346  47.422  26.380  1.00 16.22           C  
ATOM   3966  O   TYR B1082      53.404  47.834  27.057  1.00 16.49           O  
ATOM   3967  CB  TYR B1082      55.723  45.416  26.964  1.00 17.87           C  
ATOM   3968  CG  TYR B1082      55.535  45.635  28.448  1.00 16.62           C  
ATOM   3969  CD1 TYR B1082      54.503  45.002  29.138  1.00 17.83           C  
ATOM   3970  CD2 TYR B1082      56.346  46.521  29.150  1.00 18.25           C  
ATOM   3971  CE1 TYR B1082      54.275  45.249  30.495  1.00 17.81           C  
ATOM   3972  CE2 TYR B1082      56.130  46.776  30.514  1.00 18.86           C  
ATOM   3973  CZ  TYR B1082      55.092  46.139  31.175  1.00 18.64           C  
ATOM   3974  OH  TYR B1082      54.868  46.404  32.507  1.00 18.20           O  
ATOM   3975  N   LEU B1083      55.233  48.237  25.826  1.00 14.79           N  
ATOM   3976  CA  LEU B1083      55.126  49.673  26.022  1.00 14.70           C  
ATOM   3977  C   LEU B1083      53.859  50.293  25.457  1.00 15.68           C  
ATOM   3978  O   LEU B1083      53.250  51.164  26.089  1.00 15.94           O  
ATOM   3979  CB  LEU B1083      56.338  50.382  25.433  1.00 15.12           C  
ATOM   3980  CG  LEU B1083      57.653  50.228  26.189  1.00 14.38           C  
ATOM   3981  CD1 LEU B1083      58.589  51.316  25.708  1.00 12.75           C  
ATOM   3982  CD2 LEU B1083      57.426  50.358  27.697  1.00 13.08           C  
ATOM   3983  N   GLU B1084      53.477  49.868  24.257  1.00 15.91           N  
ATOM   3984  CA  GLU B1084      52.263  50.375  23.626  1.00 16.67           C  
ATOM   3985  C   GLU B1084      51.085  50.005  24.528  1.00 15.97           C  
ATOM   3986  O   GLU B1084      50.152  50.779  24.693  1.00 16.22           O  
ATOM   3987  CB  GLU B1084      52.094  49.770  22.222  1.00 17.69           C  
ATOM   3988  CG  GLU B1084      50.801  50.163  21.507  1.00 19.37           C  
ATOM   3989  CD  GLU B1084      50.764  49.709  20.051  1.00 19.65           C  
ATOM   3990  OE1 GLU B1084      51.224  48.581  19.756  1.00 19.41           O  
ATOM   3991  OE2 GLU B1084      50.259  50.478  19.204  1.00 19.58           O  
ATOM   3992  N   VAL B1085      51.137  48.818  25.120  1.00 16.28           N  
ATOM   3993  CA  VAL B1085      50.078  48.401  26.028  1.00 16.15           C  
ATOM   3994  C   VAL B1085      50.232  49.212  27.327  1.00 16.74           C  
ATOM   3995  O   VAL B1085      49.235  49.604  27.938  1.00 17.25           O  
ATOM   3996  CB  VAL B1085      50.131  46.862  26.307  1.00 14.66           C  
ATOM   3997  CG1 VAL B1085      49.172  46.494  27.422  1.00 12.49           C  
ATOM   3998  CG2 VAL B1085      49.743  46.097  25.048  1.00 12.42           C  
ATOM   3999  N   CYS B1086      51.475  49.482  27.733  1.00 16.99           N  
ATOM   4000  CA  CYS B1086      51.728  50.285  28.936  1.00 16.84           C  
ATOM   4001  C   CYS B1086      51.148  51.675  28.723  1.00 17.04           C  
ATOM   4002  O   CYS B1086      50.612  52.295  29.647  1.00 15.58           O  
ATOM   4003  CB  CYS B1086      53.226  50.430  29.200  1.00 16.30           C  
ATOM   4004  SG  CYS B1086      53.999  49.055  30.042  1.00 17.32           S  
ATOM   4005  N   TYR B1087      51.273  52.162  27.491  1.00 17.28           N  
ATOM   4006  CA  TYR B1087      50.762  53.476  27.141  1.00 17.40           C  
ATOM   4007  C   TYR B1087      49.236  53.483  27.219  1.00 17.25           C  
ATOM   4008  O   TYR B1087      48.634  54.454  27.694  1.00 16.47           O  
ATOM   4009  CB  TYR B1087      51.229  53.863  25.736  1.00 18.26           C  
ATOM   4010  CG  TYR B1087      50.854  55.274  25.354  1.00 20.42           C  
ATOM   4011  CD1 TYR B1087      49.546  55.593  24.982  1.00 22.47           C  
ATOM   4012  CD2 TYR B1087      51.789  56.305  25.423  1.00 20.74           C  
ATOM   4013  CE1 TYR B1087      49.176  56.906  24.694  1.00 22.25           C  
ATOM   4014  CE2 TYR B1087      51.429  57.621  25.139  1.00 22.43           C  
ATOM   4015  CZ  TYR B1087      50.121  57.914  24.776  1.00 23.45           C  
ATOM   4016  OH  TYR B1087      49.755  59.216  24.499  1.00 25.59           O  
ATOM   4017  N   ILE B1088      48.618  52.393  26.768  1.00 15.87           N  
ATOM   4018  CA  ILE B1088      47.162  52.256  26.785  1.00 15.18           C  
ATOM   4019  C   ILE B1088      46.611  52.157  28.216  1.00 16.07           C  
ATOM   4020  O   ILE B1088      45.555  52.703  28.521  1.00 15.89           O  
ATOM   4021  CB  ILE B1088      46.722  51.006  25.979  1.00 15.17           C  
ATOM   4022  CG1 ILE B1088      47.097  51.192  24.504  1.00 13.68           C  
ATOM   4023  CG2 ILE B1088      45.222  50.767  26.145  1.00 12.31           C  
ATOM   4024  CD1 ILE B1088      46.977  49.935  23.655  1.00 13.05           C  
ATOM   4025  N   LEU B1089      47.329  51.460  29.091  1.00 15.51           N  
ATOM   4026  CA  LEU B1089      46.907  51.306  30.483  1.00 14.54           C  
ATOM   4027  C   LEU B1089      47.015  52.614  31.244  1.00 15.50           C  
ATOM   4028  O   LEU B1089      46.167  52.940  32.078  1.00 16.07           O  
ATOM   4029  CB  LEU B1089      47.773  50.268  31.183  1.00 12.36           C  
ATOM   4030  CG  LEU B1089      47.583  48.842  30.690  1.00 11.97           C  
ATOM   4031  CD1 LEU B1089      48.626  47.944  31.336  1.00 10.91           C  
ATOM   4032  CD2 LEU B1089      46.159  48.386  31.018  1.00 10.43           C  
ATOM   4033  N   LEU B1090      48.070  53.360  30.952  1.00 16.38           N  
ATOM   4034  CA  LEU B1090      48.309  54.627  31.611  1.00 16.83           C  
ATOM   4035  C   LEU B1090      47.605  55.788  30.931  1.00 18.62           C  
ATOM   4036  O   LEU B1090      47.279  56.773  31.585  1.00 18.85           O  
ATOM   4037  CB  LEU B1090      49.814  54.904  31.670  1.00 15.15           C  
ATOM   4038  CG  LEU B1090      50.666  53.917  32.473  1.00 14.59           C  
ATOM   4039  CD1 LEU B1090      52.133  54.267  32.333  1.00 10.89           C  
ATOM   4040  CD2 LEU B1090      50.237  53.941  33.936  1.00 13.43           C  
ATOM   4041  N   ASN B1091      47.344  55.672  29.629  1.00 21.52           N  
ATOM   4042  CA  ASN B1091      46.709  56.770  28.893  1.00 22.94           C  
ATOM   4043  C   ASN B1091      45.276  56.584  28.387  1.00 23.34           C  
ATOM   4044  O   ASN B1091      44.674  57.531  27.878  1.00 23.02           O  
ATOM   4045  CB  ASN B1091      47.619  57.187  27.735  1.00 23.86           C  
ATOM   4046  CG  ASN B1091      48.939  57.756  28.219  1.00 24.58           C  
ATOM   4047  OD1 ASN B1091      48.978  58.831  28.818  1.00 25.26           O  
ATOM   4048  ND2 ASN B1091      50.024  57.028  27.980  1.00 25.31           N  
ATOM   4049  N   GLY B1092      44.741  55.373  28.518  1.00 24.43           N  
ATOM   4050  CA  GLY B1092      43.373  55.103  28.100  1.00 24.68           C  
ATOM   4051  C   GLY B1092      43.068  54.913  26.618  1.00 24.78           C  
ATOM   4052  O   GLY B1092      41.959  54.501  26.274  1.00 24.57           O  
ATOM   4053  N   GLU B1093      44.025  55.204  25.740  1.00 23.55           N  
ATOM   4054  CA  GLU B1093      43.808  55.062  24.300  1.00 21.91           C  
ATOM   4055  C   GLU B1093      45.103  54.643  23.626  1.00 22.65           C  
ATOM   4056  O   GLU B1093      46.194  54.867  24.165  1.00 21.86           O  
ATOM   4057  CB  GLU B1093      43.379  56.395  23.687  1.00 21.20           C  
ATOM   4058  CG  GLU B1093      42.340  57.169  24.467  1.00 20.62           C  
ATOM   4059  CD  GLU B1093      40.929  56.732  24.162  1.00 21.07           C  
ATOM   4060  OE1 GLU B1093      39.997  57.307  24.765  1.00 20.30           O  
ATOM   4061  OE2 GLU B1093      40.749  55.820  23.322  1.00 20.23           O  
ATOM   4062  N   LYS B1094      44.989  54.045  22.442  1.00 22.99           N  
ATOM   4063  CA  LYS B1094      46.185  53.646  21.710  1.00 23.65           C  
ATOM   4064  C   LYS B1094      46.864  54.946  21.275  1.00 23.25           C  
ATOM   4065  O   LYS B1094      46.197  55.897  20.852  1.00 22.13           O  
ATOM   4066  CB  LYS B1094      45.829  52.782  20.495  1.00 24.09           C  
ATOM   4067  CG  LYS B1094      44.963  53.470  19.462  1.00 25.94           C  
ATOM   4068  CD  LYS B1094      44.773  52.571  18.258  1.00 26.60           C  
ATOM   4069  CE  LYS B1094      44.051  53.297  17.145  1.00 26.89           C  
ATOM   4070  NZ  LYS B1094      44.040  52.487  15.896  1.00 29.20           N  
ATOM   4071  N   PRO B1095      48.201  55.006  21.383  1.00 22.73           N  
ATOM   4072  CA  PRO B1095      48.967  56.199  21.011  1.00 22.98           C  
ATOM   4073  C   PRO B1095      49.119  56.498  19.523  1.00 24.65           C  
ATOM   4074  O   PRO B1095      48.942  55.633  18.661  1.00 24.99           O  
ATOM   4075  CB  PRO B1095      50.321  55.934  21.654  1.00 20.73           C  
ATOM   4076  CG  PRO B1095      50.468  54.462  21.446  1.00 20.27           C  
ATOM   4077  CD  PRO B1095      49.104  53.939  21.857  1.00 20.75           C  
ATOM   4078  N   THR B1096      49.453  57.750  19.243  1.00 26.78           N  
ATOM   4079  CA  THR B1096      49.727  58.203  17.888  1.00 28.53           C  
ATOM   4080  C   THR B1096      51.199  57.820  17.741  1.00 29.10           C  
ATOM   4081  O   THR B1096      51.791  57.291  18.683  1.00 28.84           O  
ATOM   4082  CB  THR B1096      49.628  59.732  17.782  1.00 28.70           C  
ATOM   4083  OG1 THR B1096      48.333  60.162  18.210  1.00 29.40           O  
ATOM   4084  CG2 THR B1096      49.853  60.178  16.357  1.00 31.20           C  
ATOM   4085  N   GLN B1097      51.801  58.078  16.586  1.00 29.58           N  
ATOM   4086  CA  GLN B1097      53.212  57.752  16.428  1.00 28.97           C  
ATOM   4087  C   GLN B1097      54.019  58.717  17.290  1.00 29.32           C  
ATOM   4088  O   GLN B1097      54.948  58.314  17.990  1.00 29.70           O  
ATOM   4089  CB  GLN B1097      53.647  57.882  14.968  1.00 28.50           C  
ATOM   4090  CG  GLN B1097      55.097  57.467  14.700  1.00 25.59           C  
ATOM   4091  CD  GLN B1097      55.331  55.981  14.893  1.00 25.20           C  
ATOM   4092  OE1 GLN B1097      56.167  55.571  15.699  1.00 24.70           O  
ATOM   4093  NE2 GLN B1097      54.594  55.165  14.149  1.00 22.95           N  
ATOM   4094  N   GLU B1098      53.647  59.991  17.253  1.00 29.12           N  
ATOM   4095  CA  GLU B1098      54.353  60.997  18.031  1.00 30.78           C  
ATOM   4096  C   GLU B1098      54.238  60.739  19.537  1.00 30.27           C  
ATOM   4097  O   GLU B1098      55.235  60.824  20.261  1.00 30.16           O  
ATOM   4098  CB  GLU B1098      53.815  62.392  17.708  1.00 33.33           C  
ATOM   4099  CG  GLU B1098      52.454  62.686  18.316  1.00 38.11           C  
ATOM   4100  CD  GLU B1098      52.408  64.047  18.987  1.00 41.28           C  
ATOM   4101  OE1 GLU B1098      51.444  64.318  19.741  1.00 42.07           O  
ATOM   4102  OE2 GLU B1098      53.340  64.847  18.756  1.00 43.45           O  
ATOM   4103  N   GLN B1099      53.023  60.429  19.999  1.00 29.24           N  
ATOM   4104  CA  GLN B1099      52.768  60.160  21.415  1.00 28.06           C  
ATOM   4105  C   GLN B1099      53.580  58.973  21.906  1.00 28.12           C  
ATOM   4106  O   GLN B1099      54.196  59.037  22.971  1.00 28.20           O  
ATOM   4107  CB  GLN B1099      51.289  59.863  21.659  1.00 26.97           C  
ATOM   4108  CG  GLN B1099      50.345  60.971  21.268  1.00 25.64           C  
ATOM   4109  CD  GLN B1099      48.894  60.623  21.550  1.00 24.77           C  
ATOM   4110  OE1 GLN B1099      48.409  59.545  21.183  1.00 23.58           O  
ATOM   4111  NE2 GLN B1099      48.189  61.539  22.195  1.00 24.02           N  
ATOM   4112  N   TYR B1100      53.562  57.891  21.129  1.00 27.85           N  
ATOM   4113  CA  TYR B1100      54.299  56.682  21.467  1.00 27.30           C  
ATOM   4114  C   TYR B1100      55.794  56.927  21.469  1.00 28.06           C  
ATOM   4115  O   TYR B1100      56.465  56.688  22.470  1.00 27.15           O  
ATOM   4116  CB  TYR B1100      53.971  55.561  20.475  1.00 27.93           C  
ATOM   4117  CG  TYR B1100      54.905  54.358  20.554  1.00 29.04           C  
ATOM   4118  CD1 TYR B1100      56.049  54.280  19.753  1.00 28.84           C  
ATOM   4119  CD2 TYR B1100      54.647  53.302  21.435  1.00 28.51           C  
ATOM   4120  CE1 TYR B1100      56.909  53.179  19.825  1.00 29.84           C  
ATOM   4121  CE2 TYR B1100      55.499  52.201  21.517  1.00 28.18           C  
ATOM   4122  CZ  TYR B1100      56.626  52.144  20.709  1.00 29.49           C  
ATOM   4123  OH  TYR B1100      57.458  51.043  20.766  1.00 29.27           O  
ATOM   4124  N   ASP B1101      56.320  57.399  20.344  1.00 29.14           N  
ATOM   4125  CA  ASP B1101      57.751  57.651  20.237  1.00 30.34           C  
ATOM   4126  C   ASP B1101      58.263  58.535  21.369  1.00 30.68           C  
ATOM   4127  O   ASP B1101      59.384  58.355  21.851  1.00 30.27           O  
ATOM   4128  CB  ASP B1101      58.074  58.273  18.880  1.00 30.92           C  
ATOM   4129  CG  ASP B1101      58.002  57.262  17.747  1.00 32.42           C  
ATOM   4130  OD1 ASP B1101      57.701  56.076  18.017  1.00 32.86           O  
ATOM   4131  OD2 ASP B1101      58.253  57.651  16.585  1.00 33.04           O  
ATOM   4132  N   GLU B1102      57.436  59.485  21.790  1.00 31.15           N  
ATOM   4133  CA  GLU B1102      57.785  60.385  22.885  1.00 31.01           C  
ATOM   4134  C   GLU B1102      57.885  59.569  24.182  1.00 29.62           C  
ATOM   4135  O   GLU B1102      58.884  59.624  24.903  1.00 29.30           O  
ATOM   4136  CB  GLU B1102      56.700  61.450  23.032  1.00 32.97           C  
ATOM   4137  CG  GLU B1102      56.875  62.365  24.226  1.00 36.79           C  
ATOM   4138  CD  GLU B1102      55.550  62.917  24.734  1.00 39.66           C  
ATOM   4139  OE1 GLU B1102      55.582  63.856  25.561  1.00 40.39           O  
ATOM   4140  OE2 GLU B1102      54.479  62.406  24.315  1.00 40.24           O  
ATOM   4141  N   PHE B1103      56.824  58.816  24.455  1.00 27.75           N  
ATOM   4142  CA  PHE B1103      56.711  57.959  25.632  1.00 26.03           C  
ATOM   4143  C   PHE B1103      57.935  57.043  25.733  1.00 25.49           C  
ATOM   4144  O   PHE B1103      58.631  57.021  26.744  1.00 26.02           O  
ATOM   4145  CB  PHE B1103      55.430  57.132  25.498  1.00 24.70           C  
ATOM   4146  CG  PHE B1103      55.122  56.267  26.682  1.00 23.53           C  
ATOM   4147  CD1 PHE B1103      54.694  56.826  27.878  1.00 23.92           C  
ATOM   4148  CD2 PHE B1103      55.208  54.883  26.583  1.00 22.13           C  
ATOM   4149  CE1 PHE B1103      54.351  56.018  28.954  1.00 22.45           C  
ATOM   4150  CE2 PHE B1103      54.869  54.066  27.651  1.00 20.76           C  
ATOM   4151  CZ  PHE B1103      54.439  54.631  28.837  1.00 21.06           C  
ATOM   4152  N   LYS B1104      58.184  56.296  24.663  1.00 25.07           N  
ATOM   4153  CA  LYS B1104      59.306  55.367  24.573  1.00 23.45           C  
ATOM   4154  C   LYS B1104      60.603  56.050  24.999  1.00 23.75           C  
ATOM   4155  O   LYS B1104      61.285  55.602  25.919  1.00 23.94           O  
ATOM   4156  CB  LYS B1104      59.420  54.875  23.134  1.00 22.78           C  
ATOM   4157  CG  LYS B1104      60.473  53.826  22.889  1.00 22.18           C  
ATOM   4158  CD  LYS B1104      60.479  53.499  21.418  1.00 22.85           C  
ATOM   4159  CE  LYS B1104      61.590  52.556  21.038  1.00 23.77           C  
ATOM   4160  NZ  LYS B1104      61.581  52.321  19.561  1.00 24.51           N  
ATOM   4161  N   THR B1105      60.932  57.136  24.311  1.00 23.55           N  
ATOM   4162  CA  THR B1105      62.121  57.920  24.603  1.00 24.18           C  
ATOM   4163  C   THR B1105      62.296  58.178  26.099  1.00 24.18           C  
ATOM   4164  O   THR B1105      63.353  57.902  26.676  1.00 24.43           O  
ATOM   4165  CB  THR B1105      62.049  59.276  23.892  1.00 25.34           C  
ATOM   4166  OG1 THR B1105      62.301  59.087  22.496  1.00 26.52           O  
ATOM   4167  CG2 THR B1105      63.058  60.247  24.478  1.00 24.99           C  
ATOM   4168  N   THR B1106      61.258  58.726  26.716  1.00 22.52           N  
ATOM   4169  CA  THR B1106      61.293  59.027  28.133  1.00 21.19           C  
ATOM   4170  C   THR B1106      61.628  57.780  28.961  1.00 20.73           C  
ATOM   4171  O   THR B1106      62.378  57.850  29.936  1.00 19.42           O  
ATOM   4172  CB  THR B1106      59.940  59.608  28.580  1.00 21.50           C  
ATOM   4173  OG1 THR B1106      59.701  60.825  27.869  1.00 20.05           O  
ATOM   4174  CG2 THR B1106      59.937  59.903  30.076  1.00 20.98           C  
ATOM   4175  N   VAL B1107      61.088  56.638  28.553  1.00 19.92           N  
ATOM   4176  CA  VAL B1107      61.313  55.395  29.270  1.00 19.09           C  
ATOM   4177  C   VAL B1107      62.740  54.862  29.184  1.00 20.05           C  
ATOM   4178  O   VAL B1107      63.257  54.320  30.159  1.00 19.37           O  
ATOM   4179  CB  VAL B1107      60.333  54.305  28.793  1.00 18.16           C  
ATOM   4180  CG1 VAL B1107      60.640  52.992  29.492  1.00 18.10           C  
ATOM   4181  CG2 VAL B1107      58.903  54.730  29.090  1.00 16.32           C  
ATOM   4182  N   THR B1108      63.381  55.014  28.028  1.00 20.74           N  
ATOM   4183  CA  THR B1108      64.749  54.525  27.866  1.00 21.49           C  
ATOM   4184  C   THR B1108      65.785  55.438  28.509  1.00 21.28           C  
ATOM   4185  O   THR B1108      66.880  54.995  28.861  1.00 21.71           O  
ATOM   4186  CB  THR B1108      65.141  54.348  26.371  1.00 21.43           C  
ATOM   4187  OG1 THR B1108      64.980  55.592  25.685  1.00 22.35           O  
ATOM   4188  CG2 THR B1108      64.282  53.269  25.702  1.00 22.14           C  
ATOM   4189  N   ARG B1109      65.437  56.707  28.675  1.00 21.22           N  
ATOM   4190  CA  ARG B1109      66.367  57.668  29.257  1.00 21.00           C  
ATOM   4191  C   ARG B1109      66.463  57.633  30.778  1.00 19.82           C  
ATOM   4192  O   ARG B1109      67.272  58.350  31.363  1.00 20.57           O  
ATOM   4193  CB  ARG B1109      65.999  59.086  28.816  1.00 21.80           C  
ATOM   4194  CG  ARG B1109      66.021  59.307  27.312  1.00 23.17           C  
ATOM   4195  CD  ARG B1109      65.848  60.777  27.028  1.00 24.63           C  
ATOM   4196  NE  ARG B1109      64.645  61.285  27.673  1.00 24.95           N  
ATOM   4197  CZ  ARG B1109      64.569  62.451  28.305  1.00 27.73           C  
ATOM   4198  NH1 ARG B1109      65.638  63.240  28.383  1.00 25.95           N  
ATOM   4199  NH2 ARG B1109      63.417  62.827  28.861  1.00 28.40           N  
ATOM   4200  N   HIS B1110      65.658  56.802  31.427  1.00 18.30           N  
ATOM   4201  CA  HIS B1110      65.690  56.752  32.883  1.00 16.22           C  
ATOM   4202  C   HIS B1110      65.703  55.319  33.417  1.00 13.85           C  
ATOM   4203  O   HIS B1110      65.318  55.064  34.554  1.00 12.98           O  
ATOM   4204  CB  HIS B1110      64.491  57.545  33.434  1.00 18.13           C  
ATOM   4205  CG  HIS B1110      64.413  58.960  32.923  1.00 20.02           C  
ATOM   4206  ND1 HIS B1110      65.220  59.974  33.397  1.00 19.82           N  
ATOM   4207  CD2 HIS B1110      63.656  59.514  31.942  1.00 20.05           C  
ATOM   4208  CE1 HIS B1110      64.965  61.088  32.731  1.00 18.19           C  
ATOM   4209  NE2 HIS B1110      64.021  60.835  31.843  1.00 18.11           N  
ATOM   4210  N   THR B1111      66.179  54.397  32.589  1.00 12.63           N  
ATOM   4211  CA  THR B1111      66.257  52.979  32.935  1.00 12.94           C  
ATOM   4212  C   THR B1111      67.409  52.575  33.874  1.00 14.11           C  
ATOM   4213  O   THR B1111      67.543  51.404  34.228  1.00 14.41           O  
ATOM   4214  CB  THR B1111      66.372  52.124  31.662  1.00 12.95           C  
ATOM   4215  OG1 THR B1111      67.534  52.526  30.923  1.00 12.59           O  
ATOM   4216  CG2 THR B1111      65.142  52.296  30.791  1.00 10.79           C  
ATOM   4217  N   MET B1112      68.237  53.530  34.280  1.00 14.98           N  
ATOM   4218  CA  MET B1112      69.357  53.223  35.167  1.00 15.13           C  
ATOM   4219  C   MET B1112      69.011  53.395  36.651  1.00 15.45           C  
ATOM   4220  O   MET B1112      68.157  54.203  37.011  1.00 14.60           O  
ATOM   4221  CB  MET B1112      70.553  54.126  34.841  1.00 15.68           C  
ATOM   4222  CG  MET B1112      71.055  54.061  33.405  1.00 14.53           C  
ATOM   4223  SD  MET B1112      72.551  55.082  33.148  1.00 17.28           S  
ATOM   4224  CE  MET B1112      73.831  53.845  33.399  1.00 14.35           C  
ATOM   4225  N   ILE B1113      69.676  52.626  37.508  1.00 16.77           N  
ATOM   4226  CA  ILE B1113      69.462  52.742  38.950  1.00 17.83           C  
ATOM   4227  C   ILE B1113      70.680  53.457  39.555  1.00 18.12           C  
ATOM   4228  O   ILE B1113      71.828  53.165  39.193  1.00 17.69           O  
ATOM   4229  CB  ILE B1113      69.243  51.345  39.630  1.00 17.43           C  
ATOM   4230  CG1 ILE B1113      70.192  50.304  39.036  1.00 18.07           C  
ATOM   4231  CG2 ILE B1113      67.801  50.889  39.451  1.00 16.76           C  
ATOM   4232  CD1 ILE B1113      71.620  50.372  39.579  1.00 21.18           C  
ATOM   4233  N   HIS B1114      70.414  54.418  40.439  1.00 17.20           N  
ATOM   4234  CA  HIS B1114      71.455  55.204  41.104  1.00 17.33           C  
ATOM   4235  C   HIS B1114      72.597  54.274  41.527  1.00 18.13           C  
ATOM   4236  O   HIS B1114      72.360  53.210  42.107  1.00 18.49           O  
ATOM   4237  CB  HIS B1114      70.849  55.905  42.339  1.00 16.78           C  
ATOM   4238  CG  HIS B1114      71.697  56.999  42.924  1.00 13.99           C  
ATOM   4239  ND1 HIS B1114      71.577  58.320  42.546  1.00 15.85           N  
ATOM   4240  CD2 HIS B1114      72.632  56.974  43.903  1.00 12.64           C  
ATOM   4241  CE1 HIS B1114      72.396  59.062  43.273  1.00 13.07           C  
ATOM   4242  NE2 HIS B1114      73.048  58.268  44.104  1.00 11.91           N  
ATOM   4243  N   GLU B1115      73.830  54.680  41.232  1.00 19.46           N  
ATOM   4244  CA  GLU B1115      75.007  53.889  41.576  1.00 20.04           C  
ATOM   4245  C   GLU B1115      74.983  53.483  43.058  1.00 20.94           C  
ATOM   4246  O   GLU B1115      75.527  52.442  43.424  1.00 21.89           O  
ATOM   4247  CB  GLU B1115      76.290  54.686  41.223  1.00 20.00           C  
ATOM   4248  CG  GLU B1115      77.619  54.206  41.893  1.00 19.66           C  
ATOM   4249  CD  GLU B1115      78.888  54.946  41.409  1.00 15.84           C  
ATOM   4250  OE1 GLU B1115      78.862  56.194  41.274  1.00 14.26           O  
ATOM   4251  OE2 GLU B1115      79.916  54.268  41.181  1.00 13.31           O  
ATOM   4252  N   GLN B1116      74.317  54.276  43.899  1.00 21.50           N  
ATOM   4253  CA  GLN B1116      74.253  54.002  45.341  1.00 21.98           C  
ATOM   4254  C   GLN B1116      73.313  52.865  45.720  1.00 22.76           C  
ATOM   4255  O   GLN B1116      73.388  52.331  46.832  1.00 23.89           O  
ATOM   4256  CB  GLN B1116      73.856  55.269  46.110  1.00 21.55           C  
ATOM   4257  CG  GLN B1116      73.983  55.168  47.633  1.00 23.89           C  
ATOM   4258  CD  GLN B1116      75.387  54.804  48.084  1.00 23.74           C  
ATOM   4259  OE1 GLN B1116      76.355  55.486  47.752  1.00 24.08           O  
ATOM   4260  NE2 GLN B1116      75.502  53.721  48.843  1.00 24.07           N  
ATOM   4261  N   ILE B1117      72.431  52.488  44.802  1.00 23.30           N  
ATOM   4262  CA  ILE B1117      71.497  51.403  45.073  1.00 23.17           C  
ATOM   4263  C   ILE B1117      72.161  50.060  44.780  1.00 23.45           C  
ATOM   4264  O   ILE B1117      71.741  49.009  45.266  1.00 24.34           O  
ATOM   4265  CB  ILE B1117      70.210  51.583  44.248  1.00 22.98           C  
ATOM   4266  CG1 ILE B1117      69.493  52.849  44.732  1.00 21.97           C  
ATOM   4267  CG2 ILE B1117      69.324  50.358  44.378  1.00 21.50           C  
ATOM   4268  CD1 ILE B1117      68.271  53.221  43.947  1.00 22.57           C  
ATOM   4269  N   THR B1118      73.225  50.114  43.994  1.00 23.14           N  
ATOM   4270  CA  THR B1118      73.978  48.927  43.652  1.00 23.60           C  
ATOM   4271  C   THR B1118      74.554  48.370  44.949  1.00 23.55           C  
ATOM   4272  O   THR B1118      74.634  47.159  45.152  1.00 23.41           O  
ATOM   4273  CB  THR B1118      75.118  49.291  42.683  1.00 24.23           C  
ATOM   4274  OG1 THR B1118      74.554  49.832  41.480  1.00 24.20           O  
ATOM   4275  CG2 THR B1118      75.953  48.072  42.346  1.00 23.73           C  
ATOM   4276  N   ARG B1119      74.945  49.278  45.833  1.00 23.91           N  
ATOM   4277  CA  ARG B1119      75.514  48.902  47.113  1.00 23.17           C  
ATOM   4278  C   ARG B1119      74.478  48.239  48.013  1.00 21.69           C  
ATOM   4279  O   ARG B1119      74.790  47.277  48.714  1.00 20.89           O  
ATOM   4280  CB  ARG B1119      76.117  50.134  47.793  1.00 27.31           C  
ATOM   4281  CG  ARG B1119      77.203  50.832  46.952  1.00 33.12           C  
ATOM   4282  CD  ARG B1119      78.090  49.817  46.191  1.00 38.81           C  
ATOM   4283  NE  ARG B1119      79.352  50.385  45.700  1.00 43.08           N  
ATOM   4284  CZ  ARG B1119      80.120  49.825  44.761  1.00 43.70           C  
ATOM   4285  NH1 ARG B1119      81.252  50.411  44.388  1.00 44.30           N  
ATOM   4286  NH2 ARG B1119      79.752  48.690  44.177  1.00 45.26           N  
ATOM   4287  N   LEU B1120      73.247  48.742  47.992  1.00 20.36           N  
ATOM   4288  CA  LEU B1120      72.185  48.153  48.802  1.00 18.05           C  
ATOM   4289  C   LEU B1120      72.123  46.666  48.478  1.00 17.80           C  
ATOM   4290  O   LEU B1120      72.233  45.834  49.372  1.00 16.96           O  
ATOM   4291  CB  LEU B1120      70.840  48.811  48.490  1.00 16.39           C  
ATOM   4292  CG  LEU B1120      69.598  48.399  49.291  1.00 15.05           C  
ATOM   4293  CD1 LEU B1120      69.799  48.682  50.774  1.00 12.82           C  
ATOM   4294  CD2 LEU B1120      68.394  49.177  48.776  1.00 12.03           C  
ATOM   4295  N   PHE B1121      71.958  46.343  47.194  1.00 18.47           N  
ATOM   4296  CA  PHE B1121      71.900  44.953  46.723  1.00 18.42           C  
ATOM   4297  C   PHE B1121      72.938  44.085  47.430  1.00 19.35           C  
ATOM   4298  O   PHE B1121      72.606  43.044  48.006  1.00 17.84           O  
ATOM   4299  CB  PHE B1121      72.176  44.884  45.216  1.00 17.92           C  
ATOM   4300  CG  PHE B1121      70.973  45.132  44.348  1.00 16.57           C  
ATOM   4301  CD1 PHE B1121      70.139  44.080  43.979  1.00 15.92           C  
ATOM   4302  CD2 PHE B1121      70.699  46.412  43.862  1.00 16.14           C  
ATOM   4303  CE1 PHE B1121      69.049  44.295  43.130  1.00 15.64           C  
ATOM   4304  CE2 PHE B1121      69.616  46.642  43.015  1.00 15.53           C  
ATOM   4305  CZ  PHE B1121      68.787  45.579  42.645  1.00 15.86           C  
ATOM   4306  N   HIS B1122      74.195  44.532  47.377  1.00 19.86           N  
ATOM   4307  CA  HIS B1122      75.325  43.823  47.976  1.00 20.71           C  
ATOM   4308  C   HIS B1122      75.218  43.534  49.464  1.00 20.15           C  
ATOM   4309  O   HIS B1122      75.857  42.605  49.966  1.00 19.47           O  
ATOM   4310  CB  HIS B1122      76.618  44.588  47.704  1.00 23.43           C  
ATOM   4311  CG  HIS B1122      77.094  44.471  46.291  1.00 28.40           C  
ATOM   4312  ND1 HIS B1122      77.638  43.308  45.784  1.00 29.58           N  
ATOM   4313  CD2 HIS B1122      77.084  45.357  45.267  1.00 29.28           C  
ATOM   4314  CE1 HIS B1122      77.941  43.485  44.511  1.00 29.99           C  
ATOM   4315  NE2 HIS B1122      77.614  44.721  44.172  1.00 30.17           N  
ATOM   4316  N   ALA B1123      74.420  44.324  50.175  1.00 18.66           N  
ATOM   4317  CA  ALA B1123      74.261  44.110  51.602  1.00 17.82           C  
ATOM   4318  C   ALA B1123      73.361  42.902  51.881  1.00 17.20           C  
ATOM   4319  O   ALA B1123      73.246  42.471  53.025  1.00 17.31           O  
ATOM   4320  CB  ALA B1123      73.701  45.364  52.263  1.00 18.18           C  
ATOM   4321  N   PHE B1124      72.736  42.354  50.838  1.00 17.56           N  
ATOM   4322  CA  PHE B1124      71.856  41.184  50.984  1.00 17.39           C  
ATOM   4323  C   PHE B1124      72.661  39.892  50.887  1.00 18.15           C  
ATOM   4324  O   PHE B1124      73.807  39.904  50.453  1.00 18.78           O  
ATOM   4325  CB  PHE B1124      70.759  41.170  49.899  1.00 15.47           C  
ATOM   4326  CG  PHE B1124      69.664  42.191  50.115  1.00 14.31           C  
ATOM   4327  CD1 PHE B1124      69.867  43.535  49.800  1.00 14.16           C  
ATOM   4328  CD2 PHE B1124      68.449  41.814  50.688  1.00 13.73           C  
ATOM   4329  CE1 PHE B1124      68.881  44.486  50.056  1.00 13.11           C  
ATOM   4330  CE2 PHE B1124      67.451  42.761  50.950  1.00 13.61           C  
ATOM   4331  CZ  PHE B1124      67.667  44.097  50.636  1.00 13.72           C  
ATOM   4332  N   ARG B1125      72.065  38.778  51.300  1.00 19.66           N  
ATOM   4333  CA  ARG B1125      72.743  37.483  51.218  1.00 19.54           C  
ATOM   4334  C   ARG B1125      72.645  37.028  49.762  1.00 18.69           C  
ATOM   4335  O   ARG B1125      71.739  37.448  49.037  1.00 18.03           O  
ATOM   4336  CB  ARG B1125      72.046  36.435  52.100  1.00 19.68           C  
ATOM   4337  CG  ARG B1125      71.864  36.793  53.561  1.00 20.33           C  
ATOM   4338  CD  ARG B1125      70.903  35.801  54.196  1.00 21.25           C  
ATOM   4339  NE  ARG B1125      71.398  34.433  54.088  1.00 23.08           N  
ATOM   4340  CZ  ARG B1125      72.086  33.804  55.042  1.00 24.98           C  
ATOM   4341  NH1 ARG B1125      72.504  32.556  54.850  1.00 24.79           N  
ATOM   4342  NH2 ARG B1125      72.342  34.410  56.200  1.00 25.33           N  
ATOM   4343  N   ARG B1126      73.564  36.172  49.333  1.00 18.11           N  
ATOM   4344  CA  ARG B1126      73.529  35.668  47.961  1.00 17.88           C  
ATOM   4345  C   ARG B1126      72.474  34.564  47.852  1.00 17.10           C  
ATOM   4346  O   ARG B1126      71.983  34.254  46.765  1.00 15.81           O  
ATOM   4347  CB  ARG B1126      74.904  35.115  47.562  1.00 17.00           C  
ATOM   4348  CG  ARG B1126      75.985  36.158  47.323  1.00 13.65           C  
ATOM   4349  CD  ARG B1126      75.912  36.763  45.920  1.00 11.59           C  
ATOM   4350  NE  ARG B1126      77.052  37.653  45.680  1.00  8.70           N  
ATOM   4351  CZ  ARG B1126      77.249  38.358  44.572  1.00  5.85           C  
ATOM   4352  NH1 ARG B1126      78.315  39.128  44.467  1.00  5.10           N  
ATOM   4353  NH2 ARG B1126      76.384  38.303  43.572  1.00  5.59           N  
ATOM   4354  N   ASP B1127      72.137  33.971  48.992  1.00 18.08           N  
ATOM   4355  CA  ASP B1127      71.147  32.901  49.037  1.00 19.77           C  
ATOM   4356  C   ASP B1127      69.747  33.430  49.328  1.00 18.33           C  
ATOM   4357  O   ASP B1127      68.830  32.651  49.578  1.00 18.59           O  
ATOM   4358  CB  ASP B1127      71.526  31.846  50.094  1.00 22.77           C  
ATOM   4359  CG  ASP B1127      71.360  32.350  51.535  1.00 25.67           C  
ATOM   4360  OD1 ASP B1127      70.308  32.950  51.871  1.00 29.24           O  
ATOM   4361  OD2 ASP B1127      72.284  32.128  52.345  1.00 28.30           O  
ATOM   4362  N   SER B1128      69.594  34.751  49.310  1.00 18.04           N  
ATOM   4363  CA  SER B1128      68.300  35.388  49.552  1.00 19.14           C  
ATOM   4364  C   SER B1128      67.389  35.148  48.357  1.00 20.35           C  
ATOM   4365  O   SER B1128      67.861  34.989  47.230  1.00 22.59           O  
ATOM   4366  CB  SER B1128      68.464  36.899  49.751  1.00 19.07           C  
ATOM   4367  OG  SER B1128      69.116  37.198  50.971  1.00 19.02           O  
ATOM   4368  N   HIS B1129      66.084  35.123  48.589  1.00 18.99           N  
ATOM   4369  CA  HIS B1129      65.170  34.908  47.486  1.00 17.82           C  
ATOM   4370  C   HIS B1129      65.147  36.160  46.607  1.00 17.38           C  
ATOM   4371  O   HIS B1129      65.115  37.279  47.120  1.00 17.75           O  
ATOM   4372  CB  HIS B1129      63.762  34.612  48.008  1.00 16.88           C  
ATOM   4373  CG  HIS B1129      62.816  34.165  46.940  1.00 16.21           C  
ATOM   4374  ND1 HIS B1129      62.316  32.882  46.874  1.00 17.39           N  
ATOM   4375  CD2 HIS B1129      62.319  34.817  45.863  1.00 15.07           C  
ATOM   4376  CE1 HIS B1129      61.552  32.763  45.803  1.00 16.70           C  
ATOM   4377  NE2 HIS B1129      61.539  33.925  45.172  1.00 16.22           N  
ATOM   4378  N   PRO B1130      65.187  35.988  45.268  1.00 16.79           N  
ATOM   4379  CA  PRO B1130      65.166  37.127  44.340  1.00 16.57           C  
ATOM   4380  C   PRO B1130      63.915  38.001  44.465  1.00 16.36           C  
ATOM   4381  O   PRO B1130      63.884  39.133  43.980  1.00 17.44           O  
ATOM   4382  CB  PRO B1130      65.281  36.460  42.969  1.00 16.73           C  
ATOM   4383  CG  PRO B1130      66.130  35.275  43.257  1.00 16.54           C  
ATOM   4384  CD  PRO B1130      65.531  34.747  44.551  1.00 16.50           C  
ATOM   4385  N   MET B1131      62.883  37.477  45.113  1.00 15.79           N  
ATOM   4386  CA  MET B1131      61.658  38.236  45.301  1.00 15.17           C  
ATOM   4387  C   MET B1131      61.829  39.134  46.539  1.00 15.98           C  
ATOM   4388  O   MET B1131      61.428  40.297  46.529  1.00 17.17           O  
ATOM   4389  CB  MET B1131      60.477  37.282  45.486  1.00 13.65           C  
ATOM   4390  CG  MET B1131      59.112  37.928  45.352  1.00 12.09           C  
ATOM   4391  SD  MET B1131      58.676  38.326  43.659  1.00  9.40           S  
ATOM   4392  CE  MET B1131      56.938  38.681  43.850  1.00  7.04           C  
ATOM   4393  N   ALA B1132      62.432  38.588  47.594  1.00 15.75           N  
ATOM   4394  CA  ALA B1132      62.685  39.328  48.834  1.00 14.93           C  
ATOM   4395  C   ALA B1132      63.613  40.498  48.538  1.00 15.61           C  
ATOM   4396  O   ALA B1132      63.383  41.624  49.002  1.00 15.37           O  
ATOM   4397  CB  ALA B1132      63.332  38.415  49.873  1.00 14.62           C  
ATOM   4398  N   VAL B1133      64.676  40.219  47.787  1.00 15.19           N  
ATOM   4399  CA  VAL B1133      65.626  41.257  47.403  1.00 15.54           C  
ATOM   4400  C   VAL B1133      64.808  42.296  46.647  1.00 15.40           C  
ATOM   4401  O   VAL B1133      64.907  43.508  46.897  1.00 15.06           O  
ATOM   4402  CB  VAL B1133      66.724  40.700  46.465  1.00 16.81           C
[truncated: 251,668 more chars]
