# Supplementary material for: Genomic and phenotypic evolution of Escherichia coli in a novel citrate-only resource environment
Source: eLife. 2020 May 29;9:e55414. doi: 10.7554/eLife.55414 (PMC7299349; doi:10.7554/eLife.55414)
Supplement: Figure 11—figure supplement 1—source data 1. [file elife-55414-fig11-figsupp1-data1.zip › 1nxg.pdb]

HEADER    TRANSFERASE                             10-FEB-03   1NXG              
TITLE     THE F383A VARIANT OF TYPE II CITRATE SYNTHASE COMPLEXED WITH NADH     
COMPND    MOL_ID: 1;                                                            
COMPND   2 MOLECULE: CITRATE SYNTHASE;                                          
COMPND   3 CHAIN: A, B;                                                         
COMPND   4 EC: 2.3.3.1;                                                         
COMPND   5 ENGINEERED: YES;                                                     
COMPND   6 MUTATION: YES                                                        
SOURCE    MOL_ID: 1;                                                            
SOURCE   2 ORGANISM_SCIENTIFIC: ESCHERICHIA COLI;                               
SOURCE   3 ORGANISM_TAXID: 562;                                                 
SOURCE   4 GENE: GLTA OR GLUT OR ICDB OR B0720;                                 
SOURCE   5 EXPRESSION_SYSTEM: ESCHERICHIA COLI;                                 
SOURCE   6 EXPRESSION_SYSTEM_TAXID: 562                                         
KEYWDS    NADH, CITRATE SYNTHASE, F383A, ALLOSTERIC, TRANSFERASE                
EXPDTA    X-RAY DIFFRACTION                                                     
AUTHOR    R.MAURUS,N.T.NGUYEN,D.J.STOKELL,A.AYED,P.G.HULTIN,H.W.DUCKWORTH,      
AUTHOR   2 G.D.BRAYER                                                           
REVDAT   5   06-NOV-13 1NXG    1       FORMUL HET    HETATM HETNAM              
REVDAT   5 2                   1       HETSYN VERSN                             
REVDAT   4   26-MAY-10 1NXG    1       COMPND HEADER KEYWDS                     
REVDAT   3   24-FEB-09 1NXG    1       VERSN                                    
REVDAT   2   26-AUG-03 1NXG    1       JRNL                                     
REVDAT   1   08-APR-03 1NXG    0                                                
JRNL        AUTH   R.MAURUS,N.T.NGUYEN,D.J.STOKELL,A.AYED,P.G.HULTIN,           
JRNL        AUTH 2 H.W.DUCKWORTH,G.D.BRAYER                                     
JRNL        TITL   INSIGHTS INTO THE EVOLUTION OF ALLOSTERIC PROPERTIES. THE    
JRNL        TITL 2 NADH BINDING SITE OF HEXAMERIC TYPE II CITRATE SYNTHASES.    
JRNL        REF    BIOCHEMISTRY                  V.  42  5555 2003              
JRNL        REFN                   ISSN 0006-2960                               
JRNL        PMID   12741811                                                     
JRNL        DOI    10.1021/BI020622S                                            
REMARK   2                                                                      
REMARK   2 RESOLUTION.    2.50 ANGSTROMS.                                       
REMARK   3                                                                      
REMARK   3 REFINEMENT.                                                          
REMARK   3   PROGRAM     : CNS                                                  
REMARK   3   AUTHORS     : BRUNGER,ADAMS,CLORE,DELANO,GROS,GROSSE-              
REMARK   3               : KUNSTLEVE,JIANG,KUSZEWSKI,NILGES,PANNU,              
REMARK   3               : READ,RICE,SIMONSON,WARREN                            
REMARK   3                                                                      
REMARK   3  REFINEMENT TARGET : ENGH & HUBER                                    
REMARK   3                                                                      
REMARK   3  DATA USED IN REFINEMENT.                                            
REMARK   3   RESOLUTION RANGE HIGH (ANGSTROMS) : 2.50                           
REMARK   3   RESOLUTION RANGE LOW  (ANGSTROMS) : 10.00                          
REMARK   3   DATA CUTOFF            (SIGMA(F)) : 0.000                          
REMARK   3   DATA CUTOFF HIGH         (ABS(F)) : NULL                           
REMARK   3   DATA CUTOFF LOW          (ABS(F)) : NULL                           
REMARK   3   COMPLETENESS (WORKING+TEST)   (%) : NULL                           
REMARK   3   NUMBER OF REFLECTIONS             : 39737                          
REMARK   3                                                                      
REMARK   3  FIT TO DATA USED IN REFINEMENT.                                     
REMARK   3   CROSS-VALIDATION METHOD          : NULL                            
REMARK   3   FREE R VALUE TEST SET SELECTION  : NULL                            
REMARK   3   R VALUE            (WORKING SET) : 0.187                           
REMARK   3   FREE R VALUE                     : NULL                            
REMARK   3   FREE R VALUE TEST SET SIZE   (%) : NULL                            
REMARK   3   FREE R VALUE TEST SET COUNT      : NULL                            
REMARK   3   ESTIMATED ERROR OF FREE R VALUE  : NULL                            
REMARK   3                                                                      
REMARK   3  FIT IN THE HIGHEST RESOLUTION BIN.                                  
REMARK   3   TOTAL NUMBER OF BINS USED           : NULL                         
REMARK   3   BIN RESOLUTION RANGE HIGH       (A) : NULL                         
REMARK   3   BIN RESOLUTION RANGE LOW        (A) : NULL                         
REMARK   3   BIN COMPLETENESS (WORKING+TEST) (%) : NULL                         
REMARK   3   REFLECTIONS IN BIN    (WORKING SET) : NULL                         
REMARK   3   BIN R VALUE           (WORKING SET) : NULL                         
REMARK   3   BIN FREE R VALUE                    : NULL                         
REMARK   3   BIN FREE R VALUE TEST SET SIZE  (%) : NULL                         
REMARK   3   BIN FREE R VALUE TEST SET COUNT     : NULL                         
REMARK   3   ESTIMATED ERROR OF BIN FREE R VALUE : NULL                         
REMARK   3                                                                      
REMARK   3  NUMBER OF NON-HYDROGEN ATOMS USED IN REFINEMENT.                    
REMARK   3   PROTEIN ATOMS            : 6719                                    
REMARK   3   NUCLEIC ACID ATOMS       : 0                                       
REMARK   3   HETEROGEN ATOMS          : 108                                     
REMARK   3   SOLVENT ATOMS            : 582                                     
REMARK   3                                                                      
REMARK   3  B VALUES.                                                           
REMARK   3   FROM WILSON PLOT           (A**2) : NULL                           
REMARK   3   MEAN B VALUE      (OVERALL, A**2) : NULL                           
REMARK   3   OVERALL ANISOTROPIC B VALUE.                                       
REMARK   3    B11 (A**2) : NULL                                                 
REMARK   3    B22 (A**2) : NULL                                                 
REMARK   3    B33 (A**2) : NULL                                                 
REMARK   3    B12 (A**2) : NULL                                                 
REMARK   3    B13 (A**2) : NULL                                                 
REMARK   3    B23 (A**2) : NULL                                                 
REMARK   3                                                                      
REMARK   3  ESTIMATED COORDINATE ERROR.                                         
REMARK   3   ESD FROM LUZZATI PLOT        (A) : NULL                            
REMARK   3   ESD FROM SIGMAA              (A) : NULL                            
REMARK   3   LOW RESOLUTION CUTOFF        (A) : NULL                            
REMARK   3                                                                      
REMARK   3  CROSS-VALIDATED ESTIMATED COORDINATE ERROR.                         
REMARK   3   ESD FROM C-V LUZZATI PLOT    (A) : NULL                            
REMARK   3   ESD FROM C-V SIGMAA          (A) : NULL                            
REMARK   3                                                                      
REMARK   3  RMS DEVIATIONS FROM IDEAL VALUES.                                   
REMARK   3   BOND LENGTHS                 (A) : NULL                            
REMARK   3   BOND ANGLES            (DEGREES) : NULL                            
REMARK   3   DIHEDRAL ANGLES        (DEGREES) : NULL                            
REMARK   3   IMPROPER ANGLES        (DEGREES) : NULL                            
REMARK   3                                                                      
REMARK   3  ISOTROPIC THERMAL MODEL : NULL                                      
REMARK   3                                                                      
REMARK   3  ISOTROPIC THERMAL FACTOR RESTRAINTS.    RMS    SIGMA                
REMARK   3   MAIN-CHAIN BOND              (A**2) : NULL  ; NULL                 
REMARK   3   MAIN-CHAIN ANGLE             (A**2) : NULL  ; NULL                 
REMARK   3   SIDE-CHAIN BOND              (A**2) : NULL  ; NULL                 
REMARK   3   SIDE-CHAIN ANGLE             (A**2) : NULL  ; NULL                 
REMARK   3                                                                      
REMARK   3  BULK SOLVENT MODELING.                                              
REMARK   3   METHOD USED : NULL                                                 
REMARK   3   KSOL        : NULL                                                 
REMARK   3   BSOL        : NULL                                                 
REMARK   3                                                                      
REMARK   3  NCS MODEL : NULL                                                    
REMARK   3                                                                      
REMARK   3  NCS RESTRAINTS.                         RMS   SIGMA/WEIGHT          
REMARK   3   GROUP  1  POSITIONAL            (A) : NULL  ; NULL                 
REMARK   3   GROUP  1  B-FACTOR           (A**2) : NULL  ; NULL                 
REMARK   3                                                                      
REMARK   3  PARAMETER FILE  1  : NULL                                           
REMARK   3  TOPOLOGY FILE  1   : NULL                                           
REMARK   3                                                                      
REMARK   3  OTHER REFINEMENT REMARKS: NULL                                      
REMARK   4                                                                      
REMARK   4 1NXG COMPLIES WITH FORMAT V. 3.30, 13-JUL-11                         
REMARK 100                                                                      
REMARK 100 THIS ENTRY HAS BEEN PROCESSED BY RCSB ON 26-FEB-03.                  
REMARK 100 THE RCSB ID CODE IS RCSB018316.                                      
REMARK 200                                                                      
REMARK 200 EXPERIMENTAL DETAILS                                                 
REMARK 200  EXPERIMENT TYPE                : X-RAY DIFFRACTION                  
REMARK 200  DATE OF DATA COLLECTION        : 07-FEB-02                          
REMARK 200  TEMPERATURE           (KELVIN) : 100                                
REMARK 200  PH                             : 6.0                                
REMARK 200  NUMBER OF CRYSTALS USED        : 1                                  
REMARK 200                                                                      
REMARK 200  SYNCHROTRON              (Y/N) : N                                  
REMARK 200  RADIATION SOURCE               : ROTATING ANODE                     
REMARK 200  BEAMLINE                       : NULL                               
REMARK 200  X-RAY GENERATOR MODEL          : RIGAKU RU300                       
REMARK 200  MONOCHROMATIC OR LAUE    (M/L) : M                                  
REMARK 200  WAVELENGTH OR RANGE        (A) : 1.5418                             
REMARK 200  MONOCHROMATOR                  : MIRRORS                            
REMARK 200  OPTICS                         : NULL                               
REMARK 200                                                                      
REMARK 200  DETECTOR TYPE                  : NULL                               
REMARK 200  DETECTOR MANUFACTURER          : NULL                               
REMARK 200  INTENSITY-INTEGRATION SOFTWARE : DENZO                              
REMARK 200  DATA SCALING SOFTWARE          : SCALEPACK                          
REMARK 200                                                                      
REMARK 200  NUMBER OF UNIQUE REFLECTIONS   : 39737                              
REMARK 200  RESOLUTION RANGE HIGH      (A) : 2.500                              
REMARK 200  RESOLUTION RANGE LOW       (A) : 10.000                             
REMARK 200  REJECTION CRITERIA  (SIGMA(I)) : 0.000                              
REMARK 200                                                                      
REMARK 200 OVERALL.                                                             
REMARK 200  COMPLETENESS FOR RANGE     (%) : 73.0                               
REMARK 200  DATA REDUNDANCY                : NULL                               
REMARK 200  R MERGE                    (I) : NULL                               
REMARK 200  R SYM                      (I) : NULL                               
REMARK 200  <I/SIGMA(I)> FOR THE DATA SET  : NULL                               
REMARK 200                                                                      
REMARK 200 IN THE HIGHEST RESOLUTION SHELL.                                     
REMARK 200  HIGHEST RESOLUTION SHELL, RANGE HIGH (A) : NULL                     
REMARK 200  HIGHEST RESOLUTION SHELL, RANGE LOW  (A) : NULL                     
REMARK 200  COMPLETENESS FOR SHELL     (%) : NULL                               
REMARK 200  DATA REDUNDANCY IN SHELL       : NULL                               
REMARK 200  R MERGE FOR SHELL          (I) : NULL                               
REMARK 200  R SYM FOR SHELL            (I) : NULL                               
REMARK 200  <I/SIGMA(I)> FOR SHELL         : NULL                               
REMARK 200                                                                      
REMARK 200 DIFFRACTION PROTOCOL: SINGLE WAVELENGTH                              
REMARK 200 METHOD USED TO DETERMINE THE STRUCTURE: MOLECULAR REPLACEMENT        
REMARK 200 SOFTWARE USED: CNS                                                   
REMARK 200 STARTING MODEL: NULL                                                 
REMARK 200                                                                      
REMARK 200 REMARK: NULL                                                         
REMARK 280                                                                      
REMARK 280 CRYSTAL                                                              
REMARK 280 SOLVENT CONTENT, VS   (%): 71.55                                     
REMARK 280 MATTHEWS COEFFICIENT, VM (ANGSTROMS**3/DA): 4.32                     
REMARK 280                                                                      
REMARK 280 CRYSTALLIZATION CONDITIONS: VAPOR DIFFUSION, HANGING DROP, PH 6.0    
REMARK 290                                                                      
REMARK 290 CRYSTALLOGRAPHIC SYMMETRY                                            
REMARK 290 SYMMETRY OPERATORS FOR SPACE GROUP: H 3                              
REMARK 290                                                                      
REMARK 290      SYMOP   SYMMETRY                                                
REMARK 290     NNNMMM   OPERATOR                                                
REMARK 290       1555   X,Y,Z                                                   
REMARK 290       2555   -Y,X-Y,Z                                                
REMARK 290       3555   -X+Y,-X,Z                                               
REMARK 290       4555   X+2/3,Y+1/3,Z+1/3                                       
REMARK 290       5555   -Y+2/3,X-Y+1/3,Z+1/3                                    
REMARK 290       6555   -X+Y+2/3,-X+1/3,Z+1/3                                   
REMARK 290       7555   X+1/3,Y+2/3,Z+2/3                                       
REMARK 290       8555   -Y+1/3,X-Y+2/3,Z+2/3                                    
REMARK 290       9555   -X+Y+1/3,-X+2/3,Z+2/3                                   
REMARK 290                                                                      
REMARK 290     WHERE NNN -> OPERATOR NUMBER                                     
REMARK 290           MMM -> TRANSLATION VECTOR                                  
REMARK 290                                                                      
REMARK 290 CRYSTALLOGRAPHIC SYMMETRY TRANSFORMATIONS                            
REMARK 290 THE FOLLOWING TRANSFORMATIONS OPERATE ON THE ATOM/HETATM             
REMARK 290 RECORDS IN THIS ENTRY TO PRODUCE CRYSTALLOGRAPHICALLY                
REMARK 290 RELATED MOLECULES.                                                   
REMARK 290   SMTRY1   1  1.000000  0.000000  0.000000        0.00000            
REMARK 290   SMTRY2   1  0.000000  1.000000  0.000000        0.00000            
REMARK 290   SMTRY3   1  0.000000  0.000000  1.000000        0.00000            
REMARK 290   SMTRY1   2 -0.500000 -0.866025  0.000000        0.00000            
REMARK 290   SMTRY2   2  0.866025 -0.500000  0.000000        0.00000            
REMARK 290   SMTRY3   2  0.000000  0.000000  1.000000        0.00000            
REMARK 290   SMTRY1   3 -0.500000  0.866025  0.000000        0.00000            
REMARK 290   SMTRY2   3 -0.866025 -0.500000  0.000000        0.00000            
REMARK 290   SMTRY3   3  0.000000  0.000000  1.000000        0.00000            
REMARK 290   SMTRY1   4  1.000000  0.000000  0.000000       82.44400            
REMARK 290   SMTRY2   4  0.000000  1.000000  0.000000       47.59907            
REMARK 290   SMTRY3   4  0.000000  0.000000  1.000000       52.95300            
REMARK 290   SMTRY1   5 -0.500000 -0.866025  0.000000       82.44400            
REMARK 290   SMTRY2   5  0.866025 -0.500000  0.000000       47.59907            
REMARK 290   SMTRY3   5  0.000000  0.000000  1.000000       52.95300            
REMARK 290   SMTRY1   6 -0.500000  0.866025  0.000000       82.44400            
REMARK 290   SMTRY2   6 -0.866025 -0.500000  0.000000       47.59907            
REMARK 290   SMTRY3   6  0.000000  0.000000  1.000000       52.95300            
REMARK 290   SMTRY1   7  1.000000  0.000000  0.000000        0.00000            
REMARK 290   SMTRY2   7  0.000000  1.000000  0.000000       95.19813            
REMARK 290   SMTRY3   7  0.000000  0.000000  1.000000      105.90600            
REMARK 290   SMTRY1   8 -0.500000 -0.866025  0.000000        0.00000            
REMARK 290   SMTRY2   8  0.866025 -0.500000  0.000000       95.19813            
REMARK 290   SMTRY3   8  0.000000  0.000000  1.000000      105.90600            
REMARK 290   SMTRY1   9 -0.500000  0.866025  0.000000        0.00000            
REMARK 290   SMTRY2   9 -0.866025 -0.500000  0.000000       95.19813            
REMARK 290   SMTRY3   9  0.000000  0.000000  1.000000      105.90600            
REMARK 290                                                                      
REMARK 290 REMARK: NULL                                                         
REMARK 300                                                                      
REMARK 300 BIOMOLECULE: 1                                                       
REMARK 300 SEE REMARK 350 FOR THE AUTHOR PROVIDED AND/OR PROGRAM                
REMARK 300 GENERATED ASSEMBLY INFORMATION FOR THE STRUCTURE IN                  
REMARK 300 THIS ENTRY. THE REMARK MAY ALSO PROVIDE INFORMATION ON               
REMARK 300 BURIED SURFACE AREA.                                                 
REMARK 350                                                                      
REMARK 350 COORDINATES FOR A COMPLETE MULTIMER REPRESENTING THE KNOWN           
REMARK 350 BIOLOGICALLY SIGNIFICANT OLIGOMERIZATION STATE OF THE                
REMARK 350 MOLECULE CAN BE GENERATED BY APPLYING BIOMT TRANSFORMATIONS          
REMARK 350 GIVEN BELOW.  BOTH NON-CRYSTALLOGRAPHIC AND                          
REMARK 350 CRYSTALLOGRAPHIC OPERATIONS ARE GIVEN.                               
REMARK 350                                                                      
REMARK 350 BIOMOLECULE: 1                                                       
REMARK 350 AUTHOR DETERMINED BIOLOGICAL UNIT: HEXAMERIC                         
REMARK 350 APPLY THE FOLLOWING TO CHAINS: A, B                                  
REMARK 350   BIOMT1   1  1.000000  0.000000  0.000000        0.00000            
REMARK 350   BIOMT2   1  0.000000  1.000000  0.000000        0.00000            
REMARK 350   BIOMT3   1  0.000000  0.000000  1.000000        0.00000            
REMARK 350   BIOMT1   2 -0.500000 -0.866025  0.000000      164.88800            
REMARK 350   BIOMT2   2  0.866025 -0.500000  0.000000        0.00000            
REMARK 350   BIOMT3   2  0.000000  0.000000  1.000000        0.00000            
REMARK 350   BIOMT1   3 -0.500000  0.866025  0.000000       82.44400            
REMARK 350   BIOMT2   3 -0.866025 -0.500000  0.000000      142.79720            
REMARK 350   BIOMT3   3  0.000000  0.000000  1.000000        0.00000            
REMARK 465                                                                      
REMARK 465 MISSING RESIDUES                                                     
REMARK 465 THE FOLLOWING RESIDUES WERE NOT LOCATED IN THE                       
REMARK 465 EXPERIMENT. (M=MODEL NUMBER; RES=RESIDUE NAME; C=CHAIN               
REMARK 465 IDENTIFIER; SSSEQ=SEQUENCE NUMBER; I=INSERTION CODE.)                
REMARK 465                                                                      
REMARK 465   M RES C SSSEQI                                                     
REMARK 465     MET A     0                                                      
REMARK 465     MET B  1000                                                      
REMARK 500                                                                      
REMARK 500 GEOMETRY AND STEREOCHEMISTRY                                         
REMARK 500 SUBTOPIC: COVALENT BOND ANGLES                                       
REMARK 500                                                                      
REMARK 500 THE STEREOCHEMICAL PARAMETERS OF THE FOLLOWING RESIDUES              
REMARK 500 HAVE VALUES WHICH DEVIATE FROM EXPECTED VALUES BY MORE               
REMARK 500 THAN 6*RMSD (M=MODEL NUMBER; RES=RESIDUE NAME; C=CHAIN               
REMARK 500 IDENTIFIER; SSEQ=SEQUENCE NUMBER; I=INSERTION CODE).                 
REMARK 500                                                                      
REMARK 500 STANDARD TABLE:                                                      
REMARK 500 FORMAT: (10X,I3,1X,A3,1X,A1,I4,A1,3(1X,A4,2X),12X,F5.1)              
REMARK 500                                                                      
REMARK 500 EXPECTED VALUES PROTEIN: ENGH AND HUBER, 1999                        
REMARK 500 EXPECTED VALUES NUCLEIC ACID: CLOWNEY ET AL 1996                     
REMARK 500                                                                      
REMARK 500  M RES CSSEQI ATM1   ATM2   ATM3                                     
REMARK 500    LEU B1165   CB  -  CG  -  CD1 ANGL. DEV. = -11.0 DEGREES          
REMARK 500    PRO B1285   C   -  N   -  CA  ANGL. DEV. =   9.3 DEGREES          
REMARK 500                                                                      
REMARK 500 REMARK: NULL                                                         
REMARK 500                                                                      
REMARK 500 GEOMETRY AND STEREOCHEMISTRY                                         
REMARK 500 SUBTOPIC: TORSION ANGLES                                             
REMARK 500                                                                      
REMARK 500 TORSION ANGLES OUTSIDE THE EXPECTED RAMACHANDRAN REGIONS:            
REMARK 500 (M=MODEL NUMBER; RES=RESIDUE NAME; C=CHAIN IDENTIFIER;               
REMARK 500 SSEQ=SEQUENCE NUMBER; I=INSERTION CODE).                             
REMARK 500                                                                      
REMARK 500 STANDARD TABLE:                                                      
REMARK 500 FORMAT:(10X,I3,1X,A3,1X,A1,I4,A1,4X,F7.2,3X,F7.2)                    
REMARK 500                                                                      
REMARK 500 EXPECTED VALUES: GJ KLEYWEGT AND TA JONES (1996). PHI/PSI-           
REMARK 500 CHOLOGY: RAMACHANDRAN REVISITED. STRUCTURE 4, 1395 - 1400            
REMARK 500                                                                      
REMARK 500  M RES CSSEQI        PSI       PHI                                   
REMARK 500    LYS A   4       23.17    -72.52                                   
REMARK 500    ASP A  12      -34.54   -148.62                                   
REMARK 500    ARG A  32        3.38    -67.79                                   
REMARK 500    CYS A  52     -175.27   -172.79                                   
REMARK 500    ILE A  56      -71.28    -90.85                                   
REMARK 500    ARG A 109       -9.85    -59.65                                   
REMARK 500    TYR A 145       61.54   -105.43                                   
REMARK 500    SER A 179        0.43    -61.38                                   
REMARK 500    HIS A 229       52.53   -154.04                                   
REMARK 500    GLU A 230     -155.95     57.08                                   
REMARK 500    ASN A 232     -167.77    -78.21                                   
REMARK 500    ALA A 246      133.92    -39.79                                   
REMARK 500    ALA A 263      -75.78    -75.39                                   
REMARK 500    ALA A 267      155.87    156.26                                   
REMARK 500    GLU A 269       48.32   -141.40                                   
REMARK 500    PRO A 285       28.45    -66.77                                   
REMARK 500    GLU A 286      -61.87   -163.54                                   
REMARK 500    PHE A 287       10.11    -65.95                                   
REMARK 500    ARG A 289     -141.75     57.50                                   
REMARK 500    ARG A 290       44.50    -64.31                                   
REMARK 500    ALA A 291      -24.30   -140.88                                   
REMARK 500    LYS A 294       82.96    -57.39                                   
REMARK 500    HIS A 305      124.45   -177.05                                   
REMARK 500    LYS A 332        1.49   -160.81                                   
REMARK 500    ASP A 401      -78.25    -55.08                                   
REMARK 500    THR A 413       38.28   -147.66                                   
REMARK 500    SER A 422       95.32    -34.56                                   
REMARK 500    LYS A 425       72.94   -169.03                                   
REMARK 500    ASP B1002      -90.30   -122.15                                   
REMARK 500    ALA B1005      -80.02    -85.81                                   
REMARK 500    ASP B1012        4.72   -163.59                                   
REMARK 500    SER B1036       27.08    -74.23                                   
REMARK 500    LYS B1037       -7.54   -150.03                                   
REMARK 500    ASP B1043       82.35   -166.13                                   
REMARK 500    SER B1048       24.46   -143.71                                   
REMARK 500    LYS B1055       -1.39   -141.19                                   
REMARK 500    ALA B1077       -7.53    -59.27                                   
REMARK 500    THR B1078      -50.50   -123.36                                   
REMARK 500    SER B1148       45.66   -153.13                                   
REMARK 500    ASP B1150       96.18    -56.98                                   
REMARK 500    HIS B1229       43.56   -156.67                                   
REMARK 500    GLU B1230     -156.06     57.49                                   
REMARK 500    ALA B1267      165.32    169.75                                   
REMARK 500    GLU B1269       49.91   -141.37                                   
REMARK 500    PRO B1285       30.87    -66.54                                   
REMARK 500    GLU B1286      -58.95   -169.60                                   
REMARK 500    PHE B1287        2.28    -67.29                                   
REMARK 500    ARG B1289     -141.97     57.39                                   
REMARK 500    ARG B1290       44.76    -64.37                                   
REMARK 500    ALA B1291      -17.03   -144.40                                   
REMARK 500                                                                      
REMARK 500 THIS ENTRY HAS      62 RAMACHANDRAN OUTLIERS.                        
REMARK 500                                                                      
REMARK 500 REMARK: NULL                                                         
REMARK 500                                                                      
REMARK 500 GEOMETRY AND STEREOCHEMISTRY                                         
REMARK 500 SUBTOPIC: CHIRAL CENTERS                                             
REMARK 500                                                                      
REMARK 500 UNEXPECTED CONFIGURATION OF THE FOLLOWING CHIRAL                     
REMARK 500 CENTER(S) USING IMPROPER CA--C--CB--N CHIRALITY                      
REMARK 500 FOR AMINO ACIDS AND C1'--O4'--N1(N9)--C2' FOR                        
REMARK 500 NUCLEIC ACIDS OR EQUIVALENT ANGLE                                    
REMARK 500 M=MODEL NUMBER; RES=RESIDUE NAME; C=CHAIN                            
REMARK 500 IDENTIFIER; SSEQ=SEQUENCE NUMBER; I=INSERTION CODE                   
REMARK 500                                                                      
REMARK 500 STANDARD TABLE:                                                      
REMARK 500 FORMAT: (10X,I3,1X,A3,1X,A1,I4,A1,6X,F5.1,6X,A1,10X,A1,3X,A16)       
REMARK 500                                                                      
REMARK 500  M RES CSSEQI    IMPROPER   EXPECTED   FOUND DETAILS                 
REMARK 500    ASN A 152        24.6      L          L   OUTSIDE RANGE           
REMARK 500    THR A 380        24.3      L          L   OUTSIDE RANGE           
REMARK 500    HIS B1399        24.5      L          L   OUTSIDE RANGE           
REMARK 500                                                                      
REMARK 500 REMARK: NULL                                                         
REMARK 525                                                                      
REMARK 525 SOLVENT                                                              
REMARK 525                                                                      
REMARK 525 THE SOLVENT MOLECULES HAVE CHAIN IDENTIFIERS THAT                    
REMARK 525 INDICATE THE POLYMER CHAIN WITH WHICH THEY ARE MOST                  
REMARK 525 CLOSELY ASSOCIATED. THE REMARK LISTS ALL THE SOLVENT                 
REMARK 525 MOLECULES WHICH ARE MORE THAN 5A AWAY FROM THE                       
REMARK 525 NEAREST POLYMER CHAIN (M = MODEL NUMBER;                             
REMARK 525 RES=RESIDUE NAME; C=CHAIN IDENTIFIER; SSEQ=SEQUENCE                  
REMARK 525 NUMBER; I=INSERTION CODE):                                           
REMARK 525                                                                      
REMARK 525  M RES CSSEQI                                                        
REMARK 525    HOH A3125        DISTANCE =  5.02 ANGSTROMS                       
REMARK 525    HOH A3161        DISTANCE =  5.48 ANGSTROMS                       
REMARK 800                                                                      
REMARK 800 SITE                                                                 
REMARK 800 SITE_IDENTIFIER: AC1                                                 
REMARK 800 EVIDENCE_CODE: SOFTWARE                                              
REMARK 800 SITE_DESCRIPTION: BINDING SITE FOR RESIDUE SO4 B 2001                
REMARK 800                                                                      
REMARK 800 SITE_IDENTIFIER: AC2                                                 
REMARK 800 EVIDENCE_CODE: SOFTWARE                                              
REMARK 800 SITE_DESCRIPTION: BINDING SITE FOR RESIDUE SO4 B 2003                
REMARK 800                                                                      
REMARK 800 SITE_IDENTIFIER: AC3                                                 
REMARK 800 EVIDENCE_CODE: SOFTWARE                                              
REMARK 800 SITE_DESCRIPTION: BINDING SITE FOR RESIDUE SO4 A 2004                
REMARK 800                                                                      
REMARK 800 SITE_IDENTIFIER: AC4                                                 
REMARK 800 EVIDENCE_CODE: SOFTWARE                                              
REMARK 800 SITE_DESCRIPTION: BINDING SITE FOR RESIDUE SO4 A 2006                
REMARK 800                                                                      
REMARK 800 SITE_IDENTIFIER: AC5                                                 
REMARK 800 EVIDENCE_CODE: SOFTWARE                                              
REMARK 800 SITE_DESCRIPTION: BINDING SITE FOR RESIDUE NAI A 3000                
REMARK 800                                                                      
REMARK 800 SITE_IDENTIFIER: AC6                                                 
REMARK 800 EVIDENCE_CODE: SOFTWARE                                              
REMARK 800 SITE_DESCRIPTION: BINDING SITE FOR RESIDUE NAI B 3001                
REMARK 900                                                                      
REMARK 900 RELATED ENTRIES                                                      
REMARK 900 RELATED ID: 1K3P   RELATED DB: PDB                                   
REMARK 900 RELATED ID: 1NXE   RELATED DB: PDB                                   
DBREF  1NXG A    0   426  UNP    P0ABH7   CISY_ECOLI       1    427             
DBREF  1NXG B 1000  1426  UNP    P0ABH7   CISY_ECOLI       1    427             
SEQADV 1NXG ALA A  383  UNP  P0ABH7    PHE   384 ENGINEERED                     
SEQADV 1NXG ALA B 1383  UNP  P0ABH7    PHE   384 ENGINEERED                     
SEQRES   1 A  427  MET ALA ASP THR LYS ALA LYS LEU THR LEU ASN GLY ASP          
SEQRES   2 A  427  THR ALA VAL GLU LEU ASP VAL LEU LYS GLY THR LEU GLY          
SEQRES   3 A  427  GLN ASP VAL ILE ASP ILE ARG THR LEU GLY SER LYS GLY          
SEQRES   4 A  427  VAL PHE THR PHE ASP PRO GLY PHE THR SER THR ALA SER          
SEQRES   5 A  427  CYS GLU SER LYS ILE THR PHE ILE ASP GLY ASP GLU GLY          
SEQRES   6 A  427  ILE LEU LEU HIS ARG GLY PHE PRO ILE ASP GLN LEU ALA          
SEQRES   7 A  427  THR ASP SER ASN TYR LEU GLU VAL CYS TYR ILE LEU LEU          
SEQRES   8 A  427  ASN GLY GLU LYS PRO THR GLN GLU GLN TYR ASP GLU PHE          
SEQRES   9 A  427  LYS THR THR VAL THR ARG HIS THR MET ILE HIS GLU GLN          
SEQRES  10 A  427  ILE THR ARG LEU PHE HIS ALA PHE ARG ARG ASP SER HIS          
SEQRES  11 A  427  PRO MET ALA VAL MET CYS GLY ILE THR GLY ALA LEU ALA          
SEQRES  12 A  427  ALA PHE TYR HIS ASP SER LEU ASP VAL ASN ASN PRO ARG          
SEQRES  13 A  427  HIS ARG GLU ILE ALA ALA PHE ARG LEU LEU SER LYS MET          
SEQRES  14 A  427  PRO THR MET ALA ALA MET CYS TYR LYS TYR SER ILE GLY          
SEQRES  15 A  427  GLN PRO PHE VAL TYR PRO ARG ASN ASP LEU SER TYR ALA          
SEQRES  16 A  427  GLY ASN PHE LEU ASN MET MET PHE SER THR PRO CYS GLU          
SEQRES  17 A  427  PRO TYR GLU VAL ASN PRO ILE LEU GLU ARG ALA MET ASP          
SEQRES  18 A  427  ARG ILE LEU ILE LEU HIS ALA ASP HIS GLU GLN ASN ALA          
SEQRES  19 A  427  SER THR SER THR VAL ARG THR ALA GLY SER SER GLY ALA          
SEQRES  20 A  427  ASN PRO PHE ALA CYS ILE ALA ALA GLY ILE ALA SER LEU          
SEQRES  21 A  427  TRP GLY PRO ALA HIS GLY GLY ALA ASN GLU ALA ALA LEU          
SEQRES  22 A  427  LYS MET LEU GLU GLU ILE SER SER VAL LYS HIS ILE PRO          
SEQRES  23 A  427  GLU PHE PHE ARG ARG ALA LYS ASP LYS ASN ASP SER PHE          
SEQRES  24 A  427  ARG LEU MET GLY PHE GLY HIS ARG VAL TYR LYS ASN TYR          
SEQRES  25 A  427  ASP PRO ARG ALA THR VAL MET ARG GLU THR CYS HIS GLU          
SEQRES  26 A  427  VAL LEU LYS GLU LEU GLY THR LYS ASP ASP LEU LEU GLU          
SEQRES  27 A  427  VAL ALA MET GLU LEU GLU ASN ILE ALA LEU ASN ASP PRO          
SEQRES  28 A  427  TYR PHE ILE GLU LYS LYS LEU TYR PRO ASN VAL ASP PHE          
SEQRES  29 A  427  TYR SER GLY ILE ILE LEU LYS ALA MET GLY ILE PRO SER          
SEQRES  30 A  427  SER MET PHE THR VAL ILE ALA ALA MET ALA ARG THR VAL          
SEQRES  31 A  427  GLY TRP ILE ALA HIS TRP SER GLU MET HIS SER ASP GLY          
SEQRES  32 A  427  MET LYS ILE ALA ARG PRO ARG GLN LEU TYR THR GLY TYR          
SEQRES  33 A  427  GLU LYS ARG ASP PHE LYS SER ASP ILE LYS ARG                  
SEQRES   1 B  427  MET ALA ASP THR LYS ALA LYS LEU THR LEU ASN GLY ASP          
SEQRES   2 B  427  THR ALA VAL GLU LEU ASP VAL LEU LYS GLY THR LEU GLY          
SEQRES   3 B  427  GLN ASP VAL ILE ASP ILE ARG THR LEU GLY SER LYS GLY          
SEQRES   4 B  427  VAL PHE THR PHE ASP PRO GLY PHE THR SER THR ALA SER          
SEQRES   5 B  427  CYS GLU SER LYS ILE THR PHE ILE ASP GLY ASP GLU GLY          
SEQRES   6 B  427  ILE LEU LEU HIS ARG GLY PHE PRO ILE ASP GLN LEU ALA          
SEQRES   7 B  427  THR ASP SER ASN TYR LEU GLU VAL CYS TYR ILE LEU LEU          
SEQRES   8 B  427  ASN GLY GLU LYS PRO THR GLN GLU GLN TYR ASP GLU PHE          
SEQRES   9 B  427  LYS THR THR VAL THR ARG HIS THR MET ILE HIS GLU GLN          
SEQRES  10 B  427  ILE THR ARG LEU PHE HIS ALA PHE ARG ARG ASP SER HIS          
SEQRES  11 B  427  PRO MET ALA VAL MET CYS GLY ILE THR GLY ALA LEU ALA          
SEQRES  12 B  427  ALA PHE TYR HIS ASP SER LEU ASP VAL ASN ASN PRO ARG          
SEQRES  13 B  427  HIS ARG GLU ILE ALA ALA PHE ARG LEU LEU SER LYS MET          
SEQRES  14 B  427  PRO THR MET ALA ALA MET CYS TYR LYS TYR SER ILE GLY          
SEQRES  15 B  427  GLN PRO PHE VAL TYR PRO ARG ASN ASP LEU SER TYR ALA          
SEQRES  16 B  427  GLY ASN PHE LEU ASN MET MET PHE SER THR PRO CYS GLU          
SEQRES  17 B  427  PRO TYR GLU VAL ASN PRO ILE LEU GLU ARG ALA MET ASP          
SEQRES  18 B  427  ARG ILE LEU ILE LEU HIS ALA ASP HIS GLU GLN ASN ALA          
SEQRES  19 B  427  SER THR SER THR VAL ARG THR ALA GLY SER SER GLY ALA          
SEQRES  20 B  427  ASN PRO PHE ALA CYS ILE ALA ALA GLY ILE ALA SER LEU          
SEQRES  21 B  427  TRP GLY PRO ALA HIS GLY GLY ALA ASN GLU ALA ALA LEU          
SEQRES  22 B  427  LYS MET LEU GLU GLU ILE SER SER VAL LYS HIS ILE PRO          
SEQRES  23 B  427  GLU PHE PHE ARG ARG ALA LYS ASP LYS ASN ASP SER PHE          
SEQRES  24 B  427  ARG LEU MET GLY PHE GLY HIS ARG VAL TYR LYS ASN TYR          
SEQRES  25 B  427  ASP PRO ARG ALA THR VAL MET ARG GLU THR CYS HIS GLU          
SEQRES  26 B  427  VAL LEU LYS GLU LEU GLY THR LYS ASP ASP LEU LEU GLU          
SEQRES  27 B  427  VAL ALA MET GLU LEU GLU ASN ILE ALA LEU ASN ASP PRO          
SEQRES  28 B  427  TYR PHE ILE GLU LYS LYS LEU TYR PRO ASN VAL ASP PHE          
SEQRES  29 B  427  TYR SER GLY ILE ILE LEU LYS ALA MET GLY ILE PRO SER          
SEQRES  30 B  427  SER MET PHE THR VAL ILE ALA ALA MET ALA ARG THR VAL          
SEQRES  31 B  427  GLY TRP ILE ALA HIS TRP SER GLU MET HIS SER ASP GLY          
SEQRES  32 B  427  MET LYS ILE ALA ARG PRO ARG GLN LEU TYR THR GLY TYR          
SEQRES  33 B  427  GLU LYS ARG ASP PHE LYS SER ASP ILE LYS ARG                  
HET    SO4  A2004       5                                                       
HET    SO4  A2006       5                                                       
HET    NAI  A3000      44                                                       
HET    SO4  B2001       5                                                       
HET    SO4  B2003       5                                                       
HET    NAI  B3001      44                                                       
HETNAM     SO4 SULFATE ION                                                      
HETNAM     NAI 1,4-DIHYDRONICOTINAMIDE ADENINE DINUCLEOTIDE                     
HETSYN     NAI NADH                                                             
FORMUL   3  SO4    4(O4 S 2-)                                                   
FORMUL   5  NAI    2(C21 H29 N7 O14 P2)                                         
FORMUL   9  HOH   *582(H2 O)                                                    
HELIX    1   1 ILE A   73  SER A   80  1                                   8    
HELIX    2   2 ASN A   81  GLY A   92  1                                  12    
HELIX    3   3 THR A   96  ARG A  109  1                                  14    
HELIX    4   4 HIS A  114  HIS A  122  1                                   9    
HELIX    5   5 HIS A  129  GLY A  139  1                                  11    
HELIX    6   6 ALA A  140  TYR A  145  1                                   6    
HELIX    7   7 ASN A  153  SER A  179  1                                  27    
HELIX    8   8 SER A  192  SER A  203  1                                  12    
HELIX    9   9 ASN A  212  LEU A  225  1                                  14    
HELIX   10  10 ASN A  232  SER A  243  1                                  12    
HELIX   11  11 ASN A  247  GLY A  265  1                                  19    
HELIX   12  12 ARG A  314  GLY A  330  1                                  17    
HELIX   13  13 GLU A  337  ASP A  349  1                                  13    
HELIX   14  14 ASP A  349  LYS A  355  1                                   7    
HELIX   15  15 ASN A  360  GLY A  373  1                                  14    
HELIX   16  16 PRO A  375  GLY A  402  1                                  28    
HELIX   17  17 ARG B 1032  GLY B 1038  5                                   7    
HELIX   18  18 ILE B 1073  SER B 1080  1                                   8    
HELIX   19  19 ASN B 1081  GLY B 1092  1                                  12    
HELIX   20  20 THR B 1096  ARG B 1109  1                                  14    
HELIX   21  21 HIS B 1114  HIS B 1122  1                                   9    
HELIX   22  22 HIS B 1129  GLY B 1139  1                                  11    
HELIX   23  23 ALA B 1140  PHE B 1144  5                                   5    
HELIX   24  24 TYR B 1145  LEU B 1149  5                                   5    
HELIX   25  25 ASN B 1153  GLY B 1181  1                                  29    
HELIX   26  26 SER B 1192  SER B 1203  1                                  12    
HELIX   27  27 ASN B 1212  ALA B 1227  1                                  16    
HELIX   28  28 ASN B 1232  SER B 1244  1                                  13    
HELIX   29  29 ASN B 1247  TRP B 1260  1                                  14    
HELIX   30  30 TRP B 1260  GLY B 1265  1                                   6    
HELIX   31  31 LYS B 1273  GLU B 1277  5                                   5    
HELIX   32  32 ARG B 1314  GLY B 1330  1                                  17    
HELIX   33  33 GLU B 1337  ASP B 1349  1                                  13    
HELIX   34  34 ASP B 1349  LYS B 1356  1                                   8    
HELIX   35  35 ASN B 1360  MET B 1372  1                                  13    
HELIX   36  36 PRO B 1375  SER B 1377  5                                   3    
HELIX   37  37 MET B 1378  GLY B 1402  1                                  25    
SHEET    1   A 8 ALA B1014  LEU B1017  0                                        
SHEET    2   A 8 LEU B1007  ASN B1010 -1  N  LEU B1009   O  VAL B1015           
SHEET    3   A 8 LYS A   6  ASN A  10 -1  N  THR A   8   O  ASN B1010           
SHEET    4   A 8 ALA A  14  LEU A  20 -1  O  LEU A  17   N  LEU A   7           
SHEET    5   A 8 VAL A  28  ASP A  30 -1  O  VAL A  28   N  LEU A  20           
SHEET    6   A 8 PHE B1040  PHE B1042  1  O  PHE B1042   N  ILE A  29           
SHEET    7   A 8 THR A  49  SER A  54  1  N  ALA A  50   O  THR B1041           
SHEET    8   A 8 ARG B1409  TYR B1412  1  O  LEU B1411   N  SER A  54           
SHEET    1   B 4 ARG A 409  TYR A 412  0                                        
SHEET    2   B 4 THR B1049  SER B1054  1  O  THR B1049   N  ARG A 409           
SHEET    3   B 4 THR A  41  PHE A  42  1  N  THR A  41   O  ALA B1050           
SHEET    4   B 4 ILE B1029  ASP B1030  1  O  ILE B1029   N  PHE A  42           
SHEET    1   C 3 THR A  57  ASP A  60  0                                        
SHEET    2   C 3 ILE A  65  HIS A  68 -1  O  LEU A  67   N  PHE A  58           
SHEET    3   C 3 PHE A  71  PRO A  72 -1  O  PHE A  71   N  HIS A  68           
SHEET    1   D 3 THR B1057  ASP B1060  0                                        
SHEET    2   D 3 ILE B1065  HIS B1068 -1  O  ILE B1065   N  ASP B1060           
SHEET    3   D 3 PHE B1071  PRO B1072 -1  O  PHE B1071   N  HIS B1068           
SITE     1 AC1  6 ARG A 407  HOH B  54  ASN B1232  ALA B1233                    
SITE     2 AC1  6 ARG B1299  ARG B1306                                          
SITE     1 AC2  7 HOH B  54  HOH B 406  HIS B1229  ASN B1232                    
SITE     2 AC2  7 HIS B1305  ARG B1314  ARG B1387                               
SITE     1 AC3  8 ASN A 232  ALA A 233  ARG A 299  ARG A 306                    
SITE     2 AC3  8 HOH A3021  HOH A3052  HOH A3188  ARG B1407                    
SITE     1 AC4  7 HIS A 229  ASN A 232  ARG A 299  HIS A 305                    
SITE     2 AC4  7 ARG A 314  ARG A 387  HOH A3021                               
SITE     1 AC5 20 THR A 106  THR A 108  ARG A 109  HIS A 110                    
SITE     2 AC5 20 THR A 111  MET A 112  ILE A 113  HIS A 114                    
SITE     3 AC5 20 TYR A 145  PHE A 162  ARG A 163  LYS A 167                    
SITE     4 AC5 20 ILE A 180  ASN A 189  CYS A 206  HOH A3008                    
SITE     5 AC5 20 HOH A3010  HOH A3027  HOH A3042  HOH A3162                    
SITE     1 AC6 18 HOH B  27  HOH B  49  HOH B  81  HOH B  95                    
SITE     2 AC6 18 HOH B 133  THR B1106  THR B1108  ARG B1109                    
SITE     3 AC6 18 HIS B1110  THR B1111  MET B1112  TYR B1145                    
SITE     4 AC6 18 ILE B1159  ARG B1163  LYS B1167  GLN B1182                    
SITE     5 AC6 18 ASN B1189  CYS B1206                                          
CRYST1  164.888  164.888  158.859  90.00  90.00 120.00 H 3          18          
ORIGX1      1.000000  0.000000  0.000000        0.00000                         
ORIGX2      0.000000  1.000000  0.000000        0.00000                         
ORIGX3      0.000000  0.000000  1.000000        0.00000                         
SCALE1      0.006065  0.003501  0.000000        0.00000                         
SCALE2      0.000000  0.007003  0.000000        0.00000                         
SCALE3      0.000000  0.000000  0.006295        0.00000                         
ATOM      1  N   ALA A   1      18.680  47.942  70.391  1.00118.34           N  
ATOM      2  CA  ALA A   1      18.108  46.566  70.504  1.00118.36           C  
ATOM      3  C   ALA A   1      16.716  46.489  69.877  1.00118.19           C  
ATOM      4  O   ALA A   1      15.918  45.605  70.208  1.00118.36           O  
ATOM      5  CB  ALA A   1      18.059  46.134  71.969  1.00118.46           C  
ATOM      6  N   ASP A   2      16.445  47.408  68.954  1.00117.65           N  
ATOM      7  CA  ASP A   2      15.156  47.472  68.271  1.00116.84           C  
ATOM      8  C   ASP A   2      15.039  46.385  67.199  1.00115.76           C  
ATOM      9  O   ASP A   2      14.149  45.530  67.259  1.00115.78           O  
ATOM     10  CB  ASP A   2      14.969  48.862  67.642  1.00117.41           C  
ATOM     11  CG  ASP A   2      13.513  49.176  67.321  1.00117.56           C  
ATOM     12  OD1 ASP A   2      12.949  48.551  66.399  1.00117.78           O  
ATOM     13  OD2 ASP A   2      12.934  50.059  67.988  1.00117.58           O  
ATOM     14  N   THR A   3      15.956  46.411  66.235  1.00114.17           N  
ATOM     15  CA  THR A   3      15.946  45.441  65.145  1.00112.27           C  
ATOM     16  C   THR A   3      17.252  44.641  65.018  1.00110.39           C  
ATOM     17  O   THR A   3      17.762  44.439  63.914  1.00110.61           O  
ATOM     18  CB  THR A   3      15.587  46.136  63.792  1.00112.72           C  
ATOM     19  OG1 THR A   3      15.467  45.156  62.752  1.00112.74           O  
ATOM     20  CG2 THR A   3      16.639  47.181  63.412  1.00112.82           C  
ATOM     21  N   LYS A   4      17.774  44.163  66.150  1.00107.70           N  
ATOM     22  CA  LYS A   4      19.006  43.364  66.169  1.00104.50           C  
ATOM     23  C   LYS A   4      18.760  41.961  65.608  1.00101.85           C  
ATOM     24  O   LYS A   4      19.512  41.024  65.894  1.00101.51           O  
ATOM     25  CB  LYS A   4      19.548  43.247  67.598  1.00104.97           C  
ATOM     26  CG  LYS A   4      20.270  44.478  68.092  1.00105.58           C  
ATOM     27  CD  LYS A   4      20.753  44.311  69.522  1.00105.96           C  
ATOM     28  CE  LYS A   4      21.719  45.427  69.907  1.00106.46           C  
ATOM     29  NZ  LYS A   4      21.166  46.794  69.670  1.00106.50           N  
ATOM     30  N   ALA A   5      17.716  41.834  64.792  1.00 98.50           N  
ATOM     31  CA  ALA A   5      17.342  40.559  64.203  1.00 94.91           C  
ATOM     32  C   ALA A   5      17.383  40.523  62.677  1.00 92.22           C  
ATOM     33  O   ALA A   5      18.151  39.753  62.095  1.00 91.83           O  
ATOM     34  CB  ALA A   5      15.954  40.149  64.698  1.00 95.00           C  
ATOM     35  N   LYS A   6      16.582  41.369  62.031  1.00 89.00           N  
ATOM     36  CA  LYS A   6      16.509  41.371  60.572  1.00 85.70           C  
ATOM     37  C   LYS A   6      15.952  42.653  59.960  1.00 83.31           C  
ATOM     38  O   LYS A   6      15.317  43.464  60.635  1.00 83.03           O  
ATOM     39  CB  LYS A   6      15.639  40.192  60.126  1.00 85.64           C  
ATOM     40  CG  LYS A   6      14.262  40.203  60.785  1.00 85.59           C  
ATOM     41  CD  LYS A   6      13.517  38.885  60.657  1.00 85.37           C  
ATOM     42  CE  LYS A   6      12.167  38.975  61.365  1.00 84.84           C  
ATOM     43  NZ  LYS A   6      11.359  37.736  61.221  1.00 84.61           N  
ATOM     44  N   LEU A   7      16.190  42.806  58.661  1.00 80.54           N  
ATOM     45  CA  LEU A   7      15.717  43.948  57.893  1.00 77.81           C  
ATOM     46  C   LEU A   7      15.637  43.545  56.429  1.00 75.72           C  
ATOM     47  O   LEU A   7      16.071  42.453  56.061  1.00 75.32           O  
ATOM     48  CB  LEU A   7      16.628  45.159  58.082  1.00 78.45           C  
ATOM     49  CG  LEU A   7      18.087  45.181  57.629  1.00 79.43           C  
ATOM     50  CD1 LEU A   7      18.219  45.200  56.115  1.00 79.84           C  
ATOM     51  CD2 LEU A   7      18.712  46.436  58.202  1.00 79.92           C  
ATOM     52  N   THR A   8      15.122  44.432  55.584  1.00 73.21           N  
ATOM     53  CA  THR A   8      14.976  44.103  54.171  1.00 71.15           C  
ATOM     54  C   THR A   8      15.477  45.124  53.166  1.00 69.04           C  
ATOM     55  O   THR A   8      15.272  46.327  53.317  1.00 68.24           O  
ATOM     56  CB  THR A   8      13.504  43.796  53.816  1.00 71.99           C  
ATOM     57  OG1 THR A   8      12.674  44.895  54.218  1.00 72.53           O  
ATOM     58  CG2 THR A   8      13.032  42.510  54.495  1.00 72.08           C  
ATOM     59  N   LEU A   9      16.101  44.607  52.114  1.00 67.03           N  
ATOM     60  CA  LEU A   9      16.623  45.418  51.027  1.00 65.37           C  
ATOM     61  C   LEU A   9      15.673  45.245  49.851  1.00 65.35           C  
ATOM     62  O   LEU A   9      15.282  44.123  49.521  1.00 65.24           O  
ATOM     63  CB  LEU A   9      18.013  44.937  50.618  1.00 63.82           C  
ATOM     64  CG  LEU A   9      18.620  45.671  49.425  1.00 62.10           C  
ATOM     65  CD1 LEU A   9      18.977  47.081  49.835  1.00 61.31           C  
ATOM     66  CD2 LEU A   9      19.842  44.932  48.929  1.00 62.13           C  
ATOM     67  N   ASN A  10      15.323  46.350  49.204  1.00 65.31           N  
ATOM     68  CA  ASN A  10      14.414  46.299  48.070  1.00 65.19           C  
ATOM     69  C   ASN A  10      15.036  46.782  46.767  1.00 64.70           C  
ATOM     70  O   ASN A  10      15.020  47.975  46.464  1.00 64.14           O  
ATOM     71  CB  ASN A  10      13.148  47.101  48.376  1.00 66.49           C  
ATOM     72  CG  ASN A  10      12.207  47.183  47.188  1.00 67.71           C  
ATOM     73  OD1 ASN A  10      11.824  46.160  46.612  1.00 68.41           O  
ATOM     74  ND2 ASN A  10      11.846  48.407  46.799  1.00 68.01           N  
ATOM     75  N   GLY A  11      15.600  45.846  46.011  1.00 64.75           N  
ATOM     76  CA  GLY A  11      16.196  46.181  44.730  1.00 64.85           C  
ATOM     77  C   GLY A  11      15.121  45.925  43.696  1.00 65.05           C  
ATOM     78  O   GLY A  11      14.707  46.828  42.962  1.00 64.96           O  
ATOM     79  N   ASP A  12      14.646  44.680  43.684  1.00 64.97           N  
ATOM     80  CA  ASP A  12      13.585  44.216  42.790  1.00 64.50           C  
ATOM     81  C   ASP A  12      12.828  43.134  43.551  1.00 63.85           C  
ATOM     82  O   ASP A  12      11.614  42.967  43.393  1.00 63.89           O  
ATOM     83  CB  ASP A  12      14.163  43.634  41.497  1.00 64.50           C  
ATOM     84  CG  ASP A  12      13.083  43.173  40.537  1.00 64.25           C  
ATOM     85  OD1 ASP A  12      12.402  44.037  39.938  1.00 63.78           O  
ATOM     86  OD2 ASP A  12      12.907  41.945  40.399  1.00 63.97           O  
ATOM     87  N   THR A  13      13.579  42.384  44.354  1.00 62.79           N  
ATOM     88  CA  THR A  13      13.031  41.325  45.192  1.00 61.48           C  
ATOM     89  C   THR A  13      13.447  41.616  46.629  1.00 59.97           C  
ATOM     90  O   THR A  13      14.609  41.948  46.893  1.00 59.69           O  
ATOM     91  CB  THR A  13      13.549  39.930  44.783  1.00 61.90           C  
ATOM     92  OG1 THR A  13      14.981  39.945  44.715  1.00 62.00           O  
ATOM     93  CG2 THR A  13      12.966  39.515  43.435  1.00 62.29           C  
ATOM     94  N   ALA A  14      12.483  41.540  47.543  1.00 58.24           N  
ATOM     95  CA  ALA A  14      12.735  41.802  48.954  1.00 56.30           C  
ATOM     96  C   ALA A  14      13.718  40.795  49.530  1.00 55.24           C  
ATOM     97  O   ALA A  14      13.360  39.647  49.810  1.00 55.27           O  
ATOM     98  CB  ALA A  14      11.438  41.777  49.734  1.00 56.33           C  
ATOM     99  N   VAL A  15      14.969  41.229  49.666  1.00 53.56           N  
ATOM    100  CA  VAL A  15      16.027  40.391  50.209  1.00 51.66           C  
ATOM    101  C   VAL A  15      16.119  40.583  51.718  1.00 50.64           C  
ATOM    102  O   VAL A  15      16.230  41.709  52.209  1.00 50.04           O  
ATOM    103  CB  VAL A  15      17.394  40.722  49.578  1.00 51.78           C  
ATOM    104  CG1 VAL A  15      18.451  39.760  50.094  1.00 51.51           C  
ATOM    105  CG2 VAL A  15      17.309  40.662  48.059  1.00 51.34           C  
ATOM    106  N   GLU A  16      16.039  39.475  52.447  1.00 49.66           N  
ATOM    107  CA  GLU A  16      16.119  39.496  53.903  1.00 48.44           C  
ATOM    108  C   GLU A  16      17.576  39.642  54.309  1.00 46.79           C  
ATOM    109  O   GLU A  16      18.418  38.824  53.930  1.00 46.45           O  
ATOM    110  CB  GLU A  16      15.549  38.196  54.493  1.00 49.70           C  
ATOM    111  CG  GLU A  16      15.671  38.051  56.022  1.00 51.20           C  
ATOM    112  CD  GLU A  16      14.474  38.609  56.778  1.00 52.46           C  
ATOM    113  OE1 GLU A  16      14.239  39.840  56.715  1.00 53.13           O  
ATOM    114  OE2 GLU A  16      13.773  37.807  57.441  1.00 52.36           O  
ATOM    115  N   LEU A  17      17.876  40.714  55.035  1.00 44.87           N  
ATOM    116  CA  LEU A  17      19.231  40.957  55.507  1.00 42.71           C  
ATOM    117  C   LEU A  17      19.229  40.878  57.025  1.00 41.67           C  
ATOM    118  O   LEU A  17      18.452  41.569  57.693  1.00 41.36           O  
ATOM    119  CB  LEU A  17      19.739  42.323  55.038  1.00 41.58           C  
ATOM    120  CG  LEU A  17      19.931  42.511  53.532  1.00 40.98           C  
ATOM    121  CD1 LEU A  17      20.506  43.887  53.250  1.00 40.93           C  
ATOM    122  CD2 LEU A  17      20.850  41.435  52.986  1.00 39.95           C  
ATOM    123  N   ASP A  18      20.060  39.997  57.569  1.00 39.83           N  
ATOM    124  CA  ASP A  18      20.124  39.852  59.012  1.00 38.46           C  
ATOM    125  C   ASP A  18      20.965  40.954  59.625  1.00 36.92           C  
ATOM    126  O   ASP A  18      22.052  41.257  59.134  1.00 37.07           O  
ATOM    127  CB  ASP A  18      20.699  38.489  59.395  1.00 39.27           C  
ATOM    128  CG  ASP A  18      19.866  37.331  58.871  1.00 40.40           C  
ATOM    129  OD1 ASP A  18      20.458  36.274  58.570  1.00 40.59           O  
ATOM    130  OD2 ASP A  18      18.624  37.465  58.760  1.00 41.61           O  
ATOM    131  N   VAL A  19      20.425  41.588  60.660  1.00 35.08           N  
ATOM    132  CA  VAL A  19      21.134  42.642  61.372  1.00 33.57           C  
ATOM    133  C   VAL A  19      21.981  41.962  62.443  1.00 33.87           C  
ATOM    134  O   VAL A  19      21.501  41.092  63.170  1.00 33.51           O  
ATOM    135  CB  VAL A  19      20.165  43.655  62.030  1.00 32.17           C  
ATOM    136  CG1 VAL A  19      20.929  44.670  62.870  1.00 32.04           C  
ATOM    137  CG2 VAL A  19      19.369  44.372  60.967  1.00 30.72           C  
ATOM    138  N   LEU A  20      23.265  42.302  62.470  1.00 34.16           N  
ATOM    139  CA  LEU A  20      24.188  41.736  63.438  1.00 33.53           C  
ATOM    140  C   LEU A  20      24.501  42.812  64.465  1.00 33.71           C  
ATOM    141  O   LEU A  20      24.515  43.999  64.144  1.00 33.64           O  
ATOM    142  CB  LEU A  20      25.468  41.273  62.740  1.00 32.81           C  
ATOM    143  CG  LEU A  20      25.313  40.371  61.514  1.00 32.04           C  
ATOM    144  CD1 LEU A  20      26.683  39.936  61.034  1.00 31.92           C  
ATOM    145  CD2 LEU A  20      24.478  39.160  61.851  1.00 32.22           C  
ATOM    146  N   LYS A  21      24.761  42.391  65.697  1.00 34.01           N  
ATOM    147  CA  LYS A  21      25.055  43.326  66.776  1.00 34.37           C  
ATOM    148  C   LYS A  21      26.358  43.032  67.520  1.00 34.55           C  
ATOM    149  O   LYS A  21      26.852  41.902  67.521  1.00 34.29           O  
ATOM    150  CB  LYS A  21      23.880  43.378  67.763  1.00 34.50           C  
ATOM    151  CG  LYS A  21      23.549  42.063  68.485  1.00 35.15           C  
ATOM    152  CD  LYS A  21      23.064  40.954  67.548  1.00 36.01           C  
ATOM    153  CE  LYS A  21      24.129  39.869  67.366  1.00 36.86           C  
ATOM    154  NZ  LYS A  21      23.734  38.797  66.406  1.00 35.93           N  
ATOM    155  N   GLY A  22      26.935  44.075  68.109  1.00 34.44           N  
ATOM    156  CA  GLY A  22      28.161  43.915  68.862  1.00 34.78           C  
ATOM    157  C   GLY A  22      27.873  43.997  70.347  1.00 34.91           C  
ATOM    158  O   GLY A  22      26.744  43.774  70.783  1.00 34.94           O  
ATOM    159  N   THR A  23      28.905  44.281  71.132  1.00 34.75           N  
ATOM    160  CA  THR A  23      28.764  44.408  72.577  1.00 34.14           C  
ATOM    161  C   THR A  23      28.891  45.895  72.917  1.00 34.85           C  
ATOM    162  O   THR A  23      28.578  46.331  74.029  1.00 35.16           O  
ATOM    163  CB  THR A  23      29.853  43.613  73.312  1.00 33.69           C  
ATOM    164  OG1 THR A  23      31.132  44.206  73.055  1.00 33.51           O  
ATOM    165  CG2 THR A  23      29.870  42.162  72.832  1.00 33.09           C  
ATOM    166  N   LEU A  24      29.363  46.656  71.931  1.00 34.59           N  
ATOM    167  CA  LEU A  24      29.545  48.097  72.023  1.00 34.13           C  
ATOM    168  C   LEU A  24      29.427  48.626  70.597  1.00 35.01           C  
ATOM    169  O   LEU A  24      29.549  47.860  69.638  1.00 35.74           O  
ATOM    170  CB  LEU A  24      30.921  48.437  72.606  1.00 32.74           C  
ATOM    171  CG  LEU A  24      31.181  48.147  74.086  1.00 32.51           C  
ATOM    172  CD1 LEU A  24      32.578  48.587  74.488  1.00 31.65           C  
ATOM    173  CD2 LEU A  24      30.151  48.867  74.924  1.00 32.53           C  
ATOM    174  N   GLY A  25      29.132  49.916  70.455  1.00 35.81           N  
ATOM    175  CA  GLY A  25      29.007  50.507  69.131  1.00 36.85           C  
ATOM    176  C   GLY A  25      27.683  50.276  68.419  1.00 37.75           C  
ATOM    177  O   GLY A  25      26.683  49.915  69.040  1.00 38.43           O  
ATOM    178  N   GLN A  26      27.690  50.474  67.103  1.00 38.71           N  
ATOM    179  CA  GLN A  26      26.504  50.320  66.262  1.00 39.65           C  
ATOM    180  C   GLN A  26      26.287  48.910  65.681  1.00 39.51           C  
ATOM    181  O   GLN A  26      27.177  48.057  65.730  1.00 38.80           O  
ATOM    182  CB  GLN A  26      26.537  51.360  65.124  1.00 41.20           C  
ATOM    183  CG  GLN A  26      26.022  52.780  65.486  1.00 44.73           C  
ATOM    184  CD  GLN A  26      27.023  53.657  66.248  1.00 46.71           C  
ATOM    185  OE1 GLN A  26      27.421  53.337  67.373  1.00 48.57           O  
ATOM    186  NE2 GLN A  26      27.398  54.793  65.649  1.00 47.25           N  
ATOM    187  N   ASP A  27      25.081  48.683  65.150  1.00 40.11           N  
ATOM    188  CA  ASP A  27      24.676  47.409  64.526  1.00 39.62           C  
ATOM    189  C   ASP A  27      25.108  47.323  63.059  1.00 38.47           C  
ATOM    190  O   ASP A  27      25.224  48.345  62.379  1.00 39.13           O  
ATOM    191  CB  ASP A  27      23.152  47.242  64.585  1.00 40.63           C  
ATOM    192  CG  ASP A  27      22.660  46.712  65.918  1.00 41.66           C  
ATOM    193  OD1 ASP A  27      21.466  46.348  65.981  1.00 42.43           O  
ATOM    194  OD2 ASP A  27      23.451  46.654  66.888  1.00 41.53           O  
ATOM    195  N   VAL A  28      25.257  46.105  62.546  1.00 36.66           N  
ATOM    196  CA  VAL A  28      25.687  45.930  61.163  1.00 35.19           C  
ATOM    197  C   VAL A  28      24.790  45.021  60.326  1.00 34.45           C  
ATOM    198  O   VAL A  28      24.394  43.938  60.759  1.00 33.19           O  
ATOM    199  CB  VAL A  28      27.144  45.415  61.093  1.00 34.75           C  
ATOM    200  CG1 VAL A  28      28.096  46.425  61.716  1.00 33.42           C  
ATOM    201  CG2 VAL A  28      27.263  44.085  61.803  1.00 34.42           C  
ATOM    202  N   ILE A  29      24.502  45.474  59.107  1.00 33.82           N  
ATOM    203  CA  ILE A  29      23.660  44.742  58.162  1.00 32.54           C  
ATOM    204  C   ILE A  29      24.496  43.759  57.345  1.00 32.80           C  
ATOM    205  O   ILE A  29      25.201  44.150  56.413  1.00 32.50           O  
ATOM    206  CB  ILE A  29      22.948  45.703  57.184  1.00 31.29           C  
ATOM    207  CG1 ILE A  29      22.200  46.781  57.955  1.00 29.70           C  
ATOM    208  CG2 ILE A  29      21.970  44.948  56.315  1.00 29.73           C  
ATOM    209  CD1 ILE A  29      21.714  47.883  57.079  1.00 29.61           C  
ATOM    210  N   ASP A  30      24.394  42.482  57.700  1.00 32.74           N  
ATOM    211  CA  ASP A  30      25.117  41.409  57.028  1.00 32.14           C  
ATOM    212  C   ASP A  30      24.682  41.325  55.567  1.00 31.73           C  
ATOM    213  O   ASP A  30      23.617  40.802  55.270  1.00 32.52           O  
ATOM    214  CB  ASP A  30      24.818  40.091  57.743  1.00 32.33           C  
ATOM    215  CG  ASP A  30      25.664  38.936  57.241  1.00 33.07           C  
ATOM    216  OD1 ASP A  30      25.980  38.885  56.032  1.00 32.63           O  
ATOM    217  OD2 ASP A  30      25.999  38.059  58.068  1.00 33.18           O  
ATOM    218  N   ILE A  31      25.525  41.810  54.660  1.00 31.16           N  
ATOM    219  CA  ILE A  31      25.217  41.795  53.230  1.00 30.22           C  
ATOM    220  C   ILE A  31      26.166  40.893  52.440  1.00 30.65           C  
ATOM    221  O   ILE A  31      26.324  41.050  51.225  1.00 31.24           O  
ATOM    222  CB  ILE A  31      25.297  43.210  52.630  1.00 29.43           C  
ATOM    223  CG1 ILE A  31      26.749  43.702  52.637  1.00 29.40           C  
ATOM    224  CG2 ILE A  31      24.392  44.161  53.409  1.00 28.67           C  
ATOM    225  CD1 ILE A  31      27.116  44.603  51.473  1.00 28.40           C  
ATOM    226  N   ARG A  32      26.776  39.936  53.130  1.00 30.36           N  
ATOM    227  CA  ARG A  32      27.727  39.018  52.514  1.00 30.59           C  
ATOM    228  C   ARG A  32      27.125  38.051  51.515  1.00 30.82           C  
ATOM    229  O   ARG A  32      27.818  37.175  50.992  1.00 31.11           O  
ATOM    230  CB  ARG A  32      28.460  38.231  53.587  1.00 30.87           C  
ATOM    231  CG  ARG A  32      29.342  39.084  54.449  1.00 31.82           C  
ATOM    232  CD  ARG A  32      29.216  38.651  55.875  1.00 32.04           C  
ATOM    233  NE  ARG A  32      29.579  37.254  56.053  1.00 31.77           N  
ATOM    234  CZ  ARG A  32      29.280  36.548  57.136  1.00 32.33           C  
ATOM    235  NH1 ARG A  32      29.653  35.281  57.225  1.00 33.37           N  
ATOM    236  NH2 ARG A  32      28.604  37.109  58.128  1.00 32.51           N  
ATOM    237  N   THR A  33      25.833  38.194  51.266  1.00 30.51           N  
ATOM    238  CA  THR A  33      25.159  37.328  50.320  1.00 30.65           C  
ATOM    239  C   THR A  33      24.651  38.123  49.119  1.00 30.75           C  
ATOM    240  O   THR A  33      24.426  37.561  48.047  1.00 31.02           O  
ATOM    241  CB  THR A  33      24.004  36.571  50.999  1.00 30.98           C  
ATOM    242  OG1 THR A  33      23.168  37.500  51.702  1.00 31.33           O  
ATOM    243  CG2 THR A  33      24.554  35.545  51.983  1.00 30.53           C  
ATOM    244  N   LEU A  34      24.534  39.440  49.287  1.00 30.83           N  
ATOM    245  CA  LEU A  34      24.051  40.321  48.227  1.00 31.13           C  
ATOM    246  C   LEU A  34      24.793  40.115  46.923  1.00 32.14           C  
ATOM    247  O   LEU A  34      24.180  39.925  45.879  1.00 32.63           O  
ATOM    248  CB  LEU A  34      24.164  41.790  48.642  1.00 29.35           C  
ATOM    249  CG  LEU A  34      23.218  42.306  49.721  1.00 27.77           C  
ATOM    250  CD1 LEU A  34      23.255  43.827  49.732  1.00 27.33           C  
ATOM    251  CD2 LEU A  34      21.807  41.825  49.441  1.00 27.80           C  
ATOM    252  N   GLY A  35      26.118  40.146  47.001  1.00 33.57           N  
ATOM    253  CA  GLY A  35      26.945  39.971  45.826  1.00 34.55           C  
ATOM    254  C   GLY A  35      26.487  38.820  44.967  1.00 35.39           C  
ATOM    255  O   GLY A  35      26.229  39.004  43.782  1.00 35.05           O  
ATOM    256  N   SER A  36      26.346  37.647  45.584  1.00 36.56           N  
ATOM    257  CA  SER A  36      25.916  36.438  44.884  1.00 37.51           C  
ATOM    258  C   SER A  36      24.552  36.650  44.248  1.00 37.63           C  
ATOM    259  O   SER A  36      24.312  36.241  43.111  1.00 38.12           O  
ATOM    260  CB  SER A  36      25.877  35.230  45.835  1.00 38.01           C  
ATOM    261  OG  SER A  36      24.886  35.371  46.842  1.00 39.07           O  
ATOM    262  N   LYS A  37      23.664  37.310  44.981  1.00 37.38           N  
ATOM    263  CA  LYS A  37      22.329  37.599  44.475  1.00 37.06           C  
ATOM    264  C   LYS A  37      22.442  38.694  43.418  1.00 36.56           C  
ATOM    265  O   LYS A  37      21.441  39.279  43.005  1.00 36.32           O  
ATOM    266  CB  LYS A  37      21.413  38.053  45.619  1.00 37.06           C  
ATOM    267  CG  LYS A  37      21.116  36.961  46.643  1.00 36.98           C  
ATOM    268  CD  LYS A  37      20.167  37.458  47.722  1.00 36.90           C  
ATOM    269  CE  LYS A  37      19.723  36.334  48.645  1.00 37.07           C  
ATOM    270  NZ  LYS A  37      20.850  35.775  49.439  1.00 37.40           N  
ATOM    271  N   GLY A  38      23.679  38.960  42.997  1.00 36.20           N  
ATOM    272  CA  GLY A  38      23.953  39.977  41.999  1.00 35.49           C  
ATOM    273  C   GLY A  38      23.748  41.386  42.512  1.00 35.03           C  
ATOM    274  O   GLY A  38      23.535  42.298  41.718  1.00 36.12           O  
ATOM    275  N   VAL A  39      23.817  41.572  43.830  1.00 34.30           N  
ATOM    276  CA  VAL A  39      23.622  42.892  44.434  1.00 33.16           C  
ATOM    277  C   VAL A  39      24.890  43.425  45.101  1.00 32.55           C  
ATOM    278  O   VAL A  39      25.356  42.874  46.101  1.00 32.11           O  
ATOM    279  CB  VAL A  39      22.461  42.879  45.468  1.00 32.90           C  
ATOM    280  CG1 VAL A  39      22.285  44.255  46.095  1.00 32.27           C  
ATOM    281  CG2 VAL A  39      21.164  42.457  44.800  1.00 32.70           C  
ATOM    282  N   PHE A  40      25.436  44.505  44.540  1.00 31.63           N  
ATOM    283  CA  PHE A  40      26.650  45.132  45.064  1.00 30.41           C  
ATOM    284  C   PHE A  40      26.374  46.540  45.565  1.00 28.75           C  
ATOM    285  O   PHE A  40      25.647  47.304  44.935  1.00 28.49           O  
ATOM    286  CB  PHE A  40      27.739  45.246  43.979  1.00 31.03           C  
ATOM    287  CG  PHE A  40      28.077  43.953  43.291  1.00 31.42           C  
ATOM    288  CD1 PHE A  40      28.670  43.971  42.031  1.00 31.64           C  
ATOM    289  CD2 PHE A  40      27.806  42.724  43.886  1.00 31.49           C  
ATOM    290  CE1 PHE A  40      28.984  42.790  41.375  1.00 31.24           C  
ATOM    291  CE2 PHE A  40      28.115  41.536  43.238  1.00 31.59           C  
ATOM    292  CZ  PHE A  40      28.705  41.568  41.980  1.00 31.88           C  
ATOM    293  N   THR A  41      26.971  46.884  46.698  1.00 27.43           N  
ATOM    294  CA  THR A  41      26.834  48.229  47.246  1.00 25.45           C  
ATOM    295  C   THR A  41      27.977  49.063  46.641  1.00 24.20           C  
ATOM    296  O   THR A  41      28.811  48.521  45.914  1.00 23.99           O  
ATOM    297  CB  THR A  41      26.892  48.223  48.793  1.00 24.63           C  
ATOM    298  OG1 THR A  41      28.092  47.580  49.237  1.00 25.24           O  
ATOM    299  CG2 THR A  41      25.700  47.482  49.354  1.00 23.65           C  
ATOM    300  N   PHE A  42      27.996  50.369  46.903  1.00 22.48           N  
ATOM    301  CA  PHE A  42      29.030  51.250  46.366  1.00 21.27           C  
ATOM    302  C   PHE A  42      29.515  52.158  47.475  1.00 21.15           C  
ATOM    303  O   PHE A  42      28.920  53.200  47.730  1.00 21.18           O  
ATOM    304  CB  PHE A  42      28.460  52.087  45.225  1.00 21.49           C  
ATOM    305  CG  PHE A  42      29.452  53.029  44.609  1.00 21.44           C  
ATOM    306  CD1 PHE A  42      29.285  54.402  44.720  1.00 21.24           C  
ATOM    307  CD2 PHE A  42      30.563  52.545  43.932  1.00 21.21           C  
ATOM    308  CE1 PHE A  42      30.211  55.277  44.172  1.00 21.31           C  
ATOM    309  CE2 PHE A  42      31.494  53.417  43.379  1.00 21.17           C  
ATOM    310  CZ  PHE A  42      31.317  54.783  43.500  1.00 20.57           C  
ATOM    311  N   ASP A  43      30.644  51.811  48.082  1.00 20.94           N  
ATOM    312  CA  ASP A  43      31.136  52.600  49.201  1.00 21.36           C  
ATOM    313  C   ASP A  43      32.614  52.986  49.186  1.00 22.44           C  
ATOM    314  O   ASP A  43      33.353  52.640  50.100  1.00 23.13           O  
ATOM    315  CB  ASP A  43      30.803  51.855  50.502  1.00 20.08           C  
ATOM    316  CG  ASP A  43      30.942  52.722  51.740  1.00 18.07           C  
ATOM    317  OD1 ASP A  43      31.043  52.144  52.835  1.00 16.08           O  
ATOM    318  OD2 ASP A  43      30.932  53.965  51.632  1.00 17.90           O  
ATOM    319  N   PRO A  44      33.060  53.747  48.171  1.00 23.54           N  
ATOM    320  CA  PRO A  44      34.472  54.136  48.137  1.00 23.62           C  
ATOM    321  C   PRO A  44      34.864  54.790  49.458  1.00 23.90           C  
ATOM    322  O   PRO A  44      34.324  55.833  49.827  1.00 24.45           O  
ATOM    323  CB  PRO A  44      34.515  55.137  46.985  1.00 23.32           C  
ATOM    324  CG  PRO A  44      33.482  54.605  46.059  1.00 24.18           C  
ATOM    325  CD  PRO A  44      32.343  54.277  46.997  1.00 23.83           C  
ATOM    326  N   GLY A  45      35.768  54.142  50.186  1.00 24.68           N  
ATOM    327  CA  GLY A  45      36.210  54.664  51.469  1.00 25.10           C  
ATOM    328  C   GLY A  45      35.743  53.817  52.641  1.00 25.15           C  
ATOM    329  O   GLY A  45      36.175  54.033  53.783  1.00 24.48           O  
ATOM    330  N   PHE A  46      34.841  52.873  52.348  1.00 24.55           N  
ATOM    331  CA  PHE A  46      34.275  51.939  53.330  1.00 24.21           C  
ATOM    332  C   PHE A  46      33.858  52.721  54.554  1.00 24.11           C  
ATOM    333  O   PHE A  46      33.979  52.251  55.680  1.00 24.62           O  
ATOM    334  CB  PHE A  46      35.325  50.892  53.721  1.00 24.80           C  
ATOM    335  CG  PHE A  46      35.902  50.145  52.554  1.00 24.55           C  
ATOM    336  CD1 PHE A  46      37.252  50.260  52.233  1.00 25.08           C  
ATOM    337  CD2 PHE A  46      35.097  49.332  51.776  1.00 23.80           C  
ATOM    338  CE1 PHE A  46      37.788  49.574  51.147  1.00 24.94           C  
ATOM    339  CE2 PHE A  46      35.619  48.646  50.695  1.00 24.57           C  
ATOM    340  CZ  PHE A  46      36.968  48.765  50.378  1.00 24.48           C  
ATOM    341  N   THR A  47      33.208  53.843  54.309  1.00 24.42           N  
ATOM    342  CA  THR A  47      32.873  54.744  55.383  1.00 24.92           C  
ATOM    343  C   THR A  47      31.582  54.135  56.009  1.00 23.95           C  
ATOM    344  O   THR A  47      31.316  54.313  57.187  1.00 24.85           O  
ATOM    345  CB  THR A  47      32.530  56.109  54.788  1.00 26.48           C  
ATOM    346  OG1 THR A  47      33.656  56.585  54.039  1.00 26.41           O  
ATOM    347  CG2 THR A  47      32.550  57.132  55.966  1.00 26.67           C  
ATOM    348  N   SER A  48      30.780  53.425  55.214  1.00 22.25           N  
ATOM    349  CA  SER A  48      29.544  52.800  55.715  1.00 21.32           C  
ATOM    350  C   SER A  48      29.633  51.264  55.694  1.00 21.33           C  
ATOM    351  O   SER A  48      28.608  50.579  55.765  1.00 21.26           O  
ATOM    352  CB  SER A  48      28.334  53.235  54.872  1.00 21.03           C  
ATOM    353  OG  SER A  48      28.183  54.641  54.845  1.00 20.49           O  
ATOM    354  N   THR A  49      30.857  50.734  55.610  1.00 20.44           N  
ATOM    355  CA  THR A  49      31.095  49.290  55.550  1.00 19.15           C  
ATOM    356  C   THR A  49      32.012  48.776  56.657  1.00 19.26           C  
ATOM    357  O   THR A  49      33.079  49.339  56.896  1.00 19.12           O  
ATOM    358  CB  THR A  49      31.736  48.895  54.194  1.00 19.13           C  
ATOM    359  OG1 THR A  49      30.934  49.392  53.118  1.00 19.13           O  
ATOM    360  CG2 THR A  49      31.868  47.373  54.059  1.00 17.42           C  
ATOM    361  N   ALA A  50      31.600  47.689  57.307  1.00 18.95           N  
ATOM    362  CA  ALA A  50      32.387  47.069  58.366  1.00 19.47           C  
ATOM    363  C   ALA A  50      33.224  45.939  57.750  1.00 20.16           C  
ATOM    364  O   ALA A  50      32.712  44.862  57.426  1.00 20.19           O  
ATOM    365  CB  ALA A  50      31.481  46.538  59.466  1.00 18.55           C  
ATOM    366  N   SER A  51      34.519  46.203  57.602  1.00 20.12           N  
ATOM    367  CA  SER A  51      35.464  45.266  56.995  1.00 20.32           C  
ATOM    368  C   SER A  51      35.663  43.921  57.685  1.00 19.68           C  
ATOM    369  O   SER A  51      36.143  42.973  57.062  1.00 20.26           O  
ATOM    370  CB  SER A  51      36.828  45.947  56.844  1.00 21.40           C  
ATOM    371  OG  SER A  51      37.304  46.450  58.090  1.00 23.99           O  
ATOM    372  N   CYS A  52      35.294  43.833  58.958  1.00 18.63           N  
ATOM    373  CA  CYS A  52      35.497  42.607  59.710  1.00 16.98           C  
ATOM    374  C   CYS A  52      34.852  42.656  61.084  1.00 16.65           C  
ATOM    375  O   CYS A  52      34.195  43.625  61.460  1.00 16.31           O  
ATOM    376  CB  CYS A  52      36.991  42.423  59.925  1.00 16.07           C  
ATOM    377  SG  CYS A  52      37.693  43.850  60.807  1.00 18.16           S  
ATOM    378  N   GLU A  53      35.101  41.593  61.836  1.00 16.77           N  
ATOM    379  CA  GLU A  53      34.630  41.438  63.198  1.00 16.48           C  
ATOM    380  C   GLU A  53      35.916  41.566  64.014  1.00 15.98           C  
ATOM    381  O   GLU A  53      36.904  40.898  63.716  1.00 16.03           O  
ATOM    382  CB  GLU A  53      34.029  40.036  63.359  1.00 16.82           C  
ATOM    383  CG  GLU A  53      33.379  39.735  64.707  1.00 18.12           C  
ATOM    384  CD  GLU A  53      33.103  38.234  64.914  1.00 20.13           C  
ATOM    385  OE1 GLU A  53      32.947  37.813  66.086  1.00 20.34           O  
ATOM    386  OE2 GLU A  53      33.054  37.473  63.914  1.00 19.92           O  
ATOM    387  N   SER A  54      35.921  42.435  65.018  1.00 15.67           N  
ATOM    388  CA  SER A  54      37.112  42.622  65.840  1.00 15.86           C  
ATOM    389  C   SER A  54      36.759  42.710  67.321  1.00 15.67           C  
ATOM    390  O   SER A  54      35.662  43.127  67.679  1.00 15.35           O  
ATOM    391  CB  SER A  54      37.866  43.886  65.406  1.00 15.98           C  
ATOM    392  OG  SER A  54      39.183  43.935  65.931  1.00 16.64           O  
ATOM    393  N   LYS A  55      37.703  42.313  68.169  1.00 15.03           N  
ATOM    394  CA  LYS A  55      37.521  42.340  69.613  1.00 14.51           C  
ATOM    395  C   LYS A  55      38.708  43.019  70.281  1.00 14.46           C  
ATOM    396  O   LYS A  55      38.940  42.811  71.472  1.00 14.67           O  
ATOM    397  CB  LYS A  55      37.446  40.918  70.165  1.00 14.43           C  
ATOM    398  CG  LYS A  55      36.170  40.146  69.908  1.00 15.01           C  
ATOM    399  CD  LYS A  55      36.354  38.702  70.384  1.00 14.82           C  
ATOM    400  CE  LYS A  55      35.049  37.943  70.485  1.00 13.84           C  
ATOM    401  NZ  LYS A  55      34.384  38.201  71.786  1.00 14.53           N  
ATOM    402  N   ILE A  56      39.474  43.800  69.519  1.00 13.87           N  
ATOM    403  CA  ILE A  56      40.659  44.460  70.066  1.00 13.02           C  
ATOM    404  C   ILE A  56      40.396  45.846  70.629  1.00 13.00           C  
ATOM    405  O   ILE A  56      40.458  46.047  71.844  1.00 12.62           O  
ATOM    406  CB  ILE A  56      41.788  44.579  69.018  1.00 12.71           C  
ATOM    407  CG1 ILE A  56      42.018  43.252  68.310  1.00 13.25           C  
ATOM    408  CG2 ILE A  56      43.079  44.970  69.695  1.00 12.37           C  
ATOM    409  CD1 ILE A  56      42.993  43.358  67.182  1.00 12.88           C  
ATOM    410  N   THR A  57      40.140  46.799  69.731  1.00 13.21           N  
ATOM    411  CA  THR A  57      39.888  48.192  70.099  1.00 12.78           C  
ATOM    412  C   THR A  57      38.463  48.657  69.797  1.00 13.48           C  
ATOM    413  O   THR A  57      37.821  48.204  68.842  1.00 13.58           O  
ATOM    414  CB  THR A  57      40.882  49.161  69.391  1.00 11.44           C  
ATOM    415  OG1 THR A  57      42.222  48.875  69.804  1.00 12.06           O  
ATOM    416  CG2 THR A  57      40.578  50.593  69.751  1.00 10.95           C  
ATOM    417  N   PHE A  58      37.962  49.533  70.660  1.00 13.72           N  
ATOM    418  CA  PHE A  58      36.637  50.100  70.498  1.00 12.23           C  
ATOM    419  C   PHE A  58      36.754  51.597  70.679  1.00 11.61           C  
ATOM    420  O   PHE A  58      37.309  52.070  71.669  1.00 10.45           O  
ATOM    421  CB  PHE A  58      35.649  49.540  71.513  1.00 12.33           C  
ATOM    422  CG  PHE A  58      34.312  50.215  71.460  1.00 13.29           C  
ATOM    423  CD1 PHE A  58      33.977  51.192  72.391  1.00 13.02           C  
ATOM    424  CD2 PHE A  58      33.434  49.950  70.418  1.00 13.62           C  
ATOM    425  CE1 PHE A  58      32.795  51.900  72.279  1.00 13.97           C  
ATOM    426  CE2 PHE A  58      32.252  50.649  70.296  1.00 13.54           C  
ATOM    427  CZ  PHE A  58      31.930  51.630  71.226  1.00 14.41           C  
ATOM    428  N   ILE A  59      36.243  52.339  69.705  1.00 12.15           N  
ATOM    429  CA  ILE A  59      36.284  53.795  69.753  1.00 12.49           C  
ATOM    430  C   ILE A  59      34.894  54.384  69.682  1.00 13.66           C  
ATOM    431  O   ILE A  59      34.059  53.934  68.903  1.00 14.77           O  
ATOM    432  CB  ILE A  59      37.121  54.388  68.583  1.00 11.14           C  
ATOM    433  CG1 ILE A  59      38.596  54.000  68.732  1.00  9.41           C  
ATOM    434  CG2 ILE A  59      36.977  55.908  68.535  1.00  9.23           C  
ATOM    435  CD1 ILE A  59      39.469  54.487  67.605  1.00  9.09           C  
ATOM    436  N   ASP A  60      34.628  55.345  70.557  1.00 15.76           N  
ATOM    437  CA  ASP A  60      33.358  56.055  70.560  1.00 16.79           C  
ATOM    438  C   ASP A  60      33.814  57.494  70.370  1.00 17.74           C  
ATOM    439  O   ASP A  60      34.091  58.199  71.342  1.00 18.43           O  
ATOM    440  CB  ASP A  60      32.633  55.892  71.893  1.00 17.25           C  
ATOM    441  CG  ASP A  60      31.174  56.338  71.834  1.00 18.35           C  
ATOM    442  OD1 ASP A  60      30.345  55.716  72.533  1.00 19.73           O  
ATOM    443  OD2 ASP A  60      30.850  57.306  71.110  1.00 17.69           O  
ATOM    444  N   GLY A  61      33.949  57.887  69.103  1.00 18.24           N  
ATOM    445  CA  GLY A  61      34.410  59.219  68.737  1.00 19.33           C  
ATOM    446  C   GLY A  61      33.696  60.410  69.340  1.00 19.99           C  
ATOM    447  O   GLY A  61      34.338  61.404  69.686  1.00 20.50           O  
ATOM    448  N   ASP A  62      32.371  60.325  69.431  1.00 19.93           N  
ATOM    449  CA  ASP A  62      31.554  61.390  70.007  1.00 19.96           C  
ATOM    450  C   ASP A  62      31.713  61.486  71.521  1.00 19.79           C  
ATOM    451  O   ASP A  62      31.709  62.578  72.083  1.00 19.94           O  
ATOM    452  CB  ASP A  62      30.079  61.165  69.674  1.00 21.36           C  
ATOM    453  CG  ASP A  62      29.755  61.441  68.218  1.00 22.85           C  
ATOM    454  OD1 ASP A  62      30.510  62.192  67.559  1.00 24.25           O  
ATOM    455  OD2 ASP A  62      28.728  60.914  67.736  1.00 23.80           O  
ATOM    456  N   GLU A  63      31.831  60.337  72.180  1.00 19.60           N  
ATOM    457  CA  GLU A  63      31.995  60.310  73.626  1.00 19.16           C  
ATOM    458  C   GLU A  63      33.439  60.151  74.117  1.00 18.32           C  
ATOM    459  O   GLU A  63      33.674  60.007  75.322  1.00 17.85           O  
ATOM    460  CB  GLU A  63      31.061  59.268  74.249  1.00 20.66           C  
ATOM    461  CG  GLU A  63      29.688  59.842  74.687  1.00 21.62           C  
ATOM    462  CD  GLU A  63      28.991  60.654  73.603  1.00 22.51           C  
ATOM    463  OE1 GLU A  63      28.498  60.057  72.619  1.00 24.47           O  
ATOM    464  OE2 GLU A  63      28.945  61.894  73.727  1.00 21.99           O  
ATOM    465  N   GLY A  64      34.394  60.193  73.181  1.00 17.20           N  
ATOM    466  CA  GLY A  64      35.814  60.095  73.505  1.00 15.50           C  
ATOM    467  C   GLY A  64      36.283  58.854  74.240  1.00 14.78           C  
ATOM    468  O   GLY A  64      37.098  58.937  75.162  1.00 14.52           O  
ATOM    469  N   ILE A  65      35.780  57.699  73.819  1.00 14.14           N  
ATOM    470  CA  ILE A  65      36.140  56.424  74.431  1.00 13.30           C  
ATOM    471  C   ILE A  65      37.158  55.661  73.578  1.00 13.44           C  
ATOM    472  O   ILE A  65      37.056  55.629  72.351  1.00 13.97           O  
ATOM    473  CB  ILE A  65      34.893  55.497  74.586  1.00 12.29           C  
ATOM    474  CG1 ILE A  65      33.704  56.262  75.184  1.00 11.84           C  
ATOM    475  CG2 ILE A  65      35.238  54.287  75.425  1.00 10.26           C  
ATOM    476  CD1 ILE A  65      33.905  56.763  76.583  1.00 11.62           C  
ATOM    477  N   LEU A  66      38.131  55.041  74.239  1.00 12.71           N  
ATOM    478  CA  LEU A  66      39.141  54.224  73.570  1.00 11.33           C  
ATOM    479  C   LEU A  66      39.446  53.072  74.519  1.00 11.39           C  
ATOM    480  O   LEU A  66      39.930  53.289  75.625  1.00 12.86           O  
ATOM    481  CB  LEU A  66      40.411  55.028  73.258  1.00  9.26           C  
ATOM    482  CG  LEU A  66      41.614  54.210  72.750  1.00  7.91           C  
ATOM    483  CD1 LEU A  66      41.215  53.326  71.591  1.00  5.24           C  
ATOM    484  CD2 LEU A  66      42.751  55.128  72.370  1.00  4.70           C  
ATOM    485  N   LEU A  67      39.126  51.852  74.104  1.00 10.80           N  
ATOM    486  CA  LEU A  67      39.351  50.692  74.949  1.00 10.26           C  
ATOM    487  C   LEU A  67      40.192  49.624  74.267  1.00 10.98           C  
ATOM    488  O   LEU A  67      39.956  49.288  73.104  1.00 11.16           O  
ATOM    489  CB  LEU A  67      38.012  50.057  75.347  1.00  9.21           C  
ATOM    490  CG  LEU A  67      36.834  50.885  75.867  1.00  9.89           C  
ATOM    491  CD1 LEU A  67      35.661  49.963  76.112  1.00  9.55           C  
ATOM    492  CD2 LEU A  67      37.185  51.637  77.129  1.00  8.60           C  
ATOM    493  N   HIS A  68      41.151  49.072  75.008  1.00 11.58           N  
ATOM    494  CA  HIS A  68      42.008  47.993  74.505  1.00 12.48           C  
ATOM    495  C   HIS A  68      41.669  46.735  75.304  1.00 12.97           C  
ATOM    496  O   HIS A  68      42.081  46.582  76.456  1.00 13.55           O  
ATOM    497  CB  HIS A  68      43.495  48.337  74.650  1.00 11.64           C  
ATOM    498  CG  HIS A  68      43.942  49.470  73.778  1.00 11.91           C  
ATOM    499  ND1 HIS A  68      43.508  49.625  72.479  1.00 12.69           N  
ATOM    500  CD2 HIS A  68      44.769  50.513  74.026  1.00 12.16           C  
ATOM    501  CE1 HIS A  68      44.046  50.717  71.965  1.00 13.33           C  
ATOM    502  NE2 HIS A  68      44.816  51.274  72.883  1.00 13.81           N  
ATOM    503  N   ARG A  69      40.909  45.846  74.670  1.00 13.19           N  
ATOM    504  CA  ARG A  69      40.442  44.602  75.274  1.00 13.65           C  
ATOM    505  C   ARG A  69      39.456  44.893  76.395  1.00 14.05           C  
ATOM    506  O   ARG A  69      39.352  44.136  77.353  1.00 14.88           O  
ATOM    507  CB  ARG A  69      41.601  43.736  75.777  1.00 12.82           C  
ATOM    508  CG  ARG A  69      42.445  43.138  74.667  1.00 12.78           C  
ATOM    509  CD  ARG A  69      41.599  42.425  73.609  1.00 11.27           C  
ATOM    510  NE  ARG A  69      42.434  41.742  72.617  1.00 13.06           N  
ATOM    511  CZ  ARG A  69      41.973  40.905  71.688  1.00 12.34           C  
ATOM    512  NH1 ARG A  69      42.804  40.330  70.831  1.00 12.31           N  
ATOM    513  NH2 ARG A  69      40.679  40.653  71.601  1.00 12.12           N  
ATOM    514  N   GLY A  70      38.743  46.009  76.269  1.00 13.68           N  
ATOM    515  CA  GLY A  70      37.757  46.374  77.261  1.00 13.36           C  
ATOM    516  C   GLY A  70      38.247  47.321  78.319  1.00 13.75           C  
ATOM    517  O   GLY A  70      37.447  47.802  79.102  1.00 14.52           O  
ATOM    518  N   PHE A  71      39.549  47.596  78.339  1.00 14.09           N  
ATOM    519  CA  PHE A  71      40.146  48.498  79.322  1.00 13.45           C  
ATOM    520  C   PHE A  71      40.353  49.878  78.738  1.00 14.65           C  
ATOM    521  O   PHE A  71      40.865  50.015  77.628  1.00 15.09           O  
ATOM    522  CB  PHE A  71      41.517  47.997  79.764  1.00 12.06           C  
ATOM    523  CG  PHE A  71      41.509  46.624  80.346  1.00 12.39           C  
ATOM    524  CD1 PHE A  71      42.443  45.687  79.935  1.00 10.89           C  
ATOM    525  CD2 PHE A  71      40.584  46.268  81.326  1.00 12.06           C  
ATOM    526  CE1 PHE A  71      42.460  44.414  80.491  1.00 11.03           C  
ATOM    527  CE2 PHE A  71      40.596  45.002  81.885  1.00 11.54           C  
ATOM    528  CZ  PHE A  71      41.539  44.073  81.466  1.00 11.31           C  
ATOM    529  N   PRO A  72      39.979  50.925  79.494  1.00 15.57           N  
ATOM    530  CA  PRO A  72      40.121  52.326  79.076  1.00 15.09           C  
ATOM    531  C   PRO A  72      41.601  52.698  78.906  1.00 15.36           C  
ATOM    532  O   PRO A  72      42.432  52.400  79.774  1.00 15.05           O  
ATOM    533  CB  PRO A  72      39.496  53.088  80.243  1.00 14.86           C  
ATOM    534  CG  PRO A  72      38.483  52.134  80.768  1.00 15.36           C  
ATOM    535  CD  PRO A  72      39.235  50.835  80.763  1.00 15.25           C  
ATOM    536  N   ILE A  73      41.912  53.378  77.803  1.00 14.90           N  
ATOM    537  CA  ILE A  73      43.277  53.785  77.490  1.00 13.90           C  
ATOM    538  C   ILE A  73      43.952  54.550  78.630  1.00 14.74           C  
ATOM    539  O   ILE A  73      45.165  54.441  78.823  1.00 14.95           O  
ATOM    540  CB  ILE A  73      43.336  54.598  76.143  1.00 12.98           C  
ATOM    541  CG1 ILE A  73      44.790  54.937  75.758  1.00 11.78           C  
ATOM    542  CG2 ILE A  73      42.468  55.852  76.223  1.00  9.84           C  
ATOM    543  CD1 ILE A  73      45.680  53.730  75.440  1.00  9.13           C  
ATOM    544  N   ASP A  74      43.164  55.282  79.410  1.00 15.56           N  
ATOM    545  CA  ASP A  74      43.704  56.054  80.529  1.00 16.71           C  
ATOM    546  C   ASP A  74      44.367  55.167  81.558  1.00 16.82           C  
ATOM    547  O   ASP A  74      45.556  55.313  81.843  1.00 16.67           O  
ATOM    548  CB  ASP A  74      42.608  56.877  81.204  1.00 17.63           C  
ATOM    549  CG  ASP A  74      42.418  58.223  80.554  1.00 19.37           C  
ATOM    550  OD1 ASP A  74      43.112  59.180  80.961  1.00 19.80           O  
ATOM    551  OD2 ASP A  74      41.583  58.321  79.630  1.00 21.57           O  
ATOM    552  N   GLN A  75      43.583  54.243  82.104  1.00 16.65           N  
ATOM    553  CA  GLN A  75      44.061  53.314  83.108  1.00 16.68           C  
ATOM    554  C   GLN A  75      45.314  52.605  82.620  1.00 16.91           C  
ATOM    555  O   GLN A  75      46.326  52.625  83.305  1.00 17.35           O  
ATOM    556  CB  GLN A  75      42.956  52.323  83.467  1.00 16.09           C  
ATOM    557  CG  GLN A  75      41.729  53.023  84.022  1.00 15.18           C  
ATOM    558  CD  GLN A  75      40.633  52.075  84.445  1.00 15.42           C  
ATOM    559  OE1 GLN A  75      40.897  50.988  84.972  1.00 16.32           O  
ATOM    560  NE2 GLN A  75      39.392  52.487  84.234  1.00 11.52           N  
ATOM    561  N   LEU A  76      45.265  52.044  81.412  1.00 16.82           N  
ATOM    562  CA  LEU A  76      46.423  51.358  80.823  1.00 15.89           C  
ATOM    563  C   LEU A  76      47.677  52.234  80.824  1.00 15.89           C  
ATOM    564  O   LEU A  76      48.744  51.799  81.252  1.00 16.21           O  
ATOM    565  CB  LEU A  76      46.147  50.955  79.373  1.00 14.68           C  
ATOM    566  CG  LEU A  76      45.074  49.934  79.016  1.00 14.70           C  
ATOM    567  CD1 LEU A  76      45.042  49.797  77.514  1.00 13.77           C  
ATOM    568  CD2 LEU A  76      45.367  48.595  79.662  1.00 14.59           C  
ATOM    569  N   ALA A  77      47.556  53.460  80.325  1.00 15.37           N  
ATOM    570  CA  ALA A  77      48.706  54.350  80.265  1.00 16.21           C  
ATOM    571  C   ALA A  77      49.200  54.790  81.646  1.00 17.66           C  
ATOM    572  O   ALA A  77      50.396  55.030  81.844  1.00 17.94           O  
ATOM    573  CB  ALA A  77      48.397  55.546  79.401  1.00 15.39           C  
ATOM    574  N   THR A  78      48.285  54.852  82.611  1.00 18.48           N  
ATOM    575  CA  THR A  78      48.627  55.267  83.966  1.00 18.14           C  
ATOM    576  C   THR A  78      49.005  54.095  84.878  1.00 18.28           C  
ATOM    577  O   THR A  78      49.914  54.226  85.697  1.00 19.22           O  
ATOM    578  CB  THR A  78      47.468  56.034  84.607  1.00 17.70           C  
ATOM    579  OG1 THR A  78      46.343  55.165  84.723  1.00 18.62           O  
ATOM    580  CG2 THR A  78      47.072  57.205  83.747  1.00 18.22           C  
ATOM    581  N   ASP A  79      48.309  52.963  84.727  1.00 17.94           N  
ATOM    582  CA  ASP A  79      48.537  51.748  85.536  1.00 17.57           C  
ATOM    583  C   ASP A  79      49.430  50.672  84.911  1.00 16.76           C  
ATOM    584  O   ASP A  79      50.165  49.981  85.618  1.00 17.99           O  
ATOM    585  CB  ASP A  79      47.200  51.072  85.900  1.00 17.41           C  
ATOM    586  CG  ASP A  79      46.321  51.926  86.793  1.00 18.17           C  
ATOM    587  OD1 ASP A  79      46.817  52.919  87.363  1.00 18.01           O  
ATOM    588  OD2 ASP A  79      45.124  51.593  86.926  1.00 19.01           O  
ATOM    589  N   SER A  80      49.328  50.497  83.601  1.00 15.02           N  
ATOM    590  CA  SER A  80      50.086  49.475  82.901  1.00 14.34           C  
ATOM    591  C   SER A  80      51.413  49.988  82.333  1.00 14.98           C  
ATOM    592  O   SER A  80      51.920  51.030  82.753  1.00 14.28           O  
ATOM    593  CB  SER A  80      49.204  48.914  81.786  1.00 13.46           C  
ATOM    594  OG  SER A  80      49.688  47.678  81.311  1.00 15.68           O  
ATOM    595  N   ASN A  81      52.015  49.197  81.442  1.00 15.63           N  
ATOM    596  CA  ASN A  81      53.261  49.561  80.765  1.00 16.02           C  
ATOM    597  C   ASN A  81      53.197  48.914  79.387  1.00 16.62           C  
ATOM    598  O   ASN A  81      52.563  47.874  79.231  1.00 17.35           O  
ATOM    599  CB  ASN A  81      54.505  49.110  81.548  1.00 15.33           C  
ATOM    600  CG  ASN A  81      54.856  47.660  81.322  1.00 15.72           C  
ATOM    601  OD1 ASN A  81      53.975  46.816  81.187  1.00 17.68           O  
ATOM    602  ND2 ASN A  81      56.156  47.360  81.273  1.00 16.08           N  
ATOM    603  N   TYR A  82      53.848  49.521  78.396  1.00 17.06           N  
ATOM    604  CA  TYR A  82      53.816  49.009  77.021  1.00 16.43           C  
ATOM    605  C   TYR A  82      53.794  47.497  76.869  1.00 16.07           C  
ATOM    606  O   TYR A  82      52.873  46.961  76.258  1.00 16.58           O  
ATOM    607  CB  TYR A  82      54.944  49.597  76.164  1.00 15.53           C  
ATOM    608  CG  TYR A  82      54.813  49.266  74.688  1.00 14.80           C  
ATOM    609  CD1 TYR A  82      53.687  49.657  73.959  1.00 14.64           C  
ATOM    610  CD2 TYR A  82      55.801  48.539  74.026  1.00 14.63           C  
ATOM    611  CE1 TYR A  82      53.549  49.329  72.606  1.00 14.46           C  
ATOM    612  CE2 TYR A  82      55.674  48.207  72.676  1.00 14.48           C  
ATOM    613  CZ  TYR A  82      54.549  48.601  71.974  1.00 14.83           C  
ATOM    614  OH  TYR A  82      54.423  48.250  70.652  1.00 14.12           O  
ATOM    615  N   LEU A  83      54.765  46.803  77.455  1.00 15.51           N  
ATOM    616  CA  LEU A  83      54.807  45.351  77.317  1.00 15.32           C  
ATOM    617  C   LEU A  83      53.582  44.601  77.815  1.00 16.20           C  
ATOM    618  O   LEU A  83      53.198  43.592  77.215  1.00 16.64           O  
ATOM    619  CB  LEU A  83      56.087  44.756  77.907  1.00 15.12           C  
ATOM    620  CG  LEU A  83      57.271  44.611  76.940  1.00 15.34           C  
ATOM    621  CD1 LEU A  83      57.865  43.240  77.125  1.00 14.56           C  
ATOM    622  CD2 LEU A  83      56.840  44.783  75.486  1.00 15.08           C  
ATOM    623  N   GLU A  84      52.962  45.078  78.896  1.00 16.49           N  
ATOM    624  CA  GLU A  84      51.760  44.418  79.405  1.00 16.32           C  
ATOM    625  C   GLU A  84      50.619  44.666  78.441  1.00 16.45           C  
ATOM    626  O   GLU A  84      49.768  43.808  78.261  1.00 17.05           O  
ATOM    627  CB  GLU A  84      51.375  44.919  80.786  1.00 16.73           C  
ATOM    628  CG  GLU A  84      50.070  44.311  81.283  1.00 17.17           C  
ATOM    629  CD  GLU A  84      49.827  44.546  82.758  1.00 17.53           C  
ATOM    630  OE1 GLU A  84      50.072  45.668  83.236  1.00 18.24           O  
ATOM    631  OE2 GLU A  84      49.388  43.603  83.443  1.00 17.65           O  
ATOM    632  N   VAL A  85      50.598  45.858  77.846  1.00 16.73           N  
ATOM    633  CA  VAL A  85      49.583  46.231  76.861  1.00 16.17           C  
ATOM    634  C   VAL A  85      49.854  45.382  75.621  1.00 16.02           C  
ATOM    635  O   VAL A  85      48.928  44.938  74.938  1.00 16.72           O  
ATOM    636  CB  VAL A  85      49.674  47.732  76.491  1.00 16.61           C  
ATOM    637  CG1 VAL A  85      48.712  48.062  75.369  1.00 16.26           C  
ATOM    638  CG2 VAL A  85      49.373  48.591  77.706  1.00 15.47           C  
ATOM    639  N   CYS A  86      51.135  45.177  75.324  1.00 15.16           N  
ATOM    640  CA  CYS A  86      51.536  44.340  74.206  1.00 13.75           C  
ATOM    641  C   CYS A  86      50.927  42.966  74.480  1.00 14.27           C  
ATOM    642  O   CYS A  86      50.267  42.395  73.619  1.00 14.55           O  
ATOM    643  CB  CYS A  86      53.054  44.211  74.160  1.00 12.39           C  
ATOM    644  SG  CYS A  86      53.909  45.594  73.451  1.00 11.52           S  
ATOM    645  N   TYR A  87      51.122  42.465  75.702  1.00 14.17           N  
ATOM    646  CA  TYR A  87      50.584  41.166  76.113  1.00 14.61           C  
ATOM    647  C   TYR A  87      49.057  41.088  75.981  1.00 14.03           C  
ATOM    648  O   TYR A  87      48.519  40.118  75.443  1.00 14.20           O  
ATOM    649  CB  TYR A  87      50.981  40.859  77.566  1.00 15.91           C  
ATOM    650  CG  TYR A  87      50.579  39.466  78.014  1.00 17.81           C  
ATOM    651  CD1 TYR A  87      49.250  39.166  78.323  1.00 18.95           C  
ATOM    652  CD2 TYR A  87      51.508  38.432  78.062  1.00 17.61           C  
ATOM    653  CE1 TYR A  87      48.860  37.873  78.657  1.00 18.87           C  
ATOM    654  CE2 TYR A  87      51.124  37.135  78.395  1.00 17.87           C  
ATOM    655  CZ  TYR A  87      49.800  36.862  78.688  1.00 18.04           C  
ATOM    656  OH  TYR A  87      49.402  35.574  78.988  1.00 19.25           O  
ATOM    657  N   ILE A  88      48.376  42.112  76.493  1.00 13.36           N  
ATOM    658  CA  ILE A  88      46.913  42.213  76.482  1.00 11.86           C  
ATOM    659  C   ILE A  88      46.309  42.305  75.086  1.00 10.87           C  
ATOM    660  O   ILE A  88      45.319  41.650  74.784  1.00 11.35           O  
ATOM    661  CB  ILE A  88      46.446  43.441  77.337  1.00 11.66           C  
ATOM    662  CG1 ILE A  88      46.739  43.192  78.821  1.00  9.78           C  
ATOM    663  CG2 ILE A  88      44.969  43.740  77.107  1.00 11.35           C  
ATOM    664  CD1 ILE A  88      46.609  44.397  79.694  1.00  6.99           C  
ATOM    665  N   LEU A  89      46.875  43.150  74.241  1.00 10.81           N  
ATOM    666  CA  LEU A  89      46.346  43.300  72.895  1.00 10.36           C  
ATOM    667  C   LEU A  89      46.361  41.978  72.159  1.00 10.44           C  
ATOM    668  O   LEU A  89      45.323  41.497  71.706  1.00 11.41           O  
ATOM    669  CB  LEU A  89      47.146  44.339  72.115  1.00  9.01           C  
ATOM    670  CG  LEU A  89      46.894  45.791  72.514  1.00  8.61           C  
ATOM    671  CD1 LEU A  89      47.668  46.692  71.574  1.00  6.47           C  
ATOM    672  CD2 LEU A  89      45.395  46.098  72.455  1.00  7.02           C  
ATOM    673  N   LEU A  90      47.541  41.375  72.105  1.00  9.64           N  
ATOM    674  CA  LEU A  90      47.759  40.107  71.426  1.00  9.64           C  
ATOM    675  C   LEU A  90      47.012  38.914  72.049  1.00 11.19           C  
ATOM    676  O   LEU A  90      46.467  38.080  71.327  1.00 10.95           O  
ATOM    677  CB  LEU A  90      49.272  39.819  71.373  1.00  7.91           C  
ATOM    678  CG  LEU A  90      50.177  40.834  70.642  1.00  6.27           C  
ATOM    679  CD1 LEU A  90      51.605  40.775  71.144  1.00  3.61           C  
ATOM    680  CD2 LEU A  90      50.124  40.601  69.149  1.00  4.82           C  
ATOM    681  N   ASN A  91      46.975  38.843  73.381  1.00 12.69           N  
ATOM    682  CA  ASN A  91      46.329  37.727  74.080  1.00 13.33           C  
ATOM    683  C   ASN A  91      44.873  37.912  74.538  1.00 14.37           C  
ATOM    684  O   ASN A  91      44.205  36.935  74.870  1.00 15.05           O  
ATOM    685  CB  ASN A  91      47.194  37.283  75.259  1.00 13.81           C  
ATOM    686  CG  ASN A  91      48.550  36.744  74.823  1.00 14.63           C  
ATOM    687  OD1 ASN A  91      49.455  37.506  74.467  1.00 16.49           O  
ATOM    688  ND2 ASN A  91      48.701  35.425  74.859  1.00 13.82           N  
ATOM    689  N   GLY A  92      44.399  39.154  74.586  1.00 15.69           N  
ATOM    690  CA  GLY A  92      43.026  39.428  74.983  1.00 16.76           C  
ATOM    691  C   GLY A  92      42.740  39.512  76.471  1.00 18.02           C  
ATOM    692  O   GLY A  92      41.659  39.955  76.885  1.00 17.73           O  
ATOM    693  N   GLU A  93      43.706  39.080  77.274  1.00 19.02           N  
ATOM    694  CA  GLU A  93      43.574  39.083  78.725  1.00 19.54           C  
ATOM    695  C   GLU A  93      44.852  39.609  79.324  1.00 20.20           C  
ATOM    696  O   GLU A  93      45.909  39.533  78.701  1.00 20.61           O  
ATOM    697  CB  GLU A  93      43.350  37.660  79.242  1.00 19.92           C  
ATOM    698  CG  GLU A  93      42.059  36.999  78.782  1.00 20.51           C  
ATOM    699  CD  GLU A  93      40.820  37.697  79.312  1.00 22.12           C  
ATOM    700  OE1 GLU A  93      39.721  37.424  78.780  1.00 22.52           O  
ATOM    701  OE2 GLU A  93      40.941  38.517  80.255  1.00 22.39           O  
ATOM    702  N   LYS A  94      44.758  40.138  80.537  1.00 20.83           N  
ATOM    703  CA  LYS A  94      45.935  40.662  81.207  1.00 21.23           C  
ATOM    704  C   LYS A  94      46.800  39.481  81.629  1.00 21.19           C  
ATOM    705  O   LYS A  94      46.294  38.376  81.855  1.00 21.94           O  
ATOM    706  CB  LYS A  94      45.556  41.527  82.417  1.00 21.99           C  
ATOM    707  CG  LYS A  94      45.017  40.753  83.608  1.00 22.91           C  
ATOM    708  CD  LYS A  94      44.816  41.660  84.810  1.00 23.48           C  
ATOM    709  CE  LYS A  94      44.398  40.852  86.028  1.00 23.71           C  
ATOM    710  NZ  LYS A  94      44.351  41.668  87.272  1.00 23.38           N  
ATOM    711  N   PRO A  95      48.126  39.689  81.682  1.00 20.98           N  
ATOM    712  CA  PRO A  95      49.099  38.665  82.064  1.00 20.48           C  
ATOM    713  C   PRO A  95      49.277  38.427  83.559  1.00 21.05           C  
ATOM    714  O   PRO A  95      49.223  39.366  84.364  1.00 21.74           O  
ATOM    715  CB  PRO A  95      50.388  39.207  81.465  1.00 20.17           C  
ATOM    716  CG  PRO A  95      50.219  40.688  81.629  1.00 19.92           C  
ATOM    717  CD  PRO A  95      48.804  40.911  81.205  1.00 19.88           C  
ATOM    718  N   THR A  96      49.467  37.158  83.924  1.00 20.68           N  
ATOM    719  CA  THR A  96      49.735  36.791  85.310  1.00 20.09           C  
ATOM    720  C   THR A  96      51.206  37.155  85.427  1.00 20.59           C  
ATOM    721  O   THR A  96      51.877  37.286  84.402  1.00 21.07           O  
ATOM    722  CB  THR A  96      49.618  35.269  85.547  1.00 19.86           C  
ATOM    723  OG1 THR A  96      50.559  34.575  84.721  1.00 19.03           O  
ATOM    724  CG2 THR A  96      48.222  34.772  85.244  1.00 19.72           C  
ATOM    725  N   GLN A  97      51.726  37.292  86.643  1.00 20.54           N  
ATOM    726  CA  GLN A  97      53.136  37.644  86.793  1.00 20.27           C  
ATOM    727  C   GLN A  97      53.983  36.641  86.022  1.00 20.51           C  
ATOM    728  O   GLN A  97      54.838  37.023  85.227  1.00 21.02           O  
ATOM    729  CB  GLN A  97      53.546  37.670  88.270  1.00 20.51           C  
ATOM    730  CG  GLN A  97      55.017  38.034  88.534  1.00 20.68           C  
ATOM    731  CD  GLN A  97      55.300  39.528  88.441  1.00 21.73           C  
ATOM    732  OE1 GLN A  97      54.717  40.323  89.176  1.00 22.39           O  
ATOM    733  NE2 GLN A  97      56.212  39.912  87.548  1.00 21.18           N  
ATOM    734  N   GLU A  98      53.667  35.363  86.177  1.00 20.61           N  
ATOM    735  CA  GLU A  98      54.415  34.314  85.504  1.00 21.83           C  
ATOM    736  C   GLU A  98      54.346  34.404  83.984  1.00 21.90           C  
ATOM    737  O   GLU A  98      55.338  34.155  83.307  1.00 21.62           O  
ATOM    738  CB  GLU A  98      53.940  32.950  85.985  1.00 23.05           C  
ATOM    739  CG  GLU A  98      54.700  31.795  85.402  1.00 25.43           C  
ATOM    740  CD  GLU A  98      54.745  30.604  86.336  1.00 27.63           C  
ATOM    741  OE1 GLU A  98      55.434  30.690  87.381  1.00 29.68           O  
ATOM    742  OE2 GLU A  98      54.105  29.578  86.019  1.00 28.36           O  
ATOM    743  N   GLN A  99      53.178  34.756  83.451  1.00 22.45           N  
ATOM    744  CA  GLN A  99      52.999  34.894  82.001  1.00 22.13           C  
ATOM    745  C   GLN A  99      53.696  36.164  81.512  1.00 22.33           C  
ATOM    746  O   GLN A  99      54.146  36.234  80.362  1.00 23.58           O  
ATOM    747  CB  GLN A  99      51.516  34.965  81.637  1.00 21.69           C  
ATOM    748  CG  GLN A  99      50.728  33.709  81.960  1.00 22.60           C  
ATOM    749  CD  GLN A  99      49.239  33.870  81.713  1.00 23.15           C  
ATOM    750  OE1 GLN A  99      48.612  33.020  81.081  1.00 22.39           O  
ATOM    751  NE2 GLN A  99      48.665  34.966  82.208  1.00 22.66           N  
ATOM    752  N   TYR A 100      53.754  37.168  82.388  1.00 20.12           N  
ATOM    753  CA  TYR A 100      54.398  38.430  82.080  1.00 18.29           C  
ATOM    754  C   TYR A 100      55.888  38.190  81.985  1.00 17.97           C  
ATOM    755  O   TYR A 100      56.536  38.652  81.050  1.00 17.37           O  
ATOM    756  CB  TYR A 100      54.118  39.452  83.172  1.00 17.67           C  
ATOM    757  CG  TYR A 100      54.778  40.775  82.924  1.00 17.44           C  
ATOM    758  CD1 TYR A 100      55.847  41.196  83.710  1.00 18.20           C  
ATOM    759  CD2 TYR A 100      54.359  41.597  81.880  1.00 17.15           C  
ATOM    760  CE1 TYR A 100      56.490  42.403  83.458  1.00 18.36           C  
ATOM    761  CE2 TYR A 100      54.997  42.812  81.619  1.00 17.11           C  
ATOM    762  CZ  TYR A 100      56.064  43.206  82.412  1.00 18.41           C  
ATOM    763  OH  TYR A 100      56.721  44.392  82.155  1.00 18.87           O  
ATOM    764  N   ASP A 101      56.424  37.460  82.961  1.00 17.90           N  
ATOM    765  CA  ASP A 101      57.846  37.134  82.994  1.00 17.51           C  
ATOM    766  C   ASP A 101      58.208  36.460  81.681  1.00 16.82           C  
ATOM    767  O   ASP A 101      59.134  36.871  80.985  1.00 16.15           O  
ATOM    768  CB  ASP A 101      58.160  36.181  84.153  1.00 18.36           C  
ATOM    769  CG  ASP A 101      57.980  36.823  85.524  1.00 20.48           C  
ATOM    770  OD1 ASP A 101      57.887  38.073  85.617  1.00 20.65           O  
ATOM    771  OD2 ASP A 101      57.942  36.061  86.521  1.00 21.70           O  
ATOM    772  N   GLU A 102      57.412  35.456  81.335  1.00 16.45           N  
ATOM    773  CA  GLU A 102      57.565  34.670  80.121  1.00 15.91           C  
ATOM    774  C   GLU A 102      57.577  35.540  78.859  1.00 14.76           C  
ATOM    775  O   GLU A 102      58.488  35.445  78.035  1.00 13.29           O  
ATOM    776  CB  GLU A 102      56.412  33.678  80.058  1.00 18.26           C  
ATOM    777  CG  GLU A 102      56.515  32.628  78.990  1.00 22.36           C  
ATOM    778  CD  GLU A 102      55.484  31.529  79.189  1.00 25.77           C  
ATOM    779  OE1 GLU A 102      54.264  31.829  79.111  1.00 26.30           O  
ATOM    780  OE2 GLU A 102      55.898  30.371  79.446  1.00 26.33           O  
ATOM    781  N   PHE A 103      56.567  36.394  78.725  1.00 13.06           N  
ATOM    782  CA  PHE A 103      56.443  37.280  77.576  1.00 11.89           C  
ATOM    783  C   PHE A 103      57.557  38.327  77.517  1.00 13.18           C  
ATOM    784  O   PHE A 103      58.128  38.572  76.454  1.00 13.48           O  
ATOM    785  CB  PHE A 103      55.077  37.957  77.602  1.00  9.59           C  
ATOM    786  CG  PHE A 103      54.852  38.926  76.479  1.00  7.33           C  
ATOM    787  CD1 PHE A 103      54.319  38.499  75.270  1.00  7.28           C  
ATOM    788  CD2 PHE A 103      55.143  40.269  76.635  1.00  5.86           C  
ATOM    789  CE1 PHE A 103      54.080  39.401  74.234  1.00  4.79           C  
ATOM    790  CE2 PHE A 103      54.909  41.173  75.608  1.00  4.45           C  
ATOM    791  CZ  PHE A 103      54.377  40.734  74.411  1.00  4.81           C  
ATOM    792  N   LYS A 104      57.864  38.948  78.653  1.00 13.98           N  
ATOM    793  CA  LYS A 104      58.907  39.963  78.688  1.00 14.97           C  
ATOM    794  C   LYS A 104      60.258  39.362  78.326  1.00 15.86           C  
ATOM    795  O   LYS A 104      61.059  39.979  77.621  1.00 15.63           O  
ATOM    796  CB  LYS A 104      58.979  40.645  80.055  1.00 15.55           C  
ATOM    797  CG  LYS A 104      60.079  41.697  80.121  1.00 16.16           C  
ATOM    798  CD  LYS A 104      59.863  42.781  81.166  1.00 16.56           C  
ATOM    799  CE  LYS A 104      60.943  43.853  81.004  1.00 19.28           C  
ATOM    800  NZ  LYS A 104      60.827  45.022  81.924  1.00 22.10           N  
ATOM    801  N   THR A 105      60.491  38.137  78.780  1.00 16.16           N  
ATOM    802  CA  THR A 105      61.741  37.448  78.497  1.00 16.40           C  
ATOM    803  C   THR A 105      61.870  37.081  77.028  1.00 16.54           C  
ATOM    804  O   THR A 105      62.981  36.931  76.529  1.00 16.52           O  
ATOM    805  CB  THR A 105      61.882  36.168  79.331  1.00 16.52           C  
ATOM    806  OG1 THR A 105      61.753  36.491  80.718  1.00 19.86           O  
ATOM    807  CG2 THR A 105      63.238  35.535  79.108  1.00 15.47           C  
ATOM    808  N   THR A 106      60.747  36.932  76.330  1.00 16.70           N  
ATOM    809  CA  THR A 106      60.809  36.579  74.917  1.00 16.78           C  
ATOM    810  C   THR A 106      61.136  37.788  74.040  1.00 17.14           C  
ATOM    811  O   THR A 106      61.878  37.674  73.065  1.00 17.77           O  
ATOM    812  CB  THR A 106      59.525  35.915  74.430  1.00 16.12           C  
ATOM    813  OG1 THR A 106      59.172  34.839  75.309  1.00 15.30           O  
ATOM    814  CG2 THR A 106      59.747  35.355  73.048  1.00 17.00           C  
ATOM    815  N   VAL A 107      60.596  38.946  74.399  1.00 16.87           N  
ATOM    816  CA  VAL A 107      60.857  40.162  73.652  1.00 17.71           C  
ATOM    817  C   VAL A 107      62.323  40.537  73.841  1.00 18.81           C  
ATOM    818  O   VAL A 107      63.027  40.835  72.877  1.00 19.69           O  
ATOM    819  CB  VAL A 107      59.958  41.313  74.129  1.00 17.87           C  
ATOM    820  CG1 VAL A 107      60.304  42.592  73.393  1.00 17.92           C  
ATOM    821  CG2 VAL A 107      58.491  40.960  73.912  1.00 17.95           C  
ATOM    822  N   THR A 108      62.774  40.481  75.091  1.00 19.50           N  
ATOM    823  CA  THR A 108      64.151  40.788  75.475  1.00 20.04           C  
ATOM    824  C   THR A 108      65.160  39.896  74.751  1.00 20.71           C  
ATOM    825  O   THR A 108      66.149  40.377  74.207  1.00 21.35           O  
ATOM    826  CB  THR A 108      64.349  40.570  76.998  1.00 19.71           C  
ATOM    827  OG1 THR A 108      63.409  41.365  77.732  1.00 20.48           O  
ATOM    828  CG2 THR A 108      65.754  40.939  77.418  1.00 18.66           C  
ATOM    829  N   ARG A 109      64.860  38.582  74.784  1.00 24.96           N  
ATOM    830  CA  ARG A 109      65.710  37.564  74.175  1.00 24.70           C  
ATOM    831  C   ARG A 109      65.957  37.686  72.669  1.00 24.96           C  
ATOM    832  O   ARG A 109      66.844  37.009  72.139  1.00 25.37           O  
ATOM    833  CB  ARG A 109      65.119  36.182  74.500  1.00 24.60           C  
ATOM    834  CG  ARG A 109      65.819  34.970  73.888  1.00 26.10           C  
ATOM    835  CD  ARG A 109      65.116  33.642  74.249  1.00 26.45           C  
ATOM    836  NE  ARG A 109      63.736  33.555  73.762  1.00 25.65           N  
ATOM    837  CZ  ARG A 109      63.022  32.433  73.721  1.00 26.14           C  
ATOM    838  NH1 ARG A 109      63.539  31.287  74.143  1.00 27.81           N  
ATOM    839  NH2 ARG A 109      61.798  32.441  73.223  1.00 25.78           N  
ATOM    840  N   HIS A 110      65.245  38.567  71.968  1.00 20.70           N  
ATOM    841  CA  HIS A 110      65.424  38.691  70.518  1.00 20.85           C  
ATOM    842  C   HIS A 110      65.552  40.109  69.975  1.00 20.39           C  
ATOM    843  O   HIS A 110      65.175  40.384  68.835  1.00 20.82           O  
ATOM    844  CB  HIS A 110      64.278  37.972  69.800  1.00 21.44           C  
ATOM    845  CG  HIS A 110      64.135  36.533  70.186  1.00 22.10           C  
ATOM    846  ND1 HIS A 110      65.141  35.611  70.002  1.00 21.45           N  
ATOM    847  CD2 HIS A 110      63.109  35.860  70.759  1.00 22.46           C  
ATOM    848  CE1 HIS A 110      64.743  34.432  70.444  1.00 21.48           C  
ATOM    849  NE2 HIS A 110      63.513  34.555  70.908  1.00 22.49           N  
ATOM    850  N   THR A 111      66.131  40.994  70.770  1.00 19.19           N  
ATOM    851  CA  THR A 111      66.286  42.379  70.365  1.00 19.49           C  
ATOM    852  C   THR A 111      67.398  42.634  69.344  1.00 19.28           C  
ATOM    853  O   THR A 111      67.247  43.478  68.452  1.00 19.91           O  
ATOM    854  CB  THR A 111      66.491  43.278  71.585  1.00 20.32           C  
ATOM    855  OG1 THR A 111      67.562  42.758  72.387  1.00 21.47           O  
ATOM    856  CG2 THR A 111      65.201  43.347  72.410  1.00 20.68           C  
ATOM    857  N   MET A 112      68.530  41.950  69.495  1.00 17.35           N  
ATOM    858  CA  MET A 112      69.627  42.123  68.562  1.00 17.15           C  
ATOM    859  C   MET A 112      69.185  41.498  67.250  1.00 17.49           C  
ATOM    860  O   MET A 112      68.651  40.390  67.231  1.00 17.90           O  
ATOM    861  CB  MET A 112      70.880  41.437  69.086  1.00 15.77           C  
ATOM    862  CG  MET A 112      72.103  41.580  68.217  1.00 16.30           C  
ATOM    863  SD  MET A 112      73.430  40.553  68.870  1.00 20.63           S  
ATOM    864  CE  MET A 112      74.114  41.640  69.940  1.00 17.92           C  
ATOM    865  N   ILE A 113      69.340  42.247  66.165  1.00 18.31           N  
ATOM    866  CA  ILE A 113      68.964  41.780  64.838  1.00 14.11           C  
ATOM    867  C   ILE A 113      70.179  41.154  64.162  1.00 12.33           C  
ATOM    868  O   ILE A 113      71.288  41.222  64.689  1.00 13.36           O  
ATOM    869  CB  ILE A 113      68.363  42.939  63.980  1.00 11.76           C  
ATOM    870  CG1 ILE A 113      69.438  43.896  63.484  1.00 12.01           C  
ATOM    871  CG2 ILE A 113      67.426  43.758  64.819  1.00 12.81           C  
ATOM    872  CD1 ILE A 113      68.881  45.069  62.736  1.00 10.90           C  
ATOM    873  N   HIS A 114      69.962  40.498  63.028  1.00 12.60           N  
ATOM    874  CA  HIS A 114      71.053  39.856  62.299  1.00 13.20           C  
ATOM    875  C   HIS A 114      72.066  40.917  61.898  1.00 13.30           C  
ATOM    876  O   HIS A 114      71.697  42.020  61.507  1.00 12.38           O  
ATOM    877  CB  HIS A 114      70.512  39.162  61.052  1.00 13.02           C  
ATOM    878  CG  HIS A 114      71.421  38.112  60.492  1.00 13.29           C  
ATOM    879  ND1 HIS A 114      72.399  38.385  59.561  1.00 13.28           N  
ATOM    880  CD2 HIS A 114      71.475  36.777  60.705  1.00 13.99           C  
ATOM    881  CE1 HIS A 114      73.012  37.267  59.223  1.00 13.58           C  
ATOM    882  NE2 HIS A 114      72.470  36.276  59.904  1.00 13.97           N  
ATOM    883  N   GLU A 115      73.346  40.590  62.003  1.00 12.53           N  
ATOM    884  CA  GLU A 115      74.375  41.542  61.638  1.00 11.10           C  
ATOM    885  C   GLU A 115      74.332  41.880  60.152  1.00 11.20           C  
ATOM    886  O   GLU A 115      74.735  42.970  59.746  1.00 12.82           O  
ATOM    887  CB  GLU A 115      75.750  41.021  62.025  1.00 11.14           C  
ATOM    888  CG  GLU A 115      76.019  41.012  63.504  1.00  8.90           C  
ATOM    889  CD  GLU A 115      76.275  42.377  64.047  1.00  7.72           C  
ATOM    890  OE1 GLU A 115      75.428  42.883  64.799  1.00  9.95           O  
ATOM    891  OE2 GLU A 115      77.327  42.954  63.739  1.00  6.26           O  
ATOM    892  N   GLN A 116      73.842  40.958  59.334  1.00  9.34           N  
ATOM    893  CA  GLN A 116      73.760  41.231  57.907  1.00 13.37           C  
ATOM    894  C   GLN A 116      72.728  42.329  57.664  1.00 13.77           C  
ATOM    895  O   GLN A 116      72.907  43.171  56.785  1.00 13.04           O  
ATOM    896  CB  GLN A 116      73.390  39.973  57.128  1.00 14.08           C  
ATOM    897  CG  GLN A 116      73.393  40.149  55.621  1.00 14.01           C  
ATOM    898  CD  GLN A 116      74.770  40.444  55.068  1.00 13.22           C  
ATOM    899  OE1 GLN A 116      75.543  39.531  54.778  1.00 14.59           O  
ATOM    900  NE2 GLN A 116      75.087  41.722  54.922  1.00 13.89           N  
ATOM    901  N   ILE A 117      71.652  42.309  58.450  1.00 13.83           N  
ATOM    902  CA  ILE A 117      70.593  43.311  58.345  1.00 13.97           C  
ATOM    903  C   ILE A 117      71.187  44.643  58.763  1.00 13.74           C  
ATOM    904  O   ILE A 117      70.852  45.682  58.214  1.00 13.95           O  
ATOM    905  CB  ILE A 117      69.389  42.987  59.263  1.00 13.79           C  
ATOM    906  CG1 ILE A 117      68.768  41.640  58.867  1.00 14.64           C  
ATOM    907  CG2 ILE A 117      68.345  44.090  59.155  1.00 14.79           C  
ATOM    908  CD1 ILE A 117      67.678  41.116  59.819  1.00 15.10           C  
ATOM    909  N   THR A 118      72.086  44.592  59.739  1.00 14.73           N  
ATOM    910  CA  THR A 118      72.771  45.779  60.231  1.00 14.93           C  
ATOM    911  C   THR A 118      73.576  46.392  59.083  1.00 15.46           C  
ATOM    912  O   THR A 118      73.821  47.587  59.055  1.00 16.37           O  
ATOM    913  CB  THR A 118      73.689  45.399  61.422  1.00 15.30           C  
ATOM    914  OG1 THR A 118      72.870  45.057  62.551  1.00 14.91           O  
ATOM    915  CG2 THR A 118      74.647  46.528  61.796  1.00 13.14           C  
ATOM    916  N   ARG A 119      73.943  45.571  58.109  1.00 16.65           N  
ATOM    917  CA  ARG A 119      74.700  46.043  56.964  1.00 16.98           C  
ATOM    918  C   ARG A 119      73.807  46.731  55.944  1.00 16.16           C  
ATOM    919  O   ARG A 119      74.298  47.245  54.950  1.00 16.03           O  
ATOM    920  CB  ARG A 119      75.458  44.884  56.315  1.00 19.93           C  
ATOM    921  CG  ARG A 119      76.391  45.292  55.182  1.00 23.08           C  
ATOM    922  CD  ARG A 119      77.621  44.402  55.129  1.00 25.22           C  
ATOM    923  NE  ARG A 119      77.978  44.054  53.759  1.00 26.44           N  
ATOM    924  CZ  ARG A 119      79.193  44.188  53.243  1.00 27.34           C  
ATOM    925  NH1 ARG A 119      79.411  43.833  51.980  1.00 28.14           N  
ATOM    926  NH2 ARG A 119      80.183  44.688  53.978  1.00 26.65           N  
ATOM    927  N   LEU A 120      72.496  46.709  56.157  1.00 15.26           N  
ATOM    928  CA  LEU A 120      71.589  47.377  55.228  1.00 15.37           C  
ATOM    929  C   LEU A 120      71.611  48.880  55.483  1.00 15.57           C  
ATOM    930  O   LEU A 120      71.531  49.675  54.547  1.00 16.77           O  
ATOM    931  CB  LEU A 120      70.152  46.873  55.378  1.00 15.56           C  
ATOM    932  CG  LEU A 120      69.718  45.495  54.873  1.00 15.33           C  
ATOM    933  CD1 LEU A 120      68.286  45.286  55.303  1.00 12.47           C  
ATOM    934  CD2 LEU A 120      69.855  45.376  53.356  1.00 13.93           C  
ATOM    935  N   PHE A 121      71.688  49.263  56.757  1.00 15.36           N  
ATOM    936  CA  PHE A 121      71.724  50.673  57.151  1.00 15.10           C  
ATOM    937  C   PHE A 121      72.872  51.377  56.452  1.00 15.98           C  
ATOM    938  O   PHE A 121      72.758  52.532  56.052  1.00 17.16           O  
ATOM    939  CB  PHE A 121      71.939  50.812  58.660  1.00 14.08           C  
ATOM    940  CG  PHE A 121      70.780  50.343  59.497  1.00 13.58           C  
ATOM    941  CD1 PHE A 121      69.737  51.209  59.806  1.00 12.53           C  
ATOM    942  CD2 PHE A 121      70.754  49.053  60.010  1.00 12.01           C  
ATOM    943  CE1 PHE A 121      68.692  50.801  60.613  1.00 12.14           C  
ATOM    944  CE2 PHE A 121      69.710  48.637  60.820  1.00 12.88           C  
ATOM    945  CZ  PHE A 121      68.673  49.520  61.122  1.00 12.51           C  
ATOM    946  N   HIS A 122      73.973  50.656  56.284  1.00 15.57           N  
ATOM    947  CA  HIS A 122      75.163  51.198  55.661  1.00 15.24           C  
ATOM    948  C   HIS A 122      75.124  51.318  54.139  1.00 14.86           C  
ATOM    949  O   HIS A 122      76.098  51.736  53.512  1.00 14.83           O  
ATOM    950  CB  HIS A 122      76.361  50.401  56.140  1.00 16.67           C  
ATOM    951  CG  HIS A 122      76.460  50.333  57.633  1.00 19.48           C  
ATOM    952  ND1 HIS A 122      76.747  51.436  58.411  1.00 20.50           N  
ATOM    953  CD2 HIS A 122      76.285  49.301  58.494  1.00 19.72           C  
ATOM    954  CE1 HIS A 122      76.745  51.088  59.685  1.00 20.14           C  
ATOM    955  NE2 HIS A 122      76.468  49.797  59.762  1.00 21.51           N  
ATOM    956  N   ALA A 123      73.989  50.963  53.549  1.00 14.35           N  
ATOM    957  CA  ALA A 123      73.813  51.062  52.108  1.00 12.44           C  
ATOM    958  C   ALA A 123      72.937  52.272  51.809  1.00 11.10           C  
ATOM    959  O   ALA A 123      72.791  52.660  50.657  1.00 11.22           O  
ATOM    960  CB  ALA A 123      73.196  49.803  51.553  1.00 12.37           C  
ATOM    961  N   PHE A 124      72.338  52.842  52.855  1.00 10.19           N  
ATOM    962  CA  PHE A 124      71.502  54.039  52.737  1.00  9.57           C  
ATOM    963  C   PHE A 124      72.382  55.269  52.854  1.00  9.74           C  
ATOM    964  O   PHE A 124      73.452  55.229  53.463  1.00 10.02           O  
ATOM    965  CB  PHE A 124      70.440  54.081  53.835  1.00  8.11           C  
ATOM    966  CG  PHE A 124      69.300  53.150  53.596  1.00  8.71           C  
ATOM    967  CD1 PHE A 124      69.329  51.855  54.093  1.00  8.52           C  
ATOM    968  CD2 PHE A 124      68.200  53.561  52.848  1.00  9.60           C  
ATOM    969  CE1 PHE A 124      68.279  50.972  53.848  1.00  9.29           C  
ATOM    970  CE2 PHE A 124      67.138  52.688  52.595  1.00  9.56           C  
ATOM    971  CZ  PHE A 124      67.179  51.390  53.097  1.00  9.64           C  
ATOM    972  N   ARG A 125      71.933  56.370  52.272  1.00  9.80           N  
ATOM    973  CA  ARG A 125      72.700  57.605  52.314  1.00  9.51           C  
ATOM    974  C   ARG A 125      72.619  58.205  53.708  1.00  8.86           C  
ATOM    975  O   ARG A 125      71.602  58.039  54.372  1.00 10.23           O  
ATOM    976  CB  ARG A 125      72.158  58.545  51.247  1.00  9.48           C  
ATOM    977  CG  ARG A 125      72.211  57.912  49.860  1.00 10.15           C  
ATOM    978  CD  ARG A 125      71.521  58.742  48.817  1.00  8.74           C  
ATOM    979  NE  ARG A 125      72.043  60.096  48.793  1.00 11.56           N  
ATOM    980  CZ  ARG A 125      71.687  61.002  47.896  1.00 11.89           C  
ATOM    981  NH1 ARG A 125      72.198  62.223  47.944  1.00 10.19           N  
ATOM    982  NH2 ARG A 125      70.824  60.674  46.943  1.00 14.75           N  
ATOM    983  N   ARG A 126      73.685  58.857  54.178  1.00  8.68           N  
ATOM    984  CA  ARG A 126      73.657  59.438  55.525  1.00  9.07           C  
ATOM    985  C   ARG A 126      72.610  60.526  55.590  1.00 10.11           C  
ATOM    986  O   ARG A 126      72.188  60.912  56.675  1.00 11.15           O  
ATOM    987  CB  ARG A 126      74.993  60.056  55.940  1.00  7.25           C  
ATOM    988  CG  ARG A 126      76.242  59.248  55.683  1.00  7.07           C  
ATOM    989  CD  ARG A 126      76.260  57.884  56.338  1.00  7.54           C  
ATOM    990  NE  ARG A 126      76.075  57.877  57.792  1.00  6.19           N  
ATOM    991  CZ  ARG A 126      76.702  57.038  58.613  1.00  3.95           C  
ATOM    992  NH1 ARG A 126      76.466  57.069  59.916  1.00  3.99           N  
ATOM    993  NH2 ARG A 126      77.603  56.194  58.136  1.00  3.17           N  
ATOM    994  N   ASP A 127      72.205  61.024  54.423  1.00 11.59           N  
ATOM    995  CA  ASP A 127      71.209  62.092  54.305  1.00 12.55           C  
ATOM    996  C   ASP A 127      69.782  61.619  54.034  1.00 13.13           C  
ATOM    997  O   ASP A 127      68.934  62.412  53.636  1.00 14.56           O  
ATOM    998  CB  ASP A 127      71.625  63.070  53.202  1.00 12.18           C  
ATOM    999  CG  ASP A 127      71.734  62.401  51.837  1.00 13.46           C  
ATOM   1000  OD1 ASP A 127      72.829  61.874  51.508  1.00 13.40           O  
ATOM   1001  OD2 ASP A 127      70.719  62.392  51.106  1.00 11.80           O  
ATOM   1002  N   SER A 128      69.521  60.330  54.211  1.00 13.98           N  
ATOM   1003  CA  SER A 128      68.184  59.783  53.980  1.00 14.87           C  
ATOM   1004  C   SER A 128      67.287  60.024  55.188  1.00 14.95           C  
ATOM   1005  O   SER A 128      67.694  59.778  56.318  1.00 15.34           O  
ATOM   1006  CB  SER A 128      68.256  58.275  53.707  1.00 14.48           C  
ATOM   1007  OG  SER A 128      68.993  57.993  52.535  1.00 15.91           O  
ATOM   1008  N   HIS A 129      66.067  60.495  54.950  1.00 15.66           N  
ATOM   1009  CA  HIS A 129      65.129  60.734  56.040  1.00 16.24           C  
ATOM   1010  C   HIS A 129      64.954  59.418  56.799  1.00 15.93           C  
ATOM   1011  O   HIS A 129      64.718  58.368  56.189  1.00 15.28           O  
ATOM   1012  CB  HIS A 129      63.782  61.207  55.487  1.00 18.04           C  
ATOM   1013  CG  HIS A 129      62.728  61.389  56.536  1.00 20.56           C  
ATOM   1014  ND1 HIS A 129      62.158  62.611  56.814  1.00 21.82           N  
ATOM   1015  CD2 HIS A 129      62.153  60.505  57.384  1.00 21.47           C  
ATOM   1016  CE1 HIS A 129      61.279  62.473  57.791  1.00 22.21           C  
ATOM   1017  NE2 HIS A 129      61.258  61.203  58.155  1.00 22.56           N  
ATOM   1018  N   PRO A 130      65.084  59.453  58.140  1.00 15.47           N  
ATOM   1019  CA  PRO A 130      64.934  58.234  58.941  1.00 15.36           C  
ATOM   1020  C   PRO A 130      63.727  57.353  58.621  1.00 15.57           C  
ATOM   1021  O   PRO A 130      63.886  56.147  58.465  1.00 15.71           O  
ATOM   1022  CB  PRO A 130      64.942  58.751  60.387  1.00 14.37           C  
ATOM   1023  CG  PRO A 130      64.753  60.241  60.253  1.00 14.16           C  
ATOM   1024  CD  PRO A 130      65.461  60.586  58.997  1.00 13.98           C  
ATOM   1025  N   MET A 131      62.540  57.934  58.466  1.00 15.80           N  
ATOM   1026  CA  MET A 131      61.371  57.112  58.160  1.00 17.37           C  
ATOM   1027  C   MET A 131      61.572  56.264  56.905  1.00 17.62           C  
ATOM   1028  O   MET A 131      61.274  55.075  56.914  1.00 17.99           O  
ATOM   1029  CB  MET A 131      60.104  57.950  58.024  1.00 18.42           C  
ATOM   1030  CG  MET A 131      58.853  57.104  57.843  1.00 18.88           C  
ATOM   1031  SD  MET A 131      58.542  56.018  59.239  1.00 22.54           S  
ATOM   1032  CE  MET A 131      57.029  56.665  59.832  1.00 18.26           C  
ATOM   1033  N   ALA A 132      62.111  56.871  55.849  1.00 16.95           N  
ATOM   1034  CA  ALA A 132      62.370  56.171  54.594  1.00 15.97           C  
ATOM   1035  C   ALA A 132      63.295  54.976  54.809  1.00 15.88           C  
ATOM   1036  O   ALA A 132      63.120  53.923  54.191  1.00 16.38           O  
ATOM   1037  CB  ALA A 132      62.985  57.117  53.599  1.00 15.79           C  
ATOM   1038  N   VAL A 133      64.289  55.157  55.674  1.00 14.63           N  
ATOM   1039  CA  VAL A 133      65.247  54.108  55.997  1.00 13.31           C  
ATOM   1040  C   VAL A 133      64.521  52.987  56.728  1.00 12.76           C  
ATOM   1041  O   VAL A 133      64.760  51.813  56.467  1.00 12.32           O  
ATOM   1042  CB  VAL A 133      66.384  54.653  56.886  1.00 12.48           C  
ATOM   1043  CG1 VAL A 133      67.352  53.552  57.256  1.00 12.56           C  
ATOM   1044  CG2 VAL A 133      67.121  55.765  56.166  1.00 13.77           C  
ATOM   1045  N   MET A 134      63.602  53.366  57.611  1.00 13.24           N  
ATOM   1046  CA  MET A 134      62.811  52.415  58.393  1.00 13.69           C  
ATOM   1047  C   MET A 134      61.978  51.487  57.500  1.00 13.49           C  
ATOM   1048  O   MET A 134      61.993  50.263  57.680  1.00 12.49           O  
ATOM   1049  CB  MET A 134      61.872  53.167  59.339  1.00 14.82           C  
ATOM   1050  CG  MET A 134      60.956  52.271  60.158  1.00 16.03           C  
ATOM   1051  SD  MET A 134      61.656  51.887  61.766  1.00 21.48           S  
ATOM   1052  CE  MET A 134      63.003  50.824  61.327  1.00 18.23           C  
ATOM   1053  N   CYS A 135      61.216  52.084  56.578  1.00 12.50           N  
ATOM   1054  CA  CYS A 135      60.380  51.329  55.647  1.00 11.79           C  
ATOM   1055  C   CYS A 135      61.303  50.454  54.818  1.00 11.46           C  
ATOM   1056  O   CYS A 135      60.957  49.324  54.462  1.00 12.56           O  
ATOM   1057  CB  CYS A 135      59.584  52.266  54.733  1.00 11.29           C  
ATOM   1058  SG  CYS A 135      58.413  53.345  55.581  1.00 10.91           S  
ATOM   1059  N   GLY A 136      62.492  50.981  54.540  1.00 11.25           N  
ATOM   1060  CA  GLY A 136      63.482  50.241  53.780  1.00 11.25           C  
ATOM   1061  C   GLY A 136      63.935  49.015  54.552  1.00 11.70           C  
ATOM   1062  O   GLY A 136      63.888  47.891  54.033  1.00 11.54           O  
ATOM   1063  N   ILE A 137      64.349  49.229  55.803  1.00 11.12           N  
ATOM   1064  CA  ILE A 137      64.808  48.140  56.662  1.00 10.57           C  
ATOM   1065  C   ILE A 137      63.713  47.084  56.833  1.00 10.05           C  
ATOM   1066  O   ILE A 137      63.921  45.928  56.472  1.00 10.65           O  
ATOM   1067  CB  ILE A 137      65.295  48.667  58.047  1.00  9.50           C  
ATOM   1068  CG1 ILE A 137      66.507  49.581  57.871  1.00 10.35           C  
ATOM   1069  CG2 ILE A 137      65.690  47.521  58.947  1.00  9.85           C  
ATOM   1070  CD1 ILE A 137      67.687  48.933  57.164  1.00  9.62           C  
ATOM   1071  N   THR A 138      62.543  47.506  57.323  1.00  9.64           N  
ATOM   1072  CA  THR A 138      61.388  46.629  57.550  1.00 10.16           C  
ATOM   1073  C   THR A 138      60.906  45.889  56.304  1.00  9.84           C  
ATOM   1074  O   THR A 138      60.343  44.801  56.403  1.00 10.18           O  
ATOM   1075  CB  THR A 138      60.198  47.397  58.154  1.00 10.41           C  
ATOM   1076  OG1 THR A 138      60.624  48.071  59.344  1.00 11.94           O  
ATOM   1077  CG2 THR A 138      59.076  46.426  58.518  1.00 11.17           C  
ATOM   1078  N   GLY A 139      61.077  46.501  55.141  1.00  9.19           N  
ATOM   1079  CA  GLY A 139      60.692  45.841  53.912  1.00  9.86           C  
ATOM   1080  C   GLY A 139      61.778  44.871  53.465  1.00 11.08           C  
ATOM   1081  O   GLY A 139      61.618  44.152  52.480  1.00 11.87           O  
ATOM   1082  N   ALA A 140      62.893  44.843  54.189  1.00 11.73           N  
ATOM   1083  CA  ALA A 140      64.001  43.965  53.845  1.00 11.74           C  
ATOM   1084  C   ALA A 140      64.124  42.766  54.773  1.00 12.47           C  
ATOM   1085  O   ALA A 140      64.915  41.871  54.519  1.00 13.62           O  
ATOM   1086  CB  ALA A 140      65.288  44.749  53.840  1.00 10.89           C  
ATOM   1087  N   LEU A 141      63.336  42.741  55.841  1.00 12.80           N  
ATOM   1088  CA  LEU A 141      63.387  41.648  56.807  1.00 12.57           C  
ATOM   1089  C   LEU A 141      63.021  40.268  56.270  1.00 12.53           C  
ATOM   1090  O   LEU A 141      63.611  39.274  56.673  1.00 13.49           O  
ATOM   1091  CB  LEU A 141      62.500  41.966  58.008  1.00 12.27           C  
ATOM   1092  CG  LEU A 141      62.852  43.216  58.806  1.00 11.65           C  
ATOM   1093  CD1 LEU A 141      61.919  43.303  60.007  1.00 10.07           C  
ATOM   1094  CD2 LEU A 141      64.322  43.161  59.247  1.00 11.16           C  
ATOM   1095  N   ALA A 142      62.045  40.202  55.374  1.00 12.29           N  
ATOM   1096  CA  ALA A 142      61.605  38.926  54.810  1.00 12.47           C  
ATOM   1097  C   ALA A 142      62.715  38.102  54.155  1.00 13.16           C  
ATOM   1098  O   ALA A 142      62.644  36.870  54.122  1.00 13.90           O  
ATOM   1099  CB  ALA A 142      60.480  39.153  53.828  1.00 11.36           C  
ATOM   1100  N   ALA A 143      63.732  38.781  53.633  1.00 13.90           N  
ATOM   1101  CA  ALA A 143      64.860  38.120  52.973  1.00 13.92           C  
ATOM   1102  C   ALA A 143      65.684  37.347  53.985  1.00 13.67           C  
ATOM   1103  O   ALA A 143      66.163  36.248  53.715  1.00 13.58           O  
ATOM   1104  CB  ALA A 143      65.740  39.159  52.268  1.00 14.17           C  
ATOM   1105  N   PHE A 144      65.802  37.931  55.168  1.00 13.75           N  
ATOM   1106  CA  PHE A 144      66.565  37.354  56.259  1.00 13.38           C  
ATOM   1107  C   PHE A 144      65.771  36.395  57.148  1.00 13.58           C  
ATOM   1108  O   PHE A 144      66.298  35.394  57.610  1.00 13.62           O  
ATOM   1109  CB  PHE A 144      67.163  38.495  57.072  1.00 11.92           C  
ATOM   1110  CG  PHE A 144      67.936  39.476  56.237  1.00 10.87           C  
ATOM   1111  CD1 PHE A 144      67.387  40.699  55.892  1.00 10.89           C  
ATOM   1112  CD2 PHE A 144      69.212  39.170  55.785  1.00 10.69           C  
ATOM   1113  CE1 PHE A 144      68.099  41.603  55.106  1.00 10.24           C  
ATOM   1114  CE2 PHE A 144      69.934  40.067  55.000  1.00 10.53           C  
ATOM   1115  CZ  PHE A 144      69.378  41.283  54.661  1.00 10.28           C  
ATOM   1116  N   TYR A 145      64.501  36.699  57.374  1.00 14.71           N  
ATOM   1117  CA  TYR A 145      63.636  35.865  58.204  1.00 15.60           C  
ATOM   1118  C   TYR A 145      62.670  35.088  57.316  1.00 16.95           C  
ATOM   1119  O   TYR A 145      61.447  35.231  57.409  1.00 16.76           O  
ATOM   1120  CB  TYR A 145      62.875  36.737  59.207  1.00 14.62           C  
ATOM   1121  CG  TYR A 145      63.786  37.513  60.137  1.00 14.93           C  
ATOM   1122  CD1 TYR A 145      64.816  36.873  60.822  1.00 14.55           C  
ATOM   1123  CD2 TYR A 145      63.614  38.883  60.347  1.00 15.30           C  
ATOM   1124  CE1 TYR A 145      65.643  37.568  61.690  1.00 14.24           C  
ATOM   1125  CE2 TYR A 145      64.450  39.589  61.225  1.00 15.06           C  
ATOM   1126  CZ  TYR A 145      65.456  38.915  61.889  1.00 14.28           C  
ATOM   1127  OH  TYR A 145      66.264  39.562  62.780  1.00 16.18           O  
ATOM   1128  N   HIS A 146      63.256  34.258  56.462  1.00 17.98           N  
ATOM   1129  CA  HIS A 146      62.546  33.419  55.498  1.00 19.36           C  
ATOM   1130  C   HIS A 146      61.871  32.194  56.100  1.00 19.24           C  
ATOM   1131  O   HIS A 146      61.135  31.490  55.409  1.00 19.36           O  
ATOM   1132  CB  HIS A 146      63.537  32.966  54.432  1.00 21.52           C  
ATOM   1133  CG  HIS A 146      64.910  32.728  54.972  1.00 23.04           C  
ATOM   1134  ND1 HIS A 146      65.252  31.579  55.650  1.00 23.64           N  
ATOM   1135  CD2 HIS A 146      65.998  33.533  55.021  1.00 23.61           C  
ATOM   1136  CE1 HIS A 146      66.488  31.688  56.102  1.00 24.06           C  
ATOM   1137  NE2 HIS A 146      66.963  32.865  55.734  1.00 24.64           N  
ATOM   1138  N   ASP A 147      62.137  31.931  57.376  1.00 19.26           N  
ATOM   1139  CA  ASP A 147      61.554  30.784  58.068  1.00 18.26           C  
ATOM   1140  C   ASP A 147      60.320  31.097  58.909  1.00 18.66           C  
ATOM   1141  O   ASP A 147      59.875  30.256  59.689  1.00 19.45           O  
ATOM   1142  CB  ASP A 147      62.608  30.079  58.927  1.00 16.74           C  
ATOM   1143  CG  ASP A 147      63.408  31.039  59.804  1.00 17.11           C  
ATOM   1144  OD1 ASP A 147      64.296  30.546  60.521  1.00 17.10           O  
ATOM   1145  OD2 ASP A 147      63.181  32.269  59.783  1.00 17.03           O  
ATOM   1146  N   SER A 148      59.794  32.313  58.784  1.00 18.98           N  
ATOM   1147  CA  SER A 148      58.593  32.719  59.520  1.00 18.96           C  
ATOM   1148  C   SER A 148      57.680  33.510  58.585  1.00 19.96           C  
ATOM   1149  O   SER A 148      57.030  34.478  58.984  1.00 20.45           O  
ATOM   1150  CB  SER A 148      58.950  33.535  60.777  1.00 17.08           C  
ATOM   1151  OG  SER A 148      59.648  34.724  60.470  1.00 12.70           O  
ATOM   1152  N   LEU A 149      57.638  33.072  57.329  1.00 21.03           N  
ATOM   1153  CA  LEU A 149      56.829  33.717  56.301  1.00 22.20           C  
ATOM   1154  C   LEU A 149      55.515  32.996  55.988  1.00 23.25           C  
ATOM   1155  O   LEU A 149      54.679  33.532  55.264  1.00 24.54           O  
ATOM   1156  CB  LEU A 149      57.649  33.883  55.014  1.00 22.03           C  
ATOM   1157  CG  LEU A 149      58.949  34.698  55.053  1.00 21.48           C  
ATOM   1158  CD1 LEU A 149      59.554  34.748  53.665  1.00 21.33           C  
ATOM   1159  CD2 LEU A 149      58.691  36.097  55.548  1.00 20.93           C  
ATOM   1160  N   ASP A 150      55.356  31.765  56.475  1.00 23.67           N  
ATOM   1161  CA  ASP A 150      54.123  31.005  56.251  1.00 23.21           C  
ATOM   1162  C   ASP A 150      53.064  31.611  57.159  1.00 23.72           C  
ATOM   1163  O   ASP A 150      52.913  31.208  58.316  1.00 23.68           O  
ATOM   1164  CB  ASP A 150      54.327  29.523  56.596  1.00 22.82           C  
ATOM   1165  CG  ASP A 150      53.057  28.688  56.439  1.00 21.95           C  
ATOM   1166  OD1 ASP A 150      52.080  29.167  55.832  1.00 20.75           O  
ATOM   1167  OD2 ASP A 150      53.044  27.537  56.919  1.00 22.19           O  
ATOM   1168  N   VAL A 151      52.326  32.574  56.615  1.00 24.35           N  
ATOM   1169  CA  VAL A 151      51.288  33.282  57.356  1.00 24.28           C  
ATOM   1170  C   VAL A 151      50.251  32.336  57.968  1.00 24.59           C  
ATOM   1171  O   VAL A 151      49.490  32.738  58.853  1.00 24.51           O  
ATOM   1172  CB  VAL A 151      50.668  34.361  56.481  1.00 24.04           C  
ATOM   1173  CG1 VAL A 151      51.785  35.121  55.771  1.00 23.93           C  
ATOM   1174  CG2 VAL A 151      49.726  33.754  55.480  1.00 24.21           C  
ATOM   1175  N   ASN A 152      50.194  31.105  57.440  1.00 25.19           N  
ATOM   1176  CA  ASN A 152      49.328  30.034  57.968  1.00 25.84           C  
ATOM   1177  C   ASN A 152      49.854  29.117  59.056  1.00 26.32           C  
ATOM   1178  O   ASN A 152      49.064  28.393  59.655  1.00 26.08           O  
ATOM   1179  CB  ASN A 152      48.665  29.158  56.903  1.00 26.56           C  
ATOM   1180  CG  ASN A 152      47.284  29.636  56.545  1.00 28.40           C  
ATOM   1181  OD1 ASN A 152      46.291  29.134  57.094  1.00 30.41           O  
ATOM   1182  ND2 ASN A 152      47.196  30.611  55.645  1.00 28.49           N  
ATOM   1183  N   ASN A 153      51.164  29.083  59.288  1.00 26.61           N  
ATOM   1184  CA  ASN A 153      51.676  28.239  60.357  1.00 26.05           C  
ATOM   1185  C   ASN A 153      51.579  29.038  61.646  1.00 25.02           C  
ATOM   1186  O   ASN A 153      52.208  30.083  61.783  1.00 25.46           O  
ATOM   1187  CB  ASN A 153      53.120  27.835  60.100  1.00 27.29           C  
ATOM   1188  CG  ASN A 153      53.599  26.765  61.058  1.00 28.55           C  
ATOM   1189  OD1 ASN A 153      54.118  25.734  60.640  1.00 28.87           O  
ATOM   1190  ND2 ASN A 153      53.410  26.997  62.352  1.00 28.36           N  
ATOM   1191  N   PRO A 154      50.814  28.536  62.624  1.00 24.15           N  
ATOM   1192  CA  PRO A 154      50.653  29.237  63.901  1.00 23.38           C  
ATOM   1193  C   PRO A 154      51.984  29.580  64.560  1.00 22.00           C  
ATOM   1194  O   PRO A 154      52.159  30.671  65.092  1.00 21.49           O  
ATOM   1195  CB  PRO A 154      49.828  28.245  64.728  1.00 23.10           C  
ATOM   1196  CG  PRO A 154      50.221  26.912  64.151  1.00 23.44           C  
ATOM   1197  CD  PRO A 154      50.195  27.202  62.682  1.00 23.63           C  
ATOM   1198  N   ARG A 155      52.928  28.653  64.488  1.00 21.14           N  
ATOM   1199  CA  ARG A 155      54.238  28.865  65.074  1.00 20.95           C  
ATOM   1200  C   ARG A 155      54.981  29.985  64.345  1.00 19.97           C  
ATOM   1201  O   ARG A 155      55.719  30.751  64.963  1.00 19.77           O  
ATOM   1202  CB  ARG A 155      55.040  27.561  65.068  1.00 21.85           C  
ATOM   1203  CG  ARG A 155      54.413  26.446  65.925  1.00 25.34           C  
ATOM   1204  CD  ARG A 155      53.676  25.372  65.094  1.00 28.40           C  
ATOM   1205  NE  ARG A 155      54.611  24.492  64.388  1.00 30.87           N  
ATOM   1206  CZ  ARG A 155      54.369  23.921  63.212  1.00 32.25           C  
ATOM   1207  NH1 ARG A 155      55.287  23.138  62.650  1.00 32.31           N  
ATOM   1208  NH2 ARG A 155      53.211  24.130  62.597  1.00 32.73           N  
ATOM   1209  N   HIS A 156      54.758  30.098  63.038  1.00 18.44           N  
ATOM   1210  CA  HIS A 156      55.391  31.144  62.245  1.00 17.07           C  
ATOM   1211  C   HIS A 156      54.888  32.512  62.659  1.00 16.85           C  
ATOM   1212  O   HIS A 156      55.644  33.475  62.661  1.00 18.40           O  
ATOM   1213  CB  HIS A 156      55.104  30.960  60.760  1.00 16.09           C  
ATOM   1214  CG  HIS A 156      55.988  29.961  60.093  1.00 14.68           C  
ATOM   1215  ND1 HIS A 156      56.299  28.746  60.661  1.00 14.55           N  
ATOM   1216  CD2 HIS A 156      56.628  29.995  58.902  1.00 13.80           C  
ATOM   1217  CE1 HIS A 156      57.093  28.074  59.848  1.00 14.11           C  
ATOM   1218  NE2 HIS A 156      57.307  28.811  58.773  1.00 13.48           N  
ATOM   1219  N   ARG A 157      53.603  32.609  62.973  1.00 15.91           N  
ATOM   1220  CA  ARG A 157      53.036  33.881  63.381  1.00 16.31           C  
ATOM   1221  C   ARG A 157      53.598  34.343  64.708  1.00 16.39           C  
ATOM   1222  O   ARG A 157      53.834  35.528  64.906  1.00 16.80           O  
ATOM   1223  CB  ARG A 157      51.523  33.795  63.475  1.00 16.30           C  
ATOM   1224  CG  ARG A 157      50.850  33.401  62.188  1.00 17.24           C  
ATOM   1225  CD  ARG A 157      49.374  33.737  62.267  1.00 19.36           C  
ATOM   1226  NE  ARG A 157      48.574  32.856  61.422  1.00 22.39           N  
ATOM   1227  CZ  ARG A 157      48.077  31.688  61.821  1.00 22.88           C  
ATOM   1228  NH1 ARG A 157      47.362  30.952  60.986  1.00 24.98           N  
ATOM   1229  NH2 ARG A 157      48.280  31.259  63.058  1.00 23.22           N  
ATOM   1230  N   GLU A 158      53.827  33.398  65.610  1.00 17.36           N  
ATOM   1231  CA  GLU A 158      54.366  33.701  66.932  1.00 18.69           C  
ATOM   1232  C   GLU A 158      55.775  34.285  66.843  1.00 17.88           C  
ATOM   1233  O   GLU A 158      56.146  35.153  67.623  1.00 17.95           O  
ATOM   1234  CB  GLU A 158      54.387  32.430  67.786  1.00 21.10           C  
ATOM   1235  CG  GLU A 158      54.651  32.692  69.258  1.00 23.86           C  
ATOM   1236  CD  GLU A 158      54.912  31.430  70.072  1.00 25.89           C  
ATOM   1237  OE1 GLU A 158      55.391  30.410  69.511  1.00 26.33           O  
ATOM   1238  OE2 GLU A 158      54.643  31.481  71.294  1.00 26.90           O  
ATOM   1239  N   ILE A 159      56.563  33.764  65.907  1.00 17.58           N  
ATOM   1240  CA  ILE A 159      57.928  34.220  65.679  1.00 17.63           C  
ATOM   1241  C   ILE A 159      57.900  35.609  65.035  1.00 17.47           C  
ATOM   1242  O   ILE A 159      58.561  36.538  65.501  1.00 18.07           O  
ATOM   1243  CB  ILE A 159      58.677  33.239  64.747  1.00 17.76           C  
ATOM   1244  CG1 ILE A 159      58.733  31.851  65.383  1.00 18.11           C  
ATOM   1245  CG2 ILE A 159      60.076  33.739  64.455  1.00 15.87           C  
ATOM   1246  CD1 ILE A 159      59.348  30.797  64.482  1.00 18.85           C  
ATOM   1247  N   ALA A 160      57.106  35.736  63.976  1.00 17.04           N  
ATOM   1248  CA  ALA A 160      56.951  36.981  63.232  1.00 16.13           C  
ATOM   1249  C   ALA A 160      56.414  38.087  64.117  1.00 16.22           C  
ATOM   1250  O   ALA A 160      56.579  39.266  63.821  1.00 16.50           O  
ATOM   1251  CB  ALA A 160      56.018  36.764  62.064  1.00 14.94           C  
ATOM   1252  N   ALA A 161      55.729  37.710  65.186  1.00 16.31           N  
ATOM   1253  CA  ALA A 161      55.187  38.706  66.091  1.00 16.35           C  
ATOM   1254  C   ALA A 161      56.315  39.185  66.979  1.00 15.63           C  
ATOM   1255  O   ALA A 161      56.664  40.359  66.973  1.00 15.69           O  
ATOM   1256  CB  ALA A 161      54.068  38.114  66.934  1.00 16.97           C  
ATOM   1257  N   PHE A 162      56.915  38.241  67.690  1.00 15.20           N  
ATOM   1258  CA  PHE A 162      58.001  38.528  68.606  1.00 15.12           C  
ATOM   1259  C   PHE A 162      59.180  39.241  67.991  1.00 14.68           C  
ATOM   1260  O   PHE A 162      59.759  40.132  68.617  1.00 15.46           O  
ATOM   1261  CB  PHE A 162      58.446  37.255  69.312  1.00 15.79           C  
ATOM   1262  CG  PHE A 162      57.570  36.884  70.473  1.00 17.14           C  
ATOM   1263  CD1 PHE A 162      57.573  37.653  71.630  1.00 16.61           C  
ATOM   1264  CD2 PHE A 162      56.737  35.770  70.412  1.00 17.26           C  
ATOM   1265  CE1 PHE A 162      56.759  37.317  72.709  1.00 17.89           C  
ATOM   1266  CE2 PHE A 162      55.920  35.426  71.485  1.00 17.41           C  
ATOM   1267  CZ  PHE A 162      55.931  36.201  72.637  1.00 17.59           C  
ATOM   1268  N   ARG A 163      59.548  38.857  66.774  1.00 13.96           N  
ATOM   1269  CA  ARG A 163      60.663  39.516  66.104  1.00 13.25           C  
ATOM   1270  C   ARG A 163      60.358  41.005  66.001  1.00 13.09           C  
ATOM   1271  O   ARG A 163      60.975  41.808  66.701  1.00 13.07           O  
ATOM   1272  CB  ARG A 163      60.922  38.910  64.724  1.00 10.90           C  
ATOM   1273  CG  ARG A 163      61.503  37.532  64.787  1.00  9.67           C  
ATOM   1274  CD  ARG A 163      61.795  36.995  63.423  1.00  8.06           C  
ATOM   1275  NE  ARG A 163      62.823  35.972  63.524  1.00  9.63           N  
ATOM   1276  CZ  ARG A 163      62.961  34.952  62.686  1.00 10.60           C  
ATOM   1277  NH1 ARG A 163      63.939  34.069  62.864  1.00  9.86           N  
ATOM   1278  NH2 ARG A 163      62.129  34.819  61.664  1.00 11.87           N  
ATOM   1279  N   LEU A 164      59.342  41.351  65.212  1.00 13.24           N  
ATOM   1280  CA  LEU A 164      58.932  42.745  65.017  1.00 14.03           C  
ATOM   1281  C   LEU A 164      58.813  43.473  66.339  1.00 14.40           C  
ATOM   1282  O   LEU A 164      59.370  44.543  66.507  1.00 16.06           O  
ATOM   1283  CB  LEU A 164      57.590  42.838  64.278  1.00 12.94           C  
ATOM   1284  CG  LEU A 164      57.527  42.487  62.788  1.00 13.27           C  
ATOM   1285  CD1 LEU A 164      56.075  42.439  62.324  1.00 12.73           C  
ATOM   1286  CD2 LEU A 164      58.340  43.471  61.953  1.00 11.58           C  
ATOM   1287  N   LEU A 165      58.113  42.869  67.289  1.00 15.21           N  
ATOM   1288  CA  LEU A 165      57.924  43.467  68.604  1.00 15.61           C  
ATOM   1289  C   LEU A 165      59.242  43.770  69.336  1.00 15.65           C  
ATOM   1290  O   LEU A 165      59.340  44.779  70.046  1.00 16.86           O  
ATOM   1291  CB  LEU A 165      57.056  42.546  69.456  1.00 17.47           C  
ATOM   1292  CG  LEU A 165      56.571  43.045  70.818  1.00 18.74           C  
ATOM   1293  CD1 LEU A 165      55.691  44.278  70.645  1.00 19.34           C  
ATOM   1294  CD2 LEU A 165      55.797  41.924  71.493  1.00 18.92           C  
ATOM   1295  N   SER A 166      60.254  42.925  69.131  1.00 14.05           N  
ATOM   1296  CA  SER A 166      61.559  43.082  69.776  1.00 12.45           C  
ATOM   1297  C   SER A 166      62.581  43.918  69.021  1.00 11.10           C  
ATOM   1298  O   SER A 166      63.345  44.666  69.628  1.00 10.34           O  
ATOM   1299  CB  SER A 166      62.197  41.716  70.009  1.00 13.25           C  
ATOM   1300  OG  SER A 166      61.385  40.890  70.805  1.00 17.02           O  
ATOM   1301  N   LYS A 167      62.618  43.754  67.703  1.00 10.18           N  
ATOM   1302  CA  LYS A 167      63.598  44.435  66.858  1.00  9.08           C  
ATOM   1303  C   LYS A 167      63.232  45.811  66.318  1.00  9.43           C  
ATOM   1304  O   LYS A 167      64.103  46.551  65.861  1.00  9.37           O  
ATOM   1305  CB  LYS A 167      63.988  43.511  65.708  1.00  7.90           C  
ATOM   1306  CG  LYS A 167      64.355  42.104  66.168  1.00  5.58           C  
ATOM   1307  CD  LYS A 167      64.506  41.174  64.998  1.00  3.63           C  
ATOM   1308  CE  LYS A 167      64.777  39.764  65.451  1.00  1.21           C  
ATOM   1309  NZ  LYS A 167      66.094  39.622  66.101  1.00  0.63           N  
ATOM   1310  N   MET A 168      61.957  46.165  66.385  1.00  9.28           N  
ATOM   1311  CA  MET A 168      61.518  47.458  65.878  1.00 10.70           C  
ATOM   1312  C   MET A 168      62.193  48.640  66.547  1.00 10.58           C  
ATOM   1313  O   MET A 168      62.792  49.460  65.858  1.00 12.57           O  
ATOM   1314  CB  MET A 168      59.997  47.580  65.909  1.00 10.33           C  
ATOM   1315  CG  MET A 168      59.356  46.892  64.724  1.00 11.07           C  
ATOM   1316  SD  MET A 168      59.902  47.657  63.197  1.00 13.63           S  
ATOM   1317  CE  MET A 168      59.267  46.567  62.060  1.00 10.74           C  
ATOM   1318  N   PRO A 169      62.116  48.750  67.888  1.00  9.84           N  
ATOM   1319  CA  PRO A 169      62.775  49.886  68.537  1.00  9.07           C  
ATOM   1320  C   PRO A 169      64.287  49.856  68.275  1.00  9.09           C  
ATOM   1321  O   PRO A 169      64.950  50.894  68.235  1.00  9.01           O  
ATOM   1322  CB  PRO A 169      62.426  49.688  70.016  1.00  9.68           C  
ATOM   1323  CG  PRO A 169      62.193  48.229  70.134  1.00 10.15           C  
ATOM   1324  CD  PRO A 169      61.427  47.913  68.883  1.00  9.41           C  
ATOM   1325  N   THR A 170      64.804  48.661  68.009  1.00  8.63           N  
ATOM   1326  CA  THR A 170      66.215  48.473  67.723  1.00  8.07           C  
ATOM   1327  C   THR A 170      66.545  49.062  66.347  1.00  8.87           C  
ATOM   1328  O   THR A 170      67.563  49.738  66.183  1.00  8.98           O  
ATOM   1329  CB  THR A 170      66.571  46.980  67.795  1.00  8.58           C  
ATOM   1330  OG1 THR A 170      66.329  46.501  69.124  1.00  7.66           O  
ATOM   1331  CG2 THR A 170      68.020  46.743  67.441  1.00  7.19           C  
ATOM   1332  N   MET A 171      65.652  48.860  65.379  1.00  8.94           N  
ATOM   1333  CA  MET A 171      65.844  49.376  64.028  1.00  8.07           C  
ATOM   1334  C   MET A 171      65.539  50.868  63.958  1.00  9.08           C  
ATOM   1335  O   MET A 171      66.049  51.582  63.078  1.00  9.24           O  
ATOM   1336  CB  MET A 171      64.978  48.600  63.039  1.00  7.54           C  
ATOM   1337  CG  MET A 171      65.365  47.127  62.930  1.00  7.77           C  
ATOM   1338  SD  MET A 171      64.440  46.151  61.715  1.00 11.21           S  
ATOM   1339  CE  MET A 171      62.888  45.970  62.571  1.00  7.46           C  
ATOM   1340  N   ALA A 172      64.728  51.341  64.903  1.00  8.67           N  
ATOM   1341  CA  ALA A 172      64.349  52.752  64.977  1.00  9.30           C  
ATOM   1342  C   ALA A 172      65.507  53.605  65.537  1.00  9.84           C  
ATOM   1343  O   ALA A 172      65.832  54.681  65.011  1.00  9.97           O  
ATOM   1344  CB  ALA A 172      63.093  52.907  65.837  1.00  6.88           C  
ATOM   1345  N   ALA A 173      66.132  53.112  66.601  1.00  9.95           N  
ATOM   1346  CA  ALA A 173      67.249  53.802  67.218  1.00  9.61           C  
ATOM   1347  C   ALA A 173      68.480  53.741  66.322  1.00 10.59           C  
ATOM   1348  O   ALA A 173      69.413  54.521  66.500  1.00 12.61           O  
ATOM   1349  CB  ALA A 173      67.550  53.199  68.569  1.00  9.76           C  
ATOM   1350  N   MET A 174      68.512  52.787  65.391  1.00 10.70           N  
ATOM   1351  CA  MET A 174      69.632  52.661  64.461  1.00  9.46           C  
ATOM   1352  C   MET A 174      69.419  53.629  63.297  1.00  9.62           C  
ATOM   1353  O   MET A 174      70.380  54.132  62.718  1.00  9.71           O  
ATOM   1354  CB  MET A 174      69.776  51.219  63.952  1.00  9.27           C  
ATOM   1355  CG  MET A 174      70.307  50.231  64.990  1.00  7.48           C  
ATOM   1356  SD  MET A 174      70.234  48.467  64.502  1.00  8.56           S  
ATOM   1357  CE  MET A 174      71.935  48.022  64.493  1.00  7.12           C  
ATOM   1358  N   CYS A 175      68.157  53.885  62.955  1.00  9.97           N  
ATOM   1359  CA  CYS A 175      67.821  54.823  61.877  1.00 10.51           C  
ATOM   1360  C   CYS A 175      68.200  56.239  62.317  1.00 12.34           C  
ATOM   1361  O   CYS A 175      68.485  57.110  61.483  1.00 14.66           O  
ATOM   1362  CB  CYS A 175      66.322  54.759  61.529  1.00  7.86           C  
ATOM   1363  SG  CYS A 175      65.794  53.198  60.736  1.00  3.73           S  
ATOM   1364  N   TYR A 176      68.204  56.451  63.635  1.00 12.47           N  
ATOM   1365  CA  TYR A 176      68.561  57.734  64.229  1.00 11.81           C  
ATOM   1366  C   TYR A 176      70.079  57.877  64.322  1.00 12.17           C  
ATOM   1367  O   TYR A 176      70.630  58.881  63.871  1.00 13.60           O  
ATOM   1368  CB  TYR A 176      67.919  57.881  65.618  1.00 11.43           C  
ATOM   1369  CG  TYR A 176      68.327  59.138  66.374  1.00 11.24           C  
ATOM   1370  CD1 TYR A 176      69.202  59.072  67.459  1.00 10.43           C  
ATOM   1371  CD2 TYR A 176      67.839  60.385  66.011  1.00 10.92           C  
ATOM   1372  CE1 TYR A 176      69.573  60.209  68.160  1.00 10.06           C  
ATOM   1373  CE2 TYR A 176      68.213  61.529  66.706  1.00 11.29           C  
ATOM   1374  CZ  TYR A 176      69.078  61.436  67.779  1.00 11.32           C  
ATOM   1375  OH  TYR A 176      69.460  62.578  68.456  1.00 11.31           O  
ATOM   1376  N   LYS A 177      70.754  56.882  64.902  1.00 11.39           N  
ATOM   1377  CA  LYS A 177      72.211  56.915  65.045  1.00 10.28           C  
ATOM   1378  C   LYS A 177      72.859  57.059  63.694  1.00 10.90           C  
ATOM   1379  O   LYS A 177      73.889  57.713  63.555  1.00 11.17           O  
ATOM   1380  CB  LYS A 177      72.729  55.633  65.688  1.00  9.32           C  
ATOM   1381  CG  LYS A 177      72.427  55.500  67.146  1.00  7.30           C  
ATOM   1382  CD  LYS A 177      73.079  56.595  67.943  1.00  5.75           C  
ATOM   1383  CE  LYS A 177      73.074  56.232  69.397  1.00  5.30           C  
ATOM   1384  NZ  LYS A 177      73.699  57.282  70.224  1.00  7.82           N  
ATOM   1385  N   TYR A 178      72.249  56.436  62.693  1.00 12.03           N  
ATOM   1386  CA  TYR A 178      72.776  56.495  61.340  1.00 12.79           C  
ATOM   1387  C   TYR A 178      72.700  57.904  60.771  1.00 12.48           C  
ATOM   1388  O   TYR A 178      73.722  58.474  60.402  1.00 14.11           O  
ATOM   1389  CB  TYR A 178      72.036  55.515  60.423  1.00 13.05           C  
ATOM   1390  CG  TYR A 178      72.723  55.301  59.083  1.00 13.46           C  
ATOM   1391  CD1 TYR A 178      72.189  55.839  57.905  1.00 13.30           C  
ATOM   1392  CD2 TYR A 178      73.925  54.598  58.999  1.00 10.46           C  
ATOM   1393  CE1 TYR A 178      72.839  55.689  56.689  1.00 11.56           C  
ATOM   1394  CE2 TYR A 178      74.571  54.442  57.789  1.00 10.33           C  
ATOM   1395  CZ  TYR A 178      74.025  54.992  56.642  1.00 10.79           C  
ATOM   1396  OH  TYR A 178      74.678  54.852  55.446  1.00 11.03           O  
ATOM   1397  N   SER A 179      71.500  58.483  60.768  1.00 12.07           N  
ATOM   1398  CA  SER A 179      71.280  59.821  60.213  1.00 11.47           C  
ATOM   1399  C   SER A 179      72.045  60.955  60.879  1.00 11.35           C  
ATOM   1400  O   SER A 179      71.912  62.102  60.461  1.00 12.19           O  
ATOM   1401  CB  SER A 179      69.782  60.163  60.153  1.00 10.82           C  
ATOM   1402  OG  SER A 179      69.211  60.337  61.437  1.00 10.82           O  
ATOM   1403  N   ILE A 180      72.851  60.642  61.896  1.00 10.55           N  
ATOM   1404  CA  ILE A 180      73.632  61.666  62.593  1.00  8.95           C  
ATOM   1405  C   ILE A 180      75.106  61.284  62.739  1.00  9.03           C  
ATOM   1406  O   ILE A 180      75.871  61.960  63.424  1.00  9.33           O  
ATOM   1407  CB  ILE A 180      73.036  62.013  63.988  1.00  7.52           C  
ATOM   1408  CG1 ILE A 180      73.111  60.810  64.928  1.00  4.74           C  
ATOM   1409  CG2 ILE A 180      71.601  62.510  63.841  1.00  6.16           C  
ATOM   1410  CD1 ILE A 180      72.621  61.116  66.309  1.00  3.05           C  
ATOM   1411  N   GLY A 181      75.497  60.189  62.106  1.00  8.47           N  
ATOM   1412  CA  GLY A 181      76.888  59.779  62.165  1.00  8.60           C  
ATOM   1413  C   GLY A 181      77.423  59.329  63.512  1.00  8.30           C  
ATOM   1414  O   GLY A 181      78.600  59.545  63.827  1.00  7.42           O  
ATOM   1415  N   GLN A 182      76.562  58.727  64.314  1.00  8.22           N  
ATOM   1416  CA  GLN A 182      76.933  58.197  65.615  1.00  7.94           C  
ATOM   1417  C   GLN A 182      76.823  56.680  65.538  1.00  8.65           C  
ATOM   1418  O   GLN A 182      75.936  56.146  64.872  1.00 10.52           O  
ATOM   1419  CB  GLN A 182      76.021  58.736  66.702  1.00  7.68           C  
ATOM   1420  CG  GLN A 182      76.311  60.159  67.148  1.00  6.18           C  
ATOM   1421  CD  GLN A 182      75.655  60.428  68.479  1.00  7.08           C  
ATOM   1422  OE1 GLN A 182      75.389  59.504  69.261  1.00  8.00           O  
ATOM   1423  NE2 GLN A 182      75.368  61.689  68.751  1.00  7.32           N  
ATOM   1424  N   PRO A 183      77.692  55.967  66.264  1.00  8.88           N  
ATOM   1425  CA  PRO A 183      77.674  54.505  66.249  1.00  8.50           C  
ATOM   1426  C   PRO A 183      76.382  53.927  66.798  1.00  8.73           C  
ATOM   1427  O   PRO A 183      75.719  54.557  67.618  1.00  9.71           O  
ATOM   1428  CB  PRO A 183      78.877  54.148  67.119  1.00  7.81           C  
ATOM   1429  CG  PRO A 183      78.918  55.247  68.094  1.00  8.58           C  
ATOM   1430  CD  PRO A 183      78.668  56.465  67.246  1.00  9.26           C  
ATOM   1431  N   PHE A 184      76.007  52.751  66.292  1.00  8.80           N  
ATOM   1432  CA  PHE A 184      74.798  52.054  66.729  1.00  8.08           C  
ATOM   1433  C   PHE A 184      75.064  51.501  68.114  1.00  8.08           C  
ATOM   1434  O   PHE A 184      76.211  51.234  68.480  1.00  8.84           O  
ATOM   1435  CB  PHE A 184      74.449  50.874  65.803  1.00  8.11           C  
ATOM   1436  CG  PHE A 184      74.134  51.261  64.382  1.00  8.53           C  
ATOM   1437  CD1 PHE A 184      73.620  52.513  64.071  1.00  9.09           C  
ATOM   1438  CD2 PHE A 184      74.343  50.357  63.351  1.00  8.67           C  
ATOM   1439  CE1 PHE A 184      73.320  52.859  62.754  1.00  8.70           C  
ATOM   1440  CE2 PHE A 184      74.043  50.698  62.029  1.00  9.03           C  
ATOM   1441  CZ  PHE A 184      73.532  51.949  61.734  1.00  8.24           C  
ATOM   1442  N   VAL A 185      73.995  51.300  68.869  1.00  7.61           N  
ATOM   1443  CA  VAL A 185      74.103  50.769  70.210  1.00  6.79           C  
ATOM   1444  C   VAL A 185      73.387  49.415  70.229  1.00  7.21           C  
ATOM   1445  O   VAL A 185      72.308  49.273  69.654  1.00  5.83           O  
ATOM   1446  CB  VAL A 185      73.471  51.759  71.226  1.00  6.00           C  
ATOM   1447  CG1 VAL A 185      73.684  51.294  72.662  1.00  5.96           C  
ATOM   1448  CG2 VAL A 185      74.079  53.132  71.051  1.00  5.56           C  
ATOM   1449  N   TYR A 186      74.025  48.404  70.818  1.00  7.94           N  
ATOM   1450  CA  TYR A 186      73.412  47.074  70.908  1.00  9.36           C  
ATOM   1451  C   TYR A 186      72.377  47.067  72.001  1.00  9.38           C  
ATOM   1452  O   TYR A 186      72.427  47.888  72.914  1.00 10.88           O  
ATOM   1453  CB  TYR A 186      74.444  45.980  71.218  1.00  9.38           C  
ATOM   1454  CG  TYR A 186      75.205  45.499  70.009  1.00 10.32           C  
ATOM   1455  CD1 TYR A 186      74.585  44.729  69.031  1.00  9.35           C  
ATOM   1456  CD2 TYR A 186      76.534  45.864  69.816  1.00 10.61           C  
ATOM   1457  CE1 TYR A 186      75.272  44.342  67.885  1.00 10.21           C  
ATOM   1458  CE2 TYR A 186      77.226  45.487  68.682  1.00  9.29           C  
ATOM   1459  CZ  TYR A 186      76.597  44.733  67.719  1.00 10.73           C  
ATOM   1460  OH  TYR A 186      77.298  44.392  66.579  1.00 12.27           O  
ATOM   1461  N   PRO A 187      71.404  46.157  71.914  1.00  9.63           N  
ATOM   1462  CA  PRO A 187      70.399  46.132  72.972  1.00 10.40           C  
ATOM   1463  C   PRO A 187      71.086  45.702  74.257  1.00 12.10           C  
ATOM   1464  O   PRO A 187      72.222  45.216  74.226  1.00 13.40           O  
ATOM   1465  CB  PRO A 187      69.420  45.074  72.479  1.00  9.45           C  
ATOM   1466  CG  PRO A 187      69.543  45.161  70.989  1.00  9.36           C  
ATOM   1467  CD  PRO A 187      71.030  45.256  70.812  1.00  9.93           C  
ATOM   1468  N   ARG A 188      70.432  45.954  75.386  1.00 13.45           N  
ATOM   1469  CA  ARG A 188      70.958  45.585  76.698  1.00 13.50           C  
ATOM   1470  C   ARG A 188      69.834  44.948  77.496  1.00 14.47           C  
ATOM   1471  O   ARG A 188      68.824  45.581  77.806  1.00 15.13           O  
ATOM   1472  CB  ARG A 188      71.498  46.808  77.420  1.00 13.22           C  
ATOM   1473  CG  ARG A 188      72.821  47.294  76.898  1.00 12.21           C  
ATOM   1474  CD  ARG A 188      73.905  46.841  77.821  1.00 14.29           C  
ATOM   1475  NE  ARG A 188      73.619  47.238  79.200  1.00 15.56           N  
ATOM   1476  CZ  ARG A 188      73.544  48.499  79.623  1.00 16.42           C  
ATOM   1477  NH1 ARG A 188      73.278  48.763  80.896  1.00 15.01           N  
ATOM   1478  NH2 ARG A 188      73.747  49.499  78.775  1.00 17.68           N  
ATOM   1479  N   ASN A 189      70.011  43.674  77.801  1.00 15.73           N  
ATOM   1480  CA  ASN A 189      69.022  42.907  78.531  1.00 16.62           C  
ATOM   1481  C   ASN A 189      68.674  43.447  79.912  1.00 17.93           C  
ATOM   1482  O   ASN A 189      67.543  43.287  80.373  1.00 19.79           O  
ATOM   1483  CB  ASN A 189      69.476  41.456  78.619  1.00 16.10           C  
ATOM   1484  CG  ASN A 189      69.653  40.828  77.257  1.00 15.78           C  
ATOM   1485  OD1 ASN A 189      70.023  41.503  76.295  1.00 17.50           O  
ATOM   1486  ND2 ASN A 189      69.385  39.533  77.163  1.00 15.95           N  
ATOM   1487  N   ASP A 190      69.625  44.111  80.559  1.00 19.07           N  
ATOM   1488  CA  ASP A 190      69.395  44.667  81.894  1.00 19.91           C  
ATOM   1489  C   ASP A 190      68.442  45.866  81.878  1.00 19.92           C  
ATOM   1490  O   ASP A 190      67.799  46.182  82.885  1.00 20.58           O  
ATOM   1491  CB  ASP A 190      70.729  45.059  82.537  1.00 21.18           C  
ATOM   1492  CG  ASP A 190      71.483  46.088  81.727  1.00 22.94           C  
ATOM   1493  OD1 ASP A 190      71.839  45.786  80.571  1.00 24.66           O  
ATOM   1494  OD2 ASP A 190      71.706  47.205  82.239  1.00 24.54           O  
ATOM   1495  N   LEU A 191      68.353  46.520  80.724  1.00 19.23           N  
ATOM   1496  CA  LEU A 191      67.494  47.681  80.553  1.00 18.01           C  
ATOM   1497  C   LEU A 191      66.062  47.285  80.199  1.00 18.04           C  
ATOM   1498  O   LEU A 191      65.807  46.176  79.711  1.00 18.46           O  
ATOM   1499  CB  LEU A 191      68.066  48.582  79.467  1.00 15.99           C  
ATOM   1500  CG  LEU A 191      69.511  48.980  79.719  1.00 15.61           C  
ATOM   1501  CD1 LEU A 191      70.078  49.613  78.493  1.00 14.85           C  
ATOM   1502  CD2 LEU A 191      69.596  49.915  80.899  1.00 14.62           C  
ATOM   1503  N   SER A 192      65.135  48.197  80.481  1.00 17.05           N  
ATOM   1504  CA  SER A 192      63.714  48.011  80.201  1.00 16.43           C  
ATOM   1505  C   SER A 192      63.451  48.248  78.712  1.00 16.06           C  
ATOM   1506  O   SER A 192      64.365  48.608  77.975  1.00 17.02           O  
ATOM   1507  CB  SER A 192      62.892  49.001  81.043  1.00 15.65           C  
ATOM   1508  OG  SER A 192      63.368  50.338  80.919  1.00 15.22           O  
ATOM   1509  N   TYR A 193      62.217  48.052  78.262  1.00 14.68           N  
ATOM   1510  CA  TYR A 193      61.905  48.284  76.855  1.00 14.20           C  
ATOM   1511  C   TYR A 193      62.105  49.769  76.500  1.00 14.09           C  
ATOM   1512  O   TYR A 193      62.771  50.089  75.517  1.00 15.06           O  
ATOM   1513  CB  TYR A 193      60.474  47.826  76.539  1.00 12.48           C  
ATOM   1514  CG  TYR A 193      60.148  47.669  75.061  1.00 11.16           C  
ATOM   1515  CD1 TYR A 193      60.498  46.515  74.368  1.00 11.34           C  
ATOM   1516  CD2 TYR A 193      59.430  48.645  74.378  1.00 11.31           C  
ATOM   1517  CE1 TYR A 193      60.131  46.332  73.034  1.00 11.74           C  
ATOM   1518  CE2 TYR A 193      59.060  48.473  73.047  1.00 10.97           C  
ATOM   1519  CZ  TYR A 193      59.410  47.315  72.383  1.00 11.79           C  
ATOM   1520  OH  TYR A 193      59.012  47.125  71.076  1.00 12.51           O  
ATOM   1521  N   ALA A 194      61.576  50.665  77.334  1.00 14.36           N  
ATOM   1522  CA  ALA A 194      61.683  52.109  77.112  1.00 14.19           C  
ATOM   1523  C   ALA A 194      63.073  52.636  77.421  1.00 14.03           C  
ATOM   1524  O   ALA A 194      63.651  53.373  76.625  1.00 13.79           O  
ATOM   1525  CB  ALA A 194      60.662  52.844  77.951  1.00 15.47           C  
ATOM   1526  N   GLY A 195      63.587  52.278  78.594  1.00 13.50           N  
ATOM   1527  CA  GLY A 195      64.913  52.707  78.987  1.00 13.22           C  
ATOM   1528  C   GLY A 195      65.954  52.242  77.987  1.00 13.83           C  
ATOM   1529  O   GLY A 195      66.898  52.977  77.692  1.00 15.12           O  
ATOM   1530  N   ASN A 196      65.774  51.036  77.447  1.00 13.10           N  
ATOM   1531  CA  ASN A 196      66.708  50.491  76.465  1.00 12.97           C  
ATOM   1532  C   ASN A 196      66.618  51.292  75.182  1.00 13.87           C  
ATOM   1533  O   ASN A 196      67.643  51.648  74.594  1.00 15.59           O  
ATOM   1534  CB  ASN A 196      66.417  49.023  76.165  1.00 11.84           C  
ATOM   1535  CG  ASN A 196      67.471  48.390  75.282  1.00 11.26           C  
ATOM   1536  OD1 ASN A 196      68.672  48.551  75.515  1.00  9.10           O  
ATOM   1537  ND2 ASN A 196      67.027  47.657  74.263  1.00  9.94           N  
ATOM   1538  N   PHE A 197      65.399  51.577  74.734  1.00 13.16           N  
ATOM   1539  CA  PHE A 197      65.246  52.366  73.518  1.00 13.06           C  
ATOM   1540  C   PHE A 197      65.885  53.736  73.717  1.00 12.45           C  
ATOM   1541  O   PHE A 197      66.427  54.323  72.785  1.00 13.80           O  
ATOM   1542  CB  PHE A 197      63.776  52.532  73.125  1.00 12.38           C  
ATOM   1543  CG  PHE A 197      63.578  53.404  71.917  1.00 11.80           C  
ATOM   1544  CD1 PHE A 197      64.076  53.014  70.673  1.00 11.05           C  
ATOM   1545  CD2 PHE A 197      62.927  54.633  72.026  1.00 10.62           C  
ATOM   1546  CE1 PHE A 197      63.927  53.842  69.550  1.00 11.40           C  
ATOM   1547  CE2 PHE A 197      62.775  55.468  70.912  1.00 10.43           C  
ATOM   1548  CZ  PHE A 197      63.277  55.071  69.671  1.00 10.77           C  
ATOM   1549  N   LEU A 198      65.814  54.247  74.937  1.00 11.20           N  
ATOM   1550  CA  LEU A 198      66.409  55.532  75.225  1.00 10.48           C  
ATOM   1551  C   LEU A 198      67.904  55.375  75.117  1.00 10.59           C  
ATOM   1552  O   LEU A 198      68.572  56.194  74.498  1.00 11.91           O  
ATOM   1553  CB  LEU A 198      66.016  56.021  76.623  1.00  9.83           C  
ATOM   1554  CG  LEU A 198      64.672  56.748  76.695  1.00  8.90           C  
ATOM   1555  CD1 LEU A 198      64.372  57.178  78.118  1.00  8.83           C  
ATOM   1556  CD2 LEU A 198      64.707  57.947  75.778  1.00  8.41           C  
ATOM   1557  N   ASN A 199      68.420  54.275  75.651  1.00 10.25           N  
ATOM   1558  CA  ASN A 199      69.855  54.025  75.617  1.00  9.90           C  
ATOM   1559  C   ASN A 199      70.363  53.811  74.199  1.00  9.64           C  
ATOM   1560  O   ASN A 199      71.413  54.328  73.823  1.00 10.58           O  
ATOM   1561  CB  ASN A 199      70.214  52.819  76.485  1.00  9.26           C  
ATOM   1562  CG  ASN A 199      71.700  52.749  76.802  1.00 10.77           C  
ATOM   1563  OD1 ASN A 199      72.418  51.858  76.324  1.00 10.79           O  
ATOM   1564  ND2 ASN A 199      72.173  53.696  77.610  1.00  9.49           N  
ATOM   1565  N   MET A 200      69.627  53.043  73.409  1.00  9.19           N  
ATOM   1566  CA  MET A 200      70.042  52.791  72.040  1.00  8.54           C  
ATOM   1567  C   MET A 200      69.956  54.053  71.209  1.00  8.06           C  
ATOM   1568  O   MET A 200      70.693  54.209  70.241  1.00  7.38           O  
ATOM   1569  CB  MET A 200      69.175  51.718  71.402  1.00  8.98           C  
ATOM   1570  CG  MET A 200      69.387  50.339  71.952  1.00  8.34           C  
ATOM   1571  SD  MET A 200      68.542  49.171  70.906  1.00 11.83           S  
ATOM   1572  CE  MET A 200      66.806  49.608  71.218  1.00  8.20           C  
ATOM   1573  N   MET A 201      69.048  54.943  71.600  1.00  7.36           N  
ATOM   1574  CA  MET A 201      68.819  56.206  70.909  1.00  8.32           C  
ATOM   1575  C   MET A 201      69.878  57.271  71.156  1.00  9.46           C  
ATOM   1576  O   MET A 201      70.282  57.981  70.233  1.00  9.72           O  
ATOM   1577  CB  MET A 201      67.485  56.807  71.359  1.00  8.36           C  
ATOM   1578  CG  MET A 201      66.287  56.422  70.557  1.00  9.08           C  
ATOM   1579  SD  MET A 201      66.208  57.288  69.016  1.00  8.72           S  
ATOM   1580  CE  MET A 201      65.764  58.898  69.554  1.00  7.70           C  
ATOM   1581  N   PHE A 202      70.327  57.380  72.401  1.00  9.26           N  
ATOM   1582  CA  PHE A 202      71.255  58.435  72.754  1.00  9.83           C  
ATOM   1583  C   PHE A 202      72.687  58.132  73.156  1.00 10.33           C  
ATOM   1584  O   PHE A 202      73.588  58.881  72.792  1.00 12.09           O  
ATOM   1585  CB  PHE A 202      70.601  59.331  73.812  1.00  8.94           C  
ATOM   1586  CG  PHE A 202      69.387  60.086  73.312  1.00  9.60           C  
ATOM   1587  CD1 PHE A 202      68.129  59.875  73.880  1.00 10.11           C  
ATOM   1588  CD2 PHE A 202      69.502  61.018  72.281  1.00  8.25           C  
ATOM   1589  CE1 PHE A 202      67.003  60.583  73.430  1.00  7.99           C  
ATOM   1590  CE2 PHE A 202      68.385  61.728  71.829  1.00  7.91           C  
ATOM   1591  CZ  PHE A 202      67.137  61.508  72.403  1.00  7.31           C  
ATOM   1592  N   SER A 203      72.916  57.067  73.911  1.00  9.66           N  
ATOM   1593  CA  SER A 203      74.274  56.749  74.361  1.00  9.75           C  
ATOM   1594  C   SER A 203      75.333  56.560  73.270  1.00  9.20           C  
ATOM   1595  O   SER A 203      75.035  56.146  72.144  1.00  9.80           O  
ATOM   1596  CB  SER A 203      74.259  55.490  75.209  1.00  8.90           C  
ATOM   1597  OG  SER A 203      74.099  54.371  74.368  1.00 10.08           O  
ATOM   1598  N   THR A 204      76.582  56.824  73.651  1.00  8.46           N  
ATOM   1599  CA  THR A 204      77.742  56.673  72.774  1.00  7.89           C  
ATOM   1600  C   THR A 204      78.754  55.849  73.552  1.00  7.27           C  
ATOM   1601  O   THR A 204      78.544  55.527  74.708  1.00  6.40           O  
ATOM   1602  CB  THR A 204      78.448  58.029  72.464  1.00  7.30           C  
ATOM   1603  OG1 THR A 204      79.161  58.463  73.626  1.00  7.52           O  
ATOM   1604  CG2 THR A 204      77.456  59.114  72.034  1.00  6.03           C  
ATOM   1605  N   PRO A 205      79.841  55.442  72.899  1.00  9.05           N  
ATOM   1606  CA  PRO A 205      80.916  54.651  73.523  1.00  9.49           C  
ATOM   1607  C   PRO A 205      81.849  55.521  74.373  1.00 10.75           C  
ATOM   1608  O   PRO A 205      82.724  55.013  75.070  1.00  9.85           O  
ATOM   1609  CB  PRO A 205      81.674  54.116  72.319  1.00  7.63           C  
ATOM   1610  CG  PRO A 205      80.621  54.027  71.270  1.00  9.48           C  
ATOM   1611  CD  PRO A 205      79.880  55.306  71.433  1.00  8.47           C  
ATOM   1612  N   CYS A 206      81.634  56.835  74.303  1.00 13.44           N  
ATOM   1613  CA  CYS A 206      82.442  57.831  74.995  1.00 15.15           C  
ATOM   1614  C   CYS A 206      82.111  58.074  76.466  1.00 17.89           C  
ATOM   1615  O   CYS A 206      83.002  58.393  77.254  1.00 18.31           O  
ATOM   1616  CB  CYS A 206      82.375  59.143  74.218  1.00 13.72           C  
ATOM   1617  SG  CYS A 206      82.684  58.927  72.450  1.00  9.14           S  
ATOM   1618  N   GLU A 207      80.842  57.937  76.842  1.00 20.00           N  
ATOM   1619  CA  GLU A 207      80.455  58.156  78.233  1.00 23.19           C  
ATOM   1620  C   GLU A 207      79.287  57.283  78.698  1.00 25.30           C  
ATOM   1621  O   GLU A 207      78.494  56.797  77.889  1.00 26.67           O  
ATOM   1622  CB  GLU A 207      80.112  59.634  78.469  1.00 24.18           C  
ATOM   1623  CG  GLU A 207      78.933  60.157  77.652  1.00 25.16           C  
ATOM   1624  CD  GLU A 207      78.348  61.440  78.215  1.00 25.97           C  
ATOM   1625  OE1 GLU A 207      79.082  62.448  78.321  1.00 27.37           O  
ATOM   1626  OE2 GLU A 207      77.148  61.437  78.560  1.00 26.31           O  
ATOM   1627  N   PRO A 208      79.174  57.066  80.019  1.00 26.36           N  
ATOM   1628  CA  PRO A 208      78.095  56.254  80.588  1.00 26.88           C  
ATOM   1629  C   PRO A 208      76.821  57.058  80.454  1.00 27.14           C  
ATOM   1630  O   PRO A 208      76.791  58.235  80.802  1.00 28.13           O  
ATOM   1631  CB  PRO A 208      78.502  56.140  82.050  1.00 27.41           C  
ATOM   1632  CG  PRO A 208      79.136  57.488  82.307  1.00 27.81           C  
ATOM   1633  CD  PRO A 208      80.022  57.627  81.085  1.00 26.67           C  
ATOM   1634  N   TYR A 209      75.780  56.430  79.934  1.00 27.27           N  
ATOM   1635  CA  TYR A 209      74.508  57.106  79.737  1.00 27.59           C  
ATOM   1636  C   TYR A 209      73.560  56.927  80.924  1.00 28.63           C  
ATOM   1637  O   TYR A 209      73.378  55.817  81.431  1.00 29.15           O  
ATOM   1638  CB  TYR A 209      73.866  56.601  78.448  1.00 26.41           C  
ATOM   1639  CG  TYR A 209      72.523  57.203  78.131  1.00 25.42           C  
ATOM   1640  CD1 TYR A 209      71.355  56.467  78.304  1.00 25.06           C  
ATOM   1641  CD2 TYR A 209      72.416  58.501  77.643  1.00 24.77           C  
ATOM   1642  CE1 TYR A 209      70.121  57.005  77.999  1.00 25.08           C  
ATOM   1643  CE2 TYR A 209      71.182  59.049  77.335  1.00 24.37           C  
ATOM   1644  CZ  TYR A 209      70.042  58.296  77.516  1.00 25.01           C  
ATOM   1645  OH  TYR A 209      68.815  58.833  77.217  1.00 25.90           O  
ATOM   1646  N   GLU A 210      72.972  58.035  81.370  1.00 29.12           N  
ATOM   1647  CA  GLU A 210      72.038  58.025  82.491  1.00 29.53           C  
ATOM   1648  C   GLU A 210      70.594  58.020  81.993  1.00 29.27           C  
ATOM   1649  O   GLU A 210      70.149  58.968  81.341  1.00 29.55           O  
ATOM   1650  CB  GLU A 210      72.273  59.242  83.402  1.00 30.63           C  
ATOM   1651  CG  GLU A 210      73.489  59.127  84.332  1.00 32.62           C  
ATOM   1652  CD  GLU A 210      74.558  60.192  84.086  1.00 34.10           C  
ATOM   1653  OE1 GLU A 210      75.752  59.887  84.296  1.00 34.55           O  
ATOM   1654  OE2 GLU A 210      74.217  61.335  83.699  1.00 34.76           O  
ATOM   1655  N   VAL A 211      69.868  56.944  82.292  1.00 28.77           N  
ATOM   1656  CA  VAL A 211      68.469  56.828  81.875  1.00 28.00           C  
ATOM   1657  C   VAL A 211      67.561  57.444  82.934  1.00 27.18           C  
ATOM   1658  O   VAL A 211      67.296  56.815  83.959  1.00 27.59           O  
ATOM   1659  CB  VAL A 211      68.032  55.348  81.679  1.00 28.29           C  
ATOM   1660  CG1 VAL A 211      66.669  55.296  81.017  1.00 27.79           C  
ATOM   1661  CG2 VAL A 211      69.063  54.575  80.857  1.00 28.85           C  
ATOM   1662  N   ASN A 212      67.110  58.676  82.696  1.00 25.73           N  
ATOM   1663  CA  ASN A 212      66.222  59.367  83.626  1.00 23.78           C  
ATOM   1664  C   ASN A 212      64.914  58.585  83.704  1.00 22.37           C  
ATOM   1665  O   ASN A 212      64.285  58.310  82.681  1.00 22.26           O  
ATOM   1666  CB  ASN A 212      65.958  60.795  83.135  1.00 24.52           C  
ATOM   1667  CG  ASN A 212      65.264  61.677  84.179  1.00 25.43           C  
ATOM   1668  OD1 ASN A 212      65.419  62.899  84.164  1.00 26.45           O  
ATOM   1669  ND2 ASN A 212      64.492  61.067  85.071  1.00 24.31           N  
ATOM   1670  N   PRO A 213      64.510  58.186  84.924  1.00 21.58           N  
ATOM   1671  CA  PRO A 213      63.279  57.425  85.181  1.00 20.55           C  
ATOM   1672  C   PRO A 213      62.032  58.161  84.705  1.00 19.26           C  
ATOM   1673  O   PRO A 213      61.041  57.538  84.311  1.00 18.99           O  
ATOM   1674  CB  PRO A 213      63.279  57.286  86.705  1.00 20.45           C  
ATOM   1675  CG  PRO A 213      64.738  57.288  87.047  1.00 21.09           C  
ATOM   1676  CD  PRO A 213      65.247  58.408  86.181  1.00 21.42           C  
ATOM   1677  N   ILE A 214      62.086  59.490  84.772  1.00 17.59           N  
ATOM   1678  CA  ILE A 214      60.979  60.341  84.346  1.00 15.99           C  
ATOM   1679  C   ILE A 214      60.785  60.225  82.836  1.00 15.29           C  
ATOM   1680  O   ILE A 214      59.658  60.091  82.342  1.00 15.72           O  
ATOM   1681  CB  ILE A 214      61.238  61.815  84.730  1.00 14.58           C  
ATOM   1682  CG1 ILE A 214      61.422  61.933  86.247  1.00 14.18           C  
ATOM   1683  CG2 ILE A 214      60.112  62.706  84.238  1.00 14.26           C  
ATOM   1684  CD1 ILE A 214      60.450  61.101  87.055  1.00 13.26           C  
ATOM   1685  N   LEU A 215      61.899  60.243  82.113  1.00 14.30           N  
ATOM   1686  CA  LEU A 215      61.879  60.133  80.665  1.00 13.10           C  
ATOM   1687  C   LEU A 215      61.546  58.708  80.283  1.00 13.17           C  
ATOM   1688  O   LEU A 215      60.788  58.466  79.340  1.00 11.94           O  
ATOM   1689  CB  LEU A 215      63.229  60.541  80.098  1.00 12.10           C  
ATOM   1690  CG  LEU A 215      63.715  61.850  80.710  1.00 11.90           C  
ATOM   1691  CD1 LEU A 215      64.982  62.291  80.015  1.00 12.36           C  
ATOM   1692  CD2 LEU A 215      62.633  62.916  80.606  1.00 11.16           C  
ATOM   1693  N   GLU A 216      62.073  57.773  81.070  1.00 14.55           N  
ATOM   1694  CA  GLU A 216      61.851  56.343  80.874  1.00 15.60           C  
ATOM   1695  C   GLU A 216      60.355  56.018  80.855  1.00 16.77           C  
ATOM   1696  O   GLU A 216      59.861  55.372  79.922  1.00 16.67           O  
ATOM   1697  CB  GLU A 216      62.555  55.576  81.989  1.00 15.02           C  
ATOM   1698  CG  GLU A 216      62.425  54.079  81.912  1.00 14.15           C  
ATOM   1699  CD  GLU A 216      63.252  53.356  82.964  1.00 14.82           C  
ATOM   1700  OE1 GLU A 216      63.232  52.109  82.946  1.00 14.54           O  
ATOM   1701  OE2 GLU A 216      63.930  54.014  83.793  1.00 13.81           O  
ATOM   1702  N   ARG A 217      59.640  56.490  81.878  1.00 18.42           N  
ATOM   1703  CA  ARG A 217      58.198  56.278  81.994  1.00 19.97           C  
ATOM   1704  C   ARG A 217      57.461  57.083  80.917  1.00 20.60           C  
ATOM   1705  O   ARG A 217      56.523  56.580  80.287  1.00 20.65           O  
ATOM   1706  CB  ARG A 217      57.705  56.688  83.384  1.00 21.41           C  
ATOM   1707  CG  ARG A 217      56.248  56.358  83.637  1.00 23.71           C  
ATOM   1708  CD  ARG A 217      55.650  57.259  84.700  1.00 27.32           C  
ATOM   1709  NE  ARG A 217      55.879  56.784  86.061  1.00 30.86           N  
ATOM   1710  CZ  ARG A 217      55.566  57.479  87.153  1.00 32.73           C  
ATOM   1711  NH1 ARG A 217      55.804  56.973  88.361  1.00 33.63           N  
ATOM   1712  NH2 ARG A 217      55.026  58.689  87.039  1.00 32.85           N  
ATOM   1713  N   ALA A 218      57.883  58.332  80.713  1.00 20.52           N  
ATOM   1714  CA  ALA A 218      57.279  59.186  79.700  1.00 20.47           C  
ATOM   1715  C   ALA A 218      57.297  58.453  78.354  1.00 20.77           C  
ATOM   1716  O   ALA A 218      56.248  58.207  77.765  1.00 21.20           O  
ATOM   1717  CB  ALA A 218      58.041  60.509  79.605  1.00 20.60           C  
ATOM   1718  N   MET A 219      58.488  58.052  77.908  1.00 20.57           N  
ATOM   1719  CA  MET A 219      58.654  57.331  76.644  1.00 20.00           C  
ATOM   1720  C   MET A 219      57.727  56.126  76.607  1.00 19.65           C  
ATOM   1721  O   MET A 219      57.034  55.888  75.617  1.00 19.68           O  
ATOM   1722  CB  MET A 219      60.109  56.872  76.481  1.00 19.13           C  
ATOM   1723  CG  MET A 219      60.366  55.955  75.290  1.00 17.67           C  
ATOM   1724  SD  MET A 219      59.957  56.728  73.724  1.00 19.19           S  
ATOM   1725  CE  MET A 219      60.984  58.244  73.836  1.00 16.77           C  
ATOM   1726  N   ASP A 220      57.731  55.370  77.699  1.00 19.56           N  
ATOM   1727  CA  ASP A 220      56.892  54.187  77.843  1.00 19.05           C  
ATOM   1728  C   ASP A 220      55.447  54.612  77.558  1.00 17.80           C  
ATOM   1729  O   ASP A 220      54.794  54.042  76.682  1.00 18.19           O  
ATOM   1730  CB  ASP A 220      57.045  53.628  79.272  1.00 20.68           C  
ATOM   1731  CG  ASP A 220      56.328  52.296  79.485  1.00 22.83           C  
ATOM   1732  OD1 ASP A 220      55.925  52.022  80.637  1.00 23.91           O  
ATOM   1733  OD2 ASP A 220      56.182  51.511  78.525  1.00 23.41           O  
ATOM   1734  N   ARG A 221      54.995  55.681  78.219  1.00 15.59           N  
ATOM   1735  CA  ARG A 221      53.633  56.183  78.033  1.00 13.47           C  
ATOM   1736  C   ARG A 221      53.332  56.520  76.584  1.00 12.08           C  
ATOM   1737  O   ARG A 221      52.226  56.264  76.112  1.00 12.31           O  
ATOM   1738  CB  ARG A 221      53.365  57.408  78.907  1.00 13.50           C  
ATOM   1739  CG  ARG A 221      53.109  57.104  80.374  1.00 14.01           C  
ATOM   1740  CD  ARG A 221      52.908  58.403  81.149  1.00 15.27           C  
ATOM   1741  NE  ARG A 221      52.743  58.192  82.586  1.00 17.45           N  
ATOM   1742  CZ  ARG A 221      52.980  59.108  83.526  1.00 17.59           C  
ATOM   1743  NH1 ARG A 221      52.795  58.799  84.801  1.00 18.25           N  
ATOM   1744  NH2 ARG A 221      53.408  60.323  83.208  1.00 17.36           N  
ATOM   1745  N   ILE A 222      54.308  57.095  75.878  1.00 10.08           N  
ATOM   1746  CA  ILE A 222      54.113  57.444  74.470  1.00  7.37           C  
ATOM   1747  C   ILE A 222      53.811  56.164  73.715  1.00  7.31           C  
ATOM   1748  O   ILE A 222      52.930  56.133  72.862  1.00  6.80           O  
ATOM   1749  CB  ILE A 222      55.361  58.138  73.853  1.00  5.98           C  
ATOM   1750  CG1 ILE A 222      55.492  59.557  74.398  1.00  5.11           C  
ATOM   1751  CG2 ILE A 222      55.260  58.190  72.339  1.00  3.86           C  
ATOM   1752  CD1 ILE A 222      56.765  60.266  73.983  1.00  5.43           C  
ATOM   1753  N   LEU A 223      54.481  55.085  74.109  1.00  7.06           N  
ATOM   1754  CA  LEU A 223      54.292  53.805  73.456  1.00  7.15           C  
ATOM   1755  C   LEU A 223      52.920  53.181  73.698  1.00  8.07           C  
ATOM   1756  O   LEU A 223      52.254  52.773  72.745  1.00  9.47           O  
ATOM   1757  CB  LEU A 223      55.430  52.854  73.823  1.00  7.02           C  
ATOM   1758  CG  LEU A 223      56.821  53.365  73.411  1.00  6.95           C  
ATOM   1759  CD1 LEU A 223      57.882  52.328  73.734  1.00  7.42           C  
ATOM   1760  CD2 LEU A 223      56.849  53.698  71.932  1.00  4.39           C  
ATOM   1761  N   ILE A 224      52.473  53.135  74.951  1.00  8.17           N  
ATOM   1762  CA  ILE A 224      51.160  52.567  75.268  1.00  8.00           C  
ATOM   1763  C   ILE A 224      50.079  53.357  74.526  1.00  9.25           C  
ATOM   1764  O   ILE A 224      49.142  52.789  73.975  1.00 10.22           O  
ATOM   1765  CB  ILE A 224      50.831  52.690  76.777  1.00  7.76           C  
ATOM   1766  CG1 ILE A 224      51.935  52.062  77.631  1.00  7.64           C  
ATOM   1767  CG2 ILE A 224      49.481  52.044  77.073  1.00  6.69           C  
ATOM   1768  CD1 ILE A 224      51.822  52.356  79.137  1.00  5.11           C  
ATOM   1769  N   LEU A 225      50.234  54.678  74.525  1.00  9.73           N  
ATOM   1770  CA  LEU A 225      49.291  55.603  73.899  1.00  9.82           C  
ATOM   1771  C   LEU A 225      49.271  55.591  72.370  1.00  9.87           C  
ATOM   1772  O   LEU A 225      48.402  56.217  71.761  1.00  8.86           O  
ATOM   1773  CB  LEU A 225      49.556  57.022  74.417  1.00 10.46           C  
ATOM   1774  CG  LEU A 225      49.405  57.229  75.934  1.00  9.65           C  
ATOM   1775  CD1 LEU A 225      50.032  58.535  76.350  1.00 10.40           C  
ATOM   1776  CD2 LEU A 225      47.954  57.214  76.325  1.00  9.51           C  
ATOM   1777  N   HIS A 226      50.241  54.907  71.758  1.00  9.39           N  
ATOM   1778  CA  HIS A 226      50.312  54.801  70.299  1.00  9.13           C  
ATOM   1779  C   HIS A 226      50.221  53.343  69.833  1.00  8.78           C  
ATOM   1780  O   HIS A 226      50.388  53.054  68.651  1.00  9.61           O  
ATOM   1781  CB  HIS A 226      51.606  55.438  69.766  1.00  9.46           C  
ATOM   1782  CG  HIS A 226      51.634  56.935  69.860  1.00 10.55           C  
ATOM   1783  ND1 HIS A 226      52.369  57.609  70.813  1.00 11.62           N  
ATOM   1784  CD2 HIS A 226      51.003  57.890  69.133  1.00 10.33           C  
ATOM   1785  CE1 HIS A 226      52.186  58.911  70.673  1.00 10.69           C  
ATOM   1786  NE2 HIS A 226      51.361  59.109  69.660  1.00  9.88           N  
ATOM   1787  N   ALA A 227      49.887  52.442  70.752  1.00  7.69           N  
ATOM   1788  CA  ALA A 227      49.802  51.016  70.457  1.00  6.75           C  
ATOM   1789  C   ALA A 227      48.814  50.620  69.362  1.00  6.79           C  
ATOM   1790  O   ALA A 227      49.179  49.955  68.390  1.00  5.23           O  
ATOM   1791  CB  ALA A 227      49.515  50.247  71.737  1.00  6.05           C  
ATOM   1792  N   ASP A 228      47.549  50.973  69.550  1.00  7.51           N  
ATOM   1793  CA  ASP A 228      46.530  50.647  68.560  1.00  8.50           C  
ATOM   1794  C   ASP A 228      45.476  51.725  68.495  1.00  9.74           C  
ATOM   1795  O   ASP A 228      45.279  52.487  69.446  1.00  9.16           O  
ATOM   1796  CB  ASP A 228      45.868  49.297  68.849  1.00  7.88           C  
ATOM   1797  CG  ASP A 228      45.096  48.764  67.656  1.00  8.38           C  
ATOM   1798  OD1 ASP A 228      43.970  48.271  67.849  1.00  7.37           O  
ATOM   1799  OD2 ASP A 228      45.612  48.841  66.519  1.00  8.88           O  
ATOM   1800  N   HIS A 229      44.785  51.773  67.365  1.00 11.86           N  
ATOM   1801  CA  HIS A 229      43.758  52.770  67.174  1.00 14.18           C  
ATOM   1802  C   HIS A 229      42.714  52.293  66.181  1.00 14.84           C  
ATOM   1803  O   HIS A 229      42.429  52.972  65.196  1.00 16.06           O  
ATOM   1804  CB  HIS A 229      44.387  54.088  66.708  1.00 15.47           C  
ATOM   1805  CG  HIS A 229      43.590  55.299  67.073  1.00 16.88           C  
ATOM   1806  ND1 HIS A 229      43.274  56.285  66.164  1.00 17.62           N  
ATOM   1807  CD2 HIS A 229      43.054  55.689  68.254  1.00 17.92           C  
ATOM   1808  CE1 HIS A 229      42.581  57.233  66.769  1.00 19.15           C  
ATOM   1809  NE2 HIS A 229      42.434  56.895  68.038  1.00 20.08           N  
ATOM   1810  N   GLU A 230      42.175  51.102  66.433  1.00 14.98           N  
ATOM   1811  CA  GLU A 230      41.125  50.515  65.605  1.00 14.43           C  
ATOM   1812  C   GLU A 230      41.500  50.363  64.129  1.00 13.83           C  
ATOM   1813  O   GLU A 230      42.674  50.315  63.784  1.00 13.51           O  
ATOM   1814  CB  GLU A 230      39.846  51.347  65.768  1.00 15.61           C  
ATOM   1815  CG  GLU A 230      38.555  50.656  65.385  1.00 17.28           C  
ATOM   1816  CD  GLU A 230      37.696  51.513  64.485  1.00 18.10           C  
ATOM   1817  OE1 GLU A 230      38.239  52.131  63.548  1.00 19.64           O  
ATOM   1818  OE2 GLU A 230      36.475  51.572  64.707  1.00 20.39           O  
ATOM   1819  N   GLN A 231      40.487  50.317  63.268  1.00 14.41           N  
ATOM   1820  CA  GLN A 231      40.645  50.142  61.823  1.00 14.75           C  
ATOM   1821  C   GLN A 231      40.981  51.404  61.030  1.00 14.99           C  
ATOM   1822  O   GLN A 231      40.256  51.762  60.099  1.00 15.67           O  
ATOM   1823  CB  GLN A 231      39.362  49.540  61.231  1.00 14.30           C  
ATOM   1824  CG  GLN A 231      38.788  48.377  62.005  1.00 14.09           C  
ATOM   1825  CD  GLN A 231      39.743  47.224  62.123  1.00 13.46           C  
ATOM   1826  OE1 GLN A 231      39.751  46.525  63.132  1.00 13.76           O  
ATOM   1827  NE2 GLN A 231      40.548  47.003  61.087  1.00 13.59           N  
ATOM   1828  N   ASN A 232      42.077  52.074  61.354  1.00 14.53           N  
ATOM   1829  CA  ASN A 232      42.394  53.268  60.594  1.00 14.68           C  
ATOM   1830  C   ASN A 232      43.012  52.905  59.243  1.00 14.97           C  
ATOM   1831  O   ASN A 232      42.964  51.746  58.829  1.00 15.15           O  
ATOM   1832  CB  ASN A 232      43.263  54.243  61.401  1.00 14.34           C  
ATOM   1833  CG  ASN A 232      44.551  53.637  61.878  1.00 14.40           C  
ATOM   1834  OD1 ASN A 232      45.156  54.142  62.814  1.00 15.75           O  
ATOM   1835  ND2 ASN A 232      45.001  52.575  61.225  1.00 14.36           N  
ATOM   1836  N   ALA A 233      43.575  53.897  58.560  1.00 14.42           N  
ATOM   1837  CA  ALA A 233      44.184  53.699  57.252  1.00 13.72           C  
ATOM   1838  C   ALA A 233      45.326  52.687  57.241  1.00 13.48           C  
ATOM   1839  O   ALA A 233      45.319  51.749  56.440  1.00 13.98           O  
ATOM   1840  CB  ALA A 233      44.651  55.034  56.691  1.00 12.54           C  
ATOM   1841  N   SER A 234      46.310  52.878  58.116  1.00 13.13           N  
ATOM   1842  CA  SER A 234      47.438  51.960  58.172  1.00 12.48           C  
ATOM   1843  C   SER A 234      46.980  50.571  58.611  1.00 11.86           C  
ATOM   1844  O   SER A 234      47.367  49.574  58.006  1.00 11.52           O  
ATOM   1845  CB  SER A 234      48.548  52.498  59.079  1.00 11.43           C  
ATOM   1846  OG  SER A 234      48.052  52.797  60.365  1.00 12.41           O  
ATOM   1847  N   THR A 235      46.129  50.505  59.634  1.00 11.13           N  
ATOM   1848  CA  THR A 235      45.627  49.216  60.101  1.00 11.04           C  
ATOM   1849  C   THR A 235      44.775  48.534  59.021  1.00 11.67           C  
ATOM   1850  O   THR A 235      44.666  47.308  58.993  1.00 11.61           O  
ATOM   1851  CB  THR A 235      44.857  49.345  61.441  1.00 11.25           C  
ATOM   1852  OG1 THR A 235      45.791  49.544  62.512  1.00  9.08           O  
ATOM   1853  CG2 THR A 235      44.030  48.095  61.734  1.00 11.54           C  
ATOM   1854  N   SER A 236      44.216  49.323  58.103  1.00 12.07           N  
ATOM   1855  CA  SER A 236      43.418  48.765  57.009  1.00 12.25           C  
ATOM   1856  C   SER A 236      44.357  48.193  55.944  1.00 12.79           C  
ATOM   1857  O   SER A 236      44.173  47.064  55.488  1.00 11.97           O  
ATOM   1858  CB  SER A 236      42.499  49.820  56.394  1.00 11.84           C  
ATOM   1859  OG  SER A 236      41.424  50.117  57.264  1.00 11.08           O  
ATOM   1860  N   THR A 237      45.382  48.964  55.582  1.00 13.11           N  
ATOM   1861  CA  THR A 237      46.368  48.528  54.595  1.00 12.87           C  
ATOM   1862  C   THR A 237      46.979  47.200  55.022  1.00 13.26           C  
ATOM   1863  O   THR A 237      47.087  46.286  54.216  1.00 14.68           O  
ATOM   1864  CB  THR A 237      47.493  49.557  54.455  1.00 12.51           C  
ATOM   1865  OG1 THR A 237      46.964  50.766  53.908  1.00 11.41           O  
ATOM   1866  CG2 THR A 237      48.580  49.041  53.553  1.00 12.20           C  
ATOM   1867  N   VAL A 238      47.358  47.108  56.298  1.00 13.61           N  
ATOM   1868  CA  VAL A 238      47.961  45.907  56.880  1.00 13.93           C  
ATOM   1869  C   VAL A 238      47.042  44.716  56.732  1.00 13.64           C  
ATOM   1870  O   VAL A 238      47.475  43.635  56.361  1.00 15.26           O  
ATOM   1871  CB  VAL A 238      48.257  46.096  58.395  1.00 14.87           C  
ATOM   1872  CG1 VAL A 238      48.625  44.761  59.045  1.00 14.58           C  
ATOM   1873  CG2 VAL A 238      49.384  47.114  58.602  1.00 14.89           C  
ATOM   1874  N   ARG A 239      45.771  44.916  57.050  1.00 13.90           N  
ATOM   1875  CA  ARG A 239      44.788  43.851  56.948  1.00 12.76           C  
ATOM   1876  C   ARG A 239      44.560  43.465  55.506  1.00 11.59           C  
ATOM   1877  O   ARG A 239      44.628  42.290  55.171  1.00 12.05           O  
ATOM   1878  CB  ARG A 239      43.460  44.256  57.604  1.00 14.15           C  
ATOM   1879  CG  ARG A 239      43.444  44.143  59.130  1.00 14.70           C  
ATOM   1880  CD  ARG A 239      42.071  44.468  59.729  1.00 14.92           C  
ATOM   1881  NE  ARG A 239      42.007  44.122  61.151  1.00 15.93           N  
ATOM   1882  CZ  ARG A 239      41.348  43.075  61.646  1.00 15.17           C  
ATOM   1883  NH1 ARG A 239      41.361  42.832  62.950  1.00 14.16           N  
ATOM   1884  NH2 ARG A 239      40.644  42.291  60.843  1.00 15.66           N  
ATOM   1885  N   THR A 240      44.342  44.453  54.644  1.00 10.56           N  
ATOM   1886  CA  THR A 240      44.087  44.185  53.232  1.00 11.12           C  
ATOM   1887  C   THR A 240      45.253  43.447  52.576  1.00 12.62           C  
ATOM   1888  O   THR A 240      45.060  42.418  51.909  1.00 12.27           O  
ATOM   1889  CB  THR A 240      43.768  45.481  52.460  1.00 10.04           C  
ATOM   1890  OG1 THR A 240      42.544  46.034  52.953  1.00 10.97           O  
ATOM   1891  CG2 THR A 240      43.598  45.202  50.976  1.00 10.06           C  
ATOM   1892  N   ALA A 241      46.461  43.965  52.800  1.00 13.23           N  
ATOM   1893  CA  ALA A 241      47.674  43.380  52.260  1.00 12.54           C  
ATOM   1894  C   ALA A 241      47.834  42.005  52.866  1.00 13.49           C  
ATOM   1895  O   ALA A 241      48.243  41.071  52.191  1.00 15.12           O  
ATOM   1896  CB  ALA A 241      48.869  44.247  52.610  1.00 12.36           C  
ATOM   1897  N   GLY A 242      47.476  41.884  54.141  1.00 13.76           N  
ATOM   1898  CA  GLY A 242      47.591  40.617  54.838  1.00 13.82           C  
ATOM   1899  C   GLY A 242      46.629  39.545  54.378  1.00 14.20           C  
ATOM   1900  O   GLY A 242      47.011  38.382  54.290  1.00 14.37           O  
ATOM   1901  N   SER A 243      45.380  39.924  54.102  1.00 14.62           N  
ATOM   1902  CA  SER A 243      44.361  38.974  53.654  1.00 14.08           C  
ATOM   1903  C   SER A 243      44.750  38.374  52.313  1.00 14.36           C  
ATOM   1904  O   SER A 243      44.064  37.499  51.789  1.00 13.90           O  
ATOM   1905  CB  SER A 243      42.996  39.655  53.540  1.00 13.69           C  
ATOM   1906  OG  SER A 243      42.935  40.522  52.416  1.00 13.90           O  
ATOM   1907  N   SER A 244      45.847  38.874  51.752  1.00 15.07           N  
ATOM   1908  CA  SER A 244      46.363  38.386  50.475  1.00 16.51           C  
ATOM   1909  C   SER A 244      47.676  37.618  50.643  1.00 15.96           C  
ATOM   1910  O   SER A 244      48.574  37.710  49.805  1.00 17.01           O  
ATOM   1911  CB  SER A 244      46.525  39.541  49.473  1.00 17.53           C  
ATOM   1912  OG  SER A 244      47.120  40.687  50.060  1.00 19.47           O  
ATOM   1913  N   GLY A 245      47.777  36.884  51.752  1.00 14.52           N  
ATOM   1914  CA  GLY A 245      48.950  36.090  52.044  1.00 12.50           C  
ATOM   1915  C   GLY A 245      50.237  36.819  52.405  1.00 12.30           C  
ATOM   1916  O   GLY A 245      51.139  36.199  52.961  1.00 13.50           O  
ATOM   1917  N   ALA A 246      50.336  38.116  52.124  1.00 11.39           N  
ATOM   1918  CA  ALA A 246      51.560  38.884  52.417  1.00 11.05           C  
ATOM   1919  C   ALA A 246      52.202  38.511  53.753  1.00 10.26           C  
ATOM   1920  O   ALA A 246      51.500  38.335  54.747  1.00 10.44           O  
ATOM   1921  CB  ALA A 246      51.273  40.394  52.367  1.00  9.39           C  
ATOM   1922  N   ASN A 247      53.523  38.319  53.756  1.00  9.81           N  
ATOM   1923  CA  ASN A 247      54.216  37.961  54.991  1.00  9.14           C  
ATOM   1924  C   ASN A 247      54.169  39.112  55.985  1.00  9.29           C  
ATOM   1925  O   ASN A 247      54.207  40.283  55.611  1.00  8.71           O  
ATOM   1926  CB  ASN A 247      55.657  37.481  54.743  1.00  8.94           C  
ATOM   1927  CG  ASN A 247      56.573  38.565  54.203  1.00  8.53           C  
ATOM   1928  OD1 ASN A 247      57.039  39.429  54.944  1.00  7.61           O  
ATOM   1929  ND2 ASN A 247      56.882  38.486  52.918  1.00  7.71           N  
ATOM   1930  N   PRO A 248      54.127  38.783  57.276  1.00  9.52           N  
ATOM   1931  CA  PRO A 248      54.065  39.760  58.366  1.00  9.38           C  
ATOM   1932  C   PRO A 248      55.005  40.955  58.269  1.00 10.07           C  
ATOM   1933  O   PRO A 248      54.631  42.070  58.641  1.00 11.39           O  
ATOM   1934  CB  PRO A 248      54.329  38.903  59.604  1.00  9.85           C  
ATOM   1935  CG  PRO A 248      55.093  37.691  59.048  1.00  9.28           C  
ATOM   1936  CD  PRO A 248      54.348  37.420  57.792  1.00  9.21           C  
ATOM   1937  N   PHE A 249      56.205  40.733  57.737  1.00 10.96           N  
ATOM   1938  CA  PHE A 249      57.221  41.787  57.604  1.00 10.82           C  
ATOM   1939  C   PHE A 249      56.863  42.808  56.520  1.00 10.54           C  
ATOM   1940  O   PHE A 249      57.287  43.965  56.571  1.00 10.20           O  
ATOM   1941  CB  PHE A 249      58.591  41.161  57.312  1.00 11.50           C  
ATOM   1942  CG  PHE A 249      59.005  40.109  58.309  1.00 12.60           C  
ATOM   1943  CD1 PHE A 249      59.333  38.825  57.891  1.00 13.33           C  
ATOM   1944  CD2 PHE A 249      59.051  40.395  59.671  1.00 13.62           C  
ATOM   1945  CE1 PHE A 249      59.700  37.841  58.818  1.00 13.29           C  
ATOM   1946  CE2 PHE A 249      59.419  39.413  60.598  1.00 11.91           C  
ATOM   1947  CZ  PHE A 249      59.741  38.141  60.170  1.00 12.15           C  
ATOM   1948  N   ALA A 250      56.081  42.356  55.543  1.00 10.13           N  
ATOM   1949  CA  ALA A 250      55.617  43.192  54.441  1.00  9.01           C  
ATOM   1950  C   ALA A 250      54.387  44.011  54.882  1.00  8.18           C  
ATOM   1951  O   ALA A 250      54.268  45.201  54.579  1.00  7.45           O  
ATOM   1952  CB  ALA A 250      55.280  42.321  53.259  1.00  7.01           C  
ATOM   1953  N   CYS A 251      53.477  43.362  55.603  1.00  7.03           N  
ATOM   1954  CA  CYS A 251      52.286  44.025  56.106  1.00  5.45           C  
ATOM   1955  C   CYS A 251      52.676  45.178  57.011  1.00  4.73           C  
ATOM   1956  O   CYS A 251      52.130  46.266  56.877  1.00  5.50           O  
ATOM   1957  CB  CYS A 251      51.397  43.043  56.863  1.00  5.05           C  
ATOM   1958  SG  CYS A 251      50.766  41.737  55.828  1.00  6.32           S  
ATOM   1959  N   ILE A 252      53.599  44.953  57.943  1.00  4.16           N  
ATOM   1960  CA  ILE A 252      54.016  46.044  58.827  1.00  5.23           C  
ATOM   1961  C   ILE A 252      54.696  47.181  58.056  1.00  6.01           C  
ATOM   1962  O   ILE A 252      54.502  48.354  58.387  1.00  6.22           O  
ATOM   1963  CB  ILE A 252      54.897  45.550  60.015  1.00  5.80           C  
ATOM   1964  CG1 ILE A 252      54.003  45.191  61.211  1.00  6.08           C  
ATOM   1965  CG2 ILE A 252      55.927  46.610  60.425  1.00  2.55           C  
ATOM   1966  CD1 ILE A 252      53.016  44.055  60.935  1.00  7.74           C  
ATOM   1967  N   ALA A 253      55.460  46.841  57.016  1.00  5.86           N  
ATOM   1968  CA  ALA A 253      56.137  47.850  56.196  1.00  5.21           C  
ATOM   1969  C   ALA A 253      55.132  48.770  55.478  1.00  4.06           C  
ATOM   1970  O   ALA A 253      55.366  49.969  55.358  1.00  4.24           O  
ATOM   1971  CB  ALA A 253      57.072  47.180  55.183  1.00  5.99           C  
ATOM   1972  N   ALA A 254      54.041  48.206  54.968  1.00  3.00           N  
ATOM   1973  CA  ALA A 254      53.013  49.008  54.301  1.00  3.48           C  
ATOM   1974  C   ALA A 254      52.221  49.767  55.367  1.00  4.29           C  
ATOM   1975  O   ALA A 254      51.672  50.834  55.111  1.00  5.76           O  
ATOM   1976  CB  ALA A 254      52.091  48.124  53.473  1.00  1.91           C  
ATOM   1977  N   GLY A 255      52.152  49.200  56.565  1.00  4.78           N  
ATOM   1978  CA  GLY A 255      51.463  49.861  57.652  1.00  5.31           C  
ATOM   1979  C   GLY A 255      52.292  51.075  58.017  1.00  6.57           C  
ATOM   1980  O   GLY A 255      51.742  52.143  58.242  1.00  7.86           O  
ATOM   1981  N   ILE A 256      53.615  50.914  58.085  1.00  7.24           N  
ATOM   1982  CA  ILE A 256      54.511  52.031  58.393  1.00  7.80           C  
ATOM   1983  C   ILE A 256      54.370  53.113  57.320  1.00  8.65           C  
ATOM   1984  O   ILE A 256      54.132  54.274  57.648  1.00  9.13           O  
ATOM   1985  CB  ILE A 256      56.005  51.609  58.457  1.00  7.63           C  
ATOM   1986  CG1 ILE A 256      56.211  50.448  59.441  1.00  7.10           C  
ATOM   1987  CG2 ILE A 256      56.872  52.818  58.845  1.00  7.29           C  
ATOM   1988  CD1 ILE A 256      57.647  49.930  59.521  1.00  2.74           C  
ATOM   1989  N   ALA A 257      54.505  52.731  56.046  1.00  9.61           N  
ATOM   1990  CA  ALA A 257      54.374  53.676  54.928  1.00 10.64           C  
ATOM   1991  C   ALA A 257      52.990  54.333  54.948  1.00 11.66           C  
ATOM   1992  O   ALA A 257      52.860  55.549  54.811  1.00 12.41           O  
ATOM   1993  CB  ALA A 257      54.607  52.968  53.602  1.00  8.18           C  
ATOM   1994  N   SER A 258      51.959  53.521  55.150  1.00 13.17           N  
ATOM   1995  CA  SER A 258      50.590  54.014  55.218  1.00 13.80           C  
ATOM   1996  C   SER A 258      50.482  55.034  56.339  1.00 14.98           C  
ATOM   1997  O   SER A 258      49.770  56.024  56.221  1.00 15.85           O  
ATOM   1998  CB  SER A 258      49.635  52.854  55.483  1.00 13.07           C  
ATOM   1999  OG  SER A 258      48.297  53.290  55.602  1.00 12.22           O  
ATOM   2000  N   LEU A 259      51.230  54.811  57.411  1.00 16.54           N  
ATOM   2001  CA  LEU A 259      51.204  55.716  58.544  1.00 19.12           C  
ATOM   2002  C   LEU A 259      51.816  57.081  58.255  1.00 22.13           C  
ATOM   2003  O   LEU A 259      51.208  58.083  58.622  1.00 23.67           O  
ATOM   2004  CB  LEU A 259      51.874  55.093  59.771  1.00 18.10           C  
ATOM   2005  CG  LEU A 259      51.630  55.739  61.138  1.00 17.06           C  
ATOM   2006  CD1 LEU A 259      50.165  55.592  61.520  1.00 17.85           C  
ATOM   2007  CD2 LEU A 259      52.495  55.087  62.195  1.00 15.98           C  
ATOM   2008  N   TRP A 260      52.960  57.178  57.565  1.00 25.14           N  
ATOM   2009  CA  TRP A 260      53.468  58.539  57.385  1.00 28.19           C  
ATOM   2010  C   TRP A 260      53.089  59.129  56.029  1.00 30.06           C  
ATOM   2011  O   TRP A 260      53.636  60.153  55.624  1.00 30.29           O  
ATOM   2012  CB  TRP A 260      54.986  58.687  57.551  1.00 28.25           C  
ATOM   2013  CG  TRP A 260      55.901  58.302  56.417  1.00 27.72           C  
ATOM   2014  CD1 TRP A 260      55.818  57.248  55.554  1.00 28.47           C  
ATOM   2015  CD2 TRP A 260      57.038  59.064  56.014  1.00 26.68           C  
ATOM   2016  NE1 TRP A 260      56.853  57.314  54.632  1.00 28.11           N  
ATOM   2017  CE2 TRP A 260      57.613  58.420  54.899  1.00 26.52           C  
ATOM   2018  CE3 TRP A 260      57.626  60.233  56.497  1.00 25.63           C  
ATOM   2019  CZ2 TRP A 260      58.753  58.908  54.257  1.00 25.96           C  
ATOM   2020  CZ3 TRP A 260      58.755  60.718  55.863  1.00 27.60           C  
ATOM   2021  CH2 TRP A 260      59.308  60.056  54.753  1.00 26.39           C  
ATOM   2022  N   GLY A 261      52.182  58.469  55.317  1.00 32.36           N  
ATOM   2023  CA  GLY A 261      51.752  58.968  54.024  1.00 35.63           C  
ATOM   2024  C   GLY A 261      51.356  60.432  54.051  1.00 38.65           C  
ATOM   2025  O   GLY A 261      51.821  61.202  53.214  1.00 38.45           O  
ATOM   2026  N   PRO A 262      50.502  60.853  55.003  1.00 41.74           N  
ATOM   2027  CA  PRO A 262      50.048  62.243  55.131  1.00 44.97           C  
ATOM   2028  C   PRO A 262      51.181  63.248  55.384  1.00 48.91           C  
ATOM   2029  O   PRO A 262      50.977  64.461  55.284  1.00 48.53           O  
ATOM   2030  CB  PRO A 262      49.105  62.174  56.328  1.00 43.60           C  
ATOM   2031  CG  PRO A 262      48.548  60.805  56.235  1.00 42.63           C  
ATOM   2032  CD  PRO A 262      49.774  59.994  55.954  1.00 41.80           C  
ATOM   2033  N   ALA A 263      52.361  62.740  55.734  1.00 53.84           N  
ATOM   2034  CA  ALA A 263      53.522  63.587  55.994  1.00 58.79           C  
ATOM   2035  C   ALA A 263      54.114  64.110  54.689  1.00 62.41           C  
ATOM   2036  O   ALA A 263      53.905  65.269  54.330  1.00 62.85           O  
ATOM   2037  CB  ALA A 263      54.576  62.824  56.797  1.00 58.51           C  
ATOM   2038  N   HIS A 264      54.828  63.250  53.967  1.00 67.17           N  
ATOM   2039  CA  HIS A 264      55.441  63.647  52.703  1.00 72.35           C  
ATOM   2040  C   HIS A 264      54.383  63.978  51.657  1.00 76.56           C  
ATOM   2041  O   HIS A 264      54.558  64.898  50.861  1.00 76.67           O  
ATOM   2042  CB  HIS A 264      56.376  62.548  52.183  1.00 71.57           C  
ATOM   2043  CG  HIS A 264      55.716  61.211  52.029  1.00 71.46           C  
ATOM   2044  ND1 HIS A 264      54.770  60.954  51.061  1.00 71.11           N  
ATOM   2045  CD2 HIS A 264      55.869  60.058  52.721  1.00 70.73           C  
ATOM   2046  CE1 HIS A 264      54.369  59.700  51.163  1.00 70.64           C  
ATOM   2047  NE2 HIS A 264      55.021  59.134  52.163  1.00 70.36           N  
ATOM   2048  N   GLY A 265      53.263  63.260  51.713  1.00 81.69           N  
ATOM   2049  CA  GLY A 265      52.178  63.460  50.765  1.00 87.98           C  
ATOM   2050  C   GLY A 265      51.443  64.790  50.823  1.00 92.44           C  
ATOM   2051  O   GLY A 265      50.353  64.908  50.266  1.00 92.57           O  
ATOM   2052  N   GLY A 266      52.024  65.786  51.490  1.00 96.49           N  
ATOM   2053  CA  GLY A 266      51.387  67.090  51.579  1.00102.06           C  
ATOM   2054  C   GLY A 266      51.924  68.054  50.538  1.00106.05           C  
ATOM   2055  O   GLY A 266      51.159  68.705  49.817  1.00106.08           O  
ATOM   2056  N   ALA A 267      53.252  68.096  50.451  1.00110.07           N  
ATOM   2057  CA  ALA A 267      54.019  68.940  49.531  1.00114.54           C  
ATOM   2058  C   ALA A 267      55.398  69.123  50.148  1.00117.72           C  
ATOM   2059  O   ALA A 267      55.560  69.000  51.367  1.00118.22           O  
ATOM   2060  CB  ALA A 267      53.355  70.313  49.331  1.00114.06           C  
ATOM   2061  N   ASN A 268      56.390  69.412  49.306  1.00121.55           N  
ATOM   2062  CA  ASN A 268      57.753  69.621  49.785  1.00125.34           C  
ATOM   2063  C   ASN A 268      57.759  70.816  50.743  1.00127.72           C  
ATOM   2064  O   ASN A 268      58.766  71.100  51.402  1.00127.98           O  
ATOM   2065  CB  ASN A 268      58.742  69.787  48.612  1.00125.75           C  
ATOM   2066  CG  ASN A 268      58.286  70.809  47.574  1.00126.34           C  
ATOM   2067  OD1 ASN A 268      57.240  70.651  46.938  1.00126.30           O  
ATOM   2068  ND2 ASN A 268      59.099  71.844  47.369  1.00126.65           N  
ATOM   2069  N   GLU A 269      56.719  71.637  50.605  1.00130.42           N  
ATOM   2070  CA  GLU A 269      56.478  72.779  51.474  1.00133.09           C  
ATOM   2071  C   GLU A 269      54.988  72.998  51.811  1.00134.84           C  
ATOM   2072  O   GLU A 269      54.479  74.105  51.638  1.00135.28           O  
ATOM   2073  CB  GLU A 269      57.131  74.037  50.907  1.00133.21           C  
ATOM   2074  CG  GLU A 269      56.854  74.263  49.446  1.00133.60           C  
ATOM   2075  CD  GLU A 269      57.624  75.436  48.899  1.00133.72           C  
ATOM   2076  OE1 GLU A 269      58.870  75.350  48.819  1.00133.81           O  
ATOM   2077  OE2 GLU A 269      56.981  76.447  48.553  1.00133.81           O  
ATOM   2078  N   ALA A 270      54.268  71.952  52.218  1.00136.71           N  
ATOM   2079  CA  ALA A 270      52.845  72.102  52.561  1.00138.62           C  
ATOM   2080  C   ALA A 270      52.727  72.743  53.938  1.00139.97           C  
ATOM   2081  O   ALA A 270      52.094  73.790  54.108  1.00140.23           O  
ATOM   2082  CB  ALA A 270      52.145  70.756  52.550  1.00138.37           C  
ATOM   2083  N   ALA A 271      53.322  72.073  54.918  1.00141.35           N  
ATOM   2084  CA  ALA A 271      53.354  72.541  56.296  1.00142.64           C  
ATOM   2085  C   ALA A 271      54.790  72.987  56.538  1.00143.63           C  
ATOM   2086  O   ALA A 271      55.228  73.116  57.680  1.00143.56           O  
ATOM   2087  CB  ALA A 271      52.992  71.403  57.240  1.00142.45           C  
ATOM   2088  N   LEU A 272      55.509  73.215  55.440  1.00145.05           N  
ATOM   2089  CA  LEU A 272      56.910  73.616  55.471  1.00146.70           C  
ATOM   2090  C   LEU A 272      57.163  74.948  54.756  1.00147.68           C  
ATOM   2091  O   LEU A 272      58.220  75.561  54.924  1.00147.81           O  
ATOM   2092  CB  LEU A 272      57.779  72.523  54.828  1.00146.98           C  
ATOM   2093  CG  LEU A 272      57.715  71.055  55.289  1.00147.18           C  
ATOM   2094  CD1 LEU A 272      56.373  70.407  54.944  1.00146.88           C  
ATOM   2095  CD2 LEU A 272      58.843  70.280  54.619  1.00147.16           C  
ATOM   2096  N   LYS A 273      56.193  75.381  53.954  1.00148.80           N  
ATOM   2097  CA  LYS A 273      56.289  76.629  53.196  1.00149.93           C  
ATOM   2098  C   LYS A 273      56.551  77.831  54.095  1.00150.81           C  
ATOM   2099  O   LYS A 273      57.545  78.541  53.926  1.00150.90           O  
ATOM   2100  CB  LYS A 273      55.000  76.850  52.396  1.00149.71           C  
ATOM   2101  CG  LYS A 273      54.977  78.103  51.532  1.00149.34           C  
ATOM   2102  CD  LYS A 273      53.697  78.199  50.696  1.00148.98           C  
ATOM   2103  CE  LYS A 273      52.437  78.390  51.545  1.00148.74           C  
ATOM   2104  NZ  LYS A 273      52.011  77.168  52.290  1.00148.43           N  
ATOM   2105  N   MET A 274      55.651  78.046  55.051  1.00151.81           N  
ATOM   2106  CA  MET A 274      55.762  79.159  55.986  1.00152.79           C  
ATOM   2107  C   MET A 274      56.914  78.954  56.967  1.00153.59           C  
ATOM   2108  O   MET A 274      57.363  79.906  57.608  1.00153.76           O  
ATOM   2109  CB  MET A 274      54.447  79.354  56.742  1.00152.58           C  
ATOM   2110  CG  MET A 274      53.229  79.565  55.845  1.00152.41           C  
ATOM   2111  SD  MET A 274      53.208  81.149  54.987  1.00152.27           S  
ATOM   2112  CE  MET A 274      52.250  82.132  56.125  1.00152.10           C  
ATOM   2113  N   LEU A 275      57.393  77.715  57.079  1.00154.48           N  
ATOM   2114  CA  LEU A 275      58.516  77.407  57.965  1.00155.36           C  
ATOM   2115  C   LEU A 275      59.778  78.021  57.355  1.00156.18           C  
ATOM   2116  O   LEU A 275      60.870  77.953  57.926  1.00156.16           O  
ATOM   2117  CB  LEU A 275      58.697  75.893  58.122  1.00154.95           C  
ATOM   2118  CG  LEU A 275      57.502  74.988  58.445  1.00154.46           C  
ATOM   2119  CD1 LEU A 275      58.032  73.620  58.838  1.00154.22           C  
ATOM   2120  CD2 LEU A 275      56.634  75.548  59.557  1.00154.17           C  
ATOM   2121  N   GLU A 276      59.598  78.606  56.175  1.00157.23           N  
ATOM   2122  CA  GLU A 276      60.652  79.267  55.425  1.00158.29           C  
ATOM   2123  C   GLU A 276      60.425  80.781  55.498  1.00158.94           C  
ATOM   2124  O   GLU A 276      61.366  81.566  55.369  1.00159.00           O  
ATOM   2125  CB  GLU A 276      60.626  78.765  53.974  1.00158.35           C  
ATOM   2126  CG  GLU A 276      61.509  79.518  52.983  1.00158.54           C  
ATOM   2127  CD  GLU A 276      60.814  80.713  52.336  1.00158.56           C  
ATOM   2128  OE1 GLU A 276      61.523  81.579  51.783  1.00158.57           O  
ATOM   2129  OE2 GLU A 276      59.564  80.788  52.373  1.00158.50           O  
ATOM   2130  N   GLU A 277      59.174  81.180  55.724  1.00159.72           N  
ATOM   2131  CA  GLU A 277      58.808  82.592  55.821  1.00160.58           C  
ATOM   2132  C   GLU A 277      58.955  83.114  57.256  1.00161.03           C  
ATOM   2133  O   GLU A 277      58.291  84.072  57.655  1.00161.07           O  
ATOM   2134  CB  GLU A 277      57.372  82.797  55.327  1.00160.81           C  
ATOM   2135  CG  GLU A 277      57.004  84.251  55.041  1.00161.25           C  
ATOM   2136  CD  GLU A 277      55.539  84.441  54.688  1.00161.50           C  
ATOM   2137  OE1 GLU A 277      55.007  85.540  54.951  1.00161.61           O  
ATOM   2138  OE2 GLU A 277      54.918  83.502  54.145  1.00161.68           O  
ATOM   2139  N   ILE A 278      59.832  82.477  58.026  1.00161.62           N  
ATOM   2140  CA  ILE A 278      60.080  82.870  59.411  1.00162.15           C  
ATOM   2141  C   ILE A 278      61.317  83.783  59.476  1.00162.54           C  
ATOM   2142  O   ILE A 278      61.720  84.232  60.550  1.00162.64           O  
ATOM   2143  CB  ILE A 278      60.248  81.601  60.313  1.00162.10           C  
ATOM   2144  CG1 ILE A 278      59.901  81.910  61.777  1.00161.99           C  
ATOM   2145  CG2 ILE A 278      61.647  81.003  60.157  1.00162.09           C  
ATOM   2146  CD1 ILE A 278      61.068  82.335  62.653  1.00161.97           C  
ATOM   2147  N   SER A 279      61.887  84.083  58.310  1.00162.91           N  
ATOM   2148  CA  SER A 279      63.073  84.934  58.216  1.00163.16           C  
ATOM   2149  C   SER A 279      62.768  86.310  57.631  1.00163.21           C  
ATOM   2150  O   SER A 279      63.580  87.232  57.743  1.00163.28           O  
ATOM   2151  CB  SER A 279      64.151  84.249  57.369  1.00163.26           C  
ATOM   2152  OG  SER A 279      63.714  84.060  56.033  1.00163.48           O  
ATOM   2153  N   SER A 280      61.608  86.438  56.995  1.00163.15           N  
ATOM   2154  CA  SER A 280      61.202  87.697  56.385  1.00163.12           C  
ATOM   2155  C   SER A 280      60.148  88.438  57.204  1.00163.04           C  
ATOM   2156  O   SER A 280      60.131  89.671  57.233  1.00163.22           O  
ATOM   2157  CB  SER A 280      60.683  87.453  54.966  1.00163.15           C  
ATOM   2158  OG  SER A 280      59.575  86.568  54.974  1.00163.24           O  
ATOM   2159  N   VAL A 281      59.265  87.686  57.858  1.00162.76           N  
ATOM   2160  CA  VAL A 281      58.206  88.283  58.671  1.00162.44           C  
ATOM   2161  C   VAL A 281      58.337  87.934  60.156  1.00162.15           C  
ATOM   2162  O   VAL A 281      57.341  87.861  60.881  1.00162.18           O  
ATOM   2163  CB  VAL A 281      56.796  87.886  58.148  1.00162.43           C  
ATOM   2164  CG1 VAL A 281      56.648  88.296  56.694  1.00162.33           C  
ATOM   2165  CG2 VAL A 281      56.557  86.392  58.306  1.00162.32           C  
ATOM   2166  N   LYS A 282      59.579  87.767  60.607  1.00161.69           N  
ATOM   2167  CA  LYS A 282      59.866  87.427  61.999  1.00161.05           C  
ATOM   2168  C   LYS A 282      59.706  88.598  62.967  1.00160.34           C  
ATOM   2169  O   LYS A 282      60.135  88.525  64.121  1.00160.18           O  
ATOM   2170  CB  LYS A 282      61.269  86.811  62.120  1.00161.33           C  
ATOM   2171  CG  LYS A 282      62.416  87.680  61.613  1.00161.56           C  
ATOM   2172  CD  LYS A 282      62.914  88.647  62.679  1.00161.81           C  
ATOM   2173  CE  LYS A 282      63.998  89.571  62.144  1.00162.02           C  
ATOM   2174  NZ  LYS A 282      63.495  90.484  61.077  1.00162.17           N  
ATOM   2175  N   HIS A 283      59.071  89.667  62.497  1.00159.52           N  
ATOM   2176  CA  HIS A 283      58.854  90.853  63.315  1.00158.67           C  
ATOM   2177  C   HIS A 283      57.913  90.554  64.488  1.00157.96           C  
ATOM   2178  O   HIS A 283      58.002  91.192  65.540  1.00158.06           O  
ATOM   2179  CB  HIS A 283      58.312  91.997  62.453  1.00158.71           C  
ATOM   2180  CG  HIS A 283      58.633  93.358  62.988  1.00158.72           C  
ATOM   2181  ND1 HIS A 283      58.061  93.861  64.136  1.00158.84           N  
ATOM   2182  CD2 HIS A 283      59.480  94.314  62.539  1.00158.74           C  
ATOM   2183  CE1 HIS A 283      58.544  95.068  64.373  1.00158.83           C  
ATOM   2184  NE2 HIS A 283      59.406  95.367  63.419  1.00158.83           N  
ATOM   2185  N   ILE A 284      57.017  89.586  64.300  1.00156.84           N  
ATOM   2186  CA  ILE A 284      56.077  89.176  65.345  1.00155.45           C  
ATOM   2187  C   ILE A 284      56.498  87.760  65.778  1.00154.24           C  
ATOM   2188  O   ILE A 284      56.552  86.842  64.961  1.00154.31           O  
ATOM   2189  CB  ILE A 284      54.589  89.252  64.840  1.00155.53           C  
ATOM   2190  CG1 ILE A 284      53.599  89.208  66.014  1.00155.46           C  
ATOM   2191  CG2 ILE A 284      54.302  88.178  63.793  1.00155.58           C  
ATOM   2192  CD1 ILE A 284      53.386  87.842  66.645  1.00155.66           C  
ATOM   2193  N   PRO A 285      56.844  87.585  67.069  1.00152.81           N  
ATOM   2194  CA  PRO A 285      57.285  86.319  67.675  1.00151.42           C  
ATOM   2195  C   PRO A 285      56.311  85.143  67.805  1.00150.09           C  
ATOM   2196  O   PRO A 285      56.464  84.310  68.701  1.00149.86           O  
ATOM   2197  CB  PRO A 285      57.801  86.764  69.045  1.00151.65           C  
ATOM   2198  CG  PRO A 285      58.292  88.145  68.782  1.00152.03           C  
ATOM   2199  CD  PRO A 285      57.153  88.707  67.972  1.00152.55           C  
ATOM   2200  N   GLU A 286      55.336  85.057  66.907  1.00148.71           N  
ATOM   2201  CA  GLU A 286      54.391  83.944  66.912  1.00147.29           C  
ATOM   2202  C   GLU A 286      53.634  83.826  65.603  1.00146.71           C  
ATOM   2203  O   GLU A 286      53.771  82.823  64.904  1.00146.50           O  
ATOM   2204  CB  GLU A 286      53.410  84.009  68.085  1.00146.62           C  
ATOM   2205  CG  GLU A 286      52.434  82.824  68.127  1.00145.51           C  
ATOM   2206  CD  GLU A 286      53.129  81.465  68.079  1.00144.70           C  
ATOM   2207  OE1 GLU A 286      53.316  80.923  66.970  1.00144.20           O  
ATOM   2208  OE2 GLU A 286      53.479  80.933  69.152  1.00144.33           O  
ATOM   2209  N   PHE A 287      52.865  84.856  65.255  1.00146.00           N  
ATOM   2210  CA  PHE A 287      52.089  84.841  64.019  1.00145.27           C  
ATOM   2211  C   PHE A 287      52.897  84.838  62.731  1.00144.56           C  
ATOM   2212  O   PHE A 287      52.370  85.085  61.650  1.00144.60           O  
ATOM   2213  CB  PHE A 287      51.015  85.922  64.024  1.00145.81           C  
ATOM   2214  CG  PHE A 287      49.791  85.535  64.802  1.00146.57           C  
ATOM   2215  CD1 PHE A 287      48.920  84.563  64.312  1.00146.87           C  
ATOM   2216  CD2 PHE A 287      49.520  86.113  66.038  1.00146.92           C  
ATOM   2217  CE1 PHE A 287      47.797  84.170  65.043  1.00147.03           C  
ATOM   2218  CE2 PHE A 287      48.398  85.727  66.778  1.00147.13           C  
ATOM   2219  CZ  PHE A 287      47.535  84.752  66.278  1.00147.09           C  
ATOM   2220  N   PHE A 288      54.199  84.639  62.878  1.00143.67           N  
ATOM   2221  CA  PHE A 288      55.098  84.500  61.744  1.00142.58           C  
ATOM   2222  C   PHE A 288      55.160  82.975  61.673  1.00141.72           C  
ATOM   2223  O   PHE A 288      54.925  82.322  62.696  1.00142.02           O  
ATOM   2224  CB  PHE A 288      56.486  85.128  62.044  1.00142.76           C  
ATOM   2225  CG  PHE A 288      57.225  84.560  63.268  1.00142.94           C  
ATOM   2226  CD1 PHE A 288      56.617  83.700  64.181  1.00142.90           C  
ATOM   2227  CD2 PHE A 288      58.553  84.912  63.496  1.00142.93           C  
ATOM   2228  CE1 PHE A 288      57.311  83.202  65.286  1.00142.68           C  
ATOM   2229  CE2 PHE A 288      59.257  84.420  64.601  1.00142.77           C  
ATOM   2230  CZ  PHE A 288      58.633  83.564  65.494  1.00142.72           C  
ATOM   2231  N   ARG A 289      55.393  82.364  60.515  1.00140.21           N  
ATOM   2232  CA  ARG A 289      55.461  80.909  60.583  1.00138.31           C  
ATOM   2233  C   ARG A 289      54.206  80.212  61.152  1.00136.88           C  
ATOM   2234  O   ARG A 289      53.082  80.660  60.935  1.00136.55           O  
ATOM   2235  CB  ARG A 289      56.737  80.435  61.271  1.00138.24           C  
ATOM   2236  CG  ARG A 289      57.098  79.035  60.864  1.00138.06           C  
ATOM   2237  CD  ARG A 289      58.205  78.492  61.701  1.00137.97           C  
ATOM   2238  NE  ARG A 289      58.203  77.037  61.650  1.00137.93           N  
ATOM   2239  CZ  ARG A 289      59.136  76.268  62.194  1.00137.81           C  
ATOM   2240  NH1 ARG A 289      59.044  74.949  62.098  1.00137.52           N  
ATOM   2241  NH2 ARG A 289      60.168  76.818  62.822  1.00137.64           N  
ATOM   2242  N   ARG A 290      54.436  79.156  61.934  1.00135.14           N  
ATOM   2243  CA  ARG A 290      53.422  78.248  62.477  1.00133.20           C  
ATOM   2244  C   ARG A 290      52.384  78.806  63.471  1.00131.93           C  
ATOM   2245  O   ARG A 290      52.133  78.253  64.542  1.00131.68           O  
ATOM   2246  CB  ARG A 290      54.189  77.088  63.138  1.00133.17           C  
ATOM   2247  CG  ARG A 290      53.381  75.898  63.649  1.00132.65           C  
ATOM   2248  CD  ARG A 290      54.205  75.069  64.649  1.00132.16           C  
ATOM   2249  NE  ARG A 290      55.466  74.585  64.084  1.00131.59           N  
ATOM   2250  CZ  ARG A 290      56.394  73.917  64.766  1.00131.14           C  
ATOM   2251  NH1 ARG A 290      57.504  73.525  64.156  1.00130.93           N  
ATOM   2252  NH2 ARG A 290      56.218  73.637  66.051  1.00130.82           N  
ATOM   2253  N   ALA A 291      51.861  79.974  63.121  1.00130.53           N  
ATOM   2254  CA  ALA A 291      50.768  80.628  63.835  1.00129.32           C  
ATOM   2255  C   ALA A 291      49.924  81.217  62.703  1.00128.54           C  
ATOM   2256  O   ALA A 291      48.717  81.430  62.831  1.00128.19           O  
ATOM   2257  CB  ALA A 291      51.269  81.706  64.736  1.00129.22           C  
ATOM   2258  N   LYS A 292      50.603  81.437  61.579  1.00127.73           N  
ATOM   2259  CA  LYS A 292      50.044  81.990  60.348  1.00126.95           C  
ATOM   2260  C   LYS A 292      50.196  80.935  59.243  1.00126.13           C  
ATOM   2261  O   LYS A 292      49.589  81.038  58.172  1.00125.95           O  
ATOM   2262  CB  LYS A 292      50.843  83.249  59.991  1.00127.27           C  
ATOM   2263  CG  LYS A 292      50.462  83.988  58.717  1.00127.56           C  
ATOM   2264  CD  LYS A 292      51.396  85.186  58.539  1.00127.61           C  
ATOM   2265  CE  LYS A 292      51.117  85.968  57.269  1.00127.54           C  
ATOM   2266  NZ  LYS A 292      52.010  87.158  57.180  1.00127.34           N  
ATOM   2267  N   ASP A 293      50.990  79.907  59.546  1.00125.14           N  
ATOM   2268  CA  ASP A 293      51.296  78.802  58.638  1.00123.99           C  
ATOM   2269  C   ASP A 293      50.085  78.094  58.043  1.00122.61           C  
ATOM   2270  O   ASP A 293      49.879  78.113  56.827  1.00122.69           O  
ATOM   2271  CB  ASP A 293      52.181  77.770  59.362  1.00124.75           C  
ATOM   2272  CG  ASP A 293      52.656  76.638  58.451  1.00125.46           C  
ATOM   2273  OD1 ASP A 293      51.831  75.786  58.052  1.00125.84           O  
ATOM   2274  OD2 ASP A 293      53.871  76.582  58.160  1.00126.06           O  
ATOM   2275  N   LYS A 294      49.302  77.459  58.909  1.00120.74           N  
ATOM   2276  CA  LYS A 294      48.138  76.687  58.493  1.00118.57           C  
ATOM   2277  C   LYS A 294      47.027  77.357  57.686  1.00116.76           C  
ATOM   2278  O   LYS A 294      46.014  77.811  58.228  1.00116.43           O  
ATOM   2279  CB  LYS A 294      47.557  75.909  59.682  1.00118.76           C  
ATOM   2280  CG  LYS A 294      47.141  76.759  60.869  1.00118.38           C  
ATOM   2281  CD  LYS A 294      47.025  75.939  62.156  1.00118.02           C  
ATOM   2282  CE  LYS A 294      46.000  74.809  62.069  1.00117.59           C  
ATOM   2283  NZ  LYS A 294      46.560  73.544  61.513  1.00117.00           N  
ATOM   2284  N   ASN A 295      47.258  77.432  56.378  1.00114.55           N  
ATOM   2285  CA  ASN A 295      46.284  77.963  55.430  1.00112.22           C  
ATOM   2286  C   ASN A 295      45.497  76.699  55.082  1.00110.62           C  
ATOM   2287  O   ASN A 295      44.298  76.733  54.793  1.00110.73           O  
ATOM   2288  CB  ASN A 295      46.990  78.505  54.186  1.00112.26           C  
ATOM   2289  CG  ASN A 295      46.025  79.121  53.191  1.00112.25           C  
ATOM   2290  OD1 ASN A 295      45.518  80.224  53.404  1.00112.23           O  
ATOM   2291  ND2 ASN A 295      45.758  78.406  52.101  1.00112.17           N  
ATOM   2292  N   ASP A 296      46.228  75.587  55.119  1.00108.37           N  
ATOM   2293  CA  ASP A 296      45.722  74.244  54.885  1.00105.59           C  
ATOM   2294  C   ASP A 296      46.114  73.556  56.197  1.00103.19           C  
ATOM   2295  O   ASP A 296      47.222  73.033  56.330  1.00102.93           O  
ATOM   2296  CB  ASP A 296      46.455  73.602  53.699  1.00106.11           C  
ATOM   2297  CG  ASP A 296      45.809  72.303  53.238  1.00106.60           C  
ATOM   2298  OD1 ASP A 296      45.751  71.338  54.033  1.00106.84           O  
ATOM   2299  OD2 ASP A 296      45.365  72.247  52.071  1.00106.79           O  
ATOM   2300  N   SER A 297      45.226  73.643  57.185  1.00100.05           N  
ATOM   2301  CA  SER A 297      45.448  73.074  58.516  1.00 96.41           C  
ATOM   2302  C   SER A 297      45.825  71.592  58.546  1.00 93.63           C  
ATOM   2303  O   SER A 297      45.485  70.835  57.631  1.00 93.63           O  
ATOM   2304  CB  SER A 297      44.219  73.322  59.394  1.00 96.55           C  
ATOM   2305  OG  SER A 297      44.005  74.712  59.568  1.00 96.49           O  
ATOM   2306  N   PHE A 298      46.525  71.186  59.607  1.00 89.73           N  
ATOM   2307  CA  PHE A 298      46.958  69.798  59.764  1.00 85.36           C  
ATOM   2308  C   PHE A 298      46.837  69.274  61.194  1.00 81.34           C  
ATOM   2309  O   PHE A 298      47.055  70.010  62.161  1.00 80.72           O  
ATOM   2310  CB  PHE A 298      48.415  69.637  59.314  1.00 87.04           C  
ATOM   2311  CG  PHE A 298      48.662  70.028  57.885  1.00 88.81           C  
ATOM   2312  CD1 PHE A 298      48.134  69.275  56.840  1.00 89.63           C  
ATOM   2313  CD2 PHE A 298      49.434  71.145  57.583  1.00 89.69           C  
ATOM   2314  CE1 PHE A 298      48.373  69.630  55.511  1.00 90.50           C  
ATOM   2315  CE2 PHE A 298      49.681  71.512  56.261  1.00 90.53           C  
ATOM   2316  CZ  PHE A 298      49.150  70.752  55.221  1.00 90.85           C  
ATOM   2317  N   ARG A 299      46.469  67.999  61.314  1.00 76.58           N  
ATOM   2318  CA  ARG A 299      46.359  67.345  62.615  1.00 71.34           C  
ATOM   2319  C   ARG A 299      47.715  66.706  62.879  1.00 67.30           C  
ATOM   2320  O   ARG A 299      47.955  66.129  63.942  1.00 66.49           O  
ATOM   2321  CB  ARG A 299      45.238  66.293  62.626  1.00 71.93           C  
ATOM   2322  CG  ARG A 299      45.621  64.897  62.148  1.00 72.82           C  
ATOM   2323  CD  ARG A 299      45.604  63.890  63.303  1.00 73.17           C  
ATOM   2324  NE  ARG A 299      45.794  62.512  62.846  1.00 73.78           N  
ATOM   2325  CZ  ARG A 299      44.827  61.736  62.357  1.00 73.91           C  
ATOM   2326  NH1 ARG A 299      45.103  60.499  61.963  1.00 73.29           N  
ATOM   2327  NH2 ARG A 299      43.579  62.185  62.277  1.00 74.27           N  
ATOM   2328  N   LEU A 300      48.583  66.808  61.871  1.00 62.39           N  
ATOM   2329  CA  LEU A 300      49.949  66.299  61.911  1.00 57.06           C  
ATOM   2330  C   LEU A 300      50.719  67.260  62.805  1.00 52.71           C  
ATOM   2331  O   LEU A 300      51.713  66.892  63.432  1.00 52.14           O  
ATOM   2332  CB  LEU A 300      50.544  66.307  60.500  1.00 58.30           C  
ATOM   2333  CG  LEU A 300      51.734  65.404  60.146  1.00 59.40           C  
ATOM   2334  CD1 LEU A 300      51.984  65.484  58.647  1.00 60.05           C  
ATOM   2335  CD2 LEU A 300      52.994  65.796  60.905  1.00 60.58           C  
ATOM   2336  N   MET A 301      50.242  68.501  62.853  1.00 47.81           N  
ATOM   2337  CA  MET A 301      50.846  69.530  63.684  1.00 42.96           C  
ATOM   2338  C   MET A 301      50.431  69.305  65.146  1.00 39.62           C  
ATOM   2339  O   MET A 301      50.942  69.956  66.059  1.00 39.25           O  
ATOM   2340  CB  MET A 301      50.447  70.923  63.177  1.00 42.62           C  
ATOM   2341  CG  MET A 301      50.823  71.155  61.707  1.00 41.72           C  
ATOM   2342  SD  MET A 301      50.868  72.882  61.156  1.00 42.46           S  
ATOM   2343  CE  MET A 301      49.386  72.998  60.188  1.00 41.46           C  
ATOM   2344  N   GLY A 302      49.536  68.338  65.350  1.00 35.74           N  
ATOM   2345  CA  GLY A 302      49.068  67.989  66.678  1.00 31.11           C  
ATOM   2346  C   GLY A 302      47.724  68.573  67.047  1.00 28.35           C  
ATOM   2347  O   GLY A 302      47.325  68.521  68.211  1.00 27.91           O  
ATOM   2348  N   PHE A 303      47.008  69.089  66.051  1.00 25.73           N  
ATOM   2349  CA  PHE A 303      45.708  69.711  66.283  1.00 23.29           C  
ATOM   2350  C   PHE A 303      44.537  68.966  65.670  1.00 22.75           C  
ATOM   2351  O   PHE A 303      44.554  68.629  64.493  1.00 23.66           O  
ATOM   2352  CB  PHE A 303      45.734  71.161  65.794  1.00 21.27           C  
ATOM   2353  CG  PHE A 303      46.745  72.006  66.508  1.00 18.80           C  
ATOM   2354  CD1 PHE A 303      46.536  72.389  67.825  1.00 18.20           C  
ATOM   2355  CD2 PHE A 303      47.926  72.372  65.885  1.00 17.38           C  
ATOM   2356  CE1 PHE A 303      47.488  73.120  68.515  1.00 18.78           C  
ATOM   2357  CE2 PHE A 303      48.883  73.102  66.563  1.00 18.22           C  
ATOM   2358  CZ  PHE A 303      48.665  73.480  67.885  1.00 18.39           C  
ATOM   2359  N   GLY A 304      43.530  68.696  66.495  1.00 21.74           N  
ATOM   2360  CA  GLY A 304      42.337  67.996  66.052  1.00 20.68           C  
ATOM   2361  C   GLY A 304      42.521  66.535  65.687  1.00 20.50           C  
ATOM   2362  O   GLY A 304      43.623  65.996  65.762  1.00 21.54           O  
ATOM   2363  N   HIS A 305      41.417  65.889  65.328  1.00 19.36           N  
ATOM   2364  CA  HIS A 305      41.416  64.493  64.917  1.00 19.43           C  
ATOM   2365  C   HIS A 305      40.010  64.061  64.497  1.00 19.18           C  
ATOM   2366  O   HIS A 305      39.061  64.138  65.278  1.00 19.15           O  
ATOM   2367  CB  HIS A 305      41.941  63.570  66.023  1.00 20.09           C  
ATOM   2368  CG  HIS A 305      42.198  62.170  65.558  1.00 19.97           C  
ATOM   2369  ND1 HIS A 305      43.468  61.657  65.398  1.00 20.73           N  
ATOM   2370  CD2 HIS A 305      41.348  61.188  65.183  1.00 19.06           C  
ATOM   2371  CE1 HIS A 305      43.387  60.419  64.944  1.00 20.06           C  
ATOM   2372  NE2 HIS A 305      42.111  60.111  64.804  1.00 19.47           N  
ATOM   2373  N   ARG A 306      39.913  63.550  63.273  1.00 18.60           N  
ATOM   2374  CA  ARG A 306      38.659  63.093  62.681  1.00 17.60           C  
ATOM   2375  C   ARG A 306      37.867  62.074  63.511  1.00 18.09           C  
ATOM   2376  O   ARG A 306      36.633  62.066  63.478  1.00 18.74           O  
ATOM   2377  CB  ARG A 306      38.921  62.556  61.258  1.00 15.05           C  
ATOM   2378  CG  ARG A 306      39.730  61.257  61.174  1.00 12.99           C  
ATOM   2379  CD  ARG A 306      38.811  60.065  60.961  1.00 10.11           C  
ATOM   2380  NE  ARG A 306      39.505  58.785  60.905  1.00  8.57           N  
ATOM   2381  CZ  ARG A 306      38.891  57.605  60.905  1.00  8.58           C  
ATOM   2382  NH1 ARG A 306      37.568  57.549  60.968  1.00 10.36           N  
ATOM   2383  NH2 ARG A 306      39.587  56.480  60.785  1.00  7.10           N  
ATOM   2384  N   VAL A 307      38.570  61.240  64.272  1.00 18.88           N  
ATOM   2385  CA  VAL A 307      37.929  60.209  65.096  1.00 18.70           C  
ATOM   2386  C   VAL A 307      37.178  60.735  66.325  1.00 18.80           C  
ATOM   2387  O   VAL A 307      36.056  60.306  66.593  1.00 19.70           O  
ATOM   2388  CB  VAL A 307      38.950  59.112  65.518  1.00 17.72           C  
ATOM   2389  CG1 VAL A 307      38.362  58.202  66.565  1.00 16.94           C  
ATOM   2390  CG2 VAL A 307      39.357  58.294  64.308  1.00 17.57           C  
ATOM   2391  N   TYR A 308      37.788  61.651  67.073  1.00 18.34           N  
ATOM   2392  CA  TYR A 308      37.145  62.195  68.265  1.00 17.68           C  
ATOM   2393  C   TYR A 308      36.566  63.568  67.999  1.00 18.65           C  
ATOM   2394  O   TYR A 308      37.172  64.393  67.303  1.00 17.97           O  
ATOM   2395  CB  TYR A 308      38.123  62.250  69.429  1.00 15.78           C  
ATOM   2396  CG  TYR A 308      38.780  60.924  69.706  1.00 15.14           C  
ATOM   2397  CD1 TYR A 308      38.081  59.892  70.333  1.00 14.05           C  
ATOM   2398  CD2 TYR A 308      40.093  60.683  69.297  1.00 14.60           C  
ATOM   2399  CE1 TYR A 308      38.676  58.654  70.540  1.00 15.00           C  
ATOM   2400  CE2 TYR A 308      40.694  59.457  69.495  1.00 14.14           C  
ATOM   2401  CZ  TYR A 308      39.990  58.442  70.115  1.00 14.70           C  
ATOM   2402  OH  TYR A 308      40.606  57.223  70.307  1.00 13.77           O  
ATOM   2403  N   LYS A 309      35.413  63.829  68.607  1.00 19.25           N  
ATOM   2404  CA  LYS A 309      34.725  65.088  68.409  1.00 19.05           C  
ATOM   2405  C   LYS A 309      35.230  66.321  69.147  1.00 18.80           C  
ATOM   2406  O   LYS A 309      35.575  67.318  68.514  1.00 18.78           O  
ATOM   2407  CB  LYS A 309      33.244  64.920  68.682  1.00 19.49           C  
ATOM   2408  CG  LYS A 309      32.460  66.035  68.061  1.00 21.34           C  
ATOM   2409  CD  LYS A 309      31.051  66.107  68.558  1.00 21.81           C  
ATOM   2410  CE  LYS A 309      30.325  67.206  67.797  1.00 23.31           C  
ATOM   2411  NZ  LYS A 309      31.095  68.492  67.786  1.00 23.26           N  
ATOM   2412  N   ASN A 310      35.247  66.259  70.477  1.00 18.72           N  
ATOM   2413  CA  ASN A 310      35.659  67.391  71.316  1.00 18.45           C  
ATOM   2414  C   ASN A 310      37.081  67.309  71.842  1.00 19.15           C  
ATOM   2415  O   ASN A 310      37.675  68.332  72.203  1.00 19.33           O  
ATOM   2416  CB  ASN A 310      34.744  67.511  72.539  1.00 18.67           C  
ATOM   2417  CG  ASN A 310      33.285  67.411  72.194  1.00 18.04           C  
ATOM   2418  OD1 ASN A 310      32.734  68.281  71.529  1.00 20.14           O  
ATOM   2419  ND2 ASN A 310      32.644  66.352  72.660  1.00 17.24           N  
ATOM   2420  N   TYR A 311      37.595  66.087  71.963  1.00 19.16           N  
ATOM   2421  CA  TYR A 311      38.945  65.871  72.482  1.00 18.95           C  
ATOM   2422  C   TYR A 311      39.469  64.466  72.172  1.00 17.92           C  
ATOM   2423  O   TYR A 311      38.703  63.569  71.828  1.00 17.22           O  
ATOM   2424  CB  TYR A 311      38.960  66.087  74.001  1.00 19.13           C  
ATOM   2425  CG  TYR A 311      38.234  65.002  74.750  1.00 18.66           C  
ATOM   2426  CD1 TYR A 311      36.879  64.756  74.516  1.00 19.39           C  
ATOM   2427  CD2 TYR A 311      38.913  64.168  75.628  1.00 18.26           C  
ATOM   2428  CE1 TYR A 311      36.222  63.701  75.129  1.00 19.08           C  
ATOM   2429  CE2 TYR A 311      38.265  63.107  76.251  1.00 18.74           C  
ATOM   2430  CZ  TYR A 311      36.922  62.882  75.993  1.00 18.88           C  
ATOM   2431  OH  TYR A 311      36.281  61.831  76.590  1.00 20.71           O  
ATOM   2432  N   ASP A 312      40.773  64.287  72.368  1.00 17.56           N  
ATOM   2433  CA  ASP A 312      41.468  63.026  72.132  1.00 16.40           C  
ATOM   2434  C   ASP A 312      41.817  62.402  73.496  1.00 15.64           C  
ATOM   2435  O   ASP A 312      42.666  62.924  74.222  1.00 15.58           O  
ATOM   2436  CB  ASP A 312      42.735  63.317  71.313  1.00 16.81           C  
ATOM   2437  CG  ASP A 312      43.568  62.076  71.025  1.00 19.85           C  
ATOM   2438  OD1 ASP A 312      43.078  60.941  71.216  1.00 20.72           O  
ATOM   2439  OD2 ASP A 312      44.734  62.238  70.599  1.00 20.03           O  
ATOM   2440  N   PRO A 313      41.159  61.277  73.859  1.00 14.45           N  
ATOM   2441  CA  PRO A 313      41.386  60.575  75.130  1.00 14.51           C  
ATOM   2442  C   PRO A 313      42.842  60.229  75.471  1.00 16.00           C  
ATOM   2443  O   PRO A 313      43.215  60.215  76.652  1.00 16.86           O  
ATOM   2444  CB  PRO A 313      40.514  59.318  74.991  1.00 13.01           C  
ATOM   2445  CG  PRO A 313      40.344  59.158  73.515  1.00 11.25           C  
ATOM   2446  CD  PRO A 313      40.151  60.562  73.059  1.00 12.46           C  
ATOM   2447  N   ARG A 314      43.657  59.960  74.448  1.00 16.45           N  
ATOM   2448  CA  ARG A 314      45.074  59.613  74.635  1.00 16.24           C  
ATOM   2449  C   ARG A 314      45.885  60.825  75.086  1.00 16.75           C  
ATOM   2450  O   ARG A 314      46.932  60.683  75.712  1.00 16.22           O  
ATOM   2451  CB  ARG A 314      45.668  59.078  73.328  1.00 14.91           C  
ATOM   2452  CG  ARG A 314      44.936  57.900  72.740  1.00 14.42           C  
ATOM   2453  CD  ARG A 314      45.350  57.657  71.300  1.00 14.33           C  
ATOM   2454  NE  ARG A 314      44.962  58.756  70.424  1.00 15.75           N  
ATOM   2455  CZ  ARG A 314      45.251  58.822  69.130  1.00 16.06           C  
ATOM   2456  NH1 ARG A 314      44.857  59.864  68.408  1.00 16.68           N  
ATOM   2457  NH2 ARG A 314      45.952  57.857  68.559  1.00 16.75           N  
ATOM   2458  N   ALA A 315      45.400  62.018  74.750  1.00 17.86           N  
ATOM   2459  CA  ALA A 315      46.084  63.253  75.114  1.00 19.90           C  
ATOM   2460  C   ALA A 315      46.001  63.613  76.592  1.00 20.58           C  
ATOM   2461  O   ALA A 315      46.791  64.416  77.074  1.00 21.87           O  
ATOM   2462  CB  ALA A 315      45.570  64.399  74.282  1.00 20.16           C  
ATOM   2463  N   THR A 316      45.059  63.012  77.311  1.00 21.45           N  
ATOM   2464  CA  THR A 316      44.884  63.296  78.729  1.00 22.08           C  
ATOM   2465  C   THR A 316      46.089  62.868  79.568  1.00 22.32           C  
ATOM   2466  O   THR A 316      46.635  63.674  80.322  1.00 22.81           O  
ATOM   2467  CB  THR A 316      43.587  62.658  79.270  1.00 23.47           C  
ATOM   2468  OG1 THR A 316      42.490  63.017  78.412  1.00 25.16           O  
ATOM   2469  CG2 THR A 316      43.286  63.155  80.700  1.00 22.60           C  
ATOM   2470  N   VAL A 317      46.521  61.616  79.435  1.00 22.21           N  
ATOM   2471  CA  VAL A 317      47.679  61.162  80.198  1.00 22.35           C  
ATOM   2472  C   VAL A 317      48.984  61.613  79.535  1.00 21.98           C  
ATOM   2473  O   VAL A 317      50.051  61.538  80.146  1.00 22.21           O  
ATOM   2474  CB  VAL A 317      47.695  59.630  80.396  1.00 23.39           C  
ATOM   2475  CG1 VAL A 317      48.806  59.240  81.368  1.00 23.60           C  
ATOM   2476  CG2 VAL A 317      46.355  59.152  80.924  1.00 24.09           C  
ATOM   2477  N   MET A 318      48.898  62.087  78.293  1.00 20.79           N  
ATOM   2478  CA  MET A 318      50.082  62.555  77.581  1.00 19.92           C  
ATOM   2479  C   MET A 318      50.393  63.978  78.034  1.00 20.24           C  
ATOM   2480  O   MET A 318      51.558  64.358  78.152  1.00 21.70           O  
ATOM   2481  CB  MET A 318      49.876  62.497  76.061  1.00 19.03           C  
ATOM   2482  CG  MET A 318      51.172  62.561  75.228  1.00 18.81           C  
ATOM   2483  SD  MET A 318      52.100  60.990  75.012  1.00 18.31           S  
ATOM   2484  CE  MET A 318      52.923  60.850  76.558  1.00 18.20           C  
ATOM   2485  N   ARG A 319      49.352  64.756  78.317  1.00 20.10           N  
ATOM   2486  CA  ARG A 319      49.533  66.128  78.783  1.00 19.86           C  
ATOM   2487  C   ARG A 319      50.185  66.120  80.153  1.00 20.46           C  
ATOM   2488  O   ARG A 319      51.115  66.875  80.402  1.00 20.89           O  
ATOM   2489  CB  ARG A 319      48.194  66.866  78.885  1.00 19.64           C  
ATOM   2490  CG  ARG A 319      48.353  68.350  79.213  1.00 17.84           C  
ATOM   2491  CD  ARG A 319      47.032  69.072  79.336  1.00 17.10           C  
ATOM   2492  NE  ARG A 319      47.223  70.521  79.352  1.00 18.32           N  
ATOM   2493  CZ  ARG A 319      47.600  71.225  80.418  1.00 18.61           C  
ATOM   2494  NH1 ARG A 319      47.753  72.544  80.325  1.00 17.71           N  
ATOM   2495  NH2 ARG A 319      47.798  70.618  81.582  1.00 17.48           N  
ATOM   2496  N   GLU A 320      49.682  65.272  81.044  1.00 21.26           N  
ATOM   2497  CA  GLU A 320      50.226  65.167  82.394  1.00 22.32           C  
ATOM   2498  C   GLU A 320      51.694  64.776  82.356  1.00 22.73           C  
ATOM   2499  O   GLU A 320      52.512  65.354  83.061  1.00 23.45           O  
ATOM   2500  CB  GLU A 320      49.460  64.125  83.194  1.00 22.79           C  
ATOM   2501  CG  GLU A 320      47.980  64.402  83.340  1.00 24.49           C  
ATOM   2502  CD  GLU A 320      47.237  63.263  84.022  1.00 26.13           C  
ATOM   2503  OE1 GLU A 320      46.029  63.430  84.283  1.00 26.93           O  
ATOM   2504  OE2 GLU A 320      47.852  62.201  84.298  1.00 27.33           O  
ATOM   2505  N   THR A 321      52.010  63.791  81.519  1.00 23.12           N  
ATOM   2506  CA  THR A 321      53.371  63.281  81.347  1.00 23.41           C  
ATOM   2507  C   THR A 321      54.306  64.390  80.898  1.00 24.42           C  
ATOM   2508  O   THR A 321      55.427  64.519  81.388  1.00 23.35           O  
ATOM   2509  CB  THR A 321      53.411  62.208  80.249  1.00 22.46           C  
ATOM   2510  OG1 THR A 321      52.407  61.224  80.499  1.00 21.86           O  
ATOM   2511  CG2 THR A 321      54.769  61.549  80.208  1.00 22.51           C  
ATOM   2512  N   CYS A 322      53.823  65.145  79.916  1.00 26.75           N  
ATOM   2513  CA  CYS A 322      54.525  66.267  79.310  1.00 28.84           C  
ATOM   2514  C   CYS A 322      54.843  67.359  80.335  1.00 31.05           C  
ATOM   2515  O   CYS A 322      55.749  68.160  80.132  1.00 31.73           O  
ATOM   2516  CB  CYS A 322      53.653  66.825  78.181  1.00 27.89           C  
ATOM   2517  SG  CYS A 322      54.350  68.157  77.203  1.00 26.39           S  
ATOM   2518  N   HIS A 323      54.106  67.381  81.441  1.00 33.57           N  
ATOM   2519  CA  HIS A 323      54.331  68.373  82.482  1.00 35.44           C  
ATOM   2520  C   HIS A 323      55.607  68.097  83.278  1.00 35.75           C  
ATOM   2521  O   HIS A 323      56.364  69.018  83.588  1.00 35.02           O  
ATOM   2522  CB  HIS A 323      53.127  68.453  83.427  1.00 37.47           C  
ATOM   2523  CG  HIS A 323      53.262  69.509  84.480  1.00 39.80           C  
ATOM   2524  ND1 HIS A 323      53.363  69.215  85.824  1.00 40.09           N  
ATOM   2525  CD2 HIS A 323      53.366  70.857  84.380  1.00 40.67           C  
ATOM   2526  CE1 HIS A 323      53.527  70.336  86.505  1.00 40.88           C  
ATOM   2527  NE2 HIS A 323      53.534  71.346  85.653  1.00 41.59           N  
ATOM   2528  N   GLU A 324      55.843  66.829  83.601  1.00 36.75           N  
ATOM   2529  CA  GLU A 324      57.025  66.430  84.366  1.00 38.29           C  
ATOM   2530  C   GLU A 324      58.306  66.495  83.546  1.00 38.61           C  
ATOM   2531  O   GLU A 324      59.363  66.862  84.058  1.00 38.55           O  
ATOM   2532  CB  GLU A 324      56.860  65.008  84.871  1.00 39.13           C  
ATOM   2533  CG  GLU A 324      55.564  64.759  85.585  1.00 41.74           C  
ATOM   2534  CD  GLU A 324      55.155  63.301  85.542  1.00 44.13           C  
ATOM   2535  OE1 GLU A 324      53.940  63.035  85.671  1.00 45.93           O  
ATOM   2536  OE2 GLU A 324      56.034  62.421  85.370  1.00 45.21           O  
ATOM   2537  N   VAL A 325      58.211  66.089  82.284  1.00 39.25           N  
ATOM   2538  CA  VAL A 325      59.357  66.081  81.385  1.00 39.85           C  
ATOM   2539  C   VAL A 325      59.964  67.466  81.282  1.00 41.15           C  
ATOM   2540  O   VAL A 325      61.177  67.629  81.399  1.00 41.48           O  
ATOM   2541  CB  VAL A 325      58.958  65.584  79.982  1.00 38.45           C  
ATOM   2542  CG1 VAL A 325      60.115  65.733  79.012  1.00 37.86           C  
ATOM   2543  CG2 VAL A 325      58.522  64.135  80.060  1.00 37.93           C  
ATOM   2544  N   LEU A 326      59.107  68.462  81.099  1.00 42.82           N  
ATOM   2545  CA  LEU A 326      59.545  69.846  80.978  1.00 45.13           C  
ATOM   2546  C   LEU A 326      60.069  70.384  82.302  1.00 47.26           C  
ATOM   2547  O   LEU A 326      61.006  71.180  82.330  1.00 47.21           O  
ATOM   2548  CB  LEU A 326      58.391  70.714  80.469  1.00 43.56           C  
ATOM   2549  CG  LEU A 326      58.064  70.679  78.971  1.00 42.51           C  
ATOM   2550  CD1 LEU A 326      58.214  69.290  78.383  1.00 42.99           C  
ATOM   2551  CD2 LEU A 326      56.663  71.202  78.756  1.00 42.18           C  
ATOM   2552  N   LYS A 327      59.477  69.907  83.393  1.00 50.87           N  
ATOM   2553  CA  LYS A 327      59.849  70.320  84.746  1.00 55.32           C  
ATOM   2554  C   LYS A 327      61.075  69.547  85.240  1.00 57.47           C  
ATOM   2555  O   LYS A 327      61.610  69.818  86.317  1.00 57.11           O  
ATOM   2556  CB  LYS A 327      58.656  70.104  85.693  1.00 56.75           C  
ATOM   2557  CG  LYS A 327      58.703  70.899  87.006  1.00 58.85           C  
ATOM   2558  CD  LYS A 327      57.422  70.715  87.822  1.00 59.69           C  
ATOM   2559  CE  LYS A 327      57.450  71.525  89.113  1.00 60.40           C  
ATOM   2560  NZ  LYS A 327      56.224  71.307  89.939  1.00 60.94           N  
ATOM   2561  N   GLU A 328      61.514  68.587  84.437  1.00 60.84           N  
ATOM   2562  CA  GLU A 328      62.664  67.764  84.765  1.00 64.24           C  
ATOM   2563  C   GLU A 328      63.896  68.311  84.054  1.00 66.99           C  
ATOM   2564  O   GLU A 328      64.953  68.488  84.660  1.00 67.00           O  
ATOM   2565  CB  GLU A 328      62.398  66.322  84.324  1.00 63.96           C  
ATOM   2566  CG  GLU A 328      63.486  65.321  84.689  1.00 64.30           C  
ATOM   2567  CD  GLU A 328      63.579  65.034  86.182  1.00 64.56           C  
ATOM   2568  OE1 GLU A 328      64.619  64.493  86.614  1.00 64.40           O  
ATOM   2569  OE2 GLU A 328      62.615  65.326  86.924  1.00 65.28           O  
ATOM   2570  N   LEU A 329      63.730  68.612  82.769  1.00 70.56           N  
ATOM   2571  CA  LEU A 329      64.810  69.129  81.935  1.00 74.30           C  
ATOM   2572  C   LEU A 329      65.171  70.593  82.236  1.00 77.27           C  
ATOM   2573  O   LEU A 329      66.236  71.080  81.835  1.00 77.44           O  
ATOM   2574  CB  LEU A 329      64.452  68.921  80.457  1.00 73.55           C  
ATOM   2575  CG  LEU A 329      64.119  67.458  80.122  1.00 72.31           C  
ATOM   2576  CD1 LEU A 329      63.627  67.326  78.699  1.00 72.14           C  
ATOM   2577  CD2 LEU A 329      65.332  66.575  80.354  1.00 71.40           C  
ATOM   2578  N   GLY A 330      64.273  71.275  82.945  1.00 80.44           N  
ATOM   2579  CA  GLY A 330      64.484  72.657  83.343  1.00 84.68           C  
ATOM   2580  C   GLY A 330      65.068  73.634  82.340  1.00 87.82           C  
ATOM   2581  O   GLY A 330      64.443  73.929  81.319  1.00 87.83           O  
ATOM   2582  N   THR A 331      66.278  74.119  82.639  1.00 91.12           N  
ATOM   2583  CA  THR A 331      66.979  75.102  81.807  1.00 94.40           C  
ATOM   2584  C   THR A 331      67.487  74.594  80.458  1.00 96.08           C  
ATOM   2585  O   THR A 331      68.696  74.501  80.215  1.00 96.48           O  
ATOM   2586  CB  THR A 331      68.136  75.797  82.579  1.00 94.82           C  
ATOM   2587  OG1 THR A 331      67.661  76.242  83.856  1.00 95.44           O  
ATOM   2588  CG2 THR A 331      68.648  77.018  81.798  1.00 94.98           C  
ATOM   2589  N   LYS A 332      66.545  74.085  79.676  1.00 97.80           N  
ATOM   2590  CA  LYS A 332      66.784  73.611  78.321  1.00 99.27           C  
ATOM   2591  C   LYS A 332      65.412  73.579  77.644  1.00 99.71           C  
ATOM   2592  O   LYS A 332      65.280  73.201  76.477  1.00100.30           O  
ATOM   2593  CB  LYS A 332      67.437  72.223  78.326  1.00 99.85           C  
ATOM   2594  CG  LYS A 332      67.984  71.779  76.965  1.00100.55           C  
ATOM   2595  CD  LYS A 332      68.994  72.777  76.384  1.00101.12           C  
ATOM   2596  CE  LYS A 332      70.245  72.903  77.252  1.00101.57           C  
ATOM   2597  NZ  LYS A 332      71.246  73.853  76.679  1.00101.95           N  
ATOM   2598  N   ASP A 333      64.396  73.997  78.397  1.00 99.60           N  
ATOM   2599  CA  ASP A 333      63.025  73.991  77.919  1.00 99.29           C  
ATOM   2600  C   ASP A 333      62.294  75.324  78.102  1.00 98.34           C  
ATOM   2601  O   ASP A 333      61.147  75.474  77.670  1.00 98.51           O  
ATOM   2602  CB  ASP A 333      62.259  72.877  78.633  1.00100.36           C  
ATOM   2603  CG  ASP A 333      61.060  72.404  77.848  1.00101.90           C  
ATOM   2604  OD1 ASP A 333      59.999  73.063  77.915  1.00102.69           O  
ATOM   2605  OD2 ASP A 333      61.181  71.374  77.154  1.00102.93           O  
ATOM   2606  N   ASP A 334      62.952  76.293  78.732  1.00 96.93           N  
ATOM   2607  CA  ASP A 334      62.338  77.602  78.953  1.00 95.32           C  
ATOM   2608  C   ASP A 334      62.026  78.310  77.632  1.00 93.37           C  
ATOM   2609  O   ASP A 334      61.071  79.088  77.542  1.00 93.21           O  
ATOM   2610  CB  ASP A 334      63.226  78.475  79.850  1.00 96.36           C  
ATOM   2611  CG  ASP A 334      63.346  77.926  81.272  1.00 97.00           C  
ATOM   2612  OD1 ASP A 334      62.305  77.584  81.880  1.00 97.02           O  
ATOM   2613  OD2 ASP A 334      64.485  77.840  81.781  1.00 97.37           O  
ATOM   2614  N   LEU A 335      62.830  78.022  76.609  1.00 90.90           N  
ATOM   2615  CA  LEU A 335      62.632  78.597  75.279  1.00 87.86           C  
ATOM   2616  C   LEU A 335      61.409  77.934  74.643  1.00 85.00           C  
ATOM   2617  O   LEU A 335      60.673  78.567  73.881  1.00 84.82           O  
ATOM   2618  CB  LEU A 335      63.876  78.392  74.391  1.00 88.66           C  
ATOM   2619  CG  LEU A 335      64.352  76.987  73.978  1.00 88.77           C  
ATOM   2620  CD1 LEU A 335      65.352  77.098  72.832  1.00 88.54           C  
ATOM   2621  CD2 LEU A 335      64.970  76.242  75.157  1.00 88.79           C  
ATOM   2622  N   LEU A 336      61.203  76.659  74.982  1.00 81.23           N  
ATOM   2623  CA  LEU A 336      60.077  75.875  74.489  1.00 77.37           C  
ATOM   2624  C   LEU A 336      58.866  76.266  75.336  1.00 75.07           C  
ATOM   2625  O   LEU A 336      58.261  75.448  76.028  1.00 74.08           O  
ATOM   2626  CB  LEU A 336      60.388  74.377  74.604  1.00 77.15           C  
ATOM   2627  CG  LEU A 336      59.635  73.375  73.720  1.00 76.57           C  
ATOM   2628  CD1 LEU A 336      59.788  73.731  72.250  1.00 76.61           C  
ATOM   2629  CD2 LEU A 336      60.155  71.978  73.974  1.00 76.10           C  
ATOM   2630  N   GLU A 337      58.574  77.562  75.282  1.00 73.01           N  
ATOM   2631  CA  GLU A 337      57.476  78.227  75.982  1.00 70.28           C  
ATOM   2632  C   GLU A 337      56.319  78.424  74.990  1.00 67.59           C  
ATOM   2633  O   GLU A 337      55.245  78.905  75.350  1.00 66.57           O  
ATOM   2634  CB  GLU A 337      57.992  79.588  76.481  1.00 71.15           C  
ATOM   2635  CG  GLU A 337      56.974  80.516  77.129  1.00 71.60           C  
ATOM   2636  CD  GLU A 337      57.567  81.879  77.468  1.00 71.98           C  
ATOM   2637  OE1 GLU A 337      58.111  82.543  76.557  1.00 71.75           O  
ATOM   2638  OE2 GLU A 337      57.486  82.289  78.646  1.00 72.57           O  
ATOM   2639  N   VAL A 338      56.561  78.037  73.739  1.00 64.60           N  
ATOM   2640  CA  VAL A 338      55.581  78.155  72.664  1.00 60.93           C  
ATOM   2641  C   VAL A 338      54.484  77.097  72.745  1.00 58.41           C  
ATOM   2642  O   VAL A 338      53.407  77.281  72.182  1.00 57.99           O  
ATOM   2643  CB  VAL A 338      56.259  78.084  71.273  1.00 60.98           C  
ATOM   2644  CG1 VAL A 338      57.325  79.157  71.156  1.00 60.77           C  
ATOM   2645  CG2 VAL A 338      56.865  76.713  71.038  1.00 60.46           C  
ATOM   2646  N   ALA A 339      54.772  75.989  73.429  1.00 55.37           N  
ATOM   2647  CA  ALA A 339      53.808  74.905  73.605  1.00 52.29           C  
ATOM   2648  C   ALA A 339      52.587  75.471  74.311  1.00 50.02           C  
ATOM   2649  O   ALA A 339      51.457  75.115  73.987  1.00 50.15           O  
ATOM   2650  CB  ALA A 339      54.413  73.783  74.424  1.00 52.20           C  
ATOM   2651  N   MET A 340      52.819  76.336  75.296  1.00 47.14           N  
ATOM   2652  CA  MET A 340      51.715  76.975  76.007  1.00 43.99           C  
ATOM   2653  C   MET A 340      50.969  77.917  75.091  1.00 41.45           C  
ATOM   2654  O   MET A 340      49.747  77.854  75.001  1.00 41.43           O  
ATOM   2655  CB  MET A 340      52.187  77.755  77.238  1.00 44.29           C  
ATOM   2656  CG  MET A 340      52.620  76.890  78.400  1.00 44.33           C  
ATOM   2657  SD  MET A 340      53.261  77.827  79.792  1.00 44.10           S  
ATOM   2658  CE  MET A 340      53.287  76.542  81.067  1.00 43.29           C  
ATOM   2659  N   GLU A 341      51.710  78.799  74.429  1.00 38.58           N  
ATOM   2660  CA  GLU A 341      51.119  79.760  73.517  1.00 36.34           C  
ATOM   2661  C   GLU A 341      50.269  79.026  72.502  1.00 34.32           C  
ATOM   2662  O   GLU A 341      49.094  79.343  72.326  1.00 34.26           O  
ATOM   2663  CB  GLU A 341      52.206  80.576  72.814  1.00 36.89           C  
ATOM   2664  CG  GLU A 341      51.688  81.567  71.777  1.00 38.62           C  
ATOM   2665  CD  GLU A 341      50.730  82.609  72.348  1.00 39.73           C  
ATOM   2666  OE1 GLU A 341      51.050  83.220  73.390  1.00 40.56           O  
ATOM   2667  OE2 GLU A 341      49.657  82.827  71.742  1.00 40.06           O  
ATOM   2668  N   LEU A 342      50.856  78.009  71.880  1.00 32.07           N  
ATOM   2669  CA  LEU A 342      50.159  77.212  70.885  1.00 30.05           C  
ATOM   2670  C   LEU A 342      48.925  76.560  71.472  1.00 29.85           C  
ATOM   2671  O   LEU A 342      47.883  76.522  70.818  1.00 30.65           O  
ATOM   2672  CB  LEU A 342      51.086  76.158  70.279  1.00 28.02           C  
ATOM   2673  CG  LEU A 342      52.152  76.745  69.360  1.00 26.23           C  
ATOM   2674  CD1 LEU A 342      53.145  75.689  68.963  1.00 24.13           C  
ATOM   2675  CD2 LEU A 342      51.480  77.354  68.142  1.00 26.06           C  
ATOM   2676  N   GLU A 343      49.027  76.052  72.698  1.00 28.90           N  
ATOM   2677  CA  GLU A 343      47.867  75.437  73.331  1.00 28.69           C  
ATOM   2678  C   GLU A 343      46.787  76.489  73.560  1.00 28.87           C  
ATOM   2679  O   GLU A 343      45.614  76.247  73.281  1.00 28.60           O  
ATOM   2680  CB  GLU A 343      48.220  74.780  74.661  1.00 28.93           C  
ATOM   2681  CG  GLU A 343      46.988  74.193  75.348  1.00 29.18           C  
ATOM   2682  CD  GLU A 343      47.295  73.474  76.640  1.00 29.28           C  
ATOM   2683  OE1 GLU A 343      47.769  74.130  77.589  1.00 30.17           O  
ATOM   2684  OE2 GLU A 343      47.038  72.253  76.711  1.00 28.98           O  
ATOM   2685  N   ASN A 344      47.188  77.664  74.047  1.00 28.75           N  
ATOM   2686  CA  ASN A 344      46.238  78.743  74.290  1.00 28.39           C  
ATOM   2687  C   ASN A 344      45.505  79.103  73.007  1.00 28.49           C  
ATOM   2688  O   ASN A 344      44.294  79.293  73.015  1.00 28.70           O  
ATOM   2689  CB  ASN A 344      46.928  79.991  74.842  1.00 27.70           C  
ATOM   2690  CG  ASN A 344      45.932  81.097  75.170  1.00 27.74           C  
ATOM   2691  OD1 ASN A 344      45.155  80.977  76.115  1.00 26.29           O  
ATOM   2692  ND2 ASN A 344      45.916  82.152  74.361  1.00 27.33           N  
ATOM   2693  N   ILE A 345      46.250  79.197  71.909  1.00 29.43           N  
ATOM   2694  CA  ILE A 345      45.680  79.529  70.605  1.00 30.57           C  
ATOM   2695  C   ILE A 345      44.570  78.539  70.235  1.00 31.47           C  
ATOM   2696  O   ILE A 345      43.445  78.938  69.928  1.00 32.15           O  
ATOM   2697  CB  ILE A 345      46.770  79.511  69.501  1.00 31.15           C  
ATOM   2698  CG1 ILE A 345      47.805  80.611  69.749  1.00 31.02           C  
ATOM   2699  CG2 ILE A 345      46.150  79.686  68.122  1.00 31.14           C  
ATOM   2700  CD1 ILE A 345      49.013  80.527  68.820  1.00 31.12           C  
ATOM   2701  N   ALA A 346      44.882  77.247  70.309  1.00 32.10           N  
ATOM   2702  CA  ALA A 346      43.927  76.196  69.974  1.00 31.86           C  
ATOM   2703  C   ALA A 346      42.669  76.266  70.843  1.00 32.49           C  
ATOM   2704  O   ALA A 346      41.554  76.052  70.360  1.00 32.43           O  
ATOM   2705  CB  ALA A 346      44.594  74.835  70.097  1.00 30.61           C  
ATOM   2706  N   LEU A 347      42.856  76.617  72.112  1.00 33.00           N  
ATOM   2707  CA  LEU A 347      41.758  76.714  73.070  1.00 33.40           C  
ATOM   2708  C   LEU A 347      40.897  77.961  72.929  1.00 33.56           C  
ATOM   2709  O   LEU A 347      39.733  77.963  73.343  1.00 32.91           O  
ATOM   2710  CB  LEU A 347      42.295  76.703  74.504  1.00 33.10           C  
ATOM   2711  CG  LEU A 347      43.178  75.563  74.994  1.00 33.53           C  
ATOM   2712  CD1 LEU A 347      43.451  75.769  76.480  1.00 33.06           C  
ATOM   2713  CD2 LEU A 347      42.509  74.223  74.736  1.00 33.01           C  
ATOM   2714  N   ASN A 348      41.459  79.019  72.353  1.00 33.73           N  
ATOM   2715  CA  ASN A 348      40.721  80.270  72.254  1.00 34.16           C  
ATOM   2716  C   ASN A 348      40.494  80.913  70.890  1.00 34.53           C  
ATOM   2717  O   ASN A 348      39.509  81.635  70.716  1.00 34.88           O  
ATOM   2718  CB  ASN A 348      41.351  81.283  73.201  1.00 33.39           C  
ATOM   2719  CG  ASN A 348      41.714  80.671  74.533  1.00 32.53           C  
ATOM   2720  OD1 ASN A 348      40.889  80.030  75.187  1.00 31.80           O  
ATOM   2721  ND2 ASN A 348      42.967  80.839  74.928  1.00 33.00           N  
ATOM   2722  N   ASP A 349      41.396  80.697  69.937  1.00 34.52           N  
ATOM   2723  CA  ASP A 349      41.221  81.294  68.618  1.00 34.86           C  
ATOM   2724  C   ASP A 349      39.880  80.837  68.066  1.00 35.39           C  
ATOM   2725  O   ASP A 349      39.608  79.639  68.009  1.00 36.61           O  
ATOM   2726  CB  ASP A 349      42.341  80.871  67.669  1.00 34.37           C  
ATOM   2727  CG  ASP A 349      42.337  81.662  66.371  1.00 34.20           C  
ATOM   2728  OD1 ASP A 349      41.336  81.609  65.628  1.00 33.37           O  
ATOM   2729  OD2 ASP A 349      43.344  82.346  66.094  1.00 35.92           O  
ATOM   2730  N   PRO A 350      39.008  81.788  67.692  1.00 35.00           N  
ATOM   2731  CA  PRO A 350      37.696  81.443  67.149  1.00 34.57           C  
ATOM   2732  C   PRO A 350      37.783  80.404  66.036  1.00 34.20           C  
ATOM   2733  O   PRO A 350      36.946  79.521  65.959  1.00 34.75           O  
ATOM   2734  CB  PRO A 350      37.180  82.787  66.646  1.00 34.81           C  
ATOM   2735  CG  PRO A 350      37.742  83.739  67.653  1.00 34.78           C  
ATOM   2736  CD  PRO A 350      39.168  83.252  67.776  1.00 35.20           C  
ATOM   2737  N   TYR A 351      38.817  80.480  65.207  1.00 33.42           N  
ATOM   2738  CA  TYR A 351      38.982  79.519  64.122  1.00 33.31           C  
ATOM   2739  C   TYR A 351      39.212  78.118  64.690  1.00 33.56           C  
ATOM   2740  O   TYR A 351      38.630  77.145  64.215  1.00 33.56           O  
ATOM   2741  CB  TYR A 351      40.162  79.924  63.232  1.00 33.01           C  
ATOM   2742  CG  TYR A 351      40.407  79.006  62.051  1.00 32.37           C  
ATOM   2743  CD1 TYR A 351      39.653  79.125  60.881  1.00 32.22           C  
ATOM   2744  CD2 TYR A 351      41.412  78.036  62.092  1.00 31.59           C  
ATOM   2745  CE1 TYR A 351      39.899  78.306  59.782  1.00 31.67           C  
ATOM   2746  CE2 TYR A 351      41.665  77.214  61.002  1.00 30.96           C  
ATOM   2747  CZ  TYR A 351      40.908  77.353  59.852  1.00 31.57           C  
ATOM   2748  OH  TYR A 351      41.163  76.548  58.767  1.00 32.32           O  
ATOM   2749  N   PHE A 352      40.068  78.036  65.708  1.00 33.92           N  
ATOM   2750  CA  PHE A 352      40.404  76.778  66.370  1.00 33.91           C  
ATOM   2751  C   PHE A 352      39.230  76.269  67.191  1.00 34.38           C  
ATOM   2752  O   PHE A 352      38.989  75.064  67.272  1.00 34.32           O  
ATOM   2753  CB  PHE A 352      41.647  76.954  67.248  1.00 34.03           C  
ATOM   2754  CG  PHE A 352      42.919  77.142  66.463  1.00 33.79           C  
ATOM   2755  CD1 PHE A 352      43.174  78.338  65.796  1.00 33.51           C  
ATOM   2756  CD2 PHE A 352      43.856  76.116  66.376  1.00 34.34           C  
ATOM   2757  CE1 PHE A 352      44.341  78.514  65.050  1.00 33.99           C  
ATOM   2758  CE2 PHE A 352      45.030  76.278  65.630  1.00 34.67           C  
ATOM   2759  CZ  PHE A 352      45.270  77.484  64.968  1.00 34.42           C  
ATOM   2760  N   ILE A 353      38.508  77.193  67.815  1.00 34.89           N  
ATOM   2761  CA  ILE A 353      37.330  76.838  68.596  1.00 35.34           C  
ATOM   2762  C   ILE A 353      36.294  76.369  67.576  1.00 36.12           C  
ATOM   2763  O   ILE A 353      35.654  75.332  67.746  1.00 36.30           O  
ATOM   2764  CB  ILE A 353      36.756  78.065  69.352  1.00 34.73           C  
ATOM   2765  CG1 ILE A 353      37.732  78.546  70.422  1.00 34.13           C  
ATOM   2766  CG2 ILE A 353      35.425  77.720  69.999  1.00 35.12           C  
ATOM   2767  CD1 ILE A 353      37.207  79.700  71.237  1.00 32.51           C  
ATOM   2768  N   GLU A 354      36.186  77.127  66.489  1.00 37.15           N  
ATOM   2769  CA  GLU A 354      35.247  76.845  65.411  1.00 38.04           C  
ATOM   2770  C   GLU A 354      35.435  75.466  64.799  1.00 37.33           C  
ATOM   2771  O   GLU A 354      34.575  74.595  64.949  1.00 37.49           O  
ATOM   2772  CB  GLU A 354      35.346  77.927  64.317  1.00 39.40           C  
ATOM   2773  CG  GLU A 354      34.498  77.691  63.061  1.00 41.47           C  
ATOM   2774  CD  GLU A 354      33.004  77.501  63.346  1.00 43.31           C  
ATOM   2775  OE1 GLU A 354      32.311  76.900  62.490  1.00 43.86           O  
ATOM   2776  OE2 GLU A 354      32.516  77.949  64.410  1.00 44.34           O  
ATOM   2777  N   LYS A 355      36.568  75.262  64.135  1.00 36.30           N  
ATOM   2778  CA  LYS A 355      36.836  73.995  63.480  1.00 35.21           C  
ATOM   2779  C   LYS A 355      37.368  72.880  64.382  1.00 34.67           C  
ATOM   2780  O   LYS A 355      37.778  71.824  63.893  1.00 35.03           O  
ATOM   2781  CB  LYS A 355      37.736  74.224  62.269  1.00 35.31           C  
ATOM   2782  CG  LYS A 355      37.127  75.191  61.275  1.00 36.24           C  
ATOM   2783  CD  LYS A 355      37.745  75.050  59.907  1.00 37.64           C  
ATOM   2784  CE  LYS A 355      37.042  75.942  58.897  1.00 38.95           C  
ATOM   2785  NZ  LYS A 355      37.689  75.856  57.552  1.00 39.46           N  
ATOM   2786  N   LYS A 356      37.331  73.110  65.696  1.00 33.29           N  
ATOM   2787  CA  LYS A 356      37.784  72.137  66.694  1.00 31.63           C  
ATOM   2788  C   LYS A 356      39.213  71.599  66.554  1.00 30.70           C  
ATOM   2789  O   LYS A 356      39.436  70.383  66.653  1.00 30.83           O  
ATOM   2790  CB  LYS A 356      36.805  70.962  66.772  1.00 31.69           C  
ATOM   2791  CG  LYS A 356      35.481  71.314  67.424  1.00 32.20           C  
ATOM   2792  CD  LYS A 356      34.517  70.143  67.414  1.00 31.05           C  
ATOM   2793  CE  LYS A 356      33.142  70.569  67.903  1.00 30.05           C  
ATOM   2794  NZ  LYS A 356      33.155  70.975  69.328  1.00 29.98           N  
ATOM   2795  N   LEU A 357      40.179  72.491  66.336  1.00 28.12           N  
ATOM   2796  CA  LEU A 357      41.564  72.071  66.218  1.00 25.03           C  
ATOM   2797  C   LEU A 357      42.160  71.982  67.611  1.00 24.15           C  
ATOM   2798  O   LEU A 357      43.089  72.719  67.955  1.00 24.60           O  
ATOM   2799  CB  LEU A 357      42.377  73.043  65.367  1.00 25.01           C  
ATOM   2800  CG  LEU A 357      41.974  73.297  63.918  1.00 24.89           C  
ATOM   2801  CD1 LEU A 357      41.389  72.036  63.313  1.00 24.50           C  
ATOM   2802  CD2 LEU A 357      40.986  74.434  63.855  1.00 24.77           C  
ATOM   2803  N   TYR A 358      41.594  71.093  68.420  1.00 22.19           N  
ATOM   2804  CA  TYR A 358      42.059  70.872  69.787  1.00 20.99           C  
ATOM   2805  C   TYR A 358      43.402  70.131  69.785  1.00 20.06           C  
ATOM   2806  O   TYR A 358      43.778  69.523  68.785  1.00 19.59           O  
ATOM   2807  CB  TYR A 358      41.023  70.048  70.567  1.00 20.52           C  
ATOM   2808  CG  TYR A 358      40.688  68.693  69.956  1.00 20.97           C  
ATOM   2809  CD1 TYR A 358      41.594  67.624  70.018  1.00 20.63           C  
ATOM   2810  CD2 TYR A 358      39.462  68.479  69.312  1.00 20.60           C  
ATOM   2811  CE1 TYR A 358      41.286  66.385  69.456  1.00 20.34           C  
ATOM   2812  CE2 TYR A 358      39.146  67.243  68.750  1.00 19.73           C  
ATOM   2813  CZ  TYR A 358      40.060  66.204  68.826  1.00 20.21           C  
ATOM   2814  OH  TYR A 358      39.738  64.982  68.286  1.00 20.30           O  
ATOM   2815  N   PRO A 359      44.159  70.202  70.895  1.00 18.76           N  
ATOM   2816  CA  PRO A 359      45.440  69.496  70.924  1.00 17.74           C  
ATOM   2817  C   PRO A 359      45.174  67.996  71.050  1.00 17.85           C  
ATOM   2818  O   PRO A 359      44.249  67.583  71.762  1.00 18.72           O  
ATOM   2819  CB  PRO A 359      46.091  70.029  72.199  1.00 17.22           C  
ATOM   2820  CG  PRO A 359      45.454  71.365  72.391  1.00 18.07           C  
ATOM   2821  CD  PRO A 359      44.023  71.077  72.071  1.00 17.39           C  
ATOM   2822  N   ASN A 360      45.942  67.180  70.328  1.00 17.03           N  
ATOM   2823  CA  ASN A 360      45.774  65.732  70.416  1.00 15.72           C  
ATOM   2824  C   ASN A 360      47.017  65.119  71.049  1.00 14.92           C  
ATOM   2825  O   ASN A 360      47.976  65.824  71.315  1.00 14.41           O  
ATOM   2826  CB  ASN A 360      45.463  65.110  69.044  1.00 15.08           C  
ATOM   2827  CG  ASN A 360      46.556  65.350  68.018  1.00 15.49           C  
ATOM   2828  OD1 ASN A 360      47.744  65.410  68.345  1.00 15.47           O  
ATOM   2829  ND2 ASN A 360      46.158  65.471  66.763  1.00 14.88           N  
ATOM   2830  N   VAL A 361      46.989  63.812  71.292  1.00 15.18           N  
ATOM   2831  CA  VAL A 361      48.104  63.097  71.906  1.00 14.48           C  
ATOM   2832  C   VAL A 361      49.466  63.448  71.301  1.00 14.98           C  
ATOM   2833  O   VAL A 361      50.479  63.492  72.010  1.00 14.16           O  
ATOM   2834  CB  VAL A 361      47.883  61.562  71.828  1.00 13.92           C  
ATOM   2835  CG1 VAL A 361      47.927  61.068  70.380  1.00 13.23           C  
ATOM   2836  CG2 VAL A 361      48.893  60.844  72.674  1.00 12.13           C  
ATOM   2837  N   ASP A 362      49.474  63.744  70.003  1.00 15.58           N  
ATOM   2838  CA  ASP A 362      50.708  64.066  69.292  1.00 16.27           C  
ATOM   2839  C   ASP A 362      51.272  65.434  69.650  1.00 17.35           C  
ATOM   2840  O   ASP A 362      52.493  65.634  69.646  1.00 17.43           O  
ATOM   2841  CB  ASP A 362      50.501  63.925  67.785  1.00 16.70           C  
ATOM   2842  CG  ASP A 362      50.273  62.485  67.362  1.00 17.78           C  
ATOM   2843  OD1 ASP A 362      51.105  61.622  67.721  1.00 18.11           O  
ATOM   2844  OD2 ASP A 362      49.263  62.213  66.674  1.00 19.19           O  
ATOM   2845  N   PHE A 363      50.380  66.381  69.937  1.00 17.95           N  
ATOM   2846  CA  PHE A 363      50.793  67.713  70.348  1.00 18.24           C  
ATOM   2847  C   PHE A 363      51.650  67.480  71.581  1.00 19.17           C  
ATOM   2848  O   PHE A 363      52.841  67.778  71.585  1.00 19.65           O  
ATOM   2849  CB  PHE A 363      49.574  68.564  70.723  1.00 17.91           C  
ATOM   2850  CG  PHE A 363      49.917  69.964  71.159  1.00 17.66           C  
ATOM   2851  CD1 PHE A 363      50.327  70.917  70.236  1.00 17.26           C  
ATOM   2852  CD2 PHE A 363      49.817  70.336  72.494  1.00 18.92           C  
ATOM   2853  CE1 PHE A 363      50.630  72.223  70.635  1.00 16.06           C  
ATOM   2854  CE2 PHE A 363      50.120  71.646  72.900  1.00 18.44           C  
ATOM   2855  CZ  PHE A 363      50.527  72.584  71.964  1.00 16.52           C  
ATOM   2856  N   TYR A 364      51.062  66.826  72.576  1.00 19.97           N  
ATOM   2857  CA  TYR A 364      51.761  66.541  73.820  1.00 21.61           C  
ATOM   2858  C   TYR A 364      52.938  65.573  73.673  1.00 22.37           C  
ATOM   2859  O   TYR A 364      53.874  65.616  74.476  1.00 23.54           O  
ATOM   2860  CB  TYR A 364      50.767  66.093  74.890  1.00 21.57           C  
ATOM   2861  CG  TYR A 364      49.653  67.101  75.076  1.00 22.98           C  
ATOM   2862  CD1 TYR A 364      48.377  66.869  74.551  1.00 23.58           C  
ATOM   2863  CD2 TYR A 364      49.885  68.310  75.728  1.00 23.51           C  
ATOM   2864  CE1 TYR A 364      47.360  67.815  74.669  1.00 23.29           C  
ATOM   2865  CE2 TYR A 364      48.874  69.270  75.850  1.00 24.59           C  
ATOM   2866  CZ  TYR A 364      47.614  69.016  75.317  1.00 24.65           C  
ATOM   2867  OH  TYR A 364      46.619  69.968  75.424  1.00 23.88           O  
ATOM   2868  N   SER A 365      52.910  64.714  72.653  1.00 21.72           N  
ATOM   2869  CA  SER A 365      54.029  63.794  72.425  1.00 21.42           C  
ATOM   2870  C   SER A 365      55.176  64.567  71.779  1.00 20.90           C  
ATOM   2871  O   SER A 365      56.334  64.414  72.177  1.00 20.16           O  
ATOM   2872  CB  SER A 365      53.637  62.624  71.519  1.00 21.19           C  
ATOM   2873  OG  SER A 365      52.855  61.685  72.225  1.00 23.26           O  
ATOM   2874  N   GLY A 366      54.838  65.406  70.795  1.00 19.91           N  
ATOM   2875  CA  GLY A 366      55.835  66.203  70.101  1.00 19.53           C  
ATOM   2876  C   GLY A 366      56.677  67.008  71.069  1.00 19.52           C  
ATOM   2877  O   GLY A 366      57.898  67.020  70.974  1.00 18.68           O  
ATOM   2878  N   ILE A 367      56.011  67.636  72.033  1.00 19.99           N  
ATOM   2879  CA  ILE A 367      56.668  68.444  73.050  1.00 19.93           C  
ATOM   2880  C   ILE A 367      57.603  67.585  73.890  1.00 19.75           C  
ATOM   2881  O   ILE A 367      58.750  67.950  74.132  1.00 20.36           O  
ATOM   2882  CB  ILE A 367      55.633  69.100  73.968  1.00 20.18           C  
ATOM   2883  CG1 ILE A 367      54.658  69.933  73.135  1.00 19.33           C  
ATOM   2884  CG2 ILE A 367      56.333  69.965  75.009  1.00 20.16           C  
ATOM   2885  CD1 ILE A 367      53.507  70.481  73.930  1.00 19.30           C  
ATOM   2886  N   ILE A 368      57.098  66.453  74.351  1.00 19.25           N  
ATOM   2887  CA  ILE A 368      57.899  65.533  75.142  1.00 20.20           C  
ATOM   2888  C   ILE A 368      59.181  65.154  74.376  1.00 20.47           C  
ATOM   2889  O   ILE A 368      60.300  65.352  74.868  1.00 20.27           O  
ATOM   2890  CB  ILE A 368      57.079  64.253  75.472  1.00 20.18           C  
ATOM   2891  CG1 ILE A 368      55.989  64.584  76.490  1.00 20.69           C  
ATOM   2892  CG2 ILE A 368      57.976  63.145  76.004  1.00 19.89           C  
ATOM   2893  CD1 ILE A 368      55.124  63.406  76.862  1.00 20.41           C  
ATOM   2894  N   LEU A 369      59.005  64.664  73.150  1.00 19.83           N  
ATOM   2895  CA  LEU A 369      60.118  64.244  72.308  1.00 18.51           C  
ATOM   2896  C   LEU A 369      61.022  65.413  71.969  1.00 19.05           C  
ATOM   2897  O   LEU A 369      62.240  65.270  71.956  1.00 19.56           O  
ATOM   2898  CB  LEU A 369      59.597  63.570  71.036  1.00 16.18           C  
ATOM   2899  CG  LEU A 369      58.708  62.338  71.252  1.00 14.85           C  
ATOM   2900  CD1 LEU A 369      58.215  61.780  69.931  1.00 13.16           C  
ATOM   2901  CD2 LEU A 369      59.465  61.285  72.021  1.00 14.10           C  
ATOM   2902  N   LYS A 370      60.427  66.573  71.703  1.00 19.67           N  
ATOM   2903  CA  LYS A 370      61.207  67.764  71.385  1.00 20.00           C  
ATOM   2904  C   LYS A 370      62.033  68.159  72.596  1.00 20.14           C  
ATOM   2905  O   LYS A 370      63.210  68.477  72.463  1.00 21.58           O  
ATOM   2906  CB  LYS A 370      60.306  68.923  70.925  1.00 19.98           C  
ATOM   2907  CG  LYS A 370      59.923  68.847  69.443  1.00 19.43           C  
ATOM   2908  CD  LYS A 370      58.709  69.712  69.075  1.00 18.64           C  
ATOM   2909  CE  LYS A 370      58.302  69.485  67.611  1.00 17.68           C  
ATOM   2910  NZ  LYS A 370      56.951  69.989  67.269  1.00 16.34           N  
ATOM   2911  N   ALA A 371      61.431  68.092  73.779  1.00 19.65           N  
ATOM   2912  CA  ALA A 371      62.136  68.428  75.010  1.00 19.43           C  
ATOM   2913  C   ALA A 371      63.264  67.427  75.217  1.00 19.52           C  
ATOM   2914  O   ALA A 371      64.340  67.782  75.702  1.00 20.25           O  
ATOM   2915  CB  ALA A 371      61.181  68.390  76.187  1.00 18.72           C  
ATOM   2916  N   MET A 372      63.007  66.179  74.820  1.00 19.90           N  
ATOM   2917  CA  MET A 372      63.965  65.073  74.940  1.00 19.54           C  
ATOM   2918  C   MET A 372      65.131  65.110  73.948  1.00 18.97           C  
ATOM   2919  O   MET A 372      66.138  64.436  74.158  1.00 17.80           O  
ATOM   2920  CB  MET A 372      63.248  63.724  74.812  1.00 20.67           C  
ATOM   2921  CG  MET A 372      62.819  63.100  76.132  1.00 21.71           C  
ATOM   2922  SD  MET A 372      62.223  61.406  75.921  1.00 25.20           S  
ATOM   2923  CE  MET A 372      60.774  61.402  76.963  1.00 22.89           C  
ATOM   2924  N   GLY A 373      64.974  65.855  72.856  1.00 18.98           N  
ATOM   2925  CA  GLY A 373      66.035  65.960  71.866  1.00 18.96           C  
ATOM   2926  C   GLY A 373      65.820  65.190  70.574  1.00 18.53           C  
ATOM   2927  O   GLY A 373      66.526  65.416  69.588  1.00 19.12           O  
ATOM   2928  N   ILE A 374      64.848  64.284  70.576  1.00 17.08           N  
ATOM   2929  CA  ILE A 374      64.538  63.472  69.411  1.00 16.27           C  
ATOM   2930  C   ILE A 374      63.996  64.392  68.325  1.00 16.58           C  
ATOM   2931  O   ILE A 374      63.057  65.147  68.559  1.00 16.83           O  
ATOM   2932  CB  ILE A 374      63.524  62.383  69.795  1.00 16.28           C  
ATOM   2933  CG1 ILE A 374      64.097  61.564  70.955  1.00 16.28           C  
ATOM   2934  CG2 ILE A 374      63.211  61.494  68.610  1.00 16.13           C  
ATOM   2935  CD1 ILE A 374      63.175  60.528  71.532  1.00 16.34           C  
ATOM   2936  N   PRO A 375      64.614  64.378  67.133  1.00 16.49           N  
ATOM   2937  CA  PRO A 375      64.168  65.235  66.032  1.00 16.48           C  
ATOM   2938  C   PRO A 375      62.795  64.867  65.481  1.00 16.40           C  
ATOM   2939  O   PRO A 375      62.302  63.767  65.717  1.00 16.99           O  
ATOM   2940  CB  PRO A 375      65.284  65.070  64.994  1.00 15.64           C  
ATOM   2941  CG  PRO A 375      65.740  63.671  65.214  1.00 15.69           C  
ATOM   2942  CD  PRO A 375      65.772  63.564  66.726  1.00 16.46           C  
ATOM   2943  N   SER A 376      62.194  65.807  64.754  1.00 15.71           N  
ATOM   2944  CA  SER A 376      60.871  65.643  64.156  1.00 14.78           C  
ATOM   2945  C   SER A 376      60.863  64.545  63.110  1.00 14.15           C  
ATOM   2946  O   SER A 376      59.810  63.986  62.789  1.00 14.51           O  
ATOM   2947  CB  SER A 376      60.422  66.951  63.500  1.00 14.61           C  
ATOM   2948  OG  SER A 376      60.694  68.061  64.339  1.00 18.22           O  
ATOM   2949  N   SER A 377      62.032  64.262  62.550  1.00 12.68           N  
ATOM   2950  CA  SER A 377      62.136  63.223  61.547  1.00 12.05           C  
ATOM   2951  C   SER A 377      61.869  61.857  62.182  1.00 12.60           C  
ATOM   2952  O   SER A 377      61.367  60.940  61.521  1.00 12.93           O  
ATOM   2953  CB  SER A 377      63.515  63.264  60.895  1.00 11.04           C  
ATOM   2954  OG  SER A 377      64.558  63.030  61.829  1.00 11.72           O  
ATOM   2955  N   MET A 378      62.144  61.761  63.484  1.00 12.71           N  
ATOM   2956  CA  MET A 378      61.963  60.534  64.255  1.00 11.85           C  
ATOM   2957  C   MET A 378      60.592  60.339  64.868  1.00 11.70           C  
ATOM   2958  O   MET A 378      60.236  59.222  65.217  1.00 12.54           O  
ATOM   2959  CB  MET A 378      62.996  60.452  65.381  1.00 11.60           C  
ATOM   2960  CG  MET A 378      64.405  60.089  64.937  1.00 12.47           C  
ATOM   2961  SD  MET A 378      64.476  58.543  64.035  1.00 12.06           S  
ATOM   2962  CE  MET A 378      63.873  57.395  65.261  1.00 11.30           C  
ATOM   2963  N   PHE A 379      59.821  61.409  65.013  1.00 12.03           N  
ATOM   2964  CA  PHE A 379      58.496  61.312  65.639  1.00 12.29           C  
ATOM   2965  C   PHE A 379      57.655  60.177  65.072  1.00 11.80           C  
ATOM   2966  O   PHE A 379      57.151  59.349  65.826  1.00 12.65           O  
ATOM   2967  CB  PHE A 379      57.775  62.664  65.599  1.00 13.32           C  
ATOM   2968  CG  PHE A 379      58.420  63.729  66.474  1.00 14.73           C  
ATOM   2969  CD1 PHE A 379      57.798  64.961  66.667  1.00 16.26           C  
ATOM   2970  CD2 PHE A 379      59.636  63.497  67.115  1.00 14.34           C  
ATOM   2971  CE1 PHE A 379      58.376  65.947  67.487  1.00 15.53           C  
ATOM   2972  CE2 PHE A 379      60.213  64.470  67.931  1.00 15.52           C  
ATOM   2973  CZ  PHE A 379      59.580  65.696  68.117  1.00 16.13           C  
ATOM   2974  N   THR A 380      57.430  60.199  63.761  1.00 11.95           N  
ATOM   2975  CA  THR A 380      56.734  59.115  63.056  1.00 11.59           C  
ATOM   2976  C   THR A 380      57.340  57.724  63.082  1.00 11.20           C  
ATOM   2977  O   THR A 380      56.610  56.725  63.033  1.00 11.15           O  
ATOM   2978  CB  THR A 380      56.246  59.522  61.631  1.00 11.93           C  
ATOM   2979  OG1 THR A 380      57.297  60.172  60.892  1.00 13.49           O  
ATOM   2980  CG2 THR A 380      54.852  60.107  61.580  1.00 11.13           C  
ATOM   2981  N   VAL A 381      58.661  57.656  63.211  1.00 10.22           N  
ATOM   2982  CA  VAL A 381      59.336  56.371  63.292  1.00  9.99           C  
ATOM   2983  C   VAL A 381      58.940  55.777  64.637  1.00 10.37           C  
ATOM   2984  O   VAL A 381      58.640  54.593  64.722  1.00 11.15           O  
ATOM   2985  CB  VAL A 381      60.885  56.522  63.186  1.00 10.40           C  
ATOM   2986  CG1 VAL A 381      61.571  55.186  63.389  1.00  9.97           C  
ATOM   2987  CG2 VAL A 381      61.266  57.084  61.827  1.00  8.93           C  
ATOM   2988  N   ILE A 382      58.866  56.626  65.665  1.00 11.18           N  
ATOM   2989  CA  ILE A 382      58.484  56.204  67.018  1.00 11.98           C  
ATOM   2990  C   ILE A 382      56.978  55.925  67.136  1.00 13.08           C  
ATOM   2991  O   ILE A 382      56.552  55.141  67.984  1.00 14.43           O  
ATOM   2992  CB  ILE A 382      58.928  57.241  68.091  1.00 11.56           C  
ATOM   2993  CG1 ILE A 382      60.442  57.444  68.023  1.00 11.13           C  
ATOM   2994  CG2 ILE A 382      58.542  56.775  69.493  1.00 10.17           C  
ATOM   2995  CD1 ILE A 382      60.980  58.321  69.107  1.00 12.54           C  
ATOM   2996  N   ALA A 383      56.169  56.559  66.292  1.00 13.89           N  
ATOM   2997  CA  ALA A 383      54.726  56.313  66.322  1.00 14.22           C  
ATOM   2998  C   ALA A 383      54.505  54.895  65.806  1.00 14.58           C  
ATOM   2999  O   ALA A 383      53.908  54.065  66.484  1.00 15.40           O  
ATOM   3000  CB  ALA A 383      53.986  57.323  65.444  1.00 13.65           C  
ATOM   3001  N   ALA A 384      55.076  54.612  64.636  1.00 14.93           N  
ATOM   3002  CA  ALA A 384      54.972  53.309  63.991  1.00 13.83           C  
ATOM   3003  C   ALA A 384      55.643  52.243  64.833  1.00 13.44           C  
ATOM   3004  O   ALA A 384      55.147  51.122  64.943  1.00 13.42           O  
ATOM   3005  CB  ALA A 384      55.610  53.362  62.611  1.00 14.20           C  
ATOM   3006  N   MET A 385      56.760  52.606  65.451  1.00 13.05           N  
ATOM   3007  CA  MET A 385      57.513  51.682  66.294  1.00 12.76           C  
ATOM   3008  C   MET A 385      56.662  51.177  67.450  1.00 12.45           C  
ATOM   3009  O   MET A 385      56.771  50.014  67.845  1.00 14.88           O  
ATOM   3010  CB  MET A 385      58.763  52.369  66.811  1.00 12.52           C  
ATOM   3011  CG  MET A 385      59.616  51.544  67.708  1.00 13.04           C  
ATOM   3012  SD  MET A 385      60.837  52.618  68.423  1.00 14.66           S  
ATOM   3013  CE  MET A 385      59.875  53.362  69.742  1.00 11.77           C  
ATOM   3014  N   ALA A 386      55.817  52.053  67.987  1.00 11.69           N  
ATOM   3015  CA  ALA A 386      54.909  51.692  69.081  1.00 10.69           C  
ATOM   3016  C   ALA A 386      53.694  50.982  68.502  1.00 10.04           C  
ATOM   3017  O   ALA A 386      53.218  49.989  69.049  1.00  9.90           O  
ATOM   3018  CB  ALA A 386      54.456  52.941  69.823  1.00 10.32           C  
ATOM   3019  N   ARG A 387      53.216  51.511  67.381  1.00  9.51           N  
ATOM   3020  CA  ARG A 387      52.047  51.009  66.675  1.00  9.65           C  
ATOM   3021  C   ARG A 387      52.167  49.589  66.122  1.00 10.08           C  
ATOM   3022  O   ARG A 387      51.141  48.966  65.822  1.00 10.54           O  
ATOM   3023  CB  ARG A 387      51.661  52.011  65.574  1.00 10.04           C  
ATOM   3024  CG  ARG A 387      50.440  51.675  64.757  1.00 11.06           C  
ATOM   3025  CD  ARG A 387      49.221  51.395  65.620  1.00 12.78           C  
ATOM   3026  NE  ARG A 387      48.793  52.555  66.395  1.00 13.34           N  
ATOM   3027  CZ  ARG A 387      48.187  53.623  65.885  1.00 12.47           C  
ATOM   3028  NH1 ARG A 387      47.835  54.621  66.684  1.00 11.76           N  
ATOM   3029  NH2 ARG A 387      47.950  53.704  64.581  1.00 12.31           N  
ATOM   3030  N   THR A 388      53.393  49.058  66.039  1.00 10.30           N  
ATOM   3031  CA  THR A 388      53.640  47.696  65.520  1.00 10.51           C  
ATOM   3032  C   THR A 388      52.792  46.593  66.156  1.00 10.93           C  
ATOM   3033  O   THR A 388      52.257  45.750  65.438  1.00 11.72           O  
ATOM   3034  CB  THR A 388      55.127  47.261  65.642  1.00 10.26           C  
ATOM   3035  OG1 THR A 388      55.960  48.141  64.886  1.00  9.99           O  
ATOM   3036  CG2 THR A 388      55.308  45.868  65.094  1.00 10.33           C  
ATOM   3037  N   VAL A 389      52.704  46.566  67.488  1.00 11.51           N  
ATOM   3038  CA  VAL A 389      51.904  45.549  68.183  1.00 12.76           C  
ATOM   3039  C   VAL A 389      50.437  45.635  67.736  1.00 14.25           C  
ATOM   3040  O   VAL A 389      49.786  44.607  67.500  1.00 15.86           O  
ATOM   3041  CB  VAL A 389      52.014  45.666  69.740  1.00 12.65           C  
ATOM   3042  CG1 VAL A 389      51.325  46.916  70.255  1.00 13.24           C  
ATOM   3043  CG2 VAL A 389      51.428  44.441  70.406  1.00 13.25           C  
ATOM   3044  N   GLY A 390      49.943  46.864  67.567  1.00 14.48           N  
ATOM   3045  CA  GLY A 390      48.577  47.075  67.123  1.00 13.70           C  
ATOM   3046  C   GLY A 390      48.381  46.494  65.741  1.00 13.68           C  
ATOM   3047  O   GLY A 390      47.313  45.982  65.438  1.00 14.82           O  
ATOM   3048  N   TRP A 391      49.404  46.592  64.894  1.00 13.40           N  
ATOM   3049  CA  TRP A 391      49.334  46.028  63.549  1.00 13.01           C  
ATOM   3050  C   TRP A 391      49.397  44.504  63.644  1.00 13.50           C  
ATOM   3051  O   TRP A 391      48.632  43.814  62.972  1.00 14.76           O  
ATOM   3052  CB  TRP A 391      50.482  46.537  62.668  1.00 12.24           C  
ATOM   3053  CG  TRP A 391      50.343  47.963  62.187  1.00 10.36           C  
ATOM   3054  CD1 TRP A 391      49.186  48.620  61.875  1.00 10.44           C  
ATOM   3055  CD2 TRP A 391      51.406  48.904  61.970  1.00  9.48           C  
ATOM   3056  NE1 TRP A 391      49.463  49.917  61.481  1.00  9.11           N  
ATOM   3057  CE2 TRP A 391      50.817  50.113  61.531  1.00  9.38           C  
ATOM   3058  CE3 TRP A 391      52.801  48.845  62.111  1.00  8.14           C  
ATOM   3059  CZ2 TRP A 391      51.574  51.249  61.234  1.00  8.13           C  
ATOM   3060  CZ3 TRP A 391      53.550  49.979  61.817  1.00  6.17           C  
ATOM   3061  CH2 TRP A 391      52.936  51.161  61.386  1.00  6.23           C  
ATOM   3062  N   ILE A 392      50.283  43.980  64.495  1.00 13.25           N  
ATOM   3063  CA  ILE A 392      50.426  42.524  64.666  1.00 13.24           C  
ATOM   3064  C   ILE A 392      49.156  41.847  65.185  1.00 13.25           C  
ATOM   3065  O   ILE A 392      48.745  40.809  64.671  1.00 13.03           O  
ATOM   3066  CB  ILE A 392      51.582  42.157  65.623  1.00 12.77           C  
ATOM   3067  CG1 ILE A 392      52.913  42.635  65.053  1.00 11.76           C  
ATOM   3068  CG2 ILE A 392      51.633  40.642  65.824  1.00 11.74           C  
ATOM   3069  CD1 ILE A 392      54.054  42.461  66.001  1.00 12.09           C  
ATOM   3070  N   ALA A 393      48.571  42.414  66.236  1.00 13.47           N  
ATOM   3071  CA  ALA A 393      47.349  41.880  66.820  1.00 12.88           C  
ATOM   3072  C   ALA A 393      46.272  41.820  65.741  1.00 14.02           C  
ATOM   3073  O   ALA A 393      45.703  40.759  65.486  1.00 14.69           O  
ATOM   3074  CB  ALA A 393      46.899  42.760  67.973  1.00 12.38           C  
ATOM   3075  N   HIS A 394      46.020  42.960  65.092  1.00 14.33           N  
ATOM   3076  CA  HIS A 394      45.027  43.055  64.023  1.00 14.07           C  
ATOM   3077  C   HIS A 394      45.352  42.080  62.907  1.00 14.36           C  
ATOM   3078  O   HIS A 394      44.451  41.518  62.294  1.00 14.93           O  
ATOM   3079  CB  HIS A 394      44.961  44.478  63.465  1.00 14.02           C  
ATOM   3080  CG  HIS A 394      44.057  45.394  64.235  1.00 14.63           C  
ATOM   3081  ND1 HIS A 394      42.683  45.298  64.189  1.00 13.96           N  
ATOM   3082  CD2 HIS A 394      44.331  46.452  65.034  1.00 14.70           C  
ATOM   3083  CE1 HIS A 394      42.151  46.259  64.920  1.00 14.24           C  
ATOM   3084  NE2 HIS A 394      43.130  46.974  65.443  1.00 14.91           N  
ATOM   3085  N   TRP A 395      46.643  41.900  62.637  1.00 14.10           N  
ATOM   3086  CA  TRP A 395      47.090  40.970  61.611  1.00 14.59           C  
ATOM   3087  C   TRP A 395      46.756  39.554  62.089  1.00 16.37           C  
ATOM   3088  O   TRP A 395      46.129  38.775  61.363  1.00 16.19           O  
ATOM   3089  CB  TRP A 395      48.597  41.116  61.372  1.00 11.96           C  
ATOM   3090  CG  TRP A 395      49.139  40.167  60.345  1.00  9.33           C  
ATOM   3091  CD1 TRP A 395      48.968  40.243  58.999  1.00  9.36           C  
ATOM   3092  CD2 TRP A 395      49.894  38.974  60.589  1.00  8.47           C  
ATOM   3093  NE1 TRP A 395      49.559  39.166  58.384  1.00  9.30           N  
ATOM   3094  CE2 TRP A 395      50.134  38.370  59.338  1.00  8.27           C  
ATOM   3095  CE3 TRP A 395      50.388  38.351  61.745  1.00  8.23           C  
ATOM   3096  CZ2 TRP A 395      50.844  37.172  59.206  1.00  7.95           C  
ATOM   3097  CZ3 TRP A 395      51.095  37.158  61.615  1.00  7.06           C  
ATOM   3098  CH2 TRP A 395      51.315  36.583  60.354  1.00  7.48           C  
ATOM   3099  N   SER A 396      47.143  39.246  63.326  1.00 18.08           N  
ATOM   3100  CA  SER A 396      46.879  37.941  63.918  1.00 20.58           C  
ATOM   3101  C   SER A 396      45.397  37.596  63.893  1.00 22.25           C  
ATOM   3102  O   SER A 396      45.017  36.578  63.332  1.00 24.22           O  
ATOM   3103  CB  SER A 396      47.396  37.871  65.359  1.00 20.32           C  
ATOM   3104  OG  SER A 396      48.806  37.712  65.404  1.00 21.02           O  
ATOM   3105  N   GLU A 397      44.566  38.455  64.478  1.00 23.38           N  
ATOM   3106  CA  GLU A 397      43.117  38.240  64.533  1.00 24.14           C  
ATOM   3107  C   GLU A 397      42.534  37.918  63.165  1.00 25.44           C  
ATOM   3108  O   GLU A 397      41.727  37.010  63.016  1.00 25.32           O  
ATOM   3109  CB  GLU A 397      42.436  39.477  65.120  1.00 23.53           C  
ATOM   3110  CG  GLU A 397      40.919  39.405  65.194  1.00 22.93           C  
ATOM   3111  CD  GLU A 397      40.353  40.366  66.220  1.00 23.08           C  
ATOM   3112  OE1 GLU A 397      40.249  39.968  67.402  1.00 22.85           O  
ATOM   3113  OE2 GLU A 397      40.039  41.519  65.853  1.00 22.27           O  
ATOM   3114  N   MET A 398      42.977  38.659  62.162  1.00 28.20           N  
ATOM   3115  CA  MET A 398      42.525  38.476  60.794  1.00 30.36           C  
ATOM   3116  C   MET A 398      42.793  37.040  60.320  1.00 31.56           C  
ATOM   3117  O   MET A 398      41.978  36.453  59.608  1.00 31.18           O  
ATOM   3118  CB  MET A 398      43.215  39.525  59.912  1.00 31.35           C  
ATOM   3119  CG  MET A 398      42.862  39.518  58.439  1.00 33.38           C  
ATOM   3120  SD  MET A 398      44.049  38.552  57.501  1.00 37.40           S  
ATOM   3121  CE  MET A 398      45.603  39.383  57.975  1.00 34.50           C  
ATOM   3122  N   HIS A 399      43.902  36.461  60.777  1.00 33.51           N  
ATOM   3123  CA  HIS A 399      44.284  35.089  60.416  1.00 36.17           C  
ATOM   3124  C   HIS A 399      43.611  33.996  61.239  1.00 37.38           C  
ATOM   3125  O   HIS A 399      43.698  32.818  60.895  1.00 38.01           O  
ATOM   3126  CB  HIS A 399      45.799  34.902  60.501  1.00 36.55           C  
ATOM   3127  CG  HIS A 399      46.492  35.013  59.183  1.00 37.50           C  
ATOM   3128  ND1 HIS A 399      47.500  35.923  58.949  1.00 37.74           N  
ATOM   3129  CD2 HIS A 399      46.319  34.335  58.025  1.00 38.22           C  
ATOM   3130  CE1 HIS A 399      47.916  35.802  57.702  1.00 38.18           C  
ATOM   3131  NE2 HIS A 399      47.217  34.845  57.119  1.00 38.51           N  
ATOM   3132  N   SER A 400      43.016  34.373  62.364  1.00 38.36           N  
ATOM   3133  CA  SER A 400      42.330  33.408  63.204  1.00 39.45           C  
ATOM   3134  C   SER A 400      40.871  33.354  62.756  1.00 40.94           C  
ATOM   3135  O   SER A 400      40.271  32.278  62.719  1.00 41.41           O  
ATOM   3136  CB  SER A 400      42.433  33.791  64.681  1.00 38.40           C  
ATOM   3137  OG  SER A 400      41.597  34.890  64.989  1.00 38.59           O  
ATOM   3138  N   ASP A 401      40.310  34.518  62.417  1.00 42.53           N  
ATOM   3139  CA  ASP A 401      38.927  34.612  61.941  1.00 44.07           C  
ATOM   3140  C   ASP A 401      38.789  33.665  60.742  1.00 44.35           C  
ATOM   3141  O   ASP A 401      38.312  32.537  60.885  1.00 45.04           O  
ATOM   3142  CB  ASP A 401      38.577  36.060  61.515  1.00 45.51           C  
ATOM   3143  CG  ASP A 401      37.967  36.912  62.654  1.00 46.79           C  
ATOM   3144  OD1 ASP A 401      37.642  38.088  62.389  1.00 47.49           O  
ATOM   3145  OD2 ASP A 401      37.793  36.431  63.796  1.00 47.46           O  
ATOM   3146  N   GLY A 402      39.275  34.101  59.582  1.00 44.47           N  
ATOM   3147  CA  GLY A 402      39.198  33.277  58.388  1.00 43.88           C  
ATOM   3148  C   GLY A 402      40.010  33.812  57.224  1.00 43.55           C  
ATOM   3149  O   GLY A 402      39.930  33.286  56.115  1.00 43.49           O  
ATOM   3150  N   MET A 403      40.735  34.901  57.459  1.00 43.27           N  
ATOM   3151  CA  MET A 403      41.566  35.527  56.440  1.00 42.94           C  
ATOM   3152  C   MET A 403      40.842  35.588  55.107  1.00 42.43           C  
ATOM   3153  O   MET A 403      41.154  34.851  54.171  1.00 43.01           O  
ATOM   3154  CB  MET A 403      42.933  34.866  56.288  1.00 43.46           C  
ATOM   3155  CG  MET A 403      43.927  35.811  55.632  1.00 43.21           C  
ATOM   3156  SD  MET A 403      45.373  35.037  54.913  1.00 45.99           S  
ATOM   3157  CE  MET A 403      44.830  34.808  53.172  1.00 44.93           C  
ATOM   3158  N   LYS A 404      39.769  36.362  55.104  1.00 41.11           N  
ATOM   3159  CA  LYS A 404      38.936  36.584  53.934  1.00 39.05           C  
ATOM   3160  C   LYS A 404      39.680  37.526  52.973  1.00 36.18           C  
ATOM   3161  O   LYS A 404      39.804  38.726  53.227  1.00 35.59           O  
ATOM   3162  CB  LYS A 404      37.593  37.178  54.391  1.00 40.89           C  
ATOM   3163  CG  LYS A 404      37.708  38.502  55.183  1.00 44.17           C  
ATOM   3164  CD  LYS A 404      38.520  38.398  56.482  1.00 45.79           C  
ATOM   3165  CE  LYS A 404      39.056  39.756  56.895  1.00 46.83           C  
ATOM   3166  NZ  LYS A 404      39.928  40.332  55.826  1.00 47.85           N  
ATOM   3167  N   ILE A 405      40.188  36.964  51.880  1.00 33.70           N  
ATOM   3168  CA  ILE A 405      40.949  37.723  50.889  1.00 31.61           C  
ATOM   3169  C   ILE A 405      40.216  38.965  50.413  1.00 31.40           C  
ATOM   3170  O   ILE A 405      39.003  38.942  50.199  1.00 31.79           O  
ATOM   3171  CB  ILE A 405      41.312  36.866  49.662  1.00 30.32           C  
ATOM   3172  CG1 ILE A 405      41.723  35.466  50.103  1.00 28.96           C  
ATOM   3173  CG2 ILE A 405      42.466  37.502  48.899  1.00 28.86           C  
ATOM   3174  CD1 ILE A 405      41.974  34.532  48.955  1.00 28.37           C  
ATOM   3175  N   ALA A 406      40.964  40.054  50.274  1.00 30.72           N  
ATOM   3176  CA  ALA A 406      40.405  41.317  49.826  1.00 29.96           C  
ATOM   3177  C   ALA A 406      40.059  41.258  48.342  1.00 29.06           C  
ATOM   3178  O   ALA A 406      40.943  41.281  47.490  1.00 29.09           O  
ATOM   3179  CB  ALA A 406      41.390  42.457  50.100  1.00 30.46           C  
ATOM   3180  N   ARG A 407      38.768  41.168  48.040  1.00 27.93           N  
ATOM   3181  CA  ARG A 407      38.304  41.121  46.657  1.00 27.32           C  
ATOM   3182  C   ARG A 407      37.057  41.990  46.475  1.00 27.12           C  
ATOM   3183  O   ARG A 407      35.958  41.480  46.260  1.00 27.50           O  
ATOM   3184  CB  ARG A 407      38.008  39.679  46.242  1.00 26.53           C  
ATOM   3185  CG  ARG A 407      39.225  38.781  46.126  1.00 25.60           C  
ATOM   3186  CD  ARG A 407      38.778  37.333  46.036  1.00 25.40           C  
ATOM   3187  NE  ARG A 407      39.869  36.423  45.701  1.00 25.87           N  
ATOM   3188  CZ  ARG A 407      39.827  35.102  45.871  1.00 26.86           C  
ATOM   3189  NH1 ARG A 407      38.746  34.522  46.380  1.00 27.42           N  
ATOM   3190  NH2 ARG A 407      40.865  34.352  45.522  1.00 26.59           N  
ATOM   3191  N   PRO A 408      37.209  43.321  46.584  1.00 26.80           N  
ATOM   3192  CA  PRO A 408      36.068  44.219  46.422  1.00 26.72           C  
ATOM   3193  C   PRO A 408      35.633  44.317  44.966  1.00 26.97           C  
ATOM   3194  O   PRO A 408      36.300  43.793  44.074  1.00 26.76           O  
ATOM   3195  CB  PRO A 408      36.621  45.545  46.926  1.00 25.93           C  
ATOM   3196  CG  PRO A 408      38.034  45.492  46.471  1.00 25.65           C  
ATOM   3197  CD  PRO A 408      38.433  44.094  46.866  1.00 26.38           C  
ATOM   3198  N   ARG A 409      34.497  44.972  44.742  1.00 28.04           N  
ATOM   3199  CA  ARG A 409      33.957  45.164  43.402  1.00 28.38           C  
ATOM   3200  C   ARG A 409      34.283  46.563  42.896  1.00 29.30           C  
ATOM   3201  O   ARG A 409      34.900  47.371  43.598  1.00 28.59           O  
ATOM   3202  CB  ARG A 409      32.437  44.985  43.411  1.00 27.74           C  
ATOM   3203  CG  ARG A 409      31.964  43.603  43.807  1.00 26.21           C  
ATOM   3204  CD  ARG A 409      32.327  42.603  42.748  1.00 24.79           C  
ATOM   3205  NE  ARG A 409      31.868  41.262  43.080  1.00 24.53           N  
ATOM   3206  CZ  ARG A 409      31.955  40.228  42.252  1.00 26.03           C  
ATOM   3207  NH1 ARG A 409      31.512  39.030  42.622  1.00 26.25           N  
ATOM   3208  NH2 ARG A 409      32.483  40.391  41.044  1.00 27.09           N  
ATOM   3209  N   GLN A 410      33.850  46.843  41.674  1.00 30.55           N  
ATOM   3210  CA  GLN A 410      34.060  48.150  41.074  1.00 31.64           C  
ATOM   3211  C   GLN A 410      32.841  48.501  40.238  1.00 32.85           C  
ATOM   3212  O   GLN A 410      32.027  47.633  39.918  1.00 33.93           O  
ATOM   3213  CB  GLN A 410      35.307  48.150  40.178  1.00 30.15           C  
ATOM   3214  CG  GLN A 410      35.188  47.300  38.929  1.00 29.95           C  
ATOM   3215  CD  GLN A 410      36.339  47.502  37.961  1.00 30.99           C  
ATOM   3216  OE1 GLN A 410      37.460  47.816  38.363  1.00 31.79           O  
ATOM   3217  NE2 GLN A 410      36.066  47.321  36.673  1.00 31.04           N  
ATOM   3218  N   LEU A 411      32.672  49.786  39.959  1.00 33.39           N  
ATOM   3219  CA  LEU A 411      31.585  50.231  39.106  1.00 34.12           C  
ATOM   3220  C   LEU A 411      32.351  50.644  37.861  1.00 33.94           C  
ATOM   3221  O   LEU A 411      32.975  51.701  37.835  1.00 33.61           O  
ATOM   3222  CB  LEU A 411      30.837  51.424  39.724  1.00 35.13           C  
ATOM   3223  CG  LEU A 411      29.520  51.924  39.101  1.00 35.19           C  
ATOM   3224  CD1 LEU A 411      29.770  52.692  37.827  1.00 36.04           C  
ATOM   3225  CD2 LEU A 411      28.581  50.765  38.840  1.00 35.27           C  
ATOM   3226  N   TYR A 412      32.396  49.756  36.874  1.00 33.95           N  
ATOM   3227  CA  TYR A 412      33.115  50.047  35.642  1.00 34.26           C  
ATOM   3228  C   TYR A 412      32.430  51.159  34.868  1.00 34.82           C  
ATOM   3229  O   TYR A 412      31.209  51.167  34.725  1.00 34.89           O  
ATOM   3230  CB  TYR A 412      33.228  48.802  34.773  1.00 33.91           C  
ATOM   3231  CG  TYR A 412      34.151  48.990  33.596  1.00 33.69           C  
ATOM   3232  CD1 TYR A 412      33.655  49.047  32.296  1.00 33.17           C  
ATOM   3233  CD2 TYR A 412      35.523  49.111  33.783  1.00 32.77           C  
ATOM   3234  CE1 TYR A 412      34.503  49.217  31.212  1.00 32.84           C  
ATOM   3235  CE2 TYR A 412      36.377  49.283  32.711  1.00 32.56           C  
ATOM   3236  CZ  TYR A 412      35.865  49.333  31.427  1.00 32.94           C  
ATOM   3237  OH  TYR A 412      36.723  49.474  30.361  1.00 33.05           O  
ATOM   3238  N   THR A 413      33.215  52.110  34.379  1.00 35.11           N  
ATOM   3239  CA  THR A 413      32.644  53.217  33.631  1.00 35.44           C  
ATOM   3240  C   THR A 413      33.598  53.703  32.555  1.00 35.19           C  
ATOM   3241  O   THR A 413      33.738  54.898  32.314  1.00 34.71           O  
ATOM   3242  CB  THR A 413      32.250  54.364  34.566  1.00 35.88           C  
ATOM   3243  OG1 THR A 413      31.543  53.832  35.694  1.00 36.53           O  
ATOM   3244  CG2 THR A 413      31.332  55.347  33.849  1.00 37.60           C  
ATOM   3245  N   GLY A 414      34.281  52.752  31.933  1.00 35.51           N  
ATOM   3246  CA  GLY A 414      35.198  53.075  30.861  1.00 35.66           C  
ATOM   3247  C   GLY A 414      34.587  52.606  29.556  1.00 36.04           C  
ATOM   3248  O   GLY A 414      33.405  52.267  29.503  1.00 35.19           O  
ATOM   3249  N   TYR A 415      35.391  52.568  28.502  1.00 36.75           N  
ATOM   3250  CA  TYR A 415      34.917  52.126  27.199  1.00 38.00           C  
ATOM   3251  C   TYR A 415      34.278  50.753  27.234  1.00 39.23           C  
ATOM   3252  O   TYR A 415      34.440  49.982  28.184  1.00 39.79           O  
ATOM   3253  CB  TYR A 415      36.064  52.069  26.192  1.00 37.50           C  
ATOM   3254  CG  TYR A 415      36.419  53.393  25.580  1.00 37.47           C  
ATOM   3255  CD1 TYR A 415      35.713  53.884  24.486  1.00 37.50           C  
ATOM   3256  CD2 TYR A 415      37.472  54.151  26.079  1.00 37.44           C  
ATOM   3257  CE1 TYR A 415      36.050  55.100  23.905  1.00 36.83           C  
ATOM   3258  CE2 TYR A 415      37.816  55.367  25.505  1.00 36.70           C  
ATOM   3259  CZ  TYR A 415      37.103  55.833  24.421  1.00 36.20           C  
ATOM   3260  OH  TYR A 415      37.443  57.034  23.853  1.00 37.22           O  
ATOM   3261  N   GLU A 416      33.549  50.463  26.168  1.00 39.88           N  
ATOM   3262  CA  GLU A 416      32.900  49.182  26.001  1.00 40.53           C  
ATOM   3263  C   GLU A 416      33.885  48.439  25.109  1.00 40.40           C  
ATOM   3264  O   GLU A 416      34.833  49.053  24.600  1.00 40.29           O  
ATOM   3265  CB  GLU A 416      31.562  49.368  25.281  1.00 41.89           C  
ATOM   3266  CG  GLU A 416      30.656  50.462  25.868  1.00 43.32           C  
ATOM   3267  CD  GLU A 416      31.180  51.873  25.626  1.00 44.36           C  
ATOM   3268  OE1 GLU A 416      30.891  52.768  26.447  1.00 44.47           O  
ATOM   3269  OE2 GLU A 416      31.885  52.088  24.616  1.00 45.06           O  
ATOM   3270  N   LYS A 417      33.690  47.135  24.931  1.00 40.27           N  
ATOM   3271  CA  LYS A 417      34.585  46.354  24.079  1.00 40.98           C  
ATOM   3272  C   LYS A 417      34.781  47.061  22.746  1.00 41.95           C  
ATOM   3273  O   LYS A 417      33.825  47.281  21.995  1.00 42.16           O  
ATOM   3274  CB  LYS A 417      34.043  44.939  23.842  1.00 40.44           C  
ATOM   3275  CG  LYS A 417      34.890  44.070  22.903  1.00 40.12           C  
ATOM   3276  CD  LYS A 417      34.530  44.276  21.432  1.00 40.63           C  
ATOM   3277  CE  LYS A 417      35.432  43.463  20.519  1.00 40.90           C  
ATOM   3278  NZ  LYS A 417      35.080  43.640  19.082  1.00 41.76           N  
ATOM   3279  N   ARG A 418      36.022  47.460  22.491  1.00 43.27           N  
ATOM   3280  CA  ARG A 418      36.381  48.142  21.258  1.00 43.60           C  
ATOM   3281  C   ARG A 418      37.553  47.418  20.633  1.00 44.55           C  
ATOM   3282  O   ARG A 418      38.316  46.743  21.324  1.00 44.99           O  
ATOM   3283  CB  ARG A 418      36.733  49.611  21.519  1.00 42.94           C  
ATOM   3284  CG  ARG A 418      37.826  49.848  22.547  1.00 42.54           C  
ATOM   3285  CD  ARG A 418      38.168  51.321  22.624  1.00 42.19           C  
ATOM   3286  NE  ARG A 418      39.072  51.618  23.729  1.00 42.59           N  
ATOM   3287  CZ  ARG A 418      39.645  52.800  23.937  1.00 42.14           C  
ATOM   3288  NH1 ARG A 418      40.452  52.976  24.976  1.00 40.86           N  
ATOM   3289  NH2 ARG A 418      39.425  53.800  23.096  1.00 42.16           N  
ATOM   3290  N   ASP A 419      37.680  47.549  19.319  1.00 45.45           N  
ATOM   3291  CA  ASP A 419      38.752  46.898  18.584  1.00 46.06           C  
ATOM   3292  C   ASP A 419      40.034  47.726  18.604  1.00 46.10           C  
ATOM   3293  O   ASP A 419      39.998  48.957  18.649  1.00 45.87           O  
ATOM   3294  CB  ASP A 419      38.305  46.612  17.143  1.00 46.77           C  
ATOM   3295  CG  ASP A 419      37.040  45.748  17.079  1.00 47.55           C  
ATOM   3296  OD1 ASP A 419      35.930  46.323  17.042  1.00 48.72           O  
ATOM   3297  OD2 ASP A 419      37.151  44.499  17.069  1.00 47.70           O  
ATOM   3298  N   PHE A 420      41.164  47.030  18.619  1.00 46.27           N  
ATOM   3299  CA  PHE A 420      42.470  47.669  18.635  1.00 46.70           C  
ATOM   3300  C   PHE A 420      43.114  47.528  17.265  1.00 48.29           C  
ATOM   3301  O   PHE A 420      43.162  46.435  16.697  1.00 48.17           O  
ATOM   3302  CB  PHE A 420      43.363  47.027  19.701  1.00 44.93           C  
ATOM   3303  CG  PHE A 420      44.766  47.561  19.720  1.00 42.79           C  
ATOM   3304  CD1 PHE A 420      45.791  46.876  19.083  1.00 41.72           C  
ATOM   3305  CD2 PHE A 420      45.058  48.759  20.355  1.00 42.00           C  
ATOM   3306  CE1 PHE A 420      47.080  47.380  19.078  1.00 41.33           C  
ATOM   3307  CE2 PHE A 420      46.349  49.269  20.354  1.00 41.05           C  
ATOM   3308  CZ  PHE A 420      47.359  48.580  19.715  1.00 40.67           C  
ATOM   3309  N   LYS A 421      43.598  48.645  16.736  1.00 50.21           N  
ATOM   3310  CA  LYS A 421      44.250  48.661  15.432  1.00 52.42           C  
ATOM   3311  C   LYS A 421      45.507  49.516  15.562  1.00 53.19           C  
ATOM   3312  O   LYS A 421      45.423  50.741  15.666  1.00 53.24           O  
ATOM   3313  CB  LYS A 421      43.298  49.239  14.373  1.00 53.06           C  
ATOM   3314  CG  LYS A 421      43.830  49.236  12.940  1.00 53.94           C  
ATOM   3315  CD  LYS A 421      44.015  47.827  12.396  1.00 54.11           C  
ATOM   3316  CE  LYS A 421      44.556  47.855  10.967  1.00 54.81           C  
ATOM   3317  NZ  LYS A 421      45.923  48.454  10.865  1.00 54.73           N  
ATOM   3318  N   SER A 422      46.663  48.854  15.572  1.00 54.05           N  
ATOM   3319  CA  SER A 422      47.955  49.518  15.715  1.00 55.16           C  
ATOM   3320  C   SER A 422      47.997  50.886  15.045  1.00 56.00           C  
ATOM   3321  O   SER A 422      48.189  50.998  13.835  1.00 55.96           O  
ATOM   3322  CB  SER A 422      49.076  48.624  15.174  1.00 55.46           C  
ATOM   3323  OG  SER A 422      50.354  49.142  15.511  1.00 55.44           O  
ATOM   3324  N   ASP A 423      47.744  51.918  15.845  1.00 57.13           N  
ATOM   3325  CA  ASP A 423      47.750  53.300  15.377  1.00 58.83           C  
ATOM   3326  C   ASP A 423      49.178  53.680  14.975  1.00 59.67           C  
ATOM   3327  O   ASP A 423      49.403  54.341  13.952  1.00 60.19           O  
ATOM   3328  CB  ASP A 423      47.273  54.223  16.503  1.00 59.00           C  
ATOM   3329  CG  ASP A 423      47.020  55.640  16.035  1.00 59.46           C  
ATOM   3330  OD1 ASP A 423      47.982  56.330  15.637  1.00 59.64           O  
ATOM   3331  OD2 ASP A 423      45.849  56.068  16.076  1.00 60.00           O  
ATOM   3332  N   ILE A 424      50.128  53.270  15.815  1.00 59.59           N  
ATOM   3333  CA  ILE A 424      51.547  53.526  15.611  1.00 58.95           C  
ATOM   3334  C   ILE A 424      52.134  52.465  14.695  1.00 59.10           C  
ATOM   3335  O   ILE A 424      51.416  51.725  14.024  1.00 59.00           O  
ATOM   3336  CB  ILE A 424      52.316  53.455  16.955  1.00 58.53           C  
ATOM   3337  CG1 ILE A 424      52.261  52.032  17.520  1.00 58.08           C  
ATOM   3338  CG2 ILE A 424      51.706  54.406  17.959  1.00 58.90           C  
ATOM   3339  CD1 ILE A 424      53.052  51.835  18.782  1.00 57.72           C  
ATOM   3340  N   LYS A 425      53.457  52.423  14.667  1.00 59.62           N  
ATOM   3341  CA  LYS A 425      54.205  51.447  13.896  1.00 60.53           C  
ATOM   3342  C   LYS A 425      55.639  51.597  14.378  1.00 60.65           C  
ATOM   3343  O   LYS A 425      56.485  52.215  13.722  1.00 60.42           O  
ATOM   3344  CB  LYS A 425      54.077  51.671  12.380  1.00 61.40           C  
ATOM   3345  CG  LYS A 425      54.670  50.525  11.538  1.00 61.47           C  
ATOM   3346  CD  LYS A 425      54.396  50.688  10.044  1.00 61.77           C  
ATOM   3347  CE  LYS A 425      52.991  50.235   9.669  1.00 61.78           C  
ATOM   3348  NZ  LYS A 425      52.809  48.768   9.862  1.00 61.51           N  
ATOM   3349  N   ARG A 426      55.851  51.109  15.597  1.00 60.70           N  
ATOM   3350  CA  ARG A 426      57.144  51.136  16.256  1.00 61.15           C  
ATOM   3351  C   ARG A 426      57.012  50.435  17.604  1.00 60.33           C  
ATOM   3352  O   ARG A 426      56.091  49.639  17.809  1.00 59.16           O  
ATOM   3353  CB  ARG A 426      57.621  52.583  16.439  1.00 62.35           C  
ATOM   3354  CG  ARG A 426      59.108  52.719  16.745  1.00 63.16           C  
ATOM   3355  CD  ARG A 426      59.612  54.086  16.347  1.00 63.82           C  
ATOM   3356  NE  ARG A 426      60.977  54.322  16.799  1.00 65.01           N  
ATOM   3357  CZ  ARG A 426      61.602  55.494  16.707  1.00 66.09           C  
ATOM   3358  NH1 ARG A 426      62.847  55.621  17.149  1.00 66.21           N  
ATOM   3359  NH2 ARG A 426      60.986  56.540  16.166  1.00 66.27           N  
TER    3360      ARG A 426                                                      
ATOM   3361  N   ALA B1001      17.686  47.905  31.694  1.00120.71           N  
ATOM   3362  CA  ALA B1001      16.782  48.898  32.262  1.00120.64           C  
ATOM   3363  C   ALA B1001      15.726  48.233  33.144  1.00120.54           C  
ATOM   3364  O   ALA B1001      14.586  48.023  32.722  1.00120.54           O  
ATOM   3365  CB  ALA B1001      16.122  49.711  31.151  1.00120.76           C  
ATOM   3366  N   ASP B1002      16.125  47.897  34.369  1.00120.24           N  
ATOM   3367  CA  ASP B1002      15.239  47.254  35.338  1.00119.57           C  
ATOM   3368  C   ASP B1002      15.154  48.110  36.604  1.00118.51           C  
ATOM   3369  O   ASP B1002      14.296  48.992  36.720  1.00118.45           O  
ATOM   3370  CB  ASP B1002      15.773  45.854  35.680  1.00120.41           C  
ATOM   3371  CG  ASP B1002      14.802  45.036  36.522  1.00121.08           C  
ATOM   3372  OD1 ASP B1002      14.713  45.273  37.747  1.00121.40           O  
ATOM   3373  OD2 ASP B1002      14.138  44.139  35.957  1.00121.58           O  
ATOM   3374  N   THR B1003      16.054  47.836  37.546  1.00116.94           N  
ATOM   3375  CA  THR B1003      16.115  48.561  38.810  1.00115.17           C  
ATOM   3376  C   THR B1003      17.078  49.744  38.692  1.00113.51           C  
ATOM   3377  O   THR B1003      17.680  50.173  39.679  1.00113.61           O  
ATOM   3378  CB  THR B1003      16.554  47.625  39.973  1.00115.44           C  
ATOM   3379  OG1 THR B1003      16.560  48.353  41.209  1.00115.47           O  
ATOM   3380  CG2 THR B1003      17.945  47.041  39.710  1.00115.58           C  
ATOM   3381  N   LYS B1004      17.200  50.273  37.474  1.00111.21           N  
ATOM   3382  CA  LYS B1004      18.077  51.410  37.189  1.00108.32           C  
ATOM   3383  C   LYS B1004      17.522  52.691  37.822  1.00105.59           C  
ATOM   3384  O   LYS B1004      18.122  53.767  37.716  1.00105.61           O  
ATOM   3385  CB  LYS B1004      18.223  51.603  35.673  1.00109.12           C  
ATOM   3386  CG  LYS B1004      18.475  50.322  34.881  1.00109.68           C  
ATOM   3387  CD  LYS B1004      19.658  49.537  35.416  1.00110.42           C  
ATOM   3388  CE  LYS B1004      19.901  48.271  34.610  1.00110.82           C  
ATOM   3389  NZ  LYS B1004      20.258  48.566  33.194  1.00111.23           N  
ATOM   3390  N   ALA B1005      16.368  52.557  38.473  1.00101.75           N  
ATOM   3391  CA  ALA B1005      15.705  53.669  39.133  1.00 97.82           C  
ATOM   3392  C   ALA B1005      16.236  53.870  40.551  1.00 94.96           C  
ATOM   3393  O   ALA B1005      17.097  54.724  40.780  1.00 94.84           O  
ATOM   3394  CB  ALA B1005      14.199  53.440  39.150  1.00 98.04           C  
ATOM   3395  N   LYS B1006      15.753  53.057  41.490  1.00 91.33           N  
ATOM   3396  CA  LYS B1006      16.168  53.168  42.886  1.00 87.66           C  
ATOM   3397  C   LYS B1006      15.880  51.918  43.711  1.00 84.49           C  
ATOM   3398  O   LYS B1006      15.444  50.891  43.190  1.00 84.11           O  
ATOM   3399  CB  LYS B1006      15.466  54.360  43.544  1.00 88.54           C  
ATOM   3400  CG  LYS B1006      13.956  54.190  43.632  1.00 89.74           C  
ATOM   3401  CD  LYS B1006      13.264  55.420  44.202  1.00 90.74           C  
ATOM   3402  CE  LYS B1006      11.750  55.222  44.234  1.00 91.20           C  
ATOM   3403  NZ  LYS B1006      11.028  56.430  44.722  1.00 91.54           N  
ATOM   3404  N   LEU B1007      16.109  52.042  45.014  1.00 80.88           N  
ATOM   3405  CA  LEU B1007      15.888  50.965  45.966  1.00 77.10           C  
ATOM   3406  C   LEU B1007      15.690  51.566  47.349  1.00 74.05           C  
ATOM   3407  O   LEU B1007      15.964  52.747  47.568  1.00 73.10           O  
ATOM   3408  CB  LEU B1007      17.093  50.037  46.008  1.00 77.92           C  
ATOM   3409  CG  LEU B1007      18.330  50.695  46.612  1.00 78.70           C  
ATOM   3410  CD1 LEU B1007      18.976  49.758  47.610  1.00 79.09           C  
ATOM   3411  CD2 LEU B1007      19.285  51.106  45.510  1.00 79.16           C  
ATOM   3412  N   THR B1008      15.256  50.736  48.290  1.00 70.54           N  
ATOM   3413  CA  THR B1008      15.018  51.194  49.650  1.00 67.43           C  
ATOM   3414  C   THR B1008      15.416  50.158  50.685  1.00 64.31           C  
ATOM   3415  O   THR B1008      15.122  48.973  50.540  1.00 63.33           O  
ATOM   3416  CB  THR B1008      13.527  51.535  49.891  1.00 68.54           C  
ATOM   3417  OG1 THR B1008      12.725  50.372  49.654  1.00 69.16           O  
ATOM   3418  CG2 THR B1008      13.060  52.658  48.975  1.00 69.17           C  
ATOM   3419  N   LEU B1009      16.084  50.622  51.733  1.00 61.19           N  
ATOM   3420  CA  LEU B1009      16.508  49.762  52.825  1.00 58.28           C  
ATOM   3421  C   LEU B1009      15.540  50.010  53.972  1.00 57.26           C  
ATOM   3422  O   LEU B1009      15.245  51.158  54.311  1.00 56.65           O  
ATOM   3423  CB  LEU B1009      17.929  50.109  53.263  1.00 56.75           C  
ATOM   3424  CG  LEU B1009      18.467  49.320  54.455  1.00 55.21           C  
ATOM   3425  CD1 LEU B1009      18.744  47.887  54.042  1.00 54.41           C  
ATOM   3426  CD2 LEU B1009      19.723  49.987  54.983  1.00 54.93           C  
ATOM   3427  N   ASN B1010      15.049  48.933  54.570  1.00 55.95           N  
ATOM   3428  CA  ASN B1010      14.104  49.056  55.663  1.00 54.96           C  
ATOM   3429  C   ASN B1010      14.583  48.353  56.915  1.00 54.78           C  
ATOM   3430  O   ASN B1010      14.862  47.159  56.892  1.00 54.45           O  
ATOM   3431  CB  ASN B1010      12.746  48.479  55.254  1.00 54.50           C  
ATOM   3432  CG  ASN B1010      12.221  49.071  53.962  1.00 53.77           C  
ATOM   3433  OD1 ASN B1010      11.635  50.154  53.951  1.00 53.56           O  
ATOM   3434  ND2 ASN B1010      12.426  48.356  52.862  1.00 53.63           N  
ATOM   3435  N   GLY B1011      14.688  49.109  58.001  1.00 55.43           N  
ATOM   3436  CA  GLY B1011      15.099  48.542  59.275  1.00 56.61           C  
ATOM   3437  C   GLY B1011      13.857  48.460  60.140  1.00 57.46           C  
ATOM   3438  O   GLY B1011      13.619  47.465  60.823  1.00 57.40           O  
ATOM   3439  N   ASP B1012      13.072  49.537  60.083  1.00 58.77           N  
ATOM   3440  CA  ASP B1012      11.801  49.715  60.795  1.00 60.00           C  
ATOM   3441  C   ASP B1012      11.063  50.879  60.132  1.00 60.25           C  
ATOM   3442  O   ASP B1012      10.014  51.319  60.602  1.00 60.14           O  
ATOM   3443  CB  ASP B1012      12.020  50.024  62.282  1.00 61.19           C  
ATOM   3444  CG  ASP B1012      12.325  48.778  63.101  1.00 62.48           C  
ATOM   3445  OD1 ASP B1012      11.409  47.940  63.282  1.00 62.51           O  
ATOM   3446  OD2 ASP B1012      13.482  48.639  63.561  1.00 63.10           O  
ATOM   3447  N   THR B1013      11.660  51.378  59.048  1.00 60.67           N  
ATOM   3448  CA  THR B1013      11.149  52.487  58.233  1.00 60.55           C  
ATOM   3449  C   THR B1013      11.915  52.445  56.888  1.00 60.84           C  
ATOM   3450  O   THR B1013      12.926  51.736  56.765  1.00 60.89           O  
ATOM   3451  CB  THR B1013      11.386  53.865  58.918  1.00 59.98           C  
ATOM   3452  OG1 THR B1013      11.083  53.769  60.316  1.00 59.98           O  
ATOM   3453  CG2 THR B1013      10.492  54.941  58.295  1.00 59.46           C  
ATOM   3454  N   ALA B1014      11.450  53.211  55.898  1.00 60.43           N  
ATOM   3455  CA  ALA B1014      12.075  53.239  54.569  1.00 59.52           C  
ATOM   3456  C   ALA B1014      13.239  54.215  54.364  1.00 58.84           C  
ATOM   3457  O   ALA B1014      13.154  55.392  54.725  1.00 58.96           O  
ATOM   3458  CB  ALA B1014      11.014  53.476  53.505  1.00 60.02           C  
ATOM   3459  N   VAL B1015      14.316  53.709  53.763  1.00 57.77           N  
ATOM   3460  CA  VAL B1015      15.510  54.499  53.456  1.00 56.29           C  
ATOM   3461  C   VAL B1015      15.835  54.253  51.977  1.00 55.34           C  
ATOM   3462  O   VAL B1015      16.283  53.169  51.607  1.00 55.24           O  
ATOM   3463  CB  VAL B1015      16.732  54.072  54.319  1.00 56.38           C  
ATOM   3464  CG1 VAL B1015      17.886  55.050  54.118  1.00 55.81           C  
ATOM   3465  CG2 VAL B1015      16.356  53.990  55.791  1.00 55.95           C  
ATOM   3466  N   GLU B1016      15.580  55.255  51.139  1.00 53.90           N  
ATOM   3467  CA  GLU B1016      15.819  55.157  49.699  1.00 52.52           C  
ATOM   3468  C   GLU B1016      17.287  55.361  49.334  1.00 51.31           C  
ATOM   3469  O   GLU B1016      17.939  56.276  49.833  1.00 50.69           O  
ATOM   3470  CB  GLU B1016      14.943  56.173  48.956  1.00 53.30           C  
ATOM   3471  CG  GLU B1016      13.447  56.023  49.242  1.00 54.11           C  
ATOM   3472  CD  GLU B1016      12.601  57.153  48.673  1.00 54.66           C  
ATOM   3473  OE1 GLU B1016      12.636  58.273  49.236  1.00 55.17           O  
ATOM   3474  OE2 GLU B1016      11.886  56.915  47.675  1.00 54.29           O  
ATOM   3475  N   LEU B1017      17.792  54.515  48.441  1.00 50.14           N  
ATOM   3476  CA  LEU B1017      19.187  54.583  48.009  1.00 48.66           C  
ATOM   3477  C   LEU B1017      19.292  54.626  46.486  1.00 48.13           C  
ATOM   3478  O   LEU B1017      18.456  54.051  45.787  1.00 48.01           O  
ATOM   3479  CB  LEU B1017      19.944  53.364  48.543  1.00 47.70           C  
ATOM   3480  CG  LEU B1017      19.971  53.186  50.061  1.00 46.65           C  
ATOM   3481  CD1 LEU B1017      20.357  51.767  50.414  1.00 46.78           C  
ATOM   3482  CD2 LEU B1017      20.932  54.182  50.678  1.00 45.91           C  
ATOM   3483  N   ASP B1018      20.314  55.310  45.973  1.00 47.11           N  
ATOM   3484  CA  ASP B1018      20.514  55.404  44.528  1.00 46.43           C  
ATOM   3485  C   ASP B1018      21.064  54.097  43.989  1.00 45.61           C  
ATOM   3486  O   ASP B1018      21.415  53.203  44.754  1.00 45.84           O  
ATOM   3487  CB  ASP B1018      21.513  56.507  44.185  1.00 47.32           C  
ATOM   3488  CG  ASP B1018      21.083  57.870  44.677  1.00 48.33           C  
ATOM   3489  OD1 ASP B1018      21.951  58.771  44.717  1.00 49.14           O  
ATOM   3490  OD2 ASP B1018      19.892  58.051  45.009  1.00 48.77           O  
ATOM   3491  N   VAL B1019      21.152  54.000  42.667  1.00 44.37           N  
ATOM   3492  CA  VAL B1019      21.694  52.813  42.015  1.00 43.04           C  
ATOM   3493  C   VAL B1019      22.465  53.220  40.755  1.00 42.34           C  
ATOM   3494  O   VAL B1019      21.944  53.157  39.638  1.00 42.63           O  
ATOM   3495  CB  VAL B1019      20.592  51.754  41.710  1.00 42.57           C  
ATOM   3496  CG1 VAL B1019      19.449  52.383  40.957  1.00 43.52           C  
ATOM   3497  CG2 VAL B1019      21.173  50.571  40.936  1.00 42.75           C  
ATOM   3498  N   LEU B1020      23.711  53.658  40.962  1.00 40.98           N  
ATOM   3499  CA  LEU B1020      24.596  54.099  39.880  1.00 38.89           C  
ATOM   3500  C   LEU B1020      24.766  52.985  38.861  1.00 38.23           C  
ATOM   3501  O   LEU B1020      24.728  51.807  39.212  1.00 38.26           O  
ATOM   3502  CB  LEU B1020      25.976  54.501  40.421  1.00 38.14           C  
ATOM   3503  CG  LEU B1020      26.157  55.558  41.519  1.00 37.56           C  
ATOM   3504  CD1 LEU B1020      25.371  56.820  41.208  1.00 37.93           C  
ATOM   3505  CD2 LEU B1020      25.732  54.994  42.844  1.00 37.68           C  
ATOM   3506  N   LYS B1021      24.969  53.359  37.602  1.00 37.74           N  
ATOM   3507  CA  LYS B1021      25.127  52.373  36.538  1.00 37.35           C  
ATOM   3508  C   LYS B1021      26.448  52.489  35.785  1.00 37.09           C  
ATOM   3509  O   LYS B1021      26.890  53.585  35.434  1.00 36.71           O  
ATOM   3510  CB  LYS B1021      23.971  52.478  35.539  1.00 37.48           C  
ATOM   3511  CG  LYS B1021      22.588  52.500  36.170  1.00 37.47           C  
ATOM   3512  CD  LYS B1021      21.504  52.548  35.117  1.00 37.74           C  
ATOM   3513  CE  LYS B1021      21.600  53.803  34.272  1.00 38.89           C  
ATOM   3514  NZ  LYS B1021      21.447  55.047  35.085  1.00 40.00           N  
ATOM   3515  N   GLY B1022      27.068  51.341  35.537  1.00 36.67           N  
ATOM   3516  CA  GLY B1022      28.317  51.314  34.803  1.00 35.70           C  
ATOM   3517  C   GLY B1022      28.056  51.011  33.341  1.00 35.00           C  
ATOM   3518  O   GLY B1022      27.023  50.432  32.993  1.00 34.41           O  
ATOM   3519  N   THR B1023      28.989  51.403  32.479  1.00 33.87           N  
ATOM   3520  CA  THR B1023      28.853  51.168  31.048  1.00 32.15           C  
ATOM   3521  C   THR B1023      28.930  49.679  30.728  1.00 31.92           C  
ATOM   3522  O   THR B1023      28.501  49.246  29.657  1.00 32.08           O  
ATOM   3523  CB  THR B1023      29.948  51.898  30.257  1.00 31.85           C  
ATOM   3524  OG1 THR B1023      31.224  51.336  30.579  1.00 32.43           O  
ATOM   3525  CG2 THR B1023      29.957  53.379  30.599  1.00 31.51           C  
ATOM   3526  N   LEU B1024      29.489  48.907  31.660  1.00 31.30           N  
ATOM   3527  CA  LEU B1024      29.640  47.459  31.521  1.00 30.45           C  
ATOM   3528  C   LEU B1024      29.450  46.786  32.877  1.00 30.49           C  
ATOM   3529  O   LEU B1024      29.645  47.410  33.920  1.00 31.86           O  
ATOM   3530  CB  LEU B1024      31.029  47.114  30.973  1.00 29.97           C  
ATOM   3531  CG  LEU B1024      31.303  47.255  29.473  1.00 30.04           C  
ATOM   3532  CD1 LEU B1024      32.762  46.996  29.170  1.00 29.68           C  
ATOM   3533  CD2 LEU B1024      30.441  46.276  28.712  1.00 29.98           C  
ATOM   3534  N   GLY B1025      29.045  45.519  32.860  1.00 30.18           N  
ATOM   3535  CA  GLY B1025      28.848  44.782  34.099  1.00 29.43           C  
ATOM   3536  C   GLY B1025      27.679  45.209  34.973  1.00 29.06           C  
ATOM   3537  O   GLY B1025      26.709  45.806  34.499  1.00 29.56           O  
ATOM   3538  N   GLN B1026      27.789  44.906  36.264  1.00 28.64           N  
ATOM   3539  CA  GLN B1026      26.756  45.220  37.248  1.00 28.35           C  
ATOM   3540  C   GLN B1026      26.759  46.661  37.740  1.00 28.22           C  
ATOM   3541  O   GLN B1026      27.809  47.300  37.848  1.00 28.34           O  
ATOM   3542  CB  GLN B1026      26.891  44.300  38.466  1.00 28.78           C  
ATOM   3543  CG  GLN B1026      26.893  42.803  38.161  1.00 30.27           C  
ATOM   3544  CD  GLN B1026      25.505  42.222  37.904  1.00 31.58           C  
ATOM   3545  OE1 GLN B1026      25.345  41.000  37.830  1.00 32.92           O  
ATOM   3546  NE2 GLN B1026      24.496  43.089  37.781  1.00 30.94           N  
ATOM   3547  N   ASP B1027      25.561  47.149  38.049  1.00 28.21           N  
ATOM   3548  CA  ASP B1027      25.353  48.493  38.580  1.00 28.10           C  
ATOM   3549  C   ASP B1027      25.481  48.353  40.093  1.00 27.52           C  
ATOM   3550  O   ASP B1027      25.595  47.239  40.596  1.00 27.66           O  
ATOM   3551  CB  ASP B1027      23.946  48.998  38.233  1.00 29.17           C  
ATOM   3552  CG  ASP B1027      23.705  49.122  36.731  1.00 29.82           C  
ATOM   3553  OD1 ASP B1027      22.577  49.495  36.368  1.00 29.93           O  
ATOM   3554  OD2 ASP B1027      24.618  48.857  35.915  1.00 30.21           O  
ATOM   3555  N   VAL B1028      25.440  49.462  40.825  1.00 27.27           N  
ATOM   3556  CA  VAL B1028      25.576  49.393  42.280  1.00 26.74           C  
ATOM   3557  C   VAL B1028      24.608  50.284  43.045  1.00 26.85           C  
ATOM   3558  O   VAL B1028      24.026  51.209  42.492  1.00 26.24           O  
ATOM   3559  CB  VAL B1028      27.022  49.740  42.741  1.00 26.58           C  
ATOM   3560  CG1 VAL B1028      28.004  48.653  42.308  1.00 24.76           C  
ATOM   3561  CG2 VAL B1028      27.440  51.104  42.192  1.00 25.84           C  
ATOM   3562  N   ILE B1029      24.492  50.012  44.340  1.00 27.29           N  
ATOM   3563  CA  ILE B1029      23.618  50.757  45.239  1.00 27.68           C  
ATOM   3564  C   ILE B1029      24.414  51.781  46.039  1.00 28.34           C  
ATOM   3565  O   ILE B1029      25.171  51.426  46.936  1.00 29.43           O  
ATOM   3566  CB  ILE B1029      22.919  49.799  46.230  1.00 27.28           C  
ATOM   3567  CG1 ILE B1029      22.003  48.833  45.470  1.00 25.85           C  
ATOM   3568  CG2 ILE B1029      22.194  50.590  47.313  1.00 25.05           C  
ATOM   3569  CD1 ILE B1029      21.550  47.639  46.291  1.00 26.45           C  
ATOM   3570  N   ASP B1030      24.206  53.053  45.735  1.00 29.09           N  
ATOM   3571  CA  ASP B1030      24.896  54.137  46.417  1.00 29.94           C  
ATOM   3572  C   ASP B1030      24.575  54.143  47.915  1.00 30.46           C  
ATOM   3573  O   ASP B1030      23.471  54.517  48.316  1.00 31.00           O  
ATOM   3574  CB  ASP B1030      24.474  55.465  45.789  1.00 31.04           C  
ATOM   3575  CG  ASP B1030      25.392  56.614  46.155  1.00 31.93           C  
ATOM   3576  OD1 ASP B1030      26.317  56.406  46.969  1.00 33.28           O  
ATOM   3577  OD2 ASP B1030      25.188  57.730  45.622  1.00 31.96           O  
ATOM   3578  N   ILE B1031      25.543  53.741  48.737  1.00 30.51           N  
ATOM   3579  CA  ILE B1031      25.355  53.704  50.189  1.00 30.55           C  
ATOM   3580  C   ILE B1031      26.353  54.600  50.909  1.00 31.20           C  
ATOM   3581  O   ILE B1031      26.534  54.495  52.124  1.00 31.56           O  
ATOM   3582  CB  ILE B1031      25.515  52.279  50.757  1.00 29.82           C  
ATOM   3583  CG1 ILE B1031      26.974  51.823  50.636  1.00 30.10           C  
ATOM   3584  CG2 ILE B1031      24.565  51.322  50.051  1.00 29.06           C  
ATOM   3585  CD1 ILE B1031      27.350  50.688  51.569  1.00 29.45           C  
ATOM   3586  N   ARG B1032      26.982  55.491  50.154  1.00 31.98           N  
ATOM   3587  CA  ARG B1032      27.988  56.399  50.696  1.00 33.03           C  
ATOM   3588  C   ARG B1032      27.552  57.159  51.951  1.00 33.36           C  
ATOM   3589  O   ARG B1032      28.224  57.102  52.985  1.00 34.48           O  
ATOM   3590  CB  ARG B1032      28.463  57.363  49.603  1.00 32.99           C  
ATOM   3591  CG  ARG B1032      29.193  56.658  48.461  1.00 34.59           C  
ATOM   3592  CD  ARG B1032      29.626  57.608  47.354  1.00 35.19           C  
ATOM   3593  NE  ARG B1032      28.498  58.094  46.563  1.00 37.03           N  
ATOM   3594  CZ  ARG B1032      28.612  58.746  45.408  1.00 38.26           C  
ATOM   3595  NH1 ARG B1032      27.524  59.152  44.762  1.00 38.01           N  
ATOM   3596  NH2 ARG B1032      29.810  58.992  44.890  1.00 39.10           N  
ATOM   3597  N   THR B1033      26.394  57.803  51.887  1.00 32.94           N  
ATOM   3598  CA  THR B1033      25.894  58.569  53.016  1.00 32.09           C  
ATOM   3599  C   THR B1033      25.170  57.751  54.083  1.00 32.65           C  
ATOM   3600  O   THR B1033      24.613  58.325  55.014  1.00 32.47           O  
ATOM   3601  CB  THR B1033      24.970  59.692  52.543  1.00 31.66           C  
ATOM   3602  OG1 THR B1033      23.819  59.123  51.909  1.00 31.70           O  
ATOM   3603  CG2 THR B1033      25.697  60.590  51.552  1.00 30.52           C  
ATOM   3604  N   LEU B1034      25.159  56.423  53.952  1.00 33.64           N  
ATOM   3605  CA  LEU B1034      24.496  55.565  54.946  1.00 34.38           C  
ATOM   3606  C   LEU B1034      25.082  55.794  56.328  1.00 35.67           C  
ATOM   3607  O   LEU B1034      24.363  55.857  57.319  1.00 35.62           O  
ATOM   3608  CB  LEU B1034      24.657  54.084  54.608  1.00 33.58           C  
ATOM   3609  CG  LEU B1034      23.587  53.359  53.801  1.00 33.31           C  
ATOM   3610  CD1 LEU B1034      23.829  51.872  53.904  1.00 32.65           C  
ATOM   3611  CD2 LEU B1034      22.215  53.679  54.340  1.00 33.68           C  
ATOM   3612  N   GLY B1035      26.403  55.901  56.377  1.00 37.37           N  
ATOM   3613  CA  GLY B1035      27.088  56.117  57.634  1.00 39.94           C  
ATOM   3614  C   GLY B1035      26.673  57.393  58.344  1.00 41.08           C  
ATOM   3615  O   GLY B1035      26.745  57.464  59.576  1.00 41.49           O  
ATOM   3616  N   SER B1036      26.243  58.397  57.573  1.00 41.74           N  
ATOM   3617  CA  SER B1036      25.804  59.679  58.135  1.00 41.64           C  
ATOM   3618  C   SER B1036      24.428  59.517  58.787  1.00 41.38           C  
ATOM   3619  O   SER B1036      23.645  60.467  58.889  1.00 41.88           O  
ATOM   3620  CB  SER B1036      25.785  60.784  57.060  1.00 41.83           C  
ATOM   3621  OG  SER B1036      24.783  60.572  56.079  1.00 42.40           O  
ATOM   3622  N   LYS B1037      24.164  58.288  59.229  1.00 40.55           N  
ATOM   3623  CA  LYS B1037      22.926  57.903  59.890  1.00 39.29           C  
ATOM   3624  C   LYS B1037      23.203  56.766  60.876  1.00 38.80           C  
ATOM   3625  O   LYS B1037      22.328  56.380  61.652  1.00 39.43           O  
ATOM   3626  CB  LYS B1037      21.895  57.464  58.852  1.00 39.15           C  
ATOM   3627  CG  LYS B1037      21.392  58.610  58.012  1.00 38.95           C  
ATOM   3628  CD  LYS B1037      20.810  58.148  56.706  1.00 38.76           C  
ATOM   3629  CE  LYS B1037      20.599  59.349  55.807  1.00 38.77           C  
ATOM   3630  NZ  LYS B1037      21.859  60.156  55.682  1.00 38.18           N  
ATOM   3631  N   GLY B1038      24.425  56.240  60.847  1.00 37.68           N  
ATOM   3632  CA  GLY B1038      24.792  55.163  61.749  1.00 36.25           C  
ATOM   3633  C   GLY B1038      24.589  53.772  61.180  1.00 35.31           C  
ATOM   3634  O   GLY B1038      25.152  52.799  61.685  1.00 35.95           O  
ATOM   3635  N   VAL B1039      23.788  53.666  60.128  1.00 34.14           N  
ATOM   3636  CA  VAL B1039      23.533  52.375  59.506  1.00 33.26           C  
ATOM   3637  C   VAL B1039      24.720  51.913  58.655  1.00 32.72           C  
ATOM   3638  O   VAL B1039      25.103  52.575  57.685  1.00 32.39           O  
ATOM   3639  CB  VAL B1039      22.243  52.410  58.667  1.00 32.68           C  
ATOM   3640  CG1 VAL B1039      22.302  53.540  57.661  1.00 32.61           C  
ATOM   3641  CG2 VAL B1039      22.021  51.077  57.986  1.00 32.16           C  
ATOM   3642  N   PHE B1040      25.307  50.782  59.050  1.00 31.67           N  
ATOM   3643  CA  PHE B1040      26.453  50.201  58.350  1.00 30.21           C  
ATOM   3644  C   PHE B1040      26.145  48.823  57.778  1.00 29.12           C  
ATOM   3645  O   PHE B1040      25.190  48.161  58.190  1.00 29.01           O  
ATOM   3646  CB  PHE B1040      27.653  50.056  59.295  1.00 30.39           C  
ATOM   3647  CG  PHE B1040      28.110  51.343  59.913  1.00 30.38           C  
ATOM   3648  CD1 PHE B1040      28.712  51.341  61.166  1.00 30.49           C  
ATOM   3649  CD2 PHE B1040      27.937  52.553  59.253  1.00 29.79           C  
ATOM   3650  CE1 PHE B1040      29.132  52.522  61.751  1.00 30.23           C  
ATOM   3651  CE2 PHE B1040      28.353  53.739  59.829  1.00 30.18           C  
ATOM   3652  CZ  PHE B1040      28.950  53.727  61.080  1.00 30.49           C  
ATOM   3653  N   THR B1041      26.977  48.398  56.831  1.00 27.70           N  
ATOM   3654  CA  THR B1041      26.847  47.090  56.205  1.00 26.16           C  
ATOM   3655  C   THR B1041      28.070  46.253  56.618  1.00 25.26           C  
ATOM   3656  O   THR B1041      29.154  46.792  56.829  1.00 24.86           O  
ATOM   3657  CB  THR B1041      26.740  47.200  54.659  1.00 25.99           C  
ATOM   3658  OG1 THR B1041      27.967  47.692  54.109  1.00 26.66           O  
ATOM   3659  CG2 THR B1041      25.628  48.149  54.277  1.00 24.72           C  
ATOM   3660  N   PHE B1042      27.867  44.954  56.807  1.00 23.61           N  
ATOM   3661  CA  PHE B1042      28.933  44.044  57.209  1.00 22.69           C  
ATOM   3662  C   PHE B1042      29.368  43.262  55.979  1.00 22.53           C  
ATOM   3663  O   PHE B1042      28.532  42.721  55.265  1.00 23.40           O  
ATOM   3664  CB  PHE B1042      28.401  43.088  58.291  1.00 22.90           C  
ATOM   3665  CG  PHE B1042      29.411  42.077  58.785  1.00 22.90           C  
ATOM   3666  CD1 PHE B1042      29.334  40.746  58.389  1.00 22.52           C  
ATOM   3667  CD2 PHE B1042      30.419  42.448  59.665  1.00 22.39           C  
ATOM   3668  CE1 PHE B1042      30.246  39.798  58.863  1.00 21.79           C  
ATOM   3669  CE2 PHE B1042      31.335  41.501  60.142  1.00 22.70           C  
ATOM   3670  CZ  PHE B1042      31.244  40.177  59.739  1.00 21.35           C  
ATOM   3671  N   ASP B1043      30.665  43.213  55.704  1.00 21.50           N  
ATOM   3672  CA  ASP B1043      31.123  42.467  54.537  1.00 20.83           C  
ATOM   3673  C   ASP B1043      32.626  42.208  54.517  1.00 20.22           C  
ATOM   3674  O   ASP B1043      33.391  42.942  53.897  1.00 21.06           O  
ATOM   3675  CB  ASP B1043      30.684  43.163  53.239  1.00 19.95           C  
ATOM   3676  CG  ASP B1043      30.876  42.288  52.008  1.00 18.72           C  
ATOM   3677  OD1 ASP B1043      31.177  42.838  50.932  1.00 17.35           O  
ATOM   3678  OD2 ASP B1043      30.716  41.056  52.109  1.00 18.19           O  
ATOM   3679  N   PRO B1044      33.073  41.170  55.228  1.00 19.08           N  
ATOM   3680  CA  PRO B1044      34.500  40.880  55.230  1.00 18.34           C  
ATOM   3681  C   PRO B1044      34.891  40.447  53.817  1.00 18.35           C  
ATOM   3682  O   PRO B1044      34.194  39.634  53.205  1.00 18.99           O  
ATOM   3683  CB  PRO B1044      34.595  39.715  56.214  1.00 18.48           C  
ATOM   3684  CG  PRO B1044      33.429  39.920  57.123  1.00 18.41           C  
ATOM   3685  CD  PRO B1044      32.355  40.282  56.157  1.00 18.44           C  
ATOM   3686  N   GLY B1045      35.962  41.026  53.278  1.00 18.19           N  
ATOM   3687  CA  GLY B1045      36.407  40.652  51.940  1.00 18.37           C  
ATOM   3688  C   GLY B1045      35.865  41.507  50.808  1.00 18.37           C  
ATOM   3689  O   GLY B1045      36.351  41.429  49.677  1.00 17.91           O  
ATOM   3690  N   PHE B1046      34.822  42.277  51.111  1.00 18.23           N  
ATOM   3691  CA  PHE B1046      34.180  43.188  50.169  1.00 18.47           C  
ATOM   3692  C   PHE B1046      33.738  42.569  48.859  1.00 18.68           C  
ATOM   3693  O   PHE B1046      33.568  43.272  47.869  1.00 18.92           O  
ATOM   3694  CB  PHE B1046      35.091  44.386  49.894  1.00 19.80           C  
ATOM   3695  CG  PHE B1046      35.630  45.025  51.134  1.00 20.24           C  
ATOM   3696  CD1 PHE B1046      36.991  44.983  51.409  1.00 20.08           C  
ATOM   3697  CD2 PHE B1046      34.776  45.632  52.044  1.00 20.02           C  
ATOM   3698  CE1 PHE B1046      37.494  45.529  52.565  1.00 20.45           C  
ATOM   3699  CE2 PHE B1046      35.269  46.181  53.205  1.00 20.78           C  
ATOM   3700  CZ  PHE B1046      36.633  46.130  53.467  1.00 21.63           C  
ATOM   3701  N   THR B1047      33.516  41.262  48.856  1.00 19.16           N  
ATOM   3702  CA  THR B1047      33.098  40.580  47.643  1.00 20.38           C  
ATOM   3703  C   THR B1047      31.648  40.900  47.302  1.00 20.97           C  
ATOM   3704  O   THR B1047      31.091  40.329  46.345  1.00 21.44           O  
ATOM   3705  CB  THR B1047      33.252  39.066  47.780  1.00 21.07           C  
ATOM   3706  OG1 THR B1047      32.459  38.616  48.885  1.00 23.54           O  
ATOM   3707  CG2 THR B1047      34.714  38.696  48.010  1.00 20.74           C  
ATOM   3708  N   SER B1048      31.046  41.841  48.033  1.00 21.58           N  
ATOM   3709  CA  SER B1048      29.651  42.164  47.771  1.00 22.52           C  
ATOM   3710  C   SER B1048      29.653  43.711  48.021  1.00 22.96           C  
ATOM   3711  O   SER B1048      28.620  44.288  48.403  1.00 22.99           O  
ATOM   3712  CB  SER B1048      28.845  41.565  48.902  1.00 22.84           C  
ATOM   3713  OG  SER B1048      29.068  40.169  48.955  1.00 24.56           O  
ATOM   3714  N   THR B1049      30.820  44.358  47.876  1.00 23.03           N  
ATOM   3715  CA  THR B1049      30.976  45.811  48.084  1.00 23.52           C  
ATOM   3716  C   THR B1049      31.882  46.455  47.026  1.00 23.54           C  
ATOM   3717  O   THR B1049      33.083  46.180  46.987  1.00 23.50           O  
ATOM   3718  CB  THR B1049      31.600  46.130  49.465  1.00 24.15           C  
ATOM   3719  OG1 THR B1049      30.878  45.439  50.493  1.00 24.94           O  
ATOM   3720  CG2 THR B1049      31.568  47.638  49.739  1.00 22.61           C  
ATOM   3721  N   ALA B1050      31.313  47.306  46.172  1.00 23.40           N  
ATOM   3722  CA  ALA B1050      32.107  47.988  45.152  1.00 23.56           C  
ATOM   3723  C   ALA B1050      32.974  49.036  45.852  1.00 23.97           C  
ATOM   3724  O   ALA B1050      32.476  50.016  46.411  1.00 23.30           O  
ATOM   3725  CB  ALA B1050      31.215  48.635  44.101  1.00 23.35           C  
ATOM   3726  N   SER B1051      34.280  48.800  45.832  1.00 24.24           N  
ATOM   3727  CA  SER B1051      35.236  49.680  46.483  1.00 24.39           C  
ATOM   3728  C   SER B1051      35.549  50.960  45.741  1.00 24.54           C  
ATOM   3729  O   SER B1051      36.115  51.885  46.327  1.00 25.30           O  
ATOM   3730  CB  SER B1051      36.542  48.928  46.745  1.00 24.74           C  
ATOM   3731  OG  SER B1051      37.057  48.357  45.552  1.00 25.98           O  
ATOM   3732  N   CYS B1052      35.196  51.023  44.460  1.00 24.34           N  
ATOM   3733  CA  CYS B1052      35.492  52.212  43.670  1.00 24.11           C  
ATOM   3734  C   CYS B1052      34.903  52.117  42.283  1.00 24.27           C  
ATOM   3735  O   CYS B1052      34.465  51.056  41.856  1.00 24.09           O  
ATOM   3736  CB  CYS B1052      37.011  52.345  43.496  1.00 24.02           C  
ATOM   3737  SG  CYS B1052      37.736  51.086  42.358  1.00 23.69           S  
ATOM   3738  N   GLU B1053      34.934  53.240  41.575  1.00 25.06           N  
ATOM   3739  CA  GLU B1053      34.482  53.288  40.198  1.00 25.98           C  
ATOM   3740  C   GLU B1053      35.766  53.357  39.378  1.00 26.55           C  
ATOM   3741  O   GLU B1053      36.587  54.250  39.585  1.00 26.52           O  
ATOM   3742  CB  GLU B1053      33.641  54.532  39.926  1.00 26.69           C  
ATOM   3743  CG  GLU B1053      33.216  54.633  38.466  1.00 27.76           C  
ATOM   3744  CD  GLU B1053      32.363  55.840  38.159  1.00 29.63           C  
ATOM   3745  OE1 GLU B1053      32.251  56.184  36.963  1.00 30.66           O  
ATOM   3746  OE2 GLU B1053      31.803  56.448  39.097  1.00 30.90           O  
ATOM   3747  N   SER B1054      35.950  52.398  38.475  1.00 26.87           N  
ATOM   3748  CA  SER B1054      37.143  52.355  37.639  1.00 26.89           C  
ATOM   3749  C   SER B1054      36.786  52.364  36.154  1.00 26.75           C  
ATOM   3750  O   SER B1054      35.628  52.203  35.778  1.00 27.01           O  
ATOM   3751  CB  SER B1054      37.984  51.120  37.982  1.00 25.87           C  
ATOM   3752  OG  SER B1054      39.203  51.119  37.262  1.00 24.88           O  
ATOM   3753  N   LYS B1055      37.791  52.567  35.314  1.00 26.40           N  
ATOM   3754  CA  LYS B1055      37.587  52.607  33.874  1.00 26.70           C  
ATOM   3755  C   LYS B1055      38.741  51.920  33.143  1.00 26.21           C  
ATOM   3756  O   LYS B1055      38.728  51.813  31.915  1.00 26.51           O  
ATOM   3757  CB  LYS B1055      37.509  54.063  33.399  1.00 27.28           C  
ATOM   3758  CG  LYS B1055      36.562  54.962  34.190  1.00 28.20           C  
ATOM   3759  CD  LYS B1055      36.483  56.362  33.569  1.00 28.44           C  
ATOM   3760  CE  LYS B1055      35.527  57.282  34.328  1.00 27.62           C  
ATOM   3761  NZ  LYS B1055      34.108  56.806  34.327  1.00 26.17           N  
ATOM   3762  N   ILE B1056      39.721  51.442  33.910  1.00 25.54           N  
ATOM   3763  CA  ILE B1056      40.923  50.805  33.370  1.00 23.96           C  
ATOM   3764  C   ILE B1056      40.723  49.407  32.809  1.00 24.20           C  
ATOM   3765  O   ILE B1056      41.022  49.163  31.640  1.00 24.90           O  
ATOM   3766  CB  ILE B1056      42.039  50.751  34.433  1.00 22.87           C  
ATOM   3767  CG1 ILE B1056      42.227  52.132  35.056  1.00 21.36           C  
ATOM   3768  CG2 ILE B1056      43.337  50.276  33.810  1.00 20.96           C  
ATOM   3769  CD1 ILE B1056      42.882  52.098  36.395  1.00 20.34           C  
ATOM   3770  N   THR B1057      40.229  48.493  33.642  1.00 23.44           N  
ATOM   3771  CA  THR B1057      40.022  47.111  33.222  1.00 22.51           C  
ATOM   3772  C   THR B1057      38.629  46.560  33.519  1.00 22.91           C  
ATOM   3773  O   THR B1057      38.105  46.728  34.623  1.00 23.63           O  
ATOM   3774  CB  THR B1057      41.087  46.187  33.878  1.00 22.32           C  
ATOM   3775  OG1 THR B1057      42.377  46.515  33.354  1.00 22.65           O  
ATOM   3776  CG2 THR B1057      40.804  44.712  33.606  1.00 21.18           C  
ATOM   3777  N   PHE B1058      38.007  45.952  32.511  1.00 22.44           N  
ATOM   3778  CA  PHE B1058      36.705  45.335  32.705  1.00 21.03           C  
ATOM   3779  C   PHE B1058      36.816  43.821  32.579  1.00 21.31           C  
ATOM   3780  O   PHE B1058      37.485  43.315  31.679  1.00 21.21           O  
ATOM   3781  CB  PHE B1058      35.666  45.819  31.703  1.00 20.40           C  
ATOM   3782  CG  PHE B1058      34.360  45.096  31.835  1.00 19.82           C  
ATOM   3783  CD1 PHE B1058      34.016  44.087  30.946  1.00 19.87           C  
ATOM   3784  CD2 PHE B1058      33.540  45.327  32.932  1.00 19.86           C  
ATOM   3785  CE1 PHE B1058      32.879  43.312  31.154  1.00 20.14           C  
ATOM   3786  CE2 PHE B1058      32.404  44.559  33.149  1.00 19.65           C  
ATOM   3787  CZ  PHE B1058      32.075  43.548  32.260  1.00 19.39           C  
ATOM   3788  N   ILE B1059      36.147  43.101  33.476  1.00 21.76           N  
ATOM   3789  CA  ILE B1059      36.153  41.639  33.442  1.00 22.16           C  
ATOM   3790  C   ILE B1059      34.747  41.054  33.632  1.00 22.04           C  
ATOM   3791  O   ILE B1059      33.866  41.676  34.222  1.00 21.20           O  
ATOM   3792  CB  ILE B1059      37.093  41.023  34.525  1.00 22.74           C  
ATOM   3793  CG1 ILE B1059      38.511  41.579  34.404  1.00 22.29           C  
ATOM   3794  CG2 ILE B1059      37.154  39.500  34.378  1.00 22.92           C  
ATOM   3795  CD1 ILE B1059      39.507  40.901  35.331  1.00 21.79           C  
ATOM   3796  N   ASP B1060      34.551  39.864  33.078  1.00 23.41           N  
ATOM   3797  CA  ASP B1060      33.304  39.110  33.174  1.00 24.51           C  
ATOM   3798  C   ASP B1060      33.843  37.688  33.308  1.00 24.91           C  
ATOM   3799  O   ASP B1060      34.258  37.085  32.319  1.00 25.25           O  
ATOM   3800  CB  ASP B1060      32.489  39.259  31.882  1.00 25.50           C  
ATOM   3801  CG  ASP B1060      31.069  38.697  31.994  1.00 26.35           C  
ATOM   3802  OD1 ASP B1060      30.185  39.218  31.286  1.00 27.86           O  
ATOM   3803  OD2 ASP B1060      30.823  37.742  32.761  1.00 25.81           O  
ATOM   3804  N   GLY B1061      33.888  37.190  34.541  1.00 25.77           N  
ATOM   3805  CA  GLY B1061      34.423  35.866  34.822  1.00 27.07           C  
ATOM   3806  C   GLY B1061      33.898  34.684  34.033  1.00 28.19           C  
ATOM   3807  O   GLY B1061      34.671  33.944  33.415  1.00 27.94           O  
ATOM   3808  N   ASP B1062      32.581  34.504  34.064  1.00 29.00           N  
ATOM   3809  CA  ASP B1062      31.914  33.401  33.377  1.00 29.27           C  
ATOM   3810  C   ASP B1062      32.102  33.410  31.866  1.00 29.36           C  
ATOM   3811  O   ASP B1062      32.299  32.359  31.243  1.00 29.27           O  
ATOM   3812  CB  ASP B1062      30.429  33.407  33.729  1.00 30.32           C  
ATOM   3813  CG  ASP B1062      30.184  33.319  35.228  1.00 31.42           C  
ATOM   3814  OD1 ASP B1062      30.991  32.680  35.940  1.00 31.69           O  
ATOM   3815  OD2 ASP B1062      29.183  33.896  35.697  1.00 32.41           O  
ATOM   3816  N   GLU B1063      32.037  34.601  31.279  1.00 29.18           N  
ATOM   3817  CA  GLU B1063      32.217  34.755  29.841  1.00 28.84           C  
ATOM   3818  C   GLU B1063      33.690  34.674  29.459  1.00 28.34           C  
ATOM   3819  O   GLU B1063      34.021  34.523  28.278  1.00 27.75           O  
ATOM   3820  CB  GLU B1063      31.632  36.089  29.371  1.00 29.01           C  
ATOM   3821  CG  GLU B1063      30.118  36.075  29.175  1.00 30.39           C  
ATOM   3822  CD  GLU B1063      29.692  35.179  28.025  1.00 30.84           C  
ATOM   3823  OE1 GLU B1063      29.403  33.986  28.271  1.00 30.41           O  
ATOM   3824  OE2 GLU B1063      29.660  35.669  26.874  1.00 30.72           O  
ATOM   3825  N   GLY B1064      34.562  34.735  30.468  1.00 27.53           N  
ATOM   3826  CA  GLY B1064      35.993  34.698  30.230  1.00 26.93           C  
ATOM   3827  C   GLY B1064      36.431  35.983  29.548  1.00 26.87           C  
ATOM   3828  O   GLY B1064      37.345  35.968  28.726  1.00 26.36           O  
ATOM   3829  N   ILE B1065      35.764  37.092  29.879  1.00 26.74           N  
ATOM   3830  CA  ILE B1065      36.064  38.394  29.285  1.00 27.38           C  
ATOM   3831  C   ILE B1065      36.986  39.308  30.085  1.00 28.03           C  
ATOM   3832  O   ILE B1065      36.696  39.678  31.225  1.00 27.79           O  
ATOM   3833  CB  ILE B1065      34.767  39.168  28.905  1.00 26.97           C  
ATOM   3834  CG1 ILE B1065      34.189  38.602  27.608  1.00 27.02           C  
ATOM   3835  CG2 ILE B1065      35.032  40.673  28.755  1.00 26.06           C  
ATOM   3836  CD1 ILE B1065      35.183  38.550  26.448  1.00 27.24           C  
ATOM   3837  N   LEU B1066      38.089  39.683  29.444  1.00 28.34           N  
ATOM   3838  CA  LEU B1066      39.081  40.575  30.024  1.00 28.48           C  
ATOM   3839  C   LEU B1066      39.233  41.759  29.075  1.00 28.53           C  
ATOM   3840  O   LEU B1066      39.381  41.579  27.863  1.00 29.37           O  
ATOM   3841  CB  LEU B1066      40.428  39.858  30.188  1.00 27.79           C  
ATOM   3842  CG  LEU B1066      41.599  40.698  30.712  1.00 28.19           C  
ATOM   3843  CD1 LEU B1066      41.257  41.331  32.052  1.00 28.43           C  
ATOM   3844  CD2 LEU B1066      42.822  39.840  30.837  1.00 26.88           C  
ATOM   3845  N   LEU B1067      39.171  42.966  29.627  1.00 27.62           N  
ATOM   3846  CA  LEU B1067      39.305  44.176  28.832  1.00 26.98           C  
ATOM   3847  C   LEU B1067      40.211  45.169  29.545  1.00 26.74           C  
ATOM   3848  O   LEU B1067      40.213  45.231  30.774  1.00 26.76           O  
ATOM   3849  CB  LEU B1067      37.937  44.836  28.626  1.00 27.39           C  
ATOM   3850  CG  LEU B1067      36.803  44.093  27.913  1.00 28.47           C  
ATOM   3851  CD1 LEU B1067      35.557  44.963  27.911  1.00 28.01           C  
ATOM   3852  CD2 LEU B1067      37.201  43.755  26.491  1.00 28.41           C  
ATOM   3853  N   HIS B1068      40.999  45.910  28.765  1.00 25.55           N  
ATOM   3854  CA  HIS B1068      41.892  46.959  29.276  1.00 24.53           C  
ATOM   3855  C   HIS B1068      41.518  48.165  28.415  1.00 24.39           C  
ATOM   3856  O   HIS B1068      41.842  48.193  27.229  1.00 25.53           O  
ATOM   3857  CB  HIS B1068      43.379  46.624  29.038  1.00 23.14           C  
ATOM   3858  CG  HIS B1068      43.882  45.424  29.787  1.00 20.62           C  
ATOM   3859  ND1 HIS B1068      43.421  45.068  31.036  1.00 20.36           N  
ATOM   3860  CD2 HIS B1068      44.838  44.518  29.469  1.00 19.82           C  
ATOM   3861  CE1 HIS B1068      44.071  43.996  31.455  1.00 20.03           C  
ATOM   3862  NE2 HIS B1068      44.936  43.643  30.523  1.00 19.93           N  
ATOM   3863  N   ARG B1069      40.819  49.138  28.996  1.00 24.25           N  
ATOM   3864  CA  ARG B1069      40.366  50.340  28.273  1.00 23.92           C  
ATOM   3865  C   ARG B1069      39.436  49.956  27.126  1.00 24.16           C  
ATOM   3866  O   ARG B1069      39.402  50.638  26.112  1.00 24.04           O  
ATOM   3867  CB  ARG B1069      41.545  51.153  27.710  1.00 22.54           C  
ATOM   3868  CG  ARG B1069      42.530  51.680  28.741  1.00 21.21           C  
ATOM   3869  CD  ARG B1069      41.924  52.721  29.658  1.00 19.25           C  
ATOM   3870  NE  ARG B1069      42.924  53.306  30.553  1.00 18.96           N  
ATOM   3871  CZ  ARG B1069      42.626  53.959  31.674  1.00 19.21           C  
ATOM   3872  NH1 ARG B1069      43.582  54.462  32.435  1.00 19.64           N  
ATOM   3873  NH2 ARG B1069      41.365  54.114  32.040  1.00 19.09           N  
ATOM   3874  N   GLY B1070      38.719  48.843  27.280  1.00 24.79           N  
ATOM   3875  CA  GLY B1070      37.805  48.386  26.247  1.00 25.79           C  
ATOM   3876  C   GLY B1070      38.413  47.437  25.227  1.00 26.88           C  
ATOM   3877  O   GLY B1070      37.716  46.578  24.683  1.00 27.03           O  
ATOM   3878  N   PHE B1071      39.703  47.606  24.945  1.00 27.54           N  
ATOM   3879  CA  PHE B1071      40.409  46.755  23.987  1.00 28.43           C  
ATOM   3880  C   PHE B1071      40.537  45.350  24.568  1.00 29.57           C  
ATOM   3881  O   PHE B1071      41.111  45.165  25.643  1.00 30.32           O  
ATOM   3882  CB  PHE B1071      41.826  47.282  23.722  1.00 28.80           C  
ATOM   3883  CG  PHE B1071      41.888  48.707  23.232  1.00 29.34           C  
ATOM   3884  CD1 PHE B1071      42.254  49.732  24.094  1.00 29.19           C  
ATOM   3885  CD2 PHE B1071      41.647  49.015  21.897  1.00 29.88           C  
ATOM   3886  CE1 PHE B1071      42.384  51.039  23.638  1.00 30.04           C  
ATOM   3887  CE2 PHE B1071      41.774  50.318  21.432  1.00 30.06           C  
ATOM   3888  CZ  PHE B1071      42.145  51.332  22.305  1.00 30.01           C  
ATOM   3889  N   PRO B1072      40.023  44.333  23.858  1.00 30.66           N  
ATOM   3890  CA  PRO B1072      40.104  42.947  24.338  1.00 30.34           C  
ATOM   3891  C   PRO B1072      41.551  42.538  24.608  1.00 30.38           C  
ATOM   3892  O   PRO B1072      42.469  42.961  23.895  1.00 30.42           O  
ATOM   3893  CB  PRO B1072      39.517  42.153  23.172  1.00 30.05           C  
ATOM   3894  CG  PRO B1072      38.542  43.105  22.581  1.00 30.27           C  
ATOM   3895  CD  PRO B1072      39.313  44.394  22.570  1.00 30.60           C  
ATOM   3896  N   ILE B1073      41.748  41.713  25.631  1.00 29.73           N  
ATOM   3897  CA  ILE B1073      43.082  41.263  25.984  1.00 29.19           C  
ATOM   3898  C   ILE B1073      43.783  40.581  24.812  1.00 28.85           C  
ATOM   3899  O   ILE B1073      44.952  40.856  24.556  1.00 29.41           O  
ATOM   3900  CB  ILE B1073      43.069  40.331  27.234  1.00 29.50           C  
ATOM   3901  CG1 ILE B1073      44.503  40.006  27.685  1.00 28.96           C  
ATOM   3902  CG2 ILE B1073      42.287  39.056  26.946  1.00 28.61           C  
ATOM   3903  CD1 ILE B1073      45.363  41.233  28.036  1.00 28.45           C  
ATOM   3904  N   ASP B1074      43.060  39.742  24.072  1.00 28.67           N  
ATOM   3905  CA  ASP B1074      43.635  39.024  22.932  1.00 28.31           C  
ATOM   3906  C   ASP B1074      44.105  39.922  21.791  1.00 28.43           C  
ATOM   3907  O   ASP B1074      44.999  39.547  21.033  1.00 28.58           O  
ATOM   3908  CB  ASP B1074      42.666  37.955  22.406  1.00 28.11           C  
ATOM   3909  CG  ASP B1074      42.859  36.589  23.079  1.00 28.61           C  
ATOM   3910  OD1 ASP B1074      42.033  35.689  22.822  1.00 28.16           O  
ATOM   3911  OD2 ASP B1074      43.830  36.400  23.851  1.00 28.44           O  
ATOM   3912  N   GLN B1075      43.508  41.104  21.671  1.00 28.30           N  
ATOM   3913  CA  GLN B1075      43.897  42.043  20.626  1.00 28.10           C  
ATOM   3914  C   GLN B1075      45.221  42.716  20.988  1.00 27.70           C  
ATOM   3915  O   GLN B1075      46.102  42.868  20.137  1.00 27.93           O  
ATOM   3916  CB  GLN B1075      42.804  43.092  20.411  1.00 28.31           C  
ATOM   3917  CG  GLN B1075      41.490  42.497  19.949  1.00 28.54           C  
ATOM   3918  CD  GLN B1075      40.564  43.524  19.346  1.00 29.60           C  
ATOM   3919  OE1 GLN B1075      40.999  44.405  18.604  1.00 30.81           O  
ATOM   3920  NE2 GLN B1075      39.277  43.410  19.644  1.00 28.36           N  
ATOM   3921  N   LEU B1076      45.353  43.099  22.259  1.00 26.90           N  
ATOM   3922  CA  LEU B1076      46.560  43.744  22.779  1.00 24.87           C  
ATOM   3923  C   LEU B1076      47.712  42.744  22.849  1.00 24.55           C  
ATOM   3924  O   LEU B1076      48.825  43.030  22.412  1.00 23.76           O  
ATOM   3925  CB  LEU B1076      46.304  44.288  24.186  1.00 24.01           C  
ATOM   3926  CG  LEU B1076      45.107  45.206  24.431  1.00 23.47           C  
ATOM   3927  CD1 LEU B1076      44.944  45.425  25.925  1.00 22.48           C  
ATOM   3928  CD2 LEU B1076      45.301  46.522  23.708  1.00 22.31           C  
ATOM   3929  N   ALA B1077      47.428  41.563  23.388  1.00 24.36           N  
ATOM   3930  CA  ALA B1077      48.429  40.516  23.536  1.00 25.34           C  
ATOM   3931  C   ALA B1077      49.067  40.060  22.229  1.00 26.17           C  
ATOM   3932  O   ALA B1077      50.031  39.293  22.245  1.00 26.76           O  
ATOM   3933  CB  ALA B1077      47.837  39.332  24.255  1.00 25.23           C  
ATOM   3934  N   THR B1078      48.552  40.535  21.099  1.00 26.11           N  
ATOM   3935  CA  THR B1078      49.106  40.134  19.814  1.00 26.14           C  
ATOM   3936  C   THR B1078      49.573  41.292  18.936  1.00 26.09           C  
ATOM   3937  O   THR B1078      50.719  41.293  18.479  1.00 26.83           O  
ATOM   3938  CB  THR B1078      48.101  39.290  19.028  1.00 26.30           C  
ATOM   3939  OG1 THR B1078      47.623  38.237  19.867  1.00 27.65           O  
ATOM   3940  CG2 THR B1078      48.753  38.678  17.801  1.00 27.11           C  
ATOM   3941  N   ASP B1079      48.711  42.293  18.748  1.00 25.31           N  
ATOM   3942  CA  ASP B1079      49.018  43.436  17.881  1.00 24.87           C  
ATOM   3943  C   ASP B1079      49.596  44.703  18.518  1.00 24.86           C  
ATOM   3944  O   ASP B1079      49.580  45.780  17.908  1.00 25.18           O  
ATOM   3945  CB  ASP B1079      47.780  43.777  17.049  1.00 24.00           C  
ATOM   3946  CG  ASP B1079      47.229  42.569  16.328  1.00 23.58           C  
ATOM   3947  OD1 ASP B1079      47.998  41.919  15.591  1.00 23.44           O  
ATOM   3948  OD2 ASP B1079      46.041  42.248  16.522  1.00 24.35           O  
ATOM   3949  N   SER B1080      50.156  44.561  19.713  1.00 24.21           N  
ATOM   3950  CA  SER B1080      50.738  45.684  20.430  1.00 23.57           C  
ATOM   3951  C   SER B1080      51.998  45.216  21.159  1.00 23.67           C  
ATOM   3952  O   SER B1080      52.472  44.098  20.937  1.00 23.80           O  
ATOM   3953  CB  SER B1080      49.717  46.211  21.440  1.00 22.80           C  
ATOM   3954  OG  SER B1080      50.230  47.325  22.140  1.00 22.96           O  
ATOM   3955  N   ASN B1081      52.579  46.097  21.970  1.00 23.14           N  
ATOM   3956  CA  ASN B1081      53.752  45.747  22.763  1.00 22.66           C  
ATOM   3957  C   ASN B1081      53.486  46.172  24.206  1.00 22.40           C  
ATOM   3958  O   ASN B1081      52.440  46.758  24.484  1.00 22.80           O  
ATOM   3959  CB  ASN B1081      55.060  46.336  22.181  1.00 23.00           C  
ATOM   3960  CG  ASN B1081      55.125  47.866  22.212  1.00 23.52           C  
ATOM   3961  OD1 ASN B1081      56.001  48.461  21.582  1.00 23.39           O  
ATOM   3962  ND2 ASN B1081      54.238  48.499  22.966  1.00 23.36           N  
ATOM   3963  N   TYR B1082      54.398  45.877  25.127  1.00 21.31           N  
ATOM   3964  CA  TYR B1082      54.169  46.247  26.521  1.00 19.82           C  
ATOM   3965  C   TYR B1082      54.006  47.752  26.703  1.00 19.10           C  
ATOM   3966  O   TYR B1082      53.064  48.206  27.353  1.00 18.61           O  
ATOM   3967  CB  TYR B1082      55.292  45.725  27.423  1.00 19.65           C  
ATOM   3968  CG  TYR B1082      55.071  45.997  28.900  1.00 18.16           C  
ATOM   3969  CD1 TYR B1082      54.134  45.271  29.625  1.00 17.74           C  
ATOM   3970  CD2 TYR B1082      55.793  46.993  29.566  1.00 17.71           C  
ATOM   3971  CE1 TYR B1082      53.915  45.524  30.977  1.00 18.02           C  
ATOM   3972  CE2 TYR B1082      55.583  47.257  30.921  1.00 17.78           C  
ATOM   3973  CZ  TYR B1082      54.642  46.517  31.618  1.00 18.15           C  
ATOM   3974  OH  TYR B1082      54.421  46.763  32.952  1.00 18.19           O  
ATOM   3975  N   LEU B1083      54.902  48.526  26.105  1.00 18.27           N  
ATOM   3976  CA  LEU B1083      54.837  49.975  26.239  1.00 17.83           C  
ATOM   3977  C   LEU B1083      53.564  50.599  25.674  1.00 18.50           C  
ATOM   3978  O   LEU B1083      53.003  51.518  26.279  1.00 20.05           O  
ATOM   3979  CB  LEU B1083      56.086  50.625  25.646  1.00 17.26           C  
ATOM   3980  CG  LEU B1083      57.392  50.273  26.371  1.00 15.37           C  
ATOM   3981  CD1 LEU B1083      58.511  51.150  25.825  1.00 14.62           C  
ATOM   3982  CD2 LEU B1083      57.240  50.476  27.879  1.00 14.26           C  
ATOM   3983  N   GLU B1084      53.090  50.084  24.539  1.00 18.17           N  
ATOM   3984  CA  GLU B1084      51.864  50.587  23.921  1.00 17.61           C  
ATOM   3985  C   GLU B1084      50.659  50.218  24.770  1.00 17.98           C  
ATOM   3986  O   GLU B1084      49.650  50.918  24.753  1.00 18.45           O  
ATOM   3987  CB  GLU B1084      51.688  50.030  22.512  1.00 17.43           C  
ATOM   3988  CG  GLU B1084      50.359  50.393  21.873  1.00 16.65           C  
ATOM   3989  CD  GLU B1084      50.325  50.106  20.390  1.00 16.97           C  
ATOM   3990  OE1 GLU B1084      50.843  49.057  19.957  1.00 16.67           O  
ATOM   3991  OE2 GLU B1084      49.774  50.943  19.654  1.00 16.02           O  
ATOM   3992  N   VAL B1085      50.753  49.089  25.473  1.00 17.70           N  
ATOM   3993  CA  VAL B1085      49.681  48.636  26.354  1.00 16.83           C  
ATOM   3994  C   VAL B1085      49.785  49.464  27.634  1.00 16.96           C  
ATOM   3995  O   VAL B1085      48.777  49.831  28.232  1.00 17.60           O  
ATOM   3996  CB  VAL B1085      49.791  47.114  26.657  1.00 16.54           C  
ATOM   3997  CG1 VAL B1085      48.867  46.725  27.797  1.00 15.84           C  
ATOM   3998  CG2 VAL B1085      49.433  46.302  25.410  1.00 15.23           C  
ATOM   3999  N   CYS B1086      51.012  49.785  28.030  1.00 16.90           N  
ATOM   4000  CA  CYS B1086      51.244  50.601  29.211  1.00 16.59           C  
ATOM   4001  C   CYS B1086      50.672  51.974  28.966  1.00 17.33           C  
ATOM   4002  O   CYS B1086      49.992  52.527  29.827  1.00 18.12           O  
ATOM   4003  CB  CYS B1086      52.732  50.734  29.498  1.00 15.54           C  
ATOM   4004  SG  CYS B1086      53.378  49.417  30.501  1.00 16.19           S  
ATOM   4005  N   TYR B1087      50.954  52.529  27.790  1.00 17.80           N  
ATOM   4006  CA  TYR B1087      50.450  53.853  27.448  1.00 18.60           C  
ATOM   4007  C   TYR B1087      48.925  53.921  27.563  1.00 18.47           C  
ATOM   4008  O   TYR B1087      48.378  54.921  28.004  1.00 18.42           O  
ATOM   4009  CB  TYR B1087      50.882  54.252  26.035  1.00 19.27           C  
ATOM   4010  CG  TYR B1087      50.525  55.687  25.709  1.00 20.57           C  
ATOM   4011  CD1 TYR B1087      49.219  56.043  25.374  1.00 21.57           C  
ATOM   4012  CD2 TYR B1087      51.474  56.700  25.810  1.00 20.22           C  
ATOM   4013  CE1 TYR B1087      48.865  57.371  25.155  1.00 22.04           C  
ATOM   4014  CE2 TYR B1087      51.131  58.029  25.597  1.00 20.22           C  
ATOM   4015  CZ  TYR B1087      49.825  58.359  25.270  1.00 21.15           C  
ATOM   4016  OH  TYR B1087      49.469  59.674  25.053  1.00 20.98           O  
ATOM   4017  N   ILE B1088      48.257  52.844  27.158  1.00 19.31           N  
ATOM   4018  CA  ILE B1088      46.793  52.718  27.187  1.00 19.36           C  
ATOM   4019  C   ILE B1088      46.243  52.642  28.615  1.00 19.75           C  
ATOM   4020  O   ILE B1088      45.262  53.303  28.960  1.00 19.93           O  
ATOM   4021  CB  ILE B1088      46.361  51.454  26.396  1.00 18.32           C  
ATOM   4022  CG1 ILE B1088      46.613  51.660  24.906  1.00 17.79           C  
ATOM   4023  CG2 ILE B1088      44.912  51.119  26.649  1.00 18.81           C  
ATOM   4024  CD1 ILE B1088      46.501  50.403  24.091  1.00 18.00           C  
ATOM   4025  N   LEU B1089      46.858  51.797  29.430  1.00 20.13           N  
ATOM   4026  CA  LEU B1089      46.442  51.641  30.809  1.00 19.96           C  
ATOM   4027  C   LEU B1089      46.644  52.949  31.538  1.00 20.92           C  
ATOM   4028  O   LEU B1089      45.810  53.362  32.331  1.00 20.70           O  
ATOM   4029  CB  LEU B1089      47.276  50.560  31.478  1.00 18.94           C  
ATOM   4030  CG  LEU B1089      46.997  49.139  31.013  1.00 18.56           C  
ATOM   4031  CD1 LEU B1089      48.083  48.240  31.545  1.00 18.50           C  
ATOM   4032  CD2 LEU B1089      45.625  48.695  31.497  1.00 17.83           C  
ATOM   4033  N   LEU B1090      47.758  53.606  31.239  1.00 22.08           N  
ATOM   4034  CA  LEU B1090      48.113  54.865  31.869  1.00 23.32           C  
ATOM   4035  C   LEU B1090      47.384  56.079  31.294  1.00 25.32           C  
ATOM   4036  O   LEU B1090      47.093  57.032  32.023  1.00 25.22           O  
ATOM   4037  CB  LEU B1090      49.624  55.084  31.753  1.00 22.25           C  
ATOM   4038  CG  LEU B1090      50.614  54.157  32.476  1.00 21.55           C  
ATOM   4039  CD1 LEU B1090      51.992  54.287  31.858  1.00 18.77           C  
ATOM   4040  CD2 LEU B1090      50.669  54.488  33.952  1.00 20.14           C  
ATOM   4041  N   ASN B1091      47.061  56.034  30.001  1.00 27.61           N  
ATOM   4042  CA  ASN B1091      46.410  57.170  29.335  1.00 29.02           C  
ATOM   4043  C   ASN B1091      45.007  56.982  28.750  1.00 29.41           C  
ATOM   4044  O   ASN B1091      44.436  57.927  28.208  1.00 29.71           O  
ATOM   4045  CB  ASN B1091      47.355  57.738  28.275  1.00 29.71           C  
ATOM   4046  CG  ASN B1091      48.750  57.991  28.824  1.00 30.62           C  
ATOM   4047  OD1 ASN B1091      48.937  58.836  29.706  1.00 31.31           O  
ATOM   4048  ND2 ASN B1091      49.728  57.232  28.339  1.00 30.34           N  
ATOM   4049  N   GLY B1092      44.469  55.769  28.831  1.00 30.16           N  
ATOM   4050  CA  GLY B1092      43.123  55.514  28.343  1.00 31.53           C  
ATOM   4051  C   GLY B1092      42.887  55.322  26.858  1.00 32.37           C  
ATOM   4052  O   GLY B1092      41.830  54.826  26.454  1.00 32.82           O  
ATOM   4053  N   GLU B1093      43.853  55.719  26.041  1.00 32.91           N  
ATOM   4054  CA  GLU B1093      43.719  55.589  24.599  1.00 32.79           C  
ATOM   4055  C   GLU B1093      44.993  55.035  24.008  1.00 32.67           C  
ATOM   4056  O   GLU B1093      46.056  55.131  24.615  1.00 32.07           O  
ATOM   4057  CB  GLU B1093      43.446  56.957  23.967  1.00 33.08           C  
ATOM   4058  CG  GLU B1093      42.277  57.734  24.573  1.00 32.94           C  
ATOM   4059  CD  GLU B1093      40.913  57.107  24.303  1.00 33.16           C  
ATOM   4060  OE1 GLU B1093      39.921  57.638  24.846  1.00 32.59           O  
ATOM   4061  OE2 GLU B1093      40.826  56.103  23.556  1.00 31.98           O  
ATOM   4062  N   LYS B1094      44.877  54.433  22.830  1.00 33.37           N  
ATOM   4063  CA  LYS B1094      46.045  53.906  22.153  1.00 34.31           C  
ATOM   4064  C   LYS B1094      46.833  55.131  21.701  1.00 34.94           C  
ATOM   4065  O   LYS B1094      46.261  56.099  21.187  1.00 35.01           O  
ATOM   4066  CB  LYS B1094      45.656  53.013  20.973  1.00 34.40           C  
ATOM   4067  CG  LYS B1094      44.891  53.685  19.854  1.00 35.27           C  
ATOM   4068  CD  LYS B1094      44.641  52.682  18.739  1.00 35.97           C  
ATOM   4069  CE  LYS B1094      43.896  53.298  17.578  1.00 36.58           C  
ATOM   4070  NZ  LYS B1094      43.649  52.280  16.521  1.00 37.96           N  
ATOM   4071  N   PRO B1095      48.155  55.121  21.923  1.00 35.23           N  
ATOM   4072  CA  PRO B1095      49.006  56.249  21.544  1.00 35.44           C  
ATOM   4073  C   PRO B1095      49.046  56.586  20.066  1.00 36.25           C  
ATOM   4074  O   PRO B1095      48.611  55.805  19.210  1.00 36.52           O  
ATOM   4075  CB  PRO B1095      50.378  55.809  22.040  1.00 35.07           C  
ATOM   4076  CG  PRO B1095      50.322  54.324  21.860  1.00 34.77           C  
ATOM   4077  CD  PRO B1095      48.969  53.996  22.415  1.00 33.92           C  
ATOM   4078  N   THR B1096      49.518  57.797  19.796  1.00 36.63           N  
ATOM   4079  CA  THR B1096      49.699  58.292  18.444  1.00 37.46           C  
ATOM   4080  C   THR B1096      51.185  58.055  18.195  1.00 37.53           C  
ATOM   4081  O   THR B1096      51.940  57.849  19.145  1.00 37.03           O  
ATOM   4082  CB  THR B1096      49.407  59.791  18.372  1.00 38.17           C  
ATOM   4083  OG1 THR B1096      48.132  60.051  18.967  1.00 38.93           O  
ATOM   4084  CG2 THR B1096      49.386  60.260  16.931  1.00 39.29           C  
ATOM   4085  N   GLN B1097      51.615  58.078  16.939  1.00 38.08           N  
ATOM   4086  CA  GLN B1097      53.022  57.845  16.638  1.00 38.56           C  
ATOM   4087  C   GLN B1097      53.923  58.806  17.404  1.00 38.82           C  
ATOM   4088  O   GLN B1097      54.921  58.391  17.981  1.00 39.12           O  
ATOM   4089  CB  GLN B1097      53.288  57.959  15.141  1.00 39.14           C  
ATOM   4090  CG  GLN B1097      54.658  57.458  14.721  1.00 39.62           C  
ATOM   4091  CD  GLN B1097      54.815  55.962  14.913  1.00 40.57           C  
ATOM   4092  OE1 GLN B1097      55.216  55.497  15.980  1.00 41.10           O  
ATOM   4093  NE2 GLN B1097      54.505  55.199  13.871  1.00 41.03           N  
ATOM   4094  N   GLU B1098      53.552  60.081  17.437  1.00 39.10           N  
ATOM   4095  CA  GLU B1098      54.345  61.075  18.148  1.00 39.84           C  
ATOM   4096  C   GLU B1098      54.215  60.912  19.656  1.00 39.99           C  
ATOM   4097  O   GLU B1098      55.146  61.227  20.392  1.00 40.69           O  
ATOM   4098  CB  GLU B1098      53.955  62.494  17.725  1.00 40.57           C  
ATOM   4099  CG  GLU B1098      52.494  62.852  17.960  1.00 42.54           C  
ATOM   4100  CD  GLU B1098      52.304  63.966  18.979  1.00 43.87           C  
ATOM   4101  OE1 GLU B1098      51.134  64.312  19.265  1.00 44.33           O  
ATOM   4102  OE2 GLU B1098      53.318  64.494  19.493  1.00 44.20           O  
ATOM   4103  N   GLN B1099      53.062  60.421  20.110  1.00 40.11           N  
ATOM   4104  CA  GLN B1099      52.821  60.200  21.538  1.00 40.22           C  
ATOM   4105  C   GLN B1099      53.627  58.997  22.026  1.00 40.03           C  
ATOM   4106  O   GLN B1099      54.356  59.081  23.015  1.00 40.29           O  
ATOM   4107  CB  GLN B1099      51.333  59.946  21.820  1.00 40.41           C  
ATOM   4108  CG  GLN B1099      50.411  61.145  21.651  1.00 40.81           C  
ATOM   4109  CD  GLN B1099      48.998  60.873  22.166  1.00 41.64           C  
ATOM   4110  OE1 GLN B1099      48.293  59.982  21.671  1.00 41.94           O  
ATOM   4111  NE2 GLN B1099      48.583  61.638  23.172  1.00 40.66           N  
ATOM   4112  N   TYR B1100      53.477  57.878  21.324  1.00 39.09           N  
ATOM   4113  CA  TYR B1100      54.180  56.649  21.658  1.00 38.18           C  
ATOM   4114  C   TYR B1100      55.685  56.838  21.685  1.00 38.06           C  
ATOM   4115  O   TYR B1100      56.346  56.399  22.622  1.00 38.41           O  
ATOM   4116  CB  TYR B1100      53.834  55.554  20.654  1.00 37.50           C  
ATOM   4117  CG  TYR B1100      54.751  54.359  20.711  1.00 37.32           C  
ATOM   4118  CD1 TYR B1100      55.849  54.264  19.856  1.00 37.54           C  
ATOM   4119  CD2 TYR B1100      54.525  53.320  21.616  1.00 36.80           C  
ATOM   4120  CE1 TYR B1100      56.705  53.165  19.896  1.00 37.94           C  
ATOM   4121  CE2 TYR B1100      55.375  52.212  21.666  1.00 37.01           C  
ATOM   4122  CZ  TYR B1100      56.464  52.141  20.801  1.00 37.85           C  
ATOM   4123  OH  TYR B1100      57.314  51.053  20.831  1.00 37.05           O  
ATOM   4124  N   ASP B1101      56.227  57.471  20.651  1.00 37.46           N  
ATOM   4125  CA  ASP B1101      57.665  57.679  20.577  1.00 37.50           C  
ATOM   4126  C   ASP B1101      58.228  58.501  21.728  1.00 36.71           C  
ATOM   4127  O   ASP B1101      59.317  58.210  22.221  1.00 37.36           O  
ATOM   4128  CB  ASP B1101      58.070  58.262  19.220  1.00 37.99           C  
ATOM   4129  CG  ASP B1101      58.006  57.231  18.099  1.00 38.90           C  
ATOM   4130  OD1 ASP B1101      58.190  56.024  18.371  1.00 38.32           O  
ATOM   4131  OD2 ASP B1101      57.777  57.630  16.940  1.00 39.67           O  
ATOM   4132  N   GLU B1102      57.472  59.492  22.188  1.00 35.01           N  
ATOM   4133  CA  GLU B1102      57.923  60.326  23.295  1.00 33.07           C  
ATOM   4134  C   GLU B1102      57.790  59.576  24.623  1.00 31.05           C  
ATOM   4135  O   GLU B1102      58.616  59.734  25.522  1.00 30.78           O  
ATOM   4136  CB  GLU B1102      57.125  61.621  23.347  1.00 33.86           C  
ATOM   4137  CG  GLU B1102      57.684  62.618  24.343  1.00 37.49           C  
ATOM   4138  CD  GLU B1102      56.633  63.173  25.293  1.00 38.99           C  
ATOM   4139  OE1 GLU B1102      57.004  63.966  26.183  1.00 39.72           O  
ATOM   4140  OE2 GLU B1102      55.442  62.819  25.159  1.00 41.60           O  
ATOM   4141  N   PHE B1103      56.728  58.785  24.751  1.00 28.23           N  
ATOM   4142  CA  PHE B1103      56.500  57.996  25.951  1.00 25.13           C  
ATOM   4143  C   PHE B1103      57.593  56.936  26.004  1.00 24.20           C  
ATOM   4144  O   PHE B1103      58.235  56.750  27.031  1.00 24.17           O  
ATOM   4145  CB  PHE B1103      55.116  57.332  25.897  1.00 23.21           C  
ATOM   4146  CG  PHE B1103      54.805  56.454  27.087  1.00 21.33           C  
ATOM   4147  CD1 PHE B1103      54.227  56.987  28.230  1.00 21.12           C  
ATOM   4148  CD2 PHE B1103      55.081  55.093  27.062  1.00 21.07           C  
ATOM   4149  CE1 PHE B1103      53.930  56.175  29.328  1.00 20.68           C  
ATOM   4150  CE2 PHE B1103      54.785  54.279  28.158  1.00 20.39           C  
ATOM   4151  CZ  PHE B1103      54.211  54.822  29.285  1.00 19.69           C  
ATOM   4152  N   LYS B1104      57.831  56.290  24.866  1.00 22.98           N  
ATOM   4153  CA  LYS B1104      58.833  55.237  24.740  1.00 21.65           C  
ATOM   4154  C   LYS B1104      60.214  55.724  25.123  1.00 21.09           C  
ATOM   4155  O   LYS B1104      60.907  55.091  25.919  1.00 22.21           O  
ATOM   4156  CB  LYS B1104      58.867  54.724  23.306  1.00 21.44           C  
ATOM   4157  CG  LYS B1104      59.938  53.696  23.061  1.00 20.70           C  
ATOM   4158  CD  LYS B1104      60.051  53.369  21.599  1.00 19.88           C  
ATOM   4159  CE  LYS B1104      61.437  52.889  21.285  1.00 19.46           C  
ATOM   4160  NZ  LYS B1104      61.640  52.764  19.830  1.00 20.16           N  
ATOM   4161  N   THR B1105      60.598  56.856  24.546  1.00 19.76           N  
ATOM   4162  CA  THR B1105      61.888  57.495  24.780  1.00 17.78           C  
ATOM   4163  C   THR B1105      62.190  57.750  26.249  1.00 17.24           C  
ATOM   4164  O   THR B1105      63.213  57.310  26.763  1.00 17.09           O  
ATOM   4165  CB  THR B1105      61.962  58.831  24.002  1.00 18.65           C  
ATOM   4166  OG1 THR B1105      62.204  58.557  22.615  1.00 19.10           O  
ATOM   4167  CG2 THR B1105      63.048  59.740  24.540  1.00 17.37           C  
ATOM   4168  N   THR B1106      61.295  58.462  26.923  1.00 16.86           N  
ATOM   4169  CA  THR B1106      61.474  58.788  28.335  1.00 15.97           C  
ATOM   4170  C   THR B1106      61.628  57.532  29.195  1.00 15.40           C  
ATOM   4171  O   THR B1106      62.327  57.542  30.205  1.00 15.18           O  
ATOM   4172  CB  THR B1106      60.309  59.650  28.847  1.00 16.09           C  
ATOM   4173  OG1 THR B1106      60.157  60.798  28.003  1.00 15.81           O  
ATOM   4174  CG2 THR B1106      60.583  60.120  30.255  1.00 16.15           C  
ATOM   4175  N   VAL B1107      60.999  56.444  28.765  1.00 14.72           N  
ATOM   4176  CA  VAL B1107      61.075  55.182  29.485  1.00 14.45           C  
ATOM   4177  C   VAL B1107      62.477  54.603  29.368  1.00 14.52           C  
ATOM   4178  O   VAL B1107      63.045  54.147  30.361  1.00 14.34           O  
ATOM   4179  CB  VAL B1107      60.058  54.154  28.940  1.00 13.68           C  
ATOM   4180  CG1 VAL B1107      60.185  52.830  29.687  1.00 13.47           C  
ATOM   4181  CG2 VAL B1107      58.661  54.684  29.097  1.00 14.53           C  
ATOM   4182  N   THR B1108      63.040  54.643  28.162  1.00 14.05           N  
ATOM   4183  CA  THR B1108      64.374  54.099  27.942  1.00 14.09           C  
ATOM   4184  C   THR B1108      65.477  54.949  28.549  1.00 12.89           C  
ATOM   4185  O   THR B1108      66.475  54.415  29.023  1.00 13.81           O  
ATOM   4186  CB  THR B1108      64.691  53.835  26.427  1.00 14.58           C  
ATOM   4187  OG1 THR B1108      64.806  55.073  25.721  1.00 16.61           O  
ATOM   4188  CG2 THR B1108      63.606  52.979  25.771  1.00 15.01           C  
ATOM   4189  N   ARG B1109      65.314  56.245  28.526  1.00 16.37           N  
ATOM   4190  CA  ARG B1109      66.314  57.152  29.074  1.00 16.07           C  
ATOM   4191  C   ARG B1109      66.392  57.177  30.600  1.00 15.85           C  
ATOM   4192  O   ARG B1109      67.246  57.868  31.148  1.00 16.34           O  
ATOM   4193  CB  ARG B1109      66.087  58.586  28.580  1.00 16.56           C  
ATOM   4194  CG  ARG B1109      66.320  58.854  27.099  1.00 18.29           C  
ATOM   4195  CD  ARG B1109      66.027  60.327  26.808  1.00 21.63           C  
ATOM   4196  NE  ARG B1109      64.669  60.713  27.230  1.00 25.27           N  
ATOM   4197  CZ  ARG B1109      64.318  61.909  27.713  1.00 26.18           C  
ATOM   4198  NH1 ARG B1109      65.222  62.879  27.845  1.00 26.50           N  
ATOM   4199  NH2 ARG B1109      63.061  62.124  28.101  1.00 25.66           N  
ATOM   4200  N   HIS B1110      65.510  56.444  31.297  1.00 11.44           N  
ATOM   4201  CA  HIS B1110      65.522  56.437  32.754  1.00 10.56           C  
ATOM   4202  C   HIS B1110      65.651  55.043  33.337  1.00  9.94           C  
ATOM   4203  O   HIS B1110      65.332  54.811  34.497  1.00 10.61           O  
ATOM   4204  CB  HIS B1110      64.266  57.126  33.287  1.00 11.37           C  
ATOM   4205  CG  HIS B1110      64.237  58.599  33.032  1.00 11.52           C  
ATOM   4206  ND1 HIS B1110      64.876  59.508  33.849  1.00 11.41           N  
ATOM   4207  CD2 HIS B1110      63.678  59.320  32.033  1.00 11.66           C  
ATOM   4208  CE1 HIS B1110      64.714  60.725  33.362  1.00 11.41           C  
ATOM   4209  NE2 HIS B1110      63.991  60.638  32.261  1.00 12.33           N  
ATOM   4210  N   THR B1111      66.164  54.131  32.525  1.00  9.75           N  
ATOM   4211  CA  THR B1111      66.347  52.736  32.904  1.00 11.05           C  
ATOM   4212  C   THR B1111      67.415  52.449  33.964  1.00 11.65           C  
ATOM   4213  O   THR B1111      67.342  51.399  34.612  1.00 11.56           O  
ATOM   4214  CB  THR B1111      66.613  51.876  31.672  1.00 11.80           C  
ATOM   4215  OG1 THR B1111      67.609  52.517  30.866  1.00 11.91           O  
ATOM   4216  CG2 THR B1111      65.323  51.684  30.859  1.00 11.45           C  
ATOM   4217  N   MET B1112      68.448  53.301  34.069  1.00 11.68           N  
ATOM   4218  CA  MET B1112      69.476  53.126  35.107  1.00 11.37           C  
ATOM   4219  C   MET B1112      69.052  53.544  36.488  1.00 11.15           C  
ATOM   4220  O   MET B1112      68.356  54.534  36.669  1.00 11.62           O  
ATOM   4221  CB  MET B1112      70.800  53.861  34.846  1.00 11.57           C  
ATOM   4222  CG  MET B1112      71.750  53.309  33.823  1.00 13.63           C  
ATOM   4223  SD  MET B1112      73.366  54.120  34.061  1.00 13.20           S  
ATOM   4224  CE  MET B1112      73.482  54.224  35.842  1.00 15.27           C  
ATOM   4225  N   ILE B1113      69.578  52.817  37.462  1.00 11.30           N  
ATOM   4226  CA  ILE B1113      69.325  53.079  38.863  1.00 11.72           C  
ATOM   4227  C   ILE B1113      70.560  53.744  39.482  1.00 11.10           C  
ATOM   4228  O   ILE B1113      71.695  53.451  39.093  1.00 11.10           O  
ATOM   4229  CB  ILE B1113      68.909  51.774  39.643  1.00 12.82           C  
ATOM   4230  CG1 ILE B1113      69.640  50.526  39.128  1.00 14.35           C  
ATOM   4231  CG2 ILE B1113      67.431  51.508  39.451  1.00 13.22           C  
ATOM   4232  CD1 ILE B1113      71.138  50.503  39.342  1.00 16.61           C  
ATOM   4233  N   HIS B1114      70.332  54.686  40.392  1.00 10.63           N  
ATOM   4234  CA  HIS B1114      71.417  55.391  41.069  1.00 10.74           C  
ATOM   4235  C   HIS B1114      72.399  54.376  41.680  1.00 10.85           C  
ATOM   4236  O   HIS B1114      71.992  53.392  42.295  1.00  9.94           O  
ATOM   4237  CB  HIS B1114      70.840  56.316  42.157  1.00 10.08           C  
ATOM   4238  CG  HIS B1114      71.857  57.171  42.849  1.00  9.67           C  
ATOM   4239  ND1 HIS B1114      72.867  56.646  43.626  1.00  9.94           N  
ATOM   4240  CD2 HIS B1114      72.017  58.514  42.894  1.00 10.57           C  
ATOM   4241  CE1 HIS B1114      73.606  57.624  44.115  1.00 11.06           C  
ATOM   4242  NE2 HIS B1114      73.110  58.770  43.685  1.00 10.38           N  
ATOM   4243  N   GLU B1115      73.689  54.631  41.474  1.00 11.55           N  
ATOM   4244  CA  GLU B1115      74.790  53.802  41.968  1.00 12.58           C  
ATOM   4245  C   GLU B1115      74.660  53.431  43.459  1.00 13.03           C  
ATOM   4246  O   GLU B1115      75.082  52.347  43.871  1.00 14.14           O  
ATOM   4247  CB  GLU B1115      76.126  54.528  41.673  1.00 12.66           C  
ATOM   4248  CG  GLU B1115      77.394  53.965  42.350  1.00 12.55           C  
ATOM   4249  CD  GLU B1115      78.685  54.724  41.979  1.00 11.96           C  
ATOM   4250  OE1 GLU B1115      78.668  55.976  41.845  1.00 12.47           O  
ATOM   4251  OE2 GLU B1115      79.725  54.060  41.822  1.00  6.54           O  
ATOM   4252  N   GLN B1116      74.040  54.305  44.252  1.00 13.09           N  
ATOM   4253  CA  GLN B1116      73.865  54.046  45.677  1.00 13.59           C  
ATOM   4254  C   GLN B1116      72.773  53.028  45.949  1.00 14.36           C  
ATOM   4255  O   GLN B1116      72.746  52.406  47.013  1.00 14.74           O  
ATOM   4256  CB  GLN B1116      73.575  55.329  46.450  1.00 13.71           C  
ATOM   4257  CG  GLN B1116      73.909  55.226  47.942  1.00 13.40           C  
ATOM   4258  CD  GLN B1116      75.358  54.826  48.197  1.00 12.87           C  
ATOM   4259  OE1 GLN B1116      76.273  55.259  47.493  1.00 11.70           O  
ATOM   4260  NE2 GLN B1116      75.567  53.984  49.204  1.00 13.29           N  
ATOM   4261  N   ILE B1117      71.845  52.895  45.010  1.00 15.20           N  
ATOM   4262  CA  ILE B1117      70.771  51.923  45.154  1.00 16.66           C  
ATOM   4263  C   ILE B1117      71.400  50.559  44.895  1.00 17.13           C  
ATOM   4264  O   ILE B1117      71.246  49.633  45.692  1.00 16.74           O  
ATOM   4265  CB  ILE B1117      69.608  52.204  44.174  1.00 16.41           C  
ATOM   4266  CG1 ILE B1117      68.916  53.517  44.572  1.00 16.53           C  
ATOM   4267  CG2 ILE B1117      68.629  51.041  44.170  1.00 16.16           C  
ATOM   4268  CD1 ILE B1117      67.788  53.969  43.648  1.00 16.28           C  
ATOM   4269  N   THR B1118      72.204  50.484  43.836  1.00 17.66           N  
ATOM   4270  CA  THR B1118      72.902  49.253  43.474  1.00 17.58           C  
ATOM   4271  C   THR B1118      73.671  48.695  44.660  1.00 16.96           C  
ATOM   4272  O   THR B1118      73.778  47.487  44.825  1.00 18.33           O  
ATOM   4273  CB  THR B1118      73.901  49.509  42.330  1.00 18.63           C  
ATOM   4274  OG1 THR B1118      73.180  49.863  41.147  1.00 18.51           O  
ATOM   4275  CG2 THR B1118      74.758  48.276  42.052  1.00 18.16           C  
ATOM   4276  N   ARG B1119      74.209  49.581  45.485  1.00 17.05           N  
ATOM   4277  CA  ARG B1119      74.972  49.157  46.649  1.00 16.39           C  
ATOM   4278  C   ARG B1119      74.156  48.370  47.646  1.00 13.95           C  
ATOM   4279  O   ARG B1119      74.649  47.420  48.224  1.00 13.79           O  
ATOM   4280  CB  ARG B1119      75.638  50.357  47.320  1.00 19.37           C  
ATOM   4281  CG  ARG B1119      76.782  50.920  46.480  1.00 24.46           C  
ATOM   4282  CD  ARG B1119      77.615  49.771  45.893  1.00 26.94           C  
ATOM   4283  NE  ARG B1119      78.820  50.221  45.200  1.00 31.63           N  
ATOM   4284  CZ  ARG B1119      79.695  49.401  44.621  1.00 33.13           C  
ATOM   4285  NH1 ARG B1119      80.776  49.890  44.018  1.00 32.24           N  
ATOM   4286  NH2 ARG B1119      79.476  48.087  44.633  1.00 34.14           N  
ATOM   4287  N   LEU B1120      72.886  48.724  47.783  1.00 12.26           N  
ATOM   4288  CA  LEU B1120      71.982  48.058  48.713  1.00 10.07           C  
ATOM   4289  C   LEU B1120      71.816  46.559  48.416  1.00  9.60           C  
ATOM   4290  O   LEU B1120      71.610  45.768  49.334  1.00  9.55           O  
ATOM   4291  CB  LEU B1120      70.634  48.789  48.703  1.00  8.97           C  
ATOM   4292  CG  LEU B1120      69.406  48.425  49.541  1.00  8.58           C  
ATOM   4293  CD1 LEU B1120      69.709  48.373  51.008  1.00  7.94           C  
ATOM   4294  CD2 LEU B1120      68.367  49.483  49.292  1.00  8.29           C  
ATOM   4295  N   PHE B1121      71.918  46.167  47.146  1.00  8.75           N  
ATOM   4296  CA  PHE B1121      71.791  44.751  46.768  1.00  8.05           C  
ATOM   4297  C   PHE B1121      72.864  43.940  47.461  1.00  9.12           C  
ATOM   4298  O   PHE B1121      72.617  42.834  47.934  1.00  7.05           O  
ATOM   4299  CB  PHE B1121      71.974  44.560  45.260  1.00  7.04           C  
ATOM   4300  CG  PHE B1121      70.734  44.813  44.452  1.00  5.59           C  
ATOM   4301  CD1 PHE B1121      69.838  43.780  44.196  1.00  3.91           C  
ATOM   4302  CD2 PHE B1121      70.469  46.083  43.939  1.00  3.41           C  
ATOM   4303  CE1 PHE B1121      68.698  44.007  43.443  1.00  4.40           C  
ATOM   4304  CE2 PHE B1121      69.334  46.318  43.184  1.00  4.33           C  
ATOM   4305  CZ  PHE B1121      68.441  45.279  42.934  1.00  4.50           C  
ATOM   4306  N   HIS B1122      74.056  44.520  47.531  1.00 11.55           N  
ATOM   4307  CA  HIS B1122      75.203  43.872  48.142  1.00 13.37           C  
ATOM   4308  C   HIS B1122      75.118  43.537  49.640  1.00 13.05           C  
ATOM   4309  O   HIS B1122      75.895  42.725  50.143  1.00  8.48           O  
ATOM   4310  CB  HIS B1122      76.477  44.653  47.796  1.00 12.70           C  
ATOM   4311  CG  HIS B1122      76.936  44.450  46.384  1.00 12.38           C  
ATOM   4312  ND1 HIS B1122      77.344  43.222  45.904  1.00 11.95           N  
ATOM   4313  CD2 HIS B1122      77.037  45.312  45.343  1.00 12.89           C  
ATOM   4314  CE1 HIS B1122      77.673  43.334  44.629  1.00 11.39           C  
ATOM   4315  NE2 HIS B1122      77.497  44.592  44.265  1.00 11.92           N  
ATOM   4316  N   ALA B1123      74.165  44.122  50.352  1.00 10.60           N  
ATOM   4317  CA  ALA B1123      74.031  43.818  51.769  1.00 11.61           C  
ATOM   4318  C   ALA B1123      73.010  42.722  52.019  1.00 11.79           C  
ATOM   4319  O   ALA B1123      72.835  42.285  53.155  1.00 11.81           O  
ATOM   4320  CB  ALA B1123      73.686  45.041  52.548  1.00 13.12           C  
ATOM   4321  N   PHE B1124      72.314  42.311  50.960  1.00 12.74           N  
ATOM   4322  CA  PHE B1124      71.329  41.233  51.041  1.00 13.68           C  
ATOM   4323  C   PHE B1124      72.116  39.941  50.950  1.00 14.63           C  
ATOM   4324  O   PHE B1124      73.266  39.945  50.526  1.00 15.36           O  
ATOM   4325  CB  PHE B1124      70.323  41.306  49.879  1.00 12.43           C  
ATOM   4326  CG  PHE B1124      69.315  42.427  50.009  1.00 11.93           C  
ATOM   4327  CD1 PHE B1124      69.530  43.656  49.394  1.00 12.62           C  
ATOM   4328  CD2 PHE B1124      68.165  42.262  50.764  1.00 12.14           C  
ATOM   4329  CE1 PHE B1124      68.621  44.705  49.534  1.00 11.51           C  
ATOM   4330  CE2 PHE B1124      67.248  43.305  50.910  1.00 12.41           C  
ATOM   4331  CZ  PHE B1124      67.479  44.528  50.292  1.00 12.33           C  
ATOM   4332  N   ARG B1125      71.523  38.834  51.374  1.00 16.13           N  
ATOM   4333  CA  ARG B1125      72.221  37.557  51.303  1.00 16.02           C  
ATOM   4334  C   ARG B1125      72.126  36.967  49.890  1.00 13.67           C  
ATOM   4335  O   ARG B1125      71.196  37.290  49.144  1.00 15.40           O  
ATOM   4336  CB  ARG B1125      71.668  36.592  52.358  1.00 16.90           C  
ATOM   4337  CG  ARG B1125      72.035  36.962  53.800  1.00 17.23           C  
ATOM   4338  CD  ARG B1125      71.323  36.077  54.823  1.00 16.27           C  
ATOM   4339  NE  ARG B1125      71.519  34.657  54.552  1.00 16.07           N  
ATOM   4340  CZ  ARG B1125      71.910  33.760  55.453  1.00 16.07           C  
ATOM   4341  NH1 ARG B1125      72.054  32.495  55.103  1.00 15.61           N  
ATOM   4342  NH2 ARG B1125      72.172  34.123  56.701  1.00 16.40           N  
ATOM   4343  N   ARG B1126      73.121  36.165  49.505  1.00 11.63           N  
ATOM   4344  CA  ARG B1126      73.145  35.527  48.188  1.00 11.41           C  
ATOM   4345  C   ARG B1126      72.077  34.455  48.084  1.00 14.95           C  
ATOM   4346  O   ARG B1126      71.492  34.250  47.018  1.00 16.48           O  
ATOM   4347  CB  ARG B1126      74.496  34.874  47.927  1.00 10.56           C  
ATOM   4348  CG  ARG B1126      75.618  35.825  47.649  1.00 10.35           C  
ATOM   4349  CD  ARG B1126      75.529  36.407  46.268  1.00  9.93           C  
ATOM   4350  NE  ARG B1126      76.621  37.350  46.059  1.00  9.21           N
[truncated: 256,852 more chars]
