# Supplementary material for: Genomic and phenotypic evolution of Escherichia coli in a novel citrate-only resource environment
Source: eLife. 2020 May 29;9:e55414. doi: 10.7554/eLife.55414 (PMC7299349; doi:10.7554/eLife.55414)
Supplement: Figure 14—source data 1. [file elife-55414-fig14-data1.zip]

Archive with 51 entries (51 files):
- .DS_Store
- CZB151_1/abundance.h5
- CZB151_1/abundance.tsv
- CZB151_1/run_info.json
- CZB151_2/abundance.h5
- CZB151_2/abundance.tsv
- CZB151_2/run_info.json
- CZB151_3/abundance.h5
- CZB151_3/abundance.tsv
- CZB151_3/run_info.json
- CZB151_4/abundance.h5
- CZB151_4/abundance.tsv
- CZB151_4/run_info.json
- CZB152_1/abundance.h5
- CZB152_1/abundance.tsv
- CZB152_1/run_info.json
- CZB152_2/abundance.h5
- CZB152_2/abundance.tsv
- CZB152_2/run_info.json
- LCA_ORFs.fasta
- LCA_ORFs.idx
- ZDBp877_3/abundance.h5
- ZDBp877_3/abundance.tsv
- ZDBp877_3/run_info.json
- ZDBp877_4/abundance.h5
- ZDBp877_4/abundance.tsv
- ZDBp877_4/run_info.json
- ZDBp883_1/abundance.h5
- ZDBp883_1/abundance.tsv
- ZDBp883_1/run_info.json
- ZDBp883_2/abundance.h5
- ZDBp883_2/abundance.tsv
- ZDBp883_2/run_info.json
- ZDBp883_3/abundance.h5
- ZDBp883_3/abundance.tsv
- ZDBp883_3/run_info.json
- ZDBp883_4/abundance.h5
- ZDBp883_4/abundance.tsv
- ZDBp883_4/run_info.json
- ZDBp889_1/abundance.h5
- ZDBp889_1/abundance.tsv
- ZDBp889_1/run_info.json
- ZDBp889_2/abundance.h5
- ZDBp889_2/abundance.tsv
- ZDBp889_2/run_info.json
- ZDBp889_3/abundance.h5
- ZDBp889_3/abundance.tsv
- ZDBp889_3/run_info.json
- ZDBp889_4/abundance.h5
- ZDBp889_4/abundance.tsv
- ZDBp889_4/run_info.json
