# Supplementary material for: Genomic and phenotypic evolution of Escherichia coli in a novel citrate-only resource environment
Source: eLife. 2020 May 29;9:e55414. doi: 10.7554/eLife.55414 (PMC7299349; doi:10.7554/eLife.55414)
Supplement: Figure 14—source data 1. [file elife-55414-fig14-data1.zip › CZB151_1/abundance.tsv]

target_id	length	eff_length	est_counts	tpm
locus_tag=ECB_00001|gene=thrL	66	10.6667	157	5371.14
locus_tag=ECB_00002|gene=thrA	2463	2282.44	159	25.4211
locus_tag=ECB_00003|gene=thrB	933	752.515	147	71.2849
locus_tag=ECB_00004|gene=thrC	1287	1106.44	148	48.8124
locus_tag=ECB_00005|gene=yaaX	297	134.19	37	100.618
locus_tag=ECB_00006|gene=yaaA	777	596.515	42	25.6935
locus_tag=ECB_00007|gene=yaaJ	1431	1250.44	19	5.54481
locus_tag=ECB_00008|gene=talB	954	773.439	716	337.818
locus_tag=ECB_00009|gene=mogA	588	407.603	88	78.7844
locus_tag=ECB_00010|gene=yaaH	567	386.681	396	373.713
locus_tag=ECB_00011|gene=yaaW	714	533.515	9.35874	6.40127
locus_tag=ECB_00012|gene=htgA	486	306.976	0.64126	0.762298
locus_tag=ECB_00013|gene=yaaI	405	229.101	5	7.96412
locus_tag=ECB_00014|gene=dnaK	1917	1736.44	389	81.7496
locus_tag=ECB_00015|gene=dnaJ	1131	950.439	46	17.6616
locus_tag=ECB_00016_1|gene=insL-1	1113	932.439	78.7143	30.8055
locus_tag=ECB_00017|gene=mokC	210	69.0397	3	15.8569
locus_tag=ECB_00619_1|gene=insJ-2	522	342.29	33.619	35.8416
locus_tag=ECB_00620_1|gene=insK-2	852	671.515	35.05	19.0471
locus_tag=ECB_00018|gene=nhaA	1167	986.439	760	281.151
locus_tag=ECB_00019|gene=nhaR	906	725.515	42	21.1251
locus_tag=ECB_00020|gene=ECB_00020	960	779.439	5	2.3409
locus_tag=ECB_00021|gene=ECB_00021	1146	965.439	0	0
locus_tag=ECB_00022|gene=ECB_00022	705	524.515	0	0
locus_tag=ECB_00023|gene=insA-1	276	117.606	9.10896	28.2642
locus_tag=ECB_00024|gene=insB-1	504	324.69	26.1854	29.4297
locus_tag=ECB_00025|gene=ECB_00025	351	179.708	1	2.03061
locus_tag=ECB_00026|gene=ECB_00026	165	41.3219	2	17.6622
locus_tag=ECB_00027|gene=rpsT	264	108.214	286	964.45
locus_tag=ECB_00028|gene=yaaY	219	75.2694	23	111.508
locus_tag=ECB_00029|gene=ribF	942	761.439	268	128.438
locus_tag=ECB_00030|gene=ileS	2817	2636.44	577	79.8645
locus_tag=ECB_00031|gene=lspA	495	315.914	103	118.977
locus_tag=ECB_00032|gene=fkpB	450	271.956	27	36.2293
locus_tag=ECB_00033|gene=ispH	951	770.439	68	32.2082
locus_tag=ECB_00034|gene=rihC	915	734.515	15	7.45223
locus_tag=ECB_00035|gene=dapB	822	641.515	61	34.6991
locus_tag=ECB_00036|gene=carA	1149	968.439	653	246.057
locus_tag=ECB_00037|gene=carB	3222	3041.44	39	4.6793
locus_tag=ECB_00038|gene=caiF	396	220.786	14	23.1394
locus_tag=ECB_00039|gene=caiE	591	410.563	1	0.888825
locus_tag=ECB_00040|gene=caiD	894	713.515	0	0
locus_tag=ECB_00041|gene=caiC	1569	1388.44	22	5.78218
locus_tag=ECB_00043|gene=caiA	1143	962.439	13	4.92908
locus_tag=ECB_00044|gene=caiT	1515	1334.44	5	1.36731
locus_tag=ECB_00045|gene=fixA	771	590.515	4	2.47186
locus_tag=ECB_00046|gene=fixB	942	761.439	3	1.43774
locus_tag=ECB_00047|gene=fixC	1287	1106.44	2	0.659626
locus_tag=ECB_00048|gene=fixX	288	127	0	0
locus_tag=ECB_00049|gene=yaaU	1332	1151.44	9	2.85231
locus_tag=ECB_00050|gene=yabF	531	351.048	28	29.1063
locus_tag=ECB_00051|gene=kefC	1863	1682.44	101	21.9067
locus_tag=ECB_00052|gene=folA	480	301.068	91	110.299
locus_tag=ECB_00053|gene=apaH	843	662.515	96	52.8775
locus_tag=ECB_00054|gene=apaG	378	204.174	99	176.942
locus_tag=ECB_00055|gene=ksgA	822	641.515	186	105.804
locus_tag=ECB_00056|gene=pdxA	990	809.439	60	27.0497
locus_tag=ECB_00057|gene=surA	1287	1106.44	283	93.3371
locus_tag=ECB_00058|gene=imp	2355	2174.44	640	107.406
locus_tag=ECB_00059|gene=djlA	816	635.515	74	42.4915
locus_tag=ECB_00060|gene=rluA	660	479.515	27	20.5474
locus_tag=ECB_00061|gene=hepA	2907	2726.44	68	9.10141
locus_tag=ECB_00062|gene=polB	2352	2171.44	38	6.38604
locus_tag=ECB_00063|gene=araD	696	515.515	11	7.78659
locus_tag=ECB_00064|gene=araA	1503	1322.44	73	20.1439
locus_tag=ECB_00065|gene=araB	1701	1520.44	49	11.7604
locus_tag=ECB_00066|gene=araC	879	698.515	133	69.4819
locus_tag=ECB_00067|gene=yabI	765	584.515	70	43.7017
locus_tag=ECB_00068|gene=yabJ	699	518.515	8	5.63021
locus_tag=ECB_00069|gene=thiP	1611	1430.44	2	0.510218
locus_tag=ECB_00070|gene=tbpA	984	803.439	3	1.36259
locus_tag=ECB_00071|gene=yabN	1656	1475.44	26	6.43054
locus_tag=ECB_00072|gene=setA	1179	998.439	35	12.7921
locus_tag=ECB_00073|gene=leuD	606	425.563	54	46.3048
locus_tag=ECB_00074|gene=leuC	1401	1220.44	105	31.3956
locus_tag=ECB_00075|gene=leuB	1092	911.439	95	38.0357
locus_tag=ECB_00076|gene=leuA	1572	1391.44	85	22.2921
locus_tag=ECB_00077|gene=leuL	87	10.1235	10	360.465
locus_tag=ECB_00078|gene=leuO	945	764.439	9	4.29631
locus_tag=ECB_00079|gene=ilvI	1725	1544.44	234	55.2892
locus_tag=ECB_00080|gene=ilvH	492	312.946	80	93.2861
locus_tag=ECB_00081|gene=fruR	1005	824.439	357	158.018
locus_tag=ECB_00082|gene=yabB	459	280.651	354	460.29
locus_tag=ECB_00083|gene=mraW	942	761.439	412	197.45
locus_tag=ECB_00084|gene=ftsL	366	193.134	68	128.483
locus_tag=ECB_00085|gene=ftsI	1767	1586.44	117	26.9127
locus_tag=ECB_00086|gene=murE	1488	1307.44	164	45.7739
locus_tag=ECB_00087|gene=murF	1359	1178.44	112	34.6822
locus_tag=ECB_00088|gene=mraY	1083	902.439	118	47.7155
locus_tag=ECB_00089|gene=murD	1317	1136.44	92	29.5418
locus_tag=ECB_00090|gene=ftsW	1245	1064.44	92	31.5401
locus_tag=ECB_00091|gene=murG	1068	887.439	58	23.8498
locus_tag=ECB_00092|gene=murC	1476	1295.44	87	24.5074
locus_tag=ECB_00093|gene=ddl	921	740.515	118	58.1492
locus_tag=ECB_00094|gene=ftsQ	831	650.515	149	83.5843
locus_tag=ECB_00095|gene=ftsA	1263	1082.44	168	56.6371
locus_tag=ECB_00096|gene=ftsZ	1152	971.439	666	250.181
locus_tag=ECB_00097|gene=lpxC	918	737.515	7980	3948.46
locus_tag=ECB_00098|gene=yacA	513	333.358	119	130.266
locus_tag=ECB_00099|gene=secA	2706	2525.44	586	84.6752
locus_tag=ECB_00100|gene=mutT	390	215.273	27	45.7688
locus_tag=ECB_00101|gene=yacG	198	61.2608	28	166.79
locus_tag=ECB_00102|gene=yacF	744	563.515	94	60.8721
locus_tag=ECB_00103|gene=coaE	621	440.563	116	96.0829
locus_tag=ECB_00104|gene=guaC	1044	863.439	33	13.9469
locus_tag=ECB_00105|gene=hofC	1203	1022.44	10	3.5691
locus_tag=ECB_00106|gene=hofB	1386	1205.44	13	3.93544
locus_tag=ECB_00107|gene=ppdD	441	263.252	2	2.77239
locus_tag=ECB_00108|gene=nadC	894	713.515	57	29.1519
locus_tag=ECB_00109|gene=ampD	552	371.833	48	47.1074
locus_tag=ECB_00110|gene=ampE	855	674.515	102	55.1829
locus_tag=ECB_00111|gene=aroP	1374	1193.44	130	39.7501
locus_tag=ECB_00112|gene=pdhR	765	584.515	72	44.9503
locus_tag=ECB_00113|gene=aceE	2664	2483.44	1154	169.57
locus_tag=ECB_00114|gene=aceF	1893	1712.44	922	196.477
locus_tag=ECB_00115|gene=lpdA	1425	1244.44	2109	618.441
locus_tag=ECB_00116|gene=yacH	1854	1673.44	45	9.81292
locus_tag=ECB_00117|gene=acnB	2598	2417.44	3206	483.953
locus_tag=ECB_00118|gene=yacL	363	190.45	168	321.902
locus_tag=ECB_00119|gene=speD	795	614.515	65	38.599
locus_tag=ECB_00120|gene=speE	867	686.515	64	34.0193
locus_tag=ECB_00121|gene=yacC	348	176.986	28	57.7318
locus_tag=ECB_00122|gene=cueO	1551	1370.44	35	9.31974
locus_tag=ECB_00123|gene=gcd	2391	2210.44	793	130.915
locus_tag=ECB_00124|gene=hpt	537	356.942	96	98.1453
locus_tag=ECB_00125|gene=yadF	663	482.515	272	205.709
locus_tag=ECB_00126|gene=yadG	927	746.515	124	60.6148
locus_tag=ECB_00127|gene=yadH	771	590.515	320	197.749
locus_tag=ECB_00128|gene=yadI	441	263.252	117	162.185
locus_tag=ECB_00129|gene=yadE	1230	1049.44	49	17.0386
locus_tag=ECB_00130|gene=panD	381	206.984	291	513.04
locus_tag=ECB_00131|gene=yadD	903	722.515	38	19.1925
locus_tag=ECB_00132|gene=panC	852	671.515	187	101.621
locus_tag=ECB_00133|gene=panB	795	614.515	114	67.6968
locus_tag=ECB_00134|gene=yadC	1347	1166.44	22	6.88266
locus_tag=ECB_00135|gene=yadK	597	416.563	4	3.50409
locus_tag=ECB_00136|gene=yadL	603	422.563	5	4.31792
locus_tag=ECB_00137|gene=yadM	570	389.642	12	11.2386
locus_tag=ECB_00138|gene=htrE	2601	2420.44	13	1.95995
locus_tag=ECB_00139|gene=ecpD	741	560.515	1	0.651041
locus_tag=ECB_00140|gene=yadN	585	404.603	2	1.80383
locus_tag=ECB_00141|gene=folK	480	301.068	5	6.0604
locus_tag=ECB_00142|gene=pcnB	1365	1184.44	135	41.5927
locus_tag=ECB_00143|gene=yadB	927	746.515	39	19.0643
locus_tag=ECB_00144|gene=dksA	456	277.764	1241	1630.39
locus_tag=ECB_00145|gene=sfsA	705	524.515	502	349.254
locus_tag=ECB_00146|gene=ligT	531	351.048	28	29.1063
locus_tag=ECB_00147|gene=hrpB	2430	2249.44	109	17.6827
locus_tag=ECB_00148|gene=mrcB	2526	2345.44	237	36.874
locus_tag=ECB_00149|gene=fhuA	2244	2063.44	754	133.345
locus_tag=ECB_00150|gene=fhuC	798	617.515	111	65.5951
locus_tag=ECB_00151|gene=fhuD	891	710.515	31	15.9215
locus_tag=ECB_00152|gene=fhuB	1983	1802.44	38	7.6934
locus_tag=ECB_00153|gene=hemL	1281	1100.44	511	169.453
locus_tag=ECB_00154|gene=yadQ	1422	1241.44	157	46.1498
locus_tag=ECB_00155|gene=yadR	345	174.424	592	1238.54
locus_tag=ECB_00156|gene=yadS	624	443.563	21	17.2767
locus_tag=ECB_00157|gene=yadT	801	620.515	27	15.8784
locus_tag=ECB_00158|gene=pfs	699	518.515	314	220.986
locus_tag=ECB_00159|gene=dgt	1518	1337.44	26	7.09406
locus_tag=ECB_00160|gene=degP	1425	1244.44	115	33.7225
locus_tag=ECB_00161|gene=cdaR	1158	977.439	41	15.307
locus_tag=ECB_00162|gene=yaeH	387	212.535	300	515.094
locus_tag=ECB_00163|gene=yaeI	813	632.515	4	2.30773
locus_tag=ECB_00164|gene=dapD	825	644.515	327	185.144
locus_tag=ECB_00165|gene=glnD	2673	2492.44	120	17.5692
locus_tag=ECB_00166|gene=map	795	614.515	234	138.957
locus_tag=ECB_00167|gene=rpsB	726	545.515	599	400.697
locus_tag=ECB_00168|gene=tsf	852	671.515	240	130.422
locus_tag=ECB_00169|gene=pyrH	726	545.515	87	58.198
locus_tag=ECB_00170|gene=frr	558	377.758	551	532.272
locus_tag=ECB_00171|gene=ispC	1197	1016.44	83	29.7984
locus_tag=ECB_00172|gene=uppS	762	581.515	120	75.3036
locus_tag=ECB_00173|gene=cdsA	858	677.515	190	102.336
locus_tag=ECB_00174|gene=yaeL	1353	1172.44	343	106.758
locus_tag=ECB_00175|gene=yaeT	2433	2252.44	752	121.832
locus_tag=ECB_00176|gene=hlpA	486	306.976	574	682.342
locus_tag=ECB_00177|gene=lpxD	1026	845.439	490	211.499
locus_tag=ECB_00178|gene=fabZ	456	277.764	196	257.499
locus_tag=ECB_00179|gene=lpxA	789	608.515	301	180.506
locus_tag=ECB_00180|gene=lpxB	1149	968.439	44	16.5797
locus_tag=ECB_00181|gene=rnhB	597	416.563	21	18.3965
locus_tag=ECB_00182|gene=dnaE	3483	3302.44	151	16.6854
locus_tag=ECB_00183|gene=accA	960	779.439	169	79.1225
locus_tag=ECB_00184|gene=ldcC	2142	1961.44	247	45.9534
locus_tag=ECB_00185|gene=yaeR	390	215.273	59	100.013
locus_tag=ECB_00186|gene=tilS	1299	1118.44	70	22.8392
locus_tag=ECB_00187|gene=rof	255	101.09	15	54.1475
locus_tag=ECB_00188|gene=yaeP	201	63.1884	38	219.453
locus_tag=ECB_00189|gene=yaeQ	546	365.87	31	30.9194
locus_tag=ECB_00190|gene=yaeJ	423	245.945	18	26.7073
locus_tag=ECB_00191|gene=cutF	711	530.515	78	53.6528
locus_tag=ECB_00192|gene=yaeF	825	644.515	24	13.5886
locus_tag=ECB_00193|gene=proS	1719	1538.44	468	111.01
locus_tag=ECB_00194|gene=yaeB	708	527.515	49	33.8967
locus_tag=ECB_00195|gene=rcsF	405	229.101	22	35.0421
locus_tag=ECB_00196|gene=metQ	816	635.515	80	45.9367
locus_tag=ECB_00197|gene=metI	654	473.563	39	30.0527
locus_tag=ECB_00198|gene=metN	1032	851.439	12	5.14308
locus_tag=ECB_00199|gene=gmhB	573	392.603	67	62.2754
locus_tag=ECB_00200|gene=dkgB	804	623.515	46	26.922
locus_tag=ECB_00201|gene=yafC	915	734.515	73	36.2675
locus_tag=ECB_00202|gene=yafD	801	620.515	417	245.233
locus_tag=ECB_00203|gene=yafE	624	443.563	58	47.7165
locus_tag=ECB_00204|gene=mltD	1359	1178.44	113	34.9918
locus_tag=ECB_00205|gene=gloB	756	575.515	71	45.0192
locus_tag=ECB_00206|gene=yafS	723	542.515	50	33.6321
locus_tag=ECB_00207|gene=rnhA	468	289.365	42	52.9661
locus_tag=ECB_00208|gene=dnaQ	732	551.515	116	76.7532
locus_tag=ECB_00209|gene=yafT	786	605.515	6	3.61595
locus_tag=ECB_00210|gene=insA-2	276	117.606	9.10896	28.2642
locus_tag=ECB_00211|gene=insB-2	504	324.69	23.0725	25.9312
locus_tag=ECB_00212|gene=ECB_00212	372	198.691	0	0
locus_tag=ECB_00213|gene=yhhI	1137	956.439	9.83901	3.75396
locus_tag=ECB_00214|gene=yafV	771	590.515	137	84.6614
locus_tag=ECB_00215|gene=ykfE	474	295.248	32	39.5511
locus_tag=ECB_00216|gene=fadE	2445	2264.44	2070	333.584
locus_tag=ECB_00217|gene=lpcA	579	398.603	435	398.239
locus_tag=ECB_00218|gene=yafJ	768	587.515	93	57.7643
locus_tag=ECB_00219|gene=yafK	741	560.515	196	127.604
locus_tag=ECB_00220|gene=yafQ	279	119.894	160	486.987
locus_tag=ECB_00221|gene=dinJ	261	105.962	312	1074.48
locus_tag=ECB_00222|gene=yafL	750	569.515	5	3.20376
locus_tag=ECB_00223|gene=yafM	498	318.819	21	24.0365
locus_tag=ECB_00226|gene=dinB	1056	875.439	39	16.2568
locus_tag=ECB_00227|gene=yafN	294	131.758	11	30.4656
locus_tag=ECB_00228|gene=yafO	399	223.56	12	19.5876
locus_tag=ECB_00229|gene=yafP	453	274.791	2	2.65597
locus_tag=ECB_00230|gene=ykfJ	267	110.618	3	9.89675
locus_tag=ECB_00231|gene=prfH	501	321.754	3	3.40246
locus_tag=ECB_00232|gene=pepD	1458	1277.44	523	149.402
locus_tag=ECB_00233|gene=gpt	459	280.651	24	31.2061
locus_tag=ECB_00234|gene=yafA	1245	1064.44	190	65.1371
locus_tag=ECB_00235|gene=crl	402	226.378	1040	1676.46
locus_tag=ECB_00236|gene=insA-3	276	117.606	17.328	53.767
locus_tag=ECB_00237|gene=insB-3	504	324.69	17.3082	19.4526
locus_tag=ECB_00238|gene=phoE	1038	857.439	10	4.25591
locus_tag=ECB_00239|gene=proB	1104	923.439	162	64.018
locus_tag=ECB_00240|gene=proA	1254	1073.44	243	82.6084
locus_tag=ECB_00241|gene=yagP	411	234.724	51	79.2883
locus_tag=ECB_00242|gene=yagQ	957	776.439	32	15.0397
locus_tag=ECB_00243|gene=yagR	2199	2018.44	114	20.6103
locus_tag=ECB_00244|gene=yagS	957	776.439	20	9.39979
locus_tag=ECB_00245|gene=yagT	690	509.515	10	7.16207
locus_tag=ECB_00246|gene=yagU	615	434.563	45	37.7882
locus_tag=ECB_00247|gene=ykgJ	330	161.631	10	22.5773
locus_tag=ECB_00248|gene=yagV	711	530.515	13	8.94214
locus_tag=ECB_00249|gene=yagW	1644	1463.44	39	9.72491
locus_tag=ECB_00250|gene=yagX	2526	2345.44	31	4.82318
locus_tag=ECB_00251|gene=yagY	669	488.515	1	0.746995
locus_tag=ECB_00252|gene=yagZ	636	455.563	24	19.2247
locus_tag=ECB_00253|gene=ykgK	591	410.563	1	0.888825
locus_tag=ECB_00254|gene=ykgL	228	81.7328	12	53.5772
locus_tag=ECB_00255|gene=ykgM	264	108.214	4	13.4888
locus_tag=ECB_00256|gene=eaeH	4257	4076.44	75	6.71392
locus_tag=ECB_00257|gene=ykgA	852	671.515	29	15.7593
locus_tag=ECB_00258|gene=ykgB	594	413.563	17	15.0004
locus_tag=ECB_00259|gene=ykgI	237	88.1431	4	16.5603
locus_tag=ECB_00260|gene=ykgC	1326	1145.44	248	79.0088
locus_tag=ECB_00261|gene=ykgD	855	674.515	4	2.16403
locus_tag=ECB_00262|gene=ykgE	720	539.515	12	8.11659
locus_tag=ECB_00263|gene=ykgF	1428	1247.44	29	8.48348
locus_tag=ECB_00264|gene=ykgG	696	515.515	4	2.83149
locus_tag=ECB_00265|gene=ECB_00265	213	71.1858	3	15.3788
locus_tag=ECB_00266|gene=ykgH	669	488.515	4	2.98798
locus_tag=ECB_00267|gene=betA	1671	1490.44	40	9.79358
locus_tag=ECB_00268|gene=betB	1473	1292.44	103	29.0819
locus_tag=ECB_00269|gene=betI	588	407.603	64	57.2978
locus_tag=ECB_00270|gene=betT	2034	1853.44	131	25.7922
locus_tag=ECB_00271|gene=yahA	1089	908.439	16	6.42717
locus_tag=ECB_00272|gene=yahB	933	752.515	42	20.3671
locus_tag=ECB_00273|gene=yahC	498	318.819	4	4.57838
locus_tag=ECB_00274|gene=yahD	606	425.563	5	4.28748
locus_tag=ECB_00275|gene=yahE	864	683.515	1	0.533885
locus_tag=ECB_00276|gene=yahF	1548	1367.44	8	2.1349
locus_tag=ECB_00277|gene=yahG	1419	1238.44	17	5.00922
locus_tag=ECB_00278|gene=yahI	951	770.439	8	3.7892
locus_tag=ECB_00279|gene=yahJ	1383	1202.44	26	7.89052
locus_tag=ECB_00280|gene=yahK	1050	869.439	482	202.304
locus_tag=ECB_00281|gene=yahL	816	635.515	0	0
locus_tag=ECB_00282|gene=yahM	246	94.5511	64	247.007
locus_tag=ECB_00283|gene=yahN	672	491.515	153	113.593
locus_tag=ECB_00284|gene=yahO	276	117.606	2161	6705.36
locus_tag=ECB_00285|gene=prpR	1587	1406.44	266	69.017
locus_tag=ECB_00286|gene=prpB	891	710.515	249	127.886
locus_tag=ECB_00287|gene=prpC	1170	989.439	63	23.2352
locus_tag=ECB_00288|gene=prpD	1452	1271.44	73	20.9519
locus_tag=ECB_00289|gene=prpE	1887	1706.44	39	8.34006
locus_tag=ECB_00290|gene=codB	1260	1079.44	8	2.7045
locus_tag=ECB_00291|gene=codA	1284	1103.44	80	26.4568
locus_tag=ECB_00292|gene=cynR	900	719.515	30	15.2152
locus_tag=ECB_00293|gene=cynT	660	479.515	7	5.32711
locus_tag=ECB_00294|gene=cynS	471	292.336	8	9.98627
locus_tag=ECB_00295|gene=cynX	1155	974.439	13	4.86838
locus_tag=ECB_00296|gene=lacA	612	431.563	8	6.7646
locus_tag=ECB_00297|gene=lacY	1254	1073.44	7	2.37967
locus_tag=ECB_00298|gene=lacZ	3075	2894.44	12	1.51291
locus_tag=ECB_00299|gene=lacI	1083	902.439	94	38.0107
locus_tag=ECB_00300|gene=mhpR	948	767.439	336	159.768
locus_tag=ECB_00301|gene=mhpA	1665	1484.44	3	0.737487
locus_tag=ECB_00302|gene=mhpB	945	764.439	1	0.477367
locus_tag=ECB_00303|gene=mhpC	882	701.515	4	2.08074
locus_tag=ECB_00304|gene=mhpD	810	629.515	4	2.31873
locus_tag=ECB_00305|gene=mhpF	951	770.439	6	2.8419
locus_tag=ECB_00306|gene=mhpE	1014	833.439	10	4.37846
locus_tag=ECB_00307|gene=mhpT	1212	1031.44	30	10.6139
locus_tag=ECB_00308|gene=yaiL	540	359.906	50	50.6963
locus_tag=ECB_00309|gene=frmB	834	653.515	79	44.1131
locus_tag=ECB_00310|gene=frmA	1110	929.439	36	14.1344
locus_tag=ECB_00311|gene=frmR	276	117.606	1	3.1029
locus_tag=ECB_00312|gene=yaiO	774	593.515	103	63.3288
locus_tag=ECB_00313|gene=insB-4	504	324.69	3.989	4.48324
locus_tag=ECB_00314|gene=insA-4	276	117.606	9.10896	28.2642
locus_tag=ECB_00315|gene=tauA	963	782.439	38	17.7226
locus_tag=ECB_00316|gene=tauB	768	587.515	18	11.1802
locus_tag=ECB_00317|gene=tauC	828	647.515	16	9.01708
locus_tag=ECB_00318|gene=tauD	852	671.515	30	16.3028
locus_tag=ECB_00319|gene=hemB	975	794.439	130	59.7143
locus_tag=ECB_00320|gene=ECB_00320	198	61.2608	1	5.95679
locus_tag=ECB_00321|gene=yaiT	2907	2726.44	166	22.2181
locus_tag=ECB_00322|gene=yaiV	669	488.515	4	2.98798
locus_tag=ECB_00323|gene=ampH	1158	977.439	197	73.5482
locus_tag=ECB_00324|gene=sbmA	1221	1040.44	92	32.2676
locus_tag=ECB_00325|gene=yaiW	1095	914.439	70	27.9344
locus_tag=ECB_00326|gene=yaiY	309	144.156	30	75.9426
locus_tag=ECB_00327|gene=yaiZ	213	71.1858	86	440.86
locus_tag=ECB_00328|gene=ddl	1095	914.439	129	51.479
locus_tag=ECB_00329|gene=yaiB	261	105.962	15	51.6578
locus_tag=ECB_00330|gene=phoA	1416	1235.44	20	5.90751
locus_tag=ECB_00331|gene=psiF	321	153.966	155	367.369
locus_tag=ECB_00332|gene=yaiC	1116	935.439	154	60.076
locus_tag=ECB_00333|gene=proC	810	629.515	138	79.9961
locus_tag=ECB_00334|gene=yaiI	459	280.651	36	46.8092
locus_tag=ECB_00335|gene=aroL	525	345.187	145	153.288
locus_tag=ECB_00336|gene=yaiA	192	57.3916	191	1214.45
locus_tag=ECB_00337|gene=aroM	678	497.515	141	103.421
locus_tag=ECB_00338|gene=yaiE	285	124.589	158	462.778
locus_tag=ECB_00339|gene=ykiA	282	122.321	88	262.528
locus_tag=ECB_00340|gene=insB-5	504	324.69	3.989	4.48324
locus_tag=ECB_00341|gene=insA-5	276	117.606	9.10896	28.2642
locus_tag=ECB_00342|gene=rdgC	912	731.515	80	39.9082
locus_tag=ECB_00343|gene=yajF	909	728.515	93	46.5844
locus_tag=ECB_00344|gene=araJ	1185	1004.44	196	71.2079
locus_tag=ECB_00345|gene=sbcC	3147	2966.44	42	5.16665
locus_tag=ECB_00346|gene=sbcD	1203	1022.44	11	3.926
locus_tag=ECB_00347|gene=phoB	690	509.515	36	25.7835
locus_tag=ECB_00348|gene=phoR	1296	1115.44	36	11.7775
locus_tag=ECB_00349|gene=brnQ	1320	1139.44	1665	533.235
locus_tag=ECB_00350|gene=proY	1374	1193.44	236	72.1618
locus_tag=ECB_00351|gene=malZ	1818	1637.44	53	11.8115
locus_tag=ECB_00353|gene=queA	1071	890.439	34	13.9338
locus_tag=ECB_00354|gene=tgt	1128	947.439	51	19.6433
locus_tag=ECB_00355|gene=yajC	333	163.962	154	342.746
locus_tag=ECB_00356|gene=secD	1848	1667.44	168	36.7667
locus_tag=ECB_00357|gene=secF	972	791.439	310	142.935
locus_tag=ECB_00358|gene=yajD	348	176.986	106	218.556
locus_tag=ECB_00359|gene=tsx	774	593.515	163	100.219
locus_tag=ECB_00360|gene=yajI	540	359.906	29	29.4039
locus_tag=ECB_00361|gene=ybaD	450	271.956	81	108.688
locus_tag=ECB_00362|gene=ribD	1104	923.439	139	54.9291
locus_tag=ECB_00363|gene=ribH	471	292.336	96	119.835
locus_tag=ECB_00364|gene=nusB	420	243.191	51	76.5275
locus_tag=ECB_00365|gene=thiL	978	797.439	9	4.11851
locus_tag=ECB_00366|gene=pgpA	519	339.358	296	318.295
locus_tag=ECB_00367|gene=yajO	975	794.439	589	270.552
locus_tag=ECB_00368|gene=dxs	1863	1682.44	85	18.4364
locus_tag=ECB_00369|gene=ispA	900	719.515	92	46.6599
locus_tag=ECB_00370|gene=xseB	243	92.38	40	158.008
locus_tag=ECB_00371|gene=thiI	1449	1268.44	90	25.8922
locus_tag=ECB_00372|gene=thiJ	591	410.563	57	50.663
locus_tag=ECB_00373|gene=apbA	912	731.515	71	35.4185
locus_tag=ECB_00374|gene=yajQ	492	312.946	118	137.597
locus_tag=ECB_00375|gene=yajR	1365	1184.44	29	8.93472
locus_tag=ECB_00376|gene=ECB_00376	936	755.515	20	9.66012
locus_tag=ECB_00377|gene=ECB_00377	543	362.906	241	242.336
locus_tag=ECB_00378|gene=ECB_00378	378	204.174	364	650.574
locus_tag=ECB_00379|gene=cyoE	891	710.515	694	356.436
locus_tag=ECB_00380|gene=cyoD	330	161.631	176	397.36
locus_tag=ECB_00381|gene=cyoC	615	434.563	240	201.537
locus_tag=ECB_00382|gene=cyoB	1992	1811.44	1318	265.514
locus_tag=ECB_00383|gene=cyoA	948	767.439	1141	542.547
locus_tag=ECB_00384|gene=ampG	1476	1295.44	14	3.94372
locus_tag=ECB_00385|gene=yajG	579	398.603	17	15.5634
locus_tag=ECB_00386|gene=bolA	318	151.601	3422	8237.11
locus_tag=ECB_00387|gene=tig	1299	1118.44	144	46.9835
locus_tag=ECB_00388|gene=clpP	624	443.563	546	449.193
locus_tag=ECB_00389|gene=clpX	1275	1094.44	2403	801.231
locus_tag=ECB_00390|gene=insL-2	1113	932.439	78.7143	30.8055
locus_tag=ECB_00391|gene=lon	2355	2174.44	41	6.88069
locus_tag=ECB_00392|gene=hupB	273	115.387	112	354.207
locus_tag=ECB_00393|gene=ppiD	1872	1691.44	285	61.4871
locus_tag=ECB_00394|gene=ybaV	372	198.691	9	16.5295
locus_tag=ECB_00395|gene=ybaW	399	223.56	17	27.7492
locus_tag=ECB_00396|gene=ybaX	696	515.515	135	95.5626
locus_tag=ECB_00397|gene=ybaE	1701	1520.44	462	110.884
locus_tag=ECB_00398|gene=cof	819	638.515	334	190.885
locus_tag=ECB_00399|gene=ybaO	459	280.651	262	340.667
locus_tag=ECB_00400|gene=mdlA	1773	1592.44	148	33.9152
locus_tag=ECB_00401|gene=mdlB	1782	1601.44	95	21.6475
locus_tag=ECB_00402|gene=glnK	339	169.212	0	0
locus_tag=ECB_00403|gene=amtB	1287	1106.44	58	19.1292
locus_tag=ECB_00404|gene=tesB	861	680.515	150	80.4358
locus_tag=ECB_00405|gene=ybaY	573	392.603	80	74.3586
locus_tag=ECB_00406|gene=ybaZ	390	215.273	71	120.355
locus_tag=ECB_00407|gene=ybaA	354	182.371	141	282.137
locus_tag=ECB_00408|gene=ylaB	1551	1370.44	181	48.1964
locus_tag=ECB_00409|gene=ylaC	471	292.336	121	151.042
locus_tag=ECB_00410|gene=maa	552	371.833	204	200.206
locus_tag=ECB_00411|gene=hha	219	75.2694	381	1847.15
locus_tag=ECB_00412|gene=ybaJ	375	201.486	488	883.835
locus_tag=ECB_00413|gene=acrB	3150	2969.44	406	49.8939
locus_tag=ECB_00414|gene=acrA	1194	1013.44	146	52.5715
locus_tag=ECB_00415|gene=acrR	648	467.563	57	44.4868
locus_tag=ECB_00416|gene=kefA	3363	3182.44	72	8.25597
locus_tag=ECB_00417|gene=ybaM	162	39.5524	6	55.3571
locus_tag=ECB_00418|gene=priC	528	348.117	31	32.4961
locus_tag=ECB_00419|gene=ybaN	378	204.174	88	157.282
locus_tag=ECB_00420|gene=apt	552	371.833	38	37.2934
locus_tag=ECB_00421|gene=dnaX	1932	1751.44	213	44.3793
locus_tag=ECB_00422|gene=ybaB	330	161.631	162	365.752
locus_tag=ECB_00423|gene=recR	606	425.563	114	97.7546
locus_tag=ECB_00424|gene=htpG	1875	1694.44	108	23.2591
locus_tag=ECB_00425|gene=adk	645	464.563	111	87.1915
locus_tag=ECB_00426|gene=hemH	963	782.439	66	30.7814
locus_tag=ECB_00427|gene=aes	960	779.439	60	28.0908
locus_tag=ECB_00428|gene=gsk	1305	1124.44	73	23.691
locus_tag=ECB_00430|gene=fsr	1221	1040.44	35	12.2757
locus_tag=ECB_00431|gene=ushA	1653	1472.44	103	25.5267
locus_tag=ECB_00432|gene=ybaK	480	301.068	18	21.8174
locus_tag=ECB_00433|gene=ybaP	795	614.515	24	14.252
locus_tag=ECB_00434|gene=ybaQ	342	171.731	79	167.87
locus_tag=ECB_00435|gene=copA	2505	2324.44	119	18.682
locus_tag=ECB_00436|gene=ybaS	933	752.515	9	4.36438
locus_tag=ECB_00437|gene=ybaT	1293	1112.44	28	9.18496
locus_tag=ECB_00438|gene=cueR	408	232.031	44	69.1993
locus_tag=ECB_00439|gene=ybbJ	456	277.764	40	52.5509
locus_tag=ECB_00440|gene=ybbK	918	737.515	114	56.4066
locus_tag=ECB_00441|gene=ybbL	678	497.515	17	12.4692
locus_tag=ECB_00442|gene=ybbM	780	599.515	12	7.30427
locus_tag=ECB_00443|gene=ybbN	855	674.515	79	42.7397
locus_tag=ECB_00444|gene=ybbO	810	629.515	55	31.8825
locus_tag=ECB_00445|gene=tesA	627	446.563	66	53.9333
locus_tag=ECB_00446|gene=ybbA	687	506.515	33	23.7748
locus_tag=ECB_00447|gene=ybbP	2415	2234.44	96	15.6783
locus_tag=ECB_00448|gene=rhsD	4281	4100.44	117.475	10.4547
locus_tag=ECB_00449|gene=ybbC	369	195.933	9	16.7621
locus_tag=ECB_00450|gene=ylbH	711	530.515	9	6.19071
locus_tag=ECB_00451|gene=ybbD	261	105.962	4	13.7754
locus_tag=ECB_00452|gene=ylbG	372	198.691	15	27.5492
locus_tag=ECB_00453|gene=ybbB	1095	914.439	35	13.9672
locus_tag=ECB_00454|gene=ybbS	927	746.515	58	28.3521
locus_tag=ECB_00455|gene=allA	483	304.038	202	242.449
locus_tag=ECB_00456|gene=allR	816	635.515	2186	1255.22
locus_tag=ECB_00457|gene=gcl	1782	1601.44	315	71.7787
locus_tag=ECB_00458|gene=hyi	777	596.515	48	29.364
locus_tag=ECB_00459|gene=glxR	879	698.515	99	51.7196
locus_tag=ECB_00460|gene=ybbV	279	119.894	1	3.04367
locus_tag=ECB_00461|gene=allP	1455	1274.44	20	5.72673
locus_tag=ECB_00462|gene=allB	1362	1181.44	29	8.95741
locus_tag=ECB_00463|gene=ybbY	1302	1121.44	63	20.5003
locus_tag=ECB_00464|gene=glxK	1146	965.439	45	17.0092
locus_tag=ECB_00465|gene=ylbA	786	605.515	14	8.43721
locus_tag=ECB_00466|gene=allC	1236	1055.44	19	6.56925
locus_tag=ECB_00467|gene=allD	1050	869.439	12	5.0366
locus_tag=ECB_00468|gene=fdrA	1668	1487.44	5	1.22667
locus_tag=ECB_00469|gene=ylbE	1260	1079.44	1	0.338063
locus_tag=ECB_00470|gene=ylbF	720	539.515	6	4.05829
locus_tag=ECB_00471|gene=arcC	894	713.515	4	2.04575
locus_tag=ECB_00472|gene=purK	1068	887.439	4	1.64481
locus_tag=ECB_00473|gene=purE	510	330.591	2	2.20767
locus_tag=ECB_00474|gene=ybbF	723	542.515	21	14.1255
locus_tag=ECB_00475|gene=ppiB	495	315.914	528	609.903
locus_tag=ECB_00476|gene=cysS	1386	1205.44	56	16.9527
locus_tag=ECB_00477|gene=ybcI	522	342.29	12	12.7933
locus_tag=ECB_00478|gene=ybcJ	213	71.1858	14	71.7679
locus_tag=ECB_00479|gene=folD	867	686.515	50	26.5776
locus_tag=ECB_00480|gene=sfmA	543	362.906	6	6.03327
locus_tag=ECB_00481|gene=sfmC	693	512.515	4	2.84806
locus_tag=ECB_00482|gene=sfmD	2610	2429.44	16	2.40331
locus_tag=ECB_00483|gene=sfmH	978	797.439	2	0.915225
locus_tag=ECB_00484|gene=sfmF	516	336.358	3	3.25473
locus_tag=ECB_00485|gene=fimZ	633	452.563	1	0.806338
locus_tag=ECB_00486|gene=intD	1164	983.439	85.6409	31.7782
locus_tag=ECB_00487|gene=ECB_00487	402	226.378	7.35914	11.8628
locus_tag=ECB_00488|gene=ECB_00488	219	75.2694	3	14.5445
locus_tag=ECB_00489|gene=ECB_00489	315	149.084	16	39.1639
locus_tag=ECB_00490|gene=ECB_00490	366	193.134	9	17.0051
locus_tag=ECB_00492|gene=renD	186	53.6817	1	6.79781
locus_tag=ECB_00493|gene=emrE	333	163.962	24	53.415
locus_tag=ECB_00494|gene=ybcK	1527	1346.44	3	0.813074
locus_tag=ECB_00495|gene=ybcL	552	371.833	24	23.5537
locus_tag=ECB_00496|gene=ybcM	798	617.515	102	60.2765
locus_tag=ECB_00497|gene=ybcN	456	277.764	5	6.56886
locus_tag=ECB_00498|gene=ninE	171	44.5165	0	0
locus_tag=ECB_00499|gene=ybcO	291	129.334	0	0
locus_tag=ECB_00500|gene=rus	363	190.45	1	1.91609
locus_tag=ECB_00501|gene=ylcG	141	29.0033	1	12.582
locus_tag=ECB_01116_1|gene=insA-10	276	117.606	17.328	53.767
locus_tag=ECB_01117_1|gene=insB-10	504	324.69	20.8564	23.4404
locus_tag=ECB_00504|gene=insB-6	504	324.69	26.1854	29.4297
locus_tag=ECB_00505|gene=insA-6	276	117.606	9.10896	28.2642
locus_tag=ECB_00510|gene=ECB_00510	195	59.2248	4	24.6463
locus_tag=ECB_00511|gene=nohB	576	395.603	18	16.6038
locus_tag=ECB_00512|gene=ECB_00512	2817	2636.44	82	11.3499
locus_tag=ECB_00513|gene=ECB_00513	2346	2165.44	10	1.68519
locus_tag=ECB_00514|gene=ECB_00514	282	122.321	3	8.94983
locus_tag=ECB_00515|gene=ECB_00515	705	524.515	5	3.47863
locus_tag=ECB_00516|gene=ECB_00516	294	131.758	1.64709	4.56178
locus_tag=ECB_00517|gene=ECB_00517	336	166.546	4.35291	9.53762
locus_tag=ECB_00518|gene=appY	750	569.515	4	2.56301
locus_tag=ECB_00519|gene=ompT	954	773.439	87	41.0477
locus_tag=ECB_00520|gene=envY	762	581.515	16	10.0405
locus_tag=ECB_00521|gene=ybcH	891	710.515	15	7.70395
locus_tag=ECB_00522|gene=nfrA	2973	2792.44	38	4.96587
locus_tag=ECB_00524|gene=ECB_00524	171	44.5165	4	32.7895
locus_tag=ECB_00525|gene=yhhI	1137	956.439	5.22923	1.99515
locus_tag=ECB_00526|gene=ECB_00526	162	39.5524	0	0
locus_tag=ECB_00527|gene=ECB_00527	291	129.334	0	0
locus_tag=ECB_00528|gene=ECB_00528	261	105.962	1	3.44385
locus_tag=ECB_00529|gene=ECB_00529	558	377.758	4	3.86404
locus_tag=ECB_00530|gene=ECB_00530	1599	1418.44	3.45592	0.889096
locus_tag=ECB_00531|gene=cusS	1449	1268.44	16	4.60305
locus_tag=ECB_00532|gene=cusR	684	503.515	13	9.42164
locus_tag=ECB_00533|gene=cusC	1374	1193.44	389	118.945
locus_tag=ECB_00534|gene=ylcC	333	163.962	90	200.306
locus_tag=ECB_00535|gene=cusB	1224	1043.44	149	52.1092
locus_tag=ECB_00536|gene=cusA	3144	2963.44	111	13.6686
locus_tag=ECB_00537|gene=pheP	1377	1196.44	114	34.7704
locus_tag=ECB_00538|gene=ybdG	1248	1067.44	47	16.0676
locus_tag=ECB_00539|gene=nfnB	654	473.563	83	63.9582
locus_tag=ECB_00540|gene=ybdF	369	195.933	27	50.2864
locus_tag=ECB_00541|gene=ybdJ	249	96.6869	52	196.26
locus_tag=ECB_00542|gene=ybdK	1119	938.439	648	251.979
locus_tag=ECB_00543|gene=insJ-1	522	342.29	33.619	35.8416
locus_tag=ECB_00545|gene=insB-7	504	324.69	26.1854	29.4297
locus_tag=ECB_00546|gene=insA-7	276	117.606	9.10896	28.2642
locus_tag=ECB_00547|gene=hokE	153	34.7542	0	0
locus_tag=ECB_00548|gene=insL-3	1113	932.439	78.7143	30.8055
locus_tag=ECB_00549|gene=entD	630	449.563	31	25.1633
locus_tag=ECB_00550|gene=fepA	2241	2060.44	982	173.919
locus_tag=ECB_00551|gene=fes	1125	944.439	125	48.2983
locus_tag=ECB_00552|gene=ybdZ	219	75.2694	18	87.2669
locus_tag=ECB_00553|gene=entF	3882	3701.44	513	50.5757
locus_tag=ECB_00554|gene=fepE	1134	953.439	7	2.67917
locus_tag=ECB_00555|gene=fepC	816	635.515	11	6.3163
locus_tag=ECB_00556|gene=fepG	993	812.439	30	13.4749
locus_tag=ECB_00557|gene=fepD	1005	824.439	35	15.4919
locus_tag=ECB_00558|gene=ybdA	1251	1070.44	36	12.2726
locus_tag=ECB_00559|gene=fepB	957	776.439	74	34.7792
locus_tag=ECB_00560|gene=entC	1176	995.439	102	37.3922
locus_tag=ECB_00561|gene=entE	1611	1430.44	53	13.5208
locus_tag=ECB_00562|gene=entB	858	677.515	28	15.0812
locus_tag=ECB_00563|gene=entA	747	566.515	30	19.3244
locus_tag=ECB_00564|gene=ybdB	414	237.533	23	35.3346
locus_tag=ECB_00566|gene=ybdD	198	61.2608	54	321.667
locus_tag=ECB_00567|gene=ybdH	1089	908.439	80	32.1358
locus_tag=ECB_00568|gene=ybdL	1161	980.439	39	14.5158
locus_tag=ECB_00569|gene=ybdM	630	449.563	9	7.30547
locus_tag=ECB_00570|gene=ybdN	1062	881.439	4	1.65601
locus_tag=ECB_00571|gene=insB-8	504	324.69	3.989	4.48324
locus_tag=ECB_00572|gene=insA-8	276	117.606	9.10896	28.2642
locus_tag=ECB_00573|gene=dsbG	762	581.515	101	63.3806
locus_tag=ECB_00574|gene=ahpC	564	383.72	1020	970.022
locus_tag=ECB_00575|gene=ahpF	1566	1385.44	135	35.5584
locus_tag=ECB_00576|gene=ybdQ	429	251.694	372	539.343
locus_tag=ECB_00577|gene=ybdR	1239	1058.44	48	16.549
locus_tag=ECB_00578|gene=rnk	411	234.724	195	303.161
locus_tag=ECB_00579|gene=rna	807	626.515	477	277.832
locus_tag=ECB_00580|gene=citT	1464	1283.44	1759	500.134
locus_tag=ECB_00581|gene=citG	879	698.515	60	31.3452
locus_tag=ECB_00582|gene=citX	552	371.833	3	2.94421
locus_tag=ECB_00583|gene=citF	1533	1352.44	4	1.07929
locus_tag=ECB_00584|gene=citE	909	728.515	7	3.50635
locus_tag=ECB_00585|gene=citD	297	134.19	2	5.43883
locus_tag=ECB_00586|gene=citC	1059	878.439	29	12.0471
locus_tag=ECB_00587|gene=insB-9	504	324.69	3.989	4.48324
locus_tag=ECB_00588|gene=insA-9	276	117.606	9.10896	28.2642
locus_tag=ECB_00589|gene=citA	1659	1478.44	35	8.63893
locus_tag=ECB_00590|gene=citB	681	500.515	12	8.74903
locus_tag=ECB_00591|gene=dcuC	1386	1205.44	16	4.84362
locus_tag=ECB_00592|gene=crcA	561	380.758	9	8.62559
locus_tag=ECB_00593|gene=cspE	210	69.0397	410	2167.11
locus_tag=ECB_00594|gene=ccrB	384	209.751	66	114.825
locus_tag=ECB_00595|gene=ybeM	789	608.515	147	88.1539
locus_tag=ECB_00596|gene=tatE	204	65.2052	337	1886.01
locus_tag=ECB_00597|gene=lipA	966	785.439	228	105.93
locus_tag=ECB_00619_2|gene=insJ-2	522	342.29	33.619	35.8416
locus_tag=ECB_00620_2|gene=insK-2	852	671.515	35.05	19.0471
locus_tag=ECB_00599|gene=lipB	642	461.563	41	32.4152
locus_tag=ECB_00600|gene=ybeD	264	108.214	37	124.771
locus_tag=ECB_00601|gene=dacA	1212	1031.44	137	48.4699
locus_tag=ECB_00602|gene=rlpA	1089	908.439	262	105.245
locus_tag=ECB_00603|gene=mrdB	1113	932.439	108	42.2667
locus_tag=ECB_00604|gene=mrdA	1902	1721.44	51	10.8112
locus_tag=ECB_00605|gene=ybeA	468	289.365	25	31.5275
locus_tag=ECB_00606|gene=ybeB	318	151.601	35	84.2486
locus_tag=ECB_00607|gene=phpB	612	431.563	42	35.5141
locus_tag=ECB_00608|gene=nadD	642	461.563	51	40.3214
locus_tag=ECB_00609|gene=holA	1032	851.439	147	63.0027
locus_tag=ECB_00610|gene=rlpB	582	401.603	247	224.437
locus_tag=ECB_00611|gene=leuS	2583	2402.44	1373	208.552
locus_tag=ECB_00612|gene=ybeL	483	304.038	914	1097.02
locus_tag=ECB_00614|gene=ybeR	708	527.515	5	3.45884
locus_tag=ECB_00615|gene=ybeV	1140	959.439	34	12.9317
locus_tag=ECB_00616|gene=hscC	1671	1490.44	22	5.38647
locus_tag=ECB_00617|gene=rihA	936	755.515	208	100.465
locus_tag=ECB_00619_3|gene=insJ-2	522	342.29	33.619	35.8416
locus_tag=ECB_00620_3|gene=insK-2	852	671.515	35.05	19.0471
locus_tag=ECB_00621|gene=gltK	675	494.515	190	140.207
locus_tag=ECB_00622|gene=gltJ	741	560.515	241	156.901
locus_tag=ECB_00623|gene=gltI	909	728.515	2738	1371.48
locus_tag=ECB_00624|gene=ECB_00624	1878	1697.44	24	5.15956
locus_tag=ECB_00625|gene=lnt	1539	1358.44	115	30.8925
locus_tag=ECB_00626|gene=ybeX	879	698.515	254	132.695
locus_tag=ECB_00627|gene=ybeY	468	289.365	117	147.549
locus_tag=ECB_00628|gene=ybeZ	1080	899.439	287	116.441
locus_tag=ECB_00629|gene=yleA	1425	1244.44	180	52.783
locus_tag=ECB_00630|gene=ubiF	1176	995.439	182	66.7194
locus_tag=ECB_00631|gene=asnB	1665	1484.44	78	19.1747
locus_tag=ECB_00632|gene=nagD	753	572.515	81	51.629
locus_tag=ECB_00633|gene=nagC	1221	1040.44	67	23.4992
locus_tag=ECB_00634|gene=nagA	1149	968.439	77	29.0144
locus_tag=ECB_00635|gene=nagB	801	620.515	102	59.9851
locus_tag=ECB_00636|gene=nagE	1947	1766.44	381	78.7085
locus_tag=ECB_00637|gene=glnS	1665	1484.44	211	51.8699
locus_tag=ECB_00638|gene=ybfM	1407	1226.44	17	5.05823
locus_tag=ECB_00639|gene=ybfN	327	159.037	16	36.7127
locus_tag=ECB_00640|gene=fur	447	269.038	422	572.394
locus_tag=ECB_00641|gene=fldA	531	351.048	159	165.282
locus_tag=ECB_00642|gene=ybfE	294	131.758	5	13.848
locus_tag=ECB_00643|gene=ybfF	765	584.515	40	24.9724
locus_tag=ECB_00644|gene=seqA	546	365.87	178	177.537
locus_tag=ECB_00645|gene=pgm	1641	1460.44	656	163.914
locus_tag=ECB_00646|gene=ybfP	495	315.914	10	11.5512
locus_tag=ECB_00647|gene=ybfGH	651	470.563	0	0
locus_tag=ECB_00648|gene=potE	1320	1139.44	32	10.2484
locus_tag=ECB_00649|gene=speF	2199	2018.44	6	1.08475
locus_tag=ECB_00650|gene=ECB_00650	258	103.428	0	0
locus_tag=ECB_00651|gene=kdpE	678	497.515	32	23.4714
locus_tag=ECB_00652|gene=kdpD	2688	2507.44	172	25.0319
locus_tag=ECB_00653|gene=kdpC	573	392.603	7	6.50638
locus_tag=ECB_00654|gene=kdpB	2049	1868.44	6	1.17184
locus_tag=ECB_00655|gene=kdpA	1674	1493.44	3	0.733043
locus_tag=ECB_00656|gene=kdpF	90	10.6023	0	0
locus_tag=ECB_00657|gene=ybfA	207	67.0681	48	261.168
locus_tag=ECB_00658|gene=rhsC	1665	1484.44	29.4715	7.24496
locus_tag=ECB_00659|gene=ybfB	327	159.037	2	4.58909
locus_tag=ECB_00660|gene=ybfO	1434	1253.44	21.5357	6.26976
locus_tag=ECB_00661|gene=ybfC	570	389.642	3	2.80964
locus_tag=ECB_00662|gene=ECB_00662	276	117.606	2	6.2058
locus_tag=ECB_00663|gene=ECB_00663	279	119.894	2	6.08733
locus_tag=ECB_00664|gene=ECB_00664	243	92.38	1	3.95019
locus_tag=ECB_00666|gene=ybfD	762	581.515	1	0.62753
locus_tag=ECB_00667|gene=ybgA	510	330.591	80	88.3069
locus_tag=ECB_00668|gene=phrB	1422	1241.44	129	37.9193
locus_tag=ECB_00669|gene=ybgH	1482	1301.44	15	4.20594
locus_tag=ECB_00670|gene=ybgI	744	563.515	115	74.4711
locus_tag=ECB_00671|gene=ybgJ	657	476.563	74	56.664
locus_tag=ECB_00672|gene=ybgK	933	752.515	78	37.8247
locus_tag=ECB_00673|gene=ybgL	735	554.515	49	32.2462
locus_tag=ECB_00674|gene=nei	792	611.515	20	11.9349
locus_tag=ECB_00675|gene=abrB	1047	866.439	15	6.31755
locus_tag=ECB_00676|gene=ybgO	1062	881.439	53	21.9421
locus_tag=ECB_00677|gene=ybgP	732	551.515	7	4.63166
locus_tag=ECB_00678|gene=ybgQ	2451	2270.44	5	0.803629
locus_tag=ECB_00679|gene=ybgD	567	386.681	5	4.71859
locus_tag=ECB_00680|gene=gltA	1284	1103.44	1301	430.254
locus_tag=ECB_00681|gene=sdhC	390	215.273	732	1240.84
locus_tag=ECB_00682|gene=sdhD	348	176.986	220	453.607
locus_tag=ECB_00683|gene=sdhA	1767	1586.44	1508	346.875
locus_tag=ECB_00684|gene=sdhB	717	536.515	657	446.868
locus_tag=ECB_00685|gene=sucA	2802	2621.44	2835	394.647
locus_tag=ECB_00686|gene=sucB	1218	1037.44	2346	825.203
locus_tag=ECB_00687|gene=sucC	1167	986.439	1346	497.932
locus_tag=ECB_00688|gene=sucD	870	689.515	1065	563.64
locus_tag=ECB_00689|gene=farR	723	542.515	9	6.05378
locus_tag=ECB_00690|gene=hrsA	1977	1796.44	8	1.62507
locus_tag=ECB_00691|gene=ybgG	2634	2453.44	66	9.81667
locus_tag=ECB_00692|gene=cydA	1569	1388.44	1146	301.199
locus_tag=ECB_00693|gene=cydB	1140	959.439	679	258.255
locus_tag=ECB_00694|gene=ybgT	114	17.168	67	1424.13
locus_tag=ECB_00695|gene=ybgE	294	131.758	176	487.45
locus_tag=ECB_00696|gene=ybgC	405	229.101	60	95.5695
locus_tag=ECB_00697|gene=tolQ	693	512.515	76	54.1131
locus_tag=ECB_00698|gene=tolR	429	251.694	33	47.8449
locus_tag=ECB_00699|gene=tolA	1266	1085.44	155	52.1101
locus_tag=ECB_00700|gene=tolB	1293	1112.44	528	173.202
locus_tag=ECB_00701|gene=pal	522	342.29	578	616.211
locus_tag=ECB_00702|gene=ybgF	792	611.515	199	118.752
locus_tag=ECB_00703|gene=nadA	1044	863.439	124	52.4065
locus_tag=ECB_00704|gene=pnuC	720	539.515	327	221.177
locus_tag=ECB_00705|gene=ybgR	942	761.439	73	34.9851
locus_tag=ECB_00706|gene=ybgS	381	206.984	56	98.7293
locus_tag=ECB_00707|gene=aroG	1053	872.439	771	322.489
locus_tag=ECB_00708|gene=gpmA	753	572.515	1277	813.954
locus_tag=ECB_00709|gene=galM	1041	860.439	186	78.8839
locus_tag=ECB_00710|gene=galK	1149	968.439	149	56.1448
locus_tag=ECB_00711|gene=galT	1047	866.439	64	26.9549
locus_tag=ECB_00712|gene=galE	1017	836.439	90	39.2648
locus_tag=ECB_00713|gene=modF	1473	1292.44	94	26.5408
locus_tag=ECB_00714|gene=modE	789	608.515	52	31.1837
locus_tag=ECB_00715|gene=ybhT	150	33.3327	61	667.813
locus_tag=ECB_00716|gene=modA	774	593.515	34	20.9046
locus_tag=ECB_00717|gene=modB	690	509.515	26	18.6214
locus_tag=ECB_00718|gene=modC	1059	878.439	32	13.2933
locus_tag=ECB_00719|gene=ybhA	819	638.515	17	9.71569
locus_tag=ECB_00720|gene=ybhE	996	815.439	261	116.8
locus_tag=ECB_00721|gene=ybhD	1017	836.439	7	3.05393
locus_tag=ECB_00722|gene=ybhH	1053	872.439	3	1.25482
locus_tag=ECB_00723|gene=ybhI	1434	1253.44	1	0.291134
locus_tag=ECB_00724|gene=ybhJ	2262	2081.44	25	4.383
locus_tag=ECB_00725|gene=ybhC	1284	1103.44	33	10.9134
locus_tag=ECB_00726|gene=ECB_00726	1071	890.439	25	10.2455
locus_tag=ECB_00727|gene=ECB_00727	285	124.589	4	11.7159
locus_tag=ECB_00728|gene=ECB_00728	339	169.212	12	25.8788
locus_tag=ECB_00729|gene=ECB_00729	372	198.691	1	1.83661
locus_tag=ECB_00730|gene=ECB_00730	345	174.424	0	0
locus_tag=ECB_00731|gene=ECB_00731	186	53.6817	0	0
locus_tag=ECB_00732|gene=ECB_00732	552	371.833	5	4.90702
locus_tag=ECB_00733|gene=ECB_00733	1623	1442.44	44	11.1314
locus_tag=ECB_00734|gene=ECB_00734	762	581.515	3	1.88259
locus_tag=ECB_00735|gene=ECB_00735	459	280.651	0	0
locus_tag=ECB_00736|gene=ECB_00736	399	223.56	4	6.52921
locus_tag=ECB_00737|gene=ECB_00737	993	812.439	12	5.38997
locus_tag=ECB_00738|gene=ECB_00738	1338	1157.44	1	0.315281
locus_tag=ECB_00739|gene=ECB_00739	1146	965.439	21	7.93761
locus_tag=ECB_00740|gene=ybhB	477	298.188	91	111.364
locus_tag=ECB_00741|gene=bioA	1290	1109.44	19	6.24951
locus_tag=ECB_00742|gene=bioB	1041	860.439	12	5.08928
locus_tag=ECB_00743|gene=bioF	1155	974.439	5	1.87245
locus_tag=ECB_00744|gene=bioC	756	575.515	1	0.634073
locus_tag=ECB_00745|gene=bioD	678	497.515	7	5.13437
locus_tag=ECB_00746|gene=uvrB	2022	1841.44	479	94.9235
locus_tag=ECB_00747|gene=ybhK	909	728.515	115	57.6043
locus_tag=ECB_00748|gene=moaA	990	809.439	232	104.592
locus_tag=ECB_00749|gene=moaB	513	333.358	87	95.2366
locus_tag=ECB_00750|gene=moaC	486	306.976	49	58.2487
locus_tag=ECB_00751|gene=moaD	246	94.5511	22	84.9086
locus_tag=ECB_00752|gene=moaE	453	274.791	45	59.7592
locus_tag=ECB_00753|gene=ybhL	705	524.515	850	591.366
locus_tag=ECB_00754|gene=ybhM	714	533.515	13	8.89186
locus_tag=ECB_00755|gene=ybhN	957	776.439	55	25.8494
locus_tag=ECB_00756|gene=ybhO	1242	1061.44	83	28.535
locus_tag=ECB_00757|gene=ybhP	762	581.515	84	52.7126
locus_tag=ECB_00758|gene=ybhQ	411	234.724	356	553.463
locus_tag=ECB_00759|gene=ybhR	1107	926.439	31	12.2107
locus_tag=ECB_00760|gene=ybhS	1134	953.439	25	9.56847
locus_tag=ECB_00761|gene=ybhF	1737	1556.44	52	12.1918
locus_tag=ECB_00762|gene=ybhG	999	818.439	29	12.9303
locus_tag=ECB_00763|gene=ybiH	672	491.515	23	17.076
locus_tag=ECB_00764|gene=rhlE	1365	1184.44	41	12.6318
locus_tag=ECB_00765|gene=ybiA	483	304.038	23	27.6055
locus_tag=ECB_00766|gene=dinG	2151	1970.44	54	10.0006
locus_tag=ECB_00767|gene=ybiB	963	782.439	122	56.899
locus_tag=ECB_00768|gene=ybiC	1086	905.439	297	119.7
locus_tag=ECB_00769|gene=ybiJ	261	105.962	48	165.305
locus_tag=ECB_00770|gene=ybiI	267	110.618	76	250.718
locus_tag=ECB_00771|gene=ybiX	678	497.515	42	30.8062
locus_tag=ECB_00772|gene=ybiL	2283	2102.44	28	4.85993
locus_tag=ECB_00773|gene=ybiM	261	105.962	831	2861.84
locus_tag=ECB_00774|gene=ybiN	927	746.515	10	4.88829
locus_tag=ECB_00775|gene=ybiO	2226	2045.44	82	14.6293
locus_tag=ECB_00776|gene=glnQ	723	542.515	87	58.5198
locus_tag=ECB_00777|gene=glnP	660	479.515	125	95.1269
locus_tag=ECB_00778|gene=glnH	747	566.515	535	344.618
locus_tag=ECB_00779|gene=dps	504	324.69	1565	1758.9
locus_tag=ECB_00780|gene=ybiF	888	707.515	29	14.9575
locus_tag=ECB_00781|gene=ompX	516	336.358	1454	1577.46
locus_tag=ECB_00782|gene=ybiP	1584	1403.44	50	13.0009
locus_tag=ECB_00783|gene=ECB_00783	270	112.975	1230	3973.01
locus_tag=ECB_00784|gene=mntR	468	289.365	93	117.282
locus_tag=ECB_00785|gene=ybiR	1119	938.439	60	23.3314
locus_tag=ECB_00786|gene=ybiS	921	740.515	433	213.378
locus_tag=ECB_00787|gene=ybiT	1593	1412.44	109	28.1613
locus_tag=ECB_00788|gene=ybiU	1266	1085.44	25	8.40485
locus_tag=ECB_00789|gene=ybiV	816	635.515	26	14.9294
locus_tag=ECB_00790|gene=ybiW	2433	2252.44	31	5.02232
locus_tag=ECB_00791|gene=ybiY	927	746.515	2	0.977658
locus_tag=ECB_00792|gene=fsa	663	482.515	12	9.07541
locus_tag=ECB_00793|gene=moeB	750	569.515	74	47.4157
locus_tag=ECB_00794|gene=moeA	1236	1055.44	211	72.9533
locus_tag=ECB_00795|gene=ybiK	966	785.439	87	40.4206
locus_tag=ECB_00796|gene=yliA	1839	1658.44	74	16.2828
locus_tag=ECB_00797|gene=yliB	1482	1301.44	55	15.4218
locus_tag=ECB_00798|gene=yliC	921	740.515	28	13.7981
locus_tag=ECB_00799|gene=yliD	912	731.515	9	4.48968
locus_tag=ECB_00800|gene=yliE	2097	1916.44	3	0.571244
locus_tag=ECB_00801|gene=yliF	1329	1148.44	7	2.22426
locus_tag=ECB_00802|gene=yliG	1326	1145.44	30	9.55751
locus_tag=ECB_00803|gene=yliH	384	209.751	13292	23125.1
locus_tag=ECB_00804|gene=yliI	1116	935.439	104	40.5708
locus_tag=ECB_00805|gene=yliJ	627	446.563	111	90.7061
locus_tag=ECB_00806|gene=dacC	1203	1022.44	408	145.619
locus_tag=ECB_00807|gene=deoR	759	578.515	49	30.9084
locus_tag=ECB_00808|gene=ybjG	597	416.563	24	21.0245
locus_tag=ECB_00809|gene=cmr	1233	1052.44	56	19.4172
locus_tag=ECB_00810|gene=ybjH	285	124.589	11	32.2187
locus_tag=ECB_00811|gene=ybjI	816	635.515	20	11.4842
locus_tag=ECB_00812|gene=ybjJ	1209	1028.44	44	15.6124
locus_tag=ECB_00813|gene=ybjK	537	356.942	19	19.4246
locus_tag=ECB_00814|gene=ECB_00814	333	163.962	238	529.698
locus_tag=ECB_00815|gene=ECB_00815	945	764.439	18	8.59261
locus_tag=ECB_00816|gene=ECB_00816	153	34.7542	5	52.4999
locus_tag=ECB_00817|gene=ECB_00817	564	383.72	30	28.5301
locus_tag=ECB_00818|gene=ECB_00818	222	77.2935	2	9.44241
locus_tag=ECB_00819|gene=ECB_00819	510	330.591	2	2.20767
locus_tag=ECB_00820|gene=ECB_00820	240	90.3346	0	0
locus_tag=ECB_00821|gene=ECB_00821	342	171.731	1	2.12494
locus_tag=ECB_00822|gene=ECB_00822	234	86.1132	0	0
locus_tag=ECB_00823|gene=ECB_00823	228	81.7328	0	0
locus_tag=ECB_00824|gene=ECB_00824	858	677.515	4	2.15445
locus_tag=ECB_00825|gene=ECB_00825	2415	2234.44	6	0.979892
locus_tag=ECB_00826|gene=ECB_00826	189	55.5575	2	13.1366
locus_tag=ECB_00827|gene=ECB_00827	306	141.557	8	20.6231
locus_tag=ECB_00828|gene=ECB_00828	336	166.546	76	166.523
locus_tag=ECB_00829|gene=ECB_00829	165	41.3219	0	0
locus_tag=ECB_00830|gene=ECB_00830	924	743.515	70	34.3561
locus_tag=ECB_00831|gene=ECB_00831	963	782.439	17	7.92855
locus_tag=ECB_00832|gene=ECB_00832	1029	848.439	6	2.58063
locus_tag=ECB_00833|gene=ECB_00833	1767	1586.44	2	0.460047
locus_tag=ECB_00834|gene=ECB_00834	753	572.515	0	0
locus_tag=ECB_00835|gene=ECB_00835	147	31.8939	1	11.4416
locus_tag=ECB_00836|gene=ECB_00836	429	251.694	0	0
locus_tag=ECB_00837|gene=ECB_00837	291	129.334	0	0
locus_tag=ECB_00838|gene=ECB_00838	432	254.618	0	0
locus_tag=ECB_00839|gene=ECB_00839	447	269.038	1	1.35638
locus_tag=ECB_00840|gene=ECB_00840	807	626.515	33	19.2211
locus_tag=ECB_00841|gene=ECB_00841	822	641.515	0	0
locus_tag=ECB_00842|gene=ECB_00842	360	187.625	0	0
locus_tag=ECB_00843|gene=ECB_00843	909	728.515	2	1.00181
locus_tag=ECB_00844|gene=ECB_00844	606	425.563	1	0.857496
locus_tag=ECB_00845|gene=ECB_00845	1623	1442.44	16	4.04779
locus_tag=ECB_00846|gene=ECB_00846	438	260.384	4	5.60585
locus_tag=ECB_00847|gene=tfaE	603	422.563	5	4.31792
locus_tag=ECB_00848|gene=ECB_00848	540	359.906	8	8.11141
locus_tag=ECB_00849|gene=ECB_00849	276	117.606	2	6.2058
locus_tag=ECB_00850|gene=ECB_00850	369	195.933	4	7.44984
locus_tag=ECB_00851|gene=ECB_00851	252	98.7997	14	51.7092
locus_tag=ECB_00852|gene=ybjL	1686	1505.44	212	51.3888
locus_tag=ECB_00853|gene=ybjM	378	204.174	12	21.4475
locus_tag=ECB_00854|gene=grxA	258	103.428	2	7.05644
locus_tag=ECB_00855|gene=ybjC	288	127	12	34.4803
locus_tag=ECB_00856|gene=nfsA	723	542.515	32	21.5245
locus_tag=ECB_00857|gene=rimK	903	722.515	19	9.59627
locus_tag=ECB_00858|gene=ybjN	477	298.188	63	77.0984
locus_tag=ECB_00859|gene=potF	1113	932.439	49	19.1766
locus_tag=ECB_00860|gene=potG	1134	953.439	30	11.4822
locus_tag=ECB_00861|gene=potH	954	773.439	7	3.30269
locus_tag=ECB_00862|gene=potI	846	665.515	46	25.2229
locus_tag=ECB_00863|gene=ybjO	489	309.946	20	23.5472
locus_tag=ECB_00864|gene=ybjF	1128	947.439	7	2.69614
locus_tag=ECB_00865|gene=artJ	732	551.515	48	31.7599
locus_tag=ECB_00866|gene=artM	669	488.515	144	107.567
locus_tag=ECB_00867|gene=artQ	717	536.515	45	30.6074
locus_tag=ECB_00868|gene=artI	732	551.515	122	80.7232
locus_tag=ECB_00869|gene=artP	729	548.515	91	60.5409
locus_tag=ECB_00870|gene=ybjP	516	336.358	101	109.576
locus_tag=ECB_00871|gene=ybjQ	324	156.488	246	573.654
locus_tag=ECB_00872|gene=ybjR	831	650.515	190	106.584
locus_tag=ECB_00873|gene=ybjS	1014	833.439	99	43.3468
locus_tag=ECB_00874|gene=ybjT	1431	1250.44	81	23.6384
locus_tag=ECB_00875|gene=ltaE	1002	821.439	81	35.9837
locus_tag=ECB_00876|gene=poxB	1719	1538.44	470	111.484
locus_tag=ECB_00877|gene=hcr	969	788.439	7	3.23985
locus_tag=ECB_00878|gene=hcp	1653	1472.44	10	2.47832
locus_tag=ECB_00879|gene=ybjE	900	719.515	16	8.11476
locus_tag=ECB_00880|gene=aqpZ	696	515.515	612	433.217
locus_tag=ECB_00881|gene=ybjD	1659	1478.44	158	38.9986
locus_tag=ECB_00882|gene=ybjX	993	812.439	117	52.5522
locus_tag=ECB_00883|gene=macA	1116	935.439	77	30.038
locus_tag=ECB_00884|gene=macB	1947	1766.44	95	19.6255
locus_tag=ECB_00885|gene=cspD	225	79.3971	16988	78078.8
locus_tag=ECB_00886|gene=clpS	321	153.966	347	822.433
locus_tag=ECB_00887|gene=clpA	2133	1952.44	4689	876.392
locus_tag=ECB_00888|gene=infA	219	75.2694	90	436.335
locus_tag=ECB_00889|gene=aat	705	524.515	68	47.3093
locus_tag=ECB_00890|gene=cydC	1722	1541.44	80	18.9391
locus_tag=ECB_00891|gene=cydD	1767	1586.44	64	14.7215
locus_tag=ECB_00892|gene=trxB	966	785.439	202	93.85
locus_tag=ECB_00893|gene=lrp	495	315.914	340	392.74
locus_tag=ECB_00894|gene=ftsK	4029	3848.44	306	29.0157
locus_tag=ECB_00895|gene=lolA	615	434.563	48	40.3074
locus_tag=ECB_00896|gene=ycaJ	1344	1163.44	47	14.7418
locus_tag=ECB_00897|gene=serS	1293	1112.44	946	310.32
locus_tag=ECB_00898|gene=dmsA	2445	2264.44	14	2.25612
locus_tag=ECB_00899|gene=dmsB	618	437.563	10	8.3398
locus_tag=ECB_00900|gene=dmsC	864	683.515	52	27.762
locus_tag=ECB_00901|gene=ycaC	627	446.563	101	82.5343
locus_tag=ECB_00902|gene=ycaD	1149	968.439	123	46.3477
locus_tag=ECB_00903|gene=ycaM	1431	1250.44	17	4.96115
locus_tag=ECB_00904|gene=ycaN	909	728.515	6	3.00544
locus_tag=ECB_00905|gene=ycaK	591	410.563	4	3.5553
locus_tag=ECB_00906|gene=pflA	741	560.515	207	134.766
locus_tag=ECB_00907|gene=pflB	2283	2102.44	6220	1079.6
locus_tag=ECB_00908|gene=focA	858	677.515	512	275.77
locus_tag=ECB_00909|gene=ycaO	1761	1580.44	38	8.77408
locus_tag=ECB_00910|gene=ycaP	693	512.515	78	55.5372
locus_tag=ECB_00911|gene=serC	1089	908.439	434	174.337
locus_tag=ECB_00912|gene=aroA	1284	1103.44	106	35.0552
locus_tag=ECB_00913|gene=ycaL	765	584.515	15	9.36464
locus_tag=ECB_00914|gene=cmk	684	503.515	96	69.5752
locus_tag=ECB_00915|gene=rpsA	1674	1493.44	1475	360.413
locus_tag=ECB_00916|gene=himD	285	124.589	252	738.102
locus_tag=ECB_00917|gene=ycaI	2265	2084.44	64	11.2043
locus_tag=ECB_00918|gene=msbA	1749	1568.44	147	34.2015
locus_tag=ECB_00919|gene=lpxK	987	806.439	44	19.9102
locus_tag=ECB_00920|gene=ycaQ	1233	1052.44	21	7.28145
locus_tag=ECB_00921|gene=ycaR	183	51.779	12	84.5712
locus_tag=ECB_00922|gene=kdsB	747	566.515	109	70.2119
locus_tag=ECB_00923|gene=ycbJ	894	713.515	186	95.1274
locus_tag=ECB_00924|gene=ycbC	780	599.515	29	17.652
locus_tag=ECB_00925|gene=smtA	786	605.515	60	36.1595
locus_tag=ECB_00926|gene=mukF	1323	1142.44	58	18.5264
locus_tag=ECB_00927|gene=mukE	678	497.515	39	28.6058
locus_tag=ECB_00928|gene=mukB	4461	4280.44	267	22.7624
locus_tag=ECB_00929|gene=ycbB	1848	1667.44	615	134.592
locus_tag=ECB_00930|gene=ycbK	549	368.833	352	348.264
locus_tag=ECB_00931|gene=ycbL	648	467.563	339	264.579
locus_tag=ECB_00932|gene=aspC	1191	1010.44	518	187.075
locus_tag=ECB_00933|gene=ompF	1089	908.439	6748	2710.66
locus_tag=ECB_00934|gene=asnS	1401	1220.44	919	274.786
locus_tag=ECB_00935|gene=pncB	1203	1022.44	254	90.655
locus_tag=ECB_00936|gene=pepN	2613	2432.44	471	70.6601
locus_tag=ECB_00937|gene=ssuB	768	587.515	12	7.45346
locus_tag=ECB_00938|gene=ssuC	792	611.515	1	0.596745
locus_tag=ECB_00939|gene=ssuD	1146	965.439	6	2.26789
locus_tag=ECB_00940|gene=ssuA	960	779.439	4	1.87272
locus_tag=ECB_00941|gene=ssuE	576	395.603	8	7.37947
locus_tag=ECB_00942|gene=ycbQ	540	359.906	3	3.04178
locus_tag=ECB_00943|gene=ycbR	702	521.515	6	4.19836
locus_tag=ECB_00944|gene=ycbS	2601	2420.44	30	4.52296
locus_tag=ECB_00945|gene=ycbT	1071	890.439	25	10.2455
locus_tag=ECB_00946|gene=ycbU	543	362.906	15	15.0832
locus_tag=ECB_00947|gene=ycbV	516	336.358	13	14.1038
locus_tag=ECB_00948|gene=ycbF	711	530.515	21	14.445
locus_tag=ECB_00949|gene=pyrD	1011	830.439	8	3.51542
locus_tag=ECB_00950|gene=ycbW	543	362.906	48	48.2662
locus_tag=ECB_00951|gene=ycbX	1110	929.439	97	38.0843
locus_tag=ECB_00952|gene=ycbY	2109	1928.44	69	13.0569
locus_tag=ECB_00953|gene=uup	1908	1727.44	177	37.3909
locus_tag=ECB_00954|gene=pqiA	1254	1073.44	173	58.8118
locus_tag=ECB_00955|gene=pqiB	1641	1460.44	171	42.7276
locus_tag=ECB_00956|gene=ymbA	549	368.833	89	88.0554
locus_tag=ECB_00957|gene=rmf	168	42.9356	14307	121598
locus_tag=ECB_00958|gene=fabA	519	339.358	408	438.73
locus_tag=ECB_00959|gene=ycbZ	1761	1580.44	352	81.2757
locus_tag=ECB_00960|gene=ycbG	453	274.791	36	47.8074
locus_tag=ECB_00961|gene=ompA	1041	860.439	2057	872.388
locus_tag=ECB_00962|gene=sulA	510	330.591	225	248.363
locus_tag=ECB_00963|gene=yccR	630	449.563	42	34.0922
locus_tag=ECB_00964|gene=yccS	2154	1973.44	86	15.9027
locus_tag=ECB_00965|gene=yccF	447	269.038	10	13.5638
locus_tag=ECB_00966|gene=helD	2055	1874.44	168	32.7065
locus_tag=ECB_00967|gene=mgsA	459	280.651	160	208.041
locus_tag=ECB_00968|gene=yccT	663	482.515	103	77.8972
locus_tag=ECB_00969|gene=yccU	414	237.533	555	852.639
locus_tag=ECB_00970|gene=yccV	318	151.601	974	2344.52
locus_tag=ECB_00971|gene=yccW	1104	923.439	146	57.6953
locus_tag=ECB_00972|gene=yccX	279	119.894	99	301.323
locus_tag=ECB_00973|gene=yccK	330	161.631	53	119.659
locus_tag=ECB_00974|gene=yccA	660	479.515	634	482.484
locus_tag=ECB_00975|gene=hyaA	1119	938.439	40	15.5543
locus_tag=ECB_00976|gene=hyaB	1794	1613.44	28	6.33288
locus_tag=ECB_00977|gene=hyaC	708	527.515	16	11.0683
locus_tag=ECB_00978|gene=hyaD	588	407.603	27	24.1725
locus_tag=ECB_00979|gene=hyaE	399	223.56	14	22.8522
locus_tag=ECB_00980|gene=hyaF	858	677.515	14	7.54058
locus_tag=ECB_00981|gene=appC	1545	1364.44	22	5.88388
locus_tag=ECB_00982|gene=appB	1137	956.439	23	8.77538
locus_tag=ECB_00983|gene=appA	1299	1118.44	29	9.46196
locus_tag=ECB_00984|gene=yccC	2181	2000.44	82	14.9584
locus_tag=ECB_00985|gene=yccY	447	269.038	2	2.71277
locus_tag=ECB_00986|gene=yccZ	1140	959.439	14	5.32484
locus_tag=ECB_00987|gene=ymcA	2097	1916.44	13	2.47539
locus_tag=ECB_00988|gene=ymcB	747	566.515	5	3.22073
locus_tag=ECB_00989|gene=ymcC	645	464.563	1	0.785509
locus_tag=ECB_00990|gene=ymcD	306	141.557	14	36.0905
locus_tag=ECB_00991|gene=cspH	213	71.1858	0	0
locus_tag=ECB_00992|gene=cspG	213	71.1858	1	5.12628
locus_tag=ECB_00993|gene=sfa	231	83.9092	0	0
locus_tag=ECB_00994|gene=gnsA	174	46.2548	7	55.2252
locus_tag=ECB_00995|gene=yccM	1074	893.439	4	1.63377
locus_tag=ECB_00996|gene=torS	2745	2564.44	30	4.26898
locus_tag=ECB_00997|gene=torT	1029	848.439	24	10.3225
locus_tag=ECB_00998|gene=torR	693	512.515	27	19.2244
locus_tag=ECB_00999|gene=torC	1173	992.439	13	4.78008
locus_tag=ECB_01000|gene=torA	2547	2366.44	11	1.69626
locus_tag=ECB_01001|gene=torD	600	419.563	10	8.69759
locus_tag=ECB_01002|gene=yccD	306	141.557	99	255.211
locus_tag=ECB_01003|gene=cbpA	921	740.515	281	138.474
locus_tag=ECB_01004|gene=yccE	1260	1079.44	1	0.338063
locus_tag=ECB_01005|gene=agp	1242	1061.44	1223	420.462
locus_tag=ECB_01006|gene=yccJ	228	81.7328	737	3290.54
locus_tag=ECB_01007|gene=wrbA	597	416.563	1409	1234.32
locus_tag=ECB_01008|gene=ymdF	174	46.2548	56	441.801
locus_tag=ECB_01009|gene=ycdG	1329	1148.44	21	6.67278
locus_tag=ECB_01010|gene=ycdH	495	315.914	6	6.93071
locus_tag=ECB_01011|gene=ycdI	591	410.563	12	10.6659
locus_tag=ECB_01012|gene=ycdJ	801	620.515	3	1.76427
locus_tag=ECB_01013|gene=ycdK	387	212.535	4	6.86792
locus_tag=ECB_01014|gene=ycdL	693	512.515	0	0
locus_tag=ECB_01015|gene=ycdM	1149	968.439	1	0.376811
locus_tag=ECB_01016|gene=ycdC	639	458.563	46	36.6062
locus_tag=ECB_01017|gene=putA	3963	3782.44	1066	102.844
locus_tag=ECB_01018|gene=putP	1509	1328.44	783	215.088
locus_tag=ECB_01019|gene=ycdN	840	659.515	975	539.48
locus_tag=ECB_01020|gene=ycdO	1128	947.439	312	120.171
locus_tag=ECB_01021|gene=ycdB	1272	1091.44	247	82.5834
locus_tag=ECB_01022|gene=phoH	1065	884.439	646	266.539
locus_tag=ECB_01023|gene=ycdP	414	237.533	7	10.754
locus_tag=ECB_01024|gene=ycdQ	1326	1145.44	5	1.59292
locus_tag=ECB_01025|gene=ycdR	2019	1838.44	11	2.18343
locus_tag=ECB_01026|gene=ycdS	2424	2243.44	26	4.22917
locus_tag=ECB_01027|gene=ycdT	1359	1178.44	46	14.2445
locus_tag=ECB_01028|gene=insF-1	816	635.515	0.00721893	0.00414518
locus_tag=ECB_01029|gene=insE-1	309	144.156	24.2162	61.3014
locus_tag=ECB_01030|gene=ycdW	939	758.439	51	24.5383
locus_tag=ECB_01031|gene=ycdX	738	557.515	57	37.309
locus_tag=ECB_01032|gene=ycdY	555	374.758	68	66.2146
locus_tag=ECB_01033|gene=ycdZ	492	312.946	26	30.318
locus_tag=ECB_01034|gene=csgG	834	653.515	37	20.6605
locus_tag=ECB_01035|gene=csgF	417	240.412	1	1.51789
locus_tag=ECB_01036|gene=csgE	390	215.273	5	8.47571
locus_tag=ECB_01037|gene=csgD	651	470.563	16	12.4079
locus_tag=ECB_01038|gene=csgB	456	277.764	2	2.62754
locus_tag=ECB_01039|gene=csgA	456	277.764	45	59.1198
locus_tag=ECB_01040|gene=csgC	333	163.962	2	4.45125
locus_tag=ECB_01041|gene=ymdA	312	146.639	23	57.2365
locus_tag=ECB_01042|gene=ymdB	534	353.977	161	165.976
locus_tag=ECB_01043|gene=ymdC	1422	1241.44	128	37.6253
locus_tag=ECB_01044|gene=mdoC	1158	977.439	40	14.9336
locus_tag=ECB_01045|gene=mdoG	1536	1355.44	239	64.3448
locus_tag=ECB_01046|gene=mdoH	2544	2363.44	339	52.3421
locus_tag=ECB_01047|gene=yceK	228	81.7328	136	607.209
locus_tag=ECB_01048|gene=msyB	375	201.486	165	298.838
locus_tag=ECB_01049|gene=yceE	1227	1046.44	57	19.8773
locus_tag=ECB_01050|gene=htrB	921	740.515	51	25.1323
locus_tag=ECB_01051|gene=yceA	1053	872.439	14	5.85583
locus_tag=ECB_01052|gene=yceI	576	395.603	9	8.30191
locus_tag=ECB_01053|gene=yceJ	567	386.681	6	5.66231
locus_tag=ECB_01054|gene=yceO	141	29.0033	3	37.7459
locus_tag=ECB_01055|gene=solA	1119	938.439	110	42.7742
locus_tag=ECB_01056|gene=yceP	255	101.09	585	2111.75
locus_tag=ECB_01057|gene=dinI	246	94.5511	17	65.6112
locus_tag=ECB_01058|gene=pyrC	1047	866.439	28	11.7928
locus_tag=ECB_01059|gene=yceB	561	380.758	112	107.341
locus_tag=ECB_01060|gene=grxB	648	467.563	767	598.62
locus_tag=ECB_01061|gene=yceL	1209	1028.44	239	84.8037
locus_tag=ECB_01062|gene=rimJ	585	404.603	107	96.505
locus_tag=ECB_01063|gene=yceH	648	467.563	74	57.7547
locus_tag=ECB_01064|gene=mviM	924	743.515	87	42.6997
locus_tag=ECB_01065|gene=mviN	1536	1355.44	36	9.6921
locus_tag=ECB_01066|gene=flgN	417	240.412	6	9.10733
locus_tag=ECB_01067|gene=flgM	294	131.758	6	16.6176
locus_tag=ECB_01068|gene=flgA	660	479.515	4	3.04406
locus_tag=ECB_01069|gene=flgB	417	240.412	3	4.55366
locus_tag=ECB_01070|gene=flgC	405	229.101	1	1.59282
locus_tag=ECB_01071|gene=flgD	696	515.515	2	1.41574
locus_tag=ECB_01072|gene=flgE	1206	1025.44	8	2.84692
locus_tag=ECB_01073|gene=flgF	756	575.515	7	4.43851
locus_tag=ECB_01074|gene=flgG	783	602.515	6	3.63395
locus_tag=ECB_01075|gene=flgH	699	518.515	5	3.51888
locus_tag=ECB_01076|gene=flgI	1098	917.439	9	3.57982
locus_tag=ECB_01077|gene=flgJ	942	761.439	6	2.87549
locus_tag=ECB_01078|gene=flgK	1644	1463.44	13	3.24164
locus_tag=ECB_01079|gene=flgL	954	773.439	26	12.2671
locus_tag=ECB_01080|gene=rne	3186	3005.44	936	113.648
locus_tag=ECB_01081|gene=ECB_01081	321	153.966	249	590.161
locus_tag=ECB_01082|gene=rluC	960	779.439	34	15.9181
locus_tag=ECB_01083|gene=maf	585	404.603	252	227.283
locus_tag=ECB_01084|gene=yceD	522	342.29	275	293.18
locus_tag=ECB_01085|gene=rpmF	174	46.2548	270	2130.11
locus_tag=ECB_01086|gene=plsX	1071	890.439	97	39.7524
locus_tag=ECB_01087|gene=fabH	954	773.439	104	49.0685
locus_tag=ECB_01088|gene=fabD	930	749.515	177	86.1764
locus_tag=ECB_01089|gene=fabG	735	554.515	1144	752.85
locus_tag=ECB_01090|gene=acpP	237	88.1431	2395	9915.45
locus_tag=ECB_01091|gene=fabF	1242	1061.44	1311	450.716
locus_tag=ECB_01092|gene=pabC	810	629.515	24	13.9124
locus_tag=ECB_01093|gene=yceG	1023	842.439	32	13.8614
locus_tag=ECB_01094|gene=tmk	642	461.563	37	29.2528
locus_tag=ECB_01095|gene=holB	1005	824.439	52	23.0166
locus_tag=ECB_01096|gene=ycfH	798	617.515	465	274.79
locus_tag=ECB_01097|gene=ptsG	1434	1253.44	306	89.0869
locus_tag=ECB_01098|gene=fhuE	2190	2009.44	72	13.0753
locus_tag=ECB_01099|gene=ycfF	360	187.625	111	215.888
locus_tag=ECB_01100|gene=ycfL	378	204.174	86	153.707
locus_tag=ECB_01101|gene=ycfM	642	461.563	178	140.729
locus_tag=ECB_01102|gene=ycfN	825	644.515	44	24.9124
locus_tag=ECB_01103|gene=nagZ	1026	845.439	145	62.5866
locus_tag=ECB_01104|gene=ycfP	543	362.906	311	312.724
locus_tag=ECB_01105|gene=ndh	1305	1124.44	45	14.604
locus_tag=ECB_01106|gene=ycfJ	540	359.906	9	9.12534
locus_tag=ECB_01107|gene=ycfQ	633	452.563	46	37.0915
locus_tag=ECB_01108|gene=ycfR	258	103.428	33	116.431
locus_tag=ECB_01109|gene=ycfS	963	782.439	17	7.92855
locus_tag=ECB_01110|gene=mfd	3447	3266.44	193	21.5615
locus_tag=ECB_01111|gene=ycfT	1074	893.439	9	3.67598
locus_tag=ECB_01112|gene=ycfU	1200	1019.44	42	15.0343
locus_tag=ECB_01113|gene=ycfV	702	521.515	39	27.2894
locus_tag=ECB_01114|gene=ycfW	1245	1064.44	234	80.2215
locus_tag=ECB_01116_2|gene=insA-10	276	117.606	17.328	53.767
locus_tag=ECB_01117_2|gene=insB-10	504	324.69	20.8564	23.4404
locus_tag=ECB_01118|gene=cobB	840	659.515	7	3.87319
locus_tag=ECB_01119|gene=ycfZ	789	608.515	0	0
locus_tag=ECB_01120|gene=ymfA	408	232.031	4	6.29085
locus_tag=ECB_01121|gene=potD	1047	866.439	43	18.1103
locus_tag=ECB_01122|gene=potC	795	614.515	12	7.12598
locus_tag=ECB_01123|gene=potB	828	647.515	15	8.45351
locus_tag=ECB_01124|gene=potA	1137	956.439	28	10.6831
locus_tag=ECB_01125|gene=pepT	1227	1046.44	133	46.3803
locus_tag=ECB_01126|gene=ycfD	1122	941.439	309	119.774
locus_tag=ECB_01127|gene=phoQ	1461	1280.44	51	14.5347
locus_tag=ECB_01128|gene=phoP	672	491.515	131	97.2591
locus_tag=ECB_01129|gene=purB	1371	1190.44	58	17.7794
locus_tag=ECB_01130|gene=ycfC	642	461.563	31	24.5091
locus_tag=ECB_01131|gene=trmU	1107	926.439	59	23.2397
locus_tag=ECB_01132|gene=ymfB	462	283.595	14	18.0146
locus_tag=ECB_01133|gene=ymfC	654	473.563	17	13.0999
locus_tag=ECB_01134|gene=icdA	1251	1070.44	1329	453.063
locus_tag=ECB_01135|gene=ycgW	324	156.488	4	9.3277
locus_tag=ECB_01136|gene=ycgX	405	229.101	1	1.59282
locus_tag=ECB_01137|gene=ycgE	732	551.515	23	15.2183
locus_tag=ECB_01138|gene=ycgF	1212	1031.44	101	35.7333
locus_tag=ECB_01139|gene=ycgZ	237	88.1431	3	12.4202
locus_tag=ECB_01140|gene=ymgA	273	115.387	3	9.48768
locus_tag=ECB_01141|gene=ymgB	267	110.618	0	0
locus_tag=ECB_01142|gene=ymgC	249	96.6869	0	0
locus_tag=ECB_01143|gene=ycgG	1524	1343.44	71	19.2857
locus_tag=ECB_01144|gene=ymgF	219	75.2694	2	9.69633
locus_tag=ECB_01146|gene=ymgD	330	161.631	44	99.34
locus_tag=ECB_01147|gene=ECB_01147	276	117.606	7	21.7203
locus_tag=ECB_01148|gene=ycgI	213	71.1858	33	169.167
locus_tag=ECB_01149|gene=minE	267	110.618	40	131.957
locus_tag=ECB_01150|gene=minD	813	632.515	232	133.848
locus_tag=ECB_01151|gene=minC	696	515.515	184	130.248
locus_tag=ECB_01152|gene=ycgJ	369	195.933	27	50.2864
locus_tag=ECB_01153|gene=ycgK	402	226.378	81	130.571
locus_tag=ECB_01154|gene=ycgL	327	159.037	69	158.324
locus_tag=ECB_01155|gene=ycgM	660	479.515	170	129.373
locus_tag=ECB_01156|gene=ycgN	447	269.038	89	120.718
locus_tag=ECB_01158|gene=umuD	420	243.191	17	25.5092
locus_tag=ECB_01159|gene=umuC	1269	1088.44	23	7.71115
locus_tag=ECB_01160|gene=dsbB	531	351.048	135	140.334
locus_tag=ECB_01161|gene=nhaB	1542	1361.44	72	19.2988
locus_tag=ECB_01162|gene=fadR	720	539.515	329	222.53
locus_tag=ECB_01163|gene=ycgB	1533	1352.44	2535	684
locus_tag=ECB_01164|gene=dadA	1299	1118.44	2009	655.486
locus_tag=ECB_01165|gene=alr	1071	890.439	812	332.772
locus_tag=ECB_01166|gene=ycgO	1737	1556.44	217	50.8772
locus_tag=ECB_01167|gene=ldcA	915	734.515	98	48.6879
locus_tag=ECB_01168|gene=mltE	612	431.563	42	35.5141
locus_tag=ECB_01169|gene=ycgR	735	554.515	1	0.658086
locus_tag=ECB_01170|gene=ymgE	255	101.09	279	1007.14
locus_tag=ECB_01171|gene=ycgY	441	263.252	24	33.2687
locus_tag=ECB_01172|gene=treA	1698	1517.44	217	52.1848
locus_tag=ECB_01173|gene=dhaM	1419	1238.44	81	23.8674
locus_tag=ECB_01174|gene=dhaL	633	452.563	25	20.1584
locus_tag=ECB_01175|gene=dhaK	1071	890.439	25	10.2455
locus_tag=ECB_01176|gene=dhaR	1920	1739.44	32	6.7133
locus_tag=ECB_01177|gene=ycgV	2868	2687.44	55	7.46826
locus_tag=ECB_01178|gene=ychF	1092	911.439	66	26.4248
locus_tag=ECB_01179|gene=pth	585	404.603	30	27.0575
locus_tag=ECB_01180|gene=ychH	279	119.894	4991	15190.9
locus_tag=ECB_01181|gene=ychM	1680	1499.44	163	39.6693
locus_tag=ECB_01182|gene=prsA	948	767.439	280	133.14
locus_tag=ECB_01183|gene=ispE	852	671.515	144	78.2533
locus_tag=ECB_01184|gene=lolB	624	443.563	90	74.0429
locus_tag=ECB_01185|gene=hemA	1257	1076.44	231	78.3102
locus_tag=ECB_01186|gene=prfA	1083	902.439	116	46.9068
locus_tag=ECB_01187|gene=hemK	834	653.515	42	23.4525
locus_tag=ECB_01188|gene=ychQ	393	217.965	13	21.7647
locus_tag=ECB_01189|gene=ychA	810	629.515	172	99.7053
locus_tag=ECB_01190|gene=kdsA	855	674.515	192	103.874
locus_tag=ECB_01191|gene=ldrA	108	14.7136	28.8837	716.358
locus_tag=ECB_01192|gene=ldrB	108	14.7136	109.116	2706.24
locus_tag=ECB_00620_4|gene=insK-2	852	671.515	35.05	19.0471
locus_tag=ECB_00619_4|gene=insJ-2	522	342.29	33.619	35.8416
locus_tag=ECB_01194|gene=chaA	1101	920.439	19	7.53276
locus_tag=ECB_01195|gene=chaB	231	83.9092	86	374.011
locus_tag=ECB_01196|gene=chaC	717	536.515	274	186.365
locus_tag=ECB_01197|gene=ychN	354	182.371	247	494.24
locus_tag=ECB_01198|gene=ychP	1254	1073.44	30	10.1986
locus_tag=ECB_01199|gene=narL	651	470.563	45	34.8972
locus_tag=ECB_01200|gene=narX	1797	1616.44	74	16.7058
locus_tag=ECB_01201|gene=narK	1392	1211.44	43	12.9528
locus_tag=ECB_01202|gene=narG	3744	3563.44	129	13.2104
locus_tag=ECB_01203|gene=narH	1539	1358.44	69	18.5355
locus_tag=ECB_01204|gene=narJ	711	530.515	23	15.8207
locus_tag=ECB_01205|gene=narI	678	497.515	35	25.6719
locus_tag=ECB_01206|gene=ECB_01206	567	386.681	224	211.393
locus_tag=ECB_01208|gene=purU	843	662.515	158	87.0276
locus_tag=ECB_01209|gene=ychJ	459	280.651	114	148.229
locus_tag=ECB_01210|gene=ychK	945	764.439	532	253.959
locus_tag=ECB_01211|gene=hnr	1014	833.439	525	229.869
locus_tag=ECB_01212|gene=galU	909	728.515	470	235.426
locus_tag=ECB_01213|gene=hns	414	237.533	1917	2945.06
locus_tag=ECB_01214|gene=tdk	618	437.563	23	19.1815
locus_tag=ECB_01215|gene=adhE	2676	2495.44	4083	597.074
locus_tag=ECB_01216|gene=ychE	648	467.563	31	24.1946
locus_tag=ECB_01217|gene=oppA	1632	1451.44	149	37.4613
locus_tag=ECB_01218|gene=oppB	921	740.515	9	4.43511
locus_tag=ECB_01219|gene=oppC	909	728.515	33	16.5299
locus_tag=ECB_01220|gene=oppD	1014	833.439	34	14.8868
locus_tag=ECB_01221|gene=oppF	1005	824.439	87	38.5085
locus_tag=ECB_01222|gene=yciU	330	161.631	61	137.721
locus_tag=ECB_01223|gene=cls	1461	1280.44	193	55.004
locus_tag=ECB_01224|gene=kch	1254	1073.44	47	15.9778
locus_tag=ECB_01225|gene=yciI	297	134.19	63	171.323
locus_tag=ECB_01226|gene=tonB	720	539.515	225	152.186
locus_tag=ECB_01227|gene=yciA	399	223.56	39	63.6598
locus_tag=ECB_01228|gene=ispZ	540	359.906	145	147.019
locus_tag=ECB_01229|gene=yciC	744	563.515	129	83.5372
locus_tag=ECB_01230|gene=yciD	639	458.563	15	11.9368
locus_tag=ECB_01231|gene=yciE	507	327.657	6	6.68233
locus_tag=ECB_01232|gene=yciF	501	321.754	4	4.53661
locus_tag=ECB_01233|gene=yciG	180	49.8073	104	761.966
locus_tag=ECB_01234|gene=trpA	807	626.515	302	175.902
locus_tag=ECB_01235|gene=trpB	1194	1013.44	289	104.063
locus_tag=ECB_01236|gene=trpC	1359	1178.44	223	69.0547
locus_tag=ECB_01237|gene=trpD	1596	1415.44	286	73.7344
locus_tag=ECB_01238|gene=trpE	1563	1382.44	236	62.2962
locus_tag=ECB_01239|gene=trpL	45	12.2	31	927.251
locus_tag=ECB_01240|gene=yciV	882	701.515	78	40.5745
locus_tag=ECB_01241|gene=yciO	621	440.563	86	71.2339
locus_tag=ECB_01243|gene=insA-11	276	117.606	9.10896	28.2642
locus_tag=ECB_01244|gene=insB-11	504	324.69	26.1854	29.4297
locus_tag=ECB_01245|gene=yciL	876	695.515	21	11.0181
locus_tag=ECB_01246|gene=btuR	591	410.563	40	35.553
locus_tag=ECB_01247|gene=yciK	759	578.515	76	47.9396
locus_tag=ECB_01248|gene=sohB	1050	869.439	79	33.1576
locus_tag=ECB_01249|gene=yciN	252	98.7997	88	325.029
locus_tag=ECB_01250|gene=topA	2598	2417.44	343	51.7767
locus_tag=ECB_01251|gene=cysB	975	794.439	596	273.767
locus_tag=ECB_01253|gene=acnA	2676	2495.44	925	135.267
locus_tag=ECB_01254|gene=ribA	591	410.563	204	181.32
locus_tag=ECB_01255|gene=pgpB	765	584.515	93	58.0608
locus_tag=ECB_01256|gene=yciS	309	144.156	88	222.765
locus_tag=ECB_01257|gene=yciM	1170	989.439	47	17.3342
locus_tag=ECB_01258|gene=pyrF	738	557.515	16	10.4727
locus_tag=ECB_01259|gene=yciH	327	159.037	3	6.88363
locus_tag=ECB_01260|gene=osmB	219	75.2694	214	1037.51
locus_tag=ECB_01261|gene=yciT	750	569.515	54	34.6007
locus_tag=ECB_01262|gene=yciR	1986	1805.44	145	29.3076
locus_tag=ECB_01263|gene=rnb	1935	1754.44	84	17.4718
locus_tag=ECB_01264|gene=yciW	1128	947.439	18	6.93293
locus_tag=ECB_01265|gene=fabI	789	608.515	456	273.457
locus_tag=ECB_01266|gene=ycjD	354	182.371	17	34.0165
locus_tag=ECB_01267|gene=sapF	807	626.515	47	27.3755
locus_tag=ECB_01268|gene=sapD	993	812.439	56	25.1532
locus_tag=ECB_01269|gene=sapC	891	710.515	37	19.0031
locus_tag=ECB_01270|gene=sapB	966	785.439	55	25.5532
locus_tag=ECB_01271|gene=sapA	1644	1463.44	132	32.9151
locus_tag=ECB_01272|gene=ymjA	246	94.5511	12	46.3138
locus_tag=ECB_01273|gene=ycjJ	1386	1205.44	150	45.409
locus_tag=ECB_01274|gene=ycjK	1419	1238.44	264	77.7902
locus_tag=ECB_01275|gene=ycjL	765	584.515	125	78.0387
locus_tag=ECB_01276|gene=ycjC	558	377.758	77	74.3828
locus_tag=ECB_01277|gene=aldH	1488	1307.44	81	22.6078
locus_tag=ECB_01278|gene=ordL	1281	1100.44	39	12.9328
locus_tag=ECB_01279|gene=goaG	1266	1085.44	37	12.4392
locus_tag=ECB_01280|gene=pspF	978	797.439	10	4.57613
locus_tag=ECB_01281|gene=pspA	669	488.515	112	83.6635
locus_tag=ECB_01282|gene=pspB	225	79.3971	13	59.7495
locus_tag=ECB_01283|gene=pspC	360	187.625	46	89.4671
locus_tag=ECB_01284|gene=pspD	222	77.2935	28	132.194
locus_tag=ECB_01285|gene=pspE	315	149.084	170	416.116
locus_tag=ECB_01286|gene=ycjM	1680	1499.44	0	0
locus_tag=ECB_01287|gene=ycjN	1293	1112.44	3	0.984103
locus_tag=ECB_01288|gene=ycjO	882	701.515	4	2.08074
locus_tag=ECB_01289|gene=ycjP	843	662.515	3	1.65242
locus_tag=ECB_01290|gene=ycjQ	1053	872.439	2	0.836547
locus_tag=ECB_01291|gene=ycjR	789	608.515	3	1.79906
locus_tag=ECB_01292|gene=ycjS	1056	875.439	6	2.50104
locus_tag=ECB_01293|gene=ycjT	2268	2087.44	8	1.39853
locus_tag=ECB_01294|gene=ycjU	660	479.515	1	0.761016
locus_tag=ECB_01295|gene=ycjV	1083	902.439	1	0.404369
locus_tag=ECB_01296|gene=ompG	906	725.515	0	0
locus_tag=ECB_01297|gene=ycjW	999	818.439	6	2.67523
locus_tag=ECB_01298|gene=ycjX	1398	1217.44	27	8.09305
locus_tag=ECB_01299|gene=ycjF	1062	881.439	36	14.9041
locus_tag=ECB_01300|gene=tyrR	1542	1361.44	192	51.4634
locus_tag=ECB_01301|gene=tpx	507	327.657	703	782.946
locus_tag=ECB_01302|gene=ycjG	966	785.439	223	103.607
locus_tag=ECB_01303|gene=ycjI	789	608.515	295	176.908
locus_tag=ECB_01305|gene=ycjY	933	752.515	36	17.4575
locus_tag=ECB_01306|gene=ycjZ	900	719.515	39	19.7797
locus_tag=ECB_01307|gene=mppA	1614	1433.44	159	40.4775
locus_tag=ECB_01308|gene=ynaI	1032	851.439	14	6.00026
locus_tag=ECB_01309|gene=ynaJ	258	103.428	212	747.983
locus_tag=ECB_01310|gene=ydaA	951	770.439	1617	765.892
locus_tag=ECB_01311|gene=fnr	753	572.515	909	579.392
locus_tag=ECB_01312|gene=ogt	516	336.358	93	100.897
locus_tag=ECB_01313|gene=abgT	1527	1346.44	18	4.87844
locus_tag=ECB_01314|gene=abgB	1446	1265.44	61	17.5907
locus_tag=ECB_01315|gene=abgA	1311	1130.44	7	2.25968
locus_tag=ECB_01316|gene=abgR	909	728.515	44	22.0399
locus_tag=ECB_01317|gene=ydaL	564	383.72	31	29.4811
locus_tag=ECB_01318|gene=ydaM	1233	1052.44	378	131.066
locus_tag=ECB_01319|gene=ydaN	984	803.439	172	78.1216
locus_tag=ECB_01320|gene=dbpA	1374	1193.44	143	43.7252
locus_tag=ECB_01321|gene=ydaO	936	755.515	62	29.9464
locus_tag=ECB_01322|gene=intR	1236	1055.44	28	9.681
locus_tag=ECB_01323|gene=xisR	216	73.1703	0	0
locus_tag=ECB_01324|gene=ydaC	210	69.0397	0	0
locus_tag=ECB_01325|gene=lar	195	59.2248	0	0
locus_tag=ECB_01326|gene=recT	810	629.515	6	3.47809
locus_tag=ECB_01327|gene=recE	2601	2420.44	36	5.42755
locus_tag=ECB_01328|gene=racC	276	117.606	2	6.2058
locus_tag=ECB_01329|gene=ydaE	171	44.5165	0	0
locus_tag=ECB_01330|gene=kil	222	77.2935	1	4.7212
locus_tag=ECB_01331|gene=sieB	489	309.946	0	0
locus_tag=ECB_01332|gene=ydaF	156	36.3887	1	10.0283
locus_tag=ECB_01333|gene=ydaG	135	26.0424	0	0
locus_tag=ECB_01334|gene=ECB_01334	138	27.6627	0	0
locus_tag=ECB_01335|gene=ECB_01335	345	174.424	3	6.27639
locus_tag=ECB_01336|gene=ECB_01336	273	115.387	13	41.1133
locus_tag=ECB_01337|gene=ydfQ	534	353.977	6	6.18545
locus_tag=ECB_01338|gene=rzpR	300	136.553	15	40.0852
locus_tag=ECB_01339|gene=trkG	1458	1277.44	158	45.1349
locus_tag=ECB_01340|gene=ynaK	432	254.618	3	4.2996
locus_tag=ECB_02695_1|gene=insE-5	309	144.156	5.18919	13.136
locus_tag=ECB_02696_1|gene=insF-5	807	626.515	22.2703	12.9715
locus_tag=ECB_01341|gene=ECB_01341	837	656.515	90	50.0257
locus_tag=ECB_01342|gene=ECB_01342	2226	2045.44	122.821	21.912
locus_tag=ECB_01343|gene=ECB_01343	279	119.894	8	24.3493
locus_tag=ECB_01344|gene=ECB_01344	294	131.758	12	33.2352
locus_tag=ECB_01345|gene=pinR	591	410.563	29.68	26.3803
locus_tag=ECB_01346|gene=ynaE	267	110.618	21.5	70.9267
locus_tag=ECB_01347|gene=ynaF	435	257.54	167	236.628
locus_tag=ECB_01348|gene=ompN	1134	953.439	11	4.21013
locus_tag=ECB_01117_3|gene=insB-10	504	324.69	20.8564	23.4404
locus_tag=ECB_01116_3|gene=insA-10	276	117.606	17.328	53.767
locus_tag=ECB_01349|gene=ydbK	3525	3344.44	1315	143.482
locus_tag=ECB_01350|gene=ydbJ	267	110.618	222	732.36
locus_tag=ECB_01351|gene=hslJ	423	245.945	97	143.923
locus_tag=ECB_01352|gene=ldhA	990	809.439	41	18.484
locus_tag=ECB_01353|gene=ydbH	2640	2459.44	47	6.97361
locus_tag=ECB_01354|gene=ynbE	186	53.6817	0	0
locus_tag=ECB_01355|gene=ydbL	327	159.037	12	27.5345
locus_tag=ECB_01356|gene=feaR	906	725.515	172	86.5123
locus_tag=ECB_01357|gene=feaB	1500	1319.44	108	29.8696
locus_tag=ECB_01358|gene=tynA	1719	1538.44	10	2.372
locus_tag=ECB_01359|gene=insE-2	309	144.156	24.2162	61.3014
locus_tag=ECB_01360|gene=insF-2	867	686.515	90.4522	48.08
locus_tag=ECB_01361|gene=ydbC	534	353.977	66	68.04
locus_tag=ECB_01362|gene=ydbD	2307	2126.44	22	3.77542
locus_tag=ECB_01363|gene=ynbA	606	425.563	1	0.857496
locus_tag=ECB_01364|gene=ynbB	897	716.515	8	4.07437
locus_tag=ECB_01365|gene=ynbC	1758	1577.44	23	5.32072
locus_tag=ECB_01366|gene=ynbD	1293	1112.44	53	17.3858
locus_tag=ECB_00620_5|gene=insK-2	852	671.515	35.05	19.0471
locus_tag=ECB_00619_5|gene=insJ-2	522	342.29	33.619	35.8416
locus_tag=ECB_01368|gene=hrpA	3846	3665.44	148	14.7344
locus_tag=ECB_01369|gene=ydcF	801	620.515	39	22.9355
locus_tag=ECB_01370|gene=aldA	1440	1259.44	538	155.884
locus_tag=ECB_01371|gene=gapC	1002	821.439	39	17.3255
locus_tag=ECB_01372|gene=insA-12	276	117.606	9.10896	28.2642
locus_tag=ECB_01373|gene=insB-12	504	324.69	26.1854	29.4297
locus_tag=ECB_01374|gene=cybB	531	351.048	175	181.915
locus_tag=ECB_01375|gene=ydcA	174	46.2548	147	1159.73
locus_tag=ECB_01376|gene=hokB	150	33.3327	59.2717	648.891
locus_tag=ECB_01377|gene=mokB	168	42.9356	43.7283	371.656
locus_tag=ECB_00620_6|gene=insK-2	852	671.515	35.05	19.0471
locus_tag=ECB_00619_6|gene=insJ-2	522	342.29	33.619	35.8416
locus_tag=ECB_01378|gene=trg	1641	1460.44	43	10.7444
locus_tag=ECB_01379|gene=ydcI	924	743.515	261	128.099
locus_tag=ECB_01380|gene=ydcJ	1344	1163.44	838	262.843
locus_tag=ECB_01381|gene=ydcG	1626	1445.44	107	27.0134
locus_tag=ECB_01382|gene=ECB_01382	204	65.2052	1	5.59646
locus_tag=ECB_01383|gene=ydcH	225	79.3971	1358	6241.52
locus_tag=ECB_01384|gene=rimL	540	359.906	98	99.3648
locus_tag=ECB_01385|gene=ydcK	981	800.439	137	62.458
locus_tag=ECB_01386|gene=tehA	993	812.439	37	16.6191
locus_tag=ECB_01387|gene=tehB	594	413.563	57	50.2955
locus_tag=ECB_01388|gene=ydcL	669	488.515	2442	1824.16
locus_tag=ECB_01390|gene=ydcM	1209	1028.44	101	35.8376
locus_tag=ECB_01391|gene=ydcO	1176	995.439	133	48.7565
locus_tag=ECB_01392|gene=ydcN	537	356.942	24	24.5363
locus_tag=ECB_01393|gene=ydcP	1962	1781.44	191	39.1253
locus_tag=ECB_01394|gene=yncJ	231	83.9092	179	778.465
locus_tag=ECB_01395|gene=ydcQ	438	260.384	38	53.2556
locus_tag=ECB_01396|gene=ydcR	1407	1226.44	31	9.22383
locus_tag=ECB_01397|gene=ydcS	1146	965.439	782	295.582
locus_tag=ECB_01398|gene=ydcT	1014	833.439	224	98.0776
locus_tag=ECB_01399|gene=ydcU	942	761.439	186	89.1401
locus_tag=ECB_01400|gene=ydcV	795	614.515	189	112.234
locus_tag=ECB_01401|gene=ydcW	1425	1244.44	230	67.445
locus_tag=ECB_01402|gene=ydcX	174	46.2548	15	118.34
locus_tag=ECB_01403|gene=ydcY	234	86.1132	52	220.358
locus_tag=ECB_01404|gene=ydcZ	450	271.956	45	60.3822
locus_tag=ECB_01405|gene=yncA	519	339.358	76	81.7243
locus_tag=ECB_01406|gene=yncB	1038	857.439	346	147.254
locus_tag=ECB_01407|gene=yncC	666	485.515	39	29.3128
locus_tag=ECB_01408|gene=yncD	2103	1922.44	59	11.1994
locus_tag=ECB_01409|gene=yncE	1062	881.439	225	93.1506
locus_tag=ECB_01410|gene=ansP	1500	1319.44	12	3.31885
locus_tag=ECB_01411|gene=yncG	618	437.563	34	28.3553
locus_tag=ECB_01412|gene=yncH	213	71.1858	0	0
locus_tag=ECB_01413|gene=ECB_01413	2127	1946.44	11.5441	2.16428
locus_tag=ECB_01414|gene=rhsE	4224	4043.44	54.5248	4.92083
locus_tag=ECB_01415|gene=ydcD	483	304.038	5	6.0012
locus_tag=ECB_01416|gene=ECB_01416	747	566.515	10	6.44146
locus_tag=ECB_01417|gene=ECB_01417	201	63.1884	1	5.77508
locus_tag=ECB_01418|gene=ydcC	792	611.515	4.1879	2.49911
locus_tag=ECB_01419|gene=ydcE	228	81.7328	10	44.6477
locus_tag=ECB_01420|gene=yddH	570	389.642	201	188.246
locus_tag=ECB_01421|gene=nhoA	846	665.515	21	11.5148
locus_tag=ECB_01423|gene=narV	681	500.515	14	10.2072
locus_tag=ECB_01424|gene=narW	696	515.515	9	6.37084
locus_tag=ECB_01425|gene=narY	1545	1364.44	12	3.20939
locus_tag=ECB_01426|gene=narZ	3741	3560.44	59	6.04706
locus_tag=ECB_01427|gene=narU	1389	1208.44	17	5.13357
locus_tag=ECB_01428|gene=yddJ	336	166.546	1	2.19109
locus_tag=ECB_01429|gene=yddK	957	776.439	0	0
locus_tag=ECB_01430|gene=yddL	291	129.334	0	0
locus_tag=ECB_01431|gene=yddG	825	644.515	4	2.26476
locus_tag=ECB_01432|gene=fdnG	3048	2867.44	20	2.54526
locus_tag=ECB_01433|gene=fdnH	885	704.515	14	7.25159
locus_tag=ECB_01434|gene=fdnI	654	473.563	186	143.328
locus_tag=ECB_01435|gene=yddM	363	190.45	1605	3075.32
locus_tag=ECB_01436|gene=adhP	1011	830.439	584	256.626
locus_tag=ECB_01437|gene=sfcA	1698	1517.44	160	38.4773
locus_tag=ECB_01438|gene=rpsV	138	27.6627	1143	15078.1
locus_tag=ECB_01439|gene=bdm	216	73.1703	1	4.98724
locus_tag=ECB_01440|gene=osmC	432	254.618	600	859.92
locus_tag=ECB_01441|gene=yddO	927	746.515	49	23.9526
locus_tag=ECB_01442|gene=yddP	987	806.439	31	14.0277
locus_tag=ECB_01443|gene=yddQ	897	716.515	62	31.5764
locus_tag=ECB_01444|gene=yddR	1023	842.439	46	19.9258
locus_tag=ECB_01445|gene=yddS	1551	1370.44	208	55.3859
locus_tag=ECB_01446|gene=ddpX	582	401.603	87	79.0528
locus_tag=ECB_01447|gene=dos	2400	2219.44	141	23.1831
locus_tag=ECB_01448|gene=yddV	1044	863.439	164	69.3119
locus_tag=ECB_01449|gene=yddW	1320	1139.44	32	10.2484
locus_tag=ECB_01450|gene=xasA	1536	1355.44	76	20.4611
locus_tag=ECB_01451|gene=gadB	1401	1220.44	53.25	15.9221
locus_tag=ECB_01452|gene=pqqL	2796	2615.44	47	6.55766
locus_tag=ECB_01453|gene=yddB	2373	2192.44	50	8.3222
locus_tag=ECB_01454|gene=yddA	1686	1505.44	10	2.424
locus_tag=ECB_01455|gene=ydeM	1158	977.439	15	5.60012
locus_tag=ECB_01456|gene=ydeN	1683	1502.44	16	3.88614
locus_tag=ECB_01457|gene=ydeO	762	581.515	0	0
locus_tag=ECB_01458|gene=ECB_01458	198	61.2608	0	0
locus_tag=ECB_01459|gene=ydeP	2280	2099.44	21	3.65016
locus_tag=ECB_01460|gene=ydeQ	915	734.515	6	2.98089
locus_tag=ECB_01461|gene=ydeR	504	324.69	0	0
locus_tag=ECB_01462|gene=ydeS	531	351.048	1	1.03951
locus_tag=ECB_01463|gene=ydeT	1149	968.439	6	2.26086
locus_tag=ECB_01464|gene=ECB_01464	1011	830.439	4	1.75771
locus_tag=ECB_01465|gene=ECB_01465	351	179.708	1	2.03061
locus_tag=ECB_01466|gene=ECB_01466	282	122.321	1	2.98328
locus_tag=ECB_01467|gene=ECB_01467	384	209.751	2	3.47954
locus_tag=ECB_01468|gene=yneL	537	356.942	9	9.20112
locus_tag=ECB_01469|gene=hipA	1323	1142.44	62	19.8041
locus_tag=ECB_01470|gene=hipB	267	110.618	28	92.3697
locus_tag=ECB_01472|gene=ydeZ	798	617.515	11	6.50041
locus_tag=ECB_01473|gene=yneA	1023	842.439	5	2.16584
locus_tag=ECB_01474|gene=yneB	876	695.515	6	3.14804
locus_tag=ECB_01475|gene=yneC	291	129.334	10	28.2152
locus_tag=ECB_01476|gene=tam	759	578.515	87	54.8783
locus_tag=ECB_01477|gene=yneE	915	734.515	17	8.44586
locus_tag=ECB_01478|gene=uxaB	1452	1271.44	43	12.3415
locus_tag=ECB_01479|gene=yneF	948	767.439	81	38.5156
locus_tag=ECB_01480|gene=yneG	360	187.625	2	3.88987
locus_tag=ECB_01481|gene=yneH	927	746.515	21	10.2654
locus_tag=ECB_01482|gene=yneI	1389	1208.44	33	9.96517
locus_tag=ECB_01483|gene=yneJ	882	701.515	13	6.76242
locus_tag=ECB_01484|gene=yneK	1116	935.439	5	1.95052
locus_tag=ECB_01485|gene=sotB	1191	1010.44	37	13.3625
locus_tag=ECB_01486|gene=marC	666	485.515	154	115.748
locus_tag=ECB_01487|gene=ECB_01487	285	124.589	434	1271.18
locus_tag=ECB_01488|gene=ECB_01488	321	153.966	345	817.692
locus_tag=ECB_01489|gene=marR	435	257.54	13	18.4202
locus_tag=ECB_01490|gene=marA	384	209.751	20	34.7954
locus_tag=ECB_01491|gene=marB	219	75.2694	10	48.4816
locus_tag=ECB_01492|gene=eamA	900	719.515	118	59.8464
locus_tag=ECB_01493|gene=ydeE	1188	1007.44	118	42.7424
locus_tag=ECB_01494|gene=ydeH	891	710.515	53	27.2206
locus_tag=ECB_01495|gene=ydeI	393	217.965	95	159.05
locus_tag=ECB_01496|gene=ydeJ	519	339.358	33	35.4855
locus_tag=ECB_01497|gene=dcp	2046	1865.44	141	27.5825
locus_tag=ECB_01498|gene=ydfG	747	566.515	342	220.298
locus_tag=ECB_01499|gene=ydfH	687	506.515	74	53.3132
locus_tag=ECB_01500|gene=ydfZ	204	65.2052	10	55.9646
locus_tag=ECB_01501|gene=ydfI	1461	1280.44	11	3.13494
locus_tag=ECB_01502|gene=ydfJ	1284	1103.44	99	32.7403
locus_tag=ECB_01503|gene=ydfK	267	110.618	21.5	70.9267
locus_tag=ECB_01504|gene=pinQ	591	410.563	23.32	20.7274
locus_tag=ECB_01505|gene=ECB_01505	294	131.758	8	22.1568
locus_tag=ECB_01506|gene=ECB_01506	705	524.515	5	3.47863
locus_tag=ECB_01507|gene=ECB_01507	282	122.321	1	2.98328
locus_tag=ECB_01508|gene=stfR	2379	2198.44	18.1787	3.01748
locus_tag=ECB_01509|gene=lomR	600	419.563	2	1.73952
locus_tag=ECB_01511|gene=insE-3	309	144.156	5.18919	13.136
locus_tag=ECB_01526|gene=ECB_01526	150	33.3327	51	558.335
locus_tag=ECB_01527|gene=ECB_01527	525	345.187	99	104.659
locus_tag=ECB_01528|gene=ECB_01528	381	206.984	29	51.1277
locus_tag=ECB_01529|gene=ydfU	579	398.603	3	2.74648
locus_tag=ECB_01530|gene=ECB_01530	279	119.894	1	3.04367
locus_tag=ECB_01531|gene=rem	252	98.7997	4	14.7741
locus_tag=ECB_01532|gene=hokD	156	36.3887	719	7210.38
locus_tag=ECB_01533|gene=ECB_01533	90	10.6023	187	6436.33
locus_tag=ECB_01534|gene=ECB_01534	780	599.515	63	38.3474
locus_tag=ECB_01535|gene=ECB_01535	423	245.945	2	2.96748
locus_tag=ECB_01536|gene=ECB_01536	1020	839.439	8	3.47773
locus_tag=ECB_01537|gene=ydfX	462	283.595	0	0
locus_tag=ECB_01538|gene=dicC	231	83.9092	0	0
locus_tag=ECB_01539|gene=ECB_01539	408	232.031	42	66.0539
locus_tag=ECB_01540|gene=ECB_01540	207	67.0681	1	5.44101
locus_tag=ECB_01541|gene=ECB_01541	366	193.134	8	15.1157
locus_tag=ECB_01542|gene=ECB_01542	288	127	12	34.4803
locus_tag=ECB_01543|gene=dicB	189	55.5575	0	0
locus_tag=ECB_01544|gene=ydfD	192	57.3916	0	0
locus_tag=ECB_01545|gene=ydfE	2472	2291.44	60	9.55517
locus_tag=ECB_01546|gene=ECB_01546	252	98.7997	9	33.2416
locus_tag=ECB_01549|gene=rspB	1020	839.439	39	16.954
locus_tag=ECB_01550|gene=rspA	1215	1034.44	8	2.82215
locus_tag=ECB_01551|gene=ynfA	327	159.037	15	34.4182
locus_tag=ECB_01552|gene=ynfB	342	171.731	38	80.7476
locus_tag=ECB_01553|gene=speG	561	380.758	41	39.2944
locus_tag=ECB_01554|gene=ynfC	711	530.515	34	23.3871
locus_tag=ECB_01555|gene=ynfD	306	141.557	96	247.477
locus_tag=ECB_01556|gene=ynfE	2427	2246.44	32	5.19817
locus_tag=ECB_01557|gene=ynfF	2424	2243.44	29	4.71715
locus_tag=ECB_01558|gene=ynfG	618	437.563	4	3.33592
locus_tag=ECB_01559|gene=ynfH	855	674.515	65	35.1655
locus_tag=ECB_01560|gene=ynfI	615	434.563	49	41.1471
locus_tag=ECB_01561|gene=ynfJ	1257	1076.44	23	7.79711
locus_tag=ECB_01562|gene=bioD	696	515.515	39	27.607
locus_tag=ECB_01563|gene=mlc	1221	1040.44	91	31.9169
locus_tag=ECB_01564|gene=ynfL	894	713.515	22	11.2516
locus_tag=ECB_01565|gene=ynfM	1254	1073.44	30	10.1986
locus_tag=ECB_01566|gene=asr	309	144.156	530	1341.65
locus_tag=ECB_01567|gene=ydgD	822	641.515	694	394.774
locus_tag=ECB_01568|gene=ydgE	330	161.631	23	51.9277
locus_tag=ECB_01569|gene=ydgF	366	193.134	11	20.784
locus_tag=ECB_01570|gene=ydgG	1035	854.439	19	8.11462
locus_tag=ECB_01571|gene=pntB	1389	1208.44	349	105.389
locus_tag=ECB_01572|gene=pntA	1533	1352.44	204	55.0438
locus_tag=ECB_01573|gene=ydgH	945	764.439	99	47.2594
locus_tag=ECB_01574|gene=ydgI	1383	1202.44	37	11.2288
locus_tag=ECB_01575|gene=ydgB	723	542.515	43	28.9236
locus_tag=ECB_01576|gene=ydgC	336	166.546	33	72.306
locus_tag=ECB_01577|gene=rstA	729	548.515	66	43.9088
locus_tag=ECB_01578|gene=rstB	1302	1121.44	51	16.5955
locus_tag=ECB_01579|gene=tus	930	749.515	42	20.4486
locus_tag=ECB_01580|gene=fumC	1404	1223.44	710	211.773
locus_tag=ECB_01581|gene=fumA	1647	1466.44	1396	347.39
locus_tag=ECB_01582|gene=manA	1176	995.439	62	22.7286
locus_tag=ECB_01583|gene=ydgA	1509	1328.44	396	108.78
locus_tag=ECB_01584|gene=uidC	1266	1085.44	245	82.3676
locus_tag=ECB_01585|gene=uidB	1374	1193.44	770	235.443
locus_tag=ECB_01586|gene=uidA	1812	1631.44	3869	865.413
locus_tag=ECB_01587|gene=uidR	591	410.563	117	103.993
locus_tag=ECB_01588|gene=hdhA	768	587.515	46	28.5716
locus_tag=ECB_01589|gene=malI	1029	848.439	155	66.6663
locus_tag=ECB_01590|gene=malX	1593	1412.44	103	26.6111
locus_tag=ECB_01591|gene=malY	1173	992.439	71	26.1066
locus_tag=ECB_01592|gene=add	1002	821.439	627	278.54
locus_tag=ECB_01593|gene=ydgJ	1041	860.439	539	228.594
locus_tag=ECB_01594|gene=blr	126	21.8654	42	700.951
locus_tag=ECB_01595|gene=ydgT	216	73.1703	4	19.949
locus_tag=ECB_01596|gene=ydgK	441	263.252	37	51.2892
locus_tag=ECB_01597|gene=rnfA	582	401.603	5	4.54327
locus_tag=ECB_01598|gene=rnfB	579	398.603	11	10.0704
locus_tag=ECB_01599|gene=rnfC	2223	2042.44	34	6.07471
locus_tag=ECB_01600|gene=rnfD	1059	878.439	7	2.90792
locus_tag=ECB_01601|gene=rnfG	621	440.563	9	7.45471
locus_tag=ECB_01602|gene=rnfE	696	515.515	2	1.41574
locus_tag=ECB_01603|gene=nth	636	455.563	20	16.0206
locus_tag=ECB_01604|gene=ydgR	1503	1322.44	50	13.7972
locus_tag=ECB_01605|gene=gst	606	425.563	397	340.426
locus_tag=ECB_01606|gene=pdxY	864	683.515	52	27.762
locus_tag=ECB_01607|gene=tyrS	1275	1094.44	169	56.3496
locus_tag=ECB_01608|gene=pdxH	657	476.563	83	63.5556
locus_tag=ECB_01609|gene=ydhA	330	161.631	11	24.835
locus_tag=ECB_01610|gene=ydhH	1110	929.439	120	47.1146
locus_tag=ECB_01611|gene=slyB	468	289.365	936	1180.39
locus_tag=ECB_01612|gene=slyA	435	257.54	201	284.804
locus_tag=ECB_01613|gene=ydhI	237	88.1431	16	66.241
locus_tag=ECB_01614|gene=ydhJ	858	677.515	13	7.00197
locus_tag=ECB_01615|gene=ydhK	2013	1832.44	103	20.5118
locus_tag=ECB_01616|gene=sodC	522	342.29	450	479.749
locus_tag=ECB_01617|gene=ydhF	897	716.515	440	224.09
locus_tag=ECB_01618|gene=ydhL	240	90.3346	44	177.744
locus_tag=ECB_01619|gene=ydhM	516	336.358	3	3.25473
locus_tag=ECB_01620|gene=nemA	1098	917.439	38	15.1148
locus_tag=ECB_01621|gene=gloA	408	232.031	43	67.6266
locus_tag=ECB_01622|gene=rnt	648	467.563	15	11.707
locus_tag=ECB_01623|gene=lhr	4617	4436.44	226	18.5896
locus_tag=ECB_01624|gene=ydhD	348	176.986	248	511.338
locus_tag=ECB_01625|gene=ydhO	816	635.515	62	35.6009
locus_tag=ECB_01626|gene=sodB	582	401.603	189	171.735
locus_tag=ECB_01627_2|gene=ydhP	1167	986.439	46	17.017
locus_tag=ECB_01628|gene=ECB_01628	120	19.4035	65	1222.44
locus_tag=ECB_01629|gene=purR	1026	845.439	29	12.5173
locus_tag=ECB_01630|gene=ydhB	933	752.515	36	17.4575
locus_tag=ECB_01631|gene=ydhC	1212	1031.44	117	41.394
locus_tag=ECB_01632|gene=cfa	1149	968.439	1029	387.738
locus_tag=ECB_01633|gene=ribC	642	461.563	141	111.477
locus_tag=ECB_01634|gene=norM	1374	1193.44	101	30.8828
locus_tag=ECB_01635|gene=ydhQ	1257	1076.44	392	132.89
locus_tag=ECB_01636|gene=ydhR	306	141.557	157	404.729
locus_tag=ECB_01637|gene=ydhS	1605	1424.44	170	43.5512
locus_tag=ECB_01638|gene=ydhT	813	632.515	20	11.5386
locus_tag=ECB_01639|gene=ydhU	786	605.515	12	7.23189
locus_tag=ECB_01640|gene=ydhX	669	488.515	10	7.46995
locus_tag=ECB_01641|gene=ydhW	648	467.563	70	54.6329
locus_tag=ECB_00620_7|gene=insK-2	852	671.515	35.05	19.0471
locus_tag=ECB_00619_7|gene=insJ-2	522	342.29	33.619	35.8416
locus_tag=ECB_01644|gene=ydhZ	210	69.0397	57	301.281
locus_tag=ECB_01645|gene=pykF	1413	1232.44	938	277.736
locus_tag=ECB_01646|gene=lpp	237	88.1431	8572	35488.6
locus_tag=ECB_01647|gene=ynhG	1005	824.439	814	360.298
locus_tag=ECB_01648|gene=sufE	417	240.412	80	121.431
locus_tag=ECB_01649|gene=sufS	1221	1040.44	360	126.265
locus_tag=ECB_01650|gene=sufD	1272	1091.44	334	111.672
locus_tag=ECB_01651|gene=sufC	747	566.515	301	193.888
locus_tag=ECB_01652|gene=sufB	1488	1307.44	535	149.323
locus_tag=ECB_01653|gene=sufA	369	195.933	201	374.354
locus_tag=ECB_01654|gene=ydiH	270	112.975	208	671.858
locus_tag=ECB_01655|gene=ydiI	411	234.724	41	63.7415
locus_tag=ECB_01656|gene=ydiJ	3057	2876.44	66	8.37306
locus_tag=ECB_01657|gene=ydiK	1113	932.439	207	81.0113
locus_tag=ECB_01658|gene=ydiL	357	185.028	7	13.8056
locus_tag=ECB_01660|gene=ydiN	1266	1085.44	2	0.672388
locus_tag=ECB_01661|gene=ydiB	867	686.515	6	3.18931
locus_tag=ECB_01662|gene=aroD	759	578.515	73	46.0473
locus_tag=ECB_01663|gene=ydiF	1596	1415.44	6	1.54688
locus_tag=ECB_01664|gene=ydiO	1152	971.439	6	2.25388
locus_tag=ECB_01665|gene=ydiP	912	731.515	20	9.97706
locus_tag=ECB_01666|gene=ydiQ	765	584.515	7	4.37017
locus_tag=ECB_01667|gene=ydiR	939	758.439	7	3.36801
locus_tag=ECB_01668|gene=ydiS	1290	1109.44	12	3.94706
locus_tag=ECB_01669|gene=ydiT	294	131.758	4	11.0784
locus_tag=ECB_01670|gene=ydiD	1701	1520.44	12	2.8801
locus_tag=ECB_01671|gene=ppsA	2379	2198.44	1965	326.17
locus_tag=ECB_01672|gene=ydiA	834	653.515	104	58.0729
locus_tag=ECB_01673|gene=aroH	1047	866.439	163	68.6507
locus_tag=ECB_01674|gene=ydiE	192	57.3916	19	120.809
locus_tag=ECB_01675|gene=ydiU	1437	1256.44	153	44.4371
locus_tag=ECB_01676|gene=ydiV	543	362.906	25	25.1386
locus_tag=ECB_01677|gene=nlpC	465	286.481	235	299.342
locus_tag=ECB_01678|gene=btuD	750	569.515	79	50.6195
locus_tag=ECB_01679|gene=btuE	552	371.833	136	133.471
locus_tag=ECB_01680|gene=btuC	981	800.439	27	12.3092
locus_tag=ECB_01681|gene=himA	300	136.553	2468	6595.36
locus_tag=ECB_01682|gene=pheT	2388	2207.44	1684	278.387
locus_tag=ECB_01683|gene=pheS	984	803.439	152	69.0377
locus_tag=ECB_00620_8|gene=insK-2	852	671.515	35.05	19.0471
locus_tag=ECB_00619_8|gene=insJ-2	522	342.29	33.619	35.8416
locus_tag=ECB_01684|gene=pheM	45	12.2	6	179.468
locus_tag=ECB_01685|gene=rplT	357	185.028	2077	4096.32
locus_tag=ECB_01686|gene=rpmI	198	61.2608	996	5932.97
locus_tag=ECB_01687|gene=infC	435	257.54	2180	3088.92
locus_tag=ECB_01688|gene=thrS	1929	1748.44	1008	210.381
locus_tag=ECB_01690|gene=ECB_01690	123	20.7403	0	0
locus_tag=ECB_01691|gene=ydiY	759	578.515	11	6.93863
locus_tag=ECB_01692|gene=pfkB	930	749.515	296	144.114
locus_tag=ECB_01693|gene=ydiZ	291	129.334	166	468.373
locus_tag=ECB_01694|gene=yniA	861	680.515	1383	741.618
locus_tag=ECB_01695|gene=yniB	537	356.942	854	873.084
locus_tag=ECB_01696|gene=yniC	669	488.515	44	32.8678
locus_tag=ECB_01697|gene=ydjM	591	410.563	6	5.33295
locus_tag=ECB_01698|gene=ydjN	1392	1211.44	161	48.4976
locus_tag=ECB_01699|gene=ydjO	795	614.515	4	2.37533
locus_tag=ECB_01700|gene=cedA	264	108.214	6	20.2332
locus_tag=ECB_01701|gene=katE	2262	2081.44	328	57.505
locus_tag=ECB_01702|gene=ydjC	750	569.515	35	22.4263
locus_tag=ECB_01703|gene=celF	1353	1172.44	17	5.2912
locus_tag=ECB_01704|gene=celD	843	662.515	14	7.71131
locus_tag=ECB_01705|gene=celC	351	179.708	15	30.4592
locus_tag=ECB_01706|gene=celB	1359	1178.44	69	21.3667
locus_tag=ECB_01707|gene=celA	321	153.966	77	182.499
locus_tag=ECB_01708|gene=osmE	339	169.212	163	351.521
locus_tag=ECB_01709|gene=nadE	828	647.515	76	42.8311
locus_tag=ECB_01710|gene=ydjQ	888	707.515	19	9.79972
locus_tag=ECB_01711|gene=ydjR	576	395.603	13	11.9916
locus_tag=ECB_01712|gene=spy	486	306.976	26	30.9075
locus_tag=ECB_01713|gene=astE	969	788.439	176	81.4592
locus_tag=ECB_01714|gene=astB	1344	1163.44	574	180.038
locus_tag=ECB_01715|gene=astD	1479	1298.44	857	240.855
locus_tag=ECB_01716|gene=astA	1035	854.439	367	156.74
locus_tag=ECB_01717|gene=astC	1221	1040.44	695	243.761
locus_tag=ECB_01718|gene=xthA	807	626.515	50	29.1229
locus_tag=ECB_01719|gene=ydjX	711	530.515	19	13.0693
locus_tag=ECB_01721|gene=ydjZ	708	527.515	22	15.2189
locus_tag=ECB_01722|gene=ynjA	549	368.833	14	13.8514
locus_tag=ECB_01723|gene=ynjB	1167	986.439	15	5.54902
locus_tag=ECB_01724|gene=ynjC	1491	1310.44	9	2.50623
locus_tag=ECB_01725|gene=ynjD	654	473.563	13	10.0176
locus_tag=ECB_01726|gene=ynjE	1308	1127.44	48	15.5362
locus_tag=ECB_01727|gene=ynjF	621	440.563	37	30.6471
locus_tag=ECB_01728|gene=nudG	408	232.031	6	9.43627
locus_tag=ECB_01729|gene=ynjH	273	115.387	9	28.463
locus_tag=ECB_01730|gene=gdhA	1344	1163.44	166	52.0667
locus_tag=ECB_01731|gene=ynjI	1041	860.439	16	6.78571
locus_tag=ECB_01732|gene=topB	1962	1781.44	86	17.6166
locus_tag=ECB_01733|gene=selD	1044	863.439	250	105.658
locus_tag=ECB_01734|gene=ydjA	552	371.833	95	93.2334
locus_tag=ECB_01735|gene=sppA	1857	1676.44	140	30.4744
locus_tag=ECB_01736|gene=ansA	1017	836.439	33	14.3971
locus_tag=ECB_01737|gene=pncA	642	461.563	39	30.834
locus_tag=ECB_01738|gene=ydjE	1359	1178.44	20	6.19325
locus_tag=ECB_01739|gene=ydjF	759	578.515	24	15.1388
locus_tag=ECB_01740|gene=ydjG	981	800.439	10	4.55898
locus_tag=ECB_01741|gene=ydjH	948	767.439	4	1.902
locus_tag=ECB_01742|gene=ydjI	837	656.515	1	0.555842
locus_tag=ECB_01743|gene=ydjJ	1044	863.439	3	1.2679
locus_tag=ECB_01744|gene=ydjK	1380	1199.44	6	1.82544
locus_tag=ECB_01745|gene=ydjL	1077	896.439	15	6.10613
locus_tag=ECB_01746|gene=yeaC	273	115.387	91	287.793
locus_tag=ECB_01747|gene=yeaA	414	237.533	200	307.257
locus_tag=ECB_01748|gene=gapA	996	815.439	1152	515.533
locus_tag=ECB_01749|gene=yeaD	885	704.515	45	23.3087
locus_tag=ECB_01750|gene=yeaE	855	674.515	45	24.3454
locus_tag=ECB_01751|gene=mipA	747	566.515	52	33.4956
locus_tag=ECB_01752|gene=yeaG	1809	1628.44	364	81.5691
locus_tag=ECB_01753|gene=yeaH	1284	1103.44	22	7.27562
locus_tag=ECB_01754|gene=yeaI	1476	1295.44	19	5.3522
locus_tag=ECB_01755|gene=yeaJ	1491	1310.44	58	16.1513
locus_tag=ECB_01756|gene=yeaK	504	324.69	41	46.0799
locus_tag=ECB_01757|gene=ECB_01757	105	14.0412	3	77.9674
locus_tag=ECB_01758|gene=yeaL	447	269.038	20	27.1277
locus_tag=ECB_01759|gene=yeaM	822	641.515	19	10.8079
locus_tag=ECB_01760|gene=yeaN	1182	1001.44	16	5.8303
locus_tag=ECB_01761|gene=yeaO	348	176.986	31	63.9173
locus_tag=ECB_01762|gene=yoaF	255	101.09	35	126.344
locus_tag=ECB_01763|gene=yeaP	1026	845.439	145	62.5866
locus_tag=ECB_01764|gene=yeaQ	249	96.6869	484	1826.73
locus_tag=ECB_01765|gene=yoaG	183	51.779	2	14.0952
locus_tag=ECB_01766|gene=yeaR	225	79.3971	3	13.7883
locus_tag=ECB_01767|gene=insL-4	1113	932.439	78.7143	30.8055
locus_tag=ECB_01768|gene=yeaS	639	458.563	86	68.4377
locus_tag=ECB_01769|gene=yeaT	924	743.515	116	56.933
locus_tag=ECB_01770|gene=yeaU	1086	905.439	20	8.06058
locus_tag=ECB_01771|gene=yeaV	1446	1265.44	15	4.32559
locus_tag=ECB_01772|gene=yeaW	1125	944.439	5	1.93193
locus_tag=ECB_01773|gene=yeaX	966	785.439	7	3.25223
locus_tag=ECB_01774|gene=rnd	1128	947.439	27	10.3994
locus_tag=ECB_01775|gene=fadD	1686	1505.44	1649	399.717
locus_tag=ECB_01776|gene=yeaY	582	401.603	255	231.707
locus_tag=ECB_01777|gene=yeaZ	696	515.515	21	14.8653
locus_tag=ECB_01778|gene=yoaA	1911	1730.44	57	12.0203
locus_tag=ECB_01779|gene=yoaB	345	174.424	10	20.9213
locus_tag=ECB_01780|gene=yoaC	360	187.625	157	305.355
locus_tag=ECB_01781|gene=yoaH	180	49.8073	62	454.249
locus_tag=ECB_01782|gene=pabB	1362	1181.44	38	11.7373
locus_tag=ECB_01783|gene=yeaB	579	398.603	17	15.5634
locus_tag=ECB_01784|gene=sdaA	1365	1184.44	948	292.073
locus_tag=ECB_01785|gene=yoaD	1599	1418.44	46	11.8343
locus_tag=ECB_01786|gene=yoaE	1557	1376.44	102	27.042
locus_tag=ECB_01787|gene=manX	972	791.439	675	311.23
locus_tag=ECB_01788|gene=manY	801	620.515	561	329.918
locus_tag=ECB_01789|gene=manZ	861	680.515	1120	600.587
locus_tag=ECB_01790|gene=yobD	459	280.651	19	24.7048
locus_tag=ECB_01791|gene=yebN	567	386.681	3	2.83116
locus_tag=ECB_01792|gene=rrmA	810	629.515	54	31.3028
locus_tag=ECB_01793|gene=cspC	210	69.0397	1211	6400.9
locus_tag=ECB_01794|gene=yobF	144	30.4502	724	8676.48
locus_tag=ECB_01795|gene=yebO	288	127	170	488.472
locus_tag=ECB_01796|gene=yobG	144	30.4502	122	1462.06
locus_tag=ECB_01797|gene=ECB_01797	240	90.3346	20	80.7926
locus_tag=ECB_01798|gene=kdgR	792	611.515	126	75.1898
locus_tag=ECB_01799|gene=yebQ	1374	1193.44	15	4.58655
locus_tag=ECB_01800|gene=htpX	882	701.515	282	146.692
locus_tag=ECB_01801|gene=prc	2049	1868.44	183	35.7411
locus_tag=ECB_01802|gene=proQ	699	518.515	225	158.35
locus_tag=ECB_01803|gene=yebR	552	371.833	159	156.043
locus_tag=ECB_01804|gene=yebS	1284	1103.44	338	111.78
locus_tag=ECB_01805|gene=yebT	2634	2453.44	234	34.8046
locus_tag=ECB_01806|gene=yebU	1440	1259.44	32	9.27189
locus_tag=ECB_01807|gene=yebV	237	88.1431	3872	16030.3
locus_tag=ECB_01808|gene=yebW	192	57.3916	69	438.729
locus_tag=ECB_01809|gene=pphA	657	476.563	171	130.94
locus_tag=ECB_01810|gene=yebY	342	171.731	54	114.747
locus_tag=ECB_01811|gene=yebZ	873	692.515	66	34.7785
locus_tag=ECB_01812|gene=yobA	375	201.486	91	164.814
locus_tag=ECB_01813|gene=holE	231	83.9092	25	108.724
locus_tag=ECB_01814|gene=yobB	657	476.563	57	43.6466
locus_tag=ECB_01815|gene=exoX	663	482.515	49	37.0579
locus_tag=ECB_01816|gene=ptrB	2061	1880.44	115	22.3169
locus_tag=ECB_01817|gene=yebE	660	479.515	100	76.1016
locus_tag=ECB_01818|gene=yebF	369	195.933	126	234.67
locus_tag=ECB_01819|gene=yebG	291	129.334	98	276.509
locus_tag=ECB_01820|gene=purT	1179	998.439	8	2.92391
locus_tag=ECB_01821|gene=eda	642	461.563	61	48.2275
locus_tag=ECB_01822|gene=edd	1812	1631.44	19	4.2499
locus_tag=ECB_01823|gene=zwf	1476	1295.44	129	36.3386
locus_tag=ECB_01824|gene=yebK	870	689.515	156	82.5613
locus_tag=ECB_01825|gene=pykA	1443	1262.44	580	167.654
locus_tag=ECB_01826|gene=msbB	972	791.439	86	39.653
locus_tag=ECB_01827|gene=yebA	1260	1079.44	371	125.421
locus_tag=ECB_01828|gene=znuA	933	752.515	181	87.7726
locus_tag=ECB_01829|gene=znuC	756	575.515	100	63.4073
locus_tag=ECB_01830|gene=znuB	786	605.515	173	104.26
locus_tag=ECB_01831|gene=ruvB	1011	830.439	163	71.6268
locus_tag=ECB_01832|gene=ruvA	612	431.563	66	55.8079
locus_tag=ECB_01833|gene=yebB	603	422.563	11	9.49942
locus_tag=ECB_01834|gene=ruvC	522	342.29	37	39.446
locus_tag=ECB_01835|gene=yebC	741	560.515	119	77.4739
locus_tag=ECB_01836|gene=ntpA	453	274.791	48	63.7432
locus_tag=ECB_01837|gene=aspS	1773	1592.44	303	69.4345
locus_tag=ECB_01838|gene=yecD	567	386.681	11	10.3809
locus_tag=ECB_01839|gene=yecE	819	638.515	27	15.4308
locus_tag=ECB_01840|gene=yecN	396	220.786	153	252.88
locus_tag=ECB_01841|gene=yecO	744	563.515	41	26.5506
locus_tag=ECB_01842|gene=yecP	972	791.439	48	22.1319
locus_tag=ECB_01843|gene=torZ	2430	2249.44	15	2.43339
locus_tag=ECB_01844|gene=torY	1101	920.439	6	2.37877
locus_tag=ECB_01845|gene=cutC	441	263.252	890	1233.71
locus_tag=ECB_01846|gene=yecM	567	386.681	47	44.3548
locus_tag=ECB_01847|gene=argS	1734	1553.44	162	38.0554
locus_tag=ECB_01848|gene=yecT	489	309.946	9	10.5963
locus_tag=ECB_01849|gene=flhE	369	195.933	5	9.3123
locus_tag=ECB_01850|gene=flhA	2079	1898.44	38	7.30437
locus_tag=ECB_01851|gene=flhB	1149	968.439	3	1.13043
locus_tag=ECB_01852|gene=cheZ	645	464.563	7	5.49857
locus_tag=ECB_01853|gene=cheY	390	215.273	2	3.39028
locus_tag=ECB_01854|gene=cheB	1050	869.439	1	0.419717
locus_tag=ECB_01855|gene=cheR	861	680.515	5	2.68119
locus_tag=ECB_01856|gene=tap	1602	1421.44	13	3.33742
locus_tag=ECB_01857|gene=tar	1662	1481.44	8	1.97061
locus_tag=ECB_01858|gene=cheW	504	324.69	10	11.239
locus_tag=ECB_01859|gene=cheA	1965	1784.44	8	1.636
locus_tag=ECB_01860|gene=motB	927	746.515	2	0.977658
locus_tag=ECB_01861|gene=motA	888	707.515	1	0.515775
locus_tag=ECB_01862|gene=flhC	579	398.603	119	108.944
locus_tag=ECB_01863|gene=flhD	360	187.625	61	118.641
locus_tag=ECB_01864|gene=yecG	429	251.694	79	114.538
locus_tag=ECB_01865|gene=otsA	1425	1244.44	347	101.754
locus_tag=ECB_01866|gene=otsB	801	620.515	251	147.61
locus_tag=ECB_01867|gene=araH	990	809.439	208	93.7723
locus_tag=ECB_01868|gene=araG	1515	1334.44	152	41.5662
locus_tag=ECB_01869|gene=araF	990	809.439	211	95.1248
locus_tag=ECB_01870|gene=yecI	504	324.69	85	95.5314
locus_tag=ECB_01871|gene=yecJ	252	98.7997	12	44.3222
locus_tag=ECB_01872|gene=yecR	324	156.488	10	23.3193
locus_tag=ECB_01873|gene=ftn	498	318.819	13	14.8797
locus_tag=ECB_01874|gene=yecH	240	90.3346	141	569.588
locus_tag=ECB_01875|gene=tyrP	1212	1031.44	38	13.4442
locus_tag=ECB_01876|gene=yecA	666	485.515	165	124.016
locus_tag=ECB_01877|gene=pgsA	549	368.833	115	113.779
locus_tag=ECB_01878|gene=uvrC	1767	1586.44	76	17.4818
locus_tag=ECB_01879|gene=uvrY	510	330.591	86	94.93
locus_tag=ECB_01880|gene=insA-13	276	117.606	9.10896	28.2642
locus_tag=ECB_01881|gene=insB-13	504	324.69	26.1854	29.4297
locus_tag=ECB_01882|gene=yedU	660	479.515	10	7.61016
locus_tag=ECB_01883|gene=yedV	1359	1178.44	73	22.6054
locus_tag=ECB_01884|gene=yedW	672	491.515	86	63.8495
locus_tag=ECB_01885|gene=yedX	414	237.533	18	27.6531
locus_tag=ECB_01886|gene=yedY	1005	824.439	61	27.0002
locus_tag=ECB_01887|gene=yedZ	636	455.563	27	21.6278
locus_tag=ECB_01888|gene=yodA	651	470.563	11	8.53043
locus_tag=ECB_01889|gene=yodB	531	351.048	2	2.07902
locus_tag=ECB_01890|gene=yeeI	798	617.515	709	418.981
locus_tag=ECB_01891|gene=yeeJ	7152	6971.44	172	9.0033
locus_tag=ECB_01893|gene=shiA	1317	1136.44	92	29.5418
locus_tag=ECB_01894|gene=amn	1455	1274.44	233	66.7164
locus_tag=ECB_01895|gene=yeeN	717	536.515	13	8.84214
locus_tag=ECB_01896|gene=yeeO	1644	1463.44	131	32.6657
locus_tag=ECB_01897|gene=cbl	951	770.439	15	7.10475
locus_tag=ECB_01898|gene=nac	918	737.515	14	6.92712
locus_tag=ECB_01899|gene=erfK	933	752.515	211	102.321
locus_tag=ECB_01900|gene=cobT	1080	899.439	36	14.6058
locus_tag=ECB_01901|gene=cobS	744	563.515	14	9.06605
locus_tag=ECB_01902|gene=cobU	546	365.87	31	30.9194
locus_tag=ECB_01904|gene=insD	906	725.515	17	8.55063
locus_tag=ECB_01906|gene=ECB_01906	408	232.031	6	9.43627
locus_tag=ECB_01907|gene=ECB_01907	435	257.54	0	0
locus_tag=ECB_01908|gene=ECB_01908	411	234.724	6	9.32803
locus_tag=ECB_01909|gene=yoeD	159	37.9014	8	77.0247
locus_tag=ECB_01910|gene=yeeX	396	220.786	563	930.534
locus_tag=ECB_01911|gene=yeeA	1059	878.439	104	43.2033
locus_tag=ECB_01912|gene=sbmC	474	295.248	395	488.209
locus_tag=ECB_01913|gene=dacD	1167	986.439	46	17.017
locus_tag=ECB_01914|gene=sbcB	1428	1247.44	101	29.5459
locus_tag=ECB_01915|gene=yeeD	228	81.7328	8	35.7182
locus_tag=ECB_01916|gene=yeeE	1059	878.439	22	9.13917
locus_tag=ECB_01917|gene=yeeF	1359	1178.44	21	6.50291
locus_tag=ECB_01918|gene=yeeY	930	749.515	229	111.494
locus_tag=ECB_01919|gene=yeeZ	825	644.515	466	263.845
locus_tag=ECB_01920|gene=hisL	51	14.1429	1	25.8023
locus_tag=ECB_01921|gene=hisG	900	719.515	30	15.2152
locus_tag=ECB_01922|gene=hisD	1242	1061.44	61	20.9715
locus_tag=ECB_01923|gene=hisC	1071	890.439	26	10.6553
locus_tag=ECB_01924|gene=hisB	1068	887.439	63	25.9058
locus_tag=ECB_01925|gene=hisH	591	410.563	12	10.6659
locus_tag=ECB_01926|gene=hisA	738	557.515	30	19.6363
locus_tag=ECB_01927|gene=hisF	777	596.515	29	17.7408
locus_tag=ECB_01928|gene=hisI	612	431.563	41	34.6686
locus_tag=ECB_01929|gene=wzzB	984	803.439	390	177.136
locus_tag=ECB_01930|gene=ugd	1167	986.439	31	11.468
locus_tag=ECB_01931|gene=gnd	1407	1226.44	488	145.201
locus_tag=ECB_01955|gene=cpsB	1437	1256.44	2	0.580877
locus_tag=ECB_01956|gene=wcaI	1224	1043.44	4	1.39891
locus_tag=ECB_01957|gene=wcaH	480	301.068	0	0
locus_tag=ECB_01958|gene=wcaG	966	785.439	1	0.464604
locus_tag=ECB_01959|gene=gmd	1122	941.439	6	2.3257
locus_tag=ECB_01960|gene=wcaF	549	368.833	1	0.989386
locus_tag=ECB_01961|gene=wcaE	747	566.515	0	0
locus_tag=ECB_01962|gene=wcaD	1218	1037.44	7	2.46224
locus_tag=ECB_01963|gene=wcaC	1218	1037.44	6	2.11049
locus_tag=ECB_01964|gene=wcaB	489	309.946	1	1.17736
locus_tag=ECB_01965|gene=wcaA	840	659.515	6	3.31988
locus_tag=ECB_01966|gene=wzc	2163	1982.44	4	0.736302
locus_tag=ECB_01967|gene=wzb	444	266.145	2	2.74225
locus_tag=ECB_01968|gene=wza	1140	959.439	7	2.66242
locus_tag=ECB_01969|gene=yegH	1584	1403.44	134	34.8423
locus_tag=ECB_01970|gene=asmA	1854	1673.44	160	34.8904
locus_tag=ECB_01971|gene=dcd	582	401.603	155	140.841
locus_tag=ECB_01972|gene=udk	642	461.563	26	20.556
locus_tag=ECB_01973|gene=yegE	3306	3125.44	317	37.0121
locus_tag=ECB_01974|gene=alkA	849	668.515	73	39.8481
locus_tag=ECB_01975|gene=yegD	1353	1172.44	15	4.66871
locus_tag=ECB_01976|gene=yegI	1941	1760.44	32	6.63322
locus_tag=ECB_01977|gene=yegK	762	581.515	7	4.39271
locus_tag=ECB_01978|gene=yegL	660	479.515	9	6.84914
locus_tag=ECB_00620_9|gene=insK-2	852	671.515	35.05	19.0471
locus_tag=ECB_00619_9|gene=insJ-2	522	342.29	33.619	35.8416
locus_tag=ECB_02014|gene=yegR	318	151.601	1	2.4071
locus_tag=ECB_02015|gene=yegS	900	719.515	75	38.0379
locus_tag=ECB_02016|gene=gatR	774	593.515	38	23.364
locus_tag=ECB_02017|gene=gatD	1041	860.439	11	4.66518
locus_tag=ECB_02018|gene=gatC	1356	1175.44	16	4.96724
locus_tag=ECB_02019|gene=gatB	285	124.589	0	0
locus_tag=ECB_02020|gene=gatA	453	274.791	6	7.9679
locus_tag=ECB_02022|gene=insA-15	276	117.606	9.10896	28.2642
locus_tag=ECB_02023|gene=insB-15	504	324.69	3.989	4.48324
locus_tag=ECB_02024|gene=gatY	855	674.515	5	2.70504
locus_tag=ECB_02025|gene=fbaB	1053	872.439	259	108.333
locus_tag=ECB_02026|gene=yegT	1278	1097.44	36	11.9706
locus_tag=ECB_02027|gene=yegU	1005	824.439	22	9.73777
locus_tag=ECB_02028|gene=yegV	966	785.439	11	5.11065
locus_tag=ECB_02029|gene=yegW	747	566.515	10	6.44146
locus_tag=ECB_02030|gene=yegX	819	638.515	18	10.2872
locus_tag=ECB_02031|gene=thiD	801	620.515	144	84.6849
locus_tag=ECB_02032|gene=thiM	789	608.515	455	272.857
locus_tag=ECB_02033|gene=ECB_02033	246	94.5511	49	189.115
locus_tag=ECB_02034|gene=ECB_02034	432	254.618	34	48.7288
locus_tag=ECB_02035|gene=ECB_02035	666	485.515	78	58.6256
locus_tag=ECB_02036|gene=ECB_02036	264	108.214	18	60.6996
locus_tag=ECB_02037|gene=ECB_02037	252	98.7997	24	88.6444
locus_tag=ECB_02038|gene=ECB_02038	399	223.56	8	13.0584
locus_tag=ECB_02039|gene=ECB_02039	192	57.3916	6	38.1503
locus_tag=ECB_02040|gene=insB-16	504	324.69	20.8564	23.4404
locus_tag=ECB_02041|gene=insA-16	276	117.606	17.328	53.767
locus_tag=ECB_02042|gene=yehE	189	55.5575	32	210.185
locus_tag=ECB_02043|gene=mrp	1110	929.439	139	54.5745
locus_tag=ECB_02044|gene=metG	2034	1853.44	205	40.3619
locus_tag=ECB_02045|gene=molR	3795	3614.44	47	4.74518
locus_tag=ECB_02046|gene=yehI	3633	3452.44	46	4.86214
locus_tag=ECB_02047|gene=yehK	318	151.601	1	2.4071
locus_tag=ECB_02048|gene=yehL	1089	908.439	9	3.61528
locus_tag=ECB_02049|gene=yehM	2280	2099.44	16	2.78107
locus_tag=ECB_02050|gene=yehP	1137	956.439	7	2.67077
locus_tag=ECB_02051|gene=yehQ	2001	1820.44	22	4.41004
locus_tag=ECB_02052|gene=yehR	462	283.595	6	7.72056
locus_tag=ECB_02053|gene=yehS	471	292.336	45	56.1728
locus_tag=ECB_02054|gene=yehT	720	539.515	56	37.8774
locus_tag=ECB_02055|gene=yehU	1686	1505.44	84	20.3616
locus_tag=ECB_02056|gene=yehV	732	551.515	427	282.531
locus_tag=ECB_02057|gene=ECB_02057	108	14.7136	4	99.2058
locus_tag=ECB_02058|gene=yehW	732	551.515	29	19.1883
locus_tag=ECB_02059|gene=yehX	927	746.515	30	14.6649
locus_tag=ECB_02060|gene=yehY	1158	977.439	54	20.1604
locus_tag=ECB_02061|gene=yehZ	918	737.515	159	78.6723
locus_tag=ECB_02062|gene=bglX	2298	2117.44	57	9.82335
locus_tag=ECB_02063|gene=dld	1716	1535.44	267	63.4562
locus_tag=ECB_02064|gene=pbpG	933	752.515	64	31.0356
locus_tag=ECB_02065|gene=yohC	588	407.603	1963	1757.43
locus_tag=ECB_02066|gene=yohD	579	398.603	109	99.7886
locus_tag=ECB_02067|gene=yohF	762	581.515	218	136.802
locus_tag=ECB_02068|gene=yohGH	1365	1184.44	6	1.84856
locus_tag=ECB_02069|gene=yohI	948	767.439	18	8.55902
locus_tag=ECB_02070|gene=yohJ	399	223.56	43	70.189
locus_tag=ECB_02071|gene=yohK	696	515.515	71	50.2589
locus_tag=ECB_02072|gene=cdd	885	704.515	97	50.2432
locus_tag=ECB_02073|gene=sanA	720	539.515	19	12.8513
locus_tag=ECB_02074|gene=yeiS	240	90.3346	19	76.753
locus_tag=ECB_02075|gene=yeiT	1239	1058.44	22	7.58494
locus_tag=ECB_02076|gene=yeiA	1236	1055.44	39	13.4843
locus_tag=ECB_02077|gene=mglC	1011	830.439	771	338.799
locus_tag=ECB_02078|gene=mglA	1521	1340.44	1235	336.214
locus_tag=ECB_02079|gene=mglB	999	818.439	4203	1874
locus_tag=ECB_02080|gene=galS	1041	860.439	135	57.2544
locus_tag=ECB_02081|gene=yeiB	1158	977.439	52	19.4137
locus_tag=ECB_02082|gene=folE	669	488.515	322	240.532
locus_tag=ECB_02083|gene=yeiG	837	656.515	82	45.579
locus_tag=ECB_02084|gene=cirA	1992	1811.44	77	15.5118
locus_tag=ECB_02085|gene=lysP	1470	1289.44	149	42.1678
locus_tag=ECB_02086|gene=yeiE	882	701.515	120	62.4223
locus_tag=ECB_02087|gene=yeiH	1050	869.439	41	17.2084
locus_tag=ECB_02088|gene=nfo	858	677.515	43	23.1604
locus_tag=ECB_02089|gene=yeiI	1089	908.439	33	13.256
locus_tag=ECB_02090|gene=yeiJ	1251	1070.44	31	10.5681
locus_tag=ECB_02091|gene=rihB	942	761.439	1	0.479248
locus_tag=ECB_02092|gene=yeiL	660	479.515	19	14.4593
[truncated: 2,104 more rows]
