# Supplementary material for: Genomic and phenotypic evolution of Escherichia coli in a novel citrate-only resource environment
Source: eLife. 2020 May 29;9:e55414. doi: 10.7554/eLife.55414 (PMC7299349; doi:10.7554/eLife.55414)
Supplement: Figure 14—source data 1. [file elife-55414-fig14-data1.zip › CZB151_2/abundance.tsv]

target_id	length	eff_length	est_counts	tpm
locus_tag=ECB_00001|gene=thrL	66	10.449	233	8682.9
locus_tag=ECB_00002|gene=thrA	2463	2279.75	337	57.5607
locus_tag=ECB_00003|gene=thrB	933	749.746	160	83.0976
locus_tag=ECB_00004|gene=thrC	1287	1103.75	249	87.8442
locus_tag=ECB_00005|gene=yaaX	297	131.835	43	127.005
locus_tag=ECB_00006|gene=yaaA	777	593.819	49	32.1311
locus_tag=ECB_00007|gene=yaaJ	1431	1247.75	33	10.2984
locus_tag=ECB_00008|gene=talB	954	770.746	636	321.313
locus_tag=ECB_00009|gene=mogA	588	405.677	103	98.8644
locus_tag=ECB_00010|gene=yaaH	567	384.834	280	283.314
locus_tag=ECB_00011|gene=yaaW	714	530.984	8	5.86667
locus_tag=ECB_00012|gene=htgA	486	305.057	0	0
locus_tag=ECB_00013|gene=yaaI	405	227.26	5	8.56701
locus_tag=ECB_00014|gene=dnaK	1917	1733.75	285	64.0092
locus_tag=ECB_00015|gene=dnaJ	1131	947.746	62	25.4731
locus_tag=ECB_00016_1|gene=insL-1	1113	929.746	72	30.1544
locus_tag=ECB_00017|gene=mokC	210	68.2521	6	34.2309
locus_tag=ECB_00619_1|gene=insJ-2	522	340.445	32.9524	37.6897
locus_tag=ECB_00620_1|gene=insK-2	852	668.819	37.75	21.9782
locus_tag=ECB_00018|gene=nhaA	1167	983.746	656	259.659
locus_tag=ECB_00019|gene=nhaR	906	722.819	32	17.2387
locus_tag=ECB_00020|gene=ECB_00020	960	776.746	4	2.00523
locus_tag=ECB_00021|gene=ECB_00021	1146	962.746	0	0
locus_tag=ECB_00022|gene=ECB_00022	705	521.984	1	0.745978
locus_tag=ECB_00023|gene=insA-1	276	115.711	13.3221	44.8311
locus_tag=ECB_00024|gene=insB-1	504	322.712	24.3287	29.3554
locus_tag=ECB_00025|gene=ECB_00025	351	178.308	0	0
locus_tag=ECB_00026|gene=ECB_00026	165	41.2732	9	84.9096
locus_tag=ECB_00027|gene=rpsT	264	106.778	326	1188.83
locus_tag=ECB_00028|gene=yaaY	219	74.6508	20	104.323
locus_tag=ECB_00029|gene=ribF	942	758.746	252	129.326
locus_tag=ECB_00030|gene=ileS	2817	2633.75	683	100.979
locus_tag=ECB_00031|gene=lspA	495	313.839	81	100.499
locus_tag=ECB_00032|gene=fkpB	450	270.087	44	63.4355
locus_tag=ECB_00033|gene=ispH	951	767.746	66	33.4741
locus_tag=ECB_00034|gene=rihC	915	731.746	15	7.98203
locus_tag=ECB_00035|gene=dapB	822	638.819	46	28.039
locus_tag=ECB_00036|gene=carA	1149	965.746	1005	405.215
locus_tag=ECB_00037|gene=carB	3222	3038.75	64	8.20103
locus_tag=ECB_00038|gene=caiF	396	218.804	10	17.7962
locus_tag=ECB_00039|gene=caiE	591	408.636	0	0
locus_tag=ECB_00040|gene=caiD	894	710.819	0	0
locus_tag=ECB_00041|gene=caiC	1569	1385.75	19	5.33891
locus_tag=ECB_00043|gene=caiA	1143	959.746	14	5.68008
locus_tag=ECB_00044|gene=caiT	1515	1331.75	3	0.877168
locus_tag=ECB_00045|gene=fixA	771	587.819	2	1.32486
locus_tag=ECB_00046|gene=fixB	942	758.746	5	2.566
locus_tag=ECB_00047|gene=fixC	1287	1103.75	3	1.05836
locus_tag=ECB_00048|gene=fixX	288	124.81	0	0
locus_tag=ECB_00049|gene=yaaU	1332	1148.75	11	3.72865
locus_tag=ECB_00050|gene=yabF	531	349.274	22	24.5267
locus_tag=ECB_00051|gene=kefC	1863	1679.75	72	16.6906
locus_tag=ECB_00052|gene=folA	480	299.209	69	89.7961
locus_tag=ECB_00053|gene=apaH	843	659.819	117	69.0469
locus_tag=ECB_00054|gene=apaG	378	202.297	79	152.062
locus_tag=ECB_00055|gene=ksgA	822	638.819	210	128.004
locus_tag=ECB_00056|gene=pdxA	990	806.746	50	24.1333
locus_tag=ECB_00057|gene=surA	1287	1103.75	317	111.834
locus_tag=ECB_00058|gene=imp	2355	2171.75	602	107.937
locus_tag=ECB_00059|gene=djlA	816	632.819	71	43.688
locus_tag=ECB_00060|gene=rluA	660	477.275	27	22.0282
locus_tag=ECB_00061|gene=hepA	2907	2723.75	31	4.43178
locus_tag=ECB_00062|gene=polB	2352	2168.75	29	5.20681
locus_tag=ECB_00063|gene=araD	696	512.984	10	7.59065
locus_tag=ECB_00064|gene=araA	1503	1319.75	34	10.0316
locus_tag=ECB_00065|gene=araB	1701	1517.75	23	5.90081
locus_tag=ECB_00066|gene=araC	879	695.819	82	45.8882
locus_tag=ECB_00067|gene=yabI	765	581.819	95	63.5797
locus_tag=ECB_00068|gene=yabJ	699	515.984	8	6.03722
locus_tag=ECB_00069|gene=thiP	1611	1427.75	9	2.45456
locus_tag=ECB_00070|gene=tbpA	984	800.746	5	2.43141
locus_tag=ECB_00071|gene=yabN	1656	1472.75	18	4.75913
locus_tag=ECB_00072|gene=setA	1179	995.746	43	16.8152
locus_tag=ECB_00073|gene=leuD	606	423.594	58	53.3164
locus_tag=ECB_00074|gene=leuC	1401	1217.75	76	24.3019
locus_tag=ECB_00075|gene=leuB	1092	908.746	78	33.4222
locus_tag=ECB_00076|gene=leuA	1572	1388.75	66	18.5056
locus_tag=ECB_00077|gene=leuL	87	10.8959	9	321.635
locus_tag=ECB_00078|gene=leuO	945	761.746	15	7.66768
locus_tag=ECB_00079|gene=ilvI	1725	1541.75	279	70.4651
locus_tag=ECB_00080|gene=ilvH	492	310.933	87	108.952
locus_tag=ECB_00081|gene=fruR	1005	821.746	313	148.316
locus_tag=ECB_00082|gene=yabB	459	278.728	319	445.649
locus_tag=ECB_00083|gene=mraW	942	758.746	337	172.948
locus_tag=ECB_00084|gene=ftsL	366	191.285	70	142.495
locus_tag=ECB_00085|gene=ftsI	1767	1583.75	154	37.8633
locus_tag=ECB_00086|gene=murE	1488	1304.75	152	45.3629
locus_tag=ECB_00087|gene=murF	1359	1175.75	180	59.6131
locus_tag=ECB_00088|gene=mraY	1083	899.746	145	62.7525
locus_tag=ECB_00089|gene=murD	1317	1133.75	127	43.6185
locus_tag=ECB_00090|gene=ftsW	1245	1061.75	96	35.2073
locus_tag=ECB_00091|gene=murG	1068	884.746	84	36.9695
locus_tag=ECB_00092|gene=murC	1476	1292.75	91	27.4101
locus_tag=ECB_00093|gene=ddl	921	737.746	81	42.7524
locus_tag=ECB_00094|gene=ftsQ	831	647.819	96	57.7033
locus_tag=ECB_00095|gene=ftsA	1263	1079.75	159	57.3401
locus_tag=ECB_00096|gene=ftsZ	1152	968.746	463	186.103
locus_tag=ECB_00097|gene=lpxC	918	734.746	6901	3657.27
locus_tag=ECB_00098|gene=yacA	513	331.58	100	117.434
locus_tag=ECB_00099|gene=secA	2706	2522.75	566	87.3626
locus_tag=ECB_00100|gene=mutT	390	213.401	26	47.4416
locus_tag=ECB_00101|gene=yacG	198	60.6567	36	231.103
locus_tag=ECB_00102|gene=yacF	744	560.875	97	67.3424
locus_tag=ECB_00103|gene=coaE	621	438.551	106	94.1172
locus_tag=ECB_00104|gene=guaC	1044	860.746	34	15.3811
locus_tag=ECB_00105|gene=hofC	1203	1019.75	11	4.20033
locus_tag=ECB_00106|gene=hofB	1386	1202.75	13	4.20874
locus_tag=ECB_00107|gene=ppdD	441	261.273	2	2.9807
locus_tag=ECB_00108|gene=nadC	894	710.819	69	37.7984
locus_tag=ECB_00109|gene=ampD	552	370.021	40	42.0937
locus_tag=ECB_00110|gene=ampE	855	671.819	75	43.4702
locus_tag=ECB_00111|gene=aroP	1374	1190.75	175	57.2271
locus_tag=ECB_00112|gene=pdhR	765	581.819	47	31.4552
locus_tag=ECB_00113|gene=aceE	2664	2480.75	688	107.991
locus_tag=ECB_00114|gene=aceF	1893	1709.75	523	119.111
locus_tag=ECB_00115|gene=lpdA	1425	1241.75	2281	715.279
locus_tag=ECB_00116|gene=yacH	1854	1670.75	40	9.3225
locus_tag=ECB_00117|gene=acnB	2598	2414.75	4070	656.305
locus_tag=ECB_00118|gene=yacL	363	188.539	188	388.275
locus_tag=ECB_00119|gene=speD	795	611.819	55	35.0044
locus_tag=ECB_00120|gene=speE	867	683.819	43	24.4856
locus_tag=ECB_00121|gene=yacC	348	175.771	49	108.551
locus_tag=ECB_00122|gene=cueO	1551	1367.75	25	7.11733
locus_tag=ECB_00123|gene=gcd	2391	2207.75	713	125.754
locus_tag=ECB_00124|gene=hpt	537	355.203	92	100.854
locus_tag=ECB_00125|gene=yadF	663	480.179	280	227.058
locus_tag=ECB_00126|gene=yadG	927	743.746	125	65.4437
locus_tag=ECB_00127|gene=yadH	771	587.819	307	203.366
locus_tag=ECB_00128|gene=yadI	441	261.273	82	122.209
locus_tag=ECB_00129|gene=yadE	1230	1046.75	50	18.5999
locus_tag=ECB_00130|gene=panD	381	205.151	323	613.073
locus_tag=ECB_00131|gene=yadD	903	719.819	20	10.8191
locus_tag=ECB_00132|gene=panC	852	668.819	164	95.4813
locus_tag=ECB_00133|gene=panB	795	611.819	131	83.3741
locus_tag=ECB_00134|gene=yadC	1347	1163.75	25	8.36497
locus_tag=ECB_00135|gene=yadK	597	414.636	1	0.939108
locus_tag=ECB_00136|gene=yadL	603	420.594	4	3.70322
locus_tag=ECB_00137|gene=yadM	570	387.756	5	5.02104
locus_tag=ECB_00138|gene=htrE	2601	2417.75	12	1.93265
locus_tag=ECB_00139|gene=ecpD	741	557.875	7	4.88589
locus_tag=ECB_00140|gene=yadN	585	402.677	1	0.967
locus_tag=ECB_00141|gene=folK	480	299.209	4	5.20557
locus_tag=ECB_00142|gene=pcnB	1365	1181.75	106	34.9273
locus_tag=ECB_00143|gene=yadB	927	743.746	25	13.0887
locus_tag=ECB_00144|gene=dksA	456	275.756	1160	1638.01
locus_tag=ECB_00145|gene=sfsA	705	521.984	413	308.089
locus_tag=ECB_00146|gene=ligT	531	349.274	44	49.0535
locus_tag=ECB_00147|gene=hrpB	2430	2246.75	102	17.6778
locus_tag=ECB_00148|gene=mrcB	2526	2342.75	205	34.0731
locus_tag=ECB_00149|gene=fhuA	2244	2060.75	656	123.954
locus_tag=ECB_00150|gene=fhuC	798	614.819	103	65.2338
locus_tag=ECB_00151|gene=fhuD	891	707.819	26	14.3032
locus_tag=ECB_00152|gene=fhuB	1983	1799.75	52	11.2506
locus_tag=ECB_00153|gene=hemL	1281	1097.75	457	162.105
locus_tag=ECB_00154|gene=yadQ	1422	1238.75	216	67.8976
locus_tag=ECB_00155|gene=yadR	345	173.099	529	1189.99
locus_tag=ECB_00156|gene=yadS	624	441.551	16	14.1098
locus_tag=ECB_00157|gene=yadT	801	617.819	24	15.1263
locus_tag=ECB_00158|gene=pfs	699	515.984	279	210.548
locus_tag=ECB_00159|gene=dgt	1518	1334.75	22	6.4181
locus_tag=ECB_00160|gene=degP	1425	1241.75	81	25.4001
locus_tag=ECB_00161|gene=cdaR	1158	974.746	58	23.1696
locus_tag=ECB_00162|gene=yaeH	387	210.64	304	561.974
locus_tag=ECB_00163|gene=yaeI	813	629.819	20	12.3651
locus_tag=ECB_00164|gene=dapD	825	641.819	328	198.996
locus_tag=ECB_00165|gene=glnD	2673	2489.75	127	19.8624
locus_tag=ECB_00166|gene=map	795	611.819	204	129.835
locus_tag=ECB_00167|gene=rpsB	726	542.93	580	415.975
locus_tag=ECB_00168|gene=tsf	852	668.819	208	121.098
locus_tag=ECB_00169|gene=pyrH	726	542.93	84	60.2446
locus_tag=ECB_00170|gene=frr	558	375.871	513	531.448
locus_tag=ECB_00171|gene=ispC	1197	1013.75	79	30.3445
locus_tag=ECB_00172|gene=uppS	762	578.819	150	100.909
locus_tag=ECB_00173|gene=cdsA	858	674.819	150	86.554
locus_tag=ECB_00174|gene=yaeL	1353	1169.75	326	108.52
locus_tag=ECB_00175|gene=yaeT	2433	2249.75	667	115.445
locus_tag=ECB_00176|gene=hlpA	486	305.057	607	774.801
locus_tag=ECB_00177|gene=lpxD	1026	842.746	457	211.155
locus_tag=ECB_00178|gene=fabZ	456	275.756	174	245.701
locus_tag=ECB_00179|gene=lpxA	789	605.819	296	190.253
locus_tag=ECB_00180|gene=lpxB	1149	965.746	65	26.208
locus_tag=ECB_00181|gene=rnhB	597	414.636	31	29.1124
locus_tag=ECB_00182|gene=dnaE	3483	3299.75	188	22.185
locus_tag=ECB_00183|gene=accA	960	776.746	160	80.2091
locus_tag=ECB_00184|gene=ldcC	2142	1958.75	253	50.295
locus_tag=ECB_00185|gene=yaeR	390	213.401	58	105.831
locus_tag=ECB_00186|gene=tilS	1299	1115.75	66	23.0336
locus_tag=ECB_00187|gene=rof	255	99.8082	21	81.9287
locus_tag=ECB_00188|gene=yaeP	201	62.4847	48	299.123
locus_tag=ECB_00189|gene=yaeQ	546	364.095	23	24.5978
locus_tag=ECB_00190|gene=yaeJ	423	244.425	15	23.8962
locus_tag=ECB_00191|gene=cutF	711	527.984	66	48.675
locus_tag=ECB_00192|gene=yaeF	825	641.819	18	10.9205
locus_tag=ECB_00193|gene=proS	1719	1535.75	423	107.252
locus_tag=ECB_00194|gene=yaeB	708	524.984	68	50.4366
locus_tag=ECB_00195|gene=rcsF	405	227.26	18	30.8412
locus_tag=ECB_00196|gene=metQ	816	632.819	87	53.5331
locus_tag=ECB_00197|gene=metI	654	471.322	42	34.6988
locus_tag=ECB_00198|gene=metN	1032	848.746	12	5.50537
locus_tag=ECB_00199|gene=gmhB	573	390.756	53	52.8144
locus_tag=ECB_00200|gene=dkgB	804	620.819	41	25.7159
locus_tag=ECB_00201|gene=yafC	915	731.746	73	38.8459
locus_tag=ECB_00202|gene=yafD	801	617.819	527	332.149
locus_tag=ECB_00203|gene=yafE	624	441.551	64	56.4394
locus_tag=ECB_00204|gene=mltD	1359	1175.75	183	60.6067
locus_tag=ECB_00205|gene=gloB	756	572.819	56	38.0674
locus_tag=ECB_00206|gene=yafS	723	539.93	56	40.3862
locus_tag=ECB_00207|gene=rnhA	468	287.445	42	56.8955
locus_tag=ECB_00208|gene=dnaQ	732	548.875	116	82.2938
locus_tag=ECB_00209|gene=yafT	786	602.819	6	3.87567
locus_tag=ECB_00210|gene=insA-2	276	115.711	13.3221	44.8311
locus_tag=ECB_00211|gene=insB-2	504	322.712	8.34165	10.0652
locus_tag=ECB_00212|gene=ECB_00212	372	196.666	0	0
locus_tag=ECB_00213|gene=yhhI	1137	953.746	6	2.44963
locus_tag=ECB_00214|gene=yafV	771	587.819	180	119.237
locus_tag=ECB_00215|gene=ykfE	474	293.299	32	42.4838
locus_tag=ECB_00216|gene=fadE	2445	2261.75	1636	281.658
locus_tag=ECB_00217|gene=lpcA	579	396.717	366	359.239
locus_tag=ECB_00218|gene=yafJ	768	584.819	97	64.5852
locus_tag=ECB_00219|gene=yafK	741	557.875	228	159.14
locus_tag=ECB_00220|gene=yafQ	279	117.983	164	541.261
locus_tag=ECB_00221|gene=dinJ	261	104.421	312	1163.46
locus_tag=ECB_00222|gene=yafL	750	566.819	8	5.49577
locus_tag=ECB_00223|gene=yafM	498	316.839	33	40.5562
locus_tag=ECB_00226|gene=dinB	1056	872.746	56	24.9852
locus_tag=ECB_00227|gene=yafN	294	129.379	13	39.1257
locus_tag=ECB_00228|gene=yafO	399	221.602	12	21.0858
locus_tag=ECB_00229|gene=yafP	453	273.005	3	4.27892
locus_tag=ECB_00230|gene=ykfJ	267	109.048	3	10.7124
locus_tag=ECB_00231|gene=prfH	501	319.744	9	10.9603
locus_tag=ECB_00232|gene=pepD	1458	1274.75	521	159.146
locus_tag=ECB_00233|gene=gpt	459	278.728	32	44.7046
locus_tag=ECB_00234|gene=yafA	1245	1061.75	162	59.4124
locus_tag=ECB_00235|gene=crl	402	224.421	1000	1735.08
locus_tag=ECB_00236|gene=insA-3	276	115.711	15.0117	50.517
locus_tag=ECB_00237|gene=insB-3	504	322.712	3.88249	4.68467
locus_tag=ECB_00238|gene=phoE	1038	854.746	8	3.64448
locus_tag=ECB_00239|gene=proB	1104	920.746	129	54.5547
locus_tag=ECB_00240|gene=proA	1254	1070.75	198	72.0048
locus_tag=ECB_00241|gene=yagP	411	232.981	54	90.2518
locus_tag=ECB_00242|gene=yagQ	957	773.746	29	14.5943
locus_tag=ECB_00243|gene=yagR	2199	2015.75	80	15.4539
locus_tag=ECB_00244|gene=yagS	957	773.746	15	7.54876
locus_tag=ECB_00245|gene=yagT	690	506.984	13	9.98463
locus_tag=ECB_00246|gene=yagU	615	432.594	51	45.9063
locus_tag=ECB_00247|gene=ykgJ	330	159.861	7	17.0505
locus_tag=ECB_00248|gene=yagV	711	527.984	12	8.85
locus_tag=ECB_00249|gene=yagW	1644	1460.75	51	13.595
locus_tag=ECB_00250|gene=yagX	2526	2342.75	33	5.48494
locus_tag=ECB_00251|gene=yagY	669	486.131	3	2.40298
locus_tag=ECB_00252|gene=yagZ	636	453.505	14	12.0207
locus_tag=ECB_00253|gene=ykgK	591	408.636	0	0
locus_tag=ECB_00254|gene=ykgL	228	80.7072	17	82.0199
locus_tag=ECB_00255|gene=ykgM	264	106.778	6	21.8802
locus_tag=ECB_00256|gene=eaeH	4257	4073.75	50	4.77924
locus_tag=ECB_00257|gene=ykgA	852	668.819	30	17.4661
locus_tag=ECB_00258|gene=ykgB	594	411.636	32	30.2705
locus_tag=ECB_00259|gene=ykgI	237	87.0054	18	80.5581
locus_tag=ECB_00260|gene=ykgC	1326	1142.75	297	101.202
locus_tag=ECB_00261|gene=ykgD	855	671.819	1	0.579603
locus_tag=ECB_00262|gene=ykgE	720	536.984	14	10.152
locus_tag=ECB_00263|gene=ykgF	1428	1244.75	18	5.63086
locus_tag=ECB_00264|gene=ykgG	696	512.984	9	6.83159
locus_tag=ECB_00265|gene=ECB_00265	213	70.2694	3	16.6241
locus_tag=ECB_00266|gene=ykgH	669	486.131	1	0.800994
locus_tag=ECB_00267|gene=betA	1671	1487.75	46	12.0396
locus_tag=ECB_00268|gene=betB	1473	1289.75	122	36.8331
locus_tag=ECB_00269|gene=betI	588	405.677	68	65.2697
locus_tag=ECB_00270|gene=betT	2034	1850.75	130	27.3514
locus_tag=ECB_00271|gene=yahA	1089	905.746	12	5.1589
locus_tag=ECB_00272|gene=yahB	933	749.746	32	16.6195
locus_tag=ECB_00273|gene=yahC	498	316.839	4	4.91591
locus_tag=ECB_00274|gene=yahD	606	423.594	7	6.43474
locus_tag=ECB_00275|gene=yahE	864	680.819	0	0
locus_tag=ECB_00276|gene=yahF	1548	1364.75	7	1.99723
locus_tag=ECB_00277|gene=yahG	1419	1235.75	12	3.78124
locus_tag=ECB_00278|gene=yahI	951	767.746	14	7.10057
locus_tag=ECB_00279|gene=yahJ	1383	1199.75	32	10.3859
locus_tag=ECB_00280|gene=yahK	1050	866.746	249	111.864
locus_tag=ECB_00281|gene=yahL	816	632.819	3	1.84597
locus_tag=ECB_00282|gene=yahM	246	93.4604	42	174.987
locus_tag=ECB_00283|gene=yahN	672	489.131	106	84.3846
locus_tag=ECB_00284|gene=yahO	276	115.711	1165	3920.43
locus_tag=ECB_00285|gene=prpR	1587	1403.75	216	59.9167
locus_tag=ECB_00286|gene=prpB	891	707.819	339	186.492
locus_tag=ECB_00287|gene=prpC	1170	986.746	127	50.1165
locus_tag=ECB_00288|gene=prpD	1452	1268.75	138	42.3533
locus_tag=ECB_00289|gene=prpE	1887	1703.75	93	21.255
locus_tag=ECB_00290|gene=codB	1260	1076.75	7	2.53144
locus_tag=ECB_00291|gene=codA	1284	1100.75	86	30.4224
locus_tag=ECB_00292|gene=cynR	900	716.819	25	13.5804
locus_tag=ECB_00293|gene=cynT	660	477.275	10	8.15857
locus_tag=ECB_00294|gene=cynS	471	290.387	8	10.7274
locus_tag=ECB_00295|gene=cynX	1155	971.746	17	6.81207
locus_tag=ECB_00296|gene=lacA	612	429.594	11	9.97051
locus_tag=ECB_00297|gene=lacY	1254	1070.75	14	5.09125
locus_tag=ECB_00298|gene=lacZ	3075	2891.75	13	1.75052
locus_tag=ECB_00299|gene=lacI	1083	899.746	67	28.996
locus_tag=ECB_00300|gene=mhpR	948	764.746	219	111.509
locus_tag=ECB_00301|gene=mhpA	1665	1481.75	4	1.05116
locus_tag=ECB_00302|gene=mhpB	945	761.746	1	0.511178
locus_tag=ECB_00303|gene=mhpC	882	698.819	2	1.11442
locus_tag=ECB_00304|gene=mhpD	810	626.819	2	1.24243
locus_tag=ECB_00305|gene=mhpF	951	767.746	1	0.507183
locus_tag=ECB_00306|gene=mhpE	1014	830.746	11	5.15593
locus_tag=ECB_00307|gene=mhpT	1212	1028.75	29	10.9767
locus_tag=ECB_00308|gene=yaiL	540	358.167	58	63.0558
locus_tag=ECB_00309|gene=frmB	834	650.819	66	39.4881
locus_tag=ECB_00310|gene=frmA	1110	926.746	29	12.1848
locus_tag=ECB_00311|gene=frmR	276	115.711	1	3.36517
locus_tag=ECB_00312|gene=yaiO	774	590.819	113	74.4744
locus_tag=ECB_00313|gene=insB-4	504	322.712	8.69202	10.4879
locus_tag=ECB_00314|gene=insA-4	276	115.711	13.3221	44.8311
locus_tag=ECB_00315|gene=tauA	963	779.746	23	11.4857
locus_tag=ECB_00316|gene=tauB	768	584.819	6	3.99496
locus_tag=ECB_00317|gene=tauC	828	644.819	14	8.45421
locus_tag=ECB_00318|gene=tauD	852	668.819	26	15.1373
locus_tag=ECB_00319|gene=hemB	975	791.746	150	73.7714
locus_tag=ECB_00320|gene=ECB_00320	198	60.6567	1	6.41954
locus_tag=ECB_00321|gene=yaiT	2907	2723.75	168	24.0174
locus_tag=ECB_00322|gene=yaiV	669	486.131	3	2.40298
locus_tag=ECB_00323|gene=ampH	1158	974.746	213	85.0885
locus_tag=ECB_00324|gene=sbmA	1221	1037.75	68	25.5153
locus_tag=ECB_00325|gene=yaiW	1095	911.746	75	32.031
locus_tag=ECB_00326|gene=yaiY	309	141.97	22	60.3406
locus_tag=ECB_00327|gene=yaiZ	213	70.2694	59	326.941
locus_tag=ECB_00328|gene=ddl	1095	911.746	104	44.4163
locus_tag=ECB_00329|gene=yaiB	261	104.421	7	26.1032
locus_tag=ECB_00330|gene=phoA	1416	1232.75	17	5.3698
locus_tag=ECB_00331|gene=psiF	321	152.253	131	335.034
locus_tag=ECB_00332|gene=yaiC	1116	932.746	91	37.9892
locus_tag=ECB_00333|gene=proC	810	626.819	112	69.5759
locus_tag=ECB_00334|gene=yaiI	459	278.728	49	68.4539
locus_tag=ECB_00335|gene=aroL	525	343.274	131	148.598
locus_tag=ECB_00336|gene=yaiA	192	56.9434	180	1230.87
locus_tag=ECB_00337|gene=aroM	678	495.033	164	129.001
locus_tag=ECB_00338|gene=yaiE	285	122.539	156	495.716
locus_tag=ECB_00339|gene=ykiA	282	120.205	70	226.755
locus_tag=ECB_00340|gene=insB-5	504	322.712	8.69202	10.4879
locus_tag=ECB_00341|gene=insA-5	276	115.711	13.3221	44.8311
locus_tag=ECB_00342|gene=rdgC	912	728.746	55	29.3879
locus_tag=ECB_00343|gene=yajF	909	725.746	70	37.5574
locus_tag=ECB_00344|gene=araJ	1185	1001.75	149	57.9177
locus_tag=ECB_00345|gene=sbcC	3147	2963.75	39	5.12397
locus_tag=ECB_00346|gene=sbcD	1203	1019.75	11	4.20033
locus_tag=ECB_00347|gene=phoB	690	506.984	28	21.5054
locus_tag=ECB_00348|gene=phoR	1296	1112.75	29	10.1481
locus_tag=ECB_00349|gene=brnQ	1320	1136.75	1598	547.389
locus_tag=ECB_00350|gene=proY	1374	1190.75	269	87.9662
locus_tag=ECB_00351|gene=malZ	1818	1634.75	48	11.4334
locus_tag=ECB_00353|gene=queA	1071	887.746	37	16.2291
locus_tag=ECB_00354|gene=tgt	1128	944.746	58	23.9054
locus_tag=ECB_00355|gene=yajC	333	162.368	125	299.774
locus_tag=ECB_00356|gene=secD	1848	1664.75	166	38.8278
locus_tag=ECB_00357|gene=secF	972	788.746	263	129.838
locus_tag=ECB_00358|gene=yajD	348	175.771	117	259.192
locus_tag=ECB_00359|gene=tsx	774	590.819	144	94.9054
locus_tag=ECB_00360|gene=yajI	540	358.167	25	27.1792
locus_tag=ECB_00361|gene=ybaD	450	270.087	48	69.2023
locus_tag=ECB_00362|gene=ribD	1104	920.746	166	70.2022
locus_tag=ECB_00363|gene=ribH	471	290.387	103	138.116
locus_tag=ECB_00364|gene=nusB	420	241.548	64	103.171
locus_tag=ECB_00365|gene=thiL	978	794.746	16	7.83925
locus_tag=ECB_00366|gene=pgpA	519	337.513	342	394.565
locus_tag=ECB_00367|gene=yajO	975	791.746	430	211.478
locus_tag=ECB_00368|gene=dxs	1863	1679.75	100	23.1814
locus_tag=ECB_00369|gene=ispA	900	716.819	119	64.6428
locus_tag=ECB_00370|gene=xseB	243	91.3477	37	157.72
locus_tag=ECB_00371|gene=thiI	1449	1265.75	126	38.762
locus_tag=ECB_00372|gene=thiJ	591	408.636	54	51.4565
locus_tag=ECB_00373|gene=apbA	912	728.746	69	36.8685
locus_tag=ECB_00374|gene=yajQ	492	310.933	88	110.204
locus_tag=ECB_00375|gene=yajR	1365	1181.75	47	15.4866
locus_tag=ECB_00376|gene=ECB_00376	936	752.746	26	13.4495
locus_tag=ECB_00377|gene=ECB_00377	543	361.167	272	293.254
locus_tag=ECB_00378|gene=ECB_00378	378	202.297	399	768.01
locus_tag=ECB_00379|gene=cyoE	891	707.819	704	387.287
locus_tag=ECB_00380|gene=cyoD	330	159.861	198	482.286
locus_tag=ECB_00381|gene=cyoC	615	432.594	259	233.132
locus_tag=ECB_00382|gene=cyoB	1992	1808.75	1420	305.699
locus_tag=ECB_00383|gene=cyoA	948	764.746	1078	548.889
locus_tag=ECB_00384|gene=ampG	1476	1292.75	17	5.12057
locus_tag=ECB_00385|gene=yajG	579	396.717	32	31.4089
locus_tag=ECB_00386|gene=bolA	318	149.591	2932	7632.04
locus_tag=ECB_00387|gene=tig	1299	1115.75	153	53.396
locus_tag=ECB_00388|gene=clpP	624	441.551	484	426.823
locus_tag=ECB_00389|gene=clpX	1275	1091.75	2294	818.191
locus_tag=ECB_00390|gene=insL-2	1113	929.746	72	30.1544
locus_tag=ECB_00391|gene=lon	2355	2171.75	28	5.02032
locus_tag=ECB_00392|gene=hupB	273	113.549	128	438.944
locus_tag=ECB_00393|gene=ppiD	1872	1688.75	285	65.7148
locus_tag=ECB_00394|gene=ybaV	372	196.666	8	15.8396
locus_tag=ECB_00395|gene=ybaW	399	221.602	26	45.6858
locus_tag=ECB_00396|gene=ybaX	696	512.984	102	77.4247
locus_tag=ECB_00397|gene=ybaE	1701	1517.75	274	70.2966
locus_tag=ECB_00398|gene=cof	819	635.819	297	181.889
locus_tag=ECB_00399|gene=ybaO	459	278.728	346	483.368
locus_tag=ECB_00400|gene=mdlA	1773	1589.75	209	51.1919
locus_tag=ECB_00401|gene=mdlB	1782	1598.75	132	32.1497
locus_tag=ECB_00402|gene=glnK	339	167.794	2	4.64126
locus_tag=ECB_00403|gene=amtB	1287	1103.75	88	31.0453
locus_tag=ECB_00404|gene=tesB	861	677.819	211	121.214
locus_tag=ECB_00405|gene=ybaY	573	390.756	111	110.611
locus_tag=ECB_00406|gene=ybaZ	390	213.401	83	151.448
locus_tag=ECB_00407|gene=ybaA	354	180.878	107	230.346
locus_tag=ECB_00408|gene=ylaB	1551	1367.75	181	51.5295
locus_tag=ECB_00409|gene=ylaC	471	290.387	161	215.89
locus_tag=ECB_00410|gene=maa	552	370.021	256	269.4
locus_tag=ECB_00411|gene=hha	219	74.6508	389	2029.07
locus_tag=ECB_00412|gene=ybaJ	375	199.503	489	954.428
locus_tag=ECB_00413|gene=acrB	3150	2966.75	383	50.2691
locus_tag=ECB_00414|gene=acrA	1194	1010.75	144	55.4757
locus_tag=ECB_00415|gene=acrR	648	465.322	67	56.0666
locus_tag=ECB_00416|gene=kefA	3363	3179.75	91	11.1438
locus_tag=ECB_00417|gene=ybaM	162	39.5224	6	59.1141
locus_tag=ECB_00418|gene=priC	528	346.274	22	24.7392
locus_tag=ECB_00419|gene=ybaN	378	202.297	103	198.258
locus_tag=ECB_00420|gene=apt	552	370.021	35	36.832
locus_tag=ECB_00421|gene=dnaX	1932	1748.75	275	61.2335
locus_tag=ECB_00422|gene=ybaB	330	159.861	179	436.006
locus_tag=ECB_00423|gene=recR	606	423.594	84	77.2169
locus_tag=ECB_00424|gene=htpG	1875	1691.75	112	25.779
locus_tag=ECB_00425|gene=adk	645	462.322	105	88.4357
locus_tag=ECB_00426|gene=hemH	963	779.746	45	22.472
locus_tag=ECB_00427|gene=aes	960	776.746	58	29.0758
locus_tag=ECB_00428|gene=gsk	1305	1121.75	50	17.3563
locus_tag=ECB_00430|gene=fsr	1221	1037.75	30	11.2567
locus_tag=ECB_00431|gene=ushA	1653	1469.75	86	22.7845
locus_tag=ECB_00432|gene=ybaK	480	299.209	24	31.2334
locus_tag=ECB_00433|gene=ybaP	795	611.819	35	22.2755
locus_tag=ECB_00434|gene=ybaQ	342	170.386	90	205.679
locus_tag=ECB_00435|gene=copA	2505	2321.75	97	16.2682
locus_tag=ECB_00436|gene=ybaS	933	749.746	5	2.5968
locus_tag=ECB_00437|gene=ybaT	1293	1109.75	34	11.9299
locus_tag=ECB_00438|gene=cueR	408	229.981	25	42.3283
locus_tag=ECB_00439|gene=ybbJ	456	275.756	34	48.0106
locus_tag=ECB_00440|gene=ybbK	918	734.746	103	54.5862
locus_tag=ECB_00441|gene=ybbL	678	495.033	24	18.8782
locus_tag=ECB_00442|gene=ybbM	780	596.819	14	9.13416
locus_tag=ECB_00443|gene=ybbN	855	671.819	94	54.4827
locus_tag=ECB_00444|gene=ybbO	810	626.819	47	29.197
locus_tag=ECB_00445|gene=tesA	627	444.551	57	49.9271
locus_tag=ECB_00446|gene=ybbA	687	503.984	35	27.0417
locus_tag=ECB_00447|gene=ybbP	2415	2231.75	93	16.2264
locus_tag=ECB_00448|gene=rhsD	4281	4097.75	112.183	10.6602
locus_tag=ECB_00449|gene=ybbC	369	193.987	11	22.0802
locus_tag=ECB_00450|gene=ylbH	711	527.984	10	7.375
locus_tag=ECB_00451|gene=ybbD	261	104.421	0	0
locus_tag=ECB_00452|gene=ylbG	372	196.666	8	15.8396
locus_tag=ECB_00453|gene=ybbB	1095	911.746	42	17.9373
locus_tag=ECB_00454|gene=ybbS	927	743.746	98	51.3079
locus_tag=ECB_00455|gene=allA	483	302.149	322	414.971
locus_tag=ECB_00456|gene=allR	816	632.819	1842	1133.43
locus_tag=ECB_00457|gene=gcl	1782	1598.75	502	122.266
locus_tag=ECB_00458|gene=hyi	777	593.819	95	62.2949
locus_tag=ECB_00459|gene=glxR	879	695.819	131	73.3091
locus_tag=ECB_00460|gene=ybbV	279	117.983	3.4945	11.5332
locus_tag=ECB_00461|gene=allP	1455	1271.75	38.5055	11.7898
locus_tag=ECB_00462|gene=allB	1362	1178.75	18	5.94614
locus_tag=ECB_00463|gene=ybbY	1302	1118.75	61	21.2315
locus_tag=ECB_00464|gene=glxK	1146	962.746	43	17.3916
locus_tag=ECB_00465|gene=ylbA	786	602.819	21	13.5649
locus_tag=ECB_00466|gene=allC	1236	1052.75	10	3.69879
locus_tag=ECB_00467|gene=allD	1050	866.746	6	2.69552
locus_tag=ECB_00468|gene=fdrA	1668	1484.75	4	1.04904
locus_tag=ECB_00469|gene=ylbE	1260	1076.75	5	1.80817
locus_tag=ECB_00470|gene=ylbF	720	536.984	5	3.6257
locus_tag=ECB_00471|gene=arcC	894	710.819	8	4.38242
locus_tag=ECB_00472|gene=purK	1068	884.746	1	0.440113
locus_tag=ECB_00473|gene=purE	510	328.613	5	5.92472
locus_tag=ECB_00474|gene=ybbF	723	539.93	16	11.5389
locus_tag=ECB_00475|gene=ppiB	495	313.839	498	617.881
locus_tag=ECB_00476|gene=cysS	1386	1202.75	62	20.0725
locus_tag=ECB_00477|gene=ybcI	522	340.445	10	11.4376
locus_tag=ECB_00478|gene=ybcJ	213	70.2694	11	60.955
locus_tag=ECB_00479|gene=folD	867	683.819	61	34.7353
locus_tag=ECB_00480|gene=sfmA	543	361.167	2	2.15628
locus_tag=ECB_00481|gene=sfmC	693	509.984	8	6.10825
locus_tag=ECB_00482|gene=sfmD	2610	2426.75	17	2.72777
locus_tag=ECB_00483|gene=sfmH	978	794.746	3	1.46986
locus_tag=ECB_00484|gene=sfmF	516	334.547	4	4.65571
locus_tag=ECB_00485|gene=fimZ	633	450.551	3	2.59275
locus_tag=ECB_00486|gene=intD	1164	980.746	80	31.7626
locus_tag=ECB_00487|gene=ECB_00487	402	224.421	6	10.4105
locus_tag=ECB_00488|gene=ECB_00488	219	74.6508	5	26.0806
locus_tag=ECB_00489|gene=ECB_00489	315	147.116	17	44.9959
locus_tag=ECB_00490|gene=ECB_00490	366	191.285	7	14.2495
locus_tag=ECB_00492|gene=renD	186	53.4314	5	36.4382
locus_tag=ECB_00493|gene=emrE	333	162.368	17	40.7692
locus_tag=ECB_00494|gene=ybcK	1527	1343.75	1	0.289778
locus_tag=ECB_00495|gene=ybcL	552	370.021	28	29.4656
locus_tag=ECB_00496|gene=ybcM	798	614.819	170	107.668
locus_tag=ECB_00497|gene=ybcN	456	275.756	5	7.06038
locus_tag=ECB_00498|gene=ninE	171	44.7351	1	8.70431
locus_tag=ECB_00499|gene=ybcO	291	127.07	2	6.1287
locus_tag=ECB_00500|gene=rus	363	188.539	1	2.06529
locus_tag=ECB_00501|gene=ylcG	141	28.8074	3	40.5509
locus_tag=ECB_01116_1|gene=insA-10	276	115.711	15.0117	50.517
locus_tag=ECB_01117_1|gene=insB-10	504	322.712	31.2634	37.7229
locus_tag=ECB_00504|gene=insB-6	504	322.712	24.3287	29.3554
locus_tag=ECB_00505|gene=insA-6	276	115.711	13.3221	44.8311
locus_tag=ECB_00510|gene=ECB_00510	195	58.7417	5	33.1441
locus_tag=ECB_00511|gene=nohB	576	393.756	21	20.767
locus_tag=ECB_00512|gene=ECB_00512	2817	2633.75	84	12.419
locus_tag=ECB_00513|gene=ECB_00513	2346	2162.75	17	3.06074
locus_tag=ECB_00514|gene=ECB_00514	282	120.205	2	6.47872
locus_tag=ECB_00515|gene=ECB_00515	705	521.984	6	4.47587
locus_tag=ECB_00516|gene=ECB_00516	294	129.379	0	0
locus_tag=ECB_00517|gene=ECB_00517	336	165.092	9	21.2275
locus_tag=ECB_00518|gene=appY	750	566.819	1	0.686971
locus_tag=ECB_00519|gene=ompT	954	770.746	84	42.4376
locus_tag=ECB_00520|gene=envY	762	578.819	6	4.03637
locus_tag=ECB_00521|gene=ybcH	891	707.819	7	3.85087
locus_tag=ECB_00522|gene=nfrA	2973	2789.75	25	3.48946
locus_tag=ECB_00524|gene=ECB_00524	171	44.7351	1	8.70431
locus_tag=ECB_00525|gene=yhhI	1137	953.746	10	4.08272
locus_tag=ECB_00526|gene=ECB_00526	162	39.5224	2	19.7047
locus_tag=ECB_00527|gene=ECB_00527	291	127.07	0	0
locus_tag=ECB_00528|gene=ECB_00528	261	104.421	2	7.45806
locus_tag=ECB_00529|gene=ECB_00529	558	375.871	16	16.5754
locus_tag=ECB_00530|gene=ECB_00530	1599	1415.75	2.04212	0.561667
locus_tag=ECB_00531|gene=cusS	1449	1265.75	30	9.22906
locus_tag=ECB_00532|gene=cusR	684	500.984	21	16.3222
locus_tag=ECB_00533|gene=cusC	1374	1190.75	312	102.028
locus_tag=ECB_00534|gene=ylcC	333	162.368	73	175.068
locus_tag=ECB_00535|gene=cusB	1224	1040.75	154	57.6181
locus_tag=ECB_00536|gene=cusA	3144	2960.75	192	25.2513
locus_tag=ECB_00537|gene=pheP	1377	1193.75	84	27.4
locus_tag=ECB_00538|gene=ybdG	1248	1064.75	38	13.897
locus_tag=ECB_00539|gene=nfnB	654	471.322	58	47.9174
locus_tag=ECB_00540|gene=ybdF	369	193.987	16	32.1166
locus_tag=ECB_00541|gene=ybdJ	249	95.6188	53	215.832
locus_tag=ECB_00542|gene=ybdK	1119	935.746	527	219.298
locus_tag=ECB_00543|gene=insJ-1	522	340.445	32.9524	37.6897
locus_tag=ECB_00545|gene=insB-7	504	322.712	24.3287	29.3554
locus_tag=ECB_00546|gene=insA-7	276	115.711	13.3221	44.8311
locus_tag=ECB_00547|gene=hokE	153	34.8526	2	22.3449
locus_tag=ECB_00548|gene=insL-3	1113	929.746	72	30.1544
locus_tag=ECB_00549|gene=entD	630	447.551	26	22.6211
locus_tag=ECB_00550|gene=fepA	2241	2057.75	830	157.061
locus_tag=ECB_00551|gene=fes	1125	941.746	92	38.0397
locus_tag=ECB_00552|gene=ybdZ	219	74.6508	16	83.458
locus_tag=ECB_00553|gene=entF	3882	3698.75	468	49.2691
locus_tag=ECB_00554|gene=fepE	1134	950.746	4	1.63824
locus_tag=ECB_00555|gene=fepC	816	632.819	9	5.53791
locus_tag=ECB_00556|gene=fepG	993	809.746	20	9.61754
locus_tag=ECB_00557|gene=fepD	1005	821.746	46	21.7973
locus_tag=ECB_00558|gene=ybdA	1251	1067.75	30	10.9405
locus_tag=ECB_00559|gene=fepB	957	773.746	61	30.6983
locus_tag=ECB_00560|gene=entC	1176	992.746	138	54.1282
locus_tag=ECB_00561|gene=entE	1611	1427.75	49	13.3637
locus_tag=ECB_00562|gene=entB	858	674.819	29	16.7338
locus_tag=ECB_00563|gene=entA	747	563.875	31	21.4073
locus_tag=ECB_00564|gene=ybdB	414	235.815	6	9.90748
locus_tag=ECB_00566|gene=ybdD	198	60.6567	44	282.46
locus_tag=ECB_00567|gene=ybdH	1089	905.746	44	18.916
locus_tag=ECB_00568|gene=ybdL	1161	977.746	41	16.3283
locus_tag=ECB_00569|gene=ybdM	630	447.551	11	9.57047
locus_tag=ECB_00570|gene=ybdN	1062	878.746	10	4.43118
locus_tag=ECB_00571|gene=insB-8	504	322.712	8.69202	10.4879
locus_tag=ECB_00572|gene=insA-8	276	115.711	13.3221	44.8311
locus_tag=ECB_00573|gene=dsbG	762	578.819	94	63.2365
locus_tag=ECB_00574|gene=ahpC	564	381.834	675	688.355
locus_tag=ECB_00575|gene=ahpF	1566	1382.75	86	24.218
locus_tag=ECB_00576|gene=ybdQ	429	250.05	373	580.852
locus_tag=ECB_00577|gene=ybdR	1239	1055.75	36	13.2778
locus_tag=ECB_00578|gene=rnk	411	232.981	143	239
locus_tag=ECB_00579|gene=rna	807	623.819	475	296.495
locus_tag=ECB_00580|gene=citT	1464	1280.75	1297	394.33
locus_tag=ECB_00581|gene=citG	879	695.819	59	33.0171
locus_tag=ECB_00582|gene=citX	552	370.021	2	2.10468
locus_tag=ECB_00583|gene=citF	1533	1349.75	7	2.01943
locus_tag=ECB_00584|gene=citE	909	725.746	4	2.14614
locus_tag=ECB_00585|gene=citD	297	131.835	0	0
locus_tag=ECB_00586|gene=citC	1059	875.746	24	10.6713
locus_tag=ECB_00587|gene=insB-9	504	322.712	8.69202	10.4879
locus_tag=ECB_00588|gene=insA-9	276	115.711	13.3221	44.8311
locus_tag=ECB_00589|gene=citA	1659	1475.75	44	11.6098
locus_tag=ECB_00590|gene=citB	681	497.984	10	7.8193
locus_tag=ECB_00591|gene=dcuC	1386	1202.75	8	2.58999
locus_tag=ECB_00592|gene=crcA	561	378.834	12	12.3343
locus_tag=ECB_00593|gene=cspE	210	68.2521	372	2122.32
locus_tag=ECB_00594|gene=ccrB	384	207.939	95	177.898
locus_tag=ECB_00595|gene=ybeM	789	605.819	136	87.4136
locus_tag=ECB_00596|gene=tatE	204	64.3743	304	1838.84
locus_tag=ECB_00597|gene=lipA	966	782.746	270	134.315
locus_tag=ECB_00619_2|gene=insJ-2	522	340.445	32.9524	37.6897
locus_tag=ECB_00620_2|gene=insK-2	852	668.819	37.75	21.9782
locus_tag=ECB_00599|gene=lipB	642	459.368	63	53.4026
locus_tag=ECB_00600|gene=ybeD	264	106.778	36	131.281
locus_tag=ECB_00601|gene=dacA	1212	1028.75	118	44.6639
locus_tag=ECB_00602|gene=rlpA	1089	905.746	316	135.851
locus_tag=ECB_00603|gene=mrdB	1113	929.746	111	46.4881
locus_tag=ECB_00604|gene=mrdA	1902	1718.75	81	18.3508
locus_tag=ECB_00605|gene=ybeA	468	287.445	43	58.2502
locus_tag=ECB_00606|gene=ybeB	318	149.591	72	187.417
locus_tag=ECB_00607|gene=phpB	612	429.594	56	50.7589
locus_tag=ECB_00608|gene=nadD	642	459.368	94	79.6801
locus_tag=ECB_00609|gene=holA	1032	848.746	150	68.8171
locus_tag=ECB_00610|gene=rlpB	582	399.717	236	229.902
locus_tag=ECB_00611|gene=leuS	2583	2399.75	1225	198.771
locus_tag=ECB_00612|gene=ybeL	483	302.149	557	717.823
locus_tag=ECB_00614|gene=ybeR	708	524.984	8	5.93372
locus_tag=ECB_00615|gene=ybeV	1140	956.746	27	10.9888
locus_tag=ECB_00616|gene=hscC	1671	1487.75	15	3.92595
locus_tag=ECB_00617|gene=rihA	936	752.746	252	130.357
locus_tag=ECB_00619_3|gene=insJ-2	522	340.445	32.9524	37.6897
locus_tag=ECB_00620_3|gene=insK-2	852	668.819	37.75	21.9782
locus_tag=ECB_00621|gene=gltK	675	492.033	188	148.781
locus_tag=ECB_00622|gene=gltJ	741	557.875	210	146.577
locus_tag=ECB_00623|gene=gltI	909	725.746	1907	1023.17
locus_tag=ECB_00624|gene=ECB_00624	1878	1694.75	29	6.6631
locus_tag=ECB_00625|gene=lnt	1539	1355.75	106	30.4446
locus_tag=ECB_00626|gene=ybeX	879	695.819	269	150.536
locus_tag=ECB_00627|gene=ybeY	468	287.445	126	170.687
locus_tag=ECB_00628|gene=ybeZ	1080	896.746	308	133.741
locus_tag=ECB_00629|gene=yleA	1425	1241.75	171	53.6224
locus_tag=ECB_00630|gene=ubiF	1176	992.746	158	61.9729
locus_tag=ECB_00631|gene=asnB	1665	1481.75	77	20.2348
locus_tag=ECB_00632|gene=nagD	753	569.819	94	64.2353
locus_tag=ECB_00633|gene=nagC	1221	1037.75	62	23.2639
locus_tag=ECB_00634|gene=nagA	1149	965.746	87	35.0783
locus_tag=ECB_00635|gene=nagB	801	617.819	89	56.0934
locus_tag=ECB_00636|gene=nagE	1947	1763.75	308	67.9982
locus_tag=ECB_00637|gene=glnS	1665	1481.75	240	63.0696
locus_tag=ECB_00638|gene=ybfM	1407	1223.75	14	4.45471
locus_tag=ECB_00639|gene=ybfN	327	157.348	6	14.8481
locus_tag=ECB_00640|gene=fur	447	267.114	335	488.35
locus_tag=ECB_00641|gene=fldA	531	349.274	141	157.194
locus_tag=ECB_00642|gene=ybfE	294	129.379	4	12.0387
locus_tag=ECB_00643|gene=ybfF	765	581.819	34	22.7549
locus_tag=ECB_00644|gene=seqA	546	364.095	166	177.532
locus_tag=ECB_00645|gene=pgm	1641	1457.75	584	155.996
locus_tag=ECB_00646|gene=ybfP	495	313.839	24	29.7774
locus_tag=ECB_00647|gene=ybfGH	651	468.322	1	0.831454
locus_tag=ECB_00648|gene=potE	1320	1136.75	21	7.19347
locus_tag=ECB_00649|gene=speF	2199	2015.75	14	2.70443
locus_tag=ECB_00650|gene=ECB_00650	258	102.041	0	0
locus_tag=ECB_00651|gene=kdpE	678	495.033	15	11.7988
locus_tag=ECB_00652|gene=kdpD	2688	2504.75	115	17.8779
locus_tag=ECB_00653|gene=kdpC	573	390.756	4	3.98599
locus_tag=ECB_00654|gene=kdpB	2049	1865.75	13	2.71315
locus_tag=ECB_00655|gene=kdpA	1674	1490.75	4	1.04481
locus_tag=ECB_00656|gene=kdpF	90	12.1119	0	0
locus_tag=ECB_00657|gene=ybfA	207	66.3359	40	234.798
locus_tag=ECB_00658|gene=rhsC	1665	1481.75	34.941	9.18214
locus_tag=ECB_00659|gene=ybfB	327	157.348	4	9.89875
locus_tag=ECB_00660|gene=ybfO	1434	1250.75	7.4012	2.30418
locus_tag=ECB_00661|gene=ybfC	570	387.756	4	4.01683
locus_tag=ECB_00662|gene=ECB_00662	276	115.711	2	6.73034
locus_tag=ECB_00663|gene=ECB_00663	279	117.983	1	3.30037
locus_tag=ECB_00664|gene=ECB_00664	243	91.3477	1	4.2627
locus_tag=ECB_00666|gene=ybfD	762	578.819	3	2.01819
locus_tag=ECB_00667|gene=ybgA	510	328.613	77	91.2406
locus_tag=ECB_00668|gene=phrB	1422	1238.75	155	48.7228
locus_tag=ECB_00669|gene=ybgH	1482	1298.75	20	5.99637
locus_tag=ECB_00670|gene=ybgI	744	560.875	105	72.8964
locus_tag=ECB_00671|gene=ybgJ	657	474.275	82	67.3235
locus_tag=ECB_00672|gene=ybgK	933	749.746	109	56.6102
locus_tag=ECB_00673|gene=ybgL	735	551.875	65	45.8622
locus_tag=ECB_00674|gene=nei	792	608.819	22	14.0708
locus_tag=ECB_00675|gene=abrB	1047	863.746	20	9.01626
locus_tag=ECB_00676|gene=ybgO	1062	878.746	48	21.2697
locus_tag=ECB_00677|gene=ybgP	732	548.875	8	5.67544
locus_tag=ECB_00678|gene=ybgQ	2451	2267.75	16	2.74731
locus_tag=ECB_00679|gene=ybgD	567	384.834	11	11.1302
locus_tag=ECB_00680|gene=gltA	1284	1100.75	1111	393.015
locus_tag=ECB_00681|gene=sdhC	390	213.401	638	1164.14
locus_tag=ECB_00682|gene=sdhD	348	175.771	199	440.849
locus_tag=ECB_00683|gene=sdhA	1767	1583.75	1328	326.509
locus_tag=ECB_00684|gene=sdhB	717	533.984	525	382.837
locus_tag=ECB_00685|gene=sucA	2802	2618.75	2675	397.753
locus_tag=ECB_00686|gene=sucB	1218	1034.75	2357	886.969
locus_tag=ECB_00687|gene=sucC	1167	983.746	1219	482.507
locus_tag=ECB_00688|gene=sucD	870	686.819	842	477.367
locus_tag=ECB_00689|gene=farR	723	539.93	15	10.8177
locus_tag=ECB_00690|gene=hrsA	1977	1793.75	16	3.4733
locus_tag=ECB_00691|gene=ybgG	2634	2450.75	69	10.9631
locus_tag=ECB_00692|gene=cydA	1569	1385.75	1082	304.037
locus_tag=ECB_00693|gene=cydB	1140	956.746	713	290.185
locus_tag=ECB_00694|gene=ybgT	114	17.2461	49	1106.34
locus_tag=ECB_00695|gene=ybgE	294	129.379	171	514.654
locus_tag=ECB_00696|gene=ybgC	405	227.26	53	90.8103
locus_tag=ECB_00697|gene=tolQ	693	509.984	73	55.7377
locus_tag=ECB_00698|gene=tolR	429	250.05	23	35.8166
locus_tag=ECB_00699|gene=tolA	1266	1082.75	127	45.673
locus_tag=ECB_00700|gene=tolB	1293	1109.75	459	161.054
locus_tag=ECB_00701|gene=pal	522	340.445	456	521.556
locus_tag=ECB_00702|gene=ybgF	792	608.819	157	100.414
locus_tag=ECB_00703|gene=nadA	1044	860.746	94	42.5241
locus_tag=ECB_00704|gene=pnuC	720	536.984	293	212.466
locus_tag=ECB_00705|gene=ybgR	942	758.746	88	45.1616
locus_tag=ECB_00706|gene=ybgS	381	205.151	55	104.393
locus_tag=ECB_00707|gene=aroG	1053	869.746	1079	483.072
locus_tag=ECB_00708|gene=gpmA	753	569.819	982	671.054
locus_tag=ECB_00709|gene=galM	1041	857.746	121	54.93
locus_tag=ECB_00710|gene=galK	1149	965.746	96	38.7071
locus_tag=ECB_00711|gene=galT	1047	863.746	35	15.7785
locus_tag=ECB_00712|gene=galE	1017	833.746	80	37.3628
locus_tag=ECB_00713|gene=modF	1473	1289.75	60	18.1146
locus_tag=ECB_00714|gene=modE	789	605.819	66	42.4213
locus_tag=ECB_00715|gene=ybhT	150	33.3037	54	631.37
locus_tag=ECB_00716|gene=modA	774	590.819	28	18.4538
locus_tag=ECB_00717|gene=modB	690	506.984	22	16.8971
locus_tag=ECB_00718|gene=modC	1059	875.746	19	8.44808
locus_tag=ECB_00719|gene=ybhA	819	635.819	16	9.79872
locus_tag=ECB_00720|gene=ybhE	996	812.746	187	89.592
locus_tag=ECB_00721|gene=ybhD	1017	833.746	2	0.934069
locus_tag=ECB_00722|gene=ybhH	1053	869.746	1	0.447703
locus_tag=ECB_00723|gene=ybhI	1434	1250.75	4	1.2453
locus_tag=ECB_00724|gene=ybhJ	2262	2078.75	21	3.9337
locus_tag=ECB_00725|gene=ybhC	1284	1100.75	23	8.13623
locus_tag=ECB_00726|gene=ECB_00726	1071	887.746	25	10.9656
locus_tag=ECB_00727|gene=ECB_00727	285	122.539	0	0
locus_tag=ECB_00728|gene=ECB_00728	339	167.794	13	30.1682
locus_tag=ECB_00729|gene=ECB_00729	372	196.666	0	0
locus_tag=ECB_00730|gene=ECB_00730	345	173.099	0	0
locus_tag=ECB_00731|gene=ECB_00731	186	53.4314	0	0
locus_tag=ECB_00732|gene=ECB_00732	552	370.021	8	8.41874
locus_tag=ECB_00733|gene=ECB_00733	1623	1439.75	27	7.30232
locus_tag=ECB_00734|gene=ECB_00734	762	578.819	5	3.36365
locus_tag=ECB_00735|gene=ECB_00735	459	278.728	0	0
locus_tag=ECB_00736|gene=ECB_00736	399	221.602	4	7.02859
locus_tag=ECB_00737|gene=ECB_00737	993	809.746	9	4.32789
locus_tag=ECB_00738|gene=ECB_00738	1338	1154.75	1	0.337207
locus_tag=ECB_00739|gene=ECB_00739	1146	962.746	16	6.47129
locus_tag=ECB_00740|gene=ybhB	477	296.299	101	132.732
locus_tag=ECB_00741|gene=bioA	1290	1106.75	26	9.14762
locus_tag=ECB_00742|gene=bioB	1041	857.746	14	6.35553
locus_tag=ECB_00743|gene=bioF	1155	971.746	1	0.40071
locus_tag=ECB_00744|gene=bioC	756	572.819	1	0.679776
locus_tag=ECB_00745|gene=bioD	678	495.033	9	7.07931
locus_tag=ECB_00746|gene=uvrB	2022	1838.75	417	88.3074
locus_tag=ECB_00747|gene=ybhK	909	725.746	135	72.4322
locus_tag=ECB_00748|gene=moaA	990	806.746	254	122.597
locus_tag=ECB_00749|gene=moaB	513	331.58	66	77.5065
locus_tag=ECB_00750|gene=moaC	486	305.057	43	54.8871
locus_tag=ECB_00751|gene=moaD	246	93.4604	20	83.3269
locus_tag=ECB_00752|gene=moaE	453	273.005	55	78.4468
locus_tag=ECB_00753|gene=ybhL	705	521.984	761	567.689
locus_tag=ECB_00754|gene=ybhM	714	530.984	20	14.6667
locus_tag=ECB_00755|gene=ybhN	957	773.746	48	24.156
locus_tag=ECB_00756|gene=ybhO	1242	1058.75	74	27.2159
locus_tag=ECB_00757|gene=ybhP	762	578.819	74	49.782
locus_tag=ECB_00758|gene=ybhQ	411	232.981	301	503.07
locus_tag=ECB_00759|gene=ybhR	1107	923.746	33	13.9105
locus_tag=ECB_00760|gene=ybhS	1134	950.746	29	11.8773
locus_tag=ECB_00761|gene=ybhF	1737	1553.75	52	13.0319
locus_tag=ECB_00762|gene=ybhG	999	815.746	19	9.06946
locus_tag=ECB_00763|gene=ybiH	672	489.131	25	19.902
locus_tag=ECB_00764|gene=rhlE	1365	1181.75	55	18.1226
locus_tag=ECB_00765|gene=ybiA	483	302.149	25	32.2183
locus_tag=ECB_00766|gene=dinG	2151	1967.75	100	19.7885
locus_tag=ECB_00767|gene=ybiB	963	779.746	119	59.426
locus_tag=ECB_00768|gene=ybiC	1086	902.746	231	99.6389
locus_tag=ECB_00769|gene=ybiJ	261	104.421	52	193.91
locus_tag=ECB_00770|gene=ybiI	267	109.048	56	199.964
locus_tag=ECB_00771|gene=ybiX	678	495.033	28	22.0245
locus_tag=ECB_00772|gene=ybiL	2283	2099.75	19	3.52346
locus_tag=ECB_00773|gene=ybiM	261	104.421	532	1983.84
locus_tag=ECB_00774|gene=ybiN	927	743.746	21	10.9945
locus_tag=ECB_00775|gene=ybiO	2226	2042.75	47	8.95914
locus_tag=ECB_00776|gene=glnQ	723	539.93	108	77.8877
locus_tag=ECB_00777|gene=glnP	660	477.275	91	74.243
locus_tag=ECB_00778|gene=glnH	747	563.875	357	246.529
locus_tag=ECB_00779|gene=dps	504	322.712	1015	1224.71
locus_tag=ECB_00780|gene=ybiF	888	704.819	38	20.9937
locus_tag=ECB_00781|gene=ompX	516	334.547	972	1131.34
locus_tag=ECB_00782|gene=ybiP	1584	1400.75	57	15.8452
locus_tag=ECB_00783|gene=ECB_00783	270	111.22	1322	4628.39
locus_tag=ECB_00784|gene=mntR	468	287.445	112	151.721
locus_tag=ECB_00785|gene=ybiR	1119	935.746	91	37.8675
locus_tag=ECB_00786|gene=ybiS	921	737.746	349	184.205
locus_tag=ECB_00787|gene=ybiT	1593	1409.75	91	25.1353
locus_tag=ECB_00788|gene=ybiU	1266	1082.75	19	6.83297
locus_tag=ECB_00789|gene=ybiV	816	632.819	43	26.4589
locus_tag=ECB_00790|gene=ybiW	2433	2249.75	26	4.50011
locus_tag=ECB_00791|gene=ybiY	927	743.746	0	0
locus_tag=ECB_00792|gene=fsa	663	480.179	21	17.0294
locus_tag=ECB_00793|gene=moeB	750	566.819	79	54.2707
locus_tag=ECB_00794|gene=moeA	1236	1052.75	204	75.4552
locus_tag=ECB_00795|gene=ybiK	966	782.746	70	34.8225
locus_tag=ECB_00796|gene=yliA	1839	1655.75	45	10.5828
locus_tag=ECB_00797|gene=yliB	1482	1298.75	51	15.2907
locus_tag=ECB_00798|gene=yliC	921	737.746	13	6.8615
locus_tag=ECB_00799|gene=yliD	912	728.746	9	4.80894
locus_tag=ECB_00800|gene=yliE	2097	1913.75	3	0.610407
locus_tag=ECB_00801|gene=yliF	1329	1145.75	9	3.0587
locus_tag=ECB_00802|gene=yliG	1326	1142.75	22	7.49645
locus_tag=ECB_00803|gene=yliH	384	207.939	6961	13035.2
locus_tag=ECB_00804|gene=yliI	1116	932.746	93	38.8242
locus_tag=ECB_00805|gene=yliJ	627	444.551	68	59.5622
locus_tag=ECB_00806|gene=dacC	1203	1019.75	476	181.76
locus_tag=ECB_00807|gene=deoR	759	575.819	64	43.279
locus_tag=ECB_00808|gene=ybjG	597	414.636	18	16.904
locus_tag=ECB_00809|gene=cmr	1233	1049.75	40	14.8374
locus_tag=ECB_00810|gene=ybjH	285	122.539	15	47.665
locus_tag=ECB_00811|gene=ybjI	816	632.819	16	9.84518
locus_tag=ECB_00812|gene=ybjJ	1209	1025.75	33	12.5273
locus_tag=ECB_00813|gene=ybjK	537	355.203	27	29.5985
locus_tag=ECB_00814|gene=ECB_00814	333	162.368	174	417.285
locus_tag=ECB_00815|gene=ECB_00815	945	761.746	31	15.8465
locus_tag=ECB_00816|gene=ECB_00816	153	34.8526	10	111.724
locus_tag=ECB_00817|gene=ECB_00817	564	381.834	43	43.8508
locus_tag=ECB_00818|gene=ECB_00818	222	76.6151	1	5.08239
locus_tag=ECB_00819|gene=ECB_00819	510	328.613	2	2.36989
locus_tag=ECB_00820|gene=ECB_00820	240	89.2099	0	0
locus_tag=ECB_00821|gene=ECB_00821	342	170.386	0	0
locus_tag=ECB_00822|gene=ECB_00822	234	84.9985	0	0
locus_tag=ECB_00823|gene=ECB_00823	228	80.7072	0	0
locus_tag=ECB_00824|gene=ECB_00824	858	674.819	4	2.30811
locus_tag=ECB_00825|gene=ECB_00825	2415	2231.75	1	0.174477
locus_tag=ECB_00826|gene=ECB_00826	189	55.2264	3	21.1523
locus_tag=ECB_00827|gene=ECB_00827	306	139.334	17	47.5088
locus_tag=ECB_00828|gene=ECB_00828	336	165.092	68	160.386
locus_tag=ECB_00829|gene=ECB_00829	165	41.2732	0	0
locus_tag=ECB_00830|gene=ECB_00830	924	740.746	93	48.8873
locus_tag=ECB_00831|gene=ECB_00831	963	779.746	34	16.9789
locus_tag=ECB_00832|gene=ECB_00832	1029	845.746	4	1.84163
locus_tag=ECB_00833|gene=ECB_00833	1767	1583.75	1	0.245865
locus_tag=ECB_00834|gene=ECB_00834	753	569.819	0	0
locus_tag=ECB_00835|gene=ECB_00835	147	31.9081	0	0
locus_tag=ECB_00836|gene=ECB_00836	429	250.05	1	1.55724
locus_tag=ECB_00837|gene=ECB_00837	291	127.07	0	0
locus_tag=ECB_00838|gene=ECB_00838	432	252.897	1	1.53971
locus_tag=ECB_00839|gene=ECB_00839	447	267.114	5	7.28881
locus_tag=ECB_00840|gene=ECB_00840	807	623.819	29	18.1018
locus_tag=ECB_00841|gene=ECB_00841	822	638.819	4	2.43818
locus_tag=ECB_00842|gene=ECB_00842	360	185.946	1	2.09409
locus_tag=ECB_00843|gene=ECB_00843	909	725.746	1	0.536535
locus_tag=ECB_00844|gene=ECB_00844	606	423.594	1	0.919248
locus_tag=ECB_00845|gene=ECB_00845	1623	1439.75	23	6.22049
locus_tag=ECB_00846|gene=ECB_00846	438	258.561	2	3.01196
locus_tag=ECB_00847|gene=tfaE	603	420.594	9	8.33225
locus_tag=ECB_00848|gene=ECB_00848	540	358.167	9	9.78452
locus_tag=ECB_00849|gene=ECB_00849	276	115.711	2	6.73034
locus_tag=ECB_00850|gene=ECB_00850	369	193.987	10	20.0729
locus_tag=ECB_00851|gene=ECB_00851	252	97.7068	14	55.7938
locus_tag=ECB_00852|gene=ybjL	1686	1502.75	181	46.9003
locus_tag=ECB_00853|gene=ybjM	378	202.297	8	15.3987
locus_tag=ECB_00854|gene=grxA	258	102.041	4	15.264
locus_tag=ECB_00855|gene=ybjC	288	124.81	5	15.5993
locus_tag=ECB_00856|gene=nfsA	723	539.93	18	12.9813
locus_tag=ECB_00857|gene=rimK	903	719.819	34	18.3924
locus_tag=ECB_00858|gene=ybjN	477	296.299	31	40.7394
locus_tag=ECB_00859|gene=potF	1113	929.746	39	16.3336
locus_tag=ECB_00860|gene=potG	1134	950.746	26	10.6486
locus_tag=ECB_00861|gene=potH	954	770.746	9	4.54688
locus_tag=ECB_00862|gene=potI	846	662.819	30	17.6242
locus_tag=ECB_00863|gene=ybjO	489	307.995	10	12.6427
locus_tag=ECB_00864|gene=ybjF	1128	944.746	12	4.94594
locus_tag=ECB_00865|gene=artJ	732	548.875	55	39.0186
locus_tag=ECB_00866|gene=artM	669	486.131	119	95.3183
locus_tag=ECB_00867|gene=artQ	717	533.984	60	43.7528
locus_tag=ECB_00868|gene=artI	732	548.875	89	63.1392
locus_tag=ECB_00869|gene=artP	729	545.93	65	46.3617
locus_tag=ECB_00870|gene=ybjP	516	334.547	76	88.4585
locus_tag=ECB_00871|gene=ybjQ	324	154.746	202	508.295
locus_tag=ECB_00872|gene=ybjR	831	647.819	165	99.1775
locus_tag=ECB_00873|gene=ybjS	1014	830.746	77	36.0915
locus_tag=ECB_00874|gene=ybjT	1431	1247.75	64	19.9727
locus_tag=ECB_00875|gene=ltaE	1002	818.746	71	33.7669
locus_tag=ECB_00876|gene=poxB	1719	1535.75	319	80.8824
locus_tag=ECB_00877|gene=hcr	969	785.746	3	1.48669
locus_tag=ECB_00878|gene=hcp	1653	1469.75	6	1.58961
locus_tag=ECB_00879|gene=ybjE	900	716.819	14	7.60504
locus_tag=ECB_00880|gene=aqpZ	696	512.984	465	352.965
locus_tag=ECB_00881|gene=ybjD	1659	1475.75	102	26.9136
locus_tag=ECB_00882|gene=ybjX	993	809.746	150	72.1315
locus_tag=ECB_00883|gene=macA	1116	932.746	99	41.329
locus_tag=ECB_00884|gene=macB	1947	1763.75	116	25.6097
locus_tag=ECB_00885|gene=cspD	225	78.7093	10247	50693.6
locus_tag=ECB_00886|gene=clpS	321	152.253	330	843.98
locus_tag=ECB_00887|gene=clpA	2133	1949.75	3411	681.219
locus_tag=ECB_00888|gene=infA	219	74.6508	92	479.884
locus_tag=ECB_00889|gene=aat	705	521.984	54	40.2828
locus_tag=ECB_00890|gene=cydC	1722	1538.75	62	15.6894
locus_tag=ECB_00891|gene=cydD	1767	1583.75	77	18.9316
locus_tag=ECB_00892|gene=trxB	966	782.746	160	79.5943
locus_tag=ECB_00893|gene=lrp	495	313.839	327	405.717
locus_tag=ECB_00894|gene=ftsK	4029	3845.75	358	36.2481
locus_tag=ECB_00895|gene=lolA	615	432.594	77	69.3095
locus_tag=ECB_00896|gene=ycaJ	1344	1160.75	59	19.7924
locus_tag=ECB_00897|gene=serS	1293	1109.75	1022	358.6
locus_tag=ECB_00898|gene=dmsA	2445	2261.75	16	2.7546
locus_tag=ECB_00899|gene=dmsB	618	435.551	3	2.68204
locus_tag=ECB_00900|gene=dmsC	864	680.819	39	22.3057
locus_tag=ECB_00901|gene=ycaC	627	444.551	49	42.9198
locus_tag=ECB_00902|gene=ycaD	1149	965.746	93	37.4975
locus_tag=ECB_00903|gene=ycaM	1431	1247.75	35	10.9226
locus_tag=ECB_00904|gene=ycaN	909	725.746	8	4.29228
locus_tag=ECB_00905|gene=ycaK	591	408.636	3	2.85869
locus_tag=ECB_00906|gene=pflA	741	557.875	201	140.295
locus_tag=ECB_00907|gene=pflB	2283	2099.75	4064	753.65
locus_tag=ECB_00908|gene=focA	858	674.819	378	218.116
locus_tag=ECB_00909|gene=ycaO	1761	1577.75	20	4.93601
locus_tag=ECB_00910|gene=ycaP	693	509.984	67	51.1566
locus_tag=ECB_00911|gene=serC	1089	905.746	628	269.983
locus_tag=ECB_00912|gene=aroA	1284	1100.75	157	55.5386
locus_tag=ECB_00913|gene=ycaL	765	581.819	8	5.35408
locus_tag=ECB_00914|gene=cmk	684	500.984	79	61.4025
locus_tag=ECB_00915|gene=rpsA	1674	1490.75	1267	330.945
locus_tag=ECB_00916|gene=himD	285	122.539	153	486.183
locus_tag=ECB_00917|gene=ycaI	2265	2081.75	67	12.5323
locus_tag=ECB_00918|gene=msbA	1749	1565.75	174	43.2724
locus_tag=ECB_00919|gene=lpxK	987	803.746	60	29.068
locus_tag=ECB_00920|gene=ycaQ	1233	1049.75	21	7.78965
locus_tag=ECB_00921|gene=ycaR	183	51.6246	18	135.768
locus_tag=ECB_00922|gene=kdsB	747	563.875	82	56.6257
locus_tag=ECB_00923|gene=ycbJ	894	710.819	144	78.8836
locus_tag=ECB_00924|gene=ycbC	780	596.819	27	17.6159
locus_tag=ECB_00925|gene=smtA	786	602.819	58	37.4649
locus_tag=ECB_00926|gene=mukF	1323	1139.75	69	23.5735
locus_tag=ECB_00927|gene=mukE	678	495.033	51	40.1161
locus_tag=ECB_00928|gene=mukB	4461	4277.75	335	30.4939
locus_tag=ECB_00929|gene=ycbB	1848	1664.75	640	149.698
locus_tag=ECB_00930|gene=ycbK	549	367.095	440	466.721
locus_tag=ECB_00931|gene=ycbL	648	465.322	524	438.491
locus_tag=ECB_00932|gene=aspC	1191	1007.75	521	201.312
locus_tag=ECB_00933|gene=ompF	1089	905.746	5272	2266.48
locus_tag=ECB_00934|gene=asnS	1401	1217.75	912	291.622
locus_tag=ECB_00935|gene=pncB	1203	1019.75	267	101.953
locus_tag=ECB_00936|gene=pepN	2613	2429.75	444	71.1549
locus_tag=ECB_00937|gene=ssuB	768	584.819	21	13.9824
locus_tag=ECB_00938|gene=ssuC	792	608.819	0	0
locus_tag=ECB_00939|gene=ssuD	1146	962.746	6	2.42673
locus_tag=ECB_00940|gene=ssuA	960	776.746	4	2.00523
locus_tag=ECB_00941|gene=ssuE	576	393.756	2	1.97781
locus_tag=ECB_00942|gene=ycbQ	540	358.167	5	5.43584
locus_tag=ECB_00943|gene=ycbR	702	518.984	6	4.50174
locus_tag=ECB_00944|gene=ycbS	2601	2417.75	19	3.06003
locus_tag=ECB_00945|gene=ycbT	1071	887.746	30	13.1588
locus_tag=ECB_00946|gene=ycbU	543	361.167	12	12.9377
locus_tag=ECB_00947|gene=ycbV	516	334.547	15	17.4589
locus_tag=ECB_00948|gene=ycbF	711	527.984	23	16.9625
locus_tag=ECB_00949|gene=pyrD	1011	827.746	10	4.7042
locus_tag=ECB_00950|gene=ycbW	543	361.167	35	37.7348
locus_tag=ECB_00951|gene=ycbX	1110	926.746	99	41.5965
locus_tag=ECB_00952|gene=ycbY	2109	1925.75	46	9.30126
locus_tag=ECB_00953|gene=uup	1908	1724.75	136	30.7041
locus_tag=ECB_00954|gene=pqiA	1254	1070.75	151	54.9128
locus_tag=ECB_00955|gene=pqiB	1641	1457.75	155	41.4031
locus_tag=ECB_00956|gene=ymbA	549	367.095	87	92.2835
locus_tag=ECB_00957|gene=rmf	168	43.0402	11376	102920
locus_tag=ECB_00958|gene=fabA	519	337.513	401	462.633
locus_tag=ECB_00959|gene=ycbZ	1761	1577.75	304	75.0273
locus_tag=ECB_00960|gene=ycbG	453	273.005	19	27.0998
locus_tag=ECB_00961|gene=ompA	1041	857.746	1315	596.966
locus_tag=ECB_00962|gene=sulA	510	328.613	181	214.475
locus_tag=ECB_00963|gene=yccR	630	447.551	54	46.9823
locus_tag=ECB_00964|gene=yccS	2154	1970.75	74	14.6212
locus_tag=ECB_00965|gene=yccF	447	267.114	8	11.6621
locus_tag=ECB_00966|gene=helD	2055	1871.75	166	34.5338
locus_tag=ECB_00967|gene=mgsA	459	278.728	107	149.481
locus_tag=ECB_00968|gene=yccT	663	480.179	116	94.067
locus_tag=ECB_00969|gene=yccU	414	235.815	492	812.413
locus_tag=ECB_00970|gene=yccV	318	149.591	923	2402.58
locus_tag=ECB_00971|gene=yccW	1104	920.746	162	68.5106
locus_tag=ECB_00972|gene=yccX	279	117.983	109	359.741
locus_tag=ECB_00973|gene=yccK	330	159.861	52	126.661
locus_tag=ECB_00974|gene=yccA	660	477.275	693	565.389
locus_tag=ECB_00975|gene=hyaA	1119	935.746	25	10.4031
locus_tag=ECB_00976|gene=hyaB	1794	1610.75	46	11.1202
locus_tag=ECB_00977|gene=hyaC	708	524.984	23	17.0594
locus_tag=ECB_00978|gene=hyaD	588	405.677	32	30.7152
locus_tag=ECB_00979|gene=hyaE	399	221.602	18	31.6287
locus_tag=ECB_00980|gene=hyaF	858	674.819	44	25.3892
locus_tag=ECB_00981|gene=appC	1545	1361.75	31	8.86438
locus_tag=ECB_00982|gene=appB	1137	953.746	28	11.4316
locus_tag=ECB_00983|gene=appA	1299	1115.75	39	13.6107
locus_tag=ECB_00984|gene=yccC	2181	1997.75	72	14.0338
locus_tag=ECB_00985|gene=yccY	447	267.114	5	7.28881
locus_tag=ECB_00986|gene=yccZ	1140	956.746	10	4.06992
locus_tag=ECB_00987|gene=ymcA	2097	1913.75	12	2.44163
locus_tag=ECB_00988|gene=ymcB	747	563.875	0	0
locus_tag=ECB_00989|gene=ymcC	645	462.322	4	3.36898
locus_tag=ECB_00990|gene=ymcD	306	139.334	13	36.3303
locus_tag=ECB_00991|gene=cspH	213	70.2694	0	0
locus_tag=ECB_00992|gene=cspG	213	70.2694	93	515.347
locus_tag=ECB_00993|gene=sfa	231	82.859	2	9.39882
locus_tag=ECB_00994|gene=gnsA	174	46.2512	2	16.838
locus_tag=ECB_00995|gene=yccM	1074	890.746	5	2.18574
locus_tag=ECB_00996|gene=torS	2745	2561.75	29	4.40803
locus_tag=ECB_00997|gene=torT	1029	845.746	21	9.66856
locus_tag=ECB_00998|gene=torR	693	509.984	17	12.98
locus_tag=ECB_00999|gene=torC	1173	989.746	12	4.72107
locus_tag=ECB_01000|gene=torA	2547	2363.75	18	2.9652
locus_tag=ECB_01001|gene=torD	600	417.636	9	8.39126
locus_tag=ECB_01002|gene=yccD	306	139.334	103	287.848
locus_tag=ECB_01003|gene=cbpA	921	737.746	261	137.758
locus_tag=ECB_01004|gene=yccE	1260	1076.75	1	0.361634
locus_tag=ECB_01005|gene=agp	1242	1058.75	722	265.539
locus_tag=ECB_01006|gene=yccJ	228	80.7072	691	3333.87
locus_tag=ECB_01007|gene=wrbA	597	414.636	1331	1249.95
locus_tag=ECB_01008|gene=ymdF	174	46.2512	42	353.597
locus_tag=ECB_01009|gene=ycdG	1329	1145.75	22	7.47682
locus_tag=ECB_01010|gene=ycdH	495	313.839	6	7.44435
locus_tag=ECB_01011|gene=ycdI	591	408.636	12	11.4348
locus_tag=ECB_01012|gene=ycdJ	801	617.819	3	1.89079
locus_tag=ECB_01013|gene=ycdK	387	210.64	1	1.8486
locus_tag=ECB_01014|gene=ycdL	693	509.984	1	0.763531
locus_tag=ECB_01015|gene=ycdM	1149	965.746	1	0.403199
locus_tag=ECB_01016|gene=ycdC	639	456.414	59	50.3357
locus_tag=ECB_01017|gene=putA	3963	3779.75	829	85.4033
locus_tag=ECB_01018|gene=putP	1509	1325.75	585	171.822
locus_tag=ECB_01019|gene=ycdN	840	656.819	1033	612.403
locus_tag=ECB_01020|gene=ycdO	1128	944.746	354	145.905
locus_tag=ECB_01021|gene=ycdB	1272	1088.75	310	110.871
locus_tag=ECB_01022|gene=phoH	1065	881.746	726	320.609
locus_tag=ECB_01023|gene=ycdP	414	235.815	3	4.95374
locus_tag=ECB_01024|gene=ycdQ	1326	1142.75	10	3.40748
locus_tag=ECB_01025|gene=ycdR	2019	1835.75	22	4.66652
locus_tag=ECB_01026|gene=ycdS	2424	2240.75	30	5.21328
locus_tag=ECB_01027|gene=ycdT	1359	1175.75	53	17.5527
locus_tag=ECB_01028|gene=insF-1	816	632.819	0.00959631	0.00590484
locus_tag=ECB_01029|gene=insE-1	309	141.97	28.3061	77.6367
locus_tag=ECB_01030|gene=ycdW	939	755.746	49	25.2466
locus_tag=ECB_01031|gene=ycdX	738	554.875	80	56.1407
locus_tag=ECB_01032|gene=ycdY	555	372.946	55	57.4248
locus_tag=ECB_01033|gene=ycdZ	492	310.933	47	58.8591
locus_tag=ECB_01034|gene=csgG	834	650.819	36	21.539
locus_tag=ECB_01035|gene=csgF	417	238.743	2	3.26199
locus_tag=ECB_01036|gene=csgE	390	213.401	0	0
locus_tag=ECB_01037|gene=csgD	651	468.322	11	9.14599
locus_tag=ECB_01038|gene=csgB	456	275.756	5	7.06038
locus_tag=ECB_01039|gene=csgA	456	275.756	45	63.5434
locus_tag=ECB_01040|gene=csgC	333	162.368	6	14.3891
locus_tag=ECB_01041|gene=ymdA	312	144.492	17	45.813
locus_tag=ECB_01042|gene=ymdB	534	352.238	136	150.344
locus_tag=ECB_01043|gene=ymdC	1422	1238.75	130	40.8643
locus_tag=ECB_01044|gene=mdoC	1158	974.746	37	14.7806
locus_tag=ECB_01045|gene=mdoG	1536	1352.75	222	63.9027
locus_tag=ECB_01046|gene=mdoH	2544	2360.75	327	53.9363
locus_tag=ECB_01047|gene=yceK	228	80.7072	77	371.502
locus_tag=ECB_01048|gene=msyB	375	199.503	108	210.794
locus_tag=ECB_01049|gene=yceE	1227	1043.75	78	29.0993
locus_tag=ECB_01050|gene=htrB	921	737.746	49	25.8626
locus_tag=ECB_01051|gene=yceA	1053	869.746	24	10.7449
locus_tag=ECB_01052|gene=yceI	576	393.756	5	4.94453
locus_tag=ECB_01053|gene=yceJ	567	384.834	3	3.03551
locus_tag=ECB_01054|gene=yceO	141	28.8074	1	13.517
locus_tag=ECB_01055|gene=solA	1119	935.746	94	39.1158
locus_tag=ECB_01056|gene=yceP	255	99.8082	497	1938.98
locus_tag=ECB_01057|gene=dinI	246	93.4604	19	79.1606
locus_tag=ECB_01058|gene=pyrC	1047	863.746	20	9.01626
locus_tag=ECB_01059|gene=yceB	561	378.834	145	149.04
locus_tag=ECB_01060|gene=grxB	648	465.322	632	528.867
locus_tag=ECB_01061|gene=yceL	1209	1025.75	212	80.4783
locus_tag=ECB_01062|gene=rimJ	585	402.677	81	78.327
locus_tag=ECB_01063|gene=yceH	648	465.322	63	52.7193
locus_tag=ECB_01064|gene=mviM	924	740.746	55	28.9119
locus_tag=ECB_01065|gene=mviN	1536	1352.75	32	9.21121
locus_tag=ECB_01066|gene=flgN	417	238.743	7	11.417
locus_tag=ECB_01067|gene=flgM	294	129.379	10	30.0967
locus_tag=ECB_01068|gene=flgA	660	477.275	3	2.44757
locus_tag=ECB_01069|gene=flgB	417	238.743	4	6.52399
locus_tag=ECB_01070|gene=flgC	405	227.26	1	1.7134
locus_tag=ECB_01071|gene=flgD	696	512.984	3	2.2772
locus_tag=ECB_01072|gene=flgE	1206	1022.75	11	4.18801
locus_tag=ECB_01073|gene=flgF	756	572.819	6	4.07865
locus_tag=ECB_01074|gene=flgG	783	599.819	4	2.59671
locus_tag=ECB_01075|gene=flgH	699	515.984	4	3.01861
locus_tag=ECB_01076|gene=flgI	1098	914.746	7	2.97975
locus_tag=ECB_01077|gene=flgJ	942	758.746	13	6.67159
locus_tag=ECB_01078|gene=flgK	1644	1460.75	9	2.39911
locus_tag=ECB_01079|gene=flgL	954	770.746	26	13.1354
locus_tag=ECB_01080|gene=rne	3186	3002.75	790	102.445
locus_tag=ECB_01081|gene=ECB_01081	321	152.253	190	485.928
locus_tag=ECB_01082|gene=rluC	960	776.746	34	17.0444
locus_tag=ECB_01083|gene=maf	585	402.677	240	232.08
locus_tag=ECB_01084|gene=yceD	522	340.445	253	289.372
locus_tag=ECB_01085|gene=rpmF	174	46.2512	204	1717.47
locus_tag=ECB_01086|gene=plsX	1071	887.746	87	38.1604
locus_tag=ECB_01087|gene=fabH	954	770.746	99	50.0157
locus_tag=ECB_01088|gene=fabD	930	746.746	162	84.4743
locus_tag=ECB_01089|gene=fabG	735	551.875	907	639.955
locus_tag=ECB_01090|gene=acpP	237	87.0054	2444	10938
locus_tag=ECB_01091|gene=fabF	1242	1058.75	1110	408.238
locus_tag=ECB_01092|gene=pabC	810	626.819	25	15.5303
locus_tag=ECB_01093|gene=yceG	1023	839.746	41	19.0116
locus_tag=ECB_01094|gene=tmk	642	459.368	28	23.7345
locus_tag=ECB_01095|gene=holB	1005	821.746	67	31.7483
locus_tag=ECB_01096|gene=ycfH	798	614.819	410	259.669
locus_tag=ECB_01097|gene=ptsG	1434	1250.75	252	78.4538
locus_tag=ECB_01098|gene=fhuE	2190	2006.75	58	11.2543
locus_tag=ECB_01099|gene=ycfF	360	185.946	109	228.256
locus_tag=ECB_01100|gene=ycfL	378	202.297	88	169.386
locus_tag=ECB_01101|gene=ycfM	642	459.368	179	151.731
locus_tag=ECB_01102|gene=ycfN	825	641.819	26	15.7741
locus_tag=ECB_01103|gene=nagZ	1026	842.746	151	69.7691
locus_tag=ECB_01104|gene=ycfP	543	361.167	245	264.144
locus_tag=ECB_01105|gene=ndh	1305	1121.75	57	19.7862
locus_tag=ECB_01106|gene=ycfJ	540	358.167	7	7.61018
locus_tag=ECB_01107|gene=ycfQ	633	450.551	40	34.57
locus_tag=ECB_01108|gene=ycfR	258	102.041	68	259.488
locus_tag=ECB_01109|gene=ycfS	963	779.746	19	9.48818
locus_tag=ECB_01110|gene=mfd	3447	3263.75	168	20.0436
locus_tag=ECB_01111|gene=ycfT	1074	890.746	5	2.18574
locus_tag=ECB_01112|gene=ycfU	1200	1016.75	53	20.2977
locus_tag=ECB_01113|gene=ycfV	702	518.984	25	18.7572
locus_tag=ECB_01114|gene=ycfW	1245	1061.75	191	70.048
locus_tag=ECB_01116_2|gene=insA-10	276	115.711	15.0117	50.517
locus_tag=ECB_01117_2|gene=insB-10	504	322.712	31.2634	37.7229
locus_tag=ECB_01118|gene=cobB	840	656.819	10	5.9284
locus_tag=ECB_01119|gene=ycfZ	789	605.819	4	2.57099
locus_tag=ECB_01120|gene=ymfA	408	229.981	5	8.46565
locus_tag=ECB_01121|gene=potD	1047	863.746	32	14.426
locus_tag=ECB_01122|gene=potC	795	611.819	26	16.5475
locus_tag=ECB_01123|gene=potB	828	644.819	10	6.03872
locus_tag=ECB_01124|gene=potA	1137	953.746	37	15.1061
locus_tag=ECB_01125|gene=pepT	1227	1043.75	86	32.0838
locus_tag=ECB_01126|gene=ycfD	1122	938.746	265	109.921
locus_tag=ECB_01127|gene=phoQ	1461	1277.75	49	14.9326
locus_tag=ECB_01128|gene=phoP	672	489.131	116	92.3454
locus_tag=ECB_01129|gene=purB	1371	1187.75	36	11.8022
locus_tag=ECB_01130|gene=ycfC	642	459.368	46	38.9924
locus_tag=ECB_01131|gene=trmU	1107	923.746	71	29.9287
locus_tag=ECB_01132|gene=ymfB	462	281.531	11	15.2142
locus_tag=ECB_01133|gene=ymfC	654	471.322	16	13.2186
locus_tag=ECB_01134|gene=icdA	1251	1067.75	1584	577.657
locus_tag=ECB_01135|gene=ycgW	324	154.746	6	15.0979
locus_tag=ECB_01136|gene=ycgX	405	227.26	1	1.7134
locus_tag=ECB_01137|gene=ycgE	732	548.875	30	21.2829
locus_tag=ECB_01138|gene=ycgF	1212	1028.75	165	62.4537
locus_tag=ECB_01139|gene=ycgZ	237	87.0054	4	17.9018
locus_tag=ECB_01140|gene=ymgA	273	113.549	0	0
locus_tag=ECB_01141|gene=ymgB	267	109.048	1	3.57079
locus_tag=ECB_01142|gene=ymgC	249	95.6188	0	0
locus_tag=ECB_01143|gene=ycgG	1524	1340.75	90	26.1384
locus_tag=ECB_01144|gene=ymgF	219	74.6508	3	15.6484
locus_tag=ECB_01146|gene=ymgD	330	159.861	65	158.326
locus_tag=ECB_01147|gene=ECB_01147	276	115.711	2	6.73034
locus_tag=ECB_01148|gene=ycgI	213	70.2694	29	160.7
locus_tag=ECB_01149|gene=minE	267	109.048	45	160.686
locus_tag=ECB_01150|gene=minD	813	629.819	187	115.614
locus_tag=ECB_01151|gene=minC	696	512.984	153	116.137
locus_tag=ECB_01152|gene=ycgJ	369	193.987	15	30.1093
locus_tag=ECB_01153|gene=ycgK	402	224.421	69	119.72
locus_tag=ECB_01154|gene=ycgL	327	157.348	78	193.026
locus_tag=ECB_01155|gene=ycgM	660	477.275	148	120.747
locus_tag=ECB_01156|gene=ycgN	447	267.114	91	132.656
locus_tag=ECB_01158|gene=umuD	420	241.548	12	19.3446
locus_tag=ECB_01159|gene=umuC	1269	1085.75	10	3.58636
locus_tag=ECB_01160|gene=dsbB	531	349.274	131	146.046
locus_tag=ECB_01161|gene=nhaB	1542	1358.75	91	26.0787
locus_tag=ECB_01162|gene=fadR	720	536.984	386	279.904
locus_tag=ECB_01163|gene=ycgB	1533	1349.75	2897	835.755
locus_tag=ECB_01164|gene=dadA	1299	1115.75	1217	424.725
locus_tag=ECB_01165|gene=alr	1071	887.746	565	247.823
locus_tag=ECB_01166|gene=ycgO	1737	1553.75	242	60.6482
locus_tag=ECB_01167|gene=ldcA	915	731.746	108	57.4706
locus_tag=ECB_01168|gene=mltE	612	429.594	35	31.7243
locus_tag=ECB_01169|gene=ycgR	735	551.875	6	4.23344
locus_tag=ECB_01170|gene=ymgE	255	99.8082	325	1267.94
locus_tag=ECB_01171|gene=ycgY	441	261.273	18	26.8263
locus_tag=ECB_01172|gene=treA	1698	1514.75	126	32.3902
locus_tag=ECB_01173|gene=dhaM	1419	1235.75	75	23.6328
locus_tag=ECB_01174|gene=dhaL	633	450.551	7	6.04975
locus_tag=ECB_01175|gene=dhaK	1071	887.746	20	8.77251
locus_tag=ECB_01176|gene=dhaR	1920	1736.75	35	7.8472
locus_tag=ECB_01177|gene=ycgV	2868	2684.75	53	7.68698
locus_tag=ECB_01178|gene=ychF	1092	908.746	85	36.4216
locus_tag=ECB_01179|gene=pth	585	402.677	32	30.944
locus_tag=ECB_01180|gene=ychH	279	117.983	3615	11930.9
locus_tag=ECB_01181|gene=ychM	1680	1496.75	158	41.1047
locus_tag=ECB_01182|gene=prsA	948	764.746	236	120.165
locus_tag=ECB_01183|gene=ispE	852	668.819	116	67.5355
locus_tag=ECB_01184|gene=lolB	624	441.551	73	64.3762
locus_tag=ECB_01185|gene=hemA	1257	1073.75	279	101.178
locus_tag=ECB_01186|gene=prfA	1083	899.746	153	66.2147
locus_tag=ECB_01187|gene=hemK	834	650.819	41	24.5305
locus_tag=ECB_01188|gene=ychQ	393	216.226	15	27.0126
locus_tag=ECB_01189|gene=ychA	810	626.819	132	82.0002
locus_tag=ECB_01190|gene=kdsA	855	671.819	176	102.01
locus_tag=ECB_01191|gene=ldrA	108	15.7632	21.9483	542.175
locus_tag=ECB_01192|gene=ldrB	108	15.7632	112.052	2767.95
locus_tag=ECB_00620_4|gene=insK-2	852	668.819	37.75	21.9782
locus_tag=ECB_00619_4|gene=insJ-2	522	340.445	32.9524	37.6897
locus_tag=ECB_01194|gene=chaA	1101	917.746	24	10.1829
locus_tag=ECB_01195|gene=chaB	231	82.859	85	399.45
locus_tag=ECB_01196|gene=chaC	717	533.984	264	192.512
locus_tag=ECB_01197|gene=ychN	354	180.878	161	346.596
locus_tag=ECB_01198|gene=ychP	1254	1070.75	50	18.183
locus_tag=ECB_01199|gene=narL	651	468.322	23	19.1234
locus_tag=ECB_01200|gene=narX	1797	1613.75	107	25.8185
locus_tag=ECB_01201|gene=narK	1392	1208.75	24	7.73141
locus_tag=ECB_01202|gene=narG	3744	3560.75	69	7.54555
locus_tag=ECB_01203|gene=narH	1539	1355.75	35	10.0525
locus_tag=ECB_01204|gene=narJ	711	527.984	7	5.1625
locus_tag=ECB_01205|gene=narI	678	495.033	27	21.2379
locus_tag=ECB_01206|gene=ECB_01206	567	384.834	198	200.343
locus_tag=ECB_01208|gene=purU	843	659.819	125	73.768
locus_tag=ECB_01209|gene=ychJ	459	278.728	123	171.833
locus_tag=ECB_01210|gene=ychK	945	761.746	447	228.497
locus_tag=ECB_01211|gene=hnr	1014	830.746	428	200.613
locus_tag=ECB_01212|gene=galU	909	725.746	339	181.885
locus_tag=ECB_01213|gene=hns	414	235.815	1437	2372.84
locus_tag=ECB_01214|gene=tdk	618	435.551	11	9.83415
locus_tag=ECB_01215|gene=adhE	2676	2492.75	3046	475.811
locus_tag=ECB_01216|gene=ychE	648	465.322	24	20.0835
locus_tag=ECB_01217|gene=oppA	1632	1448.75	151	40.5852
locus_tag=ECB_01218|gene=oppB	921	737.746	18	9.50054
locus_tag=ECB_01219|gene=oppC	909	725.746	50	26.8267
locus_tag=ECB_01220|gene=oppD	1014	830.746	54	25.3109
locus_tag=ECB_01221|gene=oppF	1005	821.746	93	44.0685
locus_tag=ECB_01222|gene=yciU	330	159.861	68	165.634
locus_tag=ECB_01223|gene=cls	1461	1277.75	191	58.2065
locus_tag=ECB_01224|gene=kch	1254	1070.75	75	27.2745
locus_tag=ECB_01225|gene=yciI	297	131.835	57	168.355
locus_tag=ECB_01226|gene=tonB	720	536.984	220	159.531
locus_tag=ECB_01227|gene=yciA	399	221.602	36	63.2573
locus_tag=ECB_01228|gene=ispZ	540	358.167	127	138.07
locus_tag=ECB_01229|gene=yciC	744	560.875	98	68.0366
locus_tag=ECB_01230|gene=yciD	639	456.414	16	13.6503
locus_tag=ECB_01231|gene=yciE	507	325.679	17	20.3255
locus_tag=ECB_01232|gene=yciF	501	319.744	2	2.43563
locus_tag=ECB_01233|gene=yciG	180	49.9941	43	334.913
locus_tag=ECB_01234|gene=trpA	807	623.819	234	146.063
locus_tag=ECB_01235|gene=trpB	1194	1010.75	248	95.5416
locus_tag=ECB_01236|gene=trpC	1359	1175.75	218	72.1981
locus_tag=ECB_01237|gene=trpD	1596	1412.75	220	60.6375
locus_tag=ECB_01238|gene=trpE	1563	1379.75	178	50.2347
locus_tag=ECB_01239|gene=trpL	45	7.42857	17	891.1
locus_tag=ECB_01240|gene=yciV	882	698.819	74	41.2335
locus_tag=ECB_01241|gene=yciO	621	438.551	99	87.9019
locus_tag=ECB_01243|gene=insA-11	276	115.711	13.3221	44.8311
locus_tag=ECB_01244|gene=insB-11	504	322.712	24.3287	29.3554
locus_tag=ECB_01245|gene=yciL	876	692.819	25	14.0509
locus_tag=ECB_01246|gene=btuR	591	408.636	34	32.3985
locus_tag=ECB_01247|gene=yciK	759	575.819	57	38.5453
locus_tag=ECB_01248|gene=sohB	1050	866.746	94	42.2298
locus_tag=ECB_01249|gene=yciN	252	97.7068	83	330.778
locus_tag=ECB_01250|gene=topA	2598	2414.75	294	47.4088
locus_tag=ECB_01251|gene=cysB	975	791.746	754	370.824
locus_tag=ECB_01253|gene=acnA	2676	2492.75	659	102.941
locus_tag=ECB_01254|gene=ribA	591	408.636	202	192.485
locus_tag=ECB_01255|gene=pgpB	765	581.819	74	49.5253
locus_tag=ECB_01256|gene=yciS	309	141.97	92	252.333
locus_tag=ECB_01257|gene=yciM	1170	986.746	48	18.9417
locus_tag=ECB_01258|gene=pyrF	738	554.875	10	7.01758
locus_tag=ECB_01259|gene=yciH	327	157.348	1	2.47469
locus_tag=ECB_01260|gene=osmB	219	74.6508	148	771.987
locus_tag=ECB_01261|gene=yciT	750	566.819	74	50.8359
locus_tag=ECB_01262|gene=yciR	1986	1802.75	129	27.8636
locus_tag=ECB_01263|gene=rnb	1935	1751.75	63	14.004
locus_tag=ECB_01264|gene=yciW	1128	944.746	12	4.94594
locus_tag=ECB_01265|gene=fabI	789	605.819	449	288.593
locus_tag=ECB_01266|gene=ycjD	354	180.878	27	58.1248
locus_tag=ECB_01267|gene=sapF	807	623.819	33	20.5986
locus_tag=ECB_01268|gene=sapD	993	809.746	45	21.6395
locus_tag=ECB_01269|gene=sapC	891	707.819	44	24.2055
locus_tag=ECB_01270|gene=sapB	966	782.746	44	21.8884
locus_tag=ECB_01271|gene=sapA	1644	1460.75	130	34.6538
locus_tag=ECB_01272|gene=ymjA	246	93.4604	13	54.1625
locus_tag=ECB_01273|gene=ycjJ	1386	1202.75	158	51.1524
locus_tag=ECB_01274|gene=ycjK	1419	1235.75	189	59.5546
locus_tag=ECB_01275|gene=ycjL	765	581.819	118	78.9727
locus_tag=ECB_01276|gene=ycjC	558	375.871	82	84.9489
locus_tag=ECB_01277|gene=aldH	1488	1304.75	35	10.4454
locus_tag=ECB_01278|gene=ordL	1281	1097.75	38	13.4792
locus_tag=ECB_01279|gene=goaG	1266	1082.75	28	10.0696
locus_tag=ECB_01280|gene=pspF	978	794.746	19	9.3091
locus_tag=ECB_01281|gene=pspA	669	486.131	96	76.8954
locus_tag=ECB_01282|gene=pspB	225	78.7093	11	54.4188
locus_tag=ECB_01283|gene=pspC	360	185.946	37	77.4815
locus_tag=ECB_01284|gene=pspD	222	76.6151	23	116.895
locus_tag=ECB_01285|gene=pspE	315	147.116	85	224.98
locus_tag=ECB_01286|gene=ycjM	1680	1496.75	0	0
locus_tag=ECB_01287|gene=ycjN	1293	1109.75	5	1.7544
locus_tag=ECB_01288|gene=ycjO	882	698.819	4	2.22884
locus_tag=ECB_01289|gene=ycjP	843	659.819	0	0
locus_tag=ECB_01290|gene=ycjQ	1053	869.746	2	0.895406
locus_tag=ECB_01291|gene=ycjR	789	605.819	10	6.42747
locus_tag=ECB_01292|gene=ycjS	1056	872.746	10	4.46164
locus_tag=ECB_01293|gene=ycjT	2268	2084.75	2	0.373559
locus_tag=ECB_01294|gene=ycjU	660	477.275	0	0
locus_tag=ECB_01295|gene=ycjV	1083	899.746	2	0.865551
locus_tag=ECB_01296|gene=ompG	906	722.819	0	0
locus_tag=ECB_01297|gene=ycjW	999	815.746	10	4.7734
locus_tag=ECB_01298|gene=ycjX	1398	1214.75	32	10.2576
locus_tag=ECB_01299|gene=ycjF	1062	878.746	23	10.1917
locus_tag=ECB_01300|gene=tyrR	1542	1358.75	197	56.4561
locus_tag=ECB_01301|gene=tpx	507	325.679	749	895.519
locus_tag=ECB_01302|gene=ycjG	966	782.746	248	123.371
locus_tag=ECB_01303|gene=ycjI	789	605.819	260	167.114
locus_tag=ECB_01305|gene=ycjY	933	749.746	26	13.5034
locus_tag=ECB_01306|gene=ycjZ	900	716.819	44	23.9016
locus_tag=ECB_01307|gene=mppA	1614	1430.75	140	38.102
locus_tag=ECB_01308|gene=ynaI	1032	848.746	23	10.552
locus_tag=ECB_01309|gene=ynaJ	258	102.041	216	824.256
locus_tag=ECB_01310|gene=ydaA	951	767.746	1384	701.942
locus_tag=ECB_01311|gene=fnr	753	569.819	950	649.187
locus_tag=ECB_01312|gene=ogt	516	334.547	112	130.36
locus_tag=ECB_01313|gene=abgT	1527	1343.75	14	4.05689
locus_tag=ECB_01314|gene=abgB	1446	1262.75	40	12.3346
locus_tag=ECB_01315|gene=abgA	1311	1127.75	4	1.38112
locus_tag=ECB_01316|gene=abgR	909	725.746	46	24.6806
locus_tag=ECB_01317|gene=ydaL	564	381.834	35	35.6925
locus_tag=ECB_01318|gene=ydaM	1233	1049.75	387	143.552
locus_tag=ECB_01319|gene=ydaN	984	800.746	149	72.456
locus_tag=ECB_01320|gene=dbpA	1374	1190.75	149	48.7248
locus_tag=ECB_01321|gene=ydaO	936	752.746	66	34.1411
locus_tag=ECB_01322|gene=intR	1236	1052.75	32	11.8361
locus_tag=ECB_01323|gene=xisR	216	72.3776	0	0
locus_tag=ECB_01324|gene=ydaC	210	68.2521	0	0
locus_tag=ECB_01325|gene=lar	195	58.7417	0	0
locus_tag=ECB_01326|gene=recT	810	626.819	4	2.48485
locus_tag=ECB_01327|gene=recE	2601	2417.75	25	4.02636
locus_tag=ECB_01328|gene=racC	276	115.711	0	0
locus_tag=ECB_01329|gene=ydaE	171	44.7351	0	0
locus_tag=ECB_01330|gene=kil	222	76.6151	0	0
locus_tag=ECB_01331|gene=sieB	489	307.995	2	2.52853
locus_tag=ECB_01332|gene=ydaF	156	36.1423	0	0
locus_tag=ECB_01333|gene=ydaG	135	26.0455	1	14.9503
locus_tag=ECB_01334|gene=ECB_01334	138	27.3704	0	0
locus_tag=ECB_01335|gene=ECB_01335	345	173.099	2	4.49903
locus_tag=ECB_01336|gene=ECB_01336	273	113.549	8	27.434
locus_tag=ECB_01337|gene=ydfQ	534	352.238	12	13.2656
locus_tag=ECB_01338|gene=rzpR	300	134.253	22	63.8088
locus_tag=ECB_01339|gene=trkG	1458	1274.75	200	61.0927
locus_tag=ECB_01340|gene=ynaK	432	252.897	2	3.07942
locus_tag=ECB_02695_1|gene=insE-5	309	141.97	5.46259	14.9825
locus_tag=ECB_02696_1|gene=insF-5	807	623.819	37.4157	23.3549
locus_tag=ECB_01341|gene=ECB_01341	837	653.819	67	39.9025
locus_tag=ECB_01342|gene=ECB_01342	2226	2042.75	99.5465	18.9755
locus_tag=ECB_01343|gene=ECB_01343	279	117.983	8	26.403
locus_tag=ECB_01344|gene=ECB_01344	294	129.379	10	30.0967
locus_tag=ECB_01345|gene=pinR	591	408.636	21.8065	20.7793
locus_tag=ECB_01346|gene=ynaE	267	109.048	42.5	151.759
locus_tag=ECB_01347|gene=ynaF	435	255.717	142	216.228
locus_tag=ECB_01348|gene=ompN	1134	950.746	17	6.96253
locus_tag=ECB_01117_3|gene=insB-10	504	322.712	31.2634	37.7229
locus_tag=ECB_01116_3|gene=insA-10	276	115.711	15.0117	50.517
locus_tag=ECB_01349|gene=ydbK	3525	3341.75	1048	122.115
locus_tag=ECB_01350|gene=ydbJ	267	109.048	114	407.07
locus_tag=ECB_01351|gene=hslJ	423	244.425	44	70.0955
locus_tag=ECB_01352|gene=ldhA	990	806.746	24	11.584
locus_tag=ECB_01353|gene=ydbH	2640	2456.75	46	7.29089
locus_tag=ECB_01354|gene=ynbE	186	53.4314	3	21.8629
locus_tag=ECB_01355|gene=ydbL	327	157.348	6	14.8481
locus_tag=ECB_01356|gene=feaR	906	722.819	159	85.6546
locus_tag=ECB_01357|gene=feaB	1500	1316.75	76	22.4747
locus_tag=ECB_01358|gene=tynA	1719	1535.75	14	3.5497
locus_tag=ECB_01359|gene=insE-2	309	141.97	28.3061	77.6367
locus_tag=ECB_01360|gene=insF-2	867	683.819	77.1589	43.9368
locus_tag=ECB_01361|gene=ydbC	534	352.238	72	79.5937
locus_tag=ECB_01362|gene=ydbD	2307	2123.75	23	4.21704
locus_tag=ECB_01363|gene=ynbA	606	423.594	4	3.67699
locus_tag=ECB_01364|gene=ynbB	897	713.819	3	1.6365
locus_tag=ECB_01365|gene=ynbC	1758	1574.75	26	6.42903
locus_tag=ECB_01366|gene=ynbD	1293	1109.75	62	21.7546
locus_tag=ECB_00620_5|gene=insK-2	852	668.819	37.75	21.9782
locus_tag=ECB_00619_5|gene=insJ-2	522	340.445	32.9524	37.6897
locus_tag=ECB_01368|gene=hrpA	3846	3662.75	187	19.8801
locus_tag=ECB_01369|gene=ydcF	801	617.819	25	15.7566
locus_tag=ECB_01370|gene=aldA	1440	1256.75	327	101.317
locus_tag=ECB_01371|gene=gapC	1002	818.746	32	15.2189
locus_tag=ECB_01372|gene=insA-12	276	115.711	13.3221	44.8311
locus_tag=ECB_01373|gene=insB-12	504	322.712	24.3287	29.3554
locus_tag=ECB_01374|gene=cybB	531	349.274	174	193.984
locus_tag=ECB_01375|gene=ydcA	174	46.2512	98	825.06
locus_tag=ECB_01376|gene=hokB	150	33.3037	44.6066	521.542
locus_tag=ECB_01377|gene=mokB	168	43.0402	37.3934	338.302
locus_tag=ECB_00620_6|gene=insK-2	852	668.819	37.75	21.9782
locus_tag=ECB_00619_6|gene=insJ-2	522	340.445	32.9524	37.6897
locus_tag=ECB_01378|gene=trg	1641	1457.75	41	10.9518
locus_tag=ECB_01379|gene=ydcI	924	740.746	224	117.75
locus_tag=ECB_01380|gene=ydcJ	1344	1160.75	374	125.463
locus_tag=ECB_01381|gene=ydcG	1626	1442.75	92	24.8302
locus_tag=ECB_01382|gene=ECB_01382	204	64.3743	2	12.0976
locus_tag=ECB_01383|gene=ydcH	225	78.7093	916	4531.61
locus_tag=ECB_01384|gene=rimL	540	358.167	71	77.189
locus_tag=ECB_01385|gene=ydcK	981	797.746	101	49.2991
locus_tag=ECB_01386|gene=tehA	993	809.746	44	21.1586
locus_tag=ECB_01387|gene=tehB	594	411.636	36	34.0543
locus_tag=ECB_01388|gene=ydcL	669	486.131	1855	1485.84
locus_tag=ECB_01390|gene=ydcM	1209	1025.75	111	42.1372
locus_tag=ECB_01391|gene=ydcO	1176	992.746	125	49.0292
locus_tag=ECB_01392|gene=ydcN	537	355.203	15	16.4436
locus_tag=ECB_01393|gene=ydcP	1962	1778.75	169	36.9961
locus_tag=ECB_01394|gene=yncJ	231	82.859	215	1010.37
locus_tag=ECB_01395|gene=ydcQ	438	258.561	45	67.7691
locus_tag=ECB_01396|gene=ydcR	1407	1223.75	47	14.9551
locus_tag=ECB_01397|gene=ydcS	1146	962.746	461	186.454
locus_tag=ECB_01398|gene=ydcT	1014	830.746	149	69.8394
locus_tag=ECB_01399|gene=ydcU	942	758.746	156	80.0591
locus_tag=ECB_01400|gene=ydcV	795	611.819	116	73.8275
locus_tag=ECB_01401|gene=ydcW	1425	1241.75	163	51.1137
locus_tag=ECB_01402|gene=ydcX	174	46.2512	18	151.542
locus_tag=ECB_01403|gene=ydcY	234	84.9985	38	174.083
locus_tag=ECB_01404|gene=ydcZ	450	270.087	76	109.57
locus_tag=ECB_01405|gene=yncA	519	337.513	88	101.525
locus_tag=ECB_01406|gene=yncB	1038	854.746	329	149.879
locus_tag=ECB_01407|gene=yncC	666	483.131	36	29.0148
locus_tag=ECB_01408|gene=yncD	2103	1919.75	70	14.1983
locus_tag=ECB_01409|gene=yncE	1062	878.746	197	87.2942
locus_tag=ECB_01410|gene=ansP	1500	1316.75	25	7.393
locus_tag=ECB_01411|gene=yncG	618	435.551	38	33.9725
locus_tag=ECB_01412|gene=yncH	213	70.2694	2	11.0827
locus_tag=ECB_01413|gene=ECB_01413	2127	1943.75	7.95788	1.59419
locus_tag=ECB_01414|gene=rhsE	4224	4040.75	57.8173	5.57159
locus_tag=ECB_01415|gene=ydcD	483	302.149	5	6.44366
locus_tag=ECB_01416|gene=ECB_01416	747	563.875	13	8.97725
locus_tag=ECB_01417|gene=ECB_01417	201	62.4847	1	6.23174
locus_tag=ECB_01418|gene=ydcC	792	608.819	3.49912	2.23797
locus_tag=ECB_01419|gene=ydcE	228	80.7072	2	9.6494
locus_tag=ECB_01420|gene=yddH	570	387.756	148	148.623
locus_tag=ECB_01421|gene=nhoA	846	662.819	26	15.2743
locus_tag=ECB_01423|gene=narV	681	497.984	12	9.38315
locus_tag=ECB_01424|gene=narW	696	512.984	17	12.9041
locus_tag=ECB_01425|gene=narY	1545	1361.75	12	3.43137
locus_tag=ECB_01426|gene=narZ	3741	3557.75	49	5.36295
locus_tag=ECB_01427|gene=narU	1389	1205.75	32	10.3342
locus_tag=ECB_01428|gene=yddJ	336	165.092	0	0
locus_tag=ECB_01429|gene=yddK	957	773.746	0	0
locus_tag=ECB_01430|gene=yddL	291	127.07	3	9.19305
locus_tag=ECB_01431|gene=yddG	825	641.819	5	3.03348
locus_tag=ECB_01432|gene=fdnG	3048	2864.75	11	1.49517
locus_tag=ECB_01433|gene=fdnH	885	701.819	9	4.99345
locus_tag=ECB_01434|gene=fdnI	654	471.322	228	188.365
locus_tag=ECB_01435|gene=yddM	363	188.539	1934	3994.27
locus_tag=ECB_01436|gene=adhP	1011	827.746	355	166.999
locus_tag=ECB_01437|gene=sfcA	1698	1514.75	137	35.2179
locus_tag=ECB_01438|gene=rpsV	138	27.3704	853	12135.3
locus_tag=ECB_01439|gene=bdm	216	72.3776	1	5.37995
locus_tag=ECB_01440|gene=osmC	432	252.897	426	655.916
locus_tag=ECB_01441|gene=yddO	927	743.746	29	15.1829
locus_tag=ECB_01442|gene=yddP	987	803.746	42	20.3476
locus_tag=ECB_01443|gene=yddQ	897	713.819	46	25.093
locus_tag=ECB_01444|gene=yddR	1023	839.746	22	10.2013
locus_tag=ECB_01445|gene=yddS	1551	1367.75	100	28.4693
locus_tag=ECB_01446|gene=ddpX	582	399.717	48	46.7597
locus_tag=ECB_01447|gene=dos	2400	2216.75	171	30.0374
locus_tag=ECB_01448|gene=yddV	1044	860.746	148	66.9529
locus_tag=ECB_01449|gene=yddW	1320	1136.75	33	11.304
locus_tag=ECB_01450|gene=xasA	1536	1352.75	60	17.271
locus_tag=ECB_01451|gene=gadB	1401	1217.75	61.2549	19.587
locus_tag=ECB_01452|gene=pqqL	2796	2612.75	56	8.34591
locus_tag=ECB_01453|gene=yddB	2373	2189.75	59	10.4916
locus_tag=ECB_01454|gene=yddA	1686	1502.75	15	3.88677
locus_tag=ECB_01455|gene=ydeM	1158	974.746	13	5.19319
locus_tag=ECB_01456|gene=ydeN	1683	1499.75	16	4.15418
locus_tag=ECB_01457|gene=ydeO	762	578.819	1	0.672729
locus_tag=ECB_01458|gene=ECB_01458	198	60.6567	0	0
locus_tag=ECB_01459|gene=ydeP	2280	2096.75	17	3.15708
locus_tag=ECB_01460|gene=ydeQ	915	731.746	3	1.59641
locus_tag=ECB_01461|gene=ydeR	504	322.712	3	3.61984
locus_tag=ECB_01462|gene=ydeS	531	349.274	3	3.34456
locus_tag=ECB_01463|gene=ydeT	1149	965.746	9	3.62879
locus_tag=ECB_01464|gene=ECB_01464	1011	827.746	8	3.76336
locus_tag=ECB_01465|gene=ECB_01465	351	178.308	0	0
locus_tag=ECB_01466|gene=ECB_01466	282	120.205	1	3.23936
locus_tag=ECB_01467|gene=ECB_01467	384	207.939	1	1.87261
locus_tag=ECB_01468|gene=yneL	537	355.203	5	5.48121
locus_tag=ECB_01469|gene=hipA	1323	1139.75	72	24.5984
locus_tag=ECB_01470|gene=hipB	267	109.048	24	85.699
locus_tag=ECB_01472|gene=ydeZ	798	614.819	10	6.33338
locus_tag=ECB_01473|gene=yneA	1023	839.746	5	2.31849
locus_tag=ECB_01474|gene=yneB	876	692.819	5	2.81017
locus_tag=ECB_01475|gene=yneC	291	127.07	20	61.287
locus_tag=ECB_01476|gene=tam	759	575.819	65	43.9552
locus_tag=ECB_01477|gene=yneE	915	731.746	16	8.51417
locus_tag=ECB_01478|gene=uxaB	1452	1268.75	43	13.197
locus_tag=ECB_01479|gene=yneF	948	764.746	64	32.5871
locus_tag=ECB_01480|gene=yneG	360	185.946	6	12.5646
locus_tag=ECB_01481|gene=yneH	927	743.746	16	8.3768
locus_tag=ECB_01482|gene=yneI	1389	1205.75	44	14.2095
locus_tag=ECB_01483|gene=yneJ	882	698.819	16	8.91535
locus_tag=ECB_01484|gene=yneK	1116	932.746	23	9.60168
locus_tag=ECB_01485|gene=sotB	1191	1007.75	42	16.2286
locus_tag=ECB_01486|gene=marC	666	483.131	138	111.224
locus_tag=ECB_01487|gene=ECB_01487	285	122.539	580	1843.05
locus_tag=ECB_01488|gene=ECB_01488	321	152.253	510	1304.33
locus_tag=ECB_01489|gene=marR	435	255.717	12	18.2728
locus_tag=ECB_01490|gene=marA	384	207.939	14	26.2165
locus_tag=ECB_01491|gene=marB	219	74.6508	13	67.8097
locus_tag=ECB_01492|gene=eamA	900	716.819	167	90.7173
locus_tag=ECB_01493|gene=ydeE	1188	1004.75	124	48.0561
locus_tag=ECB_01494|gene=ydeH	891	707.819	56	30.807
locus_tag=ECB_01495|gene=ydeI	393	216.226	123	221.504
locus_tag=ECB_01496|gene=ydeJ	519	337.513	33	38.072
locus_tag=ECB_01497|gene=dcp	2046	1862.75	118	24.6667
locus_tag=ECB_01498|gene=ydfG	747	563.875	312	215.454
locus_tag=ECB_01499|gene=ydfH	687	503.984	82	63.3549
locus_tag=ECB_01500|gene=ydfZ	204	64.3743	2	12.0976
locus_tag=ECB_01501|gene=ydfI	1461	1277.75	11	3.35221
locus_tag=ECB_01502|gene=ydfJ	1284	1100.75	79	27.9462
locus_tag=ECB_01503|gene=ydfK	267	109.048	42.5	151.759
locus_tag=ECB_01504|gene=pinQ	591	408.636	30.1935	28.7714
locus_tag=ECB_01505|gene=ECB_01505	294	129.379	12	36.116
locus_tag=ECB_01506|gene=ECB_01506	705	521.984	11	8.20575
locus_tag=ECB_01507|gene=ECB_01507	282	120.205	0	0
locus_tag=ECB_01508|gene=stfR	2379	2195.75	29.4535	5.22322
locus_tag=ECB_01509|gene=lomR	600	417.636	0	0
locus_tag=ECB_01511|gene=insE-3	309	141.97	5.46259	14.9825
locus_tag=ECB_01526|gene=ECB_01526	150	33.3037	69	806.751
locus_tag=ECB_01527|gene=ECB_01527	525	343.274	83	94.15
locus_tag=ECB_01528|gene=ECB_01528	381	205.151	52	98.6991
locus_tag=ECB_01529|gene=ydfU	579	396.717	7	6.87069
locus_tag=ECB_01530|gene=ECB_01530	279	117.983	1	3.30037
locus_tag=ECB_01531|gene=rem	252	97.7068	4	15.9411
locus_tag=ECB_01532|gene=hokD	156	36.1423	413	4449.56
locus_tag=ECB_01533|gene=ECB_01533	90	12.1119	105	3375.67
locus_tag=ECB_01534|gene=ECB_01534	780	596.819	74	48.2805
locus_tag=ECB_01535|gene=ECB_01535	423	244.425	12	19.117
locus_tag=ECB_01536|gene=ECB_01536	1020	836.746	8	3.72288
locus_tag=ECB_01537|gene=ydfX	462	281.531	5	6.91556
locus_tag=ECB_01538|gene=dicC	231	82.859	2	9.39882
locus_tag=ECB_01539|gene=ECB_01539	408	229.981	25	42.3283
locus_tag=ECB_01540|gene=ECB_01540	207	66.3359	1	5.86995
locus_tag=ECB_01541|gene=ECB_01541	366	191.285	5	10.1782
locus_tag=ECB_01542|gene=ECB_01542	288	124.81	0	0
locus_tag=ECB_01543|gene=dicB	189	55.2264	0	0
locus_tag=ECB_01544|gene=ydfD	192	56.9434	0	0
locus_tag=ECB_01545|gene=ydfE	2472	2288.75	37	6.29487
locus_tag=ECB_01546|gene=ECB_01546	252	97.7068	11	43.838
locus_tag=ECB_01549|gene=rspB	1020	836.746	36	16.753
locus_tag=ECB_01550|gene=rspA	1215	1031.75	11	4.15148
locus_tag=ECB_01551|gene=ynfA	327	157.348	20	49.4938
locus_tag=ECB_01552|gene=ynfB	342	170.386	39	89.1276
locus_tag=ECB_01553|gene=speG	561	378.834	61	62.6995
locus_tag=ECB_01554|gene=ynfC	711	527.984	37	27.2875
locus_tag=ECB_01555|gene=ynfD	306	139.334	63	176.062
locus_tag=ECB_01556|gene=ynfE	2427	2243.75	21	3.64442
locus_tag=ECB_01557|gene=ynfF	2424	2240.75	30	5.21328
locus_tag=ECB_01558|gene=ynfG	618	435.551	6	5.36408
locus_tag=ECB_01559|gene=ynfH	855	671.819	65	37.6742
locus_tag=ECB_01560|gene=ynfI	615	432.594	69	62.1085
locus_tag=ECB_01561|gene=ynfJ	1257	1073.75	27	9.7914
locus_tag=ECB_01562|gene=bioD	696	512.984	31	23.531
locus_tag=ECB_01563|gene=mlc	1221	1037.75	83	31.1437
locus_tag=ECB_01564|gene=ynfL	894	710.819	23	12.5995
locus_tag=ECB_01565|gene=ynfM	1254	1070.75	49	17.8194
locus_tag=ECB_01566|gene=asr	309	141.97	798	2188.72
locus_tag=ECB_01567|gene=ydgD	822	638.819	690	420.585
locus_tag=ECB_01568|gene=ydgE	330	159.861	18	43.8442
locus_tag=ECB_01569|gene=ydgF	366	191.285	7	14.2495
locus_tag=ECB_01570|gene=ydgG	1035	851.746	28	12.8006
locus_tag=ECB_01571|gene=pntB	1389	1205.75	362	116.906
locus_tag=ECB_01572|gene=pntA	1533	1349.75	160	46.1584
locus_tag=ECB_01573|gene=ydgH	945	761.746	128	65.4308
locus_tag=ECB_01574|gene=ydgI	1383	1199.75	25	8.11397
locus_tag=ECB_01575|gene=ydgB	723	539.93	48	34.6168
locus_tag=ECB_01576|gene=ydgC	336	165.092	44	103.779
locus_tag=ECB_01577|gene=rstA	729	545.93	86	61.3401
locus_tag=ECB_01578|gene=rstB	1302	1118.75	100	34.8058
locus_tag=ECB_01579|gene=tus	930	746.746	43	22.4222
locus_tag=ECB_01580|gene=fumC	1404	1220.75	508	162.04
locus_tag=ECB_01581|gene=fumA	1647	1463.75	1123	298.742
locus_tag=ECB_01582|gene=manA	1176	992.746	56	21.9651
locus_tag=ECB_01583|gene=ydgA	1509	1325.75	374	109.848
locus_tag=ECB_01584|gene=uidC	1266	1082.75	221	79.4783
locus_tag=ECB_01585|gene=uidB	1374	1190.75	420	137.345
locus_tag=ECB_01586|gene=uidA	1812	1628.75	2041	487.947
locus_tag=ECB_01587|gene=uidR	591	408.636	126	120.065
locus_tag=ECB_01588|gene=hdhA	768	584.819	37	24.6356
locus_tag=ECB_01589|gene=malI	1029	845.746	168	77.3485
locus_tag=ECB_01590|gene=malX	1593	1409.75	92	25.4115
locus_tag=ECB_01591|gene=malY	1173	989.746	69	27.1461
locus_tag=ECB_01592|gene=add	1002	818.746	750	356.693
locus_tag=ECB_01593|gene=ydgJ	1041	857.746	580	263.301
locus_tag=ECB_01594|gene=blr	126	21.903	42	746.67
locus_tag=ECB_01595|gene=ydgT	216	72.3776	7	37.6597
locus_tag=ECB_01596|gene=ydgK	441	261.273	26	38.7491
locus_tag=ECB_01597|gene=rnfA	582	399.717	14	13.6382
locus_tag=ECB_01598|gene=rnfB	579	396.717	9	8.83374
locus_tag=ECB_01599|gene=rnfC	2223	2039.75	27	5.15431
locus_tag=ECB_01600|gene=rnfD	1059	875.746	17	7.55881
locus_tag=ECB_01601|gene=rnfG	621	438.551	4	3.55159
locus_tag=ECB_01602|gene=rnfE	696	512.984	11	8.34972
locus_tag=ECB_01603|gene=nth	636	453.505	6	5.15171
locus_tag=ECB_01604|gene=ydgR	1503	1319.75	48	14.1623
locus_tag=ECB_01605|gene=gst	606	423.594	388	356.668
locus_tag=ECB_01606|gene=pdxY	864	680.819	54	30.8848
locus_tag=ECB_01607|gene=tyrS	1275	1091.75	215	76.6831
locus_tag=ECB_01608|gene=pdxH	657	474.275	83	68.1445
locus_tag=ECB_01609|gene=ydhA	330	159.861	7	17.0505
locus_tag=ECB_01610|gene=ydhH	1110	926.746	85	35.7142
locus_tag=ECB_01611|gene=slyB	468	287.445	917	1242.22
locus_tag=ECB_01612|gene=slyA	435	255.717	210	319.773
locus_tag=ECB_01613|gene=ydhI	237	87.0054	20	89.509
locus_tag=ECB_01614|gene=ydhJ	858	674.819	23	13.2716
locus_tag=ECB_01615|gene=ydhK	2013	1829.75	105	22.345
locus_tag=ECB_01616|gene=sodC	522	340.445	361	412.898
locus_tag=ECB_01617|gene=ydhF	897	713.819	385	210.018
locus_tag=ECB_01618|gene=ydhL	240	89.2099	38	165.864
locus_tag=ECB_01619|gene=ydhM	516	334.547	6	6.98356
locus_tag=ECB_01620|gene=nemA	1098	914.746	29	12.3447
locus_tag=ECB_01621|gene=gloA	408	229.981	55	93.1222
locus_tag=ECB_01622|gene=rnt	648	465.322	14	11.7154
locus_tag=ECB_01623|gene=lhr	4617	4433.75	250	21.9559
locus_tag=ECB_01624|gene=ydhD	348	175.771	239	529.462
locus_tag=ECB_01625|gene=ydhO	816	632.819	49	30.1509
locus_tag=ECB_01626|gene=sodB	582	399.717	173	168.53
locus_tag=ECB_01627_2|gene=ydhP	1167	983.746	56	22.166
locus_tag=ECB_01628|gene=ECB_01628	120	19.6112	57	1131.76
locus_tag=ECB_01629|gene=purR	1026	842.746	33	15.2475
locus_tag=ECB_01630|gene=ydhB	933	749.746	29	15.0614
locus_tag=ECB_01631|gene=ydhC	1212	1028.75	75	28.3881
locus_tag=ECB_01632|gene=cfa	1149	965.746	735	296.351
locus_tag=ECB_01633|gene=ribC	642	459.368	192	162.751
locus_tag=ECB_01634|gene=norM	1374	1190.75	68	22.2368
locus_tag=ECB_01635|gene=ydhQ	1257	1073.75	446	161.739
locus_tag=ECB_01636|gene=ydhR	306	139.334	100	279.464
locus_tag=ECB_01637|gene=ydhS	1605	1421.75	138	37.7955
locus_tag=ECB_01638|gene=ydhT	813	629.819	16	9.89207
locus_tag=ECB_01639|gene=ydhU	786	602.819	13	8.3973
locus_tag=ECB_01640|gene=ydhX	669	486.131	9	7.20895
locus_tag=ECB_01641|gene=ydhW	648	465.322	78	65.2715
locus_tag=ECB_00620_7|gene=insK-2	852	668.819	37.75	21.9782
locus_tag=ECB_00619_7|gene=insJ-2	522	340.445	32.9524	37.6897
locus_tag=ECB_01644|gene=ydhZ	210	68.2521	44	251.027
locus_tag=ECB_01645|gene=pykF	1413	1229.75	772	244.447
locus_tag=ECB_01646|gene=lpp	237	87.0054	5479	24521
locus_tag=ECB_01647|gene=ynhG	1005	821.746	725	343.545
locus_tag=ECB_01648|gene=sufE	417	238.743	88	143.528
locus_tag=ECB_01649|gene=sufS	1221	1037.75	322	120.822
locus_tag=ECB_01650|gene=sufD	1272	1088.75	363	129.826
locus_tag=ECB_01651|gene=sufC	747	563.875	264	182.307
locus_tag=ECB_01652|gene=sufB	1488	1304.75	509	151.906
locus_tag=ECB_01653|gene=sufA	369	193.987	178	357.297
locus_tag=ECB_01654|gene=ydiH	270	111.22	217	759.728
locus_tag=ECB_01655|gene=ydiI	411	232.981	43	71.8671
locus_tag=ECB_01656|gene=ydiJ	3057	2873.75	88	11.9239
locus_tag=ECB_01657|gene=ydiK	1113	929.746	215	90.0444
locus_tag=ECB_01658|gene=ydiL	357	183.481	4	8.48891
locus_tag=ECB_01660|gene=ydiN	1266	1082.75	5	1.79815
locus_tag=ECB_01661|gene=ydiB	867	683.819	8	4.55546
locus_tag=ECB_01662|gene=aroD	759	575.819	71	48.0126
locus_tag=ECB_01663|gene=ydiF	1596	1412.75	9	2.48063
locus_tag=ECB_01664|gene=ydiO	1152	968.746	3	1.20585
locus_tag=ECB_01665|gene=ydiP	912	728.746	28	14.9611
locus_tag=ECB_01666|gene=ydiQ	765	581.819	9	6.02334
locus_tag=ECB_01667|gene=ydiR	939	755.746	7	3.60666
locus_tag=ECB_01668|gene=ydiS	1290	1106.75	11	3.87015
locus_tag=ECB_01669|gene=ydiT	294	129.379	0	0
locus_tag=ECB_01670|gene=ydiD	1701	1517.75	25	6.41392
locus_tag=ECB_01671|gene=ppsA	2379	2195.75	1645	291.72
locus_tag=ECB_01672|gene=ydiA	834	650.819	95	56.839
locus_tag=ECB_01673|gene=aroH	1047	863.746	163	73.4826
locus_tag=ECB_01674|gene=ydiE	192	56.9434	17	116.249
locus_tag=ECB_01675|gene=ydiU	1437	1253.75	168	52.1774
locus_tag=ECB_01676|gene=ydiV	543	361.167	21	22.6409
locus_tag=ECB_01677|gene=nlpC	465	284.502	224	306.581
locus_tag=ECB_01678|gene=btuD	750	566.819	60	41.2183
locus_tag=ECB_01679|gene=btuE	552	370.021	102	107.339
locus_tag=ECB_01680|gene=btuC	981	797.746	28	13.6671
locus_tag=ECB_01681|gene=himA	300	134.253	1881	5455.65
locus_tag=ECB_01682|gene=pheT	2388	2204.75	1186	209.464
locus_tag=ECB_01683|gene=pheS	984	800.746	133	64.6755
locus_tag=ECB_00620_8|gene=insK-2	852	668.819	37.75	21.9782
locus_tag=ECB_00619_8|gene=insJ-2	522	340.445	32.9524	37.6897
locus_tag=ECB_01684|gene=pheM	45	7.42857	1	52.4177
locus_tag=ECB_01685|gene=rplT	357	183.481	1458	3094.21
locus_tag=ECB_01686|gene=rpmI	198	60.6567	651	4179.12
locus_tag=ECB_01687|gene=infC	435	255.717	1784	2716.55
locus_tag=ECB_01688|gene=thrS	1929	1745.75	1170	260.968
locus_tag=ECB_01690|gene=ECB_01690	123	20.662	1	18.8456
locus_tag=ECB_01691|gene=ydiY	759	575.819	11	7.43857
locus_tag=ECB_01692|gene=pfkB	930	746.746	239	124.626
locus_tag=ECB_01693|gene=ydiZ	291	127.07	128	392.237
locus_tag=ECB_01694|gene=yniA	861	677.819	936	537.706
locus_tag=ECB_01695|gene=yniB	537	355.203	693	759.695
locus_tag=ECB_01696|gene=yniC	669	486.131	65	52.0646
locus_tag=ECB_01697|gene=ydjM	591	408.636	12	11.4348
locus_tag=ECB_01698|gene=ydjN	1392	1208.75	126	40.5899
locus_tag=ECB_01699|gene=ydjO	795	611.819	2	1.27289
locus_tag=ECB_01700|gene=cedA	264	106.778	13	47.4072
locus_tag=ECB_01701|gene=katE	2262	2078.75	225	42.1467
locus_tag=ECB_01702|gene=ydjC	750	566.819	40	27.4789
locus_tag=ECB_01703|gene=celF	1353	1169.75	12	3.99459
locus_tag=ECB_01704|gene=celD	843	659.819	20	11.8029
locus_tag=ECB_01705|gene=celC	351	178.308	8	17.4703
locus_tag=ECB_01706|gene=celB	1359	1175.75	50	16.5592
locus_tag=ECB_01707|gene=celA	321	152.253	86	219.946
locus_tag=ECB_01708|gene=osmE	339	167.794	122	283.117
locus_tag=ECB_01709|gene=nadE	828	644.819	81	48.9137
locus_tag=ECB_01710|gene=ydjQ	888	704.819	35	19.3363
locus_tag=ECB_01711|gene=ydjR	576	393.756	7	6.92235
locus_tag=ECB_01712|gene=spy	486	305.057	24	30.6347
locus_tag=ECB_01713|gene=astE	969	785.746	201	99.6085
locus_tag=ECB_01714|gene=astB	1344	1160.75	379	127.141
locus_tag=ECB_01715|gene=astD	1479	1295.75	508	152.66
locus_tag=ECB_01716|gene=astA	1035	851.746	289	132.121
locus_tag=ECB_01717|gene=astC	1221	1037.75	467	175.23
locus_tag=ECB_01718|gene=xthA	807	623.819	66	41.1973
locus_tag=ECB_01719|gene=ydjX	711	527.984	10	7.375
locus_tag=ECB_01721|gene=ydjZ	708	524.984	14	10.384
locus_tag=ECB_01722|gene=ynjA	549	367.095	14	14.8502
locus_tag=ECB_01723|gene=ynjB	1167	983.746	17	6.72897
locus_tag=ECB_01724|gene=ynjC	1491	1307.75	9	2.6798
locus_tag=ECB_01725|gene=ynjD	654	471.322	7	5.78313
locus_tag=ECB_01726|gene=ynjE	1308	1124.75	40	13.848
locus_tag=ECB_01727|gene=ynjF	621	438.551	26	23.0853
locus_tag=ECB_01728|gene=nudG	408	229.981	7	11.8519
locus_tag=ECB_01729|gene=ynjH	273	113.549	9	30.8632
locus_tag=ECB_01730|gene=gdhA	1344	1160.75	171	57.3643
locus_tag=ECB_01731|gene=ynjI	1041	857.746	24	10.8952
locus_tag=ECB_01732|gene=topB	1962	1778.75	92	20.1399
locus_tag=ECB_01733|gene=selD	1044	860.746	195	88.215
locus_tag=ECB_01734|gene=ydjA	552	370.021	101	106.287
locus_tag=ECB_01735|gene=sppA	1857	1673.75	171	39.7823
locus_tag=ECB_01736|gene=ansA	1017	833.746	24	11.2088
locus_tag=ECB_01737|gene=pncA	642	459.368	27	22.8868
locus_tag=ECB_01738|gene=ydjE	1359	1175.75	12	3.97421
locus_tag=ECB_01739|gene=ydjF	759	575.819	17	11.496
locus_tag=ECB_01740|gene=ydjG	981	797.746	10	4.8811
locus_tag=ECB_01741|gene=ydjH	948	764.746	2	1.01835
locus_tag=ECB_01742|gene=ydjI	837	653.819	1	0.59556
locus_tag=ECB_01743|gene=ydjJ	1044	860.746	1	0.452384
locus_tag=ECB_01744|gene=ydjK	1380	1196.75	2	0.650745
locus_tag=ECB_01745|gene=ydjL	1077	893.746	4	1.74272
locus_tag=ECB_01746|gene=yeaC	273	113.549	66	226.33
locus_tag=ECB_01747|gene=yeaA	414	235.815	167	275.758
locus_tag=ECB_01748|gene=gapA	996	812.746	766	366.992
locus_tag=ECB_01749|gene=yeaD	885	701.819	31	17.1996
locus_tag=ECB_01750|gene=yeaE	855	671.819	41	23.7637
locus_tag=ECB_01751|gene=mipA	747	563.875	38	26.2412
locus_tag=ECB_01752|gene=yeaG	1809	1625.75	322	77.1234
locus_tag=ECB_01753|gene=yeaH	1284	1100.75	31	10.9662
locus_tag=ECB_01754|gene=yeaI	1476	1292.75	18	5.42178
locus_tag=ECB_01755|gene=yeaJ	1491	1307.75	46	13.6967
locus_tag=ECB_01756|gene=yeaK	504	322.712	49	59.1241
locus_tag=ECB_01757|gene=ECB_01757	105	15.2059	3	76.823
locus_tag=ECB_01758|gene=yeaL	447	267.114	33	48.1061
locus_tag=ECB_01759|gene=yeaM	822	638.819	22	13.41
locus_tag=ECB_01760|gene=yeaN	1182	998.746	18	7.01779
locus_tag=ECB_01761|gene=yeaO	348	175.771	18	39.8758
locus_tag=ECB_01762|gene=yoaF	255	99.8082	31	120.942
locus_tag=ECB_01763|gene=yeaP	1026	842.746	221	102.112
locus_tag=ECB_01764|gene=yeaQ	249	95.6188	373	1518.97
locus_tag=ECB_01765|gene=yoaG	183	51.6246	2	15.0854
locus_tag=ECB_01766|gene=yeaR	225	78.7093	0	0
locus_tag=ECB_01767|gene=insL-4	1113	929.746	72	30.1544
locus_tag=ECB_01768|gene=yeaS	639	456.414	80	68.2517
locus_tag=ECB_01769|gene=yeaT	924	740.746	118	62.0291
locus_tag=ECB_01770|gene=yeaU	1086	902.746	23	9.92076
locus_tag=ECB_01771|gene=yeaV	1446	1262.75	14	4.31713
locus_tag=ECB_01772|gene=yeaW	1125	941.746	2	0.826949
locus_tag=ECB_01773|gene=yeaX	966	782.746	4	1.98986
locus_tag=ECB_01774|gene=rnd	1128	944.746	30	12.3649
locus_tag=ECB_01775|gene=fadD	1686	1502.75	1233	319.492
locus_tag=ECB_01776|gene=yeaY	582	399.717	284	276.661
locus_tag=ECB_01777|gene=yeaZ	696	512.984	23	17.4585
locus_tag=ECB_01778|gene=yoaA	1911	1727.75	59	13.297
locus_tag=ECB_01779|gene=yoaB	345	173.099	11	24.7447
locus_tag=ECB_01780|gene=yoaC	360	185.946	134	280.609
locus_tag=ECB_01781|gene=yoaH	180	49.9941	43	334.913
locus_tag=ECB_01782|gene=pabB	1362	1178.75	35	11.5619
locus_tag=ECB_01783|gene=yeaB	579	396.717	19	18.649
locus_tag=ECB_01784|gene=sdaA	1365	1181.75	652	214.836
locus_tag=ECB_01785|gene=yoaD	1599	1415.75	28	7.70115
locus_tag=ECB_01786|gene=yoaE	1557	1373.75	105	29.7622
locus_tag=ECB_01787|gene=manX	972	788.746	423	208.827
locus_tag=ECB_01788|gene=manY	801	617.819	331	208.617
locus_tag=ECB_01789|gene=manZ	861	677.819	727	417.642
locus_tag=ECB_01790|gene=yobD	459	278.728	11	15.3672
locus_tag=ECB_01791|gene=yebN	567	384.834	2	2.02367
locus_tag=ECB_01792|gene=rrmA	810	626.819	80	49.6971
locus_tag=ECB_01793|gene=cspC	210	68.2521	810	4621.17
locus_tag=ECB_01794|gene=yobF	144	30.3246	464	5958.08
locus_tag=ECB_01795|gene=yebO	288	124.81	255	795.564
locus_tag=ECB_01796|gene=yobG	144	30.3246	147	1887.58
locus_tag=ECB_01797|gene=ECB_01797	240	89.2099	28	122.216
locus_tag=ECB_01798|gene=kdgR	792	608.819	96	61.3997
locus_tag=ECB_01799|gene=yebQ	1374	1190.75	16	5.23219
locus_tag=ECB_01800|gene=htpX	882	698.819	258	143.76
locus_tag=ECB_01801|gene=prc	2049	1865.75	206	42.993
locus_tag=ECB_01802|gene=proQ	699	515.984	207	156.213
locus_tag=ECB_01803|gene=yebR	552	370.021	143	150.485
locus_tag=ECB_01804|gene=yebS	1284	1100.75	322	113.907
locus_tag=ECB_01805|gene=yebT	2634	2450.75	263	41.7869
locus_tag=ECB_01806|gene=yebU	1440	1256.75	34	10.5345
locus_tag=ECB_01807|gene=yebV	237	87.0054	2692	12047.9
locus_tag=ECB_01808|gene=yebW	192	56.9434	64	437.642
locus_tag=ECB_01809|gene=pphA	657	474.275	188	154.351
locus_tag=ECB_01810|gene=yebY	342	170.386	57	130.263
locus_tag=ECB_01811|gene=yebZ	873	689.819	91	51.3676
locus_tag=ECB_01812|gene=yobA	375	199.503	121	236.167
locus_tag=ECB_01813|gene=holE	231	82.859	13	61.0923
locus_tag=ECB_01814|gene=yobB	657	474.275	22	18.0624
locus_tag=ECB_01815|gene=exoX	663	480.179	50	40.5461
locus_tag=ECB_01816|gene=ptrB	2061	1877.75	118	24.4697
locus_tag=ECB_01817|gene=yebE	660	477.275	81	66.0845
locus_tag=ECB_01818|gene=yebF	369	193.987	94	188.685
locus_tag=ECB_01819|gene=yebG	291	127.07	93	284.985
locus_tag=ECB_01820|gene=purT	1179	995.746	14	5.47472
locus_tag=ECB_01821|gene=eda	642	459.368	33	27.9728
locus_tag=ECB_01822|gene=edd	1812	1628.75	17	4.06423
locus_tag=ECB_01823|gene=zwf	1476	1292.75	94	28.3138
locus_tag=ECB_01824|gene=yebK	870	686.819	103	58.3953
locus_tag=ECB_01825|gene=pykA	1443	1259.75	461	142.495
locus_tag=ECB_01826|gene=msbB	972	788.746	92	45.4186
locus_tag=ECB_01827|gene=yebA	1260	1076.75	271	98.0029
locus_tag=ECB_01828|gene=znuA	933	749.746	178	92.4461
locus_tag=ECB_01829|gene=znuC	756	572.819	129	87.6911
locus_tag=ECB_01830|gene=znuB	786	602.819	186	120.146
locus_tag=ECB_01831|gene=ruvB	1011	827.746	136	63.9771
locus_tag=ECB_01832|gene=ruvA	612	429.594	62	56.1974
locus_tag=ECB_01833|gene=yebB	603	420.594	5	4.62903
locus_tag=ECB_01834|gene=ruvC	522	340.445	39	44.6067
locus_tag=ECB_01835|gene=yebC	741	557.875	133	92.8319
locus_tag=ECB_01836|gene=ntpA	453	273.005	54	77.0205
locus_tag=ECB_01837|gene=aspS	1773	1589.75	303	74.216
locus_tag=ECB_01838|gene=yecD	567	384.834	10	10.1184
locus_tag=ECB_01839|gene=yecE	819	635.819	23	14.0857
locus_tag=ECB_01840|gene=yecN	396	218.804	122	217.114
locus_tag=ECB_01841|gene=yecO	744	560.875	33	22.9103
locus_tag=ECB_01842|gene=yecP	972	788.746	39	19.2535
locus_tag=ECB_01843|gene=torZ	2430	2246.75	27	4.67943
locus_tag=ECB_01844|gene=torY	1101	917.746	5	2.12144
locus_tag=ECB_01845|gene=cutC	441	261.273	1221	1819.72
locus_tag=ECB_01846|gene=yecM	567	384.834	54	54.6391
locus_tag=ECB_01847|gene=argS	1734	1550.75	133	33.3959
locus_tag=ECB_01848|gene=yecT	489	307.995	5	6.32133
locus_tag=ECB_01849|gene=flhE	369	193.987	4	8.02915
locus_tag=ECB_01850|gene=flhA	2079	1895.75	34	6.98364
locus_tag=ECB_01851|gene=flhB	1149	965.746	1	0.403199
locus_tag=ECB_01852|gene=cheZ	645	462.322	4	3.36898
locus_tag=ECB_01853|gene=cheY	390	213.401	4	7.29871
locus_tag=ECB_01854|gene=cheB	1050	866.746	1	0.449253
locus_tag=ECB_01855|gene=cheR	861	677.819	6	3.44684
locus_tag=ECB_01856|gene=tap	1602	1418.75	5	1.3723
locus_tag=ECB_01857|gene=tar	1662	1478.75	6	1.57994
locus_tag=ECB_01858|gene=cheW	504	322.712	6	7.23968
locus_tag=ECB_01859|gene=cheA	1965	1781.75	5	1.09272
locus_tag=ECB_01860|gene=motB	927	743.746	3	1.57065
locus_tag=ECB_01861|gene=motA	888	704.819	1	0.552466
locus_tag=ECB_01862|gene=flhC	579	396.717	109	106.986
locus_tag=ECB_01863|gene=flhD	360	185.946	55	115.175
locus_tag=ECB_01864|gene=yecG	429	250.05	72	112.121
locus_tag=ECB_01865|gene=otsA	1425	1241.75	406	127.314
locus_tag=ECB_01866|gene=otsB	801	617.819	300	189.079
locus_tag=ECB_01867|gene=araH	990	806.746	133	64.1944
locus_tag=ECB_01868|gene=araG	1515	1331.75	74	21.6368
locus_tag=ECB_01869|gene=araF	990	806.746	103	49.7145
locus_tag=ECB_01870|gene=yecI	504	322.712	75	90.496
locus_tag=ECB_01871|gene=yecJ	252	97.7068	7	27.8969
locus_tag=ECB_01872|gene=yecR	324	154.746	10	25.1631
locus_tag=ECB_01873|gene=ftn	498	316.839	11	13.5187
locus_tag=ECB_01874|gene=yecH	240	89.2099	87	379.742
locus_tag=ECB_01875|gene=tyrP	1212	1028.75	64	24.2245
locus_tag=ECB_01876|gene=yecA	666	483.131	187	150.716
locus_tag=ECB_01877|gene=pgsA	549	367.095	138	146.381
locus_tag=ECB_01878|gene=uvrC	1767	1583.75	58	14.2602
locus_tag=ECB_01879|gene=uvrY	510	328.613	56	66.3568
locus_tag=ECB_01880|gene=insA-13	276	115.711	13.3221	44.8311
locus_tag=ECB_01881|gene=insB-13	504	322.712	24.3287	29.3554
locus_tag=ECB_01882|gene=yedU	660	477.275	16	13.0537
locus_tag=ECB_01883|gene=yedV	1359	1175.75	97	32.1248
locus_tag=ECB_01884|gene=yedW	672	489.131	143	113.84
locus_tag=ECB_01885|gene=yedX	414	235.815	14	23.1175
locus_tag=ECB_01886|gene=yedY	1005	821.746	45	21.3235
locus_tag=ECB_01887|gene=yedZ	636	453.505	22	18.8896
locus_tag=ECB_01888|gene=yodA	651	468.322	14	11.6404
locus_tag=ECB_01889|gene=yodB	531	349.274	12	13.3782
locus_tag=ECB_01890|gene=yeeI	798	614.819	539	341.369
locus_tag=ECB_01891|gene=yeeJ	7152	6968.75	142	7.93445
locus_tag=ECB_01893|gene=shiA	1317	1133.75	104	35.7191
locus_tag=ECB_01894|gene=amn	1455	1271.75	259	79.3016
locus_tag=ECB_01895|gene=yeeN	717	533.984	15	10.9382
locus_tag=ECB_01896|gene=yeeO	1644	1460.75	124	33.0544
locus_tag=ECB_01897|gene=cbl	951	767.746	27	13.694
locus_tag=ECB_01898|gene=nac	918	734.746	7	3.70974
locus_tag=ECB_01899|gene=erfK	933	749.746	169	87.7718
locus_tag=ECB_01900|gene=cobT	1080	896.746	39	16.9347
locus_tag=ECB_01901|gene=cobS	744	560.875	19	13.1908
locus_tag=ECB_01902|gene=cobU	546	364.095	30	32.0841
locus_tag=ECB_01904|gene=insD	906	722.819	17	9.15804
locus_tag=ECB_01906|gene=ECB_01906	408	229.981	17	28.7832
locus_tag=ECB_01907|gene=ECB_01907	435	255.717	0	0
locus_tag=ECB_01908|gene=ECB_01908	411	232.981	8	13.3706
locus_tag=ECB_01909|gene=yoeD	159	37.7559	8	82.5065
locus_tag=ECB_01910|gene=yeeX	396	218.804	850	1512.68
locus_tag=ECB_01911|gene=yeeA	1059	875.746	113	50.2439
locus_tag=ECB_01912|gene=sbmC	474	293.299	327	434.131
locus_tag=ECB_01913|gene=dacD	1167	983.746	50	19.7911
locus_tag=ECB_01914|gene=sbcB	1428	1244.75	125	39.1032
locus_tag=ECB_01915|gene=yeeD	228	80.7072	20	96.494
locus_tag=ECB_01916|gene=yeeE	1059	875.746	21	9.33735
locus_tag=ECB_01917|gene=yeeF	1359	1175.75	12	3.97421
locus_tag=ECB_01918|gene=yeeY	930	746.746	280	146.005
locus_tag=ECB_01919|gene=yeeZ	825	641.819	493	299.101
locus_tag=ECB_01920|gene=hisL	51	9.63636	1	40.4082
locus_tag=ECB_01921|gene=hisG	900	716.819	49	26.6176
locus_tag=ECB_01922|gene=hisD	1242	1058.75	63	23.1703
locus_tag=ECB_01923|gene=hisC	1071	887.746	53	23.2472
locus_tag=ECB_01924|gene=hisB	1068	884.746	61	26.8469
locus_tag=ECB_01925|gene=hisH	591	408.636	15	14.2935
locus_tag=ECB_01926|gene=hisA	738	554.875	39	27.3686
locus_tag=ECB_01927|gene=hisF	777	593.819	42	27.5409
locus_tag=ECB_01928|gene=hisI	612	429.594	47	42.6013
locus_tag=ECB_01929|gene=wzzB	984	800.746	446	216.882
locus_tag=ECB_01930|gene=ugd	1167	983.746	45	17.812
locus_tag=ECB_01931|gene=gnd	1407	1223.75	566	180.098
locus_tag=ECB_01955|gene=cpsB	1437	1253.75	3	0.931739
locus_tag=ECB_01956|gene=wcaI	1224	1040.75	5	1.87072
locus_tag=ECB_01957|gene=wcaH	480	299.209	0	0
locus_tag=ECB_01958|gene=wcaG	966	782.746	1	0.497464
locus_tag=ECB_01959|gene=gmd	1122	938.746	3	1.24439
locus_tag=ECB_01960|gene=wcaF	549	367.095	0	0
locus_tag=ECB_01961|gene=wcaE	747	563.875	2	1.38112
locus_tag=ECB_01962|gene=wcaD	1218	1034.75	2	0.752626
locus_tag=ECB_01963|gene=wcaC	1218	1034.75	3	1.12894
locus_tag=ECB_01964|gene=wcaB	489	307.995	0	0
locus_tag=ECB_01965|gene=wcaA	840	656.819	4	2.37136
locus_tag=ECB_01966|gene=wzc	2163	1979.75	8	1.57349
locus_tag=ECB_01967|gene=wzb	444	264.141	1	1.47417
locus_tag=ECB_01968|gene=wza	1140	956.746	7	2.84895
locus_tag=ECB_01969|gene=yegH	1584	1400.75	141	39.1961
locus_tag=ECB_01970|gene=asmA	1854	1670.75	146	34.0271
locus_tag=ECB_01971|gene=dcd	582	399.717	143	139.305
locus_tag=ECB_01972|gene=udk	642	459.368	34	28.8204
locus_tag=ECB_01973|gene=yegE	3306	3122.75	337	42.0219
locus_tag=ECB_01974|gene=alkA	849	665.819	88	51.4647
locus_tag=ECB_01975|gene=yegD	1353	1169.75	22	7.32342
locus_tag=ECB_01976|gene=yegI	1941	1757.75	21	4.65207
locus_tag=ECB_01977|gene=yegK	762	578.819	8	5.38183
locus_tag=ECB_01978|gene=yegL	660	477.275	9	7.34272
locus_tag=ECB_00620_9|gene=insK-2	852	668.819	37.75	21.9782
locus_tag=ECB_00619_9|gene=insJ-2	522	340.445	32.9524	37.6897
locus_tag=ECB_02014|gene=yegR	318	149.591	2	5.20603
locus_tag=ECB_02015|gene=yegS	900	716.819	81	44.0006
locus_tag=ECB_02016|gene=gatR	774	590.819	33	21.7492
locus_tag=ECB_02017|gene=gatD	1041	857.746	5	2.26983
locus_tag=ECB_02018|gene=gatC	1356	1172.75	19	6.30859
locus_tag=ECB_02019|gene=gatB	285	122.539	0	0
locus_tag=ECB_02020|gene=gatA	453	273.005	1	1.42631
locus_tag=ECB_02022|gene=insA-15	276	115.711	13.3221	44.8311
locus_tag=ECB_02023|gene=insB-15	504	322.712	8.69202	10.4879
locus_tag=ECB_02024|gene=gatY	855	671.819	1	0.579603
locus_tag=ECB_02025|gene=fbaB	1053	869.746	199	89.0929
locus_tag=ECB_02026|gene=yegT	1278	1094.75	22	7.82514
locus_tag=ECB_02027|gene=yegU	1005	821.746	17	8.05553
locus_tag=ECB_02028|gene=yegV	966	782.746	17	8.45689
locus_tag=ECB_02029|gene=yegW	747	563.875	6	4.14335
locus_tag=ECB_02030|gene=yegX	819	635.819	26	15.9229
locus_tag=ECB_02031|gene=thiD	801	617.819	210	132.355
locus_tag=ECB_02032|gene=thiM	789	605.819	471	302.734
locus_tag=ECB_02033|gene=ECB_02033	246	93.4604	34	141.656
locus_tag=ECB_02034|gene=ECB_02034	432	252.897	30	46.1913
locus_tag=ECB_02035|gene=ECB_02035	666	483.131	84	67.7013
locus_tag=ECB_02036|gene=ECB_02036	264	106.778	16	58.3473
locus_tag=ECB_02037|gene=ECB_02037	252	97.7068	27	107.602
locus_tag=ECB_02038|gene=ECB_02038	399	221.602	15	26.3572
locus_tag=ECB_02039|gene=ECB_02039	192	56.9434	7	47.8671
locus_tag=ECB_02040|gene=insB-16	504	322.712	31.2634	37.7229
locus_tag=ECB_02041|gene=insA-16	276	115.711	15.0117	50.517
locus_tag=ECB_02042|gene=yehE	189	55.2264	54	380.742
locus_tag=ECB_02043|gene=mrp	1110	926.746	184	77.3107
locus_tag=ECB_02044|gene=metG	2034	1850.75	208	43.7622
locus_tag=ECB_02045|gene=molR	3795	3611.75	37	3.98903
locus_tag=ECB_02046|gene=yehI	3633	3449.75	30	3.38623
locus_tag=ECB_02047|gene=yehK	318	149.591	4	10.4121
locus_tag=ECB_02048|gene=yehL	1089	905.746	1	0.429909
locus_tag=ECB_02049|gene=yehM	2280	2096.75	15	2.78566
locus_tag=ECB_02050|gene=yehP	1137	953.746	5	2.04136
locus_tag=ECB_02051|gene=yehQ	2001	1817.75	23	4.92694
locus_tag=ECB_02052|gene=yehR	462	281.531	18	24.896
locus_tag=ECB_02053|gene=yehS	471	290.387	65	87.1605
locus_tag=ECB_02054|gene=yehT	720	536.984	55	39.8827
locus_tag=ECB_02055|gene=yehU	1686	1502.75	66	17.1018
locus_tag=ECB_02056|gene=yehV	732	548.875	309	219.214
locus_tag=ECB_02057|gene=ECB_02057	108	15.7632	9	222.322
locus_tag=ECB_02058|gene=yehW	732	548.875	21	14.898
locus_tag=ECB_02059|gene=yehX	927	743.746	32	16.7536
locus_tag=ECB_02060|gene=yehY	1158	974.746	43	17.1775
locus_tag=ECB_02061|gene=yehZ	918	734.746	125	66.2454
locus_tag=ECB_02062|gene=bglX	2298	2114.75	63	11.6002
locus_tag=ECB_02063|gene=dld	1716	1532.75	340	86.3757
locus_tag=ECB_02064|gene=pbpG	933	749.746	58	30.1229
locus_tag=ECB_02065|gene=yohC	588	405.677	1836	1762.28
locus_tag=ECB_02066|gene=yohD	579	396.717	108	106.005
locus_tag=ECB_02067|gene=yohF	762	578.819	264	177.6
locus_tag=ECB_02068|gene=yohGH	1365	1181.75	5	1.64751
locus_tag=ECB_02069|gene=yohI	948	764.746	18	9.16512
locus_tag=ECB_02070|gene=yohJ	399	221.602	35	61.5002
locus_tag=ECB_02071|gene=yohK	696	512.984	41	31.1217
locus_tag=ECB_02072|gene=cdd	885	701.819	73	40.5024
locus_tag=ECB_02073|gene=sanA	720	536.984	22	15.9531
locus_tag=ECB_02074|gene=yeiS	240	89.2099	13	56.7431
locus_tag=ECB_02075|gene=yeiT	1239	1055.75	13	4.79476
locus_tag=ECB_02076|gene=yeiA	1236	1052.75	33	12.206
locus_tag=ECB_02077|gene=mglC	1011	827.746	393	184.875
locus_tag=ECB_02078|gene=mglA	1521	1337.75	587	170.863
locus_tag=ECB_02079|gene=mglB	999	815.746	1864	889.762
locus_tag=ECB_02080|gene=galS	1041	857.746	114	51.7522
locus_tag=ECB_02081|gene=yeiB	1158	974.746	73	29.1618
locus_tag=ECB_02082|gene=folE	669	486.131	356	285.154
locus_tag=ECB_02083|gene=yeiG	837	653.819	112	66.7027
locus_tag=ECB_02084|gene=cirA	1992	1808.75	64	13.778
locus_tag=ECB_02085|gene=lysP	1470	1286.75	134	40.5504
locus_tag=ECB_02086|gene=yeiE	882	698.819	108	60.1786
locus_tag=ECB_02087|gene=yeiH	1050	866.746	35	15.7238
locus_tag=ECB_02088|gene=nfo	858	674.819	69	39.8148
locus_tag=ECB_02089|gene=yeiI	1089	905.746	33	14.187
locus_tag=ECB_02090|gene=yeiJ	1251	1067.75	33	12.0345
locus_tag=ECB_02091|gene=rihB	942	758.746	1	0.513199
locus_tag=ECB_02092|gene=yeiL	660	477.275	18	14.6854
[truncated: 2,104 more rows]
