# Supplementary material for: Genomic and phenotypic evolution of Escherichia coli in a novel citrate-only resource environment
Source: eLife. 2020 May 29;9:e55414. doi: 10.7554/eLife.55414 (PMC7299349; doi:10.7554/eLife.55414)
Supplement: Figure 14—source data 1. [file elife-55414-fig14-data1.zip › CZB151_3/abundance.tsv]

target_id	length	eff_length	est_counts	tpm
locus_tag=ECB_00001|gene=thrL	66	8.4	44	7873.55
locus_tag=ECB_00002|gene=thrA	2463	2278.24	44	29.0303
locus_tag=ECB_00003|gene=thrB	933	748.236	32	64.2848
locus_tag=ECB_00004|gene=thrC	1287	1102.24	29	39.5476
locus_tag=ECB_00005|gene=yaaX	297	131.734	13	148.335
locus_tag=ECB_00006|gene=yaaA	777	592.236	12	30.4568
locus_tag=ECB_00007|gene=yaaJ	1431	1246.24	12	14.4737
locus_tag=ECB_00008|gene=talB	954	769.236	192	375.179
locus_tag=ECB_00009|gene=mogA	588	403.7	26	96.8082
locus_tag=ECB_00010|gene=yaaH	567	382.858	106	416.165
locus_tag=ECB_00011|gene=yaaW	714	529.236	3	8.52058
locus_tag=ECB_00012|gene=htgA	486	303.357	0	0
locus_tag=ECB_00013|gene=yaaI	405	225.316	2	13.3424
locus_tag=ECB_00014|gene=dnaK	1917	1732.24	79	68.5515
locus_tag=ECB_00015|gene=dnaJ	1131	946.236	9	14.2968
locus_tag=ECB_00016_1|gene=insL-1	1113	928.236	24.1429	39.0956
locus_tag=ECB_00017|gene=mokC	210	68.0457	1	22.09
locus_tag=ECB_00619_1|gene=insJ-2	522	338.587	10.7619	47.7767
locus_tag=ECB_00620_1|gene=insK-2	852	667.236	11.8	26.5827
locus_tag=ECB_00018|gene=nhaA	1167	982.236	181	276.987
locus_tag=ECB_00019|gene=nhaR	906	721.236	14	29.1775
locus_tag=ECB_00020|gene=ECB_00020	960	775.236	2	3.87787
locus_tag=ECB_00021|gene=ECB_00021	1146	961.236	0	0
locus_tag=ECB_00022|gene=ECB_00022	705	520.236	0	0
locus_tag=ECB_00023|gene=insA-1	276	115.09	5.17134	67.5401
locus_tag=ECB_00024|gene=insB-1	504	320.949	11.0001	51.5177
locus_tag=ECB_00025|gene=ECB_00025	351	176.889	0	0
locus_tag=ECB_00026|gene=ECB_00026	165	41.6261	0	0
locus_tag=ECB_00027|gene=rpsT	264	106.014	83	1176.82
locus_tag=ECB_00028|gene=yaaY	219	73.9106	7	142.36
locus_tag=ECB_00029|gene=ribF	942	757.236	77	152.847
locus_tag=ECB_00030|gene=ileS	2817	2632.24	173	98.7912
locus_tag=ECB_00031|gene=lspA	495	312.14	20	96.3115
locus_tag=ECB_00032|gene=fkpB	450	268.592	15	83.9452
locus_tag=ECB_00033|gene=ispH	951	766.236	14	27.4639
locus_tag=ECB_00034|gene=rihC	915	730.236	5	10.2921
locus_tag=ECB_00035|gene=dapB	822	637.236	12	28.306
locus_tag=ECB_00036|gene=carA	1149	964.236	385	600.17
locus_tag=ECB_00037|gene=carB	3222	3037.24	28	13.8572
locus_tag=ECB_00038|gene=caiF	396	217.26	3	20.7557
locus_tag=ECB_00039|gene=caiE	591	406.7	2	7.39185
locus_tag=ECB_00040|gene=caiD	894	709.236	0	0
locus_tag=ECB_00041|gene=caiC	1569	1384.24	4	4.34357
locus_tag=ECB_00043|gene=caiA	1143	958.236	5	7.84323
locus_tag=ECB_00044|gene=caiT	1515	1330.24	0	0
locus_tag=ECB_00045|gene=fixA	771	586.236	3	7.69212
locus_tag=ECB_00046|gene=fixB	942	757.236	0	0
locus_tag=ECB_00047|gene=fixC	1287	1102.24	0	0
locus_tag=ECB_00048|gene=fixX	288	124.429	0	0
locus_tag=ECB_00049|gene=yaaU	1332	1147.24	4	5.24088
locus_tag=ECB_00050|gene=yabF	531	347.483	4	17.3031
locus_tag=ECB_00051|gene=kefC	1863	1678.24	22	19.7046
locus_tag=ECB_00052|gene=folA	480	297.539	16	80.8301
locus_tag=ECB_00053|gene=apaH	843	658.236	20	45.6715
locus_tag=ECB_00054|gene=apaG	378	200.755	19	142.26
locus_tag=ECB_00055|gene=ksgA	822	637.236	48	113.224
locus_tag=ECB_00056|gene=pdxA	990	805.236	21	39.2007
locus_tag=ECB_00057|gene=surA	1287	1102.24	78	106.37
locus_tag=ECB_00058|gene=imp	2355	2170.24	175	121.207
locus_tag=ECB_00059|gene=djlA	816	631.236	31	73.8188
locus_tag=ECB_00060|gene=rluA	660	475.386	7	22.1335
locus_tag=ECB_00061|gene=hepA	2907	2722.24	11	6.07385
locus_tag=ECB_00062|gene=polB	2352	2167.24	11	7.62928
locus_tag=ECB_00063|gene=araD	696	511.288	3	8.81969
locus_tag=ECB_00064|gene=araA	1503	1318.24	8	9.12208
locus_tag=ECB_00065|gene=araB	1701	1516.24	13	12.8876
locus_tag=ECB_00066|gene=araC	879	694.236	24	51.9639
locus_tag=ECB_00067|gene=yabI	765	580.236	14	36.2678
locus_tag=ECB_00068|gene=yabJ	699	514.288	1	2.92275
locus_tag=ECB_00069|gene=thiP	1611	1426.24	2	2.10783
locus_tag=ECB_00070|gene=tbpA	984	799.236	1	1.88071
locus_tag=ECB_00071|gene=yabN	1656	1471.24	4	4.08672
locus_tag=ECB_00072|gene=setA	1179	994.236	16	24.1895
locus_tag=ECB_00073|gene=leuD	606	421.7	17	60.5958
locus_tag=ECB_00074|gene=leuC	1401	1216.24	25	30.8972
locus_tag=ECB_00075|gene=leuB	1092	907.236	20	33.1365
locus_tag=ECB_00076|gene=leuA	1572	1387.24	33	35.757
locus_tag=ECB_00077|gene=leuL	87	9.9902	0	0
locus_tag=ECB_00078|gene=leuO	945	760.236	3	5.93158
locus_tag=ECB_00079|gene=ilvI	1725	1540.24	66	64.4101
locus_tag=ECB_00080|gene=ilvH	492	309.265	22	106.928
locus_tag=ECB_00081|gene=fruR	1005	820.236	91	166.763
locus_tag=ECB_00082|gene=yabB	459	277.287	107	580.031
locus_tag=ECB_00083|gene=mraW	942	757.236	100	198.503
locus_tag=ECB_00084|gene=ftsL	366	189.779	23	182.17
locus_tag=ECB_00085|gene=ftsI	1767	1582.24	45	42.7502
locus_tag=ECB_00086|gene=murE	1488	1303.24	46	53.0557
locus_tag=ECB_00087|gene=murF	1359	1174.24	54	69.1251
locus_tag=ECB_00088|gene=mraY	1083	898.236	49	81.9979
locus_tag=ECB_00089|gene=murD	1317	1132.24	43	57.0859
locus_tag=ECB_00090|gene=ftsW	1245	1060.24	52	73.7222
locus_tag=ECB_00091|gene=murG	1068	883.236	30	51.0554
locus_tag=ECB_00092|gene=murC	1476	1291.24	26	30.2667
locus_tag=ECB_00093|gene=ddl	921	736.236	45	91.874
locus_tag=ECB_00094|gene=ftsQ	831	646.236	37	86.0613
locus_tag=ECB_00095|gene=ftsA	1263	1078.24	27	37.6398
locus_tag=ECB_00096|gene=ftsZ	1152	967.236	107	166.283
locus_tag=ECB_00097|gene=lpxC	918	733.236	2045	4192.25
locus_tag=ECB_00098|gene=yacA	513	329.72	36	164.117
locus_tag=ECB_00099|gene=secA	2706	2521.24	157	93.6016
locus_tag=ECB_00100|gene=mutT	390	211.657	5	35.5087
locus_tag=ECB_00101|gene=yacG	198	60.3628	8	199.213
locus_tag=ECB_00102|gene=yacF	744	559.236	20	53.7566
locus_tag=ECB_00103|gene=coaE	621	436.614	28	96.3956
locus_tag=ECB_00104|gene=guaC	1044	859.236	6	10.4963
locus_tag=ECB_00105|gene=hofC	1203	1018.24	6	8.85727
locus_tag=ECB_00106|gene=hofB	1386	1201.24	3	3.75396
locus_tag=ECB_00107|gene=ppdD	441	260.017	0	0
locus_tag=ECB_00108|gene=nadC	894	709.236	21	44.5067
locus_tag=ECB_00109|gene=ampD	552	368.234	12	48.9841
locus_tag=ECB_00110|gene=ampE	855	670.236	24	53.8246
locus_tag=ECB_00111|gene=aroP	1374	1189.24	62	78.3648
locus_tag=ECB_00112|gene=pdhR	765	580.236	19	49.2205
locus_tag=ECB_00113|gene=aceE	2664	2479.24	218	132.171
locus_tag=ECB_00114|gene=aceF	1893	1708.24	179	157.508
locus_tag=ECB_00115|gene=lpdA	1425	1240.24	1109	1344.08
locus_tag=ECB_00116|gene=yacH	1854	1669.24	16	14.4079
locus_tag=ECB_00117|gene=acnB	2598	2413.24	1300	809.731
locus_tag=ECB_00118|gene=yacL	363	187.207	45	361.316
locus_tag=ECB_00119|gene=speD	795	610.236	17	41.8744
locus_tag=ECB_00120|gene=speE	867	682.236	15	33.0487
locus_tag=ECB_00121|gene=yacC	348	174.163	7	60.4143
locus_tag=ECB_00122|gene=cueO	1551	1366.24	8	8.8016
locus_tag=ECB_00123|gene=gcd	2391	2206.24	173	117.867
locus_tag=ECB_00124|gene=hpt	537	353.413	24	102.076
locus_tag=ECB_00125|gene=yadF	663	478.386	64	201.094
locus_tag=ECB_00126|gene=yadG	927	742.236	30	60.7542
locus_tag=ECB_00127|gene=yadH	771	586.236	73	187.175
locus_tag=ECB_00128|gene=yadI	441	260.017	18	104.056
locus_tag=ECB_00129|gene=yadE	1230	1045.24	20	28.7616
locus_tag=ECB_00130|gene=panD	381	203.527	77	568.677
locus_tag=ECB_00131|gene=yadD	903	718.236	7	14.6497
locus_tag=ECB_00132|gene=panC	852	667.236	56	126.155
locus_tag=ECB_00133|gene=panB	795	610.236	33	81.2856
locus_tag=ECB_00134|gene=yadC	1347	1162.24	16	20.693
locus_tag=ECB_00135|gene=yadK	597	412.7	0	0
locus_tag=ECB_00136|gene=yadL	603	418.7	0	0
locus_tag=ECB_00137|gene=yadM	570	385.858	2	7.79111
locus_tag=ECB_00138|gene=htrE	2601	2416.24	6	3.73258
locus_tag=ECB_00139|gene=ecpD	741	556.236	0	0
locus_tag=ECB_00140|gene=yadN	585	400.74	1	3.75089
locus_tag=ECB_00141|gene=folK	480	297.539	2	10.1038
locus_tag=ECB_00142|gene=pcnB	1365	1180.24	45	57.3114
locus_tag=ECB_00143|gene=yadB	927	742.236	7	14.176
locus_tag=ECB_00144|gene=dksA	456	274.454	284	1555.41
locus_tag=ECB_00145|gene=sfsA	705	520.236	96	277.376
locus_tag=ECB_00146|gene=ligT	531	347.483	8	34.6061
locus_tag=ECB_00147|gene=hrpB	2430	2245.24	29	19.4148
locus_tag=ECB_00148|gene=mrcB	2526	2341.24	87	55.8562
locus_tag=ECB_00149|gene=fhuA	2244	2059.24	178	129.93
locus_tag=ECB_00150|gene=fhuC	798	613.236	40	98.0459
locus_tag=ECB_00151|gene=fhuD	891	706.236	5	10.6419
locus_tag=ECB_00152|gene=fhuB	1983	1798.24	15	12.5384
locus_tag=ECB_00153|gene=hemL	1281	1096.24	153	209.79
locus_tag=ECB_00154|gene=yadQ	1422	1237.24	39	47.3815
locus_tag=ECB_00155|gene=yadR	345	171.506	132	1156.89
locus_tag=ECB_00156|gene=yadS	624	439.614	4	13.6768
locus_tag=ECB_00157|gene=yadT	801	616.236	2	4.87843
locus_tag=ECB_00158|gene=pfs	699	514.288	97	283.506
locus_tag=ECB_00159|gene=dgt	1518	1333.24	4	4.50973
locus_tag=ECB_00160|gene=degP	1425	1240.24	27	32.7233
locus_tag=ECB_00161|gene=cdaR	1158	973.236	9	13.9002
locus_tag=ECB_00162|gene=yaeH	387	208.979	95	683.31
locus_tag=ECB_00163|gene=yaeI	813	628.236	1	2.39262
locus_tag=ECB_00164|gene=dapD	825	640.236	105	246.517
locus_tag=ECB_00165|gene=glnD	2673	2488.24	38	22.9556
locus_tag=ECB_00166|gene=map	795	610.236	47	115.77
locus_tag=ECB_00167|gene=rpsB	726	541.236	205	569.331
locus_tag=ECB_00168|gene=tsf	852	667.236	58	130.661
locus_tag=ECB_00169|gene=pyrH	726	541.236	20	55.5444
locus_tag=ECB_00170|gene=frr	558	374.085	103	413.87
locus_tag=ECB_00171|gene=ispC	1197	1012.24	35	51.9737
locus_tag=ECB_00172|gene=uppS	762	577.236	24	62.4964
locus_tag=ECB_00173|gene=cdsA	858	673.236	24	53.5847
locus_tag=ECB_00174|gene=yaeL	1353	1168.24	73	93.9268
locus_tag=ECB_00175|gene=yaeT	2433	2248.24	197	131.711
locus_tag=ECB_00176|gene=hlpA	486	303.357	165	817.574
locus_tag=ECB_00177|gene=lpxD	1026	841.236	160	285.89
locus_tag=ECB_00178|gene=fabZ	456	274.454	47	257.41
locus_tag=ECB_00179|gene=lpxA	789	604.236	95	236.328
locus_tag=ECB_00180|gene=lpxB	1149	964.236	18	28.0599
locus_tag=ECB_00181|gene=rnhB	597	412.7	14	50.9907
locus_tag=ECB_00182|gene=dnaE	3483	3298.24	38	17.3181
locus_tag=ECB_00183|gene=accA	960	775.236	63	122.153
locus_tag=ECB_00184|gene=ldcC	2142	1957.24	57	43.7753
locus_tag=ECB_00185|gene=yaeR	390	211.657	22	156.238
locus_tag=ECB_00186|gene=tilS	1299	1114.24	8	10.7922
locus_tag=ECB_00187|gene=rof	255	99.2077	3	45.4541
locus_tag=ECB_00188|gene=yaeP	201	62.3258	15	361.76
locus_tag=ECB_00189|gene=yaeQ	546	362.27	4	16.5968
locus_tag=ECB_00190|gene=yaeJ	423	242.7	4	24.7735
locus_tag=ECB_00191|gene=cutF	711	526.236	29	82.8352
locus_tag=ECB_00192|gene=yaeF	825	640.236	7	16.4345
locus_tag=ECB_00193|gene=proS	1719	1534.24	107	104.831
locus_tag=ECB_00194|gene=yaeB	708	523.236	9	25.8549
locus_tag=ECB_00195|gene=rcsF	405	225.316	4	26.6848
locus_tag=ECB_00196|gene=metQ	816	631.236	15	35.7188
locus_tag=ECB_00197|gene=metI	654	469.386	10	32.0234
locus_tag=ECB_00198|gene=metN	1032	847.236	5	8.8708
locus_tag=ECB_00199|gene=gmhB	573	388.858	11	42.5205
locus_tag=ECB_00200|gene=dkgB	804	619.236	14	33.9836
locus_tag=ECB_00201|gene=yafC	915	730.236	28	57.6358
locus_tag=ECB_00202|gene=yafD	801	616.236	102	248.8
locus_tag=ECB_00203|gene=yafE	624	439.614	15	51.2881
locus_tag=ECB_00204|gene=mltD	1359	1174.24	27	34.5625
locus_tag=ECB_00205|gene=gloB	756	571.236	14	36.8392
locus_tag=ECB_00206|gene=yafS	723	538.236	20	55.854
locus_tag=ECB_00207|gene=rnhA	468	285.976	10	52.5615
locus_tag=ECB_00208|gene=dnaQ	732	547.236	25	68.6693
locus_tag=ECB_00209|gene=yafT	786	601.236	2	5.00014
locus_tag=ECB_00210|gene=insA-2	276	115.09	5.17134	67.5401
locus_tag=ECB_00211|gene=insB-2	504	320.949	4.69684	21.9971
locus_tag=ECB_00212|gene=ECB_00212	372	195.244	0	0
locus_tag=ECB_00213|gene=yhhI	1137	952.236	0	0
locus_tag=ECB_00214|gene=yafV	771	586.236	62	158.97
locus_tag=ECB_00215|gene=ykfE	474	291.628	16	82.4685
locus_tag=ECB_00216|gene=fadE	2445	2260.24	383	254.708
locus_tag=ECB_00217|gene=lpcA	579	394.78	152	578.743
locus_tag=ECB_00218|gene=yafJ	768	583.236	30	77.3169
locus_tag=ECB_00219|gene=yafK	741	556.236	106	286.447
locus_tag=ECB_00220|gene=yafQ	279	117.361	69	883.737
locus_tag=ECB_00221|gene=dinJ	261	103.82	103	1491.26
locus_tag=ECB_00222|gene=yafL	750	565.236	5	13.2965
locus_tag=ECB_00223|gene=yafM	498	315.077	3	14.312
locus_tag=ECB_00226|gene=dinB	1056	871.236	14	24.154
locus_tag=ECB_00227|gene=yafN	294	129.254	2	23.2586
locus_tag=ECB_00228|gene=yafO	399	219.927	3	20.5041
locus_tag=ECB_00229|gene=yafP	453	271.592	0	0
locus_tag=ECB_00230|gene=ykfJ	267	108.311	1	13.8779
locus_tag=ECB_00231|gene=prfH	501	318.013	4	18.9065
locus_tag=ECB_00232|gene=pepD	1458	1273.24	133	157.015
locus_tag=ECB_00233|gene=gpt	459	277.287	7	37.946
locus_tag=ECB_00234|gene=yafA	1245	1060.24	39	55.2916
locus_tag=ECB_00235|gene=crl	402	222.657	302	2038.76
locus_tag=ECB_00236|gene=insA-3	276	115.09	3.05118	39.8498
locus_tag=ECB_00237|gene=insB-3	504	320.949	11.0001	51.5177
locus_tag=ECB_00238|gene=phoE	1038	853.236	1	1.76168
locus_tag=ECB_00239|gene=proB	1104	919.236	45	73.5839
locus_tag=ECB_00240|gene=proA	1254	1069.24	54	75.9132
locus_tag=ECB_00241|gene=yagP	411	231.131	15	97.5506
locus_tag=ECB_00242|gene=yagQ	957	772.236	9	17.5182
locus_tag=ECB_00243|gene=yagR	2199	2014.24	21	15.6713
locus_tag=ECB_00244|gene=yagS	957	772.236	5	9.73234
locus_tag=ECB_00245|gene=yagT	690	505.288	3	8.92441
locus_tag=ECB_00246|gene=yagU	615	430.614	19	66.3227
locus_tag=ECB_00247|gene=ykgJ	330	158.446	1	9.48674
locus_tag=ECB_00248|gene=yagV	711	526.236	9	25.7075
locus_tag=ECB_00249|gene=yagW	1644	1459.24	11	11.3309
locus_tag=ECB_00250|gene=yagX	2526	2341.24	10	6.42025
locus_tag=ECB_00251|gene=yagY	669	484.337	1	3.10348
locus_tag=ECB_00252|gene=yagZ	636	451.57	2	6.65736
locus_tag=ECB_00253|gene=ykgK	591	406.7	0	0
locus_tag=ECB_00254|gene=ykgL	228	80.0416	3	56.3382
locus_tag=ECB_00255|gene=ykgM	264	106.014	1	14.1786
locus_tag=ECB_00256|gene=eaeH	4257	4072.24	14	5.16764
locus_tag=ECB_00257|gene=ykgA	852	667.236	9	20.275
locus_tag=ECB_00258|gene=ykgB	594	409.7	8	29.3509
locus_tag=ECB_00259|gene=ykgI	237	86.4719	4	69.5316
locus_tag=ECB_00260|gene=ykgC	1326	1141.24	155	204.152
locus_tag=ECB_00261|gene=ykgD	855	670.236	0	0
locus_tag=ECB_00262|gene=ykgE	720	535.236	2	5.61671
locus_tag=ECB_00263|gene=ykgF	1428	1243.24	7	8.46334
locus_tag=ECB_00264|gene=ykgG	696	511.288	2	5.87979
locus_tag=ECB_00265|gene=ECB_00265	213	70.1461	0	0
locus_tag=ECB_00266|gene=ykgH	669	484.337	0	0
locus_tag=ECB_00267|gene=betA	1671	1486.24	19	19.216
locus_tag=ECB_00268|gene=betB	1473	1288.24	38	44.3389
locus_tag=ECB_00269|gene=betI	588	403.7	23	85.638
locus_tag=ECB_00270|gene=betT	2034	1849.24	47	38.2035
locus_tag=ECB_00271|gene=yahA	1089	904.236	3	4.98697
locus_tag=ECB_00272|gene=yahB	933	748.236	12	24.1068
locus_tag=ECB_00273|gene=yahC	498	315.077	0	0
locus_tag=ECB_00274|gene=yahD	606	421.7	2	7.12892
locus_tag=ECB_00275|gene=yahE	864	679.236	0	0
locus_tag=ECB_00276|gene=yahF	1548	1363.24	0	0
locus_tag=ECB_00277|gene=yahG	1419	1234.24	2	2.43573
locus_tag=ECB_00278|gene=yahI	951	766.236	1	1.96171
locus_tag=ECB_00279|gene=yahJ	1383	1198.24	4	5.01782
locus_tag=ECB_00280|gene=yahK	1050	865.236	84	145.929
locus_tag=ECB_00281|gene=yahL	816	631.236	1	2.38125
locus_tag=ECB_00282|gene=yahM	246	92.6478	10	162.241
locus_tag=ECB_00283|gene=yahN	672	487.337	46	141.881
locus_tag=ECB_00284|gene=yahO	276	115.09	344	4492.8
locus_tag=ECB_00285|gene=prpR	1587	1402.24	71	76.1087
locus_tag=ECB_00286|gene=prpB	891	706.236	153	325.641
locus_tag=ECB_00287|gene=prpC	1170	985.236	41	62.5519
locus_tag=ECB_00288|gene=prpD	1452	1267.24	48	56.9352
locus_tag=ECB_00289|gene=prpE	1887	1702.24	31	27.3741
locus_tag=ECB_00290|gene=codB	1260	1075.24	5	6.98978
locus_tag=ECB_00291|gene=codA	1284	1099.24	12	16.4092
locus_tag=ECB_00292|gene=cynR	900	715.236	13	27.3207
locus_tag=ECB_00293|gene=cynT	660	475.386	2	6.32384
locus_tag=ECB_00294|gene=cynS	471	288.744	2	10.4115
locus_tag=ECB_00295|gene=cynX	1155	970.236	5	7.74622
locus_tag=ECB_00296|gene=lacA	612	427.614	6	21.0909
locus_tag=ECB_00297|gene=lacY	1254	1069.24	7	9.8406
locus_tag=ECB_00298|gene=lacZ	3075	2890.24	3	1.56022
locus_tag=ECB_00299|gene=lacI	1083	898.236	26	43.5091
locus_tag=ECB_00300|gene=mhpR	948	763.236	89	175.278
locus_tag=ECB_00301|gene=mhpA	1665	1480.24	0	0
locus_tag=ECB_00302|gene=mhpB	945	760.236	0	0
locus_tag=ECB_00303|gene=mhpC	882	697.236	0	0
locus_tag=ECB_00304|gene=mhpD	810	625.236	0	0
locus_tag=ECB_00305|gene=mhpF	951	766.236	3	5.88513
locus_tag=ECB_00306|gene=mhpE	1014	829.236	2	3.62534
locus_tag=ECB_00307|gene=mhpT	1212	1027.24	3	4.38984
locus_tag=ECB_00308|gene=yaiL	540	356.378	12	50.6136
locus_tag=ECB_00309|gene=frmB	834	649.236	17	39.359
locus_tag=ECB_00310|gene=frmA	1110	925.236	13	21.1197
locus_tag=ECB_00311|gene=frmR	276	115.09	0	0
locus_tag=ECB_00312|gene=yaiO	774	589.236	32	81.6315
locus_tag=ECB_00313|gene=insB-4	504	320.949	4.32745	20.2671
locus_tag=ECB_00314|gene=insA-4	276	115.09	5.17134	67.5401
locus_tag=ECB_00315|gene=tauA	963	778.236	13	25.109
locus_tag=ECB_00316|gene=tauB	768	583.236	6	15.4634
locus_tag=ECB_00317|gene=tauC	828	643.236	6	14.021
locus_tag=ECB_00318|gene=tauD	852	667.236	8	18.0222
locus_tag=ECB_00319|gene=hemB	975	790.236	37	70.3788
locus_tag=ECB_00320|gene=ECB_00320	198	60.3628	0	0
locus_tag=ECB_00321|gene=yaiT	2907	2722.24	81	44.7256
locus_tag=ECB_00322|gene=yaiV	669	484.337	1	3.10348
locus_tag=ECB_00323|gene=ampH	1158	973.236	36	55.6009
locus_tag=ECB_00324|gene=sbmA	1221	1036.24	17	24.6597
locus_tag=ECB_00325|gene=yaiW	1095	910.236	23	37.9814
locus_tag=ECB_00326|gene=yaiY	309	141.182	8	85.174
locus_tag=ECB_00327|gene=yaiZ	213	70.1461	19	407.143
locus_tag=ECB_00328|gene=ddl	1095	910.236	41	67.706
locus_tag=ECB_00329|gene=yaiB	261	103.82	5	72.3915
locus_tag=ECB_00330|gene=phoA	1416	1231.24	4	4.88333
locus_tag=ECB_00331|gene=psiF	321	151.056	25	248.771
locus_tag=ECB_00332|gene=yaiC	1116	931.236	35	56.4944
locus_tag=ECB_00333|gene=proC	810	625.236	17	40.8698
locus_tag=ECB_00334|gene=yaiI	459	277.287	14	75.8919
locus_tag=ECB_00335|gene=aroL	525	341.552	54	237.648
locus_tag=ECB_00336|gene=yaiA	192	56.8094	55	1455.26
locus_tag=ECB_00337|gene=aroM	678	493.337	36	109.687
locus_tag=ECB_00338|gene=yaiE	285	121.956	53	653.238
locus_tag=ECB_00339|gene=ykiA	282	119.46	27	339.735
locus_tag=ECB_00340|gene=insB-5	504	320.949	4.32745	20.2671
locus_tag=ECB_00341|gene=insA-5	276	115.09	5.17134	67.5401
locus_tag=ECB_00342|gene=rdgC	912	727.236	7	14.4684
locus_tag=ECB_00343|gene=yajF	909	724.236	10	20.7547
locus_tag=ECB_00344|gene=araJ	1185	1000.24	49	73.6361
locus_tag=ECB_00345|gene=sbcC	3147	2962.24	12	6.08918
locus_tag=ECB_00346|gene=sbcD	1203	1018.24	4	5.90485
locus_tag=ECB_00347|gene=phoB	690	505.288	11	32.7229
locus_tag=ECB_00348|gene=phoR	1296	1111.24	10	13.5267
locus_tag=ECB_00349|gene=brnQ	1320	1135.24	451	597.156
locus_tag=ECB_00350|gene=proY	1374	1189.24	90	113.755
locus_tag=ECB_00351|gene=malZ	1818	1633.24	11	10.1237
locus_tag=ECB_00353|gene=queA	1071	886.236	11	18.6569
locus_tag=ECB_00354|gene=tgt	1128	943.236	19	30.2782
locus_tag=ECB_00355|gene=yajC	333	160.973	23	214.77
locus_tag=ECB_00356|gene=secD	1848	1663.24	31	28.0159
locus_tag=ECB_00357|gene=secF	972	787.236	62	118.382
locus_tag=ECB_00358|gene=yajD	348	174.163	36	310.702
locus_tag=ECB_00359|gene=tsx	774	589.236	52	132.651
locus_tag=ECB_00360|gene=yajI	540	356.378	9	37.9602
locus_tag=ECB_00361|gene=ybaD	450	268.592	9	50.3671
locus_tag=ECB_00362|gene=ribD	1104	919.236	26	42.5151
locus_tag=ECB_00363|gene=ribH	471	288.744	32	166.584
locus_tag=ECB_00364|gene=nusB	420	239.871	22	137.861
locus_tag=ECB_00365|gene=thiL	978	793.236	3	5.68481
locus_tag=ECB_00366|gene=pgpA	519	335.62	147	658.364
locus_tag=ECB_00367|gene=yajO	975	790.236	103	195.919
locus_tag=ECB_00368|gene=dxs	1863	1678.24	16	14.3306
locus_tag=ECB_00369|gene=ispA	900	715.236	35	73.5556
locus_tag=ECB_00370|gene=xseB	243	90.6135	11	182.472
locus_tag=ECB_00371|gene=thiI	1449	1264.24	40	47.5586
locus_tag=ECB_00372|gene=thiJ	591	406.7	16	59.1348
locus_tag=ECB_00373|gene=apbA	912	727.236	33	68.2081
locus_tag=ECB_00374|gene=yajQ	492	309.265	24	116.648
locus_tag=ECB_00375|gene=yajR	1365	1180.24	12	15.283
locus_tag=ECB_00376|gene=ECB_00376	936	751.236	12	24.0105
locus_tag=ECB_00377|gene=ECB_00377	543	359.27	84	351.443
locus_tag=ECB_00378|gene=ECB_00378	378	200.755	174	1302.81
locus_tag=ECB_00379|gene=cyoE	891	706.236	168	357.566
locus_tag=ECB_00380|gene=cyoD	330	158.446	61	578.691
locus_tag=ECB_00381|gene=cyoC	615	430.614	64	223.403
locus_tag=ECB_00382|gene=cyoB	1992	1807.24	374	311.067
locus_tag=ECB_00383|gene=cyoA	948	763.236	358	705.052
locus_tag=ECB_00384|gene=ampG	1476	1291.24	6	6.98462
locus_tag=ECB_00385|gene=yajG	579	394.78	6	22.8451
locus_tag=ECB_00386|gene=bolA	318	148.505	750	7591.33
locus_tag=ECB_00387|gene=tig	1299	1114.24	31	41.8198
locus_tag=ECB_00388|gene=clpP	624	439.614	189	646.23
locus_tag=ECB_00389|gene=clpX	1275	1090.24	650	896.169
locus_tag=ECB_00390|gene=insL-2	1113	928.236	24.1429	39.0956
locus_tag=ECB_00391|gene=lon	2355	2170.24	12	8.31135
locus_tag=ECB_00392|gene=hupB	273	112.771	20	266.582
locus_tag=ECB_00393|gene=ppiD	1872	1687.24	44	39.1989
locus_tag=ECB_00394|gene=ybaV	372	195.244	3	23.0962
locus_tag=ECB_00395|gene=ybaW	399	219.927	8	54.6775
locus_tag=ECB_00396|gene=ybaX	696	511.288	13	38.2186
locus_tag=ECB_00397|gene=ybaE	1701	1516.24	118	116.98
locus_tag=ECB_00398|gene=cof	819	634.236	58	137.459
locus_tag=ECB_00399|gene=ybaO	459	277.287	110	596.294
locus_tag=ECB_00400|gene=mdlA	1773	1588.24	41	38.8031
locus_tag=ECB_00401|gene=mdlB	1782	1597.24	26	24.4682
locus_tag=ECB_00402|gene=glnK	339	166.164	0	0
locus_tag=ECB_00403|gene=amtB	1287	1102.24	11	15.0008
locus_tag=ECB_00404|gene=tesB	861	676.236	44	97.8029
locus_tag=ECB_00405|gene=ybaY	573	388.858	15	57.9825
locus_tag=ECB_00406|gene=ybaZ	390	211.657	21	149.137
locus_tag=ECB_00407|gene=ybaA	354	179.425	33	276.457
locus_tag=ECB_00408|gene=ylaB	1551	1366.24	45	49.509
locus_tag=ECB_00409|gene=ylaC	471	288.744	110	572.633
locus_tag=ECB_00410|gene=maa	552	368.234	135	551.071
locus_tag=ECB_00411|gene=hha	219	73.9106	214	4352.16
locus_tag=ECB_00412|gene=ybaJ	375	198.021	236	1791.42
locus_tag=ECB_00413|gene=acrB	3150	2965.24	123	62.3509
locus_tag=ECB_00414|gene=acrA	1194	1009.24	42	62.5538
locus_tag=ECB_00415|gene=acrR	648	463.479	23	74.5924
locus_tag=ECB_00416|gene=kefA	3363	3178.24	21	9.93185
locus_tag=ECB_00417|gene=ybaM	162	39.8477	3	113.166
locus_tag=ECB_00418|gene=priC	528	344.518	5	21.815
locus_tag=ECB_00419|gene=ybaN	378	200.755	23	172.21
locus_tag=ECB_00420|gene=apt	552	368.234	8	32.656
locus_tag=ECB_00421|gene=dnaX	1932	1747.24	92	79.1468
locus_tag=ECB_00422|gene=ybaB	330	158.446	41	388.956
locus_tag=ECB_00423|gene=recR	606	421.7	30	106.934
locus_tag=ECB_00424|gene=htpG	1875	1690.24	29	25.7898
locus_tag=ECB_00425|gene=adk	645	460.479	28	91.3998
locus_tag=ECB_00426|gene=hemH	963	778.236	25	48.2865
locus_tag=ECB_00427|gene=aes	960	775.236	13	25.2062
locus_tag=ECB_00428|gene=gsk	1305	1120.24	18	24.1524
locus_tag=ECB_00430|gene=fsr	1221	1036.24	4	5.80228
locus_tag=ECB_00431|gene=ushA	1653	1468.24	20	20.4753
locus_tag=ECB_00432|gene=ybaK	480	297.539	5	25.2594
locus_tag=ECB_00433|gene=ybaP	795	610.236	10	24.632
locus_tag=ECB_00434|gene=ybaQ	342	168.917	33	293.655
locus_tag=ECB_00435|gene=copA	2505	2320.24	29	18.7872
locus_tag=ECB_00436|gene=ybaS	933	748.236	2	4.0178
locus_tag=ECB_00437|gene=ybaT	1293	1108.24	8	10.8506
locus_tag=ECB_00438|gene=cueR	408	228.224	8	52.6897
locus_tag=ECB_00439|gene=ybbJ	456	274.454	11	60.2449
locus_tag=ECB_00440|gene=ybbK	918	733.236	22	45.1
locus_tag=ECB_00441|gene=ybbL	678	493.337	6	18.2812
locus_tag=ECB_00442|gene=ybbM	780	595.236	3	7.57581
locus_tag=ECB_00443|gene=ybbN	855	670.236	21	47.0965
locus_tag=ECB_00444|gene=ybbO	810	625.236	15	36.0616
locus_tag=ECB_00445|gene=tesA	627	442.614	28	95.0888
locus_tag=ECB_00446|gene=ybbA	687	502.288	6	17.9554
locus_tag=ECB_00447|gene=ybbP	2415	2230.24	28	18.8714
locus_tag=ECB_00448|gene=rhsD	4281	4096.24	29.1648	10.7022
locus_tag=ECB_00449|gene=ybbC	369	192.503	3	23.425
locus_tag=ECB_00450|gene=ylbH	711	526.236	1	2.85638
locus_tag=ECB_00451|gene=ybbD	261	103.82	0	0
locus_tag=ECB_00452|gene=ylbG	372	195.244	2	15.3975
locus_tag=ECB_00453|gene=ybbB	1095	910.236	4	6.60546
locus_tag=ECB_00454|gene=ybbS	927	742.236	33	66.8296
locus_tag=ECB_00455|gene=allA	483	300.509	46	230.09
locus_tag=ECB_00456|gene=allR	816	631.236	484	1152.53
locus_tag=ECB_00457|gene=gcl	1782	1597.24	170	159.984
locus_tag=ECB_00458|gene=hyi	777	592.236	11	27.9187
locus_tag=ECB_00459|gene=glxR	879	694.236	46	99.5974
locus_tag=ECB_00460|gene=ybbV	279	117.361	1	12.8078
locus_tag=ECB_00461|gene=allP	1455	1270.24	9	10.6501
locus_tag=ECB_00462|gene=allB	1362	1177.24	9	11.4915
locus_tag=ECB_00463|gene=ybbY	1302	1117.24	15	20.181
locus_tag=ECB_00464|gene=glxK	1146	961.236	4	6.255
locus_tag=ECB_00465|gene=ylbA	786	601.236	9	22.5006
locus_tag=ECB_00466|gene=allC	1236	1051.24	2	2.85974
locus_tag=ECB_00467|gene=allD	1050	865.236	2	3.4745
locus_tag=ECB_00468|gene=fdrA	1668	1483.24	1	1.01341
locus_tag=ECB_00469|gene=ylbE	1260	1075.24	2	2.79591
locus_tag=ECB_00470|gene=ylbF	720	535.236	2	5.61671
locus_tag=ECB_00471|gene=arcC	894	709.236	1	2.11937
locus_tag=ECB_00472|gene=purK	1068	883.236	1	1.70185
locus_tag=ECB_00473|gene=purE	510	326.851	0	0
locus_tag=ECB_00474|gene=ybbF	723	538.236	6	16.7562
locus_tag=ECB_00475|gene=ppiB	495	312.14	146	703.074
locus_tag=ECB_00476|gene=cysS	1386	1201.24	19	23.7751
locus_tag=ECB_00477|gene=ybcI	522	338.587	3	13.3183
locus_tag=ECB_00478|gene=ybcJ	213	70.1461	6	128.572
locus_tag=ECB_00479|gene=folD	867	682.236	15	33.0487
locus_tag=ECB_00480|gene=sfmA	543	359.27	0	0
locus_tag=ECB_00481|gene=sfmC	693	508.288	7	20.7007
locus_tag=ECB_00482|gene=sfmD	2610	2425.24	9	5.57809
locus_tag=ECB_00483|gene=sfmH	978	793.236	0	0
locus_tag=ECB_00484|gene=sfmF	516	332.62	0	0
locus_tag=ECB_00485|gene=fimZ	633	448.57	1	3.35094
locus_tag=ECB_00486|gene=intD	1164	979.236	21.8059	33.4722
locus_tag=ECB_00487|gene=ECB_00487	402	222.657	1.19409	8.06114
locus_tag=ECB_00488|gene=ECB_00488	219	73.9106	1	20.3372
locus_tag=ECB_00489|gene=ECB_00489	315	146.091	7	72.023
locus_tag=ECB_00490|gene=ECB_00490	366	189.779	3	23.7613
locus_tag=ECB_00492|gene=renD	186	53.5247	1	28.083
locus_tag=ECB_00493|gene=emrE	333	160.973	3	28.0134
locus_tag=ECB_00494|gene=ybcK	1527	1342.24	2	2.23974
locus_tag=ECB_00495|gene=ybcL	552	368.234	10	40.82
locus_tag=ECB_00496|gene=ybcM	798	613.236	34	83.339
locus_tag=ECB_00497|gene=ybcN	456	274.454	4	21.9072
locus_tag=ECB_00498|gene=ninE	171	45.0594	0	0
locus_tag=ECB_00499|gene=ybcO	291	126.909	0	0
locus_tag=ECB_00500|gene=rus	363	187.207	0	0
locus_tag=ECB_00501|gene=ylcG	141	28.4766	2	105.57
locus_tag=ECB_01116_1|gene=insA-10	276	115.09	3.05118	39.8498
locus_tag=ECB_01117_1|gene=insB-10	504	320.949	4.69684	21.9971
locus_tag=ECB_00504|gene=insB-6	504	320.949	11.0001	51.5177
locus_tag=ECB_00505|gene=insA-6	276	115.09	5.17134	67.5401
locus_tag=ECB_00510|gene=ECB_00510	195	58.6793	3	76.8482
locus_tag=ECB_00511|gene=nohB	576	391.819	4	15.3452
locus_tag=ECB_00512|gene=ECB_00512	2817	2632.24	12	6.85257
locus_tag=ECB_00513|gene=ECB_00513	2346	2161.24	4	2.78199
locus_tag=ECB_00514|gene=ECB_00514	282	119.46	2	25.1655
locus_tag=ECB_00515|gene=ECB_00515	705	520.236	0	0
locus_tag=ECB_00516|gene=ECB_00516	294	129.254	1.58684	18.4538
locus_tag=ECB_00517|gene=ECB_00517	336	163.494	1.41316	12.9923
locus_tag=ECB_00518|gene=appY	750	565.236	1	2.6593
locus_tag=ECB_00519|gene=ompT	954	769.236	18	35.1731
locus_tag=ECB_00520|gene=envY	762	577.236	10	26.0402
locus_tag=ECB_00521|gene=ybcH	891	706.236	6	12.7702
locus_tag=ECB_00522|gene=nfrA	2973	2788.24	12	6.46917
locus_tag=ECB_00524|gene=ECB_00524	171	45.0594	0	0
locus_tag=ECB_00525|gene=yhhI	1137	952.236	0	0
locus_tag=ECB_00526|gene=ECB_00526	162	39.8477	0	0
locus_tag=ECB_00527|gene=ECB_00527	291	126.909	0	0
locus_tag=ECB_00528|gene=ECB_00528	261	103.82	0	0
locus_tag=ECB_00529|gene=ECB_00529	558	374.085	0	0
locus_tag=ECB_00530|gene=ECB_00530	1599	1414.24	0	0
locus_tag=ECB_00531|gene=cusS	1449	1264.24	9	10.7007
locus_tag=ECB_00532|gene=cusR	684	499.288	2	6.02111
locus_tag=ECB_00533|gene=cusC	1374	1189.24	80	101.116
locus_tag=ECB_00534|gene=ylcC	333	160.973	16	149.405
locus_tag=ECB_00535|gene=cusB	1224	1039.24	26	37.6059
locus_tag=ECB_00536|gene=cusA	3144	2959.24	48	24.3814
locus_tag=ECB_00537|gene=pheP	1377	1192.24	24	30.2584
locus_tag=ECB_00538|gene=ybdG	1248	1063.24	12	16.9648
locus_tag=ECB_00539|gene=nfnB	654	469.386	30	96.0702
locus_tag=ECB_00540|gene=ybdF	369	192.503	4	31.2334
locus_tag=ECB_00541|gene=ybdJ	249	94.6943	26	412.711
locus_tag=ECB_00542|gene=ybdK	1119	934.236	171	275.129
locus_tag=ECB_00543|gene=insJ-1	522	338.587	10.7619	47.7767
locus_tag=ECB_00545|gene=insB-7	504	320.949	11.0001	51.5177
locus_tag=ECB_00546|gene=insA-7	276	115.09	5.17134	67.5401
locus_tag=ECB_00547|gene=hokE	153	34.5357	0	0
locus_tag=ECB_00548|gene=insL-3	1113	928.236	24.1429	39.0956
locus_tag=ECB_00549|gene=entD	630	445.57	12	40.482
locus_tag=ECB_00550|gene=fepA	2241	2056.24	271	198.104
locus_tag=ECB_00551|gene=fes	1125	940.236	29	46.3616
locus_tag=ECB_00552|gene=ybdZ	219	73.9106	5	101.686
locus_tag=ECB_00553|gene=entF	3882	3697.24	145	58.9506
locus_tag=ECB_00554|gene=fepE	1134	949.236	1	1.58352
locus_tag=ECB_00555|gene=fepC	816	631.236	2	4.76251
locus_tag=ECB_00556|gene=fepG	993	808.236	7	13.0184
locus_tag=ECB_00557|gene=fepD	1005	820.236	11	20.1582
locus_tag=ECB_00558|gene=ybdA	1251	1066.24	2	2.81951
locus_tag=ECB_00559|gene=fepB	957	772.236	18	35.0364
locus_tag=ECB_00560|gene=entC	1176	991.236	59	89.4689
locus_tag=ECB_00561|gene=entE	1611	1426.24	18	18.9705
locus_tag=ECB_00562|gene=entB	858	673.236	4	8.93079
locus_tag=ECB_00563|gene=entA	747	562.236	7	18.7144
locus_tag=ECB_00564|gene=ybdB	414	233.966	2	12.8491
locus_tag=ECB_00566|gene=ybdD	198	60.3628	7	174.311
locus_tag=ECB_00567|gene=ybdH	1089	904.236	14	23.2725
locus_tag=ECB_00568|gene=ybdL	1161	976.236	15	23.0958
locus_tag=ECB_00569|gene=ybdM	630	445.57	3	10.1205
locus_tag=ECB_00570|gene=ybdN	1062	877.236	4	6.85395
locus_tag=ECB_00571|gene=insB-8	504	320.949	4.32745	20.2671
locus_tag=ECB_00572|gene=insA-8	276	115.09	5.17134	67.5401
locus_tag=ECB_00573|gene=dsbG	762	577.236	37	96.3486
locus_tag=ECB_00574|gene=ahpC	564	379.858	239	945.744
locus_tag=ECB_00575|gene=ahpF	1566	1381.24	31	33.7358
locus_tag=ECB_00576|gene=ybdQ	429	248.401	90	544.61
locus_tag=ECB_00577|gene=ybdR	1239	1054.24	13	18.5354
locus_tag=ECB_00578|gene=rnk	411	231.131	43	279.645
locus_tag=ECB_00579|gene=rna	807	622.236	175	422.747
locus_tag=ECB_00580|gene=citT	1464	1279.24	416	488.81
locus_tag=ECB_00581|gene=citG	879	694.236	26	56.2942
locus_tag=ECB_00582|gene=citX	552	368.234	0	0
locus_tag=ECB_00583|gene=citF	1533	1348.24	0	0
locus_tag=ECB_00584|gene=citE	909	724.236	3	6.22642
locus_tag=ECB_00585|gene=citD	297	131.734	1	11.4104
locus_tag=ECB_00586|gene=citC	1059	874.236	14	24.0711
locus_tag=ECB_00587|gene=insB-9	504	320.949	4.32745	20.2671
locus_tag=ECB_00588|gene=insA-9	276	115.09	5.17134	67.5401
locus_tag=ECB_00589|gene=citA	1659	1474.24	8	8.15681
locus_tag=ECB_00590|gene=citB	681	496.288	4	12.115
locus_tag=ECB_00591|gene=dcuC	1386	1201.24	5	6.25661
locus_tag=ECB_00592|gene=crcA	561	377.01	1	3.98698
locus_tag=ECB_00593|gene=cspE	210	68.0457	57	1259.13
locus_tag=ECB_00594|gene=ccrB	384	206.192	14	102.06
locus_tag=ECB_00595|gene=ybeM	789	604.236	28	69.6544
locus_tag=ECB_00596|gene=tatE	204	64.2565	70	1637.49
locus_tag=ECB_00597|gene=lipA	966	781.236	83	159.696
locus_tag=ECB_00619_2|gene=insJ-2	522	338.587	10.7619	47.7767
locus_tag=ECB_00620_2|gene=insK-2	852	667.236	11.8	26.5827
locus_tag=ECB_00599|gene=lipB	642	457.479	12	39.4282
locus_tag=ECB_00600|gene=ybeD	264	106.014	18	255.214
locus_tag=ECB_00601|gene=dacA	1212	1027.24	23	33.6554
locus_tag=ECB_00602|gene=rlpA	1089	904.236	78	129.661
locus_tag=ECB_00603|gene=mrdB	1113	928.236	37	59.9157
locus_tag=ECB_00604|gene=mrdA	1902	1717.24	18	15.7558
locus_tag=ECB_00605|gene=ybeA	468	285.976	6	31.5369
locus_tag=ECB_00606|gene=ybeB	318	148.505	13	131.583
locus_tag=ECB_00607|gene=phpB	612	427.614	14	49.2122
locus_tag=ECB_00608|gene=nadD	642	457.479	17	55.8566
locus_tag=ECB_00609|gene=holA	1032	847.236	35	62.0956
locus_tag=ECB_00610|gene=rlpB	582	397.78	58	219.171
locus_tag=ECB_00611|gene=leuS	2583	2398.24	311	194.924
locus_tag=ECB_00612|gene=ybeL	483	300.509	136	680.266
locus_tag=ECB_00614|gene=ybeR	708	523.236	1	2.87276
locus_tag=ECB_00615|gene=ybeV	1140	955.236	7	11.015
locus_tag=ECB_00616|gene=hscC	1671	1486.24	2	2.02274
locus_tag=ECB_00617|gene=rihA	936	751.236	83	166.073
locus_tag=ECB_00619_3|gene=insJ-2	522	338.587	10.7619	47.7767
locus_tag=ECB_00620_3|gene=insK-2	852	667.236	11.8	26.5827
locus_tag=ECB_00621|gene=gltK	675	490.337	47	144.079
locus_tag=ECB_00622|gene=gltJ	741	556.236	54	145.926
locus_tag=ECB_00623|gene=gltI	909	724.236	741	1537.93
locus_tag=ECB_00624|gene=ECB_00624	1878	1693.24	8	7.10182
locus_tag=ECB_00625|gene=lnt	1539	1354.24	43	47.7278
locus_tag=ECB_00626|gene=ybeX	879	694.236	76	164.552
locus_tag=ECB_00627|gene=ybeY	468	285.976	24	126.148
locus_tag=ECB_00628|gene=ybeZ	1080	895.236	68	114.174
locus_tag=ECB_00629|gene=yleA	1425	1240.24	45	54.5388
locus_tag=ECB_00630|gene=ubiF	1176	991.236	47	71.2718
locus_tag=ECB_00631|gene=asnB	1665	1480.24	29	29.4486
locus_tag=ECB_00632|gene=nagD	753	568.236	15	39.6789
locus_tag=ECB_00633|gene=nagC	1221	1036.24	14	20.308
locus_tag=ECB_00634|gene=nagA	1149	964.236	23	35.8543
locus_tag=ECB_00635|gene=nagB	801	616.236	19	46.3451
locus_tag=ECB_00636|gene=nagE	1947	1762.24	59	50.3252
locus_tag=ECB_00637|gene=glnS	1665	1480.24	38	38.5878
locus_tag=ECB_00638|gene=ybfM	1407	1222.24	5	6.14911
locus_tag=ECB_00639|gene=ybfN	327	155.912	2	19.2818
locus_tag=ECB_00640|gene=fur	447	265.646	115	650.717
locus_tag=ECB_00641|gene=fldA	531	347.483	32	138.424
locus_tag=ECB_00642|gene=ybfE	294	129.254	0	0
locus_tag=ECB_00643|gene=ybfF	765	580.236	13	33.6772
locus_tag=ECB_00644|gene=seqA	546	362.27	51	211.609
locus_tag=ECB_00645|gene=pgm	1641	1456.24	151	155.863
locus_tag=ECB_00646|gene=ybfP	495	312.14	4	19.2623
locus_tag=ECB_00647|gene=ybfGH	651	466.479	0	0
locus_tag=ECB_00648|gene=potE	1320	1135.24	12	15.8888
locus_tag=ECB_00649|gene=speF	2199	2014.24	4	2.98502
locus_tag=ECB_00650|gene=ECB_00650	258	101.405	0	0
locus_tag=ECB_00651|gene=kdpE	678	493.337	7	21.3281
locus_tag=ECB_00652|gene=kdpD	2688	2503.24	35	21.0166
locus_tag=ECB_00653|gene=kdpC	573	388.858	0	0
locus_tag=ECB_00654|gene=kdpB	2049	1864.24	0	0
locus_tag=ECB_00655|gene=kdpA	1674	1489.24	1	1.00933
locus_tag=ECB_00656|gene=kdpF	90	10.4736	0	0
locus_tag=ECB_00657|gene=ybfA	207	66.0331	6	136.58
locus_tag=ECB_00658|gene=rhsC	1665	1480.24	12.8231	13.0215
locus_tag=ECB_00659|gene=ybfB	327	155.912	0	0
locus_tag=ECB_00660|gene=ybfO	1434	1249.24	3	3.60972
locus_tag=ECB_00661|gene=ybfC	570	385.858	0	0
locus_tag=ECB_00662|gene=ECB_00662	276	115.09	0	0
locus_tag=ECB_00663|gene=ECB_00663	279	117.361	0	0
locus_tag=ECB_00664|gene=ECB_00664	243	90.6135	0	0
locus_tag=ECB_00666|gene=ybfD	762	577.236	1	2.60402
locus_tag=ECB_00667|gene=ybgA	510	326.851	30	137.965
locus_tag=ECB_00668|gene=phrB	1422	1237.24	39	47.3815
locus_tag=ECB_00669|gene=ybgH	1482	1297.24	11	12.7459
locus_tag=ECB_00670|gene=ybgI	744	559.236	16	43.0053
locus_tag=ECB_00671|gene=ybgJ	657	472.386	16	50.912
locus_tag=ECB_00672|gene=ybgK	933	748.236	17	34.1513
locus_tag=ECB_00673|gene=ybgL	735	550.236	15	40.9769
locus_tag=ECB_00674|gene=nei	792	607.236	2	4.95074
locus_tag=ECB_00675|gene=abrB	1047	862.236	9	15.6897
locus_tag=ECB_00676|gene=ybgO	1062	877.236	19	32.5563
locus_tag=ECB_00677|gene=ybgP	732	547.236	2	5.49354
locus_tag=ECB_00678|gene=ybgQ	2451	2266.24	4	2.65309
locus_tag=ECB_00679|gene=ybgD	567	382.858	3	11.7782
locus_tag=ECB_00680|gene=gltA	1284	1099.24	372	508.685
locus_tag=ECB_00681|gene=sdhC	390	211.657	211	1498.47
locus_tag=ECB_00682|gene=sdhD	348	174.163	88	759.494
locus_tag=ECB_00683|gene=sdhA	1767	1582.24	410	389.502
locus_tag=ECB_00684|gene=sdhB	717	532.236	156	440.573
locus_tag=ECB_00685|gene=sucA	2802	2617.24	1126	646.685
locus_tag=ECB_00686|gene=sucB	1218	1033.24	1090	1585.71
locus_tag=ECB_00687|gene=sucC	1167	982.236	420	642.733
locus_tag=ECB_00688|gene=sucD	870	685.236	368	807.244
locus_tag=ECB_00689|gene=farR	723	538.236	2	5.5854
locus_tag=ECB_00690|gene=hrsA	1977	1792.24	3	2.51607
locus_tag=ECB_00691|gene=ybgG	2634	2449.24	21	12.888
locus_tag=ECB_00692|gene=cydA	1569	1384.24	327	355.087
locus_tag=ECB_00693|gene=cydB	1140	955.236	144	226.594
locus_tag=ECB_00694|gene=ybgT	114	16.3469	6	551.713
locus_tag=ECB_00695|gene=ybgE	294	129.254	48	558.206
locus_tag=ECB_00696|gene=ybgC	405	225.316	8	53.3697
locus_tag=ECB_00697|gene=tolQ	693	508.288	19	56.1877
locus_tag=ECB_00698|gene=tolR	429	248.401	6	36.3074
locus_tag=ECB_00699|gene=tolA	1266	1081.24	31	43.0961
locus_tag=ECB_00700|gene=tolB	1293	1108.24	132	179.035
locus_tag=ECB_00701|gene=pal	522	338.587	139	617.081
locus_tag=ECB_00702|gene=ybgF	792	607.236	66	163.374
locus_tag=ECB_00703|gene=nadA	1044	859.236	24	41.9852
locus_tag=ECB_00704|gene=pnuC	720	535.236	87	244.327
locus_tag=ECB_00705|gene=ybgR	942	757.236	24	47.6406
locus_tag=ECB_00706|gene=ybgS	381	203.527	11	81.2395
locus_tag=ECB_00707|gene=aroG	1053	868.236	277	479.556
locus_tag=ECB_00708|gene=gpmA	753	568.236	163	431.178
locus_tag=ECB_00709|gene=galM	1041	856.236	47	82.5091
locus_tag=ECB_00710|gene=galK	1149	964.236	21	32.7366
locus_tag=ECB_00711|gene=galT	1047	862.236	12	20.9195
locus_tag=ECB_00712|gene=galE	1017	832.236	17	30.7043
locus_tag=ECB_00713|gene=modF	1473	1288.24	21	24.5031
locus_tag=ECB_00714|gene=modE	789	604.236	11	27.3642
locus_tag=ECB_00715|gene=ybhT	150	32.8697	15	685.95
locus_tag=ECB_00716|gene=modA	774	589.236	12	30.6118
locus_tag=ECB_00717|gene=modB	690	505.288	6	17.8488
locus_tag=ECB_00718|gene=modC	1059	874.236	6	10.3162
locus_tag=ECB_00719|gene=ybhA	819	634.236	3	7.10997
locus_tag=ECB_00720|gene=ybhE	996	811.236	29	53.7339
locus_tag=ECB_00721|gene=ybhD	1017	832.236	2	3.61227
locus_tag=ECB_00722|gene=ybhH	1053	868.236	1	1.73125
locus_tag=ECB_00723|gene=ybhI	1434	1249.24	1	1.20324
locus_tag=ECB_00724|gene=ybhJ	2262	2077.24	10	7.23621
locus_tag=ECB_00725|gene=ybhC	1284	1099.24	5	6.83717
locus_tag=ECB_00726|gene=ECB_00726	1071	886.236	16	27.1374
locus_tag=ECB_00727|gene=ECB_00727	285	121.956	2	24.6505
locus_tag=ECB_00728|gene=ECB_00728	339	166.164	2	18.0921
locus_tag=ECB_00729|gene=ECB_00729	372	195.244	0	0
locus_tag=ECB_00730|gene=ECB_00730	345	171.506	0	0
locus_tag=ECB_00731|gene=ECB_00731	186	53.5247	1	28.083
locus_tag=ECB_00732|gene=ECB_00732	552	368.234	2	8.16401
locus_tag=ECB_00733|gene=ECB_00733	1623	1438.24	9	9.4061
locus_tag=ECB_00734|gene=ECB_00734	762	577.236	0	0
locus_tag=ECB_00735|gene=ECB_00735	459	277.287	0	0
locus_tag=ECB_00736|gene=ECB_00736	399	219.927	0	0
locus_tag=ECB_00737|gene=ECB_00737	993	808.236	2	3.71954
locus_tag=ECB_00738|gene=ECB_00738	1338	1153.24	0	0
locus_tag=ECB_00739|gene=ECB_00739	1146	961.236	0	0
locus_tag=ECB_00740|gene=ybhB	477	294.569	45	229.627
locus_tag=ECB_00741|gene=bioA	1290	1105.24	16	21.7602
locus_tag=ECB_00742|gene=bioB	1041	856.236	5	8.77756
locus_tag=ECB_00743|gene=bioF	1155	970.236	2	3.09849
locus_tag=ECB_00744|gene=bioC	756	571.236	0	0
locus_tag=ECB_00745|gene=bioD	678	493.337	5	15.2343
locus_tag=ECB_00746|gene=uvrB	2022	1837.24	103	84.2693
locus_tag=ECB_00747|gene=ybhK	909	724.236	28	58.1133
locus_tag=ECB_00748|gene=moaA	990	805.236	62	115.735
locus_tag=ECB_00749|gene=moaB	513	329.72	16	72.9411
locus_tag=ECB_00750|gene=moaC	486	303.357	8	39.64
locus_tag=ECB_00751|gene=moaD	246	92.6478	2	32.4483
locus_tag=ECB_00752|gene=moaE	453	271.592	15	83.0179
locus_tag=ECB_00753|gene=ybhL	705	520.236	218	629.874
locus_tag=ECB_00754|gene=ybhM	714	529.236	10	28.4019
locus_tag=ECB_00755|gene=ybhN	957	772.236	17	33.09
locus_tag=ECB_00756|gene=ybhO	1242	1057.24	13	18.4828
locus_tag=ECB_00757|gene=ybhP	762	577.236	37	96.3486
locus_tag=ECB_00758|gene=ybhQ	411	231.131	82	533.276
locus_tag=ECB_00759|gene=ybhR	1107	922.236	8	13.039
locus_tag=ECB_00760|gene=ybhS	1134	949.236	15	23.7528
locus_tag=ECB_00761|gene=ybhF	1737	1552.24	15	14.5255
locus_tag=ECB_00762|gene=ybhG	999	814.236	9	16.6146
locus_tag=ECB_00763|gene=ybiH	672	487.337	1	3.08438
locus_tag=ECB_00764|gene=rhlE	1365	1180.24	9	11.4623
locus_tag=ECB_00765|gene=ybiA	483	300.509	3	15.0059
locus_tag=ECB_00766|gene=dinG	2151	1966.24	19	14.525
locus_tag=ECB_00767|gene=ybiB	963	778.236	27	52.1494
locus_tag=ECB_00768|gene=ybiC	1086	901.236	75	125.089
locus_tag=ECB_00769|gene=ybiJ	261	103.82	17	246.131
locus_tag=ECB_00770|gene=ybiI	267	108.311	28	388.582
locus_tag=ECB_00771|gene=ybiX	678	493.337	12	36.5624
locus_tag=ECB_00772|gene=ybiL	2283	2098.24	14	10.0293
locus_tag=ECB_00773|gene=ybiM	261	103.82	138	1998
locus_tag=ECB_00774|gene=ybiN	927	742.236	6	12.1508
locus_tag=ECB_00775|gene=ybiO	2226	2041.24	26	19.146
locus_tag=ECB_00776|gene=glnQ	723	538.236	21	58.6467
locus_tag=ECB_00777|gene=glnP	660	475.386	31	98.0196
locus_tag=ECB_00778|gene=glnH	747	562.236	124	331.513
locus_tag=ECB_00779|gene=dps	504	320.949	243	1138.06
locus_tag=ECB_00780|gene=ybiF	888	703.236	9	19.2371
locus_tag=ECB_00781|gene=ompX	516	332.62	292	1319.57
locus_tag=ECB_00782|gene=ybiP	1584	1399.24	12	12.891
locus_tag=ECB_00783|gene=ECB_00783	270	110.571	378	5138.61
locus_tag=ECB_00784|gene=mntR	468	285.976	22	115.635
locus_tag=ECB_00785|gene=ybiR	1119	934.236	13	20.9163
locus_tag=ECB_00786|gene=ybiS	921	736.236	104	212.331
locus_tag=ECB_00787|gene=ybiT	1593	1408.24	26	27.7521
locus_tag=ECB_00788|gene=ybiU	1266	1081.24	7	9.73139
locus_tag=ECB_00789|gene=ybiV	816	631.236	10	23.8125
locus_tag=ECB_00790|gene=ybiW	2433	2248.24	16	10.6973
locus_tag=ECB_00791|gene=ybiY	927	742.236	0	0
locus_tag=ECB_00792|gene=fsa	663	478.386	1	3.14209
locus_tag=ECB_00793|gene=moeB	750	565.236	22	58.5046
locus_tag=ECB_00794|gene=moeA	1236	1051.24	61	87.2222
locus_tag=ECB_00795|gene=ybiK	966	781.236	7	13.4683
locus_tag=ECB_00796|gene=yliA	1839	1654.24	12	10.9039
locus_tag=ECB_00797|gene=yliB	1482	1297.24	12	13.9046
locus_tag=ECB_00798|gene=yliC	921	736.236	4	8.16658
locus_tag=ECB_00799|gene=yliD	912	727.236	7	14.4684
locus_tag=ECB_00800|gene=yliE	2097	1912.24	1	0.78606
locus_tag=ECB_00801|gene=yliF	1329	1144.24	4	5.25462
locus_tag=ECB_00802|gene=yliG	1326	1141.24	3	3.95133
locus_tag=ECB_00803|gene=yliH	384	206.192	2053	14966.3
locus_tag=ECB_00804|gene=yliI	1116	931.236	23	37.1249
locus_tag=ECB_00805|gene=yliJ	627	442.614	17	57.7325
locus_tag=ECB_00806|gene=dacC	1203	1018.24	85	125.478
locus_tag=ECB_00807|gene=deoR	759	574.236	15	39.2643
locus_tag=ECB_00808|gene=ybjG	597	412.7	11	40.0641
locus_tag=ECB_00809|gene=cmr	1233	1048.24	11	15.7736
locus_tag=ECB_00810|gene=ybjH	285	121.956	4	49.301
locus_tag=ECB_00811|gene=ybjI	816	631.236	4	9.52501
locus_tag=ECB_00812|gene=ybjJ	1209	1024.24	12	17.6108
locus_tag=ECB_00813|gene=ybjK	537	353.413	8	34.0255
locus_tag=ECB_00814|gene=ECB_00814	333	160.973	51	476.229
locus_tag=ECB_00815|gene=ECB_00815	945	760.236	6	11.8632
locus_tag=ECB_00816|gene=ECB_00816	153	34.5357	2	87.048
locus_tag=ECB_00817|gene=ECB_00817	564	379.858	2	7.91418
locus_tag=ECB_00818|gene=ECB_00818	222	75.9	0	0
locus_tag=ECB_00819|gene=ECB_00819	510	326.851	0	0
locus_tag=ECB_00820|gene=ECB_00820	240	88.5418	0	0
locus_tag=ECB_00821|gene=ECB_00821	342	168.917	0	0
locus_tag=ECB_00822|gene=ECB_00822	234	84.2251	0	0
locus_tag=ECB_00823|gene=ECB_00823	228	80.0416	0	0
locus_tag=ECB_00824|gene=ECB_00824	858	673.236	1	2.2327
locus_tag=ECB_00825|gene=ECB_00825	2415	2230.24	1	0.673979
locus_tag=ECB_00826|gene=ECB_00826	189	55.0634	0	0
locus_tag=ECB_00827|gene=ECB_00827	306	138.669	1	10.8397
locus_tag=ECB_00828|gene=ECB_00828	336	163.494	21	193.069
locus_tag=ECB_00829|gene=ECB_00829	165	41.6261	0	0
locus_tag=ECB_00830|gene=ECB_00830	924	739.236	21	42.7005
locus_tag=ECB_00831|gene=ECB_00831	963	778.236	6	11.5888
locus_tag=ECB_00832|gene=ECB_00832	1029	844.236	2	3.56093
locus_tag=ECB_00833|gene=ECB_00833	1767	1582.24	0	0
locus_tag=ECB_00834|gene=ECB_00834	753	568.236	0	0
locus_tag=ECB_00835|gene=ECB_00835	147	31.3982	0	0
locus_tag=ECB_00836|gene=ECB_00836	429	248.401	2	12.1025
locus_tag=ECB_00837|gene=ECB_00837	291	126.909	0	0
locus_tag=ECB_00838|gene=ECB_00838	432	251.224	1	5.98323
locus_tag=ECB_00839|gene=ECB_00839	447	265.646	0	0
locus_tag=ECB_00840|gene=ECB_00840	807	622.236	12	28.9883
locus_tag=ECB_00841|gene=ECB_00841	822	637.236	0	0
locus_tag=ECB_00842|gene=ECB_00842	360	184.593	0	0
locus_tag=ECB_00843|gene=ECB_00843	909	724.236	0	0
locus_tag=ECB_00844|gene=ECB_00844	606	421.7	0	0
locus_tag=ECB_00845|gene=ECB_00845	1623	1438.24	1	1.04512
locus_tag=ECB_00846|gene=ECB_00846	438	257.148	3	17.5362
locus_tag=ECB_00847|gene=tfaE	603	418.7	2	7.18
locus_tag=ECB_00848|gene=ECB_00848	540	356.378	4	16.8712
locus_tag=ECB_00849|gene=ECB_00849	276	115.09	1	13.0605
locus_tag=ECB_00850|gene=ECB_00850	369	192.503	2	15.6167
locus_tag=ECB_00851|gene=ECB_00851	252	97.2151	8	123.695
locus_tag=ECB_00852|gene=ybjL	1686	1501.24	68	68.0859
locus_tag=ECB_00853|gene=ybjM	378	200.755	2	14.9748
locus_tag=ECB_00854|gene=grxA	258	101.405	1	14.8231
locus_tag=ECB_00855|gene=ybjC	288	124.429	5	60.4014
locus_tag=ECB_00856|gene=nfsA	723	538.236	4	11.1708
locus_tag=ECB_00857|gene=rimK	903	718.236	3	6.27843
locus_tag=ECB_00858|gene=ybjN	477	294.569	19	96.9536
locus_tag=ECB_00859|gene=potF	1113	928.236	14	22.6708
locus_tag=ECB_00860|gene=potG	1134	949.236	8	12.6681
locus_tag=ECB_00861|gene=potH	954	769.236	5	9.77029
locus_tag=ECB_00862|gene=potI	846	661.236	9	20.4589
locus_tag=ECB_00863|gene=ybjO	489	306.296	6	29.4447
locus_tag=ECB_00864|gene=ybjF	1128	943.236	2	3.18718
locus_tag=ECB_00865|gene=artJ	732	547.236	24	65.9225
locus_tag=ECB_00866|gene=artM	669	484.337	33	102.415
locus_tag=ECB_00867|gene=artQ	717	532.236	16	45.1869
locus_tag=ECB_00868|gene=artI	732	547.236	40	109.871
locus_tag=ECB_00869|gene=artP	729	544.236	51	140.858
locus_tag=ECB_00870|gene=ybjP	516	332.62	32	144.61
locus_tag=ECB_00871|gene=ybjQ	324	153.406	75	734.88
locus_tag=ECB_00872|gene=ybjR	831	646.236	36	83.7353
locus_tag=ECB_00873|gene=ybjS	1014	829.236	21	38.0661
locus_tag=ECB_00874|gene=ybjT	1431	1246.24	25	30.1534
locus_tag=ECB_00875|gene=ltaE	1002	817.236	25	45.9822
locus_tag=ECB_00876|gene=poxB	1719	1534.24	88	86.216
locus_tag=ECB_00877|gene=hcr	969	784.236	1	1.91668
locus_tag=ECB_00878|gene=hcp	1653	1468.24	5	5.11884
locus_tag=ECB_00879|gene=ybjE	900	715.236	6	12.6095
locus_tag=ECB_00880|gene=aqpZ	696	511.288	137	402.766
locus_tag=ECB_00881|gene=ybjD	1659	1474.24	33	33.6468
locus_tag=ECB_00882|gene=ybjX	993	808.236	51	94.8482
locus_tag=ECB_00883|gene=macA	1116	931.236	27	43.5814
locus_tag=ECB_00884|gene=macB	1947	1762.24	25	21.3242
locus_tag=ECB_00885|gene=cspD	225	77.9377	3320	64030.6
locus_tag=ECB_00886|gene=clpS	321	151.056	54	537.344
locus_tag=ECB_00887|gene=clpA	2133	1948.24	892	688.209
locus_tag=ECB_00888|gene=infA	219	73.9106	21	427.081
locus_tag=ECB_00889|gene=aat	705	520.236	25	72.2332
locus_tag=ECB_00890|gene=cydC	1722	1537.24	27	26.401
locus_tag=ECB_00891|gene=cydD	1767	1582.24	27	25.6501
locus_tag=ECB_00892|gene=trxB	966	781.236	47	90.4301
locus_tag=ECB_00893|gene=lrp	495	312.14	131	630.84
locus_tag=ECB_00894|gene=ftsK	4029	3844.24	105	41.056
locus_tag=ECB_00895|gene=lolA	615	430.614	22	76.7947
locus_tag=ECB_00896|gene=ycaJ	1344	1159.24	19	24.6365
locus_tag=ECB_00897|gene=serS	1293	1108.24	321	435.382
locus_tag=ECB_00898|gene=dmsA	2445	2260.24	5	3.32517
locus_tag=ECB_00899|gene=dmsB	618	433.614	4	13.8661
locus_tag=ECB_00900|gene=dmsC	864	679.236	12	26.5557
locus_tag=ECB_00901|gene=ycaC	627	442.614	15	50.9404
locus_tag=ECB_00902|gene=ycaD	1149	964.236	28	43.6488
locus_tag=ECB_00903|gene=ycaM	1431	1246.24	13	15.6798
locus_tag=ECB_00904|gene=ycaN	909	724.236	3	6.22642
locus_tag=ECB_00905|gene=ycaK	591	406.7	1	3.69593
locus_tag=ECB_00906|gene=pflA	741	556.236	49	132.414
locus_tag=ECB_00907|gene=pflB	2283	2098.24	1452	1040.18
locus_tag=ECB_00908|gene=focA	858	673.236	96	214.339
locus_tag=ECB_00909|gene=ycaO	1761	1576.24	4	3.81449
locus_tag=ECB_00910|gene=ycaP	693	508.288	16	47.316
locus_tag=ECB_00911|gene=serC	1089	904.236	127	211.115
locus_tag=ECB_00912|gene=aroA	1284	1099.24	19	25.9812
locus_tag=ECB_00913|gene=ycaL	765	580.236	8	20.7244
locus_tag=ECB_00914|gene=cmk	684	499.288	23	69.2427
locus_tag=ECB_00915|gene=rpsA	1674	1489.24	334	337.117
locus_tag=ECB_00916|gene=himD	285	121.956	43	529.985
locus_tag=ECB_00917|gene=ycaI	2265	2080.24	15	10.8387
locus_tag=ECB_00918|gene=msbA	1749	1564.24	45	43.2422
locus_tag=ECB_00919|gene=lpxK	987	802.236	13	24.3578
locus_tag=ECB_00920|gene=ycaQ	1233	1048.24	7	10.0377
locus_tag=ECB_00921|gene=ycaR	183	51.8012	1	29.0173
locus_tag=ECB_00922|gene=kdsB	747	562.236	22	58.8168
locus_tag=ECB_00923|gene=ycbJ	894	709.236	47	99.6103
locus_tag=ECB_00924|gene=ycbC	780	595.236	13	32.8285
locus_tag=ECB_00925|gene=smtA	786	601.236	12	30.0008
locus_tag=ECB_00926|gene=mukF	1323	1138.24	11	14.5264
locus_tag=ECB_00927|gene=mukE	678	493.337	11	33.5155
locus_tag=ECB_00928|gene=mukB	4461	4276.24	82	28.8237
locus_tag=ECB_00929|gene=ycbB	1848	1663.24	141	127.427
locus_tag=ECB_00930|gene=ycbK	549	365.27	109	448.548
locus_tag=ECB_00931|gene=ycbL	648	463.479	135	437.825
locus_tag=ECB_00932|gene=aspC	1191	1006.24	123	183.739
locus_tag=ECB_00933|gene=ompF	1089	904.236	1556	2586.57
locus_tag=ECB_00934|gene=asnS	1401	1216.24	281	347.285
locus_tag=ECB_00935|gene=pncB	1203	1018.24	73	107.763
locus_tag=ECB_00936|gene=pepN	2613	2428.24	123	76.1397
locus_tag=ECB_00937|gene=ssuB	768	583.236	9	23.1951
locus_tag=ECB_00938|gene=ssuC	792	607.236	0	0
locus_tag=ECB_00939|gene=ssuD	1146	961.236	1	1.56375
locus_tag=ECB_00940|gene=ssuA	960	775.236	0	0
locus_tag=ECB_00941|gene=ssuE	576	391.819	1	3.83629
locus_tag=ECB_00942|gene=ycbQ	540	356.378	2	8.43561
locus_tag=ECB_00943|gene=ycbR	702	517.288	3	8.71739
locus_tag=ECB_00944|gene=ycbS	2601	2416.24	11	6.84306
locus_tag=ECB_00945|gene=ycbT	1071	886.236	6	10.1765
locus_tag=ECB_00946|gene=ycbU	543	359.27	5	20.9192
locus_tag=ECB_00947|gene=ycbV	516	332.62	8	36.1525
locus_tag=ECB_00948|gene=ycbF	711	526.236	4	11.4255
locus_tag=ECB_00949|gene=pyrD	1011	826.236	3	5.45776
locus_tag=ECB_00950|gene=ycbW	543	359.27	11	46.0223
locus_tag=ECB_00951|gene=ycbX	1110	925.236	23	37.3656
locus_tag=ECB_00952|gene=ycbY	2109	1924.24	16	12.4985
locus_tag=ECB_00953|gene=uup	1908	1723.24	32	27.9127
locus_tag=ECB_00954|gene=pqiA	1254	1069.24	47	66.0726
locus_tag=ECB_00955|gene=pqiB	1641	1456.24	39	40.2559
locus_tag=ECB_00956|gene=ymbA	549	365.27	21	86.4175
locus_tag=ECB_00957|gene=rmf	168	43.2701	962	33418.3
locus_tag=ECB_00958|gene=fabA	519	335.62	108	483.696
locus_tag=ECB_00959|gene=ycbZ	1761	1576.24	94	89.6404
locus_tag=ECB_00960|gene=ycbG	453	271.592	11	60.8798
locus_tag=ECB_00961|gene=ompA	1041	856.236	396	695.183
locus_tag=ECB_00962|gene=sulA	510	326.851	55	252.935
locus_tag=ECB_00963|gene=yccR	630	445.57	14	47.2291
locus_tag=ECB_00964|gene=yccS	2154	1969.24	31	23.6625
locus_tag=ECB_00965|gene=yccF	447	265.646	3	16.9752
locus_tag=ECB_00966|gene=helD	2055	1870.24	44	35.3634
locus_tag=ECB_00967|gene=mgsA	459	277.287	47	254.78
locus_tag=ECB_00968|gene=yccT	663	478.386	32	100.547
locus_tag=ECB_00969|gene=yccU	414	233.966	141	905.864
locus_tag=ECB_00970|gene=yccV	318	148.505	269	2722.76
locus_tag=ECB_00971|gene=yccW	1104	919.236	36	58.8671
locus_tag=ECB_00972|gene=yccX	279	117.361	20	256.156
locus_tag=ECB_00973|gene=yccK	330	158.446	25	237.168
locus_tag=ECB_00974|gene=yccA	660	475.386	158	499.584
locus_tag=ECB_00975|gene=hyaA	1119	934.236	13	20.9163
locus_tag=ECB_00976|gene=hyaB	1794	1609.24	14	13.0769
locus_tag=ECB_00977|gene=hyaC	708	523.236	9	25.8549
locus_tag=ECB_00978|gene=hyaD	588	403.7	6	22.3403
locus_tag=ECB_00979|gene=hyaE	399	219.927	3	20.5041
locus_tag=ECB_00980|gene=hyaF	858	673.236	10	22.327
locus_tag=ECB_00981|gene=appC	1545	1360.24	2	2.21011
locus_tag=ECB_00982|gene=appB	1137	952.236	15	23.6779
locus_tag=ECB_00983|gene=appA	1299	1114.24	6	8.09415
locus_tag=ECB_00984|gene=yccC	2181	1996.24	14	10.5418
locus_tag=ECB_00985|gene=yccY	447	265.646	1	5.65841
locus_tag=ECB_00986|gene=yccZ	1140	955.236	4	6.29429
locus_tag=ECB_00987|gene=ymcA	2097	1912.24	3	2.35818
locus_tag=ECB_00988|gene=ymcB	747	562.236	0	0
locus_tag=ECB_00989|gene=ymcC	645	460.479	1	3.26428
locus_tag=ECB_00990|gene=ymcD	306	138.669	5	54.1987
locus_tag=ECB_00991|gene=cspH	213	70.1461	1	21.4286
locus_tag=ECB_00992|gene=cspG	213	70.1461	13	278.572
locus_tag=ECB_00993|gene=sfa	231	82.0603	0	0
locus_tag=ECB_00994|gene=gnsA	174	46.6771	0	0
locus_tag=ECB_00995|gene=yccM	1074	889.236	7	11.8325
locus_tag=ECB_00996|gene=torS	2745	2560.24	12	7.04528
locus_tag=ECB_00997|gene=torT	1029	844.236	10	17.8046
locus_tag=ECB_00998|gene=torR	693	508.288	13	38.4442
locus_tag=ECB_00999|gene=torC	1173	988.236	3	4.56308
locus_tag=ECB_01000|gene=torA	2547	2362.24	4	2.54527
locus_tag=ECB_01001|gene=torD	600	415.7	3	10.8477
locus_tag=ECB_01002|gene=yccD	306	138.669	32	346.872
locus_tag=ECB_01003|gene=cbpA	921	736.236	63	128.624
locus_tag=ECB_01004|gene=yccE	1260	1075.24	1	1.39796
locus_tag=ECB_01005|gene=agp	1242	1057.24	258	366.813
locus_tag=ECB_01006|gene=yccJ	228	80.0416	174	3267.61
locus_tag=ECB_01007|gene=wrbA	597	412.7	217	790.356
locus_tag=ECB_01008|gene=ymdF	174	46.6771	8	257.622
locus_tag=ECB_01009|gene=ycdG	1329	1144.24	5	6.56828
locus_tag=ECB_01010|gene=ycdH	495	312.14	1	4.81557
locus_tag=ECB_01011|gene=ycdI	591	406.7	1	3.69593
locus_tag=ECB_01012|gene=ycdJ	801	616.236	1	2.43922
locus_tag=ECB_01013|gene=ycdK	387	208.979	1	7.19274
locus_tag=ECB_01014|gene=ycdL	693	508.288	2	5.91449
locus_tag=ECB_01015|gene=ycdM	1149	964.236	0	0
locus_tag=ECB_01016|gene=ycdC	639	454.525	17	56.2197
locus_tag=ECB_01017|gene=putA	3963	3778.24	171	68.0306
locus_tag=ECB_01018|gene=putP	1509	1324.24	95	107.834
locus_tag=ECB_01019|gene=ycdN	840	655.236	203	465.689
locus_tag=ECB_01020|gene=ycdO	1128	943.236	67	106.771
locus_tag=ECB_01021|gene=ycdB	1272	1087.24	68	94.0118
locus_tag=ECB_01022|gene=phoH	1065	880.236	264	450.819
locus_tag=ECB_01023|gene=ycdP	414	233.966	1	6.42456
locus_tag=ECB_01024|gene=ycdQ	1326	1141.24	1	1.31711
locus_tag=ECB_01025|gene=ycdR	2019	1834.24	6	4.91692
locus_tag=ECB_01026|gene=ycdS	2424	2239.24	12	8.05524
locus_tag=ECB_01027|gene=ycdT	1359	1174.24	13	16.6412
locus_tag=ECB_01028|gene=insF-1	816	631.236	0.00922335	0.0219631
locus_tag=ECB_01029|gene=insE-1	309	141.182	8.33333	88.7229
locus_tag=ECB_01030|gene=ycdW	939	754.236	17	33.8796
locus_tag=ECB_01031|gene=ycdX	738	553.236	15	40.7547
locus_tag=ECB_01032|gene=ycdY	555	371.16	15	60.7474
locus_tag=ECB_01033|gene=ycdZ	492	309.265	8	38.8827
locus_tag=ECB_01034|gene=csgG	834	649.236	16	37.0437
locus_tag=ECB_01035|gene=csgF	417	236.919	0	0
locus_tag=ECB_01036|gene=csgE	390	211.657	0	0
locus_tag=ECB_01037|gene=csgD	651	466.479	3	9.66688
locus_tag=ECB_01038|gene=csgB	456	274.454	0	0
locus_tag=ECB_01039|gene=csgA	456	274.454	17	93.1058
locus_tag=ECB_01040|gene=csgC	333	160.973	1	9.33782
locus_tag=ECB_01041|gene=ymdA	312	143.75	9	94.1094
locus_tag=ECB_01042|gene=ymdB	534	350.413	41	175.873
locus_tag=ECB_01043|gene=ymdC	1422	1237.24	36	43.7368
locus_tag=ECB_01044|gene=mdoC	1158	973.236	15	23.167
locus_tag=ECB_01045|gene=mdoG	1536	1351.24	57	63.4075
locus_tag=ECB_01046|gene=mdoH	2544	2359.24	95	60.527
locus_tag=ECB_01047|gene=yceK	228	80.0416	16	300.47
locus_tag=ECB_01048|gene=msyB	375	198.021	36	273.268
locus_tag=ECB_01049|gene=yceE	1227	1042.24	19	27.4022
locus_tag=ECB_01050|gene=htrB	921	736.236	17	34.708
locus_tag=ECB_01051|gene=yceA	1053	868.236	3	5.19375
locus_tag=ECB_01052|gene=yceI	576	391.819	2	7.67258
locus_tag=ECB_01053|gene=yceJ	567	382.858	1	3.92608
locus_tag=ECB_01054|gene=yceO	141	28.4766	0	0
locus_tag=ECB_01055|gene=solA	1119	934.236	29	46.6593
locus_tag=ECB_01056|gene=yceP	255	99.2077	113	1712.1
locus_tag=ECB_01057|gene=dinI	246	92.6478	12	194.69
locus_tag=ECB_01058|gene=pyrC	1047	862.236	11	19.1763
locus_tag=ECB_01059|gene=yceB	561	377.01	36	143.531
locus_tag=ECB_01060|gene=grxB	648	463.479	231	749.167
locus_tag=ECB_01061|gene=yceL	1209	1024.24	65	95.3917
locus_tag=ECB_01062|gene=rimJ	585	400.74	25	93.7723
locus_tag=ECB_01063|gene=yceH	648	463.479	13	42.1609
locus_tag=ECB_01064|gene=mviM	924	739.236	14	28.467
locus_tag=ECB_01065|gene=mviN	1536	1351.24	13	14.4614
locus_tag=ECB_01066|gene=flgN	417	236.919	3	19.0335
locus_tag=ECB_01067|gene=flgM	294	129.254	1	11.6293
locus_tag=ECB_01068|gene=flgA	660	475.386	1	3.16192
locus_tag=ECB_01069|gene=flgB	417	236.919	0	0
locus_tag=ECB_01070|gene=flgC	405	225.316	0	0
locus_tag=ECB_01071|gene=flgD	696	511.288	2	5.87979
locus_tag=ECB_01072|gene=flgE	1206	1021.24	0	0
locus_tag=ECB_01073|gene=flgF	756	571.236	2	5.26274
locus_tag=ECB_01074|gene=flgG	783	598.236	0	0
locus_tag=ECB_01075|gene=flgH	699	514.288	1	2.92275
locus_tag=ECB_01076|gene=flgI	1098	913.236	2	3.29188
locus_tag=ECB_01077|gene=flgJ	942	757.236	1	1.98503
locus_tag=ECB_01078|gene=flgK	1644	1459.24	2	2.06016
locus_tag=ECB_01079|gene=flgL	954	769.236	6	11.7244
locus_tag=ECB_01080|gene=rne	3186	3001.24	206	103.173
locus_tag=ECB_01081|gene=ECB_01081	321	151.056	53	527.394
locus_tag=ECB_01082|gene=rluC	960	775.236	11	21.3283
locus_tag=ECB_01083|gene=maf	585	400.74	67	251.31
locus_tag=ECB_01084|gene=yceD	522	338.587	75	332.957
locus_tag=ECB_01085|gene=rpmF	174	46.6771	59	1899.96
locus_tag=ECB_01086|gene=plsX	1071	886.236	24	40.7061
locus_tag=ECB_01087|gene=fabH	954	769.236	17	33.219
locus_tag=ECB_01088|gene=fabD	930	745.236	24	48.4077
locus_tag=ECB_01089|gene=fabG	735	550.236	293	800.416
locus_tag=ECB_01090|gene=acpP	237	86.4719	660	11472.7
locus_tag=ECB_01091|gene=fabF	1242	1057.24	335	476.288
locus_tag=ECB_01092|gene=pabC	810	625.236	4	9.61642
locus_tag=ECB_01093|gene=yceG	1023	838.236	11	19.7253
locus_tag=ECB_01094|gene=tmk	642	457.479	10	32.8568
locus_tag=ECB_01095|gene=holB	1005	820.236	21	38.4838
locus_tag=ECB_01096|gene=ycfH	798	613.236	102	250.017
locus_tag=ECB_01097|gene=ptsG	1434	1249.24	73	87.8366
locus_tag=ECB_01098|gene=fhuE	2190	2005.24	11	8.24564
locus_tag=ECB_01099|gene=ycfF	360	184.593	37	301.29
locus_tag=ECB_01100|gene=ycfL	378	200.755	23	172.21
locus_tag=ECB_01101|gene=ycfM	642	457.479	62	203.712
locus_tag=ECB_01102|gene=ycfN	825	640.236	7	16.4345
locus_tag=ECB_01103|gene=nagZ	1026	841.236	30	53.6044
locus_tag=ECB_01104|gene=ycfP	543	359.27	64	267.766
locus_tag=ECB_01105|gene=ndh	1305	1120.24	14	18.7852
locus_tag=ECB_01106|gene=ycfJ	540	356.378	4	16.8712
locus_tag=ECB_01107|gene=ycfQ	633	448.57	8	26.8075
locus_tag=ECB_01108|gene=ycfR	258	101.405	13	192.7
locus_tag=ECB_01109|gene=ycfS	963	778.236	3	5.79438
locus_tag=ECB_01110|gene=mfd	3447	3262.24	51	23.4991
locus_tag=ECB_01111|gene=ycfT	1074	889.236	1	1.69036
locus_tag=ECB_01112|gene=ycfU	1200	1015.24	13	19.2475
locus_tag=ECB_01113|gene=ycfV	702	517.288	8	23.2464
locus_tag=ECB_01114|gene=ycfW	1245	1060.24	44	62.3803
locus_tag=ECB_01116_2|gene=insA-10	276	115.09	3.05118	39.8498
locus_tag=ECB_01117_2|gene=insB-10	504	320.949	4.69684	21.9971
locus_tag=ECB_01118|gene=cobB	840	655.236	4	9.17613
locus_tag=ECB_01119|gene=ycfZ	789	604.236	0	0
locus_tag=ECB_01120|gene=ymfA	408	228.224	1	6.58621
locus_tag=ECB_01121|gene=potD	1047	862.236	16	27.8927
locus_tag=ECB_01122|gene=potC	795	610.236	3	7.3896
locus_tag=ECB_01123|gene=potB	828	643.236	7	16.3578
locus_tag=ECB_01124|gene=potA	1137	952.236	15	23.6779
locus_tag=ECB_01125|gene=pepT	1227	1042.24	35	50.4777
locus_tag=ECB_01126|gene=ycfD	1122	937.236	74	118.681
locus_tag=ECB_01127|gene=phoQ	1461	1276.24	22	25.9113
locus_tag=ECB_01128|gene=phoP	672	487.337	24	74.0251
locus_tag=ECB_01129|gene=purB	1371	1186.24	14	17.74
locus_tag=ECB_01130|gene=ycfC	642	457.479	14	45.9996
locus_tag=ECB_01131|gene=trmU	1107	922.236	24	39.1171
locus_tag=ECB_01132|gene=ymfB	462	280.147	7	37.5586
locus_tag=ECB_01133|gene=ymfC	654	469.386	3	9.60702
locus_tag=ECB_01134|gene=icdA	1251	1066.24	277	390.502
locus_tag=ECB_01135|gene=ycgW	324	153.406	0	0
locus_tag=ECB_01136|gene=ycgX	405	225.316	0	0
locus_tag=ECB_01137|gene=ycgE	732	547.236	14	38.4548
locus_tag=ECB_01138|gene=ycgF	1212	1027.24	44	64.3843
locus_tag=ECB_01139|gene=ycgZ	237	86.4719	4	69.5316
locus_tag=ECB_01140|gene=ymgA	273	112.771	1	13.3291
locus_tag=ECB_01141|gene=ymgB	267	108.311	0	0
locus_tag=ECB_01142|gene=ymgC	249	94.6943	0	0
locus_tag=ECB_01143|gene=ycgG	1524	1339.24	23	25.8147
locus_tag=ECB_01144|gene=ymgF	219	73.9106	2	40.6744
locus_tag=ECB_01146|gene=ymgD	330	158.446	12	113.841
locus_tag=ECB_01147|gene=ECB_01147	276	115.09	1	13.0605
locus_tag=ECB_01148|gene=ycgI	213	70.1461	6	128.572
locus_tag=ECB_01149|gene=minE	267	108.311	17	235.925
locus_tag=ECB_01150|gene=minD	813	628.236	70	167.484
locus_tag=ECB_01151|gene=minC	696	511.288	48	141.115
locus_tag=ECB_01152|gene=ycgJ	369	192.503	3	23.425
locus_tag=ECB_01153|gene=ycgK	402	222.657	22	148.519
locus_tag=ECB_01154|gene=ycgL	327	155.912	12	115.691
locus_tag=ECB_01155|gene=ycgM	660	475.386	30	94.8577
locus_tag=ECB_01156|gene=ycgN	447	265.646	27	152.777
locus_tag=ECB_01158|gene=umuD	420	239.871	5	31.3322
locus_tag=ECB_01159|gene=umuC	1269	1084.24	5	6.93176
locus_tag=ECB_01160|gene=dsbB	531	347.483	36	155.728
locus_tag=ECB_01161|gene=nhaB	1542	1357.24	29	32.1174
locus_tag=ECB_01162|gene=fadR	720	535.236	98	275.219
locus_tag=ECB_01163|gene=ycgB	1533	1348.24	796	887.451
locus_tag=ECB_01164|gene=dadA	1299	1114.24	407	549.053
locus_tag=ECB_01165|gene=alr	1071	886.236	177	300.207
locus_tag=ECB_01166|gene=ycgO	1737	1552.24	86	83.2795
locus_tag=ECB_01167|gene=ldcA	915	730.236	24	49.4021
locus_tag=ECB_01168|gene=mltE	612	427.614	1	3.51516
locus_tag=ECB_01169|gene=ycgR	735	550.236	0	0
locus_tag=ECB_01170|gene=ymgE	255	99.2077	63	954.536
locus_tag=ECB_01171|gene=ycgY	441	260.017	5	28.9045
locus_tag=ECB_01172|gene=treA	1698	1513.24	41	40.7262
locus_tag=ECB_01173|gene=dhaM	1419	1234.24	23	28.0109
locus_tag=ECB_01174|gene=dhaL	633	448.57	4	13.4038
locus_tag=ECB_01175|gene=dhaK	1071	886.236	5	8.48043
locus_tag=ECB_01176|gene=dhaR	1920	1735.24	9	7.79617
locus_tag=ECB_01177|gene=ycgV	2868	2683.24	18	10.0835
locus_tag=ECB_01178|gene=ychF	1092	907.236	26	43.0775
locus_tag=ECB_01179|gene=pth	585	400.74	5	18.7545
locus_tag=ECB_01180|gene=ychH	279	117.361	1302	16675.7
locus_tag=ECB_01181|gene=ychM	1680	1495.24	43	43.2271
locus_tag=ECB_01182|gene=prsA	948	763.236	86	169.37
locus_tag=ECB_01183|gene=ispE	852	667.236	20	45.0555
locus_tag=ECB_01184|gene=lolB	624	439.614	28	95.7377
locus_tag=ECB_01185|gene=hemA	1257	1072.24	64	89.7195
locus_tag=ECB_01186|gene=prfA	1083	898.236	32	53.5497
locus_tag=ECB_01187|gene=hemK	834	649.236	13	30.098
locus_tag=ECB_01188|gene=ychQ	393	214.635	7	49.0225
locus_tag=ECB_01189|gene=ychA	810	625.236	37	88.9519
locus_tag=ECB_01190|gene=kdsA	855	670.236	44	98.6784
locus_tag=ECB_01191|gene=ldrA	108	14.3013	3.45	362.61
locus_tag=ECB_01192|gene=ldrB	108	14.3013	19.55	2054.79
locus_tag=ECB_00620_4|gene=insK-2	852	667.236	11.8	26.5827
locus_tag=ECB_00619_4|gene=insJ-2	522	338.587	10.7619	47.7767
locus_tag=ECB_01194|gene=chaA	1101	916.236	3	4.92165
locus_tag=ECB_01195|gene=chaB	231	82.0603	13	238.126
locus_tag=ECB_01196|gene=chaC	717	532.236	49	138.385
locus_tag=ECB_01197|gene=ychN	354	179.425	39	326.722
locus_tag=ECB_01198|gene=ychP	1254	1069.24	13	18.2754
locus_tag=ECB_01199|gene=narL	651	466.479	11	35.4452
locus_tag=ECB_01200|gene=narX	1797	1612.24	21	19.5789
locus_tag=ECB_01201|gene=narK	1392	1207.24	4	4.98041
locus_tag=ECB_01202|gene=narG	3744	3559.24	36	15.2035
locus_tag=ECB_01203|gene=narH	1539	1354.24	12	13.3194
locus_tag=ECB_01204|gene=narJ	711	526.236	9	25.7075
locus_tag=ECB_01205|gene=narI	678	493.337	12	36.5624
locus_tag=ECB_01206|gene=ECB_01206	567	382.858	58	227.713
locus_tag=ECB_01208|gene=purU	843	658.236	22	50.2387
locus_tag=ECB_01209|gene=ychJ	459	277.287	33	178.888
locus_tag=ECB_01210|gene=ychK	945	760.236	135	266.921
locus_tag=ECB_01211|gene=hnr	1014	829.236	105	190.33
locus_tag=ECB_01212|gene=galU	909	724.236	64	132.83
locus_tag=ECB_01213|gene=hns	414	233.966	401	2576.25
locus_tag=ECB_01214|gene=tdk	618	433.614	5	17.3326
locus_tag=ECB_01215|gene=adhE	2676	2491.24	915	552.082
locus_tag=ECB_01216|gene=ychE	648	463.479	14	45.4041
locus_tag=ECB_01217|gene=oppA	1632	1447.24	64	66.4719
locus_tag=ECB_01218|gene=oppB	921	736.236	3	6.12493
locus_tag=ECB_01219|gene=oppC	909	724.236	13	26.9812
locus_tag=ECB_01220|gene=oppD	1014	829.236	12	21.7521
locus_tag=ECB_01221|gene=oppF	1005	820.236	25	45.814
locus_tag=ECB_01222|gene=yciU	330	158.446	7	66.4072
locus_tag=ECB_01223|gene=cls	1461	1276.24	58	68.3116
locus_tag=ECB_01224|gene=kch	1254	1069.24	16	22.4928
locus_tag=ECB_01225|gene=yciI	297	131.734	19	216.797
locus_tag=ECB_01226|gene=tonB	720	535.236	65	182.543
locus_tag=ECB_01227|gene=yciA	399	219.927	9	61.5122
locus_tag=ECB_01228|gene=ispZ	540	356.378	47	198.237
locus_tag=ECB_01229|gene=yciC	744	559.236	27	72.5715
locus_tag=ECB_01230|gene=yciD	639	454.525	2	6.61408
locus_tag=ECB_01231|gene=yciE	507	323.949	4	18.5601
locus_tag=ECB_01232|gene=yciF	501	318.013	0	0
locus_tag=ECB_01233|gene=yciG	180	49.9491	19	571.772
locus_tag=ECB_01234|gene=trpA	807	622.236	109	263.311
locus_tag=ECB_01235|gene=trpB	1194	1009.24	88	131.065
locus_tag=ECB_01236|gene=trpC	1359	1174.24	64	81.926
locus_tag=ECB_01237|gene=trpD	1596	1411.24	81	86.2745
locus_tag=ECB_01238|gene=trpE	1563	1378.24	62	67.6185
locus_tag=ECB_01239|gene=trpL	45	3	10	5010.44
locus_tag=ECB_01240|gene=yciV	882	697.236	12	25.8701
locus_tag=ECB_01241|gene=yciO	621	436.614	22	75.7394
locus_tag=ECB_01243|gene=insA-11	276	115.09	5.17134	67.5401
locus_tag=ECB_01244|gene=insB-11	504	320.949	11.0001	51.5177
locus_tag=ECB_01245|gene=yciL	876	691.236	3	6.52367
locus_tag=ECB_01246|gene=btuR	591	406.7	11	40.6552
locus_tag=ECB_01247|gene=yciK	759	574.236	16	41.8819
locus_tag=ECB_01248|gene=sohB	1050	865.236	27	46.9058
locus_tag=ECB_01249|gene=yciN	252	97.2151	27	417.472
locus_tag=ECB_01250|gene=topA	2598	2413.24	76	47.3381
locus_tag=ECB_01251|gene=cysB	975	790.236	337	641.018
locus_tag=ECB_01253|gene=acnA	2676	2491.24	204	123.087
locus_tag=ECB_01254|gene=ribA	591	406.7	65	240.235
locus_tag=ECB_01255|gene=pgpB	765	580.236	25	64.7638
locus_tag=ECB_01256|gene=yciS	309	141.182	26	276.816
locus_tag=ECB_01257|gene=yciM	1170	985.236	13	19.8335
locus_tag=ECB_01258|gene=pyrF	738	553.236	7	19.0189
locus_tag=ECB_01259|gene=yciH	327	155.912	0	0
locus_tag=ECB_01260|gene=osmB	219	73.9106	42	854.161
locus_tag=ECB_01261|gene=yciT	750	565.236	26	69.1418
locus_tag=ECB_01262|gene=yciR	1986	1801.24	48	40.056
locus_tag=ECB_01263|gene=rnb	1935	1750.24	17	14.5999
locus_tag=ECB_01264|gene=yciW	1128	943.236	5	7.96795
locus_tag=ECB_01265|gene=fabI	789	604.236	95	236.328
locus_tag=ECB_01266|gene=ycjD	354	179.425	4	33.51
locus_tag=ECB_01267|gene=sapF	807	622.236	14	33.8197
locus_tag=ECB_01268|gene=sapD	993	808.236	16	29.7563
locus_tag=ECB_01269|gene=sapC	891	706.236	12	25.5405
locus_tag=ECB_01270|gene=sapB	966	781.236	10	19.2404
locus_tag=ECB_01271|gene=sapA	1644	1459.24	39	40.1732
locus_tag=ECB_01272|gene=ymjA	246	92.6478	7	113.569
locus_tag=ECB_01273|gene=ycjJ	1386	1201.24	46	57.5608
locus_tag=ECB_01274|gene=ycjK	1419	1234.24	62	75.5076
locus_tag=ECB_01275|gene=ycjL	765	580.236	22	56.9922
locus_tag=ECB_01276|gene=ycjC	558	374.085	32	128.581
locus_tag=ECB_01277|gene=aldH	1488	1303.24	19	21.9143
locus_tag=ECB_01278|gene=ordL	1281	1096.24	19	26.0523
locus_tag=ECB_01279|gene=goaG	1266	1081.24	8	11.1216
locus_tag=ECB_01280|gene=pspF	978	793.236	9	17.0544
locus_tag=ECB_01281|gene=pspA	669	484.337	25	77.5871
locus_tag=ECB_01282|gene=pspB	225	77.9377	4	77.1453
locus_tag=ECB_01283|gene=pspC	360	184.593	12	97.7156
locus_tag=ECB_01284|gene=pspD	222	75.9	3	59.4123
locus_tag=ECB_01285|gene=pspE	315	146.091	29	298.381
locus_tag=ECB_01286|gene=ycjM	1680	1495.24	0	0
locus_tag=ECB_01287|gene=ycjN	1293	1108.24	2	2.71266
locus_tag=ECB_01288|gene=ycjO	882	697.236	7	15.0909
locus_tag=ECB_01289|gene=ycjP	843	658.236	1	2.28358
locus_tag=ECB_01290|gene=ycjQ	1053	868.236	0	0
locus_tag=ECB_01291|gene=ycjR	789	604.236	0	0
locus_tag=ECB_01292|gene=ycjS	1056	871.236	5	8.62644
locus_tag=ECB_01293|gene=ycjT	2268	2083.24	2	1.44307
locus_tag=ECB_01294|gene=ycjU	660	475.386	0	0
locus_tag=ECB_01295|gene=ycjV	1083	898.236	0	0
locus_tag=ECB_01296|gene=ompG	906	721.236	2	4.16821
locus_tag=ECB_01297|gene=ycjW	999	814.236	0	0
locus_tag=ECB_01298|gene=ycjX	1398	1213.24	7	8.67261
locus_tag=ECB_01299|gene=ycjF	1062	877.236	8	13.7079
locus_tag=ECB_01300|gene=tyrR	1542	1357.24	53	58.6972
locus_tag=ECB_01301|gene=tpx	507	323.949	260	1206.41
locus_tag=ECB_01302|gene=ycjG	966	781.236	73	140.455
locus_tag=ECB_01303|gene=ycjI	789	604.236	66	164.185
locus_tag=ECB_01305|gene=ycjY	933	748.236	16	32.1424
locus_tag=ECB_01306|gene=ycjZ	900	715.236	18	37.8286
locus_tag=ECB_01307|gene=mppA	1614	1429.24	41	43.1198
locus_tag=ECB_01308|gene=ynaI	1032	847.236	7	12.4191
locus_tag=ECB_01309|gene=ynaJ	258	101.405	53	785.622
locus_tag=ECB_01310|gene=ydaA	951	766.236	368	721.909
locus_tag=ECB_01311|gene=fnr	753	568.236	256	677.187
locus_tag=ECB_01312|gene=ogt	516	332.62	23	103.938
locus_tag=ECB_01313|gene=abgT	1527	1342.24	18	20.1577
locus_tag=ECB_01314|gene=abgB	1446	1261.24	10	11.9179
locus_tag=ECB_01315|gene=abgA	1311	1126.24	4	5.3386
locus_tag=ECB_01316|gene=abgR	909	724.236	12	24.9057
locus_tag=ECB_01317|gene=ydaL	564	379.858	5	19.7854
locus_tag=ECB_01318|gene=ydaM	1233	1048.24	88	126.189
locus_tag=ECB_01319|gene=ydaN	984	799.236	25	47.0178
locus_tag=ECB_01320|gene=dbpA	1374	1189.24	45	56.8777
locus_tag=ECB_01321|gene=ydaO	936	751.236	14	28.0123
locus_tag=ECB_01322|gene=intR	1236	1051.24	5	7.14936
locus_tag=ECB_01323|gene=xisR	216	72.1549	0	0
locus_tag=ECB_01324|gene=ydaC	210	68.0457	0	0
locus_tag=ECB_01325|gene=lar	195	58.6793	0	0
locus_tag=ECB_01326|gene=recT	810	625.236	1	2.4041
locus_tag=ECB_01327|gene=recE	2601	2416.24	8	4.97677
locus_tag=ECB_01328|gene=racC	276	115.09	0	0
locus_tag=ECB_01329|gene=ydaE	171	45.0594	0	0
locus_tag=ECB_01330|gene=kil	222	75.9	0	0
locus_tag=ECB_01331|gene=sieB	489	306.296	0	0
locus_tag=ECB_01332|gene=ydaF	156	36.3002	0	0
locus_tag=ECB_01333|gene=ydaG	135	25.6815	1	58.5297
locus_tag=ECB_01334|gene=ECB_01334	138	27.1337	0	0
locus_tag=ECB_01335|gene=ECB_01335	345	171.506	0	0
locus_tag=ECB_01336|gene=ECB_01336	273	112.771	5	66.6455
locus_tag=ECB_01337|gene=ydfQ	534	350.413	14	60.0543
locus_tag=ECB_01338|gene=rzpR	300	134.074	14	156.957
locus_tag=ECB_01339|gene=trkG	1458	1273.24	72	85.0004
locus_tag=ECB_01340|gene=ynaK	432	251.224	3	17.9497
locus_tag=ECB_02695_1|gene=insE-5	309	141.182	2.77778	29.5743
locus_tag=ECB_02696_1|gene=insF-5	807	622.236	8.47148	20.4645
locus_tag=ECB_01341|gene=ECB_01341	837	652.236	21	48.3963
locus_tag=ECB_01342|gene=ECB_01342	2226	2041.24	22	16.2004
locus_tag=ECB_01343|gene=ECB_01343	279	117.361	0	0
locus_tag=ECB_01344|gene=ECB_01344	294	129.254	2	23.2586
locus_tag=ECB_01345|gene=pinR	591	406.7	8	29.5674
locus_tag=ECB_01346|gene=ynaE	267	108.311	9	124.901
locus_tag=ECB_01347|gene=ynaF	435	254.148	44	260.234
locus_tag=ECB_01348|gene=ompN	1134	949.236	7	11.0846
locus_tag=ECB_01117_3|gene=insB-10	504	320.949	4.69684	21.9971
locus_tag=ECB_01116_3|gene=insA-10	276	115.09	3.05118	39.8498
locus_tag=ECB_01349|gene=ydbK	3525	3340.24	314	141.302
locus_tag=ECB_01350|gene=ydbJ	267	108.311	27	374.704
locus_tag=ECB_01351|gene=hslJ	423	242.7	12	74.3206
locus_tag=ECB_01352|gene=ldhA	990	805.236	8	14.9336
locus_tag=ECB_01353|gene=ydbH	2640	2455.24	15	9.18322
locus_tag=ECB_01354|gene=ynbE	186	53.5247	1	28.083
locus_tag=ECB_01355|gene=ydbL	327	155.912	1	9.64088
locus_tag=ECB_01356|gene=feaR	906	721.236	31	64.6073
locus_tag=ECB_01357|gene=feaB	1500	1315.24	20	22.8572
locus_tag=ECB_01358|gene=tynA	1719	1534.24	8	7.83781
locus_tag=ECB_01359|gene=insE-2	309	141.182	8.33333	88.7229
locus_tag=ECB_01360|gene=insF-2	867	682.236	24.0478	52.9832
locus_tag=ECB_01361|gene=ydbC	534	350.413	11	47.1855
locus_tag=ECB_01362|gene=ydbD	2307	2122.24	6	4.24967
locus_tag=ECB_01363|gene=ynbA	606	421.7	0	0
locus_tag=ECB_01364|gene=ynbB	897	712.236	3	6.33132
locus_tag=ECB_01365|gene=ynbC	1758	1573.24	8	7.64352
locus_tag=ECB_01366|gene=ynbD	1293	1108.24	9	12.207
locus_tag=ECB_00620_5|gene=insK-2	852	667.236	11.8	26.5827
locus_tag=ECB_00619_5|gene=insJ-2	522	338.587	10.7619	47.7767
locus_tag=ECB_01368|gene=hrpA	3846	3661.24	53	21.7593
locus_tag=ECB_01369|gene=ydcF	801	616.236	4	9.75686
locus_tag=ECB_01370|gene=aldA	1440	1255.24	84	100.589
locus_tag=ECB_01371|gene=gapC	1002	817.236	16	29.4286
locus_tag=ECB_01372|gene=insA-12	276	115.09	5.17134	67.5401
locus_tag=ECB_01373|gene=insB-12	504	320.949	11.0001	51.5177
locus_tag=ECB_01374|gene=cybB	531	347.483	52	224.94
locus_tag=ECB_01375|gene=ydcA	174	46.6771	30	966.083
locus_tag=ECB_01376|gene=hokB	150	32.8697	19	868.869
locus_tag=ECB_01377|gene=mokB	168	43.2701	10	347.383
locus_tag=ECB_00620_6|gene=insK-2	852	667.236	11.8	26.5827
locus_tag=ECB_00619_6|gene=insJ-2	522	338.587	10.7619	47.7767
locus_tag=ECB_01378|gene=trg	1641	1456.24	10	10.322
locus_tag=ECB_01379|gene=ydcI	924	739.236	97	197.236
locus_tag=ECB_01380|gene=ydcJ	1344	1159.24	176	228.212
locus_tag=ECB_01381|gene=ydcG	1626	1441.24	27	28.1596
locus_tag=ECB_01382|gene=ECB_01382	204	64.2565	0	0
locus_tag=ECB_01383|gene=ydcH	225	77.9377	329	6345.2
locus_tag=ECB_01384|gene=rimL	540	356.378	22	92.7917
locus_tag=ECB_01385|gene=ydcK	981	796.236	28	52.8583
locus_tag=ECB_01386|gene=tehA	993	808.236	8	14.8782
locus_tag=ECB_01387|gene=tehB	594	409.7	11	40.3575
locus_tag=ECB_01388|gene=ydcL	669	484.337	583	1809.33
locus_tag=ECB_01390|gene=ydcM	1209	1024.24	33	48.4296
locus_tag=ECB_01391|gene=ydcO	1176	991.236	68	103.117
locus_tag=ECB_01392|gene=ydcN	537	353.413	4	17.0127
locus_tag=ECB_01393|gene=ydcP	1962	1777.24	48	40.5969
locus_tag=ECB_01394|gene=yncJ	231	82.0603	44	805.966
locus_tag=ECB_01395|gene=ydcQ	438	257.148	7	40.9178
locus_tag=ECB_01396|gene=ydcR	1407	1222.24	8	9.83857
locus_tag=ECB_01397|gene=ydcS	1146	961.236	173	270.529
locus_tag=ECB_01398|gene=ydcT	1014	829.236	48	87.0082
locus_tag=ECB_01399|gene=ydcU	942	757.236	33	65.5058
locus_tag=ECB_01400|gene=ydcV	795	610.236	32	78.8224
locus_tag=ECB_01401|gene=ydcW	1425	1240.24	50	60.5986
locus_tag=ECB_01402|gene=ydcX	174	46.6771	5	161.014
locus_tag=ECB_01403|gene=ydcY	234	84.2251	12	214.159
locus_tag=ECB_01404|gene=ydcZ	450	268.592	24	134.312
locus_tag=ECB_01405|gene=yncA	519	335.62	12	53.744
locus_tag=ECB_01406|gene=yncB	1038	853.236	41	72.2291
locus_tag=ECB_01407|gene=yncC	666	481.386	9	28.1026
locus_tag=ECB_01408|gene=yncD	2103	1918.24	9	7.05241
locus_tag=ECB_01409|gene=yncE	1062	877.236	48	82.2474
locus_tag=ECB_01410|gene=ansP	1500	1315.24	9	10.2858
locus_tag=ECB_01411|gene=yncG	618	433.614	8	27.7321
locus_tag=ECB_01412|gene=yncH	213	70.1461	0	0
locus_tag=ECB_01413|gene=ECB_01413	2127	1942.24	3	2.32176
locus_tag=ECB_01414|gene=rhsE	4224	4039.24	22.8352	8.49772
locus_tag=ECB_01415|gene=ydcD	483	300.509	1	5.00195
locus_tag=ECB_01416|gene=ECB_01416	747	562.236	3	8.02047
locus_tag=ECB_01417|gene=ECB_01417	201	62.3258	0	0
locus_tag=ECB_01418|gene=ydcC	792	607.236	2	4.95074
locus_tag=ECB_01419|gene=ydcE	228	80.0416	4	75.1176
locus_tag=ECB_01420|gene=yddH	570	385.858	44	171.404
locus_tag=ECB_01421|gene=nhoA	846	661.236	6	13.6393
locus_tag=ECB_01423|gene=narV	681	496.288	5	15.1438
locus_tag=ECB_01424|gene=narW	696	511.288	0	0
locus_tag=ECB_01425|gene=narY	1545	1360.24	3	3.31516
locus_tag=ECB_01426|gene=narZ	3741	3556.24	14	5.91745
locus_tag=ECB_01427|gene=narU	1389	1204.24	14	17.4749
locus_tag=ECB_01428|gene=yddJ	336	163.494	1	9.19378
locus_tag=ECB_01429|gene=yddK	957	772.236	0	0
locus_tag=ECB_01430|gene=yddL	291	126.909	0	0
locus_tag=ECB_01431|gene=yddG	825	640.236	2	4.69556
locus_tag=ECB_01432|gene=fdnG	3048	2863.24	5	2.62488
locus_tag=ECB_01433|gene=fdnH	885	700.236	5	10.733
locus_tag=ECB_01434|gene=fdnI	654	469.386	100	320.234
locus_tag=ECB_01435|gene=yddM	363	187.207	537	4311.71
locus_tag=ECB_01436|gene=adhP	1011	826.236	91	165.552
locus_tag=ECB_01437|gene=sfcA	1698	1513.24	36	35.7596
locus_tag=ECB_01438|gene=rpsV	138	27.1337	277	15345
locus_tag=ECB_01439|gene=bdm	216	72.1549	0	0
locus_tag=ECB_01440|gene=osmC	432	251.224	99	592.339
locus_tag=ECB_01441|gene=yddO	927	742.236	16	32.4023
locus_tag=ECB_01442|gene=yddP	987	802.236	11	20.6105
locus_tag=ECB_01443|gene=yddQ	897	712.236	11	23.2149
locus_tag=ECB_01444|gene=yddR	1023	838.236	9	16.1389
locus_tag=ECB_01445|gene=yddS	1551	1366.24	31	34.1062
locus_tag=ECB_01446|gene=ddpX	582	397.78	19	71.7973
locus_tag=ECB_01447|gene=dos	2400	2215.24	41	27.8202
locus_tag=ECB_01448|gene=yddV	1044	859.236	38	66.4765
locus_tag=ECB_01449|gene=yddW	1320	1135.24	9	11.9166
locus_tag=ECB_01450|gene=xasA	1536	1351.24	19	21.1358
locus_tag=ECB_01451|gene=gadB	1401	1216.24	18.5294	22.9003
locus_tag=ECB_01452|gene=pqqL	2796	2611.24	13	7.48332
locus_tag=ECB_01453|gene=yddB	2373	2188.24	22	15.1121
locus_tag=ECB_01454|gene=yddA	1686	1501.24	9	9.01137
locus_tag=ECB_01455|gene=ydeM	1158	973.236	6	9.26681
locus_tag=ECB_01456|gene=ydeN	1683	1498.24	7	7.02288
locus_tag=ECB_01457|gene=ydeO	762	577.236	1	2.60402
locus_tag=ECB_01458|gene=ECB_01458	198	60.3628	1	24.9016
locus_tag=ECB_01459|gene=ydeP	2280	2095.24	5	3.58702
locus_tag=ECB_01460|gene=ydeQ	915	730.236	3	6.17526
locus_tag=ECB_01461|gene=ydeR	504	320.949	1	4.68339
locus_tag=ECB_01462|gene=ydeS	531	347.483	1	4.32577
locus_tag=ECB_01463|gene=ydeT	1149	964.236	3	4.67665
locus_tag=ECB_01464|gene=ECB_01464	1011	826.236	7	12.7348
locus_tag=ECB_01465|gene=ECB_01465	351	176.889	0	0
locus_tag=ECB_01466|gene=ECB_01466	282	119.46	3	37.7483
locus_tag=ECB_01467|gene=ECB_01467	384	206.192	1	7.28997
locus_tag=ECB_01468|gene=yneL	537	353.413	1	4.25318
locus_tag=ECB_01469|gene=hipA	1323	1138.24	28	36.9763
locus_tag=ECB_01470|gene=hipB	267	108.311	9	124.901
locus_tag=ECB_01472|gene=ydeZ	798	613.236	1	2.45115
locus_tag=ECB_01473|gene=yneA	1023	838.236	4	7.17284
locus_tag=ECB_01474|gene=yneB	876	691.236	5	10.8728
locus_tag=ECB_01475|gene=yneC	291	126.909	2	23.6883
locus_tag=ECB_01476|gene=tam	759	574.236	16	41.8819
locus_tag=ECB_01477|gene=yneE	915	730.236	3	6.17526
locus_tag=ECB_01478|gene=uxaB	1452	1267.24	15	17.7923
locus_tag=ECB_01479|gene=yneF	948	763.236	20	39.3884
locus_tag=ECB_01480|gene=yneG	360	184.593	0	0
locus_tag=ECB_01481|gene=yneH	927	742.236	4	8.10056
locus_tag=ECB_01482|gene=yneI	1389	1204.24	12	14.9784
locus_tag=ECB_01483|gene=yneJ	882	697.236	4	8.62338
locus_tag=ECB_01484|gene=yneK	1116	931.236	9	14.5271
locus_tag=ECB_01485|gene=sotB	1191	1006.24	5	7.46908
locus_tag=ECB_01486|gene=marC	666	481.386	33	103.043
locus_tag=ECB_01487|gene=ECB_01487	285	121.956	192	2366.45
locus_tag=ECB_01488|gene=ECB_01488	321	151.056	163	1621.98
locus_tag=ECB_01489|gene=marR	435	254.148	8	47.3152
locus_tag=ECB_01490|gene=marA	384	206.192	2	14.5799
locus_tag=ECB_01491|gene=marB	219	73.9106	7	142.36
locus_tag=ECB_01492|gene=eamA	900	715.236	34	71.454
locus_tag=ECB_01493|gene=ydeE	1188	1003.24	28	41.9519
locus_tag=ECB_01494|gene=ydeH	891	706.236	13	27.6688
locus_tag=ECB_01495|gene=ydeI	393	214.635	38	266.122
locus_tag=ECB_01496|gene=ydeJ	519	335.62	8	35.8293
locus_tag=ECB_01497|gene=dcp	2046	1861.24	27	21.8052
locus_tag=ECB_01498|gene=ydfG	747	562.236	96	256.655
locus_tag=ECB_01499|gene=ydfH	687	502.288	18	53.8663
locus_tag=ECB_01500|gene=ydfZ	204	64.2565	2	46.7854
locus_tag=ECB_01501|gene=ydfI	1461	1276.24	4	4.71114
locus_tag=ECB_01502|gene=ydfJ	1284	1099.24	19	25.9812
locus_tag=ECB_01503|gene=ydfK	267	108.311	9	124.901
locus_tag=ECB_01504|gene=pinQ	591	406.7	8	29.5674
locus_tag=ECB_01505|gene=ECB_01505	294	129.254	1	11.6293
locus_tag=ECB_01506|gene=ECB_01506	705	520.236	2	5.77866
locus_tag=ECB_01507|gene=ECB_01507	282	119.46	0	0
locus_tag=ECB_01508|gene=stfR	2379	2194.24	8	5.48029
locus_tag=ECB_01509|gene=lomR	600	415.7	0	0
locus_tag=ECB_01511|gene=insE-3	309	141.182	2.77778	29.5743
locus_tag=ECB_01526|gene=ECB_01526	150	32.8697	14	640.22
locus_tag=ECB_01527|gene=ECB_01527	525	341.552	20	88.0176
locus_tag=ECB_01528|gene=ECB_01528	381	203.527	25	184.635
locus_tag=ECB_01529|gene=ydfU	579	394.78	0	0
locus_tag=ECB_01530|gene=ECB_01530	279	117.361	1	12.8078
locus_tag=ECB_01531|gene=rem	252	97.2151	0	0
locus_tag=ECB_01532|gene=hokD	156	36.3002	111	4596.33
locus_tag=ECB_01533|gene=ECB_01533	90	10.4736	29	4161.99
locus_tag=ECB_01534|gene=ECB_01534	780	595.236	17	42.9296
locus_tag=ECB_01535|gene=ECB_01535	423	242.7	1	6.19338
locus_tag=ECB_01536|gene=ECB_01536	1020	835.236	1	1.79965
locus_tag=ECB_01537|gene=ydfX	462	280.147	2	10.731
locus_tag=ECB_01538|gene=dicC	231	82.0603	0	0
locus_tag=ECB_01539|gene=ECB_01539	408	228.224	21	138.31
locus_tag=ECB_01540|gene=ECB_01540	207	66.0331	1	22.7633
locus_tag=ECB_01541|gene=ECB_01541	366	189.779	4	31.6818
locus_tag=ECB_01542|gene=ECB_01542	288	124.429	4	48.3211
locus_tag=ECB_01543|gene=dicB	189	55.0634	0	0
locus_tag=ECB_01544|gene=ydfD	192	56.8094	0	0
locus_tag=ECB_01545|gene=ydfE	2472	2287.24	14	9.20056
locus_tag=ECB_01546|gene=ECB_01546	252	97.2151	1	15.4619
locus_tag=ECB_01549|gene=rspB	1020	835.236	13	23.3954
locus_tag=ECB_01550|gene=rspA	1215	1030.24	6	8.7541
locus_tag=ECB_01551|gene=ynfA	327	155.912	4	38.5635
locus_tag=ECB_01552|gene=ynfB	342	168.917	9	80.0876
locus_tag=ECB_01553|gene=speG	561	377.01	24	95.6876
locus_tag=ECB_01554|gene=ynfC	711	526.236	15	42.8458
locus_tag=ECB_01555|gene=ynfD	306	138.669	25	270.993
locus_tag=ECB_01556|gene=ynfE	2427	2242.24	9	6.03335
locus_tag=ECB_01557|gene=ynfF	2424	2239.24	11	7.38397
locus_tag=ECB_01558|gene=ynfG	618	433.614	0	0
locus_tag=ECB_01559|gene=ynfH	855	670.236	28	62.7954
locus_tag=ECB_01560|gene=ynfI	615	430.614	16	55.8507
locus_tag=ECB_01561|gene=ynfJ	1257	1072.24	8	11.2149
locus_tag=ECB_01562|gene=bioD	696	511.288	9	26.4591
locus_tag=ECB_01563|gene=mlc	1221	1036.24	16	23.2091
locus_tag=ECB_01564|gene=ynfL	894	709.236	8	16.9549
locus_tag=ECB_01565|gene=ynfM	1254	1069.24	3	4.2174
locus_tag=ECB_01566|gene=asr	309	141.182	184	1959
locus_tag=ECB_01567|gene=ydgD	822	637.236	237	559.043
locus_tag=ECB_01568|gene=ydgE	330	158.446	3	28.4602
locus_tag=ECB_01569|gene=ydgF	366	189.779	7	55.4431
locus_tag=ECB_01570|gene=ydgG	1035	850.236	3	5.3037
locus_tag=ECB_01571|gene=pntB	1389	1204.24	64	79.8851
locus_tag=ECB_01572|gene=pntA	1533	1348.24	25	27.8722
locus_tag=ECB_01573|gene=ydgH	945	760.236	28	55.3614
locus_tag=ECB_01574|gene=ydgI	1383	1198.24	12	15.0535
locus_tag=ECB_01575|gene=ydgB	723	538.236	15	41.8905
locus_tag=ECB_01576|gene=ydgC	336	163.494	11	101.132
locus_tag=ECB_01577|gene=rstA	729	544.236	16	44.1906
locus_tag=ECB_01578|gene=rstB	1302	1117.24	18	24.2172
locus_tag=ECB_01579|gene=tus	930	745.236	2	4.03398
locus_tag=ECB_01580|gene=fumC	1404	1219.24	144	177.53
locus_tag=ECB_01581|gene=fumA	1647	1462.24	435	447.166
locus_tag=ECB_01582|gene=manA	1176	991.236	18	27.2956
locus_tag=ECB_01583|gene=ydgA	1509	1324.24	130	147.562
locus_tag=ECB_01584|gene=uidC	1266	1081.24	54	75.0707
locus_tag=ECB_01585|gene=uidB	1374	1189.24	99	125.131
locus_tag=ECB_01586|gene=uidA	1812	1627.24	795	734.368
locus_tag=ECB_01587|gene=uidR	591	406.7	32	118.27
locus_tag=ECB_01588|gene=hdhA	768	583.236	10	25.7723
locus_tag=ECB_01589|gene=malI	1029	844.236	36	64.0967
locus_tag=ECB_01590|gene=malX	1593	1408.24	39	41.6281
locus_tag=ECB_01591|gene=malY	1173	988.236	14	21.2944
locus_tag=ECB_01592|gene=add	1002	817.236	250	459.822
locus_tag=ECB_01593|gene=ydgJ	1041	856.236	141	247.527
locus_tag=ECB_01594|gene=blr	126	21.3081	18	1269.77
locus_tag=ECB_01595|gene=ydgT	216	72.1549	0	0
locus_tag=ECB_01596|gene=ydgK	441	260.017	14	80.9326
locus_tag=ECB_01597|gene=rnfA	582	397.78	3	11.3364
locus_tag=ECB_01598|gene=rnfB	579	394.78	1	3.80752
locus_tag=ECB_01599|gene=rnfC	2223	2038.24	12	8.84961
locus_tag=ECB_01600|gene=rnfD	1059	874.236	6	10.3162
locus_tag=ECB_01601|gene=rnfG	621	436.614	3	10.3281
locus_tag=ECB_01602|gene=rnfE	696	511.288	1	2.9399
locus_tag=ECB_01603|gene=nth	636	451.57	1	3.32868
locus_tag=ECB_01604|gene=ydgR	1503	1318.24	15	17.1039
locus_tag=ECB_01605|gene=gst	606	421.7	105	374.268
locus_tag=ECB_01606|gene=pdxY	864	679.236	22	48.6855
locus_tag=ECB_01607|gene=tyrS	1275	1090.24	48	66.1787
locus_tag=ECB_01608|gene=pdxH	657	472.386	36	114.552
locus_tag=ECB_01609|gene=ydhA	330	158.446	2	18.9735
locus_tag=ECB_01610|gene=ydhH	1110	925.236	23	37.3656
locus_tag=ECB_01611|gene=slyB	468	285.976	197	1035.46
locus_tag=ECB_01612|gene=slyA	435	254.148	73	431.751
locus_tag=ECB_01613|gene=ydhI	237	86.4719	7	121.68
locus_tag=ECB_01614|gene=ydhJ	858	673.236	10	22.327
locus_tag=ECB_01615|gene=ydhK	2013	1828.24	43	35.3536
locus_tag=ECB_01616|gene=sodC	522	338.587	76	337.397
locus_tag=ECB_01617|gene=ydhF	897	712.236	132	278.578
locus_tag=ECB_01618|gene=ydhL	240	88.5418	18	305.577
locus_tag=ECB_01619|gene=ydhM	516	332.62	1	4.51906
locus_tag=ECB_01620|gene=nemA	1098	913.236	4	6.58376
locus_tag=ECB_01621|gene=gloA	408	228.224	15	98.7931
locus_tag=ECB_01622|gene=rnt	648	463.479	8	25.9452
locus_tag=ECB_01623|gene=lhr	4617	4432.24	63	21.3656
locus_tag=ECB_01624|gene=ydhD	348	174.163	49	422.9
locus_tag=ECB_01625|gene=ydhO	816	631.236	14	33.3375
locus_tag=ECB_01626|gene=sodB	582	397.78	42	158.71
locus_tag=ECB_01627_2|gene=ydhP	1167	982.236	10	15.3032
locus_tag=ECB_01628|gene=ECB_01628	120	18.7429	13	1042.57
locus_tag=ECB_01629|gene=purR	1026	841.236	6	10.7209
locus_tag=ECB_01630|gene=ydhB	933	748.236	9	18.0801
locus_tag=ECB_01631|gene=ydhC	1212	1027.24	18	26.339
locus_tag=ECB_01632|gene=cfa	1149	964.236	192	299.306
locus_tag=ECB_01633|gene=ribC	642	457.479	28	91.9992
locus_tag=ECB_01634|gene=norM	1374	1189.24	18	22.7511
locus_tag=ECB_01635|gene=ydhQ	1257	1072.24	69	96.7288
locus_tag=ECB_01636|gene=ydhR	306	138.669	38	411.91
locus_tag=ECB_01637|gene=ydhS	1605	1420.24	42	44.4515
locus_tag=ECB_01638|gene=ydhT	813	628.236	3	7.17787
locus_tag=ECB_01639|gene=ydhU	786	601.236	7	17.5005
locus_tag=ECB_01640|gene=ydhX	669	484.337	6	18.6209
locus_tag=ECB_01641|gene=ydhW	648	463.479	15	48.6472
locus_tag=ECB_00620_7|gene=insK-2	852	667.236	11.8	26.5827
locus_tag=ECB_00619_7|gene=insJ-2	522	338.587	10.7619	47.7767
locus_tag=ECB_01644|gene=ydhZ	210	68.0457	13	287.171
locus_tag=ECB_01645|gene=pykF	1413	1228.24	200	244.763
locus_tag=ECB_01646|gene=lpp	237	86.4719	1234	21450.5
locus_tag=ECB_01647|gene=ynhG	1005	820.236	116	212.577
locus_tag=ECB_01648|gene=sufE	417	236.919	17	107.857
locus_tag=ECB_01649|gene=sufS	1221	1036.24	90	130.551
locus_tag=ECB_01650|gene=sufD	1272	1087.24	90	124.427
locus_tag=ECB_01651|gene=sufC	747	562.236	67	179.124
locus_tag=ECB_01652|gene=sufB	1488	1303.24	157	181.081
locus_tag=ECB_01653|gene=sufA	369	192.503	40	312.334
locus_tag=ECB_01654|gene=ydiH	270	110.571	68	924.406
locus_tag=ECB_01655|gene=ydiI	411	231.131	10	65.0337
locus_tag=ECB_01656|gene=ydiJ	3057	2872.24	15	7.84998
locus_tag=ECB_01657|gene=ydiK	1113	928.236	67	108.496
locus_tag=ECB_01658|gene=ydiL	357	182.068	2	16.5118
locus_tag=ECB_01660|gene=ydiN	1266	1081.24	2	2.7804
locus_tag=ECB_01661|gene=ydiB	867	682.236	1	2.20324
locus_tag=ECB_01662|gene=aroD	759	574.236	19	49.7348
locus_tag=ECB_01663|gene=ydiF	1596	1411.24	10	10.6512
locus_tag=ECB_01664|gene=ydiO	1152	967.236	3	4.66215
locus_tag=ECB_01665|gene=ydiP	912	727.236	10	20.6691
locus_tag=ECB_01666|gene=ydiQ	765	580.236	2	5.18111
locus_tag=ECB_01667|gene=ydiR	939	754.236	4	7.97168
locus_tag=ECB_01668|gene=ydiS	1290	1105.24	3	4.08003
locus_tag=ECB_01669|gene=ydiT	294	129.254	0	0
locus_tag=ECB_01670|gene=ydiD	1701	1516.24	7	6.9395
locus_tag=ECB_01671|gene=ppsA	2379	2194.24	554	379.51
locus_tag=ECB_01672|gene=ydiA	834	649.236	25	57.8808
locus_tag=ECB_01673|gene=aroH	1047	862.236	69	120.287
locus_tag=ECB_01674|gene=ydiE	192	56.8094	6	158.755
locus_tag=ECB_01675|gene=ydiU	1437	1252.24	43	51.6154
locus_tag=ECB_01676|gene=ydiV	543	359.27	10	41.8385
locus_tag=ECB_01677|gene=nlpC	465	283.033	67	355.824
locus_tag=ECB_01678|gene=btuD	750	565.236	15	39.8895
locus_tag=ECB_01679|gene=btuE	552	368.234	27	110.214
locus_tag=ECB_01680|gene=btuC	981	796.236	8	15.1024
locus_tag=ECB_01681|gene=himA	300	134.074	529	5930.72
locus_tag=ECB_01682|gene=pheT	2388	2203.24	389	265.391
locus_tag=ECB_01683|gene=pheS	984	799.236	34	63.9442
locus_tag=ECB_00620_8|gene=insK-2	852	667.236	11.8	26.5827
locus_tag=ECB_00619_8|gene=insJ-2	522	338.587	10.7619	47.7767
locus_tag=ECB_01684|gene=pheM	45	3	0	0
locus_tag=ECB_01685|gene=rplT	357	182.068	520	4293.06
locus_tag=ECB_01686|gene=rpmI	198	60.3628	288	7171.67
locus_tag=ECB_01687|gene=infC	435	254.148	610	3607.78
locus_tag=ECB_01688|gene=thrS	1929	1744.24	246	211.996
locus_tag=ECB_01690|gene=ECB_01690	123	19.9628	1	75.2965
locus_tag=ECB_01691|gene=ydiY	759	574.236	3	7.85286
locus_tag=ECB_01692|gene=pfkB	930	745.236	70	141.189
locus_tag=ECB_01693|gene=ydiZ	291	126.909	27	319.791
locus_tag=ECB_01694|gene=yniA	861	676.236	347	771.309
locus_tag=ECB_01695|gene=yniB	537	353.413	208	884.662
locus_tag=ECB_01696|gene=yniC	669	484.337	16	49.6557
locus_tag=ECB_01697|gene=ydjM	591	406.7	1	3.69593
locus_tag=ECB_01698|gene=ydjN	1392	1207.24	59	73.461
locus_tag=ECB_01699|gene=ydjO	795	610.236	2	4.9264
locus_tag=ECB_01700|gene=cedA	264	106.014	2	28.3572
locus_tag=ECB_01701|gene=katE	2262	2077.24	69	49.9299
locus_tag=ECB_01702|gene=ydjC	750	565.236	5	13.2965
locus_tag=ECB_01703|gene=celF	1353	1168.24	3	3.86
locus_tag=ECB_01704|gene=celD	843	658.236	9	20.5522
locus_tag=ECB_01705|gene=celC	351	176.889	2	16.9952
locus_tag=ECB_01706|gene=celB	1359	1174.24	17	21.7616
locus_tag=ECB_01707|gene=celA	321	151.056	36	358.23
locus_tag=ECB_01708|gene=osmE	339	166.164	27	244.244
locus_tag=ECB_01709|gene=nadE	828	643.236	3	7.01049
locus_tag=ECB_01710|gene=ydjQ	888	703.236	9	19.2371
locus_tag=ECB_01711|gene=ydjR	576	391.819	1	3.83629
locus_tag=ECB_01712|gene=spy	486	303.357	6	29.73
locus_tag=ECB_01713|gene=astE	969	784.236	49	93.9175
locus_tag=ECB_01714|gene=astB	1344	1159.24	110	142.632
locus_tag=ECB_01715|gene=astD	1479	1294.24	106	123.109
locus_tag=ECB_01716|gene=astA	1035	850.236	47	83.0913
locus_tag=ECB_01717|gene=astC	1221	1036.24	87	126.2
locus_tag=ECB_01718|gene=xthA	807	622.236	16	38.6511
locus_tag=ECB_01719|gene=ydjX	711	526.236	3	8.56915
locus_tag=ECB_01721|gene=ydjZ	708	523.236	6	17.2366
locus_tag=ECB_01722|gene=ynjA	549	365.27	5	20.5756
locus_tag=ECB_01723|gene=ynjB	1167	982.236	9	13.7729
locus_tag=ECB_01724|gene=ynjC	1491	1306.24	8	9.20588
locus_tag=ECB_01725|gene=ynjD	654	469.386	0	0
locus_tag=ECB_01726|gene=ynjE	1308	1123.24	18	24.0879
locus_tag=ECB_01727|gene=ynjF	621	436.614	9	30.9843
locus_tag=ECB_01728|gene=nudG	408	228.224	1	6.58621
locus_tag=ECB_01729|gene=ynjH	273	112.771	2	26.6582
locus_tag=ECB_01730|gene=gdhA	1344	1159.24	40	51.8663
locus_tag=ECB_01731|gene=ynjI	1041	856.236	9	15.7996
locus_tag=ECB_01732|gene=topB	1962	1777.24	26	21.99
locus_tag=ECB_01733|gene=selD	1044	859.236	64	111.96
locus_tag=ECB_01734|gene=ydjA	552	368.234	17	69.3941
locus_tag=ECB_01735|gene=sppA	1857	1672.24	50	44.9438
locus_tag=ECB_01736|gene=ansA	1017	832.236	5	9.03069
locus_tag=ECB_01737|gene=pncA	642	457.479	12	39.4282
locus_tag=ECB_01738|gene=ydjE	1359	1174.24	9	11.5208
locus_tag=ECB_01739|gene=ydjF	759	574.236	7	18.3234
locus_tag=ECB_01740|gene=ydjG	981	796.236	3	5.66339
locus_tag=ECB_01741|gene=ydjH	948	763.236	0	0
locus_tag=ECB_01742|gene=ydjI	837	652.236	1	2.30458
locus_tag=ECB_01743|gene=ydjJ	1044	859.236	0	0
locus_tag=ECB_01744|gene=ydjK	1380	1195.24	2	2.51521
locus_tag=ECB_01745|gene=ydjL	1077	892.236	2	3.36936
locus_tag=ECB_01746|gene=yeaC	273	112.771	13	173.278
locus_tag=ECB_01747|gene=yeaA	414	233.966	45	289.105
locus_tag=ECB_01748|gene=gapA	996	811.236	216	400.225
locus_tag=ECB_01749|gene=yeaD	885	700.236	9	19.3195
locus_tag=ECB_01750|gene=yeaE	855	670.236	9	20.1842
locus_tag=ECB_01751|gene=mipA	747	562.236	14	37.4289
locus_tag=ECB_01752|gene=yeaG	1809	1624.24	57	52.7501
locus_tag=ECB_01753|gene=yeaH	1284	1099.24	7	9.57204
locus_tag=ECB_01754|gene=yeaI	1476	1291.24	5	5.82052
locus_tag=ECB_01755|gene=yeaJ	1491	1306.24	18	20.7132
locus_tag=ECB_01756|gene=yeaK	504	320.949	6	28.1004
locus_tag=ECB_01757|gene=ECB_01757	105	13.6554	2	220.153
locus_tag=ECB_01758|gene=yeaL	447	265.646	14	79.2178
locus_tag=ECB_01759|gene=yeaM	822	637.236	4	9.43533
locus_tag=ECB_01760|gene=yeaN	1182	997.236	9	13.5657
locus_tag=ECB_01761|gene=yeaO	348	174.163	5	43.1531
locus_tag=ECB_01762|gene=yoaF	255	99.2077	9	136.362
locus_tag=ECB_01763|gene=yeaP	1026	841.236	71	126.864
locus_tag=ECB_01764|gene=yeaQ	249	94.6943	72	1142.89
locus_tag=ECB_01765|gene=yoaG	183	51.8012	1	29.0173
locus_tag=ECB_01766|gene=yeaR	225	77.9377	0	0
locus_tag=ECB_01767|gene=insL-4	1113	928.236	24.1429	39.0956
locus_tag=ECB_01768|gene=yeaS	639	454.525	22	72.7549
locus_tag=ECB_01769|gene=yeaT	924	739.236	45	91.5012
locus_tag=ECB_01770|gene=yeaU	1086	901.236	5	8.33928
locus_tag=ECB_01771|gene=yeaV	1446	1261.24	5	5.95897
locus_tag=ECB_01772|gene=yeaW	1125	940.236	1	1.59868
locus_tag=ECB_01773|gene=yeaX	966	781.236	1	1.92404
locus_tag=ECB_01774|gene=rnd	1128	943.236	8	12.7487
locus_tag=ECB_01775|gene=fadD	1686	1501.24	362	362.457
locus_tag=ECB_01776|gene=yeaY	582	397.78	74	279.631
locus_tag=ECB_01777|gene=yeaZ	696	511.288	4	11.7596
locus_tag=ECB_01778|gene=yoaA	1911	1726.24	14	12.1906
locus_tag=ECB_01779|gene=yoaB	345	171.506	2	17.5286
locus_tag=ECB_01780|gene=yoaC	360	184.593	39	317.576
locus_tag=ECB_01781|gene=yoaH	180	49.9491	16	481.492
locus_tag=ECB_01782|gene=pabB	1362	1177.24	15	19.1525
locus_tag=ECB_01783|gene=yeaB	579	394.78	7	26.6526
locus_tag=ECB_01784|gene=sdaA	1365	1180.24	224	285.283
locus_tag=ECB_01785|gene=yoaD	1599	1414.24	15	15.9429
locus_tag=ECB_01786|gene=yoaE	1557	1372.24	34	37.2432
locus_tag=ECB_01787|gene=manX	972	787.236	156	297.863
locus_tag=ECB_01788|gene=manY	801	616.236	135	329.294
locus_tag=ECB_01789|gene=manZ	861	676.236	229	509.02
locus_tag=ECB_01790|gene=yobD	459	277.287	11	59.6294
locus_tag=ECB_01791|gene=yebN	567	382.858	2	7.85216
locus_tag=ECB_01792|gene=rrmA	810	625.236	20	48.0821
locus_tag=ECB_01793|gene=cspC	210	68.0457	210	4638.91
locus_tag=ECB_01794|gene=yobF	144	29.9657	151	7574.41
locus_tag=ECB_01795|gene=yebO	288	124.429	68	821.459
locus_tag=ECB_01796|gene=yobG	144	29.9657	42	2106.79
locus_tag=ECB_01797|gene=ECB_01797	240	88.5418	4	67.9061
locus_tag=ECB_01798|gene=kdgR	792	607.236	22	54.4581
locus_tag=ECB_01799|gene=yebQ	1374	1189.24	3	3.79184
locus_tag=ECB_01800|gene=htpX	882	697.236	68	146.597
locus_tag=ECB_01801|gene=prc	2049	1864.24	49	39.5087
locus_tag=ECB_01802|gene=proQ	699	514.288	45	131.524
locus_tag=ECB_01803|gene=yebR	552	368.234	44	179.608
locus_tag=ECB_01804|gene=yebS	1284	1099.24	98	134.008
locus_tag=ECB_01805|gene=yebT	2634	2449.24	85	52.1657
locus_tag=ECB_01806|gene=yebU	1440	1255.24	10	11.9749
locus_tag=ECB_01807|gene=yebV	237	86.4719	894	15540.3
locus_tag=ECB_01808|gene=yebW	192	56.8094	16	423.348
locus_tag=ECB_01809|gene=pphA	657	472.386	52	165.464
locus_tag=ECB_01810|gene=yebY	342	168.917	12	106.783
locus_tag=ECB_01811|gene=yebZ	873	688.236	16	34.9446
locus_tag=ECB_01812|gene=yobA	375	198.021	47	356.766
locus_tag=ECB_01813|gene=holE	231	82.0603	5	91.587
locus_tag=ECB_01814|gene=yobB	657	472.386	16	50.912
locus_tag=ECB_01815|gene=exoX	663	478.386	14	43.9893
locus_tag=ECB_01816|gene=ptrB	2061	1876.24	46	36.8525
locus_tag=ECB_01817|gene=yebE	660	475.386	21	66.4004
locus_tag=ECB_01818|gene=yebF	369	192.503	31	242.058
locus_tag=ECB_01819|gene=yebG	291	126.909	29	343.48
locus_tag=ECB_01820|gene=purT	1179	994.236	3	4.53554
locus_tag=ECB_01821|gene=eda	642	457.479	10	32.8568
locus_tag=ECB_01822|gene=edd	1812	1627.24	4	3.69493
locus_tag=ECB_01823|gene=zwf	1476	1291.24	22	25.6103
locus_tag=ECB_01824|gene=yebK	870	685.236	26	57.0336
locus_tag=ECB_01825|gene=pykA	1443	1258.24	167	199.504
locus_tag=ECB_01826|gene=msbB	972	787.236	14	26.7313
locus_tag=ECB_01827|gene=yebA	1260	1075.24	88	123.02
locus_tag=ECB_01828|gene=znuA	933	748.236	42	84.3739
locus_tag=ECB_01829|gene=znuC	756	571.236	26	68.4156
locus_tag=ECB_01830|gene=znuB	786	601.236	46	115.003
locus_tag=ECB_01831|gene=ruvB	1011	826.236	47	85.5049
locus_tag=ECB_01832|gene=ruvA	612	427.614	28	98.4244
locus_tag=ECB_01833|gene=yebB	603	418.7	2	7.18
locus_tag=ECB_01834|gene=ruvC	522	338.587	14	62.152
locus_tag=ECB_01835|gene=yebC	741	556.236	40	108.093
locus_tag=ECB_01836|gene=ntpA	453	271.592	18	99.6215
locus_tag=ECB_01837|gene=aspS	1773	1588.24	75	70.9812
locus_tag=ECB_01838|gene=yecD	567	382.858	4	15.7043
locus_tag=ECB_01839|gene=yecE	819	634.236	7	16.5899
locus_tag=ECB_01840|gene=yecN	396	217.26	35	242.15
locus_tag=ECB_01841|gene=yecO	744	559.236	11	29.5662
locus_tag=ECB_01842|gene=yecP	972	787.236	11	21.0032
locus_tag=ECB_01843|gene=torZ	2430	2245.24	10	6.69476
locus_tag=ECB_01844|gene=torY	1101	916.236	3	4.92165
locus_tag=ECB_01845|gene=cutC	441	260.017	314	1815.2
locus_tag=ECB_01846|gene=yecM	567	382.858	19	74.5955
locus_tag=ECB_01847|gene=argS	1734	1549.24	39	37.8394
locus_tag=ECB_01848|gene=yecT	489	306.296	2	9.81491
locus_tag=ECB_01849|gene=flhE	369	192.503	0	0
locus_tag=ECB_01850|gene=flhA	2079	1894.24	7	5.55471
locus_tag=ECB_01851|gene=flhB	1149	964.236	3	4.67665
locus_tag=ECB_01852|gene=cheZ	645	460.479	2	6.52856
locus_tag=ECB_01853|gene=cheY	390	211.657	1	7.10175
locus_tag=ECB_01854|gene=cheB	1050	865.236	0	0
locus_tag=ECB_01855|gene=cheR	861	676.236	0	0
locus_tag=ECB_01856|gene=tap	1602	1417.24	0	0
locus_tag=ECB_01857|gene=tar	1662	1477.24	2	2.03506
locus_tag=ECB_01858|gene=cheW	504	320.949	2	9.36679
locus_tag=ECB_01859|gene=cheA	1965	1780.24	5	4.22172
locus_tag=ECB_01860|gene=motB	927	742.236	2	4.05028
locus_tag=ECB_01861|gene=motA	888	703.236	0	0
locus_tag=ECB_01862|gene=flhC	579	394.78	42	159.916
locus_tag=ECB_01863|gene=flhD	360	184.593	17	138.43
locus_tag=ECB_01864|gene=yecG	429	248.401	24	145.229
locus_tag=ECB_01865|gene=otsA	1425	1240.24	96	116.349
locus_tag=ECB_01866|gene=otsB	801	616.236	71	173.184
locus_tag=ECB_01867|gene=araH	990	805.236	25	46.6674
locus_tag=ECB_01868|gene=araG	1515	1330.24	19	21.4695
locus_tag=ECB_01869|gene=araF	990	805.236	22	41.0674
locus_tag=ECB_01870|gene=yecI	504	320.949	23	107.718
locus_tag=ECB_01871|gene=yecJ	252	97.2151	4	61.8477
locus_tag=ECB_01872|gene=yecR	324	153.406	2	19.5968
locus_tag=ECB_01873|gene=ftn	498	315.077	8	38.1655
locus_tag=ECB_01874|gene=yecH	240	88.5418	25	424.413
locus_tag=ECB_01875|gene=tyrP	1212	1027.24	12	17.5593
locus_tag=ECB_01876|gene=yecA	666	481.386	24	74.9403
locus_tag=ECB_01877|gene=pgsA	549	365.27	37	152.259
locus_tag=ECB_01878|gene=uvrC	1767	1582.24	18	17.1001
locus_tag=ECB_01879|gene=uvrY	510	326.851	10	45.9883
locus_tag=ECB_01880|gene=insA-13	276	115.09	5.17134	67.5401
locus_tag=ECB_01881|gene=insB-13	504	320.949	11.0001	51.5177
locus_tag=ECB_01882|gene=yedU	660	475.386	5	15.8096
locus_tag=ECB_01883|gene=yedV	1359	1174.24	43	55.044
locus_tag=ECB_01884|gene=yedW	672	487.337	38	117.206
locus_tag=ECB_01885|gene=yedX	414	233.966	4	25.6983
locus_tag=ECB_01886|gene=yedY	1005	820.236	21	38.4838
locus_tag=ECB_01887|gene=yedZ	636	451.57	4	13.3147
locus_tag=ECB_01888|gene=yodA	651	466.479	2	6.44458
locus_tag=ECB_01889|gene=yodB	531	347.483	3	12.9773
locus_tag=ECB_01890|gene=yeeI	798	613.236	241	590.727
locus_tag=ECB_01891|gene=yeeJ	7152	6967.24	47	10.1399
locus_tag=ECB_01893|gene=shiA	1317	1132.24	17	22.5688
locus_tag=ECB_01894|gene=amn	1455	1270.24	67	79.2844
locus_tag=ECB_01895|gene=yeeN	717	532.236	11	31.066
locus_tag=ECB_01896|gene=yeeO	1644	1459.24	34	35.0228
locus_tag=ECB_01897|gene=cbl	951	766.236	6	11.7703
locus_tag=ECB_01898|gene=nac	918	733.236	2	4.1
locus_tag=ECB_01899|gene=erfK	933	748.236	72	144.641
locus_tag=ECB_01900|gene=cobT	1080	895.236	8	13.4323
locus_tag=ECB_01901|gene=cobS	744	559.236	6	16.127
locus_tag=ECB_01902|gene=cobU	546	362.27	2	8.2984
locus_tag=ECB_01904|gene=insD	906	721.236	13	27.0934
locus_tag=ECB_01906|gene=ECB_01906	408	228.224	3	19.7586
locus_tag=ECB_01907|gene=ECB_01907	435	254.148	0	0
locus_tag=ECB_01908|gene=ECB_01908	411	231.131	2	13.0067
locus_tag=ECB_01909|gene=yoeD	159	38.2068	4	157.368
locus_tag=ECB_01910|gene=yeeX	396	217.26	266	1840.34
locus_tag=ECB_01911|gene=yeeA	1059	874.236	26	44.7035
locus_tag=ECB_01912|gene=sbmC	474	291.628	76	391.726
locus_tag=ECB_01913|gene=dacD	1167	982.236	25	38.2579
locus_tag=ECB_01914|gene=sbcB	1428	1243.24	37	44.7348
locus_tag=ECB_01915|gene=yeeD	228	80.0416	1	18.7794
locus_tag=ECB_01916|gene=yeeE	1059	874.236	12	20.6324
locus_tag=ECB_01917|gene=yeeF	1359	1174.24	3	3.84028
locus_tag=ECB_01918|gene=yeeY	930	745.236	68	137.155
locus_tag=ECB_01919|gene=yeeZ	825	640.236	126	295.82
locus_tag=ECB_01920|gene=hisL	51	4	2	751.566
locus_tag=ECB_01921|gene=hisG	900	715.236	17	35.727
locus_tag=ECB_01922|gene=hisD	1242	1057.24	30	42.6527
locus_tag=ECB_01923|gene=hisC	1071	886.236	14	23.7452
locus_tag=ECB_01924|gene=hisB	1068	883.236	35	59.5646
locus_tag=ECB_01925|gene=hisH	591	406.7	9	33.2633
locus_tag=ECB_01926|gene=hisA	738	553.236	4	10.8679
locus_tag=ECB_01927|gene=hisF	777	592.236	11	27.9187
locus_tag=ECB_01928|gene=hisI	612	427.614	15	52.7274
locus_tag=ECB_01929|gene=wzzB	984	799.236	126	236.97
locus_tag=ECB_01930|gene=ugd	1167	982.236	22	33.667
locus_tag=ECB_01931|gene=gnd	1407	1222.24	139	170.945
locus_tag=ECB_01955|gene=cpsB	1437	1252.24	0	0
locus_tag=ECB_01956|gene=wcaI	1224	1039.24	0	0
locus_tag=ECB_01957|gene=wcaH	480	297.539	0	0
locus_tag=ECB_01958|gene=wcaG	966	781.236	2	3.84809
locus_tag=ECB_01959|gene=gmd	1122	937.236	1	1.60379
locus_tag=ECB_01960|gene=wcaF	549	365.27	0	0
locus_tag=ECB_01961|gene=wcaE	747	562.236	0	0
locus_tag=ECB_01962|gene=wcaD	1218	1033.24	3	4.36434
locus_tag=ECB_01963|gene=wcaC	1218	1033.24	2	2.90956
locus_tag=ECB_01964|gene=wcaB	489	306.296	0	0
locus_tag=ECB_01965|gene=wcaA	840	655.236	0	0
locus_tag=ECB_01966|gene=wzc	2163	1978.24	2	1.51967
locus_tag=ECB_01967|gene=wzb	444	262.806	0	0
locus_tag=ECB_01968|gene=wza	1140	955.236	5	7.86786
locus_tag=ECB_01969|gene=yegH	1584	1399.24	49	52.6384
locus_tag=ECB_01970|gene=asmA	1854	1669.24	39	35.1192
locus_tag=ECB_01971|gene=dcd	582	397.78	35	132.258
locus_tag=ECB_01972|gene=udk	642	457.479	21	68.9994
locus_tag=ECB_01973|gene=yegE	3306	3121.24	73	35.1555
locus_tag=ECB_01974|gene=alkA	849	664.236	7	15.8406
locus_tag=ECB_01975|gene=yegD	1353	1168.24	5	6.43334
locus_tag=ECB_01976|gene=yegI	1941	1756.24	4	3.42353
locus_tag=ECB_01977|gene=yegK	762	577.236	0	0
locus_tag=ECB_01978|gene=yegL	660	475.386	1	3.16192
locus_tag=ECB_00620_9|gene=insK-2	852	667.236	11.8	26.5827
locus_tag=ECB_00619_9|gene=insJ-2	522	338.587	10.7619	47.7767
locus_tag=ECB_02014|gene=yegR	318	148.505	0	0
locus_tag=ECB_02015|gene=yegS	900	715.236	14	29.4223
locus_tag=ECB_02016|gene=gatR	774	589.236	9	22.9589
locus_tag=ECB_02017|gene=gatD	1041	856.236	6	10.5331
locus_tag=ECB_02018|gene=gatC	1356	1171.24	4	5.13349
locus_tag=ECB_02019|gene=gatB	285	121.956	0	0
locus_tag=ECB_02020|gene=gatA	453	271.592	1	5.53453
locus_tag=ECB_02022|gene=insA-15	276	115.09	5.17134	67.5401
locus_tag=ECB_02023|gene=insB-15	504	320.949	4.32745	20.2671
locus_tag=ECB_02024|gene=gatY	855	670.236	1	2.24269
locus_tag=ECB_02025|gene=fbaB	1053	868.236	38	65.7874
locus_tag=ECB_02026|gene=yegT	1278	1093.24	5	6.87469
locus_tag=ECB_02027|gene=yegU	1005	820.236	14	25.6559
locus_tag=ECB_02028|gene=yegV	966	781.236	11	21.1645
locus_tag=ECB_02029|gene=yegW	747	562.236	0	0
locus_tag=ECB_02030|gene=yegX	819	634.236	6	14.2199
locus_tag=ECB_02031|gene=thiD	801	616.236	52	126.839
locus_tag=ECB_02032|gene=thiM	789	604.236	176	437.828
locus_tag=ECB_02033|gene=ECB_02033	246	92.6478	16	259.586
locus_tag=ECB_02034|gene=ECB_02034	432	251.224	21	125.648
locus_tag=ECB_02035|gene=ECB_02035	666	481.386	48	149.881
locus_tag=ECB_02036|gene=ECB_02036	264	106.014	7	99.25
locus_tag=ECB_02037|gene=ECB_02037	252	97.2151	8	123.695
locus_tag=ECB_02038|gene=ECB_02038	399	219.927	5	34.1734
locus_tag=ECB_02039|gene=ECB_02039	192	56.8094	0	0
locus_tag=ECB_02040|gene=insB-16	504	320.949	4.69684	21.9971
locus_tag=ECB_02041|gene=insA-16	276	115.09	3.05118	39.8498
locus_tag=ECB_02042|gene=yehE	189	55.0634	7	191.087
locus_tag=ECB_02043|gene=mrp	1110	925.236	46	74.7313
locus_tag=ECB_02044|gene=metG	2034	1849.24	71	57.7116
locus_tag=ECB_02045|gene=molR	3795	3610.24	14	5.82894
locus_tag=ECB_02046|gene=yehI	3633	3448.24	14	6.10279
locus_tag=ECB_02047|gene=yehK	318	148.505	0	0
locus_tag=ECB_02048|gene=yehL	1089	904.236	1	1.66232
locus_tag=ECB_02049|gene=yehM	2280	2095.24	2	1.43481
locus_tag=ECB_02050|gene=yehP	1137	952.236	2	3.15706
locus_tag=ECB_02051|gene=yehQ	2001	1816.24	9	7.44848
locus_tag=ECB_02052|gene=yehR	462	280.147	13	69.7518
locus_tag=ECB_02053|gene=yehS	471	288.744	20	104.115
locus_tag=ECB_02054|gene=yehT	720	535.236	19	53.3587
locus_tag=ECB_02055|gene=yehU	1686	1501.24	43	43.0543
locus_tag=ECB_02056|gene=yehV	732	547.236	83	227.982
locus_tag=ECB_02057|gene=ECB_02057	108	14.3013	3	315.313
locus_tag=ECB_02058|gene=yehW	732	547.236	5	13.7339
locus_tag=ECB_02059|gene=yehX	927	742.236	7	14.176
locus_tag=ECB_02060|gene=yehY	1158	973.236	18	27.8004
locus_tag=ECB_02061|gene=yehZ	918	733.236	45	92.2499
locus_tag=ECB_02062|gene=bglX	2298	2113.24	12	8.53553
locus_tag=ECB_02063|gene=dld	1716	1531.24	90	88.3482
locus_tag=ECB_02064|gene=pbpG	933	748.236	16	32.1424
locus_tag=ECB_02065|gene=yohC	588	403.7	392	1459.57
locus_tag=ECB_02066|gene=yohD	579	394.78	28	106.611
locus_tag=ECB_02067|gene=yohF	762	577.236	48	124.993
locus_tag=ECB_02068|gene=yohGH	1365	1180.24	3	3.82076
locus_tag=ECB_02069|gene=yohI	948	763.236	8	15.7554
locus_tag=ECB_02070|gene=yohJ	399	219.927	9	61.5122
locus_tag=ECB_02071|gene=yohK	696	511.288	19	55.858
locus_tag=ECB_02072|gene=cdd	885	700.236	20	42.9322
locus_tag=ECB_02073|gene=sanA	720	535.236	4	11.2334
locus_tag=ECB_02074|gene=yeiS	240	88.5418	9	152.789
locus_tag=ECB_02075|gene=yeiT	1239	1054.24	5	7.12901
locus_tag=ECB_02076|gene=yeiA	1236	1051.24	3	4.28961
locus_tag=ECB_02077|gene=mglC	1011	826.236	109	198.299
locus_tag=ECB_02078|gene=mglA	1521	1336.24	165	185.609
locus_tag=ECB_02079|gene=mglB	999	814.236	622	1148.25
locus_tag=ECB_02080|gene=galS	1041	856.236	32	56.1764
locus_tag=ECB_02081|gene=yeiB	1158	973.236	19	29.3449
locus_tag=ECB_02082|gene=folE	669	484.337	108	335.176
locus_tag=ECB_02083|gene=yeiG	837	652.236	23	53.0054
locus_tag=ECB_02084|gene=cirA	1992	1807.24	12	9.98076
locus_tag=ECB_02085|gene=lysP	1470	1285.24	29	33.9166
locus_tag=ECB_02086|gene=yeiE	882	697.236	31	66.8312
locus_tag=ECB_02087|gene=yeiH	1050	865.236	11	19.1098
locus_tag=ECB_02088|gene=nfo	858	673.236	16	35.7232
locus_tag=ECB_02089|gene=yeiI	1089	904.236	12	19.9479
locus_tag=ECB_02090|gene=yeiJ	1251	1066.24	6	8.45853
locus_tag=ECB_02091|gene=rihB	942	757.236	4	7.9401
locus_tag=ECB_02092|gene=yeiL	660	475.386	3	9.48577
[truncated: 2,104 more rows]
