# Supplementary material for: Genomic and phenotypic evolution of Escherichia coli in a novel citrate-only resource environment
Source: eLife. 2020 May 29;9:e55414. doi: 10.7554/eLife.55414 (PMC7299349; doi:10.7554/eLife.55414)
Supplement: Figure 14—source data 1. [file elife-55414-fig14-data1.zip › CZB151_4/abundance.tsv]

target_id	length	eff_length	est_counts	tpm
locus_tag=ECB_00001|gene=thrL	66	10.8478	124	9836.36
locus_tag=ECB_00002|gene=thrA	2463	2282.49	218	82.1868
locus_tag=ECB_00003|gene=thrB	933	752.495	139	158.952
locus_tag=ECB_00004|gene=thrC	1287	1106.49	173	134.54
locus_tag=ECB_00005|gene=yaaX	297	133.155	16	103.399
locus_tag=ECB_00006|gene=yaaA	777	596.554	28	40.389
locus_tag=ECB_00007|gene=yaaJ	1431	1250.49	11	7.56948
locus_tag=ECB_00008|gene=talB	954	773.495	229	254.761
locus_tag=ECB_00009|gene=mogA	588	407.873	56	118.146
locus_tag=ECB_00010|gene=yaaH	567	386.913	100	222.404
locus_tag=ECB_00011|gene=yaaW	714	533.554	4.70665	7.59082
locus_tag=ECB_00012|gene=htgA	486	306.831	3.29335	9.23621
locus_tag=ECB_00013|gene=yaaI	405	229.125	5	18.7781
locus_tag=ECB_00014|gene=dnaK	1917	1736.49	147	72.8449
locus_tag=ECB_00015|gene=dnaJ	1131	950.495	16	14.4852
locus_tag=ECB_00016_1|gene=insL-1	1113	932.495	28.5714	26.3658
locus_tag=ECB_00017|gene=mokC	210	69.0346	4	49.8595
locus_tag=ECB_00619_1|gene=insJ-2	522	342.279	11.7143	29.4504
locus_tag=ECB_00620_1|gene=insK-2	852	671.495	12.05	15.4419
locus_tag=ECB_00018|gene=nhaA	1167	986.495	417	363.745
locus_tag=ECB_00019|gene=nhaR	906	725.495	9	10.6749
locus_tag=ECB_00020|gene=ECB_00020	960	779.495	4	4.41573
locus_tag=ECB_00021|gene=ECB_00021	1146	965.495	1	0.891262
locus_tag=ECB_00022|gene=ECB_00022	705	524.554	0	0
locus_tag=ECB_00023|gene=insA-1	276	116.659	6.21218	45.8229
locus_tag=ECB_00024|gene=insB-1	504	324.612	2.24028	5.93872
locus_tag=ECB_00025|gene=ECB_00025	351	179.51	2	9.58732
locus_tag=ECB_00026|gene=ECB_00026	165	41.8759	0	0
locus_tag=ECB_00027|gene=rpsT	264	107.606	57	455.819
locus_tag=ECB_00028|gene=yaaY	219	75.0355	12	137.616
locus_tag=ECB_00029|gene=ribF	942	761.495	68	76.8418
locus_tag=ECB_00030|gene=ileS	2817	2636.49	202	65.9295
locus_tag=ECB_00031|gene=lspA	495	315.676	27	73.6
locus_tag=ECB_00032|gene=fkpB	450	271.783	18	56.9909
locus_tag=ECB_00033|gene=ispH	951	770.495	17	18.986
locus_tag=ECB_00034|gene=rihC	915	734.495	11	12.8872
locus_tag=ECB_00035|gene=dapB	822	641.495	16	21.4626
locus_tag=ECB_00036|gene=carA	1149	968.495	624	554.425
locus_tag=ECB_00037|gene=carB	3222	3041.49	34	9.61938
locus_tag=ECB_00038|gene=caiF	396	220.764	4	15.5915
locus_tag=ECB_00039|gene=caiE	591	410.873	5	10.4717
locus_tag=ECB_00040|gene=caiD	894	713.495	1	1.20605
locus_tag=ECB_00041|gene=caiC	1569	1388.49	12	7.43691
locus_tag=ECB_00043|gene=caiA	1143	962.495	6	5.36424
locus_tag=ECB_00044|gene=caiT	1515	1334.49	2	1.28964
locus_tag=ECB_00045|gene=fixA	771	590.554	6	8.74272
locus_tag=ECB_00046|gene=fixB	942	761.495	1	1.13003
locus_tag=ECB_00047|gene=fixC	1287	1106.49	1	0.777689
locus_tag=ECB_00048|gene=fixX	288	125.947	0	0
locus_tag=ECB_00049|gene=yaaU	1332	1151.49	13	9.71486
locus_tag=ECB_00050|gene=yabF	531	351.244	17	41.6481
locus_tag=ECB_00051|gene=kefC	1863	1682.49	61	31.1983
locus_tag=ECB_00052|gene=folA	480	300.892	36	102.955
locus_tag=ECB_00053|gene=apaH	843	662.495	37	48.059
locus_tag=ECB_00054|gene=apaG	378	204.083	50	210.824
locus_tag=ECB_00055|gene=ksgA	822	641.495	113	151.58
locus_tag=ECB_00056|gene=pdxA	990	809.495	10	10.6302
locus_tag=ECB_00057|gene=surA	1287	1106.49	134	104.21
locus_tag=ECB_00058|gene=imp	2355	2174.49	315	124.654
locus_tag=ECB_00059|gene=djlA	816	635.495	19	25.7275
locus_tag=ECB_00060|gene=rluA	660	479.658	8	14.352
locus_tag=ECB_00061|gene=hepA	2907	2726.49	29	9.15269
locus_tag=ECB_00062|gene=polB	2352	2171.49	11	4.35902
locus_tag=ECB_00063|gene=araD	696	515.607	8	13.3514
locus_tag=ECB_00064|gene=araA	1503	1322.49	30	19.5201
locus_tag=ECB_00065|gene=araB	1701	1520.49	28	15.8463
locus_tag=ECB_00066|gene=araC	879	698.495	58	71.453
locus_tag=ECB_00067|gene=yabI	765	584.554	20	29.4415
locus_tag=ECB_00068|gene=yabJ	699	518.607	6	9.95562
locus_tag=ECB_00069|gene=thiP	1611	1430.49	0	0
locus_tag=ECB_00070|gene=tbpA	984	803.495	5	5.35479
locus_tag=ECB_00071|gene=yabN	1656	1475.49	16	9.3312
locus_tag=ECB_00072|gene=setA	1179	998.495	25	21.5452
locus_tag=ECB_00073|gene=leuD	606	425.79	42	84.8806
locus_tag=ECB_00074|gene=leuC	1401	1220.49	64	45.1232
locus_tag=ECB_00075|gene=leuB	1092	911.495	45	42.4829
locus_tag=ECB_00076|gene=leuA	1572	1391.49	29	17.9338
locus_tag=ECB_00077|gene=leuL	87	11.2	1	76.8311
locus_tag=ECB_00078|gene=leuO	945	764.495	2	2.25118
locus_tag=ECB_00079|gene=ilvI	1725	1544.49	109	60.7289
locus_tag=ECB_00080|gene=ilvH	492	312.676	42	115.587
locus_tag=ECB_00081|gene=fruR	1005	824.495	115	120.023
locus_tag=ECB_00082|gene=yabB	459	280.504	124	380.398
locus_tag=ECB_00083|gene=mraW	942	761.495	141	159.334
locus_tag=ECB_00084|gene=ftsL	366	192.894	24	107.065
locus_tag=ECB_00085|gene=ftsI	1767	1586.49	45	24.4078
locus_tag=ECB_00086|gene=murE	1488	1307.49	25	16.4534
locus_tag=ECB_00087|gene=murF	1359	1178.49	32	23.3656
locus_tag=ECB_00088|gene=mraY	1083	902.495	23	21.93
locus_tag=ECB_00089|gene=murD	1317	1136.49	18	13.6289
locus_tag=ECB_00090|gene=ftsW	1245	1064.49	24	19.401
locus_tag=ECB_00091|gene=murG	1068	887.495	18	17.4527
locus_tag=ECB_00092|gene=murC	1476	1295.49	12	7.97078
locus_tag=ECB_00093|gene=ddl	921	740.495	35	40.6726
locus_tag=ECB_00094|gene=ftsQ	831	650.495	62	82.0169
locus_tag=ECB_00095|gene=ftsA	1263	1082.49	47	37.3618
locus_tag=ECB_00096|gene=ftsZ	1152	971.495	194	171.837
locus_tag=ECB_00097|gene=lpxC	918	737.495	5413	6315.89
locus_tag=ECB_00098|gene=yacA	513	333.481	42	108.376
locus_tag=ECB_00099|gene=secA	2706	2525.49	170	57.9239
locus_tag=ECB_00100|gene=mutT	390	215.14	5	19.9988
locus_tag=ECB_00101|gene=yacG	198	61.3515	26	364.673
locus_tag=ECB_00102|gene=yacF	744	563.554	53	80.9273
locus_tag=ECB_00103|gene=coaE	621	440.703	77	150.349
locus_tag=ECB_00104|gene=guaC	1044	863.495	8	7.97234
locus_tag=ECB_00105|gene=hofC	1203	1022.49	5	4.20789
locus_tag=ECB_00106|gene=hofB	1386	1205.49	4	2.85529
locus_tag=ECB_00107|gene=ppdD	441	263.107	0	0
locus_tag=ECB_00108|gene=nadC	894	713.495	24	28.9452
locus_tag=ECB_00109|gene=ampD	552	372.026	26	60.1388
locus_tag=ECB_00110|gene=ampE	855	674.495	35	44.6524
locus_tag=ECB_00111|gene=aroP	1374	1193.49	312	224.952
locus_tag=ECB_00112|gene=pdhR	765	584.554	12	17.6649
locus_tag=ECB_00113|gene=aceE	2664	2483.49	269	93.2061
locus_tag=ECB_00114|gene=aceF	1893	1712.49	219	110.045
locus_tag=ECB_00115|gene=lpdA	1425	1244.49	1045	722.568
locus_tag=ECB_00116|gene=yacH	1854	1673.49	17	8.74138
locus_tag=ECB_00117|gene=acnB	2598	2417.49	1308	465.583
locus_tag=ECB_00118|gene=yacL	363	190.269	178	805.022
locus_tag=ECB_00119|gene=speD	795	614.495	17	23.806
locus_tag=ECB_00120|gene=speE	867	686.495	18	22.5627
locus_tag=ECB_00121|gene=yacC	348	176.88	8	38.9195
locus_tag=ECB_00122|gene=cueO	1551	1370.49	9	5.65094
locus_tag=ECB_00123|gene=gcd	2391	2210.49	486	189.192
locus_tag=ECB_00124|gene=hpt	537	357.209	15	36.1347
locus_tag=ECB_00125|gene=yadF	663	482.658	67	119.451
locus_tag=ECB_00126|gene=yadG	927	746.495	60	69.164
locus_tag=ECB_00127|gene=yadH	771	590.554	194	282.681
locus_tag=ECB_00128|gene=yadI	441	263.107	20	65.4114
locus_tag=ECB_00129|gene=yadE	1230	1049.49	18	14.7587
locus_tag=ECB_00130|gene=panD	381	206.915	125	519.846
locus_tag=ECB_00131|gene=yadD	903	722.495	8	9.5282
locus_tag=ECB_00132|gene=panC	852	671.495	67	85.8593
locus_tag=ECB_00133|gene=panB	795	614.495	55	77.0194
locus_tag=ECB_00134|gene=yadC	1347	1166.49	20	14.7538
locus_tag=ECB_00135|gene=yadK	597	416.79	0	0
locus_tag=ECB_00136|gene=yadL	603	422.79	2	4.07062
locus_tag=ECB_00137|gene=yadM	570	389.913	6	13.2416
locus_tag=ECB_00138|gene=htrE	2601	2420.49	11	3.9106
locus_tag=ECB_00139|gene=ecpD	741	560.554	2	3.07021
locus_tag=ECB_00140|gene=yadN	585	404.873	3	6.37614
locus_tag=ECB_00141|gene=folK	480	300.892	2	5.71972
locus_tag=ECB_00142|gene=pcnB	1365	1184.49	36	26.1532
locus_tag=ECB_00143|gene=yadB	927	746.495	12	13.8328
locus_tag=ECB_00144|gene=dksA	456	277.672	1209	3746.71
locus_tag=ECB_00145|gene=sfsA	705	524.554	192	314.968
locus_tag=ECB_00146|gene=ligT	531	351.244	17	41.6481
locus_tag=ECB_00147|gene=hrpB	2430	2249.49	43	16.449
locus_tag=ECB_00148|gene=mrcB	2526	2345.49	91	33.3858
locus_tag=ECB_00149|gene=fhuA	2244	2063.49	332	138.449
locus_tag=ECB_00150|gene=fhuC	798	617.495	39	54.3484
locus_tag=ECB_00151|gene=fhuD	891	710.495	14	16.956
locus_tag=ECB_00152|gene=fhuB	1983	1802.49	9	4.29659
locus_tag=ECB_00153|gene=hemL	1281	1100.49	338	264.292
locus_tag=ECB_00154|gene=yadQ	1422	1241.49	80	55.4499
locus_tag=ECB_00155|gene=yadR	345	174.062	238	1176.6
locus_tag=ECB_00156|gene=yadS	624	443.703	5	9.69689
locus_tag=ECB_00157|gene=yadT	801	620.495	5	6.93405
locus_tag=ECB_00158|gene=pfs	699	518.607	123	204.09
locus_tag=ECB_00159|gene=dgt	1518	1337.49	15	9.6506
locus_tag=ECB_00160|gene=degP	1425	1244.49	38	26.2752
locus_tag=ECB_00161|gene=cdaR	1158	977.495	24	21.1277
locus_tag=ECB_00162|gene=yaeH	387	212.293	174	705.293
locus_tag=ECB_00163|gene=yaeI	813	632.495	3	4.0815
locus_tag=ECB_00164|gene=dapD	825	644.495	159	212.292
locus_tag=ECB_00165|gene=glnD	2673	2492.49	57	19.6787
locus_tag=ECB_00166|gene=map	795	614.495	100	140.035
locus_tag=ECB_00167|gene=rpsB	726	545.554	240	378.555
locus_tag=ECB_00168|gene=tsf	852	671.495	76	97.3927
locus_tag=ECB_00169|gene=pyrH	726	545.554	33	52.0513
locus_tag=ECB_00170|gene=frr	558	377.989	226	514.5
locus_tag=ECB_00171|gene=ispC	1197	1016.49	40	33.8618
locus_tag=ECB_00172|gene=uppS	762	581.554	30	44.3901
locus_tag=ECB_00173|gene=cdsA	858	677.495	42	53.3456
locus_tag=ECB_00174|gene=yaeL	1353	1172.49	76	55.7774
locus_tag=ECB_00175|gene=yaeT	2433	2252.49	269	102.765
locus_tag=ECB_00176|gene=hlpA	486	306.831	304	852.57
locus_tag=ECB_00177|gene=lpxD	1026	845.495	208	211.694
locus_tag=ECB_00178|gene=fabZ	456	277.672	57	176.644
locus_tag=ECB_00179|gene=lpxA	789	608.495	86	121.618
locus_tag=ECB_00180|gene=lpxB	1149	968.495	9	7.99651
locus_tag=ECB_00181|gene=rnhB	597	416.79	6	12.3876
locus_tag=ECB_00182|gene=dnaE	3483	3302.49	58	15.1127
locus_tag=ECB_00183|gene=accA	960	779.495	56	61.8202
locus_tag=ECB_00184|gene=ldcC	2142	1961.49	145	63.6116
locus_tag=ECB_00185|gene=yaeR	390	215.14	23	91.9944
locus_tag=ECB_00186|gene=tilS	1299	1118.49	29	22.311
locus_tag=ECB_00187|gene=rof	255	100.75	5	42.7054
locus_tag=ECB_00188|gene=yaeP	201	63.3081	15	203.886
locus_tag=ECB_00189|gene=yaeQ	546	366.1	5	11.7524
locus_tag=ECB_00190|gene=yaeJ	423	245.952	7	24.4908
locus_tag=ECB_00191|gene=cutF	711	530.554	32	51.901
locus_tag=ECB_00192|gene=yaeF	825	644.495	10	13.3517
locus_tag=ECB_00193|gene=proS	1719	1538.49	282	157.728
locus_tag=ECB_00194|gene=yaeB	708	527.554	28	45.6716
locus_tag=ECB_00195|gene=rcsF	405	229.125	6	22.5338
locus_tag=ECB_00196|gene=metQ	816	635.495	48	64.9957
locus_tag=ECB_00197|gene=metI	654	473.658	16	29.0677
locus_tag=ECB_00198|gene=metN	1032	851.495	9	9.09528
locus_tag=ECB_00199|gene=gmhB	573	392.913	12	26.2809
locus_tag=ECB_00200|gene=dkgB	804	623.495	9	12.4212
locus_tag=ECB_00201|gene=yafC	915	734.495	39	45.6911
locus_tag=ECB_00202|gene=yafD	801	620.495	153	212.182
locus_tag=ECB_00203|gene=yafE	624	443.703	6	11.6363
locus_tag=ECB_00204|gene=mltD	1359	1178.49	53	38.6993
locus_tag=ECB_00205|gene=gloB	756	575.554	20	29.9019
locus_tag=ECB_00206|gene=yafS	723	542.554	28	44.4089
locus_tag=ECB_00207|gene=rnhA	468	289.276	24	71.3928
locus_tag=ECB_00208|gene=dnaQ	732	551.554	46	71.767
locus_tag=ECB_00209|gene=yafT	786	605.495	0	0
locus_tag=ECB_00210|gene=insA-2	276	116.659	6.21218	45.8229
locus_tag=ECB_00211|gene=insB-2	504	324.612	0.136901	0.362908
locus_tag=ECB_00212|gene=ECB_00212	372	198.433	5	21.6826
locus_tag=ECB_00213|gene=yhhI	1137	956.495	8.80806	7.92416
locus_tag=ECB_00214|gene=yafV	771	590.554	98	142.798
locus_tag=ECB_00215|gene=ykfE	474	295.071	23	67.0745
locus_tag=ECB_00216|gene=fadE	2445	2264.49	895	340.1
locus_tag=ECB_00217|gene=lpcA	579	398.913	157	338.67
locus_tag=ECB_00218|gene=yafJ	768	587.554	28	41.0077
locus_tag=ECB_00219|gene=yafK	741	560.554	96	147.37
locus_tag=ECB_00220|gene=yafQ	279	118.865	83	600.87
locus_tag=ECB_00221|gene=dinJ	261	105.261	183	1496.03
locus_tag=ECB_00222|gene=yafL	750	569.554	5	7.55423
locus_tag=ECB_00223|gene=yafM	498	318.644	11	29.7059
locus_tag=ECB_00226|gene=dinB	1056	875.495	20	19.6577
locus_tag=ECB_00227|gene=yafN	294	130.731	4	26.329
locus_tag=ECB_00228|gene=yafO	399	223.516	6	23.0993
locus_tag=ECB_00229|gene=yafP	453	274.755	2	6.26382
locus_tag=ECB_00230|gene=ykfJ	267	109.829	3	23.505
locus_tag=ECB_00231|gene=prfH	501	321.612	0	0
locus_tag=ECB_00232|gene=pepD	1458	1277.49	131	88.2404
locus_tag=ECB_00233|gene=gpt	459	280.504	9	27.6095
locus_tag=ECB_00234|gene=yafA	1245	1064.49	63	50.9275
locus_tag=ECB_00235|gene=crl	402	226.31	61	231.943
locus_tag=ECB_00236|gene=insA-3	276	116.659	4.00462	29.5393
locus_tag=ECB_00237|gene=insB-3	504	324.612	39.3769	104.384
locus_tag=ECB_00238|gene=phoE	1038	857.495	3	3.01055
locus_tag=ECB_00239|gene=proB	1104	923.495	34	31.6811
locus_tag=ECB_00240|gene=proA	1254	1073.49	88	70.5404
locus_tag=ECB_00241|gene=yagP	411	234.679	25	91.6686
locus_tag=ECB_00242|gene=yagQ	957	776.495	16	17.7311
locus_tag=ECB_00243|gene=yagR	2199	2018.49	55	23.4472
locus_tag=ECB_00244|gene=yagS	957	776.495	17	18.8393
locus_tag=ECB_00245|gene=yagT	690	509.658	16	27.0145
locus_tag=ECB_00246|gene=yagU	615	434.79	17	33.6453
locus_tag=ECB_00247|gene=ykgJ	330	160.827	7	37.4536
locus_tag=ECB_00248|gene=yagV	711	530.554	9	14.5971
locus_tag=ECB_00249|gene=yagW	1644	1463.49	17	9.9957
locus_tag=ECB_00250|gene=yagX	2526	2345.49	10	3.66877
locus_tag=ECB_00251|gene=yagY	669	488.658	3	5.28289
locus_tag=ECB_00252|gene=yagZ	636	455.703	6	11.3299
locus_tag=ECB_00253|gene=ykgK	591	410.873	0	0
locus_tag=ECB_00254|gene=ykgL	228	81.1471	5	53.0216
locus_tag=ECB_00255|gene=ykgM	264	107.606	6	47.981
locus_tag=ECB_00256|gene=eaeH	4257	4076.49	21	4.4329
locus_tag=ECB_00257|gene=ykgA	852	671.495	38	48.6963
locus_tag=ECB_00258|gene=ykgB	594	413.79	16	33.2732
locus_tag=ECB_00259|gene=ykgI	237	87.5723	4	39.3051
locus_tag=ECB_00260|gene=ykgC	1326	1145.49	164	123.199
locus_tag=ECB_00261|gene=ykgD	855	674.495	1	1.27578
locus_tag=ECB_00262|gene=ykgE	720	539.554	5	7.97425
locus_tag=ECB_00263|gene=ykgF	1428	1247.49	17	11.7264
locus_tag=ECB_00264|gene=ykgG	696	515.607	5	8.34462
locus_tag=ECB_00265|gene=ECB_00265	213	71.0021	1	12.1195
locus_tag=ECB_00266|gene=ykgH	669	488.658	1	1.76096
locus_tag=ECB_00267|gene=betA	1671	1490.49	12	6.92797
locus_tag=ECB_00268|gene=betB	1473	1292.49	48	31.9571
locus_tag=ECB_00269|gene=betI	588	407.873	26	54.8534
locus_tag=ECB_00270|gene=betT	2034	1853.49	61	28.32
locus_tag=ECB_00271|gene=yahA	1089	908.495	9	8.52463
locus_tag=ECB_00272|gene=yahB	933	752.495	18	20.5837
locus_tag=ECB_00273|gene=yahC	498	318.644	0	0
locus_tag=ECB_00274|gene=yahD	606	425.79	0	0
locus_tag=ECB_00275|gene=yahE	864	683.495	0	0
locus_tag=ECB_00276|gene=yahF	1548	1367.49	1	0.629259
locus_tag=ECB_00277|gene=yahG	1419	1238.49	2	1.3896
locus_tag=ECB_00278|gene=yahI	951	770.495	10	11.1683
locus_tag=ECB_00279|gene=yahJ	1383	1202.49	14	10.0184
locus_tag=ECB_00280|gene=yahK	1050	869.495	77	76.2042
locus_tag=ECB_00281|gene=yahL	816	635.495	4	5.41631
locus_tag=ECB_00282|gene=yahM	246	93.9747	14	128.195
locus_tag=ECB_00283|gene=yahN	672	491.658	63	110.264
locus_tag=ECB_00284|gene=yahO	276	116.659	1073	7914.77
locus_tag=ECB_00285|gene=prpR	1587	1406.49	62	37.9323
locus_tag=ECB_00286|gene=prpB	891	710.495	30	36.3342
locus_tag=ECB_00287|gene=prpC	1170	989.495	11	9.56609
locus_tag=ECB_00288|gene=prpD	1452	1271.49	10	6.7677
locus_tag=ECB_00289|gene=prpE	1887	1706.49	11	5.54681
locus_tag=ECB_00290|gene=codB	1260	1079.49	4	3.18856
locus_tag=ECB_00291|gene=codA	1284	1103.49	22	17.1557
locus_tag=ECB_00292|gene=cynR	900	719.495	9	10.7639
locus_tag=ECB_00293|gene=cynT	660	479.658	6	10.764
locus_tag=ECB_00294|gene=cynS	471	292.218	4	11.779
locus_tag=ECB_00295|gene=cynX	1155	974.495	4	3.53212
locus_tag=ECB_00296|gene=lacA	612	431.79	9	17.936
locus_tag=ECB_00297|gene=lacY	1254	1073.49	5	4.00798
locus_tag=ECB_00298|gene=lacZ	3075	2894.49	7	2.08104
locus_tag=ECB_00299|gene=lacI	1083	902.495	11	10.4883
locus_tag=ECB_00300|gene=mhpR	948	767.495	52	58.302
locus_tag=ECB_00301|gene=mhpA	1665	1484.49	1	0.579664
locus_tag=ECB_00302|gene=mhpB	945	764.495	0	0
locus_tag=ECB_00303|gene=mhpC	882	701.495	3	3.68004
locus_tag=ECB_00304|gene=mhpD	810	629.495	0	0
locus_tag=ECB_00305|gene=mhpF	951	770.495	3	3.35048
locus_tag=ECB_00306|gene=mhpE	1014	833.495	6	6.19446
locus_tag=ECB_00307|gene=mhpT	1212	1031.49	4	3.33694
locus_tag=ECB_00308|gene=yaiL	540	360.173	21	50.1722
locus_tag=ECB_00309|gene=frmB	834	653.495	20	26.3356
locus_tag=ECB_00310|gene=frmA	1110	929.495	12	11.1094
locus_tag=ECB_00311|gene=frmR	276	116.659	4	29.5052
locus_tag=ECB_00312|gene=yaiO	774	593.554	66	95.6839
locus_tag=ECB_00313|gene=insB-4	504	324.612	4.93126	13.0722
locus_tag=ECB_00314|gene=insA-4	276	116.659	6.21218	45.8229
locus_tag=ECB_00315|gene=tauA	963	782.495	16	17.5952
locus_tag=ECB_00316|gene=tauB	768	587.554	2	2.92912
locus_tag=ECB_00317|gene=tauC	828	647.495	13	17.2768
locus_tag=ECB_00318|gene=tauD	852	671.495	25	32.0371
locus_tag=ECB_00319|gene=hemB	975	794.495	70	75.8163
locus_tag=ECB_00320|gene=ECB_00320	198	61.3515	0	0
locus_tag=ECB_00321|gene=yaiT	2907	2726.49	88	27.7737
locus_tag=ECB_00322|gene=yaiV	669	488.658	3	5.28289
locus_tag=ECB_00323|gene=ampH	1158	977.495	103	90.673
locus_tag=ECB_00324|gene=sbmA	1221	1040.49	50	41.3509
locus_tag=ECB_00325|gene=yaiW	1095	914.495	47	44.2254
locus_tag=ECB_00326|gene=yaiY	309	143.27	13	78.0806
locus_tag=ECB_00327|gene=yaiZ	213	71.0021	20	242.39
locus_tag=ECB_00328|gene=ddl	1095	914.495	23	21.6422
locus_tag=ECB_00329|gene=yaiB	261	105.261	3	24.5251
locus_tag=ECB_00330|gene=phoA	1416	1235.49	9	6.2684
locus_tag=ECB_00331|gene=psiF	321	153.252	66	370.59
locus_tag=ECB_00332|gene=yaiC	1116	935.495	59	54.2708
locus_tag=ECB_00333|gene=proC	810	629.495	42	57.4133
locus_tag=ECB_00334|gene=yaiI	459	280.504	18	55.2191
locus_tag=ECB_00335|gene=aroL	525	345.279	68	169.47
locus_tag=ECB_00336|gene=yaiA	192	57.6499	76	1134.41
locus_tag=ECB_00337|gene=aroM	678	497.658	41	70.8938
locus_tag=ECB_00338|gene=yaiE	285	123.609	58	403.768
locus_tag=ECB_00339|gene=ykiA	282	121.194	31	220.108
locus_tag=ECB_00340|gene=insB-5	504	324.612	4.93126	13.0722
locus_tag=ECB_00341|gene=insA-5	276	116.659	6.21218	45.8229
locus_tag=ECB_00342|gene=rdgC	912	731.495	15	17.6456
locus_tag=ECB_00343|gene=yajF	909	728.495	25	29.5304
locus_tag=ECB_00344|gene=araJ	1185	1004.49	70	59.9661
locus_tag=ECB_00345|gene=sbcC	3147	2966.49	12	3.48091
locus_tag=ECB_00346|gene=sbcD	1203	1022.49	4	3.36631
locus_tag=ECB_00347|gene=phoB	690	509.658	14	23.6377
locus_tag=ECB_00348|gene=phoR	1296	1115.49	12	9.25697
locus_tag=ECB_00349|gene=brnQ	1320	1139.49	69	52.1065
locus_tag=ECB_00350|gene=proY	1374	1193.49	44	31.724
locus_tag=ECB_00351|gene=malZ	1818	1637.49	18	9.45906
locus_tag=ECB_00353|gene=queA	1071	890.495	11	10.6296
locus_tag=ECB_00354|gene=tgt	1128	947.495	12	10.8983
locus_tag=ECB_00355|gene=yajC	333	163.505	47	247.357
locus_tag=ECB_00356|gene=secD	1848	1667.49	61	31.479
locus_tag=ECB_00357|gene=secF	972	791.495	90	97.8475
locus_tag=ECB_00358|gene=yajD	348	176.88	41	199.462
locus_tag=ECB_00359|gene=tsx	774	593.554	56	81.1863
locus_tag=ECB_00360|gene=yajI	540	360.173	10	23.8915
locus_tag=ECB_00361|gene=ybaD	450	271.783	18	56.9909
locus_tag=ECB_00362|gene=ribD	1104	923.495	61	56.8396
locus_tag=ECB_00363|gene=ribH	471	292.218	22	64.7845
locus_tag=ECB_00364|gene=nusB	420	243.1	16	56.6358
locus_tag=ECB_00365|gene=thiL	978	797.495	5	5.39508
locus_tag=ECB_00366|gene=pgpA	519	339.279	140	355.08
locus_tag=ECB_00367|gene=yajO	975	794.495	282	305.431
locus_tag=ECB_00368|gene=dxs	1863	1682.49	19	9.71752
locus_tag=ECB_00369|gene=ispA	900	719.495	28	33.4877
locus_tag=ECB_00370|gene=xseB	243	91.8099	10	93.7272
locus_tag=ECB_00371|gene=thiI	1449	1268.49	41	27.8132
locus_tag=ECB_00372|gene=thiJ	591	410.873	35	73.302
locus_tag=ECB_00373|gene=apbA	912	731.495	55	64.7004
locus_tag=ECB_00374|gene=yajQ	492	312.676	49	134.852
locus_tag=ECB_00375|gene=yajR	1365	1184.49	16	11.6236
locus_tag=ECB_00376|gene=ECB_00376	936	755.495	13	14.807
locus_tag=ECB_00377|gene=ECB_00377	543	363.137	142	336.491
locus_tag=ECB_00378|gene=ECB_00378	378	204.083	279	1176.4
locus_tag=ECB_00379|gene=cyoE	891	710.495	226	273.718
locus_tag=ECB_00380|gene=cyoD	330	160.827	62	331.732
locus_tag=ECB_00381|gene=cyoC	615	434.79	105	207.809
locus_tag=ECB_00382|gene=cyoB	1992	1811.49	403	191.436
locus_tag=ECB_00383|gene=cyoA	948	767.495	320	358.781
locus_tag=ECB_00384|gene=ampG	1476	1295.49	4	2.65693
locus_tag=ECB_00385|gene=yajG	579	398.913	10	21.5714
locus_tag=ECB_00386|gene=bolA	318	150.703	2117	12088
locus_tag=ECB_00387|gene=tig	1299	1118.49	35	26.9271
locus_tag=ECB_00388|gene=clpP	624	443.703	331	641.934
locus_tag=ECB_00389|gene=clpX	1275	1094.49	1447	1137.65
locus_tag=ECB_00390|gene=insL-2	1113	932.495	28.5714	26.3658
locus_tag=ECB_00391|gene=lon	2355	2174.49	26	10.2889
locus_tag=ECB_00392|gene=hupB	273	114.405	37	278.298
locus_tag=ECB_00393|gene=ppiD	1872	1691.49	93	47.3116
locus_tag=ECB_00394|gene=ybaV	372	198.433	0	0
locus_tag=ECB_00395|gene=ybaW	399	223.516	15	57.7482
locus_tag=ECB_00396|gene=ybaX	696	515.607	47	78.4394
locus_tag=ECB_00397|gene=ybaE	1701	1520.49	159	89.9845
locus_tag=ECB_00398|gene=cof	819	638.495	205	276.282
locus_tag=ECB_00399|gene=ybaO	459	280.504	217	665.697
locus_tag=ECB_00400|gene=mdlA	1773	1592.49	101	54.5756
locus_tag=ECB_00401|gene=mdlB	1782	1601.49	81	43.5226
locus_tag=ECB_00402|gene=glnK	339	168.76	0	0
locus_tag=ECB_00403|gene=amtB	1287	1106.49	16	12.443
locus_tag=ECB_00404|gene=tesB	861	680.495	61	77.1366
locus_tag=ECB_00405|gene=ybaY	573	392.913	120	262.809
locus_tag=ECB_00406|gene=ybaZ	390	215.14	32	127.992
locus_tag=ECB_00407|gene=ybaA	354	182.266	49	231.337
locus_tag=ECB_00408|gene=ylaB	1551	1370.49	100	62.7882
locus_tag=ECB_00409|gene=ylaC	471	292.218	54	159.017
locus_tag=ECB_00410|gene=maa	552	372.026	92	212.799
locus_tag=ECB_00411|gene=hha	219	75.0355	211	2419.75
locus_tag=ECB_00412|gene=ybaJ	375	201.249	213	910.755
locus_tag=ECB_00413|gene=acrB	3150	2969.49	177	51.2916
locus_tag=ECB_00414|gene=acrA	1194	1013.49	46	39.0564
locus_tag=ECB_00415|gene=acrR	648	467.658	19	34.9608
locus_tag=ECB_00416|gene=kefA	3363	3182.49	20	5.40776
locus_tag=ECB_00417|gene=ybaM	162	40.24	5	106.922
locus_tag=ECB_00418|gene=priC	528	348.244	15	37.0649
locus_tag=ECB_00419|gene=ybaN	378	204.083	15	63.2471
locus_tag=ECB_00420|gene=apt	552	372.026	4	9.25213
locus_tag=ECB_00421|gene=dnaX	1932	1751.49	59	28.9867
locus_tag=ECB_00422|gene=ybaB	330	160.827	80	428.041
locus_tag=ECB_00423|gene=recR	606	425.79	57	115.195
locus_tag=ECB_00424|gene=htpG	1875	1694.49	23	11.68
locus_tag=ECB_00425|gene=adk	645	464.658	41	75.9287
locus_tag=ECB_00426|gene=hemH	963	782.495	17	18.6949
locus_tag=ECB_00427|gene=aes	960	779.495	16	17.6629
locus_tag=ECB_00428|gene=gsk	1305	1124.49	11	8.41765
locus_tag=ECB_00430|gene=fsr	1221	1040.49	9	7.44317
locus_tag=ECB_00431|gene=ushA	1653	1472.49	34	19.8692
locus_tag=ECB_00432|gene=ybaK	480	300.892	3	8.57958
locus_tag=ECB_00433|gene=ybaP	795	614.495	5	7.00176
locus_tag=ECB_00434|gene=ybaQ	342	171.494	58	291.028
locus_tag=ECB_00435|gene=copA	2505	2324.49	56	20.7307
locus_tag=ECB_00436|gene=ybaS	933	752.495	1	1.14354
locus_tag=ECB_00437|gene=ybaT	1293	1112.49	17	13.1494
locus_tag=ECB_00438|gene=cueR	408	231.868	17	63.0904
locus_tag=ECB_00439|gene=ybbJ	456	277.672	34	105.366
locus_tag=ECB_00440|gene=ybbK	918	737.495	94	109.679
locus_tag=ECB_00441|gene=ybbL	678	497.658	17	29.395
locus_tag=ECB_00442|gene=ybbM	780	599.495	3	4.30617
locus_tag=ECB_00443|gene=ybbN	855	674.495	44	56.1344
locus_tag=ECB_00444|gene=ybbO	810	629.495	19	25.9727
locus_tag=ECB_00445|gene=tesA	627	446.703	28	53.9379
locus_tag=ECB_00446|gene=ybbA	687	506.658	7	11.8888
locus_tag=ECB_00447|gene=ybbP	2415	2234.49	57	21.9508
locus_tag=ECB_00448|gene=rhsD	4281	4100.49	49.6541	10.4202
locus_tag=ECB_00449|gene=ybbC	369	195.635	11	48.384
locus_tag=ECB_00450|gene=ylbH	711	530.554	5	8.10952
locus_tag=ECB_00451|gene=ybbD	261	105.261	0	0
locus_tag=ECB_00452|gene=ylbG	372	198.433	3	13.0096
locus_tag=ECB_00453|gene=ybbB	1095	914.495	4	3.76387
locus_tag=ECB_00454|gene=ybbS	927	746.495	48	55.3312
locus_tag=ECB_00455|gene=allA	483	303.862	101	286.023
locus_tag=ECB_00456|gene=allR	816	635.495	1041	1409.59
locus_tag=ECB_00457|gene=gcl	1782	1601.49	308	165.493
locus_tag=ECB_00458|gene=hyi	777	596.554	48	69.2383
locus_tag=ECB_00459|gene=glxR	879	698.495	79	97.3239
locus_tag=ECB_00460|gene=ybbV	279	118.865	2	14.4788
locus_tag=ECB_00461|gene=allP	1455	1274.49	7	4.72624
locus_tag=ECB_00462|gene=allB	1362	1181.49	9	6.5549
locus_tag=ECB_00463|gene=ybbY	1302	1121.49	26	19.9495
locus_tag=ECB_00464|gene=glxK	1146	965.495	11	9.80388
locus_tag=ECB_00465|gene=ylbA	786	605.495	7	9.94817
locus_tag=ECB_00466|gene=allC	1236	1055.49	9	7.33739
locus_tag=ECB_00467|gene=allD	1050	869.495	3	2.969
locus_tag=ECB_00468|gene=fdrA	1668	1487.49	0	0
locus_tag=ECB_00469|gene=ylbE	1260	1079.49	2	1.59428
locus_tag=ECB_00470|gene=ylbF	720	539.554	1	1.59485
locus_tag=ECB_00471|gene=arcC	894	713.495	1	1.20605
locus_tag=ECB_00472|gene=purK	1068	887.495	2	1.93919
locus_tag=ECB_00473|gene=purE	510	330.481	0	0
locus_tag=ECB_00474|gene=ybbF	723	542.554	2	3.17206
locus_tag=ECB_00475|gene=ppiB	495	315.676	203	553.363
locus_tag=ECB_00476|gene=cysS	1386	1205.49	24	17.1317
locus_tag=ECB_00477|gene=ybcI	522	342.279	2	5.02811
locus_tag=ECB_00478|gene=ybcJ	213	71.0021	3	36.3585
locus_tag=ECB_00479|gene=folD	867	686.495	8	10.0279
locus_tag=ECB_00480|gene=sfmA	543	363.137	1	2.36965
locus_tag=ECB_00481|gene=sfmC	693	512.607	9	15.1082
locus_tag=ECB_00482|gene=sfmD	2610	2429.49	6	2.12516
locus_tag=ECB_00483|gene=sfmH	978	797.495	1	1.07902
locus_tag=ECB_00484|gene=sfmF	516	336.347	0	0
locus_tag=ECB_00485|gene=fimZ	633	452.703	1	1.90082
locus_tag=ECB_00486|gene=intD	1164	983.495	27.6499	24.1923
locus_tag=ECB_00487|gene=ECB_00487	402	226.31	1.35011	5.13357
locus_tag=ECB_00488|gene=ECB_00488	219	75.0355	2	22.9361
locus_tag=ECB_00489|gene=ECB_00489	315	148.165	8	46.462
locus_tag=ECB_00490|gene=ECB_00490	366	192.894	4	17.8441
locus_tag=ECB_00492|gene=renD	186	53.7942	3	47.989
locus_tag=ECB_00493|gene=emrE	333	163.505	8	42.1032
locus_tag=ECB_00494|gene=ybcK	1527	1346.49	1	0.639073
locus_tag=ECB_00495|gene=ybcL	552	372.026	17	39.3215
locus_tag=ECB_00496|gene=ybcM	798	617.495	103	143.535
locus_tag=ECB_00497|gene=ybcN	456	277.672	1	3.09901
locus_tag=ECB_00498|gene=ninE	171	45.2204	0	0
locus_tag=ECB_00499|gene=ybcO	291	128.443	0	0
locus_tag=ECB_00500|gene=rus	363	190.269	1	4.52259
locus_tag=ECB_00501|gene=ylcG	141	29.1547	0	0
locus_tag=ECB_01116_1|gene=insA-10	276	116.659	4.00462	29.5393
locus_tag=ECB_01117_1|gene=insB-10	504	324.612	2.54504	6.74662
locus_tag=ECB_00504|gene=insB-6	504	324.612	2.24028	5.93872
locus_tag=ECB_00505|gene=insA-6	276	116.659	6.21218	45.8229
locus_tag=ECB_00510|gene=ECB_00510	195	59.6652	4	57.6891
locus_tag=ECB_00511|gene=nohB	576	395.913	9	19.5613
locus_tag=ECB_00512|gene=ECB_00512	2817	2636.49	20	6.52767
locus_tag=ECB_00513|gene=ECB_00513	2346	2165.49	9	3.57636
locus_tag=ECB_00514|gene=ECB_00514	282	121.194	1	7.10024
locus_tag=ECB_00515|gene=ECB_00515	705	524.554	4	6.56183
locus_tag=ECB_00516|gene=ECB_00516	294	130.731	0	0
locus_tag=ECB_00517|gene=ECB_00517	336	166.074	2	10.3629
locus_tag=ECB_00518|gene=appY	750	569.554	1	1.51085
locus_tag=ECB_00519|gene=ompT	954	773.495	51	56.7372
locus_tag=ECB_00520|gene=envY	762	581.554	7	10.3577
locus_tag=ECB_00521|gene=ybcH	891	710.495	6	7.26684
locus_tag=ECB_00522|gene=nfrA	2973	2792.49	9	2.77336
locus_tag=ECB_00524|gene=ECB_00524	171	45.2204	1	19.0292
locus_tag=ECB_00525|gene=yhhI	1137	956.495	2.51659	2.26404
locus_tag=ECB_00526|gene=ECB_00526	162	40.24	0	0
locus_tag=ECB_00527|gene=ECB_00527	291	128.443	0	0
locus_tag=ECB_00528|gene=ECB_00528	261	105.261	0	0
locus_tag=ECB_00529|gene=ECB_00529	558	377.989	1	2.27655
locus_tag=ECB_00530|gene=ECB_00530	1599	1418.49	1.70545	1.03459
locus_tag=ECB_00531|gene=cusS	1449	1268.49	11	7.46207
locus_tag=ECB_00532|gene=cusR	684	503.658	6	10.2511
locus_tag=ECB_00533|gene=cusC	1374	1193.49	49	35.329
locus_tag=ECB_00534|gene=ylcC	333	163.505	7	36.8403
locus_tag=ECB_00535|gene=cusB	1224	1043.49	13	10.7203
locus_tag=ECB_00536|gene=cusA	3144	2963.49	12	3.48444
locus_tag=ECB_00537|gene=pheP	1377	1196.49	38	27.3293
locus_tag=ECB_00538|gene=ybdG	1248	1067.49	19	15.3159
locus_tag=ECB_00539|gene=nfnB	654	473.658	47	85.3864
locus_tag=ECB_00540|gene=ybdF	369	195.635	9	39.5869
locus_tag=ECB_00541|gene=ybdJ	249	96.1524	36	322.179
locus_tag=ECB_00542|gene=ybdK	1119	938.495	387	354.842
locus_tag=ECB_00543|gene=insJ-1	522	342.279	11.7143	29.4504
locus_tag=ECB_00545|gene=insB-7	504	324.612	2.24028	5.93872
locus_tag=ECB_00546|gene=insA-7	276	116.659	6.21218	45.8229
locus_tag=ECB_00547|gene=hokE	153	35.144	0	0
locus_tag=ECB_00548|gene=insL-3	1113	932.495	28.5714	26.3658
locus_tag=ECB_00549|gene=entD	630	449.703	4	7.65401
locus_tag=ECB_00550|gene=fepA	2241	2060.49	208	86.8655
locus_tag=ECB_00551|gene=fes	1125	944.495	61	55.5758
locus_tag=ECB_00552|gene=ybdZ	219	75.0355	5	57.3401
locus_tag=ECB_00553|gene=entF	3882	3701.49	295	68.5804
locus_tag=ECB_00554|gene=fepE	1134	953.495	0	0
locus_tag=ECB_00555|gene=fepC	816	635.495	3	4.06223
locus_tag=ECB_00556|gene=fepG	993	812.495	11	11.65
locus_tag=ECB_00557|gene=fepD	1005	824.495	20	20.8736
locus_tag=ECB_00558|gene=ybdA	1251	1070.49	9	7.23458
locus_tag=ECB_00559|gene=fepB	957	776.495	12	13.2984
locus_tag=ECB_00560|gene=entC	1176	995.495	76	65.6946
locus_tag=ECB_00561|gene=entE	1611	1430.49	22	13.234
locus_tag=ECB_00562|gene=entB	858	677.495	16	20.3221
locus_tag=ECB_00563|gene=entA	747	566.554	16	24.3015
locus_tag=ECB_00564|gene=ybdB	414	237.488	2	7.24676
locus_tag=ECB_00566|gene=ybdD	198	61.3515	21	294.543
locus_tag=ECB_00567|gene=ybdH	1089	908.495	24	22.7323
locus_tag=ECB_00568|gene=ybdL	1161	980.495	19	16.6749
locus_tag=ECB_00569|gene=ybdM	630	449.703	3	5.74051
locus_tag=ECB_00570|gene=ybdN	1062	881.495	5	4.88096
locus_tag=ECB_00571|gene=insB-8	504	324.612	4.93126	13.0722
locus_tag=ECB_00572|gene=insA-8	276	116.659	6.21218	45.8229
locus_tag=ECB_00573|gene=dsbG	762	581.554	43	63.6258
locus_tag=ECB_00574|gene=ahpC	564	383.913	250	560.354
locus_tag=ECB_00575|gene=ahpF	1566	1385.49	27	16.7693
locus_tag=ECB_00576|gene=ybdQ	429	251.624	311	1063.56
locus_tag=ECB_00577|gene=ybdR	1239	1058.49	25	20.3239
locus_tag=ECB_00578|gene=rnk	411	234.679	59	216.338
locus_tag=ECB_00579|gene=rna	807	626.495	245	336.515
locus_tag=ECB_00580|gene=citT	1464	1283.49	488	327.176
locus_tag=ECB_00581|gene=citG	879	698.495	20	24.639
locus_tag=ECB_00582|gene=citX	552	372.026	0	0
locus_tag=ECB_00583|gene=citF	1533	1352.49	2	1.27248
locus_tag=ECB_00584|gene=citE	909	728.495	2	2.36243
locus_tag=ECB_00585|gene=citD	297	133.155	0	0
locus_tag=ECB_00586|gene=citC	1059	878.495	10	9.79527
locus_tag=ECB_00587|gene=insB-9	504	324.612	4.93126	13.0722
locus_tag=ECB_00588|gene=insA-9	276	116.659	6.21218	45.8229
locus_tag=ECB_00589|gene=citA	1659	1478.49	4	2.32807
locus_tag=ECB_00590|gene=citB	681	500.658	7	12.0313
locus_tag=ECB_00591|gene=dcuC	1386	1205.49	9	6.4244
locus_tag=ECB_00592|gene=crcA	561	380.913	9	20.3316
locus_tag=ECB_00593|gene=cspE	210	69.0346	219	2729.81
locus_tag=ECB_00594|gene=ccrB	384	209.659	37	151.86
locus_tag=ECB_00595|gene=ybeM	789	608.495	147	207.882
locus_tag=ECB_00596|gene=tatE	204	65.1931	190	2507.88
locus_tag=ECB_00597|gene=lipA	966	785.495	64	70.112
locus_tag=ECB_00619_2|gene=insJ-2	522	342.279	11.7143	29.4504
locus_tag=ECB_00620_2|gene=insK-2	852	671.495	12.05	15.4419
locus_tag=ECB_00599|gene=lipB	642	461.658	12	22.3674
locus_tag=ECB_00600|gene=ybeD	264	107.606	11	87.9652
locus_tag=ECB_00601|gene=dacA	1212	1031.49	43	35.8721
locus_tag=ECB_00602|gene=rlpA	1089	908.495	122	115.556
locus_tag=ECB_00603|gene=mrdB	1113	932.495	34	31.3753
locus_tag=ECB_00604|gene=mrdA	1902	1721.49	38	18.9947
locus_tag=ECB_00605|gene=ybeA	468	289.276	8	23.7976
locus_tag=ECB_00606|gene=ybeB	318	150.703	11	62.8094
locus_tag=ECB_00607|gene=phpB	612	431.79	16	31.8862
locus_tag=ECB_00608|gene=nadD	642	461.658	22	41.007
locus_tag=ECB_00609|gene=holA	1032	851.495	72	72.7622
locus_tag=ECB_00610|gene=rlpB	582	401.873	104	222.69
locus_tag=ECB_00611|gene=leuS	2583	2402.49	547	195.921
locus_tag=ECB_00612|gene=ybeL	483	303.862	325	920.371
locus_tag=ECB_00614|gene=ybeR	708	527.554	8	13.049
locus_tag=ECB_00615|gene=ybeV	1140	959.495	25	22.4209
locus_tag=ECB_00616|gene=hscC	1671	1490.49	8	4.61865
locus_tag=ECB_00617|gene=rihA	936	755.495	45	51.255
locus_tag=ECB_00619_3|gene=insJ-2	522	342.279	11.7143	29.4504
locus_tag=ECB_00620_3|gene=insK-2	852	671.495	12.05	15.4419
locus_tag=ECB_00621|gene=gltK	675	494.658	46	80.0218
locus_tag=ECB_00622|gene=gltJ	741	560.554	50	76.7552
locus_tag=ECB_00623|gene=gltI	909	728.495	680	803.226
locus_tag=ECB_00624|gene=ECB_00624	1878	1697.49	13	6.59007
locus_tag=ECB_00625|gene=lnt	1539	1358.49	26	16.4691
locus_tag=ECB_00626|gene=ybeX	879	698.495	138	170.009
locus_tag=ECB_00627|gene=ybeY	468	289.276	80	237.976
locus_tag=ECB_00628|gene=ybeZ	1080	899.495	181	173.155
locus_tag=ECB_00629|gene=yleA	1425	1244.49	102	70.5281
locus_tag=ECB_00630|gene=ubiF	1176	995.495	104	89.8979
locus_tag=ECB_00631|gene=asnB	1665	1484.49	27	15.6509
locus_tag=ECB_00632|gene=nagD	753	572.554	26	39.0762
locus_tag=ECB_00633|gene=nagC	1221	1040.49	26	21.5025
locus_tag=ECB_00634|gene=nagA	1149	968.495	46	40.8711
locus_tag=ECB_00635|gene=nagB	801	620.495	53	73.501
locus_tag=ECB_00636|gene=nagE	1947	1766.49	171	83.2989
locus_tag=ECB_00637|gene=glnS	1665	1484.49	48	27.8239
locus_tag=ECB_00638|gene=ybfM	1407	1226.49	7	4.9112
locus_tag=ECB_00639|gene=ybfN	327	158.281	2	10.8732
locus_tag=ECB_00640|gene=fur	447	268.919	217	694.375
locus_tag=ECB_00641|gene=fldA	531	351.244	29	71.0467
locus_tag=ECB_00642|gene=ybfE	294	130.731	2	13.1645
locus_tag=ECB_00643|gene=ybfF	765	584.554	14	20.6091
locus_tag=ECB_00644|gene=seqA	546	366.1	61	143.379
locus_tag=ECB_00645|gene=pgm	1641	1460.49	258	152.011
locus_tag=ECB_00646|gene=ybfP	495	315.676	7	19.0815
locus_tag=ECB_00647|gene=ybfGH	651	470.658	0	0
locus_tag=ECB_00648|gene=potE	1320	1139.49	20	15.1033
locus_tag=ECB_00649|gene=speF	2199	2018.49	3	1.27894
locus_tag=ECB_00650|gene=ECB_00650	258	103.077	0	0
locus_tag=ECB_00651|gene=kdpE	678	497.658	12	20.7494
locus_tag=ECB_00652|gene=kdpD	2688	2507.49	96	32.9448
locus_tag=ECB_00653|gene=kdpC	573	392.913	2	4.38015
locus_tag=ECB_00654|gene=kdpB	2049	1868.49	10	4.60536
locus_tag=ECB_00655|gene=kdpA	1674	1493.49	4	2.30469
locus_tag=ECB_00656|gene=kdpF	90	11.1649	1	77.0724
locus_tag=ECB_00657|gene=ybfA	207	67.131	38	487.097
locus_tag=ECB_00658|gene=rhsC	1665	1484.49	17.619	10.2131
locus_tag=ECB_00659|gene=ybfB	327	158.281	2	10.8732
locus_tag=ECB_00660|gene=ybfO	1434	1253.49	9.42168	6.46787
locus_tag=ECB_00661|gene=ybfC	570	389.913	1	2.20693
locus_tag=ECB_00662|gene=ECB_00662	276	116.659	1	7.3763
locus_tag=ECB_00663|gene=ECB_00663	279	118.865	0	0
locus_tag=ECB_00664|gene=ECB_00664	243	91.8099	1	9.37272
locus_tag=ECB_00666|gene=ybfD	762	581.554	1	1.47967
locus_tag=ECB_00667|gene=ybgA	510	330.481	35	91.1333
locus_tag=ECB_00668|gene=phrB	1422	1241.49	71	49.2118
locus_tag=ECB_00669|gene=ybgH	1482	1301.49	7	4.62819
locus_tag=ECB_00670|gene=ybgI	744	563.554	34	51.9157
locus_tag=ECB_00671|gene=ybgJ	657	476.658	28	50.5483
locus_tag=ECB_00672|gene=ybgK	933	752.495	36	41.1675
locus_tag=ECB_00673|gene=ybgL	735	554.554	24	37.2411
locus_tag=ECB_00674|gene=nei	792	611.495	1	1.40722
locus_tag=ECB_00675|gene=abrB	1047	866.495	9	8.93783
locus_tag=ECB_00676|gene=ybgO	1062	881.495	27	26.3572
locus_tag=ECB_00677|gene=ybgP	732	551.554	0	0
locus_tag=ECB_00678|gene=ybgQ	2451	2270.49	18	6.82193
locus_tag=ECB_00679|gene=ybgD	567	386.913	5	11.1202
locus_tag=ECB_00680|gene=gltA	1284	1103.49	304	237.06
locus_tag=ECB_00681|gene=sdhC	390	215.14	92	367.978
locus_tag=ECB_00682|gene=sdhD	348	176.88	41	199.462
locus_tag=ECB_00683|gene=sdhA	1767	1586.49	317	171.94
locus_tag=ECB_00684|gene=sdhB	717	536.554	139	222.924
locus_tag=ECB_00685|gene=sucA	2802	2621.49	995	326.61
locus_tag=ECB_00686|gene=sucB	1218	1037.49	854	708.316
locus_tag=ECB_00687|gene=sucC	1167	986.495	287	250.347
locus_tag=ECB_00688|gene=sucD	870	689.495	248	309.511
locus_tag=ECB_00689|gene=farR	723	542.554	9	14.2743
locus_tag=ECB_00690|gene=hrsA	1977	1796.49	9	4.31094
locus_tag=ECB_00691|gene=ybgG	2634	2453.49	41	14.3798
locus_tag=ECB_00692|gene=cydA	1569	1388.49	563	348.915
locus_tag=ECB_00693|gene=cydB	1140	959.495	359	321.964
locus_tag=ECB_00694|gene=ybgT	114	17.8774	33	1588.42
locus_tag=ECB_00695|gene=ybgE	294	130.731	61	401.518
locus_tag=ECB_00696|gene=ybgC	405	229.125	18	67.6013
locus_tag=ECB_00697|gene=tolQ	693	512.607	27	45.3247
locus_tag=ECB_00698|gene=tolR	429	251.624	10	34.1981
locus_tag=ECB_00699|gene=tolA	1266	1085.49	57	45.1859
locus_tag=ECB_00700|gene=tolB	1293	1112.49	236	182.545
locus_tag=ECB_00701|gene=pal	522	342.279	268	673.767
locus_tag=ECB_00702|gene=ybgF	792	611.495	59	83.0261
locus_tag=ECB_00703|gene=nadA	1044	863.495	54	53.8133
locus_tag=ECB_00704|gene=pnuC	720	539.554	224	357.247
locus_tag=ECB_00705|gene=ybgR	942	761.495	65	73.4517
locus_tag=ECB_00706|gene=ybgS	381	206.915	35	145.557
locus_tag=ECB_00707|gene=aroG	1053	872.495	256	252.483
locus_tag=ECB_00708|gene=gpmA	753	572.554	385	578.628
locus_tag=ECB_00709|gene=galM	1041	860.495	70	70.0012
locus_tag=ECB_00710|gene=galK	1149	968.495	38	33.7631
locus_tag=ECB_00711|gene=galT	1047	866.495	25	24.8273
locus_tag=ECB_00712|gene=galE	1017	836.495	28	28.8038
locus_tag=ECB_00713|gene=modF	1473	1292.49	33	21.9705
locus_tag=ECB_00714|gene=modE	789	608.495	8	11.3133
locus_tag=ECB_00715|gene=ybhT	150	33.5655	31	794.739
locus_tag=ECB_00716|gene=modA	774	593.554	4	5.79902
locus_tag=ECB_00717|gene=modB	690	509.658	7	11.8188
locus_tag=ECB_00718|gene=modC	1059	878.495	2	1.95905
locus_tag=ECB_00719|gene=ybhA	819	638.495	10	13.4771
locus_tag=ECB_00720|gene=ybhE	996	815.495	92	97.0783
locus_tag=ECB_00721|gene=ybhD	1017	836.495	5	5.14354
locus_tag=ECB_00722|gene=ybhH	1053	872.495	0	0
locus_tag=ECB_00723|gene=ybhI	1434	1253.49	1	0.686488
locus_tag=ECB_00724|gene=ybhJ	2262	2081.49	5	2.06705
locus_tag=ECB_00725|gene=ybhC	1284	1103.49	5	3.89902
locus_tag=ECB_00726|gene=ECB_00726	1071	890.495	15	14.4949
locus_tag=ECB_00727|gene=ECB_00727	285	123.609	2	13.923
locus_tag=ECB_00728|gene=ECB_00728	339	168.76	5	25.495
locus_tag=ECB_00729|gene=ECB_00729	372	198.433	0	0
locus_tag=ECB_00730|gene=ECB_00730	345	174.062	0	0
locus_tag=ECB_00731|gene=ECB_00731	186	53.7942	1	15.9963
locus_tag=ECB_00732|gene=ECB_00732	552	372.026	4	9.25213
locus_tag=ECB_00733|gene=ECB_00733	1623	1442.49	16	9.54467
locus_tag=ECB_00734|gene=ECB_00734	762	581.554	0	0
locus_tag=ECB_00735|gene=ECB_00735	459	280.504	0	0
locus_tag=ECB_00736|gene=ECB_00736	399	223.516	2	7.69976
locus_tag=ECB_00737|gene=ECB_00737	993	812.495	8	8.47276
locus_tag=ECB_00738|gene=ECB_00738	1338	1157.49	0	0
locus_tag=ECB_00739|gene=ECB_00739	1146	965.495	7	6.23883
locus_tag=ECB_00740|gene=ybhB	477	297.922	42	121.312
locus_tag=ECB_00741|gene=bioA	1290	1109.49	16	12.4094
locus_tag=ECB_00742|gene=bioB	1041	860.495	9	9.00015
locus_tag=ECB_00743|gene=bioF	1155	974.495	5	4.41515
locus_tag=ECB_00744|gene=bioC	756	575.554	2	2.99019
locus_tag=ECB_00745|gene=bioD	678	497.658	0	0
locus_tag=ECB_00746|gene=uvrB	2022	1841.49	150	70.0932
locus_tag=ECB_00747|gene=ybhK	909	728.495	39	46.0674
locus_tag=ECB_00748|gene=moaA	990	809.495	99	105.239
locus_tag=ECB_00749|gene=moaB	513	333.481	48	123.859
locus_tag=ECB_00750|gene=moaC	486	306.831	48	134.616
locus_tag=ECB_00751|gene=moaD	246	93.9747	32	293.018
locus_tag=ECB_00752|gene=moaE	453	274.755	42	131.54
locus_tag=ECB_00753|gene=ybhL	705	524.554	723	1186.05
locus_tag=ECB_00754|gene=ybhM	714	533.554	10	16.1279
locus_tag=ECB_00755|gene=ybhN	957	776.495	17	18.8393
locus_tag=ECB_00756|gene=ybhO	1242	1061.49	22	17.8345
locus_tag=ECB_00757|gene=ybhP	762	581.554	27	39.9511
locus_tag=ECB_00758|gene=ybhQ	411	234.679	154	564.679
locus_tag=ECB_00759|gene=ybhR	1107	926.495	21	19.5044
locus_tag=ECB_00760|gene=ybhS	1134	953.495	20	18.0496
locus_tag=ECB_00761|gene=ybhF	1737	1556.49	40	22.114
locus_tag=ECB_00762|gene=ybhG	999	818.495	18	18.924
locus_tag=ECB_00763|gene=ybiH	672	491.658	16	28.0035
locus_tag=ECB_00764|gene=rhlE	1365	1184.49	10	7.26478
locus_tag=ECB_00765|gene=ybiA	483	303.862	5	14.1596
locus_tag=ECB_00766|gene=dinG	2151	1970.49	29	12.6642
locus_tag=ECB_00767|gene=ybiB	963	782.495	80	87.9759
locus_tag=ECB_00768|gene=ybiC	1086	905.495	91	86.479
locus_tag=ECB_00769|gene=ybiJ	261	105.261	19	155.325
locus_tag=ECB_00770|gene=ybiI	267	109.829	52	407.421
locus_tag=ECB_00771|gene=ybiX	678	497.658	17	29.395
locus_tag=ECB_00772|gene=ybiL	2283	2102.49	16	6.54848
locus_tag=ECB_00773|gene=ybiM	261	105.261	390	3188.26
locus_tag=ECB_00774|gene=ybiN	927	746.495	5	5.76366
locus_tag=ECB_00775|gene=ybiO	2226	2045.49	37	15.5653
locus_tag=ECB_00776|gene=glnQ	723	542.554	61	96.748
locus_tag=ECB_00777|gene=glnP	660	479.658	52	93.2883
locus_tag=ECB_00778|gene=glnH	747	566.554	183	277.949
locus_tag=ECB_00779|gene=dps	504	324.612	437	1158.44
locus_tag=ECB_00780|gene=ybiF	888	707.495	7	8.51393
locus_tag=ECB_00781|gene=ompX	516	336.347	501	1281.76
locus_tag=ECB_00782|gene=ybiP	1584	1403.49	19	11.6493
locus_tag=ECB_00783|gene=ECB_00783	270	112.168	1086	8331.4
locus_tag=ECB_00784|gene=mntR	468	289.276	46	136.836
locus_tag=ECB_00785|gene=ybiR	1119	938.495	11	10.0859
locus_tag=ECB_00786|gene=ybiS	921	740.495	188	218.47
locus_tag=ECB_00787|gene=ybiT	1593	1412.49	27	16.4487
locus_tag=ECB_00788|gene=ybiU	1266	1085.49	8	6.34187
locus_tag=ECB_00789|gene=ybiV	816	635.495	13	17.603
locus_tag=ECB_00790|gene=ybiW	2433	2252.49	10	3.82025
locus_tag=ECB_00791|gene=ybiY	927	746.495	0	0
locus_tag=ECB_00792|gene=fsa	663	482.658	11	19.6114
locus_tag=ECB_00793|gene=moeB	750	569.554	37	55.9013
locus_tag=ECB_00794|gene=moeA	1236	1055.49	65	52.9923
locus_tag=ECB_00795|gene=ybiK	966	785.495	17	18.6235
locus_tag=ECB_00796|gene=yliA	1839	1658.49	20	10.377
locus_tag=ECB_00797|gene=yliB	1482	1301.49	13	8.59521
locus_tag=ECB_00798|gene=yliC	921	740.495	7	8.13451
locus_tag=ECB_00799|gene=yliD	912	731.495	1	1.17637
locus_tag=ECB_00800|gene=yliE	2097	1916.49	0	0
locus_tag=ECB_00801|gene=yliF	1329	1148.49	7	5.24475
locus_tag=ECB_00802|gene=yliG	1326	1145.49	5	3.75606
locus_tag=ECB_00803|gene=yliH	384	209.659	5703	23407
locus_tag=ECB_00804|gene=yliI	1116	935.495	33	30.3548
locus_tag=ECB_00805|gene=yliJ	627	446.703	32	61.6433
locus_tag=ECB_00806|gene=dacC	1203	1022.49	276	232.275
locus_tag=ECB_00807|gene=deoR	759	578.554	28	41.6456
locus_tag=ECB_00808|gene=ybjG	597	416.79	8	16.5169
locus_tag=ECB_00809|gene=cmr	1233	1052.49	26	21.2573
locus_tag=ECB_00810|gene=ybjH	285	123.609	7	48.7306
locus_tag=ECB_00811|gene=ybjI	816	635.495	11	14.8948
locus_tag=ECB_00812|gene=ybjJ	1209	1028.49	19	15.8967
locus_tag=ECB_00813|gene=ybjK	537	357.209	18	43.3616
locus_tag=ECB_00814|gene=ECB_00814	333	163.505	93	489.45
locus_tag=ECB_00815|gene=ECB_00815	945	764.495	9	10.1303
locus_tag=ECB_00816|gene=ECB_00816	153	35.144	5	122.426
locus_tag=ECB_00817|gene=ECB_00817	564	383.913	10	22.4142
locus_tag=ECB_00818|gene=ECB_00818	222	76.9898	1	11.1769
locus_tag=ECB_00819|gene=ECB_00819	510	330.481	0	0
locus_tag=ECB_00820|gene=ECB_00820	240	89.5865	0	0
locus_tag=ECB_00821|gene=ECB_00821	342	171.494	0	0
locus_tag=ECB_00822|gene=ECB_00822	234	85.4372	0	0
locus_tag=ECB_00823|gene=ECB_00823	228	81.1471	0	0
locus_tag=ECB_00824|gene=ECB_00824	858	677.495	2	2.54027
locus_tag=ECB_00825|gene=ECB_00825	2415	2234.49	0	0
locus_tag=ECB_00826|gene=ECB_00826	189	55.7963	2	30.8446
locus_tag=ECB_00827|gene=ECB_00827	306	140.805	4	24.4454
locus_tag=ECB_00828|gene=ECB_00828	336	166.074	50	259.073
locus_tag=ECB_00829|gene=ECB_00829	165	41.8759	0	0
locus_tag=ECB_00830|gene=ECB_00830	924	743.495	88	101.85
locus_tag=ECB_00831|gene=ECB_00831	963	782.495	20	21.994
locus_tag=ECB_00832|gene=ECB_00832	1029	848.495	1	1.01416
locus_tag=ECB_00833|gene=ECB_00833	1767	1586.49	1	0.542396
locus_tag=ECB_00834|gene=ECB_00834	753	572.554	0	0
locus_tag=ECB_00835|gene=ECB_00835	147	31.9566	0	0
locus_tag=ECB_00836|gene=ECB_00836	429	251.624	0	0
locus_tag=ECB_00837|gene=ECB_00837	291	128.443	0	0
locus_tag=ECB_00838|gene=ECB_00838	432	254.497	1	3.38122
locus_tag=ECB_00839|gene=ECB_00839	447	268.919	1	3.19988
locus_tag=ECB_00840|gene=ECB_00840	807	626.495	30	41.2059
locus_tag=ECB_00841|gene=ECB_00841	822	641.495	2	2.68282
locus_tag=ECB_00842|gene=ECB_00842	360	187.56	0	0
locus_tag=ECB_00843|gene=ECB_00843	909	728.495	0	0
locus_tag=ECB_00844|gene=ECB_00844	606	425.79	0	0
locus_tag=ECB_00845|gene=ECB_00845	1623	1442.49	11	6.56196
locus_tag=ECB_00846|gene=ECB_00846	438	260.186	2	6.61457
locus_tag=ECB_00847|gene=tfaE	603	422.79	6	12.2118
locus_tag=ECB_00848|gene=ECB_00848	540	360.173	2	4.77831
locus_tag=ECB_00849|gene=ECB_00849	276	116.659	1	7.3763
locus_tag=ECB_00850|gene=ECB_00850	369	195.635	4	17.5942
locus_tag=ECB_00851|gene=ECB_00851	252	98.3863	6	52.4773
locus_tag=ECB_00852|gene=ybjL	1686	1505.49	107	61.1589
locus_tag=ECB_00853|gene=ybjM	378	204.083	3	12.6494
locus_tag=ECB_00854|gene=grxA	258	103.077	1	8.34822
locus_tag=ECB_00855|gene=ybjC	288	125.947	3	20.4969
locus_tag=ECB_00856|gene=nfsA	723	542.554	8	12.6883
locus_tag=ECB_00857|gene=rimK	903	722.495	7	8.33717
locus_tag=ECB_00858|gene=ybjN	477	297.922	12	34.6604
locus_tag=ECB_00859|gene=potF	1113	932.495	13	11.9964
locus_tag=ECB_00860|gene=potG	1134	953.495	6	5.41487
locus_tag=ECB_00861|gene=potH	954	773.495	1	1.11249
locus_tag=ECB_00862|gene=potI	846	665.495	16	20.6886
locus_tag=ECB_00863|gene=ybjO	489	309.769	2	5.55581
locus_tag=ECB_00864|gene=ybjF	1128	947.495	3	2.72458
locus_tag=ECB_00865|gene=artJ	732	551.554	56	87.3685
locus_tag=ECB_00866|gene=artM	669	488.658	50	88.0482
locus_tag=ECB_00867|gene=artQ	717	536.554	30	48.113
locus_tag=ECB_00868|gene=artI	732	551.554	73	113.891
locus_tag=ECB_00869|gene=artP	729	548.554	23	36.0797
locus_tag=ECB_00870|gene=ybjP	516	336.347	77	196.997
locus_tag=ECB_00871|gene=ybjQ	324	155.761	159	878.404
locus_tag=ECB_00872|gene=ybjR	831	650.495	83	109.797
locus_tag=ECB_00873|gene=ybjS	1014	833.495	18	18.5834
locus_tag=ECB_00874|gene=ybjT	1431	1250.49	27	18.5796
locus_tag=ECB_00875|gene=ltaE	1002	821.495	39	40.8522
locus_tag=ECB_00876|gene=poxB	1719	1538.49	210	117.457
locus_tag=ECB_00877|gene=hcr	969	788.495	2	2.18266
locus_tag=ECB_00878|gene=hcp	1653	1472.49	2	1.16878
locus_tag=ECB_00879|gene=ybjE	900	719.495	7	8.37193
locus_tag=ECB_00880|gene=aqpZ	696	515.607	322	537.394
locus_tag=ECB_00881|gene=ybjD	1659	1478.49	45	26.1908
locus_tag=ECB_00882|gene=ybjX	993	812.495	120	127.091
locus_tag=ECB_00883|gene=macA	1116	935.495	27	24.8358
locus_tag=ECB_00884|gene=macB	1947	1766.49	27	13.1525
locus_tag=ECB_00885|gene=cspD	225	79.0757	4551	49524.4
locus_tag=ECB_00886|gene=clpS	321	153.252	84	471.66
locus_tag=ECB_00887|gene=clpA	2133	1952.49	1076	474.218
locus_tag=ECB_00888|gene=infA	219	75.0355	30	344.041
locus_tag=ECB_00889|gene=aat	705	524.554	27	44.2923
locus_tag=ECB_00890|gene=cydC	1722	1541.49	33	18.4216
locus_tag=ECB_00891|gene=cydD	1767	1586.49	40	21.6959
locus_tag=ECB_00892|gene=trxB	966	785.495	68	74.4939
locus_tag=ECB_00893|gene=lrp	495	315.676	123	335.289
locus_tag=ECB_00894|gene=ftsK	4029	3848.49	236	52.7687
locus_tag=ECB_00895|gene=lolA	615	434.79	26	51.4575
locus_tag=ECB_00896|gene=ycaJ	1344	1163.49	26	19.2293
locus_tag=ECB_00897|gene=serS	1293	1112.49	271	209.617
locus_tag=ECB_00898|gene=dmsA	2445	2264.49	6	2.28
locus_tag=ECB_00899|gene=dmsB	618	437.703	4	7.86385
locus_tag=ECB_00900|gene=dmsC	864	683.495	22	27.6976
locus_tag=ECB_00901|gene=ycaC	627	446.703	25	48.1588
locus_tag=ECB_00902|gene=ycaD	1149	968.495	55	48.8676
locus_tag=ECB_00903|gene=ycaM	1431	1250.49	18	12.3864
locus_tag=ECB_00904|gene=ycaN	909	728.495	12	14.1746
locus_tag=ECB_00905|gene=ycaK	591	410.873	1	2.09434
locus_tag=ECB_00906|gene=pflA	741	560.554	171	262.503
locus_tag=ECB_00907|gene=pflB	2283	2102.49	2374	971.631
locus_tag=ECB_00908|gene=focA	858	677.495	171	217.193
locus_tag=ECB_00909|gene=ycaO	1761	1580.49	13	7.07792
locus_tag=ECB_00910|gene=ycaP	693	512.607	11	18.4656
locus_tag=ECB_00911|gene=serC	1089	908.495	334	316.358
locus_tag=ECB_00912|gene=aroA	1284	1103.49	56	43.669
locus_tag=ECB_00913|gene=ycaL	765	584.554	7	10.3045
locus_tag=ECB_00914|gene=cmk	684	503.658	43	73.4663
locus_tag=ECB_00915|gene=rpsA	1674	1493.49	878	505.878
locus_tag=ECB_00916|gene=himD	285	123.609	168	1169.54
locus_tag=ECB_00917|gene=ycaI	2265	2084.49	21	8.6691
locus_tag=ECB_00918|gene=msbA	1749	1568.49	53	29.0769
locus_tag=ECB_00919|gene=lpxK	987	806.495	10	10.6697
locus_tag=ECB_00920|gene=ycaQ	1233	1052.49	9	7.35831
locus_tag=ECB_00921|gene=ycaR	183	52.0259	9	148.86
locus_tag=ECB_00922|gene=kdsB	747	566.554	55	83.5365
locus_tag=ECB_00923|gene=ycbJ	894	713.495	85	102.514
locus_tag=ECB_00924|gene=ycbC	780	599.495	17	24.4016
locus_tag=ECB_00925|gene=smtA	786	605.495	14	19.8963
locus_tag=ECB_00926|gene=mukF	1323	1142.49	8	6.02547
locus_tag=ECB_00927|gene=mukE	678	497.658	17	29.395
locus_tag=ECB_00928|gene=mukB	4461	4280.49	88	17.6907
locus_tag=ECB_00929|gene=ycbB	1848	1667.49	534	275.57
locus_tag=ECB_00930|gene=ycbK	549	369.1	50	116.568
locus_tag=ECB_00931|gene=ycbL	648	467.658	100	184.004
locus_tag=ECB_00932|gene=aspC	1191	1010.49	216	183.94
locus_tag=ECB_00933|gene=ompF	1089	908.495	4681	4433.75
locus_tag=ECB_00934|gene=asnS	1401	1220.49	356	250.998
locus_tag=ECB_00935|gene=pncB	1203	1022.49	51	42.9205
locus_tag=ECB_00936|gene=pepN	2613	2432.49	185	65.4448
locus_tag=ECB_00937|gene=ssuB	768	587.554	11	16.1102
locus_tag=ECB_00938|gene=ssuC	792	611.495	1	1.40722
locus_tag=ECB_00939|gene=ssuD	1146	965.495	1	0.891262
locus_tag=ECB_00940|gene=ssuA	960	779.495	2	2.20786
locus_tag=ECB_00941|gene=ssuE	576	395.913	0	0
locus_tag=ECB_00942|gene=ycbQ	540	360.173	0	0
locus_tag=ECB_00943|gene=ycbR	702	521.607	1	1.64973
locus_tag=ECB_00944|gene=ycbS	2601	2420.49	8	2.84408
locus_tag=ECB_00945|gene=ycbT	1071	890.495	12	11.5959
locus_tag=ECB_00946|gene=ycbU	543	363.137	16	37.9145
locus_tag=ECB_00947|gene=ycbV	516	336.347	10	25.584
locus_tag=ECB_00948|gene=ycbF	711	530.554	10	16.219
locus_tag=ECB_00949|gene=pyrD	1011	830.495	4	4.14456
locus_tag=ECB_00950|gene=ycbW	543	363.137	7	16.5876
locus_tag=ECB_00951|gene=ycbX	1110	929.495	18	16.6641
locus_tag=ECB_00952|gene=ycbY	2109	1928.49	17	7.58553
locus_tag=ECB_00953|gene=uup	1908	1727.49	74	36.8613
locus_tag=ECB_00954|gene=pqiA	1254	1073.49	133	106.612
locus_tag=ECB_00955|gene=pqiB	1641	1460.49	130	76.5947
locus_tag=ECB_00956|gene=ymbA	549	369.1	65	151.539
locus_tag=ECB_00957|gene=rmf	168	43.5938	3813	75265.7
locus_tag=ECB_00958|gene=fabA	519	339.279	177	448.922
locus_tag=ECB_00959|gene=ycbZ	1761	1580.49	165	89.8351
locus_tag=ECB_00960|gene=ycbG	453	274.755	13	40.7148
locus_tag=ECB_00961|gene=ompA	1041	860.495	1064	1064.02
locus_tag=ECB_00962|gene=sulA	510	330.481	63	164.04
locus_tag=ECB_00963|gene=yccR	630	449.703	18	34.4431
locus_tag=ECB_00964|gene=yccS	2154	1973.49	17	7.41256
locus_tag=ECB_00965|gene=yccF	447	268.919	4	12.7995
locus_tag=ECB_00966|gene=helD	2055	1874.49	107	49.1196
locus_tag=ECB_00967|gene=mgsA	459	280.504	47	144.183
locus_tag=ECB_00968|gene=yccT	663	482.658	57	101.623
locus_tag=ECB_00969|gene=yccU	414	237.488	314	1137.74
locus_tag=ECB_00970|gene=yccV	318	150.703	568	3243.25
locus_tag=ECB_00971|gene=yccW	1104	923.495	89	82.9299
locus_tag=ECB_00972|gene=yccX	279	118.865	62	448.843
locus_tag=ECB_00973|gene=yccK	330	160.827	36	192.618
locus_tag=ECB_00974|gene=yccA	660	479.658	270	484.382
locus_tag=ECB_00975|gene=hyaA	1119	938.495	24	22.0057
locus_tag=ECB_00976|gene=hyaB	1794	1613.49	44	23.4661
locus_tag=ECB_00977|gene=hyaC	708	527.554	11	17.9424
locus_tag=ECB_00978|gene=hyaD	588	407.873	30	63.2924
locus_tag=ECB_00979|gene=hyaE	399	223.516	11	42.3487
locus_tag=ECB_00980|gene=hyaF	858	677.495	26	33.0235
locus_tag=ECB_00981|gene=appC	1545	1364.49	8	5.04514
locus_tag=ECB_00982|gene=appB	1137	956.495	21	18.8926
locus_tag=ECB_00983|gene=appA	1299	1118.49	20	15.3869
locus_tag=ECB_00984|gene=yccC	2181	2000.49	27	11.614
locus_tag=ECB_00985|gene=yccY	447	268.919	0	0
locus_tag=ECB_00986|gene=yccZ	1140	959.495	5	4.48418
locus_tag=ECB_00987|gene=ymcA	2097	1916.49	3	1.347
locus_tag=ECB_00988|gene=ymcB	747	566.554	0	0
locus_tag=ECB_00989|gene=ymcC	645	464.658	0	0
locus_tag=ECB_00990|gene=ymcD	306	140.805	8	48.8908
locus_tag=ECB_00991|gene=cspH	213	71.0021	2	24.239
locus_tag=ECB_00992|gene=cspG	213	71.0021	16	193.912
locus_tag=ECB_00993|gene=sfa	231	83.2459	0	0
locus_tag=ECB_00994|gene=gnsA	174	46.7868	5	91.9606
locus_tag=ECB_00995|gene=yccM	1074	893.495	3	2.88925
locus_tag=ECB_00996|gene=torS	2745	2564.49	14	4.69766
locus_tag=ECB_00997|gene=torT	1029	848.495	8	8.11327
locus_tag=ECB_00998|gene=torR	693	512.607	4	6.71477
locus_tag=ECB_00999|gene=torC	1173	992.495	10	8.67016
locus_tag=ECB_01000|gene=torA	2547	2366.49	15	5.45433
locus_tag=ECB_01001|gene=torD	600	419.79	9	18.4487
locus_tag=ECB_01002|gene=yccD	306	140.805	87	531.687
locus_tag=ECB_01003|gene=cbpA	921	740.495	198	230.09
locus_tag=ECB_01004|gene=yccE	1260	1079.49	2	1.59428
locus_tag=ECB_01005|gene=agp	1242	1061.49	443	359.121
locus_tag=ECB_01006|gene=yccJ	228	81.1471	651	6903.41
locus_tag=ECB_01007|gene=wrbA	597	416.79	1104	2279.33
locus_tag=ECB_01008|gene=ymdF	174	46.7868	17	312.666
locus_tag=ECB_01009|gene=ycdG	1329	1148.49	15	11.2387
locus_tag=ECB_01010|gene=ycdH	495	315.676	1	2.72593
locus_tag=ECB_01011|gene=ycdI	591	410.873	3	6.28303
locus_tag=ECB_01012|gene=ycdJ	801	620.495	0	0
locus_tag=ECB_01013|gene=ycdK	387	212.293	1	4.05341
locus_tag=ECB_01014|gene=ycdL	693	512.607	1	1.67869
locus_tag=ECB_01015|gene=ycdM	1149	968.495	0	0
locus_tag=ECB_01016|gene=ycdC	639	458.658	23	43.1514
locus_tag=ECB_01017|gene=putA	3963	3782.49	695	158.111
locus_tag=ECB_01018|gene=putP	1509	1328.49	174	112.705
locus_tag=ECB_01019|gene=ycdN	840	659.495	304	396.659
locus_tag=ECB_01020|gene=ycdO	1128	947.495	91	82.6456
locus_tag=ECB_01021|gene=ycdB	1272	1091.49	84	66.2236
locus_tag=ECB_01022|gene=phoH	1065	884.495	507	493.251
locus_tag=ECB_01023|gene=ycdP	414	237.488	2	7.24676
locus_tag=ECB_01024|gene=ycdQ	1326	1145.49	7	5.25848
locus_tag=ECB_01025|gene=ycdR	2019	1838.49	4	1.8722
locus_tag=ECB_01026|gene=ycdS	2424	2243.49	18	6.90403
locus_tag=ECB_01027|gene=ycdT	1359	1178.49	35	25.5562
locus_tag=ECB_01028|gene=insF-1	816	635.495	0	0
locus_tag=ECB_01029|gene=insE-1	309	143.27	13.875	83.336
locus_tag=ECB_01030|gene=ycdW	939	758.495	19	21.5554
locus_tag=ECB_01031|gene=ycdX	738	557.554	25	38.5841
locus_tag=ECB_01032|gene=ycdY	555	375.026	13	29.8289
locus_tag=ECB_01033|gene=ycdZ	492	312.676	12	33.025
locus_tag=ECB_01034|gene=csgG	834	653.495	8	10.5342
locus_tag=ECB_01035|gene=csgF	417	240.295	0	0
locus_tag=ECB_01036|gene=csgE	390	215.14	4	15.999
locus_tag=ECB_01037|gene=csgD	651	470.658	2	3.65662
locus_tag=ECB_01038|gene=csgB	456	277.672	1	3.09901
locus_tag=ECB_01039|gene=csgA	456	277.672	33	102.267
locus_tag=ECB_01040|gene=csgC	333	163.505	2	10.5258
locus_tag=ECB_01041|gene=ymdA	312	145.62	13	76.8207
locus_tag=ECB_01042|gene=ymdB	534	354.209	64	155.48
locus_tag=ECB_01043|gene=ymdC	1422	1241.49	65	45.053
locus_tag=ECB_01044|gene=mdoC	1158	977.495	26	22.8883
locus_tag=ECB_01045|gene=mdoG	1536	1355.49	106	67.292
locus_tag=ECB_01046|gene=mdoH	2544	2363.49	209	76.0934
locus_tag=ECB_01047|gene=yceK	228	81.1471	66	699.885
locus_tag=ECB_01048|gene=msyB	375	201.249	80	342.068
locus_tag=ECB_01049|gene=yceE	1227	1046.49	24	19.7347
locus_tag=ECB_01050|gene=htrB	921	740.495	28	32.538
locus_tag=ECB_01051|gene=yceA	1053	872.495	10	9.86263
locus_tag=ECB_01052|gene=yceI	576	395.913	2	4.34696
locus_tag=ECB_01053|gene=yceJ	567	386.913	2	4.44808
locus_tag=ECB_01054|gene=yceO	141	29.1547	0	0
locus_tag=ECB_01055|gene=solA	1119	938.495	61	55.9311
locus_tag=ECB_01056|gene=yceP	255	100.75	422	3604.33
locus_tag=ECB_01057|gene=dinI	246	93.9747	10	91.5681
locus_tag=ECB_01058|gene=pyrC	1047	866.495	5	4.96546
locus_tag=ECB_01059|gene=yceB	561	380.913	30	67.7721
locus_tag=ECB_01060|gene=grxB	648	467.658	325	598.013
locus_tag=ECB_01061|gene=yceL	1209	1028.49	76	63.5868
locus_tag=ECB_01062|gene=rimJ	585	404.873	52	110.52
locus_tag=ECB_01063|gene=yceH	648	467.658	49	90.1619
locus_tag=ECB_01064|gene=mviM	924	743.495	44	50.9249
locus_tag=ECB_01065|gene=mviN	1536	1355.49	7	4.44381
locus_tag=ECB_01066|gene=flgN	417	240.295	4	14.3242
locus_tag=ECB_01067|gene=flgM	294	130.731	2	13.1645
locus_tag=ECB_01068|gene=flgA	660	479.658	3	5.38202
locus_tag=ECB_01069|gene=flgB	417	240.295	1	3.58105
locus_tag=ECB_01070|gene=flgC	405	229.125	1	3.75563
locus_tag=ECB_01071|gene=flgD	696	515.607	2	3.33785
locus_tag=ECB_01072|gene=flgE	1206	1025.49	4	3.35646
locus_tag=ECB_01073|gene=flgF	756	575.554	0	0
locus_tag=ECB_01074|gene=flgG	783	602.495	6	8.56946
locus_tag=ECB_01075|gene=flgH	699	518.607	3	4.97781
locus_tag=ECB_01076|gene=flgI	1098	917.495	2	1.87578
locus_tag=ECB_01077|gene=flgJ	942	761.495	0	0
locus_tag=ECB_01078|gene=flgK	1644	1463.49	7	4.11588
locus_tag=ECB_01079|gene=flgL	954	773.495	6	6.67497
locus_tag=ECB_01080|gene=rne	3186	3005.49	354	101.354
locus_tag=ECB_01081|gene=ECB_01081	321	153.252	61	342.515
locus_tag=ECB_01082|gene=rluC	960	779.495	10	11.0393
locus_tag=ECB_01083|gene=maf	585	404.873	153	325.183
locus_tag=ECB_01084|gene=yceD	522	342.279	115	289.116
locus_tag=ECB_01085|gene=rpmF	174	46.7868	90	1655.29
locus_tag=ECB_01086|gene=plsX	1071	890.495	30	28.9898
locus_tag=ECB_01087|gene=fabH	954	773.495	32	35.5998
locus_tag=ECB_01088|gene=fabD	930	749.495	60	68.8871
locus_tag=ECB_01089|gene=fabG	735	554.554	395	612.926
locus_tag=ECB_01090|gene=acpP	237	87.5723	1258	12361.4
locus_tag=ECB_01091|gene=fabF	1242	1061.49	573	464.507
locus_tag=ECB_01092|gene=pabC	810	629.495	1	1.36698
locus_tag=ECB_01093|gene=yceG	1023	842.495	11	11.2352
locus_tag=ECB_01094|gene=tmk	642	461.658	11	20.5035
locus_tag=ECB_01095|gene=holB	1005	824.495	28	29.223
locus_tag=ECB_01096|gene=ycfH	798	617.495	277	386.013
locus_tag=ECB_01097|gene=ptsG	1434	1253.49	132	90.6164
locus_tag=ECB_01098|gene=fhuE	2190	2009.49	19	8.13621
locus_tag=ECB_01099|gene=ycfF	360	187.56	87	399.148
locus_tag=ECB_01100|gene=ycfL	378	204.083	50	210.824
locus_tag=ECB_01101|gene=ycfM	642	461.658	104	193.851
locus_tag=ECB_01102|gene=ycfN	825	644.495	19	25.3682
locus_tag=ECB_01103|gene=nagZ	1026	845.495	57	58.0122
locus_tag=ECB_01104|gene=ycfP	543	363.137	137	324.643
locus_tag=ECB_01105|gene=ndh	1305	1124.49	12	9.18289
locus_tag=ECB_01106|gene=ycfJ	540	360.173	3	7.16746
locus_tag=ECB_01107|gene=ycfQ	633	452.703	33	62.7271
locus_tag=ECB_01108|gene=ycfR	258	103.077	114	951.697
locus_tag=ECB_01109|gene=ycfS	963	782.495	6	6.5982
locus_tag=ECB_01110|gene=mfd	3447	3266.49	71	18.7039
locus_tag=ECB_01111|gene=ycfT	1074	893.495	3	2.88925
locus_tag=ECB_01112|gene=ycfU	1200	1019.49	14	11.8168
locus_tag=ECB_01113|gene=ycfV	702	521.607	7	11.5481
locus_tag=ECB_01114|gene=ycfW	1245	1064.49	93	75.1787
locus_tag=ECB_01116_2|gene=insA-10	276	116.659	4.00462	29.5393
locus_tag=ECB_01117_2|gene=insB-10	504	324.612	2.54504	6.74662
locus_tag=ECB_01118|gene=cobB	840	659.495	1	1.3048
locus_tag=ECB_01119|gene=ycfZ	789	608.495	1	1.41416
locus_tag=ECB_01120|gene=ymfA	408	231.868	3	11.1336
locus_tag=ECB_01121|gene=potD	1047	866.495	15	14.8964
locus_tag=ECB_01122|gene=potC	795	614.495	6	8.40211
locus_tag=ECB_01123|gene=potB	828	647.495	13	17.2768
locus_tag=ECB_01124|gene=potA	1137	956.495	14	12.5951
locus_tag=ECB_01125|gene=pepT	1227	1046.49	50	41.1139
locus_tag=ECB_01126|gene=ycfD	1122	941.495	148	135.269
locus_tag=ECB_01127|gene=phoQ	1461	1280.49	14	9.40818
locus_tag=ECB_01128|gene=phoP	672	491.658	56	98.0123
locus_tag=ECB_01129|gene=purB	1371	1190.49	17	12.2879
locus_tag=ECB_01130|gene=ycfC	642	461.658	14	26.0954
locus_tag=ECB_01131|gene=trmU	1107	926.495	15	13.9317
locus_tag=ECB_01132|gene=ymfB	462	283.419	3	9.10853
locus_tag=ECB_01133|gene=ymfC	654	473.658	5	9.08366
locus_tag=ECB_01134|gene=icdA	1251	1070.49	721	579.57
locus_tag=ECB_01135|gene=ycgW	324	155.761	1	5.52455
locus_tag=ECB_01136|gene=ycgX	405	229.125	0	0
locus_tag=ECB_01137|gene=ycgE	732	551.554	20	31.203
locus_tag=ECB_01138|gene=ycgF	1212	1031.49	32	26.6955
locus_tag=ECB_01139|gene=ycgZ	237	87.5723	3	29.4788
locus_tag=ECB_01140|gene=ymgA	273	114.405	1	7.52158
locus_tag=ECB_01141|gene=ymgB	267	109.829	1	7.83502
locus_tag=ECB_01142|gene=ymgC	249	96.1524	1	8.94943
locus_tag=ECB_01143|gene=ycgG	1524	1343.49	69	44.1945
locus_tag=ECB_01144|gene=ymgF	219	75.0355	1	11.468
locus_tag=ECB_01146|gene=ymgD	330	160.827	75	401.288
locus_tag=ECB_01147|gene=ECB_01147	276	116.659	1	7.3763
locus_tag=ECB_01148|gene=ycgI	213	71.0021	14	169.673
locus_tag=ECB_01149|gene=minE	267	109.829	16	125.36
locus_tag=ECB_01150|gene=minD	813	632.495	60	81.63
locus_tag=ECB_01151|gene=minC	696	515.607	34	56.7434
locus_tag=ECB_01152|gene=ycgJ	369	195.635	10	43.9854
locus_tag=ECB_01153|gene=ycgK	402	226.31	27	102.663
locus_tag=ECB_01154|gene=ycgL	327	158.281	36	195.717
locus_tag=ECB_01155|gene=ycgM	660	479.658	94	168.637
locus_tag=ECB_01156|gene=ycgN	447	268.919	63	201.593
locus_tag=ECB_01158|gene=umuD	420	243.1	8	28.3179
locus_tag=ECB_01159|gene=umuC	1269	1088.49	7	5.53385
locus_tag=ECB_01160|gene=dsbB	531	351.244	54	132.294
locus_tag=ECB_01161|gene=nhaB	1542	1361.49	24	15.1688
locus_tag=ECB_01162|gene=fadR	720	539.554	154	245.607
locus_tag=ECB_01163|gene=ycgB	1533	1352.49	3282	2088.13
locus_tag=ECB_01164|gene=dadA	1299	1118.49	78	60.0089
locus_tag=ECB_01165|gene=alr	1071	890.495	41	39.6194
locus_tag=ECB_01166|gene=ycgO	1737	1556.49	123	68.0006
locus_tag=ECB_01167|gene=ldcA	915	734.495	50	58.5783
locus_tag=ECB_01168|gene=mltE	612	431.79	15	29.8933
locus_tag=ECB_01169|gene=ycgR	735	554.554	1	1.55171
locus_tag=ECB_01170|gene=ymgE	255	100.75	256	2186.51
locus_tag=ECB_01171|gene=ycgY	441	263.107	12	39.2468
locus_tag=ECB_01172|gene=treA	1698	1517.49	68	38.56
locus_tag=ECB_01173|gene=dhaM	1419	1238.49	35	24.3181
locus_tag=ECB_01174|gene=dhaL	633	452.703	8	15.2066
locus_tag=ECB_01175|gene=dhaK	1071	890.495	9	8.69694
locus_tag=ECB_01176|gene=dhaR	1920	1739.49	13	6.43096
locus_tag=ECB_01177|gene=ycgV	2868	2687.49	26	8.32494
locus_tag=ECB_01178|gene=ychF	1092	911.495	18	16.9931
locus_tag=ECB_01179|gene=pth	585	404.873	3	6.37614
locus_tag=ECB_01180|gene=ychH	279	118.865	2144	15521.3
locus_tag=ECB_01181|gene=ychM	1680	1499.49	60	34.432
locus_tag=ECB_01182|gene=prsA	948	767.495	74	82.9682
locus_tag=ECB_01183|gene=ispE	852	671.495	22	28.1926
locus_tag=ECB_01184|gene=lolB	624	443.703	10	19.3938
locus_tag=ECB_01185|gene=hemA	1257	1076.49	79	63.1496
locus_tag=ECB_01186|gene=prfA	1083	902.495	49	46.7204
locus_tag=ECB_01187|gene=hemK	834	653.495	15	19.7517
locus_tag=ECB_01188|gene=ychQ	393	217.876	2	7.89909
locus_tag=ECB_01189|gene=ychA	810	629.495	49	66.9822
locus_tag=ECB_01190|gene=kdsA	855	674.495	55	70.1681
locus_tag=ECB_01191|gene=ldrA	108	15.556	8.85714	489.948
locus_tag=ECB_01192|gene=ldrB	108	15.556	22.1429	1224.87
locus_tag=ECB_00620_4|gene=insK-2	852	671.495	12.05	15.4419
locus_tag=ECB_00619_4|gene=insJ-2	522	342.279	11.7143	29.4504
locus_tag=ECB_01194|gene=chaA	1101	920.495	9	8.4135
locus_tag=ECB_01195|gene=chaB	231	83.2459	36	372.13
locus_tag=ECB_01196|gene=chaC	717	536.554	110	176.414
locus_tag=ECB_01197|gene=ychN	354	182.266	51	240.78
locus_tag=ECB_01198|gene=ychP	1254	1073.49	16	12.8255
locus_tag=ECB_01199|gene=narL	651	470.658	17	31.0813
locus_tag=ECB_01200|gene=narX	1797	1616.49	50	26.6165
locus_tag=ECB_01201|gene=narK	1392	1211.49	11	7.81316
locus_tag=ECB_01202|gene=narG	3744	3563.49	45	10.8666
locus_tag=ECB_01203|gene=narH	1539	1358.49	26	16.4691
locus_tag=ECB_01204|gene=narJ	711	530.554	10	16.219
locus_tag=ECB_01205|gene=narI	678	497.658	30	51.8735
locus_tag=ECB_01206|gene=ECB_01206	567	386.913	67	149.011
locus_tag=ECB_01208|gene=purU	843	662.495	56	72.7379
locus_tag=ECB_01209|gene=ychJ	459	280.504	33	101.235
locus_tag=ECB_01210|gene=ychK	945	764.495	126	141.825
locus_tag=ECB_01211|gene=hnr	1014	833.495	216	223.001
locus_tag=ECB_01212|gene=galU	909	728.495	145	171.276
locus_tag=ECB_01213|gene=hns	414	237.488	1258	4558.21
locus_tag=ECB_01214|gene=tdk	618	437.703	8	15.7277
locus_tag=ECB_01215|gene=adhE	2676	2495.49	1651	569.306
locus_tag=ECB_01216|gene=ychE	648	467.658	6	11.0402
locus_tag=ECB_01217|gene=oppA	1632	1451.49	60	35.5706
locus_tag=ECB_01218|gene=oppB	921	740.495	3	3.48622
locus_tag=ECB_01219|gene=oppC	909	728.495	9	10.6309
locus_tag=ECB_01220|gene=oppD	1014	833.495	24	24.7779
locus_tag=ECB_01221|gene=oppF	1005	824.495	45	46.9656
locus_tag=ECB_01222|gene=yciU	330	160.827	22	117.711
locus_tag=ECB_01223|gene=cls	1461	1280.49	105	70.5613
locus_tag=ECB_01224|gene=kch	1254	1073.49	42	33.667
locus_tag=ECB_01225|gene=yciI	297	133.155	34	219.723
locus_tag=ECB_01226|gene=tonB	720	539.554	64	102.07
locus_tag=ECB_01227|gene=yciA	399	223.516	5	19.2494
locus_tag=ECB_01228|gene=ispZ	540	360.173	78	186.354
locus_tag=ECB_01229|gene=yciC	744	563.554	56	85.5081
locus_tag=ECB_01230|gene=yciD	639	458.658	1	1.87615
locus_tag=ECB_01231|gene=yciE	507	327.547	14	36.7799
locus_tag=ECB_01232|gene=yciF	501	321.612	1	2.67561
locus_tag=ECB_01233|gene=yciG	180	50.1938	26	445.736
locus_tag=ECB_01234|gene=trpA	807	626.495	314	431.288
locus_tag=ECB_01235|gene=trpB	1194	1013.49	266	225.848
locus_tag=ECB_01236|gene=trpC	1359	1178.49	196	143.115
locus_tag=ECB_01237|gene=trpD	1596	1415.49	191	116.113
locus_tag=ECB_01238|gene=trpE	1563	1382.49	87	54.1516
locus_tag=ECB_01239|gene=trpL	45	4.2	2	409.766
locus_tag=ECB_01240|gene=yciV	882	701.495	19	23.3069
locus_tag=ECB_01241|gene=yciO	621	440.703	60	117.155
locus_tag=ECB_01243|gene=insA-11	276	116.659	6.21218	45.8229
locus_tag=ECB_01244|gene=insB-11	504	324.612	2.24028	5.93872
locus_tag=ECB_01245|gene=yciL	876	695.495	10	12.3726
locus_tag=ECB_01246|gene=btuR	591	410.873	27	56.5473
locus_tag=ECB_01247|gene=yciK	759	578.554	30	44.6203
locus_tag=ECB_01248|gene=sohB	1050	869.495	25	24.7416
locus_tag=ECB_01249|gene=yciN	252	98.3863	51	446.057
locus_tag=ECB_01250|gene=topA	2598	2417.49	117	41.6462
locus_tag=ECB_01251|gene=cysB	975	794.495	390	422.405
locus_tag=ECB_01253|gene=acnA	2676	2495.49	506	174.481
locus_tag=ECB_01254|gene=ribA	591	410.873	72	150.793
locus_tag=ECB_01255|gene=pgpB	765	584.554	25	36.8019
locus_tag=ECB_01256|gene=yciS	309	143.27	20	120.124
locus_tag=ECB_01257|gene=yciM	1170	989.495	21	18.2625
locus_tag=ECB_01258|gene=pyrF	738	557.554	4	6.17345
locus_tag=ECB_01259|gene=yciH	327	158.281	1	5.43659
locus_tag=ECB_01260|gene=osmB	219	75.0355	76	871.57
locus_tag=ECB_01261|gene=yciT	750	569.554	30	45.3254
locus_tag=ECB_01262|gene=yciR	1986	1805.49	93	44.3243
locus_tag=ECB_01263|gene=rnb	1935	1754.49	16	7.84735
locus_tag=ECB_01264|gene=yciW	1128	947.495	5	4.54097
locus_tag=ECB_01265|gene=fabI	789	608.495	203	287.074
locus_tag=ECB_01266|gene=ycjD	354	182.266	4	18.8847
locus_tag=ECB_01267|gene=sapF	807	626.495	21	28.8441
locus_tag=ECB_01268|gene=sapD	993	812.495	38	40.2456
locus_tag=ECB_01269|gene=sapC	891	710.495	34	41.1788
locus_tag=ECB_01270|gene=sapB	966	785.495	50	54.775
locus_tag=ECB_01271|gene=sapA	1644	1463.49	89	52.3304
locus_tag=ECB_01272|gene=ymjA	246	93.9747	1	9.15681
locus_tag=ECB_01273|gene=ycjJ	1386	1205.49	49	34.9773
locus_tag=ECB_01274|gene=ycjK	1419	1238.49	38	26.4025
locus_tag=ECB_01275|gene=ycjL	765	584.554	23	33.8578
locus_tag=ECB_01276|gene=ycjC	558	377.989	17	38.7013
locus_tag=ECB_01277|gene=aldH	1488	1307.49	6	3.94881
locus_tag=ECB_01278|gene=ordL	1281	1100.49	3	2.34579
locus_tag=ECB_01279|gene=goaG	1266	1085.49	5	3.96367
locus_tag=ECB_01280|gene=pspF	978	797.495	7	7.55311
locus_tag=ECB_01281|gene=pspA	669	488.658	57	100.375
locus_tag=ECB_01282|gene=pspB	225	79.0757	9	97.9388
locus_tag=ECB_01283|gene=pspC	360	187.56	24	110.11
locus_tag=ECB_01284|gene=pspD	222	76.9898	13	145.3
locus_tag=ECB_01285|gene=pspE	315	148.165	45	261.349
locus_tag=ECB_01286|gene=ycjM	1680	1499.49	1	0.573866
locus_tag=ECB_01287|gene=ycjN	1293	1112.49	0	0
locus_tag=ECB_01288|gene=ycjO	882	701.495	4	4.90672
locus_tag=ECB_01289|gene=ycjP	843	662.495	0	0
locus_tag=ECB_01290|gene=ycjQ	1053	872.495	1	0.986263
locus_tag=ECB_01291|gene=ycjR	789	608.495	2	2.82832
locus_tag=ECB_01292|gene=ycjS	1056	875.495	1	0.982883
locus_tag=ECB_01293|gene=ycjT	2268	2087.49	0	0
locus_tag=ECB_01294|gene=ycjU	660	479.658	0	0
locus_tag=ECB_01295|gene=ycjV	1083	902.495	1	0.953478
locus_tag=ECB_01296|gene=ompG	906	725.495	0	0
locus_tag=ECB_01297|gene=ycjW	999	818.495	9	9.46198
locus_tag=ECB_01298|gene=ycjX	1398	1217.49	9	6.36108
locus_tag=ECB_01299|gene=ycjF	1062	881.495	12	11.7143
locus_tag=ECB_01300|gene=tyrR	1542	1361.49	169	106.813
locus_tag=ECB_01301|gene=tpx	507	327.547	310	814.411
locus_tag=ECB_01302|gene=ycjG	966	785.495	95	104.072
locus_tag=ECB_01303|gene=ycjI	789	608.495	128	181.012
locus_tag=ECB_01305|gene=ycjY	933	752.495	15	17.1531
locus_tag=ECB_01306|gene=ycjZ	900	719.495	29	34.6837
locus_tag=ECB_01307|gene=mppA	1614	1433.49	68	40.8195
locus_tag=ECB_01308|gene=ynaI	1032	851.495	12	12.127
locus_tag=ECB_01309|gene=ynaJ	258	103.077	107	893.26
locus_tag=ECB_01310|gene=ydaA	951	770.495	1086	1212.87
locus_tag=ECB_01311|gene=fnr	753	572.554	415	623.716
locus_tag=ECB_01312|gene=ogt	516	336.347	31	79.3103
locus_tag=ECB_01313|gene=abgT	1527	1346.49	8	5.11259
locus_tag=ECB_01314|gene=abgB	1446	1265.49	12	8.15974
locus_tag=ECB_01315|gene=abgA	1311	1130.49	4	3.04472
locus_tag=ECB_01316|gene=abgR	909	728.495	9	10.6309
locus_tag=ECB_01317|gene=ydaL	564	383.913	16	35.8627
locus_tag=ECB_01318|gene=ydaM	1233	1052.49	154	125.909
locus_tag=ECB_01319|gene=ydaN	984	803.495	89	95.3152
locus_tag=ECB_01320|gene=dbpA	1374	1193.49	30	21.63
locus_tag=ECB_01321|gene=ydaO	936	755.495	42	47.838
locus_tag=ECB_01322|gene=intR	1236	1055.49	16	13.0443
locus_tag=ECB_01323|gene=xisR	216	72.9772	0	0
locus_tag=ECB_01324|gene=ydaC	210	69.0346	0	0
locus_tag=ECB_01325|gene=lar	195	59.6652	0	0
locus_tag=ECB_01326|gene=recT	810	629.495	3	4.10095
locus_tag=ECB_01327|gene=recE	2601	2420.49	12	4.26611
locus_tag=ECB_01328|gene=racC	276	116.659	0	0
locus_tag=ECB_01329|gene=ydaE	171	45.2204	0	0
locus_tag=ECB_01330|gene=kil	222	76.9898	0	0
locus_tag=ECB_01331|gene=sieB	489	309.769	2	5.55581
locus_tag=ECB_01332|gene=ydaF	156	36.8031	0	0
locus_tag=ECB_01333|gene=ydaG	135	26.211	0	0
locus_tag=ECB_01334|gene=ECB_01334	138	27.6743	0	0
locus_tag=ECB_01335|gene=ECB_01335	345	174.062	4	19.7748
locus_tag=ECB_01336|gene=ECB_01336	273	114.405	14	105.302
locus_tag=ECB_01337|gene=ydfQ	534	354.209	9	21.8644
locus_tag=ECB_01338|gene=rzpR	300	135.643	4	25.3756
locus_tag=ECB_01339|gene=trkG	1458	1277.49	154	103.733
locus_tag=ECB_01340|gene=ynaK	432	254.497	0	0
locus_tag=ECB_02695_1|gene=insE-5	309	143.27	3.08333	18.5191
locus_tag=ECB_02696_1|gene=insF-5	807	626.495	18.1278	24.8991
locus_tag=ECB_01341|gene=ECB_01341	837	656.495	42	55.052
locus_tag=ECB_01342|gene=ECB_01342	2226	2045.49	34.4561	14.4951
locus_tag=ECB_01343|gene=ECB_01343	279	118.865	2	14.4788
locus_tag=ECB_01344|gene=ECB_01344	294	130.731	4	26.329
locus_tag=ECB_01345|gene=pinR	591	410.873	2.27273	4.75987
locus_tag=ECB_01346|gene=ynaE	267	109.829	16.5	129.278
locus_tag=ECB_01347|gene=ynaF	435	257.316	82	274.222
locus_tag=ECB_01348|gene=ompN	1134	953.495	12	10.8297
locus_tag=ECB_01117_3|gene=insB-10	504	324.612	2.54504	6.74662
locus_tag=ECB_01116_3|gene=insA-10	276	116.659	4.00462	29.5393
locus_tag=ECB_01349|gene=ydbK	3525	3344.49	852	219.212
locus_tag=ECB_01350|gene=ydbJ	267	109.829	18	141.03
locus_tag=ECB_01351|gene=hslJ	423	245.952	26	90.966
locus_tag=ECB_01352|gene=ldhA	990	809.495	9	9.56718
locus_tag=ECB_01353|gene=ydbH	2640	2459.49	22	7.69719
locus_tag=ECB_01354|gene=ynbE	186	53.7942	0	0
locus_tag=ECB_01355|gene=ydbL	327	158.281	1	5.43659
locus_tag=ECB_01356|gene=feaR	906	725.495	27	32.0247
locus_tag=ECB_01357|gene=feaB	1500	1319.49	46	29.9989
locus_tag=ECB_01358|gene=tynA	1719	1538.49	4	2.23727
locus_tag=ECB_01359|gene=insE-2	309	143.27	13.875	83.336
locus_tag=ECB_01360|gene=insF-2	867	686.495	14.7444	18.4818
locus_tag=ECB_01361|gene=ydbC	534	354.209	20	48.5876
locus_tag=ECB_01362|gene=ydbD	2307	2126.49	13	5.26059
locus_tag=ECB_01363|gene=ynbA	606	425.79	0	0
locus_tag=ECB_01364|gene=ynbB	897	716.495	2	2.402
locus_tag=ECB_01365|gene=ynbC	1758	1577.49	12	6.54589
locus_tag=ECB_01366|gene=ynbD	1293	1112.49	22	17.0169
locus_tag=ECB_00620_5|gene=insK-2	852	671.495	12.05	15.4419
locus_tag=ECB_00619_5|gene=insJ-2	522	342.279	11.7143	29.4504
locus_tag=ECB_01368|gene=hrpA	3846	3665.49	73	17.1374
locus_tag=ECB_01369|gene=ydcF	801	620.495	26	36.0571
locus_tag=ECB_01370|gene=aldA	1440	1259.49	74	50.5581
locus_tag=ECB_01371|gene=gapC	1002	821.495	11	11.5224
locus_tag=ECB_01372|gene=insA-12	276	116.659	6.21218	45.8229
locus_tag=ECB_01373|gene=insB-12	504	324.612	2.24028	5.93872
locus_tag=ECB_01374|gene=cybB	531	351.244	89	218.04
locus_tag=ECB_01375|gene=ydcA	174	46.7868	37	680.509
locus_tag=ECB_01376|gene=hokB	150	33.5655	17.2763	442.907
locus_tag=ECB_01377|gene=mokB	168	43.5938	12.7237	251.157
locus_tag=ECB_00620_6|gene=insK-2	852	671.495	12.05	15.4419
locus_tag=ECB_00619_6|gene=insJ-2	522	342.279	11.7143	29.4504
locus_tag=ECB_01378|gene=trg	1641	1460.49	21	12.373
locus_tag=ECB_01379|gene=ydcI	924	743.495	82	94.9055
locus_tag=ECB_01380|gene=ydcJ	1344	1163.49	124	91.7091
locus_tag=ECB_01381|gene=ydcG	1626	1445.49	43	25.5981
locus_tag=ECB_01382|gene=ECB_01382	204	65.1931	1	13.1994
locus_tag=ECB_01383|gene=ydcH	225	79.0757	555	6039.56
locus_tag=ECB_01384|gene=rimL	540	360.173	31	74.0638
locus_tag=ECB_01385|gene=ydcK	981	800.495	70	75.248
locus_tag=ECB_01386|gene=tehA	993	812.495	11	11.65
locus_tag=ECB_01387|gene=tehB	594	413.79	15	31.1936
locus_tag=ECB_01388|gene=ydcL	669	488.658	1273	2241.71
locus_tag=ECB_01390|gene=ydcM	1209	1028.49	42	35.1401
locus_tag=ECB_01391|gene=ydcO	1176	995.495	67	57.915
locus_tag=ECB_01392|gene=ydcN	537	357.209	10	24.0898
locus_tag=ECB_01393|gene=ydcP	1962	1781.49	55	26.5664
locus_tag=ECB_01394|gene=yncJ	231	83.2459	76	785.609
locus_tag=ECB_01395|gene=ydcQ	438	260.186	28	92.604
locus_tag=ECB_01396|gene=ydcR	1407	1226.49	22	15.4352
locus_tag=ECB_01397|gene=ydcS	1146	965.495	101	90.0175
locus_tag=ECB_01398|gene=ydcT	1014	833.495	31	32.0047
locus_tag=ECB_01399|gene=ydcU	942	761.495	42	47.4611
locus_tag=ECB_01400|gene=ydcV	795	614.495	23	32.2081
locus_tag=ECB_01401|gene=ydcW	1425	1244.49	31	21.435
locus_tag=ECB_01402|gene=ydcX	174	46.7868	2	36.7843
locus_tag=ECB_01403|gene=ydcY	234	85.4372	27	271.939
locus_tag=ECB_01404|gene=ydcZ	450	271.783	44	139.311
locus_tag=ECB_01405|gene=yncA	519	339.279	33	83.6974
locus_tag=ECB_01406|gene=yncB	1038	857.495	129	129.453
locus_tag=ECB_01407|gene=yncC	666	485.658	11	19.4903
locus_tag=ECB_01408|gene=yncD	2103	1922.49	22	9.8472
locus_tag=ECB_01409|gene=yncE	1062	881.495	86	83.9526
locus_tag=ECB_01410|gene=ansP	1500	1319.49	7	4.56505
locus_tag=ECB_01411|gene=yncG	618	437.703	19	37.3533
locus_tag=ECB_01412|gene=yncH	213	71.0021	0	0
locus_tag=ECB_01413|gene=ECB_01413	2127	1946.49	4.29455	1.89854
locus_tag=ECB_01414|gene=rhsE	4224	4043.49	19.3459	4.11705
locus_tag=ECB_01415|gene=ydcD	483	303.862	3	8.49573
locus_tag=ECB_01416|gene=ECB_01416	747	566.554	6	9.11307
locus_tag=ECB_01417|gene=ECB_01417	201	63.3081	1	13.5924
locus_tag=ECB_01418|gene=ydcC	792	611.495	5.51379	7.75913
locus_tag=ECB_01419|gene=ydcE	228	81.1471	2	21.2086
locus_tag=ECB_01420|gene=yddH	570	389.913	92	203.037
locus_tag=ECB_01421|gene=nhoA	846	665.495	13	16.8095
locus_tag=ECB_01423|gene=narV	681	500.658	7	12.0313
locus_tag=ECB_01424|gene=narW	696	515.607	3	5.00677
locus_tag=ECB_01425|gene=narY	1545	1364.49	13	8.19836
locus_tag=ECB_01426|gene=narZ	3741	3560.49	36	8.70057
locus_tag=ECB_01427|gene=narU	1389	1208.49	23	16.3772
locus_tag=ECB_01428|gene=yddJ	336	166.074	0	0
locus_tag=ECB_01429|gene=yddK	957	776.495	0	0
locus_tag=ECB_01430|gene=yddL	291	128.443	1	6.69954
locus_tag=ECB_01431|gene=yddG	825	644.495	1	1.33517
locus_tag=ECB_01432|gene=fdnG	3048	2867.49	17	5.10154
locus_tag=ECB_01433|gene=fdnH	885	704.495	6	7.32873
locus_tag=ECB_01434|gene=fdnI	654	473.658	90	163.506
locus_tag=ECB_01435|gene=yddM	363	190.269	1034	4676.36
locus_tag=ECB_01436|gene=adhP	1011	830.495	214	221.734
locus_tag=ECB_01437|gene=sfcA	1698	1517.49	55	31.1882
locus_tag=ECB_01438|gene=rpsV	138	27.6743	433	13463.7
locus_tag=ECB_01439|gene=bdm	216	72.9772	0	0
locus_tag=ECB_01440|gene=osmC	432	254.497	416	1406.59
locus_tag=ECB_01441|gene=yddO	927	746.495	12	13.8328
locus_tag=ECB_01442|gene=yddP	987	806.495	12	12.8037
locus_tag=ECB_01443|gene=yddQ	897	716.495	15	18.015
locus_tag=ECB_01444|gene=yddR	1023	842.495	11	11.2352
locus_tag=ECB_01445|gene=yddS	1551	1370.49	41	25.7432
locus_tag=ECB_01446|gene=ddpX	582	401.873	9	19.2712
locus_tag=ECB_01447|gene=dos	2400	2219.49	149	57.768
locus_tag=ECB_01448|gene=yddV	1044	863.495	190	189.343
locus_tag=ECB_01449|gene=yddW	1320	1139.49	17	12.8378
locus_tag=ECB_01450|gene=xasA	1536	1355.49	29	18.4101
locus_tag=ECB_01451|gene=gadB	1401	1220.49	17.6842	12.4682
locus_tag=ECB_01452|gene=pqqL	2796	2615.49	24	7.8961
locus_tag=ECB_01453|gene=yddB	2373	2192.49	41	16.0917
locus_tag=ECB_01454|gene=yddA	1686	1505.49	13	7.43052
locus_tag=ECB_01455|gene=ydeM	1158	977.495	15	13.2048
locus_tag=ECB_01456|gene=ydeN	1683	1502.49	11	6.29992
locus_tag=ECB_01457|gene=ydeO	762	581.554	1	1.47967
locus_tag=ECB_01458|gene=ECB_01458	198	61.3515	1	14.0259
locus_tag=ECB_01459|gene=ydeP	2280	2099.49	13	5.32824
locus_tag=ECB_01460|gene=ydeQ	915	734.495	2	2.34313
locus_tag=ECB_01461|gene=ydeR	504	324.612	0	0
locus_tag=ECB_01462|gene=ydeS	531	351.244	0	0
locus_tag=ECB_01463|gene=ydeT	1149	968.495	2	1.777
locus_tag=ECB_01464|gene=ECB_01464	1011	830.495	3	3.10842
locus_tag=ECB_01465|gene=ECB_01465	351	179.51	0	0
locus_tag=ECB_01466|gene=ECB_01466	282	121.194	0	0
locus_tag=ECB_01467|gene=ECB_01467	384	209.659	2	8.20865
locus_tag=ECB_01468|gene=yneL	537	357.209	7	16.8628
locus_tag=ECB_01469|gene=hipA	1323	1142.49	27	20.336
locus_tag=ECB_01470|gene=hipB	267	109.829	6	47.0101
locus_tag=ECB_01472|gene=ydeZ	798	617.495	4	5.57419
locus_tag=ECB_01473|gene=yneA	1023	842.495	1	1.02138
locus_tag=ECB_01474|gene=yneB	876	695.495	0	0
locus_tag=ECB_01475|gene=yneC	291	128.443	14	93.7936
locus_tag=ECB_01476|gene=tam	759	578.554	37	55.0317
locus_tag=ECB_01477|gene=yneE	915	734.495	5	5.85783
locus_tag=ECB_01478|gene=uxaB	1452	1271.49	12	8.12123
locus_tag=ECB_01479|gene=yneF	948	767.495	24	26.9086
locus_tag=ECB_01480|gene=yneG	360	187.56	2	9.17581
locus_tag=ECB_01481|gene=yneH	927	746.495	4	4.61093
locus_tag=ECB_01482|gene=yneI	1389	1208.49	11	7.83255
locus_tag=ECB_01483|gene=yneJ	882	701.495	7	8.58675
locus_tag=ECB_01484|gene=yneK	1116	935.495	20	18.3969
locus_tag=ECB_01485|gene=sotB	1191	1010.49	20	17.0314
locus_tag=ECB_01486|gene=marC	666	485.658	96	170.097
locus_tag=ECB_01487|gene=ECB_01487	285	123.609	434	3021.3
locus_tag=ECB_01488|gene=ECB_01488	321	153.252	359	2015.78
locus_tag=ECB_01489|gene=marR	435	257.316	3	10.0325
locus_tag=ECB_01490|gene=marA	384	209.659	6	24.626
locus_tag=ECB_01491|gene=marB	219	75.0355	5	57.3401
locus_tag=ECB_01492|gene=eamA	900	719.495	79	94.4833
locus_tag=ECB_01493|gene=ydeE	1188	1007.49	33	28.1855
locus_tag=ECB_01494|gene=ydeH	891	710.495	27	32.7008
locus_tag=ECB_01495|gene=ydeI	393	217.876	96	379.156
locus_tag=ECB_01496|gene=ydeJ	519	339.279	15	38.0443
locus_tag=ECB_01497|gene=dcp	2046	1865.49	43	19.8349
locus_tag=ECB_01498|gene=ydfG	747	566.554	161	244.534
locus_tag=ECB_01499|gene=ydfH	687	506.658	25	42.4601
locus_tag=ECB_01500|gene=ydfZ	204	65.1931	4	52.7975
locus_tag=ECB_01501|gene=ydfI	1461	1280.49	4	2.68805
locus_tag=ECB_01502|gene=ydfJ	1284	1103.49	43	33.5315
locus_tag=ECB_01503|gene=ydfK	267	109.829	16.5	129.278
locus_tag=ECB_01504|gene=pinQ	591	410.873	22.7273	47.5987
locus_tag=ECB_01505|gene=ECB_01505	294	130.731	2	13.1645
locus_tag=ECB_01506|gene=ECB_01506	705	524.554	0	0
locus_tag=ECB_01507|gene=ECB_01507	282	121.194	2	14.2005
locus_tag=ECB_01508|gene=stfR	2379	2198.49	16.5439	6.47543
locus_tag=ECB_01509|gene=lomR	600	419.79	0	0
locus_tag=ECB_01511|gene=insE-3	309	143.27	3.08333	18.5191
locus_tag=ECB_01526|gene=ECB_01526	150	33.5655	34	871.649
locus_tag=ECB_01527|gene=ECB_01527	525	345.279	42	104.673
locus_tag=ECB_01528|gene=ECB_01528	381	206.915	27	112.287
locus_tag=ECB_01529|gene=ydfU	579	398.913	4	8.62854
locus_tag=ECB_01530|gene=ECB_01530	279	118.865	5	36.197
locus_tag=ECB_01531|gene=rem	252	98.3863	2	17.4924
locus_tag=ECB_01532|gene=hokD	156	36.8031	109	2548.58
locus_tag=ECB_01533|gene=ECB_01533	90	11.1649	27	2080.95
locus_tag=ECB_01534|gene=ECB_01534	780	599.495	23	33.014
locus_tag=ECB_01535|gene=ECB_01535	423	245.952	1	3.49869
locus_tag=ECB_01536|gene=ECB_01536	1020	839.495	5	5.12516
locus_tag=ECB_01537|gene=ydfX	462	283.419	0	0
locus_tag=ECB_01538|gene=dicC	231	83.2459	0	0
locus_tag=ECB_01539|gene=ECB_01539	408	231.868	14	51.9568
locus_tag=ECB_01540|gene=ECB_01540	207	67.131	0	0
locus_tag=ECB_01541|gene=ECB_01541	366	192.894	2	8.92207
locus_tag=ECB_01542|gene=ECB_01542	288	125.947	0	0
locus_tag=ECB_01543|gene=dicB	189	55.7963	0	0
locus_tag=ECB_01544|gene=ydfD	192	57.6499	1	14.9265
locus_tag=ECB_01545|gene=ydfE	2472	2291.49	13	4.8818
locus_tag=ECB_01546|gene=ECB_01546	252	98.3863	1	8.74622
locus_tag=ECB_01549|gene=rspB	1020	839.495	27	27.6759
locus_tag=ECB_01550|gene=rspA	1215	1034.49	4	3.32726
locus_tag=ECB_01551|gene=ynfA	327	158.281	3	16.3098
locus_tag=ECB_01552|gene=ynfB	342	171.494	16	80.2836
locus_tag=ECB_01553|gene=speG	561	380.913	25	56.4768
locus_tag=ECB_01554|gene=ynfC	711	530.554	22	35.6819
locus_tag=ECB_01555|gene=ynfD	306	140.805	47	287.233
locus_tag=ECB_01556|gene=ynfE	2427	2246.49	12	4.59654
locus_tag=ECB_01557|gene=ynfF	2424	2243.49	19	7.28759
locus_tag=ECB_01558|gene=ynfG	618	437.703	7	13.7617
locus_tag=ECB_01559|gene=ynfH	855	674.495	19	24.2399
locus_tag=ECB_01560|gene=ynfI	615	434.79	15	29.687
locus_tag=ECB_01561|gene=ynfJ	1257	1076.49	7	5.59553
locus_tag=ECB_01562|gene=bioD	696	515.607	18	30.0406
locus_tag=ECB_01563|gene=mlc	1221	1040.49	14	11.5783
locus_tag=ECB_01564|gene=ynfL	894	713.495	5	6.03024
locus_tag=ECB_01565|gene=ynfM	1254	1073.49	24	19.2383
locus_tag=ECB_01566|gene=asr	309	143.27	836	5021.18
locus_tag=ECB_01567|gene=ydgD	822	641.495	434	582.173
locus_tag=ECB_01568|gene=ydgE	330	160.827	13	69.5566
locus_tag=ECB_01569|gene=ydgF	366	192.894	3	13.3831
locus_tag=ECB_01570|gene=ydgG	1035	854.495	20	20.1408
locus_tag=ECB_01571|gene=pntB	1389	1208.49	130	92.5665
locus_tag=ECB_01572|gene=pntA	1533	1352.49	74	47.0816
locus_tag=ECB_01573|gene=ydgH	945	764.495	31	34.8933
locus_tag=ECB_01574|gene=ydgI	1383	1202.49	6	4.29362
locus_tag=ECB_01575|gene=ydgB	723	542.554	14	22.2045
locus_tag=ECB_01576|gene=ydgC	336	166.074	9	46.6332
locus_tag=ECB_01577|gene=rstA	729	548.554	48	75.2969
locus_tag=ECB_01578|gene=rstB	1302	1121.49	70	53.7101
locus_tag=ECB_01579|gene=tus	930	749.495	14	16.0737
locus_tag=ECB_01580|gene=fumC	1404	1223.49	182	128.004
locus_tag=ECB_01581|gene=fumA	1647	1466.49	552	323.902
locus_tag=ECB_01582|gene=manA	1176	995.495	23	19.8813
locus_tag=ECB_01583|gene=ydgA	1509	1328.49	311	201.445
locus_tag=ECB_01584|gene=uidC	1266	1085.49	38	30.1239
locus_tag=ECB_01585|gene=uidB	1374	1193.49	85	61.2849
locus_tag=ECB_01586|gene=uidA	1812	1631.49	485	255.806
locus_tag=ECB_01587|gene=uidR	591	410.873	72	150.793
locus_tag=ECB_01588|gene=hdhA	768	587.554	13	19.0393
locus_tag=ECB_01589|gene=malI	1029	848.495	46	46.6513
locus_tag=ECB_01590|gene=malX	1593	1412.49	48	29.2422
locus_tag=ECB_01591|gene=malY	1173	992.495	40	34.6806
locus_tag=ECB_01592|gene=add	1002	821.495	358	375.002
locus_tag=ECB_01593|gene=ydgJ	1041	860.495	323	323.005
locus_tag=ECB_01594|gene=blr	126	22.5816	28	1066.98
locus_tag=ECB_01595|gene=ydgT	216	72.9772	2	23.5829
locus_tag=ECB_01596|gene=ydgK	441	263.107	12	39.2468
locus_tag=ECB_01597|gene=rnfA	582	401.873	4	8.56499
locus_tag=ECB_01598|gene=rnfB	579	398.913	1	2.15714
locus_tag=ECB_01599|gene=rnfC	2223	2042.49	15	6.31954
locus_tag=ECB_01600|gene=rnfD	1059	878.495	10	9.79527
locus_tag=ECB_01601|gene=rnfG	621	440.703	4	7.81032
locus_tag=ECB_01602|gene=rnfE	696	515.607	2	3.33785
locus_tag=ECB_01603|gene=nth	636	455.703	3	5.66493
locus_tag=ECB_01604|gene=ydgR	1503	1322.49	22	14.3148
locus_tag=ECB_01605|gene=gst	606	425.79	257	519.389
locus_tag=ECB_01606|gene=pdxY	864	683.495	30	37.7695
locus_tag=ECB_01607|gene=tyrS	1275	1094.49	80	62.8973
locus_tag=ECB_01608|gene=pdxH	657	476.658	27	48.743
locus_tag=ECB_01609|gene=ydhA	330	160.827	1	5.35051
locus_tag=ECB_01610|gene=ydhH	1110	929.495	32	29.625
locus_tag=ECB_01611|gene=slyB	468	289.276	492	1463.55
locus_tag=ECB_01612|gene=slyA	435	257.316	138	461.495
locus_tag=ECB_01613|gene=ydhI	237	87.5723	16	157.22
locus_tag=ECB_01614|gene=ydhJ	858	677.495	1	1.27013
locus_tag=ECB_01615|gene=ydhK	2013	1832.49	69	32.4012
locus_tag=ECB_01616|gene=sodC	522	342.279	320	804.498
locus_tag=ECB_01617|gene=ydhF	897	716.495	193	231.793
locus_tag=ECB_01618|gene=ydhL	240	89.5865	13	124.869
locus_tag=ECB_01619|gene=ydhM	516	336.347	2	5.1168
locus_tag=ECB_01620|gene=nemA	1098	917.495	15	14.0683
locus_tag=ECB_01621|gene=gloA	408	231.868	27	100.202
locus_tag=ECB_01622|gene=rnt	648	467.658	3	5.52012
locus_tag=ECB_01623|gene=lhr	4617	4436.49	143	27.7365
locus_tag=ECB_01624|gene=ydhD	348	176.88	105	510.818
locus_tag=ECB_01625|gene=ydhO	816	635.495	11	14.8948
locus_tag=ECB_01626|gene=sodB	582	401.873	157	336.176
locus_tag=ECB_01627_2|gene=ydhP	1167	986.495	19	16.5735
locus_tag=ECB_01628|gene=ECB_01628	120	19.9272	52	2245.49
locus_tag=ECB_01629|gene=purR	1026	845.495	7	7.1243
locus_tag=ECB_01630|gene=ydhB	933	752.495	21	24.0144
locus_tag=ECB_01631|gene=ydhC	1212	1031.49	13	10.8451
locus_tag=ECB_01632|gene=cfa	1149	968.495	440	390.941
locus_tag=ECB_01633|gene=ribC	642	461.658	60	111.837
locus_tag=ECB_01634|gene=norM	1374	1193.49	24	17.304
locus_tag=ECB_01635|gene=ydhQ	1257	1076.49	174	139.089
locus_tag=ECB_01636|gene=ydhR	306	140.805	46	281.122
locus_tag=ECB_01637|gene=ydhS	1605	1424.49	83	50.1386
locus_tag=ECB_01638|gene=ydhT	813	632.495	4	5.442
locus_tag=ECB_01639|gene=ydhU	786	605.495	8	11.3693
locus_tag=ECB_01640|gene=ydhX	669	488.658	6	10.5658
locus_tag=ECB_01641|gene=ydhW	648	467.658	23	42.3209
locus_tag=ECB_00620_7|gene=insK-2	852	671.495	12.05	15.4419
locus_tag=ECB_00619_7|gene=insJ-2	522	342.279	11.7143	29.4504
locus_tag=ECB_01644|gene=ydhZ	210	69.0346	22	274.227
locus_tag=ECB_01645|gene=pykF	1413	1232.49	527	367.943
locus_tag=ECB_01646|gene=lpp	237	87.5723	1934	19004
locus_tag=ECB_01647|gene=ynhG	1005	824.495	717	748.319
locus_tag=ECB_01648|gene=sufE	417	240.295	61	218.444
locus_tag=ECB_01649|gene=sufS	1221	1040.49	276	228.257
locus_tag=ECB_01650|gene=sufD	1272	1091.49	275	216.804
locus_tag=ECB_01651|gene=sufC	747	566.554	208	315.92
locus_tag=ECB_01652|gene=sufB	1488	1307.49	440	289.58
locus_tag=ECB_01653|gene=sufA	369	195.635	116	510.231
locus_tag=ECB_01654|gene=ydiH	270	112.168	65	498.657
locus_tag=ECB_01655|gene=ydiI	411	234.679	35	128.336
locus_tag=ECB_01656|gene=ydiJ	3057	2876.49	41	12.2652
locus_tag=ECB_01657|gene=ydiK	1113	932.495	130	119.964
locus_tag=ECB_01658|gene=ydiL	357	184.848	4	18.6209
locus_tag=ECB_01660|gene=ydiN	1266	1085.49	1	0.792734
locus_tag=ECB_01661|gene=ydiB	867	686.495	2	2.50696
locus_tag=ECB_01662|gene=aroD	759	578.554	20	29.7469
locus_tag=ECB_01663|gene=ydiF	1596	1415.49	3	1.82376
locus_tag=ECB_01664|gene=ydiO	1152	971.495	0	0
locus_tag=ECB_01665|gene=ydiP	912	731.495	28	32.9384
locus_tag=ECB_01666|gene=ydiQ	765	584.554	5	7.36038
locus_tag=ECB_01667|gene=ydiR	939	758.495	3	3.40349
locus_tag=ECB_01668|gene=ydiS	1290	1109.49	3	2.32676
locus_tag=ECB_01669|gene=ydiT	294	130.731	0	0
locus_tag=ECB_01670|gene=ydiD	1701	1520.49	3	1.69782
locus_tag=ECB_01671|gene=ppsA	2379	2198.49	688	269.289
locus_tag=ECB_01672|gene=ydiA	834	653.495	40	52.6712
locus_tag=ECB_01673|gene=aroH	1047	866.495	87	86.399
locus_tag=ECB_01674|gene=ydiE	192	57.6499	6	89.5587
locus_tag=ECB_01675|gene=ydiU	1437	1256.49	52	35.6121
locus_tag=ECB_01676|gene=ydiV	543	363.137	17	40.2841
locus_tag=ECB_01677|gene=nlpC	465	286.276	130	390.763
locus_tag=ECB_01678|gene=btuD	750	569.554	22	33.2386
locus_tag=ECB_01679|gene=btuE	552	372.026	53	122.591
locus_tag=ECB_01680|gene=btuC	981	800.495	12	12.8997
locus_tag=ECB_01681|gene=himA	300	135.643	1010	6407.34
locus_tag=ECB_01682|gene=pheT	2388	2207.49	564	219.854
locus_tag=ECB_01683|gene=pheS	984	803.495	33	35.3416
locus_tag=ECB_00620_8|gene=insK-2	852	671.495	12.05	15.4419
locus_tag=ECB_00619_8|gene=insJ-2	522	342.279	11.7143	29.4504
locus_tag=ECB_01684|gene=pheM	45	4.2	0	0
locus_tag=ECB_01685|gene=rplT	357	184.848	566	2634.86
locus_tag=ECB_01686|gene=rpmI	198	61.3515	257	3604.65
locus_tag=ECB_01687|gene=infC	435	257.316	904	3023.13
locus_tag=ECB_01688|gene=thrS	1929	1748.49	546	268.71
locus_tag=ECB_01690|gene=ECB_01690	123	21.2677	0	0
locus_tag=ECB_01691|gene=ydiY	759	578.554	3	4.46203
locus_tag=ECB_01692|gene=pfkB	930	749.495	128	146.959
locus_tag=ECB_01693|gene=ydiZ	291	128.443	59	395.273
locus_tag=ECB_01694|gene=yniA	861	680.495	639	808.037
locus_tag=ECB_01695|gene=yniB	537	357.209	349	840.733
locus_tag=ECB_01696|gene=yniC	669	488.658	28	49.307
locus_tag=ECB_01697|gene=ydjM	591	410.873	3	6.28303
locus_tag=ECB_01698|gene=ydjN	1392	1211.49	89	63.2155
locus_tag=ECB_01699|gene=ydjO	795	614.495	1	1.40035
locus_tag=ECB_01700|gene=cedA	264	107.606	2	15.9937
locus_tag=ECB_01701|gene=katE	2262	2081.49	87	35.9666
locus_tag=ECB_01702|gene=ydjC	750	569.554	16	24.1735
locus_tag=ECB_01703|gene=celF	1353	1172.49	6	4.40348
locus_tag=ECB_01704|gene=celD	843	662.495	14	18.1845
locus_tag=ECB_01705|gene=celC	351	179.51	7	33.5556
locus_tag=ECB_01706|gene=celB	1359	1178.49	19	13.8733
locus_tag=ECB_01707|gene=celA	321	153.252	26	145.99
locus_tag=ECB_01708|gene=osmE	339	168.76	62	316.139
locus_tag=ECB_01709|gene=nadE	828	647.495	16	21.2637
locus_tag=ECB_01710|gene=ydjQ	888	707.495	8	9.73021
locus_tag=ECB_01711|gene=ydjR	576	395.913	3	6.52044
locus_tag=ECB_01712|gene=spy	486	306.831	14	39.2631
locus_tag=ECB_01713|gene=astE	969	788.495	38	41.4706
locus_tag=ECB_01714|gene=astB	1344	1163.49	58	42.8962
locus_tag=ECB_01715|gene=astD	1479	1298.49	70	46.3888
locus_tag=ECB_01716|gene=astA	1035	854.495	26	26.183
locus_tag=ECB_01717|gene=astC	1221	1040.49	47	38.8699
locus_tag=ECB_01718|gene=xthA	807	626.495	9	12.3618
locus_tag=ECB_01719|gene=ydjX	711	530.554	4	6.48762
locus_tag=ECB_01721|gene=ydjZ	708	527.554	6	9.78677
locus_tag=ECB_01722|gene=ynjA	549	369.1	2	4.66274
locus_tag=ECB_01723|gene=ynjB	1167	986.495	5	4.36145
locus_tag=ECB_01724|gene=ynjC	1491	1310.49	7	4.5964
locus_tag=ECB_01725|gene=ynjD	654	473.658	3	5.45019
locus_tag=ECB_01726|gene=ynjE	1308	1127.49	4	3.05282
locus_tag=ECB_01727|gene=ynjF	621	440.703	14	27.3361
locus_tag=ECB_01728|gene=nudG	408	231.868	3	11.1336
locus_tag=ECB_01729|gene=ynjH	273	114.405	6	45.1295
locus_tag=ECB_01730|gene=gdhA	1344	1163.49	64	47.3337
locus_tag=ECB_01731|gene=ynjI	1041	860.495	7	7.00012
locus_tag=ECB_01732|gene=topB	1962	1781.49	10	4.83026
locus_tag=ECB_01733|gene=selD	1044	863.495	58	57.7994
locus_tag=ECB_01734|gene=ydjA	552	372.026	20	46.2606
locus_tag=ECB_01735|gene=sppA	1857	1676.49	76	39.0092
locus_tag=ECB_01736|gene=ansA	1017	836.495	7	7.20096
locus_tag=ECB_01737|gene=pncA	642	461.658	10	18.6395
locus_tag=ECB_01738|gene=ydjE	1359	1178.49	8	5.84141
locus_tag=ECB_01739|gene=ydjF	759	578.554	11	16.3608
locus_tag=ECB_01740|gene=ydjG	981	800.495	7	7.5248
locus_tag=ECB_01741|gene=ydjH	948	767.495	0	0
locus_tag=ECB_01742|gene=ydjI	837	656.495	1	1.31076
locus_tag=ECB_01743|gene=ydjJ	1044	863.495	0	0
locus_tag=ECB_01744|gene=ydjK	1380	1199.49	2	1.43479
locus_tag=ECB_01745|gene=ydjL	1077	896.495	1	0.959859
locus_tag=ECB_01746|gene=yeaC	273	114.405	15	112.824
locus_tag=ECB_01747|gene=yeaA	414	237.488	66	239.143
locus_tag=ECB_01748|gene=gapA	996	815.495	354	373.54
locus_tag=ECB_01749|gene=yeaD	885	704.495	10	12.2146
locus_tag=ECB_01750|gene=yeaE	855	674.495	16	20.4125
locus_tag=ECB_01751|gene=mipA	747	566.554	7	10.6319
locus_tag=ECB_01752|gene=yeaG	1809	1628.49	103	54.426
locus_tag=ECB_01753|gene=yeaH	1284	1103.49	20	15.5961
locus_tag=ECB_01754|gene=yeaI	1476	1295.49	16	10.6277
locus_tag=ECB_01755|gene=yeaJ	1491	1310.49	20	13.1326
locus_tag=ECB_01756|gene=yeaK	504	324.612	8	21.2071
locus_tag=ECB_01757|gene=ECB_01757	105	15.1501	6	340.793
locus_tag=ECB_01758|gene=yeaL	447	268.919	9	28.799
locus_tag=ECB_01759|gene=yeaM	822	641.495	10	13.4141
locus_tag=ECB_01760|gene=yeaN	1182	1001.49	12	10.3107
locus_tag=ECB_01761|gene=yeaO	348	176.88	14	68.1091
locus_tag=ECB_01762|gene=yoaF	255	100.75	9	76.8696
locus_tag=ECB_01763|gene=yeaP	1026	845.495	85	86.5094
locus_tag=ECB_01764|gene=yeaQ	249	96.1524	265	2371.6
locus_tag=ECB_01765|gene=yoaG	183	52.0259	1	16.54
locus_tag=ECB_01766|gene=yeaR	225	79.0757	2	21.7642
locus_tag=ECB_01767|gene=insL-4	1113	932.495	28.5714	26.3658
locus_tag=ECB_01768|gene=yeaS	639	458.658	27	50.6559
locus_tag=ECB_01769|gene=yeaT	924	743.495	49	56.7118
locus_tag=ECB_01770|gene=yeaU	1086	905.495	17	16.1554
locus_tag=ECB_01771|gene=yeaV	1446	1265.49	4	2.71991
locus_tag=ECB_01772|gene=yeaW	1125	944.495	3	2.73324
locus_tag=ECB_01773|gene=yeaX	966	785.495	3	3.2865
locus_tag=ECB_01774|gene=rnd	1128	947.495	3	2.72458
locus_tag=ECB_01775|gene=fadD	1686	1505.49	442	252.638
locus_tag=ECB_01776|gene=yeaY	582	401.873	179	383.283
locus_tag=ECB_01777|gene=yeaZ	696	515.607	3	5.00677
locus_tag=ECB_01778|gene=yoaA	1911	1730.49	20	9.94524
locus_tag=ECB_01779|gene=yoaB	345	174.062	5	24.7185
locus_tag=ECB_01780|gene=yoaC	360	187.56	117	536.785
locus_tag=ECB_01781|gene=yoaH	180	50.1938	27	462.88
locus_tag=ECB_01782|gene=pabB	1362	1181.49	20	14.5664
locus_tag=ECB_01783|gene=yeaB	579	398.913	5	10.7857
locus_tag=ECB_01784|gene=sdaA	1365	1184.49	275	199.781
locus_tag=ECB_01785|gene=yoaD	1599	1418.49	12	7.27962
locus_tag=ECB_01786|gene=yoaE	1557	1376.49	21	13.128
locus_tag=ECB_01787|gene=manX	972	791.495	218	237.008
locus_tag=ECB_01788|gene=manY	801	620.495	207	287.07
locus_tag=ECB_01789|gene=manZ	861	680.495	423	534.898
locus_tag=ECB_01790|gene=yobD	459	280.504	4	12.2709
locus_tag=ECB_01791|gene=yebN	567	386.913	2	4.44808
locus_tag=ECB_01792|gene=rrmA	810	629.495	16	21.8717
locus_tag=ECB_01793|gene=cspC	210	69.0346	176	2193.82
locus_tag=ECB_01794|gene=yobF	144	30.6028	100	2811.86
locus_tag=ECB_01795|gene=yebO	288	125.947	109	744.721
locus_tag=ECB_01796|gene=yobG	144	30.6028	52	1462.17
locus_tag=ECB_01797|gene=ECB_01797	240	89.5865	17	163.291
locus_tag=ECB_01798|gene=kdgR	792	611.495	38	53.4744
locus_tag=ECB_01799|gene=yebQ	1374	1193.49	5	3.605
locus_tag=ECB_01800|gene=htpX	882	701.495	189	231.842
locus_tag=ECB_01801|gene=prc	2049	1868.49	88	40.5272
locus_tag=ECB_01802|gene=proQ	699	518.607	56	92.9191
locus_tag=ECB_01803|gene=yebR	552	372.026	37	85.5822
locus_tag=ECB_01804|gene=yebS	1284	1103.49	168	131.007
locus_tag=ECB_01805|gene=yebT	2634	2453.49	120	42.0873
locus_tag=ECB_01806|gene=yebU	1440	1259.49	11	7.51539
locus_tag=ECB_01807|gene=yebV	237	87.5723	588	5777.84
locus_tag=ECB_01808|gene=yebW	192	57.6499	35	522.426
locus_tag=ECB_01809|gene=pphA	657	476.658	75	135.397
locus_tag=ECB_01810|gene=yebY	342	171.494	20	100.355
locus_tag=ECB_01811|gene=yebZ	873	692.495	35	43.4918
locus_tag=ECB_01812|gene=yobA	375	201.249	42	179.585
locus_tag=ECB_01813|gene=holE	231	83.2459	6	62.0217
locus_tag=ECB_01814|gene=yobB	657	476.658	5	9.02648
locus_tag=ECB_01815|gene=exoX	663	482.658	15	26.7428
locus_tag=ECB_01816|gene=ptrB	2061	1880.49	57	26.083
locus_tag=ECB_01817|gene=yebE	660	479.658	52	93.2883
locus_tag=ECB_01818|gene=yebF	369	195.635	55	241.92
locus_tag=ECB_01819|gene=yebG	291	128.443	49	328.278
locus_tag=ECB_01820|gene=purT	1179	998.495	2	1.72361
locus_tag=ECB_01821|gene=eda	642	461.658	20	37.2791
locus_tag=ECB_01822|gene=edd	1812	1631.49	3	1.58231
locus_tag=ECB_01823|gene=zwf	1476	1295.49	67	44.5035
locus_tag=ECB_01824|gene=yebK	870	689.495	27	33.6968
locus_tag=ECB_01825|gene=pykA	1443	1262.49	251	171.08
locus_tag=ECB_01826|gene=msbB	972	791.495	16	17.3951
locus_tag=ECB_01827|gene=yebA	1260	1079.49	113	90.0769
locus_tag=ECB_01828|gene=znuA	933	752.495	37	42.311
locus_tag=ECB_01829|gene=znuC	756	575.554	44	65.7842
locus_tag=ECB_01830|gene=znuB	786	605.495	48	68.216
locus_tag=ECB_01831|gene=ruvB	1011	830.495	61	63.2045
locus_tag=ECB_01832|gene=ruvA	612	431.79	21	41.8506
locus_tag=ECB_01833|gene=yebB	603	422.79	4	8.14123
locus_tag=ECB_01834|gene=ruvC	522	342.279	10	25.1406
locus_tag=ECB_01835|gene=yebC	741	560.554	30	46.0531
locus_tag=ECB_01836|gene=ntpA	453	274.755	27	84.5615
locus_tag=ECB_01837|gene=aspS	1773	1592.49	112	60.5195
locus_tag=ECB_01838|gene=yecD	567	386.913	4	8.89615
locus_tag=ECB_01839|gene=yecE	819	638.495	8	10.7817
locus_tag=ECB_01840|gene=yecN	396	220.764	27	105.242
locus_tag=ECB_01841|gene=yecO	744	563.554	8	12.2154
locus_tag=ECB_01842|gene=yecP	972	791.495	8	8.69756
locus_tag=ECB_01843|gene=torZ	2430	2249.49	14	5.35548
locus_tag=ECB_01844|gene=torY	1101	920.495	2	1.86967
locus_tag=ECB_01845|gene=cutC	441	263.107	403	1318.04
locus_tag=ECB_01846|gene=yecM	567	386.913	18	40.0327
locus_tag=ECB_01847|gene=argS	1734	1553.49	46	25.4802
locus_tag=ECB_01848|gene=yecT	489	309.769	1	2.7779
locus_tag=ECB_01849|gene=flhE	369	195.635	1	4.39854
locus_tag=ECB_01850|gene=flhA	2079	1898.49	18	8.15865
locus_tag=ECB_01851|gene=flhB	1149	968.495	1	0.888501
locus_tag=ECB_01852|gene=cheZ	645	464.658	3	5.55576
locus_tag=ECB_01853|gene=cheY	390	215.14	1	3.99976
locus_tag=ECB_01854|gene=cheB	1050	869.495	0	0
locus_tag=ECB_01855|gene=cheR	861	680.495	1	1.26453
locus_tag=ECB_01856|gene=tap	1602	1421.49	2	1.21071
locus_tag=ECB_01857|gene=tar	1662	1481.49	1	0.580838
locus_tag=ECB_01858|gene=cheW	504	324.612	11	29.1597
locus_tag=ECB_01859|gene=cheA	1965	1784.49	6	2.89329
locus_tag=ECB_01860|gene=motB	927	746.495	2	2.30547
locus_tag=ECB_01861|gene=motA	888	707.495	0	0
locus_tag=ECB_01862|gene=flhC	579	398.913	44	94.914
locus_tag=ECB_01863|gene=flhD	360	187.56	33	151.401
locus_tag=ECB_01864|gene=yecG	429	251.624	21	71.8161
locus_tag=ECB_01865|gene=otsA	1425	1244.49	294	203.287
locus_tag=ECB_01866|gene=otsB	801	620.495	155	214.956
locus_tag=ECB_01867|gene=araH	990	809.495	103	109.491
locus_tag=ECB_01868|gene=araG	1515	1334.49	50	32.241
locus_tag=ECB_01869|gene=araF	990	809.495	46	48.8989
locus_tag=ECB_01870|gene=yecI	504	324.612	28	74.2248
locus_tag=ECB_01871|gene=yecJ	252	98.3863	6	52.4773
locus_tag=ECB_01872|gene=yecR	324	155.761	1	5.52455
locus_tag=ECB_01873|gene=ftn	498	318.644	4	10.8021
locus_tag=ECB_01874|gene=yecH	240	89.5865	16	153.686
locus_tag=ECB_01875|gene=tyrP	1212	1031.49	13	10.8451
locus_tag=ECB_01876|gene=yecA	666	485.658	24	42.5242
locus_tag=ECB_01877|gene=pgsA	549	369.1	53	123.563
locus_tag=ECB_01878|gene=uvrC	1767	1586.49	24	13.0175
locus_tag=ECB_01879|gene=uvrY	510	330.481	20	52.0762
locus_tag=ECB_01880|gene=insA-13	276	116.659	6.21218	45.8229
locus_tag=ECB_01881|gene=insB-13	504	324.612	2.24028	5.93872
locus_tag=ECB_01882|gene=yedU	660	479.658	3	5.38202
locus_tag=ECB_01883|gene=yedV	1359	1178.49	45	32.8579
locus_tag=ECB_01884|gene=yedW	672	491.658	84	147.018
locus_tag=ECB_01885|gene=yedX	414	237.488	6	21.7403
locus_tag=ECB_01886|gene=yedY	1005	824.495	27	28.1794
locus_tag=ECB_01887|gene=yedZ	636	455.703	10	18.8831
locus_tag=ECB_01888|gene=yodA	651	470.658	10	18.2831
locus_tag=ECB_01889|gene=yodB	531	351.244	8	19.5991
locus_tag=ECB_01890|gene=yeeI	798	617.495	250	348.387
locus_tag=ECB_01891|gene=yeeJ	7152	6971.49	73	9.01057
locus_tag=ECB_01893|gene=shiA	1317	1136.49	30	22.7148
locus_tag=ECB_01894|gene=amn	1455	1274.49	85	57.39
locus_tag=ECB_01895|gene=yeeN	717	536.554	10	16.0377
locus_tag=ECB_01896|gene=yeeO	1644	1463.49	44	25.8712
locus_tag=ECB_01897|gene=cbl	951	770.495	7	7.81778
locus_tag=ECB_01898|gene=nac	918	737.495	6	7.0008
locus_tag=ECB_01899|gene=erfK	933	752.495	127	145.23
locus_tag=ECB_01900|gene=cobT	1080	899.495	9	8.60992
locus_tag=ECB_01901|gene=cobS	744	563.554	13	19.8501
locus_tag=ECB_01902|gene=cobU	546	366.1	6	14.1028
locus_tag=ECB_01904|gene=insD	906	725.495	9	10.6749
locus_tag=ECB_01906|gene=ECB_01906	408	231.868	13	48.2456
locus_tag=ECB_01907|gene=ECB_01907	435	257.316	0	0
locus_tag=ECB_01908|gene=ECB_01908	411	234.679	2	7.33349
locus_tag=ECB_01909|gene=yoeD	159	38.5178	5	111.703
locus_tag=ECB_01910|gene=yeeX	396	220.764	719	2802.57
locus_tag=ECB_01911|gene=yeeA	1059	878.495	27	26.4472
locus_tag=ECB_01912|gene=sbmC	474	295.071	132	384.949
locus_tag=ECB_01913|gene=dacD	1167	986.495	28	24.4241
locus_tag=ECB_01914|gene=sbcB	1428	1247.49	32	22.0733
locus_tag=ECB_01915|gene=yeeD	228	81.1471	9	95.4388
locus_tag=ECB_01916|gene=yeeE	1059	878.495	25	24.4882
locus_tag=ECB_01917|gene=yeeF	1359	1178.49	1	0.730176
locus_tag=ECB_01918|gene=yeeY	930	749.495	204	234.216
locus_tag=ECB_01919|gene=yeeZ	825	644.495	294	392.539
locus_tag=ECB_01920|gene=hisL	51	6.7	0	0
locus_tag=ECB_01921|gene=hisG	900	719.495	32	38.2717
locus_tag=ECB_01922|gene=hisD	1242	1061.49	40	32.4263
locus_tag=ECB_01923|gene=hisC	1071	890.495	29	28.0235
locus_tag=ECB_01924|gene=hisB	1068	887.495	43	41.6925
locus_tag=ECB_01925|gene=hisH	591	410.873	12	25.1321
locus_tag=ECB_01926|gene=hisA	738	557.554	26	40.1274
locus_tag=ECB_01927|gene=hisF	777	596.554	14	20.1945
locus_tag=ECB_01928|gene=hisI	612	431.79	34	67.7581
locus_tag=ECB_01929|gene=wzzB	984	803.495	254	272.023
locus_tag=ECB_01930|gene=ugd	1167	986.495	37	32.2747
locus_tag=ECB_01931|gene=gnd	1407	1226.49	208	145.933
locus_tag=ECB_01955|gene=cpsB	1437	1256.49	1	0.684849
locus_tag=ECB_01956|gene=wcaI	1224	1043.49	2	1.64928
locus_tag=ECB_01957|gene=wcaH	480	300.892	0	0
locus_tag=ECB_01958|gene=wcaG	966	785.495	1	1.0955
locus_tag=ECB_01959|gene=gmd	1122	941.495	2	1.82796
locus_tag=ECB_01960|gene=wcaF	549	369.1	0	0
locus_tag=ECB_01961|gene=wcaE	747	566.554	1	1.51885
locus_tag=ECB_01962|gene=wcaD	1218	1037.49	2	1.65882
locus_tag=ECB_01963|gene=wcaC	1218	1037.49	4	3.31764
locus_tag=ECB_01964|gene=wcaB	489	309.769	0	0
locus_tag=ECB_01965|gene=wcaA	840	659.495	1	1.3048
locus_tag=ECB_01966|gene=wzc	2163	1982.49	4	1.73621
locus_tag=ECB_01967|gene=wzb	444	266.054	0	0
locus_tag=ECB_01968|gene=wza	1140	959.495	1	0.896835
locus_tag=ECB_01969|gene=yegH	1584	1403.49	90	55.1807
locus_tag=ECB_01970|gene=asmA	1854	1673.49	62	31.8803
locus_tag=ECB_01971|gene=dcd	582	401.873	39	83.5086
locus_tag=ECB_01972|gene=udk	642	461.658	7	13.0477
locus_tag=ECB_01973|gene=yegE	3306	3125.49	241	66.3519
locus_tag=ECB_01974|gene=alkA	849	668.495	24	30.8936
locus_tag=ECB_01975|gene=yegD	1353	1172.49	1	0.733913
locus_tag=ECB_01976|gene=yegI	1941	1760.49	10	4.88788
locus_tag=ECB_01977|gene=yegK	762	581.554	4	5.91868
locus_tag=ECB_01978|gene=yegL	660	479.658	0	0
locus_tag=ECB_00620_9|gene=insK-2	852	671.495	12.05	15.4419
locus_tag=ECB_00619_9|gene=insJ-2	522	342.279	11.7143	29.4504
locus_tag=ECB_02014|gene=yegR	318	150.703	0	0
locus_tag=ECB_02015|gene=yegS	900	719.495	21	25.1158
locus_tag=ECB_02016|gene=gatR	774	593.554	19	27.5454
locus_tag=ECB_02017|gene=gatD	1041	860.495	6	6.0001
locus_tag=ECB_02018|gene=gatC	1356	1175.49	12	8.78448
locus_tag=ECB_02019|gene=gatB	285	123.609	0	0
locus_tag=ECB_02020|gene=gatA	453	274.755	1	3.13191
locus_tag=ECB_02022|gene=insA-15	276	116.659	6.21218	45.8229
locus_tag=ECB_02023|gene=insB-15	504	324.612	4.93126	13.0722
locus_tag=ECB_02024|gene=gatY	855	674.495	2	2.55157
locus_tag=ECB_02025|gene=fbaB	1053	872.495	120	118.352
locus_tag=ECB_02026|gene=yegT	1278	1097.49	15	11.761
locus_tag=ECB_02027|gene=yegU	1005	824.495	8	8.34944
locus_tag=ECB_02028|gene=yegV	966	785.495	11	12.0505
locus_tag=ECB_02029|gene=yegW	747	566.554	3	4.55654
locus_tag=ECB_02030|gene=yegX	819	638.495	8	10.7817
locus_tag=ECB_02031|gene=thiD	801	620.495	52	72.1142
locus_tag=ECB_02032|gene=thiM	789	608.495	208	294.145
locus_tag=ECB_02033|gene=ECB_02033	246	93.9747	31	283.861
locus_tag=ECB_02034|gene=ECB_02034	432	254.497	24	81.1492
locus_tag=ECB_02035|gene=ECB_02035	666	485.658	29	51.3834
locus_tag=ECB_02036|gene=ECB_02036	264	107.606	5	39.9842
locus_tag=ECB_02037|gene=ECB_02037	252	98.3863	6	52.4773
locus_tag=ECB_02038|gene=ECB_02038	399	223.516	2	7.69976
locus_tag=ECB_02039|gene=ECB_02039	192	57.6499	0	0
locus_tag=ECB_02040|gene=insB-16	504	324.612	2.54504	6.74662
locus_tag=ECB_02041|gene=insA-16	276	116.659	4.00462	29.5393
locus_tag=ECB_02042|gene=yehE	189	55.7963	22	339.291
locus_tag=ECB_02043|gene=mrp	1110	929.495	58	53.6953
locus_tag=ECB_02044|gene=metG	2034	1853.49	95	44.105
locus_tag=ECB_02045|gene=molR	3795	3614.49	27	6.42794
locus_tag=ECB_02046|gene=yehI	3633	3452.49	20	4.98485
locus_tag=ECB_02047|gene=yehK	318	150.703	0	0
locus_tag=ECB_02048|gene=yehL	1089	908.495	3	2.84154
locus_tag=ECB_02049|gene=yehM	2280	2099.49	3	1.22959
locus_tag=ECB_02050|gene=yehP	1137	956.495	0	0
locus_tag=ECB_02051|gene=yehQ	2001	1820.49	8	3.78143
locus_tag=ECB_02052|gene=yehR	462	283.419	17	51.615
locus_tag=ECB_02053|gene=yehS	471	292.218	15	44.1713
locus_tag=ECB_02054|gene=yehT	720	539.554	13	20.7331
locus_tag=ECB_02055|gene=yehU	1686	1505.49	35	20.0053
locus_tag=ECB_02056|gene=yehV	732	551.554	74	115.451
locus_tag=ECB_02057|gene=ECB_02057	108	15.556	0	0
locus_tag=ECB_02058|gene=yehW	732	551.554	8	12.4812
locus_tag=ECB_02059|gene=yehX	927	746.495	15	17.291
locus_tag=ECB_02060|gene=yehY	1158	977.495	26	22.8883
locus_tag=ECB_02061|gene=yehZ	918	737.495	116	135.349
locus_tag=ECB_02062|gene=bglX	2298	2117.49	38	15.4425
locus_tag=ECB_02063|gene=dld	1716	1535.49	135	75.6555
locus_tag=ECB_02064|gene=pbpG	933	752.495	19	21.7273
locus_tag=ECB_02065|gene=yohC	588	407.873	1313	2770.1
locus_tag=ECB_02066|gene=yohD	579	398.913	49	105.7
locus_tag=ECB_02067|gene=yohF	762	581.554	136	201.235
locus_tag=ECB_02068|gene=yohGH	1365	1184.49	1	0.726478
locus_tag=ECB_02069|gene=yohI	948	767.495	2	2.24238
locus_tag=ECB_02070|gene=yohJ	399	223.516	19	73.1477
locus_tag=ECB_02071|gene=yohK	696	515.607	32	53.4056
locus_tag=ECB_02072|gene=cdd	885	704.495	28	34.2008
locus_tag=ECB_02073|gene=sanA	720	539.554	3	4.78455
locus_tag=ECB_02074|gene=yeiS	240	89.5865	4	38.4214
locus_tag=ECB_02075|gene=yeiT	1239	1058.49	14	11.3814
locus_tag=ECB_02076|gene=yeiA	1236	1055.49	4	3.26106
locus_tag=ECB_02077|gene=mglC	1011	830.495	93	96.361
locus_tag=ECB_02078|gene=mglA	1521	1340.49	126	80.8837
locus_tag=ECB_02079|gene=mglB	999	818.495	450	473.099
locus_tag=ECB_02080|gene=galS	1041	860.495	27	27.0004
locus_tag=ECB_02081|gene=yeiB	1158	977.495	17	14.9655
locus_tag=ECB_02082|gene=folE	669	488.658	100	176.096
locus_tag=ECB_02083|gene=yeiG	837	656.495	44	57.6736
locus_tag=ECB_02084|gene=cirA	1992	1811.49	18	8.55049
locus_tag=ECB_02085|gene=lysP	1470	1289.49	37	24.6909
locus_tag=ECB_02086|gene=yeiE	882	701.495	33	40.4804
locus_tag=ECB_02087|gene=yeiH	1050	869.495	7	6.92766
locus_tag=ECB_02088|gene=nfo	858	677.495	16	20.3221
locus_tag=ECB_02089|gene=yeiI	1089	908.495	19	17.9964
locus_tag=ECB_02090|gene=yeiJ	1251	1070.49	9	7.23458
locus_tag=ECB_02091|gene=rihB	942	761.495	3	3.39008
locus_tag=ECB_02092|gene=yeiL	660	479.658	4	7.17602
[truncated: 2,104 more rows]
