# Supplementary material for: Genomic and phenotypic evolution of Escherichia coli in a novel citrate-only resource environment
Source: eLife. 2020 May 29;9:e55414. doi: 10.7554/eLife.55414 (PMC7299349; doi:10.7554/eLife.55414)
Supplement: Figure 14—source data 1. [file elife-55414-fig14-data1.zip › CZB152_1/abundance.tsv]

target_id	length	eff_length	est_counts	tpm
locus_tag=ECB_00001|gene=thrL	66	9.68519	79	6836.91
locus_tag=ECB_00002|gene=thrA	2463	2285.05	56	20.5416
locus_tag=ECB_00003|gene=thrB	933	755.048	34	37.7438
locus_tag=ECB_00004|gene=thrC	1287	1109.05	31	23.4289
locus_tag=ECB_00005|gene=yaaX	297	135.692	17	105.011
locus_tag=ECB_00006|gene=yaaA	777	599.048	15	20.988
locus_tag=ECB_00007|gene=yaaJ	1431	1253.05	15	10.0338
locus_tag=ECB_00008|gene=talB	954	776.048	252	272.178
locus_tag=ECB_00009|gene=mogA	588	410.588	34	69.4086
locus_tag=ECB_00010|gene=yaaH	567	389.827	98	210.715
locus_tag=ECB_00011|gene=yaaW	714	536.162	0	0
locus_tag=ECB_00012|gene=htgA	486	309.581	2	5.41498
locus_tag=ECB_00013|gene=yaaI	405	231.829	2	7.23109
locus_tag=ECB_00014|gene=dnaK	1917	1739.05	84	40.4864
locus_tag=ECB_00015|gene=dnaJ	1131	953.048	7	6.15636
locus_tag=ECB_00016_1|gene=insL-1	1113	935.048	19.2857	17.2879
locus_tag=ECB_00017|gene=mokC	210	71.0817	4	47.1675
locus_tag=ECB_00619_1|gene=insJ-2	522	345.122	10.1429	24.6337
locus_tag=ECB_00620_1|gene=insK-2	852	674.048	12.95	16.1035
locus_tag=ECB_00018|gene=nhaA	1167	989.048	217	183.901
locus_tag=ECB_00019|gene=nhaR	906	728.048	14	16.1179
locus_tag=ECB_00020|gene=ECB_00020	960	782.048	1	1.07179
locus_tag=ECB_00021|gene=ECB_00021	1146	968.048	0	0
locus_tag=ECB_00022|gene=ECB_00022	705	527.162	0	0
locus_tag=ECB_00023|gene=insA-1	276	118.628	4.41577	31.2005
locus_tag=ECB_00024|gene=insB-1	504	327.391	12.1842	31.194
locus_tag=ECB_00025|gene=ECB_00025	351	182.103	1	4.60282
locus_tag=ECB_00026|gene=ECB_00026	165	43.8119	1	19.1315
locus_tag=ECB_00027|gene=rpsT	264	109.649	59	451.014
locus_tag=ECB_00028|gene=yaaY	219	77.1802	10	108.601
locus_tag=ECB_00029|gene=ribF	942	764.048	59	64.7251
locus_tag=ECB_00030|gene=ileS	2817	2639.05	140	44.4653
locus_tag=ECB_00031|gene=lspA	495	318.424	19	50.0137
locus_tag=ECB_00032|gene=fkpB	450	274.58	16	48.8419
locus_tag=ECB_00033|gene=ispH	951	773.048	8	8.6741
locus_tag=ECB_00034|gene=rihC	915	737.048	7	7.96056
locus_tag=ECB_00035|gene=dapB	822	644.048	13	16.9187
locus_tag=ECB_00036|gene=carA	1149	971.048	647	558.476
locus_tag=ECB_00037|gene=carB	3222	3044.05	56	15.4198
locus_tag=ECB_00038|gene=caiF	396	223.429	18	67.5265
locus_tag=ECB_00039|gene=caiE	591	413.588	2	4.05325
locus_tag=ECB_00040|gene=caiD	894	716.048	0	0
locus_tag=ECB_00041|gene=caiC	1569	1391.05	8	4.82046
locus_tag=ECB_00043|gene=caiA	1143	965.048	10	8.68545
locus_tag=ECB_00044|gene=caiT	1515	1337.05	0	0
locus_tag=ECB_00045|gene=fixA	771	593.048	0	0
locus_tag=ECB_00046|gene=fixB	942	764.048	3	3.2911
locus_tag=ECB_00047|gene=fixC	1287	1109.05	0	0
locus_tag=ECB_00048|gene=fixX	288	128.397	0	0
locus_tag=ECB_00049|gene=yaaU	1332	1154.05	5	3.63151
locus_tag=ECB_00050|gene=yabF	531	354.051	10	23.6742
locus_tag=ECB_00051|gene=kefC	1863	1685.05	28	13.9279
locus_tag=ECB_00052|gene=folA	480	303.796	42	115.88
locus_tag=ECB_00053|gene=apaH	843	665.048	22	27.7275
locus_tag=ECB_00054|gene=apaG	378	206.534	26	105.517
locus_tag=ECB_00055|gene=ksgA	822	644.048	79	102.813
locus_tag=ECB_00056|gene=pdxA	990	812.048	21	21.676
locus_tag=ECB_00057|gene=surA	1287	1109.05	93	70.2868
locus_tag=ECB_00058|gene=imp	2355	2177.05	210	80.8523
locus_tag=ECB_00059|gene=djlA	816	638.048	20	26.2735
locus_tag=ECB_00060|gene=rluA	660	482.263	10	17.3803
locus_tag=ECB_00061|gene=hepA	2907	2729.05	17	5.2213
locus_tag=ECB_00062|gene=polB	2352	2174.05	17	6.55422
locus_tag=ECB_00063|gene=araD	696	518.162	15	24.2642
locus_tag=ECB_00064|gene=araA	1503	1325.05	22	13.9166
locus_tag=ECB_00065|gene=araB	1701	1523.05	29	15.9597
locus_tag=ECB_00066|gene=araC	879	701.048	100	119.562
locus_tag=ECB_00067|gene=yabI	765	587.048	41	58.5398
locus_tag=ECB_00068|gene=yabJ	699	521.162	7	11.2581
locus_tag=ECB_00069|gene=thiP	1611	1433.05	2	1.1698
locus_tag=ECB_00070|gene=tbpA	984	806.048	5	5.19936
locus_tag=ECB_00071|gene=yabN	1656	1478.05	6	3.40254
locus_tag=ECB_00072|gene=setA	1179	1001.05	6	5.02386
locus_tag=ECB_00073|gene=leuD	606	428.588	23	44.981
locus_tag=ECB_00074|gene=leuC	1401	1223.05	33	22.6158
locus_tag=ECB_00075|gene=leuB	1092	914.048	33	30.2612
locus_tag=ECB_00076|gene=leuA	1572	1394.05	17	10.2214
locus_tag=ECB_00077|gene=leuL	87	10.5766	2	158.499
locus_tag=ECB_00078|gene=leuO	945	767.048	11	12.0202
locus_tag=ECB_00079|gene=ilvI	1725	1547.05	47	25.4645
locus_tag=ECB_00080|gene=ilvH	492	315.487	26	69.0769
locus_tag=ECB_00081|gene=fruR	1005	827.048	139	140.872
locus_tag=ECB_00082|gene=yabB	459	283.384	111	328.313
locus_tag=ECB_00083|gene=mraW	942	764.048	158	173.332
locus_tag=ECB_00084|gene=ftsL	366	195.438	26	111.508
locus_tag=ECB_00085|gene=ftsI	1767	1589.05	58	30.5937
locus_tag=ECB_00086|gene=murE	1488	1310.05	42	26.8722
locus_tag=ECB_00087|gene=murF	1359	1181.05	35	24.8394
locus_tag=ECB_00088|gene=mraY	1083	905.048	51	47.2324
locus_tag=ECB_00089|gene=murD	1317	1139.05	50	36.7933
locus_tag=ECB_00090|gene=ftsW	1245	1067.05	34	26.7077
locus_tag=ECB_00091|gene=murG	1068	890.048	45	42.378
locus_tag=ECB_00092|gene=murC	1476	1298.05	22	14.206
locus_tag=ECB_00093|gene=ddl	921	743.048	44	49.6337
locus_tag=ECB_00094|gene=ftsQ	831	653.048	41	52.6235
locus_tag=ECB_00095|gene=ftsA	1263	1085.05	39	30.1271
locus_tag=ECB_00096|gene=ftsZ	1152	974.048	185	159.196
locus_tag=ECB_00097|gene=lpxC	918	740.048	2610	2956.12
locus_tag=ECB_00098|gene=yacA	513	336.292	28	69.7883
locus_tag=ECB_00099|gene=secA	2706	2528.05	124	41.1128
locus_tag=ECB_00100|gene=mutT	390	217.697	9	34.6521
locus_tag=ECB_00101|gene=yacG	198	63.4428	14	184.964
locus_tag=ECB_00102|gene=yacF	744	566.106	27	39.9767
locus_tag=ECB_00103|gene=coaE	621	443.544	32	60.4719
locus_tag=ECB_00104|gene=guaC	1044	866.048	15	14.5175
locus_tag=ECB_00105|gene=hofC	1203	1025.05	5	4.08853
locus_tag=ECB_00106|gene=hofB	1386	1208.05	8	5.55069
locus_tag=ECB_00107|gene=ppdD	441	265.987	1	3.15123
locus_tag=ECB_00108|gene=nadC	894	716.048	17	19.8998
locus_tag=ECB_00109|gene=ampD	552	374.942	22	49.1813
locus_tag=ECB_00110|gene=ampE	855	677.048	31	38.3781
locus_tag=ECB_00111|gene=aroP	1374	1196.05	167	117.033
locus_tag=ECB_00112|gene=pdhR	765	587.048	27	38.5506
locus_tag=ECB_00113|gene=aceE	2664	2486.05	303	102.158
locus_tag=ECB_00114|gene=aceF	1893	1715.05	268	130.978
locus_tag=ECB_00115|gene=lpdA	1425	1247.05	806	541.742
locus_tag=ECB_00116|gene=yacH	1854	1676.05	14	7.00136
locus_tag=ECB_00117|gene=acnB	2598	2420.05	968	335.268
locus_tag=ECB_00118|gene=yacL	363	192.657	252	1096.37
locus_tag=ECB_00119|gene=speD	795	617.048	15	20.3757
locus_tag=ECB_00120|gene=speE	867	689.048	22	26.7617
locus_tag=ECB_00121|gene=yacC	348	179.309	17	79.4671
locus_tag=ECB_00122|gene=cueO	1551	1373.05	6	3.66274
locus_tag=ECB_00123|gene=gcd	2391	2213.05	201	76.1283
locus_tag=ECB_00124|gene=hpt	537	360.016	12	27.9384
locus_tag=ECB_00125|gene=yadF	663	485.263	57	98.4552
locus_tag=ECB_00126|gene=yadG	927	749.048	25	27.9751
locus_tag=ECB_00127|gene=yadH	771	593.048	92	130.029
locus_tag=ECB_00128|gene=yadI	441	265.987	28	88.2344
locus_tag=ECB_00129|gene=yadE	1230	1052.05	23	18.3245
locus_tag=ECB_00130|gene=panD	381	209.067	80	320.734
locus_tag=ECB_00131|gene=yadD	903	725.048	13	15.0286
locus_tag=ECB_00132|gene=panC	852	674.048	67	83.3154
locus_tag=ECB_00133|gene=panB	795	617.048	44	59.7688
locus_tag=ECB_00134|gene=yadC	1347	1169.05	19	13.6227
locus_tag=ECB_00135|gene=yadK	597	419.588	0	0
locus_tag=ECB_00136|gene=yadL	603	425.588	3	5.90844
locus_tag=ECB_00137|gene=yadM	570	392.749	1	2.13416
locus_tag=ECB_00138|gene=htrE	2601	2423.05	10	3.45923
locus_tag=ECB_00139|gene=ecpD	741	563.106	4	5.95403
locus_tag=ECB_00140|gene=yadN	585	407.588	0	0
locus_tag=ECB_00141|gene=folK	480	303.796	2	5.51809
locus_tag=ECB_00142|gene=pcnB	1365	1187.05	30	21.1833
locus_tag=ECB_00143|gene=yadB	927	749.048	5	5.59502
locus_tag=ECB_00144|gene=dksA	456	280.44	591	1766.4
locus_tag=ECB_00145|gene=sfsA	705	527.162	229	364.11
locus_tag=ECB_00146|gene=ligT	531	354.051	11	26.0416
locus_tag=ECB_00147|gene=hrpB	2430	2252.05	23	8.56034
locus_tag=ECB_00148|gene=mrcB	2526	2348.05	82	29.2717
locus_tag=ECB_00149|gene=fhuA	2244	2066.05	358	145.239
locus_tag=ECB_00150|gene=fhuC	798	620.048	41	55.4242
locus_tag=ECB_00151|gene=fhuD	891	713.048	6	7.053
locus_tag=ECB_00152|gene=fhuB	1983	1805.05	10	4.64357
locus_tag=ECB_00153|gene=hemL	1281	1103.05	503	382.221
locus_tag=ECB_00154|gene=yadQ	1422	1244.05	54	36.3829
locus_tag=ECB_00155|gene=yadR	345	176.771	311	1474.66
locus_tag=ECB_00156|gene=yadS	624	446.544	3	5.63116
locus_tag=ECB_00157|gene=yadT	801	623.048	5	6.72651
locus_tag=ECB_00158|gene=pfs	699	521.162	137	220.338
locus_tag=ECB_00159|gene=dgt	1518	1340.05	10	6.2549
locus_tag=ECB_00160|gene=degP	1425	1247.05	178	119.64
locus_tag=ECB_00161|gene=cdaR	1158	980.048	31	26.5128
locus_tag=ECB_00162|gene=yaeH	387	214.83	247	963.703
locus_tag=ECB_00163|gene=yaeI	813	635.048	5	6.5994
locus_tag=ECB_00164|gene=dapD	825	647.048	189	244.831
locus_tag=ECB_00165|gene=glnD	2673	2495.05	49	16.4611
locus_tag=ECB_00166|gene=map	795	617.048	50	67.9191
locus_tag=ECB_00167|gene=rpsB	726	548.162	171	261.474
locus_tag=ECB_00168|gene=tsf	852	674.048	28	34.8184
locus_tag=ECB_00169|gene=pyrH	726	548.162	35	53.518
locus_tag=ECB_00170|gene=frr	558	380.904	163	358.685
locus_tag=ECB_00171|gene=ispC	1197	1019.05	26	21.3855
locus_tag=ECB_00172|gene=uppS	762	584.048	26	37.3135
locus_tag=ECB_00173|gene=cdsA	858	680.048	36	44.3715
locus_tag=ECB_00174|gene=yaeL	1353	1175.05	65	46.3659
locus_tag=ECB_00175|gene=yaeT	2433	2255.05	155	57.6125
locus_tag=ECB_00176|gene=hlpA	486	309.581	163	441.321
locus_tag=ECB_00177|gene=lpxD	1026	848.048	138	136.395
locus_tag=ECB_00178|gene=fabZ	456	280.44	47	140.475
locus_tag=ECB_00179|gene=lpxA	789	611.048	76	104.251
locus_tag=ECB_00180|gene=lpxB	1149	971.048	13	11.2213
locus_tag=ECB_00181|gene=rnhB	597	419.588	3	5.99293
locus_tag=ECB_00182|gene=dnaE	3483	3305.05	36	9.12989
locus_tag=ECB_00183|gene=accA	960	782.048	40	42.8714
locus_tag=ECB_00184|gene=ldcC	2142	1964.05	133	56.7597
locus_tag=ECB_00185|gene=yaeR	390	217.697	30	115.507
locus_tag=ECB_00186|gene=tilS	1299	1121.05	30	22.4305
locus_tag=ECB_00187|gene=rof	255	102.947	2	16.2839
locus_tag=ECB_00188|gene=yaeP	201	65.4058	26	333.195
locus_tag=ECB_00189|gene=yaeQ	546	368.979	6	13.6298
locus_tag=ECB_00190|gene=yaeJ	423	248.611	12	40.4577
locus_tag=ECB_00191|gene=cutF	711	533.162	29	45.5911
locus_tag=ECB_00192|gene=yaeF	825	647.048	5	6.47701
locus_tag=ECB_00193|gene=proS	1719	1541.05	183	99.535
locus_tag=ECB_00194|gene=yaeB	708	530.162	25	39.5251
locus_tag=ECB_00195|gene=rcsF	405	231.829	8	28.9244
locus_tag=ECB_00196|gene=metQ	816	638.048	31	40.7239
locus_tag=ECB_00197|gene=metI	654	476.359	12	21.1148
locus_tag=ECB_00198|gene=metN	1032	854.048	3	2.94429
locus_tag=ECB_00199|gene=gmhB	573	395.709	14	29.6546
locus_tag=ECB_00200|gene=dkgB	804	626.048	9	12.0497
locus_tag=ECB_00201|gene=yafC	915	737.048	75	85.2917
locus_tag=ECB_00202|gene=yafD	801	623.048	175	235.428
locus_tag=ECB_00203|gene=yafE	624	446.544	19	35.664
locus_tag=ECB_00204|gene=mltD	1359	1181.05	36	25.5491
locus_tag=ECB_00205|gene=gloB	756	578.106	16	23.1982
locus_tag=ECB_00206|gene=yafS	723	545.162	30	46.125
locus_tag=ECB_00207|gene=rnhA	468	292.095	9	25.8262
locus_tag=ECB_00208|gene=dnaQ	732	554.162	62	93.7769
locus_tag=ECB_00209|gene=yafT	786	608.048	1	1.37849
locus_tag=ECB_00210|gene=insA-2	276	118.628	4.41577	31.2005
locus_tag=ECB_00211|gene=insB-2	504	327.391	3.65292	9.35219
locus_tag=ECB_00212|gene=ECB_00212	372	200.951	1	4.1711
locus_tag=ECB_00213|gene=yhhI	1137	959.048	10	8.73978
locus_tag=ECB_00214|gene=yafV	771	593.048	56	79.1479
locus_tag=ECB_00215|gene=ykfE	474	297.917	7	19.6945
locus_tag=ECB_00216|gene=fadE	2445	2267.05	2035	752.393
locus_tag=ECB_00217|gene=lpcA	579	401.709	104	217.001
locus_tag=ECB_00218|gene=yafJ	768	590.048	26	36.9341
locus_tag=ECB_00219|gene=yafK	741	563.106	72	107.173
locus_tag=ECB_00220|gene=yafQ	279	121.025	74	512.504
locus_tag=ECB_00221|gene=dinJ	261	107.427	373	2910.3
locus_tag=ECB_00222|gene=yafL	750	572.106	2	2.93018
locus_tag=ECB_00223|gene=yafM	498	321.391	18	46.9439
locus_tag=ECB_00226|gene=dinB	1056	878.048	31	29.5927
locus_tag=ECB_00227|gene=yafN	294	133.249	15	94.3557
locus_tag=ECB_00228|gene=yafO	399	226.177	9	33.3529
locus_tag=ECB_00229|gene=yafP	453	277.496	2	6.04106
locus_tag=ECB_00230|gene=ykfJ	267	111.888	1	7.49133
locus_tag=ECB_00231|gene=prfH	501	324.391	2	5.16775
locus_tag=ECB_00232|gene=pepD	1458	1280.05	89	58.278
locus_tag=ECB_00233|gene=gpt	459	283.384	11	32.5356
locus_tag=ECB_00234|gene=yafA	1245	1067.05	36	28.2787
locus_tag=ECB_00235|gene=crl	402	229.016	218	797.87
locus_tag=ECB_00236|gene=insA-3	276	118.628	3.39162	23.9641
locus_tag=ECB_00237|gene=insB-3	504	327.391	0.00988417	0.0253054
locus_tag=ECB_00238|gene=phoE	1038	860.048	0	0
locus_tag=ECB_00239|gene=proB	1104	926.048	46	41.6357
locus_tag=ECB_00240|gene=proA	1254	1076.05	77	59.9791
locus_tag=ECB_00241|gene=yagP	411	237.519	12	42.3472
locus_tag=ECB_00242|gene=yagQ	957	779.048	8	8.6073
locus_tag=ECB_00243|gene=yagR	2199	2021.05	27	11.1977
locus_tag=ECB_00244|gene=yagS	957	779.048	3	3.22774
locus_tag=ECB_00245|gene=yagT	690	512.213	6	9.81841
locus_tag=ECB_00246|gene=yagU	615	437.544	15	28.7349
locus_tag=ECB_00247|gene=ykgJ	330	163.659	2	10.2431
locus_tag=ECB_00248|gene=yagV	711	533.162	7	11.0047
locus_tag=ECB_00249|gene=yagW	1644	1466.05	20	11.4346
locus_tag=ECB_00250|gene=yagX	2526	2348.05	16	5.71155
locus_tag=ECB_00251|gene=yagY	669	491.263	3	5.11856
locus_tag=ECB_00252|gene=yagZ	636	458.499	8	14.6249
locus_tag=ECB_00253|gene=ykgK	591	413.588	3	6.07987
locus_tag=ECB_00254|gene=ykgL	228	83.2458	8	80.5506
locus_tag=ECB_00255|gene=ykgM	264	109.649	2	15.2886
locus_tag=ECB_00256|gene=eaeH	4257	4079.05	36	7.39749
locus_tag=ECB_00257|gene=ykgA	852	674.048	15	18.6527
locus_tag=ECB_00258|gene=ykgB	594	416.588	7	14.0842
locus_tag=ECB_00259|gene=ykgI	237	89.4673	1	9.36864
locus_tag=ECB_00260|gene=ykgC	1326	1148.05	103	75.2001
locus_tag=ECB_00261|gene=ykgD	855	677.048	1	1.238
locus_tag=ECB_00262|gene=ykgE	720	542.162	8	12.3681
locus_tag=ECB_00263|gene=ykgF	1428	1250.05	17	11.3989
locus_tag=ECB_00264|gene=ykgG	696	518.162	1	1.61762
locus_tag=ECB_00265|gene=ECB_00265	213	73.0612	1	11.4724
locus_tag=ECB_00266|gene=ykgH	669	491.263	0	0
locus_tag=ECB_00267|gene=betA	1671	1493.05	7	3.92975
locus_tag=ECB_00268|gene=betB	1473	1295.05	40	25.889
locus_tag=ECB_00269|gene=betI	588	410.588	39	79.6158
locus_tag=ECB_00270|gene=betT	2034	1856.05	37	16.7091
locus_tag=ECB_00271|gene=yahA	1089	911.048	7	6.44018
locus_tag=ECB_00272|gene=yahB	933	755.048	21	23.3123
locus_tag=ECB_00273|gene=yahC	498	321.391	3	7.82398
locus_tag=ECB_00274|gene=yahD	606	428.588	1	1.95569
locus_tag=ECB_00275|gene=yahE	864	686.048	0	0
locus_tag=ECB_00276|gene=yahF	1548	1370.05	3	1.83538
locus_tag=ECB_00277|gene=yahG	1419	1241.05	8	5.40309
locus_tag=ECB_00278|gene=yahI	951	773.048	3	3.25279
locus_tag=ECB_00279|gene=yahJ	1383	1205.05	15	10.4334
locus_tag=ECB_00280|gene=yahK	1050	872.048	48	46.1362
locus_tag=ECB_00281|gene=yahL	816	638.048	1	1.31367
locus_tag=ECB_00282|gene=yahM	246	96.3254	107	931.073
locus_tag=ECB_00283|gene=yahN	672	494.263	310	525.708
locus_tag=ECB_00284|gene=yahO	276	118.628	609	4303.01
locus_tag=ECB_00285|gene=prpR	1587	1409.05	51	30.3379
locus_tag=ECB_00286|gene=prpB	891	713.048	225	264.487
locus_tag=ECB_00287|gene=prpC	1170	992.048	116	98.0091
locus_tag=ECB_00288|gene=prpD	1452	1274.05	87	57.2367
locus_tag=ECB_00289|gene=prpE	1887	1709.05	70	34.3309
locus_tag=ECB_00290|gene=codB	1260	1082.05	3	2.32389
locus_tag=ECB_00291|gene=codA	1284	1106.05	27	20.4612
locus_tag=ECB_00292|gene=cynR	900	722.048	7	8.12593
locus_tag=ECB_00293|gene=cynT	660	482.263	6	10.4282
locus_tag=ECB_00294|gene=cynS	471	295.036	4	11.3639
locus_tag=ECB_00295|gene=cynX	1155	977.048	7	6.00514
locus_tag=ECB_00296|gene=lacA	612	434.588	4	7.71477
locus_tag=ECB_00297|gene=lacY	1254	1076.05	23	17.9158
locus_tag=ECB_00298|gene=lacZ	3075	2897.05	4	1.1573
locus_tag=ECB_00299|gene=lacI	1083	905.048	17	15.7441
locus_tag=ECB_00300|gene=mhpR	948	770.048	97	105.583
locus_tag=ECB_00301|gene=mhpA	1665	1487.05	1	0.563658
locus_tag=ECB_00302|gene=mhpB	945	767.048	3	3.27823
locus_tag=ECB_00303|gene=mhpC	882	704.048	0	0
locus_tag=ECB_00304|gene=mhpD	810	632.048	1	1.32615
locus_tag=ECB_00305|gene=mhpF	951	773.048	0	0
locus_tag=ECB_00306|gene=mhpE	1014	836.048	5	5.01279
locus_tag=ECB_00307|gene=mhpT	1212	1034.05	8	6.48471
locus_tag=ECB_00308|gene=yaiL	540	363.016	17	39.2522
locus_tag=ECB_00309|gene=frmB	834	656.048	14	17.8868
locus_tag=ECB_00310|gene=frmA	1110	932.048	15	13.4894
locus_tag=ECB_00311|gene=frmR	276	118.628	3	21.1971
locus_tag=ECB_00312|gene=yaiO	774	596.048	58	81.562
locus_tag=ECB_00313|gene=insB-4	504	327.391	0.971138	2.4863
locus_tag=ECB_00314|gene=insA-4	276	118.628	4.41577	31.2005
locus_tag=ECB_00315|gene=tauA	963	785.048	20	21.3538
locus_tag=ECB_00316|gene=tauB	768	590.048	9	12.7849
locus_tag=ECB_00317|gene=tauC	828	650.048	7	9.02597
locus_tag=ECB_00318|gene=tauD	852	674.048	18	22.3832
locus_tag=ECB_00319|gene=hemB	975	797.048	41	43.1162
locus_tag=ECB_00320|gene=ECB_00320	198	63.4428	0	0
locus_tag=ECB_00321|gene=yaiT	2907	2729.05	85	26.1065
locus_tag=ECB_00322|gene=yaiV	669	491.263	2	3.41238
locus_tag=ECB_00323|gene=ampH	1158	980.048	43	36.7758
locus_tag=ECB_00324|gene=sbmA	1221	1043.05	45	36.1617
locus_tag=ECB_00325|gene=yaiW	1095	917.048	22	20.1081
locus_tag=ECB_00326|gene=yaiY	309	145.639	20	115.104
locus_tag=ECB_00327|gene=yaiZ	213	73.0612	15	172.086
locus_tag=ECB_00328|gene=ddl	1095	917.048	41	37.4742
locus_tag=ECB_00329|gene=yaiB	261	107.427	6	46.8145
locus_tag=ECB_00330|gene=phoA	1416	1238.05	3	2.03107
locus_tag=ECB_00331|gene=psiF	321	155.616	94	506.307
locus_tag=ECB_00332|gene=yaiC	1116	938.048	30	26.8063
locus_tag=ECB_00333|gene=proC	810	632.048	51	67.6334
locus_tag=ECB_00334|gene=yaiI	459	283.384	12	35.4933
locus_tag=ECB_00335|gene=aroL	525	348.122	33	79.4555
locus_tag=ECB_00336|gene=yaiA	192	59.7361	63	883.984
locus_tag=ECB_00337|gene=aroM	678	500.213	44	73.729
locus_tag=ECB_00338|gene=yaiE	285	125.888	117	779.009
locus_tag=ECB_00339|gene=ykiA	282	123.44	17	115.434
locus_tag=ECB_00340|gene=insB-5	504	327.391	0.971138	2.4863
locus_tag=ECB_00341|gene=insA-5	276	118.628	4.41577	31.2005
locus_tag=ECB_00342|gene=rdgC	912	734.048	14	15.9862
locus_tag=ECB_00343|gene=yajF	909	731.048	18	20.638
locus_tag=ECB_00344|gene=araJ	1185	1007.05	61	50.7716
locus_tag=ECB_00345|gene=sbcC	3147	2969.05	15	4.23462
locus_tag=ECB_00346|gene=sbcD	1203	1025.05	3	2.45312
locus_tag=ECB_00347|gene=phoB	690	512.213	18	29.4552
locus_tag=ECB_00348|gene=phoR	1296	1118.05	19	14.2441
locus_tag=ECB_00349|gene=brnQ	1320	1142.05	265	194.492
locus_tag=ECB_00350|gene=proY	1374	1196.05	53	37.1423
locus_tag=ECB_00351|gene=malZ	1818	1640.05	17	8.68827
locus_tag=ECB_00353|gene=queA	1071	893.048	18	16.8942
locus_tag=ECB_00354|gene=tgt	1128	950.048	12	10.5871
locus_tag=ECB_00355|gene=yajC	333	166.296	33	166.331
locus_tag=ECB_00356|gene=secD	1848	1670.05	51	25.5966
locus_tag=ECB_00357|gene=secF	972	794.048	90	95.0029
locus_tag=ECB_00358|gene=yajD	348	179.309	19	88.8162
locus_tag=ECB_00359|gene=tsx	774	596.048	35	49.2185
locus_tag=ECB_00360|gene=yajI	540	363.016	19	43.8702
locus_tag=ECB_00361|gene=ybaD	450	274.58	18	54.9471
locus_tag=ECB_00362|gene=ribD	1104	926.048	33	29.8691
locus_tag=ECB_00363|gene=ribH	471	295.036	11	31.2506
locus_tag=ECB_00364|gene=nusB	420	245.736	8	27.2874
locus_tag=ECB_00365|gene=thiL	978	800.048	8	8.38137
locus_tag=ECB_00366|gene=pgpA	519	342.156	108	264.57
locus_tag=ECB_00367|gene=yajO	975	797.048	239	251.336
locus_tag=ECB_00368|gene=dxs	1863	1685.05	16	7.95882
locus_tag=ECB_00369|gene=ispA	900	722.048	24	27.8603
locus_tag=ECB_00370|gene=xseB	243	93.9904	24	214.027
locus_tag=ECB_00371|gene=thiI	1449	1271.05	20	13.1889
locus_tag=ECB_00372|gene=thiJ	591	413.588	34	68.9052
locus_tag=ECB_00373|gene=apbA	912	734.048	73	83.3565
locus_tag=ECB_00374|gene=yajQ	492	315.487	37	98.3017
locus_tag=ECB_00375|gene=yajR	1365	1187.05	20	14.1222
locus_tag=ECB_00376|gene=ECB_00376	936	758.048	20	22.1144
locus_tag=ECB_00377|gene=ECB_00377	543	365.979	124	283.992
locus_tag=ECB_00378|gene=ECB_00378	378	206.534	204	827.905
locus_tag=ECB_00379|gene=cyoE	891	713.048	301	353.825
locus_tag=ECB_00380|gene=cyoD	330	163.659	93	476.303
locus_tag=ECB_00381|gene=cyoC	615	437.544	129	247.12
locus_tag=ECB_00382|gene=cyoB	1992	1814.05	566	261.522
locus_tag=ECB_00383|gene=cyoA	948	770.048	512	557.305
locus_tag=ECB_00384|gene=ampG	1476	1298.05	4	2.58292
locus_tag=ECB_00385|gene=yajG	579	401.709	6	12.5193
locus_tag=ECB_00386|gene=bolA	318	153.008	2963	16231.5
locus_tag=ECB_00387|gene=tig	1299	1121.05	37	27.6642
locus_tag=ECB_00388|gene=clpP	624	446.544	455	854.059
locus_tag=ECB_00389|gene=clpX	1275	1097.05	902	689.163
locus_tag=ECB_00390|gene=insL-2	1113	935.048	19.2857	17.2879
locus_tag=ECB_00391|gene=lon	2355	2177.05	25	9.62527
locus_tag=ECB_00392|gene=hupB	273	116.181	49	353.509
locus_tag=ECB_00393|gene=ppiD	1872	1694.05	51	25.234
locus_tag=ECB_00394|gene=ybaV	372	200.951	11	45.8821
locus_tag=ECB_00395|gene=ybaW	399	226.177	13	48.1765
locus_tag=ECB_00396|gene=ybaX	696	518.162	13	21.029
locus_tag=ECB_00397|gene=ybaE	1701	1523.05	210	115.57
locus_tag=ECB_00398|gene=cof	819	641.048	134	175.209
locus_tag=ECB_00399|gene=ybaO	459	283.384	121	357.891
locus_tag=ECB_00400|gene=mdlA	1773	1595.05	60	31.5296
locus_tag=ECB_00401|gene=mdlB	1782	1604.05	22	11.496
locus_tag=ECB_00402|gene=glnK	339	171.662	0	0
locus_tag=ECB_00403|gene=amtB	1287	1109.05	6	4.53463
locus_tag=ECB_00404|gene=tesB	861	683.048	50	61.3564
locus_tag=ECB_00405|gene=ybaY	573	395.709	71	150.391
locus_tag=ECB_00406|gene=ybaZ	390	217.697	24	92.4057
locus_tag=ECB_00407|gene=ybaA	354	184.628	49	222.454
locus_tag=ECB_00408|gene=ylaB	1551	1373.05	86	52.4993
locus_tag=ECB_00409|gene=ylaC	471	295.036	39	110.798
locus_tag=ECB_00410|gene=maa	552	374.942	83	185.548
locus_tag=ECB_00411|gene=hha	219	77.1802	166	1802.78
locus_tag=ECB_00412|gene=ybaJ	375	203.764	413	1698.88
locus_tag=ECB_00413|gene=acrB	3150	2972.05	132	37.2271
locus_tag=ECB_00414|gene=acrA	1194	1016.05	27	22.2736
locus_tag=ECB_00415|gene=acrR	648	470.453	15	26.7249
locus_tag=ECB_00416|gene=kefA	3363	3185.05	14	3.68428
locus_tag=ECB_00417|gene=ybaM	162	42.1687	0	0
locus_tag=ECB_00418|gene=priC	528	351.087	11	26.2615
locus_tag=ECB_00419|gene=ybaN	378	206.534	18	73.0504
locus_tag=ECB_00420|gene=apt	552	374.942	4	8.94205
locus_tag=ECB_00421|gene=dnaX	1932	1754.05	52	24.8487
locus_tag=ECB_00422|gene=ybaB	330	163.659	45	230.469
locus_tag=ECB_00423|gene=recR	606	428.588	23	44.981
locus_tag=ECB_00424|gene=htpG	1875	1697.05	43	21.2381
locus_tag=ECB_00425|gene=adk	645	467.453	26	46.6204
locus_tag=ECB_00426|gene=hemH	963	785.048	46	49.1137
locus_tag=ECB_00427|gene=aes	960	782.048	29	31.0818
locus_tag=ECB_00428|gene=gsk	1305	1127.05	11	8.18072
locus_tag=ECB_00430|gene=fsr	1221	1043.05	16	12.8575
locus_tag=ECB_00431|gene=ushA	1653	1475.05	63	35.7994
locus_tag=ECB_00432|gene=ybaK	480	303.796	11	30.3495
locus_tag=ECB_00433|gene=ybaP	795	617.048	17	23.0925
locus_tag=ECB_00434|gene=ybaQ	342	174.264	36	173.155
locus_tag=ECB_00435|gene=copA	2505	2327.05	66	23.7728
locus_tag=ECB_00436|gene=ybaS	933	755.048	4	4.44045
locus_tag=ECB_00437|gene=ybaT	1293	1115.05	18	13.5307
locus_tag=ECB_00438|gene=cueR	408	234.687	12	42.8582
locus_tag=ECB_00439|gene=ybbJ	456	280.44	47	140.475
locus_tag=ECB_00440|gene=ybbK	918	740.048	237	268.429
locus_tag=ECB_00441|gene=ybbL	678	500.213	11	18.4322
locus_tag=ECB_00442|gene=ybbM	780	602.048	2	2.78445
locus_tag=ECB_00443|gene=ybbN	855	677.048	27	33.4261
locus_tag=ECB_00444|gene=ybbO	810	632.048	13	17.2399
locus_tag=ECB_00445|gene=tesA	627	449.499	41	76.4532
locus_tag=ECB_00446|gene=ybbA	687	509.213	13	21.3986
locus_tag=ECB_00447|gene=ybbP	2415	2237.05	23	8.61774
locus_tag=ECB_00448|gene=rhsD	4281	4103.05	31.3392	6.40209
locus_tag=ECB_00449|gene=ybbC	369	198.155	2	8.4599
locus_tag=ECB_00450|gene=ylbH	711	533.162	3	4.71632
locus_tag=ECB_00451|gene=ybbD	261	107.427	0	0
locus_tag=ECB_00452|gene=ylbG	372	200.951	5	20.8555
locus_tag=ECB_00453|gene=ybbB	1095	917.048	9	8.22605
locus_tag=ECB_00454|gene=ybbS	927	749.048	129	144.351
locus_tag=ECB_00455|gene=allA	483	306.704	151	412.665
locus_tag=ECB_00456|gene=allR	816	638.048	1848	2427.67
locus_tag=ECB_00457|gene=gcl	1782	1604.05	369	192.819
locus_tag=ECB_00458|gene=hyi	777	599.048	44	61.5648
locus_tag=ECB_00459|gene=glxR	879	701.048	98	117.171
locus_tag=ECB_00460|gene=ybbV	279	121.025	1	6.92573
locus_tag=ECB_00461|gene=allP	1455	1277.05	19	12.4706
locus_tag=ECB_00462|gene=allB	1362	1184.05	70	49.553
locus_tag=ECB_00463|gene=ybbY	1302	1124.05	25	18.6422
locus_tag=ECB_00464|gene=glxK	1146	968.048	17	14.7195
locus_tag=ECB_00465|gene=ylbA	786	608.048	15	20.6773
locus_tag=ECB_00466|gene=allC	1236	1058.05	3	2.3766
locus_tag=ECB_00467|gene=allD	1050	872.048	7	6.7282
locus_tag=ECB_00468|gene=fdrA	1668	1490.05	4	2.25009
locus_tag=ECB_00469|gene=ylbE	1260	1082.05	1	0.77463
locus_tag=ECB_00470|gene=ylbF	720	542.162	1	1.54601
locus_tag=ECB_00471|gene=arcC	894	716.048	2	2.34115
locus_tag=ECB_00472|gene=purK	1068	890.048	1	0.941733
locus_tag=ECB_00473|gene=purE	510	333.325	1	2.51462
locus_tag=ECB_00474|gene=ybbF	723	545.162	3	4.6125
locus_tag=ECB_00475|gene=ppiB	495	318.424	104	273.759
locus_tag=ECB_00476|gene=cysS	1386	1208.05	9	6.24452
locus_tag=ECB_00477|gene=ybcI	522	345.122	4	9.71469
locus_tag=ECB_00478|gene=ybcJ	213	73.0612	8	91.7791
locus_tag=ECB_00479|gene=folD	867	689.048	10	12.1644
locus_tag=ECB_00480|gene=sfmA	543	365.979	2	4.58052
locus_tag=ECB_00481|gene=sfmC	693	515.213	8	13.015
locus_tag=ECB_00482|gene=sfmD	2610	2432.05	12	4.13571
locus_tag=ECB_00483|gene=sfmH	978	800.048	0	0
locus_tag=ECB_00484|gene=sfmF	516	339.19	3	7.41343
locus_tag=ECB_00485|gene=fimZ	633	455.499	2	3.6803
locus_tag=ECB_00486|gene=intD	1164	986.048	21	17.851
locus_tag=ECB_00487|gene=ECB_00487	402	229.016	2	7.31991
locus_tag=ECB_00488|gene=ECB_00488	219	77.1802	1	10.8601
locus_tag=ECB_00489|gene=ECB_00489	315	150.378	5	27.8693
locus_tag=ECB_00490|gene=ECB_00490	366	195.438	2	8.57751
locus_tag=ECB_00492|gene=renD	186	56.0618	1	14.9511
locus_tag=ECB_00493|gene=emrE	333	166.296	11	55.4436
locus_tag=ECB_00494|gene=ybcK	1527	1349.05	7	4.34922
locus_tag=ECB_00495|gene=ybcL	552	374.942	27	60.3588
locus_tag=ECB_00496|gene=ybcM	798	620.048	83	112.2
locus_tag=ECB_00497|gene=ybcN	456	280.44	1	2.98882
locus_tag=ECB_00498|gene=ninE	171	47.2124	0	0
locus_tag=ECB_00499|gene=ybcO	291	130.885	0	0
locus_tag=ECB_00500|gene=rus	363	192.657	1	4.35067
locus_tag=ECB_00501|gene=ylcG	141	30.5645	0	0
locus_tag=ECB_01116_1|gene=insA-10	276	118.628	3.39162	23.9641
locus_tag=ECB_01117_1|gene=insB-10	504	327.391	3.65292	9.35219
locus_tag=ECB_00504|gene=insB-6	504	327.391	12.1842	31.194
locus_tag=ECB_00505|gene=insA-6	276	118.628	4.41577	31.2005
locus_tag=ECB_00510|gene=ECB_00510	195	61.5771	1	13.612
locus_tag=ECB_00511|gene=nohB	576	398.709	6	12.6135
locus_tag=ECB_00512|gene=ECB_00512	2817	2639.05	17	5.39936
locus_tag=ECB_00513|gene=ECB_00513	2346	2168.05	11	4.2527
locus_tag=ECB_00514|gene=ECB_00514	282	123.44	1	6.79023
locus_tag=ECB_00515|gene=ECB_00515	705	527.162	1	1.59
locus_tag=ECB_00516|gene=ECB_00516	294	133.249	1	6.29038
locus_tag=ECB_00517|gene=ECB_00517	336	168.911	0	0
locus_tag=ECB_00518|gene=appY	750	572.106	2	2.93018
locus_tag=ECB_00519|gene=ompT	954	776.048	25	27.0018
locus_tag=ECB_00520|gene=envY	762	584.048	6	8.61081
locus_tag=ECB_00521|gene=ybcH	891	713.048	4	4.702
locus_tag=ECB_00522|gene=nfrA	2973	2795.05	6	1.7993
locus_tag=ECB_00524|gene=ECB_00524	171	47.2124	0	0
locus_tag=ECB_00525|gene=yhhI	1137	959.048	8.38566	7.32888
locus_tag=ECB_00526|gene=ECB_00526	162	42.1687	0	0
locus_tag=ECB_00527|gene=ECB_00527	291	130.885	0	0
locus_tag=ECB_00528|gene=ECB_00528	261	107.427	1	7.80242
locus_tag=ECB_00529|gene=ECB_00529	558	380.904	3	6.60156
locus_tag=ECB_00530|gene=ECB_00530	1599	1421.05	1.26894	0.748466
locus_tag=ECB_00531|gene=cusS	1449	1271.05	7	4.61612
locus_tag=ECB_00532|gene=cusR	684	506.213	6	9.93478
locus_tag=ECB_00533|gene=cusC	1374	1196.05	267	187.113
locus_tag=ECB_00534|gene=ylcC	333	166.296	30	151.21
locus_tag=ECB_00535|gene=cusB	1224	1046.05	28	22.4361
locus_tag=ECB_00536|gene=cusA	3144	2966.05	41	11.5863
locus_tag=ECB_00537|gene=pheP	1377	1199.05	36	25.1656
locus_tag=ECB_00538|gene=ybdG	1248	1070.05	13	10.1831
locus_tag=ECB_00539|gene=nfnB	654	476.359	39	68.6233
locus_tag=ECB_00540|gene=ybdF	369	198.155	11	46.5294
locus_tag=ECB_00541|gene=ybdJ	249	98.4745	12	102.141
locus_tag=ECB_00542|gene=ybdK	1119	941.048	302	268.99
locus_tag=ECB_00543|gene=insJ-1	522	345.122	10.1429	24.6337
locus_tag=ECB_00545|gene=insB-7	504	327.391	12.1842	31.194
locus_tag=ECB_00546|gene=insA-7	276	118.628	4.41577	31.2005
locus_tag=ECB_00547|gene=hokE	153	37.0844	0	0
locus_tag=ECB_00548|gene=insL-3	1113	935.048	19.2857	17.2879
locus_tag=ECB_00549|gene=entD	630	452.499	0	0
locus_tag=ECB_00550|gene=fepA	2241	2063.05	0	0
locus_tag=ECB_00551|gene=fes	1125	947.048	49	43.3676
locus_tag=ECB_00552|gene=ybdZ	219	77.1802	6	65.1608
locus_tag=ECB_00553|gene=entF	3882	3704.05	297	67.208
locus_tag=ECB_00554|gene=fepE	1134	956.048	4	3.50688
locus_tag=ECB_00555|gene=fepC	816	638.048	4	5.2547
locus_tag=ECB_00556|gene=fepG	993	815.048	23	23.653
locus_tag=ECB_00557|gene=fepD	1005	827.048	23	23.3098
locus_tag=ECB_00558|gene=ybdA	1251	1073.05	5	3.90564
locus_tag=ECB_00559|gene=fepB	957	779.048	16	17.2146
locus_tag=ECB_00560|gene=entC	1176	998.048	70	58.7879
locus_tag=ECB_00561|gene=entE	1611	1433.05	51	29.8298
locus_tag=ECB_00562|gene=entB	858	680.048	22	27.1159
locus_tag=ECB_00563|gene=entA	747	569.106	19	27.9835
locus_tag=ECB_00564|gene=ybdB	414	240.35	5	17.4368
locus_tag=ECB_00566|gene=ybdD	198	63.4428	25	330.293
locus_tag=ECB_00567|gene=ybdH	1089	911.048	20	18.4005
locus_tag=ECB_00568|gene=ybdL	1161	983.048	15	12.7896
locus_tag=ECB_00569|gene=ybdM	630	452.499	5	9.26175
locus_tag=ECB_00570|gene=ybdN	1062	884.048	4	3.7925
locus_tag=ECB_00571|gene=insB-8	504	327.391	0.971138	2.4863
locus_tag=ECB_00572|gene=insA-8	276	118.628	4.41577	31.2005
locus_tag=ECB_00573|gene=dsbG	762	584.048	43	61.7108
locus_tag=ECB_00574|gene=ahpC	564	386.866	248	537.319
locus_tag=ECB_00575|gene=ahpF	1566	1388.05	40	24.1544
locus_tag=ECB_00576|gene=ybdQ	429	254.434	709	2335.67
locus_tag=ECB_00577|gene=ybdR	1239	1061.05	17	13.4293
locus_tag=ECB_00578|gene=rnk	411	237.519	44	155.273
locus_tag=ECB_00579|gene=rna	807	629.048	223	297.141
locus_tag=ECB_00580|gene=citT	1464	1286.05	518	337.609
locus_tag=ECB_00581|gene=citG	879	701.048	16	19.1299
locus_tag=ECB_00582|gene=citX	552	374.942	1	2.23551
locus_tag=ECB_00583|gene=citF	1533	1355.05	2	1.23713
locus_tag=ECB_00584|gene=citE	909	731.048	2	2.29311
locus_tag=ECB_00585|gene=citD	297	135.692	0	0
locus_tag=ECB_00586|gene=citC	1059	881.048	12	11.4162
locus_tag=ECB_00587|gene=insB-9	504	327.391	0.971138	2.4863
locus_tag=ECB_00588|gene=insA-9	276	118.628	4.41577	31.2005
locus_tag=ECB_00589|gene=citA	1659	1481.05	11	6.22536
locus_tag=ECB_00590|gene=citB	681	503.213	6	9.99401
locus_tag=ECB_00591|gene=dcuC	1386	1208.05	9	6.24452
locus_tag=ECB_00592|gene=crcA	561	383.866	3	6.55062
locus_tag=ECB_00593|gene=cspE	210	71.0817	236	2782.88
locus_tag=ECB_00594|gene=ccrB	384	211.917	10	39.5526
locus_tag=ECB_00595|gene=ybeM	789	611.048	60	82.3033
locus_tag=ECB_00596|gene=tatE	204	67.3365	89	1107.85
locus_tag=ECB_00597|gene=lipA	966	788.048	68	72.3265
locus_tag=ECB_00619_2|gene=insJ-2	522	345.122	10.1429	24.6337
locus_tag=ECB_00620_2|gene=insK-2	852	674.048	12.95	16.1035
locus_tag=ECB_00599|gene=lipB	642	464.453	8	14.4374
locus_tag=ECB_00600|gene=ybeD	264	109.649	11	84.0873
locus_tag=ECB_00601|gene=dacA	1212	1034.05	35	28.3706
locus_tag=ECB_00602|gene=rlpA	1089	911.048	60	55.2015
locus_tag=ECB_00603|gene=mrdB	1113	935.048	33	29.5816
locus_tag=ECB_00604|gene=mrdA	1902	1724.05	23	11.182
locus_tag=ECB_00605|gene=ybeA	468	292.095	8	22.9566
locus_tag=ECB_00606|gene=ybeB	318	153.008	14	76.6927
locus_tag=ECB_00607|gene=phpB	612	434.588	16	30.8591
locus_tag=ECB_00608|gene=nadD	642	464.453	14	25.2654
locus_tag=ECB_00609|gene=holA	1032	854.048	39	38.2757
locus_tag=ECB_00610|gene=rlpB	582	404.669	63	130.491
locus_tag=ECB_00611|gene=leuS	2583	2405.05	308	107.342
locus_tag=ECB_00612|gene=ybeL	483	306.704	1030	2814.87
locus_tag=ECB_00614|gene=ybeR	708	530.162	7	11.067
locus_tag=ECB_00615|gene=ybeV	1140	962.048	10	8.71253
locus_tag=ECB_00616|gene=hscC	1671	1493.05	10	5.61393
locus_tag=ECB_00617|gene=rihA	936	758.048	61	67.4488
locus_tag=ECB_00619_3|gene=insJ-2	522	345.122	10.1429	24.6337
locus_tag=ECB_00620_3|gene=insK-2	852	674.048	12.95	16.1035
locus_tag=ECB_00621|gene=gltK	675	497.213	58	97.7746
locus_tag=ECB_00622|gene=gltJ	741	563.106	89	132.477
locus_tag=ECB_00623|gene=gltI	909	731.048	1251	1434.34
locus_tag=ECB_00624|gene=ECB_00624	1878	1700.05	17	8.38163
locus_tag=ECB_00625|gene=lnt	1539	1361.05	26	16.0118
locus_tag=ECB_00626|gene=ybeX	879	701.048	49	58.5854
locus_tag=ECB_00627|gene=ybeY	468	292.095	33	94.6959
locus_tag=ECB_00628|gene=ybeZ	1080	902.048	129	119.867
locus_tag=ECB_00629|gene=yleA	1425	1247.05	94	63.1809
locus_tag=ECB_00630|gene=ubiF	1176	998.048	136	114.216
locus_tag=ECB_00631|gene=asnB	1665	1487.05	52	29.3102
locus_tag=ECB_00632|gene=nagD	753	575.106	21	30.6064
locus_tag=ECB_00633|gene=nagC	1221	1043.05	16	12.8575
locus_tag=ECB_00634|gene=nagA	1149	971.048	38	32.8008
locus_tag=ECB_00635|gene=nagB	801	623.048	62	83.4087
locus_tag=ECB_00636|gene=nagE	1947	1769.05	208	98.5518
locus_tag=ECB_00637|gene=glnS	1665	1487.05	42	23.6737
locus_tag=ECB_00638|gene=ybfM	1407	1229.05	12	8.18377
locus_tag=ECB_00639|gene=ybfN	327	160.967	0	0
locus_tag=ECB_00640|gene=fur	447	271.689	177	546.061
locus_tag=ECB_00641|gene=fldA	531	354.051	45	106.534
locus_tag=ECB_00642|gene=ybfE	294	133.249	2	12.5808
locus_tag=ECB_00643|gene=ybfF	765	587.048	12	17.1336
locus_tag=ECB_00644|gene=seqA	546	368.979	34	77.2357
locus_tag=ECB_00645|gene=pgm	1641	1463.05	144	82.4983
locus_tag=ECB_00646|gene=ybfP	495	318.424	7	18.4261
locus_tag=ECB_00647|gene=ybfGH	651	473.359	3	5.31217
locus_tag=ECB_00648|gene=potE	1320	1142.05	23	16.8805
locus_tag=ECB_00649|gene=speF	2199	2021.05	1	0.414729
locus_tag=ECB_00650|gene=ECB_00650	258	105.131	0	0
locus_tag=ECB_00651|gene=kdpE	678	500.213	10	16.7566
locus_tag=ECB_00652|gene=kdpD	2688	2510.05	90	30.0539
locus_tag=ECB_00653|gene=kdpC	573	395.709	1	2.11819
locus_tag=ECB_00654|gene=kdpB	2049	1871.05	2	0.895955
locus_tag=ECB_00655|gene=kdpA	1674	1496.05	3	1.6808
locus_tag=ECB_00656|gene=kdpF	90	10.8824	0	0
locus_tag=ECB_00657|gene=ybfA	207	69.1865	42	508.825
locus_tag=ECB_00658|gene=rhsC	1665	1487.05	16.8631	9.50504
locus_tag=ECB_00659|gene=ybfB	327	160.967	0	0
locus_tag=ECB_00660|gene=ybfO	1434	1256.05	13.3501	8.90881
locus_tag=ECB_00661|gene=ybfC	570	392.749	3	6.40247
locus_tag=ECB_00662|gene=ECB_00662	276	118.628	0	0
locus_tag=ECB_00663|gene=ECB_00663	279	121.025	2	13.8515
locus_tag=ECB_00664|gene=ECB_00664	243	93.9904	1	8.91779
locus_tag=ECB_00666|gene=ybfD	762	584.048	2	2.87027
locus_tag=ECB_00667|gene=ybgA	510	333.325	19	47.7778
locus_tag=ECB_00668|gene=phrB	1422	1244.05	21	14.1489
locus_tag=ECB_00669|gene=ybgH	1482	1304.05	7	4.49931
locus_tag=ECB_00670|gene=ybgI	744	566.106	29	42.9379
locus_tag=ECB_00671|gene=ybgJ	657	479.311	22	38.4721
locus_tag=ECB_00672|gene=ybgK	933	755.048	32	35.5236
locus_tag=ECB_00673|gene=ybgL	735	557.162	8	12.0351
locus_tag=ECB_00674|gene=nei	792	614.048	4	5.46008
locus_tag=ECB_00675|gene=abrB	1047	869.048	14	13.5028
locus_tag=ECB_00676|gene=ybgO	1062	884.048	15	14.2219
locus_tag=ECB_00677|gene=ybgP	732	554.162	4	6.05012
locus_tag=ECB_00678|gene=ybgQ	2451	2273.05	6	2.2125
locus_tag=ECB_00679|gene=ybgD	567	389.827	5	10.7508
locus_tag=ECB_00680|gene=gltA	1284	1106.05	610	462.271
locus_tag=ECB_00681|gene=sdhC	390	217.697	243	935.608
locus_tag=ECB_00682|gene=sdhD	348	179.309	60	280.472
locus_tag=ECB_00683|gene=sdhA	1767	1589.05	317	167.21
locus_tag=ECB_00684|gene=sdhB	717	539.162	125	194.326
locus_tag=ECB_00685|gene=sucA	2802	2624.05	684	218.487
locus_tag=ECB_00686|gene=sucB	1218	1040.05	667	537.543
locus_tag=ECB_00687|gene=sucC	1167	989.048	307	260.173
locus_tag=ECB_00688|gene=sucD	870	692.048	346	419.065
locus_tag=ECB_00689|gene=farR	723	545.162	6	9.22501
locus_tag=ECB_00690|gene=hrsA	1977	1799.05	5	2.32953
locus_tag=ECB_00691|gene=ybgG	2634	2456.05	28	9.55569
locus_tag=ECB_00692|gene=cydA	1569	1391.05	563	339.24
locus_tag=ECB_00693|gene=cydB	1140	962.048	354	308.424
locus_tag=ECB_00694|gene=ybgT	114	17.9701	30	1399.31
locus_tag=ECB_00695|gene=ybgE	294	133.249	47	295.648
locus_tag=ECB_00696|gene=ybgC	405	231.829	17	61.4643
locus_tag=ECB_00697|gene=tolQ	693	515.213	20	32.5375
locus_tag=ECB_00698|gene=tolR	429	254.434	12	39.5318
locus_tag=ECB_00699|gene=tolA	1266	1088.05	45	34.6661
locus_tag=ECB_00700|gene=tolB	1293	1115.05	139	104.487
locus_tag=ECB_00701|gene=pal	522	345.122	209	507.592
locus_tag=ECB_00702|gene=ybgF	792	614.048	48	65.5209
locus_tag=ECB_00703|gene=nadA	1044	866.048	35	33.8741
locus_tag=ECB_00704|gene=pnuC	720	542.162	171	264.367
locus_tag=ECB_00705|gene=ybgR	942	764.048	74	81.1806
locus_tag=ECB_00706|gene=ybgS	381	209.067	37	148.339
locus_tag=ECB_00707|gene=aroG	1053	875.048	254	243.3
locus_tag=ECB_00708|gene=gpmA	753	575.106	408	594.639
locus_tag=ECB_00709|gene=galM	1041	863.048	50	48.5597
locus_tag=ECB_00710|gene=galK	1149	971.048	32	27.6217
locus_tag=ECB_00711|gene=galT	1047	869.048	28	27.0057
locus_tag=ECB_00712|gene=galE	1017	839.048	56	55.9426
locus_tag=ECB_00713|gene=modF	1473	1295.05	46	29.7723
locus_tag=ECB_00714|gene=modE	789	611.048	8	10.9738
locus_tag=ECB_00715|gene=ybhT	150	35.361	21	497.778
locus_tag=ECB_00716|gene=modA	774	596.048	5	7.03121
locus_tag=ECB_00717|gene=modB	690	512.213	8	13.0912
locus_tag=ECB_00718|gene=modC	1059	881.048	4	3.80541
locus_tag=ECB_00719|gene=ybhA	819	641.048	8	10.4602
locus_tag=ECB_00720|gene=ybhE	996	818.048	61	62.5017
locus_tag=ECB_00721|gene=ybhD	1017	839.048	5	4.99487
locus_tag=ECB_00722|gene=ybhH	1053	875.048	2	1.91575
locus_tag=ECB_00723|gene=ybhI	1434	1256.05	1	0.667321
locus_tag=ECB_00724|gene=ybhJ	2262	2084.05	8	3.21753
locus_tag=ECB_00725|gene=ybhC	1284	1106.05	9	6.8204
locus_tag=ECB_00726|gene=ECB_00726	1071	893.048	19	17.8328
locus_tag=ECB_00727|gene=ECB_00727	285	125.888	2	13.3164
locus_tag=ECB_00728|gene=ECB_00728	339	171.662	1	4.88278
locus_tag=ECB_00729|gene=ECB_00729	372	200.951	0	0
locus_tag=ECB_00730|gene=ECB_00730	345	176.771	0	0
locus_tag=ECB_00731|gene=ECB_00731	186	56.0618	0	0
locus_tag=ECB_00732|gene=ECB_00732	552	374.942	1	2.23551
locus_tag=ECB_00733|gene=ECB_00733	1623	1445.05	12	6.96049
locus_tag=ECB_00734|gene=ECB_00734	762	584.048	1	1.43513
locus_tag=ECB_00735|gene=ECB_00735	459	283.384	0	0
locus_tag=ECB_00736|gene=ECB_00736	399	226.177	0	0
locus_tag=ECB_00737|gene=ECB_00737	993	815.048	6	6.17034
locus_tag=ECB_00738|gene=ECB_00738	1338	1160.05	0	0
locus_tag=ECB_00739|gene=ECB_00739	1146	968.048	0	0
locus_tag=ECB_00740|gene=ybhB	477	300.857	34	94.724
locus_tag=ECB_00741|gene=bioA	1290	1112.05	17	12.8135
locus_tag=ECB_00742|gene=bioB	1041	863.048	1	0.971194
locus_tag=ECB_00743|gene=bioF	1155	977.048	0	0
locus_tag=ECB_00744|gene=bioC	756	578.106	1	1.44988
locus_tag=ECB_00745|gene=bioD	678	500.213	3	5.02698
locus_tag=ECB_00746|gene=uvrB	2022	1844.05	128	58.1807
locus_tag=ECB_00747|gene=ybhK	909	731.048	20	22.9311
locus_tag=ECB_00748|gene=moaA	990	812.048	90	92.897
locus_tag=ECB_00749|gene=moaB	513	336.292	25	62.311
locus_tag=ECB_00750|gene=moaC	486	309.581	14	37.9048
locus_tag=ECB_00751|gene=moaD	246	96.3254	11	95.7178
locus_tag=ECB_00752|gene=moaE	453	277.496	21	63.4312
locus_tag=ECB_00753|gene=ybhL	705	527.162	1371	2179.89
locus_tag=ECB_00754|gene=ybhM	714	536.162	3	4.68993
locus_tag=ECB_00755|gene=ybhN	957	779.048	16	17.2146
locus_tag=ECB_00756|gene=ybhO	1242	1064.05	40	31.5094
locus_tag=ECB_00757|gene=ybhP	762	584.048	31	44.4892
locus_tag=ECB_00758|gene=ybhQ	411	237.519	283	998.687
locus_tag=ECB_00759|gene=ybhR	1107	929.048	25	22.555
locus_tag=ECB_00760|gene=ybhS	1134	956.048	22	19.2879
locus_tag=ECB_00761|gene=ybhF	1737	1559.05	46	24.7309
locus_tag=ECB_00762|gene=ybhG	999	821.048	41	41.8559
locus_tag=ECB_00763|gene=ybiH	672	494.263	35	59.3541
locus_tag=ECB_00764|gene=rhlE	1365	1187.05	11	7.76722
locus_tag=ECB_00765|gene=ybiA	483	306.704	9	24.5959
locus_tag=ECB_00766|gene=dinG	2151	1973.05	37	15.7183
locus_tag=ECB_00767|gene=ybiB	963	785.048	98	104.634
locus_tag=ECB_00768|gene=ybiC	1086	908.048	309	285.227
locus_tag=ECB_00769|gene=ybiJ	261	107.427	28	218.468
locus_tag=ECB_00770|gene=ybiI	267	111.888	49	367.075
locus_tag=ECB_00771|gene=ybiX	678	500.213	19	31.8375
locus_tag=ECB_00772|gene=ybiL	2283	2105.05	17	6.76905
locus_tag=ECB_00773|gene=ybiM	261	107.427	119	928.488
locus_tag=ECB_00774|gene=ybiN	927	749.048	6	6.71402
locus_tag=ECB_00775|gene=ybiO	2226	2048.05	31	12.6871
locus_tag=ECB_00776|gene=glnQ	723	545.162	14	21.525
locus_tag=ECB_00777|gene=glnP	660	482.263	26	45.1887
locus_tag=ECB_00778|gene=glnH	747	569.106	201	296.036
locus_tag=ECB_00779|gene=dps	504	327.391	490	1254.5
locus_tag=ECB_00780|gene=ybiF	888	710.048	6	7.08279
locus_tag=ECB_00781|gene=ompX	516	339.19	424	1047.76
locus_tag=ECB_00782|gene=ybiP	1584	1406.05	15	8.94195
locus_tag=ECB_00783|gene=ECB_00783	270	114.027	2743	20163.2
locus_tag=ECB_00784|gene=mntR	468	292.095	31	88.9568
locus_tag=ECB_00785|gene=ybiR	1119	941.048	23	20.486
locus_tag=ECB_00786|gene=ybiS	921	743.048	114	128.596
locus_tag=ECB_00787|gene=ybiT	1593	1415.05	31	18.3625
locus_tag=ECB_00788|gene=ybiU	1266	1088.05	4	3.08143
locus_tag=ECB_00789|gene=ybiV	816	638.048	15	19.7051
locus_tag=ECB_00790|gene=ybiW	2433	2255.05	9	3.34524
locus_tag=ECB_00791|gene=ybiY	927	749.048	1	1.119
locus_tag=ECB_00792|gene=fsa	663	485.263	5	8.63642
locus_tag=ECB_00793|gene=moeB	750	572.106	18	26.3716
locus_tag=ECB_00794|gene=moeA	1236	1058.05	76	60.2073
locus_tag=ECB_00795|gene=ybiK	966	788.048	29	30.8451
locus_tag=ECB_00796|gene=yliA	1839	1661.05	16	8.07381
locus_tag=ECB_00797|gene=yliB	1482	1304.05	11	7.07034
locus_tag=ECB_00798|gene=yliC	921	743.048	8	9.02431
locus_tag=ECB_00799|gene=yliD	912	734.048	2	2.28374
locus_tag=ECB_00800|gene=yliE	2097	1919.05	0	0
locus_tag=ECB_00801|gene=yliF	1329	1151.05	5	3.64097
locus_tag=ECB_00802|gene=yliG	1326	1148.05	4	2.92039
locus_tag=ECB_00803|gene=yliH	384	211.917	7509	29700.1
locus_tag=ECB_00804|gene=yliI	1116	938.048	38	33.9547
locus_tag=ECB_00805|gene=yliJ	627	449.499	11	20.5118
locus_tag=ECB_00806|gene=dacC	1203	1025.05	282	230.593
locus_tag=ECB_00807|gene=deoR	759	581.106	22	31.7328
locus_tag=ECB_00808|gene=ybjG	597	419.588	18	35.9576
locus_tag=ECB_00809|gene=cmr	1233	1055.05	17	13.5057
locus_tag=ECB_00810|gene=ybjH	285	125.888	1	6.6582
locus_tag=ECB_00811|gene=ybjI	816	638.048	10	13.1367
locus_tag=ECB_00812|gene=ybjJ	1209	1031.05	12	9.75536
locus_tag=ECB_00813|gene=ybjK	537	360.016	30	69.8459
locus_tag=ECB_00814|gene=ECB_00814	333	166.296	231	1164.32
locus_tag=ECB_00815|gene=ECB_00815	945	767.048	7	7.64921
locus_tag=ECB_00816|gene=ECB_00816	153	37.0844	4	90.4085
locus_tag=ECB_00817|gene=ECB_00817	564	386.866	5	10.833
locus_tag=ECB_00818|gene=ECB_00818	222	79.1978	0	0
locus_tag=ECB_00819|gene=ECB_00819	510	333.325	0	0
locus_tag=ECB_00820|gene=ECB_00820	240	91.6904	0	0
locus_tag=ECB_00821|gene=ECB_00821	342	174.264	0	0
locus_tag=ECB_00822|gene=ECB_00822	234	87.4202	0	0
locus_tag=ECB_00823|gene=ECB_00823	228	83.2458	0	0
locus_tag=ECB_00824|gene=ECB_00824	858	680.048	1	1.23254
locus_tag=ECB_00825|gene=ECB_00825	2415	2237.05	3	1.12405
locus_tag=ECB_00826|gene=ECB_00826	189	57.8057	4	58.0003
locus_tag=ECB_00827|gene=ECB_00827	306	143.025	14	82.0457
locus_tag=ECB_00828|gene=ECB_00828	336	168.911	36	178.643
locus_tag=ECB_00829|gene=ECB_00829	165	43.8119	0	0
locus_tag=ECB_00830|gene=ECB_00830	924	746.048	35	39.3226
locus_tag=ECB_00831|gene=ECB_00831	963	785.048	13	13.88
locus_tag=ECB_00832|gene=ECB_00832	1029	851.048	2	1.96978
locus_tag=ECB_00833|gene=ECB_00833	1767	1589.05	3	1.58243
locus_tag=ECB_00834|gene=ECB_00834	753	575.106	1	1.45745
locus_tag=ECB_00835|gene=ECB_00835	147	33.6401	0	0
locus_tag=ECB_00836|gene=ECB_00836	429	254.434	0	0
locus_tag=ECB_00837|gene=ECB_00837	291	130.885	0	0
locus_tag=ECB_00838|gene=ECB_00838	432	257.305	0	0
locus_tag=ECB_00839|gene=ECB_00839	447	271.689	1	3.08509
locus_tag=ECB_00840|gene=ECB_00840	807	629.048	9	11.9922
locus_tag=ECB_00841|gene=ECB_00841	822	644.048	0	0
locus_tag=ECB_00842|gene=ECB_00842	360	189.913	1	4.41354
locus_tag=ECB_00843|gene=ECB_00843	909	731.048	2	2.29311
locus_tag=ECB_00844|gene=ECB_00844	606	428.588	0	0
locus_tag=ECB_00845|gene=ECB_00845	1623	1445.05	8	4.64033
locus_tag=ECB_00846|gene=ECB_00846	438	263.2	1	3.1846
locus_tag=ECB_00847|gene=tfaE	603	425.588	2	3.93896
locus_tag=ECB_00848|gene=ECB_00848	540	363.016	6	13.8537
locus_tag=ECB_00849|gene=ECB_00849	276	118.628	0	0
locus_tag=ECB_00850|gene=ECB_00850	369	198.155	3	12.6898
locus_tag=ECB_00851|gene=ECB_00851	252	100.693	4	33.2968
locus_tag=ECB_00852|gene=ybjL	1686	1508.05	82	45.5764
locus_tag=ECB_00853|gene=ybjM	378	206.534	2	8.11671
locus_tag=ECB_00854|gene=grxA	258	105.131	5	39.8639
locus_tag=ECB_00855|gene=ybjC	288	128.397	4	26.1123
locus_tag=ECB_00856|gene=nfsA	723	545.162	0	0
locus_tag=ECB_00857|gene=rimK	903	725.048	8	9.24835
locus_tag=ECB_00858|gene=ybjN	477	300.857	10	27.86
locus_tag=ECB_00859|gene=potF	1113	935.048	26	23.3067
locus_tag=ECB_00860|gene=potG	1134	956.048	5	4.3836
locus_tag=ECB_00861|gene=potH	954	776.048	2	2.16014
locus_tag=ECB_00862|gene=potI	846	668.048	11	13.8015
locus_tag=ECB_00863|gene=ybjO	489	312.55	2	5.36354
locus_tag=ECB_00864|gene=ybjF	1128	950.048	0	0
locus_tag=ECB_00865|gene=artJ	732	554.162	29	43.8634
locus_tag=ECB_00866|gene=artM	669	491.263	26	44.3609
locus_tag=ECB_00867|gene=artQ	717	539.162	9	13.9915
locus_tag=ECB_00868|gene=artI	732	554.162	28	42.3509
locus_tag=ECB_00869|gene=artP	729	551.162	23	34.9776
locus_tag=ECB_00870|gene=ybjP	516	339.19	72	177.922
locus_tag=ECB_00871|gene=ybjQ	324	158.236	203	1075.3
locus_tag=ECB_00872|gene=ybjR	831	653.048	142	182.257
locus_tag=ECB_00873|gene=ybjS	1014	836.048	31	31.0793
locus_tag=ECB_00874|gene=ybjT	1431	1253.05	18	12.0405
locus_tag=ECB_00875|gene=ltaE	1002	824.048	38	38.652
locus_tag=ECB_00876|gene=poxB	1719	1541.05	185	100.623
locus_tag=ECB_00877|gene=hcr	969	791.048	2	2.11918
locus_tag=ECB_00878|gene=hcp	1653	1475.05	9	5.1142
locus_tag=ECB_00879|gene=ybjE	900	722.048	18	20.8952
locus_tag=ECB_00880|gene=aqpZ	696	518.162	185	299.259
locus_tag=ECB_00881|gene=ybjD	1659	1481.05	181	102.435
locus_tag=ECB_00882|gene=ybjX	993	815.048	92	94.6119
locus_tag=ECB_00883|gene=macA	1116	938.048	42	37.5289
locus_tag=ECB_00884|gene=macB	1947	1769.05	30	14.2142
locus_tag=ECB_00885|gene=cspD	225	81.2125	4666	48157.4
locus_tag=ECB_00886|gene=clpS	321	155.616	95	511.694
locus_tag=ECB_00887|gene=clpA	2133	1955.05	2278	976.646
locus_tag=ECB_00888|gene=infA	219	77.1802	29	314.944
locus_tag=ECB_00889|gene=aat	705	527.162	22	34.98
locus_tag=ECB_00890|gene=cydC	1722	1544.05	31	16.8284
locus_tag=ECB_00891|gene=cydD	1767	1589.05	24	12.6595
locus_tag=ECB_00892|gene=trxB	966	788.048	29	30.8451
locus_tag=ECB_00893|gene=lrp	495	318.424	76	200.055
locus_tag=ECB_00894|gene=ftsK	4029	3851.05	105	22.8534
locus_tag=ECB_00895|gene=lolA	615	437.544	23	44.0602
locus_tag=ECB_00896|gene=ycaJ	1344	1166.05	18	12.9389
locus_tag=ECB_00897|gene=serS	1293	1115.05	349	262.345
locus_tag=ECB_00898|gene=dmsA	2445	2267.05	5	1.84863
locus_tag=ECB_00899|gene=dmsB	618	440.544	4	7.61047
locus_tag=ECB_00900|gene=dmsC	864	686.048	20	24.4352
locus_tag=ECB_00901|gene=ycaC	627	449.499	13	24.2413
locus_tag=ECB_00902|gene=ycaD	1149	971.048	37	31.9376
locus_tag=ECB_00903|gene=ycaM	1431	1253.05	18	12.0405
locus_tag=ECB_00904|gene=ycaN	909	731.048	6	6.87934
locus_tag=ECB_00905|gene=ycaK	591	413.588	1	2.02662
locus_tag=ECB_00906|gene=pflA	741	563.106	157	233.696
locus_tag=ECB_00907|gene=pflB	2283	2105.05	1225	487.77
locus_tag=ECB_00908|gene=focA	858	680.048	101	124.487
locus_tag=ECB_00909|gene=ycaO	1761	1583.05	10	5.29477
locus_tag=ECB_00910|gene=ycaP	693	515.213	23	37.4181
locus_tag=ECB_00911|gene=serC	1089	911.048	129	118.683
locus_tag=ECB_00912|gene=aroA	1284	1106.05	10	7.57822
locus_tag=ECB_00913|gene=ycaL	765	587.048	11	15.7058
locus_tag=ECB_00914|gene=cmk	684	506.213	56	92.7247
locus_tag=ECB_00915|gene=rpsA	1674	1496.05	885	495.837
locus_tag=ECB_00916|gene=himD	285	125.888	180	1198.48
locus_tag=ECB_00917|gene=ycaI	2265	2087.05	45	18.0726
locus_tag=ECB_00918|gene=msbA	1749	1571.05	50	26.676
locus_tag=ECB_00919|gene=lpxK	987	809.048	10	10.3602
locus_tag=ECB_00920|gene=ycaQ	1233	1055.05	4	3.17782
locus_tag=ECB_00921|gene=ycaR	183	54.0604	5	77.5232
locus_tag=ECB_00922|gene=kdsB	747	569.106	26	38.2932
locus_tag=ECB_00923|gene=ycbJ	894	716.048	94	110.034
locus_tag=ECB_00924|gene=ycbC	780	602.048	19	26.4523
locus_tag=ECB_00925|gene=smtA	786	608.048	16	22.0558
locus_tag=ECB_00926|gene=mukF	1323	1145.05	4	2.92804
locus_tag=ECB_00927|gene=mukE	678	500.213	7	11.7296
locus_tag=ECB_00928|gene=mukB	4461	4283.05	59	11.5462
locus_tag=ECB_00929|gene=ycbB	1848	1670.05	861	432.131
locus_tag=ECB_00930|gene=ycbK	549	371.979	99	223.078
locus_tag=ECB_00931|gene=ycbL	648	470.453	143	254.777
locus_tag=ECB_00932|gene=aspC	1191	1013.05	139	115.007
locus_tag=ECB_00933|gene=ompF	1089	911.048	1675	1541.04
locus_tag=ECB_00934|gene=asnS	1401	1223.05	355	243.291
locus_tag=ECB_00935|gene=pncB	1203	1025.05	64	52.3331
locus_tag=ECB_00936|gene=pepN	2613	2435.05	236	81.2354
locus_tag=ECB_00937|gene=ssuB	768	590.048	3	4.26162
locus_tag=ECB_00938|gene=ssuC	792	614.048	0	0
locus_tag=ECB_00939|gene=ssuD	1146	968.048	1	0.865853
locus_tag=ECB_00940|gene=ssuA	960	782.048	2	2.14357
locus_tag=ECB_00941|gene=ssuE	576	398.709	2	4.2045
locus_tag=ECB_00942|gene=ycbQ	540	363.016	0	0
locus_tag=ECB_00943|gene=ycbR	702	524.162	1	1.5991
locus_tag=ECB_00944|gene=ycbS	2601	2423.05	17	5.88068
locus_tag=ECB_00945|gene=ycbT	1071	893.048	11	10.3243
locus_tag=ECB_00946|gene=ycbU	543	365.979	8	18.3221
locus_tag=ECB_00947|gene=ycbV	516	339.19	7	17.298
locus_tag=ECB_00948|gene=ycbF	711	533.162	5	7.86053
locus_tag=ECB_00949|gene=pyrD	1011	833.048	3	3.01851
locus_tag=ECB_00950|gene=ycbW	543	365.979	12	27.4831
locus_tag=ECB_00951|gene=ycbX	1110	932.048	19	17.0866
locus_tag=ECB_00952|gene=ycbY	2109	1931.05	18	7.81305
locus_tag=ECB_00953|gene=uup	1908	1730.05	40	19.3795
locus_tag=ECB_00954|gene=pqiA	1254	1076.05	74	57.6423
locus_tag=ECB_00955|gene=pqiB	1641	1463.05	78	44.6866
locus_tag=ECB_00956|gene=ymbA	549	371.979	52	117.173
locus_tag=ECB_00957|gene=rmf	168	45.4567	1045	19269
locus_tag=ECB_00958|gene=fabA	519	342.156	126	308.665
locus_tag=ECB_00959|gene=ycbZ	1761	1583.05	177	93.7174
locus_tag=ECB_00960|gene=ycbG	453	277.496	22	66.4517
locus_tag=ECB_00961|gene=ompA	1041	863.048	837	812.89
locus_tag=ECB_00962|gene=sulA	510	333.325	98	246.433
locus_tag=ECB_00963|gene=yccR	630	452.499	15	27.7852
locus_tag=ECB_00964|gene=yccS	2154	1976.05	30	12.7252
locus_tag=ECB_00965|gene=yccF	447	271.689	5	15.4255
locus_tag=ECB_00966|gene=helD	2055	1877.05	103	45.9942
locus_tag=ECB_00967|gene=mgsA	459	283.384	82	242.538
locus_tag=ECB_00968|gene=yccT	663	485.263	36	62.1822
locus_tag=ECB_00969|gene=yccU	414	240.35	510	1778.56
locus_tag=ECB_00970|gene=yccV	318	153.008	766	4196.19
locus_tag=ECB_00971|gene=yccW	1104	926.048	59	53.4023
locus_tag=ECB_00972|gene=yccX	279	121.025	39	270.104
locus_tag=ECB_00973|gene=yccK	330	163.659	31	158.768
locus_tag=ECB_00974|gene=yccA	660	482.263	517	898.561
locus_tag=ECB_00975|gene=hyaA	1119	941.048	16	14.2511
locus_tag=ECB_00976|gene=hyaB	1794	1616.05	13	6.74264
locus_tag=ECB_00977|gene=hyaC	708	530.162	15	23.715
locus_tag=ECB_00978|gene=hyaD	588	410.588	7	14.29
locus_tag=ECB_00979|gene=hyaE	399	226.177	4	14.8235
locus_tag=ECB_00980|gene=hyaF	858	680.048	6	7.39525
locus_tag=ECB_00981|gene=appC	1545	1367.05	12	7.35764
locus_tag=ECB_00982|gene=appB	1137	959.048	20	17.4796
locus_tag=ECB_00983|gene=appA	1299	1121.05	14	10.4675
locus_tag=ECB_00984|gene=yccC	2181	2003.05	24	10.0429
locus_tag=ECB_00985|gene=yccY	447	271.689	1	3.08509
locus_tag=ECB_00986|gene=yccZ	1140	962.048	8	6.97002
locus_tag=ECB_00987|gene=ymcA	2097	1919.05	2	0.873545
locus_tag=ECB_00988|gene=ymcB	747	569.106	0	0
locus_tag=ECB_00989|gene=ymcC	645	467.453	1	1.79309
locus_tag=ECB_00990|gene=ymcD	306	143.025	8	46.8833
locus_tag=ECB_00991|gene=cspH	213	73.0612	0	0
locus_tag=ECB_00992|gene=cspG	213	73.0612	10	114.724
locus_tag=ECB_00993|gene=sfa	231	85.3941	1	9.81552
locus_tag=ECB_00994|gene=gnsA	174	48.8206	1	17.1687
locus_tag=ECB_00995|gene=yccM	1074	896.048	1	0.935427
locus_tag=ECB_00996|gene=torS	2745	2567.05	13	4.24473
locus_tag=ECB_00997|gene=torT	1029	851.048	13	12.8035
locus_tag=ECB_00998|gene=torR	693	515.213	13	21.1494
locus_tag=ECB_00999|gene=torC	1173	995.048	4	3.36943
locus_tag=ECB_01000|gene=torA	2547	2369.05	4	1.41523
locus_tag=ECB_01001|gene=torD	600	422.588	3	5.95038
locus_tag=ECB_01002|gene=yccD	306	143.025	69	404.368
locus_tag=ECB_01003|gene=cbpA	921	743.048	157	177.102
locus_tag=ECB_01004|gene=yccE	1260	1082.05	1	0.77463
locus_tag=ECB_01005|gene=agp	1242	1064.05	1099	865.72
locus_tag=ECB_01006|gene=yccJ	228	83.2458	820	8256.43
locus_tag=ECB_01007|gene=wrbA	597	419.588	1209	2415.15
locus_tag=ECB_01008|gene=ymdF	174	48.8206	17	291.868
locus_tag=ECB_01009|gene=ycdG	1329	1151.05	4	2.91278
locus_tag=ECB_01010|gene=ycdH	495	318.424	0	0
locus_tag=ECB_01011|gene=ycdI	591	413.588	1	2.02662
locus_tag=ECB_01012|gene=ycdJ	801	623.048	1	1.3453
locus_tag=ECB_01013|gene=ycdK	387	214.83	1	3.90163
locus_tag=ECB_01014|gene=ycdL	693	515.213	2	3.25375
locus_tag=ECB_01015|gene=ycdM	1149	971.048	2	1.72636
locus_tag=ECB_01016|gene=ycdC	639	461.499	22	39.957
locus_tag=ECB_01017|gene=putA	3963	3785.05	546	120.91
locus_tag=ECB_01018|gene=putP	1509	1331.05	436	274.558
locus_tag=ECB_01019|gene=ycdN	840	662.048	152	192.44
locus_tag=ECB_01020|gene=ycdO	1128	950.048	57	50.2887
locus_tag=ECB_01021|gene=ycdB	1272	1094.05	56	42.9035
locus_tag=ECB_01022|gene=phoH	1065	887.048	521	492.302
locus_tag=ECB_01023|gene=ycdP	414	240.35	2	6.97473
locus_tag=ECB_01024|gene=ycdQ	1326	1148.05	8	5.84078
locus_tag=ECB_01025|gene=ycdR	2019	1841.05	7	3.18694
locus_tag=ECB_01026|gene=ycdS	2424	2246.05	11	4.10501
locus_tag=ECB_01027|gene=ycdT	1359	1181.05	20	14.194
locus_tag=ECB_01028|gene=insF-1	816	638.048	0	0
locus_tag=ECB_01029|gene=insE-1	309	145.639	8.94444	51.4772
locus_tag=ECB_01030|gene=ycdW	939	761.048	16	17.6217
locus_tag=ECB_01031|gene=ycdX	738	560.162	27	40.4009
locus_tag=ECB_01032|gene=ycdY	555	377.904	13	28.8338
locus_tag=ECB_01033|gene=ycdZ	492	315.487	14	37.1952
locus_tag=ECB_01034|gene=csgG	834	656.048	14	17.8868
locus_tag=ECB_01035|gene=csgF	417	243.056	0	0
locus_tag=ECB_01036|gene=csgE	390	217.697	1	3.85024
locus_tag=ECB_01037|gene=csgD	651	473.359	2	3.54144
locus_tag=ECB_01038|gene=csgB	456	280.44	2	5.97765
locus_tag=ECB_01039|gene=csgA	456	280.44	27	80.6983
locus_tag=ECB_01040|gene=csgC	333	166.296	1	5.04033
locus_tag=ECB_01041|gene=ymdA	312	147.981	10	56.6415
locus_tag=ECB_01042|gene=ymdB	534	357.016	73	171.386
locus_tag=ECB_01043|gene=ymdC	1422	1244.05	49	33.0141
locus_tag=ECB_01044|gene=mdoC	1158	980.048	16	13.684
locus_tag=ECB_01045|gene=mdoG	1536	1358.05	57	35.1804
locus_tag=ECB_01046|gene=mdoH	2544	2366.05	98	34.7171
locus_tag=ECB_01047|gene=yceK	228	83.2458	43	432.959
locus_tag=ECB_01048|gene=msyB	375	203.764	68	279.719
locus_tag=ECB_01049|gene=yceE	1227	1049.05	27	21.5729
locus_tag=ECB_01050|gene=htrB	921	743.048	28	31.5851
locus_tag=ECB_01051|gene=yceA	1053	875.048	5	4.78938
locus_tag=ECB_01052|gene=yceI	576	398.709	0	0
locus_tag=ECB_01053|gene=yceJ	567	389.827	1	2.15015
locus_tag=ECB_01054|gene=yceO	141	30.5645	1	27.4235
locus_tag=ECB_01055|gene=solA	1119	941.048	33	29.393
locus_tag=ECB_01056|gene=yceP	255	102.947	164	1335.28
locus_tag=ECB_01057|gene=dinI	246	96.3254	12	104.419
locus_tag=ECB_01058|gene=pyrC	1047	869.048	12	11.5739
locus_tag=ECB_01059|gene=yceB	561	383.866	42	91.7087
locus_tag=ECB_01060|gene=grxB	648	470.453	321	571.912
locus_tag=ECB_01061|gene=yceL	1209	1031.05	62	50.4027
locus_tag=ECB_01062|gene=rimJ	585	407.588	67	137.783
locus_tag=ECB_01063|gene=yceH	648	470.453	43	76.6113
locus_tag=ECB_01064|gene=mviM	924	746.048	34	38.1991
locus_tag=ECB_01065|gene=mviN	1536	1358.05	7	4.3204
locus_tag=ECB_01066|gene=flgN	417	243.056	0	0
locus_tag=ECB_01067|gene=flgM	294	133.249	5	31.4519
locus_tag=ECB_01068|gene=flgA	660	482.263	7	12.1662
locus_tag=ECB_01069|gene=flgB	417	243.056	1	3.44853
locus_tag=ECB_01070|gene=flgC	405	231.829	2	7.23109
locus_tag=ECB_01071|gene=flgD	696	518.162	1	1.61762
locus_tag=ECB_01072|gene=flgE	1206	1028.05	4	3.26128
locus_tag=ECB_01073|gene=flgF	756	578.106	4	5.79954
locus_tag=ECB_01074|gene=flgG	783	605.048	4	5.5413
locus_tag=ECB_01075|gene=flgH	699	521.162	3	4.82491
locus_tag=ECB_01076|gene=flgI	1098	920.048	0	0
locus_tag=ECB_01077|gene=flgJ	942	764.048	2	2.19407
locus_tag=ECB_01078|gene=flgK	1644	1466.05	4	2.28693
locus_tag=ECB_01079|gene=flgL	954	776.048	6	6.48043
locus_tag=ECB_01080|gene=rne	3186	3008.05	213	59.3521
locus_tag=ECB_01081|gene=ECB_01081	321	155.616	50	269.312
locus_tag=ECB_01082|gene=rluC	960	782.048	14	15.005
locus_tag=ECB_01083|gene=maf	585	407.588	90	185.081
locus_tag=ECB_01084|gene=yceD	522	345.122	91	221.009
locus_tag=ECB_01085|gene=rpmF	174	48.8206	53	909.942
locus_tag=ECB_01086|gene=plsX	1071	893.048	26	24.4028
locus_tag=ECB_01087|gene=fabH	954	776.048	29	31.3221
locus_tag=ECB_01088|gene=fabD	930	752.048	47	52.3834
locus_tag=ECB_01089|gene=fabG	735	557.162	373	561.136
locus_tag=ECB_01090|gene=acpP	237	89.4673	1088	10193.1
locus_tag=ECB_01091|gene=fabF	1242	1064.05	500	393.867
locus_tag=ECB_01092|gene=pabC	810	632.048	3	3.97844
locus_tag=ECB_01093|gene=yceG	1023	845.048	15	14.8782
locus_tag=ECB_01094|gene=tmk	642	464.453	5	9.02337
locus_tag=ECB_01095|gene=holB	1005	827.048	15	15.202
locus_tag=ECB_01096|gene=ycfH	798	620.048	233	314.972
locus_tag=ECB_01097|gene=ptsG	1434	1256.05	88	58.7242
locus_tag=ECB_01098|gene=fhuE	2190	2012.05	24	9.99802
locus_tag=ECB_01099|gene=ycfF	360	189.913	37	163.301
locus_tag=ECB_01100|gene=ycfL	378	206.534	27	109.576
locus_tag=ECB_01101|gene=ycfM	642	464.453	46	83.015
locus_tag=ECB_01102|gene=ycfN	825	647.048	10	12.954
locus_tag=ECB_01103|gene=nagZ	1026	848.048	46	45.4651
locus_tag=ECB_01104|gene=ycfP	543	365.979	53	121.384
locus_tag=ECB_01105|gene=ndh	1305	1127.05	21	15.6177
locus_tag=ECB_01106|gene=ycfJ	540	363.016	7	16.1627
locus_tag=ECB_01107|gene=ycfQ	633	455.499	11	20.2416
locus_tag=ECB_01108|gene=ycfR	258	105.131	193	1538.75
locus_tag=ECB_01109|gene=ycfS	963	785.048	6	6.40614
locus_tag=ECB_01110|gene=mfd	3447	3269.05	33	8.46123
locus_tag=ECB_01111|gene=ycfT	1074	896.048	6	5.61256
locus_tag=ECB_01112|gene=ycfU	1200	1022.05	6	4.92063
locus_tag=ECB_01113|gene=ycfV	702	524.162	3	4.7973
locus_tag=ECB_01114|gene=ycfW	1245	1067.05	80	62.8416
locus_tag=ECB_01116_2|gene=insA-10	276	118.628	3.39162	23.9641
locus_tag=ECB_01117_2|gene=insB-10	504	327.391	3.65292	9.35219
locus_tag=ECB_01118|gene=cobB	840	662.048	5	6.33026
locus_tag=ECB_01119|gene=ycfZ	789	611.048	0	0
locus_tag=ECB_01120|gene=ymfA	408	234.687	0	0
locus_tag=ECB_01121|gene=potD	1047	869.048	13	12.5384
locus_tag=ECB_01122|gene=potC	795	617.048	7	9.50868
locus_tag=ECB_01123|gene=potB	828	650.048	6	7.73654
locus_tag=ECB_01124|gene=potA	1137	959.048	11	9.61376
locus_tag=ECB_01125|gene=pepT	1227	1049.05	56	44.7439
locus_tag=ECB_01126|gene=ycfD	1122	944.048	197	174.909
locus_tag=ECB_01127|gene=phoQ	1461	1283.05	15	9.79917
locus_tag=ECB_01128|gene=phoP	672	494.263	55	93.2708
locus_tag=ECB_01129|gene=purB	1371	1193.05	16	11.241
locus_tag=ECB_01130|gene=ycfC	642	464.453	10	18.0467
locus_tag=ECB_01131|gene=trmU	1107	929.048	13	11.7286
locus_tag=ECB_01132|gene=ymfB	462	286.355	1	2.92709
locus_tag=ECB_01133|gene=ymfC	654	476.359	3	5.27871
locus_tag=ECB_01134|gene=icdA	1251	1073.05	417	325.73
locus_tag=ECB_01135|gene=ycgW	324	158.236	0	0
locus_tag=ECB_01136|gene=ycgX	405	231.829	0	0
locus_tag=ECB_01137|gene=ycgE	732	554.162	9	13.6128
locus_tag=ECB_01138|gene=ycgF	1212	1034.05	29	23.5071
locus_tag=ECB_01139|gene=ycgZ	237	89.4673	0	0
locus_tag=ECB_01140|gene=ymgA	273	116.181	0	0
locus_tag=ECB_01141|gene=ymgB	267	111.888	1	7.49133
locus_tag=ECB_01142|gene=ymgC	249	98.4745	0	0
locus_tag=ECB_01143|gene=ycgG	1524	1346.05	44	27.3989
locus_tag=ECB_01144|gene=ymgF	219	77.1802	0	0
locus_tag=ECB_01146|gene=ymgD	330	163.659	62	317.535
locus_tag=ECB_01147|gene=ECB_01147	276	118.628	0	0
locus_tag=ECB_01148|gene=ycgI	213	73.0612	8	91.7791
locus_tag=ECB_01149|gene=minE	267	111.888	13	97.3872
locus_tag=ECB_01150|gene=minD	813	635.048	55	72.5934
locus_tag=ECB_01151|gene=minC	696	518.162	51	82.4984
locus_tag=ECB_01152|gene=ycgJ	369	198.155	11	46.5294
locus_tag=ECB_01153|gene=ycgK	402	229.016	26	95.1588
locus_tag=ECB_01154|gene=ycgL	327	160.967	27	140.594
locus_tag=ECB_01155|gene=ycgM	660	482.263	60	104.282
locus_tag=ECB_01156|gene=ycgN	447	271.689	61	188.191
locus_tag=ECB_01158|gene=umuD	420	245.736	11	37.5202
locus_tag=ECB_01159|gene=umuC	1269	1091.05	9	6.91416
locus_tag=ECB_01160|gene=dsbB	531	354.051	50	118.371
locus_tag=ECB_01161|gene=nhaB	1542	1364.05	44	27.0373
locus_tag=ECB_01162|gene=fadR	720	542.162	143	221.079
locus_tag=ECB_01163|gene=ycgB	1533	1355.05	3203	1981.27
locus_tag=ECB_01164|gene=dadA	1299	1121.05	693	518.143
locus_tag=ECB_01165|gene=alr	1071	893.048	244	229.011
locus_tag=ECB_01166|gene=ycgO	1737	1559.05	72	38.7092
locus_tag=ECB_01167|gene=ldcA	915	737.048	29	32.9794
locus_tag=ECB_01168|gene=mltE	612	434.588	11	21.2156
locus_tag=ECB_01169|gene=ycgR	735	557.162	1	1.50439
locus_tag=ECB_01170|gene=ymgE	255	102.947	330	2686.84
locus_tag=ECB_01171|gene=ycgY	441	265.987	12	37.8147
locus_tag=ECB_01172|gene=treA	1698	1520.05	87	47.9737
locus_tag=ECB_01173|gene=dhaM	1419	1241.05	19	12.8323
locus_tag=ECB_01174|gene=dhaL	633	455.499	3	5.52045
locus_tag=ECB_01175|gene=dhaK	1071	893.048	14	13.14
locus_tag=ECB_01176|gene=dhaR	1920	1742.05	18	8.66071
locus_tag=ECB_01177|gene=ycgV	2868	2690.05	26	8.10129
locus_tag=ECB_01178|gene=ychF	1092	914.048	16	14.6721
locus_tag=ECB_01179|gene=pth	585	407.588	5	10.2823
locus_tag=ECB_01180|gene=ychH	279	121.025	7262	50294.7
locus_tag=ECB_01181|gene=ychM	1680	1502.05	60	33.4818
locus_tag=ECB_01182|gene=prsA	948	770.048	64	69.6632
locus_tag=ECB_01183|gene=ispE	852	674.048	20	24.8703
locus_tag=ECB_01184|gene=lolB	624	446.544	31	58.1886
locus_tag=ECB_01185|gene=hemA	1257	1079.05	60	46.607
locus_tag=ECB_01186|gene=prfA	1083	905.048	25	23.1531
locus_tag=ECB_01187|gene=hemK	834	656.048	13	16.6092
locus_tag=ECB_01188|gene=ychQ	393	220.542	0	0
locus_tag=ECB_01189|gene=ychA	810	632.048	25	33.1536
locus_tag=ECB_01190|gene=kdsA	855	677.048	42	51.9961
locus_tag=ECB_01191|gene=ldrA	108	16.0012	12.7273	666.688
locus_tag=ECB_01192|gene=ldrB	108	16.0012	22.2727	1166.7
locus_tag=ECB_00620_4|gene=insK-2	852	674.048	12.95	16.1035
locus_tag=ECB_00619_4|gene=insJ-2	522	345.122	10.1429	24.6337
locus_tag=ECB_01194|gene=chaA	1101	923.048	5	4.54032
locus_tag=ECB_01195|gene=chaB	231	85.3941	17	166.864
locus_tag=ECB_01196|gene=chaC	717	539.162	76	118.15
locus_tag=ECB_01197|gene=ychN	354	184.628	120	544.784
locus_tag=ECB_01198|gene=ychP	1254	1076.05	12	9.3474
locus_tag=ECB_01199|gene=narL	651	473.359	17	30.1023
locus_tag=ECB_01200|gene=narX	1797	1619.05	33	17.0842
locus_tag=ECB_01201|gene=narK	1392	1214.05	7	4.83285
locus_tag=ECB_01202|gene=narG	3744	3566.05	51	11.9874
locus_tag=ECB_01203|gene=narH	1539	1361.05	22	13.5485
locus_tag=ECB_01204|gene=narJ	711	533.162	4	6.28842
locus_tag=ECB_01205|gene=narI	678	500.213	21	35.1888
locus_tag=ECB_01206|gene=ECB_01206	567	389.827	79	169.862
locus_tag=ECB_01208|gene=purU	843	665.048	59	74.3601
locus_tag=ECB_01209|gene=ychJ	459	283.384	29	85.7756
locus_tag=ECB_01210|gene=ychK	945	767.048	121	132.222
locus_tag=ECB_01211|gene=hnr	1014	836.048	171	171.438
locus_tag=ECB_01212|gene=galU	909	731.048	126	144.466
locus_tag=ECB_01213|gene=hns	414	240.35	4811	16777.7
locus_tag=ECB_01214|gene=tdk	618	440.544	12	22.8314
locus_tag=ECB_01215|gene=adhE	2676	2498.05	1116	374.459
locus_tag=ECB_01216|gene=ychE	648	470.453	9	16.0349
locus_tag=ECB_01217|gene=oppA	1632	1454.05	62	35.7399
locus_tag=ECB_01218|gene=oppB	921	743.048	4	4.51216
locus_tag=ECB_01219|gene=oppC	909	731.048	12	13.7587
locus_tag=ECB_01220|gene=oppD	1014	836.048	15	15.0384
locus_tag=ECB_01221|gene=oppF	1005	827.048	28	28.3771
locus_tag=ECB_01222|gene=yciU	330	163.659	18	92.1876
locus_tag=ECB_01223|gene=cls	1461	1283.05	96	62.7147
locus_tag=ECB_01224|gene=kch	1254	1076.05	12	9.3474
locus_tag=ECB_01225|gene=yciI	297	135.692	33	203.845
locus_tag=ECB_01226|gene=tonB	720	542.162	52	80.3925
locus_tag=ECB_01227|gene=yciA	399	226.177	8	29.6471
locus_tag=ECB_01228|gene=ispZ	540	363.016	52	120.066
locus_tag=ECB_01229|gene=yciC	744	566.106	43	63.6666
locus_tag=ECB_01230|gene=yciD	639	461.499	5	9.08113
locus_tag=ECB_01231|gene=yciE	507	330.391	11	27.9065
locus_tag=ECB_01232|gene=yciF	501	324.391	0	0
locus_tag=ECB_01233|gene=yciG	180	52.2985	19	304.513
locus_tag=ECB_01234|gene=trpA	807	629.048	33	43.9715
locus_tag=ECB_01235|gene=trpB	1194	1016.05	24	19.7988
locus_tag=ECB_01236|gene=trpC	1359	1181.05	12	8.51637
locus_tag=ECB_01237|gene=trpD	1596	1418.05	8	4.72868
locus_tag=ECB_01238|gene=trpE	1563	1385.05	9	5.44651
locus_tag=ECB_01239|gene=trpL	45	10.2857	11	896.394
locus_tag=ECB_01240|gene=yciV	882	704.048	37	44.0495
locus_tag=ECB_01241|gene=yciO	621	443.544	54	102.046
locus_tag=ECB_01243|gene=insA-11	276	118.628	4.41577	31.2005
locus_tag=ECB_01244|gene=insB-11	504	327.391	12.1842	31.194
locus_tag=ECB_01245|gene=yciL	876	698.048	6	7.20455
locus_tag=ECB_01246|gene=btuR	591	413.588	15	30.3993
locus_tag=ECB_01247|gene=yciK	759	581.106	18	25.9632
locus_tag=ECB_01248|gene=sohB	1050	872.048	32	30.7575
locus_tag=ECB_01249|gene=yciN	252	100.693	31	258.05
locus_tag=ECB_01250|gene=topA	2598	2420.05	90	31.1716
locus_tag=ECB_01251|gene=cysB	975	797.048	314	330.207
locus_tag=ECB_01253|gene=acnA	2676	2498.05	283	94.9569
locus_tag=ECB_01254|gene=ribA	591	413.588	93	188.476
locus_tag=ECB_01255|gene=pgpB	765	587.048	20	28.556
locus_tag=ECB_01256|gene=yciS	309	145.639	28	161.146
locus_tag=ECB_01257|gene=yciM	1170	992.048	20	16.8981
locus_tag=ECB_01258|gene=pyrF	738	560.162	6	8.97798
locus_tag=ECB_01259|gene=yciH	327	160.967	1	5.20719
locus_tag=ECB_01260|gene=osmB	219	77.1802	355	3855.35
locus_tag=ECB_01261|gene=yciT	750	572.106	35	51.2782
locus_tag=ECB_01262|gene=yciR	1986	1808.05	120	55.6304
locus_tag=ECB_01263|gene=rnb	1935	1757.05	16	7.63268
locus_tag=ECB_01264|gene=yciW	1128	950.048	7	6.1758
locus_tag=ECB_01265|gene=fabI	789	611.048	112	153.633
locus_tag=ECB_01266|gene=ycjD	354	184.628	8	36.319
locus_tag=ECB_01267|gene=sapF	807	629.048	14	18.6546
locus_tag=ECB_01268|gene=sapD	993	815.048	33	33.9369
locus_tag=ECB_01269|gene=sapC	891	713.048	28	32.914
locus_tag=ECB_01270|gene=sapB	966	788.048	54	57.4357
locus_tag=ECB_01271|gene=sapA	1644	1466.05	91	52.0276
locus_tag=ECB_01272|gene=ymjA	246	96.3254	2	17.4032
locus_tag=ECB_01273|gene=ycjJ	1386	1208.05	21	14.5706
locus_tag=ECB_01274|gene=ycjK	1419	1241.05	120	81.0464
locus_tag=ECB_01275|gene=ycjL	765	587.048	119	169.908
locus_tag=ECB_01276|gene=ycjC	558	380.904	58	127.63
locus_tag=ECB_01277|gene=aldH	1488	1310.05	7	4.4787
locus_tag=ECB_01278|gene=ordL	1281	1103.05	15	11.3982
locus_tag=ECB_01279|gene=goaG	1266	1088.05	10	7.70359
locus_tag=ECB_01280|gene=pspF	978	800.048	8	8.38137
locus_tag=ECB_01281|gene=pspA	669	491.263	834	1422.96
locus_tag=ECB_01282|gene=pspB	225	81.2125	76	784.389
locus_tag=ECB_01283|gene=pspC	360	189.913	123	542.865
locus_tag=ECB_01284|gene=pspD	222	79.1978	45	476.256
locus_tag=ECB_01285|gene=pspE	315	150.378	161	897.391
locus_tag=ECB_01286|gene=ycjM	1680	1502.05	1	0.558029
locus_tag=ECB_01287|gene=ycjN	1293	1115.05	3	2.25512
locus_tag=ECB_01288|gene=ycjO	882	704.048	4	4.7621
locus_tag=ECB_01289|gene=ycjP	843	665.048	1	1.26034
locus_tag=ECB_01290|gene=ycjQ	1053	875.048	2	1.91575
locus_tag=ECB_01291|gene=ycjR	789	611.048	5	6.85861
locus_tag=ECB_01292|gene=ycjS	1056	878.048	0	0
locus_tag=ECB_01293|gene=ycjT	2268	2090.05	1	0.401037
locus_tag=ECB_01294|gene=ycjU	660	482.263	0	0
locus_tag=ECB_01295|gene=ycjV	1083	905.048	0	0
locus_tag=ECB_01296|gene=ompG	906	728.048	0	0
locus_tag=ECB_01297|gene=ycjW	999	821.048	2	2.04175
locus_tag=ECB_01298|gene=ycjX	1398	1220.05	10	6.87012
locus_tag=ECB_01299|gene=ycjF	1062	884.048	13	12.3256
locus_tag=ECB_01300|gene=tyrR	1542	1364.05	164	100.776
locus_tag=ECB_01301|gene=tpx	507	330.391	471	1194.9
locus_tag=ECB_01302|gene=ycjG	966	788.048	125	132.953
locus_tag=ECB_01303|gene=ycjI	789	611.048	115	157.748
locus_tag=ECB_01305|gene=ycjY	933	755.048	17	18.8719
locus_tag=ECB_01306|gene=ycjZ	900	722.048	20	23.2169
locus_tag=ECB_01307|gene=mppA	1614	1436.05	56	32.6859
locus_tag=ECB_01308|gene=ynaI	1032	854.048	15	14.7214
locus_tag=ECB_01309|gene=ynaJ	258	105.131	126	1004.57
locus_tag=ECB_01310|gene=ydaA	951	773.048	1735	1881.2
locus_tag=ECB_01311|gene=fnr	753	575.106	490	714.15
locus_tag=ECB_01312|gene=ogt	516	339.19	16	39.5383
locus_tag=ECB_01313|gene=abgT	1527	1349.05	10	6.21317
locus_tag=ECB_01314|gene=abgB	1446	1268.05	21	13.8811
locus_tag=ECB_01315|gene=abgA	1311	1133.05	2	1.47953
locus_tag=ECB_01316|gene=abgR	909	731.048	13	14.9052
locus_tag=ECB_01317|gene=ydaL	564	386.866	22	47.6654
locus_tag=ECB_01318|gene=ydaM	1233	1055.05	138	109.635
locus_tag=ECB_01319|gene=ydaN	984	806.048	74	76.9506
locus_tag=ECB_01320|gene=dbpA	1374	1196.05	25	17.5199
locus_tag=ECB_01321|gene=ydaO	936	758.048	22	24.3258
locus_tag=ECB_01322|gene=intR	1236	1058.05	8	6.33761
locus_tag=ECB_01323|gene=xisR	216	75.0374	0	0
locus_tag=ECB_01324|gene=ydaC	210	71.0817	0	0
locus_tag=ECB_01325|gene=lar	195	61.5771	0	0
locus_tag=ECB_01326|gene=recT	810	632.048	0	0
locus_tag=ECB_01327|gene=recE	2601	2423.05	13	4.49699
locus_tag=ECB_01328|gene=racC	276	118.628	1	7.06569
locus_tag=ECB_01329|gene=ydaE	171	47.2124	0	0
locus_tag=ECB_01330|gene=kil	222	79.1978	0	0
locus_tag=ECB_01331|gene=sieB	489	312.55	2	5.36354
locus_tag=ECB_01332|gene=ydaF	156	38.7303	0	0
locus_tag=ECB_01333|gene=ydaG	135	27.4725	1	30.51
locus_tag=ECB_01334|gene=ECB_01334	138	29.0988	1	28.8048
locus_tag=ECB_01335|gene=ECB_01335	345	176.771	1	4.74166
locus_tag=ECB_01336|gene=ECB_01336	273	116.181	10	72.1447
locus_tag=ECB_01337|gene=ydfQ	534	357.016	17	39.9119
locus_tag=ECB_01338|gene=rzpR	300	138.099	18	109.251
locus_tag=ECB_01339|gene=trkG	1458	1280.05	37	24.2279
locus_tag=ECB_01340|gene=ynaK	432	257.305	2	6.51512
locus_tag=ECB_02695_1|gene=insE-5	309	145.639	1.7037	9.80519
locus_tag=ECB_02696_1|gene=insF-5	807	629.048	13.6624	18.2047
locus_tag=ECB_01341|gene=ECB_01341	837	659.048	24	30.5236
locus_tag=ECB_01342|gene=ECB_01342	2226	2048.05	29.1257	11.92
locus_tag=ECB_01343|gene=ECB_01343	279	121.025	2	13.8515
locus_tag=ECB_01344|gene=ECB_01344	294	133.249	0	0
locus_tag=ECB_01345|gene=pinR	591	413.588	7.2	14.5917
locus_tag=ECB_01346|gene=ynaE	267	111.888	3	22.474
locus_tag=ECB_01347|gene=ynaF	435	260.227	213	686.07
locus_tag=ECB_01348|gene=ompN	1134	956.048	13	11.3974
locus_tag=ECB_01117_3|gene=insB-10	504	327.391	3.65292	9.35219
locus_tag=ECB_01116_3|gene=insA-10	276	118.628	3.39162	23.9641
locus_tag=ECB_01349|gene=ydbK	3525	3347.05	578	144.746
locus_tag=ECB_01350|gene=ydbJ	267	111.888	37	277.179
locus_tag=ECB_01351|gene=hslJ	423	248.611	23	77.544
locus_tag=ECB_01352|gene=ldhA	990	812.048	15	15.4828
locus_tag=ECB_01353|gene=ydbH	2640	2462.05	17	5.78753
locus_tag=ECB_01354|gene=ynbE	186	56.0618	0	0
locus_tag=ECB_01355|gene=ydbL	327	160.967	4	20.8288
locus_tag=ECB_01356|gene=feaR	906	728.048	58	66.7743
locus_tag=ECB_01357|gene=feaB	1500	1322.05	44	27.8963
locus_tag=ECB_01358|gene=tynA	1719	1541.05	5	2.71954
locus_tag=ECB_01359|gene=insE-2	309	145.639	8.94444	51.4772
locus_tag=ECB_01360|gene=insF-2	867	689.048	19.6752	23.9338
locus_tag=ECB_01361|gene=ydbC	534	357.016	17	39.9119
locus_tag=ECB_01362|gene=ydbD	2307	2129.05	16	6.29906
locus_tag=ECB_01363|gene=ynbA	606	428.588	1	1.95569
locus_tag=ECB_01364|gene=ynbB	897	719.048	5	5.82845
locus_tag=ECB_01365|gene=ynbC	1758	1580.05	9	4.77434
locus_tag=ECB_01366|gene=ynbD	1293	1115.05	18	13.5307
locus_tag=ECB_00620_5|gene=insK-2	852	674.048	12.95	16.1035
locus_tag=ECB_00619_5|gene=insJ-2	522	345.122	10.1429	24.6337
locus_tag=ECB_01368|gene=hrpA	3846	3668.05	43	9.82594
locus_tag=ECB_01369|gene=ydcF	801	623.048	15	20.1795
locus_tag=ECB_01370|gene=aldA	1440	1262.05	159	105.6
locus_tag=ECB_01371|gene=gapC	1002	824.048	15	15.2574
locus_tag=ECB_01372|gene=insA-12	276	118.628	4.41577	31.2005
locus_tag=ECB_01373|gene=insB-12	504	327.391	12.1842	31.194
locus_tag=ECB_01374|gene=cybB	531	354.051	84	198.863
locus_tag=ECB_01375|gene=ydcA	174	48.8206	63	1081.63
locus_tag=ECB_01376|gene=hokB	150	35.361	12	284.445
locus_tag=ECB_01377|gene=mokB	168	45.4567	11	202.831
locus_tag=ECB_00620_6|gene=insK-2	852	674.048	12.95	16.1035
locus_tag=ECB_00619_6|gene=insJ-2	522	345.122	10.1429	24.6337
locus_tag=ECB_01378|gene=trg	1641	1463.05	29	16.6142
locus_tag=ECB_01379|gene=ydcI	924	746.048	127	142.685
locus_tag=ECB_01380|gene=ydcJ	1344	1166.05	231	166.049
locus_tag=ECB_01381|gene=ydcG	1626	1448.05	40	23.1536
locus_tag=ECB_01382|gene=ECB_01382	204	67.3365	0	0
locus_tag=ECB_01383|gene=ydcH	225	81.2125	948	9784.22
locus_tag=ECB_01384|gene=rimL	540	363.016	31	71.5776
locus_tag=ECB_01385|gene=ydcK	981	803.048	78	81.4131
locus_tag=ECB_01386|gene=tehA	993	815.048	21	21.5962
locus_tag=ECB_01387|gene=tehB	594	416.588	27	54.3248
locus_tag=ECB_01388|gene=ydcL	669	491.263	921	1571.4
locus_tag=ECB_01390|gene=ydcM	1209	1031.05	32	26.0143
locus_tag=ECB_01391|gene=ydcO	1176	998.048	71	59.6277
locus_tag=ECB_01392|gene=ydcN	537	360.016	12	27.9384
locus_tag=ECB_01393|gene=ydcP	1962	1784.05	59	27.7196
locus_tag=ECB_01394|gene=yncJ	231	85.3941	66	647.824
locus_tag=ECB_01395|gene=ydcQ	438	263.2	22	70.0611
locus_tag=ECB_01396|gene=ydcR	1407	1229.05	20	13.6396
locus_tag=ECB_01397|gene=ydcS	1146	968.048	337	291.792
locus_tag=ECB_01398|gene=ydcT	1014	836.048	110	110.281
locus_tag=ECB_01399|gene=ydcU	942	764.048	97	106.412
locus_tag=ECB_01400|gene=ydcV	795	617.048	71	96.4452
locus_tag=ECB_01401|gene=ydcW	1425	1247.05	79	53.0988
locus_tag=ECB_01402|gene=ydcX	174	48.8206	7	120.181
locus_tag=ECB_01403|gene=ydcY	234	87.4202	26	249.289
locus_tag=ECB_01404|gene=ydcZ	450	274.58	25	76.3155
locus_tag=ECB_01405|gene=yncA	519	342.156	36	88.19
locus_tag=ECB_01406|gene=yncB	1038	860.048	95	92.5853
locus_tag=ECB_01407|gene=yncC	666	488.263	16	27.4667
locus_tag=ECB_01408|gene=yncD	2103	1925.05	28	12.1915
locus_tag=ECB_01409|gene=yncE	1062	884.048	149	141.27
locus_tag=ECB_01410|gene=ansP	1500	1322.05	12	7.60808
locus_tag=ECB_01411|gene=yncG	618	440.544	12	22.8314
locus_tag=ECB_01412|gene=yncH	213	73.0612	0	0
locus_tag=ECB_01413|gene=ECB_01413	2127	1949.05	4.73106	2.03459
locus_tag=ECB_01414|gene=rhsE	4224	4046.05	16.6608	3.45149
locus_tag=ECB_01415|gene=ydcD	483	306.704	1	2.73288
locus_tag=ECB_01416|gene=ECB_01416	747	569.106	1	1.47281
locus_tag=ECB_01417|gene=ECB_01417	201	65.4058	0	0
locus_tag=ECB_01418|gene=ydcC	792	614.048	1.25612	1.71462
locus_tag=ECB_01419|gene=ydcE	228	83.2458	2	20.1376
locus_tag=ECB_01420|gene=yddH	570	392.749	123	262.501
locus_tag=ECB_01421|gene=nhoA	846	668.048	6	7.52809
locus_tag=ECB_01423|gene=narV	681	503.213	5	8.32834
locus_tag=ECB_01424|gene=narW	696	518.162	1	1.61762
locus_tag=ECB_01425|gene=narY	1545	1367.05	3	1.83941
locus_tag=ECB_01426|gene=narZ	3741	3563.05	16	3.76391
locus_tag=ECB_01427|gene=narU	1389	1211.05	10	6.92117
locus_tag=ECB_01428|gene=yddJ	336	168.911	0	0
locus_tag=ECB_01429|gene=yddK	957	779.048	0	0
locus_tag=ECB_01430|gene=yddL	291	130.885	0	0
locus_tag=ECB_01431|gene=yddG	825	647.048	1	1.2954
locus_tag=ECB_01432|gene=fdnG	3048	2870.05	6	1.75228
locus_tag=ECB_01433|gene=fdnH	885	707.048	5	5.92737
locus_tag=ECB_01434|gene=fdnI	654	476.359	51	89.7381
locus_tag=ECB_01435|gene=yddM	363	192.657	827	3598
locus_tag=ECB_01436|gene=adhP	1011	833.048	132	132.814
locus_tag=ECB_01437|gene=sfcA	1698	1520.05	48	26.4682
locus_tag=ECB_01438|gene=rpsV	138	29.0988	294	8468.62
locus_tag=ECB_01439|gene=bdm	216	75.0374	0	0
locus_tag=ECB_01440|gene=osmC	432	257.305	164	534.24
locus_tag=ECB_01441|gene=yddO	927	749.048	7	7.83302
locus_tag=ECB_01442|gene=yddP	987	809.048	6	6.2161
locus_tag=ECB_01443|gene=yddQ	897	719.048	14	16.3197
locus_tag=ECB_01444|gene=yddR	1023	845.048	6	5.95129
locus_tag=ECB_01445|gene=yddS	1551	1373.05	30	18.3137
locus_tag=ECB_01446|gene=ddpX	582	404.669	19	39.3545
locus_tag=ECB_01447|gene=dos	2400	2222.05	50	18.8607
locus_tag=ECB_01448|gene=yddV	1044	866.048	139	134.528
locus_tag=ECB_01449|gene=yddW	1320	1142.05	16	11.7429
locus_tag=ECB_01450|gene=xasA	1536	1358.05	38	23.4536
locus_tag=ECB_01451|gene=gadB	1401	1223.05	25.1071	17.2066
locus_tag=ECB_01452|gene=pqqL	2796	2618.05	24	7.68377
locus_tag=ECB_01453|gene=yddB	2373	2195.05	40	15.2741
locus_tag=ECB_01454|gene=yddA	1686	1508.05	5	2.77905
locus_tag=ECB_01455|gene=ydeM	1158	980.048	6	5.13151
locus_tag=ECB_01456|gene=ydeN	1683	1505.05	14	7.79684
locus_tag=ECB_01457|gene=ydeO	762	584.048	1	1.43513
locus_tag=ECB_01458|gene=ECB_01458	198	63.4428	0	0
locus_tag=ECB_01459|gene=ydeP	2280	2102.05	10	3.98748
locus_tag=ECB_01460|gene=ydeQ	915	737.048	2	2.27444
locus_tag=ECB_01461|gene=ydeR	504	327.391	2	5.12039
locus_tag=ECB_01462|gene=ydeS	531	354.051	0	0
locus_tag=ECB_01463|gene=ydeT	1149	971.048	8	6.90542
locus_tag=ECB_01464|gene=ECB_01464	1011	833.048	3	3.01851
locus_tag=ECB_01465|gene=ECB_01465	351	182.103	1	4.60282
locus_tag=ECB_01466|gene=ECB_01466	282	123.44	0	0
locus_tag=ECB_01467|gene=ECB_01467	384	211.917	1	3.95526
locus_tag=ECB_01468|gene=yneL	537	360.016	3	6.98459
locus_tag=ECB_01469|gene=hipA	1323	1145.05	23	16.8362
locus_tag=ECB_01470|gene=hipB	267	111.888	9	67.4219
locus_tag=ECB_01472|gene=ydeZ	798	620.048	3	4.05543
locus_tag=ECB_01473|gene=yneA	1023	845.048	0	0
locus_tag=ECB_01474|gene=yneB	876	698.048	4	4.80304
locus_tag=ECB_01475|gene=yneC	291	130.885	2	12.808
locus_tag=ECB_01476|gene=tam	759	581.106	52	75.0048
locus_tag=ECB_01477|gene=yneE	915	737.048	8	9.09778
locus_tag=ECB_01478|gene=uxaB	1452	1274.05	24	15.7894
locus_tag=ECB_01479|gene=yneF	948	770.048	21	22.8582
locus_tag=ECB_01480|gene=yneG	360	189.913	4	17.6541
locus_tag=ECB_01481|gene=yneH	927	749.048	4	4.47601
locus_tag=ECB_01482|gene=yneI	1389	1211.05	3	2.07635
locus_tag=ECB_01483|gene=yneJ	882	704.048	7	8.33368
locus_tag=ECB_01484|gene=yneK	1116	938.048	3	2.68063
locus_tag=ECB_01485|gene=sotB	1191	1013.05	16	13.2383
locus_tag=ECB_01486|gene=marC	666	488.263	75	128.75
locus_tag=ECB_01487|gene=ECB_01487	285	125.888	934	6218.75
locus_tag=ECB_01488|gene=ECB_01488	321	155.616	508	2736.21
locus_tag=ECB_01489|gene=marR	435	260.227	3	9.66295
locus_tag=ECB_01490|gene=marA	384	211.917	4	15.8211
locus_tag=ECB_01491|gene=marB	219	77.1802	1	10.8601
locus_tag=ECB_01492|gene=eamA	900	722.048	25	29.0212
locus_tag=ECB_01493|gene=ydeE	1188	1010.05	33	27.385
locus_tag=ECB_01494|gene=ydeH	891	713.048	32	37.616
locus_tag=ECB_01495|gene=ydeI	393	220.542	37	140.622
locus_tag=ECB_01496|gene=ydeJ	519	342.156	11	26.9469
locus_tag=ECB_01497|gene=dcp	2046	1868.05	24	10.7687
locus_tag=ECB_01498|gene=ydfG	747	569.106	196	288.672
locus_tag=ECB_01499|gene=ydfH	687	509.213	28	46.0892
locus_tag=ECB_01500|gene=ydfZ	204	67.3365	2	24.8955
locus_tag=ECB_01501|gene=ydfI	1461	1283.05	3	1.95983
locus_tag=ECB_01502|gene=ydfJ	1284	1106.05	58	43.9537
locus_tag=ECB_01503|gene=ydfK	267	111.888	3	22.474
locus_tag=ECB_01504|gene=pinQ	591	413.588	16.8	34.0473
locus_tag=ECB_01505|gene=ECB_01505	294	133.249	1	6.29038
locus_tag=ECB_01506|gene=ECB_01506	705	527.162	2	3.18
locus_tag=ECB_01507|gene=ECB_01507	282	123.44	0	0
locus_tag=ECB_01508|gene=stfR	2379	2201.05	12.8743	4.9027
locus_tag=ECB_01509|gene=lomR	600	422.588	0	0
locus_tag=ECB_01511|gene=insE-3	309	145.639	1.7037	9.80519
locus_tag=ECB_01526|gene=ECB_01526	150	35.361	25	592.593
locus_tag=ECB_01527|gene=ECB_01527	525	348.122	36	86.6787
locus_tag=ECB_01528|gene=ECB_01528	381	209.067	19	76.1743
locus_tag=ECB_01529|gene=ydfU	579	401.709	5	10.4328
locus_tag=ECB_01530|gene=ECB_01530	279	121.025	0	0
locus_tag=ECB_01531|gene=rem	252	100.693	0	0
locus_tag=ECB_01532|gene=hokD	156	38.7303	121	2618.64
locus_tag=ECB_01533|gene=ECB_01533	90	10.8824	17	1309.38
locus_tag=ECB_01534|gene=ECB_01534	780	602.048	15	20.8834
locus_tag=ECB_01535|gene=ECB_01535	423	248.611	0	0
locus_tag=ECB_01536|gene=ECB_01536	1020	842.048	4	3.98166
locus_tag=ECB_01537|gene=ydfX	462	286.355	1	2.92709
locus_tag=ECB_01538|gene=dicC	231	85.3941	0	0
locus_tag=ECB_01539|gene=ECB_01539	408	234.687	9	32.1437
locus_tag=ECB_01540|gene=ECB_01540	207	69.1865	2	24.2298
locus_tag=ECB_01541|gene=ECB_01541	366	195.438	0	0
locus_tag=ECB_01542|gene=ECB_01542	288	128.397	2	13.0562
locus_tag=ECB_01543|gene=dicB	189	57.8057	1	14.5001
locus_tag=ECB_01544|gene=ydfD	192	59.7361	0	0
locus_tag=ECB_01545|gene=ydfE	2472	2294.05	10	3.65375
locus_tag=ECB_01546|gene=ECB_01546	252	100.693	3	24.9726
locus_tag=ECB_01549|gene=rspB	1020	842.048	16	15.9266
locus_tag=ECB_01550|gene=rspA	1215	1037.05	7	5.6577
locus_tag=ECB_01551|gene=ynfA	327	160.967	6	31.2432
locus_tag=ECB_01552|gene=ynfB	342	174.264	23	110.627
locus_tag=ECB_01553|gene=speG	561	383.866	20	43.6708
locus_tag=ECB_01554|gene=ynfC	711	533.162	15	23.5816
locus_tag=ECB_01555|gene=ynfD	306	143.025	153	896.642
locus_tag=ECB_01556|gene=ynfE	2427	2249.05	18	6.70833
locus_tag=ECB_01557|gene=ynfF	2424	2246.05	9	3.35865
locus_tag=ECB_01558|gene=ynfG	618	440.544	3	5.70785
locus_tag=ECB_01559|gene=ynfH	855	677.048	23	28.4741
locus_tag=ECB_01560|gene=ynfI	615	437.544	11	21.0723
locus_tag=ECB_01561|gene=ynfJ	1257	1079.05	8	6.21427
locus_tag=ECB_01562|gene=bioD	696	518.162	23	37.2052
locus_tag=ECB_01563|gene=mlc	1221	1043.05	20	16.0719
locus_tag=ECB_01564|gene=ynfL	894	716.048	4	4.6823
locus_tag=ECB_01565|gene=ynfM	1254	1076.05	38	29.6001
locus_tag=ECB_01566|gene=asr	309	145.639	415	2388.42
locus_tag=ECB_01567|gene=ydgD	822	644.048	445	579.139
locus_tag=ECB_01568|gene=ydgE	330	163.659	11	56.3369
locus_tag=ECB_01569|gene=ydgF	366	195.438	7	30.0213
locus_tag=ECB_01570|gene=ydgG	1035	857.048	31	30.3178
locus_tag=ECB_01571|gene=pntB	1389	1211.05	158	109.355
locus_tag=ECB_01572|gene=pntA	1533	1355.05	91	56.2895
locus_tag=ECB_01573|gene=ydgH	945	767.048	45	49.1735
locus_tag=ECB_01574|gene=ydgI	1383	1205.05	3	2.08669
locus_tag=ECB_01575|gene=ydgB	723	545.162	8	12.3
locus_tag=ECB_01576|gene=ydgC	336	168.911	11	54.5854
locus_tag=ECB_01577|gene=rstA	729	551.162	38	57.789
locus_tag=ECB_01578|gene=rstB	1302	1124.05	18	13.4224
locus_tag=ECB_01579|gene=tus	930	752.048	18	20.0617
locus_tag=ECB_01580|gene=fumC	1404	1226.05	179	122.373
locus_tag=ECB_01581|gene=fumA	1647	1469.05	807	460.446
locus_tag=ECB_01582|gene=manA	1176	998.048	32	26.8744
locus_tag=ECB_01583|gene=ydgA	1509	1331.05	182	114.609
locus_tag=ECB_01584|gene=uidC	1266	1088.05	59	45.4512
locus_tag=ECB_01585|gene=uidB	1374	1196.05	138	96.71
locus_tag=ECB_01586|gene=uidA	1812	1634.05	951	487.817
locus_tag=ECB_01587|gene=uidR	591	413.588	69	139.837
locus_tag=ECB_01588|gene=hdhA	768	590.048	11	15.626
locus_tag=ECB_01589|gene=malI	1029	851.048	54	53.184
locus_tag=ECB_01590|gene=malX	1593	1415.05	48	28.4322
locus_tag=ECB_01591|gene=malY	1173	995.048	23	19.3742
locus_tag=ECB_01592|gene=add	1002	824.048	139	141.385
locus_tag=ECB_01593|gene=ydgJ	1041	863.048	139	134.996
locus_tag=ECB_01594|gene=blr	126	23.3007	23	827.369
locus_tag=ECB_01595|gene=ydgT	216	75.0374	1	11.1702
locus_tag=ECB_01596|gene=ydgK	441	265.987	8	25.2098
locus_tag=ECB_01597|gene=rnfA	582	404.669	1	2.07129
locus_tag=ECB_01598|gene=rnfB	579	401.709	3	6.25965
locus_tag=ECB_01599|gene=rnfC	2223	2045.05	11	4.50848
locus_tag=ECB_01600|gene=rnfD	1059	881.048	0	0
locus_tag=ECB_01601|gene=rnfG	621	443.544	2	3.7795
locus_tag=ECB_01602|gene=rnfE	696	518.162	0	0
locus_tag=ECB_01603|gene=nth	636	458.499	2	3.65622
locus_tag=ECB_01604|gene=ydgR	1503	1325.05	19	12.0189
locus_tag=ECB_01605|gene=gst	606	428.588	306	598.442
locus_tag=ECB_01606|gene=pdxY	864	686.048	36	43.9834
locus_tag=ECB_01607|gene=tyrS	1275	1097.05	33	25.2133
locus_tag=ECB_01608|gene=pdxH	657	479.311	30	52.462
locus_tag=ECB_01609|gene=ydhA	330	163.659	2	10.2431
locus_tag=ECB_01610|gene=ydhH	1110	932.048	35	31.4754
locus_tag=ECB_01611|gene=slyB	468	292.095	604	1733.22
locus_tag=ECB_01612|gene=slyA	435	260.227	113	363.971
locus_tag=ECB_01613|gene=ydhI	237	89.4673	15	140.53
locus_tag=ECB_01614|gene=ydhJ	858	680.048	8	9.86033
locus_tag=ECB_01615|gene=ydhK	2013	1835.05	58	26.4924
locus_tag=ECB_01616|gene=sodC	522	345.122	240	582.881
locus_tag=ECB_01617|gene=ydhF	897	719.048	174	202.83
locus_tag=ECB_01618|gene=ydhL	240	91.6904	30	274.245
locus_tag=ECB_01619|gene=ydhM	516	339.19	1	2.47114
locus_tag=ECB_01620|gene=nemA	1098	920.048	20	18.2205
locus_tag=ECB_01621|gene=gloA	408	234.687	23	82.1449
locus_tag=ECB_01622|gene=rnt	648	470.453	5	8.90829
locus_tag=ECB_01623|gene=lhr	4617	4439.05	57	10.7628
locus_tag=ECB_01624|gene=ydhD	348	179.309	61	285.147
locus_tag=ECB_01625|gene=ydhO	816	638.048	18	23.6461
locus_tag=ECB_01626|gene=sodB	582	404.669	58	120.135
locus_tag=ECB_01627_2|gene=ydhP	1167	989.048	10	8.47469
locus_tag=ECB_01628|gene=ECB_01628	120	20.5191	56	2287.55
locus_tag=ECB_01629|gene=purR	1026	848.048	2	1.97674
locus_tag=ECB_01630|gene=ydhB	933	755.048	10	11.1011
locus_tag=ECB_01631|gene=ydhC	1212	1034.05	18	14.5906
locus_tag=ECB_01632|gene=cfa	1149	971.048	282	243.416
locus_tag=ECB_01633|gene=ribC	642	464.453	61	110.085
locus_tag=ECB_01634|gene=norM	1374	1196.05	30	21.0239
locus_tag=ECB_01635|gene=ydhQ	1257	1079.05	139	107.973
locus_tag=ECB_01636|gene=ydhR	306	143.025	57	334.043
locus_tag=ECB_01637|gene=ydhS	1605	1427.05	84	49.338
locus_tag=ECB_01638|gene=ydhT	813	635.048	4	5.27952
locus_tag=ECB_01639|gene=ydhU	786	608.048	8	11.0279
locus_tag=ECB_01640|gene=ydhX	669	491.263	3	5.11856
locus_tag=ECB_01641|gene=ydhW	648	470.453	14	24.9432
locus_tag=ECB_00620_7|gene=insK-2	852	674.048	12.95	16.1035
locus_tag=ECB_00619_7|gene=insJ-2	522	345.122	10.1429	24.6337
locus_tag=ECB_01644|gene=ydhZ	210	71.0817	16	188.67
locus_tag=ECB_01645|gene=pykF	1413	1235.05	405	274.86
locus_tag=ECB_01646|gene=lpp	237	89.4673	4128	38673.8
locus_tag=ECB_01647|gene=ynhG	1005	827.048	578	585.785
locus_tag=ECB_01648|gene=sufE	417	243.056	42	144.838
locus_tag=ECB_01649|gene=sufS	1221	1043.05	175	140.629
locus_tag=ECB_01650|gene=sufD	1272	1094.05	163	124.88
locus_tag=ECB_01651|gene=sufC	747	569.106	163	240.069
locus_tag=ECB_01652|gene=sufB	1488	1310.05	363	232.252
locus_tag=ECB_01653|gene=sufA	369	198.155	113	477.984
locus_tag=ECB_01654|gene=ydiH	270	114.027	64	470.45
locus_tag=ECB_01655|gene=ydiI	411	237.519	19	67.0497
locus_tag=ECB_01656|gene=ydiJ	3057	2879.05	19	5.53153
locus_tag=ECB_01657|gene=ydiK	1113	935.048	122	109.362
locus_tag=ECB_01658|gene=ydiL	357	187.282	5	22.3776
locus_tag=ECB_01660|gene=ydiN	1266	1088.05	1	0.770359
locus_tag=ECB_01661|gene=ydiB	867	689.048	1	1.21644
locus_tag=ECB_01662|gene=aroD	759	581.106	12	17.3088
locus_tag=ECB_01663|gene=ydiF	1596	1418.05	8	4.72868
locus_tag=ECB_01664|gene=ydiO	1152	974.048	6	5.16312
locus_tag=ECB_01665|gene=ydiP	912	734.048	19	21.6955
locus_tag=ECB_01666|gene=ydiQ	765	587.048	3	4.2834
locus_tag=ECB_01667|gene=ydiR	939	761.048	4	4.40544
locus_tag=ECB_01668|gene=ydiS	1290	1112.05	4	3.01493
locus_tag=ECB_01669|gene=ydiT	294	133.249	0	0
locus_tag=ECB_01670|gene=ydiD	1701	1523.05	7	3.85235
locus_tag=ECB_01671|gene=ppsA	2379	2201.05	956	364.057
locus_tag=ECB_01672|gene=ydiA	834	656.048	51	65.1592
locus_tag=ECB_01673|gene=aroH	1047	869.048	52	50.1534
locus_tag=ECB_01674|gene=ydiE	192	59.7361	0	0
locus_tag=ECB_01675|gene=ydiU	1437	1259.05	51	33.9523
locus_tag=ECB_01676|gene=ydiV	543	365.979	15	34.3539
locus_tag=ECB_01677|gene=nlpC	465	289.153	161	466.701
locus_tag=ECB_01678|gene=btuD	750	572.106	16	23.4415
locus_tag=ECB_01679|gene=btuE	552	374.942	21	46.9458
locus_tag=ECB_01680|gene=btuC	981	803.048	13	13.5688
locus_tag=ECB_01681|gene=himA	300	138.099	2287	13880.9
locus_tag=ECB_01682|gene=pheT	2388	2210.05	982	372.435
locus_tag=ECB_01683|gene=pheS	984	806.048	29	30.1563
locus_tag=ECB_00620_8|gene=insK-2	852	674.048	12.95	16.1035
locus_tag=ECB_00619_8|gene=insJ-2	522	345.122	10.1429	24.6337
locus_tag=ECB_01684|gene=pheM	45	10.2857	1	81.4904
locus_tag=ECB_01685|gene=rplT	357	187.282	538	2407.83
locus_tag=ECB_01686|gene=rpmI	198	63.4428	232	3065.11
locus_tag=ECB_01687|gene=infC	435	260.227	871	2805.48
locus_tag=ECB_01688|gene=thrS	1929	1751.05	422	202.002
locus_tag=ECB_01690|gene=ECB_01690	123	21.9071	0	0
locus_tag=ECB_01691|gene=ydiY	759	581.106	5	7.212
locus_tag=ECB_01692|gene=pfkB	930	752.048	144	160.494
locus_tag=ECB_01693|gene=ydiZ	291	130.885	48	307.393
locus_tag=ECB_01694|gene=yniA	861	683.048	790	969.431
locus_tag=ECB_01695|gene=yniB	537	360.016	486	1131.5
locus_tag=ECB_01696|gene=yniC	669	491.263	15	25.5928
locus_tag=ECB_01697|gene=ydjM	591	413.588	12	24.3195
locus_tag=ECB_01698|gene=ydjN	1392	1214.05	93	64.2078
locus_tag=ECB_01699|gene=ydjO	795	617.048	3	4.07515
locus_tag=ECB_01700|gene=cedA	264	109.649	3	22.9329
locus_tag=ECB_01701|gene=katE	2262	2084.05	60	24.1315
locus_tag=ECB_01702|gene=ydjC	750	572.106	16	23.4415
locus_tag=ECB_01703|gene=celF	1353	1175.05	5	3.56661
locus_tag=ECB_01704|gene=celD	843	665.048	9	11.3431
locus_tag=ECB_01705|gene=celC	351	182.103	3	13.8085
locus_tag=ECB_01706|gene=celB	1359	1181.05	19	13.4843
locus_tag=ECB_01707|gene=celA	321	155.616	26	140.042
locus_tag=ECB_01708|gene=osmE	339	171.662	125	610.347
locus_tag=ECB_01709|gene=nadE	828	650.048	4	5.1577
locus_tag=ECB_01710|gene=ydjQ	888	710.048	17	20.0679
locus_tag=ECB_01711|gene=ydjR	576	398.709	2	4.2045
locus_tag=ECB_01712|gene=spy	486	309.581	17	46.0273
locus_tag=ECB_01713|gene=astE	969	791.048	82	86.8865
locus_tag=ECB_01714|gene=astB	1344	1166.05	218	156.704
locus_tag=ECB_01715|gene=astD	1479	1301.05	308	198.426
locus_tag=ECB_01716|gene=astA	1035	857.048	161	157.457
locus_tag=ECB_01717|gene=astC	1221	1043.05	336	270.008
locus_tag=ECB_01718|gene=xthA	807	629.048	17	22.652
locus_tag=ECB_01719|gene=ydjX	711	533.162	14	22.0095
locus_tag=ECB_01721|gene=ydjZ	708	530.162	5	7.90501
locus_tag=ECB_01722|gene=ynjA	549	371.979	0	0
locus_tag=ECB_01723|gene=ynjB	1167	989.048	4	3.38987
locus_tag=ECB_01724|gene=ynjC	1491	1313.05	5	3.19176
locus_tag=ECB_01725|gene=ynjD	654	476.359	0	0
locus_tag=ECB_01726|gene=ynjE	1308	1130.05	6	4.45036
locus_tag=ECB_01727|gene=ynjF	621	443.544	20	37.795
locus_tag=ECB_01728|gene=nudG	408	234.687	3	10.7146
locus_tag=ECB_01729|gene=ynjH	273	116.181	3	21.6434
locus_tag=ECB_01730|gene=gdhA	1344	1166.05	56	40.2543
locus_tag=ECB_01731|gene=ynjI	1041	863.048	7	6.79836
locus_tag=ECB_01732|gene=topB	1962	1784.05	19	8.92664
locus_tag=ECB_01733|gene=selD	1044	866.048	85	82.2656
locus_tag=ECB_01734|gene=ydjA	552	374.942	33	73.7719
locus_tag=ECB_01735|gene=sppA	1857	1679.05	74	36.9411
locus_tag=ECB_01736|gene=ansA	1017	839.048	9	8.99077
locus_tag=ECB_01737|gene=pncA	642	464.453	13	23.4608
locus_tag=ECB_01738|gene=ydjE	1359	1181.05	8	5.67758
locus_tag=ECB_01739|gene=ydjF	759	581.106	17	24.5208
locus_tag=ECB_01740|gene=ydjG	981	803.048	2	2.08751
locus_tag=ECB_01741|gene=ydjH	948	770.048	4	4.35395
locus_tag=ECB_01742|gene=ydjI	837	659.048	2	2.54363
locus_tag=ECB_01743|gene=ydjJ	1044	866.048	0	0
locus_tag=ECB_01744|gene=ydjK	1380	1202.05	1	0.697299
locus_tag=ECB_01745|gene=ydjL	1077	899.048	4	3.72922
locus_tag=ECB_01746|gene=yeaC	273	116.181	30	216.434
locus_tag=ECB_01747|gene=yeaA	414	240.35	89	310.376
locus_tag=ECB_01748|gene=gapA	996	818.048	262	268.45
locus_tag=ECB_01749|gene=yeaD	885	707.048	16	18.9676
locus_tag=ECB_01750|gene=yeaE	855	677.048	28	34.6641
locus_tag=ECB_01751|gene=mipA	747	569.106	12	17.6738
locus_tag=ECB_01752|gene=yeaG	1809	1631.05	147	75.5425
locus_tag=ECB_01753|gene=yeaH	1284	1106.05	14	10.6095
locus_tag=ECB_01754|gene=yeaI	1476	1298.05	2	1.29146
locus_tag=ECB_01755|gene=yeaJ	1491	1313.05	16	10.2136
locus_tag=ECB_01756|gene=yeaK	504	327.391	12	30.7224
locus_tag=ECB_01757|gene=ECB_01757	105	15.1286	2	110.808
locus_tag=ECB_01758|gene=yeaL	447	271.689	10	30.8509
locus_tag=ECB_01759|gene=yeaM	822	644.048	8	10.4115
locus_tag=ECB_01760|gene=yeaN	1182	1004.05	17	14.1917
locus_tag=ECB_01761|gene=yeaO	348	179.309	12	56.0944
locus_tag=ECB_01762|gene=yoaF	255	102.947	5	40.7097
locus_tag=ECB_01763|gene=yeaP	1026	848.048	57	56.3372
locus_tag=ECB_01764|gene=yeaQ	249	98.4745	166	1412.95
locus_tag=ECB_01765|gene=yoaG	183	54.0604	1	15.5046
locus_tag=ECB_01766|gene=yeaR	225	81.2125	1	10.3209
locus_tag=ECB_01767|gene=insL-4	1113	935.048	19.2857	17.2879
locus_tag=ECB_01768|gene=yeaS	639	461.499	30	54.4868
locus_tag=ECB_01769|gene=yeaT	924	746.048	59	66.2867
locus_tag=ECB_01770|gene=yeaU	1086	908.048	12	11.0768
locus_tag=ECB_01771|gene=yeaV	1446	1268.05	6	3.96603
locus_tag=ECB_01772|gene=yeaW	1125	947.048	1	0.885053
locus_tag=ECB_01773|gene=yeaX	966	788.048	3	3.19087
locus_tag=ECB_01774|gene=rnd	1128	950.048	7	6.1758
locus_tag=ECB_01775|gene=fadD	1686	1508.05	1874	1041.59
locus_tag=ECB_01776|gene=yeaY	582	404.669	322	666.955
locus_tag=ECB_01777|gene=yeaZ	696	518.162	4	6.47046
locus_tag=ECB_01778|gene=yoaA	1911	1733.05	17	8.22203
locus_tag=ECB_01779|gene=yoaB	345	176.771	9	42.6749
locus_tag=ECB_01780|gene=yoaC	360	189.913	128	564.933
locus_tag=ECB_01781|gene=yoaH	180	52.2985	29	464.782
locus_tag=ECB_01782|gene=pabB	1362	1184.05	17	12.0343
locus_tag=ECB_01783|gene=yeaB	579	401.709	9	18.779
locus_tag=ECB_01784|gene=sdaA	1365	1187.05	578	408.132
locus_tag=ECB_01785|gene=yoaD	1599	1421.05	8	4.7187
locus_tag=ECB_01786|gene=yoaE	1557	1379.05	26	15.8028
locus_tag=ECB_01787|gene=manX	972	794.048	201	212.173
locus_tag=ECB_01788|gene=manY	801	623.048	199	267.715
locus_tag=ECB_01789|gene=manZ	861	683.048	395	484.716
locus_tag=ECB_01790|gene=yobD	459	283.384	4	11.8311
locus_tag=ECB_01791|gene=yebN	567	389.827	3	6.45046
locus_tag=ECB_01792|gene=rrmA	810	632.048	15	19.8922
locus_tag=ECB_01793|gene=cspC	210	71.0817	184	2169.71
locus_tag=ECB_01794|gene=yobF	144	32.0073	128	3351.98
locus_tag=ECB_01795|gene=yebO	288	128.397	74	483.078
locus_tag=ECB_01796|gene=yobG	144	32.0073	48	1256.99
locus_tag=ECB_01797|gene=ECB_01797	240	91.6904	13	118.839
locus_tag=ECB_01798|gene=kdgR	792	614.048	45	61.4259
locus_tag=ECB_01799|gene=yebQ	1374	1196.05	1	0.700797
locus_tag=ECB_01800|gene=htpX	882	704.048	984	1171.48
locus_tag=ECB_01801|gene=prc	2049	1871.05	69	30.9104
locus_tag=ECB_01802|gene=proQ	699	521.162	64	102.931
locus_tag=ECB_01803|gene=yebR	552	374.942	27	60.3588
locus_tag=ECB_01804|gene=yebS	1284	1106.05	121	91.6964
locus_tag=ECB_01805|gene=yebT	2634	2456.05	86	29.3496
locus_tag=ECB_01806|gene=yebU	1440	1262.05	9	5.97734
locus_tag=ECB_01807|gene=yebV	237	89.4673	676	6333.2
locus_tag=ECB_01808|gene=yebW	192	59.7361	36	505.134
locus_tag=ECB_01809|gene=pphA	657	479.311	64	111.919
locus_tag=ECB_01810|gene=yebY	342	174.264	31	149.106
locus_tag=ECB_01811|gene=yebZ	873	695.048	20	24.1188
locus_tag=ECB_01812|gene=yobA	375	203.764	52	213.903
locus_tag=ECB_01813|gene=holE	231	85.3941	9	88.3397
locus_tag=ECB_01814|gene=yobB	657	479.311	19	33.2259
locus_tag=ECB_01815|gene=exoX	663	485.263	15	25.9093
locus_tag=ECB_01816|gene=ptrB	2061	1883.05	63	28.0427
locus_tag=ECB_01817|gene=yebE	660	482.263	292	507.504
locus_tag=ECB_01818|gene=yebF	369	198.155	56	236.877
locus_tag=ECB_01819|gene=yebG	291	130.885	84	537.937
locus_tag=ECB_01820|gene=purT	1179	1001.05	0	0
locus_tag=ECB_01821|gene=eda	642	464.453	10	18.0467
locus_tag=ECB_01822|gene=edd	1812	1634.05	12	6.15542
locus_tag=ECB_01823|gene=zwf	1476	1298.05	38	24.5377
locus_tag=ECB_01824|gene=yebK	870	692.048	51	61.7696
locus_tag=ECB_01825|gene=pykA	1443	1265.05	266	176.245
locus_tag=ECB_01826|gene=msbB	972	794.048	28	29.5565
locus_tag=ECB_01827|gene=yebA	1260	1082.05	96	74.3645
locus_tag=ECB_01828|gene=znuA	933	755.048	40	44.4045
locus_tag=ECB_01829|gene=znuC	756	578.106	35	50.746
locus_tag=ECB_01830|gene=znuB	786	608.048	35	48.2471
locus_tag=ECB_01831|gene=ruvB	1011	833.048	46	46.2838
locus_tag=ECB_01832|gene=ruvA	612	434.588	25	48.2173
locus_tag=ECB_01833|gene=yebB	603	425.588	8	15.7558
locus_tag=ECB_01834|gene=ruvC	522	345.122	10	24.2867
locus_tag=ECB_01835|gene=yebC	741	563.106	24	35.7242
locus_tag=ECB_01836|gene=ntpA	453	277.496	17	51.3491
locus_tag=ECB_01837|gene=aspS	1773	1595.05	66	34.6826
locus_tag=ECB_01838|gene=yecD	567	389.827	2	4.3003
locus_tag=ECB_01839|gene=yecE	819	641.048	8	10.4602
locus_tag=ECB_01840|gene=yecN	396	223.429	48	180.071
locus_tag=ECB_01841|gene=yecO	744	566.106	15	22.2093
locus_tag=ECB_01842|gene=yecP	972	794.048	13	13.7226
locus_tag=ECB_01843|gene=torZ	2430	2252.05	19	7.07159
locus_tag=ECB_01844|gene=torY	1101	923.048	3	2.72419
locus_tag=ECB_01845|gene=cutC	441	265.987	407	1282.55
locus_tag=ECB_01846|gene=yecM	567	389.827	21	45.1532
locus_tag=ECB_01847|gene=argS	1734	1556.05	47	25.3172
locus_tag=ECB_01848|gene=yecT	489	312.55	5	13.4089
locus_tag=ECB_01849|gene=flhE	369	198.155	0	0
locus_tag=ECB_01850|gene=flhA	2079	1901.05	11	4.84999
locus_tag=ECB_01851|gene=flhB	1149	971.048	5	4.31589
locus_tag=ECB_01852|gene=cheZ	645	467.453	0	0
locus_tag=ECB_01853|gene=cheY	390	217.697	2	7.70047
locus_tag=ECB_01854|gene=cheB	1050	872.048	0	0
locus_tag=ECB_01855|gene=cheR	861	683.048	2	2.45426
locus_tag=ECB_01856|gene=tap	1602	1424.05	4	2.35438
locus_tag=ECB_01857|gene=tar	1662	1484.05	1	0.564798
locus_tag=ECB_01858|gene=cheW	504	327.391	2	5.12039
locus_tag=ECB_01859|gene=cheA	1965	1787.05	5	2.34517
locus_tag=ECB_01860|gene=motB	927	749.048	0	0
locus_tag=ECB_01861|gene=motA	888	710.048	0	0
locus_tag=ECB_01862|gene=flhC	579	401.709	50	104.328
locus_tag=ECB_01863|gene=flhD	360	189.913	9	39.7218
locus_tag=ECB_01864|gene=yecG	429	254.434	39	128.478
locus_tag=ECB_01865|gene=otsA	1425	1247.05	89	59.8202
locus_tag=ECB_01866|gene=otsB	801	623.048	54	72.6463
locus_tag=ECB_01867|gene=araH	990	812.048	138	142.442
locus_tag=ECB_01868|gene=araG	1515	1337.05	104	65.197
locus_tag=ECB_01869|gene=araF	990	812.048	81	83.6073
locus_tag=ECB_01870|gene=yecI	504	327.391	115	294.423
locus_tag=ECB_01871|gene=yecJ	252	100.693	3	24.9726
locus_tag=ECB_01872|gene=yecR	324	158.236	7	37.0795
locus_tag=ECB_01873|gene=ftn	498	321.391	11	28.6879
locus_tag=ECB_01874|gene=yecH	240	91.6904	55	502.782
locus_tag=ECB_01875|gene=tyrP	1212	1034.05	7	5.67412
locus_tag=ECB_01876|gene=yecA	666	488.263	46	78.9669
locus_tag=ECB_01877|gene=pgsA	549	371.979	54	121.679
locus_tag=ECB_01878|gene=uvrC	1767	1589.05	26	13.7144
locus_tag=ECB_01879|gene=uvrY	510	333.325	49	123.216
locus_tag=ECB_01880|gene=insA-13	276	118.628	4.41577	31.2005
locus_tag=ECB_01881|gene=insB-13	504	327.391	12.1842	31.194
locus_tag=ECB_01882|gene=yedU	660	482.263	6	10.4282
locus_tag=ECB_01883|gene=yedV	1359	1181.05	30	21.2909
locus_tag=ECB_01884|gene=yedW	672	494.263	37	62.7458
locus_tag=ECB_01885|gene=yedX	414	240.35	5	17.4368
locus_tag=ECB_01886|gene=yedY	1005	827.048	16	16.2155
locus_tag=ECB_01887|gene=yedZ	636	458.499	9	16.453
locus_tag=ECB_01888|gene=yodA	651	473.359	7	12.3951
locus_tag=ECB_01889|gene=yodB	531	354.051	4	9.46967
locus_tag=ECB_01890|gene=yeeI	798	620.048	242	327.138
locus_tag=ECB_01891|gene=yeeJ	7152	6974.05	51	6.12951
locus_tag=ECB_01893|gene=shiA	1317	1139.05	40	29.4347
locus_tag=ECB_01894|gene=amn	1455	1277.05	60	39.3808
locus_tag=ECB_01895|gene=yeeN	717	539.162	9	13.9915
locus_tag=ECB_01896|gene=yeeO	1644	1466.05	30	17.152
locus_tag=ECB_01897|gene=cbl	951	773.048	7	7.58984
locus_tag=ECB_01898|gene=nac	918	740.048	7	7.92829
locus_tag=ECB_01899|gene=erfK	933	755.048	100	111.011
locus_tag=ECB_01900|gene=cobT	1080	902.048	7	6.50443
locus_tag=ECB_01901|gene=cobS	744	566.106	1	1.48062
locus_tag=ECB_01902|gene=cobU	546	368.979	12	27.2597
locus_tag=ECB_01904|gene=insD	906	728.048	12	13.8154
locus_tag=ECB_01906|gene=ECB_01906	408	234.687	6	21.4291
locus_tag=ECB_01907|gene=ECB_01907	435	260.227	1	3.22098
locus_tag=ECB_01908|gene=ECB_01908	411	237.519	3	10.5868
locus_tag=ECB_01909|gene=yoeD	159	40.4963	5	103.489
locus_tag=ECB_01910|gene=yeeX	396	223.429	476	1785.7
locus_tag=ECB_01911|gene=yeeA	1059	881.048	38	36.1514
locus_tag=ECB_01912|gene=sbmC	474	297.917	180	506.429
locus_tag=ECB_01913|gene=dacD	1167	989.048	14	11.8646
locus_tag=ECB_01914|gene=sbcB	1428	1250.05	41	27.4915
locus_tag=ECB_01915|gene=yeeD	228	83.2458	13	130.895
locus_tag=ECB_01916|gene=yeeE	1059	881.048	25	23.7838
locus_tag=ECB_01917|gene=yeeF	1359	1181.05	1	0.709698
locus_tag=ECB_01918|gene=yeeY	930	752.048	166	185.014
locus_tag=ECB_01919|gene=yeeZ	825	647.048	246	318.669
locus_tag=ECB_01920|gene=hisL	51	13.3333	0	0
locus_tag=ECB_01921|gene=hisG	900	722.048	13	15.091
locus_tag=ECB_01922|gene=hisD	1242	1064.05	19	14.967
locus_tag=ECB_01923|gene=hisC	1071	893.048	9	8.44712
locus_tag=ECB_01924|gene=hisB	1068	890.048	19	17.8929
locus_tag=ECB_01925|gene=hisH	591	413.588	3	6.07987
locus_tag=ECB_01926|gene=hisA	738	560.162	6	8.97798
locus_tag=ECB_01927|gene=hisF	777	599.048	15	20.988
locus_tag=ECB_01928|gene=hisI	612	434.588	10	19.2869
locus_tag=ECB_01929|gene=wzzB	984	806.048	197	204.855
locus_tag=ECB_01930|gene=ugd	1167	989.048	12	10.1696
locus_tag=ECB_01931|gene=gnd	1407	1229.05	153	104.343
locus_tag=ECB_01955|gene=cpsB	1437	1259.05	0	0
locus_tag=ECB_01956|gene=wcaI	1224	1046.05	3	2.40387
locus_tag=ECB_01957|gene=wcaH	480	303.796	0	0
locus_tag=ECB_01958|gene=wcaG	966	788.048	0	0
locus_tag=ECB_01959|gene=gmd	1122	944.048	2	1.77573
locus_tag=ECB_01960|gene=wcaF	549	371.979	0	0
locus_tag=ECB_01961|gene=wcaE	747	569.106	0	0
locus_tag=ECB_01962|gene=wcaD	1218	1040.05	0	0
locus_tag=ECB_01963|gene=wcaC	1218	1040.05	3	2.41774
locus_tag=ECB_01964|gene=wcaB	489	312.55	0	0
locus_tag=ECB_01965|gene=wcaA	840	662.048	3	3.79816
locus_tag=ECB_01966|gene=wzc	2163	1985.05	1	0.42225
locus_tag=ECB_01967|gene=wzb	444	268.853	0	0
locus_tag=ECB_01968|gene=wza	1140	962.048	1	0.871253
locus_tag=ECB_01969|gene=yegH	1584	1406.05	88	52.4594
locus_tag=ECB_01970|gene=asmA	1854	1676.05	33	16.5032
locus_tag=ECB_01971|gene=dcd	582	404.669	39	80.7803
locus_tag=ECB_01972|gene=udk	642	464.453	11	19.8514
locus_tag=ECB_01973|gene=yegE	3306	3128.05	121	32.423
locus_tag=ECB_01974|gene=alkA	849	671.048	20	24.9814
locus_tag=ECB_01975|gene=yegD	1353	1175.05	4	2.85329
locus_tag=ECB_01976|gene=yegI	1941	1763.05	9	4.27877
locus_tag=ECB_01977|gene=yegK	762	584.048	2	2.87027
locus_tag=ECB_01978|gene=yegL	660	482.263	4	6.95211
locus_tag=ECB_00620_9|gene=insK-2	852	674.048	12.95	16.1035
locus_tag=ECB_00619_9|gene=insJ-2	522	345.122	10.1429	24.6337
locus_tag=ECB_02014|gene=yegR	318	153.008	1	5.47805
locus_tag=ECB_02015|gene=yegS	900	722.048	21	24.3778
locus_tag=ECB_02016|gene=gatR	774	596.048	22	30.9373
locus_tag=ECB_02017|gene=gatD	1041	863.048	3	2.91358
locus_tag=ECB_02018|gene=gatC	1356	1178.05	7	4.98054
locus_tag=ECB_02019|gene=gatB	285	125.888	1	6.6582
locus_tag=ECB_02020|gene=gatA	453	277.496	2	6.04106
locus_tag=ECB_02022|gene=insA-15	276	118.628	4.41577	31.2005
locus_tag=ECB_02023|gene=insB-15	504	327.391	0.971138	2.4863
locus_tag=ECB_02024|gene=gatY	855	677.048	3	3.71401
locus_tag=ECB_02025|gene=fbaB	1053	875.048	73	69.9249
locus_tag=ECB_02026|gene=yegT	1278	1100.05	15	11.4293
locus_tag=ECB_02027|gene=yegU	1005	827.048	10	10.1347
locus_tag=ECB_02028|gene=yegV	966	788.048	3	3.19087
locus_tag=ECB_02029|gene=yegW	747	569.106	7	10.3097
locus_tag=ECB_02030|gene=yegX	819	641.048	16	20.9204
locus_tag=ECB_02031|gene=thiD	801	623.048	42	56.5027
locus_tag=ECB_02032|gene=thiM	789	611.048	259	355.276
locus_tag=ECB_02033|gene=ECB_02033	246	96.3254	29	252.347
locus_tag=ECB_02034|gene=ECB_02034	432	257.305	24	78.1814
locus_tag=ECB_02035|gene=ECB_02035	666	488.263	46	78.9669
locus_tag=ECB_02036|gene=ECB_02036	264	109.649	9	68.7987
locus_tag=ECB_02037|gene=ECB_02037	252	100.693	14	116.539
locus_tag=ECB_02038|gene=ECB_02038	399	226.177	3	11.1176
locus_tag=ECB_02039|gene=ECB_02039	192	59.7361	0	0
locus_tag=ECB_02040|gene=insB-16	504	327.391	3.65292	9.35219
locus_tag=ECB_02041|gene=insA-16	276	118.628	3.39162	23.9641
locus_tag=ECB_02042|gene=yehE	189	57.8057	18	261.001
locus_tag=ECB_02043|gene=mrp	1110	932.048	71	63.85
locus_tag=ECB_02044|gene=metG	2034	1856.05	54	24.3863
locus_tag=ECB_02045|gene=molR	3795	3617.05	10	2.31732
locus_tag=ECB_02046|gene=yehI	3633	3455.05	19	4.60936
locus_tag=ECB_02047|gene=yehK	318	153.008	1	5.47805
locus_tag=ECB_02048|gene=yehL	1089	911.048	2	1.84005
locus_tag=ECB_02049|gene=yehM	2280	2102.05	9	3.58873
locus_tag=ECB_02050|gene=yehP	1137	959.048	2	1.74796
locus_tag=ECB_02051|gene=yehQ	2001	1823.05	7	3.21841
locus_tag=ECB_02052|gene=yehR	462	286.355	19	55.6147
locus_tag=ECB_02053|gene=yehS	471	295.036	7	19.8868
locus_tag=ECB_02054|gene=yehT	720	542.162	15	23.1901
locus_tag=ECB_02055|gene=yehU	1686	1508.05	39	21.6766
locus_tag=ECB_02056|gene=yehV	732	554.162	88	133.103
locus_tag=ECB_02057|gene=ECB_02057	108	16.0012	1	52.3826
locus_tag=ECB_02058|gene=yehW	732	554.162	10	15.1253
locus_tag=ECB_02059|gene=yehX	927	749.048	9	10.071
locus_tag=ECB_02060|gene=yehY	1158	980.048	16	13.684
locus_tag=ECB_02061|gene=yehZ	918	740.048	38	43.0393
locus_tag=ECB_02062|gene=bglX	2298	2120.05	18	7.11652
locus_tag=ECB_02063|gene=dld	1716	1538.05	147	80.1103
locus_tag=ECB_02064|gene=pbpG	933	755.048	17	18.8719
locus_tag=ECB_02065|gene=yohC	588	410.588	1302	2657.94
locus_tag=ECB_02066|gene=yohD	579	401.709	42	87.6351
locus_tag=ECB_02067|gene=yohF	762	584.048	62	88.9783
locus_tag=ECB_02068|gene=yohGH	1365	1187.05	2	1.41222
locus_tag=ECB_02069|gene=yohI	948	770.048	9	9.79638
locus_tag=ECB_02070|gene=yohJ	399	226.177	17	63
locus_tag=ECB_02071|gene=yohK	696	518.162	26	42.058
locus_tag=ECB_02072|gene=cdd	885	707.048	28	33.1933
locus_tag=ECB_02073|gene=sanA	720	542.162	9	13.9141
locus_tag=ECB_02074|gene=yeiS	240	91.6904	3	27.4245
locus_tag=ECB_02075|gene=yeiT	1239	1061.05	16	12.6394
locus_tag=ECB_02076|gene=yeiA	1236	1058.05	7	5.54541
locus_tag=ECB_02077|gene=mglC	1011	833.048	91	91.5614
locus_tag=ECB_02078|gene=mglA	1521	1343.05	123	76.7635
locus_tag=ECB_02079|gene=mglB	999	821.048	633	646.214
locus_tag=ECB_02080|gene=galS	1041	863.048	44	42.7325
locus_tag=ECB_02081|gene=yeiB	1158	980.048	10	8.55251
locus_tag=ECB_02082|gene=folE	669	491.263	72	122.846
locus_tag=ECB_02083|gene=yeiG	837	659.048	31	39.4263
locus_tag=ECB_02084|gene=cirA	1992	1814.05	18	8.31696
locus_tag=ECB_02085|gene=lysP	1470	1292.05	56	36.3287
locus_tag=ECB_02086|gene=yeiE	882	704.048	53	63.0979
locus_tag=ECB_02087|gene=yeiH	1050	872.048	13	12.4952
locus_tag=ECB_02088|gene=nfo	858	680.048	14	17.2556
locus_tag=ECB_02089|gene=yeiI	1089	911.048	12	11.0403
locus_tag=ECB_02090|gene=yeiJ	1251	1073.05	9	7.03015
locus_tag=ECB_02091|gene=rihB	942	764.048	3	3.2911
locus_tag=ECB_02092|gene=yeiL	660	482.263	6	10.4282
[truncated: 2,104 more rows]
