# Supplementary material for: Genomic and phenotypic evolution of Escherichia coli in a novel citrate-only resource environment
Source: eLife. 2020 May 29;9:e55414. doi: 10.7554/eLife.55414 (PMC7299349; doi:10.7554/eLife.55414)
Supplement: Figure 14—source data 1. [file elife-55414-fig14-data1.zip › CZB152_2/abundance.tsv]

target_id	length	eff_length	est_counts	tpm
locus_tag=ECB_00001|gene=thrL	66	10.1915	162	2300.32
locus_tag=ECB_00002|gene=thrA	2463	2282.95	187	11.8538
locus_tag=ECB_00003|gene=thrB	933	752.947	164	31.5203
locus_tag=ECB_00004|gene=thrC	1287	1106.95	175	22.8782
locus_tag=ECB_00005|gene=yaaX	297	131.982	49	53.7269
locus_tag=ECB_00006|gene=yaaA	777	597.012	65	15.7558
locus_tag=ECB_00007|gene=yaaJ	1431	1250.95	39	4.51166
locus_tag=ECB_00008|gene=talB	954	773.947	1257	235.036
locus_tag=ECB_00009|gene=mogA	588	408.357	207	73.3568
locus_tag=ECB_00010|gene=yaaH	567	387.437	458	171.07
locus_tag=ECB_00011|gene=yaaW	714	534.125	19	5.1478
locus_tag=ECB_00012|gene=htgA	486	307.448	0	0
locus_tag=ECB_00013|gene=yaaI	405	228.953	13	8.21691
locus_tag=ECB_00014|gene=dnaK	1917	1736.95	283	23.5782
locus_tag=ECB_00015|gene=dnaJ	1131	950.947	49	7.45676
locus_tag=ECB_00016_1|gene=insL-1	1113	932.947	116.857	18.1263
locus_tag=ECB_00017|gene=mokC	210	67.8987	7	14.9193
locus_tag=ECB_00619_1|gene=insJ-2	522	342.799	42.5238	17.9516
locus_tag=ECB_00620_1|gene=insK-2	852	671.947	45	9.69143
locus_tag=ECB_00018|gene=nhaA	1167	986.947	962	141.056
locus_tag=ECB_00019|gene=nhaR	906	725.947	59	11.7614
locus_tag=ECB_00020|gene=ECB_00020	960	779.947	2	0.371087
locus_tag=ECB_00021|gene=ECB_00021	1146	965.947	0	0
locus_tag=ECB_00022|gene=ECB_00022	705	525.125	1	0.27558
locus_tag=ECB_00023|gene=insA-1	276	115.134	20.5206	25.7927
locus_tag=ECB_00024|gene=insB-1	504	325.134	13.3753	5.95321
locus_tag=ECB_00025|gene=ECB_00025	351	178.672	0	0
locus_tag=ECB_00026|gene=ECB_00026	165	40.7154	9	31.9886
locus_tag=ECB_00027|gene=rpsT	264	105.99	241	329.052
locus_tag=ECB_00028|gene=yaaY	219	73.7889	60	117.671
locus_tag=ECB_00029|gene=ribF	942	761.947	268	50.9003
locus_tag=ECB_00030|gene=ileS	2817	2636.95	705	38.69
locus_tag=ECB_00031|gene=lspA	495	316.262	129	59.0273
locus_tag=ECB_00032|gene=fkpB	450	272.344	52	27.631
locus_tag=ECB_00033|gene=ispH	951	770.947	60	11.2626
locus_tag=ECB_00034|gene=rihC	915	734.947	55	10.8297
locus_tag=ECB_00035|gene=dapB	822	642.012	161	36.2905
locus_tag=ECB_00036|gene=carA	1149	968.947	947	141.436
locus_tag=ECB_00037|gene=carB	3222	3041.95	88	4.18641
locus_tag=ECB_00038|gene=caiF	396	220.564	91	59.7058
locus_tag=ECB_00039|gene=caiE	591	411.357	20	7.03593
locus_tag=ECB_00040|gene=caiD	894	713.947	0	0
locus_tag=ECB_00041|gene=caiC	1569	1388.95	13	1.35447
locus_tag=ECB_00043|gene=caiA	1143	962.947	27	4.05762
locus_tag=ECB_00044|gene=caiT	1515	1334.95	6	0.650426
locus_tag=ECB_00045|gene=fixA	771	591.012	6	1.46915
locus_tag=ECB_00046|gene=fixB	942	761.947	1	0.189926
locus_tag=ECB_00047|gene=fixC	1287	1106.95	4	0.52293
locus_tag=ECB_00048|gene=fixX	288	124.924	0	0
locus_tag=ECB_00049|gene=yaaU	1332	1151.95	12	1.50751
locus_tag=ECB_00050|gene=yabF	531	351.73	53	21.8061
locus_tag=ECB_00051|gene=kefC	1863	1682.95	170	14.618
locus_tag=ECB_00052|gene=folA	480	301.541	376	180.448
locus_tag=ECB_00053|gene=apaH	843	662.947	99	21.6106
locus_tag=ECB_00054|gene=apaG	378	203.522	140	99.5467
locus_tag=ECB_00055|gene=ksgA	822	642.012	358	80.6957
locus_tag=ECB_00056|gene=pdxA	990	809.947	65	11.6136
locus_tag=ECB_00057|gene=surA	1287	1106.95	442	57.7838
locus_tag=ECB_00058|gene=imp	2355	2174.95	1220	81.1749
locus_tag=ECB_00059|gene=djlA	816	636.012	117	26.6214
locus_tag=ECB_00060|gene=rluA	660	480.177	38	11.4523
locus_tag=ECB_00061|gene=hepA	2907	2726.95	51	2.70647
locus_tag=ECB_00062|gene=polB	2352	2171.95	62	4.13098
locus_tag=ECB_00063|gene=araD	696	516.177	21	5.88751
locus_tag=ECB_00064|gene=araA	1503	1322.95	108	11.8139
locus_tag=ECB_00065|gene=araB	1701	1520.95	165	15.6993
locus_tag=ECB_00066|gene=araC	879	698.947	536	110.976
locus_tag=ECB_00067|gene=yabI	765	585.012	203	50.216
locus_tag=ECB_00068|gene=yabJ	699	519.177	22	6.13222
locus_tag=ECB_00069|gene=thiP	1611	1430.95	10	1.01132
locus_tag=ECB_00070|gene=tbpA	984	803.947	9	1.62004
locus_tag=ECB_00071|gene=yabN	1656	1475.95	45	4.41217
locus_tag=ECB_00072|gene=setA	1179	998.947	55	7.96766
locus_tag=ECB_00073|gene=leuD	606	426.315	145	49.2207
locus_tag=ECB_00074|gene=leuC	1401	1220.95	90	10.6673
locus_tag=ECB_00075|gene=leuB	1092	911.947	92	14.5992
locus_tag=ECB_00076|gene=leuA	1572	1391.95	67	6.96566
locus_tag=ECB_00077|gene=leuL	87	11.2656	20	256.913
locus_tag=ECB_00078|gene=leuO	945	764.947	41	7.75645
locus_tag=ECB_00079|gene=ilvI	1725	1544.95	286	26.7894
locus_tag=ECB_00080|gene=ilvH	492	313.294	187	86.3775
locus_tag=ECB_00081|gene=fruR	1005	824.947	749	131.391
locus_tag=ECB_00082|gene=yabB	459	281.038	477	245.621
locus_tag=ECB_00083|gene=mraW	942	761.947	753	143.015
locus_tag=ECB_00084|gene=ftsL	366	192.552	138	103.715
locus_tag=ECB_00085|gene=ftsI	1767	1586.95	153	13.9521
locus_tag=ECB_00086|gene=murE	1488	1307.95	123	13.609
locus_tag=ECB_00087|gene=murF	1359	1178.95	112	13.7478
locus_tag=ECB_00088|gene=mraY	1083	902.947	276	44.2341
locus_tag=ECB_00089|gene=murD	1317	1136.95	191	24.311
locus_tag=ECB_00090|gene=ftsW	1245	1064.95	197	26.77
locus_tag=ECB_00091|gene=murG	1068	887.947	165	26.891
locus_tag=ECB_00092|gene=murC	1476	1295.95	164	18.3133
locus_tag=ECB_00093|gene=ddl	921	740.947	219	42.7728
locus_tag=ECB_00094|gene=ftsQ	831	650.947	292	64.9154
locus_tag=ECB_00095|gene=ftsA	1263	1082.95	306	40.8907
locus_tag=ECB_00096|gene=ftsZ	1152	971.947	1314	195.642
locus_tag=ECB_00097|gene=lpxC	918	737.947	10809	2119.68
locus_tag=ECB_00098|gene=yacA	513	334.002	109	47.2267
locus_tag=ECB_00099|gene=secA	2706	2525.95	336	19.2498
locus_tag=ECB_00100|gene=mutT	390	214.696	15	10.1106
locus_tag=ECB_00101|gene=yacG	198	60.0738	66	158.99
locus_tag=ECB_00102|gene=yacF	744	564.07	143	36.6871
locus_tag=ECB_00103|gene=coaE	621	441.315	170	55.7456
locus_tag=ECB_00104|gene=guaC	1044	863.947	113	18.9279
locus_tag=ECB_00105|gene=hofC	1203	1022.95	18	2.54642
locus_tag=ECB_00106|gene=hofB	1386	1205.95	32	3.84001
locus_tag=ECB_00107|gene=ppdD	441	263.532	0	0
locus_tag=ECB_00108|gene=nadC	894	713.947	79	16.013
locus_tag=ECB_00109|gene=ampD	552	372.513	187	72.6459
locus_tag=ECB_00110|gene=ampE	855	674.947	252	54.0308
locus_tag=ECB_00111|gene=aroP	1374	1193.95	931	112.843
locus_tag=ECB_00112|gene=pdhR	765	585.012	152	37.6001
locus_tag=ECB_00113|gene=aceE	2664	2483.95	1727	100.614
locus_tag=ECB_00114|gene=aceF	1893	1712.95	2110	178.258
locus_tag=ECB_00115|gene=lpdA	1425	1244.95	1630	189.473
locus_tag=ECB_00116|gene=yacH	1854	1673.95	56	4.84124
locus_tag=ECB_00117|gene=acnB	2598	2417.95	4456	266.691
locus_tag=ECB_00118|gene=yacL	363	189.689	1493	1139.01
locus_tag=ECB_00119|gene=speD	795	615.012	82	19.2948
locus_tag=ECB_00120|gene=speE	867	686.947	120	25.2795
locus_tag=ECB_00121|gene=yacC	348	175.982	41	33.7152
locus_tag=ECB_00122|gene=cueO	1551	1370.95	59	6.2279
locus_tag=ECB_00123|gene=gcd	2391	2210.95	1074	70.2969
locus_tag=ECB_00124|gene=hpt	537	357.658	73	29.5369
locus_tag=ECB_00125|gene=yadF	663	483.177	233	69.7847
locus_tag=ECB_00126|gene=yadG	927	746.947	150	29.0611
locus_tag=ECB_00127|gene=yadH	771	591.012	650	159.158
locus_tag=ECB_00128|gene=yadI	441	263.532	214	117.514
locus_tag=ECB_00129|gene=yadE	1230	1049.95	142	19.5718
locus_tag=ECB_00130|gene=panD	381	206.293	178	124.866
locus_tag=ECB_00131|gene=yadD	903	722.947	64	12.811
locus_tag=ECB_00132|gene=panC	852	671.947	273	58.7947
locus_tag=ECB_00133|gene=panB	795	615.012	240	56.4726
locus_tag=ECB_00134|gene=yadC	1347	1166.95	26	3.22428
locus_tag=ECB_00135|gene=yadK	597	417.357	3	1.04022
locus_tag=ECB_00136|gene=yadL	603	423.315	1	0.341859
locus_tag=ECB_00137|gene=yadM	570	390.398	4	1.48273
locus_tag=ECB_00138|gene=htrE	2601	2420.95	11	0.657533
locus_tag=ECB_00139|gene=ecpD	741	561.07	4	1.0317
locus_tag=ECB_00140|gene=yadN	585	405.357	0	0
locus_tag=ECB_00141|gene=folK	480	301.541	7	3.35941
locus_tag=ECB_00142|gene=pcnB	1365	1184.95	126	15.388
locus_tag=ECB_00143|gene=yadB	927	746.947	27	5.23099
locus_tag=ECB_00144|gene=dksA	456	278.178	4143	2155.27
locus_tag=ECB_00145|gene=sfsA	705	525.125	1890	520.847
locus_tag=ECB_00146|gene=ligT	531	351.73	29	11.9316
locus_tag=ECB_00147|gene=hrpB	2430	2249.95	120	7.71826
locus_tag=ECB_00148|gene=mrcB	2526	2345.95	258	15.9152
locus_tag=ECB_00149|gene=fhuA	2244	2063.95	1925	134.972
locus_tag=ECB_00150|gene=fhuC	798	618.012	150	35.1241
locus_tag=ECB_00151|gene=fhuD	891	710.947	45	9.15979
locus_tag=ECB_00152|gene=fhuB	1983	1802.95	62	4.97644
locus_tag=ECB_00153|gene=hemL	1281	1100.95	3112	409.057
locus_tag=ECB_00154|gene=yadQ	1422	1241.95	336	39.1513
locus_tag=ECB_00155|gene=yadR	345	173.27	2534	2116.38
locus_tag=ECB_00156|gene=yadS	624	444.315	18	5.86262
locus_tag=ECB_00157|gene=yadT	801	621.012	16	3.72847
locus_tag=ECB_00158|gene=pfs	699	519.177	755	210.447
locus_tag=ECB_00159|gene=dgt	1518	1337.95	46	4.97541
locus_tag=ECB_00160|gene=degP	1425	1244.95	374	43.4742
locus_tag=ECB_00161|gene=cdaR	1158	977.947	72	10.6544
locus_tag=ECB_00162|gene=yaeH	387	211.826	1566	1069.85
locus_tag=ECB_00163|gene=yaeI	813	633.012	24	5.48668
locus_tag=ECB_00164|gene=dapD	825	645.012	1186	266.089
locus_tag=ECB_00165|gene=glnD	2673	2492.95	221	12.8289
locus_tag=ECB_00166|gene=map	795	615.012	306	72.0026
locus_tag=ECB_00167|gene=rpsB	726	546.07	632	167.486
locus_tag=ECB_00168|gene=tsf	852	671.947	129	27.7821
locus_tag=ECB_00169|gene=pyrH	726	546.07	181	47.9668
locus_tag=ECB_00170|gene=frr	558	378.475	885	338.389
locus_tag=ECB_00171|gene=ispC	1197	1016.95	145	20.6338
locus_tag=ECB_00172|gene=uppS	762	582.012	157	39.0372
locus_tag=ECB_00173|gene=cdsA	858	677.947	238	50.8032
locus_tag=ECB_00174|gene=yaeL	1353	1172.95	377	46.5129
locus_tag=ECB_00175|gene=yaeT	2433	2252.95	731	46.9545
locus_tag=ECB_00176|gene=hlpA	486	307.448	900	423.624
locus_tag=ECB_00177|gene=lpxD	1026	845.947	648	110.852
locus_tag=ECB_00178|gene=fabZ	456	278.178	279	145.141
locus_tag=ECB_00179|gene=lpxA	789	609.012	444	105.504
locus_tag=ECB_00180|gene=lpxB	1149	968.947	52	7.76629
locus_tag=ECB_00181|gene=rnhB	597	417.357	14	4.85434
locus_tag=ECB_00182|gene=dnaE	3483	3302.95	170	7.44831
locus_tag=ECB_00183|gene=accA	960	779.947	202	37.4797
locus_tag=ECB_00184|gene=ldcC	2142	1961.95	772	56.943
locus_tag=ECB_00185|gene=yaeR	390	214.696	154	103.802
locus_tag=ECB_00186|gene=tilS	1299	1118.95	79	10.2171
locus_tag=ECB_00187|gene=rof	255	99.0599	34	49.6697
locus_tag=ECB_00188|gene=yaeP	201	62.1244	115	267.884
locus_tag=ECB_00189|gene=yaeQ	546	366.55	37	14.6076
locus_tag=ECB_00190|gene=yaeJ	423	246.068	29	17.055
locus_tag=ECB_00191|gene=cutF	711	531.125	146	39.7802
locus_tag=ECB_00192|gene=yaeF	825	645.012	23	5.16025
locus_tag=ECB_00193|gene=proS	1719	1538.95	990	93.0941
locus_tag=ECB_00194|gene=yaeB	708	528.125	160	43.8424
locus_tag=ECB_00195|gene=rcsF	405	228.953	6	3.79242
locus_tag=ECB_00196|gene=metQ	816	636.012	178	40.5009
locus_tag=ECB_00197|gene=metI	654	474.177	129	39.3695
locus_tag=ECB_00198|gene=metN	1032	851.947	42	7.13423
locus_tag=ECB_00199|gene=gmhB	573	393.398	75	27.5892
locus_tag=ECB_00200|gene=dkgB	804	624.012	40	9.27636
locus_tag=ECB_00201|gene=yafC	915	734.947	204	40.1684
locus_tag=ECB_00202|gene=yafD	801	621.012	937	218.348
locus_tag=ECB_00203|gene=yafE	624	444.315	90	29.3131
locus_tag=ECB_00204|gene=mltD	1359	1178.95	125	15.3436
locus_tag=ECB_00205|gene=gloB	756	576.07	93	23.3624
locus_tag=ECB_00206|gene=yafS	723	543.125	165	43.9638
locus_tag=ECB_00207|gene=rnhA	468	289.807	54	26.9647
locus_tag=ECB_00208|gene=dnaQ	732	552.07	254	66.5809
locus_tag=ECB_00209|gene=yafT	786	606.012	3	0.716392
locus_tag=ECB_00210|gene=insA-2	276	115.134	20.5206	25.7927
locus_tag=ECB_00211|gene=insB-2	504	325.134	17.1852	7.64898
locus_tag=ECB_00212|gene=ECB_00212	372	197.973	2	1.46196
locus_tag=ECB_00213|gene=yhhI	1137	956.947	26	3.93184
locus_tag=ECB_00214|gene=yafV	771	591.012	260	63.6631
locus_tag=ECB_00215|gene=ykfE	474	295.72	38	18.5958
locus_tag=ECB_00216|gene=fadE	2445	2264.95	14793	945.167
locus_tag=ECB_00217|gene=lpcA	579	399.398	366	132.613
locus_tag=ECB_00218|gene=yafJ	768	588.012	100	24.6107
locus_tag=ECB_00219|gene=yafK	741	561.07	148	38.1729
locus_tag=ECB_00220|gene=yafQ	279	117.487	186	229.105
locus_tag=ECB_00221|gene=dinJ	261	103.578	2397	3348.95
locus_tag=ECB_00222|gene=yafL	750	570.07	6	1.52312
locus_tag=ECB_00223|gene=yafM	498	319.199	35	15.8678
locus_tag=ECB_00226|gene=dinB	1056	875.947	116	19.1642
locus_tag=ECB_00227|gene=yafN	294	129.691	66	73.6453
locus_tag=ECB_00228|gene=yafO	399	223.227	21	13.6139
locus_tag=ECB_00229|gene=yafP	453	275.206	7	3.68087
locus_tag=ECB_00230|gene=ykfJ	267	108.172	2	2.67563
locus_tag=ECB_00231|gene=prfH	501	322.199	8	3.59316
locus_tag=ECB_00232|gene=pepD	1458	1277.95	451	51.071
locus_tag=ECB_00233|gene=gpt	459	281.038	47	24.2016
locus_tag=ECB_00234|gene=yafA	1245	1064.95	238	32.3414
locus_tag=ECB_00235|gene=crl	402	226.114	1428	913.928
locus_tag=ECB_00236|gene=insA-3	276	115.134	18.986	23.8637
locus_tag=ECB_00237|gene=insB-3	504	325.134	20.8011	9.25837
locus_tag=ECB_00238|gene=phoE	1038	857.947	6	1.01205
locus_tag=ECB_00239|gene=proB	1104	923.947	112	17.5421
locus_tag=ECB_00240|gene=proA	1254	1073.95	315	42.4461
locus_tag=ECB_00241|gene=yagP	411	234.694	94	57.9611
locus_tag=ECB_00242|gene=yagQ	957	776.947	38	7.07787
locus_tag=ECB_00243|gene=yagR	2199	2018.95	131	9.38981
locus_tag=ECB_00244|gene=yagS	957	776.947	32	5.96031
locus_tag=ECB_00245|gene=yagT	690	510.177	25	7.09136
locus_tag=ECB_00246|gene=yagU	615	435.315	82	27.2597
locus_tag=ECB_00247|gene=ykgJ	330	160.073	21	18.985
locus_tag=ECB_00248|gene=yagV	711	531.125	30	8.17401
locus_tag=ECB_00249|gene=yagW	1644	1463.95	53	5.23915
locus_tag=ECB_00250|gene=yagX	2526	2345.95	45	2.77591
locus_tag=ECB_00251|gene=yagY	669	489.177	10	2.95832
locus_tag=ECB_00252|gene=yagZ	636	456.27	20	6.34335
locus_tag=ECB_00253|gene=ykgK	591	411.357	6	2.11078
locus_tag=ECB_00254|gene=ykgL	228	79.8391	13	23.5634
locus_tag=ECB_00255|gene=ykgM	264	105.99	7	9.55753
locus_tag=ECB_00256|gene=eaeH	4257	4076.95	135	4.79192
locus_tag=ECB_00257|gene=ykgA	852	671.947	41	8.82997
locus_tag=ECB_00258|gene=ykgB	594	414.357	10	3.49249
locus_tag=ECB_00259|gene=ykgI	237	86.1634	5	8.39765
locus_tag=ECB_00260|gene=ykgC	1326	1145.95	223	28.1612
locus_tag=ECB_00261|gene=ykgD	855	674.947	17	3.64493
locus_tag=ECB_00262|gene=ykgE	720	540.125	44	11.7888
locus_tag=ECB_00263|gene=ykgF	1428	1247.95	69	8.00135
locus_tag=ECB_00264|gene=ykgG	696	516.177	9	2.52322
locus_tag=ECB_00265|gene=ECB_00265	213	69.8487	0	0
locus_tag=ECB_00266|gene=ykgH	669	489.177	4	1.18333
locus_tag=ECB_00267|gene=betA	1671	1490.95	35	3.39716
locus_tag=ECB_00268|gene=betB	1473	1292.95	190	21.2659
locus_tag=ECB_00269|gene=betI	588	408.357	137	48.5502
locus_tag=ECB_00270|gene=betT	2034	1853.95	318	24.8222
locus_tag=ECB_00271|gene=yahA	1089	908.947	18	2.86579
locus_tag=ECB_00272|gene=yahB	933	752.947	52	9.99423
locus_tag=ECB_00273|gene=yahC	498	319.199	8	3.62693
locus_tag=ECB_00274|gene=yahD	606	426.315	10	3.39453
locus_tag=ECB_00275|gene=yahE	864	683.947	1	0.211586
locus_tag=ECB_00276|gene=yahF	1548	1367.95	8	0.846313
locus_tag=ECB_00277|gene=yahG	1419	1238.95	15	1.75206
locus_tag=ECB_00278|gene=yahI	951	770.947	14	2.62793
locus_tag=ECB_00279|gene=yahJ	1383	1202.95	53	6.37587
locus_tag=ECB_00280|gene=yahK	1050	869.947	191	31.7725
locus_tag=ECB_00281|gene=yahL	816	636.012	2	0.455067
locus_tag=ECB_00282|gene=yahM	246	92.5726	702	1097.4
locus_tag=ECB_00283|gene=yahN	672	492.177	1937	569.533
locus_tag=ECB_00284|gene=yahO	276	115.134	3708	4660.64
locus_tag=ECB_00285|gene=prpR	1587	1406.95	240	24.6856
locus_tag=ECB_00286|gene=prpB	891	710.947	774	157.548
locus_tag=ECB_00287|gene=prpC	1170	989.947	363	53.0646
locus_tag=ECB_00288|gene=prpD	1452	1271.95	415	47.216
locus_tag=ECB_00289|gene=prpE	1887	1706.95	272	23.06
locus_tag=ECB_00290|gene=codB	1260	1079.95	6	0.804006
locus_tag=ECB_00291|gene=codA	1284	1103.95	48	6.29221
locus_tag=ECB_00292|gene=cynR	900	719.947	24	4.82415
locus_tag=ECB_00293|gene=cynT	660	480.177	13	3.91789
locus_tag=ECB_00294|gene=cynS	471	292.72	11	5.43815
locus_tag=ECB_00295|gene=cynX	1155	974.947	13	1.92962
locus_tag=ECB_00296|gene=lacA	612	432.315	6	2.00845
locus_tag=ECB_00297|gene=lacY	1254	1073.95	25	3.36874
locus_tag=ECB_00298|gene=lacZ	3075	2894.95	34	1.69961
locus_tag=ECB_00299|gene=lacI	1083	902.947	191	30.6113
locus_tag=ECB_00300|gene=mhpR	948	767.947	709	133.606
locus_tag=ECB_00301|gene=mhpA	1665	1484.95	8	0.779632
locus_tag=ECB_00302|gene=mhpB	945	764.947	2	0.378363
locus_tag=ECB_00303|gene=mhpC	882	701.947	3	0.618482
locus_tag=ECB_00304|gene=mhpD	810	630.012	6	1.3782
locus_tag=ECB_00305|gene=mhpF	951	770.947	10	1.87709
locus_tag=ECB_00306|gene=mhpE	1014	833.947	22	3.81764
locus_tag=ECB_00307|gene=mhpT	1212	1031.95	67	9.39567
locus_tag=ECB_00308|gene=yaiL	540	360.658	63	25.2787
locus_tag=ECB_00309|gene=frmB	834	653.947	80	17.7034
locus_tag=ECB_00310|gene=frmA	1110	929.947	46	7.1583
locus_tag=ECB_00311|gene=frmR	276	115.134	6	7.54149
locus_tag=ECB_00312|gene=yaiO	774	594.012	299	72.8428
locus_tag=ECB_00313|gene=insB-4	504	325.134	16.2441	7.2301
locus_tag=ECB_00314|gene=insA-4	276	115.134	20.5206	25.7927
locus_tag=ECB_00315|gene=tauA	963	782.947	60	11.0899
locus_tag=ECB_00316|gene=tauB	768	588.012	37	9.10597
locus_tag=ECB_00317|gene=tauC	828	647.947	30	6.70027
locus_tag=ECB_00318|gene=tauD	852	671.947	78	16.7985
locus_tag=ECB_00319|gene=hemB	975	794.947	133	24.2116
locus_tag=ECB_00320|gene=ECB_00320	198	60.0738	0	0
locus_tag=ECB_00321|gene=yaiT	2907	2726.95	158	8.38476
locus_tag=ECB_00322|gene=yaiV	669	489.177	4	1.18333
locus_tag=ECB_00323|gene=ampH	1158	977.947	260	38.4741
locus_tag=ECB_00324|gene=sbmA	1221	1040.95	291	40.4552
locus_tag=ECB_00325|gene=yaiW	1095	914.947	141	22.3015
locus_tag=ECB_00326|gene=yaiY	309	141.944	162	165.161
locus_tag=ECB_00327|gene=yaiZ	213	69.8487	133	275.552
locus_tag=ECB_00328|gene=ddl	1095	914.947	201	31.7915
locus_tag=ECB_00329|gene=yaiB	261	103.578	56	78.2401
locus_tag=ECB_00330|gene=phoA	1416	1235.95	32	3.7468
locus_tag=ECB_00331|gene=psiF	321	152.416	623	591.519
locus_tag=ECB_00332|gene=yaiC	1116	935.947	150	23.1926
locus_tag=ECB_00333|gene=proC	810	630.012	239	54.8984
locus_tag=ECB_00334|gene=yaiI	459	281.038	38	19.5673
locus_tag=ECB_00335|gene=aroL	525	345.764	88	36.831
locus_tag=ECB_00336|gene=yaiA	192	56.3378	252	647.308
locus_tag=ECB_00337|gene=aroM	678	498.177	155	45.0255
locus_tag=ECB_00338|gene=yaiE	285	122.482	458	541.132
locus_tag=ECB_00339|gene=ykiA	282	119.923	61	73.6099
locus_tag=ECB_00340|gene=insB-5	504	325.134	16.2441	7.2301
locus_tag=ECB_00341|gene=insA-5	276	115.134	20.5206	25.7927
locus_tag=ECB_00342|gene=rdgC	912	731.947	67	13.2466
locus_tag=ECB_00343|gene=yajF	909	728.947	140	27.7934
locus_tag=ECB_00344|gene=araJ	1185	1004.95	227	32.6884
locus_tag=ECB_00345|gene=sbcC	3147	2966.95	49	2.38999
locus_tag=ECB_00346|gene=sbcD	1203	1022.95	21	2.97082
locus_tag=ECB_00347|gene=phoB	690	510.177	63	17.8702
locus_tag=ECB_00348|gene=phoR	1296	1115.95	79	10.2446
locus_tag=ECB_00349|gene=brnQ	1320	1139.95	1658	210.48
locus_tag=ECB_00350|gene=proY	1374	1193.95	261	31.6349
locus_tag=ECB_00351|gene=malZ	1818	1637.95	63	5.5661
locus_tag=ECB_00353|gene=queA	1071	890.947	30	4.87281
locus_tag=ECB_00354|gene=tgt	1128	947.947	56	8.54898
locus_tag=ECB_00355|gene=yajC	333	162.669	229	203.723
locus_tag=ECB_00356|gene=secD	1848	1667.95	220	19.0876
locus_tag=ECB_00357|gene=secF	972	791.947	681	124.44
locus_tag=ECB_00358|gene=yajD	348	175.982	128	105.257
locus_tag=ECB_00359|gene=tsx	774	594.012	240	58.4691
locus_tag=ECB_00360|gene=yajI	540	360.658	70	28.0875
locus_tag=ECB_00361|gene=ybaD	450	272.344	103	54.7306
locus_tag=ECB_00362|gene=ribD	1104	923.947	205	32.1083
locus_tag=ECB_00363|gene=ribH	471	292.72	56	27.6851
locus_tag=ECB_00364|gene=nusB	420	243.118	65	38.6908
locus_tag=ECB_00365|gene=thiL	978	797.947	23	4.17123
locus_tag=ECB_00366|gene=pgpA	519	339.833	427	181.833
locus_tag=ECB_00367|gene=yajO	975	794.947	1638	298.185
locus_tag=ECB_00368|gene=dxs	1863	1682.95	93	7.99692
locus_tag=ECB_00369|gene=ispA	900	719.947	116	23.3167
locus_tag=ECB_00370|gene=xseB	243	90.4546	66	105.59
locus_tag=ECB_00371|gene=thiI	1449	1268.95	139	15.8519
locus_tag=ECB_00372|gene=thiJ	591	411.357	203	71.4146
locus_tag=ECB_00373|gene=apbA	912	731.947	372	73.5485
locus_tag=ECB_00374|gene=yajQ	492	313.294	226	104.392
locus_tag=ECB_00375|gene=yajR	1365	1184.95	48	5.86209
locus_tag=ECB_00376|gene=ECB_00376	936	755.947	36	6.89162
locus_tag=ECB_00377|gene=ECB_00377	543	363.586	753	299.708
locus_tag=ECB_00378|gene=ECB_00378	378	203.522	983	698.96
locus_tag=ECB_00379|gene=cyoE	891	710.947	2494	507.656
locus_tag=ECB_00380|gene=cyoD	330	160.073	649	586.728
locus_tag=ECB_00381|gene=cyoC	615	435.315	937	311.491
locus_tag=ECB_00382|gene=cyoB	1992	1811.95	4293	342.867
locus_tag=ECB_00383|gene=cyoA	948	767.947	3087	581.722
locus_tag=ECB_00384|gene=ampG	1476	1295.95	22	2.45666
locus_tag=ECB_00385|gene=yajG	579	399.398	24	8.69593
locus_tag=ECB_00386|gene=bolA	318	149.863	21377	20642.5
locus_tag=ECB_00387|gene=tig	1299	1118.95	126	16.2956
locus_tag=ECB_00388|gene=clpP	624	444.315	2524	822.069
locus_tag=ECB_00389|gene=clpX	1275	1094.95	4133	546.239
locus_tag=ECB_00390|gene=insL-2	1113	932.947	116.857	18.1263
locus_tag=ECB_00391|gene=lon	2355	2174.95	67	4.45796
locus_tag=ECB_00392|gene=hupB	273	112.81	175	224.492
locus_tag=ECB_00393|gene=ppiD	1872	1691.95	272	23.2644
locus_tag=ECB_00394|gene=ybaV	372	197.973	48	35.087
locus_tag=ECB_00395|gene=ybaW	399	223.227	104	67.4212
locus_tag=ECB_00396|gene=ybaX	696	516.177	136	38.1286
locus_tag=ECB_00397|gene=ybaE	1701	1520.95	1158	110.181
locus_tag=ECB_00398|gene=cof	819	639.012	732	165.773
locus_tag=ECB_00399|gene=ybaO	459	281.038	280	144.18
locus_tag=ECB_00400|gene=mdlA	1773	1592.95	169	15.3531
locus_tag=ECB_00401|gene=mdlB	1782	1601.95	82	7.40758
locus_tag=ECB_00402|gene=glnK	339	168.066	5	4.30526
locus_tag=ECB_00403|gene=amtB	1287	1106.95	53	6.92882
locus_tag=ECB_00404|gene=tesB	861	680.947	245	52.0671
locus_tag=ECB_00405|gene=ybaY	573	393.398	348	128.014
locus_tag=ECB_00406|gene=ybaZ	390	214.696	147	99.084
locus_tag=ECB_00407|gene=ybaA	354	181.431	291	232.11
locus_tag=ECB_00408|gene=ylaB	1551	1370.95	309	32.6173
locus_tag=ECB_00409|gene=ylaC	471	292.72	116	57.3478
locus_tag=ECB_00410|gene=maa	552	372.513	88	34.1863
locus_tag=ECB_00411|gene=hha	219	73.7889	290	568.745
locus_tag=ECB_00412|gene=ybaJ	375	200.79	999	720.001
locus_tag=ECB_00413|gene=acrB	3150	2969.95	660	32.1592
locus_tag=ECB_00414|gene=acrA	1194	1013.95	141	20.124
locus_tag=ECB_00415|gene=acrR	648	468.224	58	17.9261
locus_tag=ECB_00416|gene=kefA	3363	3182.95	78	3.5463
locus_tag=ECB_00417|gene=ybaM	162	39.0459	12	44.475
locus_tag=ECB_00418|gene=priC	528	348.73	74	30.7081
locus_tag=ECB_00419|gene=ybaN	378	203.522	115	81.7705
locus_tag=ECB_00420|gene=apt	552	372.513	14	5.43873
locus_tag=ECB_00421|gene=dnaX	1932	1751.95	186	15.3639
locus_tag=ECB_00422|gene=ybaB	330	160.073	265	239.573
locus_tag=ECB_00423|gene=recR	606	426.315	97	32.9269
locus_tag=ECB_00424|gene=htpG	1875	1694.95	216	18.442
locus_tag=ECB_00425|gene=adk	645	465.224	80	24.885
locus_tag=ECB_00426|gene=hemH	963	782.947	147	27.1704
locus_tag=ECB_00427|gene=aes	960	779.947	144	26.7182
locus_tag=ECB_00428|gene=gsk	1305	1124.95	66	8.49028
locus_tag=ECB_00430|gene=fsr	1221	1040.95	75	10.4266
locus_tag=ECB_00431|gene=ushA	1653	1472.95	461	45.2923
locus_tag=ECB_00432|gene=ybaK	480	301.541	31	14.8774
locus_tag=ECB_00433|gene=ybaP	795	615.012	63	14.8241
locus_tag=ECB_00434|gene=ybaQ	342	170.68	184	156.008
locus_tag=ECB_00435|gene=copA	2505	2324.95	293	18.2375
locus_tag=ECB_00436|gene=ybaS	933	752.947	23	4.42052
locus_tag=ECB_00437|gene=ybaT	1293	1112.95	88	11.4424
locus_tag=ECB_00438|gene=cueR	408	231.883	96	59.9119
locus_tag=ECB_00439|gene=ybbJ	456	278.178	292	151.904
locus_tag=ECB_00440|gene=ybbK	918	737.947	1117	219.047
locus_tag=ECB_00441|gene=ybbL	678	498.177	28	8.13364
locus_tag=ECB_00442|gene=ybbM	780	600.012	5	1.20593
locus_tag=ECB_00443|gene=ybbN	855	674.947	131	28.0874
locus_tag=ECB_00444|gene=ybbO	810	630.012	65	14.9305
locus_tag=ECB_00445|gene=tesA	627	447.315	160	51.7627
locus_tag=ECB_00446|gene=ybbA	687	507.177	77	21.9706
locus_tag=ECB_00447|gene=ybbP	2415	2234.95	110	7.12256
locus_tag=ECB_00448|gene=rhsD	4281	4100.95	94.5963	3.33811
locus_tag=ECB_00449|gene=ybbC	369	195.254	1	0.741157
locus_tag=ECB_00450|gene=ylbH	711	531.125	6	1.6348
locus_tag=ECB_00451|gene=ybbD	261	103.578	1	1.39714
locus_tag=ECB_00452|gene=ylbG	372	197.973	18	13.1576
locus_tag=ECB_00453|gene=ybbB	1095	914.947	57	9.01549
locus_tag=ECB_00454|gene=ybbS	927	746.947	282	54.6348
locus_tag=ECB_00455|gene=allA	483	304.541	712	338.334
locus_tag=ECB_00456|gene=allR	816	636.012	9726	2212.99
locus_tag=ECB_00457|gene=gcl	1782	1601.95	1590	143.635
locus_tag=ECB_00458|gene=hyi	777	597.012	227	55.0241
locus_tag=ECB_00459|gene=glxR	879	698.947	372	77.021
locus_tag=ECB_00460|gene=ybbV	279	117.487	14	17.2444
locus_tag=ECB_00461|gene=allP	1455	1274.95	78	8.85346
locus_tag=ECB_00462|gene=allB	1362	1181.95	195	23.8752
locus_tag=ECB_00463|gene=ybbY	1302	1121.95	136	17.5419
locus_tag=ECB_00464|gene=glxK	1146	965.947	55	8.23986
locus_tag=ECB_00465|gene=ylbA	786	606.012	27	6.44752
locus_tag=ECB_00466|gene=allC	1236	1055.95	14	1.91865
locus_tag=ECB_00467|gene=allD	1050	869.947	9	1.49713
locus_tag=ECB_00468|gene=fdrA	1668	1487.95	11	1.06983
locus_tag=ECB_00469|gene=ylbE	1260	1079.95	7	0.938007
locus_tag=ECB_00470|gene=ylbF	720	540.125	9	2.41134
locus_tag=ECB_00471|gene=arcC	894	713.947	8	1.62156
locus_tag=ECB_00472|gene=purK	1068	887.947	6	0.977855
locus_tag=ECB_00473|gene=purE	510	331.002	0	0
locus_tag=ECB_00474|gene=ybbF	723	543.125	15	3.99671
locus_tag=ECB_00475|gene=ppiB	495	316.262	402	183.946
locus_tag=ECB_00476|gene=cysS	1386	1205.95	41	4.92001
locus_tag=ECB_00477|gene=ybcI	522	342.799	24	10.1317
locus_tag=ECB_00478|gene=ybcJ	213	69.8487	50	103.591
locus_tag=ECB_00479|gene=folD	867	686.947	107	22.5409
locus_tag=ECB_00480|gene=sfmA	543	363.586	5	1.99009
locus_tag=ECB_00481|gene=sfmC	693	513.177	5	1.40998
locus_tag=ECB_00482|gene=sfmD	2610	2429.95	21	1.25064
locus_tag=ECB_00483|gene=sfmH	978	797.947	2	0.362716
locus_tag=ECB_00484|gene=sfmF	516	337.002	7	3.00591
locus_tag=ECB_00485|gene=fimZ	633	453.27	0	0
locus_tag=ECB_00486|gene=intD	1164	983.947	119.345	17.5527
locus_tag=ECB_00487|gene=ECB_00487	402	226.114	7.6546	4.89899
locus_tag=ECB_00488|gene=ECB_00488	219	73.7889	3	5.88357
locus_tag=ECB_00489|gene=ECB_00489	315	147.208	6	5.89835
locus_tag=ECB_00490|gene=ECB_00490	366	192.552	1	0.751557
locus_tag=ECB_00492|gene=renD	186	52.8249	9	24.6556
locus_tag=ECB_00493|gene=emrE	333	162.669	24	21.3509
locus_tag=ECB_00494|gene=ybcK	1527	1346.95	11	1.18182
locus_tag=ECB_00495|gene=ybcL	552	372.513	201	78.0846
locus_tag=ECB_00496|gene=ybcM	798	618.012	203	47.5346
locus_tag=ECB_00497|gene=ybcN	456	278.178	11	5.72242
locus_tag=ECB_00498|gene=ninE	171	44.2843	0	0
locus_tag=ECB_00499|gene=ybcO	291	127.235	5	5.68686
locus_tag=ECB_00500|gene=rus	363	189.689	2	1.5258
locus_tag=ECB_00501|gene=ylcG	141	28.181	1	5.13516
locus_tag=ECB_01116_1|gene=insA-10	276	115.134	18.986	23.8637
locus_tag=ECB_01117_1|gene=insB-10	504	325.134	23.4762	10.449
locus_tag=ECB_00504|gene=insB-6	504	325.134	13.3753	5.95321
locus_tag=ECB_00505|gene=insA-6	276	115.134	20.5206	25.7927
locus_tag=ECB_00510|gene=ECB_00510	195	58.1054	7	17.4338
locus_tag=ECB_00511|gene=nohB	576	396.398	27	9.85696
locus_tag=ECB_00512|gene=ECB_00512	2817	2636.95	109	5.98185
locus_tag=ECB_00513|gene=ECB_00513	2346	2165.95	18	1.20264
locus_tag=ECB_00514|gene=ECB_00514	282	119.923	1	1.20672
locus_tag=ECB_00515|gene=ECB_00515	705	525.125	6	1.65348
locus_tag=ECB_00516|gene=ECB_00516	294	129.691	2.59384	2.89431
locus_tag=ECB_00517|gene=ECB_00517	336	165.43	13.4062	11.7274
locus_tag=ECB_00518|gene=appY	750	570.07	4	1.01541
locus_tag=ECB_00519|gene=ompT	954	773.947	124	23.1857
locus_tag=ECB_00520|gene=envY	762	582.012	9	2.2378
locus_tag=ECB_00521|gene=ybcH	891	710.947	14	2.84971
locus_tag=ECB_00522|gene=nfrA	2973	2792.95	43	2.22801
locus_tag=ECB_00524|gene=ECB_00524	171	44.2843	2	6.53569
locus_tag=ECB_00525|gene=yhhI	1137	956.947	4.14318	0.62655
locus_tag=ECB_00526|gene=ECB_00526	162	39.0459	0	0
locus_tag=ECB_00527|gene=ECB_00527	291	127.235	0	0
locus_tag=ECB_00528|gene=ECB_00528	261	103.578	2	2.79429
locus_tag=ECB_00529|gene=ECB_00529	558	378.475	4	1.52944
locus_tag=ECB_00530|gene=ECB_00530	1599	1418.95	7.20403	0.734716
locus_tag=ECB_00531|gene=cusS	1449	1268.95	22	2.50894
locus_tag=ECB_00532|gene=cusR	684	504.177	23	6.6017
locus_tag=ECB_00533|gene=cusC	1374	1193.95	1278	154.902
locus_tag=ECB_00534|gene=ylcC	333	162.669	96	85.4036
locus_tag=ECB_00535|gene=cusB	1224	1043.95	136	18.8526
locus_tag=ECB_00536|gene=cusA	3144	2963.95	141	6.88429
locus_tag=ECB_00537|gene=pheP	1377	1196.95	179	21.6416
locus_tag=ECB_00538|gene=ybdG	1248	1067.95	73	9.89199
locus_tag=ECB_00539|gene=nfnB	654	474.177	144	43.9473
locus_tag=ECB_00540|gene=ybdF	369	195.254	45	33.352
locus_tag=ECB_00541|gene=ybdJ	249	94.6337	80	122.336
locus_tag=ECB_00542|gene=ybdK	1119	938.947	1523	234.73
locus_tag=ECB_00543|gene=insJ-1	522	342.799	42.5238	17.9516
locus_tag=ECB_00545|gene=insB-7	504	325.134	13.3753	5.95321
locus_tag=ECB_00546|gene=insA-7	276	115.134	20.5206	25.7927
locus_tag=ECB_00547|gene=hokE	153	34.1405	0	0
locus_tag=ECB_00548|gene=insL-3	1113	932.947	116.857	18.1263
locus_tag=ECB_00549|gene=entD	630	450.315	0	0
locus_tag=ECB_00550|gene=fepA	2241	2060.95	0	0
locus_tag=ECB_00551|gene=fes	1125	944.947	238	36.4485
locus_tag=ECB_00552|gene=ybdZ	219	73.7889	41	80.4088
locus_tag=ECB_00553|gene=entF	3882	3701.95	1635	63.9143
locus_tag=ECB_00554|gene=fepE	1134	953.947	3	0.455101
locus_tag=ECB_00555|gene=fepC	816	636.012	36	8.1912
locus_tag=ECB_00556|gene=fepG	993	812.947	85	15.131
locus_tag=ECB_00557|gene=fepD	1005	824.947	166	29.1201
locus_tag=ECB_00558|gene=ybdA	1251	1070.95	43	5.81046
locus_tag=ECB_00559|gene=fepB	957	776.947	52	9.6855
locus_tag=ECB_00560|gene=entC	1176	995.947	235	34.1462
locus_tag=ECB_00561|gene=entE	1611	1430.95	245	24.7772
locus_tag=ECB_00562|gene=entB	858	677.947	107	22.8401
locus_tag=ECB_00563|gene=entA	747	567.07	97	24.754
locus_tag=ECB_00564|gene=ybdB	414	237.408	22	13.4103
locus_tag=ECB_00566|gene=ybdD	198	60.0738	156	375.794
locus_tag=ECB_00567|gene=ybdH	1089	908.947	132	21.0158
locus_tag=ECB_00568|gene=ybdL	1161	980.947	38	5.60594
locus_tag=ECB_00569|gene=ybdM	630	450.315	19	6.10587
locus_tag=ECB_00570|gene=ybdN	1062	881.947	7	1.14859
locus_tag=ECB_00571|gene=insB-8	504	325.134	16.2441	7.2301
locus_tag=ECB_00572|gene=insA-8	276	115.134	20.5206	25.7927
locus_tag=ECB_00573|gene=dsbG	762	582.012	122	30.3346
locus_tag=ECB_00574|gene=ahpC	564	384.437	2214	833.419
locus_tag=ECB_00575|gene=ahpF	1566	1385.95	154	16.0799
locus_tag=ECB_00576|gene=ybdQ	429	251.792	3375	1939.73
locus_tag=ECB_00577|gene=ybdR	1239	1058.95	54	7.37955
locus_tag=ECB_00578|gene=rnk	411	234.694	113	69.6766
locus_tag=ECB_00579|gene=rna	807	627.012	858	198.026
locus_tag=ECB_00580|gene=citT	1464	1283.95	1521	171.432
locus_tag=ECB_00581|gene=citG	879	698.947	60	12.4227
locus_tag=ECB_00582|gene=citX	552	372.513	6	2.33088
locus_tag=ECB_00583|gene=citF	1533	1352.95	12	1.28354
locus_tag=ECB_00584|gene=citE	909	728.947	6	1.19115
locus_tag=ECB_00585|gene=citD	297	131.982	2	2.19293
locus_tag=ECB_00586|gene=citC	1059	878.947	54	8.89081
locus_tag=ECB_00587|gene=insB-9	504	325.134	16.2441	7.2301
locus_tag=ECB_00588|gene=insA-9	276	115.134	20.5206	25.7927
locus_tag=ECB_00589|gene=citA	1659	1478.95	27	2.64193
locus_tag=ECB_00590|gene=citB	681	501.177	27	7.79621
locus_tag=ECB_00591|gene=dcuC	1386	1205.95	28	3.36001
locus_tag=ECB_00592|gene=crcA	561	381.475	14	5.31095
locus_tag=ECB_00593|gene=cspE	210	67.8987	1094	2331.67
locus_tag=ECB_00594|gene=ccrB	384	208.997	103	71.3194
locus_tag=ECB_00595|gene=ybeM	789	609.012	385	91.484
locus_tag=ECB_00596|gene=tatE	204	64.1785	535	1206.35
locus_tag=ECB_00597|gene=lipA	966	785.947	561	103.295
locus_tag=ECB_00619_2|gene=insJ-2	522	342.799	42.5238	17.9516
locus_tag=ECB_00620_2|gene=insK-2	852	671.947	45	9.69143
locus_tag=ECB_00599|gene=lipB	642	462.27	31	9.70457
locus_tag=ECB_00600|gene=ybeD	264	105.99	58	79.191
locus_tag=ECB_00601|gene=dacA	1212	1031.95	185	25.9433
locus_tag=ECB_00602|gene=rlpA	1089	908.947	331	52.6987
locus_tag=ECB_00603|gene=mrdB	1113	932.947	111	17.2177
locus_tag=ECB_00604|gene=mrdA	1902	1721.95	95	7.98388
locus_tag=ECB_00605|gene=ybeA	468	289.807	37	18.4758
locus_tag=ECB_00606|gene=ybeB	318	149.863	65	62.7667
locus_tag=ECB_00607|gene=phpB	612	432.315	45	15.0634
locus_tag=ECB_00608|gene=nadD	642	462.27	44	13.7742
locus_tag=ECB_00609|gene=holA	1032	851.947	128	21.7424
locus_tag=ECB_00610|gene=rlpB	582	402.398	322	115.801
locus_tag=ECB_00611|gene=leuS	2583	2402.95	1832	110.33
locus_tag=ECB_00612|gene=ybeL	483	304.541	9028	4290
locus_tag=ECB_00614|gene=ybeR	708	528.125	9	2.46613
locus_tag=ECB_00615|gene=ybeV	1140	959.947	63	9.49738
locus_tag=ECB_00616|gene=hscC	1671	1490.95	29	2.81479
locus_tag=ECB_00617|gene=rihA	936	755.947	392	75.0421
locus_tag=ECB_00619_3|gene=insJ-2	522	342.799	42.5238	17.9516
locus_tag=ECB_00620_3|gene=insK-2	852	671.947	45	9.69143
locus_tag=ECB_00621|gene=gltK	675	495.177	522	152.553
locus_tag=ECB_00622|gene=gltJ	741	561.07	581	149.854
locus_tag=ECB_00623|gene=gltI	909	728.947	10434	2071.41
locus_tag=ECB_00624|gene=ECB_00624	1878	1697.95	60	5.11373
locus_tag=ECB_00625|gene=lnt	1539	1358.95	117	12.4593
locus_tag=ECB_00626|gene=ybeX	879	698.947	356	73.7082
locus_tag=ECB_00627|gene=ybeY	468	289.807	199	99.3697
locus_tag=ECB_00628|gene=ybeZ	1080	899.947	464	74.6125
locus_tag=ECB_00629|gene=yleA	1425	1244.95	432	50.2161
locus_tag=ECB_00630|gene=ubiF	1176	995.947	776	112.755
locus_tag=ECB_00631|gene=asnB	1665	1484.95	186	18.1264
locus_tag=ECB_00632|gene=nagD	753	573.07	81	20.4544
locus_tag=ECB_00633|gene=nagC	1221	1040.95	85	11.8168
locus_tag=ECB_00634|gene=nagA	1149	968.947	179	26.734
locus_tag=ECB_00635|gene=nagB	801	621.012	301	70.1418
locus_tag=ECB_00636|gene=nagE	1947	1766.95	1666	136.446
locus_tag=ECB_00637|gene=glnS	1665	1484.95	156	15.2028
locus_tag=ECB_00638|gene=ybfM	1407	1226.95	45	5.30759
locus_tag=ECB_00639|gene=ybfN	327	157.487	14	12.8645
locus_tag=ECB_00640|gene=fur	447	269.371	1635	878.369
locus_tag=ECB_00641|gene=fldA	531	351.73	144	59.2467
locus_tag=ECB_00642|gene=ybfE	294	129.691	11	12.2742
locus_tag=ECB_00643|gene=ybfF	765	585.012	61	15.0895
locus_tag=ECB_00644|gene=seqA	546	366.55	250	98.7001
locus_tag=ECB_00645|gene=pgm	1641	1460.95	865	85.6825
locus_tag=ECB_00646|gene=ybfP	495	316.262	13	5.94849
locus_tag=ECB_00647|gene=ybfGH	651	471.224	0	0
locus_tag=ECB_00648|gene=potE	1320	1139.95	96	12.187
locus_tag=ECB_00649|gene=speF	2199	2018.95	8	0.573424
locus_tag=ECB_00650|gene=ECB_00650	258	101.383	0	0
locus_tag=ECB_00651|gene=kdpE	678	498.177	55	15.9768
locus_tag=ECB_00652|gene=kdpD	2688	2507.95	556	32.0824
locus_tag=ECB_00653|gene=kdpC	573	393.398	4	1.47143
locus_tag=ECB_00654|gene=kdpB	2049	1868.95	19	1.47118
locus_tag=ECB_00655|gene=kdpA	1674	1493.95	4	0.387467
locus_tag=ECB_00656|gene=kdpF	90	11.4014	0	0
locus_tag=ECB_00657|gene=ybfA	207	65.9613	100	219.392
locus_tag=ECB_00658|gene=rhsC	1665	1484.95	46.4745	4.52913
locus_tag=ECB_00659|gene=ybfB	327	157.487	0	0
locus_tag=ECB_00660|gene=ybfO	1434	1253.95	33.18	3.8292
locus_tag=ECB_00661|gene=ybfC	570	390.398	4	1.48273
locus_tag=ECB_00662|gene=ECB_00662	276	115.134	0	0
locus_tag=ECB_00663|gene=ECB_00663	279	117.487	1	1.23175
locus_tag=ECB_00664|gene=ECB_00664	243	90.4546	1	1.59985
locus_tag=ECB_00666|gene=ybfD	762	582.012	5	1.24322
locus_tag=ECB_00667|gene=ybgA	510	331.002	69	30.1668
locus_tag=ECB_00668|gene=phrB	1422	1241.95	101	11.7687
locus_tag=ECB_00669|gene=ybgH	1482	1301.95	26	2.88995
locus_tag=ECB_00670|gene=ybgI	744	564.07	295	75.6832
locus_tag=ECB_00671|gene=ybgJ	657	477.177	182	55.1954
locus_tag=ECB_00672|gene=ybgK	933	752.947	127	24.409
locus_tag=ECB_00673|gene=ybgL	735	555.07	92	23.9856
locus_tag=ECB_00674|gene=nei	792	612.012	29	6.85723
locus_tag=ECB_00675|gene=abrB	1047	866.947	73	12.1854
locus_tag=ECB_00676|gene=ybgO	1062	881.947	92	15.0958
locus_tag=ECB_00677|gene=ybgP	732	552.07	9	2.35917
locus_tag=ECB_00678|gene=ybgQ	2451	2270.95	27	1.72055
locus_tag=ECB_00679|gene=ybgD	567	387.437	3	1.12055
locus_tag=ECB_00680|gene=gltA	1284	1103.95	2335	306.09
locus_tag=ECB_00681|gene=sdhC	390	214.696	1065	717.853
locus_tag=ECB_00682|gene=sdhD	348	175.982	216	177.622
locus_tag=ECB_00683|gene=sdhA	1767	1586.95	1246	113.623
locus_tag=ECB_00684|gene=sdhB	717	537.125	504	135.789
locus_tag=ECB_00685|gene=sucA	2802	2621.95	1985	109.559
locus_tag=ECB_00686|gene=sucB	1218	1037.95	2403	335.034
locus_tag=ECB_00687|gene=sucC	1167	986.947	1190	174.487
locus_tag=ECB_00688|gene=sucD	870	689.947	1421	298.05
locus_tag=ECB_00689|gene=farR	723	543.125	36	9.5921
locus_tag=ECB_00690|gene=hrsA	1977	1796.95	7	0.563733
locus_tag=ECB_00691|gene=ybgG	2634	2453.95	87	5.13056
locus_tag=ECB_00692|gene=cydA	1569	1388.95	4855	505.841
locus_tag=ECB_00693|gene=cydB	1140	959.947	3225	486.175
locus_tag=ECB_00694|gene=ybgT	114	17.2146	263	2210.9
locus_tag=ECB_00695|gene=ybgE	294	129.691	312	348.142
locus_tag=ECB_00696|gene=ybgC	405	228.953	47	29.7073
locus_tag=ECB_00697|gene=tolQ	693	513.177	89	25.0977
locus_tag=ECB_00698|gene=tolR	429	251.792	24	13.7937
locus_tag=ECB_00699|gene=tolA	1266	1085.95	194	25.8526
locus_tag=ECB_00700|gene=tolB	1293	1112.95	770	100.121
locus_tag=ECB_00701|gene=pal	522	342.799	1035	436.93
locus_tag=ECB_00702|gene=ybgF	792	612.012	222	52.4933
locus_tag=ECB_00703|gene=nadA	1044	863.947	128	21.4404
locus_tag=ECB_00704|gene=pnuC	720	540.125	827	221.576
locus_tag=ECB_00705|gene=ybgR	942	761.947	412	78.2497
locus_tag=ECB_00706|gene=ybgS	381	206.293	113	79.2692
locus_tag=ECB_00707|gene=aroG	1053	872.947	980	162.461
locus_tag=ECB_00708|gene=gpmA	753	573.07	2985	753.784
locus_tag=ECB_00709|gene=galM	1041	860.947	406	68.2433
locus_tag=ECB_00710|gene=galK	1149	968.947	265	39.5782
locus_tag=ECB_00711|gene=galT	1047	866.947	177	29.5455
locus_tag=ECB_00712|gene=galE	1017	836.947	274	47.3765
locus_tag=ECB_00713|gene=modF	1473	1292.95	153	17.1246
locus_tag=ECB_00714|gene=modE	789	609.012	62	14.7325
locus_tag=ECB_00715|gene=ybhT	150	32.5271	115	511.639
locus_tag=ECB_00716|gene=modA	774	594.012	56	13.6428
locus_tag=ECB_00717|gene=modB	690	510.177	17	4.82213
locus_tag=ECB_00718|gene=modC	1059	878.947	18	2.9636
locus_tag=ECB_00719|gene=ybhA	819	639.012	12	2.71758
locus_tag=ECB_00720|gene=ybhE	996	815.947	286	50.7241
locus_tag=ECB_00721|gene=ybhD	1017	836.947	12	2.07488
locus_tag=ECB_00722|gene=ybhH	1053	872.947	0	0
locus_tag=ECB_00723|gene=ybhI	1434	1253.95	7	0.807847
locus_tag=ECB_00724|gene=ybhJ	2262	2081.95	41	2.84987
locus_tag=ECB_00725|gene=ybhC	1284	1103.95	33	4.3259
locus_tag=ECB_00726|gene=ECB_00726	1071	890.947	47	7.63407
locus_tag=ECB_00727|gene=ECB_00727	285	122.482	9	10.6336
locus_tag=ECB_00728|gene=ECB_00728	339	168.066	10	8.61052
locus_tag=ECB_00729|gene=ECB_00729	372	197.973	0	0
locus_tag=ECB_00730|gene=ECB_00730	345	173.27	1	0.835192
locus_tag=ECB_00731|gene=ECB_00731	186	52.8249	0	0
locus_tag=ECB_00732|gene=ECB_00732	552	372.513	9	3.49632
locus_tag=ECB_00733|gene=ECB_00733	1623	1442.95	42	4.2122
locus_tag=ECB_00734|gene=ECB_00734	762	582.012	2	0.497289
locus_tag=ECB_00735|gene=ECB_00735	459	281.038	3	1.54478
locus_tag=ECB_00736|gene=ECB_00736	399	223.227	1	0.648281
locus_tag=ECB_00737|gene=ECB_00737	993	812.947	11	1.95813
locus_tag=ECB_00738|gene=ECB_00738	1338	1157.95	2	0.249949
locus_tag=ECB_00739|gene=ECB_00739	1146	965.947	15	2.24723
locus_tag=ECB_00740|gene=ybhB	477	298.601	165	79.9657
locus_tag=ECB_00741|gene=bioA	1290	1109.95	99	12.9075
locus_tag=ECB_00742|gene=bioB	1041	860.947	19	3.19365
locus_tag=ECB_00743|gene=bioF	1155	974.947	7	1.03903
locus_tag=ECB_00744|gene=bioC	756	576.07	3	0.753627
locus_tag=ECB_00745|gene=bioD	678	498.177	5	1.45244
locus_tag=ECB_00746|gene=uvrB	2022	1841.95	759	59.6314
locus_tag=ECB_00747|gene=ybhK	909	728.947	121	24.0215
locus_tag=ECB_00748|gene=moaA	990	809.947	253	45.2037
locus_tag=ECB_00749|gene=moaB	513	334.002	42	18.1974
locus_tag=ECB_00750|gene=moaC	486	307.448	26	12.238
locus_tag=ECB_00751|gene=moaD	246	92.5726	7	10.9427
locus_tag=ECB_00752|gene=moaE	453	275.206	43	22.611
locus_tag=ECB_00753|gene=ybhL	705	525.125	7612	2097.72
locus_tag=ECB_00754|gene=ybhM	714	534.125	11	2.9803
locus_tag=ECB_00755|gene=ybhN	957	776.947	73	13.597
locus_tag=ECB_00756|gene=ybhO	1242	1061.95	99	13.491
locus_tag=ECB_00757|gene=ybhP	762	582.012	173	43.0155
locus_tag=ECB_00758|gene=ybhQ	411	234.694	1118	689.367
locus_tag=ECB_00759|gene=ybhR	1107	926.947	86	13.4262
locus_tag=ECB_00760|gene=ybhS	1134	953.947	96	14.5632
locus_tag=ECB_00761|gene=ybhF	1737	1556.95	187	17.3811
locus_tag=ECB_00762|gene=ybhG	999	818.947	166	29.3334
locus_tag=ECB_00763|gene=ybiH	672	492.177	149	43.8102
locus_tag=ECB_00764|gene=rhlE	1365	1184.95	44	5.37358
locus_tag=ECB_00765|gene=ybiA	483	304.541	40	19.0075
locus_tag=ECB_00766|gene=dinG	2151	1970.95	170	12.482
locus_tag=ECB_00767|gene=ybiB	963	782.947	611	112.933
locus_tag=ECB_00768|gene=ybiC	1086	905.947	1422	227.147
locus_tag=ECB_00769|gene=ybiJ	261	103.578	115	160.672
locus_tag=ECB_00770|gene=ybiI	267	108.172	262	350.508
locus_tag=ECB_00771|gene=ybiX	678	498.177	81	23.5295
locus_tag=ECB_00772|gene=ybiL	2283	2102.95	76	5.22993
locus_tag=ECB_00773|gene=ybiM	261	103.578	457	638.495
locus_tag=ECB_00774|gene=ybiN	927	746.947	31	6.00596
locus_tag=ECB_00775|gene=ybiO	2226	2045.95	166	11.7415
locus_tag=ECB_00776|gene=glnQ	723	543.125	159	42.3651
locus_tag=ECB_00777|gene=glnP	660	480.177	277	83.4813
locus_tag=ECB_00778|gene=glnH	747	567.07	1592	406.272
locus_tag=ECB_00779|gene=dps	504	325.134	2956	1315.69
locus_tag=ECB_00780|gene=ybiF	888	707.947	34	6.95006
locus_tag=ECB_00781|gene=ompX	516	337.002	2120	910.361
locus_tag=ECB_00782|gene=ybiP	1584	1403.95	66	6.80305
locus_tag=ECB_00783|gene=ECB_00783	270	110.565	15602	20420.9
locus_tag=ECB_00784|gene=mntR	468	289.807	288	143.811
locus_tag=ECB_00785|gene=ybiR	1119	938.947	82	12.6381
locus_tag=ECB_00786|gene=ybiS	921	740.947	806	157.419
locus_tag=ECB_00787|gene=ybiT	1593	1412.95	74	7.57908
locus_tag=ECB_00788|gene=ybiU	1266	1085.95	35	4.66412
locus_tag=ECB_00789|gene=ybiV	816	636.012	55	12.5143
locus_tag=ECB_00790|gene=ybiW	2433	2252.95	70	4.49632
locus_tag=ECB_00791|gene=ybiY	927	746.947	1	0.193741
locus_tag=ECB_00792|gene=fsa	663	483.177	30	8.98516
locus_tag=ECB_00793|gene=moeB	750	570.07	89	22.5929
locus_tag=ECB_00794|gene=moeA	1236	1055.95	325	44.5401
locus_tag=ECB_00795|gene=ybiK	966	785.947	178	32.7746
locus_tag=ECB_00796|gene=yliA	1839	1658.95	83	7.24029
locus_tag=ECB_00797|gene=yliB	1482	1301.95	72	8.00294
locus_tag=ECB_00798|gene=yliC	921	740.947	32	6.2499
locus_tag=ECB_00799|gene=yliD	912	731.947	12	2.37253
locus_tag=ECB_00800|gene=yliE	2097	1916.95	2	0.150984
locus_tag=ECB_00801|gene=yliF	1329	1148.95	4	0.503814
locus_tag=ECB_00802|gene=yliG	1326	1145.95	29	3.66221
locus_tag=ECB_00803|gene=yliH	384	208.997	45512	31513.5
locus_tag=ECB_00804|gene=yliI	1116	935.947	232	35.8713
locus_tag=ECB_00805|gene=yliJ	627	447.315	61	19.7345
locus_tag=ECB_00806|gene=dacC	1203	1022.95	2039	288.453
locus_tag=ECB_00807|gene=deoR	759	579.07	89	22.2418
locus_tag=ECB_00808|gene=ybjG	597	417.357	45	15.6032
locus_tag=ECB_00809|gene=cmr	1233	1052.95	105	14.4309
locus_tag=ECB_00810|gene=ybjH	285	122.482	30	35.4453
locus_tag=ECB_00811|gene=ybjI	816	636.012	33	7.5086
locus_tag=ECB_00812|gene=ybjJ	1209	1028.95	39	5.48507
locus_tag=ECB_00813|gene=ybjK	537	357.658	70	28.3231
locus_tag=ECB_00814|gene=ECB_00814	333	162.669	1073	954.563
locus_tag=ECB_00815|gene=ECB_00815	945	764.947	67	12.6752
locus_tag=ECB_00816|gene=ECB_00816	153	34.1405	9	38.149
locus_tag=ECB_00817|gene=ECB_00817	564	384.437	27	10.1636
locus_tag=ECB_00818|gene=ECB_00818	222	75.7575	4	7.64091
locus_tag=ECB_00819|gene=ECB_00819	510	331.002	0	0
locus_tag=ECB_00820|gene=ECB_00820	240	88.4019	0	0
locus_tag=ECB_00821|gene=ECB_00821	342	170.68	0	0
locus_tag=ECB_00822|gene=ECB_00822	234	83.934	0	0
locus_tag=ECB_00823|gene=ECB_00823	228	79.8391	0	0
locus_tag=ECB_00824|gene=ECB_00824	858	677.947	7	1.49421
locus_tag=ECB_00825|gene=ECB_00825	2415	2234.95	6	0.388503
locus_tag=ECB_00826|gene=ECB_00826	189	54.6748	21	55.5831
locus_tag=ECB_00827|gene=ECB_00827	306	139.409	37	38.4081
locus_tag=ECB_00828|gene=ECB_00828	336	165.43	172	150.461
locus_tag=ECB_00829|gene=ECB_00829	165	40.7154	4	14.2171
locus_tag=ECB_00830|gene=ECB_00830	924	743.947	31	6.03018
locus_tag=ECB_00831|gene=ECB_00831	963	782.947	25	4.62081
locus_tag=ECB_00832|gene=ECB_00832	1029	848.947	5	0.852314
locus_tag=ECB_00833|gene=ECB_00833	1767	1586.95	7	0.638331
locus_tag=ECB_00834|gene=ECB_00834	753	573.07	1	0.252524
locus_tag=ECB_00835|gene=ECB_00835	147	31.0809	1	4.65605
locus_tag=ECB_00836|gene=ECB_00836	429	251.792	0	0
locus_tag=ECB_00837|gene=ECB_00837	291	127.235	0	0
locus_tag=ECB_00838|gene=ECB_00838	432	254.741	0	0
locus_tag=ECB_00839|gene=ECB_00839	447	269.371	5	2.68614
locus_tag=ECB_00840|gene=ECB_00840	807	627.012	22	5.07759
locus_tag=ECB_00841|gene=ECB_00841	822	642.012	3	0.676221
locus_tag=ECB_00842|gene=ECB_00842	360	186.844	0	0
locus_tag=ECB_00843|gene=ECB_00843	909	728.947	0	0
locus_tag=ECB_00844|gene=ECB_00844	606	426.315	2	0.678906
locus_tag=ECB_00845|gene=ECB_00845	1623	1442.95	51	5.11482
locus_tag=ECB_00846|gene=ECB_00846	438	260.612	3	1.66586
locus_tag=ECB_00847|gene=tfaE	603	423.315	10	3.41859
locus_tag=ECB_00848|gene=ECB_00848	540	360.658	10	4.01249
locus_tag=ECB_00849|gene=ECB_00849	276	115.134	5	6.28457
locus_tag=ECB_00850|gene=ECB_00850	369	195.254	16	11.8585
locus_tag=ECB_00851|gene=ECB_00851	252	96.9091	22	32.8525
locus_tag=ECB_00852|gene=ybjL	1686	1505.95	333	31.9996
locus_tag=ECB_00853|gene=ybjM	378	203.522	13	9.24362
locus_tag=ECB_00854|gene=grxA	258	101.383	22	31.4028
locus_tag=ECB_00855|gene=ybjC	288	124.924	18	20.8515
locus_tag=ECB_00856|gene=nfsA	723	543.125	36	9.5921
locus_tag=ECB_00857|gene=rimK	903	722.947	76	15.2131
locus_tag=ECB_00858|gene=ybjN	477	298.601	64	31.017
locus_tag=ECB_00859|gene=potF	1113	932.947	114	17.6831
locus_tag=ECB_00860|gene=potG	1134	953.947	59	8.95031
locus_tag=ECB_00861|gene=potH	954	773.947	14	2.61774
locus_tag=ECB_00862|gene=potI	846	665.947	51	11.0826
locus_tag=ECB_00863|gene=ybjO	489	310.294	19	8.86117
locus_tag=ECB_00864|gene=ybjF	1128	947.947	25	3.81651
locus_tag=ECB_00865|gene=artJ	732	552.07	59	15.4657
locus_tag=ECB_00866|gene=artM	669	489.177	130	38.4581
locus_tag=ECB_00867|gene=artQ	717	537.125	55	14.8183
locus_tag=ECB_00868|gene=artI	732	552.07	127	33.2905
locus_tag=ECB_00869|gene=artP	729	549.07	85	22.4028
locus_tag=ECB_00870|gene=ybjP	516	337.002	329	141.278
locus_tag=ECB_00871|gene=ybjQ	324	154.979	1043	973.914
locus_tag=ECB_00872|gene=ybjR	831	650.947	656	145.837
locus_tag=ECB_00873|gene=ybjS	1014	833.947	173	30.0205
locus_tag=ECB_00874|gene=ybjT	1431	1250.95	75	8.67626
locus_tag=ECB_00875|gene=ltaE	1002	821.947	133	23.4163
locus_tag=ECB_00876|gene=poxB	1719	1538.95	421	39.5885
locus_tag=ECB_00877|gene=hcr	969	788.947	11	2.01769
locus_tag=ECB_00878|gene=hcp	1653	1472.95	7	0.687735
locus_tag=ECB_00879|gene=ybjE	900	719.947	23	4.62315
locus_tag=ECB_00880|gene=aqpZ	696	516.177	818	229.332
locus_tag=ECB_00881|gene=ybjD	1659	1478.95	878	85.9117
locus_tag=ECB_00882|gene=ybjX	993	812.947	390	69.4245
locus_tag=ECB_00883|gene=macA	1116	935.947	164	25.3573
locus_tag=ECB_00884|gene=macB	1947	1766.95	194	15.8887
locus_tag=ECB_00885|gene=cspD	225	77.8411	35842	66633.6
locus_tag=ECB_00886|gene=clpS	321	152.416	571	542.147
locus_tag=ECB_00887|gene=clpA	2133	1952.95	13009	963.971
locus_tag=ECB_00888|gene=infA	219	73.7889	124	243.188
locus_tag=ECB_00889|gene=aat	705	525.125	79	21.7708
locus_tag=ECB_00890|gene=cydC	1722	1541.95	64	6.00649
locus_tag=ECB_00891|gene=cydD	1767	1586.95	78	7.11283
locus_tag=ECB_00892|gene=trxB	966	785.947	119	21.9111
locus_tag=ECB_00893|gene=lrp	495	316.262	487	222.84
locus_tag=ECB_00894|gene=ftsK	4029	3848.95	594	22.3334
locus_tag=ECB_00895|gene=lolA	615	435.315	130	43.2165
locus_tag=ECB_00896|gene=ycaJ	1344	1163.95	53	6.58951
locus_tag=ECB_00897|gene=serS	1293	1112.95	2119	275.529
locus_tag=ECB_00898|gene=dmsA	2445	2264.95	37	2.36404
locus_tag=ECB_00899|gene=dmsB	618	438.315	23	7.59367
locus_tag=ECB_00900|gene=dmsC	864	683.947	114	24.1209
locus_tag=ECB_00901|gene=ycaC	627	447.315	39	12.6172
locus_tag=ECB_00902|gene=ycaD	1149	968.947	210	31.3639
locus_tag=ECB_00903|gene=ycaM	1431	1250.95	55	6.36259
locus_tag=ECB_00904|gene=ycaN	909	728.947	15	2.97787
locus_tag=ECB_00905|gene=ycaK	591	411.357	11	3.86976
locus_tag=ECB_00906|gene=pflA	741	561.07	925	238.581
locus_tag=ECB_00907|gene=pflB	2283	2102.95	5298	364.581
locus_tag=ECB_00908|gene=focA	858	677.947	529	112.92
locus_tag=ECB_00909|gene=ycaO	1761	1580.95	21	1.92226
locus_tag=ECB_00910|gene=ycaP	693	513.177	184	51.8873
locus_tag=ECB_00911|gene=serC	1089	908.947	644	102.532
locus_tag=ECB_00912|gene=aroA	1284	1103.95	69	9.04506
locus_tag=ECB_00913|gene=ycaL	765	585.012	36	8.90529
locus_tag=ECB_00914|gene=cmk	684	504.177	196	56.2579
locus_tag=ECB_00915|gene=rpsA	1674	1493.95	5444	527.343
locus_tag=ECB_00916|gene=himD	285	122.482	1005	1187.42
locus_tag=ECB_00917|gene=ycaI	2265	2084.95	347	24.0849
locus_tag=ECB_00918|gene=msbA	1749	1568.95	184	16.9715
locus_tag=ECB_00919|gene=lpxK	987	806.947	80	14.3468
locus_tag=ECB_00920|gene=ycaQ	1233	1052.95	43	5.90979
locus_tag=ECB_00921|gene=ycaR	183	51.0998	15	42.4798
locus_tag=ECB_00922|gene=kdsB	747	567.07	131	33.4307
locus_tag=ECB_00923|gene=ycbJ	894	713.947	485	98.3074
locus_tag=ECB_00924|gene=ycbC	780	600.012	88	21.2243
locus_tag=ECB_00925|gene=smtA	786	606.012	53	12.6563
locus_tag=ECB_00926|gene=mukF	1323	1142.95	45	5.69766
locus_tag=ECB_00927|gene=mukE	678	498.177	36	10.4575
locus_tag=ECB_00928|gene=mukB	4461	4280.95	347	11.7301
locus_tag=ECB_00929|gene=ycbB	1848	1667.95	3763	326.484
locus_tag=ECB_00930|gene=ycbK	549	369.513	635	248.688
locus_tag=ECB_00931|gene=ycbL	648	468.224	704	217.585
locus_tag=ECB_00932|gene=aspC	1191	1010.95	480	68.7105
locus_tag=ECB_00933|gene=ompF	1089	908.947	9800	1560.26
locus_tag=ECB_00934|gene=asnS	1401	1220.95	1812	214.769
locus_tag=ECB_00935|gene=pncB	1203	1022.95	205	29.0009
locus_tag=ECB_00936|gene=pepN	2613	2432.95	1107	65.8454
locus_tag=ECB_00937|gene=ssuB	768	588.012	49	12.0593
locus_tag=ECB_00938|gene=ssuC	792	612.012	0	0
locus_tag=ECB_00939|gene=ssuD	1146	965.947	6	0.898894
locus_tag=ECB_00940|gene=ssuA	960	779.947	8	1.48435
locus_tag=ECB_00941|gene=ssuE	576	396.398	7	2.55551
locus_tag=ECB_00942|gene=ycbQ	540	360.658	4	1.605
locus_tag=ECB_00943|gene=ycbR	702	522.177	7	1.93995
locus_tag=ECB_00944|gene=ycbS	2601	2420.95	30	1.79327
locus_tag=ECB_00945|gene=ycbT	1071	890.947	34	5.52252
locus_tag=ECB_00946|gene=ycbU	543	363.586	17	6.76631
locus_tag=ECB_00947|gene=ycbV	516	337.002	17	7.30006
locus_tag=ECB_00948|gene=ycbF	711	531.125	27	7.35661
locus_tag=ECB_00949|gene=pyrD	1011	830.947	20	3.48311
locus_tag=ECB_00950|gene=ycbW	543	363.586	78	31.0454
locus_tag=ECB_00951|gene=ycbX	1110	929.947	98	15.2503
locus_tag=ECB_00952|gene=ycbY	2109	1928.95	79	5.92676
locus_tag=ECB_00953|gene=uup	1908	1727.95	187	15.6611
locus_tag=ECB_00954|gene=pqiA	1254	1073.95	322	43.3894
locus_tag=ECB_00955|gene=pqiB	1641	1460.95	243	24.0703
locus_tag=ECB_00956|gene=ymbA	549	369.513	170	66.5779
locus_tag=ECB_00957|gene=rmf	168	42.555	7201	24488
locus_tag=ECB_00958|gene=fabA	519	339.833	765	325.767
locus_tag=ECB_00959|gene=ycbZ	1761	1580.95	820	75.0597
locus_tag=ECB_00960|gene=ycbG	453	275.206	114	59.9456
locus_tag=ECB_00961|gene=ompA	1041	860.947	4432	744.961
locus_tag=ECB_00962|gene=sulA	510	331.002	379	165.699
locus_tag=ECB_00963|gene=yccR	630	450.315	85	27.3157
locus_tag=ECB_00964|gene=yccS	2154	1973.95	115	8.43088
locus_tag=ECB_00965|gene=yccF	447	269.371	10	5.37229
locus_tag=ECB_00966|gene=helD	2055	1874.95	597	46.0782
locus_tag=ECB_00967|gene=mgsA	459	281.038	508	261.583
locus_tag=ECB_00968|gene=yccT	663	483.177	198	59.302
locus_tag=ECB_00969|gene=yccU	414	237.408	2991	1823.19
locus_tag=ECB_00970|gene=yccV	318	149.863	4043	3904.09
locus_tag=ECB_00971|gene=yccW	1104	923.947	411	64.3732
locus_tag=ECB_00972|gene=yccX	279	117.487	252	310.4
locus_tag=ECB_00973|gene=yccK	330	160.073	144	130.183
locus_tag=ECB_00974|gene=yccA	660	480.177	1729	521.08
locus_tag=ECB_00975|gene=hyaA	1119	938.947	68	10.4804
locus_tag=ECB_00976|gene=hyaB	1794	1613.95	67	6.00753
locus_tag=ECB_00977|gene=hyaC	708	528.125	26	7.12439
locus_tag=ECB_00978|gene=hyaD	588	408.357	33	11.6946
locus_tag=ECB_00979|gene=hyaE	399	223.227	15	9.72421
locus_tag=ECB_00980|gene=hyaF	858	677.947	28	5.97685
locus_tag=ECB_00981|gene=appC	1545	1364.95	31	3.28667
locus_tag=ECB_00982|gene=appB	1137	956.947	71	10.7369
locus_tag=ECB_00983|gene=appA	1299	1118.95	53	6.85451
locus_tag=ECB_00984|gene=yccC	2181	2000.95	144	10.4145
locus_tag=ECB_00985|gene=yccY	447	269.371	13	6.98397
locus_tag=ECB_00986|gene=yccZ	1140	959.947	7	1.05526
locus_tag=ECB_00987|gene=ymcA	2097	1916.95	17	1.28336
locus_tag=ECB_00988|gene=ymcB	747	567.07	2	0.510392
locus_tag=ECB_00989|gene=ymcC	645	465.224	2	0.622126
locus_tag=ECB_00990|gene=ymcD	306	139.409	65	67.4736
locus_tag=ECB_00991|gene=cspH	213	69.8487	0	0
locus_tag=ECB_00992|gene=cspG	213	69.8487	47	97.3756
locus_tag=ECB_00993|gene=sfa	231	81.857	0	0
locus_tag=ECB_00994|gene=gnsA	174	45.9656	16	50.373
locus_tag=ECB_00995|gene=yccM	1074	893.947	13	2.10447
locus_tag=ECB_00996|gene=torS	2745	2564.95	22	1.24124
locus_tag=ECB_00997|gene=torT	1029	848.947	64	10.9096
locus_tag=ECB_00998|gene=torR	693	513.177	22	6.20392
locus_tag=ECB_00999|gene=torC	1173	992.947	13	1.89464
locus_tag=ECB_01000|gene=torA	2547	2366.95	26	1.58963
locus_tag=ECB_01001|gene=torD	600	420.315	33	11.3619
locus_tag=ECB_01002|gene=yccD	306	139.409	448	465.049
locus_tag=ECB_01003|gene=cbpA	921	740.947	709	138.474
locus_tag=ECB_01004|gene=yccE	1260	1079.95	2	0.268002
locus_tag=ECB_01005|gene=agp	1242	1061.95	7337	999.83
locus_tag=ECB_01006|gene=yccJ	228	79.8391	3807	6900.46
locus_tag=ECB_01007|gene=wrbA	597	417.357	6925	2401.17
locus_tag=ECB_01008|gene=ymdF	174	45.9656	134	421.874
locus_tag=ECB_01009|gene=ycdG	1329	1148.95	47	5.91982
locus_tag=ECB_01010|gene=ycdH	495	316.262	4	1.8303
locus_tag=ECB_01011|gene=ycdI	591	411.357	12	4.22156
locus_tag=ECB_01012|gene=ycdJ	801	621.012	13	3.02938
locus_tag=ECB_01013|gene=ycdK	387	211.826	7	4.78221
locus_tag=ECB_01014|gene=ycdL	693	513.177	5	1.40998
locus_tag=ECB_01015|gene=ycdM	1149	968.947	21	3.13639
locus_tag=ECB_01016|gene=ycdC	639	459.27	153	48.2096
locus_tag=ECB_01017|gene=putA	3963	3782.95	2679	102.483
locus_tag=ECB_01018|gene=putP	1509	1328.95	5204	566.683
locus_tag=ECB_01019|gene=ycdN	840	659.947	1237	271.251
locus_tag=ECB_01020|gene=ycdO	1128	947.947	280	42.7449
locus_tag=ECB_01021|gene=ycdB	1272	1091.95	253	33.5297
locus_tag=ECB_01022|gene=phoH	1065	884.947	2614	427.463
locus_tag=ECB_01023|gene=ycdP	414	237.408	16	9.75293
locus_tag=ECB_01024|gene=ycdQ	1326	1145.95	12	1.5154
locus_tag=ECB_01025|gene=ycdR	2019	1838.95	32	2.51821
locus_tag=ECB_01026|gene=ycdS	2424	2243.95	37	2.38616
locus_tag=ECB_01027|gene=ycdT	1359	1178.95	33	4.0507
locus_tag=ECB_01028|gene=insF-1	816	636.012	0.00453758	0.00103245
locus_tag=ECB_01029|gene=insE-1	309	141.944	42.25	43.0744
locus_tag=ECB_01030|gene=ycdW	939	758.947	87	16.5889
locus_tag=ECB_01031|gene=ycdX	738	558.07	109	28.2649
locus_tag=ECB_01032|gene=ycdY	555	375.513	80	30.8302
locus_tag=ECB_01033|gene=ycdZ	492	313.294	59	27.2528
locus_tag=ECB_01034|gene=csgG	834	653.947	79	17.4821
locus_tag=ECB_01035|gene=csgF	417	240.264	2	1.20463
locus_tag=ECB_01036|gene=csgE	390	214.696	2	1.34808
locus_tag=ECB_01037|gene=csgD	651	471.224	7	2.14972
locus_tag=ECB_01038|gene=csgB	456	278.178	3	1.56066
locus_tag=ECB_01039|gene=csgA	456	278.178	46	23.9301
locus_tag=ECB_01040|gene=csgC	333	162.669	5	4.4481
locus_tag=ECB_01041|gene=ymdA	312	144.61	6	6.00433
locus_tag=ECB_01042|gene=ymdB	534	354.694	521	212.566
locus_tag=ECB_01043|gene=ymdC	1422	1241.95	236	27.4992
locus_tag=ECB_01044|gene=mdoC	1158	977.947	45	6.65898
locus_tag=ECB_01045|gene=mdoG	1536	1355.95	165	17.6097
locus_tag=ECB_01046|gene=mdoH	2544	2363.95	286	17.5081
locus_tag=ECB_01047|gene=yceK	228	79.8391	206	373.39
locus_tag=ECB_01048|gene=msyB	375	200.79	336	242.163
locus_tag=ECB_01049|gene=yceE	1227	1046.95	109	15.0665
locus_tag=ECB_01050|gene=htrB	921	740.947	111	21.6793
locus_tag=ECB_01051|gene=yceA	1053	872.947	44	7.29416
locus_tag=ECB_01052|gene=yceI	576	396.398	1	0.365073
locus_tag=ECB_01053|gene=yceJ	567	387.437	4	1.49407
locus_tag=ECB_01054|gene=yceO	141	28.181	1	5.13516
locus_tag=ECB_01055|gene=solA	1119	938.947	113	17.416
locus_tag=ECB_01056|gene=yceP	255	99.0599	1341	1959.03
locus_tag=ECB_01057|gene=dinI	246	92.5726	71	110.991
locus_tag=ECB_01058|gene=pyrC	1047	866.947	36	6.00925
locus_tag=ECB_01059|gene=yceB	561	381.475	153	58.0411
locus_tag=ECB_01060|gene=grxB	648	468.224	1377	425.589
locus_tag=ECB_01061|gene=yceL	1209	1028.95	399	56.1165
locus_tag=ECB_01062|gene=rimJ	585	405.357	446	159.224
locus_tag=ECB_01063|gene=yceH	648	468.224	357	110.338
locus_tag=ECB_01064|gene=mviM	924	743.947	271	52.7154
locus_tag=ECB_01065|gene=mviN	1536	1355.95	55	5.8699
locus_tag=ECB_01066|gene=flgN	417	240.264	10	6.02313
locus_tag=ECB_01067|gene=flgM	294	129.691	20	22.3168
locus_tag=ECB_01068|gene=flgA	660	480.177	9	2.71239
locus_tag=ECB_01069|gene=flgB	417	240.264	1	0.602313
locus_tag=ECB_01070|gene=flgC	405	228.953	6	3.79242
locus_tag=ECB_01071|gene=flgD	696	516.177	3	0.841072
locus_tag=ECB_01072|gene=flgE	1206	1025.95	23	3.24424
locus_tag=ECB_01073|gene=flgF	756	576.07	12	3.01451
locus_tag=ECB_01074|gene=flgG	783	603.012	9	2.15987
locus_tag=ECB_01075|gene=flgH	699	519.177	6	1.67242
locus_tag=ECB_01076|gene=flgI	1098	917.947	4	0.630598
locus_tag=ECB_01077|gene=flgJ	942	761.947	3	0.569779
locus_tag=ECB_01078|gene=flgK	1644	1463.95	26	2.57015
locus_tag=ECB_01079|gene=flgL	954	773.947	52	9.72305
locus_tag=ECB_01080|gene=rne	3186	3005.95	1087	52.331
locus_tag=ECB_01081|gene=ECB_01081	321	152.416	177	168.056
locus_tag=ECB_01082|gene=rluC	960	779.947	52	9.64825
locus_tag=ECB_01083|gene=maf	585	405.357	416	148.513
locus_tag=ECB_01084|gene=yceD	522	342.799	370	156.197
locus_tag=ECB_01085|gene=rpmF	174	45.9656	378	1190.06
locus_tag=ECB_01086|gene=plsX	1071	890.947	126	20.4658
locus_tag=ECB_01087|gene=fabH	954	773.947	156	29.1691
locus_tag=ECB_01088|gene=fabD	930	749.947	199	38.4001
locus_tag=ECB_01089|gene=fabG	735	555.07	2430	633.533
locus_tag=ECB_01090|gene=acpP	237	86.1634	6147	10324.1
locus_tag=ECB_01091|gene=fabF	1242	1061.95	3460	471.502
locus_tag=ECB_01092|gene=pabC	810	630.012	25	5.74251
locus_tag=ECB_01093|gene=yceG	1023	842.947	52	8.92716
locus_tag=ECB_01094|gene=tmk	642	462.27	33	10.3307
locus_tag=ECB_01095|gene=holB	1005	824.947	55	9.64821
locus_tag=ECB_01096|gene=ycfH	798	618.012	1283	300.428
locus_tag=ECB_01097|gene=ptsG	1434	1253.95	508	58.6266
locus_tag=ECB_01098|gene=fhuE	2190	2009.95	75	5.39992
locus_tag=ECB_01099|gene=ycfF	360	186.844	222	171.943
locus_tag=ECB_01100|gene=ycfL	378	203.522	133	94.5693
locus_tag=ECB_01101|gene=ycfM	642	462.27	172	53.8447
locus_tag=ECB_01102|gene=ycfN	825	645.012	65	14.5833
locus_tag=ECB_01103|gene=nagZ	1026	845.947	213	36.4373
locus_tag=ECB_01104|gene=ycfP	543	363.586	396	157.615
locus_tag=ECB_01105|gene=ndh	1305	1124.95	80	10.2913
locus_tag=ECB_01106|gene=ycfJ	540	360.658	29	11.6362
locus_tag=ECB_01107|gene=ycfQ	633	453.27	99	31.6074
locus_tag=ECB_01108|gene=ycfR	258	101.383	228	325.447
locus_tag=ECB_01109|gene=ycfS	963	782.947	25	4.62081
locus_tag=ECB_01110|gene=mfd	3447	3266.95	137	6.06861
locus_tag=ECB_01111|gene=ycfT	1074	893.947	14	2.26635
locus_tag=ECB_01112|gene=ycfU	1200	1019.95	43	6.101
locus_tag=ECB_01113|gene=ycfV	702	522.177	8	2.21709
locus_tag=ECB_01114|gene=ycfW	1245	1064.95	611	83.0278
locus_tag=ECB_01116_2|gene=insA-10	276	115.134	18.986	23.8637
locus_tag=ECB_01117_2|gene=insB-10	504	325.134	23.4762	10.449
locus_tag=ECB_01118|gene=cobB	840	659.947	28	6.13987
locus_tag=ECB_01119|gene=ycfZ	789	609.012	4	0.950484
locus_tag=ECB_01120|gene=ymfA	408	231.883	4	2.49633
locus_tag=ECB_01121|gene=potD	1047	866.947	59	9.84849
locus_tag=ECB_01122|gene=potC	795	615.012	22	5.17666
locus_tag=ECB_01123|gene=potB	828	647.947	32	7.14695
locus_tag=ECB_01124|gene=potA	1137	956.947	28	4.23429
locus_tag=ECB_01125|gene=pepT	1227	1046.95	238	32.8975
locus_tag=ECB_01126|gene=ycfD	1122	941.947	988	151.789
locus_tag=ECB_01127|gene=phoQ	1461	1280.95	90	10.1677
locus_tag=ECB_01128|gene=phoP	672	492.177	299	87.9145
locus_tag=ECB_01129|gene=purB	1371	1190.95	53	6.44012
locus_tag=ECB_01130|gene=ycfC	642	462.27	60	18.783
locus_tag=ECB_01131|gene=trmU	1107	926.947	64	9.99161
locus_tag=ECB_01132|gene=ymfB	462	284.009	13	6.62402
locus_tag=ECB_01133|gene=ymfC	654	474.177	22	6.71418
locus_tag=ECB_01134|gene=icdA	1251	1070.95	2483	335.521
locus_tag=ECB_01135|gene=ycgW	324	154.979	3	2.80129
locus_tag=ECB_01136|gene=ycgX	405	228.953	0	0
locus_tag=ECB_01137|gene=ycgE	732	552.07	41	10.7473
locus_tag=ECB_01138|gene=ycgF	1212	1031.95	87	12.2003
locus_tag=ECB_01139|gene=ycgZ	237	86.1634	0	0
locus_tag=ECB_01140|gene=ymgA	273	112.81	0	0
locus_tag=ECB_01141|gene=ymgB	267	108.172	0	0
locus_tag=ECB_01142|gene=ymgC	249	94.6337	0	0
locus_tag=ECB_01143|gene=ycgG	1524	1343.95	126	13.5675
locus_tag=ECB_01144|gene=ymgF	219	73.7889	8	15.6895
locus_tag=ECB_01146|gene=ymgD	330	160.073	76	68.7077
locus_tag=ECB_01147|gene=ECB_01147	276	115.134	3	3.77074
locus_tag=ECB_01148|gene=ycgI	213	69.8487	48	99.4475
locus_tag=ECB_01149|gene=minE	267	108.172	64	85.6202
locus_tag=ECB_01150|gene=minD	813	633.012	328	74.9847
locus_tag=ECB_01151|gene=minC	696	516.177	209	58.5947
locus_tag=ECB_01152|gene=ycgJ	369	195.254	33	24.4582
locus_tag=ECB_01153|gene=ycgK	402	226.114	78	49.9204
locus_tag=ECB_01154|gene=ycgL	327	157.487	98	90.0515
locus_tag=ECB_01155|gene=ycgM	660	480.177	342	103.071
locus_tag=ECB_01156|gene=ycgN	447	269.371	273	146.663
locus_tag=ECB_01158|gene=umuD	420	243.118	58	34.5241
locus_tag=ECB_01159|gene=umuC	1269	1088.95	47	6.24599
locus_tag=ECB_01160|gene=dsbB	531	351.73	235	96.6873
locus_tag=ECB_01161|gene=nhaB	1542	1361.95	179	19.0197
locus_tag=ECB_01162|gene=fadR	720	540.125	750	200.945
locus_tag=ECB_01163|gene=ycgB	1533	1352.95	16288	1742.2
locus_tag=ECB_01164|gene=dadA	1299	1118.95	5014	648.463
locus_tag=ECB_01165|gene=alr	1071	890.947	1474	239.418
locus_tag=ECB_01166|gene=ycgO	1737	1556.95	251	23.3298
locus_tag=ECB_01167|gene=ldcA	915	734.947	132	25.9913
locus_tag=ECB_01168|gene=mltE	612	432.315	46	15.3981
locus_tag=ECB_01169|gene=ycgR	735	555.07	7	1.82499
locus_tag=ECB_01170|gene=ymgE	255	99.0599	1938	2831.17
locus_tag=ECB_01171|gene=ycgY	441	263.532	61	33.497
locus_tag=ECB_01172|gene=treA	1698	1517.95	599	57.1059
locus_tag=ECB_01173|gene=dhaM	1419	1238.95	121	14.1333
locus_tag=ECB_01174|gene=dhaL	633	453.27	34	10.8551
locus_tag=ECB_01175|gene=dhaK	1071	890.947	59	9.5832
locus_tag=ECB_01176|gene=dhaR	1920	1739.95	64	5.32297
locus_tag=ECB_01177|gene=ycgV	2868	2687.95	64	3.44564
locus_tag=ECB_01178|gene=ychF	1092	911.947	59	9.36252
locus_tag=ECB_01179|gene=pth	585	405.357	30	10.7101
locus_tag=ECB_01180|gene=ychH	279	117.487	61184	75363.1
locus_tag=ECB_01181|gene=ychM	1680	1499.95	451	43.5122
locus_tag=ECB_01182|gene=prsA	948	767.947	329	61.9976
locus_tag=ECB_01183|gene=ispE	852	671.947	98	21.1058
locus_tag=ECB_01184|gene=lolB	624	444.315	70	22.7991
locus_tag=ECB_01185|gene=hemA	1257	1076.95	290	38.9685
locus_tag=ECB_01186|gene=prfA	1083	902.947	178	28.5278
locus_tag=ECB_01187|gene=hemK	834	653.947	52	11.5072
locus_tag=ECB_01188|gene=ychQ	393	217.587	18	11.9716
locus_tag=ECB_01189|gene=ychA	810	630.012	119	27.3343
locus_tag=ECB_01190|gene=kdsA	855	674.947	145	31.0891
locus_tag=ECB_01191|gene=ldrA	108	15.2179	23.4348	222.852
locus_tag=ECB_01192|gene=ldrB	108	15.2179	130.565	1241.6
locus_tag=ECB_00620_4|gene=insK-2	852	671.947	45	9.69143
locus_tag=ECB_00619_4|gene=insJ-2	522	342.799	42.5238	17.9516
locus_tag=ECB_01194|gene=chaA	1101	920.947	40	6.28544
locus_tag=ECB_01195|gene=chaB	231	81.857	151	266.951
locus_tag=ECB_01196|gene=chaC	717	537.125	431	116.122
locus_tag=ECB_01197|gene=ychN	354	181.431	908	724.245
locus_tag=ECB_01198|gene=ychP	1254	1073.95	70	9.43247
locus_tag=ECB_01199|gene=narL	651	471.224	61	18.7332
locus_tag=ECB_01200|gene=narX	1797	1616.95	203	18.1681
locus_tag=ECB_01201|gene=narK	1392	1211.95	35	4.17922
locus_tag=ECB_01202|gene=narG	3744	3563.95	282	11.4506
locus_tag=ECB_01203|gene=narH	1539	1358.95	129	13.7372
locus_tag=ECB_01204|gene=narJ	711	531.125	52	14.1683
locus_tag=ECB_01205|gene=narI	678	498.177	97	28.1773
locus_tag=ECB_01206|gene=ECB_01206	567	387.437	292	109.067
locus_tag=ECB_01208|gene=purU	843	662.947	167	36.4542
locus_tag=ECB_01209|gene=ychJ	459	281.038	214	110.195
locus_tag=ECB_01210|gene=ychK	945	764.947	668	126.373
locus_tag=ECB_01211|gene=hnr	1014	833.947	765	132.75
locus_tag=ECB_01212|gene=galU	909	728.947	590	117.13
locus_tag=ECB_01213|gene=hns	414	237.408	17709	10794.7
locus_tag=ECB_01214|gene=tdk	618	438.315	32	10.5651
locus_tag=ECB_01215|gene=adhE	2676	2495.95	6208	359.937
locus_tag=ECB_01216|gene=ychE	648	468.224	82	25.3437
locus_tag=ECB_01217|gene=oppA	1632	1451.95	223	22.2262
locus_tag=ECB_01218|gene=oppB	921	740.947	24	4.68743
locus_tag=ECB_01219|gene=oppC	909	728.947	50	9.92623
locus_tag=ECB_01220|gene=oppD	1014	833.947	87	15.097
locus_tag=ECB_01221|gene=oppF	1005	824.947	120	21.0506
locus_tag=ECB_01222|gene=yciU	330	160.073	67	60.5713
locus_tag=ECB_01223|gene=cls	1461	1280.95	457	51.6292
locus_tag=ECB_01224|gene=kch	1254	1073.95	87	11.7232
locus_tag=ECB_01225|gene=yciI	297	131.982	148	162.277
locus_tag=ECB_01226|gene=tonB	720	540.125	256	68.5893
locus_tag=ECB_01227|gene=yciA	399	223.227	35	22.6898
locus_tag=ECB_01228|gene=ispZ	540	360.658	436	174.945
locus_tag=ECB_01229|gene=yciC	744	564.07	290	74.4004
locus_tag=ECB_01230|gene=yciD	639	459.27	20	6.30191
locus_tag=ECB_01231|gene=yciE	507	328.068	5	2.20555
locus_tag=ECB_01232|gene=yciF	501	322.199	2	0.898291
locus_tag=ECB_01233|gene=yciG	180	49.3202	84	246.471
locus_tag=ECB_01234|gene=trpA	807	627.012	125	28.8499
locus_tag=ECB_01235|gene=trpB	1194	1013.95	103	14.7005
locus_tag=ECB_01236|gene=trpC	1359	1178.95	99	12.1521
locus_tag=ECB_01237|gene=trpD	1596	1415.95	49	5.00794
locus_tag=ECB_01238|gene=trpE	1563	1382.95	14	1.46498
locus_tag=ECB_01239|gene=trpL	45	8.16667	44	779.684
locus_tag=ECB_01240|gene=yciV	882	701.947	163	33.6042
locus_tag=ECB_01241|gene=yciO	621	441.315	247	80.995
locus_tag=ECB_01243|gene=insA-11	276	115.134	20.5206	25.7927
locus_tag=ECB_01244|gene=insB-11	504	325.134	13.3753	5.95321
locus_tag=ECB_01245|gene=yciL	876	695.947	44	9.14928
locus_tag=ECB_01246|gene=btuR	591	411.357	76	26.7365
locus_tag=ECB_01247|gene=yciK	759	579.07	108	26.99
locus_tag=ECB_01248|gene=sohB	1050	869.947	166	27.6138
locus_tag=ECB_01249|gene=yciN	252	96.9091	169	252.367
locus_tag=ECB_01250|gene=topA	2598	2417.95	315	18.8527
locus_tag=ECB_01251|gene=cysB	975	794.947	474	86.288
locus_tag=ECB_01253|gene=acnA	2676	2495.95	1443	83.6645
locus_tag=ECB_01254|gene=ribA	591	411.357	438	154.087
locus_tag=ECB_01255|gene=pgpB	765	585.012	164	40.5686
locus_tag=ECB_01256|gene=yciS	309	141.944	162	165.161
locus_tag=ECB_01257|gene=yciM	1170	989.947	72	10.5252
locus_tag=ECB_01258|gene=pyrF	738	558.07	25	6.48279
locus_tag=ECB_01259|gene=yciH	327	157.487	1	0.918893
locus_tag=ECB_01260|gene=osmB	219	73.7889	1002	1965.11
locus_tag=ECB_01261|gene=yciT	750	570.07	160	40.6165
locus_tag=ECB_01262|gene=yciR	1986	1805.95	434	34.7772
locus_tag=ECB_01263|gene=rnb	1935	1754.95	76	6.267
locus_tag=ECB_01264|gene=yciW	1128	947.947	25	3.81651
locus_tag=ECB_01265|gene=fabI	789	609.012	527	125.226
locus_tag=ECB_01266|gene=ycjD	354	181.431	51	40.679
locus_tag=ECB_01267|gene=sapF	807	627.012	69	15.9252
locus_tag=ECB_01268|gene=sapD	993	812.947	172	30.618
locus_tag=ECB_01269|gene=sapC	891	710.947	201	40.9137
locus_tag=ECB_01270|gene=sapB	966	785.947	247	45.4793
locus_tag=ECB_01271|gene=sapA	1644	1463.95	547	54.072
locus_tag=ECB_01272|gene=ymjA	246	92.5726	9	14.0692
locus_tag=ECB_01273|gene=ycjJ	1386	1205.95	166	19.92
locus_tag=ECB_01274|gene=ycjK	1419	1238.95	713	83.2812
locus_tag=ECB_01275|gene=ycjL	765	585.012	636	157.327
locus_tag=ECB_01276|gene=ycjC	558	378.475	273	104.384
locus_tag=ECB_01277|gene=aldH	1488	1307.95	64	7.08109
locus_tag=ECB_01278|gene=ordL	1281	1100.95	54	7.09803
locus_tag=ECB_01279|gene=goaG	1266	1085.95	33	4.3976
locus_tag=ECB_01280|gene=pspF	978	797.947	27	4.89666
locus_tag=ECB_01281|gene=pspA	669	489.177	3724	1101.68
locus_tag=ECB_01282|gene=pspB	225	77.8411	291	540.996
locus_tag=ECB_01283|gene=pspC	360	186.844	683	528.996
locus_tag=ECB_01284|gene=pspD	222	75.7575	306	584.53
locus_tag=ECB_01285|gene=pspE	315	147.208	1260	1238.65
locus_tag=ECB_01286|gene=ycjM	1680	1499.95	1	0.0964794
locus_tag=ECB_01287|gene=ycjN	1293	1112.95	5	0.650138
locus_tag=ECB_01288|gene=ycjO	882	701.947	8	1.64929
locus_tag=ECB_01289|gene=ycjP	843	662.947	5	1.09144
locus_tag=ECB_01290|gene=ycjQ	1053	872.947	2	0.331553
locus_tag=ECB_01291|gene=ycjR	789	609.012	16	3.80193
locus_tag=ECB_01292|gene=ycjS	1056	875.947	4	0.660834
locus_tag=ECB_01293|gene=ycjT	2268	2087.95	19	1.31688
locus_tag=ECB_01294|gene=ycjU	660	480.177	5	1.50688
locus_tag=ECB_01295|gene=ycjV	1083	902.947	1	0.160268
locus_tag=ECB_01296|gene=ompG	906	725.947	1	0.199345
locus_tag=ECB_01297|gene=ycjW	999	818.947	12	2.12049
locus_tag=ECB_01298|gene=ycjX	1398	1217.95	36	4.27745
locus_tag=ECB_01299|gene=ycjF	1062	881.947	37	6.07113
locus_tag=ECB_01300|gene=tyrR	1542	1361.95	736	78.2038
locus_tag=ECB_01301|gene=tpx	507	328.068	2569	1133.21
locus_tag=ECB_01302|gene=ycjG	966	785.947	676	124.47
locus_tag=ECB_01303|gene=ycjI	789	609.012	656	155.879
locus_tag=ECB_01305|gene=ycjY	933	752.947	45	8.64885
locus_tag=ECB_01306|gene=ycjZ	900	719.947	50	10.0503
locus_tag=ECB_01307|gene=mppA	1614	1433.95	207	20.8904
locus_tag=ECB_01308|gene=ynaI	1032	851.947	29	4.92601
locus_tag=ECB_01309|gene=ynaJ	258	101.383	586	836.456
locus_tag=ECB_01310|gene=ydaA	951	770.947	12259	2301.13
locus_tag=ECB_01311|gene=fnr	753	573.07	2403	606.815
locus_tag=ECB_01312|gene=ogt	516	337.002	141	60.5476
locus_tag=ECB_01313|gene=abgT	1527	1346.95	34	3.65291
locus_tag=ECB_01314|gene=abgB	1446	1265.95	89	10.1738
locus_tag=ECB_01315|gene=abgA	1311	1130.95	17	2.17529
locus_tag=ECB_01316|gene=abgR	909	728.947	62	12.3085
locus_tag=ECB_01317|gene=ydaL	564	384.437	69	25.9737
locus_tag=ECB_01318|gene=ydaM	1233	1052.95	466	64.0457
locus_tag=ECB_01319|gene=ydaN	984	803.947	460	82.802
locus_tag=ECB_01320|gene=dbpA	1374	1193.95	107	12.9691
locus_tag=ECB_01321|gene=ydaO	936	755.947	81	15.5061
locus_tag=ECB_01322|gene=intR	1236	1055.95	43	5.893
locus_tag=ECB_01323|gene=xisR	216	71.7201	0	0
locus_tag=ECB_01324|gene=ydaC	210	67.8987	0	0
locus_tag=ECB_01325|gene=lar	195	58.1054	0	0
locus_tag=ECB_01326|gene=recT	810	630.012	9	2.0673
locus_tag=ECB_01327|gene=recE	2601	2420.95	58	3.46699
locus_tag=ECB_01328|gene=racC	276	115.134	2	2.51383
locus_tag=ECB_01329|gene=ydaE	171	44.2843	0	0
locus_tag=ECB_01330|gene=kil	222	75.7575	0	0
locus_tag=ECB_01331|gene=sieB	489	310.294	1	0.466378
locus_tag=ECB_01332|gene=ydaF	156	35.6996	0	0
locus_tag=ECB_01333|gene=ydaG	135	25.3743	0	0
locus_tag=ECB_01334|gene=ECB_01334	138	26.7747	0	0
locus_tag=ECB_01335|gene=ECB_01335	345	173.27	2	1.67038
locus_tag=ECB_01336|gene=ECB_01336	273	112.81	14	17.9594
locus_tag=ECB_01337|gene=ydfQ	534	354.694	7	2.85598
locus_tag=ECB_01338|gene=rzpR	300	134.422	26	27.9907
locus_tag=ECB_01339|gene=trkG	1458	1277.95	65	7.36056
locus_tag=ECB_01340|gene=ynaK	432	254.741	4	2.27233
locus_tag=ECB_02695_1|gene=insE-5	309	141.944	2.16667	2.20894
locus_tag=ECB_02696_1|gene=insF-5	807	627.012	43.4012	10.017
locus_tag=ECB_01341|gene=ECB_01341	837	656.947	87	19.1646
locus_tag=ECB_01342|gene=ECB_01342	2226	2045.95	126.587	8.95374
locus_tag=ECB_01343|gene=ECB_01343	279	117.487	12	14.7809
locus_tag=ECB_01344|gene=ECB_01344	294	129.691	21	23.4326
locus_tag=ECB_01345|gene=pinR	591	411.357	47.975	16.8774
locus_tag=ECB_01346|gene=ynaE	267	108.172	20.5	27.4252
locus_tag=ECB_01347|gene=ynaF	435	257.638	1163	653.252
locus_tag=ECB_01348|gene=ompN	1134	953.947	39	5.91631
locus_tag=ECB_01117_3|gene=insB-10	504	325.134	23.4762	10.449
locus_tag=ECB_01116_3|gene=insA-10	276	115.134	18.986	23.8637
locus_tag=ECB_01349|gene=ydbK	3525	3344.95	1919	83.0226
locus_tag=ECB_01350|gene=ydbJ	267	108.172	143	191.308
locus_tag=ECB_01351|gene=hslJ	423	246.068	139	81.7466
locus_tag=ECB_01352|gene=ldhA	990	809.947	81	14.4723
locus_tag=ECB_01353|gene=ydbH	2640	2459.95	97	5.70632
locus_tag=ECB_01354|gene=ynbE	186	52.8249	11	30.1346
locus_tag=ECB_01355|gene=ydbL	327	157.487	9	8.27003
locus_tag=ECB_01356|gene=feaR	906	725.947	345	68.774
locus_tag=ECB_01357|gene=feaB	1500	1319.95	237	25.9838
locus_tag=ECB_01358|gene=tynA	1719	1538.95	19	1.78665
locus_tag=ECB_01359|gene=insE-2	309	141.944	42.25	43.0744
locus_tag=ECB_01360|gene=insF-2	867	686.947	82.193	17.315
locus_tag=ECB_01361|gene=ydbC	534	354.694	47	19.1758
locus_tag=ECB_01362|gene=ydbD	2307	2126.95	29	1.97311
locus_tag=ECB_01363|gene=ynbA	606	426.315	2	0.678906
locus_tag=ECB_01364|gene=ynbB	897	716.947	4	0.80739
locus_tag=ECB_01365|gene=ynbC	1758	1577.95	44	4.03525
locus_tag=ECB_01366|gene=ynbD	1293	1112.95	67	8.71186
locus_tag=ECB_00620_5|gene=insK-2	852	671.947	45	9.69143
locus_tag=ECB_00619_5|gene=insJ-2	522	342.799	42.5238	17.9516
locus_tag=ECB_01368|gene=hrpA	3846	3665.95	155	6.11866
locus_tag=ECB_01369|gene=ydcF	801	621.012	75	17.4772
locus_tag=ECB_01370|gene=aldA	1440	1259.95	1122	128.87
locus_tag=ECB_01371|gene=gapC	1002	821.947	77	13.5568
locus_tag=ECB_01372|gene=insA-12	276	115.134	20.5206	25.7927
locus_tag=ECB_01373|gene=insB-12	504	325.134	13.3753	5.95321
locus_tag=ECB_01374|gene=cybB	531	351.73	446	183.5
locus_tag=ECB_01375|gene=ydcA	174	45.9656	447	1407.29
locus_tag=ECB_01376|gene=hokB	150	32.5271	138.347	615.512
locus_tag=ECB_01377|gene=mokB	168	42.555	87.6525	298.074
locus_tag=ECB_00620_6|gene=insK-2	852	671.947	45	9.69143
locus_tag=ECB_00619_6|gene=insJ-2	522	342.799	42.5238	17.9516
locus_tag=ECB_01378|gene=trg	1641	1460.95	104	10.3017
locus_tag=ECB_01379|gene=ydcI	924	743.947	520	101.151
locus_tag=ECB_01380|gene=ydcJ	1344	1163.95	1580	196.442
locus_tag=ECB_01381|gene=ydcG	1626	1445.95	223	22.3184
locus_tag=ECB_01382|gene=ECB_01382	204	64.1785	0	0
locus_tag=ECB_01383|gene=ydcH	225	77.8411	8182	15211.1
locus_tag=ECB_01384|gene=rimL	540	360.658	115	46.1437
locus_tag=ECB_01385|gene=ydcK	981	800.947	391	70.6453
locus_tag=ECB_01386|gene=tehA	993	812.947	88	15.665
locus_tag=ECB_01387|gene=tehB	594	414.357	151	52.7366
locus_tag=ECB_01388|gene=ydcL	669	489.177	3238	957.903
locus_tag=ECB_01390|gene=ydcM	1209	1028.95	173	24.3312
locus_tag=ECB_01391|gene=ydcO	1176	995.947	151	21.9407
locus_tag=ECB_01392|gene=ydcN	537	357.658	45	18.2077
locus_tag=ECB_01393|gene=ydcP	1962	1781.95	264	21.4397
locus_tag=ECB_01394|gene=yncJ	231	81.857	259	457.883
locus_tag=ECB_01395|gene=ydcQ	438	260.612	80	44.4229
locus_tag=ECB_01396|gene=ydcR	1407	1226.95	58	6.84089
locus_tag=ECB_01397|gene=ydcS	1146	965.947	3066	459.335
locus_tag=ECB_01398|gene=ydcT	1014	833.947	963	167.108
locus_tag=ECB_01399|gene=ydcU	942	761.947	700	132.949
locus_tag=ECB_01400|gene=ydcV	795	615.012	585	137.652
locus_tag=ECB_01401|gene=ydcW	1425	1244.95	645	74.9755
locus_tag=ECB_01402|gene=ydcX	174	45.9656	22	69.2628
locus_tag=ECB_01403|gene=ydcY	234	83.934	135	232.759
locus_tag=ECB_01404|gene=ydcZ	450	272.344	45	23.9114
locus_tag=ECB_01405|gene=yncA	519	339.833	95	40.4547
locus_tag=ECB_01406|gene=yncB	1038	857.947	779	131.398
locus_tag=ECB_01407|gene=yncC	666	486.177	64	19.0501
locus_tag=ECB_01408|gene=yncD	2103	1922.95	126	9.4823
locus_tag=ECB_01409|gene=yncE	1062	881.947	1009	165.561
locus_tag=ECB_01410|gene=ansP	1500	1319.95	37	4.05654
locus_tag=ECB_01411|gene=yncG	618	438.315	50	16.508
locus_tag=ECB_01412|gene=yncH	213	69.8487	0	0
locus_tag=ECB_01413|gene=ECB_01413	2127	1946.95	14.796	1.09976
locus_tag=ECB_01414|gene=rhsE	4224	4043.95	117.404	4.20133
locus_tag=ECB_01415|gene=ydcD	483	304.541	8	3.8015
locus_tag=ECB_01416|gene=ECB_01416	747	567.07	13	3.31755
locus_tag=ECB_01417|gene=ECB_01417	201	62.1244	2	4.65885
locus_tag=ECB_01418|gene=ydcC	792	612.012	1.06282	0.251309
locus_tag=ECB_01419|gene=ydcE	228	79.8391	17	30.8137
locus_tag=ECB_01420|gene=yddH	570	390.398	587	217.591
locus_tag=ECB_01421|gene=nhoA	846	665.947	22	4.78072
locus_tag=ECB_01423|gene=narV	681	501.177	13	3.75373
locus_tag=ECB_01424|gene=narW	696	516.177	20	5.60715
locus_tag=ECB_01425|gene=narY	1545	1364.95	20	2.12043
locus_tag=ECB_01426|gene=narZ	3741	3560.95	68	2.76346
locus_tag=ECB_01427|gene=narU	1389	1208.95	35	4.18959
locus_tag=ECB_01428|gene=yddJ	336	165.43	1	0.874774
locus_tag=ECB_01429|gene=yddK	957	776.947	2	0.372519
locus_tag=ECB_01430|gene=yddL	291	127.235	0	0
locus_tag=ECB_01431|gene=yddG	825	645.012	8	1.79487
locus_tag=ECB_01432|gene=fdnG	3048	2867.95	23	1.16056
locus_tag=ECB_01433|gene=fdnH	885	704.947	17	3.48982
locus_tag=ECB_01434|gene=fdnI	654	474.177	240	73.2456
locus_tag=ECB_01435|gene=yddM	363	189.689	2618	1997.27
locus_tag=ECB_01436|gene=adhP	1011	830.947	408	71.0554
locus_tag=ECB_01437|gene=sfcA	1698	1517.95	225	21.4504
locus_tag=ECB_01438|gene=rpsV	138	26.7747	1641	8869.42
locus_tag=ECB_01439|gene=bdm	216	71.7201	1	2.01776
locus_tag=ECB_01440|gene=osmC	432	254.741	800	454.467
locus_tag=ECB_01441|gene=yddO	927	746.947	42	8.1371
locus_tag=ECB_01442|gene=yddP	987	806.947	52	9.32542
locus_tag=ECB_01443|gene=yddQ	897	716.947	40	8.0739
locus_tag=ECB_01444|gene=yddR	1023	842.947	31	5.32196
locus_tag=ECB_01445|gene=yddS	1551	1370.95	205	21.6393
locus_tag=ECB_01446|gene=ddpX	582	402.398	139	49.9885
locus_tag=ECB_01447|gene=dos	2400	2219.95	148	9.64783
locus_tag=ECB_01448|gene=yddV	1044	863.947	479	80.234
locus_tag=ECB_01449|gene=yddW	1320	1139.95	47	5.96655
locus_tag=ECB_01450|gene=xasA	1536	1355.95	162	17.2895
locus_tag=ECB_01451|gene=gadB	1401	1220.95	139.411	16.5238
locus_tag=ECB_01452|gene=pqqL	2796	2615.95	63	3.48515
locus_tag=ECB_01453|gene=yddB	2373	2192.95	53	3.4975
locus_tag=ECB_01454|gene=yddA	1686	1505.95	16	1.53752
locus_tag=ECB_01455|gene=ydeM	1158	977.947	8	1.18382
locus_tag=ECB_01456|gene=ydeN	1683	1502.95	35	3.37004
locus_tag=ECB_01457|gene=ydeO	762	582.012	5	1.24322
locus_tag=ECB_01458|gene=ECB_01458	198	60.0738	0	0
locus_tag=ECB_01459|gene=ydeP	2280	2099.95	32	2.20522
locus_tag=ECB_01460|gene=ydeQ	915	734.947	3	0.590712
locus_tag=ECB_01461|gene=ydeR	504	325.134	4	1.78036
locus_tag=ECB_01462|gene=ydeS	531	351.73	2	0.822871
locus_tag=ECB_01463|gene=ydeT	1149	968.947	1	0.149352
locus_tag=ECB_01464|gene=ECB_01464	1011	830.947	13	2.26402
locus_tag=ECB_01465|gene=ECB_01465	351	178.672	2	1.61989
locus_tag=ECB_01466|gene=ECB_01466	282	119.923	1	1.20672
locus_tag=ECB_01467|gene=ECB_01467	384	208.997	9	6.23179
locus_tag=ECB_01468|gene=yneL	537	357.658	9	3.64154
locus_tag=ECB_01469|gene=hipA	1323	1142.95	59	7.47027
locus_tag=ECB_01470|gene=hipB	267	108.172	23	30.7698
locus_tag=ECB_01472|gene=ydeZ	798	618.012	15	3.51241
locus_tag=ECB_01473|gene=yneA	1023	842.947	9	1.54509
locus_tag=ECB_01474|gene=yneB	876	695.947	4	0.831752
locus_tag=ECB_01475|gene=yneC	291	127.235	19	21.6101
locus_tag=ECB_01476|gene=tam	759	579.07	275	68.7246
locus_tag=ECB_01477|gene=yneE	915	734.947	54	10.6328
locus_tag=ECB_01478|gene=uxaB	1452	1271.95	109	12.4013
locus_tag=ECB_01479|gene=yneF	948	767.947	74	13.9448
locus_tag=ECB_01480|gene=yneG	360	186.844	13	10.0687
locus_tag=ECB_01481|gene=yneH	927	746.947	18	3.48733
locus_tag=ECB_01482|gene=yneI	1389	1208.95	63	7.54126
locus_tag=ECB_01483|gene=yneJ	882	701.947	27	5.56634
locus_tag=ECB_01484|gene=yneK	1116	935.947	6	0.927706
locus_tag=ECB_01485|gene=sotB	1191	1010.95	54	7.72993
locus_tag=ECB_01486|gene=marC	666	486.177	394	117.277
locus_tag=ECB_01487|gene=ECB_01487	285	122.482	1834	2166.89
locus_tag=ECB_01488|gene=ECB_01488	321	152.416	523	496.572
locus_tag=ECB_01489|gene=marR	435	257.638	16	8.98713
locus_tag=ECB_01490|gene=marA	384	208.997	15	10.3863
locus_tag=ECB_01491|gene=marB	219	73.7889	10	19.6119
locus_tag=ECB_01492|gene=eamA	900	719.947	169	33.9701
locus_tag=ECB_01493|gene=ydeE	1188	1007.95	156	22.3974
locus_tag=ECB_01494|gene=ydeH	891	710.947	123	25.0368
locus_tag=ECB_01495|gene=ydeI	393	217.587	174	115.725
locus_tag=ECB_01496|gene=ydeJ	519	339.833	20	8.51678
locus_tag=ECB_01497|gene=dcp	2046	1865.95	87	6.74731
locus_tag=ECB_01498|gene=ydfG	747	567.07	698	178.127
locus_tag=ECB_01499|gene=ydfH	687	507.177	88	25.1093
locus_tag=ECB_01500|gene=ydfZ	204	64.1785	9	20.2938
locus_tag=ECB_01501|gene=ydfI	1461	1280.95	13	1.46866
locus_tag=ECB_01502|gene=ydfJ	1284	1103.95	194	25.431
locus_tag=ECB_01503|gene=ydfK	267	108.172	20.5	27.4252
locus_tag=ECB_01504|gene=pinQ	591	411.357	53.025	18.654
locus_tag=ECB_01505|gene=ECB_01505	294	129.691	12	13.3901
locus_tag=ECB_01506|gene=ECB_01506	705	525.125	1	0.27558
locus_tag=ECB_01507|gene=ECB_01507	282	119.923	0	0
locus_tag=ECB_01508|gene=stfR	2379	2198.95	34.4131	2.26475
locus_tag=ECB_01509|gene=lomR	600	420.315	3	1.0329
locus_tag=ECB_01511|gene=insE-3	309	141.944	2.16667	2.20894
locus_tag=ECB_01526|gene=ECB_01526	150	32.5271	168	747.437
locus_tag=ECB_01527|gene=ECB_01527	525	345.764	154	64.4542
locus_tag=ECB_01528|gene=ECB_01528	381	206.293	70	49.1048
locus_tag=ECB_01529|gene=ydfU	579	399.398	9	3.26097
locus_tag=ECB_01530|gene=ECB_01530	279	117.487	4	4.92698
locus_tag=ECB_01531|gene=rem	252	96.9091	9	13.4397
locus_tag=ECB_01532|gene=hokD	156	35.6996	755	3060.52
locus_tag=ECB_01533|gene=ECB_01533	90	11.4014	111	1408.88
locus_tag=ECB_01534|gene=ECB_01534	780	600.012	88	21.2243
locus_tag=ECB_01535|gene=ECB_01535	423	246.068	9	5.29295
locus_tag=ECB_01536|gene=ECB_01536	1020	839.947	14	2.41205
locus_tag=ECB_01537|gene=ydfX	462	284.009	5	2.5477
locus_tag=ECB_01538|gene=dicC	231	81.857	1	1.76789
locus_tag=ECB_01539|gene=ECB_01539	408	231.883	29	18.0984
locus_tag=ECB_01540|gene=ECB_01540	207	65.9613	0	0
locus_tag=ECB_01541|gene=ECB_01541	366	192.552	8	6.01246
locus_tag=ECB_01542|gene=ECB_01542	288	124.924	9	10.4258
locus_tag=ECB_01543|gene=dicB	189	54.6748	0	0
locus_tag=ECB_01544|gene=ydfD	192	56.3378	0	0
locus_tag=ECB_01545|gene=ydfE	2472	2291.95	96	6.06146
locus_tag=ECB_01546|gene=ECB_01546	252	96.9091	11	16.4263
locus_tag=ECB_01549|gene=rspB	1020	839.947	29	4.99639
locus_tag=ECB_01550|gene=rspA	1215	1034.95	25	3.49568
locus_tag=ECB_01551|gene=ynfA	327	157.487	25	22.9723
locus_tag=ECB_01552|gene=ynfB	342	170.68	81	68.6772
locus_tag=ECB_01553|gene=speG	561	381.475	90	34.1418
locus_tag=ECB_01554|gene=ynfC	711	531.125	78	21.2524
locus_tag=ECB_01555|gene=ynfD	306	139.409	811	841.863
locus_tag=ECB_01556|gene=ynfE	2427	2246.95	40	2.57619
locus_tag=ECB_01557|gene=ynfF	2424	2243.95	46	2.96658
locus_tag=ECB_01558|gene=ynfG	618	438.315	22	7.26351
locus_tag=ECB_01559|gene=ynfH	855	674.947	113	24.2281
locus_tag=ECB_01560|gene=ynfI	615	435.315	75	24.9326
locus_tag=ECB_01561|gene=ynfJ	1257	1076.95	39	5.2406
locus_tag=ECB_01562|gene=bioD	696	516.177	144	40.3715
locus_tag=ECB_01563|gene=mlc	1221	1040.95	97	13.4851
locus_tag=ECB_01564|gene=ynfL	894	713.947	36	7.29704
locus_tag=ECB_01565|gene=ynfM	1254	1073.95	252	33.9569
locus_tag=ECB_01566|gene=asr	309	141.944	1753	1787.2
locus_tag=ECB_01567|gene=ydgD	822	642.012	1900	428.273
locus_tag=ECB_01568|gene=ydgE	330	160.073	15	13.5607
locus_tag=ECB_01569|gene=ydgF	366	192.552	14	10.5218
locus_tag=ECB_01570|gene=ydgG	1035	854.947	73	12.3565
locus_tag=ECB_01571|gene=pntB	1389	1208.95	1478	176.92
locus_tag=ECB_01572|gene=pntA	1533	1352.95	737	78.831
locus_tag=ECB_01573|gene=ydgH	945	764.947	121	22.891
locus_tag=ECB_01574|gene=ydgI	1383	1202.95	56	6.73677
locus_tag=ECB_01575|gene=ydgB	723	543.125	42	11.1908
locus_tag=ECB_01576|gene=ydgC	336	165.43	28	24.4937
locus_tag=ECB_01577|gene=rstA	729	549.07	108	28.4647
locus_tag=ECB_01578|gene=rstB	1302	1121.95	70	9.02893
locus_tag=ECB_01579|gene=tus	930	749.947	66	12.7357
locus_tag=ECB_01580|gene=fumC	1404	1223.95	1260	148.977
locus_tag=ECB_01581|gene=fumA	1647	1466.95	6178	609.458
locus_tag=ECB_01582|gene=manA	1176	995.947	126	18.3082
locus_tag=ECB_01583|gene=ydgA	1509	1328.95	954	103.885
locus_tag=ECB_01584|gene=uidC	1266	1085.95	185	24.6532
locus_tag=ECB_01585|gene=uidB	1374	1193.95	778	94.2985
locus_tag=ECB_01586|gene=uidA	1812	1631.95	4386	388.931
locus_tag=ECB_01587|gene=uidR	591	411.357	477	167.807
locus_tag=ECB_01588|gene=hdhA	768	588.012	72	17.7197
locus_tag=ECB_01589|gene=malI	1029	848.947	257	43.8089
locus_tag=ECB_01590|gene=malX	1593	1412.95	236	24.1711
locus_tag=ECB_01591|gene=malY	1173	992.947	107	15.5944
locus_tag=ECB_01592|gene=add	1002	821.947	784	138.033
locus_tag=ECB_01593|gene=ydgJ	1041	860.947	655	110.097
locus_tag=ECB_01594|gene=blr	126	21.7292	32	213.117
locus_tag=ECB_01595|gene=ydgT	216	71.7201	5	10.0888
locus_tag=ECB_01596|gene=ydgK	441	263.532	47	25.8092
locus_tag=ECB_01597|gene=rnfA	582	402.398	3	1.07889
locus_tag=ECB_01598|gene=rnfB	579	399.398	17	6.15962
locus_tag=ECB_01599|gene=rnfC	2223	2042.95	40	2.83344
locus_tag=ECB_01600|gene=rnfD	1059	878.947	17	2.79896
locus_tag=ECB_01601|gene=rnfG	621	441.315	4	1.31166
locus_tag=ECB_01602|gene=rnfE	696	516.177	9	2.52322
locus_tag=ECB_01603|gene=nth	636	456.27	16	5.07468
locus_tag=ECB_01604|gene=ydgR	1503	1322.95	163	17.8302
locus_tag=ECB_01605|gene=gst	606	426.315	1083	367.627
locus_tag=ECB_01606|gene=pdxY	864	683.947	81	17.1385
locus_tag=ECB_01607|gene=tyrS	1275	1094.95	174	22.9968
locus_tag=ECB_01608|gene=pdxH	657	477.177	108	32.7533
locus_tag=ECB_01609|gene=ydhA	330	160.073	25	22.6012
locus_tag=ECB_01610|gene=ydhH	1110	929.947	164	25.5209
locus_tag=ECB_01611|gene=slyB	468	289.807	3203	1599.4
locus_tag=ECB_01612|gene=slyA	435	257.638	669	375.774
locus_tag=ECB_01613|gene=ydhI	237	86.1634	41	68.8608
locus_tag=ECB_01614|gene=ydhJ	858	677.947	14	2.98843
locus_tag=ECB_01615|gene=ydhK	2013	1832.95	224	17.6851
locus_tag=ECB_01616|gene=sodC	522	342.799	1526	644.208
locus_tag=ECB_01617|gene=ydhF	897	716.947	836	168.744
locus_tag=ECB_01618|gene=ydhL	240	88.4019	192	314.304
locus_tag=ECB_01619|gene=ydhM	516	337.002	14	6.01182
locus_tag=ECB_01620|gene=nemA	1098	917.947	36	5.67538
locus_tag=ECB_01621|gene=gloA	408	231.883	107	66.7768
locus_tag=ECB_01622|gene=rnt	648	468.224	14	4.32698
locus_tag=ECB_01623|gene=lhr	4617	4436.95	306	9.98039
locus_tag=ECB_01624|gene=ydhD	348	175.982	367	301.792
locus_tag=ECB_01625|gene=ydhO	816	636.012	78	17.7476
locus_tag=ECB_01626|gene=sodB	582	402.398	461	165.789
locus_tag=ECB_01627_2|gene=ydhP	1167	986.947	48	7.03814
locus_tag=ECB_01628|gene=ECB_01628	120	19.5489	495	3664.33
locus_tag=ECB_01629|gene=purR	1026	845.947	50	8.55337
locus_tag=ECB_01630|gene=ydhB	933	752.947	44	8.45665
locus_tag=ECB_01631|gene=ydhC	1212	1031.95	22	3.08515
locus_tag=ECB_01632|gene=cfa	1149	968.947	1266	189.079
locus_tag=ECB_01633|gene=ribC	642	462.27	225	70.4364
locus_tag=ECB_01634|gene=norM	1374	1193.95	261	31.6349
locus_tag=ECB_01635|gene=ydhQ	1257	1076.95	742	99.7057
locus_tag=ECB_01636|gene=ydhR	306	139.409	614	637.366
locus_tag=ECB_01637|gene=ydhS	1605	1424.95	325	33.0062
locus_tag=ECB_01638|gene=ydhT	813	633.012	20	4.57223
locus_tag=ECB_01639|gene=ydhU	786	606.012	33	7.88031
locus_tag=ECB_01640|gene=ydhX	669	489.177	26	7.69162
locus_tag=ECB_01641|gene=ydhW	648	468.224	68	21.0168
locus_tag=ECB_00620_7|gene=insK-2	852	671.947	45	9.69143
locus_tag=ECB_00619_7|gene=insJ-2	522	342.799	42.5238	17.9516
locus_tag=ECB_01644|gene=ydhZ	210	67.8987	72	153.455
locus_tag=ECB_01645|gene=pykF	1413	1232.95	1672	196.247
locus_tag=ECB_01646|gene=lpp	237	86.1634	24822	41689.3
locus_tag=ECB_01647|gene=ynhG	1005	824.947	4401	772.033
locus_tag=ECB_01648|gene=sufE	417	240.264	212	127.69
locus_tag=ECB_01649|gene=sufS	1221	1040.95	981	136.38
locus_tag=ECB_01650|gene=sufD	1272	1091.95	989	131.071
locus_tag=ECB_01651|gene=sufC	747	567.07	910	232.228
locus_tag=ECB_01652|gene=sufB	1488	1307.95	2168	239.872
locus_tag=ECB_01653|gene=sufA	369	195.254	576	426.906
locus_tag=ECB_01654|gene=ydiH	270	110.565	253	331.143
locus_tag=ECB_01655|gene=ydiI	411	234.694	72	44.3957
locus_tag=ECB_01656|gene=ydiJ	3057	2876.95	103	5.18103
locus_tag=ECB_01657|gene=ydiK	1113	932.947	505	78.333
locus_tag=ECB_01658|gene=ydiL	357	184.186	24	18.8567
locus_tag=ECB_01660|gene=ydiN	1266	1085.95	3	0.399782
locus_tag=ECB_01661|gene=ydiB	867	686.947	5	1.05331
locus_tag=ECB_01662|gene=aroD	759	579.07	45	11.2458
locus_tag=ECB_01663|gene=ydiF	1596	1415.95	8	0.817624
locus_tag=ECB_01664|gene=ydiO	1152	971.947	13	1.93558
locus_tag=ECB_01665|gene=ydiP	912	731.947	54	10.6764
locus_tag=ECB_01666|gene=ydiQ	765	585.012	9	2.22632
locus_tag=ECB_01667|gene=ydiR	939	758.947	19	3.62287
locus_tag=ECB_01668|gene=ydiS	1290	1109.95	15	1.95569
locus_tag=ECB_01669|gene=ydiT	294	129.691	1	1.11584
locus_tag=ECB_01670|gene=ydiD	1701	1520.95	36	3.4253
locus_tag=ECB_01671|gene=ppsA	2379	2198.95	5203	342.412
locus_tag=ECB_01672|gene=ydiA	834	653.947	177	39.1689
locus_tag=ECB_01673|gene=aroH	1047	866.947	92	15.357
locus_tag=ECB_01674|gene=ydiE	192	56.3378	16	41.0989
locus_tag=ECB_01675|gene=ydiU	1437	1256.95	166	19.1118
locus_tag=ECB_01676|gene=ydiV	543	363.586	61	24.2791
locus_tag=ECB_01677|gene=nlpC	465	286.923	660	332.881
locus_tag=ECB_01678|gene=btuD	750	570.07	65	16.5004
locus_tag=ECB_01679|gene=btuE	552	372.513	142	55.1642
locus_tag=ECB_01680|gene=btuC	981	800.947	69	12.4668
locus_tag=ECB_01681|gene=himA	300	134.422	14072	15149.5
locus_tag=ECB_01682|gene=pheT	2388	2207.95	6482	424.845
locus_tag=ECB_01683|gene=pheS	984	803.947	186	33.4808
locus_tag=ECB_00620_8|gene=insK-2	852	671.947	45	9.69143
locus_tag=ECB_00619_8|gene=insJ-2	522	342.799	42.5238	17.9516
locus_tag=ECB_01684|gene=pheM	45	8.16667	4	70.8803
locus_tag=ECB_01685|gene=rplT	357	184.186	3066	2408.94
locus_tag=ECB_01686|gene=rpmI	198	60.0738	1309	3153.3
locus_tag=ECB_01687|gene=infC	435	257.638	3961	2224.88
locus_tag=ECB_01688|gene=thrS	1929	1748.95	2409	199.329
locus_tag=ECB_01690|gene=ECB_01690	123	20.7034	2	13.9797
locus_tag=ECB_01691|gene=ydiY	759	579.07	25	6.24769
locus_tag=ECB_01692|gene=pfkB	930	749.947	589	113.657
locus_tag=ECB_01693|gene=ydiZ	291	127.235	233	265.008
locus_tag=ECB_01694|gene=yniA	861	680.947	6399	1359.91
locus_tag=ECB_01695|gene=yniB	537	357.658	2900	1173.38
locus_tag=ECB_01696|gene=yniC	669	489.177	74	21.8915
locus_tag=ECB_01697|gene=ydjM	591	411.357	26	9.1467
locus_tag=ECB_01698|gene=ydjN	1392	1211.95	469	56.0015
locus_tag=ECB_01699|gene=ydjO	795	615.012	4	0.941211
locus_tag=ECB_01700|gene=cedA	264	105.99	3	4.09608
locus_tag=ECB_01701|gene=katE	2262	2081.95	138	9.59224
locus_tag=ECB_01702|gene=ydjC	750	570.07	51	12.9465
locus_tag=ECB_01703|gene=celF	1353	1172.95	25	3.08441
locus_tag=ECB_01704|gene=celD	843	662.947	12	2.61947
locus_tag=ECB_01705|gene=celC	351	178.672	9	7.28949
locus_tag=ECB_01706|gene=celB	1359	1178.95	91	11.1701
locus_tag=ECB_01707|gene=celA	321	152.416	191	181.349
locus_tag=ECB_01708|gene=osmE	339	168.066	973	837.804
locus_tag=ECB_01709|gene=nadE	828	647.947	83	18.5374
locus_tag=ECB_01710|gene=ydjQ	888	707.947	70	14.3089
locus_tag=ECB_01711|gene=ydjR	576	396.398	20	7.30145
locus_tag=ECB_01712|gene=spy	486	307.448	78	36.7141
locus_tag=ECB_01713|gene=astE	969	788.947	512	93.9144
locus_tag=ECB_01714|gene=astB	1344	1163.95	1004	124.828
locus_tag=ECB_01715|gene=astD	1479	1298.95	1689	188.169
locus_tag=ECB_01716|gene=astA	1035	854.947	993	168.082
locus_tag=ECB_01717|gene=astC	1221	1040.95	2104	292.501
locus_tag=ECB_01718|gene=xthA	807	627.012	109	25.1571
locus_tag=ECB_01719|gene=ydjX	711	531.125	41	11.1712
locus_tag=ECB_01721|gene=ydjZ	708	528.125	49	13.4267
locus_tag=ECB_01722|gene=ynjA	549	369.513	16	6.26615
locus_tag=ECB_01723|gene=ynjB	1167	986.947	21	3.07919
locus_tag=ECB_01724|gene=ynjC	1491	1310.95	23	2.53894
locus_tag=ECB_01725|gene=ynjD	654	474.177	6	1.83114
locus_tag=ECB_01726|gene=ynjE	1308	1127.95	40	5.13194
locus_tag=ECB_01727|gene=ynjF	621	441.315	56	18.3632
locus_tag=ECB_01728|gene=nudG	408	231.883	3	1.87225
locus_tag=ECB_01729|gene=ynjH	273	112.81	43	55.1609
locus_tag=ECB_01730|gene=gdhA	1344	1163.95	178	22.1308
locus_tag=ECB_01731|gene=ynjI	1041	860.947	20	3.36174
locus_tag=ECB_01732|gene=topB	1962	1781.95	91	7.39021
locus_tag=ECB_01733|gene=selD	1044	863.947	469	78.559
locus_tag=ECB_01734|gene=ydjA	552	372.513	225	87.4081
locus_tag=ECB_01735|gene=sppA	1857	1676.95	255	22.0055
locus_tag=ECB_01736|gene=ansA	1017	836.947	25	4.32267
locus_tag=ECB_01737|gene=pncA	642	462.27	54	16.9047
locus_tag=ECB_01738|gene=ydjE	1359	1178.95	31	3.8052
locus_tag=ECB_01739|gene=ydjF	759	579.07	171	42.7342
locus_tag=ECB_01740|gene=ydjG	981	800.947	12	2.16814
locus_tag=ECB_01741|gene=ydjH	948	767.947	3	0.565328
locus_tag=ECB_01742|gene=ydjI	837	656.947	0	0
locus_tag=ECB_01743|gene=ydjJ	1044	863.947	0	0
locus_tag=ECB_01744|gene=ydjK	1380	1199.95	5	0.603001
locus_tag=ECB_01745|gene=ydjL	1077	896.947	9	1.45206
locus_tag=ECB_01746|gene=yeaC	273	112.81	235	301.461
locus_tag=ECB_01747|gene=yeaA	414	237.408	564	343.791
locus_tag=ECB_01748|gene=gapA	996	815.947	1136	201.478
locus_tag=ECB_01749|gene=yeaD	885	704.947	53	10.88
locus_tag=ECB_01750|gene=yeaE	855	674.947	138	29.5883
locus_tag=ECB_01751|gene=mipA	747	567.07	50	12.7598
locus_tag=ECB_01752|gene=yeaG	1809	1628.95	984	87.4175
locus_tag=ECB_01753|gene=yeaH	1284	1103.95	45	5.89895
locus_tag=ECB_01754|gene=yeaI	1476	1295.95	5	0.558333
locus_tag=ECB_01755|gene=yeaJ	1491	1310.95	36	3.974
locus_tag=ECB_01756|gene=yeaK	504	325.134	55	24.48
locus_tag=ECB_01757|gene=ECB_01757	105	14.1524	7	71.5776
locus_tag=ECB_01758|gene=yeaL	447	269.371	49	26.3242
locus_tag=ECB_01759|gene=yeaM	822	642.012	38	8.56546
locus_tag=ECB_01760|gene=yeaN	1182	1001.95	40	5.77731
locus_tag=ECB_01761|gene=yeaO	348	175.982	82	67.4304
locus_tag=ECB_01762|gene=yoaF	255	99.0599	49	71.5828
locus_tag=ECB_01763|gene=yeaP	1026	845.947	259	44.3064
locus_tag=ECB_01764|gene=yeaQ	249	94.6337	1009	1542.96
locus_tag=ECB_01765|gene=yoaG	183	51.0998	4	11.3279
locus_tag=ECB_01766|gene=yeaR	225	77.8411	0	0
locus_tag=ECB_01767|gene=insL-4	1113	932.947	116.857	18.1263
locus_tag=ECB_01768|gene=yeaS	639	459.27	53	16.7001
locus_tag=ECB_01769|gene=yeaT	924	743.947	194	37.7372
locus_tag=ECB_01770|gene=yeaU	1086	905.947	49	7.82715
locus_tag=ECB_01771|gene=yeaV	1446	1265.95	33	3.77232
locus_tag=ECB_01772|gene=yeaW	1125	944.947	13	1.99089
locus_tag=ECB_01773|gene=yeaX	966	785.947	10	1.84127
locus_tag=ECB_01774|gene=rnd	1128	947.947	48	7.3277
locus_tag=ECB_01775|gene=fadD	1686	1505.95	13283	1276.43
locus_tag=ECB_01776|gene=yeaY	582	402.398	1302	468.237
locus_tag=ECB_01777|gene=yeaZ	696	516.177	15	4.20536
locus_tag=ECB_01778|gene=yoaA	1911	1730.95	55	4.59822
locus_tag=ECB_01779|gene=yoaB	345	173.27	20	16.7038
locus_tag=ECB_01780|gene=yoaC	360	186.844	545	422.113
locus_tag=ECB_01781|gene=yoaH	180	49.3202	150	440.126
locus_tag=ECB_01782|gene=pabB	1362	1181.95	93	11.3866
locus_tag=ECB_01783|gene=yeaB	579	399.398	41	14.8555
locus_tag=ECB_01784|gene=sdaA	1365	1184.95	4485	547.739
locus_tag=ECB_01785|gene=yoaD	1599	1418.95	77	7.85299
locus_tag=ECB_01786|gene=yoaE	1557	1376.95	124	13.0321
locus_tag=ECB_01787|gene=manX	972	791.947	1179	215.441
locus_tag=ECB_01788|gene=manY	801	621.012	1003	233.728
locus_tag=ECB_01789|gene=manZ	861	680.947	2486	528.321
locus_tag=ECB_01790|gene=yobD	459	281.038	13	6.69406
locus_tag=ECB_01791|gene=yebN	567	387.437	11	4.10868
locus_tag=ECB_01792|gene=rrmA	810	630.012	104	23.8888
locus_tag=ECB_01793|gene=cspC	210	67.8987	1683	3587.01
locus_tag=ECB_01794|gene=yobF	144	29.6714	1010	4925.99
locus_tag=ECB_01795|gene=yebO	288	124.924	288	333.624
locus_tag=ECB_01796|gene=yobG	144	29.6714	148	721.829
locus_tag=ECB_01797|gene=ECB_01797	240	88.4019	37	60.5691
locus_tag=ECB_01798|gene=kdgR	792	612.012	337	79.6857
locus_tag=ECB_01799|gene=yebQ	1374	1193.95	22	2.66654
locus_tag=ECB_01800|gene=htpX	882	701.947	2460	507.155
locus_tag=ECB_01801|gene=prc	2049	1868.95	314	24.3133
locus_tag=ECB_01802|gene=proQ	699	519.177	306	85.2936
locus_tag=ECB_01803|gene=yebR	552	372.513	120	46.6177
locus_tag=ECB_01804|gene=yebS	1284	1103.95	557	73.0159
locus_tag=ECB_01805|gene=yebT	2634	2453.95	336	19.8146
locus_tag=ECB_01806|gene=yebU	1440	1259.95	62	7.12114
locus_tag=ECB_01807|gene=yebV	237	86.1634	2668	4480.99
locus_tag=ECB_01808|gene=yebW	192	56.3378	142	364.753
locus_tag=ECB_01809|gene=pphA	657	477.177	344	104.325
locus_tag=ECB_01810|gene=yebY	342	170.68	146	123.789
locus_tag=ECB_01811|gene=yebZ	873	692.947	111	23.1811
locus_tag=ECB_01812|gene=yobA	375	200.79	231	166.487
locus_tag=ECB_01813|gene=holE	231	81.857	33	58.3403
locus_tag=ECB_01814|gene=yobB	657	477.177	99	30.0238
locus_tag=ECB_01815|gene=exoX	663	483.177	48	14.3763
locus_tag=ECB_01816|gene=ptrB	2061	1880.95	293	22.5425
locus_tag=ECB_01817|gene=yebE	660	480.177	606	182.634
locus_tag=ECB_01818|gene=yebF	369	195.254	252	186.771
locus_tag=ECB_01819|gene=yebG	291	127.235	522	593.709
locus_tag=ECB_01820|gene=purT	1179	998.947	18	2.6076
locus_tag=ECB_01821|gene=eda	642	462.27	80	25.0441
locus_tag=ECB_01822|gene=edd	1812	1631.95	26	2.30557
locus_tag=ECB_01823|gene=zwf	1476	1295.95	148	16.5267
locus_tag=ECB_01824|gene=yebK	870	689.947	368	77.1867
locus_tag=ECB_01825|gene=pykA	1443	1262.95	1534	175.772
locus_tag=ECB_01826|gene=msbB	972	791.947	105	19.1868
locus_tag=ECB_01827|gene=yebA	1260	1079.95	605	81.0706
locus_tag=ECB_01828|gene=znuA	933	752.947	238	45.7428
locus_tag=ECB_01829|gene=znuC	756	576.07	104	26.1257
locus_tag=ECB_01830|gene=znuB	786	606.012	142	33.9092
locus_tag=ECB_01831|gene=ruvB	1011	830.947	232	40.4041
locus_tag=ECB_01832|gene=ruvA	612	432.315	136	45.5249
locus_tag=ECB_01833|gene=yebB	603	423.315	9	3.07673
locus_tag=ECB_01834|gene=ruvC	522	342.799	51	21.5299
locus_tag=ECB_01835|gene=yebC	741	561.07	127	32.7565
locus_tag=ECB_01836|gene=ntpA	453	275.206	73	38.3862
locus_tag=ECB_01837|gene=aspS	1773	1592.95	437	39.7
locus_tag=ECB_01838|gene=yecD	567	387.437	23	8.59088
locus_tag=ECB_01839|gene=yecE	819	639.012	18	4.07637
locus_tag=ECB_01840|gene=yecN	396	220.564	265	173.869
locus_tag=ECB_01841|gene=yecO	744	564.07	47	12.058
locus_tag=ECB_01842|gene=yecP	972	791.947	58	10.5984
locus_tag=ECB_01843|gene=torZ	2430	2249.95	73	4.69527
locus_tag=ECB_01844|gene=torY	1101	920.947	11	1.7285
locus_tag=ECB_01845|gene=cutC	441	263.532	1636	898.38
locus_tag=ECB_01846|gene=yecM	567	387.437	61	22.7845
locus_tag=ECB_01847|gene=argS	1734	1553.95	262	24.3992
locus_tag=ECB_01848|gene=yecT	489	310.294	10	4.66378
locus_tag=ECB_01849|gene=flhE	369	195.254	1	0.741157
locus_tag=ECB_01850|gene=flhA	2079	1898.95	52	3.96279
locus_tag=ECB_01851|gene=flhB	1149	968.947	5	0.746759
locus_tag=ECB_01852|gene=cheZ	645	465.224	9	2.79957
locus_tag=ECB_01853|gene=cheY	390	214.696	12	8.08849
locus_tag=ECB_01854|gene=cheB	1050	869.947	7	1.16444
locus_tag=ECB_01855|gene=cheR	861	680.947	9	1.91267
locus_tag=ECB_01856|gene=tap	1602	1421.95	14	1.4248
locus_tag=ECB_01857|gene=tar	1662	1481.95	15	1.46477
locus_tag=ECB_01858|gene=cheW	504	325.134	17	7.56654
locus_tag=ECB_01859|gene=cheA	1965	1784.95	11	0.891821
locus_tag=ECB_01860|gene=motB	927	746.947	9	1.74366
locus_tag=ECB_01861|gene=motA	888	707.947	1	0.204413
locus_tag=ECB_01862|gene=flhC	579	399.398	174	63.0455
locus_tag=ECB_01863|gene=flhD	360	186.844	79	61.187
locus_tag=ECB_01864|gene=yecG	429	251.792	167	95.9809
locus_tag=ECB_01865|gene=otsA	1425	1244.95	359	41.7305
locus_tag=ECB_01866|gene=otsB	801	621.012	288	67.1124
locus_tag=ECB_01867|gene=araH	990	809.947	1482	264.79
locus_tag=ECB_01868|gene=araG	1515	1334.95	856	92.794
locus_tag=ECB_01869|gene=araF	990	809.947	830	148.297
locus_tag=ECB_01870|gene=yecI	504	325.134	496	220.765
locus_tag=ECB_01871|gene=yecJ	252	96.9091	16	23.8927
locus_tag=ECB_01872|gene=yecR	324	154.979	4	3.73505
locus_tag=ECB_01873|gene=ftn	498	319.199	12	5.4404
locus_tag=ECB_01874|gene=yecH	240	88.4019	361	590.958
locus_tag=ECB_01875|gene=tyrP	1212	1031.95	67	9.39567
locus_tag=ECB_01876|gene=yecA	666	486.177	261	77.6885
locus_tag=ECB_01877|gene=pgsA	549	369.513	238	93.209
locus_tag=ECB_01878|gene=uvrC	1767	1586.95	78	7.11283
locus_tag=ECB_01879|gene=uvrY	510	331.002	161	70.3891
locus_tag=ECB_01880|gene=insA-13	276	115.134	20.5206	25.7927
locus_tag=ECB_01881|gene=insB-13	504	325.134	13.3753	5.95321
locus_tag=ECB_01882|gene=yedU	660	480.177	21	6.32891
locus_tag=ECB_01883|gene=yedV	1359	1178.95	31	3.8052
locus_tag=ECB_01884|gene=yedW	672	492.177	69	20.288
locus_tag=ECB_01885|gene=yedX	414	237.408	27	16.4581
locus_tag=ECB_01886|gene=yedY	1005	824.947	81	14.2092
locus_tag=ECB_01887|gene=yedZ	636	456.27	20	6.34335
locus_tag=ECB_01888|gene=yodA	651	471.224	7	2.14972
locus_tag=ECB_01889|gene=yodB	531	351.73	6	2.46861
locus_tag=ECB_01890|gene=yeeI	798	618.012	1582	370.442
locus_tag=ECB_01891|gene=yeeJ	7152	6971.95	283	5.87412
locus_tag=ECB_01893|gene=shiA	1317	1136.95	201	25.5839
locus_tag=ECB_01894|gene=amn	1455	1274.95	267	30.3061
locus_tag=ECB_01895|gene=yeeN	717	537.125	24	6.46616
locus_tag=ECB_01896|gene=yeeO	1644	1463.95	165	16.3106
locus_tag=ECB_01897|gene=cbl	951	770.947	54	10.1363
locus_tag=ECB_01898|gene=nac	918	737.947	31	6.0792
locus_tag=ECB_01899|gene=erfK	933	752.947	614	118.009
locus_tag=ECB_01900|gene=cobT	1080	899.947	35	5.62809
locus_tag=ECB_01901|gene=cobS	744	564.07	38	9.74902
locus_tag=ECB_01902|gene=cobU	546	366.55	42	16.5816
locus_tag=ECB_01904|gene=insD	906	725.947	20	3.9869
locus_tag=ECB_01906|gene=ECB_01906	408	231.883	25	15.6021
locus_tag=ECB_01907|gene=ECB_01907	435	257.638	2	1.12339
locus_tag=ECB_01908|gene=ECB_01908	411	234.694	22	13.5654
locus_tag=ECB_01909|gene=yoeD	159	37.3468	24	92.9969
locus_tag=ECB_01910|gene=yeeX	396	220.564	595	390.384
locus_tag=ECB_01911|gene=yeeA	1059	878.947	218	35.8925
locus_tag=ECB_01912|gene=sbmC	474	295.72	1233	603.384
locus_tag=ECB_01913|gene=dacD	1167	986.947	87	12.7566
locus_tag=ECB_01914|gene=sbcB	1428	1247.95	145	16.8144
locus_tag=ECB_01915|gene=yeeD	228	79.8391	31	56.1897
locus_tag=ECB_01916|gene=yeeE	1059	878.947	69	11.3605
locus_tag=ECB_01917|gene=yeeF	1359	1178.95	24	2.94596
locus_tag=ECB_01918|gene=yeeY	930	749.947	833	160.74
locus_tag=ECB_01919|gene=yeeZ	825	645.012	1490	334.294
locus_tag=ECB_01920|gene=hisL	51	9.4	4	61.5804
locus_tag=ECB_01921|gene=hisG	900	719.947	55	11.0553
locus_tag=ECB_01922|gene=hisD	1242	1061.95	93	12.6733
locus_tag=ECB_01923|gene=hisC	1071	890.947	67	10.8826
locus_tag=ECB_01924|gene=hisB	1068	887.947	69	11.2453
locus_tag=ECB_01925|gene=hisH	591	411.357	34	11.9611
locus_tag=ECB_01926|gene=hisA	738	558.07	40	10.3725
locus_tag=ECB_01927|gene=hisF	777	597.012	35	8.4839
locus_tag=ECB_01928|gene=hisI	612	432.315	74	24.7709
locus_tag=ECB_01929|gene=wzzB	984	803.947	546	98.2823
locus_tag=ECB_01930|gene=ugd	1167	986.947	42	6.15837
locus_tag=ECB_01931|gene=gnd	1407	1226.95	846	99.7826
locus_tag=ECB_01955|gene=cpsB	1437	1256.95	2	0.230263
locus_tag=ECB_01956|gene=wcaI	1224	1043.95	13	1.80208
locus_tag=ECB_01957|gene=wcaH	480	301.541	0	0
locus_tag=ECB_01958|gene=wcaG	966	785.947	3	0.55238
locus_tag=ECB_01959|gene=gmd	1122	941.947	2	0.307266
locus_tag=ECB_01960|gene=wcaF	549	369.513	1	0.391634
locus_tag=ECB_01961|gene=wcaE	747	567.07	1	0.255196
locus_tag=ECB_01962|gene=wcaD	1218	1037.95	1	0.139423
locus_tag=ECB_01963|gene=wcaC	1218	1037.95	8	1.11539
locus_tag=ECB_01964|gene=wcaB	489	310.294	3	1.39913
locus_tag=ECB_01965|gene=wcaA	840	659.947	7	1.53497
locus_tag=ECB_01966|gene=wzc	2163	1982.95	16	1.16767
locus_tag=ECB_01967|gene=wzb	444	266.452	1	0.543114
locus_tag=ECB_01968|gene=wza	1140	959.947	1	0.150752
locus_tag=ECB_01969|gene=yegH	1584	1403.95	476	49.0644
locus_tag=ECB_01970|gene=asmA	1854	1673.95	184	15.9069
locus_tag=ECB_01971|gene=dcd	582	402.398	386	138.817
locus_tag=ECB_01972|gene=udk	642	462.27	46	14.4003
locus_tag=ECB_01973|gene=yegE	3306	3125.95	488	22.5917
locus_tag=ECB_01974|gene=alkA	849	668.947	94	20.3351
locus_tag=ECB_01975|gene=yegD	1353	1172.95	23	2.83766
locus_tag=ECB_01976|gene=yegI	1941	1760.95	54	4.4377
locus_tag=ECB_01977|gene=yegK	762	582.012	16	3.97831
locus_tag=ECB_01978|gene=yegL	660	480.177	22	6.63028
locus_tag=ECB_00620_9|gene=insK-2	852	671.947	45	9.69143
locus_tag=ECB_00619_9|gene=insJ-2	522	342.799	42.5238	17.9516
locus_tag=ECB_02014|gene=yegR	318	149.863	1	0.965642
locus_tag=ECB_02015|gene=yegS	900	719.947	123	24.7238
locus_tag=ECB_02016|gene=gatR	774	594.012	69	16.8099
locus_tag=ECB_02017|gene=gatD	1041	860.947	32	5.37878
locus_tag=ECB_02018|gene=gatC	1356	1175.95	59	7.26064
locus_tag=ECB_02019|gene=gatB	285	122.482	1	1.18151
locus_tag=ECB_02020|gene=gatA	453	275.206	0	0
locus_tag=ECB_02022|gene=insA-15	276	115.134	20.5206	25.7927
locus_tag=ECB_02023|gene=insB-15	504	325.134	16.2441	7.2301
locus_tag=ECB_02024|gene=gatY	855	674.947	8	1.71526
locus_tag=ECB_02025|gene=fbaB	1053	872.947	251	41.6098
locus_tag=ECB_02026|gene=yegT	1278	1097.95	50	6.59021
locus_tag=ECB_02027|gene=yegU	1005	824.947	27	4.7364
locus_tag=ECB_02028|gene=yegV	966	785.947	24	4.41904
locus_tag=ECB_02029|gene=yegW	747	567.07	34	8.67666
locus_tag=ECB_02030|gene=yegX	819	639.012	43	9.738
locus_tag=ECB_02031|gene=thiD	801	621.012	220	51.2664
locus_tag=ECB_02032|gene=thiM	789	609.012	1023	243.086
locus_tag=ECB_02033|gene=ECB_02033	246	92.5726	56	87.5419
locus_tag=ECB_02034|gene=ECB_02034	432	254.741	69	39.1977
locus_tag=ECB_02035|gene=ECB_02035	666	486.177	135	40.1837
locus_tag=ECB_02036|gene=ECB_02036	264	105.99	70	95.5753
locus_tag=ECB_02037|gene=ECB_02037	252	96.9091	52	77.6514
locus_tag=ECB_02038|gene=ECB_02038	399	223.227	20	12.9656
locus_tag=ECB_02039|gene=ECB_02039	192	56.3378	4	10.2747
locus_tag=ECB_02040|gene=insB-16	504	325.134	23.4762	10.449
locus_tag=ECB_02041|gene=insA-16	276	115.134	18.986	23.8637
locus_tag=ECB_02042|gene=yehE	189	54.6748	103	272.622
locus_tag=ECB_02043|gene=mrp	1110	929.947	281	43.7279
locus_tag=ECB_02044|gene=metG	2034	1853.95	174	13.582
locus_tag=ECB_02045|gene=molR	3795	3614.95	98	3.92315
locus_tag=ECB_02046|gene=yehI	3633	3452.95	58	2.4308
locus_tag=ECB_02047|gene=yehK	318	149.863	1	0.965642
locus_tag=ECB_02048|gene=yehL	1089	908.947	11	1.75132
locus_tag=ECB_02049|gene=yehM	2280	2099.95	34	2.34305
locus_tag=ECB_02050|gene=yehP	1137	956.947	12	1.8147
locus_tag=ECB_02051|gene=yehQ	2001	1820.95	50	3.97359
locus_tag=ECB_02052|gene=yehR	462	284.009	6	3.05724
locus_tag=ECB_02053|gene=yehS	471	292.72	53	26.202
locus_tag=ECB_02054|gene=yehT	720	540.125	61	16.3436
locus_tag=ECB_02055|gene=yehU	1686	1505.95	143	13.7416
locus_tag=ECB_02056|gene=yehV	732	552.07	468	122.677
locus_tag=ECB_02057|gene=ECB_02057	108	15.2179	9	85.585
locus_tag=ECB_02058|gene=yehW	732	552.07	25	6.55324
locus_tag=ECB_02059|gene=yehX	927	746.947	28	5.42473
locus_tag=ECB_02060|gene=yehY	1158	977.947	56	8.28673
locus_tag=ECB_02061|gene=yehZ	918	737.947	147	28.8272
locus_tag=ECB_02062|gene=bglX	2298	2117.95	145	9.90748
locus_tag=ECB_02063|gene=dld	1716	1535.95	822	77.4472
locus_tag=ECB_02064|gene=pbpG	933	752.947	118	22.6792
locus_tag=ECB_02065|gene=yohC	588	408.357	10450	3703.28
locus_tag=ECB_02066|gene=yohD	579	399.398	200	72.4661
locus_tag=ECB_02067|gene=yohF	762	582.012	423	105.177
locus_tag=ECB_02068|gene=yohGH	1365	1184.95	3	0.366381
locus_tag=ECB_02069|gene=yohI	948	767.947	19	3.58041
locus_tag=ECB_02070|gene=yohJ	399	223.227	86	55.7521
locus_tag=ECB_02071|gene=yohK	696	516.177	151	42.334
locus_tag=ECB_02072|gene=cdd	885	704.947	154	31.6136
locus_tag=ECB_02073|gene=sanA	720	540.125	21	5.62647
locus_tag=ECB_02074|gene=yeiS	240	88.4019	20	32.74
locus_tag=ECB_02075|gene=yeiT	1239	1058.95	77	10.5227
locus_tag=ECB_02076|gene=yeiA	1236	1055.95	47	6.44119
locus_tag=ECB_02077|gene=mglC	1011	830.947	601	104.667
locus_tag=ECB_02078|gene=mglA	1521	1340.95	706	76.191
locus_tag=ECB_02079|gene=mglB	999	818.947	3814	673.962
locus_tag=ECB_02080|gene=galS	1041	860.947	239	40.1728
locus_tag=ECB_02081|gene=yeiB	1158	977.947	33	4.88325
locus_tag=ECB_02082|gene=folE	669	489.177	258	76.3246
locus_tag=ECB_02083|gene=yeiG	837	656.947	231	50.8852
locus_tag=ECB_02084|gene=cirA	1992	1811.95	119	9.50412
locus_tag=ECB_02085|gene=lysP	1470	1289.95	291	32.6461
locus_tag=ECB_02086|gene=yeiE	882	701.947	351	72.3624
locus_tag=ECB_02087|gene=yeiH	1050	869.947	95	15.8031
locus_tag=ECB_02088|gene=nfo	858	677.947	49	10.4595
locus_tag=ECB_02089|gene=yeiI	1089	908.947	40	6.36842
locus_tag=ECB_02090|gene=yeiJ	1251	1070.95	40	5.40508
locus_tag=ECB_02091|gene=rihB	942	761.947	18	3.41868
locus_tag=ECB_02092|gene=yeiL	660	480.177	42	12.6578
[truncated: 2,104 more rows]
