# Supplementary material for: Genomic and phenotypic evolution of Escherichia coli in a novel citrate-only resource environment
Source: eLife. 2020 May 29;9:e55414. doi: 10.7554/eLife.55414 (PMC7299349; doi:10.7554/eLife.55414)
Supplement: Figure 14—source data 1. [file elife-55414-fig14-data1.zip › CZB152_2/run_info.json]

{
	"n_targets": 4103,
	"n_bootstraps": 100,
	"n_processed": 17546430,
	"n_pseudoaligned": 1920809,
	"n_unique": 1915241,
	"p_pseudoaligned": 10.9,
	"p_unique": 10.9,
	"kallisto_version": "0.44.0",
	"index_version": 10,
	"start_time": "Mon Sep 30 05:01:13 2019",
	"call": "kallisto quant -i ../results/RNAseq-analysis/LCA_ORFs.idx -o /Users/Rohandinho/BoxSync/active-projects/DM0-evolution/results/RNAseq-analysis/CZB152_2 -b 100 /dev/fd/63 /dev/fd/62 /dev/fd/61 /dev/fd/60"
}
