# Supplementary material for: Genomic and phenotypic evolution of Escherichia coli in a novel citrate-only resource environment
Source: eLife. 2020 May 29;9:e55414. doi: 10.7554/eLife.55414 (PMC7299349; doi:10.7554/eLife.55414)
Supplement: Figure 14—source data 1. [file elife-55414-fig14-data1.zip › LCA_ORFs.fasta]

>locus_tag=ECB_00001|gene=thrL
ATGAAACGCATTAGCACCACCATTACCACCACCATCACCATTACCACAGGTAACGGTGCGGGCTGA
>locus_tag=ECB_00002|gene=thrA
ATGCGAGTGTTGAAGTTCGGCGGTACATCAGTGGCAAATGCAGAACGTTTTCTGCGGGTTGCCGATATTCTGGAAAGCAATGCCAGGCAGGGGCAGGTGGCCACCGTCCTCTCTGCCCCCGCCAAAATCACCAACCACCTGGTGGCGATGATTGAAAAAACCATTAGCGGCCAGGATGCTTTACCCAATATCAGCGATGCCGAACGTATTTTTGCCGAACTTTTGACGGGACTCGCCGCCGCCCAGCCGGGATTCCCGCTGGCGCAATTGAAAACTTTCGTCGATCAGGAATTTGCCCAAATAAAACATGTCCTGCATGGCATTAGTTTGTTGGGGCAGTGCCCGGATAGCATCAACGCTGCGCTGATTTGCCGTGGCGAGAAAATGTCGATCGCCATTATGGCCGGCGTATTAGAAGCGCGCGGTCACAACGTTACCGTTATCGATCCGGTCGAAAAACTGCTGGCAGTGGGGCATTACCTCGAATCTACCGTCGATATTGCTGAGTCCACCCGCCGTATTGCGGCAAGTCGCATTCCGGCTGATCACATGGTGCTGATGGCAGGTTTCACCGCCGGTAATGAAAAAGGCGAACTGGTGGTACTTGGACGCAACGGTTCCGACTACTCCGCGGCGGTGCTGGCTGCCTGTTTACGCGCCGATTGTTGCGAGATTTGGACGGACGTTGACGGGGTCTATACCTGCGACCCGCGTCAGGTGCCCGATGCGAGGTTGTTGAAGTCGATGTCCTACCAGGAAGCGATGGAGCTTTCCTACTTCGGCGCTAAAGTTCTTCACCCCCGCACCATTACCCCCATCGCCCAGTTCCAGATCCCTTGCCTGATTAAAAATACCGGAAATCCTCAAGCTCCAGGTACGCTCATTGGTGCCAGCCGTGATGAAGACGAATTACCGGTCAAGGGCATTTCCAATCTGAATAATATGGCAATGTTCAGCGTTTCCGGCCCGGGGATGAAAGGGATGGTTGGCATGGCGGCGCGCGTGTTTGCAGCGATGTCACGCGCCCGTATTTCCGTGGTGCTGATTACGCAATCATCTTCCGAATACAGTATCAGTTTCTGCGTTCCGCAAAGCGACTGTGTGCGAGCTGAACGGGCAATGCAGGAAGAGTTCTACCTGGAACTGAAAGAAGGCTTACTGGAGCCGCTGGCGGTGACGGAACGGCTGGCCATTATCTCGGTGGTAGGTGATGGTATGCGCACCTTGCGTGGGATCTCGGCGAAATTCTTTGCCGCGCTGGCCCGCGCCAATATCAACATTGTCGCCATTGCTCAGGGATCTTCTGAACGCTCAATCTCTGTCGTGGTAAATAACGATGATGCGACCACTGGCGTGCGCGTTACTCATCAGATGCTGTTCAATACCGATCAGGTTATCGAAGTGTTTGTGATTGGCGTCGGTGGCGTTGGCGGTGCGCTGCTGGAGCAACTGAAGCGTCAACAAAGCTGGCTGAAGAATAAACATATCGACTTACGTGTCTGCGGTGTTGCCAACTCGAAGGCACTGCTCACCAATGTGCATGGCCTAAATCTGGAAAACTGGCAGGAAGAACTGGCGCAAGCCAAAGAGCCGTTTAATCTCGGGCGCTTAATTCGCCTCGTGAAAGAATATCATCTGCTGAACCCGGTCATTGTTGACTGCACTTCCAGCCAGGCAGTGGCGGATCAATATGCCGACTTCTTGCGCGAAGGTTTCCACGTTGTCACGCCGAACAAAAAGGCCAACACCTCGTCGATGGATTACTACCATCTGTTGCGTCATGCGGCGGAAAAATCGCGGCGTAAATTCCTCTATGACACCAACGTTGGGGCTGGATTACCGGTTATTGAGAACCTGCAAAATCTGCTCAATGCTGGTGATGAATTGATGAAGTTCTCCGGCATTCTTTCAGGTTCGCTTTCTTATATCTTCGGCAAGTTAGACGAAGGCATGAGTTTCTCCGAGGCGACTACTCTGGCGCGGGAAATGGGTTATACCGAACCGGATCCGCGAGATGATCTTTCTGGTATGGATGTAGCGCGTAAGCTATTGATTCTCGCTCGTGAAACGGGACGTGAACTGGAGCTGGCGGATATTGAAATTGAACCTGTGCTGCCCGCAGAGTTTAACGCTGAGGGTGATGTTGCCGCTTTTATGGCGAATCTGTCACAGCTCGACGATCTCTTTGCCGCGCGCGTGGCGAAGGCCCGTGATGAAGGAAAAGTTTTGCGCTATGTTGGCAATATTGATGAAGATGGTGCCTGCCGCGTGAAGATTGCCGAAGTGGATGGTAATGATCCGCTGTTCAAAGTGAAAAATGGCGAAAACGCCCTGGCCTTTTATAGCCACTATTATCAGCCGCTGCCGTTGGTGCTGCGCGGATATGGTGCGGGCAATGACGTTACAGCTGCCGGTGTCTTTGCCGATCTGCTACGTACCCTCTCATGGAAGTTAGGAGTCTGA
>locus_tag=ECB_00003|gene=thrB
ATGGTTAAAGTTTATGCCCCGGCTTCCAGTGCCAATATGAGCGTCGGGTTTGATGTGCTCGGGGCGGCGGTGACACCTGTTGATGGTGCATTGCTCGGAGATGTAGTCACGGTTGAGGCGGCAGAGACATTCAGTCTCAACAACCTCGGACGCTTTGCCGATAAGCTGCCGTCAGAACCACGGGAAAATATCGTTTATCAGTGCTGGGAGCGTTTTTGCCAGGAGCTTGGCAAGCAAATTCCAGTGGCGATGACTCTGGAAAAGAATATGCCAATCGGTTCGGGCTTAGGCTCCAGCGCCTGTTCGGTGGTCGCGGCGCTGATGGCGATGAATGAACACTGTGGCAAGCCGCTTAATGACACTCGTTTGCTGGCTTTGATGGGCGAGCTGGAAGGACGAATCTCCGGCAGCATTCATTACGACAACGTGGCACCGTGTTTTCTTGGTGGTATGCAGTTGATGATCGAAGAAAACGACATCATCAGCCAGCAAGTGCCAGGGTTTGATGAGTGGCTGTGGGTGCTGGCGTATCCGGGGATTAAAGTCTCGACGGCAGAAGCCAGGGCTATTTTACCGGCGCAGTATCGCCGCCAGGATTGCATTGCGCACGGGCGACATCTGGCTGGCTTCATTCACGCCTGCTATTCCCGTCAGCCTGAGCTTGCCGCGAAGCTGATGAAAGATGTTATCGCTGAACCCTACCGTGAACGGTTACTGCCTGGCTTCCGGCAGGCGCGGCAGGCGGTTGCGGAAATCGGCGCGGTAGCGAGCGGTATCTCCGGCTCCGGCCCGACCTTGTTCGCTCTGTGTGACAAGCCGGATACCGCCCAGCGCGTTGCCGACTGGTTGGGTAAGAACTACCTGCAAAATCAGGAAGGTTTTGTTCATATTTGCCGGCTGGATACGGCGGGCGCACGAGTACTGGAAAACTAA
>locus_tag=ECB_00004|gene=thrC
ATGAAACTCTACAATCTGAAAGATCACAATGAGCAGGTCAGCTTTGCGCAAGCCGTAACCCAGGGGTTGGGCAAAAATCAGGGGCTGTTTTTTCCGCACGACCTGCCGGAATTCAGCCTGACTGAAATTGATGAGATGCTGAAGCTGGATTTTGTCACCCGCAGTGCGAAGATCCTCTCGGCGTTTATTGGTGATGAAATCCCGCAGGAAATCCTGGAAGAGCGCGTGCGCGCGGCGTTTGCCTTCCCGGCTCCGGTCGCCAATGTTGAAAGCGATGTCGGTTGTCTGGAATTGTTCCACGGGCCAACGCTGGCATTTAAAGATTTCGGCGGTCGCTTTATGGCACAAATGCTGACCCATATTGCGGGCGATAAGCCAGTGACCATTCTGACCGCGACCTCCGGTGATACCGGAGCGGCAGTGGCTCATGCTTTCTACGGTTTACCGAATGTGAAAGTGGTTATCCTCTATCCACGAGGCAAAATCAGTCCACTGCAAGAAAAACTGTTCTGTACATTGGGCGGCAATATCGAAACTGTTGCCATCGACGGCGATTTCGATGCCTGTCAGGCGCTGGTGAAGCAGGCGTTTGATGATGAAGAGCTGAAAGTGGCGCTGGGGTTAAACTCAGCTAACTCGATTAACATCAGCCGTTTGCTGGCGCAGATTTGCTACTACTTTGAAGCAGTTGCGCAGCTGCCGCAGGAAGCGCGCAACCAGCTGGTTGTCTCGGTGCCAAGCGGAAACTTCGGCGATTTGACGGCGGGTCTGCTGGCGAAGTCACTCGGTCTGCCGGTGAAACGTTTTATTGCTGCGACCAACGTGAACGATACCGTGCCACGTTTCCTGCACGACGGTCAGTGGTCACCCAAAGCGACTCAGGCGACGTTATCCAACGCGATGGACGTGAGTCAGCCGAACAACTGGCCGCGTGTGGAAGAGTTGTTCCGCCGCAAAATCTGGCAACTGAAAGAGCTGGGTTATGCAGCCGTGGATGATGAAACCACGCAACAGACAATGCGTGAGTTAAAAGAACTGGGCTACACCTCGGAGCCGCACGCTGCCGTAGCGTATCGTGCGCTGCGTGACCAGTTGAATCCAGGCGAATATGGCTTGTTCCTCGGCACCGCGCATCCGGCGAAATTTAAAGAGAGCGTGGAAGCGATTCTCGGTGAAACGTTGGATCTGCCAAAAGAGCTGGCAGAACGTGCTGATTTACCCTTGCTTTCACATAATCTGCCCGCCGATTTTGCTGCGTTGCGTAAATTGATGATGAATCATCAGTAA
>locus_tag=ECB_00005|gene=yaaX
ATGAAAAAGATGCAATCTATCGTACTCGCACTTTCCCTGGTTCTGGTCGCTCCCATGGCAGCACAGGCTGCGGAAATTACGTTAGTCCCGTCAGTAAAATTACAGATAGGCGATCGTGATAATCGTGGCTATTACTGGGATGGAGGTCACTGGCGCGACCACGGCTGGTGGAAACAACATTATGAATGGCGAGGCAATCGCTGGCACCCACACGGACCGCCGCCACCGCCGCGCCACCATAAGAAAGCTCCTCATGATCATCACGGCGGTCATGGTCCAGGCAAACATCACCGCTAA
>locus_tag=ECB_00006|gene=yaaA
ATGCTGATTCTTATTTCACCTGCGAAAACGCTTGATTACCAAAGCCCGTTGACCACCACGCGCTATACGCTGCCGGAGCTGTTAGACAATTCCCAGCAGTTGATCCATGAAGCGCGGAAACTGACGCCTCCGCAGATTAGCACGCTGATGCGCATCAGCGACAAACTGGCGGGTATCAACGCCGCTCGCTTTCATGACTGGCAGCCAGATTTCACGCCGGAGAATGCCCGCCAGGCGATTCTGGCGTTTAAAGGTGATGTCTACACCGGCTTGCAGGCCGAAACCTTCAGCGAAGACGATTTCGATTTTGCCCAACAGCATTTGCGAATGCTTTCCGGCTTGTATGGCGTACTGCGCCCGCTCGATTTAATGCAGCCTTATCGTCTGGAAATGGGGATCCGTCTTGAGAATGCCCGAGGGAAAGATCTGTATCAATTCTGGGGAGATATCATCACCAACAAGCTGAACGAGGCGCTCGCAGCACAAGGCGATAATGTGGTGATTAATCTGGCGTCAGATGAGTATTTTAAATCGGTGAAGCCGAAGAAATTGAATGCCGAGATTATCAAGCCGGTGTTCCTCGATGAGAAGAACGGCAAATTTAAGATAATCAGCTTCTACGCTAAGAAAGCACGCGGTCTGATGAGTCGTTTTATTATTGAAAATCGGCTGACCAAACCAGAGCAACTGACTGGTTTTAATAGCGAAGGTTACTTCTTTGATGAAGCTTCCTCCAGCAATGGCGAACTGGTGTTTAAACGCTACGAGCAGCGTTAA
>locus_tag=ECB_00007|gene=yaaJ
ATGCCAGATTTTTTCTCCTTTATTAACAGCGTCCTTTGGGGATCGGTAATGATTTACCTGCTCTTCGGCGCAGGTTGTTGGTTCACTTTTCGCACCGGATTTGTGCAGTTTCGCTACATCCGCCAGTTTGGCAAAAGTCTTAAAAATAGCATTCATCCACAGCCAGGCGGTTTAACCTCATTTCAGTCATTGTGTACCAGTCTTGCGGCGCGCGTGGGTAGCGGCAACCTGGCCGGCGTTGCGCTGGCAATTACCGCCGGTGGACCTGGAGCCGTCTTCTGGATGTGGGTTGCCGCGTTTATCGGCATGGCGACCTCGTTTGCCGAATGTTCCCTCGCACAGCTTTATAAAGAACGTGATGCCAATGGGCAGTTTCGTGGCGGACCGGCATGGTATATGGCGCGCGGGCTGGGGATGCGCTGGATGGGCGTTCTGTTCGCCGTCTTTTTGCTCATCGCCTACGGCATAATTTTCAGCGGAATTCAGGCGAACGCCGTTGCGCGAGCCCTGAGTTTTTCTTTTGATTTTCCCCCGCTGGTGACAGGTATTATTCTCGCTGTCTTTGCTCTGCTGGCGATCACTCGCGGTCTTCATGGCGTCGCCCGGCTCATGCAGGGGTTTGTCCCGTTGATGGCGATAATCTGGGTACTGACCAGCCTGGTGATTTGCGTAATGAATATCGGGCAACTTCCCCACGTCATTTGGTCTATTTTTGAGAGTGCTTTTGGCTGGCAGGAAGCGGCAGGCGGCGCGGCGGGATATACCTTAAGCCAGGCGATTACTAACGGTTTTCAGCGCAGTATGTTTTCCAATGAGGCGGGAATGGGGTCGACGCCAAACGCGGCAGCGGCAGCGGCGTCCTGGCCTCCGCATCCGGCAGCGCAAGGGATTGTCCAGATGATTGGCATTTTTATCGACACCCTGGTCATCTGTACGGCAAGCGCCATGCTGATATTACTGGCGGGTAACGGCACAACCTACATGCCGCTGGAAGGTATTCAGCTTATCCAGAAGGCGATGCGGGTGTTAATGGGTTCCTGGGGTGCTGAGTTTGTTACCCTCGTGGTTATTCTGTTTGCCTTCAGCTCCATCGTTGCCAACTACATTTACGCCGAAAACAATCTCTTCTTTTTACGCCTGAACAACCCTAAAGCGATCTGGTGTTTGCGGATCTGCACCTTCGCAACGGTCATCGGCGGCACCTTGCTAAGTCTTCCGCTGATGTGGCAACTGGCAGATATCATAATGGCCTGCATGGCTATTACCAATTTGACCGCCATTTTACTGCTCTCGCCTGTGGTTCATACCATTGCCAGTGATTATCTACGCCAGCGTAAACTCGGCGTGCGCCCGGTGTTTGATCCGTTGCGTTATCCGGATATCGGCCGCCAGCTTTCTCCGGACGCGTGGGATGATGTTTCGCAGGAGTAA
>locus_tag=ECB_00008|gene=talB
ATGACGGACAAATTGACCTCCCTTCGTCAGTACACCACCGTAGTGGCCGACACTGGGGACATCGCGGCAATGAAGCTGTATCAACCGCAGGATGCCACAACCAACCCTTCTCTCATTCTTAACGCAGCGCAGATTCCGGAATACCGTAAGTTGATTGATGATGCTGTCGCCTGGGCGAAACAGCAGAGCAACGATCGCGCGCAGCAGATCGTGGACGCGACCGACAAACTGGCAGTAAATATTGGTCTGGAAATCCTGAAACTGGTTCCGGGCCGTATCTCAACTGAAGTTGATGCGCGTCTTTCCTATGACACCGAAGCGTCAATTGCGAAAGCAAAACGCCTGATCAAACTCTACAACGATGCTGGTATTAGCAACGATCGTATTCTGATCAAACTGGCTTCTACCTGGCAGGGTATCCGTGCTGCAGAACAGCTGGAAAAAGAAGGCATCAACTGTAACCTGACCCTGCTGTTCTCCTTCGCTCAGGCTCGTGCTTGTGCGGAAGCGGGCGTGTTCCTGATCTCGCCGTTTGTTGGCCGTATTCTTGACTGGTACAAAGCGAATACCGATAAGAAAGAGTACGCTCCGGCAGAAGATCCGGGCGTGGTTTCTGTATCTGAAATCTACCAGTACTACAAAGAGCACGGTTATGAAACCGTGGTTATGGGCGCAAGCTTCCGTAACATCGGCGAAATTCTGGAACTGGCAGGCTGCGACCGTCTTACCATCGCACCTACACTGCTGAAAGAGCTGGCTGAGAGCGAAGGGGCTATCGAACGTAAACTGTCTTACACCGGCGAAGTGAAAGCGCGTCCGGCGCGTATCACTGAGTCCGAGTTCCTGTGGCAGCACAACCAGGATCCAATGGCAGTAGATAAACTGGCGGAAGGTATCCGTAAGTTTGCTATTGACCAGGAAAAACTGGAAAAAATGATCGGCGATCTGCTGTAA
>locus_tag=ECB_00009|gene=mogA
ATGAATACTTTACGTATTGGCTTAGTTTCCATCTCTGATCGCGCATCCAGCGGCGTTTATCAGGATAAAGGCATCCCTGCGCTGGAAGAATGGCTGACATCGGCGCTAACCACGCCGTTTGAACTGGAAACCCGCTTAATCCCCGATGAGCAGGCGATCATCGAGCAAACGTTGTGTGAGCTAGTGGATGAAATGAGTTGCCATCTGGTGCTCACCACGGGCGGAACTGGCCCGGCGCGTCGTGACGTAACGCCCGATGCGACGCTGGCAGTAGCGGACCGCGAGATGCCTGGCTTTGGTGAACAGATGCGCCAGATAAGCCTGCATTTTGTACCAACTGCGATCCTTTCGCGTCAGGTTGGTGTGATTCGCAAACAGGCGCTGATCCTTAACTTACCCGGTCAGCCGAAGTCTATTAAAGAGACGCTGGAAGGTGTGAAGGACGCTGCGGGTAACGTTGTGGTACACGGTATTTTTGCCAGCGTACCGTACTGCATTCAGTTGCTGGAAGGGCCATACGTTGAAACGGCACCAGAAGTGGTTGCTGCATTCAGACCGAAGAGTGCAAGACGCGACGTTAGCGAATAA
>locus_tag=ECB_00010|gene=yaaH
ATGGGCAACACTAAGTTGGCTAATCCGGCACCGCTGGGCCTGATGGGCTTCGGCATGACCACCATTCTGCTTAACCTGCACAACGTGGGTTATTTCGCTCTGGACGGTATTATTCTTGCCATGGGCATTTTCTACGGCGGCATCGCGCAAATTTTTGCCGGTCTGCTGGAGTACAAAAAAGGCAACACTTTCGGTTTAACCGCATTCACCTCTTACGGTTCTTTCTGGCTGACGTTGGTTGCGATTCTGCTGATGCCGAAACTGGGTCTGACCGATGCGCCAAATGCACAGTTCCTTGGTGTCTACCTGGGTCTGTGGGGCGTATTTACGCTGTTTATGTTCTTCGGCACGCTGAAAGGCGCACGCGTTCTGCAATTCGTTTTCTTTAGCCTGACTGTGCTGTTTGCCCTGCTGGCGATCGGTAACATTGCCGGTAACGCCGCAATCATCCACTTTGCCGGCTGGATTGGTCTGATCTGTGGTGCCAGTGCAATCTATCTGGCGATGGGTGAAGTACTGACCGAGCAGTTTGGTCGCACCGTTCTGCCGATTGGTGAATCCCACTAA
>locus_tag=ECB_00011|gene=yaaW
ATGAATGTTAATTACCTGAATGATTCAGATCTGGATTTTCTTCAGCATTGTAGTGAGGAACAGTTGGCAAATTTCGCCCGATTGCTCACCCATAATGAAAAAGGCAAAACTCGCCTCTCCAGCGTACTGATACGCAACGAACTGTTTAAATCGATGGAAGGGCATCCCGAGCAACATCGCCGCAACTGGCAGCTGATTGCTGGAGAATTACAGCATTTTGGTGGCGATAGTATCGCCAACAAACTGCGCGGACACGGTAAATTGTATCGGGCCATTTTGCTCGATGTTTCAAAACGATTGAAGCTGAAAGCCGACAAAGAGATGTCTACGTTTGAGATTGAGCAACAGTTACTGGAACAATTTCTGCGTAACACCTGGAAGAATATGGACGAGGAACATAAGCAGGAGTTTCTGCACGCGGTCGATGCCAGGGTGAATGAGCTGGAAGAGCTGCTGCCGCTGCTGATGAAAGACAAATTATTGGCAAAAGGCGTGTCGCATTTGCTTTCCAGCCAATTGACCCGCATTTTACGCACCCACGCAGCAATGAGCGTGCTTGGGCATGGTTTGCTGCGCGGCGCGGGTCTGGGAGGCCCTGTGGGCGCAGCATTAAATGGGGTTAAAGCGGTCAGCGGCAGTGCCTATCGCGTGACAATTCCAGCCGTACTGCAAATCGCCTGCCTGCGCCGGATGGTTAGCGCCACTCAGGTCTGA
>locus_tag=ECB_00012|gene=htgA
ATGCGGGTCAATTGGCTGGAAAGCAAATGCGACACGCCTTTTGCCAATAATTTGTCTTTCATCAGCAGCGGCAGCAGCTCTTCCAGCTCATTCACCCTGGCATCGACCGCGTGCAGAAACTCCTGCTTATGTTCCTCGTCCATATTCTTCCAGGTGTTACGCAGAAATTGTTCCAGTAACTGTTGCTCAATCTCAAACGTAGACATCTCTTTGTCGGCTTTCAGCTTCAATCGTTTTGAAACATCGAGCAAAATGGCCCGATACAATTTACCGTGTCCGCGCAGTTTGTTGGCGATACTATCGCCACCAAAATGCTGTAATTCTCCAGCAATCAGCTGCCAGTTGCGGCGATGTTGCTCGGGATGCCCTTCCATCGATTTAAACAGTTCGTTGCGTATCAGTACGCTGGAGAGGCGAGTTTTGCCTTTTTCATTATGGGTGAGCAATCGGGCGAAATTTGCCAACTGTTCCTCACTACAATGCTGA
>locus_tag=ECB_00013|gene=yaaI
ATGAAATCCGTTTTTACGATTTCCGCCAGCCTGGCGATTAGCCTGATGCTGTGCTGCACGGCGCAGGCAAACGACCATAAACTCCTCGGCGTCATTGCAATGCCGCGTAACGAAACCAACGATCTGGCGCTGAAACTTCCTGTTTGTCGCATTGTGAAACGCATACAACTCTCTGCCGACCATGGCGATTTACAGTTAAGCGGTGCATCGGTTTATTTCAAAGCCGCCCGTAGCGCCAGTCAGAGTCTGAATATTCCTTCAGAAATAAAAGAAGGGCAAACCACTGACTGGATCAACATTAACAGTGATAACGACAATAAACGCTGCGTCTCAAAAATCACCTTTTCCGGTCATACGGTGAACTCATCGGATATGGCCACGCTGAAAATTATCGGCGACGACTAA
>locus_tag=ECB_00014|gene=dnaK
ATGGGTAAAATAATTGGTATCGACCTGGGTACTACCAACTCTTGTGTAGCGATTATGGATGGCACCACTCCTCGTGTGCTGGAGAACGCCGAAGGCGATCGCACCACGCCTTCTATCATTGCCTATACCCAGGATGGTGAAACTCTGGTTGGTCAGCCGGCTAAACGTCAGGCAGTGACGAACCCGCAAAACACCCTGTTTGCGATTAAACGCCTGATTGGCCGCCGCTTCCAGGACGAAGAAGTACAGCGTGATGTTTCCATCATGCCGTTCAAAATTATTGCTGCTGATAACGGCGACGCATGGGTCGAAGTTAAAGGCCAGAAAATGGCACCGCCGCAGATCTCTGCTGAAGTGCTGAAAAAAATGAAGAAAACCGCTGAAGATTACCTGGGTGAACCGGTAACTGAAGCTGTTATCACCGTACCGGCATACTTTAACGATGCTCAGCGTCAGGCAACCAAAGACGCAGGCCGTATCGCTGGTCTGGAAGTAAAACGTATCATCAACGAACCGACCGCAGCTGCGCTGGCTTACGGTCTGGACAAAGGTACTGGCAACCGTACTATCGCGGTTTATGACCTGGGTGGTGGTACTTTCGATATTTCTATTATCGAAATCGACGAAGTTGACGGCGAAAAAACCTTCGAAGTTCTGGCAACCAACGGTGATACCCACCTGGGTGGTGAAGACTTCGACAGCCGTCTGATCAACTACCTGGTTGAAGAATTCAAGAAAGATCAGGGCATTGACCTGCGCAACGATCCGCTGGCAATGCAGCGCCTGAAAGAAGCGGCAGAAAAAGCGAAAATCGAACTGTCTTCCGCTCAGCAGACCGACGTTAACCTGCCGTACATCACTGCAGATGCGACCGGTCCGAAACACATGAACATCAAAGTGACTCGTGCGAAACTGGAAAGCCTGGTTGAAGATCTGGTAAACCGTTCCATTGAGCCGCTGAAAGTTGCACTGCAGGACGCTGGCCTGTCCGTATCTGATATCGACGACGTTATCCTCGTTGGTGGTCAGACTCGTATGCCAATGGTTCAGAAGAAAGTTGCTGAGTTCTTTGGTAAAGAGCCGCGTAAAGACGTTAACCCGGACGAAGCTGTAGCAATCGGTGCTGCTGTTCAGGGTGGTGTTCTGACTGGTGACGTGAAAGACGTACTGCTGCTGGACGTTACCCCGCTGTCTCTGGGTATCGAAACCATGGGCGGTGTGATGACGACGCTGATCGCGAAAAACACCACTATCCCGACCAAGCACAGCCAGGTGTTCTCTACCGCTGAAGACAACCAGTCTGCGGTAACCATCCATGTGCTGCAGGGTGAACGTAAACGTGCGGCTGATAACAAATCTCTGGGTCAGTTCAACCTGGATGGTATCAACCCGGCACCGCGCGGCATGCCGCAGATCGAAGTTACCTTCGATATCGATGCTGACGGTATCCTGCACGTTTCCGCGAAAGATAAAAACAGCGGTAAAGAGCAGAAGATCACCATCAAGGCTTCTTCTGGTCTGAACGAAGATGAAATCCAGAAAATGGTACGCGACGCAGAAGCTAACGCCGAAGCTGACCGTAAGTTTGAAGAGCTGGTACAGACTCGCAACCAGGGCGACCATCTGCTGCACAGCACCCGTAAGCAGGTTGAAGAAGCAGGCGACAAACTGCCGGCTGACGACAAAACTGCTATCGAGTCTGCACTGACTGCACTGGAAACTGCTCTGAAAGGTGAAGACAAAGCCGCTATCGAAGCGAAAATGCAGGAGCTGGCACAGGTTTCCCAGAAACTGATGGAAATCGCCCAGCAGCAACATGCCCAGCAGCAGACTGCCGGTGCTGATGCTTCTGCAAACAACGCGAAAGATGACGATGTTGTCGACGCTGAATTTGAAGAAGTCAAAGACAAAAAATAA
>locus_tag=ECB_00015|gene=dnaJ
ATGGCTAAGCAAGATTATTACGAGATTTTAGGCGTTTCCAAAACAGCGGAAGAGCATGAAATCAAAAAGGCCTACAAACGCCTGGCCATGAAATACCACCCGGACCGTAACCAGGGTGACAAAGAGGCCGAGGCGAAATTTAAAGAGATCAAGGAAGCTTATGAAGTTCTGACCGACTCGCAAAAACGTGCGGCATACGATCAGTATGGTCATGCTGCGTTTGAGCAAGGTGGTATGGGCGGCGGCGGTTTTGGCGGCGGCGCAGACTTCAGCGATATTTTTGGTGACGTTTTCGGCGATATTTTTGGCGGCGGACGTGGTCGTCAACGTGCGGCGCGCGGTGCTGATTTACGCTATAACATGGAGCTCACCCTCGAAGAAGCTGTACGTGGCGTGACCAAAGAGATCCGCATTCCGACTCTGGAAGAGTGTGACGTTTGCCACGGTAGCGGTGCAAAACCAGGTACACAGCCGCAGACCTGTCCGACCTGTCATGGTTCTGGTCAGGTGCAGATGCGTCAGGGATTCTTTGCCGTGCAGCAGACCTGTCCACACTGTCAGGGCCGCGGTACGCTGATCAAAGATCCGTGCAACAAATGTCATGGTCATGGTCGTGTTGAGCGCAGCAAAACGCTGTCCGTTAAAATCCCGGCAGGGGTGGACACTGGAGACCGCATCCGTCTTGCGGGCGAAGGTGAAGCGGGCGAGCATGGCGCACCGGCAGGCGATCTGTACGTTCAGGTTCAGGTTAAACAGCACCCGATTTTCGAGCGTGAAGGCAACAACCTCTATTGCGAAGTCCCGATCAACTTCGCTATGGCGGCGCTGGGTGGCGAAATCGAAGTACCGACCCTTGATGGTCGCGTCAAACTGAAAGTGCCTGGCGAAACCCAGACCGGTAAGCTTTTCCGTATGCGCGGTAAAGGCGTCAAGTCTGTCCGCGGTGGCGCACAGGGTGATTTGCTGTGCCGCGTTGTCGTCGAAACACCGGTAGGCCTGAACGAGAAGCAGAAACAGCTGCTGCAAGAGCTGCAAGAAAGCTTCGGTGGCCCAACCGGTGAGCACAACAGCCCGCGCTCAAAGAGCTTCTTTGATGGTGTGAAGAAGTTTTTTGACGACCTGACCCGCTAA
>locus_tag=ECB_00016_1|gene=insL-1
ATGAATTACTCTCACGATAACTGGTCAGCAATTCTGGCCCATATTGGTAAGCCCGAAGAACTGGATACTTCGGCACGTAATGCCGGGGCTCTAACCCGCCGCCGCGAAATTCGTGATGCTGCAACTCTGCTACGTCTGGGGCTGGCTTACGGCCCCGGGGGGATGTCATTACGTGAAGTCACTGCATGGGCTCAGCTCCATGACGTTGCAACATTATCTGACGTGGCTCTCCTGAAGCGGCTGCGGAATGCCGCCGACTGGTTTGGCATACTTGCCGCACAAACACTTGCTGTACGCGCCGCAGTTACGGGTTGTACAAGCGGAAAGAGATTGCGTCTTGTCGATGGAACAGCAATCAGTGCGCCCGGGGGCGGCAGCGCTGAATGGCGACTACATATGGGATATGATCCTCATACCTGTCAGTTCACTGATTTTGAGCTAACCGACAGCAGAGACGCTGAACGGCTGGACCGATTTGCGCAAACGGCAGACGAGATACGCATTGCTGACCGGGGATTCGGTTCGCGTCCCGAATGTATCCGCTCACTTGCTTTTGGAGAAGCTGATTATATCGTCCGGGTTCACTGGCGAGGATTGCGCTGGTTAACTGCAGAAGGAATGCGCTTTGACATGATGGGTTTTCTGCGCGGGCTGGATTGCGGTAAGAACGGTGAAACCACTGTAATGATAGGCAATTCAGGTAATAAAAAAGCCGGAGCTCCCTTTCCGGCACGTCTCATTGCCGTATCACTTCCTCCCGAAAAAGCATTAATCAGTAAAACCCGACTGCTCAGCGAGAATCGTCGAAAAGGACGAGTAGTTCAGGCGGAAACGCTGGAAGCAGCGGGCCATGTGCTATTGCTAACATCATTACCGGAAGATGAATATTCAGCAGAGCAAGTGGCTGATTGTTACCGTCTGCGATGGCAAATTGAACTGGCTTTTAAGCGGCTCAAAAGTTTGCTGCACCTGGATGCTTTGCGTGCAAAGGAACCTGAACTCGCGAAAGCGTGGATATTTGCTAATCTACTCGCCGCATTTTTAATTGACGACATAATCCAGCCATCGCTGGATTTCCCCCCCAGAAGTGCCGGATCCGAAAAGAAGAACTAA
>locus_tag=ECB_00017|gene=mokC
ATGCTGAACACATGTAGAGTGCCTCTTACTGACCGTAAGGTCAAGGAGAAGAGAGCAATGAAGCAGCATAAGGCGATGATTGTCGCCCTGATCGTCATCTGTATCACCGCCGTAGTGGCGGCGCTGGTAACGAGAAAAGACCTCTGTGAGGTTCACATCCGAACTGGCCAGACGGAGGTTGCTGTTTTCACGGCTTACGAATCCGAGTAA
>locus_tag=ECB_00619_1|gene=insJ-2
ATGTCAAAGCCAAAATACCCTTTTGAAAAGCGCCTTGAAGTCGTGAATCACTACTTCACAACTGATGATGGTTACAGGATCATCTCGGCACGTTTTGGTGTCCCCCGAACCCAGGTCAGGACATGGGTTGCCCTCTATGAAAAACATGGAGAAAAAGGTTTAATTCCCAAACCTAAAGGCGTTAGTGCTGATCCAGAGTTGCGTATTAAGGTCGTGAAAGCTGTGATCGAGCAGCACATGTCCCTTAATCAGGCTGCTGCTCACTTTATGCTTGCTGGTAGTGGTTCTGTAGCCAGGTGGCTGAAGGTCTATGAAGAGCGCGGAGAAGCTGGTTTACGCGCGCTCAAGATTGGCACCAAAAGAAACATTGCAATATCAGTTGATCCAGAAAAAGCGGCATCAGCATTGGAGCTGTCAAAAGACCGACGCATTGAGGATCTTGAAAGGCAAGTTCGATTTCTTGAAACGCGGCTTATGTATCTAAAAAAGCTGAAAGCCTTAGCTCATCCCACGAAAAAGTGA
>locus_tag=ECB_00620_1|gene=insK-2
GTGAAAGTACTCAACGAGCTAAGGCAGTTTTATCCTCTTGATGAGCTTCTCAGGGCTGCGGAGATACCGCGCAGTACGTTTTATTATCATCTAAAGGCTCTCAGCAAGCCTGACAAGTATGCGGACGTTAAAAAGCGTATTAGTGAGATTTATCACGAGAATAGAGGCCGATACGGATACCGTAGGGTAACGCTGTCTCTTCATCGAGAAGGGAAACAGATTAACCATAAAGCTGTTCAGCGCCTGATGGGAACCCTCTCACTTAAAGCAGCGATTAAGGTCAAGCGATACCGCTCTTACAGAGGAGAGGTAGGGCAAACCGCCCCTAATGTTCTCCAAAGAGATTTCAAGGCTACGCGGCCAAACGAGAAGTGGGTTACCGATGTTACTGAATTTGCAGTCAATGGGCGCAAGCTGTATTTGTCTCCAGTAATAGATCTCTTCAACAACGAAGTTATTTCTTACAGCCTTTCGGAAAGACCAGTGATGAACATGGTTGAGAATATGCTCGATCAGGCATTCAAAAAGCTTAATCCTCACGAGCATCCTGTTCTGCACTCTGACCAGGGATGGCAGTATCGTATGAGAAGATATCAAAATATCCTTAAAGAACATGGTATTAAACAAAGCATGTCCAGAAAAGGCAATTGTCTGGATAATGCTGTGGTGGAGTGTTTCTTTGGAACCTTAAAGTCGGAGTGTTTTTATCTTGATGAGTTCAGTAATATAAGCGAACTGAAGGATGCTGTTACGGAATATATTGAATACTACAACAGCAGAAGAATTAGCCTGAAATTAAAAGGTCTGACTCCAATTGAATATCGGAATCAGACCTATATGCCTCGTGTTTAA
>locus_tag=ECB_00018|gene=nhaA
GTGAAACATCTGCATCGATTCTTTAGCAGTGATGCCTCGGGAGGCATTATTCTTATCATTGCCGCTATCCTGGCGATGATTATGGCCAATAGCGGCGCAACCAGTGGATGGTATCACGACTTTCTGGAGACGCCGGTTCAGCTCCGGGTTGGTTCACTCGAAATCAACAAAAACATGCTGTTATGGATAAATGACGCGCTGATGGCGGTATTTTTCCTGTTAGTCGGTCTGGAAGTTAAACGTGAACTGATGCAAGGATCGCTAGCCAGCTTACGCCAGGCCGCATTTCCAGTTATCGCCGCTATTGGTGGGATGATTGTTCCGGCATTACTCTATCTGGCCTTTAACTATGCCGATCCGATTACCCGCGAAGGGTGGGCGATCCCGGCGGCTACTGACATTGCCTTTGCACTTGGTGTGCTGGCGCTGTTGGGAAGTCGTGTTCCGTTAGCGCTGAAGATCTTTTTGATGGCTCTGGCTATTATCGACGATCTTGGGGCCATCATTATCATCGCATTGTTCTACACTAATGACTTATCGATGGCCTCTCTTGGCGTCGCGGCTGTAGCAATTGCGGTACTCGCGGTATTGAATCTGTGTGGTGTACGCCGCACGGGCGTCTATATTCTGGTTGGCGTAGTGTTGTGGACTGCGGTGTTGAAATCGGGGGTTCACGCAACCCTGGCGGGGGTAATTGTCGGCTTCTTTATTCCTTTGAAAGAGAAGCATGGGCGTTCTCCAGCGAAGCGACTGGAGCATGTGTTACACCCGTGGGTGGCGTATCTGATTTTGCCGCTGTTTGCATTTGCTAATGCTGGCGTTTCACTGCAAGGTGTCACGCTGGATGGCTTGACCTCCATTCTGCCATTGGGGATCATCGCTGGCTTGCTGATTGGCAAACCGCTGGGGATTAGTCTGTTCTGCTGGTTGGCGCTGCGTTTGAAACTGGCGCATCTGCCTGAGGGAACGACTTATCAGCAAATTATGGCGGTGGGGATCCTGTGCGGTATCGGTTTTACTATGTCTATCTTTATTGCCAGCCTGGCCTTTGGTAGCGTAGATCCAGAACTGATTAACTGGGCGAAACTCGGTATCCTGGTCGGTTCTATCTCTTCGGCGGTAATTGGATACAGCTGGTTACGCGTTCGTTTGCGTCCATCAGTTTGA
>locus_tag=ECB_00019|gene=nhaR
ATGAGCATGTCTCATATCAATTACAACCACTTGTATTACTTCTGGCATGTCTATAAAGAAGGTTCCGTGGTTGGCGCAGCGGAGGCGCTTTATTTAACTCCACAAACCATTACCGGACAGATTCGAGCGCTGGAAGAGCGCCTGCAAGGCAAATTATTTAAACGCAAGGGACGTGGTCTCGAACCCAGCGAGCTGGGAGAACTGGTCTATCGCTATGCCGATAAAATGTTCACCTTAAGCCAGGAAATGCTGGATATTGTGAACTATCGCAAAGAATCCAATTTATTGTTTGACGTTGGTGTGGCTGATGCACTTTCCAAACGCCTGGTCAGTAGCGTACTTAACGCCGCAGTGGTAGAAGGCGAGCCCATTCATCTTCGCTGCTTCGAATCCACCCACGAAATGCTGCTGGAGCAATTAAGTCAGCATAAACTGGATATGATCATTTCTGACTGTCCGATAGACTCTACGCAGCAGGAAGGCCTGTTCTCCGTGAGAATTGGCGAATGTGGCGTGAGTTTCTGGTGTACAAATCCACCACCAGAAAAACCGTTCCCGGCTTGTCTGGAAGAACGGCGACTTTTGATTCCTGGGCGACGTTCAATGTTAGGGCGCAAATTGCTTAACTGGTTTAACTCCCAGGGATTAAACGTAGAAATCCTCGGCGAGTTTGATGATGCCGCGTTGATGAAAGCTTTTGGTGCGATGCACAATGCAATCTTCGTTGCCCCAACGCTTTATGCATATGACTTTTATGCCGATAAAACTGTCGTAGAAATTGGTCGCGTCGAGAATGTGATGGAAGAGTACCATGCTATTTTTGCTGAGCGGATGATTCAGCACCCGGCGGTACAGCGAATCTGCAATACGGATTATTCTGCGCTTTTTAGTCCAGCGGCGCGTTAA
>locus_tag=ECB_00020|gene=ECB_00020
ATGAAGTGGCTTTTATTAATCACCTTGAGTCTATATTCTTTTATTGTGCAAAGTGCTCCCTGTGCATTGACCAATGTCGGTGAACAACGTGGAACATATATACTCAAGCCACTGAGTATGAAAGGTAATCTCACCGCCGAAAAAATTGAAAACACCGGAAATATCATTGAGTGTACAGACTTGCAAGAGACAACCAACGCCATTAAAGTTCATTTTTTAACACAGAACGCTTTAAAGTTTAAAGTCGGAAGTCGTCATTATATTATTAATTTCCCCTTTGAATATGACGGTAAAAAAATAGAGCTTCCAGGGAAGTCATCTTATAATTTAGAAGAAATGCTATCTGCGATAAATTTCACCATTCCATATTCTATCGCATCTGTATCAGATAGTTCTAACACCGCAGACATTTTTCCAGGAACTCCTTTTCCTTTGTTGTTCGAAATTGAAGTGAGTTCATGTACAGGGAATAATACTAATTGTAATAGCGTCCGCTTTAATTATAATTTAAATACTATTTTACAGGTAAATTTAATGACCTGTGGTTTTGAAGATCAATCCATCGACACTGGACGATTTGTACTGTCTCGTATCAATAATGAAAATTATCAGTTTCATCATATAAGATTTGACTGCATCCAGGGCGAGCAAGGTGAATTAGTTTTTGAACCCAGTGATGTTGAATATTACTTTGAACCAGTGACGATACAGGAGTCAGGAACCAGCATATTAAAAAATGAGTTAGAAAACAGTGAGGACGGTGCGGGTCAAGTAGGCTTTCAACTCTCCAATGATGGTACGAATGAAATCCAGTATGGTAAAAGCAATTACTACTCTTTTCAGCATCCCCATGAAGGAAGTAATCAGATTCCTCTATTTATTCGCCCGCGTACATATGGAAATAATGTCTCAAGCGGGCAAATAATGAGCCGAGTCAAAATCGTGGTTATGTACAACTAA
>locus_tag=ECB_00021|gene=ECB_00021
GTGGCCGCCTGGCGTTATGCTTCGCAGGATTACAGGACATTCAGCGACCATCTTTACGAAAATGATAAACACTATCATCAGAGTGATTATAATGATTTTTATGATATTGGCAGAAAAAATAGCCTTTCTGCCAATATTATGCAACCTTTATCCAATAATCTGGGAAATGTATCATTAAGTGCGCTTTGGCGGAATTACTGGGGGCGAAGTGGAAATGCTAAAGATTACCAATTCAGTTACTCCAATAACTGGCAACACATTAGTTATACTTTCTCTGCCAGCCAATCTTATGATGAAAATAATAAAGAAGAGGAGCGTTTTAATCTGTTTATCTCCATTCCTTTCTACTGGGGGGATGATATTGCCAAAACACGTCACCAAATTAACTTATCGAATTCGACCTCATTTTCCAAAGATGGCTATTCCTCCAACAATACTGGAATTACTGGCATAGCCGGTGAACATGATCAGTTAAATTATGGTATATATGTTAATCAGCAACAACAAAATAATGATACCTCGCTTGGTACGAATTTAAGCTGGAGAACTCCCATCGCCATAATAGATGGCAGCTATAGTCATTCTAAAAACGCCTGGCAAAGTGGTGGAAGTATTAGTAGTGGATTAGTTGTCTGGTCCGGTGGTATTAATATCACTAACCAGTTATCCGATACATTTGCAATTCTGGATGCGCCTGGATTAGAAGGCGCGCATATTAATGGACAAAAATACAACCGAACAAACAGCAAAGGCCAGGTTGTTTACGACCCGATTATACCTCATCGTGAAAACCATCTGGTACTTGATATAGCAAACAGTGAAAGTGAAACAGAATTGCAGGGCAATCGTCAAATTATTGCGCCTTACCGTGGAGCAGTTTCTTATGTGCAGTTTACAACTGACCAACGTAAGCCTTGGTATATACAGGCACTGCGTCCCGATGGTTCGCCATTAACCTTTGGCTATGACGTACTGGATCTCCAGGAAAACAATATTGGAGTCGTTGGCCAGGGTAGTCGCCTTTTTATTCGCGTAGATGAAATTCCAACTGGCATAAAAGTTGCTCTCAATGATGAACAGAATTTATTCTGTACTATTACTTTTCAACACGTTATCGATGAAAACAAAACATATATATGCCAGTAA
>locus_tag=ECB_00022|gene=ECB_00022
GTGCCCAGTCGGTTAATAGAAAAATCAGCTTACTGCTCAACTGAAAATATGGCCACTAATAAATTTGATGTCGTCTTTTCTTACTGCGGAGATAATATAAAGGAATTTATACTTTTATTACCCTATAATAAATCACTGGAGATGTATGAACTTAACGATCAAAAGATCCAGTATTTGACTGCCCCTAATATCAATATACATAAAATGTCGCTATCAAATATAACAATAGAAAAGAGCAACCTTTCATATGGGTATTATTTTAGTTGTGTATTATCCAATATATCATGTTTTGAAAGCGACTTATCAAACACCATCTTTTCAAATGGAGAAATTAATAATCTCTTCATTAAAAAAAGCAACATATTTGGAGCATCATTCACTAATACCAGAATAAAAAATTTGCTCTGTGAAGATATTATGCCTGGTCGATGGACCACTCAACTTGTCAATAAGCACTTAGGTTACAGATACACAGGAGTATTCAAAACCCTGGCAAGTATTGATGACAAACCGTCCCGTTTCGAAATTTTGATACCATTGGTACAAACTTTAGTTCGCGACAATGTAAAGCTAAATAATGATGTGTATAAAGAACTGAAAAAGTTTATGCACGATTACGACAAAACATCCCCGGAAATGAGAAAATACCTTCAGAGCATCAACGAGTCTATGTTCCTTATGAAAAACATAGCTCATCAAAATTAA
>locus_tag=ECB_00023|gene=insA-1
GTGGCTTCTGTTTCTATCAGCTGTCCCTCCTGTTCAGCTACTGACGGGGTGGTGCGTAACGGCAAAAGCACCGCCGGACATCAGCGCTATCTCTGCTCTCACTGCCGTAAAACATGGCAACTGCAGTTCACTTACACCGCTTCTCAACCCGGTACGCACCAGAAAATCATTGATATGGCCATGAATGGCGTTGGATGCCGGGCAACTGCCCGCATTATGGGCGTTGGCCTCAACACGATTTTACGTCACTTAAAAAACTCAGGCCGCAGTCGGTAA
>locus_tag=ECB_00024|gene=insB-1
ATGCCGGGCAACTGCCCGCATTATGGGCGTTGGCCTCAACACGATTTTACGTCACTTAAAAAACTCAGGCCGCAGTCGGTAACCTCGCGCATACAGCCGGGCAGTGACGTCATCGTCTGCGCGGAAATGGACGAACAGTGGGGCTATGTCGGGGCTAAATCGCGCCAGCGCTGGCTGTTTTACGCGTATGACAGGCTCCGGAAGACGGTTGTTGCGCACGTATTCGGTGAACGCACTATGGCGACGCTGGGGCGTCTTATGAGCCTGCTGTCACCCTTTGACGTGGTGATATGGATGACGGATGGCTGGCCGCTGTATGAATCCCGCCTGAAGGGAAAGCTGCACGTAATCAGCAAGCGATATACGCAGCGAATTGAGCGGCATAACCTGAATCTGAGGCAGCACCTGGCACGGCTGGGACGGAAGTCGCTGTCGTTCTCAAAATCGGTGGAGCTGCATGACAAAGTCATCGGGCATTATCTGAACATAAAACACTATCAATAA
>locus_tag=ECB_00025|gene=ECB_00025
ATGACAGATGGTATCTCAACTTCGCCACATTGTCTTTATAAATCAAATATAGTAGATGATGTAATAATAAATAAAACAAGACAAAATGAGTTAGTAAAAGTGTTTTGCGAGTATAAAACAGAGTTCTTAATTTTGTTTGATGACTTTTTCAGAAGCCAGGATTTTCCTAAACCATCTCCAGTCCTCCATCATTTTTTTCAATATACTCATCTGAGAGATGCACATTTTTATAGATGTAAACTCATAGAACATACAGTTCAATTTTATTTTTTAAACACAAAGGCATCACATTACTTAGATTGGATGTTTTTGATGACAGAACAAGCGAATGTCTTTCTGAAGAGATGGTAA
>locus_tag=ECB_00026|gene=ECB_00026
GTGAAAAAGCCCGCGCAAGCGGGTTTTTTTATGCCTGCTGCTTTTGTGATGCGTGAGAGAACACACTGCCGGTTGCCAGATAGTCAAAAGTTGCAGGTTCTTGCAGACATGCCGTTGTACTATCTGAACTCTTCGTGGCTTAAGAATCGTAGAACCATCGGCTGA
>locus_tag=ECB_00027|gene=rpsT
TTGGCTAATATCAAATCAGCTAAGAAGCGCGCCATTCAGTCTGAAAAGGCTCGTAAGCACAACGCAAGCCGTCGCTCTATGATGCGTACTTTCATCAAGAAAGTATACGCAGCTATCGAAGCTGGCGACAAAGCTGCTGCACAGAAAGCATTTAACGAAATGCAACCGATCGTGGACCGTCAGGCTGCTAAAGGTCTGATCCACAAAAACAAAGCTGCACGTCATAAGGCTAACCTGACTGCACAGATCAACAAACTGGCTTAA
>locus_tag=ECB_00028|gene=yaaY
ATGTGCCGGCACTCGTTACGTAGTGATGGCGCAGGATTCTACCAGCTTGCGGGGTGTGAATACAGCTTTTCCGCGATAAAAATTGCAGCAGGCGGTCAGTTTCTTCCCGTGATTTGCGCCATGGCAATGAAAAGCCACTTCTTTCTGATTTCGGTACTCAATCGCCGGTTAACCTTGACCGCTGTACAAGGTATACTCGGACGATTTTCACTGTTTTGA
>locus_tag=ECB_00029|gene=ribF
ATGAAGCTGATACGCGGCATACATAATCTCAGCCAGGCCCCGCAAGAAGGGTGTGTGCTGACTATTGGTAATTTCGACGGCGTGCATCGCGGTCATCGCGCGCTGTTACAGGGCTTGCAGGAAGAAGGGCGCAAGCGCAACTTACCGGTGATGGTGATGCTTTTTGAACCTCAACCACTGGAACTGTTTGCTACCGATAAAGCCCCGGCACGGCTGACCCGGCTGCGGGAAAAACTGCGTTACCTTGCAGAGTGTGGCGTTGATTACGTGCTGTGCGTGCGTTTCGACAGGCGTTTCGCGGCGTTAACCGCGCAAAATTTCATCAGCGATCTTCTGGTGAAGCTTTTGCGCGTAAAATTTCTTGCCGTAGGTGATGATTTCCGCTTTGGCGCTGGTCGTGAAGGCGATTTCTTGTTATTACAGAAAGCTGGCATGGAATACGGCTTCGATATCACCAGTACGCAAACTTTTTGCGAAGGTGGCGTGCGTATCAGCAGCACCGCTGTGCGTCAGGCGCTGGCGGATGACAATCTGGCTCTGGCAGAAAGTTTACTGGGGCACCCGTTTGCCATCTCCGGGCGTGTAGTCCACGGTGATGAATTAGGGCGCACTATAGGTTTCCCGACGGCGAATGTACCGCTACGCCGTCAGGTTTCCCCGGTGAAAGGGGTTTATGCGGTAGAAGTGCTGGGCCTCGGTGAAAAGCCGTTACCCGGCGTGGCAAACATCGGAACACGCCCAACGGTTGCCGGTATTCGCCAGCAGCTGGAAGTGCATTTGTTAGATGTTGCAATGGACCTTTACGGTCGCCATATACAAGTAGTGCTGCGTAAAAAAATACGCAATGAGCAGCGATTTGCGTCGCTGGACGAACTGAAAGCGCAGATTGCGCGTGATGAATTAACCGCCCGCGAATTTTTTGGGCTAACAAAACCGGCTTAA
>locus_tag=ECB_00030|gene=ileS
ATGAGTGACTATAAATCAACCCTGAATTTGCCGGAAACAGGGTTCCCGATGCGTGGCGATCTCGCCAAGCGCGAACCGGGAATGCTGGCGCGTTGGACTGATGATGATCTGTACGGCATCATCCGTGCGGCTAAAAAAGGCAAAAAAACCTTCATTCTGCATGATGGCCCTCCTTATGCGAATGGCAGCATTCATATTGGTCACTCGGTTAACAAGATTCTGAAAGACATTATCGTGAAGTCCAAAGGGCTTTCCGGTTATGACTCGCCGTATGTGCCTGGCTGGGACTGCCACGGTCTGCCGATCGAGCTGAAAGTCGAGCAAGAATACGGTAAGCCGGGTGAGAAATTCACCGCCGCCGAGTTCCGCGCCAAGTGCCGCGAATACGCGGCGACCCAGGTTGACGGTCAACGCAAAGACTTTATCCGTCTGGGCGTGCTGGGCGACTGGTCGCACCCGTACCTGACCATGGACTTCAAAACTGAAGCCAACATCATCCGCGCGCTGGGCAAAATCATCGGCAACGGTCACCTGCACAAAGGCGCGAAGCCGGTACACTGGTGCGTTGACTGCCGTTCTGCGCTGGCGGAAGCGGAAGTTGAGTATTACGACAAAACTTCTCCGTCCATCGACGTTGCTTTTCAGGCGGTCGATCAGGATGCACTGAAAGCAAAATTTGCCGTAAGCAACGTTAACGGCCCAATCTCGCTGGTGATCTGGACCACTACGCCGTGGACTCTGCCTGCGAACCGCGCAATCTCTATTGCACCTGATTTCGACTATGCGCTGGTGCAGATCGACGGTCAGGCCGTGATTCTGGCGAAAGATCTGGTTGAAAGCGTAATGCAGCGTATCGGCGTGACCGATTACACCATTCTCAGCACGGTAAAAGGTGCGGAGCTTGAGTTGCTGCGCTTTACCCATCCGTTTATGGGCTTCGACGTTCCGGCAATCCTCGGCGATCACGTTACCCTGGATGCCGGTACCGGTGCCGTTCACACCGCGCCTGGCCACGGCCCGGACGACTATGTGATCGGTCAGAAATACGGCCTGGAAACCGCTAACCCGGTTGGCCCGGACGGCACTTATCTGCCGGGCACTTATCCGACGCTGGATGGCGTGAACGTCTTCAAAGCGAACGACATCGTCGTTGCGCTGCTGCAGGAAAAAGGCGCGCTGCTGCACGTTGAGAAAATGCAGCACAGCTATCCGTGCTGCTGGCGTCACAAAACGCCGATCATCTTCCGCGCGACGCCGCAGTGGTTCGTCAGCATGGATCAGAAAGGTCTGCGTGCGCAGTCACTGAAAGAGATCAAAGGCGTGCAGTGGATCCCGGACTGGGGCCAGGCGCGTATCGAGTCGATGGTTGCTAACCGTCCTGACTGGTGTATCTCCCGTCAGCGCACCTGGGGCGTACCGATGTCACTGTTCGTGCACAAAGACACGGAAGAGCTGCATCCGCGTACCCTCGAACTGATGGAAGAAGTGGCAAAACGCGTTGAAGTTAACGGCATCCAGGCGTGGTGGGATCTCGATGCGAAAGAGATCCTCGGCGACGAAGCTGACCAGTATGTGAAAGTGCCGGATACTCTCGACGTATGGTTTGACTCCGGATCTACCCACTCTTCTGTTGTTGACGTGCGTCCGGAATTTGCCGGTCACGCAGCGGACATGTATCTGGAAGGTTCTGACCAGCACCGTGGTTGGTTCATGTCTTCCCTAATGATCTCCACCGCGATGAAAGGCAAAGCGCCGTATCGTCAGGTACTGACCCACGGCTTTACCGTGGATGGTCAGGGCCGCAAGATGTCTAAATCCATCGGCAACACCGTTTCGCCGCAGGATGTGATGAACAAACTGGGCGCGGATATTCTGCGTCTGTGGGTGGCATCAACCGACTACACCGGTGAAATGGCCGTTTCTGACGAGATCCTGAAACGTGCTGCCGACAGCTATCGTCGTATCCGTAACACCGCGCGCTTCCTGCTGGCAAACCTGAACGGTTTTGATCCAGCAAAAGATATGGTGAAACCGGAAGAGATGGTGGTACTGGATCGCTGGGCCGTAGGTTGTGCGAAAGCGGCACAGGAAGACATCCTCAAGGCGTACGAAGCATACGATTTCCACGAAGTGGTACAGCGTCTGATGCGCTTCTGCTCCGTTGAGATGGGTTCCTTCTACCTCGACATCATCAAAGACCGTCAGTACACCGCCAAAGCGGACAGCGTGGCGCGTCGTAGCTGCCAGACTGCGCTGTATCACATCGCAGAAGCGCTGGTTCGCTGGATGGCACCAATCCTCTCCTTCACCGCTGATGAAGTGTGGGGCTACCTGCCGGGCGAACGTGAAAAATACGTCTTCACCGGTGAGTGGTACGAAGGCCTGTTTGGTCTGGCAGACAGTGAAGCAATGAACGATGCGTTCTGGGACGAGCTGTTGAAAGTGCGTGGCGAAGTGAACAAAGTCATTGAGCAAGCGCGTGCCGACAAGAAAGTGGGTGGCTCGCTGGAAGCGGCAGTAACCTTGTATGCAGAACCGGAACTGGCGGCGAAACTGACCGCGCTGGGCGATGAATTACGATTTGTCTTGTTGACCTCCGGCGCTACCGTTGCAGACTATAACGACGCACCTGCTGATGCTCAGCAGAGCGAAGTACTCAAAGGGCTGAAAGTCGCGTTGAGTAAAGCCGAAGGTGAGAAGTGCCCACGCTGCTGGCACTACACCCAGGATGTCGGCAAGGTGGCGGAACACGCAGAAATCTGCGGCCGCTGTGTCAGCAACGTCGCCGGTGACGGTGAAAAACGTAAGTTTGCCTGA
>locus_tag=ECB_00031|gene=lspA
ATGAGTCAATCGATCTGTTCAACAGGGCTACGCTGGCTGTGGCTGGTGGTAGTCGTGCTGATTATCGATCTGGGCAGCAAATACCTGATCCTCCAGAACTTTGCTCTGGGGGATACGGTCCCGCTGTTCCCGTCGCTTAATCTGCATTATGCGCGTAACTATGGCGCGGCGTTTAGTTTCCTTGCCGATAGCGGCGGCTGGCAGCGTTGGTTCTTTGCCGGTATTGCGATTGGTATTAGCGTGATCCTGGCAGTGATGATGTATCGCTCGAAGGCCACGCAGAAGCTAAACAATATCGCTTACGCGCTGATTATTGGCGGCGCGCTGGGCAACCTGTTCGACCGCCTGTGGCACGGCTTCGTTGTCGATATGATCGACTTCTACGTCGGCGGCTGGCACTTCGCCACCTTCAACCTTGCCGATACTGCCATCTGTGTCGGTGCGGCACTGATTGTGCTGGAAGGTTTTTTACCTTCTAAAGCGAAAAAACAATAA
>locus_tag=ECB_00032|gene=fkpB
ATGTCTGAATCTGTACAGAGCAATAGCGCCGTCCTGGTGCACTTCACGCTAAAACTCGACGATGGCACCACCGCCGAGTCTACCCGCAACAACGGTAAACCGGCGCTGTTCCGCCTGGGTGATGCTTCTCTTTCTGAAGGGCTGGAGCAACACCTGTTGGGGCTGAAAGTGGGCGATAAAACCACCTTCTCGTTGGAGCCAGATGCGGCGTTTGGCGTGCCGTCACCGGACCTGATTCAGTACTTCTCCCGCCGTGAATTTATGGATGCAGGCGAGCCAGAAATTGGCGCAATCATGCTTTTTACCGCAATGGATGGCAGTGAGATGCCTGGCGTGATCCGCGAAATTAACGGCGACTCCATTACCGTTGATTTCAACCATCCGCTGGCCGGGCAGACCGTTCATTTTGATATTGAAGTGCTGGAAATCGATCCGGCACTGGAGGCGTAA
>locus_tag=ECB_00033|gene=ispH
ATGCAGATCCTGTTGGCCAACCCGCGTGGTTTTTGTGCCGGGGTAGACCGCGCTATCAGCATTGTTGAAAACGCGCTGGCCATTTACGGCGCACCGATATATGTCCGTCACGAAGTGGTACATAACCGCTATGTGGTCGATAGCTTGCGTGAGCGTGGGGCTATCTTTATTGAGCAGATTAGCGAAGTACCGGACGGCGCGATCCTGATTTTCTCCGCACACGGTGTTTCTCAGGCGGTACGTAACGAAGCAAAAAGCCGCGATTTGACGGTGTTTGATGCCACCTGTCCGCTGGTGACCAAAGTGCATATGGAAGTCGCCCGCGCCAGCCGTCGTGGCGAAGAGTCGATTCTCATCGGCCACGCCGGGCATCCGGAAGTGGAAGGTACGATGGGCCAGTACAGTAACCCGGAAGGGGGAATGTATCTGGTCGAATCGCCGGACGATGTGTGGAAACTGACGGTCAAAAACGAAGAGAAGCTCTCCTTTATGACCCAGACCACGCTGTCGGTGGATGACACGTCTGATGTGATCGACGCGCTGCGTAAACGCTTCCCGAAAATTGTCGGTCCGCGCAAAGATGACATCTGCTACGCCACGACTAACCGTCAGGAAGCGGTACGCGCCCTGGCAGAACAGGCGGAAGTTGTGTTGGTGGTCGGTTCGAAAAACTCCTCCAACTCCAACCGTCTGGCGGAGCTGGCCCAGCGTATGGGCAAACGCGCGTTTTTGATTGACGATGCGAAAGATATCCAGGAAGAGTGGGTGAAAGAGGTTAAATGCGTCGGCGTGACTGCGGGCGCATCGGCTCCGGATATTCTGGTGCAAAATGTGGTGGCACGTTTGCAGCAGCTGGGCGGTGGTGAAGCCATTCCGCTGGAAGGCCGTGAAGAAAACATTGTTTTCGAAGTGCCGAAAGAGCTGCGTGTCGATATTCGTGAAGTCGATTAA
>locus_tag=ECB_00034|gene=rihC
ATGCGTTTACCTATCTTCCTCGATACTGACCCCGGCATTGACGATGCCGTCGCCATTGCCGCCGCGATTTTTGCCCCCGAACTCGACCTGCAACTGATGACCACCGTCGCGGGTAATGTCTCGGTTGAGAAAACTACCCGTAATGCCTTGCAACTGCTGCATTTCTGGAATGCGGAGATTCCGCTCGCCCAGGGAGCCGCTGTGCCGCTGGTACGCGCACCGCGTGATGCGGCATCTGTGCACGGCAAATCGGGAATGGCTGGCTACGACTTTGTTGAGCACAACCGAAAGCCGCTCGAGGTACCGGCGTTTCTGGCGATTCGGGATGCCCTGATGCGTGCACCAGAGCCTGTTACCCTGGTAGCCATCGGCCCGTTAACCAATATTGCGCTGTTACTTTCACAATGCCCGGAATGCAAACCGCATATTCGCCGTCTGGTGATCATGGGCGGTTCTGCTGGTCGCGGCAACTGTACACCAAATGCCGAGTTTAATATCGCTGCCGATCCAGAAGCGGCTGCCTGTGTCTTCCGTAGCGGCATCGAAATTGTCATGTGCGGTCTGGATGTCACCAATCAGGCAATATTAACCCCTGACTATCTCGCTACTTTACCGGAGTTGAATCGCACCGGAAAAATGCTCCACGCCCTGTTTAGCCACTACCGTAGCGGCAGTATGCAAAGCGGTCTGCGAATGCACGATCTCTGCGCCATCGCCTGGCTGGTGCGCCCGGACTTATTCACCCTCAAGCCGTGTTTTGTCGCGGTAGAAACTCAAGGCGAATTTACCTCAGGCACGACGGTGGTTGATATCGACGGTTGCCTGGGCAAACCAGCCAATGTACAGGTGGCATTGGATCTGAATGTAAAAGGCTTCCAACAGTGGGTGGCTGATTTGCTGGCTCTGGTGCCGTAA
>locus_tag=ECB_00035|gene=dapB
ATGCATGATGCAAACATCCGCGTTGCCATCGCGGGAGCCGGGGGGCGTATGGGCCGCCAGTTGATTCAGGCGGCGCTGGCATTAGAAGGCGTGCAGCTGGGCGCGGCGCTGGAGCGCGAAGGATCTTCTTTACTGGGCAGCGACGCCGGTGAGCTGGCTGGTGCAGGGAAAACAGGCGTTACCGTGCAAAGCAGCCTTGATGCGATAAAAGATGATTTTGATGTGTTTATCGATTTTACCCGTCCGGAAGGTACGCTGAACCATCTCGCTTTTTGTCGCCAGCATGGCAAAGGGATGGTGATCGGCACTACGGGGTTTGACGAAGCCGGTAAACAGGCGATTCGTGACGCCGCCGCCGATATTGCGATTGTCTTTGCCGCCAATTTTAGCGTTGGCGTTAACGTCATGCTTAAGCTGCTGGAGAAAGCAGCCAAAGTGATGGGTGACTACACCGATATCGAAATTATTGAAGCACATCATAGACATAAAGTTGATGCGCCGTCAGGCACCGCACTGGCAATGGGAGAGGCGATCGCCCACGCCCTTGATAAAGATCTGAAAGATTGCGCGGTCTACAGTCGTGAAGGCCACACCGGTGAACGTGTGCCTGGCACCATTGGTTTTGCCACCGTGCGTGCAGGTGACATCGTTGGCGAACATACCGCGATGTTTGCCGATATTGGCGAGCGTCTGGAGATCACCCATAAGGCGTCCAGCCGCATGACATTTGCTAACGGCGCGGTAAGATCGGCTTTGTGGTTGAGTGGTAAGGAAAGTGGTCTTTTTGATATGCGAGATGTGCTTGATCTCAATAGTTTGTAA
>locus_tag=ECB_00036|gene=carA
TTGATTAAGTCAGCGCTATTGGTTCTGGAAGACGGAACCCAGTTTCACGGTCGGGCCATAGGGGCAACAGGTTCGGCGGTTGGGGAAGTCGTTTTCAATACTTCAATGACCGGTTATCAAGAAATCCTCACTGATCCTTCCTATTCTCGTCAAATCGTTACTCTTACTTATCCCCATATTGGCAATGTCGGCACTAATGACGCCGATGAAGAATCTTCTCAGGTACATGCGCAAGGTCTGGTGATTCGCGATCTGCCGCTGATTGCCAGCAACTTCCGTAATACCGAAGACCTCTCTTCTTACCTGAAGCGCCATAACATCGTGGCGATTGCCGATATCGATACCCGTAAGCTGACGCGTTTACTGCGCGAGAAAGGCGCACAGAATGGCTGCATTATCGCAGGCGATAACCCGGATGCGGCGCTGGCGTTAGAAAAAGCTCGCGCGTTCCCAGGTCTGAATGGCATGGATCTGGCAAAAGAAGTGACCACCGCAGAAGCCTATAGCTGGACACAAGGGAGCTGGACGTTGACCGGCGGCCTGCCAGAAGCGAAGAAAGAAGACGAGCTGCCGTTCCACGTCGTGGCTTATGATTTTGGTGCCAAGCGCAACATCCTGCGGATGCTGGTGGACAGAGGCTGTCGTCTGACCATCGTTCCGGCGCAAACTTCTGCGGAAGATGTGCTGAAAATGAATCCAGACGGCATCTTCCTCTCCAACGGTCCTGGCGACCCGGCCCCGTGCGATTACGCCATTACCGCCATCCAGAAATTTCTCGAAACCGATATTCCGGTATTCGGCATCTGTCTCGGTCATCAGCTGCTGGCGCTGGCGAGCGGTGCGAAGACTGTCAAAATGAAATTTGGTCACCACGGCGGCAACCATCCGGTTAAAGATGTTGAGAAAAACGTGGTGATGATCACCGCCCAGAACCACGGTTTTGCGGTGGATGAAGCAACATTACCTGCAAACCTGCGTGTCACGCATAAATCCCTGTTCGACGGTACGTTACAGGGCATTCATCGCACCGATAAACCGGCGTTCAGCTTTCAGGGTCACCCGGAAGCCAGCCCTGGTCCGCACGACGCCGCGCCGTTGTTCGACCACTTTATCGAGTTAATTGAGCAGTACCGTAAAACCGCTAAGTAA
>locus_tag=ECB_00037|gene=carB
ATGCCAAAACGTACAGATATAAAAAGTATCCTGATTCTGGGTGCGGGCCCGATTGTTATCGGTCAGGCGTGTGAGTTTGACTACTCTGGCGCGCAAGCATGTAAAGCCCTGCGCGAAGAGGGTTACCGCGTCATTCTGGTGAACTCCAACCCGGCGACCATCATGACCGACCCGGAAATGGCCGATGCGACCTACATCGAGCCGATTCACTGGGAAGTAGTACGCAAGATTATTGAAAAAGAGCGCCCGGACGCGGTGCTGCCAACGATGGGCGGTCAGACGGCGCTGAACTGCGCGCTGGAGCTGGAGCGTCAGGGCGTGTTGGAAGAGTTCGGCGTGACTATGATTGGTGCGACCGCCGATGCGATTGATAAAGCAGAAGACCGCCGTCGTTTCGACGTAGCGATGAAGAAAATTGGTCTGGAAACCGCGCGTTCCGGTATCGCACACACGATGGAAGAAGCGCTGGCGGTTGCCGCTGACGTGGGCTTCCCGTGCATTATTCGCCCATCCTTTACCATGGGCGGTAGCGGCGGCGGTATCGCTTATAACCGCGAAGAGTTTGAAGAAATTTGCGCCCGCGGTCTGGATCTCTCCCCAACCAAAGAGCTGCTGATTGATGAGTCGCTGATCGGCTGGAAAGAGTACGAGATGGAAGTGGTGCGTGATAAAAACGACAACTGCATCATCGTCTGCTCTATCGAAAACTTTGATGCGATGGGCATCCATACCGGTGACTCCATCACTGTCGCGCCAGCCCAAACGCTGACCGACAAAGAATATCAAATCATGCGTAACGCCTCGATGGCGGTGCTGCGTGAAATCGGCGTTGAAACCGGTGGTTCCAATGTCCAGTTTGCGGTGAACCCGAAAAACGGTCGCCTGATTGTTATCGAAATGAACCCACGCGTGTCCCGTTCTTCGGCGCTGGCGTCGAAAGCGACCGGTTTCCCGATTGCTAAAGTGGCGGCGAAACTGGCGGTGGGTTACACCCTCGACGAACTGATGAACGACATCACTGGCGGACGTACTCCGGCCTCCTTCGAGCCGTCCATCGACTATGTGGTTACTAAAATTCCTCGCTTCAACTTCGAAAAATTCGCCGGTGCTAACGACCGTCTGACCACTCAGATGAAATCGGTTGGCGAAGTGATGGCGATTGGTCGCACGCAGCAGGAATCCCTGCAAAAAGCGCTGCGCGGCCTGGAAGTCGGTGCGACTGGATTCGACCCGAAAGTGAGCCTCGATGACCCGGAAGCGTTAACCAAAATCCGTCGCGAACTGAAAGATGCTGGCGCAGAGCGTATCTGGTACATCGCCGATGCCTTCCGTGCGGGCCTGTCTGTGGACGGCGTGTTCAACCTGACCAATATTGACCGCTGGTTCCTGGTACAGATTGAAGAACTGGTGCGTCTGGAAGAGAAAGTAGCGGAAGTGGGCATCACTGGCCTGAACGCTGAATTCCTGCGCCAGCTGAAACGCAAAGGCTTTGCCGATGCGCGTCTGGCAAAACTGGCGGGCGTGCGCGAAGCGGAAATCCGCAAGCTGCGCGACCAGTATGACCTGCACCCGGTTTATAAGCGCGTGGATACCTGTGCGGCAGAGTTCGCCACCGACACCGCTTACATGTACTCCACTTATGAAGAAGAGTGCGAAGCGAATCCGTCTACCGACCGTGAAAAAATCATGGTTCTCGGCGGCGGCCCGAACCGTATCGGTCAGGGTATCGAATTCGACTACTGCTGTGTACACGCCTCGCTGGCGCTGCGCGAAGACGGTTACGAAACCATTATGGTTAACTGTAACCCGGAAACCGTCTCCACCGACTACGACACTTCCGATCGCCTCTACTTCGAGCCGGTAACTCTGGAAGATGTGCTGGAAATCGTGCGTATTGAGAAGCCGAAAGGCGTTATCGTTCAGTACGGTGGTCAGACCCCGCTGAAACTGGCGCGCGCGCTGGAAGCTGCTGGCGTACCGGTTATCGGCACCAGCCCGGATGCTATCGACCGTGCAGAAGACCGTGAACGCTTCCAGCATGCGGTTGAGCGTCTGAAACTGAAACAACCGGCGAACGCCACCGTTACCGCTATTGAAATGGCGGTAGAGAAGGCGAAAGAGATTGGCTACCCGCTGGTGGTACGTCCGTCTTACGTTCTCGGCGGTCGGGCGATGGAAATCGTCTATGACGAAGCTGACCTGCGTCGCTACTTCCAGACGGCGGTCAGCGTGTCTAACGATGCGCCAGTGTTGCTGGATCACTTCCTTGATGACGCGGTAGAAGTTGACGTGGATGCCATCTGCGACGGCGAAATGGTGCTGATTGGCGGCATCATGGAGCACATTGAGCAGGCGGGCGTGCACTCCGGTGACTCCGCATGTTCGCTACCAGCCTACACCTTAAGTCAGGAAATTCAGGATGTGATGCGCCAGCAGGTGCAGAAACTGGCCTTCGAATTGCAGGTGCGCGGCCTGATGAACGTGCAGTTTGCGGTTAAAAACAACGAAGTCTACCTGATTGAAGTTAACCCGCGTGCGGCGCGTACCGTTCCGTTCGTCTCCAAAGCCACCGGCGTTCCGCTGGCAAAAGTGGCGGCGCGTGTGATGGCTGGCAAATCGCTGGCTGAGCAGGGCGTAACCAAAGAAGTTATCCCGCCGTACTACTCGGTGAAAGAAGTGGTGCTGCCGTTCAATAAATTCCCGGGTGTTGACCCGCTGTTAGGGCCAGAAATGCGCTCTACCGGGGAAGTCATGGGCGTGGGCCGCACCTTCGCTGAAGCGTTCGCCAAAGCGCAGCTGGGCAGCAACTCCACCATGAAGAAACACGGTCGTGCGCTGCTTTCCGTGCGCGAAGGCGATAAAGAACGCGTGGTGGACCTGGCGGCAAAACTGCTGAAACAGGGCTTCGAGCTGGATGCGACGCACGGCACGGCGATTGTGCTGGGTGAAGCGGGTATCAATCCGCGTCTGGTGAACAAGGTGCATGAAGGCCGTCCGCACATTCAGGACCGTATTAAGAATGGCGAATATACCTACATCATCAACACCACCTCAGGTCGTCGTGCGATTGAAGACTCCCGCGTGATTCGTCGCAGTGCGCTGCAATATAAAGTGCATTACGACACCACCCTGAACGGCGGCTTTGCCACCGCGATGGCGCTGAATGCCGATGCGACTGAAAAAGTAATTTCGGTGCAGGAAATGCACGCACAGATCAAATAA
>locus_tag=ECB_00038|gene=caiF
ATGTGTGAAGGATATGTTGAAAAACCACTCTACTTGTTAATCGCCGAATGGATGATGGCTGAAAATCGGTGGGTGATAGCAAGAGAGATCTCTATTCATTTCGATATTGAACACAGCAAGGCGGTTAATACCCTGACTTATATTCTGTCGGAAGTCACAGAAATAAGCTGCGAAGTTAAGATGATCCCTAATAAGCTGGAAGGGCGGGGATGCCAGTGTCAGCGACTGGTTAAAGTGGTCGATATCGATGAGCAAATTTACGCGCGCCTGCGCAATAACAGTCGGGAAAAATTAGTCGGCGTAAGAAAGACACCGCGTATTCCTGCCGTTCCGCTCACGGAACTTAACCGCGAGCAGAAGTGGCAGATGATGTTGTCAAAGAGTATGCGTCGTTAA
>locus_tag=ECB_00039|gene=caiE
GTGAGCTATTACGCCTTTGAGGGGTTAATTCCGGTGGTTCACCCGACGGCGTTTGTCCATCCCAGTGCCGTCTTGATTGGCGATGTGATTGTGGGAGCCGGTGTCTACATCGGCCCACTCGCCTCACTGCGTGGTGACTACGGGCGGTTGATCGTGCAAGCGGGAGCCAATATTCAGGATGGCTGCATTATGCATGGCTACTGCGACACTGACACCATTGTTGGGGAAAACGGCCATATCGGGCACGGAGCGATCCTGCATGGTTGTGTGATTGGTCGCGATGCATTGGTCGGGATGAACAGCGTGATTATGGATGGCGCGGTCATTGGCGAAGAGAGCATTGTTGCCGCCATGAGCTTTGTCAAAGCGGGCTTTAGCGGCGAGAAACGCCAGTTGTTGATGGGTACGCCAGCCCGCGCTGTACGCAGTGTTAGTGACGACGAGTTACACTGGAAACGGTTGAATACCAAAGAGTATCAGGATCTTGTCGGGCGCTATCATGCATCGTTACATGAAACGCAGCCGTTGAGGCAAATGGAGGAAAATCGCCCCCGTTTGCAGGGGACAACGGATGTGACGCCTAAACGGTGA
>locus_tag=ECB_00040|gene=caiD
ATGAAACGGCAGGGAACTACCCTGCCAGCTAATAATCACGCTCTAAAACAATATGCATTTTTTGCAGGAATGTTGTCGTCCCTGAAAAAGCAAAAATGGAGAAAAGGAATGAGTGAATCATTACATCTGACCCGCAATGGATCAATTCTGGAAATTACCCTTGATCGCCCAAAAGCGAATGCTATTGATGCAAAAACCAGCTTTGAAATGGGCGAAGTATTTCTAAATTTCCGTGACGATCCGCAATTACGTGTCGCCATTATTACCGGTGCCGGAGAGAAATTCTTTTCCGCGGGCTGGGATTTAAAAGCGGCAGCAGAAGGCGAAGCACCGGATGCTGACTTTGGCCCGGGTGGTTTTGCGGGATTAACCGAAATTTTCAATCTCGACAAACCAGTTATCGCAGCTGTGAACGGCTACGCCTTTGGCGGCGGTTTCGAACTGGCGCTGGCGGCAGATTTTATTGTTTGTGCCGATAACGCCAGCTTCGCCCTGCCGGAAGCCAAACTGGGCATCGTTCCTGACAGCGGCGGTGTGCTGCGTCTGCCGAAGATCCTGCCGCCTGCCATCGTCAATGAAATGGTGATGACCGGCAGACGAATGGGCGCAGAAGAGGCGCTGCGTTGGGGGATAGTCAACCGCGTGGTTAGCCAGGCGGAACTGATGGATAACGCCCGCGAACTGGCGCAGCAGCTGGTTAACAGCGCTCCGCTGGCGATTGCGGCGCTGAAAGAGATCTACCGCACCACCAGCGAAATGCCGGTAGAAGAAGCGTATCGCTATATTCGCAGCGGCGTGTTGAAACACTATCCGTCGGTTCTGCATTCGGAGGATGCCATTGAAGGGCCGCTGGCGTTTGCCGAGAAGCGCGATCCGGTGTGGAAAGGACGTTAA
>locus_tag=ECB_00041|gene=caiC
ATGGATAGAGGTGCAATGGATATCATTGTCGGACAACATCTACGTCAAATGTGGGACGATCTTGCGGACGTTTACGGTCATAAAACGGCGCTGATTTGTGAATCCAGCGGCGGAGTCGTTAACCGGTATAGTTATCTTGAGTTAAATCAGGAGATTAACCGCACGGCAAACCTGTTTTATACGCTGGGGATTCGCAAAGGCGACAAGGTTGCACTACATCTCGACAACTGCCCGGAATTTATCTTTTGCTGGTTCGGGCTGGCAAAAATTGGCGCGATTATGGTGCCGATTAACGCCTGCCTGTTACGCGAGGAAAGCGCGTGGATCCTGCAAAATAGCCAGGCGTGCCTGCTGGTAACCAGTGCGCAATTCTATCCTATGTATCAACAGATTCAGCAGGAAGATGCCACTCAATTGCGGCACATTTGCCTGACAGATGTGGCACTTCCCGCTGATGATGGCGTGAGTTCGTTTACTCAACTGAAAAATCAACAACCTGCCACCTTGTGCTATGCACCGCCGCTATCGACTGACGATACGGCGGAAATTCTCTTCACCTCCGGCACCACCTCCCGACCGAAAGGTGTGGTGATTACCCATTACAACCTGCGCTTCGCTGGATATTACTCCGCCTGGCAGTGTGCACTGCGTGACGATGACGTCTACCTGACGGTAATGCCTGCGTTTCATATCGATTGCCAGTGTACTGCGGCGATGGCGGCGTTTTCTGCCGGGGCCACCTTTGTGCTGGTCGAGAAATACAGCGCCCGCGCCTTCTGGGGACAGGTACAGAAGTACCGCGCCACCGTTACCGAATGTATTCCGATGATGATCCGTACCTTGATGGTGCAGCCGCCTTCAGCGAACGATCGGCAACACCGCCTGCGGGAAGTGATGTTTTATCTCAACTTGTCGGAGCAGGAAAAAGATGCGTTTTGTGAACGCTTCGGCGTTCGCTTGCTGACGTCTTATGGGATGACGGAAACCATTGTGGGCATTATCGGCGATCGCCCTGGCGATAAACGACGCTGGCCGTCGATTGGTCGAGCGGGGTTTTGCTACGAAGCGGAGATCCGCGACGATCACAATTGCCCGCTCCCGGCAGGTGAGATCGGTGAAATCTGTATTAAAGGCGTACCAGGGAAAACCATCTTCAAAGAGTATTTTCTCAACCCGAAAGCCACTGCGAAAGTGCTGGAAGCTGATGGCTGGCTGCATACCGGCGATACCGGATACCGCGACGAAGAAGGCTTTTTTTATTTCGTCGATCGCCGCTGCAATATGATCAAACGCGGTGGCGAGAATGTCTCCTGCGTGGAGCTGGAAAATATCATCGCCACCCATCCGAAAATTCAGGACATCGTGGTTGTGGGTATTAAAGATTCGATTCGCGATGAAGCCATCAAAGCATTTGTGGTGCTGAATGAAGGTGAAACATTGAGCGAAGAGGAATTTTTTCGCTTCTGCGAACAAAATATGGCGAAATTTAAAGTGCCCTCTTATCTGGAGATCAGAAAAGATCTGCCACGTAATTGCTCGGGGAAAATAATTAGAAAGAATCTGAAATAA
>locus_tag=ECB_00043|gene=caiA
ATGGATTTTAATTTAAATGATGAGCAGGAACTGTTTGTCGCCGGTATCCGCGAACTGATGGCCAGCGAAAACTGGGAGGCCTATTTTGCCGAGTGCGACCGTGACAGCGTCTACCCGGAACGTTTTGTCAAAGCACTGGCGGATATGGGTATCGACAGTCTGCTGATCCCTGAAGAGCACGGTGGTCTGGACGCGGGGTTTGTTACTCTCGCCGCCGTGTGGATGGAGCTGGGACGTCTGGGGGCACCAACCTATGTGCTGTACCAGTTGCCGGGCGGGTTCAACACCTTCCTGCGCGAAGGCACACAAGAGCAGATCGACAAAATTATGGCTTTCCGCGGCACCGGTAAGCAGATGTGGAACTCAGCGATTACCGAACCGGGCGCGGGCTCCGACGTGGGTAGCCTGAAAACGACTTATACCCGTAGAAATGGTAAGATTTATCTTAATGGTAGTAAGTGTTTTATTACCAGCAGCGCCTACACCCCGTACATCGTGGTGATGGCGCGCGACGGGGCTTCTCCGGACAAACCTGTCTACACCGAATGGTTTGTTGATATGAGCAAACCGGGCATCAAAGTGACCAAACTTGAGAAGCTCGGTCTGCGTATGGATAGCTGCTGTGAAATCACCTTTGACGACGTGGAACTGGACGAGAAAGACATGTTCGGTCGGGAAGGTAACGGCTTTAACCGCGTCAAAGAAGAGTTCGACCATGAACGTTTCCTGGTAGCCCTCACCAACTACGGTACGGCGATGTGCGCCTTTGAAGATGCGGCGCGCTACGCCAATCAGCGCGTGCAGTTTGGCGAGGCTATTGGTCGTTTCCAGTTGATTCAGGAAAAATTCGCCCACATGGCGATCAAATTAAACTCCATGAAAAACATGCTGTATGAAGCAGCGTGGAAAGCAGACAACGGCACCATCACCTCTGGCGATGCAGCGATGTGCAAATACTTCTGCGCCAATGCGGCATTTGAAGTGGTGGATAGCGCAATGCAGGTGCTGGGCGGTGTCGGGATTGCGGGCAACCACCGCATCAGCCGCTTCTGGCGTGACCTGCGTGTAGACCGCGTTTCCGGAGGATCTGACGAAATGCAGATCCTGACGCTGGGTCGTGCGGTGCTGAAGCAATACCGCTAA
>locus_tag=ECB_00044|gene=caiT
ATGAAGAATGAAAAGAGAAAAACGGGAATAGAACCGAAGGTTTTCTTTCCGCCGTTAATAATCGTCGGCATACTTTGTTGGCTTACAGTCAGAGATCTGGATGCAGCGAATGTCGTTATTAATGCTGTATTCAGTTACGTCACCAATGTATGGGGATGGGCATTTGAATGGTATATGGTGGTGATGCTTTTCGGTTGGTTCTGGCTGGTGTTTGGCCCGTATGCCAAAAAGCGTTTAGGTAACGAACCACCTGAATTTAGTACCGCCAGTTGGATCTTTATGATGTTCGCCTCCTGTACGTCTGCTGCCGTACTGTTCTGGGGATCGATTGAGATCTACTACTACATCTCCACCCCGCCGTTTGGCTTAGAACCGAACTCGACAGGCGCGAAAGAGTTGGGGCTGGCTTACAGCTTGTTCCACTGGGGACCTCTGCCGTGGGCCACTTACAGCTTCCTTTCAGTCGCCTTCGCTTACTTCTTCTTTGTCCGCAAAATGGAAGTGATTCGCCCCAGCTCGACACTGGTGCCGCTGGTAGGTGAAAAACACGTCAAAGGGTTGTTCGGCACTATCGTCGACAACTTCTATCTCGTCGCCTTGATCTTCGCGATGGGTACCAGTCTGGGCCTTGCCACGCCGCTGGTGACCGAGTGTATGCAATGGTTGTTTGGCATTCCGCATACCCTGCAACTGGACGCTATCATCATTACCTGCTGGATTATCCTCAACGCCATTTGCGTCGCTTGCGGTCTGCAAAAAGGGGTACGTATCGCCAGTGACGTGCGTAGTTACCTGAGCTTCCTGATGCTGGGTTGGGTGTTCATTGTCAGCGGTGCCAGCTTCATCATGAACTACTTCACCGATTCGGTGGGGATGTTGCTGATGTATCTGCCGCGCATGTTGTTCTATACCGATCCCATCGCTAAAGGCGGCTTCCCGCAGGGCTGGACCGTGTTCTACTGGGCATGGTGGGTGATTTACGCCATCCAGATGAGTATCTTCCTCGCCCGCATCTCCCGTGGTCGTACTGTGCGTGAACTGTGCTTCGGCATGGTGCTGGGGCTGACAGCGTCAACCTGGATCCTGTGGACCGTGCTCGGTAGTAACACTCTGCTGTTGATGGATAAAAACATCATCAACATTCCAAATCTGATCGAACAGTACGGTGTGGCGCGCGCCATCATCGAAACCTGGGCCGCTCTGCCACTCAGCACCGCCACCATGTGGGGCTTCTTCATCCTCTGCTTTATTGCCACCGTTACGCTGGTTAACGCCTGCTCTTATACCCTGGCGATGTCCACTTGCCGCGAAGTACGCGATGGTGAAGAACCACCGCTGCTGGTGCGTATCGGTTGGTCAATTCTGGTTGGCATTATCGGTATTGTTCTGCTGGCGCTCGGCGGCCTGAAACCGATTCAAACCGCCATTATCGCCGGAGGATGCCCGCTGTTCTTCGTCAACATTATGGTGACGCTCTCCTTTATTAAAGACGCGAAACAGAACTGGAAAGATTAA
>locus_tag=ECB_00045|gene=fixA
ATGAAGATTATTACTTGCTATAAGTGCGTGCCTGATGAACAGGATATTGCGGTCAATAATGCTGATGGTTCATTAGACTTCAGCAAAGCCGATGCCAAAATAAGCCAATACGATCTGAACGCTATTGAAGCGGCTTGCCAGCTAAAGCAACAGGCAGCAGAGGCGCAGGTGACGGCCTTAAGTGTGGGCGGTAAAGCCCTGACCAACGCCAAAGGGCGTAAAGATGTGCTATCGCGCGGCCCGGATGAACTGATTGTGGTGATTGATGACCAGTTCGAGCAGGCACTGCCGCAACAAACGGCGAGCGCACTGGCTGCAGCCGCCCAGAAAGCAGGCTTTGATTTGATCCTCTGTGGCGATGGTTCTTCCGACCTTTATGCCCAGCAGGTTGGTCTGCTGGTGGGCGAAATCCTCAATATTCCGGCAGTTAACGGCGTCAGCAAAATTATCTCTCTGACTGCAGATACCCTCACCGTTGAGCGCGAACTGGAAGATGAAACCGAAACCTTAAGCATTCCGCTGCCTGCGGTTGTTGCTGTTTCCACTGATATCAATTCCCCACAAATTCCTTCGATGAAAGCCATTCTCGGCGCGGCGAAAAAGCCCGTCCAGGTATGGTCGGCGGCGGATATTGGTTTTAACGCAGAGGCAGCCTGGTCAGAACAACAGGTTGCCGCGCCGAAACAGCGCGAACGTCAGCGCATCGTGATTGAAGGCGACGGCGAAGAACAGATCGCCGCATTTGCTGAAAATCTTCGCAAAGTCATTTAA
>locus_tag=ECB_00046|gene=fixB
ATGAACACGTTTTCTCAAGTCTGGGTATTCAGCGATACCCCTTCTCGTCTGCCGGAACTGATGAACGGTGCGCAGGCTTTAGCTAATCAAATCAACACCTTTGTCCTCAATGATGCCGACGGCGCACAGGCAATCCAGCTCGGCGCTAATCATGTCTGGAAATTAAACGGCAAACCGGACGATCGGATGATCGAAGATTACGCCGGTGTCATGGCTGACACTATTCGCCAGCACGGCGCAGACGGTCTGGTGCTGCTGCCAAACACCCGTCGCGGCAAATTACTGGCGGCAAAACTGGGTTATCGCCTTAAAGCGGCGGTGTCTAACGATGCCAGCACCGTCAGCGTACAGGACGGTAAAGCGACAGTGAAACACATGGTTTACGGTGGTCTGGCGATTGGCGAAGAACGCATTGCCACGCCGTATGCGGTACTGACCATCAGCAGCGGCACGTTCGATGCGGCTCAGCCAGACGCGTCACGCACTGGCGAAACGCACACCGTGGAGTGGCAGGCTCCGGCTGTGGCGATTACCCGCACGGCAACCCAGGCGCGCCAGAGCAACAGCGTCGATCTCGACAAAGCCCGTCTGGTGGTCAGCGTCGGTCGCGGTATTGGCAGCAAAGAGAACATTGCGCTGGCAGAACAGCTTTGCAAGGCGATAGGTGCGGAGTTGGCCTGTTCTCGTCCGGTGGCGGAAAACGAAAAATGGATGGAGCACGAACGCTATGTCGGTATCTCCAACCTGATGCTGAAACCTGAACTGTACCTGGCGGTGGGGATCTCCGGGCAGATCCAGCACATGGTTGGCGCTAACGCGTCGCAAACCATTTTCGCCATCAATAAAGATAAAAATGCGCCGATCTTCCAGTACGCGGATTACGGCATTGTTGGCGACGCCGTGAAGATCCTTCCGGCGCTGACCGCAGCTTTAGCGCGTTGA
>locus_tag=ECB_00047|gene=fixC
ATGTCCGAAGATATCTTTGACGCCATCATCGTCGGTGCAGGGCTTGCCGGTTCGGTTGCCGCACTGGTGCTCGCCCGCGAAGGTGCGCAAGTGTTAGTTATCGAGCGTGGCAATTCCGCAGGTGCCAAGAACGTCACCGGCGGGCGTCTCTATGCCCACAGTCTGGAACACATTATTCCTGGTTTCGCCGACTCCGCCCCCGTAGAACGCCTGATCACCCATGAAAAACTCGCGTTTATGACGGAAAAGTCAGCGATGACTATGGACTACTGCAATGGTGACGAAACCTCGCCATCCCAGCGTTCTTACTCCGTTTTGCGCAGTAAATTTGATGCCTGGCTGATGGAGCAGGCCGAAGAAGCGGGCGCGCAGTTAATTACCGGGATCCGCGTCGATAACCTCGTACAGCGCGATGGCAAAGTCGTCGGTGTAGAAGCCGATGGCGATGTGATTGAAGCGAAAACGGTGATCCTTGCTGATGGGGTGAACTCCATCCTTGCCGAAAAATTGGGGATGGCAAAACGCGTCAAACCGACGGATGTGGCGGTTGGCGTGAAGAAACTGATCGAGTTACCGAAGTCGGTTATTGAAGACCGTTTTCAGTTGCAGGGTAATCAGGGGGCGGCTTGCCTGTTTGCGGGATCACCCACCGATGGCCTGATGGGCGGCGGCTTCCTTTATACCAATGAAAACACCCTGTCGCTGGGGCTGGTTTGTGGTTTGCATCATCTGCATGACGCGAAAAAATCGGTGCCGCAAATGCTGGAAGATTTCAAACAGCATCCGGCCGTTGCATCGCTGATCGCGGGCGGCAAGCTGGTGGAATATTCCGCTCACGTAGTGCCGGAAGCAGGCATCAACATGCTGCCGGAGTTGGTTGGTGACGGCGTATTGATTGCCGGTGATGCCGCCGGAATGTGTATGAACCTCGGTTTTACCATTCGCGGTATGGATCTGGCGATTGCCGCCGGGGAAGCCGCAGCAAAAACCGTGCTTTCAGCGATGAAAAGCGACGATTTCAGTAAGCAAAAACTGGCGGAATATCGTCAGCATCTTGAGAGTGGTCCGCTGCGCGATATGCGTATGTACCAGAAACTACCGGCGTTCCTTGATAACCCACGCATGTTTAGCGGCTACCCGGAGCTGGCGGTGGGTGTGGCGCGTGACCTGTTCACCATTGATGGCAGCGCGCCGGAACTGATGCGCAAGAAAATCCTCCGCCACGGCAAGAAAGTGGGCTTCATCAATCTAATCAAGGATGGCATGAAAGGAGTGACCGTTTTATGA
>locus_tag=ECB_00048|gene=fixX
ATGACTTCTCCCGTCAATGTGGACGTCAAACTGGGCGTCAATAAATTCAATGTCGATGAAGAGCATCCGCACATTGTTGTGAAGGCCGATGCTGATAAACAGGCGCTGGAGCTGCTGGTGAAAGCGTGCCCCGCAGGTCTGTACAAGAAGCAGGATGACGGCAGTGTGCGCTTCGATTACGCCGGATGTCTGGAGTGCGGCACCTGTCGCATTCTGGGGCTGGGGTCGGCGCTGGAACAGTGGGAATACCCGCGCGGCACCTTTGGTGTGGAGTTCCGTTACGGCTGA
>locus_tag=ECB_00049|gene=yaaU
ATGCAACCGTCCAGAAACTTTGACGATCTCAAATTCTCCTCTATTCACCGCCGCATTTTGCTGTGGGGAAGCGGTGGTCCGTTTCTGGATGGTTATGTACTGGTAATGATTGGCGTGGCGCTGGAGCAACTGACGCCGGCGCTAAAACTGGACGCTGACTGGATTGGCTTGTTGGGCGCGGGAACGCTCGCCGGGCTGTTCGTTGGCACATCGCTGTTTGGCTATATTTCCGATAAAGTCGGACGGCGCAAAATGTTCCTCATTGATATCATCGCCATCGGCGTGATATCGGTGGCGACGATGTTTGTTTCATCCCCCGTCGAACTGTTGGTGATGCGGGTACTTATCGGCATTGTCATCGGTGCAGATTATCCCATCGCCACCTCAATGATCACCGAGTTCTCCAGTACCCGTCAGCGGGCGTTTTCCATCAGCTTTATCGCCGCCATGTGGTATGTCGGCGCGACCTGCGCCGATCTGGTCGGCTACTGGCTTTATGATGTGGAAGGCGGCTGGCGCTGGATGCTGGGTAGCGCGGCGATCCCCTGTTTGTTGATTTTGATTGGTCGATTCGAACTGCCTGAATCTCCCCGCTGGTTATTACGCAAAGGGCGAGTAAAAGAGTGCGAAGAGATGATGATAAAACTGTTTGGCGAACCGGTGGCTTTCGATGAAGAGCAGCCGCAGCAAACCCGTTTTCGCGATCTGTTTAATCGCCGCCATTTTCCTTTTGTTCTGTTTGTTGCCGCCATCTGGACCTGCCAGGTGATCCCAATGTTCGCCATTTACACCTTTGGCCCGCAAATCGTTGGTTTGTTGGGATTGGGTGTTGGCAAAAACGCGGCGCTGGGGAACGTGGTGATTAGCCTGTTCTTTATGCTCGGCTGTATTCCGCCGATGCTGTGGTTAAACACTGCCGGACGGCGTCCATTGTTGATTGGCAGCTTTGCCATGATGACGCTGGCGCTGGCGGTTTTGGGGCTGATCCCGGATATGGGGATCTGGCTGGTAGTGATGGCCTTTGCGGTGTATGCCTTTTTCTCTGGCGGGCCGGGTAATTTGCAGTGGCTCTATCCTAATGAACTCTTCCCGACAGATATCCGCGCCTCTGCCGTGGGCGTGATTATGTCCTTAAGCCGTATTGGCACCATTGTTTCGACCTGGGCACTGCCGATCTTTATCAATAATTACGGTATCAGTAACACGATGCTAATGGGGGCGGGTATCTCGCTGTTTGGCTTGTTGATTTCCGTAGCGTTTGCCCCGGAGACTCGAGGGATGTCACTGGCGCAAACCAGCAATATGACGATCCGCGGGCAGAGAATGGGGTAA
>locus_tag=ECB_00050|gene=yabF
ATGATTCTTATAATTTATGCGCATCCGTATCCGCATCATTCCCATGCGAATAAACGGATGCTTGAACAGGCAAGGACGCTGGAAGGCGTCGAAATTCGCTCTCTTTATCAACTCTATCCTGACTTCAATATCGATATTGCCGCCGAGCAGGAGGCGCTGTCTCGCGCCGATCTGATCGTCTGGCAGCACCCGATGCAGTGGTACAGCATTCCTCCGCTCCTCAAACTTTGGATCGATAAAGTTTTCTCCCACGGCTGGGCTTACGGTCATGGCGGCACGGCGCTGCATGGCAAACATTTGCTGTGGGCGGTGACGACCGGCGGCGGGGAAAGCCATTTTGAAATTGGTGCGCATCCGGGCTTTGATGTGCTGTCGCAGCCGCTACAGGCGACGGCAATCTACTGCGGGCTGAACTGGCTGCCACCGTTTGCCATGCACTGCACCTTTATTTGTGACGACGAAACCCTCGAAGGGCAGGCGCGTCACTATAAGCAACGTCTGCTGGAATGGCAGGAGGCCCATCATGGATAG
>locus_tag=ECB_00051|gene=kefC
ATGGATAGCCATACGCTGATTCAGGCGCTGATTTATCTCGGTTCGGCAGCGCTGATTGTACCCATTGCGGTACGTCTTGGTCTGGGATCGGTACTTGGCTACCTGATCGCCGGCTGCATTATTGGCCCGTGGGGGCTGCGACTGGTGACCGATGCCGAATCTATTCTGCACTTTGCCGAGATTGGGGTGGTGCTGATGCTGTTTATTATCGGCCTCGAACTCGATCCACAAAGGCTGTGGAAGCTGCGTGCGGCAGTGTTCGGCGGTGGCGCATTGCAGATGGTGATTTGCGGCGGCCTGCTGGGGCTGTTCTGCATGTTACTTGGGCTGCGCTGGCAGGTCGCGGAATTGATCGGCATGACGCTGGCGCTCTCCTCTACGGCGATTGCCATGCAGGCGATGAATGAACGCAATCTGATGGTGACGCAAATGGGTCGCAGTGCCTTTGCGGTGCTGCTGTTCCAGGATATCGCGGCGATCCCGCTGGTGGCGATGATTCCGCTACTGGCAACGAGCAGTGCCTCGACGACGATGGGCGCATTTGCTCTCTCGGCGTTAAAAGTGGCGGGTGCGCTGGTGCTGGTGGTATTGCTGGGGCGCTATGTCACGCGTCCGGCGCTGCGTTTTGTAGCCCGCTCTGGCTTGCGGGAAGTGTTTAGTGCCGTGGCGTTATTCCTCGTGTTTGGCTTTGGTTTGCTGCTGGAAGAGGTCGGCTTGTCGATGGCGATGGGCGCGTTTCTGGCGGGCGTACTGCTGGCAAGCTCGGAATACCGTCATGCGCTGGAGAGCGATATCGAACCATTTAAAGGTTTGCTGTTGGGGCTGTTTTTCATCGGTGTTGGCATGTCGATAGACTTTGGCACGCTGCTTGAAAACCCATTGCGCATTGTCATTTTGCTGCTCGGTTTCCTCATCATCAAAATCGCCATGCTGTGGCTGATTGCCCGACCGTTGCAAGTGCCAAATAAACAGCGTCGTTGGTTTGCGGTGTTGTTAGGGCAGGGCAGTGAGTTTGCCTTTGTGGTATTTGGCGCGGCGCAGATGGCGAATGTGCTGGAGCCGGAGTGGGCGAAATCGCTGACCCTGGCGGTGGCGCTGTCGATGGCAGCAACGCCGATTCTGCTGGTGATCCTCAATCGCCTTGAGCAATCTTCTACTGAGGAAGCGCGTGAAGCCGATGAGATCGACGAAGAACAGCCGCGCGTGATTATCGCCGGATTCGGTCGTTTTGGGCAGATTACCGGACGTTTACTGCTCTCCAGCGGGGTGAAAATGGTGGTACTCGATCACGATCCGGACCATATCGAAACCTTGCGTAAATTTGGTATGAAAGTGTTTTATGGCGATGCCACGCGGATGGATTTACTGGAATCTGCCGGAGCGGCGAAAGCGGAAGTGCTGATTAACGCCATCGACGATCCGCAAACCAACCTGCAACTGACAGAGATGGTGAAAGAACATTTCCCGCATTTGCAGATTATTGCCCGCGCCCGCGATGTCGACCACTACATTCGTTTGCGTCAGGCAGGCGTTGAAAAGCCGGAGCGTGAAACCTTCGAAGGTGCGCTGAAAACCGGGCGTCTGGCACTGGAAAGTTTAGGTCTGGGGCCGTATGAAGCGCGAGAACGTGCCGATGTGTTCCGCCGCTTTAATATTCAGATGGTGGAAGAGATGGCAATGGTTGAGAACGACACCAAAGCCCGCGCGGCGGTCTATAAACGCACCAGCGCGATGTTAAGTGAGATCATTACCGAGGACCGCGAACATCTGTCATTAATTCAACGACATGGCTGGCAGGGAACCGAAGAAGGTAAACATACCGGCAACATGGCGGATGAACCGGAAACGAAACCCTCATCCTAA
>locus_tag=ECB_00052|gene=folA
ATGATCAGTCTGATTGCGGCGTTAGCGGTAGATCGCGTTATCGGCATGGAAAACGCCATGCCGTGGAACCTGCCTGCCGATCTCGCCTGGTTTAAACGCAACACCTTAAATAAACCCGTGATTATGGGCCGCCATACCTGGGAATCAATCGGTCGTCCGTTGCCAGGACGCAAAAATATTATCCTCAGCAGTCAACCGGGTACGGACGATCGCGTAACGTGGGTGAAGTCGGTGGATGAAGCCATCGCGGCGTGTGGTGACGTACCAGAAATCATGGTGATTGGCGGCGGTCGCGTTTATGAACAGTTCTTGCCAAAAGCGCAAAAACTGTATCTGACGCATATCGACGCAGAAGTGGAAGGCGACACCCATTTCCCGGATTACGAGCCGGATGACTGGGAATCGGTATTCAGCGAATTCCACGATGCTGATGCGCAGAACTCTCACAGCTATTGCTTTGAGATTCTGGAGCGGCGGTAA
>locus_tag=ECB_00053|gene=apaH
ATGGCGACATACCTTATTGGCGACGTTCATGGTTGTTACGATGAACTGATCGCATTGCTGCATAAAGTAGAATTTACCCCTGGGAAAGATACCCTCTGGCTAACGGGCGATCTGGTCGCGCGCGGCCCGGGTTCGCTGGATGTTCTGCGCTATGTGAAATCCTTAGGCGACAGCGTACGTCTGGTGCTGGGCAATCACGATCTGCATCTGCTGGCGGTATTTGCCGGGATCAGCCGCAATAAACCGAAAGATCGCCTGACACCGCTGCTGGAAGCGCCGGATGCCGACGAGCTGCTTAACTGGCTGCGTCGCCAGCCTTTGCTGCAAATCGACGAAGAGAAAAAGTTGGTGATGGCCCACGCAGGGATCACGCCGCAGTGGGATCTACAGACCGCCAAAGAGTGCGCGCGCGATGTAGAAGCGGTGCTATCGAGTGACTCCTATCCCTTCTTTCTCGACGCTATGTACGGCGATATGCCAAATAACTGGTCACCGGAATTGCGGGGGCTGGGAAGACTGCGTTTTATCACCAACGCTTTTACCCGTATGCGTTTTTGCTTCCCGAACGGTCAACTGGATATGTACAGCAAAGAATCGCCGGAAGAGGCCCCTGCCCCACTGAAACCGTGGTTTGCGATTCCTGGCCCTGTCGCTGAAGAATACAGCATCGCCTTTGGTCACTGGGCATCGCTGGAGGGCAAAGGTACGCCGGAAGGTATATACGCGCTGGATACCGGCTGCTGCTGGGGTGGTACATTAACCTGCCTGCGCTGGGAAGATAAACAGTATTTTGTCCAGCCGTCGAACCGGCATAAGGATTTGGGCGAAGCGGCGGCGTCTTAA
>locus_tag=ECB_00054|gene=apaG
ATGATCAATTCGCCCCGAGTGTGTATTCAGGTTCAAAGCGTCTACATTGAGGCACAATCTTCACCTGATAATGAACGTTACGTTTTTGCTTATACCGTAACCATACGCAATCTGGGGCGAGCGCCAGTGCAGTTGTTGGGGCGTTACTGGCTGATCACCAATGGCAATGGCCGTGAAACCGAAGTCCAGGGCGAAGGAGTGGTTGGCGTCCAGCCACTTATCGCGCCTGGCGAAGAGTACCAGTACACCAGCGGTGCAATCATTGAAACCCCGCTGGGCACCATGCAGGGTCACTACGAAATGATCGATGAAAATGGCGTCCCTTTCAGCATCGACATTCCCGTATTCCGACTCGCCGTTCCCACACTCATTCATTAA
>locus_tag=ECB_00055|gene=ksgA
ATGAATAATCGAGTCCACCAGGGCCACTTAGCCCGTAAACGCTTCGGGCAAAACTTTCTCAACGATCAGTTCGTGATCGACAGTATTGTGTCTGCCATTAACCCGCAAAAGGGCCAGGCAATGGTCGAAATCGGCCCCGGTCTGGCGGCATTGACCGAGCCGGTCGGCGAACGTCTGGACCAGCTGACGGTCATCGAACTTGACCGCGATCTGGCGGCACGTCTGCAAACGCATCCATTCTTAGGCCCGAAACTGACGATTTATCAGCAGGATGCGATGACCTTTAACTTTGGCGAACTGGCCGAGAAAATGGGTCAGCCGCTGCGTGTTTTCGGCAACCTGCCTTATAACATCTCCACGCCGTTGATGTTCCATCTGTTTAGCTATACTGATGCCATTGCCGACATGCACTTTATGTTGCAAAAAGAGGTGGTGAATCGTCTGGTTGCAGGACCGAACAGCAAAGCGTATGGTCGATTAAGCGTCATGGCGCAATACTATTGCAACGTGATCCCAGTGCTGGAAGTACCGCCGTCAGCCTTTACACCACCACCCAAAGTGGATTCCGCCGTCGTGCGCCTGGTTCCTCATGCAACGATGCCTCACCCGGTTAAAGATGTTCGTGTGTTGAGCCGCATCACCACCGAAGCCTTTAACCAGCGTCGTAAAACCATCCGTAACAGCCTCGGCAACCTGTTTAGCGTCGAGGTGTTAACGGGAATGGGGATCGACCCGGCGATGCGAGCGGAAAATATCTCTGTCGCGCAATATTGCCAGATGGCGAACTATCTGGCGGAGAACGCGCCTTTGCAGGAGAGTTAA
>locus_tag=ECB_00056|gene=pdxA
ATGGTTAAAACCCAACGTGTTGTGATCACTCCCGGCGAGCCCGCCGGGATTGGCCCGGACTTAGTTGTCCAGCTTGCACAGCGTGAGTGGCCGGTCGAACTGGTTGTTTGTGCCGATGCCACTCTCCTTACCAACCGGGCAGCGATGCTCGGTTTGCCGCTCACCCTCCGCCCTTATTCCCCCAACTCCCCTGCACAACCGCAAACTGCGGGCACATTAACGCTACTTCCTGTCGCGCTACGTGCACCTGTCACTGCGGGGCAGTTAGCGGTTGAAAATGGGCATTATGTGGTGGAAACGCTGGCGCGAGCGTGCGATGGTTGTCTGAACGGCGAATTTGCCGCGCTGATCACAGGTCCGGTGCATAAAGGCGTTATTAACGACGCTGGCATTCCTTTTACCGGTCATACCGAGTTTTTCGAAGAGCGTTCGCAGGCGAAAAAGGTGGTGATGATGCTGGCGACCGAAGAACTTCGCGTGGCGCTGGCAACGACGCATTTACCGCTGCGCGATATCGCAGACGCTATCACCCCTGCACTTTTGCACGAAGTGATTGCTATTTTGCATCACGATTTGCGGACCAAATTTGGTATTGCCGAACCGCGCATTCTGGTCTGCGGGCTGAATCCGCACGCGGGCGAAGGCGGTCATATGGGTACGGAAGAGATAGACACCATTATTCCGGTGCTCAATGAGCTGCGGGCGCAGGGGATGAAACTCAACGGGCCGCTGCCTGCCGATACCCTGTTTCAGCCGAAATATCTTGATAACGCCGACGCCGTGCTGGCGATGTACCACGATCAGGGTCTTCCCGTGCTAAAATACCAGGGCTTCGGGCGCGGTGTGAACATTACGCTGGGCCTGCCCTTTATTCGCACATCAGTGGACCACGGCACCGCGCTTGAACTGGCGGGACGTGGCAAAGCCGATGTCGGCAGTTTTATTACGGCGCTTAATCTCGCCATCAAAATGATTGTTAACACCCAATGA
>locus_tag=ECB_00057|gene=surA
ATGAAGAACTGGAAAACGCTGCTTCTCGGTATCGCCATGATCGCGAATACCAGTTTCGCTGCCCCCCAGGTAGTCGATAAAGTCGCAGCCGTCGTCAATAACGGCGTCGTGCTGGAAAGCGACGTTGATGGATTAATGCAGTCGGTAAAACTGAACGCTGCTCAGGCAAGGCAGCAACTTCCTGATGACGCGACGCTGCGCCACCAAATCATGGAACGTTTGATCATGGATCAAATCATCCTGCAGATGGGGCAGAAAATGGGAGTGAAAATCTCCGATGAGCAGCTGGATCAGGCGATTGCTAACATCGCGAAACAGAACAACATGACGCTGGATCAGATGCGCAGCCGTCTGGCTTACGATGGACTGAACTACAACACCTATCGTAACCAGATCCGCAAAGAGATGATTATCTCTGAAGTGCGTAACAACGAGGTGCGTCGTCGCATCACCATCCTGCCGCAGGAAGTCGAATCCCTGGCGCAGCAGGTGGGTAACCAAAACGACGCCAGCACTGAGCTGAACCTGAGCCACATCCTGATCCCGCTGCCGGAAAACCCGACCTCTGATCAGGTGAACGAAGCGGAAAGCCAGGCGCGCGCCATTGTCGATCAGGCGCGTAACGGCGCTGATTTCGGTAAGCTGGCGATTGCTCATTCTGCCGACCAGCAGGCGCTGAACGGCGGCCAGATGGGCTGGGGCCGTATTCAGGAGTTGCCCGGGATCTTCGCCCAGGCATTAAGCACCGCGAAGAAAGGCGACATTGTTGGCCCGATTCGTTCCGGCGTTGGCTTCCATATTCTGAAAGTTAACGACCTGCGCGGCGAAAGCAAAAATATCTCGGTGACCGAAGTTCATGCTCGCCATATTCTGCTGAAACCGTCGCCGATCATGACTGACGAACAGGCCCGTGTGAAACTGGAACAGATTGCTGCTGATATCAAGAGTGGTAAAACGACTTTTGCTGCCGCAGCGAAAGAGTTCTCTCAGGATCCAGGCTCTGCTAACCAGGGCGGCGATCTCGGCTGGGCTACACCAGATATTTTCGATCCGGCTTTCCGTGACGCCCTGACCCGCCTGAACAAAGGTCAAATGAGTGCACCGGTTCACTCTTCATTCGGCTGGCATTTAATCGAACTGCTGGATACCCGAAATGTCGATAAAACCGACGCTGCGCAGAAAGATCGTGCATACCGCATGCTGATGAACCGTAAGTTCTCGGAAGAAGCAGCAAGCTGGATGCAGGAACAACGTGCCAGCGCCTACGTTAAAATCCTGAGCAACTAA
>locus_tag=ECB_00058|gene=imp
ATGAAAAAACGTATCCCCACTCTCCTGGCCACCATGATTGCCACCGCCCTTTATAGTCAACAGGGACTGGCAGCCGACCTCGCCTCACAGTGCATGTTGGGCGTGCCAAGCTATGACCGTCCTCTGGTACAGGGCGATACCAATGACTTACCCGTGACTATCAATGCTGACCACGCGAAAGGGGACTACCCGGATGACGCCGTGTTTACTGGCAGCGTGGATATCATGCAGGGTAACAGCCGTCTGCAGGCCGACGAAGTGCAGCTCCATCAAAAAGAGGCACCAGGACAACCGGAGCCGGTACGAACCGTTGATGCGCTCGGTAATGTCCATTACGACGATAACCAGGTGATCCTCAAAGGGCCGAAAGGCTGGGCGAATCTGAACACCAAAGATACCAACGTCTGGGAAGGTGATTACCAGATGGTGGGTCGCCAGGGTCGCGGTAAAGCGGACCTGATGAAACAACGTGGCGAAAACCGCTATACCATTCTGGATAACGGTAGCTTTACCTCCTGTCTGCCGGGTTCTGACACCTGGAGCGTGGTAGGTAGCGAAATTATTCATGACCGCGAAGAACAAGTTGCGGAGATCTGGAACGCCCGCTTTAAGGTGGGTCCGGTACCGATCTTTTATAGCCCCTATTTGCAGTTGCCGGTGGGTGACAAACGTCGCTCTGGTTTCTTGATCCCGAACGCCAAGTACACCACCACCAACTACTTTGAGTTCTACCTGCCATATTACTGGAACATCGCGCCAAATATGGATGCCACCATCACGCCGCATTATATGCATCGTCGTGGCAACATCATGTGGGAGAACGAATTCCGCTACCTCTCCCAAGCGGGCGCTGGCTTGATGGAACTGGACTATCTGCCTTCAGATAAAGTCTATGAAGATGAACACCCGAACGATGACAGTTCACGTCGTTGGTTATTCTACTGGAACCACTCCGGGGTCATGGATCAGGTGTGGCGTTTCAACGTCGACTACACCAAGGTCAGCGATCCTAGCTACTTCAATGATTTCGATAACAAGTACGGTTCCAGTACTGACGGCTACGCAACGCAAAAATTCAGCGTTGGCTATGCGGTGCAAAACTTCAATGCCACCGTTTCAACCAAGCAGTTCCAGGTTTTCAGCGAACAGAACACCAGTAGCTACTCGGCAGAGCCGCAGTTAGACGTTAATTACTACCAGAATGATGTTGGTCCGTTTGATACGCGTATTTACGGCCAGGCAGTGCACTTTGTTAACACCAGAGACGACATGCCTGAAGCAACCCGTGTTCACCTGGAACCGACCATCAATTTGCCGCTCTCTAATAACTGGGGCAGCATCAATACCGAAGCGAAGTTGCTGGCAACCCATTATCAGCAAACCAATCTTGACTGGTATAACTCCAGAAACACGACCAAGCTGGACGAATCCGTTAACCGCGTAATGCCGCAATTCAAAGTTGACGGCAAAATGGTCTTTGAACGCGATATGGAAATGCTGGCTCCGGGTTATACCCAAACGCTGGAACCGCGCGCGCAGTATTTGTACGTGCCGTATCGCGATCAGAGCGACATCTATAACTACGACTCGTCTCTGCTGCAATCTGACTACTCTGGCCTGTTCCGGGACCGGACTTACGGCGGTCTTGACCGTATTGCCTCCGCTAACCAGGTGACGACCGGTGTCACATCTCGCATATATGATGATGCTGCCGTTGAACGTTTTAATATTTCCGTTGGTCAAATCTACTATTTCACGGAGTCTCGCACTGGCGATGACAACATAACATGGGAGAATGACGACAAAACGGGTTCACTGGTGTGGGCAGGCGATACTTACTGGCGTATCTCCGAGCGTTGGGGATTGCGTGGCGGGATTCAGTACGATACACGTCTGGATAACGTAGCGACCAGTAACTCCAGCATTGAATACCGTCGGGATGAAGACCGTCTGGTACAGCTGAATTACCGTTACGCCAGCCCGGAATATATTCAGGCTACGCTGCCTAAGTACTATTCCACTGCTGAGCAATATAAGAATGGTATTTCGCAGGTAGGTGCTGTCGCCAGCTGGCCAATTGCCGATCGTTGGTCCATTGTTGGGGCCTACTACTACGACACCAATGCTAACAAGCAAGCCGACTCTATGTTAGGTGTGCAATACAGCTCCTGCTGCTATGCAATTCGCGTCGGTTACGAGCGGAAGCTGAACGGTTGGGATAACGATAAACAACATGCGGTATATGACAACGCAATCGGCTTTAACATCGAACTTCGCGGCCTGAGCTCCAACTACGGTCTGGGTACGCAAGAGATGCTGCGTTCGAACATTCTGCCGTATCAAAACACTTTGTGA
>locus_tag=ECB_00059|gene=djlA
ATGCAGTATTGGGGAAAAATCATTGGCGTGGCCGTGGCCTTACTGATGGGCGGCGGCTTTTGGGGCGTAGTGTTAGGCCTGTTAATTGGCCATATGTTTGATAAAGCCCGTAGCCGTAAAATGGCGTGGTTCGCCAACCAGCGTGAGCGTCAGGCGCTGTTTTTTGCCACCACTTTTGAAGTGATGGGGCATTTAACCAAATCCAAAGGTCGCGTCACGGAGGCTGATATTCATATCGCCAGCCAGTTGATGGACCGAATGAATCTTCATGGCGCTTCCCGTACTGCGGCGCAAAATGCGTTCCGGGTGGGAAAATCAGACAATTACCCGCTGCGCGAAAAGATGCGCCAGTTTCGCAGTGTCTGCTTTGGTCGTTTTGACTTAATTCGTATGTTTCTGGAGATCCAGATTCAGGCGGCGTTTGCTGATGGTTCACTGCACCCGAATGAACGGGCGGTGCTGTATGTCATTGCAGAAGAATTAGGGATCTCCCGCGCTCAGTTTGACCAGTTTTTGCGCATGATGCAGGGCGGTGCACAGTTTGGCGGCGGTTATCAGCAGCAAACTGGCGGTGGTAACTGGCTGCAAGCGCAGCGTGGCCCAACGCTGGAAGATGCCTGTAATGTGCTGGGCGTGAAGCCGACGGATGATGCGACCACCATCAAACGTGCCTACCGTAAGCTGATGAGTGAACACCATCCCGATAAGCTGGTGGCGAAAGGTTTGCCGCCTGAGATGATGGAGATGGCGAAGCAGAAAGCGCAGGAAATTCAGCAGGCATATGAGCTGATAAAGCAGCAGAAAGGGTTTAAATAA
>locus_tag=ECB_00060|gene=rluA
ATGGGGATGGAAAACTACAATCCACCGCAGGAACCCTGGTTGGTTATCCTGTATCAGGATGACCATATTATGGTGGTCAACAAGCCGAGCGGTTTGTTGTCAGTGCCGGGTCGTCTGGAAGAGCACAAAGACAGCGTGATGACGCGCATTCAGCGTGATTATCCGCAGGCAGAATCGGTGCATCGTCTGGATATGGCTACCAGCGGCGTGATTGTAGTGGCGCTGACCAAAGCCGCGGAGCGGGAGTTAAAACGCCAGTTCCGCGAGCGCGAGCCGAAAAAGCAGTATGTGGCCCGCGTCTGGGGGCATCCATCCCCCGCAGAAGGTCTGGTGGATCTGCCGCTGATTTGCGACTGGCCAAACCGCCCGAAACAGAAAGTCTGTTACGAAACGGGTAAACCTGCGCAGACGGAATATGAAGTGGTGGAGTATGCGGCGGATAACACGGCAAGAGTGGTGTTAAAACCGATTACCGGGCGTTCGCATCAATTGCGTGTGCATATGCTGGCGCTGGGTCATCCGATTCTCGGCGATCGTTTTTATGCATCACCAGAAGCGAGAGCGATGGCACCGCGTTTGTTGCTACATGCAGAGATGTTGACGATTACCCATCCGGCGTATGGCAATAGTATGACGTTTAAAGCGCCAGCGGATTTTTAA
>locus_tag=ECB_00061|gene=hepA
ATGCCTTTTACACTTGGTCAACGCTGGATCAGCGATACAGAAAGCGAATTGGGACTTGGAACCGTTGTCGCGGTGGATGCGCGAACTGTCACTTTACTTTTCCCATCTACTGGTGAAAACCGTCTGTACGCACGCAGTGATTCCCCCGTGACCCGCGTGATGTTCAACCCTGGTGATACCATTACCAGCCATGACGGCTGGCAGATGCAAGTCGAAGAAGTAAAAGAAGAAAATGGCTTGCTGACCTATATCGGTACTCGCCTGGATACTGAAGAGTCCGGCGTAGCCCTGCGTGAAGTTTTCCTTGATAGCAAACTGGTGTTCAGCAAACCGCAGGACCGTCTGTTTGCCGGGCAGATTGACCGTATGGACCGCTTTGCGCTGCGTTATCGCGCGCGTAAATATTCCAGCGAACAGTTCCGTATGCCGTACAGCGGCCTGCGCGGTCAGCGTACCAGCCTGATCCCGCATCAGCTCAACATCGCTCATGATGTTGGTCGCCGCCACGCGCCGCGCGTCCTGCTGGCTGACGAAGTGGGTTTAGGGAAAACCATTGAAGCCGGGATGATCCTGCATCAGCAACTGCTCTCTGGCGCTGCTGAACGTGTGCTAATTATCGTCCCGGAAACCTTACAGCATCAGTGGCTGGTAGAAATGCTGCGCCGTTTCAACCTGCGCTTTGCGCTATTTGATGATGAGCGTTATGCCGAAGCTCAGCACGATGCTTACAACCCGTTTGACACCGAACAGCTGGTGATTTGCTCGCTGGATTTTGCCCGTCGTAGCAAACAGCGCCTGGAACATCTCTGTGAAGCCGAATGGGACCTGCTGGTGGTCGATGAAGCGCATCACCTGGTGTGGAGCGAAGATGCGCCAAGCCGTGAATATCAGGCCATTGAACAACTGGCAGAGCACGTGCCGGGCGTTCTGCTGCTGACCGCGACCCCGGAACAGCTGGGGATGGAAAGCCACTTCGCCCGTCTGCGTCTGCTGGACCCGAACCGTTTCCACGATTTTGCGCAGTTCGTTGAAGAGCAGAAAAATTATCGTCCGGTTGCGGACGCCGTTGCCATGCTGCTGGCAGGTAACAAACTGAGCAATGACGAACTGAACATGCTCGGCGAGATGATCGGCGAGCAGGATATCGAGCCGCTGTTGCAGGCAGCAAACAGCGACAGCGAAGATGCCCAGAGCGCCCGTCAGGAGCTGGTTTCGATGCTGATGGATCGCCACGGCACCAGCCGCGTGCTGTTCCGTAACACGCGTAACGGTGTGAAAGGATTCCCGAAACGCGAGCTGCACACCATTAAGCTGCCGCTACCGACGCAGTATCAGACGGCTATTAAAGTCTCCGGCATTATGGGCGCACGTAAAAGTGCGGAAGATCGTGCTCGCGATATGCTCTACCCGGAGCGTATTTATCAGGAATTTGAAGGTGATAACGCCACCTGGTGGAACTTCGATCCGCGCGTTGAGTGGCTGATGGGCTACCTGACCAGCCATCGCTCTCAGAAAGTGCTGGTGATCTGCGCCAAAGCTGCCACTGCGCTGCAACTGGAGCAGGTACTGCGCGAACGTGAAGGTATTCGCGCTGCGGTGTTCCACGAAGGTATGTCGATTATCGAACGTGACCGCGCTGCCGCCTGGTTTGCCGAAGAAGACACCGGCGCACAGGTACTGCTGTGCTCAGAAATCGGTTCTGAAGGACGTAACTTCCAGTTCGCCAGCCACATGGTGATGTTTGACCTGCCATTCAACCCGGATCTACTGGAGCAGCGTATTGGTCGTCTGGATCGTATCGGCCAGGCGCACGATATTCAGATCCATGTGCCTTATCTGGAGAAAACCGCTCAGTCGGTGCTGGTGCGCTGGTATCACGAAGGTCTGGATGCATTTGAGCACACCTGCCCGACCGGACGCACTATTTACGATAGCGTATACAACGATCTGATTAACTATCTGGCTTCACCGGATCAAACCGAAGGCTTTGACGATCTGATCAAAAACTGCCGCGAGCAACATGAAGCGCTGAAAGCACAGCTGGAACAGGGTCGTGACCGCCTGCTGGAAATCCACTCCAACGGTGGCGAAAAAGCCCAGGCACTGGCAGAAAGCATTGAAGAGCAGGATGACGATACCAACCTGATCGCCTTCGCCATGAACCTGTTCGATATTATCGGTATCAATCAGGACGATCGCGGCGACAACATGATCGTGCTGACGCCGTCCGATCATATGCTGGTGCCGGACTTCCCTGGTCTGTCGGAAGATGGCATCACCATCACCTTTGATCGTGAAGTGGCGCTGGCGCGTGAAGATGCACAGTTTATTACCTGGGAGCATCCGCTGATCCGCAACGGTCTGGATCTGATCCTTTCTGGCGATACCGGTAGCAGCACGATTTCACTGTTAAAAAACAAAGCGTTGCCGGTAGGTACGCTGTTGGTGGAACTGATTTATGTGGTTGAAGCCCAGGCTCCGAAGCAGTTGCAGCTCAACCGCTTCCTGCCACCGACGCCGGTACGTATGCTGCTGGATAAAAACGGCAACAACCTGGCGGCGCAGGTAGAGTTTGAAACCTTTAACCGCCAGCTTAACGCGGTTAACCGTCACACCGGCAGCAAACTGGTTAACGCCGTGCAGCAGGATGTTCACGCTATCCTTCAACTGGGTGAAGCGCAGATCGAGAAATCTGCCCGTGCATTGATTGATGCAGCGCGTAACGAAGCCGACGAAAAACTGTCTGCCGAGCTGTCTCGTCTGGAAGCTCTGCGTGCAGTGAACCCGAACATTCGTGACGACGAACTGACCGCCATTGAGAGCAACCGTCAGCAGGTAATGGAAAGCCTGGATCAGGCAGGTTGGCGTCTGGATGCCCTGCGTTTGATCGTTGTAACGCATCAGTAA
>locus_tag=ECB_00062|gene=polB
GTGGCGCAGGCAGGTTTTATCTTAACCCGACACTGGCGGGACACCCCGCAAGGGACAGAAGTCTCCTTCTGGCTGGCGACGGACAACGGGCCGTTGCAGGTTACGCTTGCACCGCAAGAGTCCGTGGCGTTTATTCCCGCCGATCAGGTTCCCCGCGCTCAGCATATTTTGCAGGGTGAACAAGGCGTTCGCCTGACACCGCTGGCGTTAAAGGATTTTCACCGCCAGCCGGTGTATGGCCTTTACTGTCGCGCCCATCGCCAATTGATGAATTACGAAAAGCGCCTGCGTGAAGGTGGCGTTACCGTCTACGAGGCCGATGTGCGCCCGCCAGAACGCTATCTGATGGAGCGGTTTATCACCTCACCGGTGTGGGTCGAGGGTGATATGCACAATGGCGCTATCGTTAATGCCCGTCTGAAACCGCATCCCGACTATCGTCCGCCGCTCAAGTGGGTTTCTATTGATATTGAAACCACCCGCCACGGTGAGCTGTACTGCATCGGCCTGGAAGGCTGCGGGCAGCGCATCGTTTATATGCTGGGGCCAGAGAATGGCGACGCCTCCGCGCTCGATTTTGAACTGGAATACGTCGCCAGCCGCCCGCAGCTACTGGAAAAACTCAACGCCTGGTTTGCCAACTACGATCCTGATGTGATCATCGGTTGGAACGTGGTGCAGTTCGATCTGCGAATGCTGCAAAAACATGCCGAGCGTTACCGTATTCCGCTGCGGCTGGGGCGCGATAACAGTGAGCTGGAGTGGCGCGAGCACGGCTTTAAAAACGGCGTCTTTTTTGCCCAGGCTAAAGGTCGGCTAATTATCGACGGTATCGAGGCGCTGAAATCCGCGTTCTGGAATTTCTCTTCATTCTCGCTGGAAACCGTCGCTCAGGAGTTATTAGGCGAAGGAAAATCTATCGATAACCCGTGGGATCGAATGGACGAAATTGACCGCCGTTTCGCCGAAGATAAACCTGCGCTGGCGACTTATAACCTGAAAGATTGCGAGCTGGTGACGCAGATTTTCCATAAAACTGAAATCATGCCATTTTTACTCGAACGAGCGACGGTGAACGGCCTGCCGGTAGACCGCCACGGGGGATCGGTGGCGGCGTTTGGTCATCTCTATTTTCCTCGTATGCACCGCGCTGGTTATGTCGCGCCTAATCTCGGCGAAGTGCCGCCACACGCCAGCCCTGGCGGCTACGTGATGGATTCACGGCCAGGGCTTTATGATTCGGTACTGGTGCTGGACTATAAAAGCCTGTACCCGTCGATCATCCGCACCTTTCTGATTGATCCCGTCGGGCTGGTGGAAGGCATGGCGCAGCCTGATCCAGAGCACAGTACCGAAGGTTTTCTCGATGCCTGGTTCTCGCGAGAAAAACATTGCCTGCCGGAGATTGTGACTAACATCTGGCACGGGCGCGATGAAGCCAAACGCCAGGGTAACAAACCGCTGTCGCAGGCGCTGAAAATCATCATGAATGCCTTTTATGGCGTGCTCGGCACCACCGCCTGCCGCTTCTTCGATCCGCGGCTGGCATCGTCGATCACCATGCGTGGTCATCAGATCATGCGGCAAACCAAAGCGTTGATTGAAGCACAGGGCTACGACGTTATCTACGGCGATACCGACTCAACGTTTGTCTGGCTGAAAGGCGCACATTCGGAAGAAGAAGCGGCGAAAATCGGTCGTGCACTGGTGCAGCACGTTAACGCCTGGTGGGCGGAAACGCTGCAAAAACAACGGCTGACCAGCGCATTAGAACTGGAGTATGAAACCCATTTCTGCCGTTTTCTGATGCCAACCATTCGCGGAGCCGATACCGGCAGTAAAAAGCGTTATGCCGGACTGATTCAGGAGGGCGACAAGCAGCGGATGGTGTTTAAAGGGCTGGAAACCGTGCGCACCGACTGGACGCCGCTGGCCCAGCAGTTTCAGCAGGAGCTATACCTGCGCATCTTCCGCAACGAGCCATATCAGGAATATGTACGCGAAACCATCGACAAACTGATGGCGGGTGAACTGGATGCGCGACTGGTTTACCGTAAACGCCTTCGCCGTCCGCTGAGCGAGTATCAGCGTAATGTGCCGCCTCATGTACGCGCCGCTCGCCTTGCCGATGAAGAAAACCAAAAGCGTGGTCGCCCCTTGCAATATCAGAATCGCGGCACCATTAAGTACGTATGGACCACCAACGGCCCGGAGCCGCTGGACTACCAACGTTCACCACTGGATTACGAACACTATCTGACCCGCCAGCTACAACCCGTGGCGGAGGGAATACTCCCTTTTATTGAGGATAATTTTGCTACACTTATGACCGGGCAACTTGGGCTATTTTGA
>locus_tag=ECB_00063|gene=araD
ATGTTAGAAGATCTCAAACGCCAGGTATTAGAGGCCAACCTGGCGCTGCCAAAACATAACCTGGTCACGCTCACATGGGGCAACGTCAGCGCCGTTGATCGCGAGCGCGGCGTCTTTGTGATCAAACCTTCCGGCGTCGATTACAGCATCATGACCGCTGACGATATGGTCGTGGTTAGCATCGAAACCGGTGAAGTGGTTGAAGGTGCGAAAAAGCCCTCCTCCGATACGCCAACTCACCGACTGCTCTATCAGGCATTCCCGTCCATTGGCGGCATTGTGCACACACACTCGCGCCACGCCACTATCTGGGCGCAGGCGGGCCAGTCGATTCCAGCAACCGGCACCACCCACGCCGACTATTTCTACGGCACCATTCCCTGCACCCGCAAAATGACCGACGCAGAAATCAACGGTGAATATGAGTGGGAAACCGGTAACGTCATCGTAGAAACCTTCGAAAAACAGGGTATCGATGCAGCGCAAATGCCCGGCGTCCTGGTCCATTCTCACGGCCCATTTGCATGGGGCAAAAATGCCGAAGATGCGGTGCATAACGCCATCGTGCTGGAAGAGGTCGCTTATATGGGGATATTCTGCCGTCAGTTAGCGCCGCAGTTACCGGATATGCAGCAAACGCTGCTGAATAAACACTATCTGCGTAAGCATGGCGCGAAGGCATATTACGGGCAGTAA
>locus_tag=ECB_00064|gene=araA
ATGACGATTTTTGATAATTATGAAGTGTGGTTTGTCATTGGCAGCCAGCATCTGTATGGCCCGGAAACCCTGCGTCAGGTCACCCAACATGCCGAGCACGTTGTTAATGCGCTGAATACGGAAGCGAAACTGCCCTGCAAACTGGTGTTGAAACCGCTGGGCACCACGCCGGATGAAATCACCGCTATTTGCCGCGACGCGAATTACGACGATCGTTGCGCTGGTCTGGTGGTGTGGCTGCACACCTTCTCCCCGGCCAAAATGTGGATCAACGACCTGACCATGCTCAACAAACCGTTGCTGCAATTCCACACCCAGTTCAACGCGGCGCTGCCGTGGGACAGTATCGATATGGACTTTATGAACCTGAACCAGACTGCACATGGCGGTCGCGAGTTCGGCTTCATTGGCGCGCGTATGCGTCAGCAACATGCCGTCGTTACCGGTCACTGGCAGGATAAACAAGCCCATGAGCGTATCGGCTCCTGGATGCGTCAGGCGGTTTCTAAACAGGATACCCGTCATCTGAAAGTCTGCCGTTTTGGCGATAACATGCGTGAAGTGGCGGTCACCGATGGTGATAAAGTTGCCGCACAGATCAAGTTCGGTTTCTCCGTCAATACCTGGGCGGTTGGCGATCTGGTGCAGGTGGTGAACTCCATCAGCGACGGCGATGTTAACGCGCTGGTCGATGAGTACGAAAGCTGCTACACCATGACGCCTGCAACACAAATCCACGGCGAAAAACGACAGAACGTGCTGGAAACGGCGCGTATTGAGCTGGGGATGAAGCGTTTCCTGGAACAAGGTGGCTTCCACGCGTTCACCACCACCTTTGAAGATTTGCACGGTCTGAAACAGCTTCCAGGTCTGGCCGTACAGCGTCTGATGCAGCAGGGTTACGGCTTTGCGGGCGAAGGCGACTGGAAAACCGCCGCCCTGCTTCGCATCATGAAGGTGATGTCAACCGGTCTGCAGGGCGGCACCTCCTTTATGGAGGACTACACCTATCACTTCGAGAAAGGTAATGACCTGGTGCTCGGCTCCCATATGCTGGAAGTCTGCCCGTCGATTGCCGTAGAAGAGAAACCGATCCTCGACGTTCAGCATCTCGGTATTGGTGGTAAGGACGATCCTGCCCGACTGATCTTCAATACCCAAACCGGTCCAGCGATTGTCGCCAGCCTGATTGATCTCGGCGATCGTTACCGTCTGCTGGTTAACTGTATCGACACGGTGAAAACACCGCACTCCCTGCCGAAACTGCCGGTGGCGAATGCGCTGTGGAAAGCGCAACCGGATCTGCCAACTGCTTCCGAAGCGTGGATCCTCGCTGGTGGCGCGCACCATACCGTCTTCAGCCATGCGCTGAACCTCAACGATATGCGCCAGTTCGCCGAGATGCACGACATTGAAATCACGGTGATTGATAACGATACCCGCCTGCCAGCGTTTAAAGACGCGCTGCGCTGGAACGAAGTGTATTACGGATTTCGTCGCTAA
>locus_tag=ECB_00065|gene=araB
ATGGCGATTGCAATTGGCCTCGATTTTGGCAGTGATTCTGTGCGAGCTTTGGCGGTGGACTGCGCCAGCGGTGAAGAGATCGCCACCAGCGTAGAGTGGTATCCCCGTTGGCAAAAAGGGCAATTTTGTGATGCCCCGAATAACCAGTTCCGTCATCATCCGCGTGACTACATTGAGTCAATGGAAGCGGCACTGAAAACCGTGCTTGCAGAGCTTAGCGTCGAACAGCGCGCAGCTGTGGTCGGGATTGGCGTTGACAGTACCGGCTCGACGCCCGCACCGATTGATGCCGACGGTAACGTGCTGGCGCTGCGCCCGGAGTTTGCCGAAAACCCGAACGCGATGTTCGTATTGTGGAAAGACCACACTGCGGTTGAAGAAGCGGAAGAGATTACCCGTTTGTGCCACGCGCCGGGCAATGTTGACTACTCCCGCTATATTGGCGGTATTTATTCCAGCGAATGGTTCTGGGCAAAAATCCTGCATGTGACTCGCCAGGACAGCGCCGTGGCGCAATCTGCCGCATCGTGGATTGAGCTGTGCGACTGGGTGCCAGCTCTGCTTTCCGGTACCACCCGCCCGCAGGATATTCGTCGCGGACGTTGCAGCGCCGGGCATAAATCTCTGTGGCACGAAAGCTGGGGCGGCTTGCCGCCAGCCAGTTTCTTTGATGAGCTGGACCCGATCCTCAATCGCCATTTGCCTTCCCCGCTGTTCACTGACACCTGGACTGCCGATATTCCGGTGGGCACCTTATGCCCGGAATGGGCGCAGCGTCTCGGCCTGCCTGAAAGCGTGGTGATTTCCGGCGGCGCGTTTGACTGCCATATGGGCGCAGTTGGCGCAGGCGCACAGCCTAACGCACTGGTAAAAGTTATCGGTACTTCCACCTGCGACATTCTGATTGCCGACAAACAGAGCGTTGGCGAGCGGGCAGTTAAAGGTATTTGCGGTCAGGTTGATGGCAGCGTGGTGCCTGGATTTATCGGTCTGGAAGCAGGCCAATCGGCGTTTGGTGATATCTACGCCTGGTTCGGTCGCGTACTCAGCTGGCCGCTGGAACAGCTTGCCGCCCAGCATCCGGAACTGAAAGCGCAAATCAACGCCAGCCAGAAACAACTGCTTCCGGCGCTGACCGAAGCATGGGCCAAAAATCCGTCTCTGGATCACCTGCCGGTGGTGCTCGACTGGTTTAACGGTCGTCGCTCGCCAAACGCTAACCAACGCCTGAAAGGGGTGATTACCGATCTTAACCTCGCTACCGACGCTCCGCTGCTGTTCGGCGGTTTGATTGCTGCCACCGCCTTTGGCGCACGCGCAATCATGGAGTGCTTTACCGATCAGGGGATCGCCGTCAATAACGTGATGGCGCTGGGCGGCATCGCGCGGAAAAACCAGGTCATTATGCAGGCCTGCTGCGACGTGCTGAATCGCCCGCTGCAAATTGTTGCCTCTGACCAGTGCTGTGCGCTCGGTGCGGCGATTTTTGCTGCCGTCGCCGCGAAAGTGCACGCAGACATCCCATCAGCCCAGCAAAAAATGGCCAGTGCGGTAGAGAAAACCCTGCAACCGCGCAGCGAACAGGCACAACGCTTTGAACAGCTTTATCGCCGCTATCAGCAATGGGCGATGAGCGCCGAACAACACTATCTTCCAACTTCCGCCCCGGCACAGGCTGCCCAGGCCGTTGCGACTCTATAA
>locus_tag=ECB_00066|gene=araC
ATGGCTGAAGCGCAAAATGATCCCCTGCTGCCGGGATACTCGTTTAATGCCCATCTGGTGGCGGGTTTAACGCCGATTGAGGCCAACGGTTATCTCGATTTTTTTATCGACCGACCGCTGGGAATGAAAGGTTATATTCTCAATCTCACCATTCGCGGTCAGGGGGTGGTGAAAAATCAGGGACGAGAATTTGTTTGCCGACCGGGTGATATTTTGCTGTTCCCGCCAGGAGAGATTCATCACTACGGTCGTCATCCGGAGGCTCGCGAATGGTATCACCAGTGGGTTTACTTTCGTCCGCGCGCCTACTGGCATGAATGGCTTAACTGGCCGTCAATATTTGCCAATACGGGGTTCTTTCGCCCGGATGAAGCGCACCAGCCGCATTTCAGCGACCTGTTTGGGCAAATCATTAACGCCGGGCAAGGGGAAGGGCGCTATTCGGAGCTGCTGGCGATAAATCTGCTTGAGCAATTGTTACTGCGGCGCATGGAAGCGATTAACGAGTCGCTCCATCCACCGATGGATAATCGGGTACGCGAGGCTTGTCAGTACATCAGCGATCACCTGGCAGACAGCAATTTTGATATCGCCAGCGTCGCACAGCATGTTTGCTTGTCGCCGTCGCGTCTGTCACATCTTTTCCGCCAGCAGTTAGGGATTAGCGTCTTAAGCTGGCGCGAGGACCAACGTATCAGCCAGGCGAAGCTGCTTTTGAGCACCACCCGGATGCCTATCGCCACCGTCGGTCGCAATGTTGGTTTTGACGATCAACTCTATTTCTCGCGGGTATTTAAAAAATGCACCGGGGCCAGCCCGAGCGAGTTCCGTGCCGGTTGTGAAGAAAAAGTGAATGATGTAGCCGTCAAGTTGTCATAA
>locus_tag=ECB_00067|gene=yabI
ATGCAAGCATTGCTGGAACACTTTATTACCCAATCTACCGTGTATTCATTGATGGCGGTGGTGTTGGTGGCCTTTCTGGAGTCGCTGGCGCTGGTCGGTTTGATTCTACCCGGTACGGTGCTGATGGCGGGGCTGGGAGCGCTGATTGGCAGCGGCGAGTTAAGTTTCTGGCACGCCTGGCTGGCAGGGATTGTCGGTTGTCTGCTGGGCGACTGGATCTCCTTCTGGCTGGGCTGGCGTTTTAAAAAGCCGTTGCATCGCTGGTCATTTCTGAAGAAAAACAAAGCATTACTCGATAAAACTGAACATGCGTTGCATCAACACAGCATGTTCACCATTCTGGTCGGTCGCTTTGTTGGCCCGACGCGTCCGCTGGTGCCAATGGTGGCGGGAATGCTGGATCTGCCGGTGGCAAAATTCATTACGCCGAATATTATCGGCTGCCTGCTGTGGCCACCGTTTTACTTCCTGCCTGGGATTCTGGCGGGCGCGGCGATCGATATTCCAGCCGGAATGCAGAGCGGCGAGTTTAAATGGTTGCTGCTGGCGACGGCGGTATTTGTGTGGGTTGGTGGCTGGCTGTGCTGGCGGTTATGGCGCAGCGGTAAAGCAACCGATCGTTTAAGTCATTATTTGTCGCGCGGCCGTTTGTTGTGGCTGACGCCGTTGATTTCTGCCATCGGCGTGGTGGCGCTGGTGGTGTTAATTCGCCACCCGTTGATGCCGGTGTATATCGATATTTTGCGTAAAGTGGTTGGGGTTTAG
>locus_tag=ECB_00068|gene=yabJ
ATGTTAAAACTGACTGATATCACCTGGCTTTACCAACATTTGCCGATGCGTTTTAGCTTAACGGTAGAACGCGGCGAGCAGGTGGCGATCCTCGGGCCAAGCGGCGCAGGTAAAAGTACCCTGCTGAACTTGATCGCCGGTTTTCTGACGCCAGCCAGCGGTTCGCTGACTATCGACGGCGTTGATCACACCACGACGCCGCCGTCACGCCGTCCGGTGTCGATGCTGTTTCAGGAAAACAACCTGTTCAGTCACCTGACGGTCGCGCAGAACATCGGGCTGGGGCTAAATCCGGGATTGAAACTGAACGCGGCACAGCAGGAGAAAATGCACGCTATCGCCCGCCAGATGGGGATTGATAATTTAATGGCGCGGTTACCTGGCGAGCTTTCCGGCGGTCAGCGACAGCGCGTGGCGTTAGCGCGTTGTCTGGTGCGCGAACAGCCGATTTTATTGCTCGATGAACCGTTCTCTGCGCTCGATCCGGCGTTACGTCAGGAGATGCTGACGCTGGTGAGCACGAGCTGCCAGCAGCAAAAAATGACGTTATTGATGGTGTCACACAGTGTGGAAGATGCCGCGCGGATCGCCACGCGCTCGGTGGTGGTCGCCGACGGGCGCATCGCCTGGCAGGGTAAGACCAATGAGTTGTTGAGCGGTAAGGCGAGTGCTTCAGCACTATTGGGGATTACGGGTTAG
>locus_tag=ECB_00069|gene=thiP
ATGGCAACGCGCCGTCAGCCGTTAATTCCCGGCTGGTTAATTCCAGGTGTAAGCGCCACCACGCTGGTGGTAGCGGTTGCGCTGGCGGCGTTTCTCGCCCTGTGGTGGAACGCGCCGCAGGATGACTGGGTGGCAGTCTGGCAGGACAGCTATCTGTGGCATGTGGTGCGCTTCTCCTTCTGGCAGGCGTTTCTCTCGGCGCTGCTCTCTGTCGTACCCGCGATATTCCTCGCCCGCGCGCTCTATCGCAGGCGCTTTCCGGGTCGGCTGGCGCTGTTGCGTCTGTGCGCAATGACCTTAATCCTCCCGGTGCTGGTTGCTGTTTTCGGCATTCTTAGCGTCTATGGTCGCCAGGGCTGGCTGGCAACACTCTGCCAATCGCTCGGTCTGGAGTGGACCTTTTCGCCCTACGGCCTGCAAGGTATTTTGCTGGCGCACGTATTTTTTAATCTACCGATGGCGAGCCGCTTATTACTCCAGGCACTGGAAAACATTCCCGGCGAACAACGTCAGCTTGCCGCCCAGCTTGGGATGCGCGGCTGGCATTTTTTCCGCTTCGTCGAATGGCCGTGGTTACGGCGACAAATCCCGCCGGTTGCTGCACTTATCTTTATGCTCTGTTTCGCCAGCTTCGCCACCGTGCTATCGCTGGGCGGCGGTCCGCAGGCAACCACTATCGAGCTGGCAATCTATCAGGCGCTGAGTTACGACTACGATCCTGCCCGCGCGGCGATGCTGGCGCTGATCCAGATGGTGTGTTGCCTCGGGTTGGTGCTGCTGAGTCAGCGATTGAGTAAGGCCATTGCGCCAGGCACCACGCTGCTGCAAGGCTGGCGCGACCCGGACGATCGTCTGCATAGCCGCATTTGCGACACGGTGTTAATTGTGCTGGCGCTGCTGCTGTTGCTGCCACCGTTGCTGGCGGTGATCGTCGATGGGCTAAATCGCCAGTTGCCGGAAGTGCTGGCACAACCGGTGCTGTGGCAGGCGCTGTGGACCTCGTTGCGTATTGCGCTGGCGGCAGGTGTATTGTGCGTAGTGCTGACCATGATGCTGCTATGGAGCAGTCGCGAACTTCGGGCGCGGCAGAAAATGCTGGCGGGTCAGGCGCTGGAGATGAGCGGCATGTTGATCCTCGCCATGCCGGGGATTGTGCTGGCTACCGGCTTCTTTTTACTGCTCAACAACACCATTGGCCTGCCGCAATCTGCTGACGGCATTGTGATTTTCACCAATGCGTTAATGGCGATCCCTTATGCGCTGAAAGTACTGGAAAACCCGATGCGCGATATCACCGCCCGCTACAGTATGTTGTGTCAGTCGCTGGGCATTGAAGGCTGGTCGCGCTTAAAAGTGGTCGAGCTGCGCGCCCTGAAACGTCCACTGGCGCAGGCGCTGGCTTTTGCCTGCGTGCTGTCGATTGGTGATTTTGGCGTGGTGGCGTTGTTCGGTAACGATGATTTCCGCACCCTGCCGTTTTATCTCTACCAGCAAATTGGCTCCTATCGCAGCCAGGACGGCGCGGTCACCGCGTTAATTCTGCTGCTACTCTGTTTTCTGCTGTTTACCGTGATTGAAAAACTACCGGGGCGAGATGTTAAAACTGACTGA
>locus_tag=ECB_00070|gene=tbpA
GTGTTAAAAAAATGTCTGCCCCTGCTGTTGCTGTGCACAGCGCCCGTTTTCGCTAAACCCGTTCTGACTGTTTATACCTACGATTCCTTCGCCGCCGACTGGGGGCCTGGTCCGGTGGTTAAAAAAGCCTTTGAAGCCGACTGTAATTGCGAACTGAAACTGGTGGCGCTGGAAGATGGCGTTTCGCTTCTCAACCGTCTACGGATGGAAGGCAAAAACAGTAAAGCCGATGTGGTGCTGGGGCTGGATAACAACCTGTTAGACGCCGCCAGTAAAACCGGACTGTTTGCCAAAAGCGGTGTGGCAGCGGATGCCGTTAACGTTCCCGGCGGCTGGAATAATGACACTTTCGTACCGTTTGATTATGGCTACTTCGCCTTCGTTTATGACAAGAACAAACTGAAAAACCCGCCACAAAGCCTGAAAGAACTGGTTGAGAGCGATCAAAACTGGCGGGTGATTTATCAGGATCCGCGCACCAGTACACCGGGGCTGGGTCTGTTGCTATGGATGCAAAAAGTCTATGGCGATGACGCCCCACAAGCCTGGCAGAAACTGGCGAAGAAAACGGTCACGGTCACCAAAGGCTGGAGCGAAGCCTACGGCCTGTTTTTAAAAGGTGAAAGCGATCTGGTACTGAGTTACACCACCTCTCCGGCTTATCACATTCTCGAAGAGAAGAAAGATAACTACGCCGCCGCGAACTTCAGCGAAGGTCACTATCTGCAAGTGGAAGTCGCCGCCCGCACCGCTGCCAGCAAGCAGCCGGAGCTGGCGCAAAAATTCCTCCAGTTTATGGTTTCTCCGGCTTTCCAGAATGCGATCCCAACCGGCAACTGGATGTATCCGGTGGCAAACGTCACGCTGCCTGCCGGTTTTGAAAAATTGACCAAACCCGCAACCACGTTGGAGTTCACGCCAGCCGAAGTGGCGGCACAACGTCAGGCATGGATTAGCGAATGGCAACGCGCCGTCAGCCGTTAA
>locus_tag=ECB_00071|gene=yabN
ATGCCATCTGCTCGTCTGCAACAACAGTTCATCCGCCTGTGGCAATGCTGCGAGGGTAAATCGCAGGACACAACGCTCAACGAACTGGCAGCGTTATTGAGCTGCTCGCGTCGTCATATGCGCACCCTGCTCAACACCATGCAGGATCGCGGCTGGCTGACGTGGGAAGCGGAAGTCGGGCGTGGTAAACGCTCGCGTCTGACATTCCTCTATACCGGGCTGGCGCTTCAGCAACAGCGGGCGGAAGACCTGCTGGAGCAGGATCGTATCGACCAACTAGTGCAGTTGGTTGGCGACAAAGCGACTGTGCGGCAAATGCTGGTTTCTCATCTGGGCCGCAGCTTCCGCCAGGGGCGGCACATCCTGCGCGTGCTCTACTATCGTCCGTTGCGTAATCTGCTACCTGGCAGCGCATTGCGCCGTTCCGAAACCCATATTGCCCGGCAAATCTTCAGTTCGCTAACGCGCATAAATGAGGAAAATGGGGAACTGGAAGCAGACATCGCCCACCACTGGCAGCAAATATCACCGCTTCACTGGCGTTTCTTTTTGCGTCCAGGAGTCCATTTTCATCATGGTCGTGAACTGGAAATGGACGACGTGATCGCCTCTTTAAAACGAATCAATACGCTGCCGCTCTATTCGCATATTGCTGACATTGTGTCGCCGACGCCCTGGACGCTGGATATCCATCTCACGCAACCGGACCGCTGGTTACCGTTATTGCTGGGGCAAGTTCCGGCGATGATCCTGCCGCGCGAATGGGAAACCCTCAGTAACTTTGCCAGCCATCCCATCGGCACCGGTCCGTATGCGGTGATCCGCAACAGCACCAATCAACTGAAAATTCAGGCATTCGATGACTTCTTCGGTTACCGGGCATTAATCGACGAAGTTAACGTCTGGGTTCTGCCGGAAATTGCCGACGAGCCAGCTGGAGGTCTGATGCTAAAAGGTCCACAGGGTGAGGAAAAAGAGATTGAAAGCCGCCTGGAGGAAGGTTGCTACTATTTACTATTCGACAGCCGCACCCATCGCGGGGCGAATCAGCAAGTCAGGGACTGGGTAAGCTATGTGCTTTCTCCAACTAATCTGGTCTATTTCGCTGAGGAACAGTACCAGCAACTGTGGTTCCCGGCTTATGGACTGCTCCCCCGTTGGCACCATGCCCGCACCATAAAGAGCGAAAAACCGGCTGGCCTGGAAAGCCTCATCCTGACCTTTTATCAGGATCACAGTGAGCATCGGGTGATTGCCGGGATCATGCAGCAGATTCTGGCAAGTCACCAGGTCACGCTGGAAATCAAAGAGATCAGCTACGATCAGTGGCATGAAGGAGAGATCGAGAGCGATATCTGGCTTAACAGCGCCAACTTTACGCTGCCGCTGGATTTTTCGCTGTTCGCGCACTTGTGCGAGGTGCCGCTGCTCCAACACTGTATTCCGATCGACTGGCAAGCCGACGCCGCCCGCTGGCGCAATGGCGAAATGAACCTGGCGAACTGGTGCCAGCAACTGGTCGCCAGCAAAGCAATGGTGCCGCTTATCCACCACTGGCTGATCATTCAGGGGCAACGCAGTATGCGCGGCCTACGCATGAATACCCTCGGCTGGTTCGATTTTAAATCAGCGTGGTTTGCGCCACCGGATCCATGA
>locus_tag=ECB_00072|gene=setA
ATGATCTGGATAATGACGATGGCTCGCCGTATGAACGGTGTTTACGCGGCATTTATGCTGGTCGCTTTTATGATGGGGGTGGCCGGGGCGCTACAGGCTCCTACATTGAGCTTATTTCTGAGTCGTGAGGTTGGCGCGCAACCTTTCTGGATCGGACTCTTTTATACGGTGAATGCTATTGCTGGGATCGGCGTAAGCCTCTGGTTGGCAAAACGTTCTGACAGTCAGGGCGATCGGCGAAAACTGATTATATTTTGCTGTTTGATGGCTATCGGCAATGCGCTATTGTTTGCATTTAATCGTCATTATCTGACGCTTATCACCTGTGGTGTGCTTCTGGCATCTCTGGCCAATACGGCAATGCCACAGTTATTTGCTCTGGCGCGGGAATATGCGGATAACTCGGCGCGAGAAGTGGTGATGTTTAGCTCGGTGATGCGTGCGCAGCTTTCTCTGGCATGGGTTATCGGTCCACCGTTGGCCTTTATGCTGGCGTTGAATTACGGCTTTACGGTGATGTTTTCGATTGCCGCCGGGATATTCACACTCAGTCTGGTATTGATTGCATTTATGCTTCCGTCTGTGGCGCGGGTAGAACTGCCGTCGGAAAATGCTTTATCAATGCAAGGTGGCTGGCAGGATAGTAACGTACGGATGTTATTTGTCGCCTCGACGTTAATGTGGACCTGCAACACCATGTACATTATTGATATGCCGTTGTGGATCAGTAGCGCGTTAGGATTGCCAGACAAACTGGCGGGTTTCCTGATGGGGACGGCAGCTGGTCTGGAAATACCAGCAATGATTCTGGCTGGCTACTATGTCAAACGTTATGGTAAGCGGCGAATGATGGTCATAGCAGTGGCGGCAGGAGTACTGTTTTACACCGGATTGATTTTATTTCATAGCCGTCTGGCGTTGATGACGCTGCAACTTTTTAACGCTGTATTTATCGGCATTGTTGCGGGTATTGGGATGCTATGGTTTCAGGATTTAATGCCTGGAAGAGCGGGGGCAGCTACCACCTTATTTACTAACAGTATTTCTACCGGGGTAATTCTGGCTGGCGTTATTCAGGGAGCAATTGCACAAAGTTGGGGGCACTTTGCTGTCTACTGGGTAATTGCGGTTATTTCTGTTATCGCATTATTTTTAACCGCAAAGGTTAAAGACGTTTGA
>locus_tag=ECB_00073|gene=leuD
ATGGCAGAGAAATTTATCAAACACACAGGCCTGGTGGTTCCGCTGGATGCCGCCAATGTCGATACCGATGCAATCATCCCGAAACAGTTTTTGCAGAAAGTGACCCGTACGGGTTTTGGCGCGCATCTGTTTAACGACTGGCGTTTTCTGGATGAAAAAGGCCAACAGCCAAACCCGGACTTCGTGCTGAACTTCCCGCAGTATCAGGGCGCTTCCATTTTGCTGGCACGAGAAAACTTCGGCTGTGGCTCTTCGCGTGAGCACGCGCCCTGGGCATTGACCGACTACGGTTTTAAAGTGGTGATTGCGCCGAGTTTTGCTGACATCTTCTACGGCAATAGCTTTAACAACCAGCTGCTGCCGGTGAAATTAAGCGATGCAGAAGTGGACGAACTGTTTGCGCTGGTGAAAGCCAATCCGGGGATCCATTTCGACGTGGATCTGGAAGCGCAAGAGGTGAAAGCGGGAGAGAAAACCTATCGCTTTACCATCGATGCCTTCCGCCGCCACTGCATGATGAACGGTCTGGACAGTATTGGGCTTACCTTGCAGCACGACGACGCCATTGCCGCTTATGAAGCAAAACAACCTGCGTTTATGAATTAA
>locus_tag=ECB_00074|gene=leuC
ATGGCTAAGACGTTATACGAAAAATTGTTCGACGCTCACGTTGTGTACGAAGCCGAAAACGAAACCCCACTGTTATATATCGACCGCCACCTGGTGCATGAAGTGACCTCACCGCAGGCGTTCGATGGTCTGCGCGCCCACGGTCGCCCGGTACGTCAACCGGGCAAAACCTTCGCTACCATGGATCACAACGTCTCTACCCAGACCAAAGACATTAATGCCTGCGGTGAAATGGCGCGTATCCAGATGCAGGAACTGATCAAAAACTGCAAAGAATTTGGCGTCGAACTGTATGACCTGAATCACCCGTATCAGGGGATCGTCCACGTAATGGGCCCGGAACAGGGCGTCACCTTGCCGGGGATGACCATTGTCTGCGGCGACTCGCATACCGCCACCCACGGCGCGTTTGGCGCACTGGCCTTTGGTATCGGCACTTCCGAAGTTGAACACGTACTGGCAACGCAAACCCTGAAACAGGGCCGCGCAAAAACCATGAAAATTGAAGTCCAGGGCAAAGCCGCGCCGGGCATTACCGCAAAAGATATCGTGCTGGCAATTATCGGTAAAACCGGTAGCGCAGGCGGCACCGGGCATGTGGTGGAGTTTTGCGGCGAAGCAATCCGTGATTTAAGCATGGAAGGTCGTATGACCCTGTGCAATATGGCAATCGAAATGGGCGCAAAAGCCGGTCTGGTTGCACCGGACGAAACCACCTTTAACTATGTCAAAGGCCGTCTGCATGCGCCGAAAGGCAAAGATTTCGACGACGCCGTTGCCTACTGGAAAACCCTGCAAACCGACGAAGGCGCAACTTTCGATACCGTTGTCACTCTGCAAGCAGAAGAAATTTCACCGCAGGTCACCTGGGGCACCAATCCCGGCCAGGTGATTTCCGTGAACGACAATATTCCCGATCCGGCTTCGTTTGCCGATCCGGTTGAACGCGCGTCGGCAGAAAAAGCGCTGGCCTATATGGGGCTGAAACCGGGTATTCCGCTGACCGAAGTGGCTATCGACAAAGTGTTTATCGGTTCCTGTACCAACTCGCGCATTGAAGATTTACGCGCGGCAGCGGAGATCGCCAAAGGGCGAAAAGTCGCGCCAGGCGTGCAGGCACTGGTGGTTCCCGGCTCTGGCCCGGTAAAAGCCCAGGCGGAAGCGGAAGGTCTGGATAAAATCTTTATTGAAGCCGGTTTTGAATGGCGCTTGCCTGGCTGCTCAATGTGTCTGGCGATGAACAACGACCGTCTGAATCCGGGCGAACGTTGTGCCTCCACCAGCAACCGTAACTTTGAAGGCCGCCAGGGGCGCGGCGGGCGCACGCATCTGGTCAGCCCGGCAATGGCTGCCGCTGCTGCTGTGACCGGACATTTCGCCGACATTCGCAACATTAAATAA
>locus_tag=ECB_00075|gene=leuB
ATGTCGAAGAATTACCATATTGCCGTATTGCCGGGGGACGGTATTGGTCCGGAAGTGATGACCCAGGCGCTGAAAGTGCTGGATGCCGTGCGCAACCGCTTTGCGATGCGCATCACCACCAGCCATTACGATGTAGGCGGCGCAGCCATTGATAACCACGGGCAACCACTGCCGCCTGCGACGGTTGAAGGTTGTGAGCAAGCCGATGCCGTGCTGTTTGGCTCGGTAGGCGGCCCGAAGTGGGAACATTTACCACCAGACCAGCAACCAGAACGCGGCGCGCTGCTGCCTCTGCGTAAGCACTTCAAATTATTCAGCAACCTGCGCCCGGCAAAACTGTATCAGGGGCTGGAAGCATTCTGTCCGCTGCGTGCAGACATTGCCGCAAACGGCTTCGACATCCTGTGTGTGCGCGAACTGACCGGCGGCATCTATTTCGGTCAGCCAAAAGGCCGCGAAGGTAGCGGACAATATGAAAAAGCCTTTGATACCGAGGTGTATCACCGTTTTGAGATCGAACGTATCGCCCGCATCGCGTTTGAATCTGCTCGCAAGCGTCGCCACAAAGTGACGTCGATCGATAAAGCCAACGTGCTGCAATCCTCTATTTTATGGCGGGAGATCGTTAACGAGATCGCCACGGAATACCCGGATGTCGAACTGGCGCATATGTACATCGACAACGCCACCATGCAGCTGATTAAAGATCCATCACAGTTTGACGTTCTGCTGTGCTCCAACCTGTTTGGCGACATTCTGTCTGACGAGTGCGCAATGATCACTGGCTCGATGGGGATGTTGCCTTCCGCCAGCCTGAACGAGCAAGGTTTTGGACTGTATGAACCGGCGGGCGGCTCGGCACCAGATATCGCAGGCAAAAACATCGCCAACCCGATTGCACAAATCCTTTCGCTGGCACTGCTGCTGCGTTACAGCCTGGATGCCGATGATGCGGCTTGCGCCATTGAACGCGCCATTAACCGCGCATTAGAAGAAGGCATTCGCACCGGGGATTTAGCCCGTGGCGCTGCCGCCGTTAGTACCGATGAAATGGGCGATATCATTGCCCGCTATGTAGCAGAAGGGGTGTAA
>locus_tag=ECB_00076|gene=leuA
ATGAGCCAGCAAGTCATTATTTTCGATACCACATTGCGCGACGGTGAACAGGCGTTACAGGCAAGCTTGAGTGTGAAAGAAAAACTGCAAATTGCGCTGGCCCTTGAGCGTATGGGTGTTGACGTGATGGAAGTCGGTTTCCCCGTTTCTTCGCCGGGTGATTTTGAATCAGTGCAAACCATCGCTCGCCAGGTTAAAAACAGCCGCGTATGCGCGTTAGCTCGCTGCGTGGAGAAAGATATCGACGTGGCGGCCGAATCCCTGAAAGTCGCCGAAGCCTTCCGTATTCATACCTTTATTGCCACTTCGCCAATGCACATCGCCACCAAGCTGCGCAGCACGCTGGATGAAGTGATCGAACGCGCTATCTATATGGTGAAACGCGCCCGTAATTACACCGATGATGTTGAATTTTCTTGCGAAGATGCCGGGCGTACACCCATTGCCGATCTGGCGCGAGTGGTCGAAGCGGCGATTAATGCCGGTGCCACCACCATCAACATTCCGGACACCGTGGGCTACACCATGCCGTTTGAGTTCGCCGGAATCATCAGCGGCCTGTATGAACGCGTACCTAACATCGACAAAGCCATTATTTCCGTACATACCCACGACGATTTAGGCCTGGCGGTCGGCAACTCACTGGCGGCGGTACATGCCGGTGCACGCCAGGTGGAAGGCGCAATGAACGGGATCGGCGAGCGTGCCGGAAACTGTTCCCTGGAAGAAGTCATCATGGCGATCAAAGTTCGTAAGGATATTCTCAACGTCCACACCGCCATTAATCACCAGGAGATATGGCGCACCAGCCAGTTAGTTAGCCAGATTTGTAATATGCCGATCCCGGCAAACAAAGCCATTGTTGGCAGCGGCGCATTCGCACACTCCTCCGGTATCCACCAGGATGGCGTGCTGAAAAACCGCGAAAACTACGAAATCATGACACCAGAATCTATTGGTCTGAACCAAATCCAGCTGAATCTGACCTCTCGTTCGGGGCGTGCGGCGGTGAAACATCGCATGGATGAGATGGGGTATAAAGAAAGTGAATATAATTTAGACAATTTGTACGATGCTTTCCTGAAGCTGGCGGACAAAAAAGGTCAGGTGTTTGATTACGATCTGGAGGCGCTGGCCTTCATCGGTAAGCAGCAAGAAGAGCCGGAGCATTTCCGTCTGGATTACTTCAGCGTGCAGTCTGGCTCTAACGATATCGCCACCGCCGCCGTCAAACTGGCCTGTGGCGAAGAAGTCAAAGCAGAAGCCGCCAACGGTAACGGTCCGGTCGATGCCGTCTATCAGGCAATTAACCGCATCACTGAATATAACGTCGAACTGGTGAAATACAGCCTGACCGCCAAAGGCCACGGTAAAGATGCGCTGGGTCAGGTGGATATCGTCGCTAACTACAACGGTCGCCGCTTCCACGGCGTCGGCCTGGCTACCGATATTGTCGAGTCATCTGCCAAAGCCATGGTGCACGTTCTGAACAATATCTGGCGTGCCGCAGAAGTCGAAAAAGAGTTGCAACGCAAAGCTCAACACAACGAAAACAACAAGGAAACCGTGTGA
>locus_tag=ECB_00077|gene=leuL
ATGACTCACATCGTTCGCTTTATCGGTCTACTACTACTAAACGCATCTTCTTTGCGCGGTAGACGAGTGAGCGGCATCCAGCATTAA
>locus_tag=ECB_00078|gene=leuO
ATGCCAGAGGTACAAACAGATCATCCAGAGACGGCGGAGTTAAGCAAGCCACAGCTACGCATGGTCGATCTCAACTTATTAACCGTTTTCGATGCCGTGATGCAGGAGCAAAACATTACTCGTGCCGCTCATGTTCTGGGAATGTCGCAACCTGCGGTCAGTAACGCTGTTGCACGCCTGAAGGTGATGTTTAATGACGAGCTTTTTGTTCGTTATGGCCGTGGTATTCAACCGACTGCTCGCGCATTTCAACTTTTTGGTTCAGTTCGTCAGGCATTGCAACTAGTACAAAATGAATTGCCTGGTTCAGGTTTTGAACCCGCGAGCAGTGAACGTGTATTTCATCTTTGTGTTTGCAGCCCGTTAGACAGCATTCTGACCTCGCAGATTTATAATCACATTGAGCAGATTGCGCCAAATATACATGTTATGTTCAAGTCTTCATTAAATCAGAACACTGAACATCAGCTGCGTTATCAGGAAACGGAGTTTGTGATTAGTTATGAAGACTTCCATCGTCCTGAATTTACCAGCGTACCATTATTTAAAGATGAAATGGTGCTGGTAGCCAGCAAAAATCATCCAACAATTAAGGGCCCGTTACTGAAACATGATGTTTATAACGAACAACATGCGGCGGTTTCGCTCGATCGTTTCGCGTCATTTAGTCAACCTTGGTATGACACGGTAGATAAGCAAGCCAGTATCGCGTATCAGGGCATGGCAATGATGAGCGTACTTAGCGTGGTGTCGCAAACGCATTTGGTCGCTATTGCGCCGCGTTGGCTGGCTGAAGAGTTCGCTGAATCCTTAGAATTACAGGTATTACCGCTGCCGTTAAAACAAAACAGCAGAACCTGTTATCTCTCCTGGCATGAAGCTGCCGGGCGCGATAAAGGCCATCAGTGGATGGAAGAGCAATTAGTCTCAATTTGCAAACGCTAA
>locus_tag=ECB_00079|gene=ilvI
ATGGAGATGTTGTCTGGAGCCGAGATGGTCGTCCGATCGCTTATCGATCAGGGCGTTAAACAAGTATTCGGTTATCCCGGAGGCGCAGTCCTTGATATTTATGATGCATTGCATACCGTGGGTGGTATTGATCATGTATTAGTTCGTCATGAGCAGGCGGCGGTGCATATGGCCGATGGCCTGGCGCGCGCGACCGGGGAAGTCGGCGTCGTGCTGGTAACGTCGGGTCCAGGGGCGACCAATGCGATTACTGGCATCGCCACCGCTTATATGGATTCCATTCCATTAGTTGTCCTTTCCGGGCAGGTAGCGACCTCGTTGATAGGTTACGATGCCTTTCAGGAGTGCGACATGGTGGGGATTTCGCGACCGGTGGTTAAACACAGTTTTCTGGTTAAGCAAACGGAAGACATTCCGCAGGTGCTGAAAAAGGCTTTCTGGCTGGCGGCAAGTGGTCGCCCAGGACCAGTAGTCGTTGATTTACCGAAAGATATTCTTAATCCGGCGAACAAATTACCCTATGTCTGGCCGGAGTCGGTCAGTATGCGTTCTTACAATCCCACTACTACCGGACATAAAGGGCAAATTAAGCGTGCTCTGCAAACGCTGGTGGCGGCAAAAAAACCGGTTGTCTACGTAGGTGGTGGGGCAATCACGGCGGGCTGCCATCAGCAGTTGAAAGAAATGGTGGAGGCGTTGAATCTGCCCGTTGTTTCCTCATTGATGGGGCTGGGGGCGTTTCCGGCAACGCATCGTCAGGCACTGGGCATGCTGGGAATGCACGGTACCTACGAAGCCAATATGACGATGCATAACGCGGATGTGATTTTCGCCGTCGGGGTACGATTTGATGACCGAACGACGAACAATCTGGCAAAGTACTGCCCAAATGCCACTGTTCTGCATATCGATATTGATCCTACTTCCATTTCTAAAACCGTGACTGCGGATATCCCGATTGTGGGGGATGCTCGCCAGGTCCTCGAACAAATGCTTGAACTCTTGTCGCAAGAATCCGCCCATCAACCGCTGGATGAGATCCGCGACTGGTGGCAGCAAATTGAACAGTGGCGCGCTCGTCAGTGCCTGAAATATGACACTCACAGTGAAAAGATTAAACCGCAGGCGGTGATCGAGACTCTTTGGCGGTTGACGAAGGGAGACGCTTACGTGACGTCCGATGTCGGGCAGCACCAGATGTTTGCTGCACTTTATTATCCATTCGACAAACCGCGTCGCTGGATCAATTCCGGTGGCCTCGGCACGATGGGTTTTGGTTTACCTGCGGCACTGGGCGTCAAAATGGCGTTGCCAGAAGAAACCGTGGTTTGCGTCACTGGCGACGGCAGTATTCAGATGAACATCCAGGAACTGTCTACCGCGTTGCAATACGAGTTGCCCGTACTGGTGGTGAATCTCAATAACCGCTATCTGGGGATGGTGAAGCAGTGGCAGGACATGATCTATTCCGGCCGTCATTCACAATCTTATATGCAATCGCTACCCGATTTCGTCCGTCTGGCGGAAGCCTATGGGCATGTCGGGATCCAGATTTCTCATCCGCATGAGCTGGAAAGCAAACTTAGCGAGGCGCTGGAACAGGTGCGCAATAATCGCCTGGTGTTTGTTGATGTTACCGTCGATGGCAGCGAGCACGTCTACCCGATGCAGATTCGCGGGGGCGGAATGGATGAAATGTGGTTAAGCAAAACGGAGAGAACCTGA
>locus_tag=ECB_00080|gene=ilvH
ATGCGCCGGATATTATCAGTCTTACTCGAAAATGAATCAGGCGCGTTATCCCGTGTGATTGGCCTTTTTTCCCAGCGTGGCTACAACATTGAAAGCCTGACCGTTGCGCCAACCGACGATCCGACATTATCGCGTATGACCATCCAGACCGTGGGCGATGAAAAAGTACTTGAGCAGATCGAAAAGCAATTACACAAACTGGTCGATGTCTTGCGCGTGAGTGAGTTGGGGCAGGGCGCGCATGTTGAGCGGGAAATCATGCTGGTGAAAATTCAGGCCAGCGGTTACGGGCGTGACGAAGTGAAACGTAATACGGAAATATTCCGTGGGCAAATTATCGATGTCACACCCTCGCTTTATACCGTTCAATTAGCAGGCACCAGCGGTAAGCTTGATGCATTTTTAGCATCGATTCGCGATGTGGCGAAAATTGTGGAGGTTGCTCGCTCTGGTGTGGTCGGACTTTCGCGCGGCGATAAAATAATGCGTTGA
>locus_tag=ECB_00081|gene=fruR
GTGAAACTGGATGAAATCGCTCGGCTGGCGGGAGTGTCGCGGACCACTGCAAGCTATGTTATTAACGGCAAAGCGAAGCAATACCGTGTGAGCGACAAAACCGTTGAAAAAGTCATGGCTGTGGTGCGTGAGCACAATTACCACCCGAACGCCGTGGCAGCTGGGCTTCGTGCTGGACGCACACGTTCTATTGGTCTTGTGATCCCCGATCTGGAGAACACCAGCTATACCCGCATCGCTAACTATCTTGAACGCCAGGCGCGGCAACGGGGTTATCAACTGCTGATTGCCTGCTCAGAAGATCAGCCAGACAACGAAATGCGGTGCATTGAGCACCTTTTACAGCGTCAGGTTGATGCCATTATTGTTTCGACGTCGTTGCCTCCTGAGCATCCTTTTTATCAACGCTGGGCTAACGACCCGTTCCCGATTGTCGCGCTGGACCGCGCCCTCGATCGTGAACACTTCACCAGCGTGGTTGGTGCCGATCAGGATGATGCCGAAATGCTGGCGGAAGAGTTACGTAAGTTTCCCGCCGAGACGGTGCTTTATCTTGGTGCGCTACCGGAGCTTTCTGTCAGCTTCCTGCGTGAACAAGGTTTCCGTACTGCCTGGAAAGATGATCCGCGCGAAGTGCATTTCCTGTATGCCAACAGCTATGAGCGGGAGGCGGCTGCCCAGTTATTCGAAAAATGGCTGGAAACGCATCCGATGCCGCAGGCGCTGTTCACAACGTCGTTTGCGTTGTTGCAAGGAGTGATGGATGTCACGCTGCGTCGCGACGGCAAACTGCCTTCTGACCTGGCAATTGCCACCTTTGGCGATAACGAACTGCTCGACTTCTTACAGTGTCCGGTGCTGGCAGTGGCTCAACGTCACCGCGATGTCGCAGAGCGTGTGCTGGAGATTGTCCTGGCAAGCCTGGACGAACCGCGTAAGCCAAAACCTGGTTTAACGCGCATTAAACGTAATCTCTATCGCCGCGGCGTGCTCAGCCGTAGCTAA
>locus_tag=ECB_00082|gene=yabB
ATGTTCCGGGGAGCAACGTTAGTCAATCTCGACAGCAAAGGGCGCTTATCAGTGCCTACCCGTTACCGGGAACAGCTGCTTGAGAACGCTGCCGGTCAAATGGTTTGCACCATTGACATTCATCACCCGTGCCTGCTGCTTTACCCCCTGCCTGAATGGGAAATTATCGAGCAAAAATTATCGCGTCTGTCGAGCATGAACCCGGTTGAGCGCCGTGTGCAGCGCCTACTGTTAGGTCATGCCAGCGAATGTCAGATGGATGGCGCAGGTCGATTGTTAATCGCGCCAGTACTGCGGCAACATGCCGGGCTGACAAAAGAAGTGATGCTGGTTGGACAGTTCAACAAGTTTGAGCTGTGGGATGAAACAACCTGGCATCAACAGGTCAAGGAAGATATCGACGCAGAGCAGTTGGCTACCGGAGACTTATCGGAGCGACTGCAGGACTTGTCTCTATAA
>locus_tag=ECB_00083|gene=mraW
ATGATGGAAAACTATAAACATACTACGGTGCTGCTGGATGAAGCCGTTAATGGCCTCAATATCCGTCCTGATGGCATCTACATTGATGGGACTTTTGGTCGCGGTGGTCACTCACGTCTGATCCTCTCGCAGCTTGGCGAAGAGGGGCGTTTGCTGGCGATCGATCGCGACCCGCAGGCTATCGCCGTTGCGAAGACTATTGATGATCCGCGCTTCTCCATCATCCACGGACCTTTCTCCGCGCTGGGCGAATACGTTGCCGAGCGCGATCTTATCGGCAAGATCGACGGCATTCTCCTCGATCTTGGCGTCTCTTCACCGCAACTTGATGATGCTGAGCGCGGCTTTTCCTTTATGCGCGATGGTCCGCTGGACATGCGTATGGACCCAACCCGTGGGCAGTCAGCCGCTGAATGGCTACAAACCGCAGAAGAAGCCGATATCGCCTGGGTATTGAAAACCTATGGTGAAGAGCGTTTTGCCAAACGCATTGCCCGCGCCATTGTCGAGCGTAACCGCGAACAGCCGATGACCCGCACCAAAGAACTGGCGGAAGTCGTGGCTGCTGCAACGCCGGTGAAAGATAAGTTTAAACATCCCGCGACCCGTACCTTCCAGGCGGTGCGCATTTGGGTAAACAGTGAACTGGAGGAGATAGAGCAGGCGCTAAAAAGCTCGCTCAACGTGCTGGCCCCGGGTGGGCGGCTTTCGATCATCAGCTTCCACTCGCTGGAAGACCGTATTGTGAAACGTTTTATGCGTGAAAACAGCCGCGGTCCGCAAGTTCCGGCAGGGTTACCGATGACTGAAGAGCAGCTCAAAAAACTGGGTGGCCGTCAGCTGCGAGCACTAGGCAAGTTAATGCCGGGCGAAGAAGAGGTGGCTGAGAACCCTCGTGCCCGTAGTTCAGTTCTGCGTATTGCAGAGAGGACGAATGCATGA
>locus_tag=ECB_00084|gene=ftsL
ATGATCAGCAGAGTGACAGAAGCTCTAAGCAAAGTTAAAGGATCGATGGGAAGCCACGAGCGCCATGCATTGCCTGGTGTTATCGGTGACGATCTTTTGCGATTTGGGAAGCTGCCACTCTGCCTGTTCATTTGCATTATTTTGACGGCGGTGACTGTGGTAACCACGGCGCACCATACCCGTTTACTGACCGCTCAGCGCGAACAACTGGTGCTGGAGCGAGATGCTTTAGACATTGAATGGCGCAACCTGATCCTTGAAGAGAATGCGCTCGGCGACCATAGCCGGGTGGAAAGGATCGCCACGGAAAAGCTGCAAATGCAGCATGTTGATCCGTCACAAGAAAATATCGTAGTGCAAAAATAA
>locus_tag=ECB_00085|gene=ftsI
ATGAAAGCAGCGGCGAAAACGCAGAAACCAAAACGTCAGGAAGAACATGCCAACTTTATCAGTTGGCGTTTTGCGTTGTTATGCGGCTGTATTCTCCTGGCGCTGGCTTTTCTGCTCGGACGCGTAGCGTGGTTACAAGTTATCTCCCCGGATATGCTGGTGAAAGAGGGCGACATGCGTTCTCTTCGCGTTCAGCAAGTTTCCACCTCCCGCGGCATGATTACTGACCGTTCTGGTCGCCCGTTAGCGGTGAGCGTGCCGGTAAAAGCGATTTGGGCTGACCCGAAAGAAGTGCATGACGCTGGCGGTATCAGCGTCGGTGACCGCTGGAAGGCGCTGGCTAACGCGCTCAATATTCCGCTGGATCAGCTTTCAGCCCGCATTAACGCCAACCCGAAAGGGCGCTTTATTTATCTGGCGCGTCAGGTGAACCCTGACATGGCGGACTACATCAAAAAACTGAAACTGCCGGGGATTCATCTGCGTGAAGAATCTCGCCGTTATTATCCATCCGGCGAAGTGACTGCTCACCTCATTGGCTTTACTAACGTCGATAGTCAAGGGATTGAGGGCGTTGAGAAGAGTTTCGATAAATGGCTTACCGGGCAGCCGGGTGAGCGCATTGTGCGTAAAGACCGCTATGGTCGCGTAATTGAAGATATTTCTTCTACTGACAGCCAGGCTGCGCACAACCTGGCGCTGAGTATTGATGAACGCCTGCAGGCGCTGGTTTATCGCGAACTGAACAATGCGGTGGCCTTTAACAAGGCTGAATCTGGTAGCGCCGTGCTGGTGGATGTCAACACCGGTGAAGTGCTGGCGATGGCTAACAGCCCGTCATACAACCCTAACAATCTGAGCGGCACGCCGAAAGAGGCGATGCGTAACCGTACCATCACCGACGTGTTTGAACCTGGCTCAACGGTTAAACCGATGGTGGTGATGACCGCGTTGCAACGTGGCGTGGTGCGGGAAAACTCGGTACTCAATACCATTCCTTATCGAATTAACGGCCACGAAATCAAAGACGTGGCACGCTACAGCGAATTAACCCTGACCGGGGTATTACAGAAGTCGAGTAACGTCGGTGTTTCCAAGCTGGCGTTAGCGATGCCGTCCTCAGCGTTAGTAGATACTTACTCACGTTTTGGACTGGGAAAAGCGACCAATTTGGGGTTGGTCGGAGAACGCAGTGGCTTATATCCTCAAAAACAACGGTGGTCTGACATAGAGAGGGCCACCTTCTCTTTCGGCTACGGGCTAATGGTAACACCGTTACAGTTAGCGCGAGTCTACGCAACTATCGGCAGCTACGGCATTTATCGCCCACTGTCGATTACCAAAGTTGACCCCCCGGTTCCCGGTGAACGTGTCTTCCCGGAATCCATTGTCCGCACCGTGGTGCATATGATGGAAAGCGTGGCGCTACCGGGCGGCGGCGGCGTGAAGGCGGCGATTAAAGGCTATCGTATCGCCATTAAAACCGGTACCGCGAAAAAGGTCGGGCCGGACGGTCGCTACATCAATAAATATATTGCTTATACCGCAGGCGTTGCGCCTGCGAGTCAGCCGCGCTTCGCGCTGGTTGTTGTTATCAACGATCCGCAGGCGGGTAAATACTACGGCGGCGCCGTTTCCGCGCCGGTCTTTGGTGCCATCATGGGCGGCGTATTGCGTACCATGAACATCGAGCCGGATGCGCTGACAACGGGCGATAAAAATGAATTTGTGATTAATCAAGGCGAGGGGACAGGTGGCAGATCGTAA
>locus_tag=ECB_00086|gene=murE
GTGGCAGATCGTAATTTGCGCGACCTTCTTGCTCCGTGGGTGCCAGACGCACCTTCGCGAGCACTGCGAGAGATGACACTCGACAGCCGTGTGGCTGCGGCGGGCGATCTCTTTGTAGCTGTAGTAGGTCATCAGGCGGACGGGCGTCGATATATCCCGCAGGCGATAGCGCAAGGTGTGGCTGCCATTATTGCAGAGGCGAAAGATGAGGCGACCGACGGTGAAATCCGTGAAATGCACGGCGTACCGGTCATCTATCTCAGCCAGCTCAATGAGCGTTTATCTGCACTGGCGGGCCGCTTTTACCATGAACCCTCTGACAATTTACGTCTCGTAGGCGTAACGGGCACCAACGGCAAAACCACGACTACCCAGCTGCTGGCGCAGTGGAGCCAACTGCTTGGCGAAACCAGCGCGGTAATGGGCACCGTTGGTAACGGCCTGCTGGGGAAAGTGATCCCGACAGAAAATACCACCGGTTCGGCAGTCGATGTTCAGCATGAGCTTGCGGGGCTGGTGGATCAGGGCGCGACGTTTTGCGCAATGGAAGTTTCCTCCCACGGGCTGGTACAGCACCGTGTGGCGGCATTGAAATTTGCGGCGTCGGTCTTTACGAACTTAAGCCGCGATCACCTTGATTATCATGGTGATATGGAACACTACGAAGCCGCGAAATGGCTGCTTTATTCTGAGCATCATTGCGGTCAGGCGATTATTAACGCCGACGATGAAGTGGGCCGCCGCTGGCTGGCAAAACTGCCGGACGCGGTTGCGGTATCAATGGAAGATCATATCAATCCGAACTGTCACGGACGCTGGTTAAAAGCGAACGACGTGAACTATCACGACAGCGGTGCGACGATTCGCTTTAGCTCAAGTTGGGGCGATGGCGAAATTGAGAGCCATCTGATGGGCGCTTTTAACGTCAGCAACCTGCTGCTCGCGCTGGCGACACTGTTGGCACTCGGCTATCCATTGGCTGATCTGTTGAAAACCGCCGCGCGTCTGCAACCGGTTTGCGGACGTATGGAAGTGTTCACTGCGCCAGGCAAACCGACGGTGGTGGTGGATTACGCGCATACGCCGGATGCACTGGAAAAAGCCTTACAGGCGGCGCGTCTGCACTGTGCGGGCAAGCTGTGGTGTGTCTTTGGCTGTGGTGGCGATCGCGATAAAGGTAAGCGTCCACTGATGGGCGCAATTGCCGAAGAGTTTGCTGACGTGGCGGTGGTGACGGACGATAACCCGCGTACCGAAGAACCGCGTGCCATCATCAACGATATTCTGGCGGGAATGTTAGATGCCGGACATGCCAAAGTGATGGAAGGCCGTGCTGAAGCGGTGACTTGCGCCGTTATGCAGGCTAAAGAGAATGATGTGGTACTGGTCGCGGGCAAAGGCCATGAAGATTACCAGATTGTTGGCAATCAGCGTCTGGACTACTCCGATCGCGTCACGGTGGCGCGTCTGCTGGGGGTGATTGCATGA
>locus_tag=ECB_00087|gene=murF
ATGATTAGCGTAACCCTTAGCCAACTTACCGACATTCTCAACGGTGAACTGCAAGGTGCAGATATCACCCTTGATGCTGTAACCACTGATACCCGAAAACTGACGCCGGGCTGCCTGTTTGTTGCCCTGAAAGGCGAACGTTTTGATGCCCACGATTTTGCCGACCAGGCGAAAGCTGGCGGCGCAGGCGCACTACTGGTTAGCCGTCCGCTGGACATCGACCTGCCGCAGTTAATCGTCAAGGATACGCGTCTGGCGTTTGGTGAACTGGCTGCATGGGTTCGCCAGCAAGTTCCGGCGCGCGTGGTTGCTCTGACGGGGTCCTCCGGCAAAACCTCCGTTAAAGAGATGACGGCGGCGATTTTAAGCCAGTGCGGCAACACGCTTTATACGGCAGGCAATCTCAACAACGACATCGGTGTACCGATGACGCTGTTGCGCTTAACGCCGGAATACGATTACGCAGTTATTGAACTTGGCGCGAACCATCAGGGCGAAATAGCCTGGACTGTGAGTCTGACTCGCCCGGAAGCTGCGCTGGTCAACAACCTGGCAGCGGCGCATCTGGAAGGTTTTGGCTCGCTTGCGGGTGTCGCGAAAGCGAAAGGTGAAATCTTTAGCGGCCTGCCGGAAAACGGTATCGCCATTATGAACGCCGACAACAACGACTGGCTGAACTGGCAGAGCGTAATTGGCTCACGCAAAGTGTGGCGTTTCTCACCCAATGCCGCCAACAGCGATTTCACCGCCACCAATATCCATGTGACCTCGCACGGTACGGAATTTACCCTACAAACCCCAACCGGTAGCGTCGATGTTCTGCTGCCGTTGCCGGGGCGTCACAATATTGCGAATGCGCTGGCAGCCGCTGCGCTCTCCATGTCCGTGGGCGCAACGCTTGATGCTATCAAAGCGGGGCTGGCAAATCTGAAAGCTGTTCCAGGCCGTCTGTTCCCCATCCAACTGGCAGAAAACCAGTTGCTGCTCGACGACTCCTACAACGCCAATGTCGGTTCAATGACTGCAGCAGTCCAGGTACTGGCTGAAATGCCGGGCTACCGCGTGCTGGTGGTGGGCGATATGGCGGAACTGGGCGCTGAAAGCGAAGCCTGCCATGTACAGGTGGGCGAGGCGGCAAAAGCTGCTGGTATTGACCGCGTGTTAAGCGTGGGTAAACAAAGCCATGCTATCAGCACCGCCAGCGGCGTTGGCGAACATTTTGCTGATAAAACTGCGTTAATTACGCGTCTTAAATCACTGATTGCTGAGCAACAGGTAATTACGATTTTAGTTAAGGGTTCACGTAGTGCCGCCATGGAAGAGGTAGTACGCGCTTTACAGGAGAATGGGACATGTTAG
>locus_tag=ECB_00088|gene=mraY
ATGTTAGTTTGGCTGGCCGAACATTTGGTCAAATATTATTCCGGCTTTAACGTCTTTTCCTATCTGACGTTTCGCGCCATCGTCAGCCTGCTGACCGCGCTGTTCATCTCATTGTGGATGGGCCCGCGTATGATTGCTCATTTGCAAAAACTTTCCTTTGGTCAGGTGGTGCGTAACGACGGTCCTGAATCACACTTCAGCAAGCGCGGTACGCCGACCATGGGCGGGATTATGATCCTGACGGCGATTGTGATCTCCGTACTGCTGTGGGCTTACCCGTCCAATCCGTACGTCTGGTGCGTGTTGGTGGTGCTGGTAGGTTACGGTGTTATTGGCTTTGTTGATGATTATCGCAAAGTGGTGCGTAAAGACACCAAAGGGTTGATCGCTCGTTGGAAGTATTTCTGGATGTCGGTCATTGCGCTGGGTGTCGCCTTCGCCCTGTACCTTGCCGGCAAAGACACGCCCGCAACGCAGCTGGTGGTCCCATTCTTTAAAGATGTGATGCCGCAGCTGGGGCTGTTCTACATTCTGCTGGCTTACTTCGTCATTGTGGGTACTGGCAACGCGGTAAACCTGACCGATGGTCTCGACGGCCTGGCAATTATGCCGACCGTATTTGTCGCCGGTGGTTTTGCGCTGGTGGCGTGGGCGACCGGCAATATGAACTTTGCCAGCTACTTGCATATACCGTATCTGCGACACGCCGGGGAACTGGTTATTGTCTGTACCGCGATAGTCGGGGCAGGACTGGGCTTCCTGTGGTTTAACACCTATCCGGCGCAGGTCTTTATGGGCGATGTAGGTTCGCTGGCGTTAGGTGGTGCGTTAGGCATTATCGCCGTACTGCTACGTCAGGAATTCCTGCTGGTGATTATGGGGGGCGTGTTCGTGGTAGAAACGCTTTCTGTCATCCTGCAGGTCGGCTCCTTTAAACTGCGCGGACAACGTATTTTCCGCATGGCACCGATTCATCACCACTATGAACTGAAAGGCTGGCCGGAACCGCGCGTCATTGTGCGTTTCTGGATTATTTCGCTGATGCTGGTTCTGATTGGTCTGGCAACGCTGAAGGTACGTTAA
>locus_tag=ECB_00089|gene=murD
ATGGCTGATTATCAGGGTAAAAATGTCGTCATTATCGGCCTGGGCCTCACCGGGCTTTCCTGCGTGGACTTTTTCCTCGCTCGCGGTGTGACGCCGCGCGTTATGGATACGCGTATGACACCGCCTGGCCTGGATAAATTACCCGAAGCCGTAGAACGCCACACGGGCAGTCTGAATGATGAATGGCTGATGGCGGCAGATCTGATTGTCGCCAGTCCCGGTATTGCACTGGCGCATCCATCCTTAAGCGCTGCCGCTGATGCCGGAATCGAAATCGTTGGCGATATCGAGCTGTTCTGTCGCGAAGCACAAGCACCGATTGTGGCGATTACCGGTTCTAACGGCAAAAGCACGGTCACCACGCTAGTGGGTGAAATGGCGAAAGCGGCGGGGGTTAACGTTGGTGTGGGTGGCAATATTGGCCTGCCTGCGTTGATGCTACTGGATGATGAGTGTGAACTGTACGTGCTGGAACTGTCGAGCTTCCAGCTGGAAACCACCTCCAGCTTACAGGCGGTAGCAGCGACCATTCTGAACGTGACTGAAGATCATATGGATCGCTATCCGTTTGGTTTACAACAGTATCGTGCAGCAAAACTGCGCATTTACGAAAACGCGAAAGTTTGCGTGGTTAATGCTGATGATGCCTTAACAATGCCGATTCGCGGTGCGGATGAACGCTGCGTCAGCTTTGGCGTCAACATGGGTGACTATCACCTGAATCATCAGCAGGGCGAAACCTGGCTGCGGGTTAAAGGCGAGAAAGTGCTGAATGTGAAAGAGATGAAACTTTCCGGGCAGCATAACTACACCAATGCGCTGGCGGCGCTGGCGCTGGCAGATGCTGCAGGGTTACCGCGTGCCAGCAGCCTGAAAGCGTTAACCACATTCACTGGTCTGCCGCATCGCTTTGAAGTTGTGCTGGAGCATAACGGCGTACGTTGGATTAACGATTCGAAAGCGACCAACGTCGGCAGTACGGAAGCGGCGCTGAATGGCCTGCACGTAGACGGCACACTGCATTTGTTGCTGGGTGGCGATGGTAAATCGGCGGACTTTAGCCCACTGGCGCGTTACCTGAATGGCGATAACGTACGTCTGTATTGTTTCGGTCGTGACGGCGCGCAGCTGGCGGCGCTACGCCCGGAAGTGGCAGAACAAACCGAAACTATGGAACAGGCGATGCGCTTGCTGGCTCCGCGTGTTCAGCCGGGCGATATGGTTCTGCTCTCCCCAGCCTGTGCCAGCCTTGATCAGTTCAAGAACTTTGAACAACGAGGCAATGAGTTTGCCCGTCTGGCGAAGGAGTTAGGTTGA
>locus_tag=ECB_00090|gene=ftsW
ATGCGTTTATCTCTCCCTCGCCTGAAAATGCCGCGCCTGCCAGGATTCAGTATCCTGGTCTGGATCTCCACGGCGCTAAAGGGCTGGGTGATGGGCTCGCGGGAAAAAGATACCGACAGCCTGATCATGTACGATCGCACCTTACTGTGGCTGACCTTCGGCCTCGCGGCGATTGGCTTTATCATGGTGACCTCGGCGTCAATGCCCATAGGGCAACGCTTAACCAACGATCCGTTCTTCTTCGCGAAGCGTGATGGTGTCTATCTGATTTTGGCGTTTATTCTGGCGATCATTACGCTGCGTCTGCCGATGGAGTTCTGGCAACGCTACAGTGCCACGATGCTGCTCGGATCTATCATCCTGCTGATGATCGTCCTGGTAGTGGGTAGCTCGGTTAAAGGGGCATCGCGTTGGATCGATCTCGGTTTGCTGCGTATCCAGCCTGCGGAGCTGACAAAACTGTCGCTGTTTTGCTATATCGCCAACTATCTGGTGCGTAAAGGCGACGAAGTACGTAATAACCTGCGCGGCTTCCTGAAACCGATGGGCGTGATTCTGGTGTTGGCAGTGTTACTGCTGGCACAGCCAGACCTTGGTACGGTGGTGGTGTTGTTTGTGACTACGCTGGCGATGTTGTTCCTGGCGGGAGCGAAATTGTGGCAGTTCATTGCCATTATCGGTATGGGCATTTCAGCGGTTGTGTTGCTGATACTCGCCGAACCGTACCGTATCCGCCGTGTTACCGCATTCTGGAACCCGTGGGAAGATCCCTTTGGCAGCGGCTATCAGTTAACGCAATCGCTGATGGCGTTTGGTCGCGGCGAACTTTGGGGGCAAGGTTTAGGTAACTCGGTACAAAAACTGGAGTATCTGCCGGAAGCGCACACTGACTTTATTTTCGCCATTATCGGCGAAGAACTGGGGTATGTCGGTGTGGTGCTGGCACTTTTAATGGTATTCTTCGTCGCTTTTCGCGCGATGTCGATTGGCCGTAAAGCATTAGAAATTGACCACCGTTTTTCCGGTTTTCTCGCCTGTTCTATTGGCATCTGGTTTAGCTTCCAGGCGCTGGTTAACGTAGGCGCGGCGGCGGGGATGTTACCGACCAAAGGTCTGACATTGCCGCTGATCAGTTACGGTGGTTCGAGCTTACTGATTATGTCGACAGCCATCATGATGCTGTTGCGTATTGATTATGAAACGCGTCTGGAGAAAGCGCAGGCGTTTGTACGAGGTTCACGATGA
>locus_tag=ECB_00091|gene=murG
ATGAGTGGTCAAGGAAAGCGATTAATGGTGATGGCAGGCGGAACCGGTGGACATGTATTCCCGGGACTGGCGGTTGCGCACCATCTAATGGCTCAGGGTTGGCAAGTTCGCTGGCTGGGGACTGCCGACCGTATGGAAGCGGACTTAGTGCCAAAACATGGCATCGAAATTGATTTCATTCGTATCTCTGGTCTGCGTGGAAAAGGTATAAAAGCACTGATAGCTGCCCCGCTGCGTATCTTCAACGCCTGGCGTCAGGCGCGGGCGATTATGAAAGCGTACAAACCTGACGTGGTGCTCGGTATGGGAGGCTACGTGTCAGGTCCAGGTGGTCTGGCCGCGTGGTCGTTAGGCATTCCGGTTGTACTTCATGAACAAAACGGTATTGCGGGCTTAACCAATAAATGGCTGGCGAAGATTGCCACCAAAGTGATGCAGGCGTTTCCAGGTGCTTTCCCTAATGCGGAAGTAGTGGGTAACCCGGTGCGTACCGATGTGTTGGCGCTGCCGTTGCCGCAGCAACGTTTGGCTGGACGTGAAGGTCCGGTTCGTGTGCTGGTAGTGGGTGGTTCTCAGGGCGCACGCATTCTTAACCAGACAATGCCGCAGGTTGCTGCGAAACTGGGTGATTCAGTCACTATCTGGCATCAGAGCGGCAAAGGTTCGCAACAATCCGTTGAACAGGCGTATGCCGAAGCGGGGCAACCGCAGCATAAAGTGACGGAATTTATTGATGATATGGCGGCGGCGTATGCGTGGGCGGATGTCGTCGTTTGCCGCTCCGGTGCGTTAACGGTGAGTGAAATCGCCGCGGCAGGACTACCGGCGTTGTTTGTGCCGTTTCAACATAAAGACCGCCAGCAATACTGGAATGCGCTACCGCTGGAAAAAGCGGGCGCAGCCAAAATTATCGAGCAGCCACAGCTTAGCGTGGATGCTGTCGCCAACACCCTGGCCGGGTGGTCGCGAGAAACCTTATTAACCATGGCAGAACGCGCCCGCGCTGCATCCATTCCGGATGCCACCGAGCGAGTGGCAAATGAAGTGAGCCGGGTTGCCCGGGCGTAA
>locus_tag=ECB_00092|gene=murC
ATGAATACACAACAATTGGCAAAACTGCGTTCCATCGTGCCCGAAATGCGTCGCGTTCGGCACATACATTTTGTCGGCATTGGTGGTGCCGGTATGGGCGGTATTGCCGAAGTTCTGGCCAATGAAGGTTATCAGATCAGTGGTTCCGATTTAGCGCCAAATCCGGTCACGCAGCAGTTAATGAATCTGGGAGCGACGATTTATTTCAACCATCGCCCGGAAAACGTACGTGATGCCAGCGTGGTCGTTGTTTCCAGCGCGATTTCTGCCGATAACCCGGAAATTGTCGCAGCTCATGAAGCGCGTATTCCGGTGATCCGTCGTGCCGAAATGCTGGCTGAGTTAATGCGTTTTCGTCATGGCATCGCCATTGCAGGAACGCACGGCAAAACGACAACCACCGCGATGGTTTCCAGCATCTACGCAGAAGCGGGGCTCGACCCAACCTTCGTTAACGGCGGGCTGGTAAAAGCGGCGGGGGTTCATGCGCGTTTGGGGCATGGTCGGTACCTGATTGCCGAAGCAGATGAGAGTGATGCATCGTTCCTGCATCTGCAACCGATGGTGGCGATTGTCACCAATATCGAAGCCGACCACATGGATACCTACCAGGGCGACTTTGAGAATTTAAAACAGACTTTTATTAATTTTCTGCACAACCTGCCTTTTTACGGTCGTGCGGTGATGTGTGTTGATGATCCGGTGATCCGCGAATTGTTACCGCGAGTGGGACGTCAGACCACGACTTACGGCTTCAGCGAAGATGCCGACGTGCGTGTAGAAGATTATCAGCAGATTGGCCCGCAGGGGCACTTTACGCTGCTGCGCCAGGACAAAGAGCCGATGCGCGTCACCCTGAATGCGCCAGGTCGTCATAACGCGCTGAACGCCGCAGCTGCGGTTGCGGTTGCTACGGAAGAGGGAATTGATGACGAGGCTATTTTACGTGCGCTGGAGAGCTTCCAGGGGACTGGGCGCCGTTTTGATTTCCTCGGTGAATTCCCGCTGGAGCCAGTGAATGGTAAAAGCGGTACGGCGATGTTGGTCGATGACTACGGCCACCACCCGACGGAAGTGGACGCCACTATTAAAGCGGCGCGTGCAGGCTGGCCGGATAAAAACCTGGTAATGCTGTTTCAGCCGCACCGTTTTACCCGTACGCGCGACCTGTATGATGATTTCGCCAATGTGCTGACGCAGGTTGATACCCTGTTGATGCTGGAAGTGTATCCGGCTGGCGAAGCGCCAATTCCGGGAGCGGACAGCCGTTCGCTGTGTCGCACAATTCGTGGACGTGGGAAAATTGATCCCATTCTGGTGCCGGACCCTGCGCAGGTAGCCGAGATGCTGGCACCGGTATTAACCGGTAACGACCTGATTCTCGTTCAGGGGGCTGGTAATATCGGAAAAATTGCCCGTTCTTTAGCTGAAATCAAACTGAAGCCGCAAACTCCGGAGGAAGAACAACATGACTGA
>locus_tag=ECB_00093|gene=ddl
ATGACTGATAAAATCGCGGTCCTGTTGGGCGGGACTTCCGCTGAGCGGGAAGTTTCTCTGAATTCTGGCGCAGCGGTGTTAGCCGGGCTGCGTGAAGGCGGTATTGATGCGTATCCTGTCGACCCGAAAGAAGTCGACGTGACGCAACTGAAGTCGATGGGTTTTCAGAAAGTGTTTATCGCGCTACACGGTCGCGGCGGTGAAGATGGTACGCTGCAGGGCATGCTCGAGCTGATGGGCTTGCCTTATACCGGCAGCGGAGTGATGGCATCTGCGCTTTCAATGGATAAACTACGCAGCAAACTGCTGTGGCAAGGTGCCGGTTTACCGGTCGCGCCGTGGGTAGCGTTAACCCGCGCAGAGTTTGAAAAAGGCCTGAGCGATAAGCAGTTAGCAGAAATTTCTGCTCTGGGTTTGCCGGTTATCGTTAAGCCGAGCCGCGAAGGTTCCAGTGTGGGAATGTCAAAAGTAGTAGCAGAAAATGCTCTACAAGATGCATTAAGATTGGCATTTCAGCACGATGAAGAAGTATTGATTGAAAAATGGCTAAGTGGGCCGGAGTTCACGGTTGCGATACTCGATGAAGAAATTTTACCGTCAATACGTATTCAACCGTCCGGAACCTTCTATGATTATGAGGCGAAGTATCTCTCTGATGAGACACAGTATTTCTGCCCCGCAGGTCTGGAAGCGTCACAAGAGGCCAATTTGCAGGCATTAGTGCTGAAAGCATGGACGACGTTAGGTTGCAAAGGATGGGGACGTATTGACGTTATGCTGGACAGCGATGGACAGTTTTATCTGCTGGAAGCCAATACCTCACCGGGTATGACCAGCCACAGCCTGGTGCCGATGGCGGCACGTCAGGCAGGTATGAGCTTCTCGCAGTTGGTAGTACGAATTCTGGAACTGGCGGACTAA
>locus_tag=ECB_00094|gene=ftsQ
ATGTCGCAGGCTGCTCTGAACACGCGAAATAGCGAAGAAGAGGTTTCTTCTCGCCGCAATAATGGAACGCGTCTGGCGGGGATCCTTTTCCTGCTGACCGTTTTAACGACAGTGTTGGTGAGCGGCTGGGTCGTGTTGGGCTGGATGGAAGATGCGCAACGCCTGCCGCTCTCAAAGCTGGTGTTGACCGGTGAACGCCATTACACGCGTAATGACGATATCCGGCAGTCGATCCTGGCATTGGGTGAGCCGGGTACCTTTATGACCCAGGATGTCAACATCATCCAGACGCAAATAGAACAACGCCTGCCGTGGATTAAGCAGGTGAGCGTCAGAAAGCAGTGGCCTGATGAATTGAAGATTCATCTGGTTGAATATGTGCCGATTGCGCGGTGGAATGATCAACACATGGTAGACGCGGAAGGAAACACCTTCAGCGTGCCGCCAGATCGCACCAGCAAGCAGGTGCTTCCAATGCTGTATGGCCCGGAAGGCAGCGCTAATGAAGTGTTGCAGGGCTATCGCGAAATGGGGCAGATGCTGGCAAAGGACAGATTTACTCTGAAGGAAGCGGCGATGACCGCGCGGCGTTCCTGGCAGTTGACGCTGAATAACGATATTAAGCTCAATCTTGGCCGGGGCGATACGATGAAACGTTTGGCTCGCTTTGTAGAACTTTATCCGGTTTTACAGCAGCAGGCGCAAACCGATGGCAAACGGATTAGCTACGTTGATTTGCGTTATGACTCTGGAGCGGCAGTAGGCTGGGCGCCCTTGCCGCCAGAGGAATCTACTCAGCAACAAAATCAGGCACAGGCAGAACAACAATGA
>locus_tag=ECB_00095|gene=ftsA
ATGATCAAGGCGACGGACAGAAAACTGGTAGTAGGACTGGAGATTGGTACCGCGAAGGTTGCCGCTTTAGTAGGGGAAGTTCTGCCCGACGGTATGGTCAATATCATTGGCGTGGGCAGCTGCCCGTCGCGTGGTATGGATAAAGGCGGGGTGAACGACCTCGAATCCGTGGTCAAGTGCGTACAGCGCGCCATTGACCAGGCAGAATTGATGGCAGATTGTCAGATCTCTTCGGTATATCTGGCGCTTTCTGGTAAGCATATCAGCTGCCAGAATGAAATTGGTATGGTGCCTATTTCTGAAGAAGAAGTAACGCAAGAAGATGTGGAAAACGTCGTCCATACCGCGAAATCGGTGCGTGTGCGCGATGAGCATCGTGTGCTGCATGTGATCCCGCAAGAGTATGCGATTGACTATCAGGAAGGGATCAAGAATCCGGTAGGACTTTCGGGCGTGCGGATGCAGGCAAAAGTGCACCTGATCACATGTCACAACGATATGGCGAAAAACATCGTCAAAGCGGTTGAACGTTGTGGGCTGAAAGTTGACCAACTGATATTTGCCGGACTGGCATCAAGTTATTCGGTATTGACGGAAGATGAACGTGAACTGGGTGTCTGCGTCGTCGATATCGGTGGTGGTACAATGGATATCGCCGTTTATACCGGTGGGGCATTGCGCCACACTAAGGTAATTCCTTATGCTGGCAATGTCGTGACCAGTGATATCGCTTACGCCTTTGGCACGCCGCCAAGCGACGCCGAAGCGATTAAAGTTCGCCACGGTTGTGCGCTGGGTTCCATCGTTGGAAAAGATGAGAGCGTGGAAGTGCCGAGCGTAGGTGGTCGTCCGCCACGGAGTCTGCAACGTCAGACACTGGCAGAGGTGATCGAGCCGCGCTATACCGAGCTGCTCAACCTGGTCAACGAAGAGATATTGCAGTTGCAGGAAAAGCTTCGCCAACAAGGGGTTAAACATCACCTGGCGGCAGGCATTGTATTAACCGGTGGCGCAGCGCAGATCGAAGGTCTTGCAGCCTGTGCTCAGCGCGTGTTTCATACGCAAGTGCGTATCGGCGCGCCGCTGAACATTACCGGTTTAACGGATTATGCTCAGGAGCCGTATTATTCGACGGCGGTGGGATTGCTTCACTATGGGAAAGAGTCACATCTTAACGGTGAAGCTGAAGTAGAAAAACGTGTTACAGCATCAGTTGGCTCGTGGATCAAGCGACTCAATAGTTGGCTGCGAAAAGAGTTTTAA
>locus_tag=ECB_00096|gene=ftsZ
ATGTTTGAACCAATGGAACTTACCAATGACGCGGTGATTAAAGTCATCGGCGTCGGCGGCGGCGGCGGTAATGCTGTTGAACACATGGTGCGCGAGCGCATTGAAGGTGTTGAATTCTTCGCGGTAAATACCGATGCACAAGCGCTGCGTAAAACAGCGGTTGGACAGACGATTCAAATCGGTAGCGGTATCACCAAAGGACTGGGCGCTGGCGCTAATCCAGAAGTTGGCCGCAATGCGGCTGATGAGGATCGCGATGCATTGCGTGCGGCGCTGGAAGGTGCAGACATGGTCTTTATTGCTGCGGGTATGGGTGGTGGTACCGGTACAGGTGCAGCACCAGTCGTCGCTGAAGTGGCAAAAGATTTGGGTATCCTGACCGTTGCTGTCGTCACTAAGCCTTTCAACTTTGAAGGCAAGAAGCGTATGGCATTCGCGGAGCAGGGGATCACTGAACTGTCCAAGCATGTGGACTCTCTGATCACTATCCCGAACGACAAACTGCTGAAAGTTCTGGGCCGCGGTATCTCCCTGCTGGATGCGTTTGGCGCAGCGAACGATGTACTGAAAGGCGCTGTGCAAGGTATCGCTGAACTGATTACTCGTCCGGGTTTGATGAACGTGGACTTTGCAGACGTACGCACCGTAATGTCTGAGATGGGCTACGCAATGATGGGTTCTGGCGTGGCGAGCGGTGAAGACCGTGCGGAAGAAGCTGCTGAAATGGCTATCTCTTCTCCGCTGCTGGAAGATATCGACCTGTCTGGCGCGCGCGGCGTGCTGGTTAACATCACGGCGGGCTTCGACCTGCGTCTGGATGAGTTCGAAACGGTAGGTAACACCATCCGTGCATTTGCTTCCGACAACGCGACTGTGGTTATCGGTACTTCTCTTGACCCGGATATGAATGACGAGCTGCGCGTAACCGTTGTTGCGACAGGTATCGGCATGGACAAACGTCCTGAAATCACTCTGGTGACCAATAAGCAGGTTCAGCAGCCAGTGATGGATCGCTACCAGCAGCATGGGATGGCTCCGCTGACCCAGGAGCAGAAGCCGGTTGCTAAAGTCGTGAATGACAATGCGCCGCAAACTGCGAAAGAGCCGGATTATCTGGATATCCCAGCATTCCTGCGTAAGCAAGCTGATTAA
>locus_tag=ECB_00097|gene=lpxC
ATGATCAAACAAAGGACACTTAAACGTATCGTTCAGGCGACGGGTGTCGGTTTACATACCGGCAAGAAAGTCACCCTGACGTTACGCCCTGCGCCGGCCAACACCGGGGTCATCTATCGTCGCACCGACTTGAATCCACCGGTAGATTTCCCGGCCGATGCCAAATCTGTGCGTGATACCATGCTCTGTACGTGTCTGGTCAACGAGCATGATGTACGGATTTCAACCGTAGAGCACCTCAATGCTGCTCTCGCGGGCTTGGGCATCGATAACATTGTTATCGAAGTTAACGCGCCGGAAATCCCGATCATGGACGGCAGCGCCGCTCCGTTTGTATACCTGCTGCTTGACGCCGGTATCGACGAGTTGAACTGCGCCAAAAAATTTGTTCGCATCAAAGAGACTGTTCGTGTCGAAGATGGCGATAAGTGGGCTGAATTTAAGCCGTACAATGGTTTTTCGCTGGATTTCACCATCGATTTTAACCATCCGGCTATTGATTCCAGCAACCAGCGCTATGCGATGAACTTCTCCGCTGATGCGTTTATGCGCCAGATCAGCCGTGCGCGTACGTTCGGTTTCATGCGTGATATCGAATATCTGCAGTCCCGTGGTTTGTGCCTGGGCGGCAGCTTCGATTGTGCCATCGTTGTTGACGATTATCGCGTACTGAACGAAGACGGCCTGCGTTTTGAAGACGAATTTGTGCGTCACAAAATGCTCGATGCGATCGGTGACTTGTTCATGTGTGGTCACAATATTATTGGTGCATTTACCGCTTATAAATCCGGTCATGCACTGAATAACAAACTGCTGCAGGCTGTCCTGGCGAAACAGGAAGCCTGGGAATATGTGACCTTCCAGGACGACGCAGAACTGCCGTTGGCCTTCAAAGCGCCTTCAGCTGTACTGGCATAA
>locus_tag=ECB_00098|gene=yacA
GTGAGTGGAATACTGACGCGCTGGCGACAGTTTGGTAAACGCTACTTCTGGCCGCATCTCTTATTAGGGATGGTTGCGGCGAGTTTAGGTTTGCCTGCGCTCAGCAACGCCGCCGAACCAAACGCGCCCGCAAAAGCGACAACCCGCAACCACGAGCCTTCAGCCAAAGTTAACTTTGGTCAATTGGCCTTGCTGGAAGCGAACACACGCCGCCCGAATTCGAACTATTCCGTTGATTACTGGCATCAACATGCCATTCGCACGGTAATCCGTCATCTTTCTTTCGCAATGGCACCGCAAACACTGCCCGTTGCTGAAGAATCTTTGCCTCTTCAGGCGCAACATCTTGCATTACTGGATACGCTCAGCGCGCTGCTGACCCAGGAAGGCACGCCGTCTGAAAAGGGTTATCGCATTGATTATGCGCATTTTACCCCACAAGCAAAATTCAGCACGCCCGTCTGGATAAGCCAGGCGCAAGGCATCCGTGCTGGCCCTCAACGCCTCACCTAA
>locus_tag=ECB_00099|gene=secA
ATGCTAATCAAATTGTTAACTAAAGTTTTCGGTAGTCGTAACGATCGCACCCTGCGCCGGATGCGCAAAGTGGTCAACATCATCAATGCCATGGAACCGGAGATGGAAAAACTCTCCGACGAAGAACTGAAAGGGAAAACCGCAGAGTTTCGTGCACGTCTGGAAAAAGGCGAAGTGCTGGAAAATCTGATCCCGGAAGCTTTCGCCGTGGTACGTGAGGCAAGTAAGCGCGTCTTTGGTATGCGTCACTTCGACGTTCAGTTACTCGGCGGTATGGTTCTTAACGAACGCTGCATCGCCGAAATGCGTACCGGTGAAGGAAAAACCCTGACCGCAACGCTGCCTGCTTACCTGAACGCACTAACCGGTAAAGGCGTGCACGTAGTTACCGTCAACGACTACCTGGCGCAACGTGACGCCGAAAACAACCGTCCGCTGTTTGAATTCCTTGGCCTGACTGTCGGTATCAACCTGCCGGGCATGCCAGCACCGGCAAAGCGCGAAGCTTACGCAGCTGACATCACTTACGGTACGAACAACGAATACGGCTTTGACTACCTGCGCGACAACATGGCGTTCAGCCCTGAAGAACGTGTACAGCGTAAACTGCACTATGCGCTGGTGGACGAAGTGGACTCCATCCTGATCGATGAAGCGCGTACACCGCTGATCATTTCCGGCCCGGCAGAAGACAGCTCGGAAATGTATAAACGCGTGAATAAAATTATTCCGCACCTGATCCGTCAGGAAAAAGAAGACTCCGAAACCTTCCAGGGCGAAGGCCACTTCTCGGTGGACGAAAAATCTCGCCAGGTGAACCTGACCGAACGTGGTCTGGTGCTGATTGAAGAACTGCTGGTGAAAGAGGGCATCATGGATGAAGGGGAGTCTCTGTACTCTCCGGCCAACATCATGCTGATGCACCACGTAACGGCGGCGCTGCGCGCTCATGCGCTGTTTACCCGTGACGTCGACTACATCGTTAAAGATGGTGAAGTTATCATCGTTGACGAACACACCGGTCGTACCATGCAGGGCCGTCGCTGGTCCGATGGTCTGCACCAGGCTGTGGAAGCGAAAGAAGGTGTGCAGATCCAGAACGAAAACCAAACGCTGGCTTCGATCACCTTCCAGAACTACTTCCGTCTGTATGAAAAACTGGCGGGGATGACCGGTACTGCTGATACCGAAGCTTTCGAATTTAGCTCAATCTACAAGCTGGATACCGTCGTTGTTCCGACCAACCGTCCAATGATTCGTAAAGATCTGCCGGACCTGGTCTACATGACTGAAGCGGAAAAAATTCAGGCGATCATTGAAGATATCAAAGAACGTACTGCGAAAGGCCAGCCGGTGCTGGTGGGTACTATCTCCATCGAAAAATCGGAGCTGGTGTCAAACGAACTGACCAAAGCCGGTATTAAGCACAACGTCCTGAACGCCAAATTCCACGCCAACGAAGCGGCGATTGTTGCTCAGGCAGGTTATCCGGCTGCGGTGACTATCGCGACCAATATGGCGGGTCGTGGTACAGATATTGTGCTCGGTGGTAGCTGGCAGGCAGAAGTTGCCGCGCTGGAAAATCCGACCGCAGAGCAAATTGAAAAAATTAAAGCCGACTGGCAGGTACGTCACGATGCGGTACTGGAAGCAGGTGGCCTGCATATCATCGGTACCGAGCGTCACGAATCCCGTCGTATCGATAACCAGTTGCGCGGTCGTTCTGGTCGTCAGGGGGATGCTGGTTCTTCCCGTTTCTACCTGTCGATGGAAGATGCGCTGATGCGTATTTTTGCTTCCGACCGAGTATCCGGCATGATGCGTAAACTGGGTATGAAGCCAGGCGAAGCCATTGAACACCCGTGGGTGACTAAAGCGATTGCCAACGCCCAGCGTAAAGTTGAAAGCCGTAACTTCGACATTCGTAAGCAACTGCTGGAATATGATGACGTGGCTAACGATCAGCGTCGCGCCATTTACTCCCAGCGTAACGAACTGTTGGATGTCAGCGATGTGAGCGAAACCATTAACAGCATTCGTGAAGATGTGTTCAAAGCGACCATTGATGCCTACATTCCACCACAGTCGCTGGAAGAAATGTGGGATATTCCGGGGCTGCAGGAACGTCTGAAGAACGATTTCGACCTCGATTTGCCAATTGCCGAGTGGCTGGATAAAGAACCAGAACTGCATGAAGAGACGCTGCGTGAGCGCATTCTGGCGCAGTCCATCGAAGTGTATCAGCGTAAAGAAGAAGTGGTTGGTGCTGAGATGATGCGTCACTTCGAGAAAGGCGTCATGCTGCAAACGCTTGACTCCCTGTGGAAAGAGCACCTGGCAGCGATGGACTATCTGCGTCAGGGTATCCACCTGCGTGGCTACGCACAGAAAGATCCGAAGCAGGAATACAAACGTGAATCGTTCTCCATGTTTGCAGCGATGCTGGAGTCGTTGAAATATGAAGTTATCAGTACGCTGAGCAAAGTTCAGGTACGTATGCCTGAAGAGGTTGAGGAGCTGGAACAACAGCGTCGTATGGAAGCCGAGCGTTTAGCGCAAATGCAGCAGCTTAGCCATCAGGATGACGACTCTGCAGCCGCAGCTGCACTGGCGGCGCAAACCGGAGAGCGCAAAGTAGGACGTAACGATCCTTGCCCGTGCGGTTCTGGTAAAAAATACAAGCAGTGCCATGGCCGCCTGCAATAA
>locus_tag=ECB_00100|gene=mutT
ATGAAAAAGCTGCAAATTGCGGTAGGTATTATTCGCAACGAGAACAATGAAATCTTTATAACGCGTCGCGCAGCAGATGCGCACATGGCGAATAAACTGGAGTTTCCCGGCGGTAAAATTGAAATGGGTGAAACGCCGGAACAGGCGGTGGTGCGTGAACTTCAGGAAGAAGTCGGGATTACCCCCCAACATTTTTCGCTATTTGAAAAACTGGAATATGAATTCCCGGACAGGCATATAACACTGTGGTTTTGGCTGGTCGAACGCTGGGAAGGGGAGCCGTGGGGTAAAGAAGGGCAACCCGGTGAGTGGATGTCGCTGGTCGGTCTTAATGCCGATGATTTTCCGCCAGCCAATGAACCGGTAATTGCGAAGCTTAAACGTCTGTAG
>locus_tag=ECB_00101|gene=yacG
ATGTCAGAAACTATTACGGTGAATTGCCCAACCTGCGGGAAAACGGTGGTGTGGGGTGAAATCAGCCCGTTTCGGCCATTTTGCTCCAAACGTTGTCAGCTGATCGACCTCGGAGAATGGGCTGCTGAAGAAAAACGAATCCCCAGCAGTGGCGATCTTTCCGAAAGCGATGACTGGAGCGAAGAACCAAAGCAGTGA
>locus_tag=ECB_00102|gene=yacF
ATGCAGACCCAGGTCCTTTTTGAACATCCACTAAATGAAAAAATGCGTACATGGCTGCGCATTGAGTTTTTGATTCAGCAACTCACCGTTAATTTACCCATCGTTGACCACGCTGGCGCGCTGCATTTCTTCCGTAATGTCAGTGAATTACTGGATGTTTTCGAGCGCGGCGAAGTCCGCACTGAGCTGTTGAAAGAACTTGACCGGCAGCAACGTAAACTCCAGACCTGGATTGGCGTGCCTGGCGTGGACCAGAGCCGTATTGAAGCATTAATTCAGCAGTTAAAAGCGGCGGGGAGCGTATTAATTTCCGCGCCGCGTATCGGGCAATTTCTGCGTGAAGATCGTTTGATTGCTCTGGTGCGTCAGCGACTGAGCATCCCAGGCGGCTGTTGCAGCTTTGATTTACCTACATTGCACATTTGGCTGCATCTACCCCAGGCGCAGCGCGACAGCCAGGTAGAAACCTGGATTGCCAGCCTGAACCCGCTCACCCAGGCACTTACCATGGTGCTGGATTTAATTCGCCAGTCGGCCCCCTTCCGTAAACAAACCAGCCTGAATGGTTTTTATCAGGATAACGGTGGCGATGCCGACTTGCTGCGCCTGAATCTGTCGCTCGATTCACAGCTTTATCCGCAAATTTCCGGACATAAGAGCCGTTTTGCCATTCGTTTTATGCCGCTGGACACTGAAAACGGACAGGTACCGGAACGTCTGGATTTCGAACTGGCCTGTTGCTAA
>locus_tag=ECB_00103|gene=coaE
ATGAGGTATATAGTTGCCTTAACGGGAGGCATTGGCAGTGGCAAGAGTACCGTTGCCAATGCGTTTGCTGATCTCGGAATTAACGTCATTGATGCCGATATTATTGCGCGTCAGGTGGTTGAACCAGGTGCACCTGCGCTACATGCCATTGCTGATCACTTTGGCGCTAACATGATTGCTGCTGATGGAACATTGCAGCGCCGGGCCTTGCGCGAGCGGATCTTCGCCAACCCGGAAGAGAAAAACTGGCTTAACGCCCTGCTGCATCCGCTGATTCAGCAAGAGACGCAACACCAGATCCAGCAAGCTACTTCCCCCTATGTACTGTGGGTTGTGCCATTGCTGGTAGAAAACTCACTGTATAAAAAAGCGAATCGAGTGCTGGTGGTGGATGTCAGCCCAGAAACGCAACTTAAGCGCACCATGCAGCGCGATGATGTAACTCGCGAGCATGTCGAACAAATCCTTGCTGCTCAGGCAACGCGCGAAGCCCGCCTTGCCGTGGCAGATGACGTCATTGATAATAACGGCGCACCGGATGCTATCGCATCGGATGTTGCCCGCCTGCACGCACACTATTTGCAGCTTGCGTCGCAGTTTGTCTCACAGGAAAAACCGTAA
>locus_tag=ECB_00104|gene=guaC
ATGCGTATTGAAGAAGATCTGAAGTTAGGTTTTAAAGACGTTCTCATCCGCCCTAAACGCTCCACTCTTAAAAGCCGTTCCGATGTTGAACTGGAACGTCAATTCACCTTCAAACATTCAGGTCAGAGCTGGTCCGGCGTGCCGATTATCGCCGCAAATATGGACACCGTAGGCACATTTTCTATGGCCTCTGCGCTGGCTTCTTTTGATATTTTGACTGCTGTGCATAAACACTATTCTGTCGAAGAGTGGCAAGCGTTTATCAACAATTCTTCCGCTGATGTGCTGAAACATGTGATGGTTTCTACCGGTACGTCTGATGCGGATTTCGAAAAAACTAAACAGATTCTCGACCTGAACCCGGCATTAAACTTCGTTTGTATTGACGTGGCGAATGGTTATTCCGAACACTTCGTGCAGTTCGTTGCGAAAGCGCGTGAAGCGTGGCCGACCAAAACCATTTGTGCTGGTAACGTAGTGACTGGTGAAATGTGTGAGGAGCTTATCCTCTCAGGTGCCGATATCGTTAAAGTTGGCATTGGCCCAGGTTCTGTTTGTACAACTCGCGTCAAAACAGGCGTCGGTTATCCGCAACTTTCTGCGGTAATCGAATGTGCCGATGCTGCGCACGGTCTGGGCGGAATGATCGTCAGCGATGGTGGCTGCACCACGCCGGGCGATGTGGCGAAAGCCTTTGGCGGCGGTGCCGATTTCGTCATGCTTGGCGGCATGCTGGCGGGCCACGAAGAGAGCGGCGGTCGCATCGTTGAGGAGAACGGCGAGAAATTTATGCTGTTCTACGGCATGAGCTCCGAGTCTGCGATGAAACGTCACGTTGGCGGCGTTGCGGAATATCGCGCAGCAGAAGGTAAAACCGTTAAGCTGCCGCTGCGAGGCCCGATTGAAAATACCGCGCGAGATATTTTGGGCGGCCTGCGTTCAGCTTGTACATACGTTGGGGCTTCACGCCTGAAAGAGCTGACCAAGCGCACCACGTTTATTCGTGTGCAGGAACAAGAAAACCGCATCTTCAACAACCTGTAA
>locus_tag=ECB_00105|gene=hofC
ATGGCGAGTAAGCAACTCTGGCGCTGGCATGGCATAACCGGCGACGGCAATGCGCAAGATGGGATGCTATGGGCAGAGAGCCGTACTTTACTGCTTATGGCACTACAGCAACAGATGGTTACCCCACTAAGCCTGAAGCGAATCGCCATCAATTCTGCGCAGTGGCGAGGAGATAAAAGCGCGGAAGTCATTCATCAACTGGCGACGCTACTCAAAGCAGGGTTAACACTTTCTGAAGGGCTGGCTCTGCTGGCGGAACAGCATCCCAGTAAGCAATGGCAAGCGTTGCTGCAATCGCTGGCGCACGATCTCGAACAGGGCATTGCTTTTTCCAATGCCTTATTACCCTGGTCAGAGGTATTTCCGCCGCTCTATCAGGCGATGATCCGCACGGGTGAACTGACCGGTAAGCTGGATGAATGCTGCTTTGAACTGGCGCGTCAGCAAAAAGCCCAGCGTCAGTTGACCGACAAAGTGAAATCAGCGTTACGTTATCCCATCATCATTTTAGCGATGGCAATCATGGTGGTTGTGGCAATGCTGCATTTTGTTCTGCCGGAGTTTGCCGCTATCTATAAGACCTTCAACACCCCACTACCGGCACTAACGCAGGGGATCATGACGCTGGCAGACTTTAGTGGCGAATGGAGCTGGCTGCTGGTGTTGTTCGGCTTTCTGCTGGCGATAGCCAATAAGTTGCTGATGCGCCGACCGACCTGGCTTATAGTGCGGCAGAAATTGCTGTTACGCATCCCGATTATGGGTTCACTGATGCGGGGACAAAAACTCACGCAGATCTTTACGATTCTGGCGCTGACACAAAGTGCAGGCATTACTTTTTTACAGGGCGTAGAGAGCGTCAGAGAAACAATGCGCTGCCCGTACTGGGTGCAACTTCTGACACAAATCCAGCACGATATCAGTAACGGTCAACCCATCTGGCTGGCGCTAAAAAATACCGGTGAGTTTAGCCCGCTCTGTTTGCAATTAGTGAGAACAGGAGAGGCATCCGGCTCTCTGGATCTCATGTTAGACAACCTCGCCCATCATCATCGGGAAAACACAATGGCGCTGGCGGATAACCTCGCAGCCTTACTGGAACCGGCGTTGCTGATCATAACGGGAGGAATTATTGGTACGCTGGTGGTGGCAATGTATCTGCCAATTTTCCATTTAGGCGATGCGATGAGTGGGATGGGATAA
>locus_tag=ECB_00106|gene=hofB
ATGAATATTCCACAGCTCACTGCCCTGTGTCTGCGTTATCATGGAGTCTTGCTGGATGCCAGCGAAGAGGTGGTTCATGTTGCGGTAGTCGATGCACCTTCGCATGAGCTACTGGACGCATTGCATTTCGCTACCACCAAACGTATTGAGATCACCTGCTGGACGCGCCAACAAATGGAAGGTCACGCCAGTCGCACACAACAGACATTGCCCGTAGCTGTTCAGGAGAAGCATCAGCCCAAAGCAGAGTTGCTAACTCGAACGTTACAATCTGCGCTGGAACAACGCGCGTCTGATATTCATATCGAACCAGCGGACAATGCCTACCGCATCCGCTTGCGTATCGACGGCGTATTGCATCCTTTACCGGATGTTTCACCGGATGCCGGAGTCGCATTAACCGCCAGATTAAAAGTGCTGGGAAACCTGGATATTGCGGAACATCGCCTGCCGCAGGACGGGCAATTCACTGTCGAACTGGCAGGAAACGCCGTCTCATTTCGTATTGCGACCTTACCATGTCGGGGTGGTGAAAAGGTGGTATTAAGGTTGTTACAGCAGGTGGGTCAGGCACTGGATGTCAACACGCTTGGAATGCAGCCGTTACAACTGGCGGACTTTGCTCATGCCTTGCAACAACCACAGGGACTGGTGCTGGTAACTGGCCCTACCGGCAGCGGCAAAACGGTCACGCTTTATAGTGCCCTGCAAAAGCTGAATACCGCTGACATTAATATTTGTAGCGTCGAAGATCCAGTTGAGATCCCCATAGCCGGACTAAACCAGACGCAAATCCATCCGCGTGCCGGACTCACCTTTCAGGGCGTTTTGCGTGCGTTATTGCGCCAGGATCCTGACGTCATCATGATCGGAGAGATCCGCGATGGCGAAACAGCAGAGATCGCTATTAAAGCGGCGCAAACTGGTCACCTGGTGTTGTCTACCCTACACACTAATTCCACCTGCGAAACGCTGGTACGTTTACAGCAAATGGGGGTCGCCCGCTGGATGCTATCATCGGCGCTTACGCTGGTAATAGCCCAGCGTCTGGTACGCAAACTTTGCCCACATTGTCGCCGGCAGCAAGGGGAGCCCATCCACATTCCAGACAATGTATGGCCATCGCCGCTGCCCCACTGGCAGGCACCCGGTTGTGTACATTGCTACCACGGTTTTTATGGTCGTACGGCCTTATTTGAAGTTCTGCCCATAACGCCGGTCATTCGTCAGCTTATTTCCGCTAATACCGACGTTGAATCGCTGGAAACGCACGCACGACAGGCGGGTATGCGTACGCTTTTTGAAAACGGCTGCCTGGCCGTAGAGCAAGGCTTAACCACCTTTGAAGAGTTAATCCGCGTACTGGGGATGCCGCATGGCGAGTAA
>locus_tag=ECB_00107|gene=ppdD
ATGGACAAGCAACGCGGTTTTACACTTATCGAACTGATGGTGGTTATTGGCATCATTGCCATTTTAAGCGCCATTGGTATTCCCGCTTATCAAAACTACCTGCGCAAAGCCGCACTCACCGACATGCTACAAACCTTTGTGCCTTACCGTACCGCCGTAGAGTTGTGCGCGCTGGAACATGGTGGATTAGATACCTGCGACGGTGGCAGCAATGGCATTCCCTCGCCTACCACCACCCGCTATGTTTCAGCCATGAGTGTGGCAAAGGGCGTGGTGTCGCTGACCGGGCAAGAAAGTCTCAATGGGCTAAGCGTCGTCATGACACCGGGTTGGGATAACGCAAACGGCGTCACCGGCTGGACGCGCAACTGCAATATTCAAAGTGACAGCGCATTGCAGCAAGCCTGCGAAGATGTCTTCCGCTTTGATGACGCCAACTAA
>locus_tag=ECB_00108|gene=nadC
ATGCCGCCTCGCCGCTATAACCCTGACACCCGACGTGACGAGCTGCTGGAACGCATTAATCTCGATATCCCCGGCGCGGTGGCCCAGGCGCTGCGGGAAGATTTAGGCGGAACAGTCGATGCCAACAATGATATTACGGCAAAACTTTTACCGGAAAATTCTCGCTCTCATGCCACGGTGATCACCCGCGAGAATGGCGTCTTTTGCGGCAAACGCTGGGTTGAAGAGGTGTTTATTCAACTGGCAGGCGACGATGTCACCATAATCTGGCATGTGGATGACGGCGATGTCATCAATGCCAATCAATCCTTGTTCGAACTTGAAGGCCCATCCCGCGTGCTGTTAACGGGCGAACGCACTGCGCTTAATTTTGTGCAAACCCTTTCAGGAGTTGCCAGTAAGGTACGCCACTATGTCGAATTGCTGGAAGGCACCAACACGCAGTTGTTGGATACGCGCAAAACCTTACCCGGCCTGCGTTCAGCTCTGAAATACGCGGTACTTTGCGGCGGCGGAGCGAATCACCGTCTGGGGCTTTCTGATGCCTTCCTGATCAAAGAAAACCATATTATTGCCTCCGGCTCAGTGCGCCAGGCGGTCGAAAAAGCGTCCTGGCTGCACCCGGATGCGCCAGTAGAAGTCGAAGTAGAGAATCTGGAAGAACTTGATGAAGCCCTGAAAGCAGGAGCCGATATCATCATGCTGGATAACTTCGAAACAGAACAGATGCGCGAAGCCGTCAAACGCACCAACGGCAAGGCGCTACTGGAAGTGTCTGGCAACGTCACTGACAAAACACTGCGTGAATTTGCCGAAACGGGCGTGGACTTTATCTCCGTCGGTGCGCTAACTAAACACGTACAAGCACTCGACCTTTCAATGCGTTTTCGCTAA
>locus_tag=ECB_00109|gene=ampD
ATGTTGTTAGAACAGGGGTGGCTGGTTGGCGCGCGCCGCGTTCCCTCACCACATTACGATTGCCGCCCGGATGACGAAACACCCACCCTGCTGGTGGTGCACAATATTAGCCTGCCGCCAGGCGAGTTTGGCGGTCCGTGGATCGACGCATTATTCACTGGAACTATTGATCCGCAGGCACATCCTTTCTTTGCTGAGATCGCCCATTTGCGCGTCTCCGCTCACTGTTTGATTCGCCGTGATGGTGAAATAGTCCAGTATGTTCCTTTCGATAAACGTGCATGGCATGCGGGAGTCTCTCAGTATCAGGGGCGCGAACGCTGCAATGATTTTTCTATTGGGATTGAGCTTGAAGGCACCGATACGCTGGCGTATACCGATGCGCAGTATCAACAGCTTGCGGCGGTTACGCGGGCACTGATTGATTGCTATCCGGATATCGCTAAAAACATGACGGGCCATTGTGATATTGCGCCGGATCGGAAAACCGATCCCGGTCCTGCATTTGATTGGGCACGGTTTCGTGTGCTGGTCAGCAAGGAGACAACATGA
>locus_tag=ECB_00110|gene=ampE
ATGACGCTATTTACAACCTTACTGGTGTTAATTTTCGAGCGCCTGTTTAAGTTGGGCGAGCACTGGCAGCTTGATCATCGTCTTGAAGCGTTCTTTCGGCGGGTGAAACATTTTTCTCTCGGGCGCACGTTAGGCATGACCATTATTGCGATGGGCGTGACTTTTTTACTGTTACGCGCATTGCAGGGAGTATTGTTCAACGTTCCCACGCTACTGGTGTGGCTGTTGATTGGTTTGCTGTGTATTGGCGCAGGTAAAGTTCGTCTTCATTATCATGCTTATCTGACAGCTGCTTCACGTAATGATAGCCATGCCCGTGCCACGATGGCTGGCGAACTCACCATGATTCACGGCGTCCCGGCAGGCTGCGACGAACGTGAGTATTTGCGTGAGCTGCAAAATGCATTGCTGTGGATTAACTTTCGTTTTTATCTTGCACCGCTGTTCTGGCTGATTGTGGGGGGAACCTGGGGACCCGTTACGCTGATGGGGTATGCGTTTTTGCGTGCATGGCAATACTGGCTGGCGCGATATCAGACGCCGCATCATCGTTTACAGTCCGGCATTGATGCCGTGCTTCATGTACTGGATTGGGTGCCGGTTCGTCTTGCGGGTGTGGTATATGCCTTGATCGGTCATGGTGAGAAAGCGTTACCGGCCTGGTTTGCTTCGCTGGGTGATTTCCATACTTCGCAGTATCAGGTGTTAACGCGTCTGGCGCAGTTCTCTCTGGCGCGTGAACCGCATGTCGATAAGGTGGAGACGCCGAAGGCAGCGGTTTCAATGGCGAAGAAAACCTCGTTCGTGGTCGTGGTGGTGATTGCACTACTGACGATTTACGGGGCGTTGGTGTAA
>locus_tag=ECB_00111|gene=aroP
ATGATGGAAGGTCAACAGCACGGCGAGCAGCTAAAGCGCGGCCTTAAAAACCGCCATATTCAGCTTATCGCGCTGGGTGGCGCGATAGGGACCGGGTTATTCCTGGGTAGCGCCTCCGTAATACAGTCCGCAGGGCCAGGGATTATCCTGGGTTACGCCATTGCTGGTTTTATCGCCTTTCTGATCATGCGTCAGCTGGGTGAAATGGTGGTCGAAGAACCTGTCGCAGGCTCCTTTAGCCACTTTGCTTATAAATACTGGGGCAGTTTTGCCGGTTTCGCCTCTGGCTGGAACTACTGGGTACTGTACGTTTTAGTTGCCATGGCTGAGCTGACTGCCGTGGGTAAATACATTCAGTTCTGGTATCCGGAAATCCCCACCTGGGTTTCTGCCGCCGTATTCTTTGTGGTGATTAACGCCATCAACCTGACCAACGTTAAAGTGTTTGGCGAGATGGAGTTCTGGTTTGCCATTATCAAAGTTATCGCGGTGGTAGCGATGATCATCTTCGGCGGCTGGCTGCTATTCAGTGGCAACGGCGGCCCGCAGGCGACCGTTAGCAACCTGTGGGATCAGGGTGGTTTCCTGCCGCACGGCTTCACCGGGCTGGTGATGATGATGGCGATTATCATGTTCTCGTTCGGTGGTCTGGAACTGGTGGGGATCACCGCAGCAGAAGCTGATAACCCGGAGCAAAGTATACCGAAAGCAACTAACCAGGTTATCTACCGCATCCTGATTTTCTATATTGGTTCGTTAGCCGTTCTGCTCTCACTGATGCCGTGGACCCGCGTTACCGCCGATACCAGTCCGTTTGTGCTGATCTTCCACGAGTTAGGCGATACCTTTGTGGCGAATGCGCTGAACATCGTGGTACTGACTGCGGCGCTCTCCGTGTACAACAGCTGCGTATATTGCAACAGCCGTATGCTGTTTGGTCTGGCACAACAGGGTAATGCGCCAAAAGCGCTGGCGTCTGTCGATAAACGTGGTGTACCAGTAAATACCATTCTGGTGTCTGCACTGGTAACGGCGTTGTGCGTACTGATTAACTACCTTGCCCCAGAGTCCGCTTTCGGACTGTTAATGGCGCTGGTGGTATCTGCACTGGTAATCAACTGGGCGATGATTAGCCTGGCGCATATGAAATTCCGTCGCGCCAAGCAGGAACAAGGCGTGGTAACTCGCTTCCCTGCTCTGCTTTATCCGCTGGGTAACTGGATCTGCCTGCTGTTTATGGCGGCGGTACTGGTGATTATGCTGATGACCCCAGGAATGGCGATTTCGGTATACCTGATCCCGGTATGGCTGATCGTGTTAGGTATCGGCTATCTGTTTAAAGAGAAAACCGCCAAAGCCGTAAAAGCGCATTAA
>locus_tag=ECB_00112|gene=pdhR
ATGGCCTACAGCAAAATCCGCCAACCAAAACTCTCCGATGTGATTGAGCAGCAACTGGAGTTTTTGATCCTCGAAGGCACTCTCCGCCCGGGCGAAAAACTCCCACCGGAACGCGAACTGGCAAAACAGTTTGACGTCTCCCGTCCCTCCTTGCGTGAGGCGATTCAACGTCTCGAAGCGAAGGGCTTGTTGCTTCGTCGCCAGGGTGGCGGCACTTTTGTCCAGAGCAGCCTATGGCAAAGCTTCAGCGATCCGCTGGTGGAGCTGCTCTCCGACCATCCTGAGTCACAGTATGACTTGCTCGAAACACGACACGCCCTGGAAGGTATCGCCGCTTATTACGCCGCGCTGCGTAGTACCGATGAAGACAAGGAACGCATCCGTGAACTCCACCACGCCATAGAGCTGGCGCAGCAGTCTGGCGATCTGGACGCGGAATCAAACGCCGTACTCCAGTATCAGATTGCCGTCACCGAAGCGGCCCACAATGTGGTTCTGCTTCATCTGCTAAGGTGTATGGAGCCGATGTTGGCCCAGAATGTCCGCCAGAACTTCGAATTGCTCTATTCGCGTCGCGAGATGCTGCCGCTGGTGAGTAGTCACCGCACCCGCATATTTGAAGCGATTATGGCCGGTAAGCCGGAAGAAGCGCGCGAAGCATCGCATCGCCATCTGGCCTTTATCGAAGAAATTTTGCTCGACAGAAGTCGTGAAGAGAGCCGCCGTGAGCGTTCTCTGCGTCGTCTGGAGCAACGAAAGAATTAG
>locus_tag=ECB_00113|gene=aceE
ATGTCAGAACGTTTCCCAAATGACGTGGATCCGATCGAAACTCGCGACTGGCTCCAGGCGATCGAATCGGTCATCCGTGAAGAAGGTGTTGAGCGTGCTCAGTATCTGATCGACCAACTGCTTGCTGAAGCCCGCAAAGGCGGTGTAAACGTAGCCGCAGGCACAGGTATCAGCAACTACATCAACACCATCCCCGTTGAAGAACAACCGGAGTATCCGGGTAATCTGGAACTGGAACGCCGTATTCGTTCAGCTATCCGCTGGAACGCCATCATGACGGTGCTGCGTGCGTCGAAAAAAGACCTCGAACTGGGCGGCCATATGGCGTCCTTCCAGTCTTCCGCAACCATTTATGATGTGTGCTTTAACCACTTCTTCCGTGCACGCAACGAGCAGGATGGCGGCGACCTGGTTTACTTCCAGGGCCACATCTCCCCGGGCGTGTACGCTCGTGCTTTCCTGGAAGGTCGTCTGACTCAGGAGCAGCTGGATAACTTCCGTCAGGAAGTTCACGGCAATGGCCTCTCTTCCTATCCGCACCCGAAACTGATGCCGGAATTCTGGCAGTTCCCGACCGTATCTATGGGTCTGGGGCCGATTGGTGCTATTTACCAGGCTAAATTCCTGAAATATCTGGAACACCGTGGCCTGAAAGATACCTCTAAACAGACCGTTTACGCGTTCCTCGGCGACGGTGAAATGGACGAACCGGAATCCAAAGGTGCGATCACCATCGCTACCCGTGAAAAACTGGATAACCTGGTCTTCGTTATCAACTGTAACCTGCAGCGTCTTGACGGCCCGGTCACCGGTAACGGCAAGATCATCAACGAACTGGAAGGCATCTTCGAAGGTGCTGGCTGGAACGTGATCAAAGTGATGTGGGGTAGCCGTTGGGATGAACTGCTGCGTAAAGATACCAGCGGTAAACTGATCCAGCTGATGAACGAAACCGTTGACGGCGACTACCAGACCTTCAAATCGAAAGATGGTGCGTACGTTCGTGAACACTTCTTCGGTAAATATCCTGAAACCGCAGCACTGGTTGCAGACTGGACTGACGAGCAGATCTGGGCACTGAACCGTGGTGGTCACGATCCGAAGAAAATCTACGCTGCATTCAAGAAAGCGCAGGAAACCAAAGGCAAAGCGACAGTAATCCTTGCTCATACCATTAAAGGTTACGGCATGGGCGACGCGGCTGAAGGTAAAAACATCGCGCACCAGGTTAAGAAAATGAACATGGACGGCGTGCGTCACATCCGCGACCGTTTCAATGTGCCGGTGTCTGATACAGATATCGAAAAACTGCCGTACATCACCTTCCCGGAAGGTTCTGAAGAGCATACCTATCTGCACGCTCAGCGTCAGAAACTGCACGGTTATCTGCCAAGCCGTCAGCCGAACTTCACCGAGAAGCTTGAGCTGCCGAGCCTGCAAGACTTCGGCGCGCTGTTGGAAGAGCAGAGCAAAGAGATCTCTACCACTATCGCTTTCGTTCGTGCTCTGAACGTGATGCTGAAGAACAAGTCGATCAAAGATCGTCTGGTACCGATCATCGCCGACGAAGCGCGTACTTTCGGTATGGAAGGTCTGTTCCGTCAGATTGGTATTTACAGCCCGAACGGTCAGCAGTACACCCCGCAGGACCGCGAGCAGGTTGCTTACTATAAAGAAGACGAGAAAGGTCAGATTCTGCAGGAAGGGATCAACGAGCTGGGCGCAGGTTGTTCCTGGCTGGCAGCGGCGACCTCTTACAGCACCAACAATCTGCCGATGATCCCGTTCTACATCTATTACTCGATGTTCGGCTTCCAGCGTATTGGCGATCTGTGCTGGGCGGCTGGCGACCAGCAAGCGCGTGGCTTCCTGATCGGCGGTACTTCCGGTCGTACCACCCTGAACGGCGAAGGTCTGCAGCACGAAGATGGTCACAGCCACATTCAGTCGCTGACTATCCCGAACTGTATCTCTTACGACCCGGCTTACGCTTACGAAGTTGCTGTCATCATGCATGACGGTCTGGAGCGTATGTACGGTGAAAAACAAGAGAACGTTTACTACTACATCACTACGCTGAACGAAAACTACCACATGCCGGCAATGCCGGAAGGTGCTGAGGAAGGTATCCGTAAAGGTATCTACAAACTCGAAACTATTGAAGGTAGCAAAGGTAAAGTTCAGCTGCTCGGCTCCGGTTCTATCCTGCGTCACGTCCGTGAAGCAGCTGAGATCCTGGCGAAAGATTACGGCGTAGGTTCTGACGTTTATAGCGTGACCTCCTTCACCGAGCTGGCGCGTGATGGTCAGGATTGTGAACGCTGGAACATGCTGCACCCGCTGGAAACTCCGCGCGTTCCGTATATCGCTCAGGTGATGAACGACGCTCCGGCAGTGGCATCTACCGACTATATGAAACTGTTCGCTGAGCAGGTCCGTACTTACGTACCGGCTGACGACTACCGCGTACTGGGTACTGATGGCTTCGGTCGTTCCGACAGCCGTGAGAACCTGCGTCACCACTTCGAAGTTGATGCTTCTTATGTCGTGGTTGCGGCGCTGGGCGAACTGGCTAAACGTGGCGAAATCGATAAGAAAGTGGTTGCTGACGCAATCGCCAAATTCAACATCGATGCAGATAAAGTTAACCCGCGTCTGGCGTAA
>locus_tag=ECB_00114|gene=aceF
ATGGCTATCGAAATCAAAGTACCGGACATCGGGGCTGATGAAGTTGAAATCACCGAGATCCTGGTCAAAGTGGGCGACAAAGTTGAAGCCGAACAGTCGCTGATCACCGTAGAAGGCGACAAAGCCTCTATGGAAGTTCCGTCTCCGCAGGCGGGTATCGTTAAAGAGATCAAAGTCTCTGTTGGCGATAAAACCCAGACCGGCGCACTGATTATGATTTTCGATTCCGCCGACGGTGCAGCAGACGCTGCACCTGCTCAGGCAGAAGAGAAGAAAGAAGCAGCTCCGGCAGCAGCACCAGCGGCTGCGGCGGCAAAAGACGTTAACGTTCCGGATATCGGCAGCGACGAAGTTGAAGTGACCGAAATCCTGGTGAAAGTTGGCGATAAAGTTGAAGCTGAACAGTCGCTGATCACCGTAGAAGGCGACAAGGCTTCTATGGAAGTTCCGGCTCCGTTTGCTGGCACCGTGAAAGAGATCAAAGTGAACGTGGGTGACAAAGTGTCTACCGGCTCGCTGATTATGGTCTTCGAAGTCGCGGGTGAAGCAGGCGCGGCAGCTCCGGCCGCTAAACAGGAAGCAGCTCCGGCAGCGGCCCCTGCACCAGCGGCTGGCGTGAAAGAAGTTAACGTTCCGGATATCGGCGGTGACGAAGTTGAAGTGACTGAAGTGATGGTGAAAGTGGGCGACAAAGTTGCCGCTGAACAGTCACTGATCACCGTAGAAGGCGACAAAGCTTCTATGGAAGTTCCGGCGCCGTTTGCAGGCGTCGTGAAGGAACTGAAAGTCAACGTTGGCGATAAAGTGAAAACTGGCTCGCTGATTATGATCTTCGAAGTTGAAGGCGCAGCGCCTGCGGCAGCTCCTGCGAAACAGGAAGCGGCAGCGCCGGCACCGGCAGCAAAAGCTGAAGCCCCGGCAGCAGCACCAGCTGCGAAAGCGGAAGGCAAATCTGAATTTGCTGAAAACGACGCTTATGTTCACGCGACTCCGCTGATCCGCCGTCTGGCACGCGAGTTTGGTGTTAACCTTGCGAAAGTGAAGGGCACTGGCCGTAAAGGTCGTATCCTGCGCGAAGACGTTCAGGCTTACGTGAAAGAAGCTATCAAACGTGCAGAAGCAGCTCCGGCAGCGACTGGCGGTGGTATCCCTGGCATGCTGCCGTGGCCGAAGGTGGACTTCAGCAAGTTTGGTGAAATCGAAGAAGTGGAACTGGGCCGCATCCAGAAAATCTCTGGTGCGAACCTGAGCCGTAACTGGGTAATGATCCCGCATGTTACTCACTTCGACAAAACCGATATCACCGAGTTGGAAGCGTTCCGTAAACAGCAGAACGAAGAAGCGGCGAAACGTAAGCTGGATGTGAAGATCACCCCGGTTGTCTTCATCATGAAAGCCGTTGCTGCAGCTCTTGAGCAGATGCCTCGCTTCAATAGTTCGCTGTCGGAAGACGGTCAGCGTCTGACCCTGAAGAAATACATCAACATCGGTGTGGCGGTGGATACCCCGAACGGTCTGGTTGTTCCGGTATTCAAAGACGTCAACAAGAAAGGCATCATCGAGCTGTCTCGCGAGCTGATGACTATTTCTAAGAAAGCGCGTGACGGTAAGCTGACTGCGGGCGAAATGCAGGGCGGTTGCTTCACCATCTCCAGCATCGGCGGCCTGGGTACTACCCACTTCGCGCCGATTGTGAACGCGCCGGAAGTGGCTATCCTCGGCGTTTCCAAGTCCGCGATGGAGCCGGTGTGGAATGGTAAAGAGTTCGTGCCGCGTCTGATGCTGCCGATTTCTCTCTCCTTCGACCACCGCGTGATCGACGGTGCTGATGGTGCCCGTTTCATTACCATCATTAACAACACGCTGTCTGACATTCGCCGTCTGGTGATGTAA
>locus_tag=ECB_00115|gene=lpdA
ATGAGTACTGAAATCAAAACTCAGGTCGTGGTACTTGGGGCAGGCCCCGCAGGTTACTCCGCTGCCTTCCGTTGCGCTGATTTAGGTCTGGAAACCGTAATCGTAGAACGTTACAACACCCTTGGCGGTGTTTGCCTGAACGTCGGCTGTATCCCTTCTAAAGCACTGCTGCACGTAGCAAAAGTTATCGAAGAAGCCAAAGCGCTGGCTGAACACGGTATCGTCTTCGGCGAACCGAAAACCGATATCGACAAGATTCGTACCTGGAAAGAGAAAGTGATCAATCAGCTGACCGGTGGTCTGGCTGGTATGGCGAAAGGCCGCAAAGTCAAAGTGGTCAACGGTCTGGGTAAATTCACCGGGGCTAACACCCTGGAAGTTGAAGGTGAGAACGGCAAAACCGTGATCAACTTCGACAACGCGATCATTGCAGCGGGTTCTCGCCCGATCCAACTGCCGTTTATTCCGCATGAAGATCCGCGTATCTGGGACTCCACTGACGCGCTGGAACTGAAAGAAGTACCAGAACGCCTGCTGGTAATGGGTGGCGGTATCATCGGTCTGGAAATGGGCACCGTTTACCACGCGCTGGGTTCACAGATTGACGTGGTTGAAATGTTCGACCAGGTTATCCCGGCAGCTGACAAAGACATCGTTAAAGTCTTCACCAAGCGTATCAGCAAGAAATTCAACCTGATGCTGGAAACCAAAGTTACCGCCGTTGAAGCGAAAGAAGACGGCATTTATGTGACGATGGAAGGCAAAAAAGCACCCGCTGAACCGCAGCGTTACGACGCCGTGCTGGTAGCGATTGGTCGTGTGCCGAACGGTAAAAACCTCGACGCAGGCAAAGCAGGCGTGGAAGTTGACGACCGTGGTTTCATCCGCGTTGACAAACAGCTGCGTACCAACGTACCGCACATCTTTGCTATCGGCGATATCGTCGGTCAACCGATGCTGGCACACAAAGGTGTTCACGAAGGTCACGTTGCCGCTGAAGTTATCGCCGGTAAGAAACACTACTTCGATCCGAAAGTTATCCCGTCCATCGCCTATACCGAACCAGAAGTTGCATGGGTGGGTCTGACTGAGAAAGAAGCGAAAGAGAAAGGCATCAGCTATGAAACCGCCACCTTCCCGTGGGCTGCTTCTGGTCGTGCTATCGCTTCCGACTGCGCAGACGGTATGACCAAGCTGATTTTCGACAAAGAATCTCACCGTGTGATCGGTGGTGCGATTGTCGGTACTAACGGCGGCGAGCTGCTGGGTGAAATCGGCCTGGCAATCGAAATGGGTTGTGATGCTGAAGACATCGCACTGACCATCCACGCGCACCCGACTCTGCACGAGTCTGTGGGCCTGGCGGCAGAAGTGTTCGAAGGTAGCATTACCGACCTGCCGAACCCGAAAGCGAAGAAGAAGTAA
>locus_tag=ECB_00116|gene=yacH
ATGAAAATGACTTTGCCGTTTAAACCCCATGTGCTGGCGCTAATTTGCAGTGCCGGGCTTTGTGCCGCCTCTACCGGGCTATATATAAAAAGCCGCACAGTGGAAGCGCCTGTGGAACCGCAATCGACACAACTGGCTGTGTCTGACGCTGCCGCGGTTACGTTTCCTGCAACGGTTTCCGCACCTCCCGTAACACCCGCCGTCGTCAAATCCGCATTCAGCACTGCACAAATAGATCAATGGGTCGCGCCCGTCGCGCTGTATCCCGACGCCCTACTTTCGCAGGTGCTGATGGCATCAACCTATCCGACAAACGTTGCTCAAGCAGTGCAATGGTCGCACGATAATCCACTTAAACAAGGCGATGCTGCTATTCAGGCGGTATCTGACCAGCCGTGGGACGCCAGCGTTAAATCACTGGTGGCCTTTCCACAATTGATGGCATTGATGGGCGAAAACCCGCAATGGGTGCAAAACCTGGGCGATGCTTTTCTGGCCCAGCCGCAGGACGTGATGGACTCGGTACAGCGATTGCGGCAACTGGCGCAACAAACCGGCTCGCTGAAGTCATCAACCGAACAGAAAGTTATTACCACAACGAAGAAAGCTGTACCGGTAAAACAGACAGTCACGGCACCCGTCATACCATCCAATACAGTTTTAACTGCCAACCCCGTCATTACAGAGCCGGCAACAACCGTCATTTCCATTGAGCCCGCCAATCCTGATGTGGTCTATATTCCCAACTACAACCCAACCGTGGTTTACGGGAACTGGGCCAATACTGCGTATCCGCCGGTTTATCTGCCACCACCAGCCGGAGAACCGTTTGTTGACAGCTTTGTACGCGGATTCGGCTATAGCATGGGCGTTGCTACCACGTACGCACTATTCAGCAGCATCGACTGGGACGACGACGATCATGACCATCATCATCATGACGATGATGATTATCATCACCACGATGGCGGTCATCGTGACGGTAATGGCTGGCAACACAACGGCGACAACATCAATATCGACGTCAACAATTTCAACCGTATCACCGGTGAGCATCTTACTGATAAGAATATGGCATGGCGGCACAATCCAAACTACCGTAATGGTGTGCCCTATCATGATCAGGATATGGCAAAGCGGTTTCATCAAACCGATGTCAACGGCGGAATGAGCGCCACGCAATTACCTGCCCCAACGCGCGACAGCCAGCGTCAGGCGGCAGCAAATCAGTTTCAGCAACGAACACACGCCGCACCAGTCATTACACGAGATACCCAACGTCAGGCAGCGGCACAGCGGTTTAATGAAGCTGAACACTATGGGAGCTATGACGACTTCCACGACTTCAGCCGTCGCCAACCACTGACCCAGCAACAAAAGGACGCCGCTCGTCAGCGTTATCAGTCCGCCTCGCCTGAGCAGCGCCAGGCAGTTCGCGAGAGAATGCAGACTAACCCGAAGATCCAGCAGCGAAGAGAGGCAGCGCGTGAGCGCATTCAGTCCGCCTCGCCTGAGCAGCGCCAGGCGGTTCGCGAGAAAATGCAGACTAACCCGCAGAACCAGCAGCGAAGAGACGCAGCGCGTGAGCGTATTCAGTCCGCATCACCAGAGCAGCGCCAGGTGTTTAAGGAAAAAGTACAGCAGCGCCCACTGAATCAACAGCAACGTGATAACGCCCGCCAGCGTGTTCAATCGGCATCACCTGAACAACGTCAGGTTTTTCGGGAGAAAGTTCAGGAGAGCCGCCCACAACGTCTAAACGACAGTAACCATACTGTCAGGCTGAATAACGAGCAACGGTCAGCAGTACGCGAACGTCTCTCTGAACGTGGAGCAAGAAGACTGGAAAGGTAA
>locus_tag=ECB_00117|gene=acnB
GTGCTAGAAGAATACCGTAAGCACGTAGCTGAGCGTGCCGCTGAGGGGATTGCGCCCAAACCCCTGGATGCAAACCAAATGGCCGCACTTGTAGAGCTGCTGAAAAACCCGCCCGCGGGCGAAGAAGAATTCCTGTTAGATCTGTTAACCAACCGTGTTCCCCCAGGCGTCGATGAAGCCGCCTATGTCAAAGCAGGCTTCCTGGCTGCTATCGCTAAAGGCGAAGCCAAATCCCCTCTGCTGACTCCGGAAAAAGCCATCGAACTGCTGGGCACCATGCAGGGTGGTTACAACATTCATCCGCTGATCGACGCGCTGGATGATGCCAAACTGGCACCGATCGCTGCCAAAGCACTTTCTCACACACTGCTGATGTTCGATAACTTCTATGACGTAGAAGAGAAAGCGAAAGCAGGCAACGAATATGCGAAGCAGGTAATGCAGTCCTGGGCGGATGCCGAATGGTTCCTGAATCGCCCGGCGCTGGCTGAAAAACTGACCGTTACCGTCTTCAAAGTCACTGGCGAAACCAACACCGATGACCTCTCTCCGGCACCGGATGCGTGGTCACGCCCGGATATCCCACTGCACGCGCTGGCGATGCTGAAAAACGCCCGTGAAGGCATCGAGCCAGACCAGCCAGGTGTTGTTGGTCCGATCAAGCAAATCGAAGCTCTGCAACAGAAAGGTTTCCCGCTGGCGTACGTCGGTGACGTTGTGGGTACGGGTTCATCGCGTAAATCCGCCACGAACTCCGTACTGTGGTTTATGGGTGATGATATTCCACATGTGCCGAACAAACGCGGCGGTGGTTTGTGCCTCGGCGGTAAAATTGCACCAATCTTCTTTAACACAATGGAAGACGCAGGTGCACTGCCAATCGAAGTCGACGTCTCTAACCTGAACATGGGCGACGTAATTGACGTTTACCCGTACAAAGGTGAAGTGCGTAACCACGAAACCGGCGAACTGCTGGCGACCTTCGAACTGAAAACCGACGTGCTGATTGATGAAGTGCGTGCTGGCGGCCGTATTCCGCTGATTATTGGGCGTGGCCTGACCACCAAAGCGCGTGAAGCACTTGGTCTGCCGCACAGTGATGTGTTCCGTCAGGCGAAAGATGTCGCTGAGAGCGATCGCGGCTTCTCGCTGGCGCAAAAAATGGTAGGCCGTGCCTGTGGCGTGAAAGGCATTCGTCCGGGCGCGTACTGCGAACCGAAAATGACTTCTGTAGGCTCTCAGGACACCACCGGCCCGATGACCCGTGATGAACTGAAAGACCTGGCGTGCCTGGGCTTCTCGGCTGACCTGGTGATGCAGTCTTTCTGCCACACCGCGGCGTATCCGAAGCCAGTTGACGTGAACACGCACCACACGCTGCCGGACTTCATTATGAACCGTGGCGGTGTGTCGCTGCGTCCGGGTGACGGCGTCATTCACTCCTGGCTGAACCGTATGCTGCTGCCGGATACCGTCGGTACCGGTGGTGACTCCCATACCCGTTTCCCGATCGGTATCTCTTTCCCGGCGGGTTCTGGTCTGGTGGCGTTTGCTGCCGCAACTGGCGTAATGCCGCTGGATATGCCGGAATCCGTTCTGGTGCGCTTCAAAGGCAAAATGCAGCCGGGCATCACCCTGCGCGATCTGGTACACGCGATCCCGCTGTATGCGATCAAACAAGGTCTGCTGACCGTTGAGAAGAAAGGCAAGAAAAACATCTTCTCTGGCCGCATCCTGGAAATTGAAGGTCTGCCGGATCTGAAAGTTGAGCAGGCCTTTGAGCTAACCGATGCGTCCGCCGAGCGTTCTGCCGCTGGTTGTACCATCAAGCTGAACAAAGAACCGATCATCGAATACCTGAACTCTAACATCGTCCTGCTGAAGTGGATGATCGCGGAAGGTTACGGCGATCGTCGTACCCTGGAACGTCGTATTCAGGGCATGGAAAAATGGCTGGCGAATCCTGAGCTGCTGGAAGCCGATGCAGATGCGGAATACGCGGCAGTGATCGACATCGATCTGGCGGATATTAAAGAGCCAATCCTCTGTGCACCGAACGACCCGGACGACGCACGTCCGCTGTCTGCGGTACAGGGCGAGAAGATCGACGAAGTGTTTATCGGTTCCTGCATGACCAACATCGGTCACTTCCGTGCTGCGGGTAAACTGCTGGATGCGCACAAAGGCCAGTTGCCGACGCGCCTGTGGGTGGCACCGCCAACCCGTATGGATGCCGCGCAGTTGACCGAAGAAGGCTACTATAGCGTCTTCGGTAAGAGCGGTGCGCGTATCGAGATCCCTGGCTGTTCCCTGTGTATGGGTAACCAGGCGCGTGTAGCAGACGGTGCGACGGTGGTTTCCACCTCTACCCGTAACTTCCCGAACCGTCTGGGGACTGGCGCGAATGTCTTCCTGGCTTCTGCGGAACTGGCGGCTGTTGCGGCGCTGATTGGCAAACTGCCGACGCCGGAAGAGTACCAGACCTACGTGGCGCAAGTAGATAAAACTGCCGTTGATACTTATCGTTATCTGAACTTCAACCAGCTTTCTCAGTACACCGAAAAAGCCGATGGGGTGATTTTCCAGACTGCGGTTTAA
>locus_tag=ECB_00118|gene=yacL
ATGGATTACGAATTTCTGCGCGATATTACCGGAGTGGTAAAGGTGCGTATGTCCATGGGGCATGAAGTGGTCGGGCACTGGTTTAATGAAGAGGTGAAAGAAAACCTGGCCTTGCTTGATGAAGTGGAACAAGCAGCGCACGCACTGAAAGGTAGCGAACGGTCCTGGCAACGGGCAGGGCATGAATACACCCTGTGGATGGACGGTGAAGAGGTGATGGTTCGCGCCAATCAACTGGAATTCGCTGGCGATGAAATGGAAGAGGGGATGAACTACTACGACGAAGAAAGCCTGTCGCTATGCGGCGTTGAGGATTTTCTGCAGGTCGTGGCGGCTTACCGCAATTTCGTGCAGCAGAAGTAA
>locus_tag=ECB_00119|gene=speD
TTGAAAAAACTGAAACTGCATGGCTTTAATAATCTGACCAAAAGTCTGAGTTTTTGTATTTACGATATCTGCTACGCCAAAACTGCCGAAGAGCGCGACGGTTATATTGCTTATATCGATGAACTCTATAATGCCAACCGTCTGACCGAAATCCTGTCAGAAACCTGTTCCATTATCGGGGCTAATATTCTTAACATCGCCCGCCAGGATTACGAACCACAGGGTGCCAGCGTCACTATTCTGGTGAGTGAAGAACCGGTTGACCCGAAACTCATCGACAAAACAGAACACCCCGGCCCACTGCCAGAAACGGTCGTTGCCCATCTTGATAAAAGTCATATTTGCGTACATACCTACCCGGAAAGTCATCCTGAAGGCGGTTTATGTACCTTCCGCGCCGATATTGAAGTCTCTACCTGCGGCGTGATTTCTCCGCTGAAGGCGCTGAATTACCTGATCCACCAGCTTGAGTCCGATATCGTAACCATTGATTATCGCGTGCGCGGTTTTACCCGCGACATTAACGGTATGAAGCACTTTATCGACCATGAGATTAATTCGATTCAGAACTTTATGTCTGACGATATGAAGGCGCTGTATGACATGGTGGATGTGAACGTCTATCAGGAAAATATCTTCCATACCAAGATGTTGCTTAAAGAGTTCGACCTTAAGCACTACATGTTCCACACCAAACCGGAAGACTTAACCGACAGCGAGCGCCAGGAAATTACCGCTGCGCTGTGGAAAGAAATGCGCGAGATTTATTACGGGCGCAATATGCCAGCTGTTTAA
>locus_tag=ECB_00120|gene=speE
ATGGCCGAAAAAAAACAGTGGCATGAAACGCTACACGACCAGTTTGGGCAGTACTTTGCGGTAGATAACGTTCTGTATCATGAAAAGACCGATCACCAGGATCTGATCATTTTTGAGAACGCTGCATTTGGTCGCGTAATGGCGCTGGATGGCGTAGTACAAACCACCGAGCGCGACGAGTTTATCTATCATGAGATGATGACCCATGTTCCGCTACTGGCCCATGGTCACGCGAAACATGTGCTGATTATCGGCGGCGGCGACGGTGCCATGCTGCGTGAAGTAACCCGACATAAAAACGTTGAGTCAATCACGATGGTGGAAATCGATGCGGGTGTCGTATCGTTCTGCCGTCAGTATCTACCCAACCATAACGCCGGTAGCTACGACGATCCGCGCTTTAAGCTGGTGATCGACGATGGCGTCAATTTCGTTAATCAAACCAGCCAGACCTTTGATGTCATTATCTCCGACTGCACCGATCCTATCGGTCCCGGCGAAAGCCTTTTCACTTCGGCATTTTATGAAGGCTGCAAACGTTGCCTGAATCCTGGCGGTATCTTCGTCGCACAAAACGGCGTCTGCTTTTTACAGCAGGAAGAAGCCATCGACAGCCATCGCAAACTCAGCCATTACTTCAGCGACGTTGGCTTTTATCAGGCGGCGATCCCGACCTATTACGGCGGTATCATGACTTTTGCATGGGCGACAGATAACGACGCCTTACGCCATCTCTCAACCGAAATTATTCAGGCGCGTTTTCTCGCCTCTGGCCTGAAATGCCGTTATTACAATCCGGCAATCCATACGGCAGCTTTTGCCTTACCTCAGTATCTGCAAGACGCACTGGCTTCACAGCCGTCCTAA
>locus_tag=ECB_00121|gene=yacC
ATGAAGACGTTTTTCAGAACAGTGTTATTCGGCAGCCTGATGGCCGTCTGCGCAAACAGTTACGCGCTCAGCGAGTCTGAAGCCGAAGATATGGCCGATTTAACGGCAGTTTTTGTCTTTCTGAAGAACGATTGTGGTTACCAGAACTTACCTAACGGGCAAATTCGTCGCGCACTGGTCTTTTTCGCTCAGCAAAACCAGTGGGACCTCAGTAATTACGACACCTTCGACATGAAAGCCCTCGGTGAAGACAGCTACCGCGATCTCAGCGGCATTGGCATTCCCGTCGCTAAAAAATGCAAAGCCCTGGCCCGCGATTCCTTAAGCCTGCTTGCCTACGTCAAATAA
>locus_tag=ECB_00122|gene=cueO
ATGCAACGTCGTGATTTCTTAAAATATTCCGTCGCGCTGGGTGTGGCTTCGGCTTTGCCGCTGTGGAACCGCGCAGTATTTGCGGCAGAACGCCCAACGTTACCGATCCCTGATTTGCTCACGACCGATGCCCGTAATCGCATTCAGTTAACTATTGGCGCAGGCCAGTCCACCTTTGGCGGGAAAACTGCAACTACCTGGGGCTATAACGGCAATCTGCTGGGGCCGGCGGTGAAATTACAGCGCGGCAAAGCGGTAACGGTTGATATCTACAACCAACTGACGGAAGAGACAACGTTGCACTGGCACGGGCTGGAAGTACCGGGTGAAGTCGACGGCGGCCCGCAGGGAATTATTCCGCCAGGTGGCAAGCGCTCGGTGACGTTGAACGTTGATCAACCTGCCGCTACCTGCTGGTTCCATCCGCATCAGCACGGCAAAACCGGGCGACAGGTGGCGATGGGGCTGGCTGGGCTGGTGGTGATTGAAGATGACGAGATCCTGAAATTAATGCTGCCAAAACAGTGGGGTATCGATGATGTTCCGGTGATCGTTCAGGATAAGAAATTTAGCGCCGACGGGCAGATTGATTATCAACTGGATGTGATGACCGCCGCCGTGGGCTGGTTTGGCGATACGTTGCTGACCAACGGTGCAATCTACCCGCAACACGCTGCCCCGCGTGGTTGGCTGCGCCTGCGTTTGCTCAATGGCTGTAATGCCCGTTCGCTCAATTTCGCCACCAGCGACAATCGCCCGCTGTATGTGATTGCCAGCGACGGTGGTCTGCTACCTGAACCAGTGAAGGTGAGCGAACTGCCGGTGCTGATGGGCGAGCGTTTTGAAGTGCTGGTGGAGGTTAACGATAACAAACCCTTTGACCTGGTGACGCTGCCGGTCAGCCAGATGGGGATGGCGATTGCGCCGTTTGATAAGCCTCATCCGGTAATGCGGATTCAGCCGATTGCTATTAGTGCCTCCGGTGCTTTGCCAGACACATTAAGTAGCCTGCCTGCGTTACCTTCGCTGGAAGGGCTGACGGTACGCAAGCTGCAACTCTCTATGGACCCGATGCTCGATATGATGGGGATGCAGATGCTAATGGAGAAATATGGCGATCAGGCGATGGCCGGGATGGATCACAGCCAGATGATGGGCCATATGGGGCACGGCAATATGAATCATATGAACCACGGCGGGAAGTTCGATTTCCACCATGCCAACAAAATCAACGGTCAGGCGTTTGATATGAACAAGCCGATGTTTGCGGCGGCGAAAGGGCAATACGAACGTTGGGTTATCTCTGGCGTGGGCGACATGATGCTGCATCCGTTCCATATCCACGGCACGCAGTTCCGTATCTTGTCAGAAAATGGCAAACCGCCAGCGGCTCATCGCGCGGGCTGGAAAGATACCGTTAAGGTAGAAGGTAATGTCAGCGAAGTGCTGGTGAAGTTTAATCACGATGCACCGAAAGAACATGCTTATATGGCGCACTGCCATCTGCTGGAGCATGAAGATACGGGGATGATGTTAGGGTTTACGGTATAA
>locus_tag=ECB_00123|gene=gcd
ATGGCAATTAACAATACAGGCTCGCGACGATTACTCGTCACGCTAACAGCCCTTTTTGCAGCGCTTTGCGGGCTGTATCTACTCATTGGCGGAGGCTGGCTGGTCGCGATTGGCGGCTCCTGGTACTACCCTATCGCTGGCCTTGTGATGCTCGGCGTCGCCTGGATGCTGTGGCGCAGTAAACGTGCCGCGCTTTGGCTATACGCCGCCCTGCTGCTCGGCACCATGATTTGGGGCGTCTGGGAAGTTGGTTTCGACTTCTGGGCGCTGACTCCGCGCAGCGATATTCTGGTCTTCTTCGGCATCTGGCTGATCCTGCCGTTTGTCTGGCGTCGCCTGGTCATTCCTGCCAGCGGCGCAGTTGCCGCACTGGTGGTGGCACTGCTGATTAGCGGTAGTATCCTGACCTGGGCCGGATTTAACGATCCGCAGGAAATCAACGGCACCTTAAGCGCCGATGCCACACCTGCGGAAGCTATCTCACCCGTTGCCGATCAGGACTGGCCTGCCTATGGTCGCAATCAGGAAGGTCAACGCTTTTCACCTCTGAAACAAATTAACGCCGATAACGTCCATAATCTGAAAGAAGCCTGGGTGTTCCGTACTGGCGATGTGAAGCAGCCGAACGATCCGGGCGAAATCACCAATGAAGTGACGCCGATTAAAGTGGGCGACACCCTTTACCTGTGTACCGCTCACCAGCGCCTGTTTGCGCTCGATGCCGCCAGCGGCAAAGAGAAATGGCATTACGATCCTGAGCTGAAAACTAACGAGTCTTTCCAGCACGTAACCTGCCGTGGCGTCTCTTATCATGAAGCCAAAGCAGAAACGGCTTCGCCGGAAGTGATGGCGGATTGCCCGCGTCGTATCATTCTTCCGGTCAATGATGGTCGACTGATTGCGATTAACGCTGAAAACGGCAAACTGTGCGAAACCTTCGCCAATAAAGGCGTGCTCAATCTGCAAAGCAATATGCCAGACACCAAACCGGGTCTGTATGAACCGACTTCGCCACCGATTATCACCGATAAAACCATCGTGATGGCAGGTTCAGTTACCGATAACTTCTCAACCCGCGAAACGTCTGGCGTGATCCGTGGTTTTGATGTCAACACCGGGGAGCTGCTGTGGGCTTTTGATCCCGGCGCGAAAGATCCGAACGCAATCCCGTCTGACGAACACACCTTTACCTTTAACTCGCCAAACTCGTGGGCACCAGCGGCCTATGACGCGAAGCTGGATCTGGTGTATCTGCCGATGGGCGTGACCACGCCGGATATCTGGGGCGGTAACCGCACACCGGAACAGGAACGTTATGCCAGCTCGATTCTGGCGCTGAATGCCACTACCGGGAAACTGGCGTGGAGCTACCAGACCGTTCACCACGACCTGTGGGATATGGATCTTCCGGCACAGCCGACGCTGGCGGACATCACCGTTAATGGTCAGAAAGTGCCAGTTATTTACGCTCCGGCGAAAACCGGCAACATTTTTGTGCTCGATCGTCGTAATGGCGAACTGGTGGTTCCGGCACCGGAAAAACCGGTTCCCCAAGGTGCTGCCAAAGGCGATTACGTTACCCCTACTCAACCATTCTCGGAACTGAGCTTCCGTCCGACGAAAGATTTGAGCGGTGCGGATATGTGGGGAGCCACCATGTTTGACCAACTGGTGTGCCGCGTGATGTTCCACCAGATGCGCTATGAAGGCATTTTCACCCCGCCATCTGAACAGGGTACGCTGGTCTTCCCGGGTAACCTGGGGATGTTCGAATGGGGCGGGATTTCCGTTGATCCAAATCGTGAAGTGGCGATTGCCAACCCAATGGCACTGCCGTTTGTTTCGAAACTGATCCCGCGTGGTCCTGGCAACCCGATGGAGCAGCCGAAAGATGCCAAAGGCACGGGTACGGAATCCGGCATTCAGCCACAGTACGGTGTACCGTATGGTGTCACGCTCAACCCGTTCCTCTCACCATTTGGTCTGCCATGTAAACAGCCAGCATGGGGTTATATCTCGGCGCTGGATCTGAAAACTAATGAAGTGGTGTGGAAGAAACGTATTGGTACGCCGCAGGACAGTATGCCGTTCCCGATGCCGGTTCCGGTGCCGTTCAATATGGGTATGCCGATGCTGGGCGGGCCAATCTCCACGGCGGGTAACGTGCTGTTTATCGCCGCTACGGCAGATAACTACCTGCGCGCTTACAACATGAGCAACGGTGAAAAACTGTGGCAGGGTCGTTTACCAGCGGGTGGTCAGGCTACGCCAATGACCTATGAAGTGAATGGTAAGCAGTATGTGGTGATCTCCGCAGGCGGTCACGGTTCATTTGGTACGAAGATGGGCGACTATATTGTGGCTTATGCGCTGCCGGATGATGTGAAGTAA
>locus_tag=ECB_00124|gene=hpt
ATGAAACATACTGTAGAAGTAATGATCCCCGAAGCGGAGATTAAAGCGCGTATCGCCGAACTGGGTCGTCAGATTACTGAGCGTTACAAAGACAGCGGCAGCGATATGGTGCTGGTGGGTCTGCTGCGTGGCTCATTTATGTTTATGGCGGACCTGTGCCGTGAAGTTCAGGTATCTCATGAAGTCGACTTTATGACCGCCTCCAGCTACGGTAGCGGCATGTCCACCACCCGTGATGTGAAAATCCTCAAAGATCTGGATGAAGATATCCGTGGCAAGGACGTGCTGATTGTTGAAGATATCATCGACTCGGGGAATACACTGTCGAAAGTGCGTGAGATCTTAAGCCTGCGCGAACCGAAGTCGTTGGCGATTTGTACGCTGCTGGATAAACCGTCCCGTCGTGAAGTGAACGTCCCGGTTGAATTTATCGGTTTCTCGATCCCGGATGAGTTTGTGGTGGGTTACGGCATTGATTACGCACAGCGTTACCGTCATCTGCCGTATATCGGCAAAGTGATTCTGCTGGACGAGTAA
>locus_tag=ECB_00125|gene=yadF
ATGAAAGACATAGATACACTCATCAGCAACAATGCACTATGGTCAAAAATGCTGGTGGAAGAGGATCCCGGGTTTTTTGAGAAACTGGCACAAGCGCAAAAACCGCGCTTTCTATGGATTGGATGTTCCGACAGTCGCGTTCCTGCAGAACGTTTAACCGGTCTTGAGCCGGGCGAACTCTTTGTTCACCGTAATGTTGCTAACCTGGTCATTCACACCGACCTGAACTGCCTTTCCGTGGTTCAGTATGCAGTGGATGTACTCGAAGTTGAACACATTATTATCTGTGGCCACTACGGTTGCGGCGGCGTACAAGCCGCAGTTGAAAACCCGGAACTGGGGCTTATCAACAACTGGCTGCTGCATATCCGCGATATCTGGTTCAAACATAGCTCATTGCTCGGCGAAATGCCGCAAGAGCGCCGTCTGGATACCTTGTGTGAACTGAACGTCATGGAACAGGTTTATAACCTGGGCCACTCCACCATTATGCAATCAGCGTGGAAACGCGGGCAGAAAGTTACCATTCACGGCTGGGCCTACGGCATTCACGACGGCTTGCTGCGTGATCTGGATGTCACAGCGACCAACCGCGAAACCCTTGAGCAACGTTACCGTCACGGGATTTCCAACCTCAAGCTGAAACACGCCAACCACAAATAA
>locus_tag=ECB_00126|gene=yadG
ATGACCATTGCACTGGAACTTCAACAGCTTAAAAAAACCTATCCAGGCGGCGTTCAGGCGCTTCGTGGAATAGATTTGCAGGTCGAAGCGGGTGATTTTTATGCGCTTCTCGGGCCGAACGGGGCCGGGAAATCGACCACTATCGGTATTATCAGCTCTCTGGTAAATAAAACCTCCGGGCGGGTCAGCGTATTTGGTTACGATCTCGAGAAAGATGTCGTGAACGCTAAACGTCAGTTGGGACTGGTGCCGCAGGAATTTAACTTCAACCCGTTTGAAACCGTGCAGCAAATTGTGGTGAATCAGGCAGGGTACTACGGTGTGGAGCGCAAAGAGGCGTACATCCGCAGCGAAAAATATCTTAAACAACTCGATCTATGGGGAAAACGCAACGAACGTGCGCGTATGTTATCTGGCGGGATGAAGCGCCGTTTAATGATTGCCCGTGCGTTAATGCATGAACCTAAACTACTGATTCTCGACGAACCGACCGCAGGCGTGGATATTGAACTTCGCCGCTCAATGTGGGGCTTTTTGAAGGATTTAAACGACAAAGGCACCACCATCATTCTCACCACACACTACCTGGAAGAAGCAGAAATGCTGTGCCGCAATATCGGCATTATTCAACACGGTGAGCTGGTGGAAAATACCTCGATGAAGGCGCTGCTGGCGAAGCTGAAATCGGAAACCTTTATTCTCGATCTCGCACCGAAAAGCCCGTTACCGAAGCTCGATGGCTATCAGTATCGACTGGTCGATACCGCGACGCTGGAAGTTGAAGTGCTGCGTGAGCAGGGGATCAACAGCGTATTTACGCAGTTAAGTGAGCAGGGCATTCAGGTATTAAGTATGCGTAACAAAGCTAACCGTCTGGAAGAGCTGTTTGTTTCACTGGTTAATGAAAAACAAGGAGATCGCGCATGA
>locus_tag=ECB_00127|gene=yadH
ATGATGCATCTTTACTGGGTGGCGCTAAAAAGCATCTGGGCGAAAGAGATCCATCGCTTTATGCGTATCTGGGTGCAGACGCTGGTGCCGCCAGTCATCACCATGACCCTTTACTTTATTATCTTCGGTAACCTGATTGGTTCGCGTATTGGCGATATGCATGGCTTCAGCTATATGCAGTTCATCGTACCGGGGCTGATCATGATGTCGGTGATCACCAATGCCTACGCCAACGTTGCGTCATCATTTTTTGGTGCCAAGTTCCAGCGTAATATTGAAGAGCTGCTGGTAGCGCCGGTTCCGACTCACGTCATTATTGCCGGATATGTCGGCGGTGGCGTGGCGCGTGGTCTGTTTGTTGGCATTCTGGTGACGGCAATTTCACTGTTTTTTGTGCCATTTCAGGTGCATTCGTGGGTATTCGTTGCCTTAACGCTGGTGCTCACGGCGGTGTTGTTCTCCCTTGCGGGTTTGCTGAACGGTGTGTTTGCCAAAACGTTCGATGACATCAGCCTGGTGCCAACCTTTGTGTTAACGCCACTCACGTATTTGGGCGGGGTCTTTTACTCACTGACTTTGTTGCCGCCGTTCTGGCAAGGGCTGTCGCACCTGAACCCAATCGTTTATATGATCAGTGGTTTCCGCTACGGCTTCCTCGGTATCAATGATGTTCCGCTGGTCACTACCTTTGGCGTACTGGTGGTCTTTATTGTGGCGTTTTATTTGATCTGTTGGTCGCTGATCCAACGTGGACGTGGTTTGCGTAGCTAA
>locus_tag=ECB_00128|gene=yadI
ATGTTAGGTTGGGTAATTACCTGTCACGATGACCGGGCGCAAGAGATGCTGGATGCGCTGGAGAAAAAACATGGGGCACTTCTTCAGTGCCGGGCCGTGAATTTCTGGCGCGGATTAAGCTCTAATATGCTCAGCCGCATGATGTGCGATGCTCTGCATGAAGCGGACTCTGGTGAGGGTGTCATCTTCTTAACCGATATAGCCGGAGCGCCACCGTATCGCGTGGCTTCATTATTAAGCCACAAACACTCCCGTTGCGAAGTGATTTCTGGTGTCACGTTACCGTTAATTGAACAGATGATGGCTTGCCGTGAAACCATGACCAGTTCAGAGTTTCGCGAGCGTATTGTCGAACTGGGTGCGCCGGAGGTGAGTAGTCTTTGGCACCAACAACAAAAAAATCCGCCTTTCGTCCTCAAACATAATTTGTATGAGTATTAA
>locus_tag=ECB_00129|gene=yadE
ATGTACAAACAAGCTGTTATTCTCCTGCTGATGCTGTTTACCGCAAGTGTCAGTGCCGCGTTACCTGCCCGTTATATGCAAACCATCGAAAATGCTGCGGTCTGGGCGCAAATTGGTGACAAGATGGTGACCGTGGGGAATATTCGGGCCGGACAAATCATTGCCGTGGAGCCCACTGCCGCAAGTTATTACGCATTTAATTTTGGCTTTGGCAAAGGTTTTATCGATAAAGGTCATCTCGAGCCGGTTCAGGGGCGACAAAAAGTTGAAGACGGTTTGGGCGACCTCAACAAGCCGCTGAGTAATCAGAACTTAGTTACCTGGAAAGATACGCCGGTCTATAACGCGCCGAGTGCGGGAAGTGCGCCATTTGGGGTACTGGCGGACAATTTGCGCTACCCGATTTTGCATAAACTGAAAGACAGGTTAAATCAAACCTGGTATCAGATCCGTATTGGCGATCGACTGGCCTATATCAGCGCACTGGATGCCCAACCCGATAATGGCCTGTCGGTGCTAACCTATCACCATATTCTGCGCGACGAAGAAAACACCCGTTTTCGCCATACTTCGACGACCACATCGGTACGCGCTTTCAATAACCAGATGGCCTGGCTGCGTGACAGGGGATACGCGACACTGAGCATGGTGCAGCTGGAAGGCTACGTGAAGAATAAGATCAATCTCCCTGCGCGAGCGGTGGTGATTACCTTTGATGATGGCCTCAAGTCGGTGAGCCGCTATGCGTATCCTGTGTTGAAACAATATGGCATGAAGGCGACGGCGTTTATTGTTACCTCACGCATCAAACGTCACCCGCAGAAGTGGAACCCAAAATCGCTGCAATTTATGAGCGTTTCTGAGCTTAACGAAATTCGCGATGTATTTGATTTCCAGTCACATACCCATTTTTTGCATCGGGTAGATGGTTATCGCCGACCCATATTACTGAGCCGTAGTGAGCACAATATTCTGTTTGATTTTGCACGTTCACGCCGCGCTCTGGCGCAATTTAATCCGCATGTCTGGTATCTTTCGTATCCGTTTGGCGGATTTAATGACAACGCCGTGAAGGCAGCAAACGATGCCGGATTTCACCTGGCGGTGACAACCATGAAAGGCAAAGTAAAACCGGGGGATAATCCGTTGTTACTAAAACGACTTTATATCTTAAGAACGGATTCGCTGGAGACGATGTCGCGGCTGGTGAGTAACCAGCCGCAGGGATAA
>locus_tag=ECB_00130|gene=panD
ATGATTCGCACGATGCTGCAGGGCAAACTCCACCGCGTGAAAGTGACTCATGCGGACCTGCACTATGAAGGTTCTTGCGCCATTGACCAGGATTTTCTTGACGCAGCCGGTATTCTCGAAAACGAAGCCATTGATATCTGGAATGTCACCAACGGCAAGCGTTTCTCCACTTATGCCATCGCGGCAGAACGCGGTTCGAGAATTATTTCTGTTAACGGTGCGGCGGCCCACTGCGCCAGTGTCGGCGATATTGTCATCATCGCCAGCTTCGTTACCATGCCAGATGAAGAAGCTCGCACCTGGCGACCCAACGTCGCCTATTTTGAAGGCGACAATGAAATGAAACGTACCGCGAAAGCGATTCCGGTACAGGTTGCTTGA
>locus_tag=ECB_00131|gene=yadD
ATGGATGCACCGAGTACCACACCGCATGACGCGGTATTTAAACAATTTTTAATGCATGCGGAGACGGCTCGCGACTTTCTGGAGATACATTTGCCAGTGGAATTACGCGAACTTTGTGACCTCAACACGCTTCATTTAGAGTCGGGGAGTTTCATTGAAGAGAGCCTGAAAGGACACAGCACGGACGTGCTCTATTCCGTGCAAATGCAGGGCAATCCCGGTTATCTGCATGTTGTGATTGAACACCAAAGCAAGCCGGATAAGAAAATGGCCTTTCGCATGATGCGTTATTCTATAGCCGCCATGCACCGGCATCTGGAGGCTGACCACGATAAGCTGCCGCTGGTGGTGCCGATACTGTTTTATCAGGGCGAGGCCACACCTTATCCGCTATCAATGTGCTGGTTTGATATGTTTTACTCGCCGGAGCTGGCGCGACGCGTCTATAACAGTCCTTTCCCGCTGGTGGATATCACCATCACACCGGATGACGAAATCATGCAACATCGGCGGATTGCGATTCTCGAACTACTGCAAAAACATATTCGCCAGCGCGACTTAATGTTATTGCTTGAGCAACTGGTCACGCTGATCGACGAAGGGTACACTAGCGGAAGTCAGTTAGTTGCCATGCAAAACTATATGCTGCAACGCGGTCATACTGAACAAGCGGATTTGTTTTACGGTGTGTTGAGAGACAGGGAAACGGGAGGGGAGTCTATGATGACGCTGGCGCAGTGGTTTGAAGAGAAAGGGATTGAGAAGGGGATTCAGCAGGGAAGACAGGAAGTAAGTCAGGAATTCGCCCAGCGTCTTCTGAGTAAAGGAATGTCTCGGGAAGACGTTGCAGAGATGGCAAATTTACCTCTTGCTGAGATTGATAAGGTAATTAACCTTATTTAA
>locus_tag=ECB_00132|gene=panC
GTGTTAATTATCGAAACCCTGCCGCTGCTGCGTCAGCAAATTCGCCGCCTGCGTATGGAAGGCAAGCGCGTGGCGCTGGTGCCTACCATGGGTAACCTGCACGATGGCCATATGAAGCTGGTCGACGAAGCCAAAGCCCGCGCCGATGTGGTCGTCGTCAGTATTTTCGTTAACCCGATGCAGTTCGACCGCCCGGAAGATCTGGCTCGTTATCCACGCACCTTGCAGGAGGACTGCGAAAAGCTAAACAAACGTAAAGTGGATTTAGTTTTCGCCCCTTCGGTAAAAGAGATCTACCCGAACGGTACTGAAACCCACACTTACGTTGACGTTCCTGGCCTTTCGACCATGCTGGAAGGTGCCAGCCGTCCGGGACATTTTCGCGGCGTTTCGACTATTGTCAGCAAGCTGTTCAACCTGGTCCAGCCGGACATCGCCTGCTTCGGTGAAAAAGATTTTCAGCAACTGGCGCTGATCCGCAAAATGGTTGCTGATATGGGCTTTGATATTGAGATTGTCGGTGTGCCAATTATGCGCGCCAAAGACGGTCTGGCGCTGAGTTCCCGTAACGGTTATCTGACGGCGGAACAACGCAAAATTGCGCCCGGTCTGTACAAAGTTTTAAGTTCGATTGCCGACAAATTGCAGGTTGGCGAACGGGATCTCGATGAAATTATTACTATTGCCGGGCAAGAACTGAATGAAAAAGGCTTCCGCGCCGATGATATTCAGATTCGCGATGCCGACACGTTGCTGGAAGTTTCTGAAACCAGCAAACGGGCAGTAATTCTGGTAGCCGCCTGGCTTGGCGATGCTCGCCTGATCGACAACAAAATGGTCGAGCTGGCGTAA
>locus_tag=ECB_00133|gene=panB
ATGAAACCGACCACCATTGCTTCACTTCAGAAATGTAAGCAGGATAAAAAGCGTTTCGCGACCATCACCGCTTACGACTATAGCTTCGCCAAACTCTTTGCTGATGAAGGACTTAACGTCATGCTGGTAGGCGATTCGCTGGGCATGACGGTTCAGGGACACGACTCCACCCTGCCAGTTACCGTTGCCGATATCGCCTACCACACTGCCGCCGTACGTCGCGGCGCACCAAACTGCCTGCTGTTGGCTGACCTGCCGTTTATGGCGTATGCCACACCGGAACAAGCCTTTGAAAACGCCGCAACGGTTATGCGTGCCGGTGCCAACATGGTCAAAATTGAAGGCGGTGAGTGGCTGGTAGAAACCGTACAAATGCTGACCGAACGTGCCGTTCCTGTATGTGGTCACTTAGGTTTAACCCCACAGTCAGTGAATATTTTCGGTGGCTACAAAGTACAGGGGCGCGGCGATGAAGCGGGTGATCAACTGCTCAGCGATGCATTAGCCTTAGAAGCCGCTGGGGCACAGTTGCTGGTGCTGGAATGCGTGCCGGTTGAACTGGCAAAACGTATTACCGAAGCACTGGCGATCCCGGTTATTGGCATTGGAGCAGGCAACGTCACTGACGGGCAGATCCTCGTGATGCACGACGCCTTTGGTATTACCGGCGGTCACATTCCTAAATTCGCTAAAAATTTCCTCGCCGAAACGGGCGACATCCGCGCGGCTGTGCGGCAGTATATGGCTGAAGTGGAGTCCGGCGTTTATCCGGGCGAAGAACACAGTTTCCATTAA
>locus_tag=ECB_00134|gene=yadC
TTGATGTGTACTACGAATAATAGATCAAAACAAATAACTGCGACTGTTACAGCAGTAGATGGTGGAGTGATAATGAAGAAATTCTTCAGACATTTTCTTTTTTTAATTCTGTGCTTGAGTTGTTATACCGCGAGTGCTGGCACTGATGATAACGTAGGATATATTGTTGGGAATAGTTACGGCGTTGGTCCGTCAGATCAAAAATGGAGAGAAACGGGGCCGAATGGCGATGCTACTGTCATATTCAGATATGCAACAAGTACAAATAATTTAGTTTTCTACAAACCGACGCAGCTTGGACCTACAGGTGTAAAATTACAGTGGAGTCAGTTAGATACCGCTTCTGGTGGTGGTTTTCTTTATTGCAACAGAAGTGATAGCACAAGTGGTAGCGCAATGCGTATTGAAAATGCAATGGTTGACTCAGGTAAAATGTATGGCTCCCATAAATTATTTAATACATCAGTTCCTGGTTTGTATTACACATTATTAATTTCAAACATGTGGTCAGCTTACGGTACCGTAACTAACGTTAGTTCACCTGGGATATACATTGGTGACTCTGCAGAACAATATTTTTCGTGGTATAATCCAAGCGAAGACGTGTTATATTGGAGTTGCAATAATGCGAATAGCACCCGTAAATACTGGGCTGTAGGTGGTATTTATCAGACCCTTACAATTGAATTCTATACAGATACAAACTTTGATCCAACAGTAACTCAACAGATCAAATTATCCAGCTCATCAAATTATCTGTATTCATTTAAAGCCTATGGCGCAGGCCAAGGTATAAATGAGCATAGTTATTTTATCAAAATCGATTTCGATCTGCTCAATGTCAAGTTGACTAATCCCACTTGTTTTACCGCTATGCTTAGTGGAACTTCTGTGACTGGTTCTACGGTAAAAATGGGTGAATATAGTGCAGAACAAATCAGAAACGGTGCCACACCGGTTCCTTTTGATATTTCACTTCAAAACTGCGTTCGTGTGACTAATATTGAGACAAAATTAGTTTCAACAAAGGTTGGTACTGAAAACGGGCAACTCCTTGGTAATACTCTCACAGGTAATGACGCAGCAAAAGGAGTCGGTGTACTCATAGAAGGTTTAGCAACTAGTAAAAATCCTCTAATGACATTGAAACCTAATGATTCAAATTCTGTTTATAAAGATTACGACCCGAGAGGCAAAGACGATACAACAGGAGGAGTTTACCCGGATCAAGATACAGGTATAACATACCCTCTCCATTTCCAGGCCACGCTACAACAGGATGGAACTATACCAATAGAAGCTGGTGAGTTTAAAGCCACCAGTACTTTCCAGGTAACCTACCCTTAA
>locus_tag=ECB_00135|gene=yadK
ATGCATCCCACTCAACGTAAGCTGATGAAGAGAATAATTCTGTTTCTGTCACTACAGTTTCCCATTACCTATCCAGCCATCGCTGGGCAGGATATTGACCTTGTTGCCAATGTAAAAAACAGCACTTGCAAAAGCGGAATCAGTAACCAGGGTAATATTGATCTTGGCGTCGTTGGGGTGGGATATTTTTCAGATAATGTTACTCCTGAAAGCTATCAACCAGGTGGAAAAGAGTTCACTGTCACAGTATCAGACTGTGCATTACAGGGAACTGGCGATGTGCTTAATCAGTTACATATTGATTTTAGAGCCCTTAGCGGTGTCATGGCTGCAGGTTCAAGGCAAATATTTGCCAATGAAGTCGCAACCGGGGCTAAAAATGTCGGTGTCGTTCTCTTTTCCATTCAGGACCCGACCAATATATTCAATGTTATTAGTTCAGCAGGAAATTCTCGTTCCGTGTATCCAGTAATGACTTCTGCCCTGCATAATTCTTCATGGAAATTTTATGCCAGAATGCAAAAAATCGATCCCGCGCTGGATGTCATATCTGGCCAGGTAATGAGTCATATATTAGTTGATGTGTACTACGAATAA
>locus_tag=ECB_00136|gene=yadL
ATGACATTTAAAAATTTACGTTATGGATTATCCAGCAGTGTCGTTTTGGCTGCCTCATTGTTCAGCGTACCCTCTTATGCGGCAACAGACAGCATTGGGCTGACCGTGATTACTACCGTAGAAATAGGTACTTGTACCGCTACATTAGTAAATGACTCTGATCAGGACATTTCTGTTGTTGACTTTGGCGATGTATATATTTCTGAAATCAATGCCAAGACCAAAGTTAAAACATTCAAACTCAAATTCAAAGACTGTGCGGGTATCCCCAATAAAAAAGCACAAATAAAATTAACCAAGCGAGCCACATGCGAAGGTACTGCTAATGACGGTGCGGGGTTCGCAAATGGATCCACAGCCGCAGATAAAGCAAGTGCCGTCGCCGTTGAAGTCTGGAGCACCGAAACTCCGGCAACAGGGAGCGCAACACAATTTAGTTGTGTGACACCAGCATCTCAAGAGGTCACTATCTCCAATGCAGCCAACGCGGTTGTTTATTATCCGATGAGTGCTCGACTGGTCGTCGAAAAAAATAAAACCGTAAGCAATGTCACTGCGGGTAAATTTTCTGCACCTGCCACATTTACAGTAACCTATAACTAA
>locus_tag=ECB_00137|gene=yadM
ATGATAAAAATAACGCCACATAAAATAGCGATACTGATGGGAATATTATTATCACCATCAGTATTTGCAACGGATATTAATGTAGAGTTTACAGCCACTGTCAAAGCGACAACCTGTAACATCACACTTACTGGTAATAACGTCACGAATGATGGCAATAATAACTACACATTGAGAATCCCTAAGATGGGTCTGGATAAGATCGCGAATAAAACGACAGAATCTCAGGCTGATTTTAAACTGGTTGCTAGTGGGTGCAGCAGTGGCATCAGTTGGATTGATACCACTCTGACCGGAAATGCATCATCAAGCTCACCTAAGCTTATTATACCGCAGTCTGGTGATTCATCTTCGACGACAAGTAATATCGGTATGGGTTTCAAAAAACGGACTACTGATGATGCCACTTTCCTTAAACCTAACAGTGCGGAAAAGATACGCTGGAGCACAGACGAGATGCAGCCCGATAAGGGTCTTGAAATGACCGTTGCGCTACGTGAAACAGATGCAGGGCAAGGCGTACCGGGGAATTTTCGTGCACTGGCAACGTTTAATTTCATCTATCAATAA
>locus_tag=ECB_00138|gene=htrE
GTGACTATAAAACCAACTAAAAATTATCATAATCATCTGACCCGTATCGCTACGTTTTGCGCGCTGCTGTATTGCAATAGTGCTTTCTGTGCTGAACTTGTTGAATATGACCATACCTTCCTGATGGGGCAGAATGCCTCAAATATTGATCTCAGCCGGTATAGTGAAGGTAACCCTGCTATACCGGGTATGTACGACCTCAGTGTTTATGTCAACGATCAACCTATTATTAACCAAAGCATTACATTTATTGAAATTGAAGGAAAAAAAAACGCACAAGCCTGTATCACACTTAAGAATTTATTGCAGTTTCATATAAATTCTCCCGATATAAATAACGAAAAAGCCGTTCTGCTTGCCAGGGATGAAACACTCGGCAATTGCCTTAATTTGACGAAAATTATCCCTCAGGCTTCTGTTCGTTATGACGTTAACGAGCAACGTCTGGATATAGACGTTCCTCAGGCATGGGTAATGAAAAATTACCAAAACTATGTTGATCCATCGTTATGGGAAAATGGCATTAATGCGGCCATGTTGTCATACAACCTCAACGGATATCATAGTGAAACTCCTGGTCGAAGAAATGACAGCATTTATGCTGCTTTTAACGGTGGGATGAATTTAGGTGCATGGCGACTGCGTGCCTCAGGCAACTACAACTGGATGACCGATTCTGGCAGTAATTATGATTTTAAGAATCGGTATATACAGCGTGATATCGCCTCGCTGCGTTCTCAACTCATTCTTGGTGAGTCTTATACAACGGGCGAAACCTTTGATTCTGTCAGTATCCGCGGCATTCGTTTATACAGCGACAGCCGCATGTTGCCTCCGACATTAGCGAGTTTTGCGCCTATCATTCATGGCGTTGCTAATACCAACGCCAAAGTCACTATTACGCAAGGTGGCTATAAGATTTATGAAACGACTGTGCCGCCAGGCGCTTTCGTCATTGATGATCTGAGTCCGTCAGGTTACGGCAGCGATCTTATTGTTACTGTCGAAGAATCCGATGGCTCAAAGCGGACATTCTCGCAACCTTTTTCATCGGTCGTTCAAATGTTACGCCCTGGCGTTGGACGTTGGGATATTAGCGGCGGCCAGGTCTTAAAAGATGATATTCAGGATGAGCCTAATTTATTTCAGGCCAGCTACTACTACGGTCTGAATAACTATCTAACGGGTTATACTGGTATTCAGATTACCGATAATAACTATACCGCTGGTTTGTTAGGTCTTGGTCTGAATACTTCAGTCGGTGCATTTTCTTTCGATGTGACTCACTCCAATGTTCGTATACCGGATGATAAAACATATCAGGGACAAAGTTATCGTGTTTCCTGGAACAAGTTATTCGAAGAAACAAGTACTTCACTGAATATCGCGGCCTATCGCTATTCGACACAGAATTACCTTGGTCTTAATGATGCACTAACTCTAATTGATGAAGTGAAACATCCCGAACAAGATCTTGAACCGAAATCCATGCGTAATTACTCGCGCATGAAAAATCAGGTTACGGTCAGTATTAACCAACCGCTAAAATTTGAGAAAAAAGATTACGGTTCATTTTATCTTTCCGGAAGTTGGTCCGATTACTGGGCTTCCGGACAAAATCGTAGCAATTACTCTATTGGCTACAGTAACAGTGCATCCTGGGGCAGCTACAGTGTCAGTGCCCAGCGTTCATGGAATGAAGACGGCGACACTGACGATAGCGTTTATCTCAGTTTCACCATTCCTATTGAAAAATTACTTGGCACTGAACAACGGACTTCAGGTTTCCAGAGTATTGATACTCAAATGAGCAGTGACTTTAAGGGTAATAACCAACTCAACGTCAGTAGCAGTGGCTATAGTGATAACGCTCGCGTCAGTTATAGCGTAAATACTGGCTATACGATGAATAAAGCCAGCAAAGATTTGAGTTATGTTGGGGGTTATGCCAGCTATGAATCACCGTGGGGAACCCTGGCAGGTTCAGTTTCTGCAAATAGCGATAACAGTCGTCAAGTGTCTCTCAGCACCGACGGTGGTTTTGTATTGCATAGCGGCGGCCTGACCTTCAGTAATGACAGTTTTAGCGACTCCGATACACTGGCGGTAGTTCAGGCTCCAGGTGCTCAAGGAGCGCGAATAAATTATGGCAACAGTACTATCGATCGATGGGGTTATGGTGTCACCAGCGCTCTTTCTCCTTATCATGAAAACCGTATCGCGCTGGATATCAACGATCTTGAGAACGATGTTGAATTAAAAAGTACCAGTGCAGTAGCTGTACCGCGTCAGGGTTCAGTCGTCTTTGCTGATTTTGAAACCGTGCAAGGGCAATCAGCCATTATGAACATCACACGAAGTGATGGTAAAAATATTCCATTTGCTGCAGATATTTATGATGAGCAAGGCAATGTCATTGGTAATGTTGGACAGGGTGGACAAGCATTTGTTCGTGGTATTGAGCAGCAGGGAAATATCAGCATTAAATGGCTCGAAGAAAGTAAACCCGTAAGTTGTCTTGCGCATTATCAACAAAGTTCAGAAGCAGAAAAAATAGCGCAATCTATTATTCTGAATGGAATTCGGTGTCAGATTCAGTAA
>locus_tag=ECB_00139|gene=ecpD
ATGTTTTTTAACACCAAACATACAACAGCTTTATGCTTCGTAACCTGTATGGCTTTTAGTTCATCGTCTATTGCGGACATTGTCATTTCGGGTACTCGCGTAATATATAAAAGCGATCAAAAAAGTGTCAACGTACGTCTGGAAAATAAAGGGAATAACCCGTTGCTTGTCCAGAGTTGGTTAGATACTGGCGATGACAACGCTGAGCCTGGCAGTATTACAGTCCCTTTTACTGCCACGCCGCCAGTATCGCGTATTGATGCCAAACGTGGGCAAACAATCAAATTAATGTACACAGCCAGCACCTCACTGCCTAAAGACAGAGAGAGCGTGTTCTGGTTTAACGTACTGGAAGTTCCACCAAAACCAGATGCAGAAAAGGTCGCGAATCAAAGTCTGCTGCAACTGGCATTTCGCACACGTATAAAACTTTTCTATCGCCCGGATGGATTGAAGGGAAATCCCTCTGAAGCCCCGTTAGCCCTGAAGTGGTTCTGGTCAGGTTCAGAAGGTAAGGCGTCATTGCGAGTGACCAATCCAACCCCTTACTACGTCTCTTTTAGCAGTGGTGATTTAGAAGCTAGCGGTAAACGCTATCCGATTGATGTGAAAATGATTGCACCATTTAGTGATGAGGTCATGAAAGTCACTGGCCTTAATGGCAAAGCAAGTTCTGCAAAAGTACATTTTTACGCCATTAATGATTTTGGTGGCGCCATTGAAGGTAATGCCAGTCTGTAA
>locus_tag=ECB_00140|gene=yadN
ATGTCTAAAAAATTAGGTTTTGCCCTGTCTGGTCTTATGCTGGCAATGGTTGCAGGTACTGCTTCTGCTGATATGGATGGTGGTCAGTTAAATATCAGTGGTCTGGTTGTTGATAACACCTGTGAAACCCGCGTTGACGGCGGTAATAAAGATGGTCTGATCCTGCTGCAAACTGCAACTGTTGGTGAAACCGATGCTGGCGTGCTGAATGACACCGTTGGCGCTAAAGCCAAACCTTTCAGCATCACCGTTGACTGCAGCAAAGCAAATCCGAATCCAGGTAGTACAGCTAAAATGACCTTCGGTTCTGTTTTCTTTGGTAATAGCAAAGGAACGCTGAACAACGACATGTCTATTAACAACCCATCTGACGGCGTTAATATCGCTCTGCACAATATTGATGGTTCCACTATCAAACAGGTTCAAATTAACAACCCTGGCGATGTGTATACTAAAGCCCTGGATGCAACGACAAAATCTGCTGTTTATGATTTTAAAGCGTCTTACGTTCGTGCCGTCGCAGACCAAACAGCAACTGCTGGTTATGTAAAAACTAACACTGCATACACCATTACTTATCAGTAA
>locus_tag=ECB_00141|gene=folK
ATGACAGTGGCGTATATTGCCATAGGCAGCAATCTGGCCTCTCCGCTGGAGCAGGTCAATGCTGCCCTGAAAGCATTAGGCGATATCCCTGAAAGCCACATTCTTGCCGTTTCTTCGTTTTACCGCACCCCACCGCTGGGGCCGCAAGATCAACCCGATTACCTCAACGCCGCCGTGGCGCTTGAAACTTCGCTCGCCCCGGAAGAGTTACTCAACCATACACAGCGCATAGAACTGCAACAGGGTCGTGTTCGTAAAGCTGAACGCTGGGGACCACGCACGCTGGATCTCGATATCATGCTGTTTGGTAATGAAGTGATAAATACCGAACGCCTGACCGTTCCGCACTACGATATGAAGAATCGTGGATTTATGCTGTGGCCGCTGTTTGAGATTGCACCGGAGCTGGCGTTTCCTGATGGGGAGACGTTGCGTGAAGTCTTACATACAAGAGCATTTGACAAATTAAGCAAATGGTAA
>locus_tag=ECB_00142|gene=pcnB
GTGCTAAGCCGCGAGGAAAGCGAGGCTGAACAGGCAGTCGCCCGTCCACAGGTGACGGTGATCCCGCGTGAGCAGCATGCTATTTCCCGCAAAGATATCAGTGAAAATGCCCTGAAGGTAATGTACAGGCTCAATAAAGCGGGATACGAAGCCTGGCTGGTTGGCGGCGGCGTGCGCGACCTGTTACTTGGCAAAAAGCCGAAAGACTTTGACGTAACCACTAACGCCACGCCTGAGCAGGTGCGCAAACTGTTCCGTAACTGCCGCCTTGTGGGTCGCCGTTTCCGTCTGGCTCATGTGATGTTTGGCCCGGAGATTATCGAAGTTGCGACCTTCCGTGGACACCACGAAGGTAACATCAGCGACCGCACGACCTCCCAACGCGGGCAAAACGGCATGTTGCTGCGCGACAACATTTTCGGCTCCATCGAAGAAGACGCCCAGCGCCGCGATTTCACTATCAACAGCCTGTATTACAGCGTAGCGGATTTTACCGTCCGTGATTACGTTGGCGGCATGAAGGATCTGAAGGACGGCGTTATCCGTCTGATTGGTAACCCGGAAACGCGCTACCGTGAAGATCCGGTACGTATGCTGCGCGCGGTACGTTTTGCCGCCAAATTGGGTATGCGCATCAGCCCGGAAACCGCAGAACCGATCCCTCGCCTCGCTACCCTGCTGAACGATATCCCACCGGCACGCCTGTTTGAAGAATCGCTTAAACTGCTACAAGCGGGCTACGGTTACGAAACCTATAAGCTGTTGTGTGAATATCATCTGTTCCAGCCGCTGTTCCCGACCATTACCCGCTACTTCACGGAAAATGGCGACAGCCCGATGGAGCGGATCATTGAACAGGTGCTGAAGAATACCGATACGCGTATCCATAACGATATGCGCGTGAACCCGGCGTTCCTGTTTGCCGCCATGTTCTGGTACCCACTGCTGGAGACGGCACAGAAGATCGCCCAGGAAAGCGGCCTGACCTATCACGACGCTTTCGCGCTGGCGATGAACGACGTGCTGGACGAAGCCTGCCGTTCACTGGCAATCCCGAAACGTCTGACGACATTAACCCGCGATATCTGGCAGTTGCAGTTGCGTATGTCCCGTCGTCAGGGTAAACGCGCATGGAAACTGCTGGAGCATCCTAAGTTCCGTGCGGCTTATGACCTGTTGGCCTTGCGAGCTGAAGTTGAGCGTAACGCTGAACTGCAGCGTCTGGTGAAATGGTGGGGTGAGTTCCAGGTTTCCGCGCCACCAGACCAAAAAGGGATGCTCAACGAGCTGGATGAAGAACCGTCACCGCGTCGTCGTACTCGTCGTCCACGCAAACGCGCACCGCGTCGTGAGGGTACCGCATGA
>locus_tag=ECB_00143|gene=yadB
ATGCTCCCGCCTTATTTTTTGTTCAAAGAGATGACAGACACACACTATATTGGCCGCTTCGCCCCCTCTCCTTCCGGCGAGCTTCATTTTGGTTCTCTGATTGCTGCGCTTGGCAGCTATTTGCAGGCTCGCGCCCGGCAAGGTCGCTGGCTGGTACGTATAGAAGATATCGACCCGCCTCGTGAAGTTCCCGGTGCCGCAGAAACTATCCTGCGCCAGCTGGAACATTACGGTCTGCACTGGGACGGCGATGTTCTCTGGCAATCGCAACGTCACGACGCCTATCGTGAAGCACTCGCCTGGTTACATGAGCAAGGGCTAAGTTATTACTGCACCTGCACGCGTGCGCGTATTCAAAGCATTGGCGGTATTTACGACGGTCATTGCCGGGTGTTGCATCATGGACCAGACAACGCCGCAGTGCGTATCCGCCAGCAGCATCCGGTCACGCAATTTACTGACCAGCTGCGCGGCATTATTCACGCCGACGAAAAACTGGCACGGGAAGATTTTATTATTCATCGCCGTGATGGTTTGTTTGCCTATAACCTGGCGGTGGTGGTGGATGATCACTTCCAGGGCGTGAGCGAAATTGTCCGCGGGGCAGATTTGATCGAACCGACAGTGCGGCAAATCTCGCTGTACCAGCTTTTTGGCTGGAAAGTGCCAGATTACATTCATCTGCCGCTGGCGCTTAATCCACAAGGCGCTAAACTTTCCAAGCAGAATCATGCGCCTGCGTTGCCGAAAAGCGATCCACGCCCGGTACTAATCGCGGCACTTCAATTTCTGGGTCAGCAGGCAGAAGCACACTGGCAGGATTTCAGCGTCGAGCAAATCCTCCAGTCAGCCGTCAAAAACTGGCGGCTTACCGCCGTGCCTGAGTCAGCAATTGTAAATTCAACATTCTCAAATGCGTCATGCTGA
>locus_tag=ECB_00144|gene=dksA
ATGCAAGAAGGGCAAAACCGTAAAACATCGTCCCTGAGTATTCTCGCCATCGCTGGGGTGGAACCATATCAGGAGAAGCCGGGCGAAGAGTATATGAATGAAGCCCAGCTGGCGCACTTCCGTCGTATTCTGGAAGCATGGCGTAATCAACTCAGGGATGAAGTCGATCGCACCGTTACACATATGCAGGATGAAGCAGCCAACTTCCCGGACCCGGTAGACCGTGCAGCCCAAGAAGAAGAGTTCAGCCTCGAACTGCGTAACCGCGATCGCGAGCGTAAGCTGATCAAAAAGATCGAGAAGACGCTGAAAAAAGTGGAAGACGAAGATTTCGGCTACTGCGAATCCTGCGGTGTTGAAATTGGTATTCGCCGTCTGGAAGCGCGCCCGACAGCCGATCTGTGCATCGACTGCAAAACGCTGGCTGAAATTCGCGAAAAACAGATGGCTGGCTAA
>locus_tag=ECB_00145|gene=sfsA
ATGGAATTTTCTCCCCCTCTACAGGGCGCGACGCTAATTCAGCGTTACAAACGTTTTTTAGCCGATGTGATCACACCCGATGGTCGCGAATTAACGCTACACTGCCCGAATACGGGTGCGATGACCGGTTGTGCAACGCCTGGCGATACCGTCTGGTATTCGACTTCAGACAACACCAAACGGAAATACCCACACACCTGGGAATTAACTCAAAGCCAGAGCGGCGCATTTATTTGCGTCAACACGCTTTGGGCTAACAGGTTGACGAAAGAGGCTATCCTTAATGAATCAATTTCAGAACTGTCAGGCTATAGCTCGCTGAAAAGCGAAGTAAAATACGGCGCAGAACGCAGCCGTATTGACTTTATGTTGCAGGCGGATTCGCGTCCAGACTGCTATATTGAAGTGAAATCGGTTACGTTAGCGGAGAACGAACAGGGATATTTTCCCGATGCGGTCACTGAACGAGGTCAGAAACACCTTCGGGAGTTGATGAGCGTAGCGGCTGAAGGCCAGCGTGCGGTTATCTTTTTCGCCGTGCTGCATTCAGCCATTACACGGTTTTCACCCGCGCGCCACATCGATGAGAAATACGCGCAACTATTGTCAGAAGCTCAACAGAGGGGGGTAGAAATTCTGGCTTACAAAGCGGAAATTTCTGCTGAAGGCATGGCTCTTAAAAAATCACTGCCGGTTACATTGTAG
>locus_tag=ECB_00146|gene=ligT
ATGTCTGAACCGCAACGTCTGTTCTTTGCTATCGACTTACCTGCAGAAATCCGCGAACAGATTATCCACTGGCGCGCCAAACACTTCCCACCTGAGGCGGGACGTCCGGTCGCCGCCGATAATTTGCATCTGACTCTGGCATTTTTAGGCGAAGTGAGCGCCGAGAAAGAGAAGGCGCTTTCTCTTTTAGCCGGACGGATTCGTCAACCTGGTTTCACACTCACGCTTGATGACGCCGGACAATGGCTGCGTTCGCGTGTGGTGTGGTTAGGGATGCGTCAGCCTCCACGCGGCTTAATCCAGCTGGCGAATATGCTCCGTTCACAGGCTGCCCGCAGCGGTTGTTTTCAAAGCAATCGTCCGTTTCATCCACATATTACCTTATTGCGCGACGCCAGCGAGGCGGTGACAATCCCGCCGCCGGGTTTTAACTGGTCTTATGCGGTGACGGAGTTCACCCTTTACGCCTCCTCGTTTGCCCGTGGACGCACACGCTACACGCCGCTAAAACGCTGGGCGCTCACGCAATAA
>locus_tag=ECB_00147|gene=hrpB
GTGTCGTCGTTGCCCGTTGCTGCCGTCTTACCTGAATTACTTACCGCTCTCGATTGTGCGCCGCAGATATTATTAAGTGCGCCGACCGGAGCCGGGAAATCAACCTGGCTGCCGCTGCAACTGCTGGCGCATCCCGGCATTAACGGGAAAATTATCCTCCTGGAGCCGCGTCGTCTGGCGGCGCGTAACGTCGCGCAACGGCTGGCGGAGCTGCTTAACGAAAAGCCAGGCGATACCGTTGGCTACCGGATGCGTGCGCAAAACTGCGTCGGGCCAAATACCCGCCTGGAAGTGGTTACCGAAGGCGTGCTGACGCGCATGATCCAGCGTGACCCGGAACTGAGCGGTGTTGGATTGGTGATCCTTGATGAATTTCATGAGCGCAGCTTGCAGGCGGATTTGGCGTTGGCGCTGTTACTCGATGTGCAACAAGGTCTGCGTGATGACCTTAAACTGCTGATTATGTCGGCTACGCTGGACAACGACCGCTTGCAGCAAATGCTGCCAGAAGCGCCCGTCGTCATCTCAGAAGGGCGCTCGTTTCCGGTTGAACGCCATTATTTACCGCTGCCCGCGCATCAGCGTTTTGACGAAGCCGTTGCGGTAGCCACCGCCGAAATGCTGCGTCAGGAAAGCGGATCATTACTGTTATTTTTACCTGGCGTCGGAGAAATTCAGCGTGTGCAGGAACAACTGGCTTCGCGCATCGGCAGTGATGTGTTGCTCTGCCCGCTGTATGGCGCGTTGTCGCTGAACGATCAGCGAAAAGCGATCCTCCCGGCACCGCAAGGGATGCGCAAAGTGGTGCTGGCGACCAATATTGCTGAAACCAGTTTAACCATCGAAGGTATTCGTCTGGTGGTGGATTGTGCCCAGGAGCGTGTGGCGCGTTTTGAGCCGCGCACGGGGCTTACGCGACTGATTACTCAACGCGTTAGCCAGGCATCCATGACGCAGCGTGCCGGGCGCGCCGGGCGTCTGGAGCCGGGTATCTGCCTGCATTTAATCGCCAAAGAACAAGCAGAACGCTCTGCCGCGCAAAGTGAACCGGAGATCTTACAAAGCGATCTTTCCGGTTTGCTGATGGAATTACTGCAATGGGGATGCAGCGATCCGGCGCAGATGAGCTGGCTGGATCAACCGCCAGTAGTGAATCTAATGGCCGCGAAACGTCTGTTACAAATGCTGGGGGCGCTGGACGGTGAACGGCTTAGTGCGCAAGGGCAAAAAATGGCAGCGCTGGGTAACGATCCGCGTTTAGCGGCAATGCTGGTTAGCGCGAAGAACGACGACGAAGCTGCTACCGCGGCAAAAATTGCCGCCATTCTCGAAGAGCCGCCACGGATGGGCAATAGTGACCTGGGCGTGGCGTTTTCGCGCAATCAACCAGCCTGGCAGCAACGTAGTCAGCAACTGTTAAAACGCTTAAACGTACGCGGCGGTGAGGCAGACAGTTCGCTTATCGCGCCGCTACTTGCCGGGGCGTTTGCCGATCGCATTGCTCATCGCCGTGGGCAAGATGGACGCTATCAACTGGCAAACGGCATGGGAGCGATGCTCGATGCCGACGACGCGCTAAGCCGCCACGAATGGTTGATCGCACCGTTATTATTGCAGGGCAGCGCCTCGCCGGATGCGCGGATTTTACTGGCGCTACCGGTCGATATTGATGAATTAGTACAACGCTGTCCGCAGCTGGTGCAGCAATCTGACACCGTGGAATGGGATGACGCGCAAGGTACGCTGAAAGCCTGGCGTCGGCTGCAAATCGGTCAGTTGACGGTGAAAGTGCAGCCGTTAGCGAAACCGTCAGAAGACGAGTTGCATCAGGCGATGCTTAATGGCATCCGTGATAAAGGTTTAAGCGTGCTCAACTGGACGGCGGAAGCGGAACAGCTACGCTTGCGTTTGTTATGCGCCGCAAAGTGGTTGCCGGAATATGACTGGCCTGCGGTTGATAATGAAAGTTTGTTGGCGACGCTGGAAACGTGGCTGCTGCCACATATGACCGGCGTGCATTCACTACGCGGCCTGAAATCACTCGACATTTATCAGGCACTACGCGGATTACTTGATTGGGGAATGCAGCAACGTCTGGATAGTGAATTGCCTGCGCATTACACTGTGCCGACGGGAAGCCGGATCGCCATTCGTTATCATGAAGATAACCCGCCCGCGCTGGCGGTGAGAATGCAGGAGATGTTTGGTGAGGCCACCAATCCGACGATCGCCCAGGGGCGCGTGCCGCTGGTGCTGGAGTTGCTTTCCCCTGCCCAAAGGCCATTACAAATCACACGAGATTTGAGCGCCTTCTGGAAAGGAGCGTACCGTGAGGTGCAAAAAGAGATGAAAGGGCGTTATCCCAAACATGTCTGGCCGGACGACCCGGCAAACACTGCACCGACGCGACGGACGAAAAAGTATTCGTAA
>locus_tag=ECB_00148|gene=mrcB
ATGGCCGGGAATGACCGCGAGCCAATTGGACGCAAAGGGAAACCGACGCGTCCGGTCAAACAAAAGGTAAGCCGTCGTCGTTACGAAGATGACGATGATTACGACGATTATGATGACTATGAGGATGAAGAACCGATGCCGCGCAAAGGTAAGGGCAAAGGCAAAGGGCGTAAGCCTCGTGGCAAACGCGGCTGGCTATGGCTACTGCTAAAACTGGCTATCGTTTTTGCCGTGCTGATCGCCATTTACGGCGTTTATCTCGATCAAAAAATTCGTAGCCGTATTGATGGCAAGGTCTGGCAACTGCCTGCGGCAGTTTATGGCCGAATGGTCAATCTTGAGCCAGACATGACCATCAGCAAGAACGAGATGGTGAAGCTGCTGGAGGCGACCCAGTATCGTCAGGTGTCGAAAATGACCCGTCCTGGCGAATTTACCGTGCAGGCTAACAGCATTGAGATGATCCGCCGTCCGTTTGATTTCCCGGACAGCAAAGAAGGGCAGGTGCGTGCGCGTTTGACCTTTGATGGCGATCATCTGGCGACCATCGTCAATATGGAGAACAACCGTCAGTTCGGCTTCTTCCGTCTTGATCCGCGCCTGATCACCATGATCTCCTCGCCAAACGGTGAACAACGTCTGTTTGTGCCGCGCAGTGGTTTCCCTGATTTGCTGGTGGATACTTTGCTGGCGACAGAAGACCGTCATTTTTACGAGCATGACGGCATCAGCCTCTACTCCATCGGACGTGCGGTGCTGGCAAACCTGACCGCAGGTCGCACGGTGCAGGGTGCGAGTACGCTGACGCAACAGCTGGTGAAAAACCTGTTCCTCTCCAGCGAGCGCTCTTACTGGCGTAAAGCGAACGAAGCCTATATGGCGTTGATCATGGATGCGCGTTACAGCAAAGATCGCATTCTTGAGCTGTATATGAATGAGGTGTATCTCGGTCAGAGCGGCGACAACGAAATTCGTGGCTTCCCGCTGGCGAGCCTGTACTACTTTGGTCGCCCGGTAGAAGAATTGAGCCTTGACCAGCAGGCGCTGTTAGTTGGCATGGTGAAAGGGGCGTCCATCTACAACCCGTGGCGTAACCCGAAACTGGCGCTGGAGCGACGTAATCTGGTGCTGCGTTTGCTACAACAACAGCAGATTATCGATGGTGAACTGTATGAAATGCTCAGCGCGCGTCCTCTGGGCGTACAGCCGCGCGGTGGGGTAATCTCTCCACAGCCAGCCTTTATGCAATTGGTGCGTCAGGAGCTGCAAGCGAAATTAGGCGATAAGGTAAAAGATCTCTCCGGCGTGAAGATCTTCACTACCTTTGACTCGGTGGCCCAGGACGCGGCAGAAAAAGCCGCCGTGGAAGGCATTCCTGCACTGAAGAAACAGCGTAAGTTGAGCGATCTTGAAACTGCGATTGTGGTCGTCGACCGCTTTAGTGGTGAAGTTCGTGCGATGGTCGGAGGTTCTGAGCCGCAGTTTGCGGGCTACAACCGTGCGATGCAGGCGCGTCGTTCGATTGGTTCCCTTGCAAAACCAGCGACTTATCTGACGGCCTTAAGCCAGCCGAAAATCTATCGTCTGAATACGTGGATTGCGGATGCGCCAATTGCGCTGCGTCAGCCGAATGGCCAGGTCTGGTCACCGCAGAACGATGATCGTCGTTATAGCGAAAGTGGCAGAGTGATGCTGGTGGATGCGTTGACCCGTTCGATGAACGTGCCGACGGTAAATCTGGGGATGGCGCTGGGGCTGCCTGCGGTTACGGAGACCTGGATCAAACTGGGCGTACCGAAAGATCAGTTGCATCCGGTTCCGGCGATGCTGCTGGGGGCGTTGAACTTAACGCCAATCGAAGTGGCGCAGGCATTCCAGACCATCGCCAGCGGTGGTAACCGTGCACCGCTTTCTGCACTGCGTTCGGTAATCGCGGAAGATGGCAAAGTGCTGTATCAGAGCTTCCCGCAGGCGGAACGCGCTGTTCCGGCGCAGGCGGCGTATCTGACACTATGGACCATGCAGCAGGTTGTACAACGCGGTACGGGTCGTCAGCTTGGGGCGAAATACCCGAACCTGCATCTGGCAGGGAAAACAGGGACTACCAACAATAACGTAGATACCTGGTTTGCGGGCATTGACGGCAGCACGGTGACCATCACCTGGGTAGGCCGTGATAACAACCAGCCGACCAAACTGTATGGAGCCAGCGGGGCAATGTCGATTTATCAGCGTTATCTGGCTAACCAGACGCCAACACCGCTGAATCTTGTTCCGCCAGAAGATATTGCAGATATGGGCGTGGACTACGACGGCAACTTTGTTTGCAGCGGTGGCATGCGTGTCTTGCCGGTCTGGACCAGCGATCCGCAATCGCTGTGCCAGCAGAGTGAGATGCAGCAGCAACCGTCAGGCAATCCGTTTGATCAGTCTTCTCAGCCGCAGCAACAGCAACCTGCTCAGCAAGAGCAGAAAGACAGCGACGGTGTAGCCGGTTGGATTAAAGATATGTTTGGTAGTAATTAA
>locus_tag=ECB_00149|gene=fhuA
ATGGCGCGTTCCAAAACTGCTCAGCCAAAACACTCACTGCGTAAAATCGCAGTTGTAGTAGCCACAGCGGTTAGCGGCATGTCTGTTTATGCACAGGCAGCGGTTGAACCGAAAGAAGACACTATCACCGTTACCGCTGCACCTGCGCCGCAAGAAAGCGCATGGGGGCCTGCTGCAACTATTGCGGCGCGACAGTCAGCTACCGGCACTAAAACCGATACGCCGATTCAAAAAGTGCCACAGTCTATTTCTGTTGTGACCGCCGAAGAGATGGCGCTGCATCAGCCGAAGTCGGTAAAAGAAGCGCTTAGCTACACGCCGGGTGTCTCTGTTGGTACGCGTGGCGCATCCAACACCTATGACCACCTGATCATTCGCGGTTTTGCGGCAGAAGGCCAAAGCCAGAATAACTATCTGAATGGCCTGAAGTTGCAGGGCAACTTCTATAACGATGCGGCCATTGATCCGTATATGCTGGAACGCGCTGAAATTATGCGTGGCCCGGTTTCCGTGCTTTACGGTAAAAGCAGTCCTGGCGGTCTGTTGAATATGGTCAGCAAGCGTCCGACCACCGAACCGCTGAAAGAAGTTCAGTTTAAAGCCGGTACTGACAGCCTGTTCCAGACTGGTTTTGACTTTAGCGATGCGCTGGATGATGACGGCGTTTACTCTTATCGCCTGACCGGTCTTGCGCGTTCTGCCAATGCCCAGCAGAAAGGGTCAGAAGAGCAGCGTTATGCTATTGCACCGGCGTTCACCTGGCGTCCGGATGATAAAACCAATTTCACCTTCCTTTCTTACTTCCAGAACGAGCCGGAAACCGGTTATTACGGCTGGTTGCCGAAAGAGGGAACCGTTGAGCCGCTGCCGAACGGTAAGCGTCTGCCGACAGACTTTAATGAAGGGGCGAAGAACAACACCTATTCACGTAATGAGAAGATGGTGGGCTACAGCTTCGATCACGAATTTAACGACACCTTTACTGTGCGTCAGAACCTGCGCTTTGCTGAAAACAAAACCTCGCAAAACAGCGTTTATGGTTACGGCGTCTGCTCCGATCCGGCGAATGCTTACAGCAAACAGTGTGCGGCATTAGCGCCAGCGGATAAAGGCCATTATCTGGCACGTAAATACGTCGTTGATGATGAGAAGCTGCAAAACTTCTCCGTTGATACCCAGTTGCAGAGCAAGTTTGCCACTGGCGATATCGACCACACCCTGCTGACCGGTGTCGACTTTATGCGTATGCGTAATGACATCAACGCCTGGTTTGGTTACGACGACTCTGTGCCACTGCTCAATCTGTACAATCCGGTGAATACCGATTTCGACTTCAATGCCAAAGATCCGGCAAACTCCGGCCCTTACCGCATTCTGAATAAACAGAAACAAACGGGCGTTTATGTTCAGGATCAGGCGCAGTGGGATAAAGTGCTGGTCACCCTGGGCGGTCGTTATGACTGGGCAGATCAAGAATCTCTTAACCGCGTTGCCGGGACGACCGATAAACGTGATGACAAACAGTTTACCTGGCGTGGTGGTGTTAACTACCTGTTTGATAATGGCGTAACACCTTACTTTAGCTATAGCGAATCGTTTGAACCTTCTTCGCAAGTTGGGAAGGATGGTAATATTTTCGCACCGTCTAAAGGTAAGCAGTATGAAGTCGGCGTGAAATATGTACCGGAAGATCGTCCGATTGTAGTTACCGGTGCCGTGTATAATCTCACTAAAACCAACAACCTGATGGCGGACCCTGAGGGTTCCTTCTTCTCGGTTGAAGGTGGCGAGATCCGCGCACGTGGCGTAGAAATCGAAGCGAAAGCGGCGCTGTCGGCGAGTGTTAACGTAGTCGGTTCTTATACTTACACCGATGCGGAATACACCACCGATACTACCTATAAAGGCAATACGCCTGCACAGGTGCCAAAACACATGGCTTCGCTGTGGGCTGACTATACCTTCTTTGACGGTCCGCTTTCAGGTCTGACGCTGGGCACCGGTGGTCGTTATACTGGCTCCAGCTATGGTGATCCGGCTAACTCCTTTAAAGTGGGAAGTTATACGGTCGTGGATGCGTTAGTGCGTTATGATCTGGCGCGAGTCGGCATGGCTGGCTCCAACGTGGCGCTGCATGTTAACAACCTGTTCGATCGTGAATACGTCGCCAGCTGCTTTAACACTTATGGCTGCTTCTGGGGCGCAGAACGTCAGGTCGTTGCAACCGCAACCTTCCGTTTCTAA
>locus_tag=ECB_00150|gene=fhuC
ATGCAGGAATACACGAATCATTCCGATACCACTTTTGCACTGCGTAATATCTCCTTTCGTGTGCCCGGGCGCACGCTTTTGCATCCGCTGTCGTTAACCTTTCCTGCCGGGAAAGTGACCGGTCTGATTGGTCACAACGGTTCTGGTAAATCCACTCTGCTCAAAATGCTTGGCCGTCATCAGCCTCCGTCAGAAGGGGAGATTCTTCTTGATGCCCAGCCGCTGGAAAGCTGGAGCAGCAAAGCGTTTGCCCGCAAAGTGGCTTATTTGCCGCAGCAGCTTCCTCCGGCAGAAGGGATGACCGTGCGTGAACTGGTGGCGATTGGTCGTTACCCGTGGCATGGCGCGCTGGGGCGCTTTGGTGCGGCAGATCGCGAAAAAGTTGAGGAAGCTATCTCGCTGGTTGGCTTAAAACCGCTGGCGCATCGGCTGGTCGATAGTCTCTCTGGCGGCGAACGTCAGCGGGCGTGGATCGCCATGCTGGTGGCGCAGGATAGCCGTTGTCTGTTGCTCGACGAGCCAACCTCGGCGCTGGATATCGCTCACCAGGTTGATGTGCTGGCACTGGTGCATCGTTTAAGTCAGGAACGTGGCCTGACGGTCATTGCCGTGCTGCACGATATCAATATGGCTGCGCGTTACTGTGATTATCTGGTCGCCCTGCGCGGCGGTGAAATGATTGCTCAGGGAACGCCTGCGGAAATTATGCGCGGCGAAACCCTCGAAATGATTTATGGCATCCCGATGGGTATTTTGCCGCATCCGGCGGGTGCTGCACCTGTGAGTTTTGTTTATTGA
>locus_tag=ECB_00151|gene=fhuD
ATGAGCGGCTTACCTCTTATTTCGCGCCGTCGACTGTTAACGGCGATGGCGCTTTCTCCGTTGTTATGGCAGATGAATACCGCCCACGCGGCGGCTATTGATCCCAATCGTATTGTGGCGCTGGAGTGGTTGCCGGTGGAATTACTGCTGGCGCTCGGCATCGTGCCTTACGGCGTGGCGGATACCATCAACTATCGCCTGTGGGTCAGCGAACCACCATTGCCGGACTCAGTGATCGACGTCGGTTTGCGCACAGAACCTAACCTTGAACTGCTGACCGAAATGAAACCGTCGTTTATGGTCTGGTCGGCAGGATATGGCCCTTCGCCAGATATGCTGGCACGTATTGCGCCGGGGCGTGGATTTAACTTCAGCGATGGCAAACAGCCGCTGGCGATGGCGCGTAAATCACTGACGGAAATGGCAGATTTACTTAACCTGCAAAGCGCAGCGGAAACGCATTTAGCGCAATACGAAGACTTTATCCGCAGCATGAAACCCCGCTTTGTGAAGCGTGGTGCACGCCCGTTACTGCTGACGACGCTTATCGATCCGCGCCATATGCTGGTCTTCGGTCCAAACAGCTTGTTCCAGGAAATTCTCGATGAGTACGGCATCCCAAATGCCTGGCAAGGGGAAACCAACTTCTGGGGCAGTACCGCCGTCAGTATCGATCGTCTGGCGGCGTATAAAGACGTTGATGTGCTCTGTTTTGATCACGACAACAGCAAAGACATGGATGCGCTAATGGCAACCCCGCTGTGGCAGGCCATGCCGTTTGTCCGTACAGGGCGCTTTCAGCGCGTACCCGCAGTCTGGTTTTATGGTGCAACGCTTTCGGCAATGCACTTTGTGCGTGTTCTGGATAACGCCATCGGAGGTAAAGCGTGA
>locus_tag=ECB_00152|gene=fhuB
GTGAGTAAACGAATTGCGCTTTTCCCGGCGTTATTGCTGGCGCTGTTAGTGATTGTCGCTACGGCGCTAACCTGGATGAACTTCTCACAGGCGCTGCCGCGCAGTCAGTGGGCGCAGGCCGCCTGGTCGCCGGATATTGACGTCATCGAGCAGATGATTTTTCACTACAGCTTGTTGCCGCGTCTGGCGATTTCGCTGCTGGTGGGCGCAGGCCTGGGGCTGGTGGGCGTGCTGTTTCAGCAAGTGCTGCGTAATCCGCTGGCGGAACCGACGACACTTGGCGTTGCTACAGGCGCGCAACTGGGAATTACCGTCACCACACTTTGGGCGATCCCAGGTGCTATGGCGAGCCAGTTTGCCGCACTGGTGGGCGCTTGTGTCGTTGGCTTAATCGTCTTTGGCGTCGCGTGGGGGAAACGGCTTTCGCCGGTTACGCTTATTCTCGCGGGGCTGGTGGTGAGCCTTTATTGCGGGGCAATTAATCAGCTACTGGTTATCTTCCATCACGACCAGCTGCAAAGCATGTTCCTGTGGAGCACCGGAACGCTGACGCAAACCGACTGGGGCGGCGTTGAGCGTTTATGGCCGCAGTTGCTGGGCGGCGTGATGTTGACGTTATTGCTACTTCGCCCGTTAACCCTGATGGGGCTTGATGATGGCGTGGCGCGCAATCTCGGGCTGGCCTTGTCGCTCGCGCGTCTGGCAGCGCTGTCGCTGGCGATTGTCATCAGTGCGCTGCTGGTGAACGCTGTGGGGATTATCGGCTTTATCGGGTTGTTCGCGCCGCTGCTGGCAAAAATGCTGGGGGCGCGGCGTCTGCTGCCACGACTGATGCTGGCGTCGCTGATTGGGGCGCTGATCCTCTGGCTTTCCGATCAAATCATCCTCTGGCTGACTCGCGTGTGGATGGAAGTGTCCACCGGTTCGGTCACTGCGTTGATCGGTGCGCCGCTGCTACTGTGGCTGTTGCCGCGTTTACGCAGCATTAGCGCGCCGGATATGAAGGTCAACGATCGTGTCGCGGCTGAACGCCAACATGTGCTGGCGTTTGCCCTCGCGGGCGGCGTGCTGCTGTTGATGGCTGTGGTGGTGGCGCTGTCGTTTGGTCGTGATGCGCACGGCTGGACGTGGGCGAGCGGGGCGTTGCTCGAGGATTTGATGCCCTGGCGCTGGCCGCGAATTATGGCGGCGCTGTTTGCGGGCGTCATGCTGGCGGTGGCGGGCTGTATTATTCAGCGGCTGACCGGAAACCCGATGGCAAGCCCGGAAGTGCTGGGGATTAGCTCTGGCGCAGCGTTTGGCGTGGTGTTGATGCTGTTTCTGGTGCCGGGTAATGCCTTTGGCTGGCTGTTACCTGCAGGCAGTCTCGGCGCGGCGGTGACGCTGTTGATCATTATGATCGCCGCCGGCCGCGGTGGATTTTCCCCACACCGCATGTTACTGGCGGGGATGGCGTTAAGCACCGCGTTCACCATGCTTTTGATGATGTTGCAGGCAAGTGGTGACCCGCGAATGGCGCAAGTGCTGACCTGGATTTCCGGTTCGACCTACAACGCGACCGATGCGCAGGTCTGGCGCACCGGAATTGTGATGGTGATTTTGCTGGTGATTACCCCGCTGTGCCGCCGCTGGCTGACCATTTTACCGCTGGGTGGTGATACCGCCCGAGCCGTAGGAATGGCGCTGACGCCGACGCGAATTGCGCTGCTGCTGTTAGCGGCTTGCCTGACGGCGACCGCGACGATGACTATTGGACCGTTGAGTTTTGTTGGTTTAATGGCACCGCATATTGCGCGGATAATGGGCTTTCGACGGACGATGCCACACATCGTAATTTCGGCGCTGGTGGGTGGTTTACTGCTGGTGTTCGCTGACTGGTGTGGGCGGATGGTGCTGTTTCCGTTCCAGATCCCGGCGGGGCTGCTGTCGACCTTTATCGGCGCGCCATATTTTATCTATTTGCTGAGAAAGCAGAGCCGTTAA
>locus_tag=ECB_00153|gene=hemL
ATGAGTAAGTCTGAAAATCTTTACAGCGCAGCGCGCGAGCTGATCCCTGGCGGTGTGAACTCCCCTGTTCGCGCCTTTACTGGCGTGGGCGGCACTCCACTGTTTATCGAAAAAGCGGACGGCGCTTATCTGTACGATGTTGATGGCAAAGCCTATATCGATTATGTCGGTTCCTGGGGGCCGATGGTGCTGGGCCATAACCATCCGGCAATCCGCAATGCCGTGATTGAAGCCGCCGAGCGTGGTTTAAGCTTTGGTGCACCAACCGAAATGGAAGTGAAAATGGCGCAACTGGTGACTGAACTGGTCCCGACCATGGATATGGTGCGCATGGTGAACTCCGGCACCGAGGCGACGATGAGCGCCATCCGCCTGGCCCGTGGTTTTACCGGTCGCGACAAAATTATTAAATTTGAAGGTTGTTACCACGGTCACGCTGACTGCCTGCTGGTGAAAGCCGGTTCTGGCGCACTCACGTTAGGCCAGCCAAACTCGCCGGGCGTTCCGGCAGATTTCGCCAAACATACCTTAACCTGTACTTATAACGATCTGGCTTCTGTACGCGCCGCGTTTGAGCAATACCCGCAAGAGATTGCCTGTATTATCGTCGAGCCGGTGGCAGGCAATATGAACTGCGTTCCACCGCTGCCAGAGTTCCTGCCAGGTCTGCGTGCGCTGTGCGACGAATTTGGCGCATTGCTGATCATCGATGAAGTAATGACCGGCTTCCGCGTGGCACTGGCTGGCGCACAGGATTATTACGGTGTGGAACCGGATCTCACCTGCCTGGGCAAAATCATCGGCGGTGGAATGCCGGTAGGCGCATTCGGTGGTCGTCGTGATGTAATGGATGCGCTGGCCCCGACGGGTCCGGTCTATCAGGCGGGTACGCTTTCCGGTAACCCAATTGCGATGGCAGCGGGTTTCGCCTGTCTGAATGAAGTCGCGCAGCCGGGCGTTCACGAAACGTTGGATGAGCTGACATCACGTCTGGCAGAAGGTCTGCTGGAAGCGGCAGAAGAAGCCGGAATTCCGCTGGTCGTTAACCACGTTGGCGGCATGTTCGGTATTTTCTTTACCGACGCCGAGTCCGTGACGTGCTATCAGGATGTGATGGCCTGTGACGTGGAACGCTTTAAGCGTTTCTTCCATATGATGCTGGACGAAGGTGTTTACCTGGCACCGTCAGCGTTTGAAGCGGGCTTTATGTCCGTGGCGCACAGCATGGAAGATATCAATAACACCATCGATGCTGCACGTCGGGTGTTTGCGAAGTTGTGA
>locus_tag=ECB_00154|gene=yadQ
ATGAAAACTGATACTCCCTCTTTAGAAACACCGCAGGCCGCGCGCCTGCGACGCAGACAACTGATTCGCCAACTTCTTGAGCGCGATAAAACCCCGTTAGCCATTTTGTTTATGGCGGCAGTCGTCGGCACGCTTGTTGGGCTGGCAGCGGTTGCTTTTGACAAAGGTGTCGCCTGGTTGCAGAACCAACGTATGGGGGCGCTGGTACATACTGCTGATAATTATCCGCTTCTGTTAACCGTCGCTTTTCTCTGTTCGGCGGTGCTGGCGATGTTTGGCTACTTTTTGGTGCGCAAATACGCGCCGGAAGCAGGTGGTTCGGGGATCCCGGAAATTGAAGGGGCGCTGGAAGATCAACGTCCCGTTCGCTGGTGGCGTGTATTGCCGGTGAAGTTCTTTGGCGGGCTGGGGACACTCGGCGGAGGCATGGTGTTGGGGCGCGAAGGGCCAACCGTGCAGATCGGCGGTAACATTGGCCGTATGGTGCTTGATATTTTCCGCCTGAAAGGTGACGAAGCTCGCCATACGCTGCTGGCAACCGGTGCTGCTGCGGGGCTGGCTGCGGCCTTTAACGCGCCGCTGGCGGGTATTTTGTTTATTATCGAAGAGATGCGTCCGCAGTTTCGCTATACGTTAATTTCGATTAAAGCGGTATTTATTGGTGTCATTATGTCGACCATTATGTACCGGATTTTTAATCATGAAGTTGCGTTGATTGACGTCGGTAAACTTTCTGATGCGCCGCTTAATACGCTGTGGCTTTATCTGATCCTCGGTATTATTTTTGGCATTTTCGGCCCTATTTTTAATAAATGGGTGCTGGGGATGCAGGATTTGCTGCACCGTGTGCACGGCGGCAATATTACCAAATGGGTGCTAATGGGCGGTGCGATTGGCGGTCTGTGTGGATTGCTGGGGTTTGTGGCACCAGCAACGTCGGGCGGCGGTTTTAACCTGATTCCTATCGCTACCGCGGGGAATTTCAGCATGGGAATGCTGGTGTTTATCTTCGTCGCGCGGGTCATTACCACCTTACTCTACTTCTCTTCCGGCGCGCCGGGCGGTATTTTTGCCCCGATGCTGGCGCTGGGTACTGTGCTGGGAACCGCTTTCGGAATGGTTGCCGTTGAGCTGTTTCCGCAATATCACCTTGAGGCGGGGACGTTTGCTATTGCCGGAATGGGGGCATTACTGGCGGCATCTATTCGCGCGCCGTTAACGGGGATCATTCTGGTTCTGGAGATGACCGATAACTACCAGCTCATTTTGCCAATGATTATTACCGGTCTTGGCGCAACACTATTAGCGCAATTTACCGGCGGGAAACCGCTATACTCGGCGATTCTTGCGCGCACGCTGGCAAAACAGGAAGCTGAGCAACTGGCGCGAAGCAAGGCCGCATCAGCCAGCGAGAATACTTGA
>locus_tag=ECB_00155|gene=yadR
ATGAGTGATGACGTAGCACTGCCGCTGGAGTTTACCGACGCAGCAGCCAACAAAGTTAAAAGCCTGATCGCTGACGAAGATAACCCGAATCTGAAATTACGCGTGTATATCACCGGTGGCGGTTGCAGCGGCTTCCAGTATGGTTTCACCTTTGATGATCAGGTGAACGAAGGCGATATGACCATCGAAAAACAGGGCGTTGGCCTGGTGGTTGATCCGATGAGCCTGCAATATCTGGTCGGCGGTTCCGTTGATTATACCGAAGGTCTGGAAGGTTCTCGTTTCATCGTGACCAACCCGAACGCGAAAAGCACCTGCGGTTGCGGTTCTTCCTTTAGTATCTAA
>locus_tag=ECB_00156|gene=yadS
ATGCTCGTCTATTGGCTGGATATAGTCGGCACAGCGGTATTTGCCATCTCCGGCGTTTTGTTAGCCGGAAAATTGCGTATGGACCCTTTTGGTGTTCTGGTACTGGGCGTGGTTACCGCTGTAGGCGGCGGGACAATTCGCGACATGGCGCTGGATCACGGCCCGGTATTTTGGGTGAAAGATCCCACCGATCTGGTCGTTGCAATGGTCACCAGCATGCTGACCATCGTGCTGGTGCGCCAGCCAAGACGCTTACCAAAATGGATGTTGCCGGTGCTGGACGCCGTTGGTCTGGCGGTGTTTGTCGGCATTGGCGTGAATAAAGCCTTTAATGCGGAAGCCGGTCCGTTAATCGCGGTTTGTATGGGCGTCATTACTGGCGTTGGCGGCGGGATCATTCGTGATGTTCTGGCCCGCGAAATCCCCATGATTTTACGTACAGAAATCTACGCAACTGCCTGTATTATCGGCGGTATTGTCCACGCTACGGCTTATTACACATTTTCCGTACCACTGGAAACAGCCAGTATGATGGGCATGGTCGTGACGCTATTGATTCGGCTGGCGGCTATTCGTTGGCATCTTAAGCTACCGACGTTTGCGCTGGATGAGAATGGGCGTTGA
>locus_tag=ECB_00157|gene=yadT
ATGGCTAAGTCACTGTTCAGGGCGCTGGTCGCCCTGTCTTTTCTCGCGCCACTGTGGCTCAACGCCGCGCCGCGCGTCATCACGCTTTCTCCCGCCAACACTGAACTTGCCTTTGCCGCCGGGATCACGCCGGTTGGGGTCAGCAGCTATTCCGACTATCCTCCACAAGCGCAAAAGATTGAGCAGGTTTCCACCTGGCAGGGGATGAATCTGGAACGCATTGTCGCGCTGAAACCCGATCTGGTGATTGCCTGGCGTGGAGGTAATGCCGAGCGGCAGGTTGACCAGCTGGCTTCGCTGGGAATAAAAGTGATGTGGGTCGATGCGACAAGCATTGAACAAATTGCCAATGCGTTACGTCAACTGGCCCCCTGGAGTCCGCAACCGGATAAGGCCGAACAAGCCGCGCAATCCCTGCTGGATCAGTACGCGCAATTGAAAACGCAATATGCTGATAAACCTAAAAAACGTGTTTTTCTGCAATTCGGCATTAATCCGCCATTTACCAGTGGAAAAGAGTCGATTCAAAACCAGGTACTCGAAGTTTGTGGCGGAGAAAACATCTTTAAAGACAGCCGGGTTCCCTGGCCGCAAGTTAGCCGCGAACAGGTGTTAGCACGCTCGCCACAGGCGATTGTCATTACAGGCGGACCGGACCAAATTCCTAAAATCAAACAATACTGGGGTGAACAGCTCAAAATTCCCGTTATTCCTCTCACGAGTGACTGGTTTGAACGTGCAAGCCCACGTATTATCCTCGCTGCACAACAGCTCTGTAATGCGCTTTCACAGGTAGATTAG
>locus_tag=ECB_00158|gene=pfs
ATGAAAATCGGCATCATTGGTGCAATGGAAGAAGAAGTTACGCTGCTGCGTGACAAAATCGAAAACCGTCAAACTATCAGTCTCGGCGGTTGCGAAATCTATACCGGCCAACTGAATGGAACCGAGGTTGCGCTTCTGAAATCGGGCATCGGTAAAGTCGCTGCGGCGCTGGGTGCCACTCTGCTGTTGGAACACTGCAAGCCAGATGTGATTATTAACACCGGTTCTGCCGGTGGCCTGGCACCAACGTTGAAAGTGGGCGATATCGTTGTCTCGGACGAAGCACGTTATCACGACGCGGATGTCACGGCATTTGGTTATGAATACGGTCAGTTACCAGGCTGTCCGGCAGGCTTTAAAGCTGACGATAAACTGATCGCTGCCGCTGAGGCCTGCATTGCCGAACTGAATCTTAACGCTGTACGTGGCCTGATTGTTAGCGGCGACGCTTTCATCAACGGTTCTGTTGGTCTGGCGAAAATCCGCCACAACTTCCCACAGGCCATTGCTGTAGAGATGGAAGCGACGGCAATCGCCCATGTCTGCCACAATTTCAACGTCCCGTTTGTCGTAGTACGCGCCATCTCCGACGTGGCCGATCAACAGTCTCATCTTAGCTTCGATGAGTTCCTGGCTGTTGCCGCTAAACAGTCCAGCCTGATGGTTGAGTCACTGGTGCAGAAACTGGCACATGGCTAA
>locus_tag=ECB_00159|gene=dgt
ATGGCACAGATTGATTTCCGAAAAAAAATAAACTGGCATCGTCGTTACCGTTCACCGCAGGGCGTTAAAACCGAACATGAGATCCTGCGGATCTTCGAGAGCGATCGCGGGCGTATCATCAACTCTCCGGCAATTCGTCGTCTGCAACAAAAGACCCAGGTTTTTCCACTGGAGCGCAATGCCGCCGTGCGCACGCGTCTTACCCACTCGATGGAAGTCCAGCAGGTGGGACGCTACATCGCCAAAGAAATTTTAAGCCGTCTGAAAGAGCTTAAATTGCTGGAAGCATACGGCCTGGATGAACTGACCGGCCCCTTTGAAAGCATTGTTGAGATGTCATGCCTGATGCACGATATCGGCAATCCGCCGTTTGGTCATTTTGGCGAAGCAGCGATAAATGACTGGTTTCGCCAACGTTTGCACCCGGAAGATGCCGAAAGCCAGCCTCTGACTGACGATCGCTGCAGCGTGGCGGCACTACGTTTACGGGACGGGGAAGAACCGCTTAACGAGCTGCGGCGCAAGATTCGTCAGGACTTATGTCATTTTGAGGGGAATGCACAAGGCATTCGTCTGGTGCATACATTGATGCGGATGAATCTCACCTGGGCACAGGTTGGCGGTATTTTAAAATATACCCGTCCGGCGTGGTGGCGTGGCGAAACGCCTGAGACACATCACTATTTAATGAAAAAGCCGGGTTATTATCTTTCTGAAGAAGCCTATATTGCGCGGTTGCGTAAAGAACTTAATTTGGCGCTTTACAGTCGTTTTCCATTAACGTGGATTATGGAAGCTGCCGACGACATCTCCTATTGTGTGGCAGACCTTGAAGATGCGGTAGAGAAAAGAATATTTACCGTTGAGCAGCTTTATCATCATTTGCACGAAGCGTGGGGCCAGCATGAGAAAGGTTCGCTCTTTTCGCTAGTGGTTGAAAATGCCTGGGAAAAATCACGCTCAAATAGTTTAAGCCGCAGTACGGAAGATCAGTTTTTTATGTATTTACGAGTAAACACCCTAAATAAACTGGTACCCTACGCGGCACAACGATTTATTGATAATCTGCCTGCGATTTTCGCCGGAACGTTTAATCATGCATTATTGGAAGATGCCAGCGAATGCAGCGATCTTCTTAAGCTATATAAAAATGTCGCTGTAAAACATGTGTTTAGCCATCCAGATGTCGAGCAGCTTGAATTGCAGGGCTATCGGGTCATTAGCGGATTATTAGAGATTTATCGTCCTTTATTAAGCCTGTCGTTATCAGACTTTACTGAACTGGTAGAAAAAGAACGGGTGAAACGTTTCCCTATTGAATCGCGCTTATTCCACAAACTCTCGACGCGCCATCGGCTGGCCTATGTCGAGGCTGTCAGTAAATTACCGTCAGATTCTCCTGAGTTTCCGCTATGGGAATATTATTACCGTTGCCGCCTGCTGCAGGATTATATCAGCGGTATGACCGACCTCTATGCGTGGGATGAATACCGACGTCTGATGGCCGTAGAACAATAA
>locus_tag=ECB_00160|gene=degP
ATGAAAAAAACCACATTAGCACTGAGTGCACTGGCTCTGAGTTTAGGTTTGGCGTTATCTCCGCTCTCTGCAACGGCGGCTGAGACTTCTTCAGCAACGACAGCCCAGCAGATGCCAAGCCTTGCACCGATGCTCGAAAAGGTGATGCCTTCAGTGGTCAGCATTAACGTAGAAGGTAGCACAACCGTTAATACGCCGCGTATGCCGCGTAATTTCCAGCAGTTCTTCGGTGATGATTCTCCGTTCTGCCAGGAAGGTTCTCCGTTCCAGAGCTCTCCGTTCTGCCAGGGTGGCCAGGGCGGTAATGGTGGCGGCCAGCAACAGAAATTCATGGCGCTGGGTTCCGGCGTCATCATTGATGCCGATAAAGGCTATGTCGTCACCAACAACCACGTTGTTGATAACGCGACGGTCATTAAAGTTCAACTGAGCGATGGCCGTAAGTTCGACGCGAAGATGGTTGGCAAAGATCCGCGCTCTGATATCGCGCTGATCCAAATCCAGAACCCGAAAAACCTGACCGCAATTAAGATGGCGGATTCTGATGCACTGCGCGTGGGTGATTACACCGTAGCGATTGGTAACCCGTTTGGTCTGGGCGAGACGGTAACTTCCGGGATTGTCTCTGCGCTGGGGCGTAGCGGCCTGAATGCCGAAAACTACGAAAACTTCATCCAGACCGATGCAGCGATCAACCGTGGTAACTCCGGTGGTGCGCTGGTTAACCTGAACGGCGAACTGATCGGTATCAACACCGCGATCCTCGCACCGGACGGCGGCAACATCGGTATCGGTTTTGCTATCCCGAGTAACATGGTGAAAAACCTGACCTCGCAGATGGTGGAATACGGCCAGGTGAAACGCGGTGAGCTGGGTATTATGGGGACTGAGCTGAATTCCGAACTGGCGAAAGCGATGAAAGTTGACGCCCAGCGCGGTGCTTTCGTAAGCCAGGTTCTGCCTAATTCCTCCGCTGCAAAAGCGGGCATTAAAGCGGGTGATGTGATCACCTCACTGAACGGTAAGCCAATCAGCAGCTTTGCCGCACTGCGTGCTCAGGTGGGGACTATGCCGGTGGGCAGCAAACTGACCCTGGGCTTGCTGCGCGACGGTAAGCAGGTCAACGTGAATCTGGAACTGCAGCAGAGCAGCCAGAATCAGGTTGATTCCAGCTCCATCTTCAACGGCATTGAAGGTGCTGAGATGAGCAACAAAGGCAAAGATCAGGGCGTGGTAGTGAACAACGTGAAAACGGGCACTCCGGCTGCGCAGATCGGCCTGAAGAAAGGTGATGTGATTATTGGCGCGAACCAGCAGGCAGTGAAAAACATCGCTGAACTGCGTAAAGTTCTCGACAGCAAACCGTCTGTGCTGGCACTGAACATTCAGCGCGGCGACAGCACCATCTACCTGTTAATGCAGTAA
>locus_tag=ECB_00161|gene=cdaR
ATGGCTGGCTGGCATCTTGATACCAAAATGGCGCAGGATATCGTGGCACGTACCATGCGCATCATCGATACCAATATCAACGTAATGGATGCCCGTGGGCGAATTATCGGCAGCGGCGATCGTGAGCGTATTGGTGAATTGCACGAAGGTGCATTGCTGGTACTTTCACAGGGACGAGTCGTCGATATCGATGACGCGGTAGCACGTCATCTGCACGGTGTGCGGCAGGGGATTAATCTACCGTTACGGCTGGAAGGTGAAATTGTCGGCGTAATTGGCCTGACAGGTGAACCAGAGAATCTGCGTAAATATGGCGAACTGGTCTGCATGACGGCTGAAATGATGCTGGAACAGTCGCGGTTGATGCACTTGTTGGCGCAGGATAGCCGTTTGCGGGAAGAACTGGTGATGAACCTGATTCAGGCAGAGGAGAATACTCCCGCACTTACTGAATGGGCGCAACGGCTGGGGATCGATCTCAATCAACCGCGAGTGGTGGCTATTGTTGAGGTCGACAGCGGTCAGCTTGGTGTGGACAGCGCAATGGCGGAGTTACAACAACTGCAAAACGCGCTGACTACGCCCGAGCGTAATAATCTGGTGGCAATTGTCTCGCTGACCGAAATGGTGGTGTTGAAACCGGCGTTGAACTCTTTTGGGCGCTGGGATGCAGAAGATCATCGTAAGCGAGTTGAACAACTGATTACCCGCATGAAAGAGTACGGCCAGCTGCGTTTTCGCGTTTCACTGGGCAACTATTTTACCGGTCCTGGCAGTATTGCCCGATCCTATCGTACGGCGAAAACGACGATGGTGGTGGGTAAACAGCGGATGCCAGAAAGTCGCTGCTATTTTTATCAGGATCTGATGTTACCTGTGTTACTCGACAGTTTGCGTGGCGACTGGCAGGCCAACGAACTGGCGCGACCGCTGGCGCGGCTGAAAGCGATGGACAATAACGGCTTGCTGCGACGAACGCTGGCGGCGTGGTTTCGTCACAATGTGCAACCGCTGGCAACGTCAAAGGCGTTGTTTATTCATCGTAATACCCTGGAGTATCGGCTTAATCGTATATCGGAACTGACCGGGCTTGATTTGGGCAATTTTGATGACAGGTTGCTGCTGTATGTGGCGTTACAACTGGATGAAGAGCGGTAG
>locus_tag=ECB_00162|gene=yaeH
ATGTACGACAATCTGAAAAGTCTGGGTATTACCAATCCTGAAGAAATTGATCGTTACAGCCTCCGGCAGGAAGCCAACAACGATATTCTGAAAATCTATTTCCAGAAAGACAAAGGCGAGTTTTTCGCCAAGAGCGTTAAGTTTAAATATCCGCGTCAGCGTAAAACGGTCGTCGCTGATGGTGTGGGTCAGGGTTATAAAGAAGTCCAGGAAATCAGCCCGAATCTACGGTATATCATTGATGAGCTTGATCAAATCTGCCAGCGTGACCGCAGCGAAGTTGATCTTAAGCGTAAGATCCTCGACGACTTACGTCACCTGGAGTCAGTCGTAACCAATAAGATCAGCGAGATTGAAGCCGATCTGGAAAAACTAACGCGTAAATAA
>locus_tag=ECB_00163|gene=yaeI
ATGATTTCACGCAGATGTTTGTTACTGGCTGCCGCCGCAACGTTAACTGCCGGATCAGGCTTCGGCTATATGCGTTATTGGGAACCAGGTTGGCTCGAATTAACCCATCAGCGCATCGCCTTTTTTAAAGACAAAGCCGCACCCTTCAAAATTCTTTTTCTGGCAGATCTCCATTACTCTCGTTTTGTTCCTTTAAGCCTAATTTCTGACGCGATTGCTCTTGGCATAGAACAAAAGCCCGATTTGATATTGCTGGGCGGCGACTACGTATTATTTGATATGCCGCTGAATTTTTCGGCGTTTAGTAACGTACTCTCTCCCCTTGCCGAATGTGCGCCGACGTTTGCCTGCTTCGGCAACCACGATCGCCCTGTTGGTACAGAAAAAAATCACTTAATTGGCGAGACGTTGAAATCAGTGGGCATCACGGTGTTGTTTAACCAGGCTACGGTGATCGCCACGCCGAACAGGCAATTCGAACTGGTAGGCACCGGTGACTTATGGGCCGGACAATGCAAACCACCTCCCGCCAGCGAAGCAAATCTGCCAAGACTGATGCTGGCACATAATCCCGACAGCAAAGAAGTCATGCGTGATGAACCCTGGGATCTGATGCTGTGCGGCCATACTCACGGCGGGCAACTGCGCGTACCGTTGGTTGGTGAACCTTTTGCCCCTGTCGAAGATAAACGTTACGTCGCCGGATTAAATGCCTTTGGCGAACGACACATCTACACAACCCGTGGCGTGGGCAGTTTGTATGGTTTGCGTCTGAACTGCCGCCCGGAAGTAACGATGCTGGAACTGGTGTAG
>locus_tag=ECB_00164|gene=dapD
ATGCAGCAGTTACAGAACATTATTGAGACCGCTTTTGAACGCCGTGCCGAGATCACGCCAGCCAATGCAGACACCGTTACCCGCGAAGCGGTAAATCAGGTGATCGCCCTGCTGGATTCCGGCGCACTGCGTGTGGCGGAAAAAATTGACGGTCAGTGGGTGACGCATCAGTGGTTGAAAAAAGCGGTGCTGCTCTCTTTCCGTATTAATGATAATCAGGTGATCGAAGGGGCAGAAAGCCGCTACTTCGACAAAGTGCCGATGAAATTCGCCGACTACGACGAAGCACGTTTCCAGAAAGAAGGCTTCCGCGTTGTACCACCAGCGGCGGTACGTCAGGGTGCGTTTATTGCCCGTAACACCGTGCTGATGCCGTCTTACGTCAACATCGGCGCATATGTTGATGAAGGCACGATGGTTGATACCTGGGCCACTGTCGGTTCCTGTGCACAAATTGGTAAAAACGTCCATCTGTCTGGCGGTGTAGGCATCGGCGGCGTGCTGGAGCCGCTGCAGGCTAACCCGACCATTATTGAAGATAACTGCTTCATCGGCGCGCGTTCAGAAGTTGTTGAGGGCGTGATTGTCGAAGAAGGTTCCGTTATTTCCATGGGCGTATACATCGGTCAGAGCACCCGTATTTACGACCGTGAAACCGGCGAAATCCACTACGGTCGCGTTCCGGCGGGGTCTGTGGTTGTTTCAGGTAATCTGCCGTCAAAAGATGGCAAATACAGCCTCTACTGTGCGGTTATCGTTAAGAAAGTTGACGCGAAAACTCGCGGCAAAGTCGGCATTAACGAACTGCTGCGTACCATCGACTAA
>locus_tag=ECB_00165|gene=glnD
ATGAATACCCTTCCAGAACAGTACGCAAACACCGCTCTCCCCACCCTGCCCGGTCAACCGCAAAATCCATGCGTCTGGCCCCGTGATGAATTAACCGTCGGTGGGATAAAAGCCCATATCGATACTTTCCAGCGTTGGCTGGGTGATGCCTTTGACAATGGGATCTCTGCAGAACAGTTGATTGAGGCGCGCACCGAGTTTATCGACCAGCTCCTGCAACGATTATGGATTGAAGCGGGATTCAGCCAGATTGCCGACCTGGCATTGGTCGCCGTCGGTGGCTACGGTCGTGGCGAGCTGCATCCACTTTCTGACATCGATTTACTGATTTTAAGCCGTAAAAAGCTCCCGGACGATCAGGCGCAAAAAGTGGGCGAGCTGTTAACGCTGCTCTGGGATGTAAAGCTGGAAGTCGGTCATAGTGTGCGCACGCTTGAAGAGTGCATTCTGGAAGGGTTATCGGATTTAACCGTCGCCACCAATTTGATCGAATCCCGCTTATTAATTGGCGATGTTGCGCTATTTCTTGAACTGCAAAAACATATTTTCAGCGAAGGATTCTGGCCTTCCGACAAGTTCTACGCGGCGAAAGTTGAAGAACAGAACCAGCGCCATCAGCGTTACCACGGCACCAGCTACAATCTTGAACCAGACATCAAAAGTAGCCCTGGCGGCTTGCGCGATATCCACACTCTGCAATGGGTGGCCCGCCGTCATTTTGGCGCAACATCGCTGGATGAAATGGTTGGGTTTGGCTTCTTAACCTCAGCGGAGCGGGCGGAATTAAACGAATGTCTGCATATATTGTGGCGTATTCGCTTTGCCCTGCATCTGGTCGTCAGCCGTTACGATAATCGCCTGTTATTCGATCGCCAGCTTAGCGTCGCCCAGCGTCTGAATTACAGTGGCGAAGGTAACGAACCGGTCGAGCGGATGATGAAGGATTACTTCCGCGTGACACGCCGCGTCAGTGAACTCAACCAGATGCTGCTGCAACTGTTCGATGAAGCCATCCTCGCCCTTCCCGCCGACGAAAAACCACGTCCAATCGACGATGAGTTTCAGCTACGCGGTACGCTAATCGACCTGCGTGATGAAACACTATTTATGCGCCAGCCGGAAGCTATCTTACGTATGTTCTACACCATGGTGCGCAACAGTGCGATCACCGGCATTTACTCCACCACGCTGCGCCAGTTACGCCATGCCCGGCGCCATCTGCAACAACCGCTGTGTAATATTCCGGAAGCACGAAAACTGTTTTTGAGCATTCTGCGTCACCCCGGAGCGGTGCGGCGCGGGCTATTGCCAATGCATCGCCATAGCGTACTCGGCGCGTATATGCCGCAATGGTCACATATCGTCGGGCAGATGCAGTTTGATCTGTTCCACGCCTACACGGTGGATGAACATACTATCCGCGTGATGCTGAAACTGGAGAGTTTTGCCAGTGAAGAAACGCGCCAGCGCCATCCGTTGTGTGTGGACGTCTGGCCGCGCCTACCGTCAACTGAGCTGATTTTCATCGCCGCGCTGTTTCACGATATCGCCAAAGGACGCGGCGGCGACCACTCCATTCTCGGTGCTCAGGATGTAGTGCATTTTGCCGAACTCCACGGGCTTAACTCGCGCGAAACGCAACTGGTGGCGTGGCTGGTTCGCCAGCACCTGTTGATGTCGGTGACCGCCCAACGCCGCGATATTCAGGACCCGGAAGTCATCAAGCAGTTTGCCGAAGAAGTGCAAACGGAAAATCGTCTGCGCTATCTGGTATGCCTGACTGTGGCTGACATTTGCGCCACCAACGAAACGCTGTGGAATAGCTGGAAGCAAAGTCTGTTGCGTGAGCTCTACTTTGCCACCGAAAAGCAGCTACGACGCGGAATGCAAAACACGCCGGATATGCGCGAACGGGTTCGCCATCACCAACTCCAGGCACTGGCACTACTGCGCATGGATAACATCGACGAAGAGGCGCTGCACCAAATTTGGTCACGCTGTCGTGCTAACTATTTTGTCCGCCATAGCCCAAATCAACTGGCCTGGCATGCCCGCCATTTATTACAGCATGATTTAAGCAAACCGCTGGTATTGCTTAGCCCGCAGGCTACGCGTGGAGGCACCGAGATTTTTATCTGGAGCCCGGACCGCCCTTATCTGTTTGCCGCCGTCTGTGCCGAATTAGACCGCCGCAATTTAAGTGTTCACGACGCACAAATTTTCACCACTCGCGACGGTATGGCGATGGATACCTTTATCGTGCTGGAACCCGATGGCAACCCGCTGTCCGCAGATCGTCATGAGGTTATTCGGTTTGGTCTGGAGCAAGTACTGACGCAAAGTAGCTGGCAGCCACCGCAGCCCCGTCGCCAACCCGCCAAATTACGCCATTTTACTGTTGAAACCGAAGTAACGTTTTTGCCGACCCATACCGACCGCAAATCGTTCCTCGAACTGATCGCCCTCGACCAACCTGGACTGCTGGCGCGAGTCGGGAAAATTTTTGCCGATCTGGGAATTTCGCTTCATGGTGCCCGAATTACAACCATTGGCGAACGAGTAGAAGATTTATTCATAATTGCCACCGCTGACCGGCGTGCGCTTAATAACGAGTTGCAGCAGGAAGTACATCAGCGGTTGACAGAGGCCCTCAATCCAAACGATAAAGGGTAA
>locus_tag=ECB_00166|gene=map
ATGGCTATCTCAATCAAGACCCCAGAAGATATCGAAAAAATGCGCGTCGCTGGCCGACTGGCTGCCGAAGTGCTGGAGATGATCGAACCGTATGTTAAACCGGGCGTCAGCACCGGCGAGCTGGATCGCATCTGTAATGATTACATTGTTAATGAACAACACGCGGTTTCTGCCTGCCTCGGCTATCACGGCTATCCGAAATCCGTTTGCATCTCTATTAATGAAGTGGTGTGCCACGGTATCCCGGACGATGCTAAGCTGCTGAAAGATGGCGATATCGTTAACATTGATGTCACCGTAATCAAAGATGGTTTCCACGGCGATACCTCGAAAATGTTTATCGTCGGTAAGCCGACCATCATGGGCGAACGTCTGTGCCGCATCACGCAAGAAAGCCTGTACCTGGCGCTACGCATGGTAAAACCAGGCATTAATCTGCGCGAAATCGGTGCGGCGATTCAGAAATTTGTCGAAGCAGAAGGCTTCTCCGTCGTTCGTGAATATTGCGGACACGGTATTGGTCGCGGCTTCCATGAAGAACCGCAGGTGCTGCACTATGACTCCCGTGAAACCAACGTCGTACTGAAACCTGGGATGACGTTCACCATCGAGCCAATGGTCAACGCGGGTAAAAAAGAGATCCGCACCATGAAAGATGGCTGGACGGTAAAAACCAAAGATCGCAGCTTGTCTGCACAATATGAGCATACTATTGTGGTGACTGATAACGGCTGCGAAATTCTGACGCTACGCAAGGATGACACCATCCCGGCGATAATCTCGCACGACGAATAA
>locus_tag=ECB_00167|gene=rpsB
ATGGCAACTGTTTCCATGCGCGACATGCTCAAGGCTGGTGTTCACTTCGGTCACCAGACCCGTTACTGGAACCCGAAAATGAAGCCGTTCATCTTCGGTGCGCGTAACAAAGTTCACATCATCAACCTTGAGAAAACTGTACCGATGTTCAACGAAGCTCTGGCTGAACTGAACAAGATTGCTTCTCGCAAAGGTAAAATCCTTTTCGTTGGTACTAAACGCGCTGCAAGCGAAGCGGTGAAAGACGCTGCTCTGAGCTGCGACCAGTTCTTCGTGAACCATCGCTGGCTGGGCGGTATGCTGACTAACTGGAAAACCGTTCGTCAGTCCATCAAACGTCTGAAAGACCTGGAAACTCAGTCTCAGGACGGTACTTTCGACAAGCTGACCAAGAAAGAAGCGCTGATGCGCACTCGTGAGCTGGAGAAACTGGAAAACAGCCTGGGCGGTATCAAAGACATGGGCGGTCTGCCGGACGCTCTGTTTGTAATCGATGCTGACCACGAACACATTGCTATCAAAGAAGCAAACAACCTGGGTATTCCGGTATTTGCTATCGTTGATACCAACTCTGATCCGGACGGTGTTGACTTCGTTATCCCGGGTAACGACGACGCAATCCGTGCTGTGACCCTGTACCTGGGCGCTGTTGCTGCAACCGTACGTGAAGGCCGTTCTCAGGATCTGGCTTCCCAGGCGGAAGAAAGCTTCGTAGAAGCTGAGTAA
>locus_tag=ECB_00168|gene=tsf
ATGGCTGAAATTACCGCATCCCTGGTAAAAGAGCTGCGTGAGCGTACTGGCGCAGGCATGATGGATTGCAAAAAAGCACTGACTGAAGCTAACGGCGACATCGAGCTGGCAATCGAAAACATGCGTAAGTCCGGTGCTATTAAAGCAGCGAAAAAAGCAGGCAACGTTGCTGCTGACGGCGTGATCAAAACCAAAATCGACGGCAACTACGGCATCATTCTGGAAGTTAACTGCCAGACTGACTTCGTTGCAAAAGACGCTGGTTTCCAGGCGTTCGCAGACAAAGTTCTGGACGCAGCTGTTGCTGGCAAAATCACTGACGTTGAAGTTCTGAAAGCACAGTTCGAAGAAGAACGTGTTGCGCTGGTAGCGAAAATTGGTGAGAACATCAACATTCGCCGCGTTGCTGCGCTGGAAGGCGACGTTCTGGGTTCTTATCAGCACGGTGCGCGTATCGGCGTTCTGGTTGCTGCTAAAGGCGCTGACGAAGAGCTGGTTAAACACATCGCTATGCACGTTGCTGCAAGCAAGCCAGAATTCATCAAACCAGAAGACGTATCCGCTGAAGTGGTAGAAAAAGAATACCAGGTACAGCTGGATATCGCGATGCAGTCTGGTAAGCCGAAAGAAATCGCAGAGAAAATGGTTGAAGGCCGCATGAAGAAATTCACCGGCGAAGTTTCTCTGACCGGTCAGCCGTTCGTTATGGAACCAAGCAAAACTGTTGGTCAGCTGCTGAAAGAGCATAACGCTGAAGTGACTGGCTTCATCCGCTTCGAAGTGGGTGAAGGCATCGAGAAAGTTGAGACTGACTTTGCAGCAGAAGTTGCTGCGATGTCCAAGCAGTCTTAA
>locus_tag=ECB_00169|gene=pyrH
ATGGCTACCAATGCAAAACCCGTCTATAAACGCATTCTGCTTAAGTTGAGTGGCGAAGCTCTGCAGGGCACTGAAGGCTTCGGTATTGATGCAAGCATACTGGATCGTATGGCTCAGGAAATCAAAGAACTGGTTGAACTGGGTATTCAGGTTGGTGTGGTGATTGGTGGGGGTAACCTGTTCCGTGGCGCTGGTCTGGCGAAAGCGGGTATGAACCGCGTTGTGGGCGACCACATGGGGATGCTGGCGACCGTAATGAACGGCCTGGCAATGCGTGATGCACTGCACCGCGCCTATGTGAACGCTCGTCTGATGTCCGCTATTCCATTGAATGGCGTGTGCGACAGCTACAGCTGGGCAGAAGCTATCAGCCTGTTGCGCAACAACCGTGTGGTGATCCTCTCCGCCGGTACAGGTAACCCGTTCTTTACCACCGACTCAGCAGCTTGCCTGCGTGGTATCGAAATTGAAGCCGATGTGGTGCTGAAAGCAACCAAAGTTGACGGCGTGTTTACCGCTGATCCGGCGAAAGATCCAACCGCAACCATGTACGAGCAACTGACTTACAGCGAAGTGCTGGAAAAAGAGCTGAAAGTCATGGACCTGGCGGCCTTCACGCTGGCTCGTGACCATAAATTACCGATTCGTGTTTTCAATATGAACAAACCGGGTGCGCTGCGCCGTGTGGTAATGGGTGAAAAAGAAGGGACTTTAATCACGGAATAA
>locus_tag=ECB_00170|gene=frr
GTGATTAGCGATATCAGAAAAGATGCTGAAGTACGCATGGACAAATGCGTAGAAGCGTTCAAAACCCAAATCAGCAAAATACGCACGGGTCGTGCTTCTCCCAGCCTGCTGGATGGCATTGTCGTGGAATATTACGGCACGCCGACGCCGCTGCGTCAGCTGGCAAGCGTAACGGTAGAAGATTCCCGTACACTGAAAATCAACGTGTTTGATCGTTCAATGTCTCCGGCCGTTGAAAAAGCGATTATGGCGTCCGATCTTGGCCTGAACCCGAACTCTGCGGGTAGCGACATCCGTGTTCCGCTGCCGCCGCTGACGGAAGAACGTCGTAAAGATCTGACCAAAATCGTTCGTGGTGAAGCAGAACAAGCGCGTGTTGCAGTACGTAACGTGCGTCGTGACGCGAACGACAAAGTGAAAGCACTGTTGAAAGATAAAGAGATCAGCGAAGACGACGATCGCCGTTCTCAGGACGATGTACAGAAACTGACTGATGCTGCAATCAAGAAAATTGAAGCGGCGCTGGCAGACAAAGAAGCAGAACTGATGCAGTTCTGA
>locus_tag=ECB_00171|gene=ispC
ATGAAGCAACTCACCATTCTGGGCTCGACCGGCTCGATTGGTTGCAGCACGCTGGACGTGGTGCGCCATAATCCCGAACACTTCCGCGTAGTTGCGCTGGTGGCAGGCAAAAATGTCACTCGCATGGTAGAACAGTGCCTGGAATTCTCTCCCCGCTATGCCGTAATGGACGATGAAGCGAGTGCGAAACTTCTTAAAACGATGCTACAGCAACAGGGTAGCCGCACCGAAGTCTTAAGTGGGCAACAAGCCGCTTGCGATATGGCAGCGCTTGAGGATGTTGATCAGGTGATGGCAGCCATTGTTGGCGCTGCTGGGCTGTTACCTACGCTTGCTGCGATCCGCGCGGGTAAAACCATTTTGCTGGCCAATAAAGAATCACTGGTTACCTGCGGACGTCTGTTTATGGACGCCGTAAAGCAGAGCAAAGCGCAATTGTTACCGGTCGATAGCGAACATAACGCCATTTTTCAGAGTTTACCGCAACCTATCCAGCATAATCTGGGATACGCTGACCTTGAGCAAAATGGCGTGGTGTCCATTTTACTTACCGGGTCTGGTGGCCCTTTCCGTGAGACGCCATTGCGCGATTTGGCAACAATGACGCCGGATCAAGCCTGCCGTCATCCGAACTGGTCGATGGGGCGTAAAATTTCTGTCGATTCGGCTACCATGATGAACAAAGGTCTGGAATACATTGAAGCGCGTTGGCTGTTTAACGCCAGCGCCAGCCAGATGGAAGTGCTGATTCACCCGCAGTCAGTGATTCACTCAATGGTGCGCTATCAGGACGGCAGTGTTCTGGCGCAGCTGGGGGAACCGGATATGCGTACGCCAATTGCCCACACCATGGCATGGCCGAATCGCGTGAACTCTGGCGTGAAGCCGCTCGATTTTTGCAAACTAAGTGCGTTGACATTTGCCGCACCGGATTATGATCGTTATCCATGCCTGAAACTGGCGATGGAGGCGTTCGAACAAGGCCAGGCAGCGACGACAGCATTGAATGCCGCAAACGAAATCACCGTTGCTGCTTTTCTTGCGCAACAAATCCGCTTTACGGATATCGCTGCGTTGAATTTATCCGTACTGGAAAAAATGGATATGCGCGAACCACAATGTGTGGACGATGTGTTATCTGTTGATGCGAACGCGCGTGAAGTCGCCAGAAAAGAGGTGATGCGTCTCGCAAGCTGA
>locus_tag=ECB_00172|gene=uppS
GTGATGTTGTCTGCTACTCAACCACTTAGCGAAAAATTGCCAGCGCATGGCTGCCGTCATGTTGCGATCATTATGGACGGCAATGGTCGCTGGGCAAAAAAGCAAGGGAAGATTCGTGCCTTTGGGCATAAAGCCGGGGCAAAATCCGTCCGCCGGGCTGTCTCTTTTGCGGCCAACAACGGTATTGAGGCGTTAACGCTGTATGCCTTTAGTAGTGAAAACTGGAACCGACCAGCGCAGGAAGTCAGTGCGTTAATGGAACTGTTTGTGTGGGCGCTCGATAGCGAAGTAAAAAGTCTGCACCGACATAACGTGCGTCTGCGTATTATTGGCGATACCAGTCGCTTTAACTCGCGTTTGCAAGAACGTATTCGTAAATCTGAAGCGCTAACAGCCGGGAATACCGGTCTGACGCTGAATATTGCGGCGAACTACGGTGGACGTTGGGATATAGTCCAGGGAGTCAGGCAACTGGCTGAAAAGGTGCAGCAAGGAAACCTGCAACCAGATCAGATAGATGAAGAGATGCTAAACCAGCATGTCTGTATGCATGAACTGGCCCCTGTAGATTTAGTAATTAGGACTGGGGGGGAGCATCGCATTAGTAACTTTTTGCTTTGGCAAATTGCCTATGCCGAACTTTACTTTACAGATGTTCTCTGGCCCGATTTCGATGAACAAGACTTTGAAGGGGCGTTAAATGCCTTTGCTAATCGAGAGCGTCGTTTCGGCGGCACCGAGCCCGGTGATGAAACAGCCTGA
>locus_tag=ECB_00173|gene=cdsA
TTGCTGAAGTATCGCCTGATATCTGCTTTTGTGTTAATACCCGTCGTCATCGCGGCGTTGTTTCTGTTGCCGCCGGTGGGGTTCGCCATTGTAACGCTGGTGGTCTGCATGCTGGCAGCGTGGGAATGGGGACAGCTTAGCGGTTTTACCACTCGTTCGCAGCGAGTATGGTTGGCGGTGTTATGCGGGTTATTGTTGGCGCTGATGCTTTTTCTGTTGCCGGAATATCACCGAAATATTCATCAACCGCTGGTTGAAATCTCACTTTGGGCTTCGCTGGGTTGGTGGATTGTCGCGCTATTGCTGGTGCTGTTTTACCCAGGTTCCGCAGCAATCTGGCGTAACTCTAAAACATTGCGCCTTATTTTTGGCGTGCTAACCATTGTTCCCTTCTTCTGGGGCATGCTGGCGTTACGGGCCTGGCACTATGACGAGAATCATTACAGTGGCGCAATATGGCTGCTCTATGTCATGATCCTGGTATGGGGCGCTGACTCCGGCGCATATATGTTTGGCAAATTGTTTGGTAAACATAAGCTGGCACCGAAGGTTTCTCCGGGTAAAACCTGGCAAGGCTTTATCGGTGGACTCGCTACTGCAGCGGTAATCTCATGGGGTTATGGCATGTGGGCGAATCTCGACGTCGCTCCCGTCACCTTACTCATTTGCTCTATTGTCGCAGCGTTAGCCTCAGTGCTCGGCGATCTGACCGAGAGTATGTTTAAGCGTGAAGCAGGAATTAAGGACAGCGGTCATTTAATTCCAGGACACGGTGGTATTTTAGATCGTATTGATAGCCTGACGGCTGCGGTACCGGTCTTTGCTTGCTTGTTGTTACTGGTATTCAGGACGCTTTAA
>locus_tag=ECB_00174|gene=yaeL
ATGCTGAGTTTTCTCTGGGATTTGGCTTCGTTCATCGTTGCACTGGGTGTACTTATCACCGTGCATGAATTTGGTCATTTCTGGGTTGCCCGGCGTTGTGGTGTTCGCGTTGAGCGTTTCTCAATAGGGTTTGGTAAGGCGCTCTGGCGGCGAACTGATAAGCTCGGCACCGAATATGTTATCGCCCTGATCCCGCTGGGCGGTTATGTCAAAATGCTGGATGAGCGCGCAGAACCGGTCGTTCCGGAACTCCGCCACCATGCCTTCAATAATAAATCTGTCGGCCAACGAGCGGCGATTATTGCCGCAGGTCCGGTTGCAAACTTCATTTTTGCTATCTTTGCCTACTGGCTGGTTTTTATTATTGGTGTGCCTGGCGTACGTCCGGTGGTTGGCGAAATAGCAGCCAATTCGATAGCTGCGGAAGCACAAATTGCACCAGGTACGGAACTAAAAGCCGTAGATGGTATCGAAACGCCTGATTGGGATGCCGTGCGTTTGCAGTTGGTCGATAAAATTGGCGATGAAAGCACCACCATTACAGTAGCGCCATTTGGCAGCGACCAACGGCGGGATGTAAAGCTCGATTTACGTCACTGGGCGTTTGAGCCTGATAAAGAAGATCCGGTATCTTCGCTGGGGATTCGTCCTCGTGGGCCGCAAATTGAACCTGTACTGGAAAATGTGCAACCAAACTCGGCGGCAAGCAAGGCAGGTTTGCAAGCAGGCGACAGGATCGTTAAAGTCGATGGTCAGCCCTTAACGCAGTGGGTGACCTTTGTGATGCTTGTCCGGGATAACCCGGGTAAATCCTTAGCGTTAGAAATCGAAAGGCAGGGAAGTCCCTTGTCTTTGACATTAATCCCGGAGAGTAAACCGGGTAATGGTAAAGCGATTGGTTTTGTCGGTATTGAGCCGAAAGTCATTCCTTTGCCAGATGAGTATAAAGTTGTACGCCAGTATGGGCCGTTCAACGCCATTGTCGAAGCCACGGACAAAACGTGGCAGCTGATGAAGCTGACGGTCAGTATGCTGGGAAAATTGATCACCGGTGATGTGAAACTGAACAACCTCAGTGGGCCGATCTCTATCGCCAAGGGGGCTGGGATGACAGCGGAACTCGGGGTTGTTTATTACCTGCCGTTTCTTGCGCTTATTAGCGTGAACTTAGGGATAATTAACCTGTTTCCGTTGCCCGTACTTGACGGGGGGCATCTGCTGTTCCTTGCGATCGAAAAGATCAAGGGCGGACCGGTATCCGAGCGGGTTCAAGACTTTTGTTATCGCATTGGCTCGATTTTGCTGGTGCTGTTAATGGGGCTTGCACTTTTCAATGATTTCTCTCGGTTATGA
>locus_tag=ECB_00175|gene=yaeT
ATGGCGATGAAAAAGTTGCTCATAGCGTCGCTGCTGTTTAGCAGCGCCACCGTATACGGTGCTGAAGGGTTCGTAGTGAAAGATATTCATTTCGAAGGCCTTCAGCGTGTCGCCGTTGGTGCGGCCCTCCTCAGTATGCCGGTGCGCACAGGCGACACGGTTAATGATGAAGATATCAGTAATACCATTCGCGCTCTGTTTGCTACCGGCAACTTTGAGGATGTTCGCGTCCTTCGTGATGGTGATACCCTTCTGGTTCAGGTAAAAGAACGTCCGACCATTGCCAGCATTACTTTCTCCGGTAACAAATCGGTGAAAGATGACATGCTGAAGCAAAACCTCGAGGCTTCTGGTGTGCGTGTGGGCGAATCCCTTGATCGCACCACCATTGCCGATATCGAGAAAGGTCTGGAAGACTTCTACTACAGCGTCGGTAAATATAGCGCCAGCGTTAAAGCTGTCGTGACCCCGCTGCCGCGCAACCGTGTTGACCTAAAACTGGTGTTCCAGGAAGGTGTGTCAGCTGAAATCCAGCAAATTAACATTGTTGGTAACCATGCTTTCACCACCGACGAACTGATCTCTCATTTCCAACTGCGTGACGAAGTGCCGTGGTGGAACGTGGTAGGCGATCGTAAATACCAGAAACAGAAACTGGCGGGCGACCTTGAAACCCTGCGCAGCTACTATCTGGATCGCGGTTATGCCCGTTTCAACATCGACTCTACCCAGGTCAGTCTGACGCCAGATAAAAAAGGTATTTACGTCACGGTGAACATCACCGAAGGCGATCAGTACAAGCTTTCTGGCGTTGAAGTGAGCGGCAACCTTGCCGGGCACTCCGCTGAAATTGAGCAGCTGACTAAGATCGAGCCGGGTGAGCTGTATAACGGCACCAAAGTGACCAAGATGGAAGATGACATCAAAAAGCTTCTCGGTCGCTATGGTTATGCCTATCCGCGCGTACAGTCGATGCCCGAAATTAACGATGCCGACAAAACCGTTAAATTACGTGTGAACGTTGATGCGGGTAACCGTTTCTACGTGCGTAAGATCCGTTTTGAAGGTAACGATACCTCGAAAGATGCCGTCCTGCGTCGCGAAATGCGTCAGATGGAAGGTGCATGGCTGGGGAGCGATCTGGTCGATCAGGGTAAGGAGCGTCTGAATCGTCTGGGCTTCTTTGAAACTGTCGATACCGATACCCAACGTGTTCCGGGTAGCCCGGACCAGGTTGATGTCGTCTACAAGGTAAAAGAGCGCAACACCGGTAGCTTCAACTTTGGTATTGGTTACGGTACTGAAAGTGGCGTGAGCTTCCAGGCTGGTGTGCAGCAGGATAACTGGTTAGGTACAGGTTATGCTGTTGGTATCAACGGGACCAAAAACGATTACCAGACCTATGCTGAACTGTCGGTAACCAACCCGTACTTCACCGTAGATGGCGTAAGCCTCGGTGGTCGTCTCTTCTATAATGACTTCCAGGCAGATGACGCCGACCTGTCCGACTATACCAACAAGAGTTATGGTACAGACGTGACGTTGGGCTTCCCGATTAACGAATATAACTCGCTGCGTGCAGGTCTGGGTTATGTACATAACTCCCTGTCCAACATGCAGCCTCAGGTTGCGATGTGGCGTTATCTGTACTCTATGGGTGAACATCCGAGCACCTCTGATCAGGATAACAGCTTCAAAACGGACGACTTCACGTTCAACTATGGTTGGACCTATAACAAGCTTGACCGTGGTTACTTCCCGACAGATGGTTCACGTGTCAACCTGACCGGTAAAGTGACCATTCCTGGATCGGATAACGAATACTACAAAGTGACGTTAGACACGGCGACTTATGTGCCGATCGATGACGATCACAAATGGGTTGTTCTGGGCCGTACCCGCTGGGGTTATGGTGATGGTTTAGGCGGCAAAGAGATGCCGTTCTACGAGAACTTCTATGCCGGTGGTTCCAGCACCGTGCGTGGCTTCCAGTCCAATACCATTGGTCCGAAAGCAGTTTACTTCCCGCATCAGGCCAGTAATTATGATCCGGACTATGATTACGAATGTGCGACTCAGGACGGCGCGAAAGACCTGTGTAAATCGGATGATGCTGTAGGCGGTAACGCCATGGCGGTTGCCAGCCTCGAGTTCATCACCCCGACGCCGTTTATTAGCGATAAGTATGCTAACTCGGTTCGTACTTCCTTCTTCTGGGATATGGGTACCGTTTGGGATACAAACTGGGATTCCAGCCAATATTCTGGATATCCGGACTATAGTGATCCAAGCAATATCCGTATGTCTGCGGGTATCGCATTACAATGGATGTCCCCATTGGGGCCGTTGGTGTTCTCCTACGCCCAGCCGTTCAAAAAGTACGATGGAGACAAGGCAGAACAGTTCCAGTTTAACATCGGTAAAACCTGGTAA
>locus_tag=ECB_00176|gene=hlpA
GTGAAAAAGTGGTTATTAGCTGCAGGTCTCGGTTTAGCACTGGCAACTTCTGCTCAGGCGGCTGACAAAATTGCAATCGTCAACATGGGCAGCCTGTTCCAGCAGGTAGCGCAGAAAACCGGTGTTTCTAACACGCTGGAAAATGAGTTCAAAGGCCGTGCCAGCGAACTGCAGCGTATGGAAACCGATCTGCAGGCTAAAATGAAAAAGCTGCAGTCCATGAAAGCGGGCAGCGATCGCACTAAGCTGGAAAAAGACGTGATGGCTCAGCGCCAGACTTTTGCTCAGAAAGCGCAGGCTTTTGAGCAGGATCGCGCACGTCGTTCCAACGAAGAACGCGGCAAACTGGTTACTCGTATCCAGACTGCTGTGAAATCCGTTGCCAACAGCCAGGATATCGATCTGGTTGTTGATGCAAACGCCGTTGCTTACAACAGCAGCGATGTAAAAGACATCACTGCCGACGTACTGAAACAGGTTAAATAA
>locus_tag=ECB_00177|gene=lpxD
ATGCCTTCAATTCGACTGGCTGATTTAGCGCAGCAGTTGGATGCAGAACTACACGGTGATGGCGATATCGTCATCACCGGCGTTGCGTCCATGCAATCTGCACAAACAGGTCACATTACGTTCATGGTTAACCCAAAATACCGTGAGCATTTAGGCTTGTGCCAGGCGTCCGCGGTTGTCATGACCCAGGACGATCTTCCTTTCGCGAAAAGTGCCGCACTGGTAGTGAAGAATCCCTACCTGACTTACGCGCGCATGGCGCAAATTTTAGATACCACGCCGCAGCCCGCGCAGAACATTGCACCCAGTGCGGTGATCGGCGCGACGGCGAAGCTGGGTAACAACGTATCGATTGGCGCTAACGCGGTGATTGAGTCCGGCGTTGAACTGGGCGATAACGTGATTATCGGTGCCGGTTGCTTCGTAGGTAAAAACAGCAAAATCGGTGCAGGTTCGCGTCTCTGGGCGAACGTAACCATTTACCATGAGATCCAGATCGGTCAGAATTGCCTGATCCAGTCCGGAACAGTGGTAGGCGCAGACGGCTTTGGTTATGCCAACGATCGTGGTAACTGGGTGAAGATCCCACAGATTGGTCGCGTAATTATTGGCGATCGCGTGGAGATCGGTGCCTGCACAACCATCGATCGCGGCGCGCTGGATGACACTATTATTGGCAATGGCGTGATCATTGATAACCAGTGCCAGATTGCACATAACGTCGTGATTGGCGACAATACGGCGGTTGCCGGTGGCGTCATTATGGCGGGCAGCCTGAAAATTGGTCGTTACTGCATGATCGGCGGAGCCAGCGTAATCAACGGGCATATGGAAATATGCGACAAAGTGACGGTTACGGGCATGGGTATGGTGATGCGTCCCATCACTGAACCAGGCGTCTATTCCTCAGGCATTCCGCTGCAACCCAACAAAGTCTGGCGCAAAACCGCTGCACTGGTGATGAACATTGATGACATGAGCAAGCGTCTGAAATCGCTTGAGCGCAAGGTTAATCAACAAGACTAA
>locus_tag=ECB_00178|gene=fabZ
TTGACTACTAACACTCATACTCTGCAGATTGAAGAGATTTTAGAACTTCTGCCGCACCGTTTCCCGTTCTTACTGGTGGATCGCGTGCTGGATTTTGAAGAAGGTCGTTTTCTGCGCGCAGTAAAAAATGTCTCTGTCAATGAGCCATTCTTCCAGGGCCATTTCCCTGGAAAACCGATTTTCCCGGGTGTGCTGATTCTGGAAGCAATGGCACAGGCAACAGGTATTCTGGCGTTTAAAAGCGTAGGAAAACTGGAACCGGGTGAGCTGTACTACTTCGCTGGTATTGACGAAGCGCGCTTCAAGCGCCCGGTCGTGCCTGGCGATCAAATGATCATGGAAGTCACTTTCGAAAAAACGCGCCGCGGCCTGACCCGTTTTAAAGGGGTTGCTCTGGTCGATGGTAAAGTAGTTTGCGAAGCAACGATGATGTGTGCTCGTAGCCGGGAGGCCTGA
>locus_tag=ECB_00179|gene=lpxA
GTGATTGATAAATCCGCCTTTGTGCATCCAACCGCCATTGTGGAAGAGGGCGCGTCAATTGGCGCGAACGCACACATTGGTCCTTTTTGTATCGTTGGACCCCATGTCGAAATTGGTGAGGGTACCGTACTGAAATCTCACGTTGTCGTGAATGGTCATACTAAAATTGGCCGCGATAATGAGATTTATCAGTTCGCCTCCATCGGCGAAGTTAACCAGGATCTGAAATATGCTGGCGAACCGACCCGTGTGGAAATCGGCGATCGTAACCGCATTCGCGAAAGCGTCACCATTCATCGTGGCACAGTCCAGGGCGGTGGATTGACGAAGGTGGGCAGCGACAACTTACTGATGATCAACGCGCACATTGCGCACGATTGTACGGTAGGTAACCGCTGTATTCTCGCCAACAACGCAACGCTGGCGGGTCACGTATCGGTTGACGACTTCGCGATCATCGGCGGCATGACCGCAGTCCATCAGTTCTGCATCATTGGTGCGCACGTGATGGTTGGCGGCTGCTCCGGTGTGGCGCAGGACGTCCCTCCTTATGTCATTGCGCAGGGTAACCACGCAACGCCGTTCGGTGTCAATATCGAAGGGCTGAAGCGCCGCGGATTCAGCCGTGAGGCGATTACCGCTATCCGCAATGCGTATAAGCTGATTTATCGTAGCGGTAAAACGCTCGATGAAGTGAAACCGGAAATTGCTGAACTGGCGGAAACATATCCGGAAGTGAAAGCCTTTACCGATTTCTTTGCACGCTCAACGCGCGGTCTGATTCGTTAA
>locus_tag=ECB_00180|gene=lpxB
ATGACTGAACAGCGTCCATTAACGATTGCCCTGGTCGCCGGAGAAACCTCCGGCGATATCCTGGGGGCCGGTTTAATCCGCGCTCTGAAAGAACATGTGCCCAACGCCCGCTTTGTTGGTGTTGCCGGGCCACGAATGCAGGCTGAAGGCTGCGAAGCCTGGTACGAAATGGAAGAACTGGCGGTGATGGGCATTGTTGAAGTGCTCGGTCGTCTGCGTCGCTTACTGCATATTCGTGCCGATCTGACAAAGCGTTTTGGCGAACTGAAGCCAGATGTTTTTGTTGGTATTGATGCGCCTGACTTCAATATTACTCTTGAAGGTAACCTCAAAAAGCAGGGTATCAAAACCATTCATTACGTCAGTCCGTCAGTCTGGGCGTGGCGACAGAAACGTGTTTTCAAAATAGGCAGAGCCACCGATCTGGTGCTCGCATTTCTGCCTTTCGAAAAAGCGTTTTATGACAAATACAACGTACCGTGCCGCTTTATCGGTCATACCATGGCTGATGCCATGCCATTAGATCCAGATAAAAATGCCGCCCGTGATGTGCTGGGGATCCCTCACGATGCCCACTGCCTGGCGTTGCTACCGGGGAGCCGTGGTGCAGAAGTTGAAATGCTTAGTGCCGATTTCCTGAAAACGGCCCAGCTTTTGCGCCAGACATATCCGGATCTCGAAATCGTGGTGCCACTGGTGAATGCCAAACGCCGCGAGCAGTTTGAACGCATCAAAGCTGAAGTCGCGCCAGACCTTTCAGTTCATTTGCTGGATGGGATGGGCCGTGAGGCGATGGTCGCCAGCGATGCGGCGCTACTGGCGTCGGGTACGGCAGCCCTGGAGTGTATGCTGTCGAAATGCCCGATGGTGGTGGGATATCGCATGAAGCCTTTTACCTTCTGGTTGGCGAAGCGGCTGGTGAAAACTGATTATGTCTCGCTGCCAAATCTGCTGGCGGGCAGAGAGTTAGTCAAAGAATTATTGCAGGAAGAGTGTGAGCCGCAAAAACTGGCTGCGGCGCTGTTACCGCTGTTGGCGAACGGGAAAACCAGCCACGCGATGCACGATACCTTCCGTGAACTGCATCAGCAGATCCGCTGCAATGCCGATGAGCAGGCGGCACAAGCCGTTCTGGAGTTAGCACAATGA
>locus_tag=ECB_00181|gene=rnhB
ATGATCGAATTTGTTTATCCGCACACGCACCTGGTTGCGGGTGTGGATGAAGTCGGACGCGGGCCGTTAGTTGGCGCGGTCGTCACCGCTGCGGTGATTCTCGACCCGGCGCGCCCGATTGCCGGGCTGAATGATTCCAAAAAGCTGAGCGAAAAACGTCGTCTGGCGCTCTGTGAAGAGATCAAAGAGAAAGCGTTGAGCTGGAGTCTGGGCCGCGCGGAACCCTACGAAATCGACGAGCTGAACATTCTTCATGCGACCATGCTGGCGATGCAGCGAGCCGTCGCTGGGCTGCATATTGCGCCGGAATATGTGTTGATTGATGGTAACCGCTGCCCGAAATTACCGATGCCTTCGATGGCAGTGGTGAAAGGCGATAGCCGCGTACCGGAAATCAGTGCCGCGTCTATCCTGGCGAAAGTGACGCGCGACGCCGAAATGGCGGCGCTGGATATTGTTTTCCCGCAATATGGTTTTGCCCAACATAAAGGGTATCCAACCGCTTTTCATCTGGAAAAACTGGCTGAATATGGCGCGACTGAACATCATCGTCGCAGCTTTGGGCCTGTCAAACGCGCACTGGGACTTGCGTCCTGA
>locus_tag=ECB_00182|gene=dnaE
ATGTCTGAACCACGTTTCGTACACCTGCGGGTGCACAGCGACTACTCGATGATCGATGGCCTGGCCAAAACCGCACCGCTGGTAAAAAAGGCGGCGGCGTTGGGTATGCCAGCACTGGCGATCACCGATTTCACCAACCTTTGCGGTCTGGTGAAGTTCTACGGAGCGGGACATGGCGCAGGGATTAAGCCTATCGTCGGGGCAGATTTTAATGTCCAGTGCGACCTGCTGGGTGATGAGTTAACCCACCTGACGGTACTGGCGGCGAACAATACCGGCTATCAGAATCTGACGTTGCTGATCTCAAAAGCGTATCAGCGCGGGTACGGTGCCGCCGGGCCGATCATCGATCGCGACTGGCTTATCGAATTAAACGAAGGGTTGATCCTTCTTTCCGGCGGGCGCATGGGCGACGTCGGACGCAGTCTTTTGCGTGGTAACAGCGCGCTGGTAGATGAGTGTGTCGCGTTTTATGAAGAACACTTCCCGGATCGCTATTTTCTCGAGCTGATCCGCACCGGCAGGCCGGATGAAGAAAGCTATTTGCACGCGGCGGTGGAACTGGCGGAAGCGCGCGGTTTGCCCGTCGTGGCGACCAACGACGTGCGCTTTATCGACAGCAGCGACTTTGACGCACACGAAATCCGCGTCGCGATCCACGACGGCTTTACCCTCGACGATCCTAAACGCCCGCGTAACTATTCGCCGCAGCAATATATGCGTAGCGAAGAGGAGATGTGCGAGCTGTTTGCCGACATCCCAGAAGCCCTTGCCAACACCGTTGAGATCGCCAAACGCTGTAACGTAACTGTGCGTCTTGGTGAATACTTCCTGCCGCAGTTCCCGACCGGGGACATGAGCACCGAAGATTATCTGGTCAAGCGTGCAAAAGAGGGCCTGGAAGAGCGTCTGGCCTTTTTATTCCCTGACGAGGAAGAACGTGTTAAGCGCCGCCCGGAATATGACGAACGTCTGGAGACTGAACTTCAGGTTATCAACCAGATGGGCTTCCCGGGCTACTTCCTCATCGTTATGGAATTTATCCAGTGGTCGAAAGATAACGGCGTACCGGTAGGGCCGGGCCGTGGTTCTGGTGCAGGGTCACTGGTGGCCTACGCGCTGAAAATCACCGACCTCGATCCGCTGGAATTTGACCTGCTGTTCGAACGTTTCCTTAACCCGGAACGTGTCTCCATGCCTGACTTCGACGTTGACTTCTGTATGGAGAAACGCGACCAGGTTATCGAGCACGTAGCGGACATGTACGGTCGTGATGCGGTATCGCAGATTATCACCTTCGGTACGATGGCGGCGAAAGCGGTGATCCGCGACGTAGGCCGCGTGCTGGGGCATCCGTACGGCTTTGTCGACCGTATCTCGAAACTGATCCCGCCCGATCCTGGCATGACGCTGGCGAAAGCGTTTGAAGCCGAGCCGCAGCTGCCGGAAATCTACGAAGCGGATGAAGAAGTTAAGGCGCTGATCGACATGGCGCGCAAACTGGAAGGGGTCACCCGTAACGCCGGTAAGCACGCCGGTGGGGTGGTTATCGCGCCGACCAAAATTACCGATTTTGCGCCGCTTTATTGCGATGAAGAGGGCAAACATCCGGTCACCCAGTTTGATAAAAGCGACGTTGAATACGCCGGACTGGTGAAGTTCGACTTCCTTGGTTTGCGTACGCTCACCATCATCAACTGGGCGCTGGAGATGATCAACAAGCGGCGGGCGAAGAATGGCGAGCCGCCGCTGGATATCGCCGCGATCCCGCTGGATGACAAGAAAAGCTTCGACATGCTGCAACGCTCGGAAACCACGGCGGTATTCCAGCTTGAATCGCGCGGCATGAAGGACCTGATCAAGCGTCTGCAACCTGACTGCTTCGAAGATATGATCGCACTGGTGGCACTGTTCCGCCCTGGTCCGTTGCAATCAGGGATGGTGGATAACTTTATCGACCGTAAACATGGTCGCGAAGAGATCTCCTATCCGGACGTACAGTGGCAGCATGAAAGCCTGAAACCGGTACTGGAGCCAACCTACGGCATCATCCTGTATCAGGAACAGGTCATGCAGATTGCGCAGGTGCTTTCTGGTTATACCCTCGGTGGCGCGGATATGCTGCGTCGTGCGATGGGTAAGAAAAAGCCGGAAGAGATGGCTAAGCAGCGTTCTGTATTTGCTGAAGGTGCAGAAAAGAACGGAATCAACGCCGAACTGGCGATGAAAATCTTCGACCTGGTGGAGAAATTCGCTGGTTACGGATTTAACAAATCGCACTCTGCGGCCTATGCTTTGGTGTCATATCAAACGTTATGGCTGAAAGCGCACTATCCGGCAGAGTTTATGGCGGCGGTAATGACCGCCGATATGGACAACACCGAGAAGGTGGTGGGCCTGGTGGATGAGTGCTGGCGGATGGGGCTGAAAATCCTACCACCAGATATAAACTCCGGTCTTTACCATTTCCACGTCAACGACGACGGCGAAATCGTGTATGGTATTGGCGCGATCAAAGGGGTCGGTGAAGGTCCGATTGAGGCCATCATCGAAGCCCGTAATAAAGGCGGCTACTTCCGCGAACTGTTTGATCTCTGCGCCCGAACCGACACCAAAAAGTTAAACCGGCGGGTGCTGGAAAAACTGATTATGTCCGGGGCGTTTGACCGTCTTGGGCCACACCGCGCGGCACTGATGAACTCGCTGGGCGATGCGTTAAAAGCGGCAGATCAACACGCGAAAGCGGAAGCTATCGGTCAGGCCGATATGTTCGGCGTGCTGGCCGAAGAGCCGGAACAAATTGAACAATCCTACGCCAGCTGCCAACCGTGGCCGGAGCAGGTGGTATTAGATGGGGAACGTGAAACGTTAGGTCTGTACCTGACGGGACACCCTATCAACCAGTATTTAAAAGAGATTGAGCGTTATGTCGGAGGCGTAAGGCTGAAAGACATGCACCCGACAGAACGTGGTAAAGTCATCACGGCTGCGGGGCTCGTTGTTGCCGCGCGGGTTATGGTCACCAAGCGCGGCAATCGTATCGGTATCTGCACGCTGGATGACCGTTCCGGGCGGCTGGAAGTGATGTTGTTTACTGACGCCCTGGATAAATACCAGCAATTGCTGGAAAAAGACCGCATACTTATCGTCAGCGGACAGGTCAGCTTTGATGACTTCAGCGGTGGGCTTAAAATGACCGCTCGCGAAGTGATGGATATTGACGAAGCCCGGGAAAAATATGCTCGCGGGCTTGCTATCTCGCTGACGGACAGGCAAATTGATGACCAGCTTTTAAACCGACTCCGTCAGTCTCTGGAACCCCACCGCTCTGGGACAATTCCAGTACATCTCTACTATCAGAGGGCGGATGCACGCGCGCGGTTGCGTTTTGGCGCGACGTGGCGTGTCTCTCCGAGCGATCGTTTATTAAACGATCTCCGTGGCCTCATTGGTTCGGAGCAGGTGGAACTGGAGTTTGACTAA
>locus_tag=ECB_00183|gene=accA
ATGAGTCTGAATTTCCTTGATTTTGAACAGCCGATTGCAGAGCTGGAAGCGAAAATCGATTCTCTGACTGCGGTTAGCCGTCAGGATGAGAAACTGGATATTAACATCGATGAAGAAGTGCATCGTCTGCGTGAAAAAAGCGTAGAACTGACACGTAAAATCTTCGCCGATCTCGGTGCATGGCAGATTGCGCAACTGGCACGCCATCCACAGCGTCCTTATACCCTGGATTACGTTCGCCTGGCATTTGATGAATTTGACGAACTGGCTGGCGACCGCGCGTATGCAGACGATAAAGCTATCGTCGGTGGTATCGCCCGTCTCGATGGTCGTCCGGTGATGATCATTGGTCATCAAAAAGGTCGTGAAACCAAAGAAAAAATTCGCCGTAACTTTGGTATGCCAGCGCCAGAAGGTTACCGCAAAGCACTGCGTCTGATGCAAATGGCTGAACGCTTTAAGATGCCAATCATCACCTTTATCGACACCCCGGGGGCTTATCCGGGCGTGGGCGCAGAAGAGCGCGGTCAGTCTGAAGCCATTGCACGCAACCTGCGTGAAATGTCTCGCCTTAGCGTACCGACTATTTGTACCGTTATCGGTGAAGGTGGTTCTGGCGGCGCGCTGGCGATTGGCGTGGGCGATAAAGTGAATATGCTGCAATACAGCACCTATTCCGTTATCTCGCCGGAAGGTTGTGCGTCCATTCTGTGGAAGAGCGCTGATAAAGCGCCGCTGGCGGCTGAAGCGATGGGTATCATCGCTCCGCGTCTGAAAGAACTAAAACTGATCGACTCCATCATCCCAGAACCGCTGGGTGGTGCTCACCGTAACCCGGAAGCGATGGCGGCATCGTTGAAAGCGCAACTGTTGGCGGATCTGGCCGATCTCGACGTGTTAAGCACTGAAGATTTAAAAAATCGTCGTTATCAGCGCCTGATGAGCTACGGTTACGCGTAA
>locus_tag=ECB_00184|gene=ldcC
ATGAACATCATTGCCATTATGGGACCGCATGGCGTCTTTTATAAAGATGAGCCCATCAAAGAACTGGAGTCGGCGCTGCTGGCGCAAGGCTTTCAGATTATCTGGCCACAAAACAGCGTTGATTTGCTGAAATTTATCGAACATAACCCTCGAATTTGCGGCGTGATTTTTGACTGGGATGAGTACAGTCTCGATTTATGTAGCGATATCAATCAGCTTAATGAATATCTCCCGCTTTATGCCTTCATCAACACCCACTCGACGATGGATGTCAGCGTGCAGGATATGCGGATGGCGCTCTGGTTTTTTGAATATGCGCTGGGGCAGGCGGAAGATATCGCCATTCGTATGCGTCAGTACACCGACGAATATCTTGATAACATTACACCGCCGTTCACGAAAGCCTTGTTTACCTACGTCAAAGAGCGGAAGTACACCTTTTGTACGCCGGGGCATATGGGCGGTACCGCCTATCAAAAAAGCCCGGTTGGCTGTCTGTTTTATGATTTTTTCGGCGGGAATACCCTCAAGGCTGATGTCTCTATTTCGGTTACCGAGCTTGGTTCGTTGCTCGACCACACCGGGCCACACCTGGAAGCGGAAGAGTACATCGCGCGGACTTTTGGCGCGGAACAGAGTTATATCGTTACCAACGGAACATCGACGTCGAACAAAATTGTGGGTATGTACGCCGCGCCATCCGGCAGTACGCTGTTGATCGACCGCAATTGTCATAAATCGCTGGCGCATCTGTTGATGATGAACGATGTAGTGCCAGTCTGGCTGAAACCGACGCGTAATGCGTTGGGGATTCTTGGTGGGATCCCGCGCCGTGAATTTACTCGCGACAGCATCGAAGAGAAAGTCGCTGCCACCACGCAGGCACAATGGCCGGTTCATGCGGTGATTACCAACTCCACCTATGATGGCTTGCTCTACAACACCGACTGGATCAAACAGACGCTGGATGTCCCGTCGATCCACTTCGATTCCGCCTGGGTGCCGTACACCCATTTTCATCCGATCTACCAGGGGAAAAGTGGTATGAGCGGCGAGCGTGTTGCGGGAAAAGTGATCTTCGAAACGCAATCGACCCACAAAATGCTGGCGGCGTTATCGCAGGCTTCGCTGATCCACATTAAAGGCGAGTATGACGAAGAGGCGTTTAACGAAGCCTTTATGATGCATACCACCACCTCGCCCAGTTATCCCATTGTTGCTTCGGTTGAGACGGCGGCGGCGATGCTGCGTGGTAATCCGGGCAAACGGCTGATTAACCGTTCGGTGGAGCGGGCGCTGCATTTTCGCAAAGAGGTCCAGCGGTTGCGGGAAGAGTCTGACGGTTGGTTTTTCGATATCTGGCAACCGCCGCAGGTGGATGAAGCCGAATGCTGGCCCGTTGCGCCAGGCGAACAGTGGCACGGCTTTAACGATGCGGATGCCGATCATATGTTTCTCGATCCGGTTAAAGTCACTATTTTGACACCGGGGATGGACGAACAGGGCAATATGAGCGAGGAGGGGATCCCGGCGGCGCTGGTGGCAAAATTCCTCGACGAACGTGGGATCGTAGTAGAGAAAACCGGCCCTTATAACCTGCTGTTTCTCTTTAGTATTGGTATCGATAAAACCAAAGCAATGGGATTATTGCGTGGGTTGACGGAATTTAAACGCTCTTACGATCTCAACCTGCGGATCAAAAATATGCTACCCGATCTCTATGCTGAAGATCCCGATTTCTACCGCAATATGCGTATTCAGGATCTGGCGCAAGGGATCCATAAGCTGATTCGTAAACACGATCTTCCCGGTTTGATGTTGCGGGCATTCGATACTTTGCCGGAAATGATCATGACGCCACATCAGGCATGGCAGAGACAGATTAAAGGTGAAGTAGAAACCATTGCGCTGGAACAACTGGTCGGTAGAGTATCGGCAAATATGATCCTGCCTTATCCACCGGGCGTACCGCTGTTGATGCCAGGAGAAATGCTGACCAAAGAGAGCCGCACGGTACTCGATTTTCTACTGATGCTTTGTTCCGTAGGGCAACATTACCCCGGTTTTGAAACGGATATTCACGGCGCGAAACAGGACGAAGACGGCGTTTACCGCGTACGAGTCCTAAAAATGGCGGGATAA
>locus_tag=ECB_00185|gene=yaeR
ATGCTGGGTTTAAAACAGGTTCACCATATTGCGATTATTGCGACGGATTATGCGGTGAGCAAAGCTTTCTACTGCGATATTCTTGGTTTCACGCTGCAAAGCGAAGTCTATCGCGAAGTGCGCGACTCGTGGAAAGGGGATTTGGCGCTTAATGGGCAATATGTGATTGAGCTTTTCTCTTTTCCGTTCCCGCCGGAGCGCCCCAGCCGACCGGAAGCTTGCGGCCTGCGTCATCTGGCTTTTAGCGTTGATGACATCGATGCGGCAGTGGCGCACCTTGAAAGCCATAACGTGAAGTGTGAAGCCATCCGTGTCGATCCATACACGCAAAAACGCTTCACCTTCTTTAACGATCCGGACGGGCTGCCGTTGGAACTGTATGAGCAGTAA
>locus_tag=ECB_00186|gene=tilS
ATGACACTCACGCTCAATAGACAACTTCTCACCTCACGCCAGATTCTGGTGGCCTTTAGCGGCGGGCTTGACTCCACCGTTCTGCTGCATCAGTTGGTGCAGTGGCGGACGGAAAATCCGGGCGTCACTCTGCGCGCTATTCATGTGCATCACGGTTTAAGTGCCAATGCCGATGCCTGGGTTACGCATTGCGAAAACGTCTGCCAACAGTGGCAGGTGCCGCTGGTGGTCGAACGCGTACAACTTGCGCAAGAGGGGCTGGGGATTGAGGCCCAGGCGCGGCAGGTGCGTTATCAGGCATTTGCCCGCACCTTGTTGCCCGGTGAAGTGCTGGTCACCGCGCAACATCTCGACGATCAATGTGAAACTTTTCTGCTGGCGCTAAAACGCGGTAGCGGTCCTGCCGGGCTTTCGGCTATGGGGGAAGTTTCGGAGTTTGCCGGAACACGGCTTATCCGCCCGTTGCTCGCCCGCACGCGGGGGGAACTGGAGCAGTGGGCATTAGCGCATGGTTTACGCTGGATTGAAGACGAAAGTAATCAGGACGACTCATACGATCGTAACTTTCTGCGCCTGCGTGTAGTGCCGTTATTGCAGCAGCGTTGGCCGCATTTTGCCGAAGCAACGGCTCGCAGCGCCGCACTTTGTGCTGAACAAGAGAGCCTGCTGGATGAATTGCTGGCAGATGATTTAGCGCACTGCCAAACGCCGCAGGGGACGCTGCAGATTGCGCCAATGCTGGCGATGAGTGATGCCCGTCGCGCGGCAATTATCCGCCGCTGGCTGGCAGGGCAGAATGCACCGATGCCTTCCCGCGACGCGCTGGTGCGGATCTGGCAGGAAGTGGCGCTGGCGCGGGAAGATGCCTCCCCCTGTTTACGCTTTGGCGCGTTTGAAATACGCCGCTATCAATCGCAACTGTGGTGGATTAAATCCGTTGCCGGGCAAAGCGAAACCATTGTGCCGTGGCAGACGTGGCTACAACCGCTGGAATTACCGGCGGGGCTGGGAAGTGTACAGCTTACTGCGGGAGTCGATATTCGCCCTCCGCGTGCAGACGAAGCGGTCAGCGTGCGTTTCAAAGCGCCAGGATTGCTGCATATTGTCGGTCGCAACGGCGGACGTAAGCTAAAGAAAATCTGGCAAGAGCTGGGCGTGCCGCCGTGGCTACGTGACACCACGCCACTGCTGTTTTATGACGAAACGCTGATTGCGGCGGCAGGGGTATTTGTGACGCAAGAAGGTGTGGCTGAAGGTGAGAATGGCGTAAGTTTTGTCTGGCAGAAAACGCTTAGTTAA
>locus_tag=ECB_00187|gene=rof
ATGAATGATACGTATCAACCAATCAATTGTGATGATTACGATAATCTTGAGCTCGCCTGCCAGCATCATTTAATGCTGACACTTGAGCTGAAAGATGGCGAAAAATTGCAGGCAAAAGCCAGCGATTTAGTCTCCCGCAAAAATGTGGAGTATCTGGTCGTCGAGGCCGCTGGCGAAACCCGTGAGCTACGTCTGGATAAAATTACCAGCTTTAGCCACCCGGAAATCGGTACGGTGGTGGTGAGCGAGTCCTGA
>locus_tag=ECB_00188|gene=yaeP
GTGGAAAAATATTGTGAGTTAATACGCAAGCGGTACGCGGAAATCGCCAGCGGAGACTTAGGATACGTTCCGGACGCGCTGGGCTGCGTTTTGAAAGTGCTGAATGAAATGGCTGCCGACGACGCCCTTTCTGAGGCTGTCAGGGAAAAAGCAGCATACGCTGCGGCAAACTTACTGGTGAGCGATTATGTCAATGAATGA
>locus_tag=ECB_00189|gene=yaeQ
ATGGCGCTTAAAGCGACAATTTATAAAGCGACGGTTAATGTGGCCGATCTCGACCGCAACCAGTTTCTCGATGCCTCTCTGACGCTGGCGCGCCACCCTTCAGAAACCCAGGAGCGTATGATGCTGCGCTTGCTGGCGTGGCTGAAATATGCTGATGAACGTCTGCAATTTACCCGTGGTTTGTGTGCCGATGATGAGCCGGAAGCGTGGCTGCGTAACGATCACCTGGGCATTGATTTGTGGATTGAGCTGGGGCTGCCGGATGAGCGGCGGATTAAGAAAGCCTGCACCCAGGCCGCAGAAGTGGCGCTGTTTACCTATAATAGTCGGGCGGCGCAAATCTGGTGGCAGCAAAATCAGAGCAAATGTGTGCAGTTTGCCAATCTTTCCGTCTGGTATCTGGACGATGAACAACTGGCGAAAGTAAGCGCCTTTGCCGATCGTACCATGACGCTGCAGGCAACGATTCAGGATGGCGTGATCTGGTTATCGGACGATAAGAATAATCTGGAAGTTAACTTAACCGCCTGGCAACAACCTTCATGA
>locus_tag=ECB_00190|gene=yaeJ
ATGATTGTGATTTCCCGACATGTTGCTATTCCCGATGGTGAGCTTGAGATCACCGCCATTCGTGCGCAGGGCGCGGGCGGGCAGCATGTTAATAAGACCTCAACGGCCATTCATCTGCGTTTTGACATTCGGGCGTCCAGCCTGCCAGAGTATTACAAAGAGCGTCTGCTCGCCGCCAGCCATCATTTGATCAGCAGTGATGGCGTGATTGTCATTAAGGCACAGGAATACCGCAGTCAGGAACTGAACCGCGAAGCCGCGCTGGCCCGGCTGGTGGCAGTGATTAAAGATTTAACAACAGAACAAAAAGCCCGACGACCCACGCGGCCCACCCGTGCATCGAAAGAGCGCAGGCTGGCATCGAAAGCACAAAAATCAAGCGTGAAAGCGTTGCGCGGCAAAGTGCGCAGCGGTCGGGAATAA
>locus_tag=ECB_00191|gene=cutF
ATGGTGAAAAAAGCGATAGTGACAGCGATGGCTGTAATCAGCCTCTTTACACTGATGGGATGTAATAATCGGGCCGAAGTCGATACGCTTTCTCCGGCGCAGGCTGCCGAACTGAAACCGATGCCGCAAAGTTGGCGCGGCGTGCTGCCGTGTGCTGATTGCGAAGGGATCGAAACCTCTTTGTTTCTTGAAAAAGACGGAACATGGGTGATGAACGAACGTTATCTGGGCGCGCGTGAAGAACCTTCCTCCTTCGCTTCCTACGGTACATGGGCGCGAACCGCTGACAAGTTGGTATTAACCGACAGCAAAGGTGAAAAGTCATATTATCGGGCGAAAGGCGATGCGCTGGAGATGCTCGATCGTGAAGGCAATCCGATTGAATCGCAGTTCAACTATACGCTGGAACCGGCACAATCCAGTTTACCTATGACGCCGATGACCCTGCGAGGCATGTATTTTTATATGGCTGATGCGGCGACCTTCACTGATTGCGCGACCGGAAAACGTTTCATGGTAGCGAATAACGCAGAGCTGGAGCGTGGCTACCTGGCTGCGCGCGGTCACAGTGAAAAACCGGTGTTACTGTCAGTAGAAGGTCACTTTACGCTTGAGGGTAATCCGGATACCGGTGCGCCGACTAAAGTATTGGCACCCGATACGGCAGGGAAATTTTACCCCAACCAGGATTGCAGTAGTTTGGGGCAGTAA
>locus_tag=ECB_00192|gene=yaeF
ATGGATAAACCAAAGGCGTACTACCGCCTGCTTCTCCCCAGCTTTCTTTTACTTTCGGCCTGTACCGTAGATATCAGCCAGCCAGACTCATCAGCCACAGCGGTAGATGCCGGGGCGAAAACATGGGCAGTCAAATTCCAGCATCAAAGCTCTTTCACCGAACAATCAATAAAAGAAATAACGGCACCTGATCTCAAACCCGGCGATTTGCTGTTCTCCTCAAGCCTTGGGGTAACCTCATTTGGAATCCGCGTCTTCAGCACTTCCTCTGTGAGTCACGTTGCAATCTTTCTGGGTGATAATAACGTTGCAGAAGCGACAGGCGCTGGCGTCCAGATTGTTTCCCTTAAAAAAGCGATGAAGCATAGTGATAAGCTTTTCGTCTTACGAGTCCCGGATCTTACCCCGCAACAAGCCACAGATATCACCGCGTTTGCCAATAAAATCAAAGATAGCGGTTATAACTATCGCGGCATTGTCGAATTTATTCCCTTTATGGTGACTCGCCAGATGTGCTCACTGAATCCGTTCTCCGAGGATTTTCGCCAACAGTGCGTCAGCGGCCTGGCGAAAGCGCAGTTAAGCAGTGTGGGCGAAGGAGACAAAAAGTCGTGGTTTTGTTCGGAATTTGTCACTGATGCATTTGCCAAAGCCGGGCATCCGCTTACGCTGGCGCAATCAGGCTGGATTAGCCCTGCCGATCTGATGCATATGCGTACTGGCGATGTCTCTGCGTTTAAGCCAGAAACGCAGTTACAGTATGTTGGGCACCTGAAGCCTGGGATTTATATCAAGGCGGGTCGCTTTGTTGGTTTGACCCGGTGA
>locus_tag=ECB_00193|gene=proS
ATGCGTACTAGCCAATACCTGCTCTCCACTCTCAAGGAGACACCTGCCGACGCCGAGGTGATCAGCCATCAGCTGATGCTGCGCGCCGGGATGATCCGCAAGCTGGCCTCCGGGTTATATACCTGGCTGCCGACCGGCGTGCGCGTTCTGAAAAAAGTCGAAAACATCGTGCGTGAAGAGATGAACAACGCCGGTGCAATCGAGGTGTCGATGCCGGTGGTTCAGCCAGCCGATTTGTGGCAAGAGAGTGGTCGTTGGGAACAGTACGGTCCGGAACTGCTGCGTTTTGTTGACCGTGGCGAGCGTCCGTTCGTACTCGGCCCAACTCATGAAGAAGTTATCACTGACCTGATTCGTAACGAGCTTAGCTCTTACAAACAGCTGCCGCTGAACTTCTATCAGATCCAGACCAAGTTCCGCGACGAAGTGCGTCCGCGTTTCGGCGTCATGCGTTCCCGCGAATTCCTGATGAAAGATGCTTACTCTTTCCATACTTCCCAGGAATCCCTGCAGGAAACCTACGATGCAATGTATGCGGCCTACAGCAAAATCTTCAGCCGCATGGGGCTGGATTTCCGCGCCGTACAGGCCGACACCGGTTCTATCGGCGGCAGCGCCTCTCACGAATTCCAGGTGCTGGCGCAGAGCGGTGAAGACGATGTGGTCTTCTCCGACACCTCTGACTATGCAGCGAACATTGAACTGGCAGAAGCTATCGCGCCGAAAGAACCGCGCGCTGCGGCTACCCAGGAAATGACGCTGGTTGATACGCCGAACGCGAAAACCATCGCGGAACTGGTTGAACAGTTCAATCTGCCGATTGAGAAAACGGTTAAGACTCTGCTGGTTAAAGCGGTTGAAGGCAGTAGCTTCCCGTTAGTTGCGCTGCTGGTGCGCGGTGACCACGAGCTGAACGAAGTTAAAGCAGAAAAACTGCCGCAGGTTGCAAGCCCGCTGACTTTCGCGACCGAAGAAGAAATTCGTGCTGTGGTTAAAGCCGGTCCGGGTTCACTGGGTCCGGTAAACATGCCGATTCCGGTGGTGATTGACCGTACCGTTGCGGCGATGAGTGATTTCGCTGCTGGTGCTAACATCGATGGTAAACACTACTTCGGCATCAACTGGGATCGCGATGTCGCTACCCCGGAAGTTGCGGATATCCGTAACGTGGTGGCTGGCGATCCAAGCCCGGATGGCCAGGGTACGCTGCTGATCAAACGTGGTATCGAAGTTGGTCACATCTTCCAGCTGGGTACCAAGTACTCCGAAGCACTGAAAGCCTCCGTACAGGGTGAAGATGGCCGTAACCAAATCCTGACTATGGGTTGCTACGGTATCGGGGTAACGCGCGTTGTGGCTGCGGCGATTGAGCAGAACTACGACGAACGCGGCATCGTATGGCCTGACGCGATCGCACCGTTCCAGGTGGCGATTCTGCCGATGAACATGCACAAATCCTTCCGCGTACAGGAGCTTGCTGAGAAACTGTACAGCGAACTGCGTGCACAAGGTATCGAAGTGCTGCTGGATGACCGCAAAGAGCGTCCGGGCGTGATGTTTGCTGATATGGAACTGATCGGTATTCCGCACACTATTGTGCTGGGCGACCGTAACCTCGACAACGACGATATCGAATATAAATATCGTCGCAACGGCGAGAAACAGTTAATTAAGACTGGTGACATCGTCGAATATCTGGTGAAACAGATTAAAGGCTGA
>locus_tag=ECB_00194|gene=yaeB
ATGAGCAGTTTCCAGTTCGAGCAAATAGGCGTTATTCGCTCGCCCTATAAAGAAAAATTCGCCGTTCCGCGCCAGCCAGGTCTGGTAAAAAGCGCCAACGGCGAACTGCATCTCATGGCTCCCTACAACCAGGCCGACGCCGTTCGCGGCCTGGAAGCGTTCAGCCATTTATGGATACTTTTCGTCTTTCATCAAACGATGGAAGGCGGCTGGCGTCCGACTGTGCGTCCGCCTCGTCTTGGCGGTAATGCCAGAATGGGTGTTTTCGCTACGCGCTCTACTTTCCGCCCTAACCCAATTGGTATGTCGCTGGTAGAGCTGAAAGAGGTTGTTTGCCATAAAGACAGCGTGATTCTGAAGCTCGGCAGTCTGGATCTGGTCGATGGTACGCCGGTAGTGGATATCAAACCGTATCTCCCCTTTGCCGAATCGCTTCCCGATGCCAGTGCCAGCTATGCGCAAAGTGCGCCAGCGGCAGAAATGGCGGTGAGTTTTACCGCAGAGGTCGAAAAGCAGCTTTTGACGCTGGAGAAGCGTTATCCGCAGTTAACGCTGTTTATCCGCGAAGTACTGGCGCAGGACCCGCGCCCGGCCTATCGTAAAGGTGAGGAAACGGGCAAAACCTATGCCGTCTGGCTACATGATTTTAACGTTCGCTGGCGCGTCACCGACGCAGGTTTTGAAGTCTTTGCGCTGGAACCGCGTTAA
>locus_tag=ECB_00195|gene=rcsF
ATGCGTGCTTTACCGATCTGTTTAGTAGCACTCATGCTAAGCGGCTGTTCCATGTTAAGCAGATCCCCTGTCGAACCCGTTCAAAGCACTGCACCCCAGCCGAAAGCGGAGCCTGCAAAACCGAAAGCGCCGCGCGCCACGCCGGTCCGAATTTATACCAATGCAGAAGAATTAGTCGGCAAACCGTTCCGCGATCTCGGTGAAGTCAGTGGCGACTCTTGCCAGGCCTCTAATCAGGACTCTCCGCCGAGCATTCCAACCGCACGTAAGCGGATGCAAATCAACGCCTCGAAAATGAAAGCCAATGCGGTATTACTGCATAGCTGCGAAGTTACCAGCGGTACGCCAGGCTGCTATCGTCAGGCTGTATGTATCGGCTCTGCGCTTAACATTACGGCGAAATGA
>locus_tag=ECB_00196|gene=metQ
ATGGCGTTCAAATTCAAAACCTTTGCGGCAGTGGGAGCCCTGATTGGATCACTGGCACTGGTAGGCTGCGGTCAGGATGAAAAAGATCCAAACCACATTAAAGTCGGCGTGATTGTTGGTGCCGAACAGCAGGTAGCAGAAGTCGCGCAGAAAGTTGCGAAAGACAAATATGGCCTGGACGTTGAGCTGGTAACCTTCAACGACTATGTTCTGCCAAACGAAGCATTGAGCAAAGGCGATATCGACGCCAACGCCTTCCAGCATAAACCGTACCTTGATCAGCAACTGAAAGATCGTGGCTACAAACTGGTCGCAGTAGGCAACACTTTTGTTTATCCGATTGCTGGTTACTCCAAGAAAATCAAATCACTGGATGAACTGCAGGATGGTTCGCAGGTTGCCGTGCCAAACGATCCAACTAATCTTGGTCGTTCACTGCTGCTGCTGCAAAAAGTGGGCTTGATCAAACTGAAAGATGGCGTTGGCCTGCTGCCGACCGTTCTTGATGTTGTTGAGAACCCAAAAAATCTGAAAATTGTTGAGCTGGAAGCACCGCAGCTGCCTCGATCTCTGGACGACGCGCAAATCGCTCTGGCAGTTATCAATACCACCTATGCCAGCCAGATTGGCCTGACTCCAGCGAAAGACGGTATCTTTGTCGAAGATAAAGACTCCCCGTACGTAAACCTGATCGTAACGCGTGAAGATAACAAAGACGCCGAGAACGTGAAGAAATTCGTCCAGGCTTATCAGTCTGATGAAGTTTACGAAGCAGCAAACAAAGTGTTTAACGGCGGCGCTGTTAAAGGCTGGTAA
>locus_tag=ECB_00197|gene=metI
ATGTCTGAGCCGATGATGTGGCTGCTGGTTCGTGGCGTATGGGAAACGCTGGCAATGACCTTCGTATCCGGATTTTTTGGCTTTGTGATTGGTCTGCCGGTTGGCGTCCTACTTTATGTCACGCGTCCGGGGCAAATTATTGCTAACGCGAAGCTGTATCGTACCGTTTCTGCGATTGTGAACATTTTCCGTTCCATCCCGTTCATTATCTTGCTGGTATGGATGATTCCGTTTACCCGCGTTATTGTCGGTACATCGATTGGTTTGCAGGCAGCGATTGTTCCGTTAACCGTTGGTGCAGCACCGTTTATTGCCCGTATGGTCGAGAACGCTCTGCTGGAGATCCCAACCGGATTAATTGAAGCTTCCCGCGCAATGGGTGCCACGCCGATGCAGATCGTCCGTAAAGTGCTGTTACCGGAAGCATTGCCGGGTCTGGTGAATGCTGCGACTATCACCCTGATTACCCTGGTCGGTTATTCCGCGATGGGTGGTGCAGTCGGTGCCGGTGGTTTAGGTCAGATTGGCTATCAGTATGGCTACATCGGCTACAACGCGACGGTGATGAATACGGTACTGGTATTGCTGGTCATTCTGGTTTATTTAATTCAGTTCGCAGGCGACCGCATCGTCCGGGCTGTCACTCGCAAGTAA
>locus_tag=ECB_00198|gene=metN
ATGATAAAACTTTCGAATATCACCAAAGTGTTCCACCAGGGCACCCGCACCATCCAGGCGTTGAACAACGTCAGCCTGCATGTGCCAGCTGGACAAATTTATGGCGTTATCGGTGCCTCAGGCGCGGGTAAGAGTACGCTTATACGTTGTGTAAACCTGCTGGAGCGCCCAACCGAGGGTAGCGTGCTGGTCGATGGCCAGGAGCTGACCACGCTGTCAGAATCTGAGTTGACCAAAGCTCGCCGCCAGATTGGTATGATTTTCCAGCATTTTAACCTGCTCTCTTCGCGTACTGTTTTTGGCAACGTGGCTCTGCCGCTGGAGCTGGACAACACACCGAAAGACGAGATCAAACGTCGCGTGACGGAATTGCTGTCATTGGTTGGTCTTGGCGATAAGCATGATAGCTACCCGTCGAATCTTTCCGGTGGGCAGAAACAACGTGTGGCGATTGCCCGTGCATTAGCCAGCAATCCCAAAGTATTGCTGTGTGATGAAGCCACCAGCGCGCTGGACCCGGCAACGACACGTTCTATTCTCGAACTGCTGAAAGACATCAACCGCCGTCTGGGTTTGACGATTCTGTTGATCACCCACGAAATGGACGTTGTGAAGCGTATTTGTGATTGCGTGGCGGTCATCAGCAACGGCGAACTGATCGAGCAGGACACGGTAAGTGAAGTGTTCTCACATCCGAAAACGCCGCTGGCGCAGAAGTTTATTCAGTCTACCCTGCATCTGGATATCCCGGAAGATTACCAGGAACGTCTGCAAGCGGAGCCATTCACTGACTGCGTGCCGATGTTGCGTCTGGAGTTTACCGGTCAATCGGTCGATGCCCCACTGCTTTCTGAAACCGCGCGTCGTTTCAACGTCAACAACAACATTATTAGCGCGCAGATGGATTACGCCGGTGGCGTTAAGTTCGGCATCATGCTGACTGAAATGCACGGCACACAACAAGATACGCAAGCCGCCATTGCCTGGCTGCAGGAACACCATGTAAAAGTAGAGGTACTGGGTTATGTCTGA
>locus_tag=ECB_00199|gene=gmhB
GTGGCGAAGAGCGTACCCGCAATTTTTCTTGACCGTGATGGCACCATTAATGTCGATCACGGCTATGTCCATGAGATCGACAACTTTGAATTTATCGACGGTGTTATTGACGCCATGCGCGAGCTAAAAAAAATGGGGTTTGCGCTGGTGGTAGTAACCAACCAGTCTGGCATTGCTCGCGGTAAATTTACCGAAGCACAGTTTGAAACGCTGACCGAGTGGATGGACTGGTCGCTGGCGGACCGAGATGTCGATCTGGATGGTATCTATTATTGCCCGCATCATCCGCAGGGTAGTGTTGAAGAGTTTCGCCAGGTCTGCGACTGCCGTAAACCACATCCGGGGATGCTTTTGTCAGCACGCGATTATTTGCATATTGATATGGCCGCTTCTTATATGGTGGGCGATAAATTAGAAGATATGCAGGCAGCGGCTGCGGCGAACGTGGGAACAAAAGTGCTGGTGCGTACGGGTAAACCTATTACGCCTGAAGCAGAAAACGCGGCGGATTGGGTGTTAAATAGCCTGGCAGACCTGCCGCAAGCGATAAAAAAGCAGCAAAAACCGGCATAA
>locus_tag=ECB_00200|gene=dkgB
ATGGCTATCCCTGCATTTGGTTTAGGTACTTTCCGTCTGAAAGACGACGTTGTTATTTCATCTGTGAAAACGGCGCTTGAACTTGGTTATCGCGCAATTGATACTGCACAAATCTATGATAACGAAGCCGCAGTAGGTCAGGCGATTGCAGAAAGTGGCGTGCCACGTCATGAACTCTACATCACCACTAAAATCTGGATTGAAAATCTCAGCAAAGACAAATTGATCCCGAGTCTGAAAGAGAGCCTGCAAAAATTGCGTACTGATTATGTTGATCTGACTCTAATCCACTGGCCGTCACCAAACGATGAAGTCTCTGTTGAAGAGTTTATGCAGGAGCTGCTGGAAGCCAAAAAAGAAGGGTTGACGCGTGAGATCGGTATTTCCAACTTCACGATCCCATTGATGGAAAAGGCGATTGCTGCTGTTGGCGCTGAAAACATCGCTACTAACCAGATTGAACTCTCTCCTTATCTGCAAAACCGTAAAGTGGTTGCCTGGGCTAAACAGCACGGCATCCATATTACTTCCTATATGACGCTGGCGTATGGTAAGGCCCTGAAAGATGAGGTTATTGCTCGTATCGCAGCTAAACACAATGCGACTCCGGCACAAGTGATTCTGGCGTGGGCTATGGGGGAAGGTTACTCAGTAATTCCTTCTTCTACTAAACGTAAAAACCTGGAAAGTAATCTTAAGGCACAAAATTTACAGCTTGATGCCGAAGATAAAAAAGCGATCGCCGCACTGGATTGCAACGACCGCCTGGTTAGCCCGGAAGGTCTGGCTCCTGAATGGGATTAA
>locus_tag=ECB_00201|gene=yafC
ATGAAAGCCACGTCGGAAGAACTCGCCATTTTTGTTTCGGTCGTCGAAAGCGGCAGCTTTAGCCGGGCAGCGGAACAATTAGGGCAAGCAAACTCAGCGGTAAGCCGGGCGGTGAAAAAGCTGGAGATGAAACTTGGCGTTAGCCTGCTTAATCGGACCACGCGACAACTTAGCCTGACGGAAGAAGGCGAGCGTTATTTTCGTCGCGTACAGTCAATTTTGCAGGAGATGGCAGCGGCAGAATCAGAAATTATGGAGACGCGTAATACACCGCGTGGACTGTTACGGATCGATGCCGCAACTCCAGTGGTGCTGCACTTTCTGATGCCGTTAATTAAGCCTTTCCGTGAACGCTATCCGGAAGTCACTTTGTCGCTAGTCTCCTCCGAAACGATTATTAATTTGATCGAAAGAAAAGTGGATGTCGCGATACGCGCTGGTACGTTAACGGATTCCAGCTTACGTGCCAGGCCGTTATTTAACAGTTATCGAAAAATTATCGCCTCCCCCGATTATATTTCCCGCTACGGGAAGCCAGAAACGATCGACGATTTAAAGCAACATGTTTGCCTGGGATTCACTGAACCCGCTTCCCTCAATACCTGGCCGATAGCCTGTAGTGATGGACAATTACATGAGGTGAAGTACGGTTTGTCATCCAATAGTGGGGAAACACTGAAACAGCTTTGCCTGAGTGGCAACGGGATTGCGTGTTTGTCCGACTACATGATCGACAAAGAAATCGCTCGCGGAGAATTGGTGGAGTTAATGGCAGATAAAGTGTTGCCAGTGGAAATGCCATTCAGTGCCGTCTATTACAGCGACCGTGCGGTAAGTACGCGCATCCGGGCTTTTATCGATTTCCTTAGCGAGCATGTAAAAACAGCTCCCGGAGGAGCTGTCAGAGAGGCTTAA
>locus_tag=ECB_00202|gene=yafD
GTGCGAAAAAACACCTATGCCATGCGCTATGTTGCCGGACAACCTGCGGAAAGGATCTTACCGCCGGGGTCTTTTGCGAGCATCGGCCAGGCATTACCACCTGGGGAACCGTTAAGTACCGAAGAGCGTATTCGGATCCTGGTGTGGAACATATACAAACAGCAACGCGCTGAATGGTTGTCGGTATTAAAGAACTACGGCAAAGATGCACATCTGGTGTTATTGCAGGAAGCGCAGACAACGCCAGAGTTAGTACAGTTTGCGACCGCTAACTATCTTGCCGCCGATCAGGTACCCGCTTTCGTGCTGCCACAACATCCTTCTGGCGTAATGACCCTTTCGGCGGCACATCCAGTGTATTGCTGCCCGTTACGTGAACGAGAACCCATTTTGCGTCTGGCGAAGTCGGCACTGGTGACGGTCTATCCATTACCTGACACCCGCCTGTTGATGGTGGTTAATATACACGCCGTCAACTTCAGTCTGGGCGTGGATGTCTATAGTAAGCAGTTACTTCCTATTGGTGATCAGATAGCTCACCACAGCGGCCCGGTCATTATGGCGGGAGATTTCAATGCCTGGAGCCGTAGAAGGATGAACGCGTTATATCGCTTTGCGCGGGAAATGTCGCTGCGCCAGGTGCGTTTTACCGATGATCAGCGCCGTCGGGCGTTTGGTCGCCCGCTCGATTTTGTTTTCTACCGTGGTCTGAACGTCAGTGAAGCTTCTGTACTGGTTACGCGCGCTTCCGATCACAATCCGCTACTCGTTGAATTCAGTCCCGGCAAGCCTGATAAATAA
>locus_tag=ECB_00203|gene=yafE
ATGTCAGGTCTGCCACAGGGCAGACCAACGTTTGTCGCTGCGCAAAACGTGAGCACGGTGGTGGCGTATGACTTATCTGCTCACATGCTGGATGTCGTGGCACAAGCTGCCGAAGTCCGGCAACTGAAAAATATCACCACCCGCCAGGGTTATGCCGAAAGTCTGCCATTTGCCGATAACGCATTTGATATTGTTATCAGCCGTTATTCTGCCCATCACTGGCATGATGTTGGTGCAGCACTGCGTGAAGTGAGCCGGATATTGAAACCTGGCGGTAGGCTGATTGTGATGGACGTAATGTCTCCGGGCCACCCAGTGCGCGACATCTGGTTACAGACGGTAGAAGCATTACGCGATACCTCTCACGTACGAAACTACGCCAGCGGTGAGTGGTTGACGTTAATCAATGAAGCCAATCTGATAGTTGATAATTTAATTACAGATAAGTTACCGCTGGAATTTTCTTCATGGGTCGTGAGAATGCGTACGCCAGAAGCGTTAGTAGACGCTATTCGCATTTACCAACAGAGCGCATCGACAGAGGTGAGAACGTATTTTTCCTTGCAGACTGATGGCTCTTTCACCAGTGATATCATCATGGTAGAAGCACATAAAGCGGCATAA
>locus_tag=ECB_00204|gene=mltD
ATGAAGGCAAAAGCGATATTACTCGCCTCTGTCCTGCTCGTGGGTTGCCAGAGTACCGGCAACGTTCAACAGCACGCACAGAGCCTTTCTGCAGCTGGTCAAGGGGAAGCAGCAAAGTTTACAAGTCAGGCACGATGGATGGACGATGGGACGTCTATCGCGCCAGATGGTGACTTGTGGGCTTTCATTGGCGACGAGCTAAAGATGGGAATTCCGGAAAATGACCGGATTCGCGAACAGAAACAGAAATATTTACGCAATAAGAGCTATCTCCACGATGTAACTTTACGGGCAGAGCCGTATATGTACTGGATAGCAGGGCAAGTTAAAAAACGTAACATGCCTATGGAACTGGTACTACTACCCATAGTGGAGAGCGCTTTTGATCCTCACGCAACGTCTGGCGCCAATGCCGCAGGCATCTGGCAGATCATTCCGAGCACGGGGCGCAATTATGGTTTGAAACAGACCCGCAATTATGACGCGCGTCGCGATGTTGTTGCTTCAACAACTGCCGCGCTGAATATGATGCAGCGTCTGAACAAAATGTTTGACGGCGACTGGCTTCTGACCGTAGCGGCTTATAACAGCGGCGAAGGTCGGGTCATGAAGGCAATTAAAACGAACAAAGCGCGTGGGAAATCCACGGACTTCTGGTCGTTACCGTTGCCGCAGGAAACGAAGCAGTACGTGCCTAAAATGCTGGCATTGAGTGATATTCTCAAAAACAGCAAGCGTTATGGCGTACGTCTGCCAACGACCGATGAAAGCCGTGCTCTGGCGCGTGTGCACCTGAGTAGCCCGGTTGAAATGGCGAAGGTTGCAGATATGGCGGGGATTTCCGTCAGCAAGCTGAAGACATTCAACGCTGGCGTGAAAGGCTCCACGCTGGGCGCAAGTGGGCCGCAGTACGTGATGGTGCCAAAGAAGCATGCAGATCAACTGCGTGAATCTCTCGCTTCAGGCGAAATTGCTGCTGTACAGTCGACGCTGGTTGCCGACAATACGCCGCTTAACAGCCGTGTTTACACCGTACGCTCTGGCGACACGCTTTCAAGCATCGCTTCACGTCTCGGCGTAAGCACCAAAGATTTGCAGCAGTGGAACAAACTGCGCGGATCTAAGCTGAAGCCAGGCCAAAGTTTGACGATTGGTGCAGGCAGTAGCGCACAGCGGTTGGCAAACAACAGCGATAGCATTACGTATCGTGTGCGCAAAGGCGATTCGCTTTCAAGCATTGCTAAACGCCACGGCGTGAACATCAAAGATGTGATGCGCTGGAACAGCGACACTGCGAATCTGCAACCAGGCGACAAGCTGACGTTGTTTGTGAAAAACAACAACATGCCAGATTCCTGA
>locus_tag=ECB_00205|gene=gloB
ATGAATCTTAACAGTATTCCCGCCTTTGATGACAATTACATCTGGGTTTTGAATGATGAAGCAGGTCGCTGCCTGATTGTCGATCCCGGAGACGCAGAGCCAGTATTAAACGCCATTGCCGCCAATAACTGGCAACCGGAGGCCATATTTCTCACCCACCATCACCACGATCACGTTGGCGGCGTAAAAGAACTGGTGGAAAAGTTTCCACAAATTGTGGTGTATGGTCCACAAGAGACACAAGATAAGGGAACAACACAGGTAGTCAAAGATGGCGAAACTGCCTTCGTTTTGGGGCATGAATTTAGTGTAATTGCTACGCCGGGTCACACTTTAGGACATATCTGTTACTTCAGTAAACCTTATCTATTTTGCGGCGACACACTATTTTCTGGTGGGTGTGGTCGGTTGTTTGAAGGGACAGCATCACAAATGTATCAATCACTTAAAAAGTTAAGTGTGTTACCTGACGATACATTGGTATGTTGTGCTCATGAATATACCTTATCAAATATGAAGTTTGCTTTGAGTATTCTTCCGCACGATTTGTCCATAAATGATTATTATCGTAAAGTTAAGGAGTTACGGGCAAAAAATCAAATAACACTACCCGTAATTCTGAAAAATGAGCGGCAAATTAATGTTTTTTTAAGAACGGAAGATATTGATTTAATTAATGTAATTAATGAAGAAACATTATTGCAACAACCTGAAGAGCGTTTTGCATGGTTAAGGTCAAAGAAAGATAGGTTCTGA
>locus_tag=ECB_00206|gene=yafS
ATGAAACCGGCAAGAGTCCCTCAAACTGTCGTGGCTCCTGATCGCTGGGGCGATTTGCCCTGGGGAGAGCTTTATCGCAAGGCGCTGGAGCGCCAGCTCAACCCGTGGTTCACTAAAATGTATGGTTTTCATCTGCTTAAGATTGGCAATTTAAGCGCAGAAATCAATTGCGAAGCGTGCGCGGTTTCTCATCAAGTGAATGTTTCTGCGCAAGGAATGCCCGTCCAGGTGCAGGCGGATCCACTTCATCTTCCTTTTGCCGATAAATCCGTTGATGTTTGTCTACTGGCACATACATTGCCGTGGTGCACCGATCCGCATCGTTTATTGCGTGAAACCGATCGGGTATTGATTGATGATGGCTGGCTGGTGATTAGTGGCTTCAATCCCATTAGTTTAATGGGATTACGCAAACTTGTGCCGGTATTGCGAAAAACCTCGCCCTATAACAGCCGGATGTTTACTCTGATGCGGCAACTGGACTGGCTCTCTTTGTTGAATTTTGAAGTGCTGCACGCCAGCCGTTTCCACGTTCTCCCGTGGAACAAACACGGAGGAAAACTATTGAATGCGCATATTCCTGCGCTTGGTTGCTTACAACTTATTGTTGCCCGGAAACGGACTATTCCTTTAACGCTAAACCCGATGAAACAGAGTAAAAACAAGCCACGAATTCGCCAGGCGGTTGGAGCCACCCGGCAATGTCGTAAACCACAAGCTTAA
>locus_tag=ECB_00207|gene=rnhA
ATGCTTAAACAGGTAGAAATTTTCACCGATGGTTCGTGTCTGGGCAATCCAGGACCTGGGGGTTACGGCGCTATTTTACGCTATCGCGGACGCGAGAAAACCTTTAGCGCAGGCTACACCCGCACCACCAACAACCGTATGGAGTTGATGGCCGCTATTGTCGCGCTGGAGGCGTTAAAAGAACATTGCGAAGTCATTTTGAGTACCGACAGCCAGTATGTCCGCCAGGGTATCACCCAGTGGATCCATAACTGGAAAAAACGTGGCTGGAAAACCGCAGACAAAAAACCAGTAAAAAATGTCGATCTCTGGCAACGTCTTGATGCTGCCCTAGGGCAACATCAAATCAAATGGGAATGGGTTAAAGGCCATGCCGGACACCCGGAAAACGAACGCTGTGATGAACTGGCTCGTGCCGCGGCGATGAATCCCACACTGGAAGATACGGGCTACCAAGTCGAAGTTTAA
>locus_tag=ECB_00208|gene=dnaQ
ATGAGCACTGCAATTACACGCCAGATCGTTCTCGATACCGAAACCACCGGTATGAACCAGATTGGTGCGCACTATGAAGGCCACAAGATCATTGAGATTGGTGCCGTTGAAGTGGTGAACCGTCGCCTGACGGGCAATAACTTCCATGTTTATCTCAAACCCGATCGGCTGGTGGATCCGGAAGCCTTTGGCGTACATGGTATTGCCGATGAATTTTTGCTCGATAAGCCCACGTTTGCCGAAGTAGCCGATGAGTTCATGGACTATATCCGCGGCGCGGAGTTGGTGATCCATAACGCAGCGTTCGATATCGGCTTTATGGACTACGAGTTTTCGTTGCTTAAGCGCGATATTCCGAAGACCAATACCTTCTGTAAGGTCACCGATAGCCTTGCGGTGGCGAGGAAAATGTTTCCTGGTAAGCGCAACAGCCTCGATGCGTTATGTGCCCGCTACGAAATAGATAACAGTAAACGAACGCTACACGGGGCATTACTCGATGCCCAGATCCTTGCGGAAGTTTATCTGGCGATGACCGGTGGTCAAACGTCGATGGCTTTTGCGATGGAAGGAGAGACACAACAGCAACAAGGTGAAGCAACAATTCAGCGCATTGTACGTCAGGCAAGTAAGTTACGCGTTGTTTTTGCGACAGATGACGAGCTTGCAGCACATGAAGCCCGTCTTGATCTGGTGCAGAAGAAGGGCGGAAGCTGCCTCTGGCGGGCATAA
>locus_tag=ECB_00209|gene=yafT
ATGAATTTAAGAAGGGTTTGTTGTATATGTGTATTATTCTCGCTGCTTGCAGGATGTGCCTCTGAATCTTCTATTGATGAAAAGAAGAAAAAAGCTCAAGTCACACAAAGTAATATTAATAAAAACACTCCCCAGCAACTGACAGACAAAGATTTATTCGGTAATGAAACCACTCTGGCCGTATCCGAAGAGGATATTCAAGCTGCGCTTGATGGAGATGAGTTCCGCGTTCCCCTTAATTCTCCTGTAATACTTGTTCAATCCGGCAACCGCGCATCGGAAACCATTATGCAGGAGGAGATGCGAAAATATTATACTGTTTCCACATTCTCTGGTATCCCGGACAGGCAAAAGCCTCTGACTTGTAACAAAAACAAAGATAAAAATGAGAACGAGGATGTTGCCAGTGCTGAGAATATGAACTGGATGCAGGCACTGCGTTTTGTGGCTGCAAAAGGACATCAGAAAGCGATTATTGTTTACCAGGATATGTTGCAGACAGGAAAATATGACTCTGCGCTGAAATCAACAGTATGGTCCGACTATAAAAATGACAAACTCACTGACGCTATCTCCCTGCGCTACCTGGTACGTTTCACGCTGGTGGATGTGGCAACAGGTGAGTGGGCTACCTGGTCGCCGGTGAATTATGAATATAAAGTGCTTCCACCATTGCCCGACAAGAATGAAGCCAGTACGACTGATATGACAGAGCAGCAAATCATGCAACTTAAGCAAAAGACCTATAAAGCGATGGTAAAAGATTTGGTTAACCGCTATCAATAA
>locus_tag=ECB_00210|gene=insA-2
GTGGCTTCTGTTTCTATCAGCTGTCCCTCCTGTTCAGCTACTGACGGGGTGGTGCGTAACGGCAAAAGCACCGCCGGACATCAGCGCTATCTCTGCTCTCACTGCCGTAAAACATGGCAACTGCAGTTCACTTACACCGCTTCTCAACCCGGTACGCACCAGAAAATCATTGATATGGCCATGAATGGCGTTGGATGCCGGGCAACTGCCCGCATTATGGGCGTTGGCCTCAACACGATTTTACGTCACTTAAAAAACTCAGGCCGCAGTCGGTAA
>locus_tag=ECB_00211|gene=insB-2
ATGCCGGGCAACTGCCCGCATTATGGGCGTTGGCCTCAACACGATTTTACGTCACTTAAAAAACTCAGGCCGCAGTCGGTAACCTCGCGCATACAGCCGGGCAGTGACGTCATCGTCTGCGCGGAAATGGACGAACAGTGGGGCTATGTCGGGGCTAAATCGCGCCAGCGCTGGCTGTTTTACGCGTATGACAGTCTCCGGAAGACGGTTGTTGCGCACGTATTCGGTGAACGCACTATGGCGACGCTGGGGCGTCTTATGAGCCTGCTGTCACCCTTTGACGTGGTGATATGGATGACGGATGGCTGGCCGCTGTATGAATCCCGCCTGAAGGGAAAGCTGCACGTAATCAGCAAGCGATATACGCAGCGAATTGAGCGGCATAACCTGAATCTGAGGCAGCACCTGGCACGGCTGGGACGGAAGTCGCTGTCGTTCTCAAAATCGGTGGAGCTGCATGACAAAGTCATCGGGCATTATCTGAACATAAAACACTATCAATAA
>locus_tag=ECB_00212|gene=ECB_00212
TTGGAGTCATTACCGGGAGTGTGCATTCTAATTTGGGTTATTGGATGTGCAAATGCTAAAGTTCTTAAACGATGTATATTACCCGCTCCTGATGGTGGCGTAGAAAAACTATCAAAACCCAACTTACATGGAGTAATTAAAAAAGTTGATTTGAACACAAATGAAGCGGAAATTAAAATAAAAGAGGGGGGGGCAGTGAGTTTTATTTTTAATGAGGAAACATTGTATTTTACTGTTTTTGGTGGGGATTTTATTATGGATTATTTAAAAAAAGTAAAAAATACGGAAGCATGGGTATGGTATAAAAATTGCGATAGTAAAAATAAAAATGTGGCAGTTGAACTTCTTCAAATCTACGAATTGCATCAATGA
>locus_tag=ECB_00213|gene=yhhI
ATGGAACTTAAAAAATTGATGGAACATATTTCTATTATCCCCGATTACAGACAAGCCTGGAAAGTGGAACATAAATTGTCAGATATTCTACTGTTGACTATTTGTGCCGTTATTTCTGGTGCAGAAGGCTGGGAAGATATAGAGGATTTTGGGGAAACACATCTCGATTTTTTAAAACAATATGGTGATTTTGAAAATGGTATTCCTGTTCACGATACCATCGCCAGAGTTGTATCCTGTATCAGTCCTTCAAAATTTCACGAGTGCTTTATTAACTGGATGCGAGATTGCCATACTTCAGATGATAAAGACGTCATCGCAATTGATGGAAAAACACTCCGGCATTCTTATGACAAGAGTCGCCGCAAGGGAGCGATTCATGTCATTAGTGCGTTCTCAACAATGCACAGTCTGGTCATCGGACAGATCAGGACGGATGAGAAATCCAATGAGATTACAGCTATCCCTGAACTTCTTAACATGCTGGATATTAAAGGAAAAATCATCACAACTGATGCGATGGGTTGCCAGAAAGATATTGCAGAGAAGATACAAAAACAGGGAGGTGATTATTTATTCGCGGTAAAAGGAAACCAGGGGCGGCTAAATAAAGCCTTCGAGGAAAAATTTCCGCTGAAAGAATTAAATAATCCAGAGCATGACAGTTACGCAATTAGTGAAAAGAGTCACGGCAGAGAAGAAATCCGTCTTCACATTGTTTGCGATGTCCCTGATGAACTTATTGATTTCACATTTGAATGGAAAGGGCTGAAGAAATTATGCGTGGCAGTCTCCTTTCGGTCAATAATAGCAGAACAAAAGAAAGAGACAGAAATGACGGTCAGATATTATATCAGTTCTGCTGATTTAACCGCAGAGAAGTTCGCCACAGCAATCCGAAACCACTGGCACGTGGAGAATAAGCTGCACAGGCGTCTGGACGTGGTAATGAATGAAGACGACTACAAAATAAGAAGAGGAAACGCAGCAGAATTATTTTCAGGGATACGGCACATTGCTATTAATATTTTGACGAATGAGAAGGTATTCAAGGCAGGGTTAAGACGTAAGATGCGAAAAGCAGCCATGGACAGAAACTACCTGGCGTCAGTCCTTGCGGGGAGCGGGCTTTCGTAG
>locus_tag=ECB_00214|gene=yafV
GTGCCTGGTTTGAAGATTACGCTTTTGCAGCAACCACTGGTGTGGATGGATGGTCCTGCCAACCTGCGTCATTTTGATCGTCAACTGGAAGGTATTACCGGGCGCGATGTGATCGTTCTACCGGAGATGTTTACCAGCGGCTTTGCCATGGAAGCGGCAGCTTCGTCGCTAGCACAAGATGACGTAGTGAACTGGATGACAGCTAAGGCGCAGCAGTGCAATGCGCTGATTGCAGGCAGTGTTGCATTACAAACGGAGTCTGGTTCGGTTAACCGCTTTTTGCTGGTTGAGCCGGGCGGCACGGTACATTTTTATGATAAGCGTCATCTGTTCCGCATGGTAGATGAGCATCTACATTATAAAGCGGGCAATGCGCGAGTGATTGTGGAATGGCGCGGCTGGCGTATTTTGCCGCTGGTGTGCTACGACTTACGTTTTCCTGTGTGGTCGCGCAATCTCAACGATTATGACCTCGCCCTGTACGTCGCCAACTGGCCTGCTCCGCGCTCTCTGCACTGGCAGGCATTGCTGACGGCCCGCGCGATTGAGAATCAGGCGTATGTGGCGGGATGCAATCGCGTCGGCAGCGATGGCAACGGCTGCCATTATCGCGGTGACAGCCGGGTGATTAATCCGCAAGGAGAGATTATCGCTACTGCCGACGCGCATCAGGCAACGCGCATTGATGCGGAGCTGTCGATGGCAGCATTGCGGGAATATAGAGAAAAGTTTCCGGCATGGCAGGATGCGGATGAGTTTAGGTTGTGGTGA
>locus_tag=ECB_00215|gene=ykfE
ATGGGCAGGATAAGCTCGGGAGGAATGATGTTTAAGGCAATAACGACAGTCGCCGCTCTGGTCATCGCCACCAGTGCAATGGCGCAGGATGATTTAACCATTAGCAGCCTTGCAAAGGGCGAAACCACCAAAGCTGCATTTAATCAGATGGTACAAGGGCATAAGCTGCCTGCCTGGGTGATGAAAGGCGGTACTTATACTCCCGCACAAACCGTAACGTTGGGAGATGAGACGTATCAGGTGATGAGCGCGTGCAAACCGCATGACTGTGGCTCGCAACGTATCGCTGTGATGTGGTCCGAGAAATCTAATCAGATGACGGGGCTGTTCTCGACTATTGATGAGAAAACGTCGCAAGAGAAACTCACCTGGCTGAATGTGAACGATGCGCTTTCGATTGATGGTAAAACGGTGTTGTTCGCGGCGTTGACCGGCAGCCTGGAAAACCATCCGGATGGCTTTAATTTTAAATAA
>locus_tag=ECB_00216|gene=fadE
ATGATGATTTTGAGTATTCTCGCTACGGTTGTCCTGCTCGGCGCGTTGTTCTATCACCGCGTGAGCTTATTTATCAGCGGTCTGATTTTGCTCGCCTGGACAGCCGCCCTCGGCGTTGCTGGTCTGTGGTCGGCGTGGGTACTGGTGCCTCTGGCCATTATCCTCGTGCCATTTAACTTTGCGCCTATGCGTAAGTCGATGATTTCCGCGCCGGTATTTCGCGGTTTCCGTAAGGTGATGCCGCCGATGTCGCGCACTGAGAAAGAAGCGATTAATGCGGGCACCACCTGGTGGGAGGGCGACTTGTTCCAGGGCAAGCCGGACTGGAAAAAGCTGCATAACTATCCGCAGCCGCGCCTGACCGCCGAAGAGCAAGCGTTTCTCGACGGCCCGGTAGAAGAAGCCTGCCGGATGGCGAATGATTTCCAGATTACTCATGAGCTGGCGGATCTGCCGCCGGAGTTGTGGGCGTACCTTAAAGAGCATCGCTTCTTCGCGATGATTATCAAAAAAGAGTACGGCGGACTGGAGTTCTCAGCTTATGCCCAGTCTCGCGTGCTGCAAAAACTCTCCGGCGTGAGCGGGATCCTGGCGATTACCGTCGGCGTGCCGAACTCATTAGGCCCGGGCGAACTGTTGCAACATTACGGCACTGACGAGCAGAAAGATCACTATCTGCCGCGTCTGGCGCGTGGTCAGGAGATCCCCTGCTTTGCACTGACCAGCCCGGAAGCGGGTTCCGATGCGGGCGCGATTCCGGACACCGGGATTGTCTGCATGGGCGAATGGCAGGGCCAGCAGGTGCTGGGGATGCGTCTGACCTGGAACAAACGCTACATTACGCTGGCACCGATTGCGACCGTGCTTGGGCTGGCGTTTAAACTCTCCGACCCGGAAAAATTACTCGGCGGTGCAGAAGATTTAGGCATTACCTGTGCGCTGATCCCAACCACCACGCCGGGCGTGGAAATTGGTCGTCGCCACTTCCCGCTGAACGTACCGTTCCAGAACGGACCGACGCGCGGTAAAGATGTCTTCGTGCCGATCGATTACATCATCGGCGGGCCGAAAATGGCCGGGCAAGGCTGGCGGATGCTGGTGGAGTGCCTCTCGGTAGGCCGCGGCATCACCCTGCCTTCCAACTCAACCGGCGGCGTGAAATCGGTAGCGCTGGCAACCGGCGCGTATGCTCACATTCGCCGTCAGTTCAAAATCTCTATTGGTAAGATGGAAGGGATTGAAGAGCCGCTGGCGCGTATTGCCGGTAATGCCTACGTGATGGATGCTGCGGCATCGCTGATTACCTACGGCATTATGCTCGGCGAAAAACCTGCCGTGCTGTCGGCTATCGTTAAGTATCACTGTACCCACCGCGGGCAGCAGTCGATTATTGATGCGATGGATATTACCGGCGGTAAAGGCATTATGCTCGGGCAAAGCAACTTCCTGGCGCGTGCTTACCAGGGCGCACCGATTGCCATCACCGTTGAAGGGGCTAACATTCTGACCCGCAGCATGATGATCTTCGGACAAGGAGCGATTCGTTGCCATCCGTACGTGCTGGAAGAGATGGAAGCGGCGAAGAACAATGACGTCAACGCGTTCGATAAACTGTTGTTCAAACATATCGGTCACGTCGGTAGCAACAAAGTTCGCAGCTTCTGGCTGGGCCTGACGCGCGGTTTAACCAGCAGCACGCCAACCGGCGATGCCACTAAACGCTACTATCAGCACCTGAACCGCCTGAGCGCCAACCTCGCCCTGCTTTCTGATGTCTCGATGGCTGTGCTGGGCGGCAGCCTGAAACGTCGCGAGCGCATCTCGGCCCGTCTGGGGGATATTTTAAGCCAGCTCTACCTCGCCTCTGCCGTGCTGAAGCGTTATGACGACGAAGGCCGTAATGAAGCCGACCTGCCGCTGGTGCACTGGGGCGTACAAGATGCGCTGTATCAGGCTGAACAGGCGATGGATGATTTACTGCAAAACTTCCCGAACCGCGTGGTTGCCGGGCTGCTGAATGTGGTGATCTTCCCGACCGGACGTCATTATCTGGCACCTTCTGACAAGCTGGATCATAAAGTGGCGAAGATTTTACAAGTGCCGAACGCCACCCGTTCCCGCATTGGTCGCGGTCAGTACCTGACGCCGAGCGAGCATAATCCGGTTGGCTTGCTGGAAGAGGCGCTGGTGGATGTGATTGCCGCCGACCCAATTCATCAGCGGATCTGTAAAGAGCTGGGTAAAAACCTGCCGTTTACCCGTCTGGATGAACTGGCGCACAACGCGCTGGTGAAGGGGCTGATTGATAAAGATGAAGCCGCTATTCTGGTGAAAGCTGAAGAAAGCCGTCTGCGCAGTATTAACGTTGATGACTTTGATCCGGAAGAGCTGGCGACGAAGCCGGTAAAGTTGCCGGAGAAAGTGCGGAAAGTTGAAGCCGCGTAA
>locus_tag=ECB_00217|gene=lpcA
ATGTACCAGGATCTTATTCGTAACGAACTGAACGAAGCGGCGGAAACGCTGGCTAACTTTTTAAAAGATGACGCCAATATTCACGCCATTCAGCGCGCGGCGGTCCTGTTAGCAGACAGCTTTAAAGCCGGTGGCAAAGTGCTTTCCTGCGGCAACGGCGGTTCCCATTGCGACGCTATGCACTTTGCCGAAGAGTTGACCGGTCGCTACCGTGAAAACCGTCCGGGCTACCCGGCGATTGCTATTTCTGACGTTAGTCATATTTCCTGCGTCGGTAATGATTTCGGTTTCAATGATATTTTCTCCCGCTACGTTGAAGCGGTAGGTCGCGAAGGCGATGTACTGCTGGGGATCTCCACCTCCGGTAACTCTGCAAACGTGATCAAAGCGATCGCAGCGGCGCGTGAGAAGGGGATGAAAGTGATCACCCTGACCGGTAAAGACGGCGGCAAAATGGCTGGCACGGCGGATATCGAAATTCGCGTACCGCACTTTGGTTATGCCGACCGCATTCAGGAGATTCACATTAAAGTGATCCATATCCTGATCCAGTTGATTGAAAAAGAGATGGTTAAGTAA
>locus_tag=ECB_00218|gene=yafJ
ATGTGCGAATTGCTCGGGATGAGCGCCAACGTCCCTACCGATATCTGCTTTAGTTTCACCGGGCTTGTACAGCGTGGTGGTGGAACCGGGCCACATAAAGATGGCTGGGGCATTACCTTTTACGAAGGTAAAGGCTGTCGCACATTTAAAGATCCACAACCCAGCTTTAATTCCCCCATCGCCAAACTTGTCCAGGACTACCCGATAAAATCCTGTTCGGTGGTGGCTCATATTCGCCAGGCTAATCGGGGCGAGGTGGCGCTGGAAAATACTCACCCGTTTACCCGCGAGTTATGGGGGCGTAACTGGACTTATGCCCATAACGGGCAACTGACGGGCTACAAATCACTGGAAACCGGCAACTTCCGCCCGGTCGGTGAAACCGACAGCGAAAAAGCCTTTTGCTGGCTCCTGCATAAATTAACGCAGCGTTACCCGCGCACGCCGGGCAACATGGCGGCAGTGTTTAAATATATCGCCTCACTGGCGGATGAACTGCGGGCGAAGGGCGTTTTCAACATGCTGCTTTCGGACGGTCGCTATGTAATGGCGTATTGCTCGACTAATTTACACTGGATCACCCGCCGCGCGCCGTTTGGCGTGGCAACGTTGCTGGATCAGGATGTGGAAATCGACTTCAGCTCGCAGACCACACCGAATGATGTGGTCACGGTGATTGCGACACAGCCGCTGACGGGCAATGAAACCTGGCAAAAAATTATGCCAGGCGAATGGCGCTTATTTTGCCTCGGGGAGCGTGTAGTTTGA
>locus_tag=ECB_00219|gene=yafK
ATGCGTAAAATCGCATTAATTCTTGCGATGTTGTTGATCCCGTGCGTTTCGTTTGCCGGTTTGCTGGGCAGCAGTAGCTCGACCACGCCAGTGAGCAAAGAGTATAAGCAGCAGTTGATGGGATCCCCTGTCTACATCCAGATCTTCAAGGAAGAACGTACGCTCGATCTCTACGTCAAAATGGGCGAGCAATATCAACTGCTCGACAGCTATAAAATCTGTAAATATTCCGGCGGCTTAGGGCCAAAACAGCGTCAGGGCGATTTCAAAAGCCCGGAAGGGTTTTATAGCGTCCAGCGTAATCAGTTAAAACCAGACAGCCGTTACTACAAAGCGATTAATATTGGTTTCCCCAATGCCTATGACCGTGCGCATGGTTATGAAGGGAAATATCTGATGATCCACGGCGATTGTGTTTCCATCGGCTGCTACGCGATGACCAATCAGGGTATTGATGAGATCTTCCAGTTCGTTACTGGTGCGCTGGTGTTTGGTCAGCCGAGCGTGCAGGTGAGTATTTACCCATTCCGCATGACCGACGCCAATATGAAGCGCCATAAATATTCCAACTTTAAGGACTTCTGGGAGCAGCTGAAGCCGGGCTACGACTACTTTGAGCAAACCCGTAAGCCACCGACCGTTTCTGTGGTCAATGGCCGTTACGTGGTCAGCAAGCCGTTAAGCCACGAAGTGGTGCAGCCACAACTGGCATCAAACTACACGCTCCCCGAGGCAAAATAA
>locus_tag=ECB_00220|gene=yafQ
ATGATTCAAAGGGATATTGAATACTCGGGACAATTTTCAAAGGATGTAAAACTTGCACAAAAGCGTCATAAGGATATGAATAAATTGAAATATCTTATGACGCTTCTTATCAATAATACTTTACCGCTTCCAGCTGTTTATAAAGACCACCCGCTGCAAAGTTCATGGAAAGGTTATCGCGATGCTCATGTCGAACCGGACTGGATCCTGATTTACAAACTTACCGATAAACTTTTACGATTTGAGAGAACTGGAACTCACGCGGCGCTATTTGGGTAA
>locus_tag=ECB_00221|gene=dinJ
ATGGCTGCTAACGCGTTTGTTCGCGCCCGAATCGATGAAGATCTGAAGAATCAGGCGGCGGACGTACTGGCCGGGATGGGGCTGACCATCTCTGACCTGGTTCGCATAACCCTCACAAAAGTCGCGCGTGAAAAGGCATTGCCGTTTGATTTACGCGAGCCTAATCAATTAACCATTCAATCAATTAAAAACAGCGAAGCTGGCGTTGATGTTCATAAGGCCAAAGACGCCGATGATTTATTTGATAAATTAGGAATTTAA
>locus_tag=ECB_00222|gene=yafL
ATGTCCTTGCCGTCGATTCCCTCTTTTGTGTTGTCGGGATTACTGTTGCTTTGCTTGCCGTTTTCTTCATTTGCCAGCGCCACCACATCACATATCTCTTTCAGCTACGCCGCCCGCCAGCGGATGCAAAACCGTGCGCGTTTATTAAAACAGTACCAAACCCATCTGAAAAAACAGGCCAGCTATATTGTGGAAGGCAATGCCGAAAGCAGAAGGGCGCTACGCCAGCACAACCGCGAACAGATAAAACAGCATCCAGAATGGTTTCCTGCACCGCTCAAGGCGAGTGACAGACGCTGGCAGGCGCTGGTGGAGAATAATCATTTCTTAAGCAGCGACCATCTGCATAACATCACCGAAGTGGCGATTCACCGCCTGGAACAGCAACTTGGCAAGCCTTACGTCTGGGGCGGCACGCGGCCCGATCAAGGCTTCGACTGTAGCGGGTTAGTTTTTTATGCCTACAACAAGATCCTCGAGGCGAAGCTCCCACGTACGGCCAATGAGATGTATCACTATCGCCGGGCAACGATTGTGGCGAACAACGACCTGCGCCGGGGAGATTTGCTGTTTTTCCATATCCACAGCCGCGAGATTGCCGACCATATGGGGGTGTATCTGGGCGACGGTCAGTTTATTGAGTCACCGCGCACCGGGGAAACCATTCGGGTAAGTCGGTTAGCTGAACCTTTCTGGCAGGATCATTTTTTGGGCGCGCGGCGGATATTGACGGAAGAGACGATTTTGTAG
>locus_tag=ECB_00223|gene=yafM
ATGTCTGAATATCGTCGTTATTACATCAAGGGGGGAACCTGGTTTTTCACGGTGAATTTACGCAATCGTCGAAGCCAACTCTTGACCACCCAGTACCAGATGCTCCGTAACGCCATTATTAAAGTTAAGCGAGACAGGCCTTTTGAAATCAACGCCTGGGTCGTTTTGCCAGAGCATATGCATTGCATATGGACATTACCTGAAGGCGATGATGATTTTTCCTCTCGCTGGCGGGAAATTAAAAAGCAATTTACCCATGCTTGTGGATTGAAAAATATCTGGCAACCACGTTTTTGGGAGCACACCATCCGCAATACCAAAGATTATAGGCATCATGTTGATTATATTTATATAAATCCAGTAAAGCATGGTTGGGTAAAGCAAGTGAGTGATTGGCCATTCTCAACGTTCCATCGCGATGTCGCGCGAGGGTTATATCCCATCGATTGGGCGGGGGACGTAACGGATATAAATGCTGGCGAGCGTATCATTTTATAA
>locus_tag=ECB_00226|gene=dinB
ATGCGTAAAATCATTCATGTGGATATGGACTGCTTTTTCGCAGCGGTGGAGATGCGCGACAATCCCGCCCTGCGCGATATCCCTATTGCTATTGGCGGCAGCCGCGAACGTCGGGGGGTGATCAGTACCGCCAATTATCCCGCGCGTAAATTTGGCGTACGTAGCGCTATGCCGACAGGGATGGCGCTCAAATTATGCCCGCATCTCACCTTGCTTCCGGGGCGCTTTGACGCCTACAAAGAAGCCTCAAATCATATCCGCGAAATCTTCTCGCGCTACACCTCGCGTATTGAACCGTTGTCACTGGATGAGGCTTATCTCGACGTCACCGATAGCGTCCATTGCCACGGTTCTGCGACCCTCATCGCCCAGGAAATCCGCCAGACGATTTTCAACGAGCTGCAACTGACGGCGTCTGCGGGCGTGGCACCCGTAAAGTTTCTCGCCAAAATCGCCTCCGACATGAATAAACCCAACGGCCAGTTTGTGATTACGCCGGCAGAAGTTCCGGCATTTTTACAAACCTTACCACTGGCAAAAATCCCCGGCGTCGGCAAAGTCTCGGCGGCAAAACTGGAAGCGATGGGGCTACGAACCTGCGGTGATGTACAAAAGTGTGATCTGGTGATGCTGCTTAAACGCTTTGGCAAATTTGGCCGCATTTTGTGGGAGCGTAGTCAGGGGATTGACGAGCGCGACGTTAACAGCGAACGGTTGCGAAAATCCGTCGGCGTGGAACGCACGATGGCGGAAGATATCCACCACTGGTCTGAATGTGAAGCGATTATCGAGCGGCTGTATCCGGAACTTGAACGCCGTCTGGCAAAGGTGAAACCTGATTTACTGATTGCTCGCCAGGGGGTGAAATTAAAGTTTGATGATTTTCAGCAAACCACTCAGGAGCACGTCTGGCCGCGGCTGAATAAAGCTGACTTAATCGCCACCGCGCGTAAAACCTGGGATGAACGCCGCGGCGGGCGCGGTGTGCGACTGGTGGGGCTGCATGTGACGTTGCTTGATCCGCAAATGGAAAGACAACTGGTGCTGGGATTATGA
>locus_tag=ECB_00227|gene=yafN
ATGCATCGAATTCTCGCTGAAAAATCGGTCAATATTACTGAGTTACGTAAAAACCCAGCTAAATACTTTATTGATCAACCGGTTGCGGTTCTTTCTAATAATCGCCCCGCAGGATATCTCTTAAGTGCCAGCGCATTCGAAGCGTTAATGGACATGCTTGCTGAACAAGAGGAGAAAAAGCCCATAAAGGCGCGCTTCCGTCCAAGTGCTGCAAGATTAGAGGAAATTACACGCCGAGCTGAAAAATATCTTAATGATATGACGGATGATGATTTCAATGACTTTAAGGAATAA
>locus_tag=ECB_00228|gene=yafO
ATGCGGGTATTCAAAACAAAACTTATTCGCCTGCAACTTACAGCAGAGGAACTTGATGCGTTAACGGCGGATTTTATTTCCTATAAGCGTGACGGTGTTTTGCCAGATATATTTGGTCGCGATGCACTCTACGACGACTCGTTTACCTGGCCATTAATCAAATTTGAGCGAGTTGCTCATATTCATCTGGCAAATGTGAATAATCCATTTCCGCCACAGTTGCGCCAATTCAGCAGAACGAATGACGAAGCGCATTTGGTATATTGTCAGGGTGCGTTTGATGAGCAAGCATGGTTGCTCATTGCCATTCTGAAACCTGAACCTCATAAACAGGCTCGAGATAACAACCAAATGCATAAAATTGGGAAAATGGCAGAAGCGTTTCGCATGCGTTTTTGA
>locus_tag=ECB_00229|gene=yafP
ATGAATAACATACAAATAAGAGACTATCAGCCTGGCGATTTTCAGCAACTATGCGCTATTTTCATTAGAGCGGTTACGATGATCTCCAGTCAGCATTATTCACCACAACAAATTGCCGCCTGGGCGCAGATTGACGAATCTCGCTGGAAGGAGAAACTCGCGAAATCACAAGTGCGGGTTGCCGTCATTAATGCACAACCGGTTGGTTTTATTACCTGCGTTGAACGTTATATCGATATGTTATTTGTTGACCCTGAATACACCCGCCGCGGGGTTGCCTGCGCTTTGTTAAAACCTTTGATTAAGTCTGAATCCGAACTTACGGTGGACGCCAGCATAACCGCAAAACCCTTTTTTGAACGTTATGGTTTTCAGACAGTTAAGCAGCAGCGCGTTGAATGCCGGGGAACGTGGTTTACTAATTTTTATATGCGATATAAACCGCAATATTAA
>locus_tag=ECB_00230|gene=ykfJ
ATGGAATGGTACATGGGCAAATATATTCGTCCCTTATCCGATGCGGTATTTACCATCGCATCTGATGACCTGTGGATCGAGAGTTTAGCGATCCAACAATTACACACCACGGCAAATTTACCCAACATGCAGCGCGTAGTGGGGATGCCAGATTTACACCCCGGACGCGGCTACCCGATTGGCGCAGCGTTCTTCTCTGTTGGTCGTTTTTACCCGACAAGACGTCGCTGTAACGGTGCTGGAAACAGAAACGGGCCGCTACTCTGA
>locus_tag=ECB_00231|gene=prfH
GTGCTGGAAACAGAAACGGGCCGCTACTCTGACACGCTGCGTTCGGCGCTGGTTTCTCTGGATGGCGATAACGCATGGGCATTAAGCGAAAGCTGGTGTGGCACTATTCAGTGGATTTGTCCGAGTCCGTATCGGCCTCATCATGGGCGCAAAAACTGGTTTCTGGGCATTGGGCGTTTTACCGCTGATGAGAAGGAACAATCGGATGCAATCCGTTATGAGACGCTGCGTTCGTCGGGGCCGGGCGGTCAACATGTCAATAAAACCGACTCGGCGGTACGCGCCACGCATCTGGCATCCGGTATTAGCGTGAAGGTTCAGTCAGAGCGCAGCCAGCATGCTAACAAACGGCTGGCGCGATTGCTGATTGCCTGGAAGCTGGAGCAGCAGCAACAGGAAAATAGCGCGGCGCTGAAATCGCAGCGGCGAATGTTCCATCACCAGATTGAACGTGGCAACCCGCGACGGACATTTACAGGGATGGCTTTTATCGAAGGATAA
>locus_tag=ECB_00232|gene=pepD
GTGTCTGAACTGTCTCAATTATCTCCACAGCCGCTGTGGGATATTTTTGCCAAAATCTGTTCTATTCCTCACCCGTCCTATCATGAAGAGCAACTCGCTGAATACATTGTTGGTTGGGCAAAAGAGAAAGGTTTCCATGTCGAACGCGATCAGGTAGGTAATATCCTGATTCGTAAACCTGCCACCGCAGGTATGGAAAATCGTAAACCGGTCGTCTTGCAGGCCCACCTCGATATGGTGCCGCAGAAAAATAACGACACCGTGCATGACTTCACGAAAGATCCTATCCAGCCTTATATTGATGGCGAATGGGTTAAAGCGCGCGGCACCACGCTGGGTGCAGATAACGGCATTGGTATGGCGTCTGCGCTGGCGGTTCTGGCTGACGAAAACGTGGTTCACGGCCCGCTGGAAGTGCTGCTGACCATGACCGAAGAAGCCGGTATGGACGGTGCGTTCGGCTTACAGAGCAACTGGTTGCAGGCTGATATTCTGATTAACACCGACTCCGAAGAAGAAGGTGAAATCTACATGGGTTGCGCGGGGGGTATCGACTTCACCTCCAACCTGCATTTGGATCGTGAAGCGGTTCCAGCTGGCTTTGAAACCTTCAAGTTAACCTTAAAAGGTCTAAAAGGCGGTCACTCCGGCGGTGAAATCCACGTTGGCCTGGGTAATGCCAACAAACTGCTGGTGCGCTTCCTGGCGGGTCATGCGGAAGAGCTGGACCTGCGCCTTATCGATTTCAACGGTGGCACACTGCGTAACGCCATCCCGCGTGAAGCCTTTGCGACCATTGCTGTCGCAGCTGATAAAGTCGACGCCCTGAAATCTCTGGTGAATACCTATCAGGACATCCTGAAAAACGAGCTGGCAGAGAAAGAGAAGAATCTGGCCTTGTTGCTGGACTCTGTAGCGAACGATAAAGCTGCTCTGATTGCGAAATCTCGCGATACCTTTATTCGTCTGCTGAACGCCACCCCGAACGGTGTGATCCGCAATTCCGACGTGGCAAAAGGTGTGGTCGAAACCTCCCTGAACGTCGGTGTGGTGACCATGACTGACAATAACGTAGAAATTCACTGCCTGATCCGTTCACTGATCGACAGCGGTAAAGACTACGTGGTGAGCATGCTGGATTCGCTGGGTAAACTGGCTGGCGCGAAAACCGAAGCGAAAGGCGCATATCCTGGCTGGCAGCCGGACGCTAATTCTCCGGTGATGCATCTGGTACGTGAAACCTATCAGCGCCTGTTCAACAAGACGCCGAACATCCAGATTATCCACGCGGGCCTGGAATGTGGTCTGTTTAAAAAACCGTATCCGGAAATGGACATGGTTTCTATCGGGCCAACTATCACCGGTCCACACTCTCCGGATGAGCAAGTTCACATCAAAAGCGTAGGTCATTACTGGACACTGCTGACTGAACTGCTGAAAGAAATTCCGGCGAAGTAA
>locus_tag=ECB_00233|gene=gpt
ATGAGCGAAAAATACATCGTCACCTGGGACATGTTGCAGATCCATGCACGTAAACTCGCAAGCCGACTGATGCCTTCTGAACAATGGAAAGGCATTATTGCCGTAAGCCGTGGCGGTCTGGTACCGGGTGCGTTACTGGCGCGTGAACTGGGTATTCGTCATGTCGATACCGTTTGTATTTCCAGCTACGATCACGACAACCAGCGCGAGCTTAAAGTGCTGAAACGCGCAGAAGGCGATGGCGAAGGCTTCATCGTTATTGATGACCTGGTGGATACCGGTGGTACTGCGGTTGCGATTCGTGAAATGTATCCAAAAGCGCACTTTGTCACCATCTTCGCAAAACCGGCTGGTCGTCCGCTGGTTGATGACTATGTTGTTGATATCCCGCAAGATACCTGGATCGAACAGCCGTGGGATATGGGCGTCGTATTCGTCCCGCCAATCTCCGGTCGCTAA
>locus_tag=ECB_00234|gene=yafA
ATGACACAGGCAAACCTGAGCGAAACCCTGTTCAAACCCCGCTTTAAACATCCTGAAACCTCGACGCTAGTCCGCCGCTTTAATCACGGCGCACAACCGCCTGTGCAGTCGGCTCTTGATGGTAAAACCATCCCTCACTGGTATCGCATGATTAACCGTCTGATGTGGATCTGGCGCGGTATTGACCCACGTGAAATCCTCGACGTCCAGGCACGTATTGTGATGAGCGATGCTGAACGTACCGACGATGATTTATACGATACTGTGATTGGCTACCGTGGTGGCAACTGGATTTATGAGTGGGCCACCCAGGCGATGGTGTGGCAACAAAAAGCCTGTGCGGAAGAAGATCCGCAACTCAGTGGTCGACACTGGCTGCATGCGGCTACGTTGTACAACATTGCCGCCTATCCTCATCTGAAAGGAGATGACCTGGCCGAGCAAGCGCAGGCTTTATCAAACCGCGCCTATGAAGAGGCCGCCCAGCGTCTGCCGGGCACGATGCGGCAGATGGAGTTTACCGTACCCGGCGGTGCGCCCATCACCGGCTTTTTGCATATGCCGAAAGGCGATGGCCCGTTCCCGACAGTATTAATGTGTGGTGGTCTGGATGCGATGCAGACGGACTATTACAGCCTGTATGAACGTTATTTTGCGCCGCGCGGCATTGCGATGCTGACTATTGATATGCCATCGGTGGGCTTTTCTTCAAAATGGAAGCTCACCCAGGACTCCAGCCTGTTGCATCAGCACGTCTTAAAGGCGCTGCCTAACGTACCGTGGGTGGATCACACTCGCGTCGCGGCCTTTGGTTTCCGTTTCGGCGCTAACGTTGCCGTGCGTCTGGCATATCTTGAATCGCCGCGTCTGAAAGCGGTTGCCTGTCTTGGTCCGGTAGTTCATACCCTGTTGAGTGATTTTAAGTGCCAGCAACAGGTGCCGGAAATGTATCTTGACGTTCTGGCCAGTCGTTTGGGGATGCATGATGCTTCCGATGAAGCGTTGCGCGTGGAGCTGAATCGCTATTCATTAAAAGTGCAAGGATTGCTGGGACGTCGCTGCCCAACGCCAATGTTATCAGGCTACTGGAAGAACGATCCGTTCAGCCCGGAAGAGGACTCACGCTTAATCACCTCATCATCTGCTGACGGTAAATTATTAGAGATCCCATTTAACCCGGTGTATCGGAATTTTGACAAAGGTCTTCAGGAAATCACAGACTGGATCGAAAAACGTTTGTGTTAA
>locus_tag=ECB_00235|gene=crl
ATGACGTTACCGAGTGGACACCCGAAGAGCAGATTGATCAAAAAATTTACCGCACTAGGCCCGTATATTCGTGAAGGTAAGTGCGAAGATAATCGATTCTTTTTCGATTGTCTGGCTGTATGCGTCAACGTGAAACCTGCACCGGAAGTGCGTGAGTTCTGGGGCTGGTGGATGGAGCTTGAAGCGCAGGAATCCCGTTTTACCTACAGTTACCAGTTTGGTCTGTTCGATAAAGCAGGCGACTGGAAGAGTGTTCCGGTAAAAGACACTGAAGTGGTTGAACGACTGGAGCACACCCTGCGTGAGTTTCACGAGAAGCTGCGTGAACTGCTGACGACGCTGAATCTGAAGCTGGAACCGGCGGATGATTTTCGTGATGAACCGGTGAAGTTAACGGCGTGA
>locus_tag=ECB_00236|gene=insA-3
GTGGCTTCTGTTTCTATCAGCTGTCCCTCCTGTTCAGCTACTGACGGGGTGGTGCGTAACGGCAAAAGCACCGCCGGACATCAGCGCTATCTCTGCTCTCACTGCCGTAAAACATGGCAACTGCAGTTCACTTACACCGCTTCTCAACCCGGTACGCACCAGAAAATCATTGATATGGCCATGAATGGCGTTGGATGCCGGGCAACAGCCCGCATTATGGGCGTTGGCCTCAACACGATTTTACGTCACTTAAAAAACTCAGGCCGCAGTCGGTAA
>locus_tag=ECB_00237|gene=insB-3
ATGCCGGGCAACAGCCCGCATTATGGGCGTTGGCCTCAACACGATTTTACGTCACTTAAAAAACTCAGGCCGCAGTCGGTAACCTCGCGCATACAGCCGGGCAGTGACGTCATCGTCTGCGCGGAAATGGACGAACAGTGGGGCTATGTCGGGGCTAAATCGCGCCAGCGCTGGCTGTTTTACGCGTATGACAGGCTCCGGAAGACGGTTGTTGCGCACGTATTCGGTGAACGCACTATGGCGACGCTGGGGCGTCTTATGAGCCTGCTGTCACCCTTTGACGTGGTGATATGGATGACGGATGGCTGGCCGCTGTATGAATCCCGCCTGAAGGGAAAGCTGCACGTAATCAGCAAGCGATATACGCAGCGAATTGAGCGGCATAACCTGAATCTGAGGCAGCACCTGGCACGGCTGGGACGGAAGTCGCTGTCGTTCTCAAAATCGGTGGAGCTGCATGACAAAGTCATCGGGCATTATCTGAACATAAAACACTATCAATAA
>locus_tag=ECB_00238|gene=phoE
ATGAAAAAGAGCACTCTGGCATTAGTGGTGATGGGCATTGTGGCATCTGCATCCGTACAGGCCGCAGAAATATATAACAAAGACGGTAATAAACTGGATGTCTATGGCAAAGTTAAAGCCATGCATTATATGAGTGATAACGACAGTAAAGATGGCGACCAGAGTTATATCCGTTTTGGTTTTAAAGGCGAAACACAAATTAACGATCAACTGACTGGTTATGGTCGTTGGGAAGCAGAGTTTGCCGGTAATAAAGCAGAGAGTGATACTGCACAGCAAAAAACGCGTCTCGCTTTTGCCGGGTTGAAATATAAAGATTTGGGTTCTTTCGATTATGGTCGTAACCTGGGCGCGTTGTATGACGTGGAAGCCTGGACCGATATGTTCCCGGAATTTGGTGGCGACTCCTCGGCGCAGACCGACAACTTTATGACCAAACGCGCCAGCGGTCTGGCGACGTATCGGAACACCGACTTCTTCGGCGTTATCGATGGCCTGAACTTAACCCTGCAATATCAAGGGAAAAACGAAAACCGCGACGTTAAAAAGCAAAACGGCGATGGCTTCGGCACGTCATTGACATATGACTTTGGCGGCAGCGATTTCGCCATTAGTGGGGCCTATACCAACTCAGATCGCACCAACGAGCAGAACCTGCAAAGCCGTGGCACAGGCAAGCGTGCAGAAGCATGGGCTACAGGTCTGAAATACGATGCCAATAATATTTATCTGGCAACTTTTTATTCTGAAACACGCAAAATGACGCCAATAACTGGCGGCTTTGCCAATAAGACACAGAACTTTGAAGCGGTCGCTCAATACCAGTTTGACTTTGGTCTGCGTCCTTCGCTGGGTTATGTCTTATCGAAAGGGAAAGATATTGAAGGTATCGGTGATGAAGATCTGGTCAATTATATCGATGTCGGGGCTACGTATTATTTCAACAAAAATATGTCAGCGTTTGTTGATTATAAAATCAACCAACTGGATAGCGATAACAAATTGAATATTAATAATGATGATATTGTCGCGGGGTAA
>locus_tag=ECB_00239|gene=proB
ATGAGTGACAGCCAGACGCTGGTGGTAAAACTCGGCACCAGTGTGCTAACAGGCGGATCGCGCCGTCTGAACCGTGCCCATATCGTTGAACTTGTTCGCCAGTGCGCGCAGTTACATGCCGCCGGGCATCGGATTGTTATTGTGACGTCGGGCGCGATCGCCGCCGGACGTGAGCACCTGGGTTACCCGGAACTGCCAGCGACTATCGCCTCGAAACAACTGCTGGCGGCGGTAGGGCAGAGTCGACTGATTCAACTGTGGGAACAGCTGTTTTCGATTTATGGCATTCACGTCGGGCAAATGCTGCTGACCCGTGCTGATATGGAAGACCGAGAACGCTTCCTGAACGCCCGCGACACCCTGCGTGCGTTGCTCGATAACAATATCGTTCCGGTAATCAATGAGAACGATGCTGTCGCTACGGCAGAGATTAAGGTCGGCGATAACGATAACCTTTCTGCGCTGGCGGCGATTCTGGCGGGTGCCGATAAACTGTTGCTGCTGACCGATCAAAAAGGTTTGTATACCGCTGACCCGCGCAGCAATCCGCAGGCAGAACTGATTAAAGATGTTTACGGCATTGATGACGCACTGCGCGCGATTGCCGGTGACAGCGTTTCAGGCCTCGGAACTGGCGGCATGAGTACCAAATTGCAGGCCGCTGACGTGGCTTGCCGTGCGGGTATCGACACCATTATTGCCGCGGGCAGCAAGCCGGGCGTTATTGGTGATGTGATGGAAGGCATTTCCGTCGGTACGCTGTTCCATGCCCAGGCGACTCCGCTTGAAAACCGTAAACGCTGGATTTTCGGTGCGCCGCCGGCGGGTGAAATCACGGTAGATGAAGGGGCAACTGCCGCCATTCTGGAACGCGGCAGCTCCCTGTTGCCGAAAGGCATTAAAAGCGTGACTGGCAATTTCTCGCGTGGTGAAGTCATCCGCATTTGCAACCTCGAAGGCCGCGATATCGCCCACGGCGTCAGTCGTTACAACAGCGATGCATTACGCCGTATTGCCGGACACCACTCGCAAGAAATTGATGCAATACTGGGATATGAATACGGCCCGGTTGCCGTTCACCGTGATGACATGATTACCCGTTAA
>locus_tag=ECB_00240|gene=proA
ATGCTGGAACAAATGGGCATTGCCGCGAAGCAAGCCTCGTATAAATTAGCGCAACTCTCCAGCCGCGAAAAAAATCGCGTGCTGGAAAAAATCGCCGATGAACTGGAAGCACAAAGCGAAATCATCCTCAACGCTAACGCCCAGGATGTTGCTGACGCGCGAGCCAATGGCCTTAGCGAAGCGATGCTTGACCGTCTGGCACTGACGCCCGCACGGCTGAAAGGCATTGCCGACGATGTACGTCAGGTGTGCAACCTCGCCGATCCGGTGGGGCAGGTAATCGATGGCGGCGTACTGGACAGCGGCCTGCGTCTTGAGCGTCGTCGCGTACCGCTGGGGGTTATTGGCGTGATTTATGAAGCGCGCCCGAACGTGACGGTTGATGTCGCTTCGCTGTGCCTGAAAACCGGTAATGCGGTGATCCTGCGCGGTGGCAAAGAAACGTGTCGCACTAACGCTGCAACGGTGGCGGTGATTCAGGACGCCCTGAAATCCTGCGGCTTACCGGCGGGTGCCGTGCAGGCGATTGATAATCCTGACCGTGCGCTGGTCAGTGAAATGCTGCGTATGGATAAATACATCGACATGCTGATCCCGCGTGGTGGCGCTGGTTTGCATAAACTGTGCCGCGAACAGTCGACGATCCCGGTGATCACAGGTGGTATAGGCGTATGCCATATTTACGTTGATGAAAGTGCAGAGATCGCTGAAGCATTAAAAGTGATCGTCAACGCCAAAACTCAGCGTCCGAGCACATGTAATACGGTAGAAACGTTGCTGGTGAATAAAAACATCGCCGATAGCTTCCTGCCCGTATTAAGCAAACAAATGGCGGAAAGCGGCGTGACATTACACGCAGATGCAGCTGCGCTGACACAGTTGCAGGCAGGCCCCGCGAAGGTGGTGGCGGTTAAAGCCGAAGAGTATGACGATGAGTTTCTGTCATTAGATTTGAACGTCAAAATCGTCAGCGATCTTGACGATGCCATCGCCCATATTCGTGAACACGGCACGCAACACTCCGATGCGATCCTGACCCGCGATATGCGCAACGCCCAGCGTTTTGTTAACGAAGTGGATTCGTCCGCTGTTTACGTTAACGCCTCTACGCGTTTTACCGACGGCGGCCAGTTTGGACTGGGTGCGGAAGTGGCGGTAAGCACACAAAAACTGCACGCACGTGGCCCAATGGGGCTGGAAGCACTGACCACTTACAAGTGGATCGGCATTGGTGATTACACCATTCGTGCGTAA
>locus_tag=ECB_00241|gene=yagP
ATGCCTGCCCCCGTCGTCCTGATCCTTGCGGCCGGGCGTGGAAAGCGCTTTCTCACCTCCGGGGGAAATACCCATAAGTGTATCGGCTGGCGTCAGTCCCCGGAGGTTGCGCCTTATCGCTGGCCATTTGAAGAAAACGGGAGAACTTTCGACCTTGCGATTGAACCACAGATTACGACTAATGATCTGCGTCTGATGTTGAGGCTGGCTCTTGCCGGCGGAGGAATAACAATTGCCACTCAGGAAACTTTCAGGCCATATATTGAAAGCGGTAGGCTTGTATCTCTGCTTGATGACTTTCTTCCACAATTTCCGGGCTTCTATCTGTATTTCCCACAGCGTCGCAATATTGCACCAAAGCTCCGCGCCCTGATTGACCACGTCAAGGAATGGCGGCAGCAATTGGCTTAA
>locus_tag=ECB_00242|gene=yagQ
ATGTCATACTCGCTTTTTGACAAAGACGAGCACTGGCATAAGCCAGAGCAGGCGTTTCTCACCGATGACCACCGGACCATTCTGCGCTTCGCCGTAGAGGCGCTAATGTCCGGTAAAGGAGCGGTGCTGGTGACGCTGGTGGAGATACGCGGCGGCGCGGCGCGCCCGCTCGGGGCGCAGATGGTGGTGCGCGAAGATGGTCGTTACTGCGGTTTTGTCTCTGGCGGCTGCGTGGAGGCCGCTGCCGCTTTTGAAGCGCTGGAGATGATGGGCTCAGGCTGCGATCGCGAAATTCGCTATGGCGAAGGTTCGCCGTGGTTTGACATCGTTCTGCCCTGCGGCGGTGGGATCACGCTGACGCTCCATAAACTACGCTCGGCACAGCCTCTGCTCGCCGTGCTGAACCGCCTGGAACAGAGAAAACCGGCGGGGCTGCGCTACGATCCGCAAGCACAATCGTTGGTGTGCCTGCCCACGCAAACCCGAACGGGCTGGAATCTCAATGGCTTTGAGGTGGGGTTCAGGCCATGCGTCAGGCTGATGATTTACGGACGTTCTCTTGAGGCGCAGGCAACCGCGAGTCTTGCAGCAGCCACAGGCTATGACAGCCATATCTTCGATCTTTTTCCGGCCTCAGCCAGCGCTCAGATCGATACCGATACGGCGGTCATTTTGCTGTGCCATGATCTCAACCGGGAGCTGCCAGTGTTGCAGGCCGCGCGAGAAGCAAAACCCTTTTATCTCGGCGCATTGGGCAGCTATCGAACCCACACGTTACGTCTGCAAAAGCTCCACGAGCTGGGATGGTCCAGGGAGGAGACAGCGCAAATTCGGGCACCCGTCGGGATATTCCCCAAAGCCCGGGATGCGCATACTCTGGCACTCTCCGTGCTGGCAGAAGTCGCCTCTGTACGTCTCCATCAGGAGGAGGATTCATGCCTGCCCCCGTCGTCCTGA
>locus_tag=ECB_00243|gene=yagR
ATGAAATTTGATAAACCCGCAGGGGAAAACCCGATCGATCAGCTGAAGGTTGTCGGTCGTCCCTATGACCGCATCGACGGACCGCTGAAAACTACCGGCACGGCACGCTACGCCTACGAATGGCATGAAGAATCCCCCAACGCCGCCTATGGCTATATCGTCGGTTCCGCCATGGCCAAAGGACGCCTCACCGCCCTTGATACGGACGCCGCGCAAAAAGCGCCGGGCGTACTGGCTGTCATTACCGCCAGTAACGCCGGGGCACTCGGCAAAGGCGACAAAAACACCGCCAGGCTGTTAGGCGGTCCCACTATTGAGCACTATCATCAGGCCATTGCGCTGGTAGTGGCCGAGACCTTCGAACAGGCGCGAGCGGCGGCCTCGCTGGTGCAGGCGCACTATCGCCGTAATAAAGGAGCTTACTCCCTGGCGGACGAAAAACAGGCCGTCAGTCAGCCGCCGGAAGACACGCCCGACAAAAACGTCGGTGACTTTGACGGAGCTTTCACCTCCGCTGCGGTGAAGATTGATGCTACCTACACGACCCCGGACCAGAGCCATATGGCGATGGAGCCGCATGCCTCGATGGCCGTCTGGGATGGAAATAAGCTTACTCTCTGGACCTCAAATCAGATGATTGACTGGTGCCGCACCGATCTGGCAAAAACGCTAAAAGTGCCCGTGGAGAATGTGCGTATTATCTCCCCGTATATCGGCGGAGGGTTTGGCGGCAAGCTGTTCCTGAGAAGCGATGCGCTGCTGGCGGCCCTCGCCGCCCGAGCGGTGAAACGTCCGGTTAAAGTGATGCTCCCCCGCCCCACTATTCCCAATAACACCACGCACCGCCCCGCCACCCTTCAGCACCTGCGTATCGGTGCCGACCAGAGCGGGAAAATCACAGCTATCTCACATGAAAGCTGGTCCGGAAACCTGCCCGGCGGCACGCCGGAAACGGCGGTACAGCAAAGCGAATTACTCTACGCCGGGGCAAACCGTCATACCGGCCTGCGGCTCGCCACGCTTGATTTGCCGGAAGGGAACGCCATGCGTGCGCCCGGCGAAGCCCCCGGTCTGATGGCGCTCGAAATCGCGATCGACGAACTGGCGGAAAAAGCGGGCATCGATCCCGTCGAGTTTCGCATCCTGAATGACACTCAGGTTGACCCCGCCGACCCGACGCGCCGCTTCTCTCGCCGTCAGCTTATCGAGTGCTTGCGCACCGGAGCGGATAAATTTGGCTGGAAGCAGCGCAACGCCACACCCGGACAGGTGCGCGACGGGGAGTGGCTAGTCGGCCACGGCGTCGCGGCGGGCTTTCGCAATAATCTGCTGGAAAAATCGGGGGCTCGGGTTCACCTCGAACCAAACGGCACCGTTACCGTGGAAACGGACATGACCGACATTGGCACCGGCAGCTACACCATTCTGGCCCAGACGGCAGCGGAAATGCTTGGCGTACCGCTGGAGCAGGTTGCGGTTCACCTCGGCGATTCCAGTTTCCCGGTTTCTGCGGGTTCTGGTGGACAATGGGGCGCGAATACCTCCACCTCCGGCGTTTACGCCGCCTGTGTGAAGCTTCGCGAAATGATTGCCTCGGCAGTCGGGTTTGATCCTGAGCAGTCGCAGTTTGCCGACGGCAAGATTACCAACGGTACCCGAAGCGCCATGCTACATGAGGCCACCGCAGGCGGCAGACTGATAGCGGAAGAGAGCATTGAATTCGGAACACTGAGCAAGGAGTACCAGCAGTCGACCTTTGCCGGGCATTTTGTGGAGGTCGGCGTGCATAGCGCGACGGGAGAAGTTCGGGTCCGGCGTATGCTCGCTGTGTGTGCTGCAGGACGCATCCTGAATCCGAAAACTGCACGCAGCCAGGTCATTGGCGCAATGACTATGGGCATGGGCGCGGCACTGATGGAGGAGCTGGCGGTGGATGACCGTTTGGGCTACTTCGTTAATCACGATATGGCGGGGTATGAGGTGCCGGTTCATGCGGATATCCCAAAACAGGAGGTGATTTTCCTGGATGATACCGACCCCATCTCCTCCCCGATGAAGGCCAAAGGTGTCGGTGAGCTGGGCCTGTGCGGCGTGAGCGCGGCTATCGCCAACGCGGTGTATAACGCCACCGGTATTCGGGTACGGGATTATCCCATCACTCTGGATAAGCTGCTCGATAAACTGCCGGATGTGGTTTAA
>locus_tag=ECB_00244|gene=yagS
ATGAAGGCGTTTACCTATGAACGAGTGAACACCCCCGCCGAGGCGGCACTTAGCGCTCAGCGCGTACCCGGCGCAAAATTTATCGCGGGCGGGACCAATCTGCTGGACCTGATGAAGCTGGAAATTGAAACGCCCACCCACCTTATCGATGTGAACGGGCTCGGGCTCGATAAGATTGAAGTGACCGACGCGGGTGGGCTGCGCATCGGCGCACTGGTACGGAACACCGACCTGGCGGCTCACGAGCGCGTGCGTCGTGATTACGCGGTACTCTCCCGCGCCCTGCTCGCTGGCGCGTCTGGTCAGTTACGTAATCAGGCAACCACCGCAGGTAATCTGCTCCAGCGCACGCGCTGCCCCTATTTTTACGACACCAATCAGCCCTGCAATAAGCGCCTGCCCGGGAGCGGCTGCGCGGCGCTTGAAGGCTTTAGCCGTCAGCACGCGGTGGTAGGCGTAAGCGAAGCCTGCATTGCCACCCATCCGAGCGATATGGCGGTCGCAATGCGGTTGCTGGATGCGGTGGTGGAAACCATCACGCCGGAGGGAAAGACTCGCAGTATCACACTGGCTGATTTTTATCACCCACCGGGGAAAACGCCGCACATTGAAACCGCCCTGCTTCCCGGCGAGCTTATCATTGCGGTGACGTTACCTCCGCCGCTCGGCGGAAAACATATCTACCGTAAGGTGCGCGATCGCGCCTCCTACGCCTTTGCCCTGGTATCGGTCGCAGCGATTATTCAGCCTGACGGCAGCGGGCGCGTCGCGCTGGGTGGAGTAGCACATAAGCCCTGGCGCATTGAGGCTGCGGATGCTCAGCTATCCCAGGGGGCACAGGCCGTGTATGACGCGCTGTTCGCCAGCGCCCATCCCACCGCTGAAAACACCTTTAAACTCCTGTTGGCGAAGCGAACGCTTGCCTCCGTACTGGCTGAAGCGAGGGCACAAGCATGA
>locus_tag=ECB_00245|gene=yagT
ATGAGCAACCAAGGCGAATACCCCGAAGATAATCGGGTTGGGAAGCACGAGCCGCACGATTTTAGTTTGACCCGTCGCGATCTGATTAAAGTGAGCGCCGCAACGGCGGCGACCGCCGTGGTTTATCCTCATTCTACGCTTGCGGCAAGCGTTCCGGCAGCTACACCCGCGCCAGAGATAATGCCCCTGACACTTAAGGTGAACGGCAAAACGGAGCAGCTTGAGGTGGATACCCGAACCACGCTACTGGACGCTTTGCGTGAAAATCTGCATTTGATCGGTACCAAGAAAGGTTGCGATCACGGACAGTGCGGAGCCTGTACCGTGCTGGTCAATGGTCGCAGGCTTAATGCCTGCCTGACGCTTGCAGTCATGCATCAGGGGGCCGAGATCACCACCATTGAAGGCCTGGGTTCACCAGATAATCTTCACCCCATGCAGGCGGCCTTTATCAAGCATGATGGCTTCCAGTGCGGCTACTGCACCTCCGGGCAAATTTGCTCATCAGTAGCGGTGCTAAAAGAGATTCAGGATGGCATTCCCAGTCACGTCACGGTCGATTTGGTTTCCGCTCCAGAAACAACTGCCGATGAGATCCGTGAACGTATGAGCGGCAACATCTGTCGCTGTGGTGCATACGCTAACATCCTTGCCGCCATTGAAGACGCTGCGGGGGAGATAAAATCATGA
>locus_tag=ECB_00246|gene=yagU
ATGAATATATTTGAACAAACTCCACCGAACCGCAGACGTTATGGTCTTGCTGCATTCATTGGGCTGATTGCTGGCGTTGTTTCCGCATTTGTGAAGTGGGGGGCTGAAGTTCCATTGCCGCCACGTAGCCCGGTGGATATGTTTAATGCAGCGTGTGGCCCGGAATCATTAATCAGGGCTGCTGGGCAAATTGATTGCTCGCGTAATTTTCTCAATCCTCCGTATATTTTTCTTCGAGACTGGCTGGGGCTGACAGATCCCAATGCGGCTGTTTATACCTTTGCCGGGCATGTCTTTAACTGGGTTGGTGTTACGCACATTATCTTTTCGATAGTGTTTGCTGTCGGTTATTGTGTGGTCGCTGAAGTATTTCCAAAAATTAAACTCTGGCAGGGCTTACTGGCAGGTGCTTTAGCCCAACTTTTTGTTCATATGATTTCTTTCCCTCTCATGGGACTGACACCACCTCTGTTTGATCTTCCGTGGTATGAGAATGTCTCTGAAATTTTTGGACATTTAGTCTGGTTCTGGTCTATTGAAATTATTCGCAGAGATTTACGAAACAGAATTACTCATGAGCCAGACCCTGAGATCCCTTTAGGCTCAAACAGATAA
>locus_tag=ECB_00247|gene=ykgJ
ATGAGCAATCTGAATCCATGCATGACGTGTGGTGCCTGTTGTGCATTTTTCCGCGTCTCTTTTTACTGGGCCGAAGCCGACGATGCTGGCGGTACTATTCCCGCCAGGCTCACTGAACAAATATCCCCTTTTCACCGATGCATGAGCGGTACCAATCAGAAAAACCCCCGATGTATTGCCCTTGCAGGAACCCCGGGCAAAAATGCCTGCTGCACGATATATAAAAATCGATCGTCCACATGCAGAGAATTTGCCATGTCTGGTGAGAACGGAGTCGTCAATGAGGCTTGCAATCGTGCAAGGGCTAAATACGGGCTGACACCGTTATAA
>locus_tag=ECB_00248|gene=yagV
ATGTTCAGGCGACGTGGCGTAACATTAACTAAGGCCCTGCTGACAGCGGTCTGTATGCTGGCGGCACCTTTGACACAGGCGATTTCGGTCGGCAATCTGACATTTTCGCTGCCGTCCGAGACTGACTTTGTCAGCAAACGTGTAGTGAATAACAACAAAAGCGCACGGATATACCGTATTGCCATCAGTGCTATTGATAGCCCGGGCAGCAGTGAATTGCGCACCCGACCGGTGGATGGTGAGCTGCTTTTCGCCCCCCGCCAGCTGGCGTTGCAGGCTGGTGAGAGCGAGTATTTTAAATTTTACTATCATGGTCCACAGGATAACCGCGAGCGCTACTACCGGGTCTCATTTCGCGAAGTCCCCACTCGTAACCAGACAAGACGTAGCCCAACCGGCGGCGAGGTCAGCACGGAGCCGGTGGTGGTGATGGATACCATTCTGGTAGTACGACCACGTCAGGTTCAGTTTAAATGGTCCTTCGACAAGGTGACAGGAACGGTAAGTAACACTGGCAACACATGGTTTAAGCTACTGATTAAGCCAGGATGTGATTCGACCGAAGAGGAAGGCGATGCCTGGTATCTACGTCCGGGAGACGTGGTTCATCAGCCTGAGTTACGTCAGCCGGGGAATCATTATCTGGTCTATAACGACAAATTCATTAAGATTAGCGATTCCTGTCCGGCTAAGCCCCCTTCGGCGGACTAA
>locus_tag=ECB_00249|gene=yagW
ATGAGAGTTAACCTACTAATAACGATGATAATTTTCGCGCTAATCTGGCCAGTAACTGCGCTCAGAGCGGCAGTGAGCAAAACAACCTGGGCGGATGCACCGGCACGCGAGTTTGTGTTTGTCGAAAACAACTCAGACGACAACTTTTTCGTCACGCCTGGCGGGGCGCTGGATCCGCGCCTGACCGGTGCCAACCGCTGGACCGGTTTAAAATACACTGGCTCAGGAACCATTTATCAACAAAGCCTCGGCTACATTGATAACGGTTACAACACCGGCCTTTATACCAACTGGAAGTTTGATATGTGGCTGGAAAATTCACCAGTTTCATCTCCTTTAACTGGCTTGCGCTGCATCAACTGGTACGCTGGGTGTAATATGACCACCAGTCTTATCCTGCCGCAAACCACCGACGCCAGTGGATTTTATGGCGCGACGGTGACCAGCGGCGGCGCGAAGTGGATGCACGGCATGTTGTCAGACGCGTTTTACCAGTATCTGCAACAAATGCCCGTCGGCAGCAGCTTTACAATGACCATCAATGCCTGCCAGACCTCTGTGAACTATGACGCCAGCAGCGGCGCACGCTGTAAGGATCAGGCCTCCGGCAACTGGTATGTTCGCAACGTCACCCATACGAAAGCAGCAAATCTACGGTTGATAAATACCCACTCGCTGGCGGAAGTATTTATCAACAGCGACGGAGTACCGACTCTGGGCGAAGGGAACGCCGACTGCCGGACGCAAACCATCGGCAGCCGTTCAGGATTAAGTTGTAAGATGGTTAACTATACCCTGCAAACAAACGGACTCAGCAACACCTCAATCCATATATTCCCGGCGATCGCCAACTCGTCGTTAGCCTCGGCCGTCGGGGCGTACGATATGCAGTTCAGTCTGAATGGCAGTTCATGGAAACCGGTGAGCAATACTGCCTATTACTACACCTTCAACGAGATGAAGAGCGCAGACTCGATCTATGTTTTCTTCTCGAGCAACTTCTTTAAGCAGATGGTGAACCAGGGAATCAGCGATATCAACACCAAAGATCTATTCAACTTTCGCTTTCAGAACACCACATCACCGGAGTCTGGCTGGTATGAATTTTCTACCTCCAACACGCTGATTATCAAACCCCGTGATTTCAGCATCAGTATTATCTCCGATGAATATACTCAGACACCGTCGCGGGAGGGATATGTTGGCAGCGGCGAGTCGGCACTCGATTTCGGTTATATCGTAACCACCAGCGGTAAAACAGCTGCCGACGAAGTGCTGATCAAGGTGACCGGACCCGCGCAGGTGATTGGCGGGCGCTCCTATTGTGTCTTCAGCTCCGATGACGGTAAGGCGAAAGTACCGTTCCCGGCGACGCTTTCCTTTATTACCCGCAACGGAGCTACAAAAACCTACGATGCCGGGTGCGATGATAGCTGGCGGGATATGACCGATGCGCTGTGGCTGACCACACCGTGGACTGATATCTCTGGCGAAGTGGGGCAGATGGATAAGACCACAGTCAAATTTTCGATTCCAATGGATAACGCCATTTCGCTGCGTACGGTAGATGATAACGGCTGGTTTGGCGAAGTCAGCGCTTCAGGAGAGATTCATGTTCAGGCGACGTGGCGTAACATTAACTAA
>locus_tag=ECB_00250|gene=yagX
ATGCCTTTACGACGGTTCTCCCCAGGACTGAAAGCCCAGTTTGCCTTCGGCATGGTCTTTTTGTTCGTTCAGCCCGATGCCAGCGCTGCTGACATAAGTGCGCAGCAAATAGGTGGGGTGATTATTCCGCAGGCCTTCAGTCAGGCGCTTCAGGACGGCATGAGCGTCCCGCTCTATATTCATCTCGCCGGTAGCCAGGGTCGCCAGGACGATCAGCGAATCGGCAGCGCTTTTATCTGGCTGGATGATGGACAGCTACGCATCCGGAAAATACAGCTGGAAGAGAGTGAAGATAACGCCAGTGTCAGCGAACAAACTCGACAGCAGCTGATGGCTCTGGCGAACGCCCCGTTCAATGAGGCCCTTACCATCCCCCTGACTGACAACGCGCAGCTGGATCTCAGCTTGCGCCAACTGCTGCTGCAGCTGGTGGTCAAGCGCGAAGCGCTGGGCACCGTACTACGCTCACGTAGCGAAGACATCGGGCAGTCCAGTGTTAACACCCTCAGCAGTAATCTGAGCTATAACTTCGGCATCTATAACAACCAGTTGCGTAACGGCGGGAGTAACACATCCAGCTATCTGTCGCTGAATAACGTTACTGCACTGCGCGAACATCATGTGGTGCTCGACGGCTCGCTGTACGGGATCGGTAGCGGTCAACAGGACAGTGAATTATATAAAGCGATGTATGAACGCGATTTTGCCGGTCACCGATTTGCCGGTGGAATGCTCGACACCTGGAACTTGCAGTCCTTAGGGCCGATGACCGCCATTTCAGCAGGGAAGATTTACGGCCTTTCCTGGGGAAACCAGGCCAGCTCCACCATCTTCGACAGCAGCCAGTCAGCCACGCCAGTGATCGCCTTTTTACCGGCGGCGGGCGAAGTACATCTCACCCGTGATGGGCGGTTACTAAGCGTTCAGAACTTCACCATGGGCAATCATGAAGTGGATACCCGGGGTCTACCGTACGGTATTTACGATGTGGAAGTTGAGGTGATCGTTAACGGTCGCGTGATCAGCAAACGCACTCAACGGGTCAATAAGCTGTTTAGCCGGGGGCGCGGCGTCGGTGCACCACTGGCGTGGCAGATATGGGGCGGTAGCTTTCATATGGATCGCTGGTCGGAAAACGGGAAAAAGACGCGACCAGCTAAAGAGAGTTGGCTGGCAGGTGCCTCGACCTCCGGCTCACTGAGTACGCTTAGCTGGGCGGCAACGGGATATGGATACGATAATCAGGCGGTGGGTGAAACCCGTCTGACGCTGCCGCTTGGGGGGGCGATCAACGTTAACCTGCAAAATATGCTGGCCAGTGACAGCTCATGGAGCAACATCGCCAGCATCAGCGCCACTCTACCGGGAGGCTTTAGTTCGCTGTGGGTTAACCAGGAAAAAACCCGCATTGGCAATCAATTGCGACGTAGCGATGCCGACAACCGTGCAATCGGCGGCACACTCAACCTGAACTCACTGTGGTCGAAGCTGGGCACATTCAGCATCAGCTACAATGATGACCGCCGTTACAACAGCCATTATTACACGGCAGATTACTATCAAAATGTCTACAGCGGTCCCTTTGGTTCGCTTGGCCTGCGGGCCGGTATTCAGCGCTATAACAACGGCGACAGCAACGCCAATACAGGGAAATATATCGCTCTCGATCTCTCGCTACCACTGGGCAACTGGTTTAGCGCAGGGATGACTCATCAAAACGGCTACACCATGGCAAACCTGTCAGCACGCAAGCAGTTTGATGAAGGGACCATTCGCACTGTTGGTGCCAATCTGTCACGAGCCATCTCCGGCGATACCGGTGATGACAAAACTCTCAGTGGTGGGGCGTATGCACAGTTCGACGCTCGCTACGCCAGCGGAACGCTGAACGTCAATAGCGCGGCGGACGGCTACGTCAATACCAACTTGACCGCCAATGGCAGCGTCGGCTGGCAGGGTAAAAACATTGCTGCCAGCGGGCGGACTGATGGCAACGCTGGGGTGATATTCAACACCGGGCTGGAGGACGACGGTCAGATCAGCGCCAAAATCAACGGGCGGATTTTCCCACTTAACGGCAAGCGTAACTATCTCCCACTCTCTCCCTATGGAAGATATGAGGTGGAGTTACAGAACAGCAAAAACTCCCTCGACAGCTACGATATCGTCAGCGGCCGCAAAAGTCATCTGACTCTCTATCCAGGCAATGTCGCTGTCATTGAGCCAGAGGTGAAGCAGATGGTTACCGTCTCCGGTCGTATCCGTGCGGAAGACGGCACACTGCTGGCTAACGCACGGATTAACAACCATATCGGCCGAACCCGAACCGATGAAAACGGCGAGTTTGTCATGGACGTGGATAAGAAATACCCCACTATCGATTTTCGCTACAGTGGCAATAAAACCTGCGAAGTGGCTCTGGAACTCAACCAGGCGCGCGGTGCCGTCTGGGTCGGTGATGTGGTCTGCAGCGGCCTCTCATCGTGGGCGGCGGTGACGCAGACAGGAGAAGAGAATGAGAGTTAA
>locus_tag=ECB_00251|gene=yagY
ATGAAAAAGCACCTTCTGCCTCTCGCTCTGCTGTTTTCCGGAATATCTCCGGCCCAGGCGCTGGATGTCGGCGATATATCATCGTTTATGAACAGTGACAGCAGCACGCTGAGCAAAACGATCAAAAACAGTACCGACAGTGGTCGCCTTATCAATATCCGTCTCGAACGGCTCTCTTCACCGCTTGACGACGGGCAGGTTATCGCAATGGACAAGCCGGATGAGTTGCTACTCACTCCCGCCAGCTTGCTGCTACCCGCCCAAGCCAGCGAAGTGATCCGCTTCTTCTATAAGGGACCCGCAGATGAAAAAGAGCGCTACTACCGCATTGTCTGGTTTGATCAGGCCCTCAGTGATGCGCAGCGCGATAATGCCAACCGCAGCGCTGTGGCCACTGCTTCCGCCCGCATCGGCACCATTCTGGTCGTCGCACCCCGCCAGGCAAACTACCACTTTCAGTACGCCAACGGCTCCCTGACAAATACAGGAAATGCGACGCTGCGGATCCTCGCCTACGGCCCCTGCCTGAAAGCCGCCAATGGTAAAGAGTGTAAAGAGAATTACTACCTGATGCCGGGCAAGTCGCGTCGTTTTACCCGCGTGGACACGGCGGATAACAAAGGACGGGTTGCACTTTGGCAGGGTGATAAGTTCATTCCCGTGAAATAG
>locus_tag=ECB_00252|gene=yagZ
ATGACTCACTGGGACATCACGTCCTCAATTCAACTCGGGAAGAAATGCAATGAAAAAAAGGTTCTGGCAATAGCTCTGGTAACGGTGTTTACCGGCATGGGTGTGGCGCAGGCTGCTGACGTAACAGCTCAGGCTGTAGCGACCTGGTCGGCAACAGCCAAAAAAGACACCACCAGTAAGCTGGTTGTGACGCCACTCGGTAGCCTGGCGTTCCAGTATGCCGAAGGCATTAAAGGTTTTAACTCACAGAAAGGTCTATTTGACGTGGCTATCGAGGGTGACTCAACGGCTACCGCCTTTAAACTGACCTCACGTCTTATCACCAACACATTAACCCAGTTGGATACCTCAGGTTCCACACTGAATGTGGGCGTGGATTATAACGGCGCGGCAGTCGAAAAAACTGGCGATACCGTGATGATCGATACCGCCAACGGCGTACTGGGCGGCAACCTTAGCCCGCTGGCTAACGGTTACAATGCCAGCAATCGTACCACCGCACAGGATGGTTTCACCTTCTCCATCATCAGCGGTACCACCAATGGTACCACCGCAGTAACAGATTACAGCACTCTACCGGAAGGCATCTGGAGCGGCGACGTTAGCGTACAGTTCGACGCGACCTGGACCAGTTAA
>locus_tag=ECB_00253|gene=ykgK
GTGACATGGCAAAGTGATTACAGTAGGGACTATGAGGTTAAAAACCATATGGAATGTCAAAACCGTTCTGATAAATACATCTGGTCTCCCCATGACGCCTACTTCTATAAAGGACTATCTGAACTGATTGTGGATATCGACAGATTAATTTATCTATCGTTGGAGAAAATTAGAAAAGATTTCGTGTTTATCAATCTCAGTACGGATTCTTTATCTGAATTTATAAACCGTGATAATGAATGGTTATCCGCGGTAAAGGGGAAACAGGTCGTATTGATTGCGGCCAGAAAGTCAGAGGCCTTAGCAAATTATTGGTATTACAATAGCAATATTAGGGGCGTGGTATACGCTGGACTGAGTCGTGATATTAGAAAAGAACTGGTCTATGTGATTAATGGCAGGTTCCTGAGAAAAGATATTAAGAAAGATAAAATCACGGACCGGGAAATGGAAATTATCCGCATGACGGCCCAGGGAATGCAACCTAAATCGATTGCCAGAATTGAAAATTGTAGTGTGAAGACAGTGTATACCCATCGGCGTAATGCTGAGGCCAAGCTGTACTCAAAAATATATAAGTTGGTTCAGTAA
>locus_tag=ECB_00254|gene=ykgL
ATGCAGGCTGCGCCGCAAAGGGAGGAGACTGAGTGGCGTGTTCAGTCTAAAAGAGGGTTGATGCCAGCATACAGGGGCGAAGCTGGTCAACAAGTCAACATTAAGATAATGGAATATTCGGAGAGAAACGTCAGGCAGTTGGCCTCAAATGAACAGGAAGAATATATCCCCAGGAAAATTAATGTTGGTGTTATAAACACACCAACATTAATCCGATCTGATTATTAA
>locus_tag=ECB_00255|gene=ykgM
ATGAAGCCCAATATCCATCCTGAGTATCGTACTGTGGTGTTCCACGACACCAGTGTTGATGAGTACTTTAAAATCGGCTCGACTATCAAAACAGACCGTGAGATTGAGCTGGATGGCGTAACGTATCCATACGTGACAATTGATGTCTCTTCTAAATCGCACCCGTTCTATACAGGGAAGCTGAGAACAGTGGCATCAGAAGGAAATGTTGCACGATTCACCCAACGTTTTGGTCGTTTTGTTAGCACGAAAAAGGGGGCGTGA
>locus_tag=ECB_00256|gene=eaeH
ATGTCACATTATAAAACAGGTCATAAACAACCACGATTTCGTTATTCAGTTCTGGCCCGCTGCGTGGCGTGGGCAAATATCTCTGTTCAGGTTCTTTTTCCACTCGCTGTCACCTTTACCCCAGTAATGGCGGCACGTGCGCAGCATGCGGTTCAGCCACGGTTGAGCATGGGAAATACTACGGTAACTGCTGATAATAACGTGGAGAAAAATGTCGCGTCGTTTGCCGCAAATGCCGGGACATTTTTAAGCAGTCAGCCAGATAGCGATGCGACACGTAACTTTATTACCGGAATGGCCACAGCTAAAGCTAACCAGGAAATACAGGAGTGGCTCGGGAAATATGGTACTGCGCGCGTCAAACTGAATGTCGATAAAGATTTCTCGCTGAAGGATTCTTCGCTGGAAATGCTTTATCCGATTTATGATACGCCAACAAATATGTTGTTCACTCAGGGAGCAATACATCGTACCGACGATCGTACTCAGTCAAATATTGGTTTTGGCTGGCGTCATTTTTCAGGAAATGACTGGATGGCGGGGGTGAATACTTTTATCGATCATGATTTATCCCGTAGTCATACCCGCATTGGTGTTGGTGCGGAATACTGGCGTGATTATTTGAAACTGAGCGCCAATGGTTATATCCGGGCTTCTGGCTGGAAAAAATCGCCGGATGTTGAGGATTATCAGGAACGCCCGGCGAATGGTTGGGATATCCGCGCAGAGGGCTATTTACCTGCCTGGCCGCAGCTTGGCGCAAGCCTGATGTATGAACAGTATTATGGCGATGAAGTCGGGCTGTTTGGTAAAGATAAGCGCCAGAAAGACCCGCATGCTATTTCTGCCGAGGTGACCTATACGCCAGTGCCTCTTCTGACACTGAGCGCCGGGCATAAGCAGGGCAAGAGTGGTGAGAATGACACTCGCTTTGGCCTGGAAGTTAATTATCGGATTGGCGAACCTCTGGCGAAACAACTCGATACAGACAGCATTCGCGAGCGTCGGGTACTGGCAGGCAGCCGCTATGACCTGGTTGAGCGTAATAACAACATCGTTCTTGAGTACCGCAAATCTGAAGTGATCCGTATTGCTCTGCCTGAACGTATTGAAGGCAAGGGCGGTCAGACACTTTCTCTGGGGCTTGTGGTCAGCAAAGCAACTCACGGACTGAAAAATGTGCAGTGGGAAGCGCCGTCATTACTGGCTGAAGGTGGCAAAATTACCGGTCAGGGTAGTCAGTGGCAAGTAACGCTCCCGGCTTATCGTCCAGGTAAAGACAATTATTATGCGATTTCTGCGGTTGCCTACGATAACAAAGGCAATGCCTCAAAACGCGTGCAGACAGAGGTGGTCATTACCGGAGCAGGTATGAGCGCCGATCGCACGGCGTTAACGCTTGACGGTCAGAGCCGTATTCAAATGCTTGCTAACGGTAATGAGCAAAAACCGCTGGTGCTGTCTCTGCGCGACGCCGAGGGCCAGCCAGTCACGGGCATGAAAGATCAGATCAAGACTGAACTAACTTTCAAACCGGCTGGAAATATTGTGACTCGTACCCTGAAGGCCACTAAATCACAGGCAAAGCCAACACTGGGTGAGTTCACCGAAACTGAAGCCGGGGTGTATCAGTCTGTCTTTACTACCGGAACGCAGTCAGGTGAGGCAACGATTACTGTTAGCGTTGATGGCATGAGCAAAACCGTCACTGCAGAACTGCGGGCCACGATGATGGATGTGGCAAACTCCACCCTGAGCGCTAACGAGCCGTCAGGTGACGTGGTTGCTGATGGTCAGCAAGCCTATACGTTGACGTTGACTGCGGTGGACTCCGAGGGTAATCCGGTGACGGGAGAAGCCAGCCGCTTGCGATTTGTTCCGCAAGACACTAATGGTGTAACCGTTGGTGCCATTTCGGAAATAAAACCAGGCGTTTACAGCGCCACGGTTTCTTCGACCCGTGCCGGAAACGTTGTTGTGCGTGCTTTCAGCGAGCAGTATCAGCTGGGCACATTACAACAAACGCTGAAGTTTGTTGCCGGGCCGCTTGATGCAGCACATTCGTCCATCACACTGAATCCTGATAAACCGGTGGTTGGCGGTACAGTTACGGCAATCTGGACGGCAAAAGATGCTAATGACAACCCTGTAACTGGTCTCAATCCGGATGCACCGTCATTATCGGGCGCAGCTGCTGTAGGTTCTACGGCATCAGGCTGGACGGATAATGGCGACGGGACCTGGACTGCGCAGATTTCTCTCGGCACTACGGCGGGTGAATTAGAAGTTATGCCGAAGCTAAATGGACAGGATGCGGCAGCAAATGCGGCAAAAGTAACCGTGGTGGCTGATGCGTTATCTTCAAACCAGTCGAAAGTCTCTGTCGCAGAAGATCACGTAAAAGCCGGCGAAAGTACAACCGTGACGCTGGTGGCGAAAGATGCGCATGGCAACGCTATCAGTGGTCTTTCGTTGTCGGCAAGTTTGACGGGGACCGCCTCTGAAGGGGCGACCGTTTCCAGTTGGACCGAAAAAGGTGACGGTTCCTATGTTGCTACGTTAACTACAGGCGGAAAGACGGGCGAGCTTCGTGTCATGCCGCTATTCAACGGCCAGCCAGCAGCCACCGAAGCCGCGCAGTTGACGGTCATCGCCGGAGAGATGTCATCAGCGAACTCTACGCTTGTTGCGGACAATAAGGCTCCGACCGTCAAAACGACGACGGAACTCACCTTCACCGTGAAGGATGCGTACGGGAACCCGGTCACCGGGATGAAGCCAGATGCACCAGTGTTTAGCGGTGCCGCCAACACGGGGAGTGAGCGTCCTTCAGCAGGAAACTGGACAGAGAAAGGTAATGGGGTCTACGTGGCGACCTTAACGCTGGGATCTGCCGCGGGTCAGTTGTCTGTGATGCCGCGAGTGAACGGCCAAAATGCCGTTGCTCAGCCACTGGTGCTGAACGTTGCAGGTGACGCATCTAAGGCTGAGATTCGTGATATGACAGTGAAGGTTAATAACCAACTGGCTAATGGACAGTCTGCTAACCAGATAACCCTGACCGTCGTGGACAGCTATGGTAACCCGTTGCAGGGGCAAGAAGTTACGCTGACTTTACCGCAGGGTGTGACCAGCAAGACGGGGAATACAGTAACAACCAATGCGGCAGGGAAAGTGGACATTGAGCTTATGTCAACGGTTGCGGGGGAACACAGCATCACGGCCTCAGTGAATAATGCTCAGAAGACGGTTACGGTGAAATTCAAGGCGGATTTCAGTACCGGTCAGGCGACCCTGGAGGTTGATGGCAGCACGCCAAAAGTGGCAAACGACAATGATGCCTTTACGCTGACGGCAACGGTTAAGGATCAATACGGCAACCTTCTGCCTGGCGCTGTGGTCGTCTTTAATCTGCCTCGGGGCGTCAAACCGCTTGCAGACGGTAATATCATGGTGAACGCCGACAAGGAGGGTAAAGCGGAACTGAAAGTGGTCTCCGTGACTGCCGGAACGTATGAGGTCACGGCGTCGGCAGGAAATGACCAGCCTTCGAATGCGCAGTCTGTAACGTTTGTGGCCGATAAGACTACGGCGACCATCTCCAGTATTGAGGTGATTGGCAACCGTGCAGTGGCGGATGGCAAAACCAAACAGACGTATAAAGTTACGGTGACTGATGCCAATAACAACCTGTTGAAGGATAGCGACGTGACGCTGACTGCCAGCTCGGAAAATTTAGTTCTGGATCCTAAAGGGACGGCGAAAACTAATGAGCAAGGACAGGCTGTTTTCACCGGCTCTACCACTATCGCAGCGACATATACACTCACGGCGAAAGTGGAACAGGCCAACGGTCAGGTATCGACGAAAACTGCTGAATCTAAATTCGTCGCGGATGATAAAAACGCGGTGCTCGCCGCATCTCCAGAACGTGTAGATTCTCTGGTGGCGGACGGGAAGACTACTGCAACAATGACGGTTACCCTGATGGCGGGAGTCAATCCCGTAGGAGGAAGTATGTGGGTCGACATTGAGGCTCCGGAAGGAGTGACGGAGAAGGATTATCAATTCCTGCCGTCGAAGGCTGACCATTTCTCAGGTGGGAAAATCACGCGTACATTTAGTACCAGCAAGCCAGGTGTCTATACGTTCACATTCAACGCACTGACGTATGGCGGGTACGAAATGACGCCTGTGAAGGTGACAATTAACGCCGTTGCTGCAGAGACTGAAAATGGCGAGGAGGAGATGCCATAA
>locus_tag=ECB_00257|gene=ykgA
ATGATCAGGCAGAAGATTCTACAGCAGCTCCTGGAGTGGATTGAGTGCAATCTTGAGCACCCTATTTCAATCGAAGATATCGCACAGAAATCTGGCTACAGCAGACGCAACATCCAGCTTCTGTTCCGAAATTTCATGCATGTGCCTTTGGGAGAATACATTCGCAAACGAAGGCTTTGTCGTGCCGCCATTCTTGTCCGGCTCACCGCGAAATCTATGCTTGATATTGCACTCTCTTTGCATTTTGATTCACAGCAGTCATTCAGCCGCGAATTTAAAAAGTTATTCGGCTGCTCTCCCCGTGAATACCGCCACCGTGATTATTGGGATCTCGCAAATATCTTCCCTTCTTTTTTAATACGTCAACAGCAAAAGACGGAGTGTAGATTAATCAACTTTCCTGAGACACCTATTTTTGGCAACTCATTTAAATATGACATTGAAGTGTCGAATAAATCACCGGATGAAGAAGTCAAACTACGACGTCATCATTTAGCCAGATGTATGAAGAATTTTAAGACGGATATCTATTTCGTTTCCACGTTTGAACCGTCAACAAAATCGGTCGATTTGCTCACGGTTGAAACTTTTGCTGGTACGGTATGTGAATATGCTGACATGCCAAAAGAGTGGACAACGACCCGAGGACTTTATGCCTCTTTCCGTTATGAAGGAAACTGGGAAAATTATCCTGACTGGGTGCGTAACATCTATCTGATAGAGTTACCTGCCAGGGGGTTAGCCAGAGTGAACGGCAGCGATATTGAGCGCTTTTATTACAATGAAGATTTCGTAGAAAAGGATGGCAATGATGTTGTTTGCGAAATTTTTATTCCCGTTCGTCCGGTTTAG
>locus_tag=ECB_00258|gene=ykgB
ATGGAAAAATACCTGCACCTGTTAAGTCGGGGAGATAAAATTGGCCTGACATTGATTCGTCTGAGTATTGCAATTGTTTTTATGTGGATTGGGTTATTAAAGTTTGTCCCTTACGAGGCAGACAGCATTACACCATTCGTCGCAAACAGTCCACTAATGTCGTTCTTTTATGAACACCCGGAAGACTATAAACAGTATCTGACTCACGAAGGCGAATACAAACCAGAAGCAAGGGCATGGCAAACGGCCAATAATACCTATGGTTTTTCCAACGGTCTTGGCGTCGTGGAGGTGATTATTGCTCTGCTGGTTTTGGCTAATCCTGTCAATCGCTGGTTAGGTTTATTGGGAGGACTGATGGCATTTACCACGCCGCTGGTAACACTCTCATTTTTAATCACCACCCCGGAGGCATGGGTACCCGCATTGGGTGACGCTCATCATGGTTTCCCTTATTTATCCGGTGCTGGTCGCCTGGTATTGAAAGATACTCTGATGCTGGCAGGTGCTGTCATGATAATGGCAGATTCGGCGCGGGAAATTCTTAAACAACGCAGTAATGAATCCAGTTCAACGTTAAAAACTGAATATTGA
>locus_tag=ECB_00259|gene=ykgI
ATGTTTAAAAAATCCGTTTTATTTGCAACGCTATTATCTGGCGTTATGGCATTTTCCACCAATGCAGATGATAAAATAATTCTGAAACATATCAGCGTCTCGTCAGTATCAGCATCACCGACAGTTCTGGAGGATGCCATTGCTGATATAGCCAGAAAATATAATGCTTCATCCTGGAAAGTCACATCGATGCGAATTGATAATAATTCAACCGCAACAGCAGTATTGTATAAATAA
>locus_tag=ECB_00260|gene=ykgC
ATGAATAAATATCAGGCAGTGATTATTGGTTTTGGCAAGGCTGGAAAAACATTAGCCGTCACGCTGGCAAAAGCAGGTTGGCGAGTGGCTCTCATCGAACAATCAAATGCAATGTATGGCGGGACCTGTATTAATATCGGCTGCATCCCAACCAAAACATTGGTTCATGACGCACAGCAGCACACAGATTTTGTCCGTGCCATACAGCGTAAAAATGAAGTGGTTAATTTTTTACGTAATAAGAATTTTCATAATCTTGCGGATATGCCCAATATCGACGTGATCGACGGCCAGGCGGAGTTTATCAATAATCATAGCCTGCGTGTTCATCGGCCTGAGGGAAATCTGGAAATTCATGGCGAGAAAATTTTTATTAATACCGGTGCACAAACCGTGGTTCCGCCAATTCCTGGAATTACCACCACGCCAGGAGTATATGACAGCACCGGATTACTTAATCTAAAAGAATTGCCTGGGCATTTAGGTATTTTGGGCGGCGGATATATTGGCGTTGAGTTCGCCTCTATGTTCGCTAATTTTGGCAGCAAGGTAACCATTTTAGAAGCAGCTTCGCTGTTTTTGCCTCGGGAAGATCGGGATATTGCTGATAATATCGCGACGATTTTACGCGATCAGGGCGTCGATATTATCCTCAATGCCCATGTGGAGCGAATCAGTCACCATGAAAATCAAGTGCAAGTGCATAGCGAGCACGCCCAACTGGCGGTGGATGCACTGTTAATAGCTTCCGGTCGTCAACCGGCTACCGCTTCGTTACATCCAGAAAATGCCGGTATCGCAGTAAACGAGCGCGGGGCAACTGTCGTTGACAAGCGATTACATACCACCGCAGACAATATTTGGGCGATGGGAGATGTTACCGGCGGGCTGCAATTTACTTACATATCACTGGATGATTACCGCATTGTACGTGATGAGTTACTGGGTGAAGGCAAACGTAGTACTGATGATCGGAAAAATGTGCCTTATTCCGTATTTATGACACCGCCCCTGTCCAGGGTTGGTATGACAGAAGAACAAGCCAGAGAGAGTGGTGCTGATATTCAGGTGGTGACATTGCCTGTAGCTGCAATTCCGCGTGCCAGAGTGATGAATGATACTCGTGGGGTATTAAAAGCGATTGTTGATAATAAAACCCAACGTATGTTAGGGGCATCACTGCTGTGTGTTGACTCCCACGAGATGATCAATATAGTGAAAATGGTGATGGATGCCGGGCTGCCTTATAGCATATTACGCGATCAGATATTTACTCATCCGTCGATGAGCGAATCACTCAATGATCTATTTTCATTAGTCAAATAA
>locus_tag=ECB_00261|gene=ykgD
ATGGATGCCCTTAGCCGTTTGTTGATGCTTAACGCTCCACAAGGAACGATCGATAAGAATTGCGTGTTAGGAAGTGACTGGCAGCTTCCACATGGTGCCGGGGAATTATCGGTTATTCGTTGGCATGCGTTAACGCAAGGAGCGGCGAAGCTGGAAATGCCGACGGGGGAGATTTTTACATTACGCCCGGGAAATGTGGTCCTGCTACCACAAAATTCAGCTCATCGCCTGAGTCATGTCGATAATGAATCGACCTGTATTGTCTGCGGCACTCTTCGGTTGCAACATTCGGCGCGTTATTTTTTAACGTCTTTGCCGGAAACGCTGTTTTTAGCACCGGTTAACCACAGCGTGGAATATAACTGGCTGAGGGAGGCGATCCCGTTTTTACAACAGGAATCCAGATCGGCAATGCCGGGAGTGGATGCACTGTGTAGCCAGATCTGCGCTACATTCTTTACCCTCGCGGTGCGTGAGTGGATTGCACAGGTTAATACTGAGAAAAACATTCTCAGTTTGCTTCTGCATCCACGTCTTGGTGCGGTAATACAGCAAATGCTGGAAATGCCAGGACACGCCTGGACCGTCGAATCGCTGGCCAGCATCGCTCACATGTCCCGGGCAAGTTTTGCCCAGCTTTTCCGTGATGTTTCCGGAACCACGCCGCTGGCTGTATTAACAAAGTTGCGTCTACAAATAGCGGCCCAGATGTTTTCCCGGGAAACGCTCCCTGTTGTGGTGATCGCTGAGTCAGTAGGCTATGCCAGTGAATCATCTTTTCACAAGGCGTTTGTCCGCGAGTTTGGTTGTACCCCGGGAGAATATCGGGAAAGGGTCAGACAGCTTGCACCCTGA
>locus_tag=ECB_00262|gene=ykgE
GTGAATGTCAATTTCTTTGTCACCTGTATTGGTGACGCCCTGAAATCAAGAATGGCACGAGACTCCGTGCTGCTACTGGAAAAACTCGGCTGTCGCGTAAATTTCCCGGAGAAACAGGGATGCTGCGGTCAGCCTGCGATCAATAGCGGTTATATCAAAGAAGCGATTCCAGGGATGAAAAATCTGATCGCCGCACTGGAGGATAACGACGATCCCATTATTTCACCGGCTGGCTCTTGCACCTATGCCGTAAAAAGTTACCCGACGTATCTGGCGGATGAACCTGAATGGGCATCACGTGCCGCAAAGGTTGCCGCGCGTATGCAGGATCTCACCTCTTTTATTGTTAATAAATTAGGGGTAGTCGATGTAGGTGCCAGTTTGCAAGGGAGAGCGGTGTATCACCCATCTTGTAGCCTGGCCCGTAAGCTGGGAGTGAAGGACGAGCCACTTACGCTGCTGAAAAATGTGCGTGGACTGGAGCTGTTGACCTTTGCTGAACAGGATACCTGCTGCGGATTTGGCGGCACGTTCTCGGTCAAAATGGCCGAAATATCCGGCGAGATGGTGAAAGAAAAGGTTGCGCACCTGATGGAAGTCCGCCCTGAGTATTTAATTGGTGCTGACGTGAGTTGCCTGCTAAACATCAGTGGGCGATTACAACGGGAAGGGCAGAAAGTCAAAGTGATGCATATTGCTGAAGTGTTGATGAGCCGCTGA
>locus_tag=ECB_00263|gene=ykgF
ATGTCGATCAAAACCAGTAATACAGATTTTAAGACACGCATCCGTCAGCAAATTGAAGATCCGATCATGCGCAAAGCGGTGGCAAACGCGCAGCAGCGTATTGGGGCAAATCGGCAAAAAATGGTCGATGAATTGGGGCACTGGGAGGAGTGGCGCGATCGGGCCGCCCAGATACGTGATCATGTTCTGAGTAATCTCGACGCTTATCTGTACCAGCTCTCAGAAAAAGTGACGCAAAACGGCGGTCACGTCTATTTTGCAAGAACCAAAGAAGACGCTACCCGCTACATTTTACAGGTTGCCCAACGCAAAAATGCCCGGAAGGTGGTGAAATCTAAATCGATGGTGACCGAAGAGATTGGTGTCAATCATGTGTTGCAGGATGCTGGCATTCAGGTGATTGAAACCGATCTGGGTGAATATATTCTCCAGCTGGATCAAGATCCGCCATCTCATGTTGTGGTCCCGGCAATTCATAAAGATCGCCATCAGATCCGTCGAGTGCTACACGAACGTCTGGGCTATGAGGGGCCGGAAACGCCTGAAGCGATGACCTTATTCATCCGGCAAAAAATCCGCGAAGATTTCCTCAGTGCTGAAATAGGTATTACCGGCTGTAATTTCGCGGTGGCAGAGACCGGTTCGGTATGCCTGGTGACCAATGAAGGTAATGCGCGAATGTGTACCACGCTGCCTAAAACGCATATTGCAGTGATGGGAATGGAGCGTATTGCCCCCACGTTTGCCGAGGTAGATGTATTGATCACCATGCTGGCGCGCAGTGCCGTTGGTGCACGTTTGACGGGATACAACACCTGGCTGACAGGACCGCGCGAAGCTGGGCACGTTGATGGTCCTGAAGAGTTTCATCTGGTTATTGTCGATAACGGGCGTTCTGAGGTGCTGGCCTCTGAATTTCGGGATGTGCTGCGCTGTATTCGCTGCGGGGCTTGTATGAATACTTGTCCGGCATATCGCCATATTGGCGGTCATGGATATGGCTCTATTTATCCAGGGCCAATTGGTGCGGTGATTTCTCCGCTACTTGGCGGCTATAAAGATTTTAAAGATTTACCCTACGCCTGCTCTTTATGCACAGCTTGTGACAACGTGTGTCCGGTGCGTATTCCGCTGTCAAAACTGATTTTGCGTCATCGTCGGGTGATGGCTGAAAAAGGGATCACCGCAAAAGCAGAGCAACGGGCGATAAAAATGTTCGCTTATGCCAATAGTCATCCAGGATTGTGGAAAGTCGGGATGATGGCCGGTGCTCATGCGGCAAGCTGGTTTATCAATGGCGGCAAAACACCACTCAAATTTGGCGCGATTAGCGACTGGATGGAAGCACGCGATCTTCCTGAAGCTGACGGAGAGAGTTTCCGTAGTTGGTTTAAGAAACATCAGGCGCAGGAGAAAAAGAATGGATAA
>locus_tag=ECB_00264|gene=ykgG
ATGGATAATCGAGGCGAATTTTTGAATAACGTTGCTCAGGCACTGGGTCGCCCGCTGCGACTTGAACCGCAAGCAGAAGATGCGCCGCTTAACAACTATGCTAACGAGCGGCTTACCCAACTTAACCAACAGCAGCGCTGTGACGCGTTTATTCAGTTTGCCAGCGATGTTATGTTGACGCGCTGTGAGCTGACCAGCGAGGCGAAGGCGGCAGAAGCTGCAATACGTCTGTGTAAAGAGCTGGGAGATCAGTCGGTCGTGATTAGCGGTGACACGAGGCTGGAGGAATTGGGGATTAGCGAACGTTTGCAGCAGGAATGCAATGCCGTTGTTTGGGATCCGGCGAAAGGTGCCGAGAATATCTCGCAGGCAGAGCAGGCTAAAGTGGGTGTTGTGTATGCTGAATATGGTTTAACCGAATCGGGAGGCGTGGTTCTTTTTTCCGCCGCCGAGCGCGGGCGTTCATTGAGCCTGCTCCCGGAATATTCTCTTTTTATCCTGCGTAAAAGCACTATCCTGCCGCGTGTAGCGCAACTCGCAGAAAAATTGCATCAGAAAGCGCAGGCCGGTGAACGAATGCCTTCCTGCATTAACATCATTAGCGGCCCCAGTTCAACGGCGGATATTGAGCTTATCAAAGTCGTCGGAGTTCATGGCCCGGTGAAAGCGGTGTATCTGATTATTGAGGATTGTTGA
>locus_tag=ECB_00265|gene=ECB_00265
ATGGATGCCTGTCTTTTTCACTGTAAATATCCTGGCATTGGTAATACCAGGATATTTACAGAAGAGCAGCATAACCATGACGGAACGGGGTTAAGTCAGGTTGTCCTAAACGCTATTTTCAACCTCGTATGCCTTCTTCAGGTTTATGTCCAGACTTCATATCTCTCTCAACAATCCTCAATAATCAGATACACCGCTTTCACCGGGCCATGA
>locus_tag=ECB_00266|gene=ykgH
ATGCGTGAACAAATCAAACAGGATATCGATCTGATTGAGATTTTATTTTATCTGAAGAAAAAGATTCGTGTTATCCTTTTTATTATGGCTATATGTATGGCTATGGTGCTGTTGTTTCTGTATATCAATAAAGACAATATAAAAGTGATTTACAGCCTAAAAATAAACCAGACAACGCCAGGTATACTTGTTAGCTGTGATAGCAATAATAATTTTGCCTGTCAGACTACAATGACTGAAGATGTTATTCAGCGAATTACTACATTTTTTCACACCAGCCCAGATGTCAAGAACAGAGAAATAAGGCTGGAATGGTCAGGAGATAAGAGAGCTTTACCAACTGCTGAAGAGGAAATATCTCGCGTGCAGGCCTCTATTATCAAATGGTATGCGTCAGAATATCATAATGGCAGGCAAGTTCTCGATGAGATACAAACGCCTTCAGCAATTAACAGTGAGCTTTATACAAAAATGATATACCTGACCAGGAACTGGTCATTGTATCCGAACGGTGATGGCTGTGTAACTATAAGCTCACCAGAAATAAAAAATAAATACCCTGCTGCCATTTGCCTGGCTCTGGGATTTTTTCTAAGCATTGTAATTTCTGTAATGTTTTGCCTTGTCAAAAAAATGGTAGATGAATACCAACAAAACTCTGGGCAGTAA
>locus_tag=ECB_00267|gene=betA
TTGCAATTTGACTACATCATTATTGGTGCCGGCTCAGCCGGCAACGTTCTCGCTACCCGTCTGACTGAAGATCCGAATACCTCCGTGCTGCTGCTTGAAGCGGGCGGCCCGGACTATCGCTTTGACTTCCGCACCCAGATGCCCGCTGCCCTGGCATTCCCGCTACAGGGTAAACGCTACAACTGGGCCTATGAAACGGAACCTGAACCGTTTATGAATAACCGCCGCATGGAGTGCGGACGCGGTAAAGGTCTGGGTGGATCGTCGCTGATCAACGGCATGTGCTACATCCGTGGCAATGCGCTGGATCTCGACAACTGGGCGAAAGAACCCGGCCTGGAGAACTGGAGCTATCTCGATTGCCTGCCCTACTATCGCAAGGCCGAGACGCGCGATATTGGTGATAACGACTATCACGGCGGTGATGGCCCGGTGAGCGTCACCACCTCCAAACCCGGCGTCAATCCGCTGTTTGAAGCGATGATTGAAGCGGGCGTGCAGGCGGGCTACCCGCGCACGGACGATCTCAACGGCTATCAGCAAGAAGGTTTTGGCCCGATGGATCGCACCGTGACGCCGCAGGGCCGTCGCGCCAGCACCGCGCGTGGCTATCTCGATCAGGCCAAATCGCGTCCTAACCTGACCATTCGTACTCACGCTATGACCGATCACATCATTTTTGACGGCAAACGCGCGGTGGGCGTCGAATGGCTGGAAGGCGACAGCACCATCCCAACCCGCGCAACGGCCAACAAAGAAGTGCTGTTATGTGCAGGCGCGATTGCCTCACCGCAGATCCTGCAACGCTCCGGCGTCGGCAACGCTGAACTGCTGGCGGAGTTTGATATTCCGCTGGTGCATGAATTACCCGGCGTCGGCGAAAATCTTCAGGATCATCTGGAGATGTATCTGCAATATGAGTGCAAAGAACCGGTTTCCCTCTACCCTGCCCTGCAGTGGTGGAACCAGCCGAAAATCGGTGCGGAGTGGCTGTTTGGCGGCACTGGCGTTGGTGCCAGCAACCACTTTGAAGCAGGTGGATTTATTCGCAGCCGTGAGGAATTTGCGTGGCCGAATATTCAGTACCATTTCCTGCCAGTAGCGATTAACTATAACGGCTCGAATGCAGTGAAAGAGCACGGTTTCCAGTGCCACGTCGGCTCAATGCGCTCGCCAAGCCGTGGGCATGTGCGGATTAAATCCCGCGACCCGCACCAGCATCCGGCGATTCTGTTTAACTACATGTCGCACGAGCAGGACTGGCAGGAGTTCCGCGACGCAATTCGCATCACCCGCGAGATCATGCATCAACCCGCGCTGGATCAGTATCGTGGCCGCGAAATCAGCCCCGGTGTCGAATGCCAGACGGATGAACAGCTCGATGAGTTCGTGCGTAACCACGCCGAAACCGCCTTCCATCCGTGCGGTACCTGCAAAATGGGTTACGACGAGATGTCCGTGGTTGACGGCGAAGGCCGCGTACACGGGTTAGAAGGCCTGCGTGTGGTGGATGCGTCGATTATGCCGCAGATTATCACCGGGAATTTGAACGCCACGACAATTATGATTGGCGAGAAAATAGCGGATATGATTCGTGGACAGGAAGCGCTGCCGAGGAGCACGGCGGGATATTTTGTGGCAAATGGGATGCCGGTGAGAGCGAAAAAATGA
>locus_tag=ECB_00268|gene=betB
ATGTCCCGAATGGCAGAACAGCAGCTTTATATACATGGTGGTTATACCTCCGCCACCAGCGGTCGCACCTTCGAGACCATTAACCCGGCCAACGGTAACGTGCTGGCGACCGTGCAGGCCGCCGGGCGTGAGGATGTCGATCGCGCCGTGAAGAGTGCCCAACAGGGGCAAAAAATCTGGGCGGCGATGACCGCTATGGAACGCTCGCGTATTCTGCGTCGGGCCGTTGATATTCTGCGTGAACGCAATGACGAACTCGCAAAACTGGAAACCCTCGACACCGGAAAAGCATATTCGGAAACCTCAACCGTCGATATCGTTACCGGTGCGGACGTGCTGGAGTACTACGCCGGGCTGATCCCGGCGCTGGAAGGCAGCCAGATCCCGTTGCGTGAGACGTCATTTGTTTATACCCGCCGCGAACCGCTGGGCGTGGTGGCGGGGATTGGCGCATGGAACTACCCGATCCAGATTGCCCTGTGGAAATCCGCCCCGGCGCTGGCGGCAGGCAACGCAATGATTTTCAAACCGAGCGAAGTCACCCCGCTTACCGCGTTAAAGCTGGCTGAAATTTACAGCGAAGCGGGCCTGCCGGACGGCGTATTTAACGTGTTGCCGGGCGTGGGCGCGGAGACCGGGCAATATCTGACCGAGCATCCGGGCATTGCCAAAGTGTCATTTACCGGCGGTGTCGCCAGCGGCAAAAAAGTGATGGCTAACTCGGCGGCCTCTTCCCTGAAAGAAGTGACCATGGAACTGGGCGGTAAATCGCCGCTGATCGTTTTCGACGATGCGGATCTCGATCTCGCCGCCGATATCGCCATGATGGCAAACTTCTTCAGCTCCGGTCAGGTGTGTACCAATGGCACCCGCGTCTTCGTTCCGGCGAAATGCAAAGCCGCATTTGAGCAGAAAATTCTGGCGCGCGTTGAGCGCATTCGCGCGGGCGACGTTTTCGATCCGCAAACTAACTTCGGCCCGCTGGTCAGCTTCCCGCATCGCGATAACGTGCTGCGCTATATCGTCAAAGGCAAAGAGGAAGGCGCGCGCGTACTGTGCGGCGGCGATGTACTGAAAGGCGATGACTTCGATAACGGCGCATGGGTTGCACCGACCGTGTTCACCGATTGCAGCGACGATATGACCATCGTGCGTGAAGAGATCTTCGGGCCAGTGATGTCCATTCTGACCTACGAGTCGGAAGACGAAGTCATTCGCCGCGCTAACGATACCGACTACGGCCTGGCGGCGGGCATCGTGACGGCGGACCTGAACCGCGCGCATCGCGTCATTCATCAGCTGGAAGCGGGTATTTGCTGGATCAACACCTGGGGCGAATCCCCGGCAGAGATGCCCGTTGGCGGCTACAAACACTCCGGCATTGGTCGCGAGAACGGCGTGATGACGCTCCAGAGTTACACCCAGGTGAAGTCCATCCAGGTTGAGATGGCTAAATTCCAGTCCATATTCTAA
>locus_tag=ECB_00269|gene=betI
ATGCCCAAATTGGGGATGCAGTCGATCCGGCGCAGACAACTGATCGACGCCACGCTGGAAGCAATAAATGAAGTGGGCATGCACGATGCAACGATCGCGCAGATCGCCCGCCGTGCAGGCGTTTCTACGGGGATCATCAGCCACTATTTCAGGGACAAAAATGGTCTGCTGGAAGCAACCATGCGCGATATCACCAGTCAGCTGCGTGACGCGGTTTTGAATCGATTACATGCACTTCCGCAGGGCAGTGCAGAGCTGCGATTACAGGCGATTGTTGGCGGAAACTTCGATGAAACGCAGGTGAGCAGTGCGGCGATGAAAGCCTGGCTGGCGTTCTGGGCCAGCAGTATGCATCAGCCGATGCTCTATCGTTTACAGCAGGTCAGCAGCCGCCGCTTGCTGTCGAATCTGGTGAGCGAGTTTCGCCGCGAATTGCCGCGCCACCAGGCACAGGAAGCGGGCTACGGCCTTGCCGCGCTGATTGACGGATTATGGCTGCGCGCGGCACTGAGCGGCAAACCGCTGGATAAACCTCTCGCACACTCGCTGACCCGTCACTTTATTACTCAGCATTTACCCACCGATTAA
>locus_tag=ECB_00270|gene=betT
ATGACAGACCTTTCACACAGCAGGGAAAAGGACAAAATCAATCCGGTGGTGTTTTACACCTCCGCCGGACTGATTTTGTTGTTTTCCCTGACAACGATCCTGTTTCGCGACTTCTCGGCCCTGTGGATTGGCCGCACGCTGGACTGGGTTTCTAAAACCTTCGGTTGGTATTATCTGCTGGCGGCAACGCTCTATATTGTCTTTGTGGTCTGTATCGCTTGTTCGCGTTTTGGTTCGGTGAAGCTCGGGCCAGAACAATCCAAACCGGAATTCAGCCTGCTGAGTTGGGCGGCGATGCTGTTTGCTGCCGGGATCGGTATCGATCTGATGTTCTTTTCCGTAGCCGAACCGGTAACGCAGTATATGCAGCCGCCGGAAGGCGCGGGACAGACGATTGAGGCCGCGCGTCAGGCGATGGTCTGGACGCTGTTTCACTACGGCTTAACCGGCTGGTCGATGTATGCGCTGATGGGCATGGCGCTCGGATACTTTAGCTATCGTTATAATTTGCCGCTCACCATCCGCTCGGCGCTGTACCCGATCTTCGGTAAACGGATTAACGGGCCGATAGGTCACTCAGTGGATATTGCAGCGGTGATCGGCACTATCTTCGGTATTGCCACTACGCTCGGTATCGGTGTGGTGCAGCTTAACTATGGCTTGAGCGTACTGTTTGATATTCCCGATTCGATGGCGGCAAAAGCGGCACTGATCGCCTTGTCGGTGATAATCGCCACTATCTCGGTGACATCCGGTGTCGATAAGGGCATTCGCGTGTTATCGGAGCTTAATGTCGCGCTGGCGCTGGGATTGATCCTGTTCGTGTTGTTTATGGGCGACACTTCGTTCCTGCTTAATGCACTGGTGCTGAATGTTGGCGACTATGTGAATCGCTTTATGGGCATGACGCTCAACAGTTTTGCCTTCGACCGTCCAGTTGAGTGGATGAATAACTGGACGCTCTTCTTCTGGGCATGGTGGGTGGCATGGTCGCCGTTTGTCGGCTTGTTCCTGGCGCGTATCTCGCGTGGGCGTACCATTCGCCAGTTCGTGCTGGGCACGTTGATTATTCCGTTTACCTTCACGCTGTTATGGCTCTCGGTGTTCGGCAATAGCGCGCTGTATGAAATTATCCACGGCGGCGCGGCATTTGCCGAGGAAGCGATGGTCCATCCTGAGCGCGGCTTCTACAGCCTGCTGGCGCAGTATCCGGCGTTTACCTTTAGCGCCTCCGTCGCCACCATTACTGGCCTGCTGTTTTATGTGACCTCGGCGGACTCCGGGGCGCTGGTGCTGGGGAATTTCACCTCGCAGCTTAAAGATATCAACAGCGACGCCCCCGGCTGGCTGCGCGTCTTCTGGTCGGTGGCGATTGGCCTGCTGACGCTCGGCATGCTGATGACCAACGGGATATCCGCGCTGCAAAACACCACGGTGATTATGGGGCTGCCGTTCAGCTTTGTGATCTTCTTCGTGATGGCGGGGTTGTATAAATCTCTGAAGGTAGAAGATTACCGCCGTGAAAGTGCCAACCGCGATACCGCACCGCGACCGCTGGGGCTTCAGGATCGCCTGAGCTGGAAAAAACGTCTCTCGCGCCTGATGAATTATCCGGGCACGCGTTACACTAAACAGATGATGGAGACGGTCTGTTACCCGGCAATGGAAGAAGTGGCGCAGGAGTTGCGGTTGCGCGGCGCGTACGTGGAGCTAAAAAGCCTGCCGCCGGAAGAGGGACAACAGTTGGGGCATCTGGATTTGTTGGTGCATATGGGCGAAGAGCAAAACTTTGTCTATCAGATTTGGCCGCAGCAATATTCGGTGCCGGGCTTTACCTACCGCGCACGTAGCGGTAAATCGACTTACTACCGGCTGGAAACTTTCCTGTTAGAAGGCAGCCAGGGCAACGACCTGATGGACTACAGCAAAGAGCAGGTGATCACCGATATTCTTGACCAGTACGAGCGGCACCTTAACTTTATTCATCTCCATCGTGAAGCGCCGGGCCATAGCGTGATGTTCCCGGACGCGTGA
>locus_tag=ECB_00271|gene=yahA
ATGAATTCATGTGATTTTCGTGTTTTTCTGCAAGAGTTCGGTACAACGGTTCATTTGTCATTGCCTGGTAGCGTATCCGAGAAAGAACGACTGCTACTCAAGCTGCTGATGCAGGGAATGTCTGTAACAGAAATATCACAGTACAGAAATCGCAGTGCAAAGACAATTTCACATCAAAAGAAACAGCTCTTTGAGAAACTGGGGATTCAGAGCGATATTACTTTCTGGCGCGATATTTTCTTTCAGTACAATCCGGAGATCATATCCGCCACGGGGAGTAATAGTCACAGATATATTAATGATAATCACTATCACCATATCGTCACGCCTGAAGCCATCAGTCTGGCGTTGGAAAACCACGAATTCAAACCGTGGATCCAACCGGTTTTCTGCGCGCAGACTGGGGTACTGACGGGCTGTGAGGTGCTTGTCCGCTGGGAACATCCACAAACGGGAATTATCCCACCGGATCAGTTTATTCCTCTGGCGGAGTCATCCGGTCTTATTGTCATAATGACCCGCCAACTGATGAAACAGACTGCGGATATTCTGATGCCGGTAAAACATTTGCTGCCGGACAATTTCCATATTGGCATCAACGTCTCGGCGGGTTGTTTTTTGGCAGCGGGATTTGAAAAAGAGTGTCTGAACCTGGTTAATAAATTAGGTAACGATAAAATCAAGCTGGTTCTCGAGCTAACGGAACGTAACCCTATTCCGGTAACGCCAGAAGCCAGAGCGATATTTGACAGCCTTCATCAGCACAACATTACCTTTGCGCTGGATGACTTTGGTACGGGTTATGCGACCTATCGTTACTTGCAGGCGTTCCCGGTCGATTTTATTAAGATCGATAAGTCATTTGTGCAAATGGCGAGTGTCGACGAAATCTCCGGTCATATTGTGGACAATATTGTCGAACTAGCGCGTAAGCCTGGTCTGAGTATCGTGGCGGAAGGGGTAGAAACCCAGGAGCAGGCGGATTTAATGATCGGTAAAGGCGTTCACTTTTTGCAGGGCTATTTGTACTCTCCGCCAGTACCGGGTAATAAATTTATCTCTGAATGGGTAATGAAAGCAGGTGGTTGA
>locus_tag=ECB_00272|gene=yahB
ATGAACTCAATTTTTACCGAAGAGAATCTGTTGGCATTTACTACCGCTGCACGTTTTGGCAGCTTCAGTAAAGCCGCAGAAGAGTTGGGTTTAACCACTTCCGCCATTAGCTACACCATCAAGCGTATGGAGACGGGGCTGGATGTGGTGCTGTTCACTCGCAGTACCCGCAGCATTGAGTTAACGGAGTCCGGGCGTTATTTTTTCCGCAAAGCTACCGACCTGCTGAATGATTTTTATGCCATCAAACGCAGTATCGATACTATTTCGCAGGGCATAGAAGCGCGTGTGCGCATTTGTATTAATCAGCTGCTTTATACGCCCAAACACACCGCACGCTTGTTACAGGTGCTGAAAAAGCAGTTTCCTACCTGCCAGATTACCGTCACCACCGAAGTGTATAACGGCGTCTGGGATGCGATTATTAATAATCAGGCCAATATCGCCATCGGCGCACCCGATACACTACTGGACGGCGGCGGTATTGATTACACTGAAATTGGCGCGATTCGCTGGGCTTTTGCTATCGCCCCGGATCACCCGTTAGCCTTTGTGCCGGAACCCATCGCCGAAAGCCAACTGCGTCTCTACCCTAATATTATGGTGGAGGACACCGCGCATACGATTAATAAAAAAGTGGGCTGGTTGCTGCACGGGCAGGAGTCAATTCTGGTGCCAGATTTCAACACCAAATGTCAGTGCCAGATTTTAGGTGAAGGAATTGGTTTTTTGCCGGATTACATGGTCCGTGAGGCGATGACGCAATCCCTGCTGGTTACCCGACAAATCCATAATCCGCGCCAGGATTCGCGCATGTTACTGGCGACTCAGCATTCTGCTACGGGTCAGGTGACGCAGTGGATTAAAAAACAATTTGCGCCAAATGGCATATTAACGGGGATCTATCAGGATTTACTGCATCGGGAGAATTAA
>locus_tag=ECB_00273|gene=yahC
ATGAACGGACTCACGGCAACGGGTGTCACCGTCGGTATTTGTGCAGGGCTTTGGCAGTTAGTGTCTTCACATGTCGGGCTCTCTCAGGGATGGGAATTATTAGGAACCATTGGCTTCGTCGCCTTTTGCAGTTTTTATGCCGCAGGCGGCGGTAAATCGGGGTTTATCAGAAGTCTGGCGGTTAATTATTCCGGGATGGTGTGGGCATTTTTCGCCGCGCTGGCTGCCGGTTGGCTGGCCTCTGTAAGTGGACTGTCCGCGTTCTGGGCGAGCGTAATTACTACCGTACCCTTCTCGGCGGTAGTGGTCTGGCAAGGGCGTTTCTGGTTACTGTCCTTTATTCCCGGTGGCTTTCTCGGCATGACGCTGTTTTTTGCCAGCGGGATGAACTGGACGGTGACGTTACTGGGTTTTCTGGCGGGTAACTGCGTGGGGATAATTTCAGAATATGGTGGACAAAAATTAAGCGAAGCGACGACTAAACGCGACGGGTATTAA
>locus_tag=ECB_00274|gene=yahD
ATGAGTATAAAAAATCTACCTGCCGACTATTTATTGGCTGCACAACAGGGTGATATCGATAAAGTAAAAACCTGCCTTGCGCTGGGTGTCGATATTAATACCTGCGATCGTCAGGGGAAAACGGCAATTACGCTGGCAAGTTTATATCAGCAATATGCTTGCGTTCAGGCATTAATTGATGCCGGAGCGGATATTAATAAGCAAGATCATACCTGTTTAAATCCTTTTTTAATTAGCTGTCTGAACGATGATTTAACGCTACTACGAATTATTTTACCGGCTAAACCCGATCTTAATTGCGTAACCCGTTTTGGCGGTGTCGGCCTGACGCCTGCCTGTGAAAAAGGCCATTTAAGTATTGTAAAAGAGCTTTTGGCGCATACGGAGATTAACGTTAACCAGACCAACCATGTAGGCTGGACGCCGCTACTGGAAGCGATTGTGCTTAATGATGGTGGTATTAAACAGCAGGCGATTGTGCAGTTATTGCTGGAACACGGTGCCAGCCCGCATCTGACCGATAAATATGGCAAAACGCCACTGGAACTGGCGCGGGAACGGGGCTTTGAAGAGATTGCGCAGTTACTGATTGCCGCAGGTGCATAA
>locus_tag=ECB_00275|gene=yahE
GTGTGGGCGCTAACTGCGGATGCGGATTTTCTGGCGCAGCGGGGGCAAGGACAGGTTGAACAGGTCTTTGCCAGAGCGGTAAATATCGCACTCCCGGCTCGCCAGCAGTTGCTGACGCTGCTTTGTGAAGAGTACGACAATGCGCCAAACAGTTGTCGGTTGGCACTCACTCACTTTGATGATCTGTTCCGGCATGGTGATAAGGTTCAGTTTGACGATCAAGGTATTACGGTTGGTCAACATCTTCATATAGAGATGAGTCGTTGTCGGCGTTGGCTGTCCCCAACCTTGCAAATGACCGCTGTGAATTTTCACCTTATCGCCTGGCAACAGTGGCACGACATTATTCATCAGCACCTGGGGGAAAATGAAACCCTGTTTAATTATCGCGGCGATAATCCGTTTTATCAGGCGTTAAATAAAGAACTACATATTAAACGACGGGCAGTTATTCAGGCAGTAAACGAAAAACAAAATATCGCCGCAGCGGTCGCCAGTATGATGGGGTTAGGGATTGGCCTTACGCCATCAGCCGATGATTATCTGACCGGACTGGTACTTATTTTATTTATTTCCGGGCATCCGGCGGAAAAATACAAAGAGGAATTTTATCGCGGTCTGCAACGCGGCAGAAATAATACCACATTATTAAGTGCCATAACGCTGGAAGCCGCATTACAACAACGCTGCCGGGAAAATATTCATCATTTTATTCACGATATTATTTATGGCGTCCCTGGGAATTCAACTCAGGCAATAGAAAAAATTAAACATATTGGCTCCAGTTCCGGCTGCGACATGCTGTATGGCATGGCCGATGGTTGTGCGCTGAGCCAAACCTACGGAGGGAATTATGTCAGTTAA
>locus_tag=ECB_00276|gene=yahF
ATGTCAGTTAAAATAGTCATTAAACCGAATACCTATTTTGATTCTGTCTCGCTGATGTCTATCTCCACGCGTGCAAATAAACTCGACGGCGTCGAGCAGGCATTTGTGGCGATGGCGACCGAAATGAACAAAGGTGTGCTGAAAAATTTAGGACTGCTGACGCCGGAGCTGGAACAGGCGAAAAACGGCGACCTGATGATTGTCATCAATGGTAAATCGGGTGCGGACAATGAGCAGTTGCTGGCGGAGATTGAAGAACTGTTCAATAGCAAAGCGCAAAGCGGCTCGCACGAGGCGCGTTACGCCACTATTGCCAGCGCCAAAAAGCATATCCCGGAAAGTAGCCTGGCGGTGATTTCGGTCAACGGTCTGTTTGCCGCTCGCGAAGCGCGTCAGGCGCTGCAAAACGATCTCAACGTGATGCTGTTTTCCGATAACGTCTCAGTTGAAGATGAACTGGCGCTCAAGCAACTGGCCCACGAAAAAGGGCTGCTGATGATGGGGCCAGACTGCGGTACGGCGATTATTAACGGCGCGGCGCTCTGTTTTGGCAACGCCGTGCGTCGTGGCAACATCGGTATTGTTGGCGCATCTGGCACCGGCAGCCAGGAACTGAGCGTCCGCATTCATGAATTTGGTGGCGGCGTTTCACAACTGATTGGCACCGGCGGGCGCGACCTGAGCGAGAAAATCGGCGGCCTGATGATGCTCGACGCCATCGGGATGCTGGAAAACGATCCGCAAACTGAAATCATTGTGCTTATCTCCAAACCGCCCGCGCCTGCGGTGGCCCGTAAAGTGCTGGAACGCGCGCGCGCCTGCCGCAAGCCGGTGGTGGTCTGCTTCCTCGGTCGCGTTGAAACGCCGGTGGATGAGCAGGGGCTACAGTTTGCCCGCGGCAGCAAAGAGGCGGCGCTAAAAGCGGTGATGCTCTCCGGCGTGAAACAGGAAAATCTCGACCTGCATACGCTTAACCAGCCGTTGATTGCTGATGTGCGTGCGCGTCTGCAACCGCAGCAGAAATACATACGTGGCCTGTTCTGCGGCGGCACGCTGTGCGACGAAACCATGTTCGCGGTGATGGAAAAACATGGCGATGTCTACAGCAACATTCAGCCCGATCCTGAATTCCGCCTGCAAGATATCAACCGCAGCATCAAACACACCTTCCTCGACTTTGGCGATGACGACTTCACCAACGGCAAGCCGCATCCAATGATTGACCCCACCAACCGCATCAGTCGCTTGATCGAAGAAGCGCGCGATCCAGAAGTGGCGGTGATCGTGATGGATTTTGTGCTCGGATTTGGATCGCATGAAGATCCGGTCGGCTCCACCATCGAGGCGATCAAAGAAGCGAAAGCGATCGCCGCCGCCGAAGGACGCGAGTTGATCATTCTCGCCTATGTGCTGGGCACCGATCTCGATACGCCATCATTAGAACAACAAAGCCAGATGCTGCTTGATGCCGGAGTGATTCTGGCGAGCAGCAGCACCAATACCGGATTGCTGGCGCGTGAATTTATCTGCAAAGGGGAGGAAGCCTGA
>locus_tag=ECB_00277|gene=yahG
ATGAGCCAGTCACTGTTTAGCCAACCGTTGAACGTTATTAACGTCGGTATCGCCATGTTTAGCGATGACCTGAAAAAGCAGCATGTAGAAGTGACTCAACTCGACTGGACGCCGCCGGGGCAGGGCAATATGCAGGTGGTGCAGGCGCTGGATAACATTGCCGATTCGCCGCTGGCAGACAAAATCGCCGCCGCTAACCAGCAGGCGCTGGAGCGCATTATCCAGTCGCATCCGGTGCTGATTGGTTTTGATCAGGCGATTAACGTGGTGCCGGGCATGACGCCGAAAACCATTCTTCACGCCGGGCCGCCGATCACCTGGGAAAAAATGTGCGGCGCGATGAAAGGCGCGGTCACCGGGGCGTTGGTGTTCGAAGGGCTGGCGAAAGATCTCGATGAGGCGACTGAACTGGCGGCCTCCGGGGAGATCACCTTCTCGCCGTGCCACGAACACGACTGCGTGGGATCGATGGCGGGCGTTACCTCGGCCTCGATGTTTATGCACATCGTGAAAAACAAAACCTACGGCAACATCGCTTATACCAATATGAGCGAGCAGATGGCGAAGATTTTGCGTATGGGTGCTAACGACCAGAGCGTGATTGACCGCCTGAACTGGATGCGTGATGTGCAGGGACCAATACTGCGCGACGCGATGAAAATTATCGGCGAAATCGATCTGCGCTTAATGCTGGCGCAGGCGCTGCATATGGGCGATGAGTGCCATAACCGCAATAACGCCGGGACGACACTGCTGATTCAGGCGCTGACGCCGGGGATTATTCAGGCGGGTTATTCCGTCGAGCAACAGCGCGAAGTGTTTGAGTTTGTCGCCAGCAGCGACTACTTCTCCGGCCCGACGTGGATGGCGATGTGTAAAGCGGCGATGGATGCGGCGCATGGCATCGAATACAGCACCGTGGTCACCACCATGGCGCGTAACGGCGTCGAGTTCGGCCTGCGGGTCAGCGGCCTGCCGGGGCAATGGTTTACCGGCCCGGCGCAGCAGGTGATCGGCCCGATGTTTGCCGGTTATAAGCCGGAAGATTCGGGGCTGGATATCGGCGACAGCGCCATCACCGAAACCTACGGTATTGGCGGATTTGCTATGGCGACCGCGCCCGCTATCGTCGCGCTGGTGGGCGGCACGGTGGAAGAAGCTATTGATTTCTCCCGTCAGATGCGCGAAATCACCCTCGGTGAAAACCCCAACGTCACCATTCCGCTGCTCGGTTTTATGGGCGTGCCGTCGGCAATCGACATCACCCGCGTGGGTAGCAGCGGCATTCTGCCGGTGATCAACACCGCCATCGCCCATAAAGATGCGGGCGTCGGCATGATTGGCGCGGGCATTGTGCATCCACCTTTTGCCTGCTTCGAGAAAGCCATTCTTGGCTGGTGCGAACGTTACGGCGTCTGA
>locus_tag=ECB_00278|gene=yahI
ATGAAAGAGCTTGTGGTCGTTGCCATTGGTGGCAACAGCATTATCAAAGATAACGCCAGCCAGTCGATTGAGCATCAGGCGGAGGCGGTGAAAGCCGTCGCCGATACGGTGCTGGAAATGCTGGCTTCCGATTACGACATTGTGCTGACCCACGGCAACGGGCCGCAGGTCGGGCTGGATTTACGCCGTGCGGAGATTGCCCACGAGCGCGAAGGGCTGCCCTTAACGCCGCTGGCGAACTGTGTGGCAGATACGCAGGGCGGCATCGGCTATCTGATCCAACAGGCGCTGAATAACCGGCTGGCGCGTCACGGCGAGAAGAAAGCCGTCACCGTGGTGACTCAGGTGGAAGTGGATAAAAACGATCCAGGTTTTGCCCATCCCACCAAGCCCATCGGCGCATTCTTTAGTGACAGCCAGCGTGACGAATTACAAAAGGCAAACCCTGACTGGTGTTTTGTTGAAGATGCCGGGCGGGGCTATCGCCGCGTGGTCGCCTCGCCGGAACCGAAACGTATTGTCGAAGCACCTGCCATTAAAGCGCTGATCCAACAAGGTTTTGTCGTAATTGGCGCGGGCGGCGGTGGAATTCCGGTAGTGCGTACTGACGCGGGAGATTACCAAAGCGTGGACGCGGTTATCGACAAAGATCCCTCTACCGCGCTGCTGGCCCGTGAAATTCACGCCGACATTCTTGTGATCACCACTGGCGTCGAAAAAGTGTGTATTCACTTTGGCAAACCGCAGCAGCAGGCGCTCGATCGGGTGGATATTGCCACCATGACCCGCTATATGCAGGAAGGGCATTTCCCGCCCGGCAGCATGTTGCCAAAAATCATCGCCAGCCTGACATTTTTAGAACAAGGCGGCAAAGAAGTGATTATCACCACGCCGGAATGCCTGCCTGCGGCGCTGCGCGGCGAAACGGGCACTCATATTATTAAAACGTAA
>locus_tag=ECB_00279|gene=yahJ
ATGAAAGAAAGCAATAGCCGCCGTGAATTTCTGAGCCAGAGCGGTAAGATGGTCACCGCCGCCGCGCTGTTTGGTACCTCTGTGCCGCTCGCCCATGCGGCGGTAGCTGGCACCCTAAACTGCGAAGCGAACAACACCATGAAAATCACTGACCCGCATTACTATCTCGATAACGTGCTGCTGGAAACCGGTTTTGACTACGAAAATGGCGTGGCGGTGCAGACCCGCACGGCGCGCCAGACCGTGGAGATTCAGGACGGCAAAATTGTCGCCCTGCGCGAGAACAAGCTGCATCCGGACGCCACGCTGCCGCACTATGACGCTGGCGGTAAGCTGATGCTGCCCACCACCCGCGACATGCATATTCATCTCGACAAAACCTTTTACGGCGGGCCGTGGCGCTCGCTCAATCGTCCGGCAGGCACCACCATCCAGGACATGATCAAACTCGAGCAGAAAATGCTGCCGGAACTGCAACCGTACACTCAGGAGCGGGCAGAAAAACTGATTGATTTATTGCAGTCGAAAGGCACCACCATTGCCCGCAGCCACTGCAATATCGAACCGGTTTCCGGCCTGAAAAATCTGCAAAATTTGCAGGCGGTGCTGGCGCGACGTCAGGCGGGCTTTGAGTGTGAAATCGTCGCCTTCCCGCAGCACGGTTTGCTGCTGTCGAAATCTGAACCTTTAATGCGTGAAGCGATGCAGGCGGGGGCGCATTACGTCGGCGGCCTGGACCCGACCAGTGTTGATGGCGCGATGGAAAAATCCCTCGACACCATGTTCCAGATTGCGCTGGACTACGACAAAGGCGTCGATATTCACCTGCACGAAACCACGCCGGCAGGCGTGGCAGCCATCAATTATATGGTTGAAACGGTAGAGAAAACGCCACAGCTGAAGGGCAAGCTGACCATCAGTCACGCCTTTGCGCTGGCAACGCTCAACGAGCAACAGGTAGATGAACTGGCGAACCGGATGGTGGTGCAACAAATTTCTATTGCCTCGACGGTGCCGATTGGCACGCTGCATATGCCGCTCAAACAGTTGCACGACAAAGGCGTAAAAGTGATGACTGGCACTGACAGCGTTATCGACCACTGGTCGCCTTATGGTCTGGGCGACATGCTGGAAAAAGCCAATCTGTACGCGCAGCTCTATATTCGTCCTAACGAACAGAACCTCTCCCGTTCGCTGTTTCTAGCCACTGGCGATGTATTGCCGCTGAATGAAAAAGGCGAGCGTGTATGGCCAAAAGCGCAGGATGACGCCAGCTTTGTGCTGGTGGACGCCTCCTGTTCTGCCGAGGCGGTGGCGCGTATCTCGCCGAGAACAGCAACGTTCCATAAAGGGCAACTGGTGTGGGGGAGTGTGGCAGGTTGA
>locus_tag=ECB_00280|gene=yahK
ATGAAGATCAAAGCTGTTGGTGCATATTCCGCTAAACAACCACTTGAACCGATGGATATCACCCGGCGTGAACCGGGACCGAATGATGTCAAAATCGAAATCGCTTACTGTGGCGTTTGCCATTCCGATCTCCACCAGGTCCGTTCCGAGTGGGCGGGGACGGTTTACCCCTGCGTGCCGGGTCATGAAATTGTGGGGCGTGTGGTAGCCGTTGGTGATCAGGTAGAAAAATATGCGCCGGGCGATCTGGTCGGTGTCGGCTGCATTGTCGACAGTTGTAAACATTGCGAAGAGTGTGAAGACGGGTTGGAAAACTACTGTGATCACATGACCGGCACCTATAACTCGCCGACGCCGGACGAACCGGGCCATACTCTGGGCGGCTACTCACAACAGATCGTCGTTCATGAGCGATATGTTCTGCGTATTCGTCACCCGCAAGAGCAGCTGGCGGCGGTGGCTCCTTTGTTGTGTGCAGGGATCACCACGTATTCGCCGCTACGTCACTGGCAGGCCGGGCCGGGTAAAAAAGTGGGCGTGGTCGGCATCGGCGGTCTGGGACATATGGGGATTAAGCTGGCCCACGCGATGGGGGCACATGTGGTGGCATTTACCACTTCTGAGGCAAAACGCGAAGCGGCAAAAGCCCTGGGGGCCGATGAAGTTGTTAACTCACGCAATGCCGATGAGATGGCGGCTCATCTGAAGAGTTTCGATTTCATTTTGAATACAGTAGCTGCGCCACATAATCTCGACGATTTTACCACCTTGCTGAAGCGTGATGGCACCATGACGCTGGTTGGTGCGCCTGCGACACCGCATAAATCGCCGGAAGTTTTCAACCTGATCATGAAACGCCGTGCGATAGCCGGTTCTATGATTGGCGGCATTCCAGAAACTCAGGAGATGCTCGATTTTTGCGCCGAACATGGCATCGTGGCTGATATAGAGATGATTCGGGCCGATCAAATTAATGAAGCCTATGAGCGAATGCTGCGCGGTGATGTGAAATATCGTTTTGTTATCGATAATCGCACACTAACAGACTGA
>locus_tag=ECB_00281|gene=yahL
ATGATATCATTAAAAGCTCCGCACAATAATTTGATGCCATATACGCAACAAAGCATACTTAATACGGTTAAAAACAATCAGTTACCAGAGGATATCAAAAGCTCCCTGGTTTCCTGTGTCGATATATTCAAGGTTTTGATTAAACAATATTATGATTATCCTTATGATTGTCGTGATGATTTAGTCGATGACGACAAACTCATTCATCTCATGGCTGCCGTACGAGACTGTGAGTGGTCAGACGATAACGCACTCACCATAAATGTGCAGTTTAATGATTTCCCTGGATTTTATGACTGGATGGATTACCCTGATCACCCGGTTAAGTTTGTTTTTCACATACTTGAAAATCAAAAAGGGACAGTTTGGGTATATGACCAGGATGATGCGTTTCTTGATATTAAAGCAAACGTGCAGGCTGGACGCTTTACCGGGCTTAAGAAATTAGTGCAGTTTATCGATTCAGTGCGAACAGATTGCAAATGTATTCTTCTTGAATACCATATGCCTTTGCTGAGAATTTTCCCTAAAGGGAAAGAGTGTATGCATGTGGAAAAATGGCTTCGCGAAATGTCGTCTATTCCGGAGACAGACGCGCCCATTAAGCAGGCGCTTGCGCATGGATTATTATTACACTTAAAAAATATCTACCCTGTTTTTCCTGAATCACTGGTGATGTTATTGCTCTCTGTTCTGGACGTAAAAACATACAGAGATGATGCGCGATTAAATGAATGGATATCTAATAGAGTGCAGGAATTAGGTGACAGATATTATCCTGTAAATAAGCACGTTAAAATCCGCTACACTCTTTAG
>locus_tag=ECB_00282|gene=yahM
ATGGCGGTCCAACTTTTCAAAACTCTTCTGAATCAGATCCCCTTATTATCATCCCTGCAAAGTGGAACATTGCCATTGTTTGGCTATTCAGGATGGGGCAGACCAATGAAAAAAGCCCACACAGGGGAGAGTGGGCTGAAATGGGAAGCTAAAGACTCAAGTAAACTTATCGGAAATAAGGACCACGCATTACGGGGGCTATCATCGCCGATGGCCGTGATTCGGCAAATCAGGTTGATTACGTAG
>locus_tag=ECB_00283|gene=yahN
ATGATGAAGTTACTTCACTTATTTATGGATGAAATCACTATGGATCCTTTGCACGCCGTTTACCTGACCGTAGGACTGTTCGTGATTACTTTTTTTAATCCGGGAGCCAATCTCTTTGTGGTAGTACAAACCAGCCTGGCTTCCGGTCGACGCGCAGGGGTGCTGACCGGGCTGGGCGTGGCGCTGGGCGATGCATTTTATTCCGGGTTGGGTTTGTTTGGTCTTGCAACGCTAATTACGCAGTGTGAGGAGATTTTTTCGCTTATCAGAATCGTCGGCGGCGCTTATCTCTTATGGTTTGCGTGGTGCAGCATGCGCCGCCAGTCAACACCGCAAATGAGCACACTACAACAACCGATTAGCGCCCCCTGGTATGTCTTTTTTCGCCGCGGATTAATTACCGATCTCTCTAACCCGCAAACCGTTTTATTTTTTATCAGTATTTTCTCAGTAACATTAAATGCCGAAACACCAACATGGGCACGTTTAATGGCCTGGGCGGGGATTGTGCTCGCATCAATTATCTGGCGAGTTTTTCTTAGTCAGGCGTTTTCTTTGCCCGCTGTGCGTCGTGCTTATGGGCGTATGCAACGCGTTGCCAGTCGGGTTATTGGTGCAATTATTGGTGTATTCGCGCTACGCCTGATTTACGAAGGGGTGACGCAGCGGTGA
>locus_tag=ECB_00284|gene=yahO
ATGAAAATAATCTCTAAAATGTTAGTCGGTGCGTTAGCGTTAGCCGTTACCAATGTCTATGCCGCTGAATTGATGACCAAAGCGGAATTTGAAAAAGTTGAATCGCAGTATGAAAAAATAGGTGATATTTCAACCAGTAATGAAATGTCGACCGCAGATGCGAAAGAGGATTTGATCAAAAAAGCGGATGAAAAAGGGGCTGATGTGTTGGTACTGACCTCCGGTCAAACTGACAATAAGATCCACGGCACGGCAAATATTTATAAGAAGAAGTAA
>locus_tag=ECB_00285|gene=prpR
ATGGCACATCCACCACGGCTTAATGACGACAAACCGGTTATCTGGACGGTATCTGTAACGCGCCTGTTCGAGCTGTTTCGCGATATCAGCCTCGAGTTTGATCACCTGGCGAACATTACCCCTATCCAGCTTGGCTTTGAAAAAGCGGTGACCTACATCCACAAGAAACTGGCAAACGAACGCTGTGACGCCATCATCGCCGCTGGATCTAACGGCGCGTACCTGAAAAGCCGCCTGTCAGTGCCAGTTATTTTGATTAAACCGAGCGGCTACGATGTGTTACAGGCACTGGCAAAAGCCGGAAAACTCACCTCTTCTATCGGCGTTGTCACTTATCAGGAAACTATTCCGGCACTGGTGGCGTTTCAAAAAACCTTTAATTTGCGCCTCGATCAACGTAGCTACATTACCGAAGAAGACGCACGCGGGCAGATTAACGAGCTAAAAGCTAACGGCACCGAAGCGGTGGTCGGCGCGGGGCTGATTACCGATCTGGCAGAAGAAGCCGGAATGACCGGAATTTTTATCTATTCCGCCGCCACCGTGCGCCAGGCGTTCAGCGATGCGCTGGATATGACGCGCATGTCGTTACGCCATAACACTCACGATGCCACCCGCAACGCCCTGAGAACTCGTTACGTGCTGGGCGATATGCTCGGTCAATCACCACAGATGGAACAAGTACGGCAGACTATTTTGCTGTATGCCCGCTCCAGTGCAGCGGTGTTGATTGAGGGGGAAACGGGGACGGGCAAAGAGCTGGCGGCCCAGGCGATTCATCGGGAATATTTTGCCCGCCACGATGCGCGACAGGGCAAAAAGTCGCATCCGTTTGTTGCAGTCAACTGCGGGGCGATTGCCGAATCGCTGCTGGAAGCAGAACTGTTTGGCTATGAGGAAGGGGCGTTTACCGGCTCGCGACGCGGCGGTCGCGCCGGGCTGTTTGAAATCGCCCACGGAGGTACGCTGTTTCTCGATGAGATTGGCGAAATGCCGCTGCCGTTGCAGACCCGGCTGCTGCGGGTGCTGGAAGAAAAAGAGGTCACCCGCGTCGGCGGGCATCAGCCTGTTCCGGTGGATGTGCGGGTCATTAGCGCCACTCACTGCAATCTGGAAGAAGATATGCGGCAAGGGCAGTTTCGCCGTGACCTGTTTTATCGGCTGAGTATTTTGCGTCTGCAATTGCCACCACTGCGCGAGCGGGTGGCGGATATTCTGCCACTGGCGGAAAGCTTTTTGAAAGTGTCTCTGGCGGCGCTCTCCACCCCGTTTTCTGCCGCATTACGCCAGGGATTACAGGCAAGCGAAACCGTGCTGGTGCACTACGACTGGCCGGGCAATATTCGTGAACTGCGCAATATGATGGAGCGACTGGCGCTATTTTTAAGTGTGGAACCGACGCCGGATTTAACGCCGCAATTTTTGCAGCTGCTACTGCCGGAACTGGCGCGCGAGTCGGCGAAAACTCCCGCTCCACGCTTACTGACACCACAACAGGCACTGGAGAAATTTAATGGCGATAAAACAGCAGCGGCGAATTATTTAGGCATCAGCCGGACGACGTTCTGGCGGCGGCTGAAAAGCTGA
>locus_tag=ECB_00286|gene=prpB
ATGTCTCTACACTCTCCAGGTAAAGCGTTTCGCGCTGCACTGACTAAAGAAAATCCATTGCAGATTGTTGGCACCATCAACGCTAATCATGCGCTGTTGGCGCAGCGTGCCGGATATCAGGCAATTTATCTTTCTGGCGGTGGCGTGGCGGCAGGTTCGCTGGGGCTGCCCGATCTCGGTATTTCTACCCTTGATGATGTGCTGACCGACATTCGCCGTATCACCGACGTTTGTTCGCTGCCGCTGCTGGTGGATGCGGATATCGGTTTTGGTTCTTCGGCCTTTAACGTGGCGCGCACCGTGAAATCGATGATTAAAGCCGGTGCGGCAGGATTGCATATTGAAGATCAGGTTGGTGCGAAACGCTGCGGTCATCGTCCGAATAAAGCGATCGTCTCGAAAGAAGAGATGGTGGATCGGATCCGCGCGGCGGTGGATGCGAAAACCGATCCTGATTTTGTGATCATGGCGCGCACCGATGCTCTGGCGGTAGAGGGGCTGGATGCGGCGATCGAGCGTGCGCAGGCCTATGTTGAAGCGGGTGCCGAGATGTTGTTCCCGGAGGCGATTACCGAACTCGCCATGTACCGCCAGTTTGCCGATGCGGTGCAGGTGCCGATCCTCGCCAACATCACCGAATTTGGTGCCACGCCGCTGTTTACCACCGACGAATTACGCAGCGCCCATGTCGCAATGGCGCTGTACCCACTTTCAGCGTTCCGCGCCATGAACCGCGCCGCTGAACATGTCTACAACGTCCTGCGCCAGGAAGGCACGCAGAAAAGCGTCATCGACACCATGCAGACCCGCAACGAGCTGTACGAAAGCATCAACTACTACCAGTACGAAGAGAAGCTCGACAACCTGTTTGCCCGTAGCCAGGTGAAATAA
>locus_tag=ECB_00287|gene=prpC
ATGAGCGACACAACGATCCTGCAAAACAGTACCCATGTCATTAAACCGAAAAAATCTGTGGCACTTTCTGGCGTTCCGGCGGGCAATACGGCGCTCTGCACCGTGGGTAAAAGCGGCAATGACCTGCATTACCGCGGCTACGATATTCTTGATCTGGCGGAACATTGCGAATTTGAAGAAGTGGCGCATCTGCTGATCCACGGCAAACTGCCGACCCGTGACGAACTCGCCGCTTACAAAACGAAACTGAAAGCCCTGCGCGGTTTACCGGCTAACGTGCGTACCGTGCTGGAAGCCTTACCGGCGGCGTCACACCCGATGGATGTTATGCGCACCGGCGTTTCCGCGCTCGGCTGCACGCTGCCAGAAAAAGAGGGACATACCGTCTCTGGCGCGCGGGATATTGCCGACAAACTGCTGGCGTCGCTTAGCTCGATTCTCCTTTATTGGTATCACTACAGCCACAACGGCGAACGCATCCAGCCGGAAACCGATGACGACTCCATCGGCGGTCACTTCCTGCATCTGCTGCACGGCGAAAAGCCATCGCAAAGCTGGGAAAAGGCGATGCATATCTCGCTGGTGCTGTACGCCGAACACGAGTTTAACGCCTCCACCTTTACCAGTCGGGTGATTGCGGGTACTGGCTCTGATATGTATTCCGCGATTATTGGCGCGATTGGCGCACTGCGCGGGCCGAAACACGGCGGGGCGAATGAAGTGTCGCTGGAGATCCAGCAACGCTACGAAACGCCGGACGAAGCCGAAGCCGATATCCGCAAGCGGGTGGAAAACAAAGAAGTAGTCATTGGTTTTGGTCATCCGGTTTATACCATCGCCGACCCGCGTCATCAGGTGATCAAACGCGTGGCGAAGCAGCTCTCGCAGGAAGGCGGCTCGCTGAAGATGTACAACATCGCCGATCGCCTGGAAACGGTGATGTGGGAGAGCAAAAAGATGTTCCCCAATCTCGACTGGTTCTCTGCTGTTTCCTACAACATGATGGGCGTTCCCACCGAGATGTTCACACCACTGTTTGTTATCGCCCGCGTCACCGGCTGGGCGGCGCACATTATCGAACAACGTCAGGACAACAAAATTATCCGTCCTTCCGCCAATTATGTTGGACCGGAAGACCGCCCGTTTGTCGCGCTGGATAAGCGCCAGTAA
>locus_tag=ECB_00288|gene=prpD
ATGTCAGCTCAAATCAACAACATCCGCCCGGAATTTGATCGTGAAATCGTTGATATCGTCGATTACGTCATGAACTACGAAATCAGCTCTAAAGTGGCCTACGACACCGCACATTACTGCCTGCTCGACACGCTCGGCTGCGGTCTGGAAGCTCTCGAATACCCGGCCTGTAAAAAACTGCTGGGGCCAATTGTTCCCGGCACCGTCGTACCCAACGGCGTGCGCGTCCCCGGAACTCAGTTCCAGCTCGACCCCGTCCAGGCGGCATTTAACATCGGCGCGATGATCCGCTGGCTCGATTTCAACGATACCTGGCTGGCGGCGGAGTGGGGCCATCCTTCCGACAACCTCGGCGGCATTCTGGCAACGGCGGACTGGCTTTCGCGCAACGCGGTCGCCAGCGGCAAAGCGCCGTTGACCATGAAACAGGTGCTGACCGCAATGATCAAAGCCCATGAAATTCAGGGCTGCATCGCGCTGGAAAACTCCTTTAACCGCGTCGGTCTCGACCACGTTCTGTTAGTGAAAGTGGCTTCCACCGCCGTGGTCGCCGAAATGCTCGGCCTGACCCGCGAGGAAATTCTCAACGCCGTTTCGCTGGCGTGGGTGGACGGTCAGTCGCTGCGCACCTATCGCCATGCGCCGAACACCGGCACGCGTAAATCCTGGGCGGCGGGCGATGCCACTTCCCGCGCGGTACGTCTGGCACTGATGGCGAAAACGGGCGAAATGGGTTACCCGTCAGCCCTGACTGCGCCGGTGTGGGGCTTCTACGACGTCTCCTTTAAAGGTGAATCGTTCCGCTTCCAGCGCCCGTACGGTTCCTACGTTATGGAAAATGTGCTGTTCAAAATCTCCTTCCCGGCGGAGTTCCACTCCCAGACGGCAGTTGAAGCAGCGATGACGCTCTATGAACAGATGCAGGCAGCAGGCAAAACGGCGGCGGATATCGAAAAAGTGACCATTCGCACCCACGAAGCCTGTATTCGCATCATCGACAAAAAAGGGCCGCTCAATAACCCGGCAGACCGCGATCACTGCATTCAGTACATGGTGGCGATCCCGCTGCTATTCGGGCGCTTAACGGCGGCAGATTACGAGGACAACGTTGCGCAAGATAAACGCATTGACGCCCTGCGCGAGAAGATCAATTGCTTTGAAGATCCGGCACTTACCGCTGACTACCACGACCCGGAAAAACGCGCCATCGCCAATGCCATTACCCTTGAGTTCACCGACGGCACACGATTTGAAGAAGTGGTGGTGGAGTACCCCATTGGTCATGCTCGCCGCCGTCAGGATGGTATTCCGAAACTGGTCGATAAATTCAAAATCAATCTCGCGCGCCAGTTCCCGACTCGCCAGCAGCAGCGCATTCTGGAGGTTTCTCTCGACAGAGCTCGCCTGGAACAGATGCCGGTCAATGAGTATCTCGACCTGTACGTCATTTAA
>locus_tag=ECB_00289|gene=prpE
ATGTCTTTTAGCGAATTTTATCAGCGTTCGATTAACGAACCGGAGCAGTTCTGGGCCGAGCAGGCCCGGCGTATTGACTGGCAGACGCCCTTTACGCAAACGCTCGATCACAGCAATCCGCCGTTTGCCCGTTGGTTTTGTGAAGGCCGAACCAACTTGTGCCACAACGCCATCGACCGCTGGCTGGAGAAACAGCCAGAGGCGCTGGCGCTGATTGCCGTCTCTTCGGAAACAGAAGAAGAGCGCACCTTTACCTTTCGTCAGCTGCATGACGAAGTGAACGCGGTGGCCTCAATGTTGCGTTCATTGGGTGTGCAGCGCGGCGATCGGGTGCTGGTGTATATGCCGATGATTGCCGAAGCGCATATTACTCTGCTGGCCTGCGCGCGCATTGGCGCTATTCACTCGGTGGTGTTTGGTGGATTTGCCTCGCACAGCGTGGCGGCGCGAATTGATGATGCTAAACCGGTGCTGATTGTCTCGGCTGATGCCGGAGCGCGCGGTGGCAAAATCATTCCCTATAAAAAATTGCTCGACGATGCGATAAGTCAGGCGCAGCACCAGCCACGCCATGTTTTGCTGGTGGATCGCGGGCTGGCGAAAATGGCGCGCGTCAGCGGGCGGGATGTCGATTTCGCGTCGTTGCGCCATCAACACATCGGCGCGCGGGTACCGGTGGCGTGGCTGGAATCCAACGAAACCTCCTGCATTCTCTACACCTCCGGCACGACCGGCAAACCTAAAGGCGTGCAGCGTGACGTTGGCGGATATGCGGTGGCGCTGGCGACCTCGATGGACACCATTTTTGGCGGCAAAGCGGGCGGTGTGTTCTTTTGTGCTTCGGATATCGGCTGGGTGGTGGGGCATTCGTATATCGTCTACGCGCCGCTGCTGGCGGGGATGGCGACTATCGTTTACGAAGGATTACCGACCTGGCCGGACTGCGGCGTGTGGTGGAAAATCGTCGAGAAATATCAGGTTAGCCGGATGTTCTCAGCGCCGACCGCCATTCGCGTGCTGAAAAAATTCCCTACCGCTGAAATTCGTAAACACGATCTCTCGTCGCTGGAAGTGCTCTATCTGGCTGGAGAACCGCTGGACGAGCCGACCGCCAGTTGGGTGAGCAATACGCTGGATGTGCCGGTCATCGACAACTACTGGCAGACCGAATCCGGCTGGCCGATTATGGCGATTGCTCGCGGTCTGGACGACAGGCCGACGCGTCTGGGAAGCCCCGGCGTGCCGATGTATGGCTATAACGTGCAGTTGCTTAATGAAGTCACCGGCGAACCGTGTGGCGTCAACGAGAAAGGGATGCTGGTGATGGAAGGGCCGCTGCCGCCGGGGTGTATTCAGACCATCTGGGGCGACGACGGCCGCTTTGTGAAGACTTACTGGTCGCTGTTTTCCCGCCCGGTGTACGCCACCTTTGACTGGGGCATCCGTGACGCTGACGGTTATCACTTTATTCTCGGGCGCACTGACGATGTAATTAACGTTGCCGGGCATCGGCTGGGGACGCGCGAGATTGAAGAGAGTATCTCCAGCCATCCGGGCGTTGCCGAAGTGGCGGTGGTTGGGGTGAAAGATGCGCTGAAAGGGCAGGTGGCGGTGGCGTTTGTCATTCCGAAAGAGAGCGACAGTCTGGAAGATCGTGATGTGGCGCACTCGCAAGAGAAGGCGATTATGGCGCTGGTGGACAGCCAGATTGGCAACTTTGGCCGCCCGGCGCACGTCTGGTTTGTCTCGCAATTGCCAAAAACGCGATCCGGAAAAATGCTGCGCCGCACGATCCAGGCGATTTGCGAAGGACGCGATCCTGGAGATCTGACGACCATTGATGATCCTGCGTCGTTGGATCAGATCCGCCAGGCGATGGAAGAGTAG
>locus_tag=ECB_00290|gene=codB
GTGTCGCAAGATAACAACTTTAGCCAGGGGCCAGTCCCGCAGTCGGCGCGGAAAGGGGTATTGGCATTGACGTTCGTCATGCTGGGATTAACCTTCTTTTCCGCCAGTATGTGGACCGGCGGCACTCTCGGAACCGGTCTTAGCTATCATGATTTCTTCCTCGCAGTTCTCATCGGTAATCTTCTCCTCGGTATTTACACTTCATTTCTCGGTTACATTGGCGCAAAAACCGGCCTGACCACTCATCTTCTTGCTCGCTTCTCGTTTGGTGTTAAAGGCTCATGGCTGCCTTCACTGCTACTGGGCGGAACTCAGGTTGGCTGGTTTGGCGTCGGTGTGGCGATGTTTGCCATTCCGGTGGGTAAGGCAACCGGGCTGGATATTAATTTGCTGATTGCCGTTTCCGGTTTACTGATGACCGTCACCGTCTTTTTTGGCATTTCGGCGCTGACGGTTCTTTCGGTGATTGCGGTTCCGGCTATCGCCTGCCTGGGCGGTTATTCCGTGTGGCTGGCTGTTAACGGCATGGGCGGCCTGGACGCATTAAAAGCGGTCGTTCCCGCACAACCGTTAGATTTCAATGTCGCGCTGGCGCTGGTTGTGGGGTCATTTATCAGTGCGGGTACGCTCACCGCTGACTTTGTCCGGTTTGGTCGCAATGCCAAACTGGCGGTGCTGGTGGCGATGGTGGCCTTTTTCCTCGGCAACTCGTTGATGTTTATTTTCGGTGCAGCGGGCGCTGCGGCACTGGGCATGGCGGATATCTCTGATGTGATGATTGCTCAGGGCCTGCTGCTGCCTGCGATTGTGGTGCTGGGGCTGAATATCTGGACCACCAACGATAACGCACTCTATGCGTCGGGTTTAGGTTTCGCCAACATTACCGGGATGTCGAGCAAAACCCTTTCGGTAATCAACGGTATTATCGGTACGGTCTGCGCATTATGGCTGTATAACAATTTTGTCGGCTGGTTGACCTTCCTTTCGGCAGCTATTCCTCCAGTGGGTGGCGTGATCATCGCCGACTATCTGATGAACCGTCGCCGCTATGAGCACTTTGCGACCACGCGTATGATGAGTGTCAATTGGGTGGCGATTCTGGCGGTCGCCTTGGGGATTGCTGCAGGCCACTGGTTACCGGGAATTGTTCCGGTCAACGCGGTATTAGGTGGCGCGCTGAGCTATCTGATCCTTAACCCGATTTTGAATCGTAAAACGACAGCAGCAATGACGCATGTGGAGGCTAACAGTGTCGAATAA
>locus_tag=ECB_00291|gene=codA
GTGTCGAATAACGCTTTACAAACAATTATTAACGCCCGGTTACCAGGCGAAGAGGGGCTGTGGCAGATTCATCTGCAGGACGGAAAAATCAGCGCCATTGATGCGCAATCCGGCGTGATGCCCATAACTGAAAACAGCCTGGATGCCGAACAAGGTTTAGTTATACCGCCGTTTGTGGAGCCACATATTCACCTGGACACCACGCAAACCGCCGGACAACCGAACTGGAATCAGTCCGGCACGCTGTTTGAAGGCATTGAACGCTGGGCCGAGCGCAAAGCGTTATTAACCCATGACGATGTGAAACAACGCGCATGGCAAACGCTGAAATGGCAGATTGCCAACGGCATTCAGCATGTGCGTACCCATGTCGATGTTTCGGATGCAACGCTAACTGCGCTGAAAGCAATGCTGGAAGTGAAGCAGGAAGTCGCGCCGTGGATTGATCTGCAAATCGTCGCCTTCCCTCAGGAAGGGATTTTGTCGTATCCCAACGGTGAAGCGTTGCTGGAAGAGGCGTTACGCTTAGGGGCAGATGTAGTGGGGGCGATTCCGCATTTTGAATTTACCCGTGAATACGGCGTGGAGTCGCTGCATAAAACCTTCGCCCTGGCGCAAAAATACGACCGTCTCATCGACGTTCACTGTGATGAGATCGATGACGAGCAGTCGCGCTTTGTCGAAACCGTTGCTGCCCTGGCGCACCATGAAGGCATGGGCGCGCGAGTCACCGCCAGCCACACCACGGCAATGCACTCCTATAACGGGGCGTATACCTCACGCCTGTTCCGCTTGCTGAAAATGTCCGGTATTAACTTTGTCGCCAACCCGCTGGTCAATATTCATCTGCAAGGACGTTTCGATACGTATCCAAAACGTCGCGGCATCACGCGCGTTAAAGAGATGCTGGAGTCCGGCATTAACGTCTGCTTTGGTCACGATGATGTCTTCGATCCGTGGTATCCGCTGGGAACGGCGAATATGCTGCAAGTGCTGCATATGGGGCTGCATGTTTGCCAGTTGATGGGCTACGGGCAGATTAACGATGGCCTGAATTTAATCACCCACCACAGCGCAAGGACGTTGAATTTGCAGGATTACGGCATTGCCGCCGGAAACAGCGCCAACCTGATTATCCTGCCGGCTGAAAATGGGTTTGATGCGCTGCGCCGTCAGGTTCCGGTACGTTATTCGGTACGTGGCGGCAAGGTGATTGCCAGCACACAACCGGCACAAACCACCGTATATCTGGAGCAGCCAGAAGCCATCGATTACAAACGTTGA
>locus_tag=ECB_00292|gene=cynR
ATGCTCTCTCGACATATCAATTATTTTCTTGCCGTGGCTGAACATGGCAGCTTCACCCGTGCCGCCAGTGCGTTGCACGTCTCCCAGCCTGCGCTTTCCCAGCAGATTCGCCAGTTAGAGGAGAGTTTAGGCGTGCCGCTGTTTGACCGTAGCGGGCGAACGATTCGTCTCACTGATGCAGGAGAAGTCTGGCGACAGTACGCCAGCCGGGCGTTACAGGAACTGGGGGCGGGTAAACGGGCGATTCATGATGTTGCCGATCTGACGCGAGGATCGCTGCGTATCGCCGTCACCCCCACCTTTACGAGCTACTTTATCGGCCCCTTAATGGCGGATTTCTATGCGCGCTATCCCAGCATCACGCTCCAGCTACAGGAAATGTCGCAGGAGAAAATCGAGGATATGCTTTGCCGCGACGAGTTGGACGTTGGGATTGCCTTCGCGCCTGTGCATTCGCCGGAGCTGGAGGCAATTCCTTTACTGACAGAAAGTTTAGCGTTAGTCGTGGCGCAACATCATCCGCTGGCCGTCCATGAACAGGTGGCGTTGAGTCGCTTGCATGATGAAAAACTGGTCCTGCTCAGCGCGGAATTTGCCACCAGAGAGCAAATTGACCACTACTGCGAGAAAGCGGGGCTACATCCACAGGTGGTCATTGAGGCGAACTCAATTAGCGCGGTTCTGGAGCTGATTCGCCGCACTTCCCTTTCCACATTGTTACCAGCAGCGATTGCCACACAACATGACGGGCTTAAAGCTATTTCTCTTGCCCCGCCACTACTGGAGAGAACGGCGGTTTTGTTGCGGCGGAAAAATAGCTGGCAGACAGCCGCCGCGAAGGCATTTTTGCACATGGCGTTGGATAAATGCGCGGTTGTTGGCGGAAATGAATCACGGTAG
>locus_tag=ECB_00293|gene=cynT
GTGAAAGAGATTATTGATGGATTCCTTAAATTCCAGCGCGAGGCATTTCCGAAGCGGGAAGCCTTGTTTAAACAGCTGGCGACACAGCAAAGCCCGCGCACACTTTTTATCTCCTGCTCCGACAGCCGTCTGGTCCCTGAGCTGGTGACGCAACGTGAGCCTGGCGATCTGTTCGTTATTCGCAACGCGGGCAATATCGTCCCTTCCTACGGGCCGGAACCCGGTGGCGTTTCTGCTTCGGTGGAGTATGCCGTCGCTGCGCTTCGGGTATCTGACATTGTGATTTGTGGTCATTCCAACTGTGGCGCGATGACCGCCATTGCCAGCTGTCAGTGCATGGACCATATGCCTGCCGTCTCCCACTGGCTGCGTTATGCCGATTCAGCCCGCGTCGTTAATGAGGCGCGCCCGCATTCCGATTTACCGTCAAAAGCTGCGGCGATGGTACGTGAAAACGTCATTGCTCAGTTGGCTAATTTGCAAACTCATCCATCGGTGCGCCTGGCGCTCGAAGAGGGGCGGATCGCCCTGCACGGCTGGGTCTACGACATTGAAAGCGGCAGCATCGCAGCTTTTGACGGCGCAACCCGCCAGTTTGTGCCACTGGCCGCTAATCCTCGCGTTTGTGCCATACCGCTACGCCAACCGACCGCAGCGTAA
>locus_tag=ECB_00294|gene=cynS
ATGATTCAGTCACAAATTAACCGCAATATTCGTCTTGATCTTGCCGATGCCATTTTGCTCAGCAAAGCTAAAAAAGATCTCTCATTTGCCGAGATTGCCGACGGCACCGGTCTGGCAGAAGCCTTTGTAACCGCGGCTTTGCTGGGGCAGCAGGCGCTTCCTGCCGACGCCGCCCGCCTGGTCGGGGCGAAGCTGGATCTCGACGAAGACTCCATTCTACTGTTGCAGATGATTCCACTGCGTGGCTGCATTGATGACCGTATTCCAACTGACCCAACGATGTATCGTTTCTATGAAATGTTGCAGGTGTACGGTACAACCCTGAAAGCGTTGGTTCATGAGAAATTTGGCGATGGCATTATTAGCGCGATTAACTTCAAACTCGACGTTAAGAAAGTGGCGGACCCGGAAGGTGGCGAACGTGCGGTCATCACCTTAGATGGTAAATATCTGCCGACCAAACCGTTCTGA
>locus_tag=ECB_00295|gene=cynX
ATGCTGCTGGTACTGGTGCTGATTGGTCTTAATATGCGACCACTGCTCACCTCCGTCGGGCCACTGCTACCGCAATTGCGCCAGGCGAGCGGAATGAGCTTTAGCGTGGCTGCCCTGTTGACCGCTCTGCCGGTGGTTACCATGGGCGGGCTGGCGCTGGCCGGAAGCTGGCTTCATCAGCATGTCAGCGAACGTCGCAGTGTCGCCATCAGTCTGTTGCTGATTGCCGTCGGTGCATTGATGCGTGAGCTTTACCCGCAAAGTGCGCTGCTGCTTAGCAGCGCACTGCTTGGTGGGGTGGGGATCGGCATCATTCAGGCGGTGATGCCTTCGGTGATTAAACGGCGGTTTCAGCAGCGCACGCCACTGGTGATGGGGCTGTGGTCCGCGGCTCTGATGGGCGGCGGTGGGCTTGGTGCCGCCATAACGCCCTGGTTAGTTCAACATAGCGAAACCTGGTATCAAACACTCGCCTGGTGGGCGCTGCCTGCCGTTGTTGCGCTCTTTGCCTGGTGGTGGCAAAGCGCCCGCGAGGTCGCCTCTTCCCACAAGACAACAACCACTCCGGTTCGCGTGGTATTCACTCCCCGCGCGTGGACGCTGGGTGTTTACTTCGGTCTGATTAACGGCGGTTACGCCAGCCTGATTGCCTGGTTACCCGCTTTCTATATTGAGATTGGTGCCAGCGCGCAGTACAGCGGTTCCTTACTGGCATTGATGACGCTTGGGCAAGCCGCAGGAGCTTTGCTGATGCCTGCTATGGCTCGCCATCAGGATCGGCGCAAACTGTTAATGCTGGCGCTGGTGTTACAACTGGTGGGGTTCTGCGGCTTTATCTGGCTGCCGATGCAATTGCCGGTATTGTGGGCGATGGTGTGTGGGTTAGGTCTGGGCGGCGCGTTTCCGCTCTGTTTGCTGCTGGCGCTCGATCACTCTGTGCAACCGGCTATTGCTGGCAAGCTGGTGGCGTTTATGCAGGGAATCGGTTTTATCATCGCCGGGCTTGCCCCGTGGTTTTCTGGCGTGCTGCGTAGTATCAGCGGCAATTACCTGATGGACTGGGCATTTCATGCGCTGTGCGTCGTTGGGCTGATGATCATAACCCTGCGTTTTGCACCAGTACGTTTTCCGCAGCTGTGGGTCAAAGAGGCATGA
>locus_tag=ECB_00296|gene=lacA
ATGAACATGCCAATGACAGAAAGAATAAAAGCAGGCAAGCTATTTACCGATATGTGCGAAGGCTTACCGGAAAAAAGACTTCGTGGGAAAACGTTAATGTATGAGTTTAATCACTCGCATCCATCAGAAGTTGAAAAAAGAGAAAGCCTGATTAAAGAAATGTTTGCCACGGTAGGGGAAAACGCCTGGGTAGAACCGCCTGTCTATTTCTCTTACGGTTCCAACATCCATATAGGCCGCAATTTTTATGCAAATTTCAATTTAACCATTGTCGATGACTACACGGTAACAATCGGTGATAACGTACTGATTGCACCCAACGTTACTCTTTCCGTTACGGGACACCCTGTACACCATGAATTGAGAAAAAACGGCGAGATGTACTCTTTTCCGATAACGATTGGCAATAACGTCTGGATCGGAAGTCATGTGGTTATTAATCCAGGCGTCACCATCGGGGATAATTCTGTTATTGGCGCGGGTAGTATCGTCACAAAAGACATTCCACCAAACGTCGTGGCGGCTGGCGTTCCTTGTCGGGTTATTCGCGAAATAAACGACCGGGATAAGCACTATTATTTCAAAGATTATAAAGTTGAATCGTCAGTTTAA
>locus_tag=ECB_00297|gene=lacY
ATGTACTATTTAAAAAACACAAACTTTTGGATGTTCGGTTTATTCTTTTTCTTTTACTTTTTTATCATGGGAGCCTACTTCCCGTTTTTCCCGATTTGGCTACATGACATCAACCATATCAGCAAAAGTGATACGGGTATTATTTTTGCCGCTATTTCTCTGTTCTCGCTATTATTCCAACCGCTGTTTGGTCTGCTTTCTGACAAACTCGGGCTGCGCAAATACCTGCTGTGGATTATTACCGGCATGTTAGTGATGTTTGCGCCGTTCTTTATTTTTATCTTCGGGCCACTGTTACAATACAACATTTTAGTAGGATCGATTGTTGGTGGTATTTATCTAGGCTTTTGTTTTAACGCCGGTGCGCCAGCAGTAGAGGCATTTATTGAGAAAGTCAGCCGTCGCAGTAATTTCGAATTTGGTCGCGCGCGGATGTTTGGCTGTGTTGGCTGGGCGCTGTGTGCCTCGATTGTCGGCATCATGTTCACCATCAATAATCAGTTTGTTTTCTGGCTGGGCTCTGGCTGTGCACTCATCCTCGCCGTTTTACTCTTTTTCGCCAAAACGGATGCGCCCTCTTCTGCCACGGTTGCCAATGCGGTAGGTGCCAACCATTCGGCATTTAGCCTTAAGCTGGCACTGGAACTGTTCAGACAGCCAAAACTGTGGTTTTTGTCACTGTATGTTATTGGCGTTTCCTGCACCTACGATGTTTTTGACCAACAGTTTGCTAATTTCTTTACTTCGTTCTTTGCTACCGGTGAACAGGGTACGCGGGTATTTGGCTACGTAACGACAATGGGCGAATTACTTAACGCCTCGATTATGTTCTTTGCGCCACTGATCATTAATCGCATCGGTGGGAAAAACGCCCTGCTGCTGGCTGGCACTATTATGTCTGTACGTATTATTGGCTCATCGTTCGCCACCTCAGCGCTGGAAGTGGTTATTCTGAAAACGCTGCATATGTTTGAAGTACCGTTCCTGCTGGTGGGCTGCTTTAAATATATTACCAGCCAGTTTGAAGTGCGTTTTTCAGCGACGATTTATCTGGTCTGTTTCTGCTTCTTTAAGCAACTGGCGATGATTTTTATGTCTGTACTGGCGGGCAATATGTATGAAAGCATCGGTTTCCAGGGCGCTTATCTGGTGCTGGGTCTGGTGGCGCTGGGCTTCACCTTAATTTCCGTGTTCACGCTTAGCGGCCCCGGTCCGCTTTCTCTACTGCGTCGTCAGGTGAATGAAGTCGCTTAA
>locus_tag=ECB_00298|gene=lacZ
ATGACCATGATTACGGATTCACTGGCCGTCGTTTTACAACGTCGTGACTGGGAAAACCCTGGCGTTACCCAACTTAATCGCCTTGCAGCACATCCCCCTTTCGCCAGCTGGCGTAATAGCGAAGAGGCCCGCACCGATCGCCCTTCCCAACAGTTGCGCAGCCTGAATGGCGAATGGCGCTTTGCCTGGTTTCCGGCACCAGAAGCGGTGCCGGAAAGCTGGCTGGAGTGCGATCTTCCTGAGGCCGATACTGTCGTCGTCCCCTCAAACTGGCAGATGCACGGTTACGATGCGCCCATCTACACCAACGTGACCTATCCCATTACGGTCAATCCGCCGTTTGTTCCCACGGAGAATCCGACGGGTTGTTACTCGCTCACATTTAATGTTGATGAAAGCTGGCTACAGGAAGGCCAGACGCGAATTATTTTTGATGGCGTTAACTCGGCGTTTCATCTGTGGTGCAACGGGCGCTGGGTCGGTTACGGCCAGGACAGTCGTTTGCCGTCTGAATTTGACCTGAGCGCATTTTTACGCGCCGGAGAAAACCGCCTCGCGGTGATGGTGCTGCGCTGGAGTGACGGCAGTTATCTGGAAGATCAGGATATGTGGCGGATGAGCGGCATTTTCCGTGACGTCTCGTTGCTGCATAAACCGACTACACAAATCAGCGATTTCCATGTTGCCACTCGCTTTAATGATGATTTCAGCCGCGCTGTACTGGAGGCTGAAGTTCAGATGTGCGGCGAGTTGCGTGACTACCTACGGGTAACAGTTTCTTTATGGCAGGGTGAAACGCAGGTCGCCAGCGGCACCGCGCCTTTCGGCGGTGAAATTATCGATGAGCGTGGTGGTTATGCCGATCGCGTCACACTACGTCTGAACGTCGAAAACCCGAAACTGTGGAGCGCCGAAATCCCGAATCTCTATCGTGCGGTGGTTGAACTGCACACCGCCGACGGCACGCTGATTGAAGCAGAAGCCTGCGATGTCGGTTTCCGCGAGGTGCGGATTGAAAATGGTCTGCTGCTGCTGAACGGCAAGCCGTTGCTGATTCGAGGCGTTAACCGTCACGAGCATCATCCTCTGCATGGTCAGGTCATGGATGAGCAGACGATGGTGCAGGATATCCTGCTGATGAAGCAGAACAACTTTAACGCCGTGCGCTGTTCGCATTATCCGAACCATCCGCTGTGGTACACGCTGTGCGACCGCTACGGCCTGTATGTGGTGGATGAAGCCAATATTGAAACCCACGGCATGGTGCCAATGAATCGTCTGACCGATGATCCGCGCTGGCTACCGGCGATGAGCGAACGCGTAACGCGAATGGTGCAGCGCGATCGTAATCACCCGAGTGTGATCATCTGGTCGCTGGGGAATGAATCAGGCCACGGCGCTAATCACGACGCGCTGTATCGCTGGATCAAATCTGTCGATCCTTCCCGCCCGGTGCAGTATGAAGGCGGCGGAGCCGACACCACGGCCACCGATATTATTTGCCCGATGTACGCGCGCGTGGATGAAGACCAGCCCTTCCCGGCTGTGCCGAAATGGTCCATCAAAAAATGGCTTTCGCTACCTGGAGAGACGCGCCCGCTGATCCTTTGCGAATACGCCCACGCGATGGGTAACAGTCTTGGCGGTTTCGCTAAATACTGGCAGGCGTTTCGTCAGTATCCCCGTTTACAGGGCGGCTTCGTCTGGGACTGGGTGGATCAGTCGCTGATTAAATATGATGAAAACGGCAACCCGTGGTCGGCTTACGGCGGTGATTTTGGCGATACGCCGAACGATCGCCAGTTCTGTATGAACGGTCTGGTCTTTGCCGACCGCACGCCGCATCCAGCGCTGACGGAAGCAAAACACCAGCAGCAGTTTTTCCAGTTCCGTTTATCCGGGCAAACCATCGAAGTGACCAGCGAATACCTGTTCCGTCATAGCGATAACGAGCTCCTGCACTGGATGGTGGCGCTGGATGGTAAGCCGCTGGCAAGCGGTGAAGTGCCTCTGGATGTCGCTCCACAAGGTAAACAGTTGATTGAACTGCCTGAACTACCGCAGCCGGAGAGCGCCGGGCAACTCTGGCTCACAGTACGCGTAGTGCAACCGAACGCGACCGCATGGTCAGAAGCCGGACACATCAGCGCCTGGCAGCAGTGGCGTCTGGCTGAAAACCTCAGCGTGACACTCCCCGCCGCGTCCCACGCCATCCCGCATCTGACCACCAGCGAAATGGATTTTTGCATCGAGCTGGGTAATAAGCGTTGGCAATTTAACCGCCAGTCAGGCTTTCTTTCACAGATGTGGATTGGCGATAAAAAACAACTGCTGACGCCGCTGCGCGATCAGTTCACCCGTGCACCGCTGGATAACGACATTGGCGTAAGTGAAGCGACCCGCATTGACCCTAACGCCTGGGTCGAACGCTGGAAGGCGGCGGGCCATTACCAGGCCGAAGCAGCGTTGTTGCAGTGCACGGCAGATACACTTGCTGATGCGGTGCTGATTACGACCGCTCACGCGTGGCAGCATCAGGGGAAAACCTTATTTATCAGCCGGAAAACCTACCGGATTGATGGTAGTGGTCAAATGGCGATTACCGTTGATGTTGAAGTGGCGAGCGATACACCGCATCCGGCGCGGATTGGCCTGAACTGCCAGCTGGCGCAGGTAGCAGAGCGGGTAAACTGGCTCGGATTAGGGCCGCAAGAAAACTATCCCGACCGCCTTACTGCCGCCTGTTTTGACCGCTGGGATCTGCCATTGTCAGACATGTATACCCCGTACGTCTTCCCGAGCGAAAACGGTCTGCGCTGCGGGACGCGCGAATTGAATTATGGCCCACACCAGTGGCGCGGCGACTTCCAGTTCAACATCAGCCGCTACAGTCAACAGCAACTGATGGAAACCAGCCATCGCCATCTGCTGCACGCGGAAGAAGGCACATGGCTGAATATCGACGGTTTCCATATGGGGATTGGTGGCGACGACTCCTGGAGCCCGTCAGTATCGGCGGAATTCCAGCTGAGCGCCGGTCGCTACCATTACCAGTTGGTCTGGTGTCAAAAATAA
>locus_tag=ECB_00299|gene=lacI
GTGAAACCAGTAACGTTATACGATGTCGCAGAGTATGCCGGTGTCTCTTATCAGACCGTTTCCCGCGTGGTGAACCAGGCCAGCCACGTTTCTGCGAAAACGCGGGAAAAAGTGGAAGCGGCGATGGCGGAGCTGAATTACATTCCCAACCGCGTGGCACAACAACTGGCGGGCAAACAGTCGTTGCTGATTGGCGTTGCCACCTCCAGTCTGGCCCTGCACGCGCCGTCGCAAATTGTCGCGGCGATTAAATCTCGCGCCGATCAACTGGGTGCCAGCGTGGTGGTGTCGATGGTAGAACGAAGCGGCGTCGAAGCCTGTAAAGCGGCGGTGCACAATCTTCTCGCGCAACGCGTCAGTGGGCTGATCATTAACTATCCGCTGGATGACCAGGATGCCATTGCTGTGGAAGCTGCCTGCACTAATGTTCCGGCGTTATTTCTTGATGTCTCTGACCAGACACCCATCAACAGTATTATTTTCTCCCATGAAGACGGTACGCGACTGGGCGTGGAGCATCTGGTCGCATTGGGTCACCAGCAAATCGCGCTGTTAGCGGGCCCATTAAGTTCTGTCTCGGCGCGTCTGCGTCTGGCTGGCTGGCATAAATATCTCACTCGCAATCAAATTCAGCCGATAGCGGAACGGGAAGGCGACTGGAGTGCCATGTCCGGTTTTCAACAAACCATGCAAATGCTGAATGAGGGCATCGTTCCCACTGCGATGCTGGTTGCCAACGATCAGATGGCGCTGGGCGCAATGCGCGCCATTACCGAGTCCGGGCTGCGCGTTGGTGCGGATATCTCGGTAGTGGGATACGACGATACCGAAGACAGCTCATGTTATATCCCGCCGTTAACCACCATCAAACAGGATTTTCGCCTGCTGGGGCAAACCAGCGTGGACCGCTTGCTGCAACTCTCTCAGGGCCAGGCGGTGAAGGGCAATCAGCTGTTGCCCGTCTCACTGGTGAAAAGAAAAACCACCCTGGCGCCCAATACGCAAACCGCCTCTCCCCGCGCGTTGGCCGATTCATTAATGCAGCTGGCACGACAGGTTTCCCGACTGGAAAGCGGGCAGTGA
>locus_tag=ECB_00300|gene=mhpR
ATGATTTTTTATTGTGCGCTCAGTATAGGAAGGGTGTTTTCGGCTACAATCAAAACATGCCCGAATGTGCACCAGGTGCACCACGTTGTTTTAACTATAGAAATGTCAATTAATATGCAGAACAATGAGCAGACGGAATACAAAACCGTGCGCGGCTTAACCCGCGGTCTAATGTTATTAAATATGTTAAATAAACTTGATGGCGGTGCCAGCGTCGGGCTGCTGGCGGAACTCAGCGGCCTGCATCGCACCACTGTGCGGCGACTGCTGGAGACGCTGCAGGAAGAGGGATATGTCCGCCGTAGCCCCTCCGATGATAGTTTTCGACTGACCATCAAAGTGCGGCAATTAAGCGAAGGATTTCGTGACGAACAGTGGATTTCTGCACTGGCGGCCCCACTGCTGGGCGATCTGTTGCGCGAAGTGGTATGGCCGACAGATGTGTCCACGCTGGATGTTGATGCAATGGTGGTACGCGAAACCACTCACCGTTTCAGCCGCTTATCCTTTCACCGGGCAATGGTCGGGCGACGTTTGCCGCTTCTGAAAACCGCCTCGGGCCTGACCTGGCTGGCCTTTTGCCCGGAACAAGACCGCAAGGAATTAATCGAAATGTTAGCCTCCCGCCCCGGTGATGACTATCAACTGGCACGGGAACCGTTAAAGCTGGAAGCCATTCTGGCGCGCGCGCGCAAAGAGGGTTACGGACAGAACTACCGCGGCTGGGATCAGGAGGAGAAGATCGCCTCTATCGCCGTACCGCTGCGCAGTGAACAACGGGTGATTGGCTGTCTGAATCTGGTGTATATGGCGAGCGCAATGACCATTGAACAGGCAGCGGAAAAGCATCTTCCGGCGCTACAACGGGTAGCAAAACAGATCGAAGAAGGGGTTGAATCGCAGGCTATTCTGGTGGCCGGAAGGCGAAGCGGCATGCATTTACGTTGA
>locus_tag=ECB_00301|gene=mhpA
ATGGCAATACAACACCCTGACATCCAGCCTGCTGTTAACCATAGCGTTCAGGTGGCGATCGCTGGTGCCGGCCCGGTTGGGCTGATGATGGCGAACTATCTCGGCCAGATGGGCATTGACGTGCTGGTGGTGGAGAAACTCGATAAGTTGATCGACTACCCGCGTGCGATTGGTATTGATGACGAGGCGCTGCGCACCATGCAGTCGGTCGGCCTGGTCGATGATGTTCTGCCGCACACTACGCCGTGGCACGCGATGCGTTTTCTCACCCCGAAAGGCCGCTGTTTTGCTGATATTCAGCCAATGACCGATGAATTTGGCTGGCCGCGCCGTAACGCCTTTATTCAGCCGCAGGTCGATGCGGTGATGCTGGAAGGGGTGTCGCGTTTTCCGAATGTGCGCTGCTTGTTTTCCCGCGAGCTGGAGGCCTTCAGTCAGCAAGATGACGAAGTGACCTTGCACCTGAAAACGGCAGAAGGGCAGCGGGAAATAGTCAAAGCCCAGTGGCTGGTGGCCTGTGATGGTGGGGCAAGTTTTGTCCGTCGCACCCTGAATGTGCCGTTTGAAGGTAAAACTGCGCCAAATCAGTGGATTGTGGTAGATATCGCCAACGATCCGTTAAGTACGCCGCATATCTATTTGTGTTGCGATCCGGTGCGCCCGTATGTTTCTGCCGCGCTACCTCATGCGGTACGTCGCTTTGAATTTATGGTGATGCCAGGAGAAACCGAAGAACAGCTGCGTGAGCCGCAAAATATGCGCAAGCTGTTAAGCAAAGTGCTGCCTAATCCGGACAATGTTGAATTGATTCGCCAGCGTGTCTACACCCACAACGCGCGACTGGCGCAACGTTTCCGTATTGATCGCGTACTGCTGGCGGGCGATGCCGCGCACATCATGCCGGTATGGCAGGGGCAGGGCTATAACAGCGGTATGCGCGACGCCTTTAACCTCGCCTGGAAACTGGCGTTGGTTATCCAGGGGAAAGCCCGTGATGCGCTGCTCGATACCTATCAACAAGAACGACGCGATCACGCCAAAGCGATGATTGACCTGTCCGTGACGGCGGGCAACGTGCTGGCTCCGCCGAAACGCTGGCAGGGTACGTTACGTGACGGCGTTTCCTGGCTGTTGAATTATCTGCCGCCAGTAAAACGCTACTTCCTCGAAATGCGCTTCAAGCCGATGCCGCAATATTACGGCGGTGCGCTGGTGCGAGAGGGCGAAGCGAAGCACTCTCCGGTCGGCAAGATGTTTATTCAGCCGAAAGTCACGCTGGAAAACGGCGACGTGACGCTGCTCGATAACGCGATCGGCGCGAACTTCGCGGTAATTGGCTGGGGATGCAATCCACTGTGGGGGATGAGCGACGAGCAAATCCAGCAGTGGCGCGCGTTGGGCACCCGCTTCATTCAGGTGGTGCCGGAAGTGCAAATTCATACCGCACAGGATAACCACGACGGCGTACTACGCGTGGGGGATACGCAAGGTCGCCTGCGTAGCTGGTTCGCACAACATAATGCTTCGCTGGTGGTGATGCGCCCGGATCGCTTTGTTGCCGCCACCGCCATTCCGCAAACCCTGGGTAATACGCTGAATAAACTGGCGTCGGTGATGACGCTGACCCGCCCTGATGCCGACGTTTCTGTCGAAAAGGTAGCCTGA
>locus_tag=ECB_00302|gene=mhpB
ATGCACGCTTATCTTCACTGTCTTTCCCACTCGCCGCTGGTGGGATATGTCGACCCGGCGCAAGAGGTACTCGATGAGGTCAATGGCGTGATTGCCAGCGCCCGCGAGCGTATTGCGGCTTTCTCCCCTGAACTGGTGGTGCTGTTTGCGCCAGATCACTACAACGGCTTTTTCTATGACGTGATGCCACCGTTCTGTTTAGGCGTTGGGGCGACGGCAATTGGTGATTTCGGCAGTGCGGCAGGAGAGCTGCCCGTGCCTGTGGAGCTGGCGGAGGCCTGTGCGCATGCCGTCATGAAGAGCGGGATCGATCTTGCCGTTTCTTACTGTATGCAGGTGGACCACGGGTTCGCCCAGCCACTGGAGTTCCTGCTCGGCGGGCTGGATAAGGTGCCAGTTCTGCCTGTGTTCATCAACGGTGTCGCCACGCCGCTGCCCGGTTTCCAGCGTACCCGCATGTTGGGTGAAGCCATTGGACGTTTCACCAGCACTCTCAATAAACGCGTGCTGTTCCTGGGTTCCGGTGGGCTTTCCCATCAGCCGCCGGTGCCCGAACTGGCGAAAGCCGATGCCCATATGCGCGACCGTCTGTTGGGGAGCGGGAAAGATTTACCCGCCAGTGAGCGCGAATTGCGTCAGCAACGGGTGATTAGCGCCGCTGAGAAGTTTGTTGAGGATCAGAGAACTCTGCATCCGCTCAACCCGATTTGGGATAACCAGTTCATGACTTTGCTGGAGCAGGGACGCATACAGGAACTGGATGCCGTCAGTAACGAAGAGCTTTCCGCCATTGCCGGAAAGTCGACACATGAAATCAAAACCTGGGTCGCCGCTTTTGCCGCTATTTCTGCATTTGGCAACTGGCGTAGCGAAGGGCGTTATTACCGCCCAATCCCGGAGTGGATTGCCGGATTTGGCTCGTTAAGCGCCAGAACAGAGAACTGA
>locus_tag=ECB_00303|gene=mhpC
ATGCAGGAGAAGATGATGAGTTATCAGCCACAAACCGAAGCCGCCACCAGCCGTTTTCTGAATGTAGAAGAAGCGGGTAAAACGCTGCGCATCCATTTTAATGACTGCGGACAAGGCGACGAAACCGTTGTCCTGCTGCATGGTTCCGGCCCGGGTGCTACTGGCTGGGCGAACTTCAGCCGCAATATCGATCCGCTGGTAGAGGCGGGCTATCGGGTGATCCTGCTGGATTGTCCGGGTTGGGGCAAAAGCGATTCGATCGTTAATAGTGGTTCACGATCGGATCTTAATGCACGAATCCTGAAAAGCGTGGTGGATCAACTGGATATCGCCAAAATCCACCTGCTGGGCAACTCGATGGGCGGCCATAGTTCTGTGGCGTTCACCCTTAACTGGCCGGAGCGCGTCGGCAAACTGGTGCTGATGGGCGGCGGTACGGGCGGCATGAGTTTGTTTACGCCGATGCCAACCGAAGGTATTAAGCGACTGAATCAGCTTTATCGTCAGCCGACTATCGAAAACCTGAAGCTGATGATGGATATCTTCGTTTTCGATACCAGCGATTTGACCGACGCCCTGTTTGAAGCGCGCCTGAATAATATGCTGTCGCGCCGCGATCACCTGGAAAACTTCGTTAAGAGCCTGGAAGCTAATCCGAAACAGTTCCCGGATTTTGGCCCACGTCTGGCGGAAATCAAAGCGCAAACCCTGATTGTCTGGGGGCGCAACGACCGCTTTGTGCCGATGGATGCGGGTCTGCGTCTGCTGTCCGGCATTGCCGGTTCTGAACTGCATATCTTCCGCGACTGTGGTCACTGGGCGCAGTGGGAACATGCCGACGCTTTCAATCAATTGGTGCTGAATTTCCTCGCACGCCCTTAA
>locus_tag=ECB_00304|gene=mhpD
ATGACGAAGCATACTCTTGAGCAACTGGCGGCGGATTTACGCCGCGCCGCAGAGCAGGGCGAAGCGATTGCGCCGCTGCGCGATCTGATTGGTATCGATAACGCTGAAGCGGCCTACGCCATTCAGCACATAAATGTGCAATATGACGTTGCGCAGGGGCGTCGCGTGGTAGGGCGTAAAGTGGGCCTGACGCATCCGAAAGTGCAGCAACAACTGGGCGTTGATCAACCGGATTTCGGGACATTATTTGCCGACATGTGTTATGGCGATAACGAAATCATTCCTTTTTCCCGTGTTCTGCAACCCCGCATTGAAGCGGAGATCGCACTGGTGTTGAACCGCGATTTGCCCGCAACCGATATCACCTTCGACGAATTGTATAACGCCATTGAATGGGTACTTCCGGCGCTGGAAGTGGTGGGGAGCCGCATTCGCGACTGGTCGATTCAGTTTGTCGATACCGTGGCAGATAACGCCTCCTGTGGGGTGTATGTCATCGGCGGTCCGGCGCAACGTCCGGCGGGGTTAGACCTGAAAAACTGCGCCATGAAGATGACGCGTAATAACGAAGAGGTTTCTAGCGGGCGCGGCAGCGAATGCCTGGGACATCCGCTTAATGCGGCCGTCTGGCTGGCACGCAAAATGGCCAGTCTGGGTGAACCGCTGCGCACCGGAGATATCATTCTTACCGGGGCATTAGGTCCGATGGTGGCGGTGAATGCGGGCGATCGTTTTGAAGCCCATATTGAAGGCATAGGTTCAGTTGCTGCGACATTTTCAAGCGCAGCCCCAAAAGGAAGTCTGTCATGA
>locus_tag=ECB_00305|gene=mhpF
ATGAGTAAGCGTAAAGTCGCCATTATCGGTTCTGGCAACATTGGCACCGATCTGATGATTAAAATTTTGCGTCACGGTCAGCATCTGGAGATGGCGGTGATGGTTGGCATTGATCCTCAGTCCGACGGTCTGGCGCGCGCCAGACGTATGGGCGTCGCCACCACCCATGAAGGGGTGATCGGACTGATGAACATGCCTGAATTTGCTGATATCGACATTGTATTTGATGCGACCAGCGCCGGTGCTCATGTGAAAAACGATGCCGCTTTACGCGAAGCGAAACCGGATATTCGCTTAATTGACCTGACGCCTGCTGCCATCGGCCCTTACTGCGTGCCGGTGGTTAACCTCGAGGCGAACGTCGATCAACTGAACGTCAACATGGTCACCTGCGGCGGCCAGGCCACCATTCCAATGGTGGCGGCAGTTTCACGCGTGGCGCGTGTTCATTACGCCGAAATTATCGCTTCTATCGCCAGTAAATCTGCCGGACCTGGCACGCGTGCCAATATCGATGAATTTACGGAAACCACTTCCCGAGCCATTGAAGTGGTGGGCGGCGCGGCAAAAGGGAAGGCGATTATTGTGCTTAACCCAGCAGAGCCACCGTTGATGATGCGTGACACGGTGTATGTATTGAGCGACGAAGCTTCACAAGATGATATCGAAGCCTCAATCAATGAAATGGCTGAGGCGGTGCAGGCTTACGTACCGGGTTATCGCCTGAAACAGCGCGTGCAGTTTGAAGTTATCCCGCAGGATAAACCGGTCAATTTACCGGGCGTGGGGCAATTCTCCGGACTGAAAACAGCGGTCTGGCTGGAAGTCGAAGGCGCAGCGCATTATCTGCCTGCCTATGCGGGCAACCTCGACATTATGACTTCCAGTGCGCTGGCGACAGCGGAAAAAATGGCCCAGTCACTGGCGCGCAAGGCAGGAGAAGCGGCATGA
>locus_tag=ECB_00306|gene=mhpE
ATGAACGGTAAAAAACTTTATATCTCGGACGTCACGTTGCGTGACGGTATGCACGCCATTCGTCATCAGTATTCGCTGGAAAACGTTCGCCAGATTGCCAAAGCACTGGACGATGCCCACGTGGATTCGATTGAAGTGGCCCACGGCGACGGTTTGCAGGGTTCCAGCTTTAACTATGGTTTCGGCGCACATAGCGACCTTGAATGGATTGAAGCAGCGGCGGATGTGGTGAAGCACGCCAAAATCGCGACGTTGTTGCTGCCAGGAATCGGCACTATTCACGATCTGAAAAATGCCTGGCAAGCTGGCGCGCGGGTGGTTCGTGTGGCTACGCACTGTACCGAAGCTGATGTTTCCGCCCAGCATATTCAGTATGCCCGCGAGCTCGGAATGGACACCGTTGGTTTTCTGATGATGAGCCATATGACCACGCCAGAGAATCTCGCAAAGCAGGCAAAGCTGATGGAAGGCTACGGTGCGACCTGTATTTATGTGGTGGATTCTGGCGGTGCGATGAACATGAGCGATATCCGTGACCGTTTCCGCGCCCTGAAAGCAGTGTTGAAACCAGAAACGCAAACCGGCATGCACGCTCACCATAACCTGAGTCTTGGCGTGGCGAACTCTATCGAGGCGGTGGAAGAGGGCTGCGACCGAATCGACGCCAGCCTCGCGGGAATGGGCGCGGGCGCAGGTAACGCGCCGCTGGAAGTATTTATTGCCGCCGCGGATAAACTGGGCTGGCAGCATGGGACCGATCTCTATGCGTTAATGGATGCCGCTGACGACCTGGTGCGTCCGTTGCAGGATCGACCGGTACGAGTCGATCGCGAAACGCTGGCGCTGGGATACGCTGGTGTTTACTCCAGCTTCCTGCGTCACTGTGAAACGGCGGCGGCGCGTTATGGCTTAAGCGCGGTGGATATTCTCGTTGAGCTGGGCAAACGCCGGATGGTTGGCGGCCAGGAGGATATGATCGTCGACGTGGCGCTGGATCTGCGCAACAACAAATAA
>locus_tag=ECB_00307|gene=mhpT
ATGTCGACTCGTACCCCTTCATCATCTTCATCCCGCCTGATGCTGACCATCGGGCTTTGTTTTTTGGTCGCTCTGATGGAAGGGCTGGATCTTCAGGCGGCTGGCATTGCGGCGGGTGGCATCGCCCAGGCTTTCGCACTCGATAAAATGCAAATGGGCTGGATATTTAGCGCCGGAATACTCGGTTTGCTACCCGGCGCGTTGGTTGGCGGAATGCTGGCGGACCGTTATGGTCGTAAGCGTATTTTGATTGGCTCAGTTGCGCTGTTTGGTTTGTTCTCACTGGCAACGGCGATTGCCTGGGATTTCCCCTCACTGGTCTTTGCGCGGCTGATGACCGGTGTCGGGCTGGGGGCGGCGTTGCCGAATCTTATCGCCCTGACGTCTGAAGCCGCGGGTCCACGTTTTCGTGGGACGGCAGTGAGCCTGATGTATTGCGGTGTTCCCATTGGCGCGGCGCTGGCGGCGACACTGGGTTTCGCGGGGGCAAACTTAGCATGGCAAACGGTGTTTTGGGTAGGTGGTGTGGTGCCGTTGATTCTGGTGCCGCTATTAATGCGCTGGCTGCCGGAGTCGGCGGTTTTCGCTGGCGAAAAACAGTCTGCGCCACCACTGCGTGCCTTATTTGCGCCAGAAACGGCAACCGCGACGCTGCTGCTGTGGTTGTGTTATTTCTTCACTCTGCTGGTGGTCTACATGTTGATCAACTGGCTACCGCTACTTTTGGTGGAGCAAGGATTCCAGCCATCGCAGGCGGCAGGGGTGATGTTTGCCCTGCAAATGGGGGCGGCAAGCGGGACGTTAATGTTGGGCGCATTGATGGATAAGCTGCGTCCAGTAACCATGTCGCTACTGATTTATAGCGGCATGTTAGCTTCGCTGCTGGCGCTTGGAACGGTGTCGTCATTTAACGGTATGTTGCTGGCGGGATTTGTCGCGGGGTTGTTTGCGACAGGTGGGCAAAGCGTTTTGTATGCCCTGGCACCGTTGTTTTACAGTTCGCAGATCCGCGCAACAGGTGTGGGAACAGCCGTGGCGGTAGGGCGTCTGGGGGCTATGAGCGGTCCGTTACTGGCCGGGAAAATGCTGGCATTAGGCACTGGCACGGTCGGCGTAATGGCCGCTTCTGCACCGGGTATTCTTGTTGCTGGGTTGGCGGTGTTTATTTTGATGAGCCGGAGATCACGAATACAGCCGTGCGCCGATGCCTGA
>locus_tag=ECB_00308|gene=yaiL
ATGGCAAAACTTACCTTACAAGAGCAGTTGCTCAAAGCAGGATTAGTCACCAGCAAAAAAGCGGCGAAGGTGGAGAGAACGGCGAAAAAATCGCGCGTTCAGGCGCGTGAAGCTCGGGCGGCGGTAGAAGAAAATAAAAAGGCACAGCTTGAGCGTGATAAACAGCTTAGCGAACAGCAAAAACAAGCGGCGTTGGCGAAAGAATATAAAGCTCAGGTGAAGCAGCTTATTGAAATGAACCGAATCACCATTGCCAATGGCGATATTGGTTTTAACTTCACTGACGGCAATCTGATTAAGAAGATTTTTGTCGATAAGCTCACACAGGCGCAGTTGATTAATGGTCGTCTGGCGATTGCCCGCTTGTTGGTCGATAACAATAGCGAAGGTGAATACGCCATTATTCCCGCCAGCGTTGCCGATAAAATTGCTCAGCGCGATGCCAGCAGTATAGTGTTGCACAGCGCGCTCAGCGCCGAAGAGCAGGATGAAGACGACCCGTATGCCGACTTCAAAGTGCCTGATGATTTGATGTGGTAA
>locus_tag=ECB_00309|gene=frmB
ATGGAACTCATTGAAAAACATGCCAGCTTTGGCGGCTGGCAAAATGTGTATCGGCATTATTCCCAATCACTGAAATGTGAAATGAATGTCGGCGTCTATCTCCCACCAAAAGCCGCGAATGAAAAATTGCCGGTGTTGTACTGGCTTTCAGGCCTGACTTGCAACGAGCAGAATTTCATTACTAAATCGGGGATGCAGCGTTACGCGGCTGAGCACAACATTATTGTTGTTGCGCCGGACACCAGTCCGCGAGGCAGTCATGTCGCAGATGCTGACCGTTACGATCTCGGGCAAGGTGCCGGGTTTTACCTGAACGCGACGCAAGCGCCGTGGAATGAACATTACAAAATGTATGACTATATCCGCAACGAGCTGCCGGATTTAGTGATGCATCATTTTCCGGCAACGGCCAAAAAGTCTATCTCTGGTCATTCTATGGGCGGGCTGGGCGCGCTGGTGCTGGCGTTACGTAACCCAGATGAATATGTCAGCGTCTCGGCGTTTTCGCCCATTGTCTCCCCATCGCAAGTGCCGTGGGGACAGCAAGCCTTTGCTGCATATCTTGCTGAAAATAAAGATGCCTGGTTGGATTACGACCCGGTGAGTCTTATTTCACAAGGTCAACGCGTTGCGGAAATCATGGTTGATCAGGGGTTGAGTGATGATTTTTACGCAGAACAGCTGCGGACTCCAAATCTTGAAAAGATCTGCCAGGAGATGAATATCAAGACGTTAATCCGTTATCACGAGGGTTATGATCACAGCTATTATTTTGTCTCCAGTTTTATTGGCGAGCATATTGCCTACCACGCCAATAAACTGAATATGCGTTGA
>locus_tag=ECB_00310|gene=frmA
ATGAAATCACGTGCTGCCGTTGCATTTGCTCCCGGTAAACCGCTGGAAATCGTTGAAATTGACGTTGCACCACCGAAAAAAGGTGAAGTGCTGATTAAAGTCACCCATACCGGCGTTTGCCATACCGACGCATTTACCCTCTCCGGGGATGACCCGGAAGGTGTATTCCCGGTGGTTCTCGGTCACGAAGGGGCCGGCGTTGTGGTTGAAGTCGGTGAAGGCGTAACCAGCGTCAAACCTGGCGACCATGTGATCCCGCTTTACACCGCGGAGTGCGGCGAGTGTGAGTTCTGTCGTTCTGGCAAAACTAACCTCTGTGTTGCGGTTCGCGAAACCCAGGGTAAAGGCTTGATGCCAGACGGCACCACCCGTTTTTCTTACAACGGGCAGCCGCTTTATCACTACATGGGATGCTCAACATTCAGTGAATACACCGTGGTCGCGGAAGTGTCTCTGGCCAAAATTAATCCAGAAGCAAACCATGAACACGTCTGCCTGCTGGGCTGTGGCGTGACCACCGGTATTGGCGCGGTGCACAACACAGCTAAAGTCCAGCCAGGTGATTCTGTTGCCGTGTTTGGTCTTGGCGCGATTGGTCTGGCAGTGGTTCAGGGCGCGCGTCAGGCGAAAGCGGGACGGATTATCGCTATCGATACCAACCCGAAGAAATTCGATCTGGCTCGTCGCTTCGGTGCTACCGACTGCATTAACCCGAATGACTACGACAAACCGATTAAAGATGTCCTGCTGGATATCAACAAATGGGGTATCGACCATACCTTTGAATGCATCGGTAACGTCAACGTGATGCGTGCGGCGCTGGAAAGTGCGCACCGCGGCTGGGGTCAGTCGGTGATCATCGGGGTAGCAGGTGCCGGTCAGGAAATCTCCACCCGACCATTCCAGTTGGTCACCGGTCGCGTATGGAAAGGTTCCGCGTTTGGCGGCGTGAAAGGTCGTTCCCAGTTACCGGGTATGGTTGAAGATGCGATGAAAGGTGATATCGATCTGGAACCGTTTGTCACGCATACCATGAGCCTTGATGAAATTAATGACGCCTTCGACCTGATGCATGAAGGCAAATCCATTCGAACCGTAATTCGTTACTGA
>locus_tag=ECB_00311|gene=frmR
ATGCCCAGTACTCCGGAAGAGAAGAAAAAGGTCCTTACTCGAGTTCGTCGTATTCGAGGGCAGATTGATGCTCTGGAACGGTCGCTGGAGGGTGATGCCGAATGCCGTGCCATACTCCAACAGATCGCTGCCGTTCGGGGCGCGGCTAATGGGCTGATGGCAGAAGTGCTTGAAAGCCATATCCGGGAAACGTTTGACCGAAATGACTGCTACAGCCGCGAAGTCAGCCAATCCGTTGACGACACTATTGAACTGGTTCGAGCCTATCTTAAATAG
>locus_tag=ECB_00312|gene=yaiO
ATGATAAAACGGACGTTATTAGCGGCGGCCATTTTTAGCGCATTGCCCGCTTATGCCGGGTTAACTTCCATTACCGCGGGCTACGATTTTACCGATTATTCTGGCGATCATGGCAACCGTAATTTAGCGTATGCTGAACTGGTGGCGAAAGTTGAAAACGCAACGCTGCTTTTTAATCTTTCCCAGGGGCGTCGTGATTATGAAACTGAACATTTCAATGCCACTCGCGGTCAGGGTGCGGTCTGGTATAAATGGAATAACTGGCTGACAACCCGAACGGGTATTGCCTTTGCGGATAATACGCCGGTCTTTGCCCGCCAGGATTTTCGTCAGGATATTAACCTGGCCCTGTTGCCAAAAACGCTTTTCACGACCGGTTATCGCTACACTAAATATTACGATGATGTCGAAGTCGATGCCTGGCAAGGCGGCGTATCACTCTATACTGGCCCGGTGATCACCAGCTACCGCTATACCCATTATGACTCCAGCGATGCAGGTGGTAGTTATAGCAATATGATTTCCGTGCGTCTGAATGACCCGCGCGGCACTGGTTATACGCAACTATGGCTAAGCCGCGGAACAGGCGCTTACACCTATGACTGGACGCCAGAAACACGCTACGGCAGCATGAAGAGCGTCAGTCTGCAACGTATTCAACCGCTGACTGAGCAACTTAATCTCGGGCTGACGGCAGGTAAAGTGTGGTACGACACCCCAACCGATGATTATAACGGTCTGCAACTTGCAGCCCATCTGACCTGGAAATTCTGA
>locus_tag=ECB_00313|gene=insB-4
ATGCCGGGCAACTGCCCGCATTATGGGCGTTGGCCTCAACACGATTTTACGTCACTTAAAAAACTCAGGCCGCAGTCGGTAACCTCGCGCATACAGCCGGGCAGTGACGTCATCGTCTGCGCGGAAATGGACGAACAGTGGGGCTATGTCGGGGCTAAATCGCGCCAGCGCTGGCTGTTTTACGCGTATGACAGGCTCCGGAAGACGGTTGTTGCGCACGTATTCGGTGAACGCACTATGGCGACGCTGGGGCGTCTTATGAGCCTGATGTCACCCTTTGACGTGGTGATATGGATGACGGATGGCTGGCCGCTGTATGAATCCCGCCTGAAGGGAAAGCTGCACGTAATCAGCAAGCGATATACGCAGCGAATTGAGCGGCATAACCTGAATCTGAGGCAGCACCTGGCACGGCTGGGACGGAAGTCGCTGTCGTTCTCAAAATCGGTGGAGCTGCATGACAAAGTCATCGGGCATTATCTGAACATAAAACACTATCAATAA
>locus_tag=ECB_00314|gene=insA-4
GTGGCTTCTGTTTCTATCAGCTGTCCCTCCTGTTCAGCTACTGACGGGGTGGTGCGTAACGGCAAAAGCACCGCCGGACATCAGCGCTATCTCTGCTCTCACTGCCGTAAAACATGGCAACTGCAGTTCACTTACACCGCTTCTCAACCCGGTACGCACCAGAAAATCATTGATATGGCCATGAATGGCGTTGGATGCCGGGCAACTGCCCGCATTATGGGCGTTGGCCTCAACACGATTTTACGTCACTTAAAAAACTCAGGCCGCAGTCGGTAA
>locus_tag=ECB_00315|gene=tauA
ATGGCAATTTCATCGCGAAACACACTTCTTGCCGCACTGGCATTCATCGCTTTTCAGGCACAGGCGGTGAACGTCACCGTGGCGTATCAAACCTCAGCCGAACCGGCGAAAGTGGCTCAGGCCGACAACACCTTTGCTAAAGAAAGCGGAGCAACCGTGGACTGGCGTAAGTTTGACAGCGGAGCCAGCATCGTGCGGGCGCTGGCTTCTGGCGACGTGCAAATCGGCAACCTTGGTTCCAGCCCGTTAGCGGTTGCAGCCAGCCAACAGGTGCCGATTGAAGTCTTCTTGCTGGCGTCAAAACTGGGTAACTCAGAAGCGCTGGTGGTAAAGAAAACTATCAGCAAACCGGAAGATCTGATTGGCAAACGCATCGCCGTACCGTTTATCTCTACCACCCACTACAGCCTGCTGGCAGCGCTGAAACACTGGGGCATTAAACCTGGGCAAGTGGAGATTGTGAACCTGCAGCCGCCCGCGATTATCGCTGCATGGCAGCGGGGAGATATTGATGGTGCTTATGTCTGGGCACCGGCGGTTAACGCCCTGGAAAAAGACGGCAAAGTGCTGACCGATTCTGAACAGGTCGGGCAGTGGGGTGCGCCAACGCTGGACGTCTGGGTGGTGCGCAAAGATTTTGCCGAGAAACATCCTGAGGTGGTGAAAGCGTTCGCCAAAAGCGCCATCGATGCTCAGCAACCGTACATTGCTAACCCAGACGCGTGGCTGAAACAGCCGGAAAACATCAGCAAACTGGCGCGGTTAAGCGGCGTGCCTGAAGGTGACGTTCCGGGGCTGGTGAAGGGGAATACCTATCTGACGCCGCAGCAACAAACGGCAGAACTGACCGGACCGGTGAACAAAGCGATCATCGACACCGCGCAGTTTTTGAAAGAGCAGGGCAAGGTCCCGGCTGTAGCGAATGATTACAGCCAGTACGTTACCTCGCGCTTCGTGCAATAA
>locus_tag=ECB_00316|gene=tauB
ATGCTGCAAATCTCTCATCTTTACGCCAATTATGGCGGCAAACCGGCACTGGAAGATATCAACCTGACGCTGGAAAGCGGTGAGCTACTGGTGGTGCTGGGGCCGTCCGGCTGCGGTAAAACCACCCTGCTGAATCTGATTGCCGGTTTTGTGCCTTATCAGCACGGCAGCATTCAACTGGCGGGTAAGCGTATTGAGGGGCCGGGAGCAGAGCGCGGCGTGGTTTTTCAGAATGAAGGGCTGCTACCGTGGCGCAATGTCCAGAACAACGTGGCGTTCGGCCTGCAACTGGCAGGTATAGAGAAAATGCAGCGACTGGAAATCGCGCACCAGATGCTGAAAAAAGTGGGGCTGGAAGGAGCAGAAAAACGCTACATCTGGCAGCTCTCCGGCGGTCAACGTCAGCGGGTGGGCATTGCTCGCGCGCTGGCGGCAAATCCCCAGCTGTTATTACTCGACGAACCGTTTGGTGCGCTGGATGCCTTCACCCGCGACCAGATGCAAACCCTGCTGCTGAAACTCTGGCAGGAGACGGGCAAGCAGGTGCTGTTGATTACCCACGATATAGAAGAAGCGGTGTTTATGGCGACTGAACTGGTTCTGCTTTCACCCGGCCCTGGCCGCGTGCTGGAGCGGCTGCCGCTCAACTTTGCTCGCCGCTTTGTTGCGGGAGAGTCGAGCCGCAGCATCAAGTCCGATCCACAATTCATCGCCATGCGCGAATATGTTTTAAGCCGCGTATTTGAGCAGCGGGAGGCGTTCTCATGA
>locus_tag=ECB_00317|gene=tauC
ATGAGTGTGCTCATTAATGAAAAACTGCATTCGCATCGGCTGAAATGGCGCTGGCCGCTCTCGCGTCAGGTGACCTTAAGCATTGGCACGTTAGCGGTTTTGCTCACTGTATGGTGGGCAGTCGCAGCGCTGCAACTGATTAGCCCGCTGTTTTTGCCGCCACCGCAACAGGTACTGGCAAAACTGCTCACCATTGCCGGGCCGCAGGGATTTATGGACGCCACGCTGTGGCAGCATCTGGCCGCCAGCCTGACGCGCATTGTGCTGGCGCTACTCGCGGCGGTGGTAATCGGTATTCCGGTCGGGATCGCCATGGGGCTAAGCCCGACGGTGCGCGGCATTCTGGATCCGATAATCGAGCTTTATCGTCCGGTGCCGCCGCTGGCTTATTTGCCGCTGATGGTGATCTGGTTTGGTATTGGCGAAAACTCGAAGATCTTACTGATCTATTTAGCGATTTTTGCACCGGTGGCGATGTCGGCGCTGGCGGGGGTGAAAAGCGTGCAGCAGGTTCGCATTCGTGCCGCCCGGTCGCTGGGTGCCAGCCGTGCGCAGGTGCTGTGGTTTGTCATTTTGCCCGGCGCGCTGCCGGAAATCCTCACCGGATTACGCATTGGTCTGGGTGTGGGCTGGTCTACGCTGGTGGCGGCGGAGCTGATTGCCGCAACGCGCGGTTTAGGTTTTATGGTTCAGTCAGCGGGGGAGTTCCTCGCAACTGACGTGGTGCTGGCGGGGATCGCGGTGATTGCGATTATCGCCTTTCTTTTAGAACTGGGTCTGCGCGCGTTACAGCGCCGCCTGACGCCCTGGCATGGAGAAGTACAATGA
>locus_tag=ECB_00318|gene=tauD
ATGAGTGAACGTCTGAGCATTACCCCGCTGGGGCCGTATATCGGCGCACAAATTTCGGGTGCCGACCTGACGCGCCCGTTAAGCGATAATCAGTTTGAACAGCTTTACCATGCGGTGCTGCGTCATCAGGTGGTGTTTCTGCGCGATCAAGCTATTACGCCGCAGCAGCAACGCGCGCTGGCCCAGCGTTTTGGCGAATTGCATATTCACCCTGTTTACCCTCATGCCGAAGGGGTTGACGAGATCATCGTGCTGGATACCCATAACGATAATCCGCCGGATAACGACAACTGGCATACCGATGTGACATTTATTGAAACGCCACCCGCAGGGGCGATTCTGGCTGCGAAAGAGTTGCCTTCGACCGGCGGTGATACGCTCTGGACCAGTGGTATTGCGGCCTATGAGGCGCTCTCTGTTCCCTTCCGCCAGCTGCTGAGCGGGCTGCGTGCGGAGCATGATTTCCGTAAATCGTTCCCGGAATACAAATACCGCAAAACCGAGGAGGAACATCAACGCTGGCGCGAGGCGGTCGCGAAAAATCCGCCGTTGCTACATCCGGTGGTGCGAACGCATCCGGTGAGCGGTAAACAGGCGCTGTTTGTGAATGAAGGCTTTACTACGCGAATTGTTGATGTGAGCGAGAAAGAGAGCGAAGCCTTGTTAGGCTTTTTATTCGCCCATATCACTAAACCGGAGTTTCAGGTGCGCTGGCGCTGGCAACCGAATGATATTGCGATTTGGGATAACCGCGTGACTCAGCACTATGCTAATGCGGATTACCTGCCACAGCGGCGGATTATGCATCGGGCGACGATTCTTGGGGATAAACCGTTTTATCGGGCGGGGTAA
>locus_tag=ECB_00319|gene=hemB
ATGACAGACTTAATCCAACGCCCTCGTCGCCTGCGCAAATCTCCTGCGCTGCGCGCTATGTTTGAAGAGACAACACTTAGCCTTAACGACCTGGTGTTGCCGATCTTTGTTGAAGAAGAAATTGACGACTACAAAGCCGTTGAAGCCATGCCAGGTGTGATGCGCATTCCAGAGAAACATCTGGCACGCGAAATTGAACGCATCGCCAACGCCGGTATTCGTTCCGTGATGACTTTCGGCATCTCTCACCATACCGATGAAACCGGCAGCGATGCCTGGCGGGAAGATGGACTGGTGGCGCGAATGTCGCGCATCTGCAAGCAGACCGTGCCAGAAATGATCGTCATGTCAGACACCTGCTTCTGCGAATACACATCTCACGGTCACTGCGGTGTGCTGTGCGAGCATGGCGTCGACAACGACGCGACTCTGGAAAATTTAGGCAAGCAAGCCGTGGTTGCAGCTGCTGCAGGCGCAGACTTCATCGCCCCTTCTGCCGCGATGGACGGCCAGGTACAGGCGATTCGCCAGGCGCTGGACGCTGCGGGCTTTAAAGATACGGCGATTATGTCGTATTCGACCAAGTTCGCCTCTTCCTTTTATGGTCCGTTCCGTGAAGCTGCCGGAAGCGCATTAAAAGGCGACCGCAAAAGCTATCAGATGAACCCAATGAACCGTCGTGAGGCGATTCGTGAGTCACTGCTGGATGAAGCCCAGGGCGCAGACTGTCTGATGGTTAAACCTGCCGGAGCGTACCTCGACATCGTGCGTGAGCTGCGTGAACGTACTGAATTGCCGATTGGCGCGTATCAGGTGAGCGGTGAGTACGCGATGATTAAGTTCGCCGCGCTGGCGGGTGCTATAGATGAAGAGAAAGTCGTGCTCGAAAGCTTAGGTTCAATTAAGCGTGCGGGTGCGGATCTGATTTTCAGCTACTTTGCGATGGATTTGGCTGAGAAGAAGATTCTGCGTTAA
>locus_tag=ECB_00320|gene=ECB_00320
GTGGACATATATAATTTATGGAGAAAAACACGCATCAAATTCATAAAAGCACAGTATTTCAACATGTTGCAGATAATTTTGTTTTTGAAGCATACGCATAATAAATATCACAGACACAAACCAGATAAATATCCTATCAATATGCAACAAAGTTTTAATTATTCAATTTATAGCAGGGCAACCAAACTCCCAAAATAA
>locus_tag=ECB_00321|gene=yaiT
ATGCACTCCTGGAAAAAGAAACTTGTAGTATCACAATTAGCATTGGCTTGCACTCTGGCTATCACCTCTCAGGCTAATGCAGCAAACTATGATACCTGGACTTATATCGATAATCCCGTTACAGCACTTGATTGGGATCATATGGATAAGGCAGGCACTGTAGATGGCAACTATGTAAACTATAGTGGTTTTGTCTATTACAACAACACCAATGGTGATTTCGATCAGTCCTTTAACGGCGATACCGTTAACGGCACGATCTCAACCTATTATTTGAACCATGATTATGCAGACAGTACTGCTAATCAGCTTGATATCAGTAATTCAGTGATTCACGGTTCGATTACTTCTATGCTGCCTGGCGGTTATTATGATCGTTTTGATGCAGATGGTAATAATCTGGGTGGATATGATTTTTACACTGATGCGGTTGTTGATACACACTGGCGTGATGGTGATGTTTTCACTTTGAACATTGCTAACACTACTATTGATGATGATTATGAAGCTCTTTACTTCACTGATTCTTATAAAGATGGTGATGTAACCAAGCACACAAATGAGACATTTGATACAAGTGAAGGCGTTGCTGTTAATCTTGATGTAGAAAGTAACATCAATATTTCCAATAACTCCCGCGTTGCAGGTATTGCATTATCTCAAGGTAATACTTACAACGAAACCTACACTACCGAATCTCATACTTGGGATAACAATATCTCTGTAAAAGATTCCACAGTGACTTCGGGTTCAAATTATATCCTGGATAGCAATACTTATGGCAAAACTGGTCACTTTGGCAATTCTGATGAACCGAGTGATTATGCTGGCCCGGGTGATGTTGCAATGTCCTTTACTGCTTCAGGTTCCGACTATGCGATGAAGAACAATGTATTCCTCAGCAATTCAACGCTGATGGGTGATGTTGCCTTTACCAGCACCTGGAATAGTAATTTTGATCCGAATGGTCATGATTCCAACGGTGACGGGGTGAAAGATACCAACGGGGGTTGGACTGATGATAGCCTCAACGTTGATGAACTAAATCTCACTCTCGATAACGGAAGCAAGTGGGTTGGTCAGGCAATTTATAACGTTGCTGAAACGTCAGCAATGTATGATGTTGCTACAAACAGCCTTACTCCTGATGCAACATATGAAAACAATGACTGGAAACGTGTTGTTGATGACAAGGTCTTCCAGAGCGGTGTATTTAACGTAGCGTTGAATAACGGTTCTGAATGGGATACTACAGGTCGTTCCATCGTTGATACCTTGACAGTTAATAATGGTTCTCAGGTTAATGTTTCGGAATCTAAATTAACTTCAGATACTATCGATTTAACTAACGGTTCTTCGCTGAACATTGGTGAAGATGGCTACGTTGATACCGATCATCTGACTATTAACTCCTACAGTACTGTTGCGTTGACCGAATCTACTGGGTGGGGGGCTGATTACAACCTGTACGCCAATACTATCACCGTAACTAACGGCGGTGTATTGGATGTGAACGTTGATCAGTTCGATACTGAAGCTTTCCGTACTGACAAACTGGAACTGACCAGCGGCAACATCGCTGACCATAACGGTAACGTAGTATCTGGTGTGTTCGATATCCATAGCAGCGATTACGTTCTGAACGCTGATCTGGTGAACGACCGTACCTGGGATACTTCCAAGTCTAACTACGGTTACGGTATTGTTGCTATGAACTCTGATGGTCACCTGACTATCAACGGTAACGGCGACGTAGACAACGGTACTGAACTGGATAACAGCTCTGTAGACAATGTTGTTGCTGCAACCGGTAACTACAAAGTTCGTATCGACAACGCAACTGGCGCTGGCGCTATCGCTGATTACAAAGATAAAGAAATTATCTACGTAAACGACGTCAACAGCAACGCGACCTTCTCTGCTGCTAACAAAGCTGACCTGGGTGCATACACCTATCAGGCTGAACAGCGCGGTAACACCGTTGTTCTGCAACAGATGGAGCTGACCGACTACGCTAACATGGCGCTGAGCATCCCGTCTGCGAACACCAATATCTGGAACCTGGAACAAGACACCGTTGGTACTCGTCTGACCAACTCTCGTCATGGCCTGGCTGATAACGGCGGCGCATGGGTAAGCTACTTCGGTGGTAACTTCAACGGCGACAACGGCACCATCAACTATGATCAGGATGTTAACGGCATCATGGTCGGTGTTGATACCAAAATTGACGGTAACAACGCTAAGTGGATCGTCGGTGCGGCTGCAGGCTTCGCTAAAGGTGACATGAATGACCGTTCTGGTCAGGTGGATCAAGACAGCCAGACTGCCTACATCTACTCTTCTGCTCACTTCGCGAACAACGTCTTTGTTGATGGTAGCTTGAGCTACTCTCACTTCAACAACGACCTGTCTGCAACCATGAGCAACGGTACTTACGTTGACGGTAGCACCAACTCCGACGCTTGGGGCTTCGGTTTGAAAGCCGGTTACGACTTCAAACTGGGTGATGCTGGTTACGTGACTCCTTACGGCAGCGTTTCTGGTCTGTTCCAGTCTGGTGATGACTACCAGCTGAGCAACGACATGAAAGTTGACGGTCAGTCTTACGACAGCATGCGTTATGAACTGGGTGTAGATGCAGGTTATACCTTCACCTACAGCGAAGATCAGGCTCTGACTCCGTACTTCAAACTGGCTTACGTCTACGACGACTCTAACAACGATAACGATGTGAACGGCGATTCCATCGATAACGGTACTGAAGGGTCTGCGGTACGTGTTGGTCTGGGTACTCAGTTCAGCTTCACCAAGAACTTCAGCGCCTATACCGATGCTAACTACCTCGGTGGTGGTGACGTAGATCAAGACTGGTCCGCGAACGTGGGTGTTAAATATACCTGGTAA
>locus_tag=ECB_00322|gene=yaiV
ATGCCCGTCAAGGATTTGACGGGCATTACTGCAAAGGACGCGCAAATGTTATCTGTAGTTAAACCTCTTCAGGAATTTGGTAAGCTCGATAAATGTTTGTCCAGATACGGTACGCGCTTCGAGTTTAATAATGAAAAGCAAGTTATATTTTCCAGTGATGTCAATAACGAAGATACTTTCGTTATTTTAGAGGGAGTTATCTCTCTGCGTAGAGAAGAAAACGTACTTATCGGTATTACCCAGGCTCCTTATATTATGGGGCTGGCTGATGGTTTAATGAAAAACGATATACCATACAAATTAATATCAGAAGGAAATTGTACGGGATATCATCTACCAGCCAAACAAATCATTACGCTTATTGAACAAAATCAACTCTGGCGAGACGCTTTTTACTGGTTAGCCTGGCAAAATAGAATTCTGGAATTACGCGACGTGCAGCTCATTGGGCATAATTCCTACGAACAAATCCGCGCAACATTATTATCAATGATTGACTGGAATGAAGAATTGCGATCACGTATTGGTGTGATGAATTATATCCATCAACGTACACGCATATCGCGTTCTGTCGTCGCAGAAGTTCTCGCTGCTTTGCGTAAAGGCGGCTATATCGAAATGAATAAAGGCAAACTGGTCGCTATCAACCGTTTGCCTTCAGAGTATTAA
>locus_tag=ECB_00323|gene=ampH
TTGAAACGTAGTCTGCTTTTTTCTGCCGTGCTGTGTGCGGCGTCATTGACCTCCGTCCATGCGGCGCAGCCGATCACTGAACCGGAGTTTGCCTCTGATATTGTCGATCGTTATGCCGATCATATTTTTTACGGCAGCGGTGCCACGGGGATGGCGCTGGTTGTTATCGACGGTAACCAGCGCGTCTTTCGTAGTTATGGCGAAACGCGACCTGGTAATAACGTTCGCCCGCAGCTGGATTCGGTCGTGCGTATTGCTTCCCTCACCAAACTAATGACCAGTGAAATGCTGGTGAAATTGCTCGACCAGGGGACCGTAAAGTTAAACGATCCGCTAAGTAAATATGCTCCGCCAGGCGCACGCGTGCCGACCTACAATGGGACGCCCATTACCCTGGTGAATCTGGCAACCCATACCAGCGCCCTGCCCCGTGAACAGCCCGGTGGCGCGGCACATCGTCCGGTGTTTGTCTGGCCAACGCGCGAGCAACGCTGGAAATACCTTTCTACGGCGAAGCTGAAAGCCGCGCCAGGCAGTCAGGCGGCGTACTCTAACCTTGCGTTCGACCTGCTGGCAGATGCACTGGCGAATGCGTCCGGCAAGCCTTATACCCAGTTGTTTGAAGAGCAGATTACCCGTCCATTGGGGATGAAAGACACCACCTACACCCCCTCACCGGATCAGTGCCGCCGTTTAATGGTTGCTGAGCGCGGTGCCAGTCCGTGCAATAACACGCTGGCGGCAATTGGCAGCGGCGGCGTCTATTCCACGCCTGGCGATATGATGCGCTGGATGCAGCAGTATTTGTCATCTGATTTTTATCAGCGCAGTAACCAGGCAGATCGCATGCAGACGTTGATTTATCCGCGCGCGCAGTTTACGAAAGTGATTGGCATGGATGTCCCCGGCAAAGCGGATGCGCTTGGTTTAGGTTGGGTATATATGGCCCCGAAAGAGGGTCGTCCGGGGATTATTCAGAAGACAGGCGGTGGTGGCGGTTTCATTACCTATATGGCGATGATCCCGCAGAAGAATATTGGCGCGTTTGTGGTGGTCACTCGTTCGCCGTTGACGCGCTTTAAAAATATGAGCGATGGCATCAATGACCTGGTGACCGAGCTAAGCGGGAATAAACCGTTGGTTATCCCCGCGTCCTGA
>locus_tag=ECB_00324|gene=sbmA
ATGTTTAAGTCTTTTTTCCCAAAGCCGGGAGCGTTTTTTCTCTCGGCCTTTGTTTGGGCATTGATTGCCGTTATCTTCTGGCAAGCCGGTGGGGGAGACTGGGTGGCGCGTATCACTGGCGCTTCCGGGCAGATCCCGATTAGCGCCGCGCGTTTCTGGTCGTTGGATTTCCTGATTTTTTACGCTTACTACATTGTTTGCGTAGGACTTTTTGCATTTTTCTGGTTTATCTACAGCCCGCACCGTTGGCAATACTGGTCAATACTCGGTACTGCACTGATCATCTTCGTCACCTGGTTTTTGGTGGAAGTCGGGGTCGCCGTCAACGCCTGGTATGCACCGTTCTATGATCTGATTCAAACCGCGCTAAGTTCGCCGCATAAAGTCACTATCGAACAATTTTACCGCGAAGTGGGCGTCTTTCTGGGGATTGCGCTGATCGCTGTGGTGATCAGTGTGCTGAACAACTTCTTTGTCAGTCACTACGTGTTCCGCTGGCGTACGGCGATGAACGAATATTACATGGCGAACTGGCAACAACTGCGTCATATCGAAGGTGCCGCACAGCGTGTGCAGGAAGACACCATGCGTTTTGCTTCAACGCTGGAGAATATGGGCGTCAGTTTTATCAACGCCATCATGACGTTGATCGCCTTCCTGCCGGTGCTGGTAACGCTCTCCGCGCATGTGCCGGAGCTGCCGATTATCGGGCACATTCCGTATGGTCTGGTGATTGCCGCAATCGTCTGGTCGCTGATGGGGACCGGATTGCTGGCAGTGGTAGGGATCAAACTGCCGGGGCTGGAGTTTAAAAACCAGCGTGTAGAGGCTGCCTACCGTAAAGAGCTGGTTTATGGTGAAGACGATGCCACGCGCGCGACGCCGCCTACGGTACGCGAGCTGTTTAGCGCCGTACGGAAAAACTATTTCCGCCTCTATTTTCACTATATGTATTTCAACATCGCCCGCATTCTCTATTTGCAGGTCGATAACGTTTTCGGTTTGTTCTTGCTGTTTCCGTCAATTGTTGCCGGTACGATTACGCTCGGCCTGATGACGCAGATTACCAACGTTTTTGGTCAGGTTCGCGGTGCTTTCCAGTACCTGATTAACTCATGGACCACACTGGTTGAGTTGATGTCTATCTACAAACGTCTGCGCAGCTTTGAACATGAGCTGGATGGTGACAAAATTCAGGAAGTAACCCATACCTTGAGCTAA
>locus_tag=ECB_00325|gene=yaiW
ATGTCGCGCGTCAATCCTCTATCTTCGCTGTCATTGTTGGCGGCTCTGGTTTTAGCGGGGTGTAGTAGTCAGGCTCCGCAACCGTTGAAAAAGGGCGAAAAAGCGATAGATGTAGCGAGCGTCGTGCGGCAGAAGATGCCTGCGAGCGTGAAAGACCGCGATGCCTGGGCGAAAGATCTCGCCACCACCTTTGAAAGTCAGGGGCTGGCACCGACGCTGGAAAACGTCTGCTCGGTGCTGGCGGTGGCGCAGCAGGAGTCAAATTATCAGGCAGATCCGGCCGTTCCGGGCTTAAGCAAGATCGCCTGGCAAGAGATTGACCGTCGTGCTGAACGGATGCACATTCCTGCTTTTCTGGTTCATACCGCGCTAAAAATCAAATCGCCAAACGGCAAAAGTTATAGCGAACGGTTAGATTCGGTGCGTACAGAAAAGCAATTGAGCGCGATTTTTGACGATCTGATCAGCATGGTACCAATGGGGCAGACGCTGTTTGGTTCGCTTAATCCGGTGCGCACCGGTGGGCCGATGCAGGTCAGCATTGCTTTTGCCGAACAGCATACCAAAGGGTATCCGTGGAAAATGGACGGTACAGTTCGTCAGGAAGTCTTCAGTCGCCGCGGCGGGTTGTGGTTTGGTACTTACCATTTACTGAATTATCCCGCCAGCTATAGCGCACCGATATACCGCTTTGCTGATTTTAACGCTGGCTGGTACGCCAGCCGTAATGCCGCGTTTCAGAACGCAGTCAGTAAGGCCAGCGGCGTGAAGCTGGCACTGGACGGTGATTTAATTCGTTACGACAGTAAAGAACCCGGGAAAACCGAACTGGCAACGCGCAAACTGGCGGGAAAACTGGGGATGAGCGACAGCGAAATTCGCCGTCAGTTAGAGAAAGGTGACAGCTTCTCTTTTGAGGAGACGGCGCTGTACAAGAAAGTTTATCAACTTGCCGAAGCGAAAACGGGTAAATCACTACCCCGCGAAATGTTGCCTGGCATTCAACTGGAAAGCCCGAAAATCACCCGCAACCTGACTACGGCCTGGTTTGCGAAGCGCGTAGACGAACGGCGGGCGCGTTGTATGAAACAGTGA
>locus_tag=ECB_00326|gene=yaiY
ATGGCTGATTTCACCCTGTCAAAATCGCTGTTTAGCGGAAAATATCGCAATGCCTCTTCAACGCCTGGCAACATTGCCTATGCGTTGTTTGTGCTGTTTTGCTTTTGGGCTGGGGCGCAATTGCTGAACCTGTTAGTTCATGCGCCCGGCGTCTATGAGCGTTTAATGCAGGTCCAGGAAACAGGTCGCCCACGGGTGGAAATTGGTTTAGGTGTCGGCACCATTTTCGGGCTGATCCCGTTTTTAGTAGGCTGCCTCATTTTTGCAGTGGTGGCGCTATGGCTGCACTGGCGACATCGCCGCCAGTAA
>locus_tag=ECB_00327|gene=yaiZ
ATGAATCTGCCTGTAAAAATCCGCCGTGACTGGCACTACTATGCGTTCGCCATTGGCCTTATATTCATTCTTAATGGCGTGGTGGGGTTACTGGGATTTGAAGCAAAAGGTTGGCAGACCTATGCCGTCGGTCTGGTGACGTGGGTGATTAGTTTCTGGCTGGCGGGGTTGATTATTCGTCGTCGCGATGAAGAAACTGAAAACGCCCAATAA
>locus_tag=ECB_00328|gene=ddl
ATGGAAAAACTGCGGGTAGGAATCGTTTTTGGTGGTAAATCAGCGGAACATGAAGTGTCTCTGCAATCGGCAAAAAACATTGTCGATGCCATTGATAAAAGTCGCTTCGACGTTGTGCTGCTGGGCATTGATAAACAAGGGCAATGGCACGTCAGCGATGCCAGCAATTATCTGCTAAATGCAGACGATCCTGCCCATATTGCGTTGCGCCCTTCGGCGACCAGCCTTGCGCAGGTGCCAGGTAAACATGAGCATCAGCTTATCGACGCGCAAAACGGTCAGCCGTTGCCGACGGTGGATGTCATTTTCCCGATTGTCCACGGTACGCTGGGCGAAGATGGTTCCTTGCAGGGAATGCTGCGGGTCGCCAATTTACCGTTTGTAGGTTCTGATGTTCTGGCTTCAGCAGCCTGTATGGATAAAGATGTCACCAAACGTCTGCTACGCGATGCCGGGCTGAACATTGCGCCATTTATTACCCTGACGCGCGCTAATCGTCACAACATCAGTTTTGCCGAAGTGGAGTCTAAACTGGGGTTACCACTGTTTGTAAAACCGGCTAATCAGGGCTCTTCTGTTGGTGTCAGCAAAGTAACCAGTGAAGAACAGTACGCAATTGCCGTCGATCTGGCGTTCGAATTCGATCATAAAGTGATCGTTGAGCAAGGGATCAAAGGTCGTGAGATCGAATGCGCAGTTCTGGGCAACGACAACCCGCAAGCCAGCACCTGTGGCGAGATCGTACTCACCAGCGACTTCTATGCCTACGACACCAAGTACATTGACGAAGATGGCGCGAAAGTGGTAGTTCCGGCAGCCATTGCGCCAGAAATCAACGATAAGATCCGGGCGATTGCCGTTCAGGCTTATCAAACGTTGGGATGCGCAGGCATGGCGCGTGTAGACGTGTTTTTAACCCCAGAAAACGAAGTGGTGATCAACGAGATCAACACACTGCCTGGCTTCACCAACATCAGTATGTATCCGAAGCTGTGGCAAGCCAGCGGTCTGGGTTACACCGATCTGATCACGCGTTTGATTGAGCTGGCGCTGGAGCGTCACGCTGCGGATAACGCATTGAAAACCACAATGTAA
>locus_tag=ECB_00329|gene=yaiB
ATGAAAAATCTCATTGCTGAGTTGTTATTTAAGCTTGCCCAAAAAGAAGAAGAGTCGAAAGAACTGTGTGCGCAGGTAGAAGCTTTGGAGATTATCGTCACTGCAATGCTTCGCAATATGGCGCAAAATGACCAACAGCGGTTGATTGATCAGGTAGAGGGGGCGCTGTACGAGGTAAAGCCCGATGCCAGCATTCCTGACGACGATACGGAGCTGCTGCGCGATTACGTAAAGAAGTTATTGAAGCATCCTCGTCAGTAA
>locus_tag=ECB_00330|gene=phoA
GTGAAACAAAGCACTATTGCACTGGCACTCTTACCGTTACTGTTTACCCCTGTGACAAAAGCCCGGGCACCAGAAATGCCTGTTCTGGAAAACCGGGCTGCTCAGGGCGATATTACTGCACCCGGCGGTGCTCGCCGCTTAACGGGTGATCAGACCGCCGCTCTGCGTGATTCTCTTAGCGATAAACCTGCAAAAAATATTATTTTGCTGATTGGCGATGGGATGGGGGATTCGGAAATTACTGCCGCACGTAATTATGCCGAAGGTGCGGGCGGCTTTTTTAAAGGTATCGATGCCTTACCGCTTACCGGGCAATACACTCACTATGCGCTGAATAAAAAAACCGGCAAACCGGACTACGTCACCGACTCGGCTGCATCAGCAACCGCCTGGTCAACCGGTGTCAAAACCTATAACGGCGCGCTGGGCGTCGATATTCACGAAAAAGATCACCCAACGATTCTGGAAATGGCAAAAGCCGCAGGTCTGGCGACCGGTAACGTTTCTACCGCAGAGTTGCAGGATGCCACGCCCGCTGCGCTGGTGGCACATGTGACCTCGCGCAAATGCTACGGTCCGAGCGCGACCAGTGAAAAATGTCCGGGTAACGCGCTAGAAAAAGGCGGGAGAGGATCGATTACCGAACAGCTGCTTAACGCTCGTGCCGATGTTACGCTTGGCGGCGGCGCAAAAACCTTTGCTGAAACGGCAACCGCCGGTGAATGGCAGGGAAAAACGCTGCGTGAACAGGCACAGGCGCGTGGTTATCAGTTGGTGAGCGATGCTGCCTCACTGAATGCGGTGACGGAAGCGAACCAGCAAAAACCCCTGCTAGGACTGTTTGCTGACGGCAATATGCCAGTGCGCTGGCAAGGACCGAAAGCAACGTACCACGGCAATATCGACAAGCCCGCAGTTACCTGTACGCCTAATCCGCAACGTAATGACAGCGTACCGACCCTGGCGCAGATGACTGATAAAGCCATTGAATTGTTGAGTAAAAATGAGAAAGGCTTTTTCCTGCAAGTTGAAGGTGCATCAATCGATAAACAGGATCACGCTGCGAATCCTTGTGGGCAAATTGGCGAGACGGTCGATCTCGACGAAGCCGTACAACGGGCGCTGGAATTCGCTAAAAAGGATGGCAACACGCTGGTCATAGTCACCGCTGATCACGCCCACGCCAGCCAGATTGTTGCGCCGGACACCAAAGCGCCGGGCCTCACCCAGGCGCTAAATACCAAAGATGGCGCAGTGATGGTGATGAGTTACGGGAACTCCGAAGAGGATTCACAAGAACATACCGGTAGTCAGCTGCGTATTGCGGCGTATGGCCCACATGCCGCCAATGTCGTTGGACTGACCGACCAGACCGATCTCTTCTACACCATGAAAGCCGCCCTGGGGCTGAAATAA
>locus_tag=ECB_00331|gene=psiF
ATGAAAATAACATTACTGGTTACCTTGCTTTTCGGACTGGTTTTTTTAACCACCGTCGGCGCTGCCGAGAGAACCTTAACCCCGCAACAACAGCATATGACCTCCTGTAATCAGCAGGCGACGGCGCAGGCGTTGAAAGGGGATGCTCGTAAGACCTACATGAGTGATTGCCTGAAGAACAGCAAGTCTGCGCCTGGTGAAAAAAGTTTGACGCCACAGCAGCAAAAGATGCGCGAATGTAATAATCAAGCAACGCAACAATCTCTGAAAGGTGATGATCGTAATAAGTTTATGAGTGCCTGCCTCAAGAAAGCCGCCTGA
>locus_tag=ECB_00332|gene=yaiC
ATGTTCCCAAAAATAATGAATGATGAAAACTTTTTCAAAAAAGCGGCGGCGCATGGGGAGGAACCTCCTTTAACTCCTCAAAACGAACATCAGCGGTCCGGGCTGCGCTTCGCCCGTCGCGTCAGACTACCCCGTGCGGTTGGCCTGGCTGGCATGTTCTTACCGATTGCTTCAACGCTGGTTTCGCACCCGCCGCCGGGCTGGTGGTGGCTGGTGTTGGTCGGCTGGGCGTTCGTCTGGCCGCATTTAGCCTGGCAGATAGCGAGCAGGGCCGTCGATCCGCTTAGCCGGGAAATTTACAACTTAAAAACCGATGCAGTATTAGCGGGAATGTGGGTAGGCGTAATGGGCGTAAACGTGCTGCCTTCCACCGCGATGTTGATGATTATGTGTCTGAATTTGATGGGGGCAGGCGGCCCCCGTCTGTTTGTCGCGGGTCTGGTGTTGATGGTGGTTTCCTGCCTTGTCACCCTCGAGCTGACGGGCATCACCGTGTCGTTCAATAGTGCGCCGCTGGAATGGTGGCTCTCCCTTCCCATTATTGTCATTTATCCTCTGCTGTTTGGCTGGGTCAGCTACCAGACGGCGACTAAACTGGCGGAACATAAACGCAGGTTGCAGGTCATGAGTACCCGCGACGGCATGACGGGCGTGTATAACCGACGTCATTGGGAAACTATGTTACGCAATGAATTTGATAACTGTCGGCGGCATAATCGCGATGCAACGTTACTGATTATCGATATCGACCATTTCAAGAGCATCAACGATACCTGGGGCCATGATGTGGGCGATGAAGCGATTGTGGCGCTTACCCGACAGTTACAAATTACCCTGCGCGGTAGCGATGTGATTGGTCGGTTTGGCGGCGATGAGTTTGCGGTAATCATGTCCGGTACGCCAGCTGAGAGCGCCATTACCGCCATGTTACGGGTGCATGAAGGGCTAAACACGTTACGCTTGCCGAATACGCCACAGGTAACTTTACGGATTAGTGTGGGGGTTGCGCCGCTGAACCCACAAATGAGTCACTATCGTGAGTGGTTGAAATCGGCAGATTTGGCGCTTTACAAAGCAAAGAAAGCCGGACGTAACCGCACCGAAGTGGCGGCCTGA
>locus_tag=ECB_00333|gene=proC
ATGGAAAAGAAAATCGGTTTTATTGGCTGCGGCAATATGGGAAAAGCCATTCTCGGCGGTCTGATTGCCAGCGGTCAGGTGCTTCCAGGGCAAATCTGGGTATACACCCCCTCCCCGGATAAAGTCGCCGCCCTCCATGACCAGTTCGGCATCAACGCCGCAGAATCGGCGCAAGAAGTGGCGCAAATCGCCGACATCATTTTTGCTGCCGTTAAACCTGGCATCATGATTAAAGTGCTTAGCGAAATCACCTCCAGCCTGAATAAAGACTCTCTGGTCGTTTCTATTGCTGCAGGTGTCACGCTCGACCAGCTTGCCCGCGCGCTGGGCCATGACCGGAAAATTATCCGCGCCATGCCGAACACTCCCGCGCTGGTTAATGCCGGGATGACCTCCGTAACGCCAAACGCGCTGGTAACCCCAGAAGATACCGCTGATGTGCTGAATATTTTCCGCTGCTTTGGCGAAGCGGAAGTAATTGCTGAGCCGATGATCCACCCGGTGGTCGGTGTGAGCGGTTCTTCGCCAGCCTACGTATTTATGTTTATCGAAGCGATGGCCGACGCCGCCGTGCTGGGCGGGATGCCACGCGCCCAGGCGTATAAATTTGCCGCTCAGGCAGTAATGGGTTCCGCAAAAATGGTGCTGGAAACGGGAGAACATCCGGGGGCACTGAAAGATATGGTCTGCTCACCGGGAGGCACCACCATTGAAGCGGTACGCGTACTGGAAGAGAAAGGCTTCCGTGCTGCAGTGATCGAAGCGATGACGAAGTGTATGGAAAAATCTGAAAAACTCAGCAAATCCTGA
>locus_tag=ECB_00334|gene=yaiI
ATGACAATTTGGGTGGATGCCGACGCGTGTCCCAATGTAATTAAAGAGATTTTGTATCGCGCGGCGGAACGTATGCAGATGCCGCTGGTACTGGTAGCAAACCAGAGTTTACGCGTGCCGCCATCGCGATTTATTCGTACGCTGCGCGTCGCGGCAGGTTTCGACGTTGCCGATAACGAAATTGTCCGGCAGTGTGAAGCGGGCGATTTGGTGATCACCGCAGATATACCTTTGGCTGCTGAAGCCATCGAGAAAGGCGCTGCGGCGCTTAATCCGCGCGGCGAACGTTACACGCCAGCGACCATTCGTGAGCGCCTGACGATGCGCGATTTTATGGATACCTTACGTGCCAGTGGGATCCAGACCGGCGGACCAGATAGCCTTTCACAACGTGACCGCCAGGCCTTTGCCGCGGAGCTGGAGAAGTGGTGGCTGGAAGTGCAACGTAGTCGTGGCTAA
>locus_tag=ECB_00335|gene=aroL
ATGACACAACCTCTTTTTCTGATCGGGCCTCGGGGCTGTGGTAAAACAACGGTCGGAATGGCCCTTGCCGATTCGCTTAACCGTCGGTTTGTCGATACCGATCAGTGGTTGCAATCACAGCTCAATATGACGGTCGCGGAGATCGTCGAAAGGGAAGAGTGGGCGGGATTTCGCGCCAGAGAAACGGCGGCGCTGGAAGCGGTAACTGCGCCATCCACCGTTATCGCTACAGGCGGCGGCATTATTCTGACGGAATTTAATCGTCACTTCATGCAAAATAACGGGATCGTGGTTTATTTGTGTGCGCCAGTATCAGTCCTGGTTAACCGACTGCAAGCTGCACCGGAAGAAGATTTACGGCCAACCTTAACGGGAAAACCGCTGAGCGAAGAAGTTCAGGAAGTGCTGGAAGAACGCGATGCGCTATATCGCGAAGTTGCGCATATTATCATCGACGCAACAAACGAACCCAGCCAGGTGATTTCTGAAATTCGTAGCGCCCTGGCACAGACGATCAATTGTTGA
>locus_tag=ECB_00336|gene=yaiA
ATGCCAACGAAACCGCCTTATCCTCGTGAAGCATATATAGTGACGATTGAAAAAGGAAAACCAGGACAGACGGTAACCTGGTACCAACTCAGAGCCGATCATCCTAAACCAGACTCGTTGATCAGTGAACATCCGACCGCTCAGGAAGCGATGGATGCGAAAAAACGCTATGAGGACCCTGACAAAGAGTGA
>locus_tag=ECB_00337|gene=aroM
ATGAGTGCGTCGTTGGCGATCCTGACCATCGGCATTGTACCTATGCAGGAAGTTTTGCCGCTCCTGACGGAATACATTGACGAAGATAATATTTCCCATCATAGCCTGCTGGGGAAGTTAAGTCGTGAAGAAGTGATGGCGGAGTACGCGCCAGAAGCAGGCGAAGACACCATTCTCACATTATTAAATGACAACCAGCTGGCCCATGTTTCGCGTCGCAAAGTGGAGCGTGACCTGCAAGGTGTGGTTGAAGTACTCGATAATCGGGGTTACGACGTCATTATATTAATGAGTACGGCAAACATTAGTAGTATGACTGCGCGTAATACGATCTTTCTTGAGCCGTCGCGAATATTGCCTCCACTGGTTTCCTCTATTGTTGAAGATCATCAGGTGGGGGTTATCGTTCCGGTTGAGGAGATGCTGCCCGTTCAGGCGCAAAAATGGCAAATTTTGCAGAAATCGCCGGTATTTTCATTGGGTAACCCCATTCATGATTCAGAACAAAAAATCATTGATGCCGGGAAAGAATTACTGGCAAAAGGGGCTGATGTCATCATGCTGGATTGTTTAGGATTTCACCAACGTCATCGCGATTTACTGCAAAAACAGCTCGATGTTCCTGTCTTGCTGTCTAACGTATTGATTGCACGGCTGGCTGCGGAATTACTGGTGTAA
>locus_tag=ECB_00338|gene=yaiE
ATGCTTCAAAGTAATGAGTACTTTTCCGGCAAAGTGAAATCAATCGGCTTTTCCAGCAGCAGCACTGGTCGCGCCAGCGTGGGTGTTATGGTTGAAGGCGAATACACCTTCAGCACCGCTGAGCCGGAAGAGATGACGGTAATCAGTGGCGCGCTGAATGTGTTACTGCCTGACGCGACCGACTGGCAGGTGTATGAAGCCGGTTCGGTGTTTAATGTTCCCGGTCACAGTGAGTTTCATCTGCAAGTTGCCGAACCCACCTCTTATCTGTGCCGCTATCTGTAA
>locus_tag=ECB_00339|gene=ykiA
TTGCTGCAAAGTCGCAATGATCATTTACGCCAAACGGCATTGCGCAACGCACATACCCCGGCGTTGTTGTTAACGACATTGACTGAGCCTCAGGATCGGTCGCTGGCTATTAATAATCCACAGCTGGCTGCCGATGTGAAAACGGCGTGGTTAAAAGAGGATCCATCATTACTCTTATTTGTCGAACAACCCGATCTTTCGCTGTTACGTGATTTAGTGAAAACCGGGGCAACGCGGAAAATTCGCAGTGAAGCGCGTCACCGGCTTGAGGAAAAACAATGA
>locus_tag=ECB_00340|gene=insB-5
ATGCCGGGCAACTGCCCGCATTATGGGCGTTGGCCTCAACACGATTTTACGTCACTTAAAAAACTCAGGCCGCAGTCGGTAACCTCGCGCATACAGCCGGGCAGTGACGTCATCGTCTGCGCGGAAATGGACGAACAGTGGGGCTATGTCGGGGCTAAATCGCGCCAGCGCTGGCTGTTTTACGCGTATGACAGGCTCCGGAAGACGGTTGTTGCGCACGTATTCGGTGAACGCACTATGGCGACGCTGGGGCGTCTTATGAGCCTGATGTCACCCTTTGACGTGGTGATATGGATGACGGATGGCTGGCCGCTGTATGAATCCCGCCTGAAGGGAAAGCTGCACGTAATCAGCAAGCGATATACGCAGCGAATTGAGCGGCATAACCTGAATCTGAGGCAGCACCTGGCACGGCTGGGACGGAAGTCGCTGTCGTTCTCAAAATCGGTGGAGCTGCATGACAAAGTCATCGGGCATTATCTGAACATAAAACACTATCAATAA
>locus_tag=ECB_00341|gene=insA-5
GTGGCTTCTGTTTCTATCAGCTGTCCCTCCTGTTCAGCTACTGACGGGGTGGTGCGTAACGGCAAAAGCACCGCCGGACATCAGCGCTATCTCTGCTCTCACTGCCGTAAAACATGGCAACTGCAGTTCACTTACACCGCTTCTCAACCCGGTACGCACCAGAAAATCATTGATATGGCCATGAATGGCGTTGGATGCCGGGCAACTGCCCGCATTATGGGCGTTGGCCTCAACACGATTTTACGTCACTTAAAAAACTCAGGCCGCAGTCGGTAA
>locus_tag=ECB_00342|gene=rdgC
ATGCTGTGGTTCAAAAATTTAATGGTTTACCGTCTTAGCCGCGAGATTTCGCTGCGTGCAGAAGAGATGGAAAAACAGCTAGCCTCGATGGCATTTACCCCATGCGGCAGCCAGGACATGGCGAAGATGGGCTGGGTTCCTCCGATGGGATCGCACAGCGATGCGTTAACGCACGTTGCCAATGGTCAAATTGTTATCTGCGCGCGCAAAGAAGAAAAAATCCTCCCGTCTCCGGTGATTAAACAGGCGCTGGAAGCGAAAATCGCCAAACTGGAAGCGGAACAGGCGCGTAAGCTGAAGAAAACCGAAAAAGATTCGCTGAAAGACGAAGTGCTGCACTCTCTGCTGCCGCGTGCTTTCAGCCGTTTTAGCCAGACAATGATGTGGATCGACACGGTTAACGGTTTGATTATGGTGGACTGCGCCAGTGCCAAAAAAGCGGAAGATACGCTGGCATTACTGCGTAAAAGCCTGGGGTCGTTACCGGTTGTACCATTGAGCATGGAAAACCCGATTGAACTGACGCTGACCGAATGGGTTCGCTCCGGTAGTGCGGCACAGGGCTTCCAGCTGCTTGATGAAGCCGAGCTGAAATCGTTGCTGGAAGATGGCGGCGTGATCCGCGCGAAGAAACAAGATCTGACCAGCGAAGAGATCACCAATCACATTGAAGCCGGAAAAGTGGTGACTAAACTGGCGCTCGACTGGCAGCAGCGCATTCAGTTTGTGATGTGCGACGATGGTTCGCTCAAGCGTCTGAAGTTCTGCGACGAGCTGCGCGATCAAAACGAAGATATCGACCGTGAAGATTTCGCCCAGCGTTTTGATGCCGATTTCATCCTGATGACTGGTGAACTGGCAGCGTTAATTCAAAACCTGATTGAAGGATTAGGTGGCGAAGCACAACGTTAA
>locus_tag=ECB_00343|gene=yajF
GTGCGTATAGGTATCGATTTAGGCGGCACCAAAACTGAAGTGATTGCACTGGGCGATGCAGGGGAGCAGTTGTACCGCCATCGTCTGCCCACGCCGCGTGATGATTACCGGCAGACTATTGAAACGATCGCCACGTTGGTTGATATGGCGGAGCAGGCGACGGGGCAGCGCGGAACGGTAGGTATGGGCATTCCTGGCTCAATTTCGCCTTACACCGGTGTGGTGAAGAATGCCAATTCAACCTGGCTCAACGGTCAGCCATTCGATAAAGACTTAAGCGCGAGGTTGCAGCGGGAAGTGCGGCTGGCAAATGACGCTAACTGTCTGGCGGTTTCAGAAGCAGTAGATGGCGCGGCAGCGGGAGCGCAGACGGTATTTGCCGTGATTATCGGCACGGGATGCGGCGCGGGCGTGGCATTCAATGGGCGGGCGCATATCGGCGGCAATGGCACGGCAGGTGAGTGGGGACACAATCCGCTACCGTGGATGGACGAAGACGAACTGCGTTATCGCGAGGAAGTCCCTTGTTATTGCGGTAAACAAGGTTGTATTGAAACCTTTATTTCGGGCACGGGATTCGCGATGGATTATCGTCGTTTGAGCGGACATGCGCTGAAAGGCAGTGAAATTATCCGCCTGGTTGAAGAAAGCGATCCGGTAGCGGAACTGGCATTGCGTCGCTACGAGCTGCGGCTGGCAAAATCGCTGGCACATGTCGTGAATATTCTCGATCCGGATGTGATTGTCCTGGGGGGCGGGATGAGCAATGTAGACCGTTTATATCAAACGGTTGGGCAGTTGATTAAACAATTTGTCTTCGGCGGCGAATGTGAAACGCCGGTGCGTAAGGCGAAGCACGGTGATTCCAGCGGCGTACGCGGCGCTGCGTGGTTATGGCCACAAGAGTAA
>locus_tag=ECB_00344|gene=araJ
ATGAAAAAAGTCATTTTATCTTTGGCTCTGGGCACGTTTGGTTTGGGGATGGCCGAATTTGGCATTATGGGCGTGCTCACGGAGCTGGCGCATAACGTAGGAATTTCGATTCCTGCCGCCGGGCATATGATCTCGTATTATGCACTGGGGGTGGTGGTCGGTGCGCCAATCATCGCACTCTTTTCCAGCCGCTACTCACTCAAACATATCTTGTTGTTTCTGGTGGCGTTGTGCGTCATTGGCAACGCCATGTTCACGCTCTCTTCGTCTTACCTGATGCTCGCCATTGGTCGGCTGGTATCCGGCTTTCCGCATGGCGCATTTTTTGGCGTCGGAGCGATCGTGTTATCAAAAATTATCAAACCCGGAAAAGTCACCGCCGCCGTGGCGGGGATGGTTTCCGGGATGACAGTCGCCAATTTGCTGGGCATTCCGCTGGGAACGTATTTAAGTCAGGAATTTAGCTGGCGTTACACCTTTTTATTGATCGCTGTTTTTAATATTGCGGTGATGGCATCGGTCTATTTTTGGGTGCCAGATATTTGCGACGAGGCGAAAGGAAATCTGCGCGAACAATTTCACTTTTTGCGCAGCCCGGCCCCGTGGTTAATTTTCGCCGCCACGATGTTTGGCAACGCAGGTGTGTTTGCCTGGTTCAGCTACGTAAAGCCATACATGATGTTTATTTCCGGTTTTTCGGAAACGGCGATGACCTTTATTATGATGTTAGTTGGGCTAGGGATGGTGCTGGGAAATATGCTAAGTGGCAGGATTTCAGGACGTTATTCACCACTGCGCATTGCAGCAGTGACTGACTTTATAATTGTACTGGCACTGCTGATGCTCTTTTTCTGCGGCGGCATGAAAACAACGTCGCTTATTTTTGCTTTTATTTGTTGCGCGGGATTATTTGCCCTTTCAGCACCGCTACAAATATTGTTACTACAAAACGCCAAAGGCGGAGAGTTATTAGGTGCCGCAGGTGGGCAAATAGCGTTTAACCTCGGTAGCGCCGTCGGCGCATATTGCGGAGGTATGATGCTGACGCTGGGGCTGGCATATAATTACGTGGCGCTGCCTGCCGCCCTGCTTTCGTTTGCTGCGATGTCGTCGTTGCTGCTGTATGGTCGCTATAAGCGCCAGCAAGCGGCGGATACTCCGGTGCTGGCGAAACCACTGGGGTAG
>locus_tag=ECB_00345|gene=sbcC
ATGAAAATTCTCAGCCTGCGCCTGAAAAACCTGAACTCATTAAAAGGCGAATGGAAGATTGATTTCACCCGCGAGCCGTTCGCCAGCAACGGGCTGTTTGCCATTACCGGCCCAACAGGTGCGGGGAAAACCACCCTGCTGGACGCCATTTGTCTGGCGCTGTATCACGAAACTCCGCGTCTCTCTAACGTTTCACAATCGCAAAATGATCTCATGACCCGCGATACCGCCGAATGTCTGGCGGAGGTGGAGTTTGAAGTGAAAGGTGAAGCGTACCGTGCATTCTGGAGCCAGAATCGGGCGCGTAACCAACCCGACGGTAATTTGCAGGTGCCACGCGTAGAGCTGGCGCGCTGCGCCGACGGCAAAATTCTCGCCGACAAAGTGAAAGATAAGCTGGAACTGACAGCGACGTTAACCGGGCTGGATTACGGGCGCTTCACCCGTTCGATGCTGCTTTCGCAGGGGCAATTTGCTGCCTTCCTGAATGCCAAACCCAAAGAACGCGCGGAATTGCTCGAGGAGTTAACCGGCACTGAAATCTACGGGCAAATCTCGGCGATGGTTTTTGAGCAGCACAAATCGGCCCGCACTGAGCTGGAGAAGCTGCAAGCGCAGGCCAGCGGCGTCGCGTTGCTCACGCCGGAACAAGTGCAATCGCTGACAGCGAGTTTGCAGGTACTTACTGACGAAGAAAAACAGTTACTTACCGCGCAGCAGCAAGAACAACAATCGCTAAACTGGTTAACGCGTCTGGACGAATTGCAGCAAGAAGCCAGCCGCCGTCAGCAGGCCTTGCAACAGGCGTTAGCCGAAGAAGAAAAAGCGCAACCTCAACTGGCAGCGCTCAGTCTGGCACAACCGGCACGAAATCTTCGTCCGCACTGGGAACGCATCGCAGAACACAGCGCGGCGCTGGCGCATACTCGCCAGCAGATTGAAGAAGTAAATACTCGCTTACAGAGCACAATGGCGCTTCGCGCGAGCATTCGCCACCACGCGGCGAAGCAGTCAGCAGAATTACAGCAGCAGCAACAAAGCCTGAATACCTGGTTACAGGAACACGACCGCTTCCGTCAGTGGAACAACGAACTGGCGGGTTGGCGTGCGCAGTTCTCCCAACAAACCAGCGATCGCGAGCATCTGCGGCAATGGCAGCAACAGTTAACCCATGCTGAGCAAAAACTTAATGCGCTTGCGGCGATCACGTTGACGTTAACCGCCGATGAAGTTGCTACCGCCCTGGCGCAACATGCTGAGCAACGCCCACTGCGTCAGCACCTGGTCGCGCTGCATGGACAGATTGTTCCCCAACAAAAACGTCTGGCGCAGTTACAGGTCGCTATCCAGAATGTCACGCAAGAACAGACGCAACGTAACGCCGCACTTAACGAAATGCGCCAGCGTTATAAAGAAAAGACGCAGCAACTTGCCGATGTGAAAACCATTTGCGAGCAGGAAGCGCGCATCAAAACGCTGGAAGCTCAACGTGCACAGTTACAGGCGGGTCAGCCTTGCCCACTTTGTGGTTCCACCAGCCACCCGGCGGTCGAGGCGTATCAGGCGCTGGAGCCTGGCGTTAATCAGTCTCGATTACTGGCGCTGGAAAACGAAGTTAAAAAGCTCGGTGAAGAAGGTGCGACGCTACGTGGGCAACTGGACGCCATAACAAAGCAGCTTCAGCGTGATGAAAACGAAGCGCAAAGCCTCCGACAAGATGAGCAAGCACTTACTCAACAATGGCAAGCCGTCACGGCCAGCCTCAATATCACCTTGCAGCCACTGGACGATATTCAACCGTGGCTGGATGCACAAGATGAGCACGAACGCCAGCTGCGGTTACTCAGCCAACGGCATGAATTACAAGGGCAGATTGCCGCGCATAATCAGCAAATTATCCAGTATCAACAGCAAATTGAACAACGCCAGCAACTACTTTTAACGACATTGACGGGTTATGCACTGACATTGCCACAGGAAGATGAAGAAGAGAGCTGGTTGGCGACACGTCAGCAAGAAGCGCAGAGCTGGCAGCAACGCCAGAACGAATTAACCGCGCTGCAAAACCGTATTCAGCAGCTGACGCCGATTCTGGAAACGTTGCCGCAAAGTGATGAACTCCCGCACTGCGAAGAAACTGTGGTATTGGAAAACTGGCGGCAGGTACATGAACAATGTCTCGCATTACACAGCCAGCAGCAGACGTTACAGCAACAGGATGTTCTGGCGGCGCAAAGTCTGCAAAAAGCCCAGGCGCAGTTTGACACCGCGCTACAGGCCAGCGTCTTTGACGATCAGCAGGCGTTCCTTGCGGCGCTAATGGATGAACAAACACTAACGCAGCTGGAACAGCTCAAGCAGAATCTGGAAAACCAGCGCCGTCAGGCGCAAACGCTGGTCACTCAGACAGCAGAAACGCTGGCACAGCATCAACAACACCGACCTGACGACGGGTTGGCTCTCACTGTGACGGTGGAGCAGATTCAGCAAGAGTTAGCGCAAACTCACCAAAAGTTGCGTGAAAACACCACGAGTCAAGGCGAGATTCGCCAGCAGCTGAAGCAGGATGCAGATAACCGTCAGCAACAACAAACCTTAATGCAGCAAATTGCTCAAATGACGCAGCAGGTTGAGGACTGGGGATATCTGAATTCGCTAATAGGTTCCAAAGAGGGCGATAAATTCCGCAAGTTTGCCCAGGGGCTGACGCTGGATAATTTAGTCCATCTCGCTAATCAGCAACTTACCCGGCTGCACGGGCGCTATCTGTTACAGCGCAAAGCCAGCGAGGCGCTGGAAGTCGAGGTTGTTGATACCTGGCAGGCAGATGCGGTACGCGATACCCGTACCCTTTCCGGCGGCGAAAGTTTCCTCGTTAGTCTGGCGCTGGCGCTGGCGCTTTCGGATCTGGTCAGCCATAAAACACGTATTGACTCGCTGTTCCTTGATGAAGGTTTTGGCACGCTGGATAGCGAAACGCTGGATACCGCCCTTGATGCGCTGGATGCCCTGAACGCCAGTGGCAAAACCATCGGTGTGATTAGCCACGTAGAAGCGATGAAAGAGCGTATTCCGGTGCAGATCAAAGTGAAAAAGATCAACGGCCTGGGCTACAGCAAACTGGAAAGTACGTTTGCAGTGAAATAA
>locus_tag=ECB_00346|gene=sbcD
ATGCGCATCCTTCACACCTCAGACTGGCATCTCGGCCAGAACTTCTACAGTAAAAGCCGCGAAGCTGAACATCAGGCTTTTCTTGACTGGCTGCTGGAAACAGCACAAACCCATCAGGTGGATGCGATTATTGTTGCTGGTGATGTTTTCGATACCGGCTCGCCGCCCAGTTACGCCCGCACGTTATACAACCGTTTTGTTGTCAATTTACAGCAAACTGGCTGTCATCTGGTGGTACTGGCAGGAAACCATGACTCGGTCGCCACGCTGAATGAATCGCGCGATATCATGGCGTTCCTCAATACGACCGTGGTCGCCAGCGCCGGACATGCGCCGCAAATCTTGCCTCGTCGCGACGGGACGCCAGGCGCAGTGCTGTGCCCCATTCCGTTTTTACGTCCGCGTGACATTATTACCAGCCAGGCGGGGCTTAACGGTATTGAAAAACAGCAGCATTTACTGGCAGCGATTACCGATTATTACCAACAACACTATGCCGATGCCTGCAAACTGCGCGGCGATCAGCCTCTGCCCATCATCGCCACGGGACACTTAACGACCGTGGGTGCCAGTAAAAGTGACGCCGTGCGTGACATTTATATTGGCACGCTGGACGCGTTTCCAGCACAAAACTTTCCACCAGCCGACTACATCGCGCTCGGGCATATTCACCGCGCACAGATTATTGGCGGCATGGAACATGTTCGCTATTGCGGCTCTCCCATTCCACTGAGTTTTGATGAATGCGGAAAGAGTAAATATGTCCATCTGGTGACATTTTCAAACGGCAAATTAGAGAGCGTGGAAAACCTGAACGTACCGGTAACGCAACCCATGGCGGTGCTGAAAGGCGATCTGGCGTCGATTACCGCACAGCTGGAACAGTGGCGCGATGTATCACAGGAGCCGCCTGTCTGGCTGGATATCGAAATCACTACTGATGAGTATCTGCATGATATTCAGCGCAAAATCCAGGCATTAACCGAATCATTGCCTGTTGAAGTATTGCTGGTACGCCGGAGTCGTGAACAGCGCGAGCGTGTGTTAGCCAGCCAACAGCGTGAAACCCTCAGCGAACTCAGCGTCGAAGAGGTGTTCAATCGCCGTCTGGCACTGGAAGAACTGGATGAATCGCAGCAGCAACGTCTGCAGCATCTTTTCACCACGACGTTGCATACCCTCGCCGGAGAACACGAAGCATGA
>locus_tag=ECB_00347|gene=phoB
ATGGCGAGACGTATTCTGGTCGTAGAAGATGAAGCTCCAATTCGCGAAATGGTCTGCTTCGTGCTCGAACAAAATGGCTTTCAGCCGGTCGAAGCGGAAGATTATGACAGTGCTGTGAATCAACTGAATGAACCCTGGCCGGATTTAATTCTCCTTGACTGGATGTTACCTGGCGGCTCCGGTATCCAGTTCATCAAACACCTCAAGCGCGAGTCGATGACCCGGGATATTCCAGTGGTGATGTTGACCGCCAGAGGGGAAGAAGAAGATCGCGTGCGCGGCCTTGAAACCGGCGCGGATGACTATATCACCAAGCCGTTTTCGCCGAAGGAGCTGGTGGCGCGAATCAAAGCGGTAATGCGCCGTATTTCGCCAATGGCGGTGGAAGAGGTGATTGAGATGCAGGGATTAAGTCTCGACCCGACATCTCACCGAGTGATGGCGGGCGAAGAGCCGCTGGAGATGGGGCCGACAGAATTTAAACTGCTGCACTTTTTTATGACGCATCCTGAGCGCGTGTACAGCCGCGAGCAGCTGTTAAACCACGTCTGGGGAACTAACGTGTATGTGGAAGATCGTACGGTCGATGTCCACATTCGTCGCCTACGTAAAGCACTGGAGCCAGGCGGGCATGACCGCATGGTGCAGACCGTGCGCGGTACAGGATATCGTTTTTCAACCCGCTTTTAA
>locus_tag=ECB_00348|gene=phoR
GTGCTGGAACGGCTGTCGTGGAAAAGGCTGGTGCTGGAGCTGCTACTTTGCTGCTTCCCGGCTTTCATCCTGGGTGCATTTTTTGGTTACCTGCCCTGGTTTTTGCTGGCATCGGTAACGGGACTGCTTATCTGGCATTTCTGGAATTTATTGCGCCTTTCATGGTGGCTGTGGGTGGATCGTAGTATGACCCCGCCACCGGGGCGTGGTAGCTGGGAACCGCTACTATACGGCTTACACCAGATGCAGCTGCGAAATAAAAAACGCCGCCGTGAACTGGGCAATCTGATTAAACGCTTTCGTAGCGGCGCGGAGTCGCTGCCCGACGCAGTGGTGCTGACCACGGAAGAGGGCGGTATTTTCTGGTGTAACGGTCTGGCGCAACAAATTCTTGGTTTGCGCTGGCCGGAAGATAACGGGCAGAACATCCTTAACCTGCTGCGTTACCCGGAGTTTACGCAATATCTGAAAACGCGTGATTTTTCTCGCCCGCTCAATCTGGTGCTCAACACCGGGCGGCATCTGGAAATTCGCGTCATGCCTTATACCCACAAACAGTTGCTGATGGTGGCGCGTGATGTCACGCAAATGCATCAACTGGAAGGGGCGCGGCGTAACTTTTTTGCCAACGTGAGCCATGAGTTACGTACGCCATTGACCGTGTTACAGGGTTACCTGGAGATGATGGATGAGCAGCCGCTGGAAGGCGCGGTACGCGAAAAAGCGTTGCACACCATGCGCGAGCAGACCCAGCGGATGGAAGGGCTGGTGAAGCAGTTGCTAACGCTGTCGAAAATTGAAGCCGCGCCGACGCAATTGCTCAATGAAAAGGTTGATGTGCCGATGATGCTGCGCGTTGTTGAGCGCGAGGCTCAGACTCTGAGTCAGAAAAAACAGACATTTACCTTTGAGATAGATAACGGCCTCAAGGTGTCTGGCAACGAAGATCAGCTACGCAGTGCGATTTCGAACCTGGTCTATAACGCCGTGAATCATACGCCGGAAGGCACGCATATCACCGTACGCTGGCTGCGAGTGCCGCACGGTGCCGAATTTAGCGTTGAAGATAACGGACCGGGCATTGCACCGGAGCATATTCCGCGCCTGACCGAGCGTTTTTATCGCGTTGATAAAGCGCGTTCCCGGCAAACCGGCGGTAGCGGATTAGGGTTAGCGATCGTGAAACATGCGGTGAATCATCACGAAAGTCGCCTGAATATTGAGAGTACAGTAGGAAAAGGAACACGTTTCAGTTTTGTTATCCCGGAACGTTTAATTGCCAAAAACAGCGATTAA
>locus_tag=ECB_00349|gene=brnQ
ATGACCCATCAATTAAGATCGCGCGATATCATCGCTCTGGGCTTTATGACATTTGCGTTGTTCGTCGGCGCAGGTAACATTATTTTCCCTCCAATGGTCGGCTTACAGGCAGGCGAACACGTCTGGACTGCGGCATTCGGCTTCCTCATTACTGCCGTTGGCCTGCCGGTATTAACGGTAGTGGCGCTGGCAAAAGTTGGCGGCGGTGTTGACAGCCTCAGCACGCCAATCGGTAAAGTTGCTGGCGTACTGCTGGCAACGGTTTGTTACCTGGCGGTGGGGCCGCTTTTCGCTACGCCGCGTACAGCTACCGTTTCCTTTGAAGTGGGGATTGCGCCGCTGACGGGTGATTCCGCGCTGCCGCTGTTTATCTACAGCCTGGTCTATTTCGCTATCGTTATTCTGGTTTCGCTCTATCCGGGCAAGCTGCTGGATACCGTGGGCAACTTCCTTGCGCCGCTGAAAATTATCGCGCTGGTCATCCTGTCTGTTGCCGCGATTGTCTGGCCGGCGGGTTCTATCAGCACGGCGACTGAGGCTTATCAAAACGCTGCGTTTTCTAACGGCTTCGTTAACGGCTATCTGACCATGGATACGCTGGGCGCAATGGTGTTTGGTATCGTTATTGTTAACGCGGCGCGTTCTCGTGGCGTTACCGAAGCGCGTCTGCTGACCCGTTATACCGTCTGGGCTGGCCTGATGGCGGGTGTTGGTCTGACTCTGCTGTACCTGGCGCTGTTCCGTCTGGGTTCAGACAGCGCGTCGCTGGTCGATCAGTCTGCAAACGGCGCTGCTATTCTGCATGCTTACGTTCAGCACACCTTTGGCGGCGGCGGTAGCTTCCTGCTGGCGGCGTTAATCTTCATCGCCTGCCTGGTAACGGCAGTTGGCCTGACCTGTGCTTGTGCAGAATTCTTTGCCCAGTACGTACCGCTCTCTTATCGTACGCTGGTGTTTATCCTCGGCGGCTTCTCGATGGTGGTTTCTAACCTCGGCTTAAGCCAGCTGATCCAGATCTCCGTACCGGTGCTGACCGCTATTTATCCGCCGTGTATCGCACTGGTTGTATTAAGTTTTACACGCTCATGGTGGCATAATTCGTCCCGCGTGATTGCTCCGCCGATGTTTATCAGCCTGCTTTTTGGTATTCTCGACGGGATCAAAGCATCTGCATTCAGCGATATCTTACCGTCCTGGGCGCAGCGTTTACCGCTGGCCGAACAAGGTCTGGCGTGGTTAATGCCAACAGTGGTGATGGTGGTTCTGGCCATTATCTGGGATCGCGCGGCAGGTCGTCAGGTGACCTCCAGCGCTCACTAA
>locus_tag=ECB_00350|gene=proY
ATGGAAAGTAAGAACAAGCTAAAGCGTGGGCTAAGTACCCGCCACATACGCTTTATGGCACTGGGTTCAGCAATTGGCACCGGGCTGTTTTACGGTTCGGCAGACGCCATCAAAATGGCCGGTCCGAGCGTGTTGTTGGCCTATATTATCGGTGGTATCGCGGCGTATATCATTATGCGTGCGCTGGGGGAAATGTCGGTACATAACCCGGCCGCCAGCTCTTTCTCGCGTTATGCGCAGGAAAACCTCGGCCCGCTGGCAGGTTACATTACCGGCTGGACCTACTGCTTTGAAATCCTTATTGTCGCCATCGCCGATGTGACCGCTTTTGGTATCTATATGGGTGTCTGGTTCCCGACGGTGCCGCACTGGATTTGGGTACTGAGCGTGGTGCTGATCATTTGCGCCGTAAACCTGATGAGCGTGAAGGTATTCGGTGAGCTGGAATTCTGGTTCTCGTTCTTTAAAGTCGCCACCATCATCATCATGATTGTCGCCGGTTTCGGCATCATCATCTGGGGGATTGGCAACGGCGGGCAACCGACCGGTATTCATAACCTGTGGAGCAACGGCGGCTTCTTCAGTAACGGCTGGCTTGGCATGGTAATGTCGTTGCAAATGGTGATGTTTGCTTACGGTGGGATCGAAATTATCGGGATTACCGCCGGTGAAGCGAAAGATCCTGAGAAATCGATACCGCGTGCGATTAACTCCGTGCCGATGCGTATTCTGGTGTTCTACGTCGGTACGCTGTTCGTCATTATGTCTATCTACCCGTGGAATCAGGTTGGCACTGCCGGTAGCCCGTTCGTGCTGACGTTCCAGCATATGGGCATTACCTTTGCCGCCAGCATTCTTAACTTTGTTGTGCTGACTGCTTCGCTGTCGGCAATTAACAGTGATGTATTTGGCGTAGGCCGTATGCTCCACGGTATGGCAGAGCAGGGCAGCGCGCCGAAAATTTTCAGCAAAACGTCGCGTCGCGGTATTCCGTGGGTTACGGTGCTGGTGATGACTACCGCGCTGCTGTTTGCGGTGTATCTGAACTACATCATGCCGGAAAACGTCTTCCTGGTGATCGCTTCGCTGGCAACCTTCGCCACGGTGTGGGTGTGGATTATGATCCTGCTGTCGCAAATTGCCTTCCGTCGCCGTTTGCCGCCAGAAGAAGTTAAGGCGCTGAAATTTAAAGTGCCGGGTGGGGTAGCAACGACCATCGGCGGGCTGATTTTCCTGCTCTTTATTATCGGGTTGATTGGTTATCACCCGGATACGCGTATCTCGCTGTATGTCGGTTTCGCGTGGATTGTTGTGCTGTTGATTGGCTGGATGTTTAAGCGTCGCCACGATCGTCAGCTGGCTGAAAACCAATAA
>locus_tag=ECB_00351|gene=malZ
ATGATGTTAAATGCATGGCACCTGCCGGTGCCCCCATTTGTTAAACAAAGCAAAGATCAACTGCTCATAACACTGTGGCTGACGGGCGAAGACCCACCGCAGCGCATTATGCTGCGTACAGAACACGATAACGAAGAAATGTCAGTACCAATGCATAAGCAGCGCAGTCAGCCGCAGCCAGGCGTCACCGCATGGCGTGCGGCGATTGATCTCTCCAGCGGACAACCCCGGCGGCGTTACAGTTTCAAACTGCTGTGGCACGATCGCCAGCGTTGGTTTACACCGCAGGGCTTCAGCCGAATGCCGCCGGCACGACTGGAGCAGTTTGCCGTCGATGTACCGGATATCGGCCCACAATGGGCTGCGGATCAGATTTTTTATCAGATCTTCCCTGATCGTTTTGCGCGTAGTCTTCCTCGTGAAGCTGAACAGGATCATGTCTATTACCATCATGCAGCCGGACAAGAGATCATCTTGCGTGACTGGGATGAACCGGTCACGGCGCAGGCGGGCGGATCAACGTTCTATGGCGGCGATCTGGACGGGATAAGCGAAAAACTGCCGTATCTGAAAAAGCTTGGCGTGACAGCGCTGTATCTCAATCCGGTGTTTAAAGCTCCCAGCGTACATAAATACGATACCGAGGATTATCGCCATGTCGATCCGCAGTTTGGCGGTGATGGGGCGTTGCTGCGTTTGCGACACAATACGCAGCAGCTGGGAATGCGGCTGGTGCTGGACGGCGTGTTTAACCACAGTGGCGATTCCCATGCCTGGTTTGACAGGCACAATCGTGGCACGGGGGGAGCTTGTCACAACCCCGAATCGCCCTGGCGCGACTGGTACTCGTTTAGTGATGATGGCACGGCGCTCGACTGGCTTGGCTATGCCAGCTTGCCGAAGCTGGATTATCAGTCGGAAAGTCTGGTGAATGAAATTTATCGCGGGGAAGACAGTATTGTCCGCCATTGGCTGAAAGCGCCGTGGAGTATGGACGGCTGGCGGCTGGATGTGGTGCATATGCTGGGGGAGGCGGGTGGGGCGCGCAATAATATGCAGCACGTTGCTGGGATCACCGAAGCGGCGAAAGAAACCCAGCCGGAAGCGTATATTGTCGGCGAACATTTTGGCGATGCACGGCAATGGTTACAGGCCGATGTGGAAGATGCCGCCATGAACTATCGTGGCTTCACATTCCCGTTGTGGGGATTTCTTGCCAATACCGATATCTCTTACGATCCGCAGCAAATTGATGCCCAAACCTGTATGGCCTGGATGGATAATTACCGCGCAGGGCTTTCTCATCAACAACAATTACGTATGTTTAATCAGCTCGACAGCCACGATACTGCGCGATTTAAAACGCTGCTCGGTCGGGATATTGCGCGCCTGCCGCTGGCGGTGGTCTGGCTGTTCACCTGGCCTGGTGTACCGTGCATTTATTACGGTGATGAAGTAGGACTGGATGGCAAAAACGATCCGTTTTGCCGTAAACCGTTCCCCTGGCAGGTGGAAAAGCAGGATACGGCGTTATTCGCGCTGTACCAGCGAATGATTGCGCTGCGTAAGAAAAGTCAGGCGCTACGTCATGGCGGTTGTCAGGTGCTGTATGCGGAAGATAACGTGGTGGTATTTGTCCGCGTGCTGAATCAGCAACGTGTACTGGTGGCAATCAACCGTGGCGAGGCCTGTGAAGTGGTGCTACCCGCGTCACCGTTTCTCAATGCCGTGCAATGGCAATGCAAAGAAGGGCATGGGCAACTGACTGACGGGATTCTGGCTTTGCCTGCCATTTCGGCTACGGTATGGATGAACTAA
>locus_tag=ECB_00353|gene=queA
ATGCGCGTTACCGATTTCTCCTTTGAATTGCCCGAATCCCTGATTGCCCACTATCCCATGCCTGAACGCAGTAGCTGTCGTTTACTGTCGCTGGACGGGCCGACGGGCGCGCTGACGCACGGTACTTTCACCGATTTACTTGATAAGCTCAACCCCGGCGATCTTCTGGTTTTTAATAATACCCGCGTGATCCCGGCGCGCCTGTTTGGGCGTAAAGCCAGCGGCGGCAAGATTGAAGTGCTGGTTGAACGGATGCTCGACGACAAACGCATTCTTGCGCATATTCGCGCCTCGAAAGCGCCAAAACCTGGCGCAGAACTGCTGCTGGGCGATGACGAAAGTATTAACGCAACAATGACCGCGCGCCACGGCGCACTGTTTGAAGTCGAATTTAATGATGAACGCTCGGTGCTGGATATTCTCAACAGCATCGGCCATATGCCGCTGCCGCCGTATATCGACCGTCCGGACGAAGACGCTGACCGCGAACTTTATCAAACCGTTTATAGCGAAAAACCGGGCGCGGTTGCAGCCCCGACCGCAGGTCTGCATTTTGACGAGCCTTTGCTGGAAAAATTGCGCGCCAAAGGCGTGGAGATGGCGTTTGTGACGTTGCACGTTGGTGCGGGCACCTTCCAGCCGGTGCGCGTCGACACCATTGAAGATCACATCATGCACTCGGAATACGCTGAAGTACCGCAGGATGTGGTAGACGCGGTACTGGCGGCGAAAGCGCGCGGTAACCGGGTGATTGCGGTTGGCACCACTTCAGTACGTTCGCTGGAAAGCGCGGCTCAGGCAGCGAAAAACGATCTCATTGAACCGTTCTTCGACGATACCCAAATCTTTATCTATCCGGGCTTCCAGTACAAAGTGGTCGATGCGCTGGTGACGAACTTCCACTTGCCAGAGTCGACGCTGATTATGCTGGTTTCGGCCTTTGCCGGTTATCAACACACCATGAACGCCTATAAAGCAGCGGTAGAAGAGAAATATCGCTTTTTTAGTTACGGTGATGCGATGTTTATCACGTACAATCCGCAGGCAATTAATGAGCGCGTCGGGGAGTAA
>locus_tag=ECB_00354|gene=tgt
ATGAAATTTGAACTGGACACCACCGACGGTCGCGCACGCCGTGGCCGCCTGGTCTTTGATCGTGGCGTAGTGGAAACGCCTTGTTTTATGCCTGTTGGCACCTACGGCACCGTAAAAGGGATGACGCCGGAAGAAGTTGAAGCCACTGGCGCGCAAATTATCCTCGGCAACACCTTCCACCTGTGGCTGCGCCCGGGCCAGGAAATCATGAAACTGCACGGCGATCTGCACGATTTTATGCAGTGGAAGGGGCCGATCCTCACCGACTCCGGCGGCTTCCAGGTCTTCAGCCTTGGCGATATTCGTAAAATCACCGAACAGGGCGTGCACTTCCGTAACCCGATCAACGGCGATCCGATTTTCCTCGATCCTGAAAAATCAATGGAGATTCAGTACGATCTTGGTTCGGATATCGTCATGATCTTTGATGAGTGTACGCCGTATCCTGCTGACTGGGATTACGCAAAACGCTCCATGGAGATGTCTCTGCGTTGGGCGAAGCGTAGCCGTGAGCGTTTTGACAGTCTCGGAAACAAAAATGCGCTGTTTGGTATCATTCAGGGCAGCGTTTACGAAGATTTACGTGATATTTCTGTTAAAGGTCTGGTAGATATCGGTTTTGATGGCTACGCTGTCGGCGGTCTGGCTGTGGGTGAGCCGAAAGCAGATATGCACCGCATTCTGGAGCATGTATGCCCGCAAATTCCGGCAGACAAACCGCGTTACCTGATGGGCGTTGGTAAACCAGAAGACCTGGTTGAAGGCGTACGTCGTGGTATCGATATGTTTGACTGCGTAATGCCAACCCGCAACGCCCGAAATGGTCATTTGTTCGTGACCGATGGCGTGGTGAAAATCCGCAATGCGAAGTATAAGAGCGATACTGGCCCACTCGATCCTGAGTGTGATTGCTACACCTGTCGCAATTATTCACGCGCTTACTTGCATCATCTTGACCGTTGCAACGAAATATTAGGCGCGCGACTCAACACCATTCATAACCTTCGTTACTACCAGCGTTTGATGGCGGGTTTACGCAAGGCTATTGAAGAGGGTAAATTAGAGAGCTTCGTAACTGATTTTTACCAGCGTCAGGGGCGAGAAGTACCACCTTTGAACGTTGATTAA
>locus_tag=ECB_00355|gene=yajC
ATGAGCTTTTTTATTTCTGATGCGGTAGCGGCAACGGGTGCACCGGCGCAAGGTAGCCCGATGTCTTTGATTTTGATGCTGGTGGTATTCGGTCTGATTTTCTATTTCATGATCCTGCGTCCACAGCAGAAGCGCACCAAAGAACACAAAAAGCTGATGGACTCCATTGCCAAAGGTGATGAAGTTCTGACGAACGGTGGCCTGGTTGGTCGCGTAACCAAAGTAGCGGAAAACGGCTACATTGCTATCGCGCTGAATGACACCACTGAAGTAGTTATTAAACGTGACTTCGTAGCTGCCGTCCTGCCGAAAGGCACCATGAAGGCGCTGTAA
>locus_tag=ECB_00356|gene=secD
GTGTTAAACCGTTATCCTTTGTGGAAGTACGTCATGCTGATCGTGGTGATTGTCATCGGTCTGCTGTATGCGCTTCCCAACCTGTTTGGTGAGGATCCGGCTGTTCAGATCACTGGTGCGCGCGGAGTCGCCGCCAGTGAGCAAACGCTGATCCAGGTCCAGAAAACGTTACAAGAAGAAAAAATAACTGCTAAGTCTGTGGCACTGGAAGAGGGCGCTATTCTTGCGCGCTTCGACTCCACTGACACCCAGTTGCGCGCTCGTGAAGCATTAATGGGCGTTATGGGTGACAAATACGTCGTGGCGCTTAACCTTGCCCCGGCAACGCCGCGCTGGCTGGCAGCTATTCACGCTGAGCCGATGAAGCTCGGCCTTGACCTGCGTGGCGGCGTTCACTTCCTGATGGAAGTGGATATGGACACCGCGCTTGGCAAACTCCAGGAACAAAATATCGATAGCCTACGCAGTGACCTGCGCGAAAAGGGCATCCCGTATACCACTGTTCGTAAAGAAAACAACTACGGCCTGAGCATCACTTTCCGCGATGCTAAAGCTCGTGATGAAGCCATTGCGTATCTGAGCAAGCGCCATCCGGACCTGGTGATTAGCAGCCAGGGCAGCAACCAGCTGCGTGCGGTAATGAGCGATGCTCGTCTGAGTGAAGCGCGTGAATATGCGGTGCAGCAGAACATTAATATCCTGCGTAACCGTGTAAACCAACTTGGCGTGGCGGAGCCGGTGGTTCAGCGTCAGGGTGCTGACCGTATCGTTGTTGAACTGCCAGGTATTCAGGACACTGCGCGTGCGAAAGAGATTCTGGGTGCGACGGCAACGCTGGAATTCCGTCTGGTAAACACCAACGTTGACCAGGCCGCTGCGGCATCCGGTCGCGTACCGGGCGACTCTGAAGTGAAACAGACCCGCGAAGGTCAGCCAGTTGTGCTGTACAAACGCGTAATTCTGACCGGTGACCATATCACCGACTCCACTTCCAGCCAGGACGAATACAACCAACCGCAGGTTAACATCTCGCTCGATAGCGCTGGTGGTAACATCATGTCTAACTTCACTAAGGACAACATCGGCAAACCGATGGCAACCCTGTTTGTGGAGTACAAAGACAGCGGTAAGAAAGATGCAAATGGTCGTGCGGTTCTGGTGAAACAGGAAGAGGTGATTAACATCGCCAACATCCAGTCTCGTCTGGGTAACAGCTTCCGTATCACCGGCATCAACAACCCGAACGAAGCCCGTCAGCTGTCACTGCTGCTGCGTGCCGGTGCGTTGATCGCGCCGATTCAGATTGTTGAAGAACGTACCATTGGCCCAACCCTGGGTATGCAGAACATTGAACAGGGGCTGGAGGCTTGCCTTGCCGGTCTGCTGGTTTCTATTCTGTTCATGATCATCTTCTATAAGAAGTTTGGTCTGATTGCGACCAGTGCTCTGATTGCCAACTTGATCTTAATCGTCGGCATTATGTCGCTGTTGCCAGGCGCAACGCTGAGTATGCCAGGTATCGCGGGTATCGTCTTAACCCTTGCGGTGGCGGTCGATGCGAACGTACTGATCAACGAACGTATTAAAGAAGAGTTGAGCAACGGACGTACTGTTCAACAGGCAATTGATGAAGGTTATCGTGGCGCATTCAGTTCTATCTTCGATGCGAACATCACCACGCTGATTAAAGTCATCATCCTGTACGCAGTGGGTACCGGGGCAATTAAAGGGTTCGCGATTACTACCGGTATCGGTGTGGCGACGTCGATGTTTACCGCGATTGTCGGTACGCGTGCCATCGTAAACCTGCTATATGGCGGCAAGCGCGTCAAGAAGCTGTCAATCTGA
>locus_tag=ECB_00357|gene=secF
GTGGCACAGGAATATACTGTTGAACAACTAAACCACGGCCGTAAAGTCTATGACTTTATGCGCTGGGACTACTGGGCTTTCGGCATCTCTGGTCTGCTGTTAATCGCTGCTATCGTTATTATGGGCGTGCGCGCCTTTAACTGGGGGCTGGATTTCACCGGTGGTACGGTTATTGAAATTACGCTCGAAAAACCGGCTGAAATTGACGTAATGCGTGATGCATTGCAAAAAGCCGGTTTTGAAGAGCCGATGCTGCAAAACTTTGGTAGCAGCCATGACATCATGGTCCGTATGCCGCCTGCTGAAGGCGAAACCGGCGGTCAGGTGTTGGGCAGCCAGGTTCTGAAGGTGATTAACGAATCCACCAATCAGAATGCAGCAGTGAAGCGTATTGAGTTCGTCGGTCCGAGCGTGGGGGCAGACCTTGCGCAAACCGGTGCGATGGCGTTGATGGCAGCGCTGCTGTCTATCCTCGTGTACGTAGGTTTCCGCTTTGAGTGGCGACTGGCGGCAGGGGTGGTTATTGCGCTGGCGCACGACGTTATCATTACGCTGGGTATTTTGTCGTTATTCCATATCGAGATTGACCTGACCATTGTGGCATCGTTGATGTCGGTTATCGGTTACTCGCTTAACGACAGTATCGTGGTATCGGACCGTATTCGTGAAAACTTCCGCAAGATCCGTCGCGGTACGCCTTACGAAATCTTTAACGTGTCCTTGACCCAGACGCTGCACCGTACCTTGATCACATCCGGTACTACCTTGATGGTTATCCTGATGCTGTACCTCTTCGGTGGTCCGGTACTGGAAGGCTTCTCGCTGACCATGCTTATCGGTGTTTCCATCGGTACTGCATCTTCCATCTATGTGGCATCTGCGTTGGCTCTGAAACTGGGTATGAAGCGCGAACACATGTTGCAGCAGAAAGTGGAAAAAGAAGGGGCGGATCAGCCGTCAATTCTGCCGTAA
>locus_tag=ECB_00358|gene=yajD
ATGGCTATCATCCCAAAAAACTATGCGCGGTTAGAAAGCGGCTATCGCGAAAAAGCATTAAAAATCTATCCGTGGGTCTGCGGTCGCTGTTCCCGCGAGTTTGTTTATTCCAACCTGCGTGAACTTACCGTTCACCACATTGATCACGACCATACCAATAACCCGGAAGATGGCAGTAACTGGGAATTGTTGTGTCTCTATTGCCACGATCATGAGCATTCGAAATATACCGAAGCGGATCAGTATGGTACGACCGTTATCGCAGGGGAAGATGCGCAGAAAGATGTCGGTGAAGCGAAGTACAACCCATTCGCTGACCTGAAAGCGATGATGAACAAGAAGAAGTGA
>locus_tag=ECB_00359|gene=tsx
ATGAAAAAAACATTACTGGCAGCCGGTGCGGTACTGGCGCTCTCTTCGTCTTTTACTGTCAACGCAGCTGAAAACGACAAACCGCAGTATCTTTCCGACTGGTGGCACCAGAGCGTTAACGTTGTCGGAAGCTATCACACCCGTTTCGGACCGCAGATCCGCAACGATACCTACCTTGAGTACGAAGCATTCGCTAAAAAAGACTGGTTCGACTTCTATGGTTATGCGGATGCGCCGGTATTCTTCGGCGGTAACTCCGATGCAAAAGGTATCTGGAACCACGGTTCTCCGCTGTTTATGGAAATCGAACCACGTTTCTCCATCGACAAGCTGACCAATACTGACCTTAGCTTCGGTCCGTTCAAAGAGTGGTACTTCGCGAACAACTACATTTACGACATGGGTCGTAATAAAGATGGTCGCCAGAGCACCTGGTACATGGGTCTGGGTACCGATATCGACACTGGCCTGCCGATGAGCCTGTCCATGAACGTCTATGCGAAATACCAGTGGCAGAACTATGGCGCAGCGAACGAAAACGAGTGGGACGGTTACCGTTTCAAAATTAAATACTTTGTGCCGATTACCGATCTGTGGGGCGGTCAGCTGAGCTACATCGGCTTCACCAACTTCGACTGGGGTTCCGATTTAGGGGATGACAGCGGTAACGCAATCAACGGTATTAAGACCCGTACTAATAACTCTATCGCTTCCAGCCATATTCTGGCTCTGAACTACGATCACTGGCACTACTCTGTCGTAGCTCGTTACTAG
>locus_tag=ECB_00360|gene=yajI
ATGAATACTAACGTTTTTCGACTGCTCCTGCTGGGAAGCCTGTTCAGCCTTAGCGCCTGTGTGCAGCAAAGTGAAGTGCGACAGATGAAACACAGCGTCAGCACGCTGAACCAGGAGATGACGCAACTCAATCAAGAAACAGTCAAAATCACTCAGCAAAACAGGCTGAATGCAAAATCCAGCAGTGGGGTTTACCTTCTGCCTGGAGCGAAAACACCGGCAAGACTGGAAAGCCAGATCGGTACTTTACGTATGTCGCTGGTGAATATTACGCCTGATACAGATGGCACCACCCTGACGCTACGTATTCAGGGCGAGTCGAATGATCCCTTGCCCGCATTCAGCGGAACTGTTGAATATGGGCAAATTCAGGGAACAATAGACAACTTTCAGGAAATCAATGTGCAGAATCAATTGATTAATGCCCCTGCCAGCGTCCTTGCCCCCAGCGATGTTGATATTCCGTTACAGTTAAAGGGGATTTCTGTGGATCAATTAGGCTTTGTACGTATCCACGACATTCAACCTGTTATGCATTAA
>locus_tag=ECB_00361|gene=ybaD
ATGCATTGCCCATTCTGTTTCGCCGTGGACACTAAGGTAATTGACTCTCGTCTCGTGGGCGAGGGTTCATCCGTACGCCGCCGTCGGCAGTGTCTGGTGTGTAATGAACGTTTCACCACCTTTGAAGTGGCGGAGCTGGTTATGCCGCGTGTTGTAAAAAGCAACGACGTGCGTGAACCGTTTAATGAAGAGAAATTGCGTAGCGGAATGCTGCGGGCGCTGGAAAAACGTCCGGTGAGTTCCGATGACGTCGAAATGGCAATCAATCATATTAAATCGCAGCTGCGCGCCACCGGTGAGCGCGAAGTGCCGAGCAAGATGATTGGCAATCTGGTGATGGAGCAATTGAAAAAGCTCGATAAAGTCGCCTATATCCGTTTTGCCTCTGTCTACCGCAGTTTCGAAGATATCAAAGAATTTGGCGAAGAGATCGCGCGCCTGGAGGACTAA
>locus_tag=ECB_00362|gene=ribD
GTGCAGGACGAGTATTACATGGCGCGGGCGCTAAAGCTGGCGCAACGAGGACGTTTTACCACGCATCCCAACCCGAATGTCGGGTGCGTCATTGTCAAAGATGGCGAAATTGTCGGTGAAGGTTACCACCAACGTGCGGGTGAACCACATGCCGAAGTACACGCGTTGCGTATGGCGGGTGAAAAAGCCAAAGGTGCGACCGCCTATGTCACACTCGAACCCTGTAGCCATCATGGTCGTACGCCACCGTGCTGTGACGCACTCATCGCCGCTGGCGTAGCGCGCGTGGTTGCCTCGATGCAAGATCCTAACCCGCAGGTCGCTGGGCGTGGACTTTACCGTCTGCAACAGGCTGGCATTGACGTCAGCCACGGCCTGATGATGAGTGAAGCCGAGCAATTGAATAAAGGCTTTCTCAAGCGGATGCGCACCGGCTTTCCTTATATTCAGTTAAAACTTGGCGCATCGCTTGATGGTCGCACGGCGATGGCGAGCGGCGAAAGCCAGTGGATCACTTCGCCCCAGGCGCGGCGTGATGTACAACTACTGCGCGCGCAAAGTCATGCCATTTTAACCAGCAGCGCCACGGTGCTGGCGGATGATCCTGCCTTAACGGTGCGTTGGTCTGAACTGGATGAACAAACTCAGGCGCTCTATCCGCAACAAAATCTCCGTCAGCCGATACGTATTGTGATTGATAGCCAAAATCGCGTGACGCCGGTACATCGCATTGTGCAGCAGCCCGGCGAAACCTGGTTCGCGCGTACGCAGGAAGATTCTCGTGAGTGGCCGGAAACGGTGCGTACCTTGCTGATTCCAGCGCATAAAGGTCATCTGGATCTGGTTGTACTGATGATGCAACTGGGTAAACAGCAAATTAACAGCATCTGGGTGGAAGCGGGGCCAACGCTCGCTGGCGCATTGCTGCAGGCGGGTTTAGTCGATGAGCTGATTGTCTATATCGCACCTAAACTATTAGGCAGCGACGCCCGTGGATTATGCTCGCTGCCAGGGCTTGAGAAATTAGCCGACGCCCCCCAATTTAAATTCAAAGAGATACGTCATGTAGGCCCGGATGTTTGCCTGCATTTAGTAGGTGCATGA
>locus_tag=ECB_00363|gene=ribH
ATGAACATTATTGAAGCTAACGTTGCTACCCCGGACGCTCGCGTCGCCATCACCATCGCGCGTTTCAACAACTTTATCAATGACAGCCTGCTGGAAGGTGCAATTGACGCACTGAAACGTATCGGTCAGGTAAAAGATGAAAACATTACCGTTGTTTGGGTGCCTGGTGCCTATGAGCTGCCGCTGGCGGCGGGTGCACTGGCTAAAACCGGTAAATACGACGCGGTGATTGCGCTGGGTACGGTTATTCGTGGTGGCACTGCCCACTTTGAATATGTCGCTGGTGGTGCAAGCAACGGCCTGGCGCATGTTGCCCAGGACAGCGAAATTCCGGTTGCTTTTGGGGTTCTGACCACTGAAAGCATTGAACAAGCGATCGAACGTGCTGGCACCAAAGCTGGCAACAAAGGTGCAGAAGCTGCACTGACCGCGCTTGAAATGATTAATGTATTGAAAGCCATCAAGGCCTGA
>locus_tag=ECB_00364|gene=nusB
GTGAAACCTGCTGCTCGTCGCCGCGCTCGTGAGTGTGCCGTCCAGGCGCTCTACTCCTGGCAGTTGTCCCAGAACGACATCGCTGATGTTGAATACCAGTTCCTGGCTGAACAGGATGTAAAAGACGTTGACGTCCTGTACTTCCGTGAGCTGCTGGCCGGGGTGGCGACTAATACCGCATACCTCGACGGACTGATGAAGCCATACCTGTCCCGCCTGCTGGAAGAACTGGGACAGGTAGAAAAAGCAGTACTGCGCATTGCGCTGTACGAACTGTCTAAACGTAGCGATGTGCCATACAAAGTGGCCATTAACGAAGCGATCGAACTGGCGAAATCGTTCGGCGCAGAAGACAGCCATAAGTTCGTCAACGGCGTACTCGATAAAGCAGCACCTGTGATTCGCCCTAACAAAAAGTGA
>locus_tag=ECB_00365|gene=thiL
ATGGCATGTGGCGAGTTCTCCCTGATTGCCCGTTATTTTGACCGTGTAAGAAGTTCTCGTCTTGATGTCGAACTGGGCATCGGCGACGATTGCGCACTTCTCAATATCCCCGAGAAACAGACCCTGGCGATCAGCACTGATACGCTGGTGGCGGGCAACCACTTCCTCCCTGATATCGATCCTGCTGATCTGGCGTATAAAGCACTGGCGGTGAACCTAAGCGATCTGGCAGCGATGGGGGCCGATCCGGCCTGGCTGACGCTGGCATTAACCTTGCCGGACGTAGACGAAGCGTGGCTTGAGTCCTTCAGCGACAGTTTGTTTGATCTTCTCAATTATTACGATATGCAACTCATTGGCGGCGATACCACGCGTGGGCCATTATCAATGACGTTGGGTATCCACGGCTTTGTTCCGATGGGACGAGCCTTAACGCGCTCTGGGGCGAAACCGGGTGACTGGATCTATGTGACCGGTACACCGGGCGATAGCGCCGCCGGGCTGGCGATTTTGCAAAACCGTTTGCAGGTTGCCGATGCTAAAGATGCTGACTACTTGATCAAACGTCATCTCCGTCCATCGCCGCGTATTTTACAGGGGCAGGCACTGCGCGATCTGGCAAATTCAGCTATCGATCTCTCTGACGGTCTGATTTCCGATCTCGGGCATATCGTGAAAGCCAGCGACTGCGGCGCACGTATTGACCTGGCATTGCTGCCGTTTTCTGATGCGCTTTCTCGCCATGTTGAACCGGAACAGGCGCTGCGCTGGGCGCTCTCTGGCGGTGAAGATTACGAGTTGTGTTTCACTGTGCCGGAACTGAACCGTGGCGCGCTGGATGTGGCTCTCGGACACCTGGGCGTACCGTTTACCTGTATCGGGCAAATGACCGCCGATATCGAAGGGCTTTGTTTTATTCGTGACGGCGAACCTGTTACATTAGACTGGAAAGGATATGACCATTTTGCCACGCCATAA
>locus_tag=ECB_00366|gene=pgpA
ATGACCATTTTGCCACGCCATAAAGATGTCGCGAAAAGTCGCCTGAAGATGAGTAATCCGTGGCATCTACTTGCTGTCGGATTCGGAAGTGGATTAAGCCCGATCGTTCCTGGGACGATGGGCTCGCTGGCAGCGATTCCGTTCTGGTATCTGATGACCTTTTTGCCCTGGCAGCTCTACTCGCTGGTGGTGATGCTGGGGATCTGTATCGGCGTCTATCTTTGTCATCAGACCGCAAAAGATATGGGCGTGCACGATCACGGCAGCATTGTCTGGGACGAATTTATTGGTATGTGGATCACGCTCATGGCGCTGCCGACCAATGACTGGCAGTGGGTTGCCGCCGGGTTTGTGATTTTCCGTATTCTGGATATGTGGAAACCGTGGCCGATCCGCTGGTTTGATCGCAATGTGCATGGCGGCATGGGGATCATGATAGATGATATTGTCGCCGGGGTGATCTCCGCTGGCATCCTGTACTTTATTGGTCATCACTGGCCGCTGGGCATTCTGTCGTAG
>locus_tag=ECB_00367|gene=yajO
ATGCAATACAACCCCTTAGGAAAAACCGACCTTCGCGTTTCCCGACTTTGCCTCGGCTGTATGACCTTTGGCGAGCCAGATCGTGGTAATCACGCATGGACACTGCCGGAAGAGAGTAGCCGTCCCATCATTAAACGCGCGCTGGAAGGCGGCATAAATTTCTTTGATACCGCCAATAGCTATTCCGATGGTAGCAGCGAAGAGATCGTTGGTCGCGCACTGCGGGATTTCGCCCGTCGTGAAGACGTGGTCGTTGCCACCAAAGTGTTCCATCGCGTTGGTGATTTACCGGAAGGATTATCCCGTGCACAAATTTTGCGCTCTATCGACGACAGCCTGCGACGTCTCGGCATGGATTATGTCGATATCCTGCAAATTCATCGCTGGGATTACAACACGCCGATCGAAGAGACGCTGGAAGCTCTGAACGACGTGGTAAAAGCCGGGAAAGCGCGTTATATCGGCGCGTCATCAATGCACGCTTCGCAGTTTGCTCAGGCACTGGAACTCCAAAAACAGCACGGCTGGGCGCAGTTTGTCAGTATGCAGGATCACTACAATCTGATTTATCGCGAAGAAGAGCGCGAGATGCTGCCACTGTGTTATCAGGAGGGCGTGGCGGTGATTCCGTGGAGCCCGCTGGCGCGGGGGCGACTGACGCGTCCGTGGGGAGAAACTACCGCACGACTGGTGTCTGATGAGGTGGGGAAAAATCTCTATAAAGAAAGCGATGAAAATGACGCGCAGATCGCAGAGCGGTTAACGGGCGTCAGTGAAGAACTCGGTGCAACACGAGCACAAGTTGCGCTGGCCTGGTTGTTGAGTAAACCGGGCATTGCCGCACCGATTATCGGTACATCGCGGGAAGAACAGCTTGATGAGCTGCTGAACGCGGTGGATATCACTTTGAAGCCGGAACAGATTGCCGAACTGGAAACGCCGTATAAACCGCATGCGGTCGTAGGATTTAAATAA
>locus_tag=ECB_00368|gene=dxs
ATGAGTTTTGATATTGCCAAATACCCGACCCTGGCACTGGTCGACTCCACCCAGGAGTTACGACTGTTGCCGAAAGAGAGTTTACCGAAACTCTGCGACGAACTGCGCCGCTATTTACTCGACAGCGTGAGCCGTTCCAGCGGGCACTTCGCCTCCGGGCTGGGCACGGTCGAACTGACCGTGGCGCTGCACTATGTCTACAACACCCCGTTTGACCAATTGATTTGGGATGTGGGGCATCAGGCTTATCCGCATAAAATTTTGACCGGACGCCGCGACAAAATCGGCACCATCCGTCAGAAAGGCGGTCTGCACCCGTTCCCGTGGCGCGGCGAAAGCGAATATGACGTATTAAGCGTCGGGCATTCATCAACCTCCATCAGTGCCGGAATTGGTATTGCGGTTGCTGCCGAGAAAGAAGGCAAAAATCGCCGCACCGTCTGTGTAATCGGCGATGGTGCGATTACCGCAGGCATGGCGTTTGAAGCGATGAATCACGCGGGCGATATCCGTCCTGATATGCTGGTGGTTCTCAACGACAATGAAATGTCGATTTCCGAAAATGTCGGCGCGCTCAACAACCATCTGGCGCAGCTGCTTTCCGGTAAGCTTTACTCTTCACTGCGCGAAGGCGGGAAAAAAGTTTTCTCTGGCGTTCCGCCAATTAAAGAGCTGCTCAAACGCACCGAAGAACATATTAAAGGCATGGTAGTGCCTGGCACGTTGTTTGAAGAGCTGGGCTTTAACTACATCGGCCCGGTTGACGGTCACGATGTGCTGGGGCTTATCACCACGCTTAAGAACATGCGCGACCTGAAAGGCCCGCAGTTCCTGCATATCATGACCAAAAAAGGTCGTGGTTATGAACCGGCAGAAAAAGACCCAATCACTTTCCACGCCGTGCCTAAATTTGATCCCTCCAGCGGTTGTTTGCCGAAAAGTAGCGGCGGTTTGCCGAGCTATTCAAAAATCTTTGGCGACTGGTTGTGTGAAACGGCAGCGAAAGACAACAAGCTGATGGCGATTACTCCGGCAATGCGTGAAGGTTCCGGCATGGTCGAGTTTTCACGTAAATTCCCGGATCGCTACTTCGACGTGGCAATTGCCGAGCAACACGCAGTGACCTTTGCCGCCGGTCTGGCGATTGGTGGGTACAAACCCATTGTCGCGATTTACTCCACTTTCCTGCAACGCGCCTATGATCAGGTGCTGCATGACGTGGCGATTCAAAAGCTACCGGTCCTGTTCGCCATTGACCGCGCGGGCATTGTTGGTGCTGACGGTCAAACTCACCAGGGCGCTTTTGATCTCTCTTACCTGCGCTGCATACCAGAAATGGTCATTATGACCCCGAGCGATGAAAACGAATGTCGCCAGATGCTCTATACCGGCTATCACTATAACGATGGCCCGTCCGCGGTGCGCTACCCGCGCGGCAACGCGGTTGGCGTGGAACTGACGCCGCTGGAAAAACTACCAATTGGCAAAGGCATTGTGAAGCGTCGTGGCGAGAAACTGGCGATCCTTAACTTTGGTACGCTGATGCCAGAAGCGGCGAAAGTCGCCGAATCGCTGAACGCCACGCTGGTCGATATGCGTTTTGTGAAACCGCTTGATGAAGCGTTAATTCTGGAAATGGCCACCAGCCATGAAGCGCTGGTCACCGTAGAAGAAAACGCCATTATGGGCGGCGCAGGTAGCGGAGTGAACGAAGTGCTGATGGCCCATCGTAAACCAGTACCCGTGCTGAACATTGGTCTGCCGGACTTCTTTATTCCGCAAGGAACTCAGGAAGAAATGCGCGCCGAACTCGGCCTCGATGCCGCCGGTATGGAAGCCAAAATCAAGGCCTGGCTGGCATAA
>locus_tag=ECB_00369|gene=ispA
ATGGACTTTCCGCAGCAACTCGAAGCCTGCGTTAAGCAGGCCAACCAGGCGCTGAGCCGTTTTATCGCCCCACTGCCCTTTCAGAACACTCCCGTGGTCGAAACCATGCAGTATGGCGCATTATTAGGTGGTAAGCGCCTGCGACCTTTCCTGGTTTATGCCACCGGTCATATGTTTGGCGTTAGCACAAACACGCTGGACGCACCCGCTGCTGCCGTAGAGTGTATCCACGCTTACTCATTAATTCATGATGATTTACCGGCGATGGATGATGACGATCTGCGCCGCGGTTTGCCGACCTGCCATGTGAAGTTTGGCGAAGCAAACGCGATTCTCGCTGGCGACGCTTTACAAACGCTGGCGTTCTCGATTCTAAGCGATGCCGATATGCCGGAAGTGTCGGATCGCGACAGAATTTCGATGATTTCTGAACTGGCGAGCGCCAGCGGTATTGCCGGAATGTGCGGTGGTCAGGCACTAGATTTAGACGCGGAAGGCAAACACGTACCTCTGGACGCGCTTGAGCGTATTCATCGTCATAAAACCGGCGCATTGATTCGCGCCGCCGTTCGCCTTGGTGCATTAAGCGCCGGAGATAAAGGGCGTCGTGCTCTGCCAGTACTCGACAAGTACGCAGAGAGCATCGGCCTTGCCTTCCAGGTTCAAGATGACATCCTGGATGTGGTAGGAGATACTGCAACGTTGGGAAAACGCCAGGGTGCCGACCAGCAACTTGGTAAAAGTACCTACCCTGCACTTCTGGGTCTTGAGCAAGCCCGGAAGAAAGCCCGGGATCTGATCGACGATGCCCGTCAGTCGCTGAAACAACTGGCTGAACAGTCACTCGATACCTCGGCACTGGAAGCGCTAGCGGACTACATCATCCAGCGTAATAAATAA
>locus_tag=ECB_00370|gene=xseB
ATGCCGAAGAAAAATGAGGCGCCCGCCAGCTTTGAAAAGGCGCTGAGCGAGCTGGAACAGATTGTAACCCGTCTGGAAAGTGGCGACCTGCCGCTGGAAGAGGCGCTGAACGAGTTCGAACGCGGCGTGCAGCTGGCACGTCAGGGGCAGGCCAAATTACAACAAGCCGAACAGCGCGTACAAATTCTGCTGTCTGACAATGAAGACGCCTCTCTAACCCCTTTTACACCGGACAATGAGTAA
>locus_tag=ECB_00371|gene=thiI
ATGAAGTTTATCATTAAATTGTTCCCGGAAATCACCATCAAAAGCCAATCTGTGCGCTTGCGCTTTATAAAAATCCTTACCGGGAACATTCGTAACGTTTTAAAGCACTATGATGAGACGCTCGCTGTCGTCCGCCACTGGGATAACATCGAAGTTCGCGCGAAAGATGAAAACCAGCGTCTGGCTATTCGCGACGCTCTGACCCGTATTCCGGGTATCCACCATATTCTCGAAGTCGAAGACGTGCCGTTTACCGACATGCACGATATTTTCGAGAAAGCGTTGGTTCAGTACCGCGATCAGCTGGAAGGCAAAACCTTCTGCGTACGCGTGAAGCGTCGTGGCAAACATGATTTTAGCTCGATTGATGTGGAACGTTACGTCGGCGGCGGTTTAAATCAGCATATTGAGTCCGCGCGCGTGAAGCTGACCAATCCGGAAGTGACTGTCCATCTGGAAGTGGAAGACGATCGTCTCCTGCTGATTAAAGGCCGCTACGAAGGTATTGGCGGTTTCCCGATCGGCACCCAGGAAGACGTGCTGTCGCTCATTTCCGGTGGTTTCGACTCCGGTGTTTCCAGTTATATGTTGATGCGTCGCGGCTGCCGCGTGCATTACTGTTTCTTTAACCTTGGCGGCGCGGCGCATGAAATTGGCGTGCGTCAGGTGGCGCATTATCTGTGGAACCGTTTTGGCAGCTCCCACCGCGTGCGTTTTGTCGCTATTAATTTCGAACCGGTCGTTGGGGAAATTCTCGAGAAAATCGACGACGGTCAGATGGGCGTTATCCTCAAACGTATGATGGTGCGTGCCGCGTCTAAAGTGGCTGAACGTTACGGCGTACAGGCGCTGGTCACCGGCGAAGCGCTCGGCCAGGTGTCCAGTCAGACGCTGACCAACCTGCGCCTGATTGATAACGTCTCTGACACGCTGATCCTGCGTCCGCTGATTTCTTACGACAAAGAGCACATCATCAACCTGGCCCGCCAGATTGGCACTGAAGACTTTGCTCGCACGATGCCAGAATATTGTGGCGTGATCTCCAAAAGCCCGACGGTGAAAGCGGTTAAATCGAAGATTGAAGCGGAAGAAGAGAAGTTCGACTTCAGTATTCTCGATAAAGTGGTTGAGGAAGCGAATAACGTTGATATCCGCGAAATCGCCCAGCAGACCGAGCAGGAAGTGGTGGAAGTGGAAACCGTCAATGGCTTTGGCCCGAACGACGTGATCCTCGATATCCGTTCTGTCGATGAGCAGGAAGATAAGCCACTGAAAGTCGAAGGGATTGACGTGGTTTCTCTGCCGTTCTATAAACTGAGCACCAAATTTGGCGATCTCGACCAGAACAGAACCTGGCTACTGTGGTGTGAGCGCGGGGTGATGAGCCGTCTGCAGGCGCTCTATCTGCGCGAGCAGGGCTTTAACAATGTGAAGGTGTATCGCCCATAA
>locus_tag=ECB_00372|gene=thiJ
ATGAGCGCATCGGCACTGGTTTGCCTCGCCCCTGGTAGTGAAGAGACTGAAGCCGTCACCACTATCGATCTGCTGGTTCGCGGCGGTATCAAAGTCACCACTGCCAGCGTCGCCAGCGATGGCAACCTGGCCATTACCTGCTCGCGCGGCGTGAAGCTGCTGGCGGATGCGCCGCTGGTCGAGGTGGCTGATGGCGAATATGACGTGATCGTACTGCCTGGTGGCATTAAAGGCGCAGAGTGTTTTCGCGATAGTACCCTGCTGGTTGAAACCGTTAAACAGTTCCACCGTTCCGGGCGTATCGTCGCGGCTATTTGCGCCGCGCCAGCCACCGTGCTGGTACCGCACGATATCTTCCCGATTGGCAATATGACCGGCTTCCCGACGCTGAAAGACAAAATTCCCGCCGAACAATGGCAGGACAAGCGCGTCGTCTGGGATGCACGGGTAAAATTGCTGACCAGCCAGGGGCCGGGTACGGCTATTGATTTTGGTCTGAAAATTATCGACCTGCTGGTTGGGCGCGAGAAAGCCCATGAAGTGGCATCACAACTGGTGATGGCGGCAGGGATTTATAATTATTACGAGTAG
>locus_tag=ECB_00373|gene=apbA
ATGAAAATTACCGTATTGGGATGCGGTGCCTTAGGGCAATTATGGCTTACAGCACTTTGTAAACAGGGTCATGAAGTTCAGGGCTGGCTGCGCGTACCGCAACCTTATTGTAGTGTGAATCTGGTTGAGACAGATGGTTCGATATTTAACGAATCGCTGACCGCCAACGATCCCGATTTTCTCGCCACCAGCGATCTGCTCCTGGTGACGCTGAAAGCATGGCAGGTTTCCGATGCCGTCAAAAGCCTCGCATCCACACTGCCTGTAGCTACGCCAATACTGTTAATTCACAACGGCATGGGCACCATCGAAGAATTGCAAAACATTCAGCAGCCATTACTGATGGGCACCACCACCCATGCCGCCCGCCGCGACGGCAATGTCATTATTCATGTGGCAAACGGAATCACGCATATCGGTCCGGCACGGCAACAGGATGGCGATTACAGTTATCTGGCGGATATTTTGCAAACCGTGTTGCCTGACGTTGCCTGGCACAACAATATTCGCGCCGAGCTGTGGCGCAAGCTGGCCGTCAACTGTGTGATTAATCCACTGACTGCCATCTGGAATTGCCCGAACGGTGAATTACGTCATCATCCGCAAGAAATTATGCAAATATGCGAAGAAGTCGCGGCAGTGATCGAGCGCGAAGGGCATCATACTTCAGCGGAAGATTTGCGTGATTACGTGATGCAGGTGATTGATGCCACAGCGGAAAATATCTCGTCGATGTTGCAGGATATCCGCGCGCTGCGCCACACCGAAATCGACTATATCAATGGTTTTCTCTTACGCCGCGCCCGCGCGCATGGGATTGCCGTACCGGAAAACACCCGCCTGTTTGAAATGGTAAAAAGAAAGGAGAGTGAATATGAGCGCATCGGCACTGGTTTGCCTCGCCCCTGGTAG
>locus_tag=ECB_00374|gene=yajQ
ATGCCATCTTTCGATATTGTCTCTGAAGTTGATCTTCAGGAAGCACGTAACGCGGTCGATAACGCGAGTCGCGAAGTGGAGTCCCGTTTTGACTTCCGTAACGTTGAAGCCTCATTTGAGCTGAACGACGCCAGCAAAACCATCAAAGTGTTGAGCGAGTCCGACTTCCAGGTCAATCAGTTGCTGGATATTCTGCGTGCCAAGCTGCTGAAGCGCGGCATTGAAGGCAGTTCACTGGATGTACCGGAAAATATCGTTCATAGCGGTAAAACCTGGTTTGTGGAAGCGAAACTGAAACAGGGCATTGAGAGCGCGACCCAGAAGAAAATCGTCAAGATGATTAAAGACAGCAAACTGAAAGTGCAGGCGCAAATTCAGGGCGATGAGATCCGTGTGACTGGCAAATCTCGTGATGATTTGCAGGCTGTCATGGCGATGGTACGTGGTGGCGATCTCGGCCAGCCGTTCCAGTTCAAAAACTTCCGCGATTAA
>locus_tag=ECB_00375|gene=yajR
ATGAACGATTATAAAATGACGCCAGGTGAGAGGCGCGCGACCTGGGGTTTAGGGACCGTATTCTCGTTGCGCATGCTGGGCATGTTTATGGTTCTGCCGGTTCTGACCACGTACGGCATGGCTCTGCAAGGTGCCAGCGAAGCATTAATCGGTATTGCCATTGGTATTTATGGTCTGACTCAGGCCGTTTTTCAGATTCCGTTTGGCCTGCTTTCCGACCGCATTGGTCGCAAACCATTAATTGTCGGTGGGCTGGCGGTGTTTGCCGCCGGTAGCGTTATCGCTGCGCTTTCCGACTCCATCTGGGGAATTATTCTGGGCCGGGCGCTACAAGGCTCTGGAGCAATTGCCGCCGCCGTTATGGCGCTGCTTTCCGATCTCACGCGCGAACAAAACCGCACCAAAGCGATGGCGTTTATCGGCGTGAGCTTTGGCATTACCTTTGCCATTGCGATGGTGCTTGGCCCGATCATCACTCACAAACTTGGGCTGCACGCGCTGTTCTGGATGATCGCTATTCTGGCAACAACCGGCATTGCGTTGACCATTTGGGTTGTGCCCAACAGTAGCACTCACGTACTTAATCGTGAGTCCGGAATGGTGAAAGGCAGTTTCAGTAAAGTGCTGGCGGAACCGCGGCTGCTAAAACTCAACTTTGGCATTATGTGTCTGCACATGCTTCTGATGTCTACGTTTGTTGCCCTGCCCGGACAGCTAGCTGATGCGGGGTTCCCGGCGGCTGAACACTGGAAGGTCTATCTGGCGACGATGTTAATCGCCTTTGGCTCGGTCGTGCCTTTCATTATCTACGCTGAAGTTAAGCGCAAAATGAAGCAAGTCTTTGTCTTCTGCGTCGGGTTGATCGTGGTTGCGGAAATTGTGTTGTGGAACGCACAAACGCAGTTCTGGCAACTGGTGGTCGGCGTGCAGCTTTTCTTTGTGGCGTTTAATTTGATGGAAGCCCTTCTGCCCTCACTTATCAGTAAAGAGTCGCCAGCAGGTTACAAAGGTACGGCGATGGGTGTCTACTCCACCAGCCAGTTTCTTGGCGTGGCGATTGGCGGTTCGCTGGGCGGCTGGATTGACGGCATGTTTGACGGTCAGGGGGTATTTCTCGCTGGCGCAATGCTGGCCGCAGTGTGGCTGGCAGTCGCCAGTACCATGAAAGAACCGCCGTATGTCAGCAGTTTGCGCATTGAAATCCCGGCGGACATTGCCGCAAACGAAGCGTTAAAAGTGCGTTTGCTGGAAACTGAAGGCGTCAAAGAAGTGTTGATTGCAGAAGAAGAGCATTCAGCTTATGTGAAAATCGACAGCAAAGTGACAAATCGCTTTGAGGTTGAACAGGCAATTCGTCAGGCATAA
>locus_tag=ECB_00376|gene=ECB_00376
ATGTTAACTAAAAGAATATTATTTTCTGTAATGCTGATAGTTTCACCAAGCGTGGTGGCCAGCGAAAAAGCGCATGAATTGTATGACAGCATATACGGTGGTAAACCTGCTCCCGATGTTATAAATACACTGCATAAAATGGCTGAATCGGGAGATATCGACGCGCAGAGCCTGTTAGGCTGGGAATATTATCAGCCTCGTTATGATACCAAACCTGATGTTCAGGAAGCGATTAAATGGTTCGAGTTAGCGGCTAAACAAGGTGACAGAGAAGCTCCGTTAGCGCTGGGGGGTATCTACTACGACGGTGAGCAGGTGCGGGTGGATTATGCCAAAGCGTATGCACTATTTAATCAGGCCGCGCAGCACGGTGTGAATTTAGCATGGTCCAGGTTGGGCATTATGTACGCCAATGGTCAGTATGTTGAGGTAGATTGTAAGAAAGCGAAGGAATATCTTGATAAAGGTGTCCACATTTATGGTGGCCCGGAAGACTTTCTGGCTACTTGTCGAAAAGACATGATTGACAGAAAAACGGTTGACGATACGTTACCCGTGATTACGGTTACCCGTTCTGGGATGCGAGATAATTTTTTAGATAAAGGTTTTTCCTGCATGGATAGCCTCTTCGCCACCACCAATAAATTAGGCGAAGTGGCCAATCTTCGCGTGACATTCAGCATTCGTCGCCCATCCGGTAAGGAGATTAACCAAACGGTTGGCTTCGCGCCTTTCGGTTTAAACCGGCTGAATATTAGCTTTACTGATTACCTATTTGGTTCATTTACCAGTAATTCGTCTCTTATTCTTTATAAACCGGAATTTGAGCGAAAATCTTGTGCAACTGTAAGGACCACAATCGTTGCCGCAACGGCAACCATTAACGGCAAGGATGTGGAGTTGCTGAAAGCGGGGGCAATTGAACAAAAGTGGTAA
>locus_tag=ECB_00377|gene=ECB_00377
ATGGTCGACAAGCATGAAGAGATTACTCTGCCCATAGTCCTCTCCTGTAATTATCAGTCTGATATTACTTATCCTGGGCAAAAACAGTTTGATTGCGGTAACCCTGTTATCGATAAATTTGTACGCGCATCGCTAAAGAAAAGTGTGCGTAATAGCGACTGTGCGGCTAAAGCACTTATTGACAGACAAAGTGGTGAACTGATCGGCATCTGTACTTTTACGGCATATTCGCTGGAAAAACAACGCGTTTCTGGCGTCCTTCAGGGTTCACAACCTTCAGAAATTGGTGTTGTCAGATTAGTCATGTTGGGGGTAGCACGGAAGTATCAAAAGCGGGGCTTTGGTCAGGACCTACTATGTGATTTTTTTGAACATGTAAAAATAATTCACCAGGCATTACCAATTAAAGGGGTTTATCTTGATGCTGACTCTGCCGCCATTAATTTTTATGCTCGTCTCGGCTTTGTTCAGCTTTCAGCGACACCAAATGCTTTTGGTGCTGTACCTATGTTTTTGGCGATTCAGCATATTCTCGCGGCTTAG
>locus_tag=ECB_00378|gene=ECB_00378
TTGATAGCCGTATTATGTATGAGATCGACTCCCTACGATTTCATTCAGTTAATCAAAGAGGTCATAATGCCTGGAAAAACAGCCACTCTACCCGATGTCGATAAAACGCTGAAAAATGCGCGGGTCGAACTCAAAACTAGTCCCGACGCCAAAAACAAACTTCGTGAAGCTGCGCAAGCCGTTGGGGTAGATTTAAGCGCTTTTATTTTGAGCGCTGCTATGGAACGCGCCGAAAGTGTGCTTGATAACCAACGTCGCCGTGAGCTTTCGAATCAAAGCTGGGAACTGATGAACCAACTCATCGCTGAACCTGCTCAACCGACGCTCGCCCTCAAGGCGTTAATGAAAAGGAAAAACAGCGATGGTCGACAAGCATGA
>locus_tag=ECB_00379|gene=cyoE
ATGATGTTTAAGCAATACCTGCAAGTAACGAAACCAGGCATCATCTTTGGCAACCTGATCTCGGTGATTGGGGGATTCCTGCTGGCCTCAAAGGGCAGCATTGATTATCCCCTGTTTATCTACACGCTGGTTGGGGTGTCACTGGTTGTGGCGTCGGGTTGTGTGTTTAACAACTACATCGACAGGGATATCGACAGAAAGATGGAAAGGACGAAGAATCGGGTGCTGGTTAAAGGCCTGATCTCTCCTGCTGTCTCGCTGGTGTACGCCACCTTGCTGGGTATTGCTGGCTTTATGCTGCTGTGGTTTGGCGCGAATCCGCTGGCCTGCTGGCTGGGGGTGATGGGCTTTGTGGTTTATGTCGGCGTCTATAGCCTGTACATGAAACGCCACTCAGTCTACGGCACATTGATTGGTTCGCTCTCCGGCGCTGCGCCGCCGGTGATTGGCTACTGTGCAGTAACCGGCGAGTTCGATAGCGGCGCAGCGATCCTGCTGGCTATCTTCAGCCTGTGGCAGATGCCTCACTCCTATGCCATCGCCATTTTCCGCTTTAAGGATTACCAGGCGGCAAACATTCCGGTATTGCCAGTGGTAAAAGGCATTTCGGTGGCGAAGAATCACATCACGCTGTATATCATCGCCTTTGCCGTTGCCACGCTGATGCTCTCTCTTGGCGGTTACGCTGGATATAAATATCTGGTGGTCGCCGCGGCGGTTAGCGTCTGGTGGTTAGGTATGGCTCTGCGCGGTTATAAAGTTGCTGATGACAGAATCTGGGCGCGCAAGCTGTTCGGCTTCTCTATCATCGCCATCACTGCCCTCTCGGTGATGATGTCCGTTGATTTTATGGTACCGGACTCGCATACGCTGCTGGCTGCTGTGTGGTAA
>locus_tag=ECB_00380|gene=cyoD
ATGAGTCATTCTACCGATCACAGCGGCGCGTCTCATGGCAGCGTAAAAACCTACATGACAGGCTTTATCCTGTCGATCATTCTGACGGTGATTCCGTTCTGGATGGTGATGACAGGGGCTGCCTCTCCGGCCGTAATTCTGGGAACAATCCTGGCAATGGCAGTGGTACAGGTTCTGGTGCATCTGGTGTGCTTCCTGCACATGAATACCAAATCAGATGAAGGCTGGAACATGACGGCGTTTGTCTTCACCGTGCTAATCATCGCTATCCTGGTTGTAGGCTCCATCTGGATTATGTGGAACCTCAACTACAACATGATGATGCACTAA
>locus_tag=ECB_00381|gene=cyoC
ATGGCAACTGATACTTTGACGCACGCGACTGCCCACGCGCACGAACACGGGCACCACGATGCAGGCGGAACCAAAATCTTCGGATTTTGGATCTACCTGATGAGCGACTGCATTCTGTTCTCAATCTTGTTTGCTACCTATGCCGTTCTGGTGAACGGCACCGCAGGCGGCCCGACAGGTAAGGACATTTTCGAACTGCCGTTCGTTCTGGTTGAAACTTTCTTGCTGTTGTTCAGCTCCATCACCTACGGCATGGCGGCTATCGCCATGTACAAAAACAACAAAAGCCAGGTTATCTCCTGGCTGGCGTTGACCTGGTTGTTTGGTGCCGGATTTATCGGGATGGAAATCTACGAATTCCATCACCTGATTGTTAACGGCATGGGTCCGGATCGCAGCGGCTTCCTGTCAGCGTTCTTTGCGCTGGTCGGCACGCACGGTCTGCACGTCACTTCCGGTCTTATCTGGATGGCGGTGCTGATGGTACAAATCGCTCGTCGCGGCCTGACCAGCACTAACCGTACCCGCATCATGTGCCTGAGCCTGTTCTGGCACTTCCTGGATGTGGTTTGGATCTGTGTGTTCACTGTTGTTTATCTGATGGGGGCGATGTAA
>locus_tag=ECB_00382|gene=cyoB
ATGTTCGGAAAATTATCACTTGATGCAGTCCCGTTCCATGAACCTATCGTCATGGTTACGATCGCTGGCATTATTTTGGGAGGTCTGGCGCTCGTTGGCCTGATCACTTACTTCGGTAAGTGGACCTACCTGTGGAAAGAGTGGCTGACCTCCGTCGACCATAAACGCCTCGGTATCATGTATATCATCGTGGCGATTGTGATGTTGCTGCGTGGTTTTGCTGACGCCATTATGATGCGTAGCCAGCAGGCTCTTGCCTCGGCGGGTGAAGCGGGCTTCCTGCCACCTCACCACTACGATCAGATCTTCACCGCGCACGGCGTGATTATGATCTTCTTCGTGGCGATGCCTTTCGTTATCGGTCTGATGAACCTGGTGGTTCCGCTGCAGATCGGCGCGCGTGACGTTGCGTTCCCGTTCCTCAACAACTTAAGCTTCTGGTTTACTGTTGTTGGTGTGATTCTGGTTAACGTTTCTCTCGGCGTGGGCGAATTTGCGCAGACCGGCTGGCTGGCCTATCCACCGCTATCGGGAATAGAGTACAGTCCGGGAGTCGGTGTTGATTACTGGATATGGAGTCTCCAGCTATCCGGTATAGGTACGACGCTTACCGGTATCAACTTCTTCGTTACCATTCTGAAGATGCGCGCACCGGGCATGACCATGTTCAAGATGCCAGTATTTACTTGGGCATCACTGTGCGCGAACGTACTGATTATTGCTTCCTTCCCAATTCTGACGGTTACCGTCGCGTTGTTGACCCTGGATCGCTATCTGGGCACCCATTTCTTTACCAACGATATGGGTGGCAACATGATGATGTACATCAACCTGATTTGGGCCTGGGGCCACCCGGAAGTTTACATCCTGATCCTGCCTGTTTTCGGTGTGTTCTCCGAAATTGCGGCAACCTTCTCGCGTAAACGTCTGTTTGGTTATACCTCGCTGGTATGGGCAACCGTCTGTATCACCGTGCTGTCGTTCATCGTTTGGCTGCACCACTTCTTTACGATGGGTGCGGGCGCGAACGTAAACGCCTTCTTTGGTATCACCACAATGATTATCGCCATCCCGACCGGGGTGAAGATCTTCAACTGGCTGTTCACCATGTATCAGGGCCGCATCGTGTTCCATTCTGCGATGCTGTGGACCATCGGTTTTATCGTCACTTTCTCGGTGGGCGGGATGACTGGCGTGCTGCTGGCAGTACCGGGCGCGGACTTCGTTCTGCATAACAGCCTGTTCCTGATTGCGCACTTCCATAACGTGATCATCGGCGGCGTGGTCTTCGGCTGCTTCGCAGGGATGACCTACTGGTGGCCTAAAGCCTTCGGTTTCAAACTGAATGAAACCTGGGGTAAACGCGCGTTCTGGTTCTGGATCATCGGCTTCTTCGTTGCCTTTATGCCGCTGTATGCGCTGGGCTTCATGGGCATGACCCGTCGTTTGAGCCAGCAGATTGACCCGCAGTTCCACACCATGCTGATGATTGCAGCTAGCGGTGCAGTACTGATTGCGCTGGGTATTCTCTGCCTCGTTATTCAGATGTACGTTTCTATTCGCGACCGCGACCAGAACCGTGACCTGACTGGCGACCCGTGGGGTGGCCGTACGCTGGAGTGGGCAACCTCTTCCCCGCCTCCGTTCTATAACTTTGCCGTTGTGCCGCACGTTCACGAGCGTGATGCATTCTGGGAAATGAAAGAGAAAGGCGAAGCGTATAAAAAGCCTGACCACTATGAAGAAATTCATATGCCGAAAAACAGCGGTGCAGGTATCGTCATTGCAGCTTTCTCCACCATCTTCGGTTTCGCCATGATCTGGCATATCTGGTGGCTGGCGATTGTTGGCTTCGCAGGCATGATCATCACCTGGATCGTGAAAAGCTTCGACGAGGACGTGGATTACTACGTGCCGGTGGCAGAAATCGAAAAACTGGAAAACCAGCATTTCGATGAGATTACTAAGGCAGGGCTGAAAAATGGCAACTGA
>locus_tag=ECB_00383|gene=cyoA
ATGAGACTCAGGAAATACAATAAAAGTTTGGGATGGTTGTCATTATTTGCAGGCACTGTATTGCTCAGTGGCTGTAATTCTGCGCTGTTAGATCCCAAAGGACAGATTGGTCTGGAGCAACGTTCACTGATACTGACGGCATTTGGCCTGATGTTGATTGTCGTTATTCCCGCAATCTTGATGGCTGTTGGTTTCGCCTGGAAGTATCGTGCGAGCAATAAAGATGCTAAGTACAGCCCGAACTGGTCACACTCCAATAAAGTGGAAGCTGTGGTCTGGACGGTACCTATCTTAATCATCATCTTCCTTGCGGTACTGACCTGGAAAACCACTCACGCTCTTGAGCCTAGCAAGCCGCTGGCACACGACGAGAAGCCCATTACCATCGAAGTGGTTTCCATGGACTGGAAATGGTTCTTCATCTACCCGGAACAGGGCATTGCTACCGTGAATGAAATCGCTTTCCCGGCGAACACTCCGGTGTACTTCAAAGTGACCTCCAACTCCGTGATGAACTCCTTCTTCATTCCGCGTCTGGGTAGCCAGATTTATGCCATGGCCGGTATGCAGACTCGCCTGCATCTGATCGCCAACGAACCCGGTACTTATGACGGTATCTCCGCCAGCTACAGCGGGCCGGGCTTCTCAGGCATGAAGTTCAAAGCTATTGCAACACCGGATCGCGCCGAATTCGACCAATGGGTCGCAAAAGCGAAACAGTCGCCGAACTCCATGTCTGACATGGCAGCGTTCGAAAAACTGGCCGCGCCTAGCGAATACAACCAGGTGGAATATTTCTCCAACGTGAAACCAGACTTGTTTGCCGATGTGATTAACAAGTTTATGGCTCACGGTAAGAGCATGGACATGACCCAGCCAGAAGGTGAGCACAGTGCACACGAAGGTATGGAAGGCATGGACATGAGCCACGCGGAATCCGCCCATTAA
>locus_tag=ECB_00384|gene=ampG
ATGTCCAGTCAATATTTACGTATTTTTCAACAGCCGCGTTCAGCCATATTGCTGATCCTGGGTTTTGCTTCCGGGCTACCGCTCGCCCTGACATCCGGTACCTTACAGGCCTGGATGACGGTCGAGAATATTGATCTCAAAACCATTGGTTTCTTCTCTCTGGTAGGCCAGGCTTACGTTTTTAAATTCCTCTGGTCACCGCTGATGGACCGCTACACGCCCCCATTTTTTGGGCGGCGGCGCGGTTGGCTGCTCGCCACGCAAATCCTGTTATTAGTCGCCATTGCGGCGATGGGTTTTCTCGAACCAGGCACCCAACTCCGCAGGATGGCGGCGCTGGCGGTGGTGATCGCTTTTTGCTCGGCCTCTCAGGATATTGTCTTCGATGCGTGGAAAACCGATGTGCTCCCGGCAGAAGAGCGTGGTGCGGGCGCGGCAATCAGCGTGCTGGGTTACCGTTTAGGGATGCTGGTTTCCGGCGGCCTAGCCCTGTGGCTGGCAGATAAATGGCTGGGCTGGCAGGGCATGTACTGGTTGATGGCGGCGCTGTTGATCCCCTGTATTATCGCGACGTTGCTTGCACCAGAACCAACCGACACCATTCCTGTGCCCAAAACGCTGGAACAAGCGGTTGTTGCACCTCTGCGAGATTTCTTTGGTCGCAATAATGCCTGGCTTATTTTGCTTCTTATCGTGCTGTATAAGCTGGGCGACGCATTCGCCATGAGCCTGACAACCACGTTTTTGATTCGCGGCGTCGGGTTTGATGCGGGTGAAGTAGGCGTGGTAAACAAAACGCTTGGCTTACTGGCGACCATTGTGGGCGCATTGTACGGTGGGATTTTGATGCAGCGCCTGTCGCTGTTCCGGGCGCTGCTGATTTTCGGCATTTTACAAGGTGCGTCTAACGCTGGTTACTGGCTGCTGTCGATTACTGATAAGCATCTCTACAGCATGGGCGCAGCCGTCTTTTTCGAAAACCTCTGTGGCGGGATGGGCACATCAGCCTTTGTCGCGCTGTTAATGACGCTGTGTAATAAGTCATTTTCCGCTACTCAATTTGCCCTGCTCTCAGCGCTTTCCGCTGTAGGACGAGTTTATGTCGGCCCCGTGGCGGGTTGGTTTGTTGAAGCACACGGCTGGTCGACATTCTATCTATTCTCCGTCGCCGCTGCCGTACCGGGGCTTATTTTGCTGCTGGTTTGCCGCCAGACGCTTGAATATACACGAGTAAATGACAACTTTATCTCCCGTACCGAATATCCGGCAGGTTATGCCTTTGCCATGTGGACACTGGCGGCGGGCGTCAGCCTGTTGGCCGTGTGGTTACTGCTGTTGACGATGGACGCGCTGGATTTGACGCACTTCTCTTTCCTGCCTGCTCTGCTGGAAGTCGGGGTTTTAGTCGCCCTTTCTGGCGTCGTGCTTGGTGGTTTGCTGGATTATCTGGCGCTACGAAAAACGCATCTGACGTAA
>locus_tag=ECB_00385|gene=yajG
ATGTTCAAAAAAATCCTCTTCCCGTTAGTTGCTCTGTTTATGCTTGCAGGATGCGCAAAACCGCCAACAACTATTGAAGTTTCCCCGACGATTACACTGCCACAGCAGGATCCAAGCCTGATGGGCATCACCGTAAGCATTAATGGTGCCGATCAGCGTACCGATCAGGCGCTGGCAAAAGTCACCCGCGATAATCAAATCGTTACCCTGACCGCCTCCCGCGATCTGCGTTTCCTGCTGCAAGAAGTGCTGGAAAAACAGATGACCGCGCGTGGTTACATGGTTGGTCCGAATGGCCCGGTTAATCTGCAAATCATCGTTAGCCAACTGTATGCTGACGTGTCCCAGGGCAACGTGCGCTACAACATCGCGACCAAAGCGGATATCGCCATCATCGCTACCGCGCAGAATGGCAACAAAATGACCAAAAACTATCGTGCCAGCTACAACGTTGAAGGTGCGTTCCAGGCCTCCAACAAAAATATCGCCGATGCGGTTAACAGTGTGCTGACCGATACCATCGCTGATATGTCTCAGGACACCAGCATCCACGAATTCATCAAGCAGAACGCGCGTTAA
>locus_tag=ECB_00386|gene=bolA
ATGATGATACGTGAGCGGATAGAAGAAAAATTAAGGGCGGCGTTCCAACCCGTATTCCTCGAAGTAGTGGATGAAAGCTATCGTCACAATGTCCCAGCCGGCTCTGAAAGCCATTTTAAAGTTGTGCTGGTCAGCGATCGTTTTACGGGTGAACGTTTTCTGAATCGTCATCGAATGATTTACAGTACTTTAGCGGAGGAACTCTCTACTACCGTTCATGCGCTGGCTCTGCATACTTACACTATTAAGGAGTGGGAAGGGTTGCAGGACACCGTCTTTGCCTCTCCTCCCTGTCGTGGAGCAGGAAGCATCGCGTAA
>locus_tag=ECB_00387|gene=tig
ATGCAAGTTTCAGTTGAAACCACTCAAGGCCTTGGCCGCCGTGTAACGATTACTATCGCTGCTGACAGCATCGAGACCGCTGTTAAAAGCGAGCTGGTCAACGTTGCGAAAAAAGTACGTATTGACGGCTTCCGCAAAGGCAAAGTGCCAATGAATATCGTTGCTCAGCGTTATGGCGCGTCTGTACGCCAGGACGTTCTGGGTGACCTGATGAGCCGTAACTTCATTGACGCCATCATTAAAGAAAAAATCAATCCGGCTGGCGCACCGACTTATGTTCCGGGCGAATACAAGCTGGGTGAAGACTTCACTTACTCTGTAGAGTTTGAAGTTTATCCGGAAGTTGAACTGCAGGGTCTGGAAGCGATCGAAGTTGAAAAACCGATCGTTGAAGTGACCGACGCTGACGTTGACGGCATGCTGGATACTCTGCGTAAACAGCAGGCGACCTGGAAAGAAAAAGACGGCGCTGTTGAAGCAGAAGACCGCGTAACCATCGACTTCACCGGTTCTGTAGACGGCGAAGAGTTCGAAGGCGGTAAAGCGTCTGATTTCGTACTGGCGATGGGCCAGGGTCGTATGATCCCGGGCTTTGAAGACGGTATCAAAGGCCACAAAGCTGGCGAAGAGTTCACCATCGACGTGACCTTCCCGGAAGAATACCACGCAGAAAACCTGAAAGGTAAAGCAGCGAAATTCGCTATCAACCTGAAGAAAGTTGAAGAGCGTGAACTGCCGGAACTGACTGCAGAATTCATCAAACGTTTCGGCGTTGAAGATGGTTCCGTAGAAGGTCTGCGCGCTGAAGTGCGTAAAAACATGGAGCGCGAGCTGAAGAGCGCCATCCGTAACCGCGTTAAGTCTCAGGCGATCGAAGGTCTGGTAAAAGCTAACGACATCGACGTACCGGCTGCGCTGATCGACAGCGAAATCGACGTTCTGCGTCGCCAGGCTGCACAGCATTTCGGTGGCAACGAAAAACAAGCTCTGGAACTGCCGCGCGAACTGTTCGAAGAACAGGCTAAACGCCGCGTAGTTGTTGGCCTGCTGCTGGGCGAAGTTATCCGCACCAACGAGCTGAAAGCTGACGAAGAGCGCGTGAAAGGCCTGATCGAAGAGATGGCTTCTGCGTACGAAGATCCGAAAGAAGTTATCGAGTTCTACAGCAAAAACAAAGAACTGATGGACAACATGCGCAATGTTGCTCTGGAAGAACAGGCTGTTGAAGCTGTACTGGCGAAAGCGAAAGTGACTGAAAAAGAAACCACTTTCAACGAGCTGATGAACCAGCAGGCGTAA
>locus_tag=ECB_00388|gene=clpP
ATGTCATACAGCGGCGAACGAGATAACTTTGCACCCCATATGGCGCTGGTGCCGATGGTCATTGAACAGACCTCACGCGGTGAGCGCTCTTTTGATATCTATTCTCGTCTACTTAAGGAACGCGTCATTTTTCTGACTGGCCAGGTTGAAGACCACATGGCTAACCTGATTGTGGCGCAGATGCTGTTCCTGGAAGCGGAAAACCCAGAAAAAGATATCTATCTGTACATTAACTCCCCAGGCGGGGTGATCACTGCCGGGATGTCTATCTATGACACCATGCAGTTTATCAAGCCTGATGTCAGCACCATCTGTATGGGCCAGGCGGCCTCGATGGGCGCTTTCTTGCTGACCGCAGGGGCAAAAGGTAAACGTTTTTGCCTGCCGAATTCGCGCGTGATGATTCACCAACCATTGGGCGGCTACCAGGGCCAGGCGACCGATATCGAAATTCATGCCCGTGAAATTCTGAAAGTTAAAGGGCGCATGAATGAACTTATGGCGCTTCATACGGGTCAATCATTAGAACAGATTGAACGTGATACCGAGCGCGATCGCTTCCTTTCCGCCCCTGAAGCGGTGGAATACGGTCTGGTCGATTCGATTCTGACCCATCGTAATTGA
>locus_tag=ECB_00389|gene=clpX
ATGACAGATAAACGCAAAGATGGCTCAGGCAAATTGCTGTATTGCTCTTTTTGCGGCAAAAGCCAGCATGAAGTGCGCAAGCTGATTGCCGGTCCATCCGTGTATATCTGCGACGAATGTGTTGATTTATGTAACGACATCATTCGCGAAGAGATTAAAGAAGTTGCACCGCATCGTGAACGCAGTGCGCTACCGACGCCGCATGAAATTCGCAACCACCTGGACGATTACGTTATCGGCCAGGAACAGGCGAAAAAAGTGCTGGCGGTCGCGGTATACAACCATTACAAACGTCTGCGCAACGGCGATACCAGCAATGGCGTCGAGTTGGGCAAAAGTAACATTCTGCTGATCGGTCCGACCGGTTCCGGTAAAACGCTGCTGGCTGAAACGCTGGCGCGCCTGCTGGATGTTCCGTTCACCATGGCCGACGCGACTACACTGACCGAAGCCGGTTATGTGGGTGAAGACGTTGAAAACATCATTCAGAAGCTGTTGCAGAAATGCGACTACGATGTCCAGAAAGCACAGCGTGGTATTGTCTACATCGATGAAATCGACAAGATTTCTCGTAAGTCAGACAACCCGTCCATTACCCGAGACGTTTCCGGTGAAGGCGTACAGCAGGCACTGTTGAAACTGATCGAAGGTACGGTAGCTGCTGTTCCACCGCAAGGTGGGCGTAAACATCCGCAGCAGGAATTCTTGCAGGTTGATACCTCTAAGATCCTGTTTATTTGTGGCGGTGCGTTTGCCGGTCTGGATAAAGTGATTTCCCACCGTGTAGAAACCGGCTCCGGCATTGGTTTTGGCGCGACGGTAAAAGCGAAGTCCGACAAAGCAAGCGAAGGCGAGCTGCTGGCGCAGGTTGAACCGGAAGATCTGATCAAGTTTGGTCTTATCCCTGAGTTTATTGGTCGTCTGCCGGTTGTCGCAACGTTGAATGAACTGAGCGAAGAAGCTCTGATTCAGATCCTCAAAGAGCCGAAAAACGCCCTGACCAAGCAGTATCAGGCGCTGTTTAATCTGGAAGGCGTGGATCTGGAATTCCGTGACGAGGCGCTGGATGCTATCGCTAAGAAAGCGATGGCGCGTAAAACCGGTGCCCGTGGCCTGCGTTCCATCGTAGAAGCCGCACTGCTCGATACCATGTACGATCTGCCGTCCATGGAAGACGTCGAAAAAGTGGTTATCGACGAGTCGGTAATTGATGGTCAAAGCAAACCGTTGCTGATTTATGGCAAGCCGGAAGCGCAACAGGCATCTGGTGAATAA
>locus_tag=ECB_00390|gene=insL-2
ATGAATTACTCTCACGATAACTGGTCAGCAATTCTGGCCCATATTGGTAAGCCCGAAGAACTGGATACTTCGGCACGTAATGCCGGGGCTCTAACCCGCCGCCGCGAAATTCGTGATGCTGCAACTCTGCTACGTCTGGGGCTGGCTTACGGCCCCGGGGGGATGTCATTACGTGAAGTCACTGCATGGGCTCAGCTCCATGACGTTGCAACATTATCTGACGTGGCTCTCCTGAAGCGGCTGCGGAATGCCGCCGACTGGTTTGGCATACTTGCCGCACAAACACTTGCTGTACGCGCCGCAGTTACGGGTTGTACAAGCGGAAAGAGATTGCGTCTTGTCGATGGAACAGCAATCAGTGCGCCCGGGGGCGGCAGCGCTGAATGGCGACTACATATGGGATATGATCCTCATACCTGTCAGTTCACTGATTTTGAGCTAACCGACAGCAGAGACGCTGAACGGCTGGACCGATTTGCGCAAACGGCAGACGAGATACGCATTGCTGACCGGGGATTCGGTTCGCGTCCCGAATGTATCCGCTCACTTGCTTTTGGAGAAGCTGATTATATCGTCCGGGTTCACTGGCGAGGATTGCGCTGGTTAACTGCAGAAGGAATGCGCTTTGACATGATGGGTTTTCTGCGCGGGCTGGATTGCGGTAAGAACGGTGAAACCACTGTAATGATAGGCAATTCAGGTAATAAAAAAGCCGGAGCTCCCTTTCCGGCACGTCTCATTGCCGTATCACTTCCTCCCGAAAAAGCATTAATCAGTAAAACCCGACTGCTCAGCGAGAATCGTCGAAAAGGACGAGTAGTTCAGGCGGAAACGCTGGAAGCAGCGGGCCATGTGCTATTGCTAACATCATTACCGGAAGATGAATATTCAGCAGAGCAAGTGGCTGATTGTTACCGTCTGCGATGGCAAATTGAACTGGCTTTTAAGCGGCTCAAAAGTTTGCTGCACCTGGATGCTTTGCGTGCAAAGGAACCTGAACTCGCGAAAGCGTGGATATTTGCTAATCTACTCGCCGCATTTTTAATTGACGACATAATCCAGCCATCGCTGGATTTCCCCCCCAGAAGTGCCGGATCCGAAAAGAAGAACTAA
>locus_tag=ECB_00391|gene=lon
ATGAATCCTGAGCGTTCTGAACGCATTGAAATCCCCGTATTGCCGCTGCGCGATGTGGTGGTTTATCCGCACATGGTCATCCCCTTATTTGTCGGGCGGGAAAAATCTATCCGTTGTCTGGAAGCGGCGATGGACCATGATAAAAAAATTATGCTGGTCGCGCAGAAAGAAGCTTCAACGGATGAGCCGGGTGTAAACGATCTTTTCACCGTCGGGACCGTGGCCTCTATATTGCAGATGCTGAAACTGCCTGACGGCACCGTCAAAGTGCTGGTCGAGGGGTTACAGCGCGCGCGTATTTCTGCGCTCTCTGACAATGGCGAACACTTTTCTGCGAAGGCGGAGTATCTGGAGTCGCCGACCATTGATGAGCGGGAACAGGAAGTGCTGGTGCGTACTGCAATCAGCCAGTTCGAAGGCTACATCAAGCTGAACAAAAAAATCCCACCAGAAGTGCTGACGTCGCTGAATAGCATCGACGATCCGGCGCGTCTGGCGGATACCATTGCTGCACATATGCCGCTGAAACTGGCTGACAAACAGTCTGTTCTGGAGATGTCCGACGTTAACGAACGTCTGGAATATCTGATGGCAATGATGGAATCGGAAATCGATCTGCTGCAGGTTGAGAAACGCATTCGCAACCGCGTTAAAAAGCAGATGGAGAAATCCCAGCGTGAGTACTATCTGAACGAGCAAATGAAAGCTATTCAGAAAGAACTCGGTGAAATGGACGACGCGCCGGACGAAAACGAAGCCCTGAAGCGCAAAATCGACGCGGCGAAGATGCCGAAAGAGGCAAAAGAGAAAGCGGAAGCAGAGTTGCAGAAACTGAAAATGATGTCTCCGATGTCGGCAGAAGCGACCGTAGTGCGTGGTTATATCGACTGGATGGTACAGGTGCCGTGGAATGCGCGTAGCAAGGTCAAAAAAGACCTGCGTCAGGCGCAGGAAATCCTTGATACCGACCATTATGGTCTGGAGCGCGTGAAAGATCGAATCCTTGAGTATCTTGCGGTTCAAAGCCGTGTCAACAAAATCAAGGGACCGATCCTCTGCCTGGTAGGGCCGCCGGGGGTAGGTAAAACCTCTCTTGGTCAGTCCATTGCCAAAGCCACCGGGCGTAAATATGTCCGTATGGCGCTGGGCGGCGTGCGTGATGAAGCGGAAATCCGTGGTCACCGCCGTACTTACATCGGTTCTATGCCGGGTAAACTGATCCAGAAAATGGCGAAAGTGGGCGTGAAAAACCCGCTGTTCCTGCTCGATGAGATCGACAAAATGTCTTCTGACATGCGTGGCGATCCGGCCTCTGCACTGCTTGAAGTGCTGGATCCAGAGCAGAACGTAGCGTTCAGCGACCACTACCTGGAAGTGGATTACGATCTCAGCGACGTGATGTTTGTCGCGACGTCGAACTCCATGAACATTCCGGCACCGCTGCTGGATCGTATGGAAGTGATTCGCCTCTCCGGTTATACCGAAGATGAAAAACTGAACATCGCCAAACGTCACCTGCTGCCGAAGCAGATTGAACGTAATGCACTGAAAAAAGGTGAGCTGACCGTCGACGATAGCGCCATTATCGGCATTATTCGTTACTACACCCGTGAGGCGGGCGTGCGTGGTCTGGAGCGTGAAATCTCCAAACTGTGTCGCAAAGCGGTTAAGCAGTTACTGCTCGATAAGTCATTAAAACATATCGAAATTAACGGCGATAACCTGCATGACTATCTCGGTGTTCAGCGTTTCGACTATGGTCGCGCGGATAACGAAAACCGTGTCGGTCAGGTAACCGGTCTGGCGTGGACGGAAGTGGGCGGTGACTTGCTGACCATTGAAACCGCATGTGTTCCGGGTAAAGGCAAACTGACCTATACCGGTTCGCTCGGCGAAGTGATGCAGGAGTCCATTCAGGCGGCGTTAACGGTGGTTCGTGCGCGTGCGGAAAAACTGGGGATCAACCCTGATTTTTACGAAAAACGCGACATCCACGTCCACGTACCGGAAGGTGCGACGCCGAAAGATGGTCCGAGTGCCGGTATTGCTATGTGCACCGCGCTGGTTTCTTGCCTGACCGGTAACCCGGTTCGTGCCGATGTGGCAATGACCGGTGAGATCACTCTGCGTGGTCAGGTACTGCCGATCGGTGGTTTGAAAGAAAAACTCCTGGCAGCGCATCGCGGCGGGATTAAAACAGTGTTAATTCCGTTCGAAAATAAACGCGATCTGGAAGAGATTCCTGACAACGTAATTGCCGATCTGGACATTCATCCTGTGAAGCGCATTGAGGAAGTTCTGACTCTGGCGCTGCAAAATGAACCGTCTGGCATGCAGGTTGTGACTGCAAAATAG
>locus_tag=ECB_00392|gene=hupB
GTGAATAAATCTCAATTGATCGACAAGATTGCTGCAGGGGCTGATATCTCTAAAGCTGCGGCTGGCCGTGCGTTAGATGCTATTATTGCTTCCGTAACTGAATCTCTGAAAGAAGGGGATGATGTAGCACTGGTAGGTTTTGGTACTTTTGCCGTTAAAGAGCGTGCTGCCCGTACTGGCCGCAACCCGCAGACCGGTAAAGAGATCACCATCGCTGCTGCTAAAGTACCGAGCTTCCGTGCAGGTAAAGCACTGAAAGACGCGGTAAACTAA
>locus_tag=ECB_00393|gene=ppiD
ATGATGGACAGCTTACGCACGGCTGCAAACAGTCTCGTGCTCAAGATTATTTTCGGTATCATTATCGTGTCGTTCATATTGACCGGCGTGAGTGGTTACCTGATTGGCGGAGGCAATAACTACGCCGCAAAAGTGAATGACCAGGAAATCAGCCGTGGGCAATTCGAGAACGCCTTCAACAGCGAGCGTAATCGCATGCAGCAACAGCTGGGCGATCAATACTCCGAGCTGGCAGCGAACGAAGGCTATATGAAAACCCTGCGTCAACAGGTGCTGAATCGTCTGATCGACGAGGCGCTGCTGGATCAGTACGCACGTGAGCTGAAACTGGGTATCAGCGATGAGCAGGTTAAACAGGCGATTTTCGCGACCCCAGCCTTCCAGGTTGACGGCAAATTTGATAACAGCCGCTATAACGGTATCCTCAACCAGATGGGGATGACCGCCGATCAGTACGCCCAGGCGCTGCGTAACCAGCTCACTACCCAACAGCTGATTAACGGCGTTGCCGGTACCGATTTTATGCTGAAAGGTGAAACCGACGAGCTGGCGGCACTGGTCGCGCAACAACGCGTGGTGCGTGAGGCGACTATCGATGTTAACGCGCTGGCGGCGAAGCAGCCTGTGACCGAACAGGAGATTGCCAGCTACTACGAACAAAACAAAAACAATTTCATGACGCCGGAACAATTCCGCGTGAGTTACATCAAGCTGGATGCCGCAACGATGCAGCAACCGGTTAGCGATGCGGATATCCAGAGCTACTACGACCAGCATCAGGATCAATTCACCCAGCCGCAGCGTACCCGCTACAGCATCATCCAGACCAAAACTGAAGATGAAGCGAAAGCGGTACTTGATGAGCTGAATAAAGGCGGTGATTTTGCTGCATTAGCCAAAGAAAAATCTGCCGATATTATCTCTGCTCGTAACGGCGGCGATATGGGTTGGTTAGAAGATGCCACTATCCCGGACGAACTGAAAAATGCTGGTCTGAAAGAAAAAGGCCAACTGTCTGGTGTCATCAAATCTTCGGTCGGTTTCCTGATTGTACGTCTGGACGACATTCAGCCAGCGAAAGTGAAATCGTTAGACGAAGTACGTGACGACATTGCGGCGAAAGTGAAACACGAAAAAGCCCTCGATGCGTACTACGCGCTGCAGCAGAAAGTGAGCGATGCGGCAAGCAACGACACCGAGTCTCTGGCCGGTGCAGAGCAAGCTGCCGGCGTTAAAGCCACTCAGACGGGTTGGTTCAGCAAAGATAACCTGCCGGAAGAGTTGAACTTCAAGCCGGTTGCCGACGCTATCTTTAACGGCGGTCTGGTAGGTGAAAACGGCGCGCCGGGCATCAACTCTGACATCATCACCGTAGACGGCGACCGCGCATTCGTGCTGCGCATCAGCGAGCACAAACCGGAAGCGGTGAAACCGTTGGCAGATGTTCAGGAACAAGTTAAGGCACTGGTTCAGCACAACAACGCTGAACAACAGGCGAAAGTGGATGCTGAGAAACTGCTGGTTGATTTGAAAGCCGGCAAAGGTGCGGAAGCTATGCAGGCTGCCGGTCTGAAATTTGGAGAGCCGAAAACCTTAAGCCGTTCCGGTCGTGACCCGATTAGCCAGGCGGCGTTTGCACTGCCACTGCCAGCGAAAGACAAACCGAGCTACGGTATGGCGACCGATATGCAAGGCAATGTGGTTCTGCTGGCGCTGGATGAAGTGAAACAAGGTTCAATGCCGGAAGATCAGAAAAAAGCGATGGTGCAGGGTATCACCCAGAACAACGCACAAATCGTCTTTGAAGCTCTGATGAGTAACCTGCGTAAAGAGGCGAAAATCAAAATTGGCGATGCGCTGGAACAGCAATAA
>locus_tag=ECB_00394|gene=ybaV
ATGAAACACGGAATTAAAGCACTGCTCATTACCCTGTCTCTGGCTTGTGCCGGAATGTCTCATAGCGCGCTGGCGGCAGCTCCTGCGGCGAAACCGACAACGGTAGAAACCAAAGCGGAAGCTCCTGCAGCACAAAGTAAAGCAGCAGTACTGGCGAAAGCCAGTGACGAAGAAGGCACCCGGGTCAGCATTAATAATGCCAGCGCGGAAGAGTTAGCCCGCGCGATGAATGGCGTTGGCCTGAAGAAAGCGCAGGCGATTGTCAGTTATCGCGAAGAGTACGGTCCGTTTAAAACGGTGGAGGATCTAAAGCAGGTGCCGGGGATGGGCAATTCGCTGGTGGAACGTAATCTGGCGGTATTAACCCTGTAA
>locus_tag=ECB_00395|gene=ybaW
ATGCAAACACAAATCAAAGTTCGTGGATATCATCTCGACGTTTACCAGCACGTCAACAACGCCCGCTACCTTGAATTTCTCGAAGAAGCCCGCTGGGATGGGTTGGAAAATAGCGACAGTTTTCAGTGGATGACGGCCCATAACATCGCCTTCGTCGTGGTCAATATCAATATTAACTATCGTCGCCCAGCGGTATTAAGCGACCTGTTAACTATTACCAGTCAGTTGCAGCAATTAAACGGTAAAAGCGGCATCTTAAGCCAGGTCATTACACTGGAGCCGGAAGGGCAGGTGGTAGCGGATGCGCTTATTACGTTTGTTTGTATTGATCTTAAAACGCAGAAAGCATTAGCTCTGGAAGGGGAATTGCGCGAAAAGCTGGAGCAGATGGTTAAGTAA
>locus_tag=ECB_00396|gene=ybaX
ATGAAACGTGCTGTCGTTGTGTTCAGTGGAGGCCAGGATTCCACCACCTGTCTGGTGCAGGCATTACAACAATATGATGAAGTCCATTGCGTGACGTTCGATTACGGTCAGCGACATCGCGCAGAAATCGACGTGGCACGCGAACTGGCGCTGAAACTGGGAGCACGCGCGCATAAGGTTCTTGATGTAACGCTGCTCAACGAGCTGGCGGTCAGCAGCCTGACACGTGACAGCATTCCGGTGCCTGATTATGAACCTGAAGCCGATGGCATCCCGAATACGTTTGTCCCAGGGCGTAATATTTTGTTCCTGACGCTGGCGGCAATATATGCGTATCAGGTAAAAGCAGAAGCCGTAATTACCGGCGTCTGTGAAACGGATTTCTCCGGCTACCCGGATTGCCGCGATGAGTTTGTGAAAGCACTAAACCATGCCGTCAGTTTGGGCATGGCGAAAGATATTCGTTTTGAAACGCCGCTGATGTGGATTGATAAAGCGGAAACCTGGGCGCTGGCAGATTATTACGGCAAACTGGATTTAGTCCGTAACGAAACGTTGACCTGCTATAACGGCATTAAAGGCGACGGTTGCAGTCATTGTGCGGCATGTAATTTACGCGCCAACGGTTTGAATCATTATCTGGCCGATAAACCGACGGTGATGGCAGCGATGAAGCAGAAAACCGGGTTGAGGTAA
>locus_tag=ECB_00397|gene=ybaE
ATGCGATTGCTCAACCGTCTTAACCAGTATCAACGTCTGTGGCAACCTTCCGCCGGAAAGCCGCAAACCGTCACCATCAGCGAACTGGCCGAACGCTGTTTTTGCAGCGAACGCCATGTTCGTACGCTGTTGCGTCAGGCACAGGAGGCGGGATGGCTGGAGTGGCAGGCGCAGTCAGGACGCGGAAAGTGCGGACAATTACGCTTTCTGGTCACGCCGGAATCGCTACGCAATGCGATGATGGAACAGGCACTGGAAACCGGAAAGCAGCAAGATGTGCTGGAGCTGGCGCAACTGGCCCCAGGTGAGCTGCGCACTCTGTTACAGCCGTTTATGGGCGGACAATGGCAAAACGATACACCCACGTTGCGTATTCCCTACTATCGCCCGCTCGAACCGCTACAACCAGGCTTTTTGCCCGGCCGTGCCGAGCAGCATCTCGCCGGGCAGATATTTTCCGGCCTGACCCGCTTCGATAATAATACTCAGCGCCCGATTGGCGATTTAGCGCATCACTGGGAAACCTCTACTGACGGGTTACGCTGGGACTTTTATCTTCGTTCAACCCTACACTGGCATAACGGCGATGCAGTAAAAGCCTCACACTTACACCAGCGATTATTGATGCTGTTACAACTGCCAGCACTGGATCAATTATTTATTAGCGTGAAGCGTATTGAAGTCACCCATCCGCAGTGTCTGACCTTCTTTTTACATCGCCCCGATTACTGGCTTGCGCACCGGCTGGCGAGCTATTGCAGCCATCTGGCGCATCCGCAATTCCCACTGATCGGCACTGGTCCTTTTCGCTTAACACAATTCACAGCGGAGCTGGTGCGCCTGGAGAGCCATGATTATTACCATTTGCGTCATCCGCTGCTTAAAGCGGTTGAGTACTGGATAACTCCGCCGCTTTTCGAAAAAGATTTGGGAACCAGTTGTCGGCATCCCGTGCAAATCACCATCGGCAAACCGGAGGAGCTGCAACGGGTCAGCCAGGTCAGTAGTGGCATCAGTTTAGGTTTTTGCTATTTAACGTTGCGCAAAAGTCCCCGACTCTCCCTCTGGCAGGCGCGAAAAGTGATCTCCATTATTCATCAATCCGGTTTATTACAAACGTTAGAAGTCGGAGAAAACCTGATCACCGCCAGTCATGCATTACTGCCAGGCTGGACTATTCCGCACTGGCAAGTACCGGATGAAGTCAAACTACCGAAAACCTTGACGCTGGTTTATCACCTACCGATAGAACTTCATACCATGGCAGAACGCCTACAGGCGACACTGGCAGCGGAAGGCTGTGAACTCACAATTATTTTTCATAACGCAAAAAACTGGGACGACACGACCCTACTGGCACACGCAGACCTCATGATGGGCGACAGATTAATTGGCGAAGCACCGGAATATACTCTGGAGCAATGGCTACGTTGCGATCCACTGTGGCCACATGTTTTCGACGCTCCAGCATATGCACATCTGCAATCGACGCTGGACGCGGTGCAAGTAATGCCTGATGAGGAAAACCGATTTAATGCCCTGAAAGCGGTTTTTAGCCAGTTAATGGCAGACGCGACGCTGACGCCGCTGTTCAACTATCACTATCGCATTAGTGCCCCTCCCGGCGTGAACGGTGTGCGACTGACACCGCGCGGCTGGTTTGAATTTACCGAAGCCTGGCTTCCCGCGCCGTCGCAATGA
>locus_tag=ECB_00398|gene=cof
ATGGCTCGTCTGGCAGCATTTGATATGGATGGCACTTTATTGATGCCTGACCATCATTTAGGTGAGAAAACCCTCTCTACTTTGGCGCGACTGCGTGAACGCGACATTACCCTCACTTTTGCCACGGGGCGTCATGCGCTGGAGATGCAGCATATTCTCGGGGCGCTATCGCTGGATGCATATTTGATTACCGGCAACGGAACGCGCGTGCATTCTCTGGAAGGTGAACTTTTACATCGTGATGATTTACCTGCGGATGTCGCGGAGCTGGTGCTGTATCAGCAATGGGATACCCGAGCCAGCATGCATATCTTCAATGACGACGGTTGGTTTACCGGGAAAGAGATCCCTGCGTTGTTGCAGGCATTTGTCTATAGCGGTTTTCGTTATCAGATAATCGATGTCAAAAAAATGCCACTCGGCAGCGTCACCAAGATCTGCTTCTGTGGCGATCACGACGATCTTACACGCTTGCAGATCCAGCTATACGAAGCATTAGGCGAGCGTGCTCATTTGTGTTTTTCCGCCACGGATTGCCTCGAAGTGCTGCCGGTGGGCTGCAATAAAGGCGCTGCATTGACGGTGCTGACCCAACATTTAGGTTTATCGTTGCGCGATTGCATGGCCTTTGGTGATGCGATGAACGATCGCGAAATGTTAGGCAGCGTCGGTAGCGGGTTTATTATGGGCAATGCGATGCCGCAACTGCGCGCGGAGCTCCCGCATTTACCGGTGATTGGACATTGCCGAAATCAGGCTGTCTCTCACTATTTGACGCACTGGCTGGACTATCCACATCTACCTTATTCCCCCGAATAA
>locus_tag=ECB_00399|gene=ybaO
ATGTTAGATAAAATTGACCGTAAGCTGCTGGCCTTACTGCAGCAGGATTGCACCCTCTCTTTGCAGGCACTGGCTGAAGCCGTTAATCTGACAACCACCCCCTGCTGGAAGCGCCTGAAACGGCTGGAGGACGACGGTATCCTTATCGGCAAAGTCGCCCTGCTGGATCCGGAAAAAATAGGCCTCGGCCTGACCGCCTTTGTGCTGATAAAAACGCAACATCACAGCAGCGAATGGTATTGCCGCTTTGTCACGGTGGTTACCGAAATGCCAGAAGTGCTGGGGTTCTGGCGCATGGCTGGTGAATACGATTATCTGATGCGCGTCCAGGTTGCCGACATGAAACGCTACGACGAGTTTTATAAGCGTCTGGTAAACAGCGTGCCGGGGCTGTCGGACGTCACTTCCAGCTTCGCGATGGAACAGATTAAATACACCACTTCTTTACCCATCGAATAA
>locus_tag=ECB_00400|gene=mdlA
[truncated: 3,627,835 more chars]
