# Supplementary material for: Genomic and phenotypic evolution of Escherichia coli in a novel citrate-only resource environment
Source: eLife. 2020 May 29;9:e55414. doi: 10.7554/eLife.55414 (PMC7299349; doi:10.7554/eLife.55414)
Supplement: Figure 14—source data 1. [file elife-55414-fig14-data1.zip › ZDBp877_3/abundance.tsv]

target_id	length	eff_length	est_counts	tpm
locus_tag=ECB_00001|gene=thrL	66	8.27451	5	427.665
locus_tag=ECB_00002|gene=thrA	2463	2293.68	27	8.33118
locus_tag=ECB_00003|gene=thrB	933	763.679	26	24.0956
locus_tag=ECB_00004|gene=thrC	1287	1117.68	21	13.2977
locus_tag=ECB_00005|gene=yaaX	297	138.048	12	61.5216
locus_tag=ECB_00006|gene=yaaA	777	607.679	3	3.494
locus_tag=ECB_00007|gene=yaaJ	1431	1261.68	8	4.48762
locus_tag=ECB_00008|gene=talB	954	784.679	185	166.861
locus_tag=ECB_00009|gene=mogA	588	418.725	54	91.2726
locus_tag=ECB_00010|gene=yaaH	567	397.808	15	26.6866
locus_tag=ECB_00011|gene=yaaW	714	544.679	1	1.29938
locus_tag=ECB_00012|gene=htgA	486	317.288	0	0
locus_tag=ECB_00013|gene=yaaI	405	237.742	1	2.97694
locus_tag=ECB_00014|gene=dnaK	1917	1747.68	57	23.0828
locus_tag=ECB_00015|gene=dnaJ	1131	961.679	8	5.88756
locus_tag=ECB_00016_1|gene=insL-1	1113	943.679	10.4286	7.82125
locus_tag=ECB_00017|gene=mokC	210	70.4607	6	60.2671
locus_tag=ECB_00619_1|gene=insJ-2	522	352.956	7.2381	14.5138
locus_tag=ECB_00620_1|gene=insK-2	852	682.679	17.7	18.3498
locus_tag=ECB_00018|gene=nhaA	1167	997.679	46	32.6319
locus_tag=ECB_00019|gene=nhaR	906	736.679	7	6.72504
locus_tag=ECB_00020|gene=ECB_00020	960	790.679	2	1.79021
locus_tag=ECB_00021|gene=ECB_00021	1146	976.679	0	0
locus_tag=ECB_00022|gene=ECB_00022	705	535.679	0	0
locus_tag=ECB_00023|gene=insA-1	276	120.314	2.98851	17.5797
locus_tag=ECB_00024|gene=insB-1	504	335.094	5.20584	10.9951
locus_tag=ECB_00025|gene=ECB_00025	351	186.434	0	0
locus_tag=ECB_00026|gene=ECB_00026	165	42.6884	1	16.5793
locus_tag=ECB_00027|gene=rpsT	264	110.606	1	6.39876
locus_tag=ECB_00028|gene=yaaY	219	76.6311	8	73.8857
locus_tag=ECB_00029|gene=ribF	942	772.679	8	7.32768
locus_tag=ECB_00030|gene=ileS	2817	2647.68	11	2.94038
locus_tag=ECB_00031|gene=lspA	495	326.16	2	4.33985
locus_tag=ECB_00032|gene=fkpB	450	281.828	1	2.51126
locus_tag=ECB_00033|gene=ispH	951	781.679	2	1.81083
locus_tag=ECB_00034|gene=rihC	915	745.679	5	4.74563
locus_tag=ECB_00035|gene=dapB	822	652.679	1	1.08437
locus_tag=ECB_00036|gene=carA	1149	979.679	415	299.806
locus_tag=ECB_00037|gene=carB	3222	3052.68	6	1.39106
locus_tag=ECB_00038|gene=caiF	396	229.094	27	83.4116
locus_tag=ECB_00039|gene=caiE	591	421.725	1	1.67821
locus_tag=ECB_00040|gene=caiD	894	724.679	1	0.976629
locus_tag=ECB_00041|gene=caiC	1569	1399.68	2	1.01129
locus_tag=ECB_00043|gene=caiA	1143	973.679	12	8.7225
locus_tag=ECB_00044|gene=caiT	1515	1345.68	1	0.525937
locus_tag=ECB_00045|gene=fixA	771	601.679	0	0
locus_tag=ECB_00046|gene=fixB	942	772.679	1	0.91596
locus_tag=ECB_00047|gene=fixC	1287	1117.68	0	0
locus_tag=ECB_00048|gene=fixX	288	130.367	0	0
locus_tag=ECB_00049|gene=yaaU	1332	1162.68	5	3.04359
locus_tag=ECB_00050|gene=yabF	531	361.92	4	7.8221
locus_tag=ECB_00051|gene=kefC	1863	1693.68	6	2.50724
locus_tag=ECB_00052|gene=folA	480	311.382	111	252.293
locus_tag=ECB_00053|gene=apaH	843	673.679	37	38.8709
locus_tag=ECB_00054|gene=apaG	378	211.897	21	70.1407
locus_tag=ECB_00055|gene=ksgA	822	652.679	35	37.9528
locus_tag=ECB_00056|gene=pdxA	990	820.679	3	2.58716
locus_tag=ECB_00057|gene=surA	1287	1117.68	24	15.1974
locus_tag=ECB_00058|gene=imp	2355	2185.68	130	42.0952
locus_tag=ECB_00059|gene=djlA	816	646.679	14	15.322
locus_tag=ECB_00060|gene=rluA	660	490.679	5	7.21187
locus_tag=ECB_00061|gene=hepA	2907	2737.68	3	0.775558
locus_tag=ECB_00062|gene=polB	2352	2182.68	7	2.26978
locus_tag=ECB_00063|gene=araD	696	526.679	0	0
locus_tag=ECB_00064|gene=araA	1503	1333.68	17	9.02138
locus_tag=ECB_00065|gene=araB	1701	1531.68	52	24.0276
locus_tag=ECB_00066|gene=araC	879	709.679	116	115.683
locus_tag=ECB_00067|gene=yabI	765	595.679	40	47.5251
locus_tag=ECB_00068|gene=yabJ	699	529.679	6	8.01704
locus_tag=ECB_00069|gene=thiP	1611	1441.68	5	2.45458
locus_tag=ECB_00070|gene=tbpA	984	814.679	3	2.60621
locus_tag=ECB_00071|gene=yabN	1656	1486.68	6	2.85634
locus_tag=ECB_00072|gene=setA	1179	1009.68	2	1.40192
locus_tag=ECB_00073|gene=leuD	606	436.725	10	16.2057
locus_tag=ECB_00074|gene=leuC	1401	1231.68	10	5.74616
locus_tag=ECB_00075|gene=leuB	1092	922.679	12	9.20462
locus_tag=ECB_00076|gene=leuA	1572	1402.68	4	2.01826
locus_tag=ECB_00077|gene=leuL	87	10.6402	0	0
locus_tag=ECB_00078|gene=leuO	945	775.679	4	3.64967
locus_tag=ECB_00079|gene=ilvI	1725	1555.68	58	26.3866
locus_tag=ECB_00080|gene=ilvH	492	323.16	3	6.5702
locus_tag=ECB_00081|gene=fruR	1005	835.679	129	109.251
locus_tag=ECB_00082|gene=yabB	459	290.683	50	121.738
locus_tag=ECB_00083|gene=mraW	942	772.679	26	23.8149
locus_tag=ECB_00084|gene=ftsL	366	200.334	1	3.53282
locus_tag=ECB_00085|gene=ftsI	1767	1597.68	5	2.21491
locus_tag=ECB_00086|gene=murE	1488	1318.68	0	0
locus_tag=ECB_00087|gene=murF	1359	1189.68	4	2.37961
locus_tag=ECB_00088|gene=mraY	1083	913.679	56	43.378
locus_tag=ECB_00089|gene=murD	1317	1147.68	19	11.7168
locus_tag=ECB_00090|gene=ftsW	1245	1075.68	13	8.55335
locus_tag=ECB_00091|gene=murG	1068	898.679	5	3.93768
locus_tag=ECB_00092|gene=murC	1476	1306.68	0	0
locus_tag=ECB_00093|gene=ddl	921	751.679	13	12.2401
locus_tag=ECB_00094|gene=ftsQ	831	661.679	78	83.4301
locus_tag=ECB_00095|gene=ftsA	1263	1093.68	22	14.2367
locus_tag=ECB_00096|gene=ftsZ	1152	982.679	44	31.6896
locus_tag=ECB_00097|gene=lpxC	918	748.679	1248	1179.76
locus_tag=ECB_00098|gene=yacA	513	344.059	1	2.05704
locus_tag=ECB_00099|gene=secA	2706	2536.68	19	5.30107
locus_tag=ECB_00100|gene=mutT	390	223.414	4	12.6714
locus_tag=ECB_00101|gene=yacG	198	62.4893	0	0
locus_tag=ECB_00102|gene=yacF	744	574.679	8	9.85235
locus_tag=ECB_00103|gene=coaE	621	451.725	13	20.3678
locus_tag=ECB_00104|gene=guaC	1044	874.679	14	11.328
locus_tag=ECB_00105|gene=hofC	1203	1033.68	0	0
locus_tag=ECB_00106|gene=hofB	1386	1216.68	3	1.7451
locus_tag=ECB_00107|gene=ppdD	441	272.911	0	0
locus_tag=ECB_00108|gene=nadC	894	724.679	7	6.8364
locus_tag=ECB_00109|gene=ampD	552	382.808	40	73.9529
locus_tag=ECB_00110|gene=ampE	855	685.679	34	35.094
locus_tag=ECB_00111|gene=aroP	1374	1204.68	257	150.986
locus_tag=ECB_00112|gene=pdhR	765	595.679	82	97.4265
locus_tag=ECB_00113|gene=aceE	2664	2494.68	119	33.7604
locus_tag=ECB_00114|gene=aceF	1893	1723.68	65	26.689
locus_tag=ECB_00115|gene=lpdA	1425	1255.68	138	77.7814
locus_tag=ECB_00116|gene=yacH	1854	1684.68	14	5.88148
locus_tag=ECB_00117|gene=acnB	2598	2428.68	86	25.0613
locus_tag=ECB_00118|gene=yacL	363	197.555	457	1637.21
locus_tag=ECB_00119|gene=speD	795	625.679	22	24.8855
locus_tag=ECB_00120|gene=speE	867	697.679	9	9.12982
locus_tag=ECB_00121|gene=yacC	348	183.603	2	7.70949
locus_tag=ECB_00122|gene=cueO	1551	1381.68	10	5.12234
locus_tag=ECB_00123|gene=gcd	2391	2221.68	90	28.6706
locus_tag=ECB_00124|gene=hpt	537	367.883	0	0
locus_tag=ECB_00125|gene=yadF	663	493.679	13	18.6369
locus_tag=ECB_00126|gene=yadG	927	757.679	9	8.40684
locus_tag=ECB_00127|gene=yadH	771	601.679	18	21.173
locus_tag=ECB_00128|gene=yadI	441	272.911	20	51.8661
locus_tag=ECB_00129|gene=yadE	1230	1060.68	6	4.00353
locus_tag=ECB_00130|gene=panD	381	214.79	14	46.1307
locus_tag=ECB_00131|gene=yadD	903	733.679	2	1.9293
locus_tag=ECB_00132|gene=panC	852	682.679	17	17.6241
locus_tag=ECB_00133|gene=panB	795	625.679	22	24.8855
locus_tag=ECB_00134|gene=yadC	1347	1177.68	1	0.600964
locus_tag=ECB_00135|gene=yadK	597	427.725	0	0
locus_tag=ECB_00136|gene=yadL	603	433.725	0	0
locus_tag=ECB_00137|gene=yadM	570	400.808	1	1.76579
locus_tag=ECB_00138|gene=htrE	2601	2431.68	8	2.32841
locus_tag=ECB_00139|gene=ecpD	741	571.679	0	0
locus_tag=ECB_00140|gene=yadN	585	415.725	0	0
locus_tag=ECB_00141|gene=folK	480	311.382	0	0
locus_tag=ECB_00142|gene=pcnB	1365	1195.68	14	8.28684
locus_tag=ECB_00143|gene=yadB	927	757.679	5	4.67047
locus_tag=ECB_00144|gene=dksA	456	287.799	696	1711.57
locus_tag=ECB_00145|gene=sfsA	705	535.679	134	177.042
locus_tag=ECB_00146|gene=ligT	531	361.92	9	17.5997
locus_tag=ECB_00147|gene=hrpB	2430	2260.68	8	2.50453
locus_tag=ECB_00148|gene=mrcB	2526	2356.68	41	12.3129
locus_tag=ECB_00149|gene=fhuA	2244	2074.68	203	69.2501
locus_tag=ECB_00150|gene=fhuC	798	628.679	2	2.25152
locus_tag=ECB_00151|gene=fhuD	891	721.679	3	2.94207
locus_tag=ECB_00152|gene=fhuB	1983	1813.68	2	0.78045
locus_tag=ECB_00153|gene=hemL	1281	1111.68	747	475.572
locus_tag=ECB_00154|gene=yadQ	1422	1252.68	14	7.90977
locus_tag=ECB_00155|gene=yadR	345	180.77	286	1119.73
locus_tag=ECB_00156|gene=yadS	624	454.725	2	3.11284
locus_tag=ECB_00157|gene=yadT	801	631.679	0	0
locus_tag=ECB_00158|gene=pfs	699	529.679	42	56.1193
locus_tag=ECB_00159|gene=dgt	1518	1348.68	1	0.524767
locus_tag=ECB_00160|gene=degP	1425	1255.68	58	32.6907
locus_tag=ECB_00161|gene=cdaR	1158	988.679	9	6.44262
locus_tag=ECB_00162|gene=yaeH	387	220.549	206	661.055
locus_tag=ECB_00163|gene=yaeI	813	643.679	3	3.29858
locus_tag=ECB_00164|gene=dapD	825	655.679	40	43.1762
locus_tag=ECB_00165|gene=glnD	2673	2503.68	28	7.91507
locus_tag=ECB_00166|gene=map	795	625.679	33	37.3283
locus_tag=ECB_00167|gene=rpsB	726	556.679	25	31.7841
locus_tag=ECB_00168|gene=tsf	852	682.679	13	13.4773
locus_tag=ECB_00169|gene=pyrH	726	556.679	24	30.5128
locus_tag=ECB_00170|gene=frr	558	388.808	32	58.2493
locus_tag=ECB_00171|gene=ispC	1197	1027.68	26	17.9057
locus_tag=ECB_00172|gene=uppS	762	592.679	7	8.35899
locus_tag=ECB_00173|gene=cdsA	858	688.679	21	21.5813
locus_tag=ECB_00174|gene=yaeL	1353	1183.68	36	21.525
locus_tag=ECB_00175|gene=yaeT	2433	2263.68	27	8.44159
locus_tag=ECB_00176|gene=hlpA	486	317.288	30	66.918
locus_tag=ECB_00177|gene=lpxD	1026	856.679	23	19.0014
locus_tag=ECB_00178|gene=fabZ	456	287.799	3	7.37747
locus_tag=ECB_00179|gene=lpxA	789	619.679	10	11.4211
locus_tag=ECB_00180|gene=lpxB	1149	979.679	0	0
locus_tag=ECB_00181|gene=rnhB	597	427.725	0	0
locus_tag=ECB_00182|gene=dnaE	3483	3313.68	8	1.70866
locus_tag=ECB_00183|gene=accA	960	790.679	15	13.4266
locus_tag=ECB_00184|gene=ldcC	2142	1972.68	32	11.4807
locus_tag=ECB_00185|gene=yaeR	390	223.414	12	38.0142
locus_tag=ECB_00186|gene=tilS	1299	1129.68	5	3.13249
locus_tag=ECB_00187|gene=rof	255	103.674	5	34.133
locus_tag=ECB_00188|gene=yaeP	201	64.3202	10	110.034
locus_tag=ECB_00189|gene=yaeQ	546	376.883	10	18.7788
locus_tag=ECB_00190|gene=yaeJ	423	255.199	13	36.0528
locus_tag=ECB_00191|gene=cutF	711	541.679	43	56.1826
locus_tag=ECB_00192|gene=yaeF	825	655.679	5	5.39702
locus_tag=ECB_00193|gene=proS	1719	1549.68	205	93.6241
locus_tag=ECB_00194|gene=yaeB	708	538.679	195	256.2
locus_tag=ECB_00195|gene=rcsF	405	237.742	0	0
locus_tag=ECB_00196|gene=metQ	816	646.679	21	22.983
locus_tag=ECB_00197|gene=metI	654	484.679	9	13.1421
locus_tag=ECB_00198|gene=metN	1032	862.679	2	1.6408
locus_tag=ECB_00199|gene=gmhB	573	403.808	9	15.7741
locus_tag=ECB_00200|gene=dkgB	804	634.679	3	3.34536
locus_tag=ECB_00201|gene=yafC	915	745.679	85	80.6756
locus_tag=ECB_00202|gene=yafD	801	631.679	108	121.005
locus_tag=ECB_00203|gene=yafE	624	454.725	3	4.66926
locus_tag=ECB_00204|gene=mltD	1359	1189.68	6	3.56941
locus_tag=ECB_00205|gene=gloB	756	586.679	5	6.03177
locus_tag=ECB_00206|gene=yafS	723	553.679	21	26.8433
locus_tag=ECB_00207|gene=rnhA	468	299.536	3	7.08839
locus_tag=ECB_00208|gene=dnaQ	732	562.679	21	26.414
locus_tag=ECB_00209|gene=yafT	786	616.679	0	0
locus_tag=ECB_00210|gene=insA-2	276	120.314	2.98851	17.5797
locus_tag=ECB_00211|gene=insB-2	504	335.094	2.24209	4.73547
locus_tag=ECB_00212|gene=ECB_00212	372	206.129	0	0
locus_tag=ECB_00213|gene=yhhI	1137	967.679	3	2.19415
locus_tag=ECB_00214|gene=yafV	771	601.679	41	48.2275
locus_tag=ECB_00215|gene=ykfE	474	305.475	8	18.5349
locus_tag=ECB_00216|gene=fadE	2445	2275.68	685	213.037
locus_tag=ECB_00217|gene=lpcA	579	409.808	27	46.6293
locus_tag=ECB_00218|gene=yafJ	768	598.679	9	10.6396
locus_tag=ECB_00219|gene=yafK	741	571.679	43	53.2343
locus_tag=ECB_00220|gene=yafQ	279	122.843	108	622.226
locus_tag=ECB_00221|gene=dinJ	261	108.187	383	2505.53
locus_tag=ECB_00222|gene=yafL	750	580.679	1	1.21882
locus_tag=ECB_00223|gene=yafM	498	329.16	9	19.3513
locus_tag=ECB_00226|gene=dinB	1056	886.679	18	14.3675
locus_tag=ECB_00227|gene=yafN	294	135.452	0	0
locus_tag=ECB_00228|gene=yafO	399	231.955	1	3.05121
locus_tag=ECB_00229|gene=yafP	453	284.828	0	0
locus_tag=ECB_00230|gene=ykfJ	267	112.967	1	6.26506
locus_tag=ECB_00231|gene=prfH	501	332.16	0	0
locus_tag=ECB_00232|gene=pepD	1458	1288.68	40	21.968
locus_tag=ECB_00233|gene=gpt	459	290.683	1	2.43476
locus_tag=ECB_00234|gene=yafA	1245	1075.68	20	13.159
locus_tag=ECB_00235|gene=crl	402	234.861	102	307.372
locus_tag=ECB_00236|gene=insA-3	276	120.314	5.51724	32.4549
locus_tag=ECB_00237|gene=insB-3	504	335.094	5.20584	10.9951
locus_tag=ECB_00238|gene=phoE	1038	868.679	4	3.25894
locus_tag=ECB_00239|gene=proB	1104	934.679	8	6.05763
locus_tag=ECB_00240|gene=proA	1254	1084.68	70	45.6743
locus_tag=ECB_00241|gene=yagP	411	243.573	3	8.71699
locus_tag=ECB_00242|gene=yagQ	957	787.679	6	5.3911
locus_tag=ECB_00243|gene=yagR	2199	2029.68	4	1.39479
locus_tag=ECB_00244|gene=yagS	957	787.679	3	2.69555
locus_tag=ECB_00245|gene=yagT	690	520.679	4	5.43707
locus_tag=ECB_00246|gene=yagU	615	445.725	14	22.2298
locus_tag=ECB_00247|gene=ykgJ	330	167.008	2	8.47558
locus_tag=ECB_00248|gene=yagV	711	541.679	9	11.7591
locus_tag=ECB_00249|gene=yagW	1644	1474.68	10	4.7993
locus_tag=ECB_00250|gene=yagX	2526	2356.68	9	2.70282
locus_tag=ECB_00251|gene=yagY	669	499.679	2	2.83279
locus_tag=ECB_00252|gene=yagZ	636	466.679	11	16.6821
locus_tag=ECB_00253|gene=ykgK	591	421.725	0	0
locus_tag=ECB_00254|gene=ykgL	228	83.1748	0	0
locus_tag=ECB_00255|gene=ykgM	264	110.606	1	6.39876
locus_tag=ECB_00256|gene=eaeH	4257	4087.68	3	0.519422
locus_tag=ECB_00257|gene=ykgA	852	682.679	6	6.22028
locus_tag=ECB_00258|gene=ykgB	594	424.725	2	3.33271
locus_tag=ECB_00259|gene=ykgI	237	89.9352	0	0
locus_tag=ECB_00260|gene=ykgC	1326	1156.68	54	33.0412
locus_tag=ECB_00261|gene=ykgD	855	685.679	3	3.09653
locus_tag=ECB_00262|gene=ykgE	720	550.679	2	2.57044
locus_tag=ECB_00263|gene=ykgF	1428	1258.68	15	8.43435
locus_tag=ECB_00264|gene=ykgG	696	526.679	0	0
locus_tag=ECB_00265|gene=ECB_00265	213	72.409	0	0
locus_tag=ECB_00266|gene=ykgH	669	499.679	0	0
locus_tag=ECB_00267|gene=betA	1671	1501.68	5	2.3565
locus_tag=ECB_00268|gene=betB	1473	1303.68	104	56.4596
locus_tag=ECB_00269|gene=betI	588	418.725	88	148.74
locus_tag=ECB_00270|gene=betT	2034	1864.68	22	8.35015
locus_tag=ECB_00271|gene=yahA	1089	919.679	6	4.61732
locus_tag=ECB_00272|gene=yahB	933	763.679	23	21.3153
locus_tag=ECB_00273|gene=yahC	498	329.16	2	4.30029
locus_tag=ECB_00274|gene=yahD	606	436.725	2	3.24114
locus_tag=ECB_00275|gene=yahE	864	694.679	0	0
locus_tag=ECB_00276|gene=yahF	1548	1378.68	1	0.513348
locus_tag=ECB_00277|gene=yahG	1419	1249.68	6	3.39804
locus_tag=ECB_00278|gene=yahI	951	781.679	5	4.52707
locus_tag=ECB_00279|gene=yahJ	1383	1213.68	15	8.74708
locus_tag=ECB_00280|gene=yahK	1050	880.679	2	1.60727
locus_tag=ECB_00281|gene=yahL	816	646.679	1	1.09443
locus_tag=ECB_00282|gene=yahM	246	96.8802	130	949.694
locus_tag=ECB_00283|gene=yahN	672	502.679	434	611.047
locus_tag=ECB_00284|gene=yahO	276	120.314	387	2276.51
locus_tag=ECB_00285|gene=prpR	1587	1417.68	26	12.9799
locus_tag=ECB_00286|gene=prpB	891	721.679	3	2.94207
locus_tag=ECB_00287|gene=prpC	1170	1000.68	2	1.41453
locus_tag=ECB_00288|gene=prpD	1452	1282.68	1	0.551769
locus_tag=ECB_00289|gene=prpE	1887	1717.68	4	1.64814
locus_tag=ECB_00290|gene=codB	1260	1090.68	1	0.648901
locus_tag=ECB_00291|gene=codA	1284	1114.68	8	5.07944
locus_tag=ECB_00292|gene=cynR	900	730.679	1	0.96861
locus_tag=ECB_00293|gene=cynT	660	490.679	2	2.88475
locus_tag=ECB_00294|gene=cynS	471	302.536	1	2.33937
locus_tag=ECB_00295|gene=cynX	1155	985.679	3	2.15408
locus_tag=ECB_00296|gene=lacA	612	442.725	5	7.99303
locus_tag=ECB_00297|gene=lacY	1254	1084.68	12	7.82989
locus_tag=ECB_00298|gene=lacZ	3075	2905.68	13	3.16644
locus_tag=ECB_00299|gene=lacI	1083	913.679	33	25.5621
locus_tag=ECB_00300|gene=mhpR	948	778.679	240	218.136
locus_tag=ECB_00301|gene=mhpA	1665	1495.68	2	0.946383
locus_tag=ECB_00302|gene=mhpB	945	775.679	0	0
locus_tag=ECB_00303|gene=mhpC	882	712.679	0	0
locus_tag=ECB_00304|gene=mhpD	810	640.679	0	0
locus_tag=ECB_00305|gene=mhpF	951	781.679	1	0.905413
locus_tag=ECB_00306|gene=mhpE	1014	844.679	0	0
locus_tag=ECB_00307|gene=mhpT	1212	1042.68	2	1.35755
locus_tag=ECB_00308|gene=yaiL	540	370.883	10	19.0826
locus_tag=ECB_00309|gene=frmB	834	664.679	0	0
locus_tag=ECB_00310|gene=frmA	1110	940.679	5	3.76187
locus_tag=ECB_00311|gene=frmR	276	120.314	5	29.4122
locus_tag=ECB_00312|gene=yaiO	774	604.679	46	53.8404
locus_tag=ECB_00313|gene=insB-4	504	335.094	39.0485	82.4733
locus_tag=ECB_00314|gene=insA-4	276	120.314	2.98851	17.5797
locus_tag=ECB_00315|gene=tauA	963	793.679	10	8.91724
locus_tag=ECB_00316|gene=tauB	768	598.679	0	0
locus_tag=ECB_00317|gene=tauC	828	658.679	2	2.14898
locus_tag=ECB_00318|gene=tauD	852	682.679	6	6.22028
locus_tag=ECB_00319|gene=hemB	975	805.679	18	15.812
locus_tag=ECB_00320|gene=ECB_00320	198	62.4893	0	0
locus_tag=ECB_00321|gene=yaiT	2907	2737.68	32	8.27262
locus_tag=ECB_00322|gene=yaiV	669	499.679	1	1.41639
locus_tag=ECB_00323|gene=ampH	1158	988.679	40	28.6339
locus_tag=ECB_00324|gene=sbmA	1221	1051.68	44	29.6104
locus_tag=ECB_00325|gene=yaiW	1095	925.679	15	11.4685
locus_tag=ECB_00326|gene=yaiY	309	148.419	22	104.908
locus_tag=ECB_00327|gene=yaiZ	213	72.409	6	58.6455
locus_tag=ECB_00328|gene=ddl	1095	925.679	16	12.2331
locus_tag=ECB_00329|gene=yaiB	261	108.187	4	26.1675
locus_tag=ECB_00330|gene=phoA	1416	1246.68	5	2.83851
locus_tag=ECB_00331|gene=psiF	321	158.909	42	187.058
locus_tag=ECB_00332|gene=yaiC	1116	946.679	23	17.1949
locus_tag=ECB_00333|gene=proC	810	640.679	15	16.5701
locus_tag=ECB_00334|gene=yaiI	459	290.683	2	4.86952
locus_tag=ECB_00335|gene=aroL	525	355.956	12	23.8595
locus_tag=ECB_00336|gene=yaiA	192	58.802	28	337.009
locus_tag=ECB_00337|gene=aroM	678	508.679	15	20.87
locus_tag=ECB_00338|gene=yaiE	285	127.89	113	625.341
locus_tag=ECB_00339|gene=ykiA	282	125.323	10	56.4736
locus_tag=ECB_00340|gene=insB-5	504	335.094	39.0485	82.4733
locus_tag=ECB_00341|gene=insA-5	276	120.314	2.98851	17.5797
locus_tag=ECB_00342|gene=rdgC	912	742.679	8	7.62367
locus_tag=ECB_00343|gene=yajF	909	739.679	9	8.61142
locus_tag=ECB_00344|gene=araJ	1185	1015.68	19	13.2395
locus_tag=ECB_00345|gene=sbcC	3147	2977.68	7	1.66378
locus_tag=ECB_00346|gene=sbcD	1203	1033.68	1	0.684683
locus_tag=ECB_00347|gene=phoB	690	520.679	1	1.35927
locus_tag=ECB_00348|gene=phoR	1296	1126.68	8	5.02534
locus_tag=ECB_00349|gene=brnQ	1320	1150.68	170	104.561
locus_tag=ECB_00350|gene=proY	1374	1204.68	5	2.93747
locus_tag=ECB_00351|gene=malZ	1818	1648.68	3	1.28784
locus_tag=ECB_00353|gene=queA	1071	901.679	4	3.13967
locus_tag=ECB_00354|gene=tgt	1128	958.679	2	1.4765
locus_tag=ECB_00355|gene=yajC	333	169.73	37	154.283
locus_tag=ECB_00356|gene=secD	1848	1678.68	22	9.27535
locus_tag=ECB_00357|gene=secF	972	802.679	9	7.93553
locus_tag=ECB_00358|gene=yajD	348	183.603	6	23.1285
locus_tag=ECB_00359|gene=tsx	774	604.679	12	14.0453
locus_tag=ECB_00360|gene=yajI	540	370.883	2	3.81653
locus_tag=ECB_00361|gene=ybaD	450	281.828	0	0
locus_tag=ECB_00362|gene=ribD	1104	934.679	10	7.57204
locus_tag=ECB_00363|gene=ribH	471	302.536	5	11.6968
locus_tag=ECB_00364|gene=nusB	420	252.25	1	2.80572
locus_tag=ECB_00365|gene=thiL	978	808.679	2	1.75037
locus_tag=ECB_00366|gene=pgpA	519	349.956	113	228.529
locus_tag=ECB_00367|gene=yajO	975	805.679	182	159.877
locus_tag=ECB_00368|gene=dxs	1863	1693.68	9	3.76086
locus_tag=ECB_00369|gene=ispA	900	730.679	16	15.4978
locus_tag=ECB_00370|gene=xseB	243	94.5415	7	52.4024
locus_tag=ECB_00371|gene=thiI	1449	1279.68	11	6.08369
locus_tag=ECB_00372|gene=thiJ	591	421.725	39	65.4502
locus_tag=ECB_00373|gene=apbA	912	742.679	50	47.648
locus_tag=ECB_00374|gene=yajQ	492	323.16	26	56.9418
locus_tag=ECB_00375|gene=yajR	1365	1195.68	13	7.69492
locus_tag=ECB_00376|gene=ECB_00376	936	766.679	13	12.0007
locus_tag=ECB_00377|gene=ECB_00377	543	373.883	309	584.922
locus_tag=ECB_00378|gene=ECB_00378	378	211.897	626	2090.86
locus_tag=ECB_00379|gene=cyoE	891	721.679	22	21.5752
locus_tag=ECB_00380|gene=cyoD	330	167.008	7	29.6645
locus_tag=ECB_00381|gene=cyoC	615	445.725	9	14.2906
locus_tag=ECB_00382|gene=cyoB	1992	1822.68	30	11.6489
locus_tag=ECB_00383|gene=cyoA	948	778.679	24	21.8136
locus_tag=ECB_00384|gene=ampG	1476	1306.68	0	0
locus_tag=ECB_00385|gene=yajG	579	409.808	4	6.90805
locus_tag=ECB_00386|gene=bolA	318	156.202	2671	12102.2
locus_tag=ECB_00387|gene=tig	1299	1129.68	19	11.9035
locus_tag=ECB_00388|gene=clpP	624	454.725	522	812.451
locus_tag=ECB_00389|gene=clpX	1275	1105.68	350	224.034
locus_tag=ECB_00390|gene=insL-2	1113	943.679	10.4286	7.82125
locus_tag=ECB_00391|gene=lon	2355	2185.68	10	3.23809
locus_tag=ECB_00392|gene=hupB	273	117.856	39	234.201
locus_tag=ECB_00393|gene=ppiD	1872	1702.68	13	5.40364
locus_tag=ECB_00394|gene=ybaV	372	206.129	5	17.1675
locus_tag=ECB_00395|gene=ybaW	399	231.955	7	21.3585
locus_tag=ECB_00396|gene=ybaX	696	526.679	13	17.4692
locus_tag=ECB_00397|gene=ybaE	1701	1531.68	375	173.276
locus_tag=ECB_00398|gene=cof	819	649.679	120	130.725
locus_tag=ECB_00399|gene=ybaO	459	290.683	419	1020.16
locus_tag=ECB_00400|gene=mdlA	1773	1603.68	33	14.5637
locus_tag=ECB_00401|gene=mdlB	1782	1612.68	8	3.51089
locus_tag=ECB_00402|gene=glnK	339	175.079	2	8.08485
locus_tag=ECB_00403|gene=amtB	1287	1117.68	1	0.633225
locus_tag=ECB_00404|gene=tesB	861	691.679	5	5.11612
locus_tag=ECB_00405|gene=ybaY	573	403.808	35	61.3436
locus_tag=ECB_00406|gene=ybaZ	390	223.414	19	60.1892
locus_tag=ECB_00407|gene=ybaA	354	189.243	31	115.936
locus_tag=ECB_00408|gene=ylaB	1551	1381.68	34	17.416
locus_tag=ECB_00409|gene=ylaC	471	302.536	49	114.629
locus_tag=ECB_00410|gene=maa	552	382.808	37	68.4064
locus_tag=ECB_00411|gene=hha	219	76.6311	182	1680.9
locus_tag=ECB_00412|gene=ybaJ	375	208.961	849	2875.53
locus_tag=ECB_00413|gene=acrB	3150	2980.68	19	4.51143
locus_tag=ECB_00414|gene=acrA	1194	1024.68	4	2.76279
locus_tag=ECB_00415|gene=acrR	648	478.679	3	4.4356
locus_tag=ECB_00416|gene=kefA	3363	3193.68	10	2.21607
locus_tag=ECB_00417|gene=ybaM	162	40.9569	2	34.5604
locus_tag=ECB_00418|gene=priC	528	358.92	2	3.94374
locus_tag=ECB_00419|gene=ybaN	378	211.897	7	23.3802
locus_tag=ECB_00420|gene=apt	552	382.808	0	0
locus_tag=ECB_00421|gene=dnaX	1932	1762.68	6	2.40909
locus_tag=ECB_00422|gene=ybaB	330	167.008	56	237.316
locus_tag=ECB_00423|gene=recR	606	436.725	7	11.344
locus_tag=ECB_00424|gene=htpG	1875	1705.68	32	13.2779
locus_tag=ECB_00425|gene=adk	645	475.679	6	8.92715
locus_tag=ECB_00426|gene=hemH	963	793.679	33	29.4269
locus_tag=ECB_00427|gene=aes	960	790.679	9	8.05597
locus_tag=ECB_00428|gene=gsk	1305	1135.68	9	5.6087
locus_tag=ECB_00430|gene=fsr	1221	1051.68	6	4.03779
locus_tag=ECB_00431|gene=ushA	1653	1483.68	84	40.0696
locus_tag=ECB_00432|gene=ybaK	480	311.382	7	15.9103
locus_tag=ECB_00433|gene=ybaP	795	625.679	4	4.52464
locus_tag=ECB_00434|gene=ybaQ	342	177.917	28	111.383
locus_tag=ECB_00435|gene=copA	2505	2335.68	28	8.48438
locus_tag=ECB_00436|gene=ybaS	933	763.679	4	3.70702
locus_tag=ECB_00437|gene=ybaT	1293	1123.68	9	5.6686
locus_tag=ECB_00438|gene=cueR	408	240.622	32	94.1217
locus_tag=ECB_00439|gene=ybbJ	456	287.799	162	398.383
locus_tag=ECB_00440|gene=ybbK	918	748.679	939	887.657
locus_tag=ECB_00441|gene=ybbL	678	508.679	3	4.174
locus_tag=ECB_00442|gene=ybbM	780	610.679	4	4.63578
locus_tag=ECB_00443|gene=ybbN	855	685.679	99	102.186
locus_tag=ECB_00444|gene=ybbO	810	640.679	26	28.7216
locus_tag=ECB_00445|gene=tesA	627	457.725	18	27.8319
locus_tag=ECB_00446|gene=ybbA	687	517.679	9	12.3043
locus_tag=ECB_00447|gene=ybbP	2415	2245.68	13	4.09705
locus_tag=ECB_00448|gene=rhsD	4281	4111.68	13.9097	2.39427
locus_tag=ECB_00449|gene=ybbC	369	203.191	3	10.4494
locus_tag=ECB_00450|gene=ylbH	711	541.679	0	0
locus_tag=ECB_00451|gene=ybbD	261	108.187	0	0
locus_tag=ECB_00452|gene=ylbG	372	206.129	0	0
locus_tag=ECB_00453|gene=ybbB	1095	925.679	4	3.05826
locus_tag=ECB_00454|gene=ybbS	927	757.679	140	130.773
locus_tag=ECB_00455|gene=allA	483	314.32	9	20.265
locus_tag=ECB_00456|gene=allR	816	646.679	5827	6377.22
locus_tag=ECB_00457|gene=gcl	1782	1612.68	193	84.7003
locus_tag=ECB_00458|gene=hyi	777	607.679	4	4.65866
locus_tag=ECB_00459|gene=glxR	879	709.679	8	7.97817
locus_tag=ECB_00460|gene=ybbV	279	122.843	0	0
locus_tag=ECB_00461|gene=allP	1455	1285.68	8	4.40385
locus_tag=ECB_00462|gene=allB	1362	1192.68	26	15.4286
locus_tag=ECB_00463|gene=ybbY	1302	1132.68	7	4.37388
locus_tag=ECB_00464|gene=glxK	1146	976.679	6	4.34785
locus_tag=ECB_00465|gene=ylbA	786	616.679	3	3.443
locus_tag=ECB_00466|gene=allC	1236	1066.68	4	2.654
locus_tag=ECB_00467|gene=allD	1050	880.679	1	0.803633
locus_tag=ECB_00468|gene=fdrA	1668	1498.68	2	0.944489
locus_tag=ECB_00469|gene=ylbE	1260	1090.68	1	0.648901
locus_tag=ECB_00470|gene=ylbF	720	550.679	2	2.57044
locus_tag=ECB_00471|gene=arcC	894	724.679	6	5.85978
locus_tag=ECB_00472|gene=purK	1068	898.679	0	0
locus_tag=ECB_00473|gene=purE	510	341.059	0	0
locus_tag=ECB_00474|gene=ybbF	723	553.679	0	0
locus_tag=ECB_00475|gene=ppiB	495	326.16	16	34.7188
locus_tag=ECB_00476|gene=cysS	1386	1216.68	6	3.4902
locus_tag=ECB_00477|gene=ybcI	522	352.956	2	4.01038
locus_tag=ECB_00478|gene=ybcJ	213	72.409	2	19.5485
locus_tag=ECB_00479|gene=folD	867	697.679	5	5.07212
locus_tag=ECB_00480|gene=sfmA	543	373.883	0	0
locus_tag=ECB_00481|gene=sfmC	693	523.679	0	0
locus_tag=ECB_00482|gene=sfmD	2610	2440.68	4	1.15991
locus_tag=ECB_00483|gene=sfmH	978	808.679	0	0
locus_tag=ECB_00484|gene=sfmF	516	346.99	0	0
locus_tag=ECB_00485|gene=fimZ	633	463.679	0	0
locus_tag=ECB_00486|gene=intD	1164	994.679	7	4.9807
locus_tag=ECB_00487|gene=ECB_00487	402	234.861	0	0
locus_tag=ECB_00488|gene=ECB_00488	219	76.6311	2	18.4714
locus_tag=ECB_00489|gene=ECB_00489	315	153.635	9	41.4599
locus_tag=ECB_00490|gene=ECB_00490	366	200.334	1	3.53282
locus_tag=ECB_00492|gene=renD	186	54.9584	2	25.7556
locus_tag=ECB_00493|gene=emrE	333	169.73	2	8.33961
locus_tag=ECB_00494|gene=ybcK	1527	1357.68	2	1.04258
locus_tag=ECB_00495|gene=ybcL	552	382.808	50	92.4411
locus_tag=ECB_00496|gene=ybcM	798	628.679	26	29.2698
locus_tag=ECB_00497|gene=ybcN	456	287.799	4	9.83663
locus_tag=ECB_00498|gene=ninE	171	46.1277	0	0
locus_tag=ECB_00499|gene=ybcO	291	132.849	0	0
locus_tag=ECB_00500|gene=rus	363	197.555	0	0
locus_tag=ECB_00501|gene=ylcG	141	29.452	0	0
locus_tag=ECB_01116_1|gene=insA-10	276	120.314	5.51724	32.4549
locus_tag=ECB_01117_1|gene=insB-10	504	335.094	2.24209	4.73547
locus_tag=ECB_00504|gene=insB-6	504	335.094	5.20584	10.9951
locus_tag=ECB_00505|gene=insA-6	276	120.314	2.98851	17.5797
locus_tag=ECB_00510|gene=ECB_00510	195	60.6147	1	11.6761
locus_tag=ECB_00511|gene=nohB	576	406.808	0	0
locus_tag=ECB_00512|gene=ECB_00512	2817	2647.68	8	2.13846
locus_tag=ECB_00513|gene=ECB_00513	2346	2176.68	3	0.975444
locus_tag=ECB_00514|gene=ECB_00514	282	125.323	0	0
locus_tag=ECB_00515|gene=ECB_00515	705	535.679	3	3.96362
locus_tag=ECB_00516|gene=ECB_00516	294	135.452	0	0
locus_tag=ECB_00517|gene=ECB_00517	336	172.398	0	0
locus_tag=ECB_00518|gene=appY	750	580.679	0	0
locus_tag=ECB_00519|gene=ompT	954	784.679	8	7.21562
locus_tag=ECB_00520|gene=envY	762	592.679	2	2.38828
locus_tag=ECB_00521|gene=ybcH	891	721.679	3	2.94207
locus_tag=ECB_00522|gene=nfrA	2973	2803.68	11	2.77677
locus_tag=ECB_00524|gene=ECB_00524	171	46.1277	0	0
locus_tag=ECB_00525|gene=yhhI	1137	967.679	1	0.731382
locus_tag=ECB_00526|gene=ECB_00526	162	40.9569	0	0
locus_tag=ECB_00527|gene=ECB_00527	291	132.849	0	0
locus_tag=ECB_00528|gene=ECB_00528	261	108.187	0	0
locus_tag=ECB_00529|gene=ECB_00529	558	388.808	0	0
locus_tag=ECB_00530|gene=ECB_00530	1599	1429.68	1	0.495036
locus_tag=ECB_00531|gene=cusS	1449	1279.68	1	0.553063
locus_tag=ECB_00532|gene=cusR	684	514.679	0	0
locus_tag=ECB_00533|gene=cusC	1374	1204.68	1	0.587495
locus_tag=ECB_00534|gene=ylcC	333	169.73	0	0
locus_tag=ECB_00535|gene=cusB	1224	1054.68	1	0.67105
locus_tag=ECB_00536|gene=cusA	3144	2974.68	0	0
locus_tag=ECB_00537|gene=pheP	1377	1207.68	2	1.17207
locus_tag=ECB_00538|gene=ybdG	1248	1078.68	1	0.65612
locus_tag=ECB_00539|gene=nfnB	654	484.679	15	21.9034
locus_tag=ECB_00540|gene=ybdF	369	203.191	1	3.48315
locus_tag=ECB_00541|gene=ybdJ	249	99.14	20	142.776
locus_tag=ECB_00542|gene=ybdK	1119	949.679	320	238.478
locus_tag=ECB_00543|gene=insJ-1	522	352.956	7.2381	14.5138
locus_tag=ECB_00545|gene=insB-7	504	335.094	5.20584	10.9951
locus_tag=ECB_00546|gene=insA-7	276	120.314	2.98851	17.5797
locus_tag=ECB_00547|gene=hokE	153	35.7661	0	0
locus_tag=ECB_00548|gene=insL-3	1113	943.679	10.4286	7.82125
locus_tag=ECB_00549|gene=entD	630	460.679	0	0
locus_tag=ECB_00550|gene=fepA	2241	2071.68	0	0
locus_tag=ECB_00551|gene=fes	1125	955.679	6	4.44339
locus_tag=ECB_00552|gene=ybdZ	219	76.6311	5	46.1786
locus_tag=ECB_00553|gene=entF	3882	3712.68	43	8.19703
locus_tag=ECB_00554|gene=fepE	1134	964.679	0	0
locus_tag=ECB_00555|gene=fepC	816	646.679	5	5.47213
locus_tag=ECB_00556|gene=fepG	993	823.679	8	6.87397
locus_tag=ECB_00557|gene=fepD	1005	835.679	30	25.4072
locus_tag=ECB_00558|gene=ybdA	1251	1081.68	3	1.9629
locus_tag=ECB_00559|gene=fepB	957	787.679	8	7.18813
locus_tag=ECB_00560|gene=entC	1176	1006.68	145	101.942
locus_tag=ECB_00561|gene=entE	1611	1441.68	65	31.9095
locus_tag=ECB_00562|gene=entB	858	688.679	13	13.3599
locus_tag=ECB_00563|gene=entA	747	577.679	12	14.7018
locus_tag=ECB_00564|gene=ybdB	414	246.45	0	0
locus_tag=ECB_00566|gene=ybdD	198	62.4893	57	645.572
locus_tag=ECB_00567|gene=ybdH	1089	919.679	61	46.9428
locus_tag=ECB_00568|gene=ybdL	1161	991.679	25	17.842
locus_tag=ECB_00569|gene=ybdM	630	460.679	3	4.60891
locus_tag=ECB_00570|gene=ybdN	1062	892.679	0	0
locus_tag=ECB_00571|gene=insB-8	504	335.094	39.0485	82.4733
locus_tag=ECB_00572|gene=insA-8	276	120.314	2.98851	17.5797
locus_tag=ECB_00573|gene=dsbG	762	592.679	23	27.4653
locus_tag=ECB_00574|gene=ahpC	564	394.808	238	426.645
locus_tag=ECB_00575|gene=ahpF	1566	1396.68	10	5.06733
locus_tag=ECB_00576|gene=ybdQ	429	261.07	541	1466.61
locus_tag=ECB_00577|gene=ybdR	1239	1069.68	6	3.96984
locus_tag=ECB_00578|gene=rnk	411	243.573	13	37.7736
locus_tag=ECB_00579|gene=rna	807	637.679	373	413.983
locus_tag=ECB_00580|gene=citT	1464	1294.68	184	100.585
locus_tag=ECB_00581|gene=citG	879	709.679	11	10.97
locus_tag=ECB_00582|gene=citX	552	382.808	0	0
locus_tag=ECB_00583|gene=citF	1533	1363.68	0	0
locus_tag=ECB_00584|gene=citE	909	739.679	0	0
locus_tag=ECB_00585|gene=citD	297	138.048	0	0
locus_tag=ECB_00586|gene=citC	1059	889.679	8	6.36403
locus_tag=ECB_00587|gene=insB-9	504	335.094	39.0485	82.4733
locus_tag=ECB_00588|gene=insA-9	276	120.314	2.98851	17.5797
locus_tag=ECB_00589|gene=citA	1659	1489.68	5	2.37549
locus_tag=ECB_00590|gene=citB	681	511.679	1	1.38318
locus_tag=ECB_00591|gene=dcuC	1386	1216.68	12	6.98041
locus_tag=ECB_00592|gene=crcA	561	391.808	0	0
locus_tag=ECB_00593|gene=cspE	210	70.4607	170	1707.57
locus_tag=ECB_00594|gene=ccrB	384	217.637	18	58.5349
locus_tag=ECB_00595|gene=ybeM	789	619.679	90	102.79
locus_tag=ECB_00596|gene=tatE	204	66.3939	61	650.246
locus_tag=ECB_00597|gene=lipA	966	796.679	54	47.9718
locus_tag=ECB_00619_2|gene=insJ-2	522	352.956	7.2381	14.5138
locus_tag=ECB_00620_2|gene=insK-2	852	682.679	17.7	18.3498
locus_tag=ECB_00599|gene=lipB	642	472.679	0	0
locus_tag=ECB_00600|gene=ybeD	264	110.606	5	31.9938
locus_tag=ECB_00601|gene=dacA	1212	1042.68	0	0
locus_tag=ECB_00602|gene=rlpA	1089	919.679	9	6.92599
locus_tag=ECB_00603|gene=mrdB	1113	943.679	1	0.749982
locus_tag=ECB_00604|gene=mrdA	1902	1732.68	3	1.2254
locus_tag=ECB_00605|gene=ybeA	468	299.536	1	2.3628
locus_tag=ECB_00606|gene=ybeB	318	156.202	1	4.53095
locus_tag=ECB_00607|gene=phpB	612	442.725	6	9.59163
locus_tag=ECB_00608|gene=nadD	642	472.679	4	5.9892
locus_tag=ECB_00609|gene=holA	1032	862.679	3	2.4612
locus_tag=ECB_00610|gene=rlpB	582	412.766	0	0
locus_tag=ECB_00611|gene=leuS	2583	2413.68	29	8.50343
locus_tag=ECB_00612|gene=ybeL	483	314.32	1171	2636.7
locus_tag=ECB_00614|gene=ybeR	708	538.679	4	5.25539
locus_tag=ECB_00615|gene=ybeV	1140	970.679	3	2.18736
locus_tag=ECB_00616|gene=hscC	1671	1501.68	1	0.471301
locus_tag=ECB_00617|gene=rihA	936	766.679	9	8.30815
locus_tag=ECB_00619_3|gene=insJ-2	522	352.956	7.2381	14.5138
locus_tag=ECB_00620_3|gene=insK-2	852	682.679	17.7	18.3498
locus_tag=ECB_00621|gene=gltK	675	505.679	8	11.1967
locus_tag=ECB_00622|gene=gltJ	741	571.679	7	8.66605
locus_tag=ECB_00623|gene=gltI	909	739.679	580	554.958
locus_tag=ECB_00624|gene=ECB_00624	1878	1708.68	3	1.24261
locus_tag=ECB_00625|gene=lnt	1539	1369.68	11	5.68394
locus_tag=ECB_00626|gene=ybeX	879	709.679	62	61.8308
locus_tag=ECB_00627|gene=ybeY	468	299.536	84	198.475
locus_tag=ECB_00628|gene=ybeZ	1080	910.679	252	195.844
locus_tag=ECB_00629|gene=yleA	1425	1255.68	91	51.2906
locus_tag=ECB_00630|gene=ubiF	1176	1006.68	365	256.612
locus_tag=ECB_00631|gene=asnB	1665	1495.68	42	19.874
locus_tag=ECB_00632|gene=nagD	753	583.679	7	8.48788
locus_tag=ECB_00633|gene=nagC	1221	1051.68	4	2.69186
locus_tag=ECB_00634|gene=nagA	1149	979.679	10	7.22423
locus_tag=ECB_00635|gene=nagB	801	631.679	61	68.3453
locus_tag=ECB_00636|gene=nagE	1947	1777.68	214	85.1993
locus_tag=ECB_00637|gene=glnS	1665	1495.68	6	2.83915
locus_tag=ECB_00638|gene=ybfM	1407	1237.68	8	4.57465
locus_tag=ECB_00639|gene=ybfN	327	164.229	1	4.30949
locus_tag=ECB_00640|gene=fur	447	278.884	92	233.475
locus_tag=ECB_00641|gene=fldA	531	361.92	2	3.91105
locus_tag=ECB_00642|gene=ybfE	294	135.452	0	0
locus_tag=ECB_00643|gene=ybfF	765	595.679	6	7.12877
locus_tag=ECB_00644|gene=seqA	546	376.883	7	13.1452
locus_tag=ECB_00645|gene=pgm	1641	1471.68	16	7.69453
locus_tag=ECB_00646|gene=ybfP	495	326.16	15	32.5489
locus_tag=ECB_00647|gene=ybfGH	651	481.679	0	0
locus_tag=ECB_00648|gene=potE	1320	1150.68	5	3.07533
locus_tag=ECB_00649|gene=speF	2199	2029.68	6	2.09218
locus_tag=ECB_00650|gene=ECB_00650	258	105.877	0	0
locus_tag=ECB_00651|gene=kdpE	678	508.679	22	30.6094
locus_tag=ECB_00652|gene=kdpD	2688	2518.68	279	78.3983
locus_tag=ECB_00653|gene=kdpC	573	403.808	1	1.75267
locus_tag=ECB_00654|gene=kdpB	2049	1879.68	9	3.38871
locus_tag=ECB_00655|gene=kdpA	1674	1504.68	0	0
locus_tag=ECB_00656|gene=kdpF	90	11.3577	0	0
locus_tag=ECB_00657|gene=ybfA	207	68.2878	139	1440.61
locus_tag=ECB_00658|gene=rhsC	1665	1495.68	15.5514	7.3588
locus_tag=ECB_00659|gene=ybfB	327	164.229	0	0
locus_tag=ECB_00660|gene=ybfO	1434	1264.68	8	4.47698
locus_tag=ECB_00661|gene=ybfC	570	400.808	0	0
locus_tag=ECB_00662|gene=ECB_00662	276	120.314	0	0
locus_tag=ECB_00663|gene=ECB_00663	279	122.843	0	0
locus_tag=ECB_00664|gene=ECB_00664	243	94.5415	0	0
locus_tag=ECB_00666|gene=ybfD	762	592.679	0	0
locus_tag=ECB_00667|gene=ybgA	510	341.059	2	4.15026
locus_tag=ECB_00668|gene=phrB	1422	1252.68	8	4.51987
locus_tag=ECB_00669|gene=ybgH	1482	1312.68	6	3.23495
locus_tag=ECB_00670|gene=ybgI	744	574.679	12	14.7785
locus_tag=ECB_00671|gene=ybgJ	657	487.679	10	14.5125
locus_tag=ECB_00672|gene=ybgK	933	763.679	4	3.70702
locus_tag=ECB_00673|gene=ybgL	735	565.679	3	3.75341
locus_tag=ECB_00674|gene=nei	792	622.679	1	1.13661
locus_tag=ECB_00675|gene=abrB	1047	877.679	35	28.2233
locus_tag=ECB_00676|gene=ybgO	1062	892.679	15	11.8925
locus_tag=ECB_00677|gene=ybgP	732	562.679	2	2.51562
locus_tag=ECB_00678|gene=ybgQ	2451	2281.68	3	0.930555
locus_tag=ECB_00679|gene=ybgD	567	397.808	0	0
locus_tag=ECB_00680|gene=gltA	1284	1114.68	525	333.338
locus_tag=ECB_00681|gene=sdhC	390	223.414	37	117.21
locus_tag=ECB_00682|gene=sdhD	348	183.603	7	26.9832
locus_tag=ECB_00683|gene=sdhA	1767	1597.68	20	8.85964
locus_tag=ECB_00684|gene=sdhB	717	547.679	6	7.75355
locus_tag=ECB_00685|gene=sucA	2802	2632.68	22	5.91426
locus_tag=ECB_00686|gene=sucB	1218	1048.68	24	16.1974
locus_tag=ECB_00687|gene=sucC	1167	997.679	5	3.54695
locus_tag=ECB_00688|gene=sucD	870	700.679	25	25.252
locus_tag=ECB_00689|gene=farR	723	553.679	4	5.11302
locus_tag=ECB_00690|gene=hrsA	1977	1807.68	7	2.74064
locus_tag=ECB_00691|gene=ybgG	2634	2464.68	18	5.16877
locus_tag=ECB_00692|gene=cydA	1569	1399.68	721	364.571
locus_tag=ECB_00693|gene=cydB	1140	970.679	176	128.325
locus_tag=ECB_00694|gene=ybgT	114	17.6995	39	1559.48
locus_tag=ECB_00695|gene=ybgE	294	135.452	16	83.6006
locus_tag=ECB_00696|gene=ybgC	405	237.742	1	2.97694
locus_tag=ECB_00697|gene=tolQ	693	523.679	5	6.75741
locus_tag=ECB_00698|gene=tolR	429	261.07	3	8.13279
locus_tag=ECB_00699|gene=tolA	1266	1096.68	23	14.8431
locus_tag=ECB_00700|gene=tolB	1293	1123.68	52	32.7519
locus_tag=ECB_00701|gene=pal	522	352.956	68	136.353
locus_tag=ECB_00702|gene=ybgF	792	622.679	6	6.81965
locus_tag=ECB_00703|gene=nadA	1044	874.679	17	13.7555
locus_tag=ECB_00704|gene=pnuC	720	550.679	112	143.944
locus_tag=ECB_00705|gene=ybgR	942	772.679	71	65.0331
locus_tag=ECB_00706|gene=ybgS	381	214.79	78	257.014
locus_tag=ECB_00707|gene=aroG	1053	883.679	46	36.8416
locus_tag=ECB_00708|gene=gpmA	753	583.679	196	237.661
locus_tag=ECB_00709|gene=galM	1041	871.679	27	21.9221
locus_tag=ECB_00710|gene=galK	1149	979.679	21	15.1709
locus_tag=ECB_00711|gene=galT	1047	877.679	51	41.1254
locus_tag=ECB_00712|gene=galE	1017	847.679	117	97.6854
locus_tag=ECB_00713|gene=modF	1473	1303.68	31	16.8293
locus_tag=ECB_00714|gene=modE	789	619.679	1	1.14211
locus_tag=ECB_00715|gene=ybhT	150	34.2062	17	351.738
locus_tag=ECB_00716|gene=modA	774	604.679	0	0
locus_tag=ECB_00717|gene=modB	690	520.679	2	2.71854
locus_tag=ECB_00718|gene=modC	1059	889.679	1	0.795503
locus_tag=ECB_00719|gene=ybhA	819	649.679	2	2.17875
locus_tag=ECB_00720|gene=ybhE	996	826.679	6	5.13677
locus_tag=ECB_00721|gene=ybhD	1017	847.679	0	0
locus_tag=ECB_00722|gene=ybhH	1053	883.679	0	0
locus_tag=ECB_00723|gene=ybhI	1434	1264.68	3	1.67887
locus_tag=ECB_00724|gene=ybhJ	2262	2092.68	7	2.3674
locus_tag=ECB_00725|gene=ybhC	1284	1114.68	2	1.26986
locus_tag=ECB_00726|gene=ECB_00726	1071	901.679	20	15.6983
locus_tag=ECB_00727|gene=ECB_00727	285	127.89	5	27.6699
locus_tag=ECB_00728|gene=ECB_00728	339	175.079	7	28.297
locus_tag=ECB_00729|gene=ECB_00729	372	206.129	0	0
locus_tag=ECB_00730|gene=ECB_00730	345	180.77	0	0
locus_tag=ECB_00731|gene=ECB_00731	186	54.9584	0	0
locus_tag=ECB_00732|gene=ECB_00732	552	382.808	0	0
locus_tag=ECB_00733|gene=ECB_00733	1623	1453.68	6	2.92118
locus_tag=ECB_00734|gene=ECB_00734	762	592.679	0	0
locus_tag=ECB_00735|gene=ECB_00735	459	290.683	0	0
locus_tag=ECB_00736|gene=ECB_00736	399	231.955	0	0
locus_tag=ECB_00737|gene=ECB_00737	993	823.679	0	0
locus_tag=ECB_00738|gene=ECB_00738	1338	1168.68	0	0
locus_tag=ECB_00739|gene=ECB_00739	1146	976.679	0	0
locus_tag=ECB_00740|gene=ybhB	477	308.475	28	64.2411
locus_tag=ECB_00741|gene=bioA	1290	1120.68	12	7.57836
locus_tag=ECB_00742|gene=bioB	1041	871.679	14	11.367
locus_tag=ECB_00743|gene=bioF	1155	985.679	1	0.718026
locus_tag=ECB_00744|gene=bioC	756	586.679	0	0
locus_tag=ECB_00745|gene=bioD	678	508.679	2	2.78267
locus_tag=ECB_00746|gene=uvrB	2022	1852.68	27	10.3143
locus_tag=ECB_00747|gene=ybhK	909	739.679	8	7.65459
locus_tag=ECB_00748|gene=moaA	990	820.679	53	45.7065
locus_tag=ECB_00749|gene=moaB	513	344.059	3	6.17111
locus_tag=ECB_00750|gene=moaC	486	317.288	0	0
locus_tag=ECB_00751|gene=moaD	246	96.8802	2	14.6107
locus_tag=ECB_00752|gene=moaE	453	284.828	4	9.93924
locus_tag=ECB_00753|gene=ybhL	705	535.679	2527	3338.69
locus_tag=ECB_00754|gene=ybhM	714	544.679	1	1.29938
locus_tag=ECB_00755|gene=ybhN	957	787.679	23	20.6659
locus_tag=ECB_00756|gene=ybhO	1242	1072.68	2	1.31958
locus_tag=ECB_00757|gene=ybhP	762	592.679	8	9.55313
locus_tag=ECB_00758|gene=ybhQ	411	243.573	861	2501.78
locus_tag=ECB_00759|gene=ybhR	1107	937.679	40	30.1913
locus_tag=ECB_00760|gene=ybhS	1134	964.679	21	15.4068
locus_tag=ECB_00761|gene=ybhF	1737	1567.68	16	7.22334
locus_tag=ECB_00762|gene=ybhG	999	829.679	10	8.53032
locus_tag=ECB_00763|gene=ybiH	672	502.679	7	9.85559
locus_tag=ECB_00764|gene=rhlE	1365	1195.68	2	1.18383
locus_tag=ECB_00765|gene=ybiA	483	314.32	0	0
locus_tag=ECB_00766|gene=dinG	2151	1981.68	14	5
locus_tag=ECB_00767|gene=ybiB	963	793.679	100	89.1724
locus_tag=ECB_00768|gene=ybiC	1086	916.679	143	110.406
locus_tag=ECB_00769|gene=ybiJ	261	108.187	50	327.093
locus_tag=ECB_00770|gene=ybiI	267	112.967	103	645.301
locus_tag=ECB_00771|gene=ybiX	678	508.679	16	22.2614
locus_tag=ECB_00772|gene=ybiL	2283	2113.68	16	5.35743
locus_tag=ECB_00773|gene=ybiM	261	108.187	123	804.649
locus_tag=ECB_00774|gene=ybiN	927	757.679	0	0
locus_tag=ECB_00775|gene=ybiO	2226	2056.68	4	1.37648
locus_tag=ECB_00776|gene=glnQ	723	553.679	2	2.55651
locus_tag=ECB_00777|gene=glnP	660	490.679	32	46.156
locus_tag=ECB_00778|gene=glnH	747	577.679	208	254.831
locus_tag=ECB_00779|gene=dps	504	335.094	124	261.897
locus_tag=ECB_00780|gene=ybiF	888	718.679	16	15.7565
locus_tag=ECB_00781|gene=ompX	516	346.99	432	881.133
locus_tag=ECB_00782|gene=ybiP	1584	1414.68	8	4.00228
locus_tag=ECB_00783|gene=ECB_00783	270	115.58	3601	22050.4
locus_tag=ECB_00784|gene=mntR	468	299.536	77	181.935
locus_tag=ECB_00785|gene=ybiR	1119	949.679	35	26.0835
locus_tag=ECB_00786|gene=ybiS	921	751.679	51	48.019
locus_tag=ECB_00787|gene=ybiT	1593	1423.68	11	5.46835
locus_tag=ECB_00788|gene=ybiU	1266	1096.68	5	3.22675
locus_tag=ECB_00789|gene=ybiV	816	646.679	4	4.37771
locus_tag=ECB_00790|gene=ybiW	2433	2263.68	35	10.9428
locus_tag=ECB_00791|gene=ybiY	927	757.679	2	1.86819
locus_tag=ECB_00792|gene=fsa	663	493.679	3	4.30083
locus_tag=ECB_00793|gene=moeB	750	580.679	0	0
locus_tag=ECB_00794|gene=moeA	1236	1066.68	6	3.98101
locus_tag=ECB_00795|gene=ybiK	966	796.679	34	30.2045
locus_tag=ECB_00796|gene=yliA	1839	1669.68	14	5.93431
locus_tag=ECB_00797|gene=yliB	1482	1312.68	11	5.93075
locus_tag=ECB_00798|gene=yliC	921	751.679	3	2.82465
locus_tag=ECB_00799|gene=yliD	912	742.679	0	0
locus_tag=ECB_00800|gene=yliE	2097	1927.68	0	0
locus_tag=ECB_00801|gene=yliF	1329	1159.68	1	0.610292
locus_tag=ECB_00802|gene=yliG	1326	1156.68	3	1.83562
locus_tag=ECB_00803|gene=yliH	384	217.637	10553	34317.7
locus_tag=ECB_00804|gene=yliI	1116	946.679	25	18.6901
locus_tag=ECB_00805|gene=yliJ	627	457.725	3	4.63865
locus_tag=ECB_00806|gene=dacC	1203	1033.68	180	123.243
locus_tag=ECB_00807|gene=deoR	759	589.679	10	12.0022
locus_tag=ECB_00808|gene=ybjG	597	427.725	25	41.3667
locus_tag=ECB_00809|gene=cmr	1233	1063.68	30	19.9612
locus_tag=ECB_00810|gene=ybjH	285	127.89	5	27.6699
locus_tag=ECB_00811|gene=ybjI	816	646.679	4	4.37771
locus_tag=ECB_00812|gene=ybjJ	1209	1039.68	8	5.44586
locus_tag=ECB_00813|gene=ybjK	537	367.883	31	59.6386
locus_tag=ECB_00814|gene=ECB_00814	333	169.73	373	1555.34
locus_tag=ECB_00815|gene=ECB_00815	945	775.679	9	8.21175
locus_tag=ECB_00816|gene=ECB_00816	153	35.7661	1	19.7881
locus_tag=ECB_00817|gene=ECB_00817	564	394.808	1	1.79263
locus_tag=ECB_00818|gene=ECB_00818	222	78.8262	0	0
locus_tag=ECB_00819|gene=ECB_00819	510	341.059	0	0
locus_tag=ECB_00820|gene=ECB_00820	240	92.1053	0	0
locus_tag=ECB_00821|gene=ECB_00821	342	177.917	0	0
locus_tag=ECB_00822|gene=ECB_00822	234	87.5946	0	0
locus_tag=ECB_00823|gene=ECB_00823	228	83.1748	0	0
locus_tag=ECB_00824|gene=ECB_00824	858	688.679	0	0
locus_tag=ECB_00825|gene=ECB_00825	2415	2245.68	0	0
locus_tag=ECB_00826|gene=ECB_00826	189	56.984	7	86.9401
locus_tag=ECB_00827|gene=ECB_00827	306	145.757	21	101.968
locus_tag=ECB_00828|gene=ECB_00828	336	172.398	24	98.5268
locus_tag=ECB_00829|gene=ECB_00829	165	42.6884	0	0
locus_tag=ECB_00830|gene=ECB_00830	924	754.679	5	4.68903
locus_tag=ECB_00831|gene=ECB_00831	963	793.679	4	3.5669
locus_tag=ECB_00832|gene=ECB_00832	1029	859.679	0	0
locus_tag=ECB_00833|gene=ECB_00833	1767	1597.68	0	0
locus_tag=ECB_00834|gene=ECB_00834	753	583.679	0	0
locus_tag=ECB_00835|gene=ECB_00835	147	32.6373	0	0
locus_tag=ECB_00836|gene=ECB_00836	429	261.07	0	0
locus_tag=ECB_00837|gene=ECB_00837	291	132.849	0	0
locus_tag=ECB_00838|gene=ECB_00838	432	263.991	0	0
locus_tag=ECB_00839|gene=ECB_00839	447	278.884	0	0
locus_tag=ECB_00840|gene=ECB_00840	807	637.679	1	1.10987
locus_tag=ECB_00841|gene=ECB_00841	822	652.679	0	0
locus_tag=ECB_00842|gene=ECB_00842	360	194.814	0	0
locus_tag=ECB_00843|gene=ECB_00843	909	739.679	0	0
locus_tag=ECB_00844|gene=ECB_00844	606	436.725	0	0
locus_tag=ECB_00845|gene=ECB_00845	1623	1453.68	1	0.486863
locus_tag=ECB_00846|gene=ECB_00846	438	269.911	3	7.86639
locus_tag=ECB_00847|gene=tfaE	603	433.725	3	4.89533
locus_tag=ECB_00848|gene=ECB_00848	540	370.883	2	3.81653
locus_tag=ECB_00849|gene=ECB_00849	276	120.314	1	5.88244
locus_tag=ECB_00850|gene=ECB_00850	369	203.191	4	13.9326
locus_tag=ECB_00851|gene=ECB_00851	252	101.447	6	41.8588
locus_tag=ECB_00852|gene=ybjL	1686	1516.68	58	27.0651
locus_tag=ECB_00853|gene=ybjM	378	211.897	3	10.0201
locus_tag=ECB_00854|gene=grxA	258	105.877	7	46.7922
locus_tag=ECB_00855|gene=ybjC	288	130.367	0	0
locus_tag=ECB_00856|gene=nfsA	723	553.679	3	3.83476
locus_tag=ECB_00857|gene=rimK	903	733.679	4	3.8586
locus_tag=ECB_00858|gene=ybjN	477	308.475	4	9.1773
locus_tag=ECB_00859|gene=potF	1113	943.679	3	2.24995
locus_tag=ECB_00860|gene=potG	1134	964.679	5	3.66828
locus_tag=ECB_00861|gene=potH	954	784.679	0	0
locus_tag=ECB_00862|gene=potI	846	676.679	0	0
locus_tag=ECB_00863|gene=ybjO	489	320.225	3	6.63044
locus_tag=ECB_00864|gene=ybjF	1128	958.679	0	0
locus_tag=ECB_00865|gene=artJ	732	562.679	11	13.8359
locus_tag=ECB_00866|gene=artM	669	499.679	11	15.5803
locus_tag=ECB_00867|gene=artQ	717	547.679	2	2.58452
locus_tag=ECB_00868|gene=artI	732	562.679	9	11.3203
locus_tag=ECB_00869|gene=artP	729	559.679	10	12.6455
locus_tag=ECB_00870|gene=ybjP	516	346.99	83	169.292
locus_tag=ECB_00871|gene=ybjQ	324	161.48	744	3260.85
locus_tag=ECB_00872|gene=ybjR	831	661.679	321	343.347
locus_tag=ECB_00873|gene=ybjS	1014	844.679	14	11.7304
locus_tag=ECB_00874|gene=ybjT	1431	1261.68	3	1.68286
locus_tag=ECB_00875|gene=ltaE	1002	832.679	21	17.8491
locus_tag=ECB_00876|gene=poxB	1719	1549.68	22	10.0475
locus_tag=ECB_00877|gene=hcr	969	799.679	0	0
locus_tag=ECB_00878|gene=hcp	1653	1483.68	3	1.43106
locus_tag=ECB_00879|gene=ybjE	900	730.679	7	6.78027
locus_tag=ECB_00880|gene=aqpZ	696	526.679	51	68.533
locus_tag=ECB_00881|gene=ybjD	1659	1489.68	149	70.7895
locus_tag=ECB_00882|gene=ybjX	993	823.679	35	30.0736
locus_tag=ECB_00883|gene=macA	1116	946.679	27	20.1854
locus_tag=ECB_00884|gene=macB	1947	1777.68	20	7.96255
locus_tag=ECB_00885|gene=cspD	225	80.9299	1136	9934.48
locus_tag=ECB_00886|gene=clpS	321	158.909	88	391.932
locus_tag=ECB_00887|gene=clpA	2133	1963.68	305	109.927
locus_tag=ECB_00888|gene=infA	219	76.6311	6	55.4143
locus_tag=ECB_00889|gene=aat	705	535.679	6	7.92724
locus_tag=ECB_00890|gene=cydC	1722	1552.68	3	1.36746
locus_tag=ECB_00891|gene=cydD	1767	1597.68	6	2.65789
locus_tag=ECB_00892|gene=trxB	966	796.679	6	5.3302
locus_tag=ECB_00893|gene=lrp	495	326.16	30	65.0977
locus_tag=ECB_00894|gene=ftsK	4029	3859.68	27	4.95094
locus_tag=ECB_00895|gene=lolA	615	445.725	31	49.2232
locus_tag=ECB_00896|gene=ycaJ	1344	1174.68	9	5.42249
locus_tag=ECB_00897|gene=serS	1293	1123.68	187	117.781
locus_tag=ECB_00898|gene=dmsA	2445	2275.68	11	3.42103
locus_tag=ECB_00899|gene=dmsB	618	448.725	3	4.73169
locus_tag=ECB_00900|gene=dmsC	864	694.679	11	11.2069
locus_tag=ECB_00901|gene=ycaC	627	457.725	6	9.27731
locus_tag=ECB_00902|gene=ycaD	1149	979.679	11	7.94665
locus_tag=ECB_00903|gene=ycaM	1431	1261.68	18	10.0972
locus_tag=ECB_00904|gene=ycaN	909	739.679	4	3.8273
locus_tag=ECB_00905|gene=ycaK	591	421.725	1	1.67821
locus_tag=ECB_00906|gene=pflA	741	571.679	230	284.742
locus_tag=ECB_00907|gene=pflB	2283	2113.68	400	133.936
locus_tag=ECB_00908|gene=focA	858	688.679	113	116.128
locus_tag=ECB_00909|gene=ycaO	1761	1591.68	1	0.444652
locus_tag=ECB_00910|gene=ycaP	693	523.679	16	21.6237
locus_tag=ECB_00911|gene=serC	1089	919.679	46	35.3995
locus_tag=ECB_00912|gene=aroA	1284	1114.68	9	5.71437
locus_tag=ECB_00913|gene=ycaL	765	595.679	21	24.9507
locus_tag=ECB_00914|gene=cmk	684	514.679	57	78.3815
locus_tag=ECB_00915|gene=rpsA	1674	1504.68	370	174.034
locus_tag=ECB_00916|gene=himD	285	127.89	74	409.515
locus_tag=ECB_00917|gene=ycaI	2265	2095.68	123	41.539
locus_tag=ECB_00918|gene=msbA	1749	1579.68	10	4.48029
locus_tag=ECB_00919|gene=lpxK	987	817.679	11	9.52106
locus_tag=ECB_00920|gene=ycaQ	1233	1063.68	20	13.3074
locus_tag=ECB_00921|gene=ycaR	183	53.146	0	0
locus_tag=ECB_00922|gene=kdsB	747	577.679	17	20.8275
locus_tag=ECB_00923|gene=ycbJ	894	724.679	100	97.6629
locus_tag=ECB_00924|gene=ycbC	780	610.679	18	20.861
locus_tag=ECB_00925|gene=smtA	786	616.679	2	2.29534
locus_tag=ECB_00926|gene=mukF	1323	1153.68	3	1.8404
locus_tag=ECB_00927|gene=mukE	678	508.679	4	5.56534
locus_tag=ECB_00928|gene=mukB	4461	4291.68	20	3.29821
locus_tag=ECB_00929|gene=ycbB	1848	1678.68	2549	1074.68
locus_tag=ECB_00930|gene=ycbK	549	379.808	13	24.2245
locus_tag=ECB_00931|gene=ycbL	648	478.679	27	39.9204
locus_tag=ECB_00932|gene=aspC	1191	1021.68	36	24.9381
locus_tag=ECB_00933|gene=ompF	1089	919.679	42	32.3213
locus_tag=ECB_00934|gene=asnS	1401	1231.68	88	50.5662
locus_tag=ECB_00935|gene=pncB	1203	1033.68	19	13.009
locus_tag=ECB_00936|gene=pepN	2613	2443.68	125	36.2027
locus_tag=ECB_00937|gene=ssuB	768	598.679	5	5.91087
locus_tag=ECB_00938|gene=ssuC	792	622.679	0	0
locus_tag=ECB_00939|gene=ssuD	1146	976.679	3	2.17393
locus_tag=ECB_00940|gene=ssuA	960	790.679	2	1.79021
locus_tag=ECB_00941|gene=ssuE	576	406.808	1	1.73975
locus_tag=ECB_00942|gene=ycbQ	540	370.883	0	0
locus_tag=ECB_00943|gene=ycbR	702	532.679	0	0
locus_tag=ECB_00944|gene=ycbS	2601	2431.68	7	2.03736
locus_tag=ECB_00945|gene=ycbT	1071	901.679	5	3.92458
locus_tag=ECB_00946|gene=ycbU	543	373.883	1	1.89295
locus_tag=ECB_00947|gene=ycbV	516	346.99	0	0
locus_tag=ECB_00948|gene=ycbF	711	541.679	3	3.91972
locus_tag=ECB_00949|gene=pyrD	1011	841.679	0	0
locus_tag=ECB_00950|gene=ycbW	543	373.883	3	5.67886
locus_tag=ECB_00951|gene=ycbX	1110	940.679	10	7.52374
locus_tag=ECB_00952|gene=ycbY	2109	1939.68	9	3.28389
locus_tag=ECB_00953|gene=uup	1908	1738.68	13	5.29175
locus_tag=ECB_00954|gene=pqiA	1254	1084.68	21	13.7023
locus_tag=ECB_00955|gene=pqiB	1641	1471.68	26	12.5036
locus_tag=ECB_00956|gene=ymbA	549	379.808	47	87.581
locus_tag=ECB_00957|gene=rmf	168	44.4788	185	2943.7
locus_tag=ECB_00958|gene=fabA	519	349.956	88	177.969
locus_tag=ECB_00959|gene=ycbZ	1761	1591.68	65	28.9024
locus_tag=ECB_00960|gene=ycbG	453	284.828	16	39.757
locus_tag=ECB_00961|gene=ompA	1041	871.679	357	289.859
locus_tag=ECB_00962|gene=sulA	510	341.059	128	265.617
locus_tag=ECB_00963|gene=yccR	630	460.679	10	15.363
locus_tag=ECB_00964|gene=yccS	2154	1984.68	53	18.9
locus_tag=ECB_00965|gene=yccF	447	278.884	2	5.07553
locus_tag=ECB_00966|gene=helD	2055	1885.68	91	34.1546
locus_tag=ECB_00967|gene=mgsA	459	290.683	75	182.607
locus_tag=ECB_00968|gene=yccT	663	493.679	44	63.0788
locus_tag=ECB_00969|gene=yccU	414	246.45	709	2036.07
locus_tag=ECB_00970|gene=yccV	318	156.202	1442	6533.63
locus_tag=ECB_00971|gene=yccW	1104	934.679	116	87.8357
locus_tag=ECB_00972|gene=yccX	279	122.843	58	334.158
locus_tag=ECB_00973|gene=yccK	330	167.008	41	173.749
locus_tag=ECB_00974|gene=yccA	660	490.679	70	100.966
locus_tag=ECB_00975|gene=hyaA	1119	949.679	4	2.98098
locus_tag=ECB_00976|gene=hyaB	1794	1624.68	0	0
locus_tag=ECB_00977|gene=hyaC	708	538.679	0	0
locus_tag=ECB_00978|gene=hyaD	588	418.725	1	1.69023
locus_tag=ECB_00979|gene=hyaE	399	231.955	1	3.05121
locus_tag=ECB_00980|gene=hyaF	858	688.679	2	2.05536
locus_tag=ECB_00981|gene=appC	1545	1375.68	0	0
locus_tag=ECB_00982|gene=appB	1137	967.679	0	0
locus_tag=ECB_00983|gene=appA	1299	1129.68	5	3.13249
locus_tag=ECB_00984|gene=yccC	2181	2011.68	13	4.57362
locus_tag=ECB_00985|gene=yccY	447	278.884	0	0
locus_tag=ECB_00986|gene=yccZ	1140	970.679	6	4.37473
locus_tag=ECB_00987|gene=ymcA	2097	1927.68	3	1.10144
locus_tag=ECB_00988|gene=ymcB	747	577.679	0	0
locus_tag=ECB_00989|gene=ymcC	645	475.679	1	1.48786
locus_tag=ECB_00990|gene=ymcD	306	145.757	49	237.926
locus_tag=ECB_00991|gene=cspH	213	72.409	0	0
locus_tag=ECB_00992|gene=cspG	213	72.409	1	9.77424
locus_tag=ECB_00993|gene=sfa	231	85.4067	1	8.28674
locus_tag=ECB_00994|gene=gnsA	174	47.9009	3	44.3254
locus_tag=ECB_00995|gene=yccM	1074	904.679	3	2.34694
locus_tag=ECB_00996|gene=torS	2745	2575.68	11	3.02257
locus_tag=ECB_00997|gene=torT	1029	859.679	18	14.8188
locus_tag=ECB_00998|gene=torR	693	523.679	1	1.35148
locus_tag=ECB_00999|gene=torC	1173	1003.68	1	0.705148
locus_tag=ECB_01000|gene=torA	2547	2377.68	2	0.595322
locus_tag=ECB_01001|gene=torD	600	430.725	3	4.92943
locus_tag=ECB_01002|gene=yccD	306	145.757	63	305.905
locus_tag=ECB_01003|gene=cbpA	921	751.679	58	54.6098
locus_tag=ECB_01004|gene=yccE	1260	1090.68	0	0
locus_tag=ECB_01005|gene=agp	1242	1072.68	5253	3465.88
locus_tag=ECB_01006|gene=yccJ	228	83.1748	1252	10653.4
locus_tag=ECB_01007|gene=wrbA	597	427.725	1514	2505.17
locus_tag=ECB_01008|gene=ymdF	174	47.9009	15	221.627
locus_tag=ECB_01009|gene=ycdG	1329	1159.68	2	1.22058
locus_tag=ECB_01010|gene=ycdH	495	326.16	2	4.33985
locus_tag=ECB_01011|gene=ycdI	591	421.725	1	1.67821
locus_tag=ECB_01012|gene=ycdJ	801	631.679	3	3.36125
locus_tag=ECB_01013|gene=ycdK	387	220.549	0	0
locus_tag=ECB_01014|gene=ycdL	693	523.679	3	4.05445
locus_tag=ECB_01015|gene=ycdM	1149	979.679	1	0.722423
locus_tag=ECB_01016|gene=ycdC	639	469.679	21	31.6442
locus_tag=ECB_01017|gene=putA	3963	3793.68	252	47.0127
locus_tag=ECB_01018|gene=putP	1509	1339.68	321	169.582
locus_tag=ECB_01019|gene=ycdN	840	670.679	11	11.6079
locus_tag=ECB_01020|gene=ycdO	1128	958.679	1	0.738248
locus_tag=ECB_01021|gene=ycdB	1272	1102.68	43	27.5991
locus_tag=ECB_01022|gene=phoH	1065	895.679	1673	1321.96
locus_tag=ECB_01023|gene=ycdP	414	246.45	1	2.87175
locus_tag=ECB_01024|gene=ycdQ	1326	1156.68	9	5.50687
locus_tag=ECB_01025|gene=ycdR	2019	1849.68	6	2.29578
locus_tag=ECB_01026|gene=ycdS	2424	2254.68	17	5.33629
locus_tag=ECB_01027|gene=ycdT	1359	1189.68	12	7.13883
locus_tag=ECB_01028|gene=insF-1	816	646.679	0.00269577	0.00295032
locus_tag=ECB_01029|gene=insE-1	309	148.419	5.25	25.0348
locus_tag=ECB_01030|gene=ycdW	939	769.679	15	13.7929
locus_tag=ECB_01031|gene=ycdX	738	568.679	15	18.6681
locus_tag=ECB_01032|gene=ycdY	555	385.808	8	14.6756
locus_tag=ECB_01033|gene=ycdZ	492	323.16	11	24.0907
locus_tag=ECB_01034|gene=csgG	834	664.679	4	4.25915
locus_tag=ECB_01035|gene=csgF	417	249.351	1	2.83834
locus_tag=ECB_01036|gene=csgE	390	223.414	0	0
locus_tag=ECB_01037|gene=csgD	651	481.679	0	0
locus_tag=ECB_01038|gene=csgB	456	287.799	1	2.45916
locus_tag=ECB_01039|gene=csgA	456	287.799	16	39.3465
locus_tag=ECB_01040|gene=csgC	333	169.73	0	0
locus_tag=ECB_01041|gene=ymdA	312	151.061	2	9.37027
locus_tag=ECB_01042|gene=ymdB	534	364.92	112	217.218
locus_tag=ECB_01043|gene=ymdC	1422	1252.68	50	28.2492
locus_tag=ECB_01044|gene=mdoC	1158	988.679	12	8.59016
locus_tag=ECB_01045|gene=mdoG	1536	1366.68	16	8.28569
locus_tag=ECB_01046|gene=mdoH	2544	2374.68	23	6.85486
locus_tag=ECB_01047|gene=yceK	228	83.1748	32	272.291
locus_tag=ECB_01048|gene=msyB	375	208.961	36	121.931
locus_tag=ECB_01049|gene=yceE	1227	1057.68	24	16.0595
locus_tag=ECB_01050|gene=htrB	921	751.679	18	16.9479
locus_tag=ECB_01051|gene=yceA	1053	883.679	0	0
locus_tag=ECB_01052|gene=yceI	576	406.808	3	5.21925
locus_tag=ECB_01053|gene=yceJ	567	397.808	0	0
locus_tag=ECB_01054|gene=yceO	141	29.452	0	0
locus_tag=ECB_01055|gene=solA	1119	949.679	11	8.19769
locus_tag=ECB_01056|gene=yceP	255	103.674	429	2928.61
locus_tag=ECB_01057|gene=dinI	246	96.8802	0	0
locus_tag=ECB_01058|gene=pyrC	1047	877.679	10	8.0638
locus_tag=ECB_01059|gene=yceB	561	391.808	24	43.3525
locus_tag=ECB_01060|gene=grxB	648	478.679	521	770.316
locus_tag=ECB_01061|gene=yceL	1209	1039.68	16	10.8917
locus_tag=ECB_01062|gene=rimJ	585	415.725	94	160.028
locus_tag=ECB_01063|gene=yceH	648	478.679	76	112.368
locus_tag=ECB_01064|gene=mviM	924	754.679	33	30.9476
locus_tag=ECB_01065|gene=mviN	1536	1366.68	22	11.3928
locus_tag=ECB_01066|gene=flgN	417	249.351	0	0
locus_tag=ECB_01067|gene=flgM	294	135.452	1	5.22504
locus_tag=ECB_01068|gene=flgA	660	490.679	0	0
locus_tag=ECB_01069|gene=flgB	417	249.351	0	0
locus_tag=ECB_01070|gene=flgC	405	237.742	2	5.95387
locus_tag=ECB_01071|gene=flgD	696	526.679	2	2.68757
locus_tag=ECB_01072|gene=flgE	1206	1036.68	2	1.3654
locus_tag=ECB_01073|gene=flgF	756	586.679	0	0
locus_tag=ECB_01074|gene=flgG	783	613.679	0	0
locus_tag=ECB_01075|gene=flgH	699	529.679	1	1.33617
locus_tag=ECB_01076|gene=flgI	1098	928.679	2	1.52419
locus_tag=ECB_01077|gene=flgJ	942	772.679	1	0.91596
locus_tag=ECB_01078|gene=flgK	1644	1474.68	2	0.95986
locus_tag=ECB_01079|gene=flgL	954	784.679	5	4.50976
locus_tag=ECB_01080|gene=rne	3186	3016.68	11	2.58071
locus_tag=ECB_01081|gene=ECB_01081	321	158.909	8	35.6302
locus_tag=ECB_01082|gene=rluC	960	790.679	1	0.895107
locus_tag=ECB_01083|gene=maf	585	415.725	59	100.443
locus_tag=ECB_01084|gene=yceD	522	352.956	26	52.1349
locus_tag=ECB_01085|gene=rpmF	174	47.9009	18	265.953
locus_tag=ECB_01086|gene=plsX	1071	901.679	20	15.6983
locus_tag=ECB_01087|gene=fabH	954	784.679	21	18.941
locus_tag=ECB_01088|gene=fabD	930	760.679	10	9.30409
locus_tag=ECB_01089|gene=fabG	735	565.679	59	73.8172
locus_tag=ECB_01090|gene=acpP	237	89.9352	424	3336.66
locus_tag=ECB_01091|gene=fabF	1242	1072.68	188	124.04
locus_tag=ECB_01092|gene=pabC	810	640.679	1	1.10468
locus_tag=ECB_01093|gene=yceG	1023	853.679	5	4.14525
locus_tag=ECB_01094|gene=tmk	642	472.679	1	1.4973
locus_tag=ECB_01095|gene=holB	1005	835.679	5	4.23454
locus_tag=ECB_01096|gene=ycfH	798	628.679	823	926.502
locus_tag=ECB_01097|gene=ptsG	1434	1264.68	127	71.0721
locus_tag=ECB_01098|gene=fhuE	2190	2020.68	24	8.406
locus_tag=ECB_01099|gene=ycfF	360	194.814	14	50.8609
locus_tag=ECB_01100|gene=ycfL	378	211.897	7	23.3802
locus_tag=ECB_01101|gene=ycfM	642	472.679	48	71.8704
locus_tag=ECB_01102|gene=ycfN	825	655.679	8	8.63523
locus_tag=ECB_01103|gene=nagZ	1026	856.679	34	28.089
locus_tag=ECB_01104|gene=ycfP	543	373.883	112	212.011
locus_tag=ECB_01105|gene=ndh	1305	1135.68	214	133.362
locus_tag=ECB_01106|gene=ycfJ	540	370.883	6	11.4496
locus_tag=ECB_01107|gene=ycfQ	633	463.679	13	19.8427
locus_tag=ECB_01108|gene=ycfR	258	105.877	407	2720.63
locus_tag=ECB_01109|gene=ycfS	963	793.679	12	10.7007
locus_tag=ECB_01110|gene=mfd	3447	3277.68	3	0.647784
locus_tag=ECB_01111|gene=ycfT	1074	904.679	1	0.782314
locus_tag=ECB_01112|gene=ycfU	1200	1030.68	1	0.686676
locus_tag=ECB_01113|gene=ycfV	702	532.679	0	0
locus_tag=ECB_01114|gene=ycfW	1245	1075.68	246	161.856
locus_tag=ECB_01116_2|gene=insA-10	276	120.314	5.51724	32.4549
locus_tag=ECB_01117_2|gene=insB-10	504	335.094	2.24209	4.73547
locus_tag=ECB_01118|gene=cobB	840	670.679	5	5.27631
locus_tag=ECB_01119|gene=ycfZ	789	619.679	0	0
locus_tag=ECB_01120|gene=ymfA	408	240.622	0	0
locus_tag=ECB_01121|gene=potD	1047	877.679	5	4.0319
locus_tag=ECB_01122|gene=potC	795	625.679	2	2.26232
locus_tag=ECB_01123|gene=potB	828	658.679	4	4.29795
locus_tag=ECB_01124|gene=potA	1137	967.679	8	5.85105
locus_tag=ECB_01125|gene=pepT	1227	1057.68	22	14.7212
locus_tag=ECB_01126|gene=ycfD	1122	952.679	181	134.464
locus_tag=ECB_01127|gene=phoQ	1461	1291.68	7	3.83547
locus_tag=ECB_01128|gene=phoP	672	502.679	52	73.213
locus_tag=ECB_01129|gene=purB	1371	1201.68	16	9.42339
locus_tag=ECB_01130|gene=ycfC	642	472.679	12	17.9676
locus_tag=ECB_01131|gene=trmU	1107	937.679	3	2.26434
locus_tag=ECB_01132|gene=ymfB	462	293.625	1	2.41037
locus_tag=ECB_01133|gene=ymfC	654	484.679	0	0
locus_tag=ECB_01134|gene=icdA	1251	1081.68	220	143.946
locus_tag=ECB_01135|gene=ycgW	324	161.48	0	0
locus_tag=ECB_01136|gene=ycgX	405	237.742	1	2.97694
locus_tag=ECB_01137|gene=ycgE	732	562.679	7	8.80466
locus_tag=ECB_01138|gene=ycgF	1212	1042.68	15	10.1816
locus_tag=ECB_01139|gene=ycgZ	237	89.9352	0	0
locus_tag=ECB_01140|gene=ymgA	273	117.856	0	0
locus_tag=ECB_01141|gene=ymgB	267	112.967	0	0
locus_tag=ECB_01142|gene=ymgC	249	99.14	0	0
locus_tag=ECB_01143|gene=ycgG	1524	1354.68	40	20.8977
locus_tag=ECB_01144|gene=ymgF	219	76.6311	0	0
locus_tag=ECB_01146|gene=ymgD	330	167.008	91	385.639
locus_tag=ECB_01147|gene=ECB_01147	276	120.314	0	0
locus_tag=ECB_01148|gene=ycgI	213	72.409	0	0
locus_tag=ECB_01149|gene=minE	267	112.967	2	12.5301
locus_tag=ECB_01150|gene=minD	813	643.679	14	15.3934
locus_tag=ECB_01151|gene=minC	696	526.679	14	18.813
locus_tag=ECB_01152|gene=ycgJ	369	203.191	9	31.3483
locus_tag=ECB_01153|gene=ycgK	402	234.861	21	63.2826
locus_tag=ECB_01154|gene=ycgL	327	164.229	12	51.7139
locus_tag=ECB_01155|gene=ycgM	660	490.679	72	103.851
locus_tag=ECB_01156|gene=ycgN	447	278.884	85	215.71
locus_tag=ECB_01158|gene=umuD	420	252.25	22	61.7257
locus_tag=ECB_01159|gene=umuC	1269	1099.68	9	5.79231
locus_tag=ECB_01160|gene=dsbB	531	361.92	15	29.3329
locus_tag=ECB_01161|gene=nhaB	1542	1372.68	16	8.24948
locus_tag=ECB_01162|gene=fadR	720	550.679	51	65.5461
locus_tag=ECB_01163|gene=ycgB	1533	1363.68	2832	1469.79
locus_tag=ECB_01164|gene=dadA	1299	1129.68	261	163.516
locus_tag=ECB_01165|gene=alr	1071	901.679	68	53.3743
locus_tag=ECB_01166|gene=ycgO	1737	1567.68	196	88.486
locus_tag=ECB_01167|gene=ldcA	915	745.679	18	17.0843
locus_tag=ECB_01168|gene=mltE	612	442.725	21	33.5707
locus_tag=ECB_01169|gene=ycgR	735	565.679	0	0
locus_tag=ECB_01170|gene=ymgE	255	103.674	345	2355.18
locus_tag=ECB_01171|gene=ycgY	441	272.911	6	15.5598
locus_tag=ECB_01172|gene=treA	1698	1528.68	33	15.2782
locus_tag=ECB_01173|gene=dhaM	1419	1249.68	21	11.8931
locus_tag=ECB_01174|gene=dhaL	633	463.679	7	10.6845
locus_tag=ECB_01175|gene=dhaK	1071	901.679	10	7.84916
locus_tag=ECB_01176|gene=dhaR	1920	1750.68	22	8.89389
locus_tag=ECB_01177|gene=ycgV	2868	2698.68	28	7.34315
locus_tag=ECB_01178|gene=ychF	1092	922.679	4	3.06821
locus_tag=ECB_01179|gene=pth	585	415.725	2	3.40486
locus_tag=ECB_01180|gene=ychH	279	122.843	49423	284743
locus_tag=ECB_01181|gene=ychM	1680	1510.68	288	134.926
locus_tag=ECB_01182|gene=prsA	948	778.679	16	14.5424
locus_tag=ECB_01183|gene=ispE	852	682.679	3	3.11014
locus_tag=ECB_01184|gene=lolB	624	454.725	4	6.22568
locus_tag=ECB_01185|gene=hemA	1257	1087.68	16	10.4111
locus_tag=ECB_01186|gene=prfA	1083	913.679	3	2.32382
locus_tag=ECB_01187|gene=hemK	834	664.679	4	4.25915
locus_tag=ECB_01188|gene=ychQ	393	226.323	1	3.12713
locus_tag=ECB_01189|gene=ychA	810	640.679	3	3.31403
locus_tag=ECB_01190|gene=kdsA	855	685.679	13	13.4183
locus_tag=ECB_01191|gene=ldrA	108	15.6039	0	0
locus_tag=ECB_01192|gene=ldrB	108	15.6039	7	317.498
locus_tag=ECB_00620_4|gene=insK-2	852	682.679	17.7	18.3498
locus_tag=ECB_00619_4|gene=insJ-2	522	352.956	7.2381	14.5138
locus_tag=ECB_01194|gene=chaA	1101	931.679	4	3.03857
locus_tag=ECB_01195|gene=chaB	231	85.4067	15	124.301
locus_tag=ECB_01196|gene=chaC	717	547.679	31	40.06
locus_tag=ECB_01197|gene=ychN	354	189.243	86	321.628
locus_tag=ECB_01198|gene=ychP	1254	1084.68	8	5.21992
locus_tag=ECB_01199|gene=narL	651	481.679	7	10.2853
locus_tag=ECB_01200|gene=narX	1797	1627.68	23	10.0008
locus_tag=ECB_01201|gene=narK	1392	1222.68	6	3.47308
locus_tag=ECB_01202|gene=narG	3744	3574.68	13	2.57384
locus_tag=ECB_01203|gene=narH	1539	1369.68	5	2.58361
locus_tag=ECB_01204|gene=narJ	711	541.679	1	1.30657
locus_tag=ECB_01205|gene=narI	678	508.679	1	1.39133
locus_tag=ECB_01206|gene=ECB_01206	567	397.808	27	48.0359
locus_tag=ECB_01208|gene=purU	843	673.679	11	11.5562
locus_tag=ECB_01209|gene=ychJ	459	290.683	18	43.8257
locus_tag=ECB_01210|gene=ychK	945	775.679	47	42.8836
locus_tag=ECB_01211|gene=hnr	1014	844.679	99	82.9505
locus_tag=ECB_01212|gene=galU	909	739.679	82	78.4596
locus_tag=ECB_01213|gene=hns	414	246.45	10395	29851.8
locus_tag=ECB_01214|gene=tdk	618	448.725	4	6.30892
locus_tag=ECB_01215|gene=adhE	2676	2506.68	342	96.5612
locus_tag=ECB_01216|gene=ychE	648	478.679	4	5.91413
locus_tag=ECB_01217|gene=oppA	1632	1462.68	20	9.67735
locus_tag=ECB_01218|gene=oppB	921	751.679	4	3.7662
locus_tag=ECB_01219|gene=oppC	909	739.679	4	3.8273
locus_tag=ECB_01220|gene=oppD	1014	844.679	4	3.35153
locus_tag=ECB_01221|gene=oppF	1005	835.679	16	13.5505
locus_tag=ECB_01222|gene=yciU	330	167.008	2	8.47558
locus_tag=ECB_01223|gene=cls	1461	1291.68	12	6.5751
locus_tag=ECB_01224|gene=kch	1254	1084.68	24	15.6598
locus_tag=ECB_01225|gene=yciI	297	138.048	6	30.7608
locus_tag=ECB_01226|gene=tonB	720	550.679	5	6.42609
locus_tag=ECB_01227|gene=yciA	399	231.955	3	9.15364
locus_tag=ECB_01228|gene=ispZ	540	370.883	50	95.4132
locus_tag=ECB_01229|gene=yciC	744	574.679	21	25.8624
locus_tag=ECB_01230|gene=yciD	639	469.679	2	3.01373
locus_tag=ECB_01231|gene=yciE	507	338.094	1	2.09333
locus_tag=ECB_01232|gene=yciF	501	332.16	0	0
locus_tag=ECB_01233|gene=yciG	180	51.3513	3	41.3471
locus_tag=ECB_01234|gene=trpA	807	637.679	18	19.9777
locus_tag=ECB_01235|gene=trpB	1194	1024.68	0	0
locus_tag=ECB_01236|gene=trpC	1359	1189.68	5	2.97451
locus_tag=ECB_01237|gene=trpD	1596	1426.68	3	1.48823
locus_tag=ECB_01238|gene=trpE	1563	1393.68	3	1.52347
locus_tag=ECB_01239|gene=trpL	45	8	1	88.4679
locus_tag=ECB_01240|gene=yciV	882	712.679	7	6.95151
locus_tag=ECB_01241|gene=yciO	621	451.725	19	29.7684
locus_tag=ECB_01243|gene=insA-11	276	120.314	2.98851	17.5797
locus_tag=ECB_01244|gene=insB-11	504	335.094	5.20584	10.9951
locus_tag=ECB_01245|gene=yciL	876	706.679	5	5.00753
locus_tag=ECB_01246|gene=btuR	591	421.725	3	5.03463
locus_tag=ECB_01247|gene=yciK	759	589.679	2	2.40043
locus_tag=ECB_01248|gene=sohB	1050	880.679	15	12.0545
locus_tag=ECB_01249|gene=yciN	252	101.447	27	188.365
locus_tag=ECB_01250|gene=topA	2598	2428.68	22	6.41103
locus_tag=ECB_01251|gene=cysB	975	805.679	253	222.246
locus_tag=ECB_01253|gene=acnA	2676	2506.68	118	33.3165
locus_tag=ECB_01254|gene=ribA	591	421.725	53	88.9451
locus_tag=ECB_01255|gene=pgpB	765	595.679	19	22.5744
locus_tag=ECB_01256|gene=yciS	309	148.419	17	81.0652
locus_tag=ECB_01257|gene=yciM	1170	1000.68	11	7.77989
locus_tag=ECB_01258|gene=pyrF	738	568.679	3	3.73361
locus_tag=ECB_01259|gene=yciH	327	164.229	3	12.9285
locus_tag=ECB_01260|gene=osmB	219	76.6311	378	3491.1
locus_tag=ECB_01261|gene=yciT	750	580.679	16	19.5011
locus_tag=ECB_01262|gene=yciR	1986	1816.68	184	71.6828
locus_tag=ECB_01263|gene=rnb	1935	1765.68	14	5.61167
locus_tag=ECB_01264|gene=yciW	1128	958.679	0	0
locus_tag=ECB_01265|gene=fabI	789	619.679	24	27.4107
locus_tag=ECB_01266|gene=ycjD	354	189.243	6	22.4392
locus_tag=ECB_01267|gene=sapF	807	637.679	3	3.32962
locus_tag=ECB_01268|gene=sapD	993	823.679	32	27.4959
locus_tag=ECB_01269|gene=sapC	891	721.679	38	37.2662
locus_tag=ECB_01270|gene=sapB	966	796.679	124	110.157
locus_tag=ECB_01271|gene=sapA	1644	1474.68	238	114.223
locus_tag=ECB_01272|gene=ymjA	246	96.8802	0	0
locus_tag=ECB_01273|gene=ycjJ	1386	1216.68	15	8.72551
locus_tag=ECB_01274|gene=ycjK	1419	1249.68	50	28.317
locus_tag=ECB_01275|gene=ycjL	765	595.679	21	24.9507
locus_tag=ECB_01276|gene=ycjC	558	388.808	9	16.3826
locus_tag=ECB_01277|gene=aldH	1488	1318.68	6	3.22024
locus_tag=ECB_01278|gene=ordL	1281	1111.68	8	5.09314
locus_tag=ECB_01279|gene=goaG	1266	1096.68	1	0.645351
locus_tag=ECB_01280|gene=pspF	978	808.679	6	5.2511
locus_tag=ECB_01281|gene=pspA	669	499.679	61	86.4001
locus_tag=ECB_01282|gene=pspB	225	80.9299	5	43.7257
locus_tag=ECB_01283|gene=pspC	360	194.814	22	79.9242
locus_tag=ECB_01284|gene=pspD	222	78.8262	9	80.8067
locus_tag=ECB_01285|gene=pspE	315	153.635	83	382.352
locus_tag=ECB_01286|gene=ycjM	1680	1510.68	0	0
locus_tag=ECB_01287|gene=ycjN	1293	1123.68	4	2.51938
locus_tag=ECB_01288|gene=ycjO	882	712.679	4	3.97229
locus_tag=ECB_01289|gene=ycjP	843	673.679	5	5.25282
locus_tag=ECB_01290|gene=ycjQ	1053	883.679	0	0
locus_tag=ECB_01291|gene=ycjR	789	619.679	3	3.42634
locus_tag=ECB_01292|gene=ycjS	1056	886.679	0	0
locus_tag=ECB_01293|gene=ycjT	2268	2098.68	0	0
locus_tag=ECB_01294|gene=ycjU	660	490.679	1	1.44237
locus_tag=ECB_01295|gene=ycjV	1083	913.679	0	0
locus_tag=ECB_01296|gene=ompG	906	736.679	0	0
locus_tag=ECB_01297|gene=ycjW	999	829.679	1	0.853032
locus_tag=ECB_01298|gene=ycjX	1398	1228.68	12	6.91223
locus_tag=ECB_01299|gene=ycjF	1062	892.679	5	3.96415
locus_tag=ECB_01300|gene=tyrR	1542	1372.68	169	87.1351
locus_tag=ECB_01301|gene=tpx	507	338.094	269	563.107
locus_tag=ECB_01302|gene=ycjG	966	796.679	135	119.929
locus_tag=ECB_01303|gene=ycjI	789	619.679	102	116.495
locus_tag=ECB_01305|gene=ycjY	933	763.679	9	8.34079
locus_tag=ECB_01306|gene=ycjZ	900	730.679	2	1.93722
locus_tag=ECB_01307|gene=mppA	1614	1444.68	41	20.0857
locus_tag=ECB_01308|gene=ynaI	1032	862.679	20	16.408
locus_tag=ECB_01309|gene=ynaJ	258	105.877	189	1263.39
locus_tag=ECB_01310|gene=ydaA	951	781.679	3470	3141.78
locus_tag=ECB_01311|gene=fnr	753	583.679	362	438.945
locus_tag=ECB_01312|gene=ogt	516	346.99	1	2.03966
locus_tag=ECB_01313|gene=abgT	1527	1357.68	6	3.12773
locus_tag=ECB_01314|gene=abgB	1446	1276.68	58	32.153
locus_tag=ECB_01315|gene=abgA	1311	1141.68	3	1.85974
locus_tag=ECB_01316|gene=abgR	909	739.679	7	6.69777
locus_tag=ECB_01317|gene=ydaL	564	394.808	2	3.58526
locus_tag=ECB_01318|gene=ydaM	1233	1063.68	28	18.6304
locus_tag=ECB_01319|gene=ydaN	984	814.679	25	21.7185
locus_tag=ECB_01320|gene=dbpA	1374	1204.68	7	4.11246
locus_tag=ECB_01321|gene=ydaO	936	766.679	11	10.1544
locus_tag=ECB_01322|gene=intR	1236	1066.68	2	1.327
locus_tag=ECB_01323|gene=xisR	216	74.5559	0	0
locus_tag=ECB_01324|gene=ydaC	210	70.4607	0	0
locus_tag=ECB_01325|gene=lar	195	60.6147	0	0
locus_tag=ECB_01326|gene=recT	810	640.679	0	0
locus_tag=ECB_01327|gene=recE	2601	2431.68	5	1.45526
locus_tag=ECB_01328|gene=racC	276	120.314	1	5.88244
locus_tag=ECB_01329|gene=ydaE	171	46.1277	1	15.3431
locus_tag=ECB_01330|gene=kil	222	78.8262	0	0
locus_tag=ECB_01331|gene=sieB	489	320.225	1	2.21015
locus_tag=ECB_01332|gene=ydaF	156	37.298	2	37.9507
locus_tag=ECB_01333|gene=ydaG	135	26.3033	0	0
locus_tag=ECB_01334|gene=ECB_01334	138	27.7983	1	25.4599
locus_tag=ECB_01335|gene=ECB_01335	345	180.77	2	7.8303
locus_tag=ECB_01336|gene=ECB_01336	273	117.856	0	0
locus_tag=ECB_01337|gene=ydfQ	534	364.92	1	1.93945
locus_tag=ECB_01338|gene=rzpR	300	140.565	10	50.35
locus_tag=ECB_01339|gene=trkG	1458	1288.68	6	3.2952
locus_tag=ECB_01340|gene=ynaK	432	263.991	0	0
locus_tag=ECB_02695_1|gene=insE-5	309	148.419	3.5	16.6899
locus_tag=ECB_02696_1|gene=insF-5	807	637.679	27.4098	30.4214
locus_tag=ECB_01341|gene=ECB_01341	837	667.679	36	38.1602
locus_tag=ECB_01342|gene=ECB_01342	2226	2056.68	25.5539	8.7936
locus_tag=ECB_01343|gene=ECB_01343	279	122.843	2	11.5227
locus_tag=ECB_01344|gene=ECB_01344	294	135.452	2	10.4501
locus_tag=ECB_01345|gene=pinR	591	421.725	21.1765	35.5385
locus_tag=ECB_01346|gene=ynaE	267	112.967	3	18.7952
locus_tag=ECB_01347|gene=ynaF	435	266.938	298	790.098
locus_tag=ECB_01348|gene=ompN	1134	964.679	6	4.40194
locus_tag=ECB_01117_3|gene=insB-10	504	335.094	2.24209	4.73547
locus_tag=ECB_01116_3|gene=insA-10	276	120.314	5.51724	32.4549
locus_tag=ECB_01349|gene=ydbK	3525	3355.68	315	66.4363
locus_tag=ECB_01350|gene=ydbJ	267	112.967	2	12.5301
locus_tag=ECB_01351|gene=hslJ	423	255.199	70	194.13
locus_tag=ECB_01352|gene=ldhA	990	820.679	20	17.2477
locus_tag=ECB_01353|gene=ydbH	2640	2470.68	42	12.0312
locus_tag=ECB_01354|gene=ynbE	186	54.9584	2	25.7556
locus_tag=ECB_01355|gene=ydbL	327	164.229	0	0
locus_tag=ECB_01356|gene=feaR	906	736.679	20	19.2144
locus_tag=ECB_01357|gene=feaB	1500	1330.68	72	38.2943
locus_tag=ECB_01358|gene=tynA	1719	1549.68	4	1.82681
locus_tag=ECB_01359|gene=insE-2	309	148.419	5.25	25.0348
locus_tag=ECB_01360|gene=insF-2	867	697.679	5.17767	5.25236
locus_tag=ECB_01361|gene=ydbC	534	364.92	2	3.8789
locus_tag=ECB_01362|gene=ydbD	2307	2137.68	12	3.97296
locus_tag=ECB_01363|gene=ynbA	606	436.725	2	3.24114
locus_tag=ECB_01364|gene=ynbB	897	727.679	3	2.91781
locus_tag=ECB_01365|gene=ynbC	1758	1588.68	6	2.67295
locus_tag=ECB_01366|gene=ynbD	1293	1123.68	4	2.51938
locus_tag=ECB_00620_5|gene=insK-2	852	682.679	17.7	18.3498
locus_tag=ECB_00619_5|gene=insJ-2	522	352.956	7.2381	14.5138
locus_tag=ECB_01368|gene=hrpA	3846	3676.68	0	0
locus_tag=ECB_01369|gene=ydcF	801	631.679	0	0
locus_tag=ECB_01370|gene=aldA	1440	1270.68	0	0
locus_tag=ECB_01371|gene=gapC	1002	832.679	0	0
locus_tag=ECB_01372|gene=insA-12	276	120.314	2.98851	17.5797
locus_tag=ECB_01373|gene=insB-12	504	335.094	5.20584	10.9951
locus_tag=ECB_01374|gene=cybB	531	361.92	0	0
locus_tag=ECB_01375|gene=ydcA	174	47.9009	1	14.7751
locus_tag=ECB_01376|gene=hokB	150	34.2062	0	0
locus_tag=ECB_01377|gene=mokB	168	44.4788	0	0
locus_tag=ECB_00620_6|gene=insK-2	852	682.679	17.7	18.3498
locus_tag=ECB_00619_6|gene=insJ-2	522	352.956	7.2381	14.5138
locus_tag=ECB_01378|gene=trg	1641	1471.68	49	23.5645
locus_tag=ECB_01379|gene=ydcI	924	754.679	244	228.825
locus_tag=ECB_01380|gene=ydcJ	1344	1174.68	98	59.0449
locus_tag=ECB_01381|gene=ydcG	1626	1456.68	18	8.74549
locus_tag=ECB_01382|gene=ECB_01382	204	66.3939	0	0
locus_tag=ECB_01383|gene=ydcH	225	80.9299	871	7617.02
locus_tag=ECB_01384|gene=rimL	540	370.883	20	38.1653
locus_tag=ECB_01385|gene=ydcK	981	811.679	162	141.256
locus_tag=ECB_01386|gene=tehA	993	823.679	20	17.1849
locus_tag=ECB_01387|gene=tehB	594	424.725	23	38.3262
locus_tag=ECB_01388|gene=ydcL	669	499.679	321	454.663
locus_tag=ECB_01390|gene=ydcM	1209	1039.68	42	28.5907
locus_tag=ECB_01391|gene=ydcO	1176	1006.68	32	22.4975
locus_tag=ECB_01392|gene=ydcN	537	367.883	11	21.1621
locus_tag=ECB_01393|gene=ydcP	1962	1792.68	35	13.8179
locus_tag=ECB_01394|gene=yncJ	231	85.4067	17	140.875
locus_tag=ECB_01395|gene=ydcQ	438	269.911	16	41.9541
locus_tag=ECB_01396|gene=ydcR	1407	1237.68	11	6.29014
locus_tag=ECB_01397|gene=ydcS	1146	976.679	188	136.233
locus_tag=ECB_01398|gene=ydcT	1014	844.679	12	10.0546
locus_tag=ECB_01399|gene=ydcU	942	772.679	15	13.7394
locus_tag=ECB_01400|gene=ydcV	795	625.679	3	3.39348
locus_tag=ECB_01401|gene=ydcW	1425	1255.68	13	7.32724
locus_tag=ECB_01402|gene=ydcX	174	47.9009	5	73.8757
locus_tag=ECB_01403|gene=ydcY	234	87.5946	34	274.712
locus_tag=ECB_01404|gene=ydcZ	450	281.828	5	12.5563
locus_tag=ECB_01405|gene=yncA	519	349.956	17	34.3804
locus_tag=ECB_01406|gene=yncB	1038	868.679	37	30.1452
locus_tag=ECB_01407|gene=yncC	666	496.679	8	11.3996
locus_tag=ECB_01408|gene=yncD	2103	1933.68	6	2.19605
locus_tag=ECB_01409|gene=yncE	1062	892.679	72	57.0838
locus_tag=ECB_01410|gene=ansP	1500	1330.68	5	2.65933
locus_tag=ECB_01411|gene=yncG	618	448.725	3	4.73169
locus_tag=ECB_01412|gene=yncH	213	72.409	0	0
locus_tag=ECB_01413|gene=ECB_01413	2127	1957.68	1	0.361521
locus_tag=ECB_01414|gene=rhsE	4224	4054.68	12.0903	2.11036
locus_tag=ECB_01415|gene=ydcD	483	314.32	0	0
locus_tag=ECB_01416|gene=ECB_01416	747	577.679	0	0
locus_tag=ECB_01417|gene=ECB_01417	201	64.3202	0	0
locus_tag=ECB_01418|gene=ydcC	792	622.679	1	1.13661
locus_tag=ECB_01419|gene=ydcE	228	83.1748	1	8.5091
locus_tag=ECB_01420|gene=yddH	570	400.808	64	113.011
locus_tag=ECB_01421|gene=nhoA	846	676.679	4	4.18362
locus_tag=ECB_01423|gene=narV	681	511.679	1	1.38318
locus_tag=ECB_01424|gene=narW	696	526.679	0	0
locus_tag=ECB_01425|gene=narY	1545	1375.68	3	1.5434
locus_tag=ECB_01426|gene=narZ	3741	3571.68	2	0.396308
locus_tag=ECB_01427|gene=narU	1389	1219.68	1	0.58027
locus_tag=ECB_01428|gene=yddJ	336	172.398	1	4.10528
locus_tag=ECB_01429|gene=yddK	957	787.679	0	0
locus_tag=ECB_01430|gene=yddL	291	132.849	0	0
locus_tag=ECB_01431|gene=yddG	825	655.679	1	1.0794
locus_tag=ECB_01432|gene=fdnG	3048	2878.68	4	0.983427
locus_tag=ECB_01433|gene=fdnH	885	715.679	1	0.988911
locus_tag=ECB_01434|gene=fdnI	654	484.679	66	96.3751
locus_tag=ECB_01435|gene=yddM	363	197.555	937	3356.81
locus_tag=ECB_01436|gene=adhP	1011	841.679	21	17.6583
locus_tag=ECB_01437|gene=sfcA	1698	1528.68	22	10.1855
locus_tag=ECB_01438|gene=rpsV	138	27.7983	216	5499.34
locus_tag=ECB_01439|gene=bdm	216	74.5559	0	0
locus_tag=ECB_01440|gene=osmC	432	263.991	25	67.0233
locus_tag=ECB_01441|gene=yddO	927	757.679	1	0.934093
locus_tag=ECB_01442|gene=yddP	987	817.679	1	0.865551
locus_tag=ECB_01443|gene=yddQ	897	727.679	5	4.86301
locus_tag=ECB_01444|gene=yddR	1023	853.679	0	0
locus_tag=ECB_01445|gene=yddS	1551	1381.68	9	4.6101
locus_tag=ECB_01446|gene=ddpX	582	412.766	2	3.42927
locus_tag=ECB_01447|gene=dos	2400	2230.68	22	6.98009
locus_tag=ECB_01448|gene=yddV	1044	874.679	227	183.676
locus_tag=ECB_01449|gene=yddW	1320	1150.68	6	3.69039
locus_tag=ECB_01450|gene=xasA	1536	1366.68	4	2.07142
locus_tag=ECB_01451|gene=gadB	1401	1231.68	14	8.04463
locus_tag=ECB_01452|gene=pqqL	2796	2626.68	27	7.27499
locus_tag=ECB_01453|gene=yddB	2373	2203.68	18	5.78096
locus_tag=ECB_01454|gene=yddA	1686	1516.68	2	0.93328
locus_tag=ECB_01455|gene=ydeM	1158	988.679	2	1.43169
locus_tag=ECB_01456|gene=ydeN	1683	1513.68	13	6.07834
locus_tag=ECB_01457|gene=ydeO	762	592.679	1	1.19414
locus_tag=ECB_01458|gene=ECB_01458	198	62.4893	0	0
locus_tag=ECB_01459|gene=ydeP	2280	2110.68	11	3.68847
locus_tag=ECB_01460|gene=ydeQ	915	745.679	1	0.949125
locus_tag=ECB_01461|gene=ydeR	504	335.094	0	0
locus_tag=ECB_01462|gene=ydeS	531	361.92	0	0
locus_tag=ECB_01463|gene=ydeT	1149	979.679	2	1.44485
locus_tag=ECB_01464|gene=ECB_01464	1011	841.679	9	7.56783
locus_tag=ECB_01465|gene=ECB_01465	351	186.434	6	22.7773
locus_tag=ECB_01466|gene=ECB_01466	282	125.323	0	0
locus_tag=ECB_01467|gene=ECB_01467	384	217.637	2	6.50388
locus_tag=ECB_01468|gene=yneL	537	367.883	4	7.6953
locus_tag=ECB_01469|gene=hipA	1323	1153.68	35	21.4713
locus_tag=ECB_01470|gene=hipB	267	112.967	32	200.482
locus_tag=ECB_01472|gene=ydeZ	798	628.679	1	1.12576
locus_tag=ECB_01473|gene=yneA	1023	853.679	2	1.6581
locus_tag=ECB_01474|gene=yneB	876	706.679	0	0
locus_tag=ECB_01475|gene=yneC	291	132.849	13	69.2564
locus_tag=ECB_01476|gene=tam	759	589.679	70	84.0152
locus_tag=ECB_01477|gene=yneE	915	745.679	3	2.84738
locus_tag=ECB_01478|gene=uxaB	1452	1282.68	16	8.82831
locus_tag=ECB_01479|gene=yneF	948	778.679	8	7.27121
locus_tag=ECB_01480|gene=yneG	360	194.814	1	3.63292
locus_tag=ECB_01481|gene=yneH	927	757.679	3	2.80228
locus_tag=ECB_01482|gene=yneI	1389	1219.68	1	0.58027
locus_tag=ECB_01483|gene=yneJ	882	712.679	8	7.94459
locus_tag=ECB_01484|gene=yneK	1116	946.679	1	0.747606
locus_tag=ECB_01485|gene=sotB	1191	1021.68	11	7.61998
locus_tag=ECB_01486|gene=marC	666	496.679	190	270.74
locus_tag=ECB_01487|gene=ECB_01487	285	127.89	1158	6408.36
locus_tag=ECB_01488|gene=ECB_01488	321	158.909	437	1946.3
locus_tag=ECB_01489|gene=marR	435	266.938	1	2.65134
locus_tag=ECB_01490|gene=marA	384	217.637	3	9.75582
locus_tag=ECB_01491|gene=marB	219	76.6311	3	27.7072
locus_tag=ECB_01492|gene=eamA	900	730.679	4	3.87444
locus_tag=ECB_01493|gene=ydeE	1188	1018.68	1	0.694765
locus_tag=ECB_01494|gene=ydeH	891	721.679	13	12.749
locus_tag=ECB_01495|gene=ydeI	393	226.323	29	90.6868
locus_tag=ECB_01496|gene=ydeJ	519	349.956	0	0
locus_tag=ECB_01497|gene=dcp	2046	1876.68	9	3.39413
locus_tag=ECB_01498|gene=ydfG	747	577.679	77	94.3364
locus_tag=ECB_01499|gene=ydfH	687	517.679	7	9.57002
locus_tag=ECB_01500|gene=ydfZ	204	66.3939	1	10.6598
locus_tag=ECB_01501|gene=ydfI	1461	1291.68	7	3.83547
locus_tag=ECB_01502|gene=ydfJ	1284	1114.68	120	76.1916
locus_tag=ECB_01503|gene=ydfK	267	112.967	3	18.7952
locus_tag=ECB_01504|gene=pinQ	591	421.725	14.8235	24.877
locus_tag=ECB_01505|gene=ECB_01505	294	135.452	0	0
locus_tag=ECB_01506|gene=ECB_01506	705	535.679	3	3.96362
locus_tag=ECB_01507|gene=ECB_01507	282	125.323	0	0
locus_tag=ECB_01508|gene=stfR	2379	2209.68	3.44608	1.10375
locus_tag=ECB_01509|gene=lomR	600	430.725	0	0
locus_tag=ECB_01511|gene=insE-3	309	148.419	3.5	16.6899
locus_tag=ECB_01526|gene=ECB_01526	150	34.2062	124	2565.62
locus_tag=ECB_01527|gene=ECB_01527	525	355.956	46	91.4613
locus_tag=ECB_01528|gene=ECB_01528	381	214.79	25	82.3762
locus_tag=ECB_01529|gene=ydfU	579	409.808	3	5.18104
locus_tag=ECB_01530|gene=ECB_01530	279	122.843	1	5.76135
locus_tag=ECB_01531|gene=rem	252	101.447	3	20.9294
locus_tag=ECB_01532|gene=hokD	156	37.298	57	1081.6
locus_tag=ECB_01533|gene=ECB_01533	90	11.3577	4	249.256
locus_tag=ECB_01534|gene=ECB_01534	780	610.679	8	9.27155
locus_tag=ECB_01535|gene=ECB_01535	423	255.199	1	2.77329
locus_tag=ECB_01536|gene=ECB_01536	1020	850.679	2	1.66395
locus_tag=ECB_01537|gene=ydfX	462	293.625	0	0
locus_tag=ECB_01538|gene=dicC	231	85.4067	0	0
locus_tag=ECB_01539|gene=ECB_01539	408	240.622	3	8.82391
locus_tag=ECB_01540|gene=ECB_01540	207	68.2878	0	0
locus_tag=ECB_01541|gene=ECB_01541	366	200.334	1	3.53282
locus_tag=ECB_01542|gene=ECB_01542	288	130.367	1	5.42886
locus_tag=ECB_01543|gene=dicB	189	56.984	0	0
locus_tag=ECB_01544|gene=ydfD	192	58.802	0	0
locus_tag=ECB_01545|gene=ydfE	2472	2302.68	13	3.99563
locus_tag=ECB_01546|gene=ECB_01546	252	101.447	0	0
locus_tag=ECB_01549|gene=rspB	1020	850.679	4	3.3279
locus_tag=ECB_01550|gene=rspA	1215	1045.68	4	2.7073
locus_tag=ECB_01551|gene=ynfA	327	164.229	1	4.30949
locus_tag=ECB_01552|gene=ynfB	342	177.917	31	123.316
locus_tag=ECB_01553|gene=speG	561	391.808	10	18.0635
locus_tag=ECB_01554|gene=ynfC	711	541.679	13	16.9854
locus_tag=ECB_01555|gene=ynfD	306	145.757	234	1136.22
locus_tag=ECB_01556|gene=ynfE	2427	2257.68	13	4.07527
locus_tag=ECB_01557|gene=ynfF	2424	2254.68	8	2.5112
locus_tag=ECB_01558|gene=ynfG	618	448.725	2	3.15446
locus_tag=ECB_01559|gene=ynfH	855	685.679	18	18.5792
locus_tag=ECB_01560|gene=ynfI	615	445.725	1	1.58785
locus_tag=ECB_01561|gene=ynfJ	1257	1087.68	9	5.85622
locus_tag=ECB_01562|gene=bioD	696	526.679	15	20.1568
locus_tag=ECB_01563|gene=mlc	1221	1051.68	13	8.74854
locus_tag=ECB_01564|gene=ynfL	894	724.679	1	0.976629
locus_tag=ECB_01565|gene=ynfM	1254	1084.68	31	20.2272
locus_tag=ECB_01566|gene=asr	309	148.419	95	453.011
locus_tag=ECB_01567|gene=ydgD	822	652.679	1089	1180.87
locus_tag=ECB_01568|gene=ydgE	330	167.008	14	59.329
locus_tag=ECB_01569|gene=ydgF	366	200.334	3	10.5985
locus_tag=ECB_01570|gene=ydgG	1035	865.679	16	13.0809
locus_tag=ECB_01571|gene=pntB	1389	1219.68	35	20.3094
locus_tag=ECB_01572|gene=pntA	1533	1363.68	36	18.6838
locus_tag=ECB_01573|gene=ydgH	945	775.679	22	20.0732
locus_tag=ECB_01574|gene=ydgI	1383	1213.68	7	4.08197
locus_tag=ECB_01575|gene=ydgB	723	553.679	3	3.83476
locus_tag=ECB_01576|gene=ydgC	336	172.398	4	16.4211
locus_tag=ECB_01577|gene=rstA	729	559.679	7	8.85186
locus_tag=ECB_01578|gene=rstB	1302	1132.68	9	5.62356
locus_tag=ECB_01579|gene=tus	930	760.679	6	5.58245
locus_tag=ECB_01580|gene=fumC	1404	1234.68	79	45.2844
locus_tag=ECB_01581|gene=fumA	1647	1477.68	520	249.057
locus_tag=ECB_01582|gene=manA	1176	1006.68	19	13.3579
locus_tag=ECB_01583|gene=ydgA	1509	1339.68	187	98.7908
locus_tag=ECB_01584|gene=uidC	1266	1096.68	17	10.971
locus_tag=ECB_01585|gene=uidB	1374	1204.68	17	9.98741
locus_tag=ECB_01586|gene=uidA	1812	1642.68	153	65.9195
locus_tag=ECB_01587|gene=uidR	591	421.725	139	233.271
locus_tag=ECB_01588|gene=hdhA	768	598.679	8	9.45739
locus_tag=ECB_01589|gene=malI	1029	859.679	235	193.467
locus_tag=ECB_01590|gene=malX	1593	1423.68	9	4.4741
locus_tag=ECB_01591|gene=malY	1173	1003.68	5	3.52574
locus_tag=ECB_01592|gene=add	1002	832.679	9	7.64963
locus_tag=ECB_01593|gene=ydgJ	1041	871.679	45	36.5369
locus_tag=ECB_01594|gene=blr	126	22.3129	7	222.033
locus_tag=ECB_01595|gene=ydgT	216	74.5559	1	9.49278
locus_tag=ECB_01596|gene=ydgK	441	272.911	3	7.77992
locus_tag=ECB_01597|gene=rnfA	582	412.766	2	3.42927
locus_tag=ECB_01598|gene=rnfB	579	409.808	1	1.72701
locus_tag=ECB_01599|gene=rnfC	2223	2053.68	1	0.344622
locus_tag=ECB_01600|gene=rnfD	1059	889.679	2	1.59101
locus_tag=ECB_01601|gene=rnfG	621	451.725	0	0
locus_tag=ECB_01602|gene=rnfE	696	526.679	0	0
locus_tag=ECB_01603|gene=nth	636	466.679	0	0
locus_tag=ECB_01604|gene=ydgR	1503	1333.68	16	8.49071
locus_tag=ECB_01605|gene=gst	606	436.725	120	194.468
locus_tag=ECB_01606|gene=pdxY	864	694.679	4	4.07522
locus_tag=ECB_01607|gene=tyrS	1275	1105.68	13	8.32127
locus_tag=ECB_01608|gene=pdxH	657	487.679	7	10.1587
locus_tag=ECB_01609|gene=ydhA	330	167.008	4	16.9512
locus_tag=ECB_01610|gene=ydhH	1110	940.679	20	15.0475
locus_tag=ECB_01611|gene=slyB	468	299.536	331	782.086
locus_tag=ECB_01612|gene=slyA	435	266.938	135	357.93
locus_tag=ECB_01613|gene=ydhI	237	89.9352	13	102.303
locus_tag=ECB_01614|gene=ydhJ	858	688.679	1	1.02768
locus_tag=ECB_01615|gene=ydhK	2013	1843.68	33	12.6679
locus_tag=ECB_01616|gene=sodC	522	352.956	151	302.784
locus_tag=ECB_01617|gene=ydhF	897	727.679	95	92.3973
locus_tag=ECB_01618|gene=ydhL	240	92.1053	51	391.887
locus_tag=ECB_01619|gene=ydhM	516	346.99	3	6.11898
locus_tag=ECB_01620|gene=nemA	1098	928.679	2	1.52419
locus_tag=ECB_01621|gene=gloA	408	240.622	9	26.4717
locus_tag=ECB_01622|gene=rnt	648	478.679	4	5.91413
locus_tag=ECB_01623|gene=lhr	4617	4447.68	24	3.81903
locus_tag=ECB_01624|gene=ydhD	348	183.603	26	100.223
locus_tag=ECB_01625|gene=ydhO	816	646.679	9	9.84984
locus_tag=ECB_01626|gene=sodB	582	412.766	63	108.022
locus_tag=ECB_01627_2|gene=ydhP	1167	997.679	1	0.709389
locus_tag=ECB_01628|gene=ECB_01628	120	19.914	139	4940.04
locus_tag=ECB_01629|gene=purR	1026	856.679	6	4.95688
locus_tag=ECB_01630|gene=ydhB	933	763.679	9	8.34079
locus_tag=ECB_01631|gene=ydhC	1212	1042.68	2	1.35755
locus_tag=ECB_01632|gene=cfa	1149	979.679	131	94.6374
locus_tag=ECB_01633|gene=ribC	642	472.679	7	10.4811
locus_tag=ECB_01634|gene=norM	1374	1204.68	6	3.52497
locus_tag=ECB_01635|gene=ydhQ	1257	1087.68	33	21.4728
locus_tag=ECB_01636|gene=ydhR	306	145.757	32	155.38
locus_tag=ECB_01637|gene=ydhS	1605	1435.68	78	38.4514
locus_tag=ECB_01638|gene=ydhT	813	643.679	0	0
locus_tag=ECB_01639|gene=ydhU	786	616.679	2	2.29534
locus_tag=ECB_01640|gene=ydhX	669	499.679	4	5.66558
locus_tag=ECB_01641|gene=ydhW	648	478.679	3	4.4356
locus_tag=ECB_00620_7|gene=insK-2	852	682.679	17.7	18.3498
locus_tag=ECB_00619_7|gene=insJ-2	522	352.956	7.2381	14.5138
locus_tag=ECB_01644|gene=ydhZ	210	70.4607	20	200.89
locus_tag=ECB_01645|gene=pykF	1413	1243.68	453	257.79
locus_tag=ECB_01646|gene=lpp	237	89.9352	2427	19099.2
locus_tag=ECB_01647|gene=ynhG	1005	835.679	472	399.74
locus_tag=ECB_01648|gene=sufE	417	249.351	27	76.6352
locus_tag=ECB_01649|gene=sufS	1221	1051.68	179	120.461
locus_tag=ECB_01650|gene=sufD	1272	1102.68	170	109.113
locus_tag=ECB_01651|gene=sufC	747	577.679	244	298.936
locus_tag=ECB_01652|gene=sufB	1488	1318.68	866	464.787
locus_tag=ECB_01653|gene=sufA	369	203.191	260	905.618
locus_tag=ECB_01654|gene=ydiH	270	115.58	7	42.8639
locus_tag=ECB_01655|gene=ydiI	411	243.573	6	17.434
locus_tag=ECB_01656|gene=ydiJ	3057	2887.68	4	0.980362
locus_tag=ECB_01657|gene=ydiK	1113	943.679	67	50.2488
locus_tag=ECB_01658|gene=ydiL	357	192.05	6	22.1113
locus_tag=ECB_01660|gene=ydiN	1266	1096.68	1	0.645351
locus_tag=ECB_01661|gene=ydiB	867	697.679	1	1.01442
locus_tag=ECB_01662|gene=aroD	759	589.679	5	6.00108
locus_tag=ECB_01663|gene=ydiF	1596	1426.68	0	0
locus_tag=ECB_01664|gene=ydiO	1152	982.679	0	0
locus_tag=ECB_01665|gene=ydiP	912	742.679	5	4.7648
locus_tag=ECB_01666|gene=ydiQ	765	595.679	6	7.12877
locus_tag=ECB_01667|gene=ydiR	939	769.679	7	6.43671
locus_tag=ECB_01668|gene=ydiS	1290	1120.68	1	0.63153
locus_tag=ECB_01669|gene=ydiT	294	135.452	0	0
locus_tag=ECB_01670|gene=ydiD	1701	1531.68	0	0
locus_tag=ECB_01671|gene=ppsA	2379	2209.68	720	230.61
locus_tag=ECB_01672|gene=ydiA	834	664.679	31	33.0084
locus_tag=ECB_01673|gene=aroH	1047	877.679	35	28.2233
locus_tag=ECB_01674|gene=ydiE	192	58.802	3	36.1081
locus_tag=ECB_01675|gene=ydiU	1437	1267.68	11	6.14128
locus_tag=ECB_01676|gene=ydiV	543	373.883	30	56.7886
locus_tag=ECB_01677|gene=nlpC	465	296.536	34	81.1479
locus_tag=ECB_01678|gene=btuD	750	580.679	1	1.21882
locus_tag=ECB_01679|gene=btuE	552	382.808	4	7.39529
locus_tag=ECB_01680|gene=btuC	981	811.679	6	5.23169
locus_tag=ECB_01681|gene=himA	300	140.565	875	4405.63
locus_tag=ECB_01682|gene=pheT	2388	2218.68	386	123.131
locus_tag=ECB_01683|gene=pheS	984	814.679	8	6.9499
locus_tag=ECB_00620_8|gene=insK-2	852	682.679	17.7	18.3498
locus_tag=ECB_00619_8|gene=insJ-2	522	352.956	7.2381	14.5138
locus_tag=ECB_01684|gene=pheM	45	8	0	0
locus_tag=ECB_01685|gene=rplT	357	192.05	422	1555.16
locus_tag=ECB_01686|gene=rpmI	198	62.4893	48	543.64
locus_tag=ECB_01687|gene=infC	435	266.938	730	1935.47
locus_tag=ECB_01688|gene=thrS	1929	1759.68	143	57.5146
locus_tag=ECB_01690|gene=ECB_01690	123	21.0595	0	0
locus_tag=ECB_01691|gene=ydiY	759	589.679	2	2.40043
locus_tag=ECB_01692|gene=pfkB	930	760.679	101	93.9713
locus_tag=ECB_01693|gene=ydiZ	291	132.849	12	63.929
locus_tag=ECB_01694|gene=yniA	861	691.679	1260	1289.26
locus_tag=ECB_01695|gene=yniB	537	367.883	309	594.462
locus_tag=ECB_01696|gene=yniC	669	499.679	4	5.66558
locus_tag=ECB_01697|gene=ydjM	591	421.725	5	8.39105
locus_tag=ECB_01698|gene=ydjN	1392	1222.68	36	20.8385
locus_tag=ECB_01699|gene=ydjO	795	625.679	1	1.13116
locus_tag=ECB_01700|gene=cedA	264	110.606	1	6.39876
locus_tag=ECB_01701|gene=katE	2262	2092.68	15	5.07299
locus_tag=ECB_01702|gene=ydjC	750	580.679	6	7.31291
locus_tag=ECB_01703|gene=celF	1353	1183.68	2	1.19584
locus_tag=ECB_01704|gene=celD	843	673.679	1	1.05056
locus_tag=ECB_01705|gene=celC	351	186.434	5	18.981
locus_tag=ECB_01706|gene=celB	1359	1189.68	8	4.75922
locus_tag=ECB_01707|gene=celA	321	158.909	23	102.437
locus_tag=ECB_01708|gene=osmE	339	175.079	96	388.073
locus_tag=ECB_01709|gene=nadE	828	658.679	0	0
locus_tag=ECB_01710|gene=ydjQ	888	718.679	36	35.4522
locus_tag=ECB_01711|gene=ydjR	576	406.808	3	5.21925
locus_tag=ECB_01712|gene=spy	486	317.288	6	13.3836
locus_tag=ECB_01713|gene=astE	969	799.679	26	23.0109
locus_tag=ECB_01714|gene=astB	1344	1174.68	87	52.4174
locus_tag=ECB_01715|gene=astD	1479	1309.68	134	72.4128
locus_tag=ECB_01716|gene=astA	1035	865.679	111	90.7489
locus_tag=ECB_01717|gene=astC	1221	1051.68	421	283.318
locus_tag=ECB_01718|gene=xthA	807	637.679	19	21.0876
locus_tag=ECB_01719|gene=ydjX	711	541.679	3	3.91972
locus_tag=ECB_01721|gene=ydjZ	708	538.679	23	30.2185
locus_tag=ECB_01722|gene=ynjA	549	379.808	0	0
locus_tag=ECB_01723|gene=ynjB	1167	997.679	4	2.83756
locus_tag=ECB_01724|gene=ynjC	1491	1321.68	3	1.60646
locus_tag=ECB_01725|gene=ynjD	654	484.679	3	4.38069
locus_tag=ECB_01726|gene=ynjE	1308	1138.68	10	6.21547
locus_tag=ECB_01727|gene=ynjF	621	451.725	2	3.13351
locus_tag=ECB_01728|gene=nudG	408	240.622	1	2.9413
locus_tag=ECB_01729|gene=ynjH	273	117.856	9	54.0465
locus_tag=ECB_01730|gene=gdhA	1344	1174.68	5	3.01249
locus_tag=ECB_01731|gene=ynjI	1041	871.679	2	1.62386
locus_tag=ECB_01732|gene=topB	1962	1792.68	5	1.97398
locus_tag=ECB_01733|gene=selD	1044	874.679	26	21.0378
locus_tag=ECB_01734|gene=ydjA	552	382.808	21	38.8253
locus_tag=ECB_01735|gene=sppA	1857	1687.68	23	9.64525
locus_tag=ECB_01736|gene=ansA	1017	847.679	2	1.66984
locus_tag=ECB_01737|gene=pncA	642	472.679	5	7.4865
locus_tag=ECB_01738|gene=ydjE	1359	1189.68	1	0.594902
locus_tag=ECB_01739|gene=ydjF	759	589.679	45	54.0098
locus_tag=ECB_01740|gene=ydjG	981	811.679	0	0
locus_tag=ECB_01741|gene=ydjH	948	778.679	1	0.908902
locus_tag=ECB_01742|gene=ydjI	837	667.679	0	0
locus_tag=ECB_01743|gene=ydjJ	1044	874.679	0	0
locus_tag=ECB_01744|gene=ydjK	1380	1210.68	1	0.584583
locus_tag=ECB_01745|gene=ydjL	1077	907.679	0	0
locus_tag=ECB_01746|gene=yeaC	273	117.856	20	120.103
locus_tag=ECB_01747|gene=yeaA	414	246.45	52	149.331
locus_tag=ECB_01748|gene=gapA	996	826.679	61	52.2238
locus_tag=ECB_01749|gene=yeaD	885	715.679	13	12.8558
locus_tag=ECB_01750|gene=yeaE	855	685.679	15	15.4827
locus_tag=ECB_01751|gene=mipA	747	577.679	49	60.0323
locus_tag=ECB_01752|gene=yeaG	1809	1639.68	142	61.2922
locus_tag=ECB_01753|gene=yeaH	1284	1114.68	11	6.98423
locus_tag=ECB_01754|gene=yeaI	1476	1306.68	2	1.08327
locus_tag=ECB_01755|gene=yeaJ	1491	1321.68	5	2.67744
locus_tag=ECB_01756|gene=yeaK	504	335.094	3	6.33623
locus_tag=ECB_01757|gene=ECB_01757	105	14.6999	1	48.1462
locus_tag=ECB_01758|gene=yeaL	447	278.884	4	10.1511
locus_tag=ECB_01759|gene=yeaM	822	652.679	3	3.2531
locus_tag=ECB_01760|gene=yeaN	1182	1012.68	5	3.49441
locus_tag=ECB_01761|gene=yeaO	348	183.603	9	34.6927
locus_tag=ECB_01762|gene=yoaF	255	103.674	11	75.0926
locus_tag=ECB_01763|gene=yeaP	1026	856.679	22	18.1752
locus_tag=ECB_01764|gene=yeaQ	249	99.14	122	870.936
locus_tag=ECB_01765|gene=yoaG	183	53.146	5	66.5848
locus_tag=ECB_01766|gene=yeaR	225	80.9299	0	0
locus_tag=ECB_01767|gene=insL-4	1113	943.679	10.4286	7.82125
locus_tag=ECB_01768|gene=yeaS	639	469.679	7	10.5481
locus_tag=ECB_01769|gene=yeaT	924	754.679	33	30.9476
locus_tag=ECB_01770|gene=yeaU	1086	916.679	14	10.809
locus_tag=ECB_01771|gene=yeaV	1446	1276.68	6	3.32617
locus_tag=ECB_01772|gene=yeaW	1125	955.679	3	2.2217
locus_tag=ECB_01773|gene=yeaX	966	796.679	3	2.6651
locus_tag=ECB_01774|gene=rnd	1128	958.679	8	5.90598
locus_tag=ECB_01775|gene=fadD	1686	1516.68	4125	1924.89
locus_tag=ECB_01776|gene=yeaY	582	412.766	772	1323.7
locus_tag=ECB_01777|gene=yeaZ	696	526.679	0	0
locus_tag=ECB_01778|gene=yoaA	1911	1741.68	5	2.03178
locus_tag=ECB_01779|gene=yoaB	345	180.77	6	23.4909
locus_tag=ECB_01780|gene=yoaC	360	194.814	180	653.926
locus_tag=ECB_01781|gene=yoaH	180	51.3513	24	330.777
locus_tag=ECB_01782|gene=pabB	1362	1192.68	10	5.93406
locus_tag=ECB_01783|gene=yeaB	579	409.808	5	8.63506
locus_tag=ECB_01784|gene=sdaA	1365	1195.68	2243	1327.67
locus_tag=ECB_01785|gene=yoaD	1599	1429.68	6	2.97022
locus_tag=ECB_01786|gene=yoaE	1557	1387.68	3	1.53006
locus_tag=ECB_01787|gene=manX	972	802.679	129	113.743
locus_tag=ECB_01788|gene=manY	801	631.679	112	125.486
locus_tag=ECB_01789|gene=manZ	861	691.679	342	349.943
locus_tag=ECB_01790|gene=yobD	459	290.683	0	0
locus_tag=ECB_01791|gene=yebN	567	397.808	3	5.33733
locus_tag=ECB_01792|gene=rrmA	810	640.679	24	26.5122
locus_tag=ECB_01793|gene=cspC	210	70.4607	42	421.869
locus_tag=ECB_01794|gene=yobF	144	31.1294	14	318.297
locus_tag=ECB_01795|gene=yebO	288	130.367	13	70.5752
locus_tag=ECB_01796|gene=yobG	144	31.1294	3	68.2066
locus_tag=ECB_01797|gene=ECB_01797	240	92.1053	9	69.1565
locus_tag=ECB_01798|gene=kdgR	792	622.679	72	81.8359
locus_tag=ECB_01799|gene=yebQ	1374	1204.68	1	0.587495
locus_tag=ECB_01800|gene=htpX	882	712.679	490	486.606
locus_tag=ECB_01801|gene=prc	2049	1879.68	18	6.77742
locus_tag=ECB_01802|gene=proQ	699	529.679	25	33.4043
locus_tag=ECB_01803|gene=yebR	552	382.808	17	31.43
locus_tag=ECB_01804|gene=yebS	1284	1114.68	91	57.7786
locus_tag=ECB_01805|gene=yebT	2634	2464.68	22	6.31739
locus_tag=ECB_01806|gene=yebU	1440	1270.68	8	4.45584
locus_tag=ECB_01807|gene=yebV	237	89.9352	44	346.257
locus_tag=ECB_01808|gene=yebW	192	58.802	11	132.396
locus_tag=ECB_01809|gene=pphA	657	487.679	30	43.5374
locus_tag=ECB_01810|gene=yebY	342	177.917	33	131.272
locus_tag=ECB_01811|gene=yebZ	873	703.679	1	1.00577
locus_tag=ECB_01812|gene=yobA	375	208.961	14	47.4175
locus_tag=ECB_01813|gene=holE	231	85.4067	8	66.2939
locus_tag=ECB_01814|gene=yobB	657	487.679	6	8.70748
locus_tag=ECB_01815|gene=exoX	663	493.679	6	8.60165
locus_tag=ECB_01816|gene=ptrB	2061	1891.68	12	4.48962
locus_tag=ECB_01817|gene=yebE	660	490.679	60	86.5424
locus_tag=ECB_01818|gene=yebF	369	203.191	75	261.236
locus_tag=ECB_01819|gene=yebG	291	132.849	288	1534.3
locus_tag=ECB_01820|gene=purT	1179	1009.68	10	7.00958
locus_tag=ECB_01821|gene=eda	642	472.679	16	23.9568
locus_tag=ECB_01822|gene=edd	1812	1642.68	7	3.01593
locus_tag=ECB_01823|gene=zwf	1476	1306.68	11	5.95798
locus_tag=ECB_01824|gene=yebK	870	700.679	21	21.2117
locus_tag=ECB_01825|gene=pykA	1443	1273.68	126	70.0142
locus_tag=ECB_01826|gene=msbB	972	802.679	9	7.93553
locus_tag=ECB_01827|gene=yebA	1260	1090.68	41	26.6049
locus_tag=ECB_01828|gene=znuA	933	763.679	32	29.6561
locus_tag=ECB_01829|gene=znuC	756	586.679	18	21.7144
locus_tag=ECB_01830|gene=znuB	786	616.679	19	21.8057
locus_tag=ECB_01831|gene=ruvB	1011	841.679	10	8.4087
locus_tag=ECB_01832|gene=ruvA	612	442.725	6	9.59163
locus_tag=ECB_01833|gene=yebB	603	433.725	3	4.89533
locus_tag=ECB_01834|gene=ruvC	522	352.956	6	12.0311
locus_tag=ECB_01835|gene=yebC	741	571.679	12	14.8561
locus_tag=ECB_01836|gene=ntpA	453	284.828	2	4.96962
locus_tag=ECB_01837|gene=aspS	1773	1603.68	13	5.73722
locus_tag=ECB_01838|gene=yecD	567	397.808	1	1.77911
locus_tag=ECB_01839|gene=yecE	819	649.679	11	11.9831
locus_tag=ECB_01840|gene=yecN	396	229.094	5	15.4466
locus_tag=ECB_01841|gene=yecO	744	574.679	2	2.46309
locus_tag=ECB_01842|gene=yecP	972	802.679	3	2.64518
locus_tag=ECB_01843|gene=torZ	2430	2260.68	28	8.76586
locus_tag=ECB_01844|gene=torY	1101	931.679	2	1.51928
locus_tag=ECB_01845|gene=cutC	441	272.911	207	536.814
locus_tag=ECB_01846|gene=yecM	567	397.808	3	5.33733
locus_tag=ECB_01847|gene=argS	1734	1564.68	29	13.1174
locus_tag=ECB_01848|gene=yecT	489	320.225	1	2.21015
locus_tag=ECB_01849|gene=flhE	369	203.191	0	0
locus_tag=ECB_01850|gene=flhA	2079	1909.68	7	2.59426
locus_tag=ECB_01851|gene=flhB	1149	979.679	0	0
locus_tag=ECB_01852|gene=cheZ	645	475.679	2	2.97572
locus_tag=ECB_01853|gene=cheY	390	223.414	0	0
locus_tag=ECB_01854|gene=cheB	1050	880.679	1	0.803633
locus_tag=ECB_01855|gene=cheR	861	691.679	1	1.02322
locus_tag=ECB_01856|gene=tap	1602	1432.68	0	0
locus_tag=ECB_01857|gene=tar	1662	1492.68	6	2.84486
locus_tag=ECB_01858|gene=cheW	504	335.094	2	4.22415
locus_tag=ECB_01859|gene=cheA	1965	1795.68	3	1.18241
locus_tag=ECB_01860|gene=motB	927	757.679	0	0
locus_tag=ECB_01861|gene=motA	888	718.679	0	0
locus_tag=ECB_01862|gene=flhC	579	409.808	24	41.4483
locus_tag=ECB_01863|gene=flhD	360	194.814	7	25.4304
locus_tag=ECB_01864|gene=yecG	429	261.07	8	21.6874
locus_tag=ECB_01865|gene=otsA	1425	1255.68	24	13.5272
locus_tag=ECB_01866|gene=otsB	801	631.679	16	17.9266
locus_tag=ECB_01867|gene=araH	990	820.679	196	169.028
locus_tag=ECB_01868|gene=araG	1515	1345.68	213	112.025
locus_tag=ECB_01869|gene=araF	990	820.679	189	162.991
locus_tag=ECB_01870|gene=yecI	504	335.094	142	299.915
locus_tag=ECB_01871|gene=yecJ	252	101.447	4	27.9059
locus_tag=ECB_01872|gene=yecR	324	161.48	2	8.76571
locus_tag=ECB_01873|gene=ftn	498	329.16	1	2.15015
locus_tag=ECB_01874|gene=yecH	240	92.1053	71	545.568
locus_tag=ECB_01875|gene=tyrP	1212	1042.68	5	3.39387
locus_tag=ECB_01876|gene=yecA	666	496.679	6	8.5497
locus_tag=ECB_01877|gene=pgsA	549	379.808	26	48.4491
locus_tag=ECB_01878|gene=uvrC	1767	1597.68	13	5.75876
locus_tag=ECB_01879|gene=uvrY	510	341.059	34	70.5544
locus_tag=ECB_01880|gene=insA-13	276	120.314	2.98851	17.5797
locus_tag=ECB_01881|gene=insB-13	504	335.094	5.20584	10.9951
locus_tag=ECB_01882|gene=yedU	660	490.679	5	7.21187
locus_tag=ECB_01883|gene=yedV	1359	1189.68	2	1.1898
locus_tag=ECB_01884|gene=yedW	672	502.679	19	26.7509
locus_tag=ECB_01885|gene=yedX	414	246.45	11	31.5892
locus_tag=ECB_01886|gene=yedY	1005	835.679	21	17.7851
locus_tag=ECB_01887|gene=yedZ	636	466.679	4	6.0662
locus_tag=ECB_01888|gene=yodA	651	481.679	1	1.46932
locus_tag=ECB_01889|gene=yodB	531	361.92	2	3.91105
locus_tag=ECB_01890|gene=yeeI	798	628.679	44	49.5335
locus_tag=ECB_01891|gene=yeeJ	7152	6982.68	90	9.12212
locus_tag=ECB_01893|gene=shiA	1317	1147.68	63	38.8504
locus_tag=ECB_01894|gene=amn	1455	1285.68	25	13.762
locus_tag=ECB_01895|gene=yeeN	717	547.679	7	9.04581
locus_tag=ECB_01896|gene=yeeO	1644	1474.68	14	6.71902
locus_tag=ECB_01897|gene=cbl	951	781.679	5	4.52707
locus_tag=ECB_01898|gene=nac	918	748.679	2	1.89064
locus_tag=ECB_01899|gene=erfK	933	763.679	33	30.5829
locus_tag=ECB_01900|gene=cobT	1080	910.679	8	6.21727
locus_tag=ECB_01901|gene=cobS	744	574.679	3	3.69463
locus_tag=ECB_01902|gene=cobU	546	376.883	6	11.2673
locus_tag=ECB_01904|gene=insD	906	736.679	0	0
locus_tag=ECB_01906|gene=ECB_01906	408	240.622	22	64.7087
locus_tag=ECB_01907|gene=ECB_01907	435	266.938	0	0
locus_tag=ECB_01908|gene=ECB_01908	411	243.573	4	11.6227
locus_tag=ECB_01909|gene=yoeD	159	39.0947	1	18.1033
locus_tag=ECB_01910|gene=yeeX	396	229.094	161	497.38
locus_tag=ECB_01911|gene=yeeA	1059	889.679	44	35.0022
locus_tag=ECB_01912|gene=sbmC	474	305.475	265	613.967
locus_tag=ECB_01913|gene=dacD	1167	997.679	17	12.0596
locus_tag=ECB_01914|gene=sbcB	1428	1258.68	14	7.87206
locus_tag=ECB_01915|gene=yeeD	228	83.1748	6	51.0546
locus_tag=ECB_01916|gene=yeeE	1059	889.679	12	9.54604
locus_tag=ECB_01917|gene=yeeF	1359	1189.68	1	0.594902
locus_tag=ECB_01918|gene=yeeY	930	760.679	169	157.239
locus_tag=ECB_01919|gene=yeeZ	825	655.679	271	292.519
locus_tag=ECB_01920|gene=hisL	51	5.4	0	0
locus_tag=ECB_01921|gene=hisG	900	730.679	4	3.87444
locus_tag=ECB_01922|gene=hisD	1242	1072.68	20	13.1958
locus_tag=ECB_01923|gene=hisC	1071	901.679	4	3.13967
locus_tag=ECB_01924|gene=hisB	1068	898.679	7	5.51276
locus_tag=ECB_01925|gene=hisH	591	421.725	6	10.0693
locus_tag=ECB_01926|gene=hisA	738	568.679	2	2.48908
locus_tag=ECB_01927|gene=hisF	777	607.679	10	11.6467
locus_tag=ECB_01928|gene=hisI	612	442.725	8	12.7888
locus_tag=ECB_01929|gene=wzzB	984	814.679	72	62.5491
locus_tag=ECB_01930|gene=ugd	1167	997.679	20	14.1878
locus_tag=ECB_01931|gene=gnd	1407	1237.68	57	32.5943
locus_tag=ECB_01955|gene=cpsB	1437	1267.68	0	0
locus_tag=ECB_01956|gene=wcaI	1224	1054.68	10	6.7105
locus_tag=ECB_01957|gene=wcaH	480	311.382	0	0
locus_tag=ECB_01958|gene=wcaG	966	796.679	0	0
locus_tag=ECB_01959|gene=gmd	1122	952.679	1	0.742897
locus_tag=ECB_01960|gene=wcaF	549	379.808	0	0
locus_tag=ECB_01961|gene=wcaE	747	577.679	1	1.22515
locus_tag=ECB_01962|gene=wcaD	1218	1048.68	1	0.67489
locus_tag=ECB_01963|gene=wcaC	1218	1048.68	9	6.07401
locus_tag=ECB_01964|gene=wcaB	489	320.225	0	0
locus_tag=ECB_01965|gene=wcaA	840	670.679	3	3.16579
locus_tag=ECB_01966|gene=wzc	2163	1993.68	5	1.77497
locus_tag=ECB_01967|gene=wzb	444	275.884	0	0
locus_tag=ECB_01968|gene=wza	1140	970.679	1	0.729121
locus_tag=ECB_01969|gene=yegH	1584	1414.68	60	30.0171
locus_tag=ECB_01970|gene=asmA	1854	1684.68	20	8.40211
locus_tag=ECB_01971|gene=dcd	582	412.766	18	30.8634
locus_tag=ECB_01972|gene=udk	642	472.679	6	8.9838
locus_tag=ECB_01973|gene=yegE	3306	3136.68	89	20.0815
locus_tag=ECB_01974|gene=alkA	849	679.679	16	16.6606
locus_tag=ECB_01975|gene=yegD	1353	1183.68	4	2.39167
locus_tag=ECB_01976|gene=yegI	1941	1771.68	10	3.99476
locus_tag=ECB_01977|gene=yegK	762	592.679	1	1.19414
locus_tag=ECB_01978|gene=yegL	660	490.679	0	0
locus_tag=ECB_00620_9|gene=insK-2	852	682.679	17.7	18.3498
locus_tag=ECB_00619_9|gene=insJ-2	522	352.956	7.2381	14.5138
locus_tag=ECB_02014|gene=yegR	318	156.202	0	0
locus_tag=ECB_02015|gene=yegS	900	730.679	11	10.6547
locus_tag=ECB_02016|gene=gatR	774	604.679	5	5.85222
locus_tag=ECB_02017|gene=gatD	1041	871.679	4	3.24772
locus_tag=ECB_02018|gene=gatC	1356	1186.68	28	16.6994
locus_tag=ECB_02019|gene=gatB	285	127.89	0	0
locus_tag=ECB_02020|gene=gatA	453	284.828	0	0
locus_tag=ECB_02022|gene=insA-15	276	120.314	2.98851	17.5797
locus_tag=ECB_02023|gene=insB-15	504	335.094	39.0485	82.4733
locus_tag=ECB_02024|gene=gatY	855	685.679	4	4.12871
locus_tag=ECB_02025|gene=fbaB	1053	883.679	5	4.00452
locus_tag=ECB_02026|gene=yegT	1278	1108.68	3	1.9151
locus_tag=ECB_02027|gene=yegU	1005	835.679	1	0.846907
locus_tag=ECB_02028|gene=yegV	966	796.679	1	0.888366
locus_tag=ECB_02029|gene=yegW	747	577.679	3	3.67545
locus_tag=ECB_02030|gene=yegX	819	649.679	0	0
locus_tag=ECB_02031|gene=thiD	801	631.679	3	3.36125
locus_tag=ECB_02032|gene=thiM	789	619.679	326	372.328
locus_tag=ECB_02033|gene=ECB_02033	246	96.8802	31	226.465
locus_tag=ECB_02034|gene=ECB_02034	432	263.991	19	50.9377
locus_tag=ECB_02035|gene=ECB_02035	666	496.679	27	38.4736
locus_tag=ECB_02036|gene=ECB_02036	264	110.606	6	38.3926
locus_tag=ECB_02037|gene=ECB_02037	252	101.447	2	13.9529
locus_tag=ECB_02038|gene=ECB_02038	399	231.955	2	6.10243
locus_tag=ECB_02039|gene=ECB_02039	192	58.802	1	12.036
locus_tag=ECB_02040|gene=insB-16	504	335.094	2.24209	4.73547
locus_tag=ECB_02041|gene=insA-16	276	120.314	5.51724	32.4549
locus_tag=ECB_02042|gene=yehE	189	56.984	19	235.98
locus_tag=ECB_02043|gene=mrp	1110	940.679	29	21.8189
locus_tag=ECB_02044|gene=metG	2034	1864.68	18	6.83194
locus_tag=ECB_02045|gene=molR	3795	3625.68	22	4.29446
locus_tag=ECB_02046|gene=yehI	3633	3463.68	6	1.226
locus_tag=ECB_02047|gene=yehK	318	156.202	0	0
locus_tag=ECB_02048|gene=yehL	1089	919.679	2	1.53911
locus_tag=ECB_02049|gene=yehM	2280	2110.68	3	1.00595
locus_tag=ECB_02050|gene=yehP	1137	967.679	4	2.92553
locus_tag=ECB_02051|gene=yehQ	2001	1831.68	18	6.95502
locus_tag=ECB_02052|gene=yehR	462	293.625	0	0
locus_tag=ECB_02053|gene=yehS	471	302.536	4	9.35747
locus_tag=ECB_02054|gene=yehT	720	550.679	2	2.57044
locus_tag=ECB_02055|gene=yehU	1686	1516.68	5	2.3332
locus_tag=ECB_02056|gene=yehV	732	562.679	63	79.242
locus_tag=ECB_02057|gene=ECB_02057	108	15.6039	3	136.071
locus_tag=ECB_02058|gene=yehW	732	562.679	0	0
locus_tag=ECB_02059|gene=yehX	927	757.679	1	0.934093
locus_tag=ECB_02060|gene=yehY	1158	988.679	54	38.6557
locus_tag=ECB_02061|gene=yehZ	918	748.679	10	9.45322
locus_tag=ECB_02062|gene=bglX	2298	2128.68	24	7.97952
locus_tag=ECB_02063|gene=dld	1716	1546.68	52	23.7946
locus_tag=ECB_02064|gene=pbpG	933	763.679	11	10.1943
locus_tag=ECB_02065|gene=yohC	588	418.725	895	1512.76
locus_tag=ECB_02066|gene=yohD	579	409.808	3	5.18104
locus_tag=ECB_02067|gene=yohF	762	592.679	12	14.3297
locus_tag=ECB_02068|gene=yohGH	1365	1195.68	3	1.77575
locus_tag=ECB_02069|gene=yohI	948	778.679	9	8.18012
locus_tag=ECB_02070|gene=yohJ	399	231.955	6	18.3073
locus_tag=ECB_02071|gene=yohK	696	526.679	65	87.3459
locus_tag=ECB_02072|gene=cdd	885	715.679	41	40.5453
locus_tag=ECB_02073|gene=sanA	720	550.679	6	7.71131
locus_tag=ECB_02074|gene=yeiS	240	92.1053	1	7.68406
locus_tag=ECB_02075|gene=yeiT	1239	1069.68	22	14.5561
locus_tag=ECB_02076|gene=yeiA	1236	1066.68	2	1.327
locus_tag=ECB_02077|gene=mglC	1011	841.679	0	0
locus_tag=ECB_02078|gene=mglA	1521	1351.68	5	2.61801
locus_tag=ECB_02079|gene=mglB	999	829.679	198	168.9
locus_tag=ECB_02080|gene=galS	1041	871.679	30	24.3579
locus_tag=ECB_02081|gene=yeiB	1158	988.679	0	0
locus_tag=ECB_02082|gene=folE	669	499.679	16	22.6623
locus_tag=ECB_02083|gene=yeiG	837	667.679	16	16.9601
locus_tag=ECB_02084|gene=cirA	1992	1822.68	22	8.54256
locus_tag=ECB_02085|gene=lysP	1470	1300.68	21	11.4268
locus_tag=ECB_02086|gene=yeiE	882	712.679	79	78.4528
locus_tag=ECB_02087|gene=yeiH	1050	880.679	4	3.21453
locus_tag=ECB_02088|gene=nfo	858	688.679	1	1.02768
locus_tag=ECB_02089|gene=yeiI	1089	919.679	4	3.07822
locus_tag=ECB_02090|gene=yeiJ	1251	1081.68	4	2.6172
locus_tag=ECB_02091|gene=rihB	942	772.679	3	2.74788
locus_tag=ECB_02092|gene=yeiL	660	490.679	28	40.3865
[truncated: 2,104 more rows]
