# Supplementary material for: Genomic and phenotypic evolution of Escherichia coli in a novel citrate-only resource environment
Source: eLife. 2020 May 29;9:e55414. doi: 10.7554/eLife.55414 (PMC7299349; doi:10.7554/eLife.55414)
Supplement: Figure 14—source data 1. [file elife-55414-fig14-data1.zip › ZDBp877_4/abundance.tsv]

target_id	length	eff_length	est_counts	tpm
locus_tag=ECB_00001|gene=thrL	66	10.02	23	445.832
locus_tag=ECB_00002|gene=thrA	2463	2291.23	237	20.0905
locus_tag=ECB_00003|gene=thrB	933	761.226	133	33.9351
locus_tag=ECB_00004|gene=thrC	1287	1115.23	109	18.9834
locus_tag=ECB_00005|gene=yaaX	297	137.164	57	80.7133
locus_tag=ECB_00006|gene=yaaA	777	605.226	13	4.17193
locus_tag=ECB_00007|gene=yaaJ	1431	1259.23	46	7.09522
locus_tag=ECB_00008|gene=talB	954	782.226	726	180.267
locus_tag=ECB_00009|gene=mogA	588	416.574	264	123.09
locus_tag=ECB_00010|gene=yaaH	567	395.656	62	30.4359
locus_tag=ECB_00011|gene=yaaW	714	542.338	19.0923	6.83752
locus_tag=ECB_00012|gene=htgA	486	315.112	4.90775	3.02502
locus_tag=ECB_00013|gene=yaaI	405	236.167	4	3.28967
locus_tag=ECB_00014|gene=dnaK	1917	1745.23	177	19.6985
locus_tag=ECB_00015|gene=dnaJ	1131	959.226	19	3.84719
locus_tag=ECB_00016_1|gene=insL-1	1113	941.226	45.5714	9.40395
locus_tag=ECB_00017|gene=mokC	210	70.5871	5	13.758
locus_tag=ECB_00619_1|gene=insJ-2	522	350.914	29.381	16.2621
locus_tag=ECB_00620_1|gene=insK-2	852	680.226	62.1	17.7317
locus_tag=ECB_00018|gene=nhaA	1167	995.226	300	58.5479
locus_tag=ECB_00019|gene=nhaR	906	734.226	8	2.11627
locus_tag=ECB_00020|gene=ECB_00020	960	788.226	0	0
locus_tag=ECB_00021|gene=ECB_00021	1146	974.226	0	0
locus_tag=ECB_00022|gene=ECB_00022	705	533.338	0	0
locus_tag=ECB_00023|gene=insA-1	276	119.842	12.2027	19.7768
locus_tag=ECB_00024|gene=insB-1	504	332.983	6.72649	3.92354
locus_tag=ECB_00025|gene=ECB_00025	351	185.105	0	0
locus_tag=ECB_00026|gene=ECB_00026	165	42.1293	10	46.1028
locus_tag=ECB_00027|gene=rpsT	264	110.199	21	37.0129
locus_tag=ECB_00028|gene=yaaY	219	76.7875	40	101.177
locus_tag=ECB_00029|gene=ribF	942	770.226	88	22.191
locus_tag=ECB_00030|gene=ileS	2817	2645.23	90	6.60832
locus_tag=ECB_00031|gene=lspA	495	324.049	5	2.99689
locus_tag=ECB_00032|gene=fkpB	450	279.817	14	9.71775
locus_tag=ECB_00033|gene=ispH	951	779.226	11	2.74183
locus_tag=ECB_00034|gene=rihC	915	743.226	31	8.10126
locus_tag=ECB_00035|gene=dapB	822	650.226	55	16.429
locus_tag=ECB_00036|gene=carA	1149	977.226	879	174.705
locus_tag=ECB_00037|gene=carB	3222	3050.23	38	2.41971
locus_tag=ECB_00038|gene=caiF	396	227.494	92	78.5469
locus_tag=ECB_00039|gene=caiE	591	419.574	16	7.40666
locus_tag=ECB_00040|gene=caiD	894	722.226	2	0.537859
locus_tag=ECB_00041|gene=caiC	1569	1397.23	7	0.973067
locus_tag=ECB_00043|gene=caiA	1143	971.226	20	3.99964
locus_tag=ECB_00044|gene=caiT	1515	1343.23	4	0.578392
locus_tag=ECB_00045|gene=fixA	771	599.226	4	1.29653
locus_tag=ECB_00046|gene=fixB	942	770.226	4	1.00868
locus_tag=ECB_00047|gene=fixC	1287	1115.23	7	1.21912
locus_tag=ECB_00048|gene=fixX	288	129.918	0	0
locus_tag=ECB_00049|gene=yaaU	1332	1160.23	10	1.67405
locus_tag=ECB_00050|gene=yabF	531	359.807	12	6.47773
locus_tag=ECB_00051|gene=kefC	1863	1691.23	35	4.01955
locus_tag=ECB_00052|gene=folA	480	309.175	540	339.236
locus_tag=ECB_00053|gene=apaH	843	671.226	123	35.5916
locus_tag=ECB_00054|gene=apaG	378	210.404	64	59.0796
locus_tag=ECB_00055|gene=ksgA	822	650.226	191	57.0533
locus_tag=ECB_00056|gene=pdxA	990	818.226	41	9.73245
locus_tag=ECB_00057|gene=surA	1287	1115.23	100	17.416
locus_tag=ECB_00058|gene=imp	2355	2183.23	789	70.1923
locus_tag=ECB_00059|gene=djlA	816	644.226	63	18.9939
locus_tag=ECB_00060|gene=rluA	660	488.39	25	9.94225
locus_tag=ECB_00061|gene=hepA	2907	2735.23	27	1.91726
locus_tag=ECB_00062|gene=polB	2352	2180.23	12	1.06903
locus_tag=ECB_00063|gene=araD	696	524.338	7	2.59298
locus_tag=ECB_00064|gene=araA	1503	1331.23	109	15.9033
locus_tag=ECB_00065|gene=araB	1701	1529.23	328	41.6595
locus_tag=ECB_00066|gene=araC	879	707.226	866	237.833
locus_tag=ECB_00067|gene=yabI	765	593.226	392	128.345
locus_tag=ECB_00068|gene=yabJ	699	527.338	30	11.0495
locus_tag=ECB_00069|gene=thiP	1611	1439.23	11	1.48448
locus_tag=ECB_00070|gene=tbpA	984	812.226	7	1.67391
locus_tag=ECB_00071|gene=yabN	1656	1484.23	31	4.0567
locus_tag=ECB_00072|gene=setA	1179	1007.23	36	6.94204
locus_tag=ECB_00073|gene=leuD	606	434.574	32	14.302
locus_tag=ECB_00074|gene=leuC	1401	1229.23	71	11.2186
locus_tag=ECB_00075|gene=leuB	1092	920.226	73	15.4078
locus_tag=ECB_00076|gene=leuA	1572	1400.23	71	9.84853
locus_tag=ECB_00077|gene=leuL	87	11.3317	6	102.841
locus_tag=ECB_00078|gene=leuO	945	773.226	20	5.02383
locus_tag=ECB_00079|gene=ilvI	1725	1553.23	55	6.87764
locus_tag=ECB_00080|gene=ilvH	492	321.049	29	17.5444
locus_tag=ECB_00081|gene=fruR	1005	833.226	715	166.669
locus_tag=ECB_00082|gene=yabB	459	288.503	349	234.956
locus_tag=ECB_00083|gene=mraW	942	770.226	232	58.5034
locus_tag=ECB_00084|gene=ftsL	366	199.127	24	23.4095
locus_tag=ECB_00085|gene=ftsI	1767	1595.23	22	2.67862
locus_tag=ECB_00086|gene=murE	1488	1316.23	6	0.885385
locus_tag=ECB_00087|gene=murF	1359	1187.23	4	0.654392
locus_tag=ECB_00088|gene=mraY	1083	911.226	320	68.208
locus_tag=ECB_00089|gene=murD	1317	1145.23	129	21.8781
locus_tag=ECB_00090|gene=ftsW	1245	1073.23	86	15.5639
locus_tag=ECB_00091|gene=murG	1068	896.226	60	13.003
locus_tag=ECB_00092|gene=murC	1476	1304.23	21	3.12736
locus_tag=ECB_00093|gene=ddl	921	749.226	149	38.6265
locus_tag=ECB_00094|gene=ftsQ	831	659.226	298	87.7998
locus_tag=ECB_00095|gene=ftsA	1263	1091.23	180	32.0383
locus_tag=ECB_00096|gene=ftsZ	1152	980.226	430	85.2028
locus_tag=ECB_00097|gene=lpxC	918	746.226	5718	1488.28
locus_tag=ECB_00098|gene=yacA	513	341.949	24	13.6321
locus_tag=ECB_00099|gene=secA	2706	2534.23	108	8.27732
locus_tag=ECB_00100|gene=mutT	390	221.858	35	30.641
locus_tag=ECB_00101|gene=yacG	198	62.5629	19	58.9858
locus_tag=ECB_00102|gene=yacF	744	572.283	71	24.0968
locus_tag=ECB_00103|gene=coaE	621	449.574	54	23.3294
locus_tag=ECB_00104|gene=guaC	1044	872.226	42	9.35259
locus_tag=ECB_00105|gene=hofC	1203	1031.23	9	1.69512
locus_tag=ECB_00106|gene=hofB	1386	1214.23	19	3.03924
locus_tag=ECB_00107|gene=ppdD	441	271.065	0	0
locus_tag=ECB_00108|gene=nadC	894	722.226	35	9.41253
locus_tag=ECB_00109|gene=ampD	552	380.733	148	75.5011
locus_tag=ECB_00110|gene=ampE	855	683.226	225	63.9631
locus_tag=ECB_00111|gene=aroP	1374	1202.23	1154	186.437
locus_tag=ECB_00112|gene=pdhR	765	593.226	324	106.081
locus_tag=ECB_00113|gene=aceE	2664	2492.23	1044	81.3625
locus_tag=ECB_00114|gene=aceF	1893	1721.23	531	59.9195
locus_tag=ECB_00115|gene=lpdA	1425	1253.23	671	103.993
locus_tag=ECB_00116|gene=yacH	1854	1682.23	84	9.69854
locus_tag=ECB_00117|gene=acnB	2598	2426.23	694	55.5571
locus_tag=ECB_00118|gene=yacL	363	196.308	3530	3492.59
locus_tag=ECB_00119|gene=speD	795	623.226	64	19.9455
locus_tag=ECB_00120|gene=speE	867	695.226	50	13.9687
locus_tag=ECB_00121|gene=yacC	348	182.368	10	10.6503
locus_tag=ECB_00122|gene=cueO	1551	1379.23	30	4.22471
locus_tag=ECB_00123|gene=gcd	2391	2219.23	737	64.5026
locus_tag=ECB_00124|gene=hpt	537	365.77	23	12.2132
locus_tag=ECB_00125|gene=yadF	663	491.39	77	30.4352
locus_tag=ECB_00126|gene=yadG	927	755.226	59	15.1735
locus_tag=ECB_00127|gene=yadH	771	599.226	164	53.1575
locus_tag=ECB_00128|gene=yadI	441	271.065	57	40.8425
locus_tag=ECB_00129|gene=yadE	1230	1058.23	57	10.4618
locus_tag=ECB_00130|gene=panD	381	213.211	65	59.2128
locus_tag=ECB_00131|gene=yadD	903	731.226	36	9.5623
locus_tag=ECB_00132|gene=panC	852	680.226	87	24.8415
locus_tag=ECB_00133|gene=panB	795	623.226	106	33.0348
locus_tag=ECB_00134|gene=yadC	1347	1175.23	7	1.15688
locus_tag=ECB_00135|gene=yadK	597	425.574	0	0
locus_tag=ECB_00136|gene=yadL	603	431.574	6	2.70027
locus_tag=ECB_00137|gene=yadM	570	398.656	6	2.92324
locus_tag=ECB_00138|gene=htrE	2601	2429.23	11	0.879501
locus_tag=ECB_00139|gene=ecpD	741	569.283	7	2.38826
locus_tag=ECB_00140|gene=yadN	585	413.574	0	0
locus_tag=ECB_00141|gene=folK	480	309.175	3	1.88464
locus_tag=ECB_00142|gene=pcnB	1365	1193.23	61	9.9293
locus_tag=ECB_00143|gene=yadB	927	755.226	24	6.17228
locus_tag=ECB_00144|gene=dksA	456	285.589	4175	2839.4
locus_tag=ECB_00145|gene=sfsA	705	533.338	951	346.33
locus_tag=ECB_00146|gene=ligT	531	359.807	19	10.2564
locus_tag=ECB_00147|gene=hrpB	2430	2258.23	23	1.97821
locus_tag=ECB_00148|gene=mrcB	2526	2354.23	134	11.0552
locus_tag=ECB_00149|gene=fhuA	2244	2072.23	990	92.7918
locus_tag=ECB_00150|gene=fhuC	798	626.226	31	9.61484
locus_tag=ECB_00151|gene=fhuD	891	719.226	2	0.540102
locus_tag=ECB_00152|gene=fhuB	1983	1811.23	13	1.39406
locus_tag=ECB_00153|gene=hemL	1281	1109.23	3300	577.837
locus_tag=ECB_00154|gene=yadQ	1422	1250.23	114	17.7104
locus_tag=ECB_00155|gene=yadR	345	179.59	1259	1361.61
locus_tag=ECB_00156|gene=yadS	624	452.574	19	8.15408
locus_tag=ECB_00157|gene=yadT	801	629.226	6	1.85206
locus_tag=ECB_00158|gene=pfs	699	527.338	162	59.6675
locus_tag=ECB_00159|gene=dgt	1518	1346.23	23	3.31834
locus_tag=ECB_00160|gene=degP	1425	1253.23	409	63.3877
locus_tag=ECB_00161|gene=cdaR	1158	986.226	32	6.3021
locus_tag=ECB_00162|gene=yaeH	387	218.947	1389	1232.18
locus_tag=ECB_00163|gene=yaeI	813	641.226	10	3.02901
locus_tag=ECB_00164|gene=dapD	825	653.226	198	58.8726
locus_tag=ECB_00165|gene=glnD	2673	2501.23	131	10.1725
locus_tag=ECB_00166|gene=map	795	623.226	220	68.5628
locus_tag=ECB_00167|gene=rpsB	726	554.283	135	47.3057
locus_tag=ECB_00168|gene=tsf	852	680.226	34	9.70817
locus_tag=ECB_00169|gene=pyrH	726	554.283	157	55.0148
locus_tag=ECB_00170|gene=frr	558	386.694	199	99.9532
locus_tag=ECB_00171|gene=ispC	1197	1025.23	126	23.8705
locus_tag=ECB_00172|gene=uppS	762	590.226	16	5.26518
locus_tag=ECB_00173|gene=cdsA	858	686.226	100	28.3038
locus_tag=ECB_00174|gene=yaeL	1353	1181.23	221	36.3388
locus_tag=ECB_00175|gene=yaeT	2433	2261.23	184	15.8047
locus_tag=ECB_00176|gene=hlpA	486	315.112	235	144.849
locus_tag=ECB_00177|gene=lpxD	1026	854.226	117	26.6026
locus_tag=ECB_00178|gene=fabZ	456	285.589	37	25.1635
locus_tag=ECB_00179|gene=lpxA	789	617.226	67	21.0835
locus_tag=ECB_00180|gene=lpxB	1149	977.226	14	2.78256
locus_tag=ECB_00181|gene=rnhB	597	425.574	4	1.82556
locus_tag=ECB_00182|gene=dnaE	3483	3311.23	90	5.27916
locus_tag=ECB_00183|gene=accA	960	788.226	107	26.366
locus_tag=ECB_00184|gene=ldcC	2142	1970.23	352	34.7007
locus_tag=ECB_00185|gene=yaeR	390	221.858	56	49.0257
locus_tag=ECB_00186|gene=tilS	1299	1127.23	25	4.30765
locus_tag=ECB_00187|gene=rof	255	103.15	28	52.723
locus_tag=ECB_00188|gene=yaeP	201	64.5115	72	216.774
locus_tag=ECB_00189|gene=yaeQ	546	374.77	7	3.62781
locus_tag=ECB_00190|gene=yaeJ	423	253.379	29	22.23
locus_tag=ECB_00191|gene=cutF	711	539.338	188	67.7031
locus_tag=ECB_00192|gene=yaeF	825	653.226	13	3.86537
locus_tag=ECB_00193|gene=proS	1719	1547.23	1556	195.329
locus_tag=ECB_00194|gene=yaeB	708	536.338	553	200.262
locus_tag=ECB_00195|gene=rcsF	405	236.167	5	4.11209
locus_tag=ECB_00196|gene=metQ	816	644.226	75	22.6118
locus_tag=ECB_00197|gene=metI	654	482.438	42	16.909
locus_tag=ECB_00198|gene=metN	1032	860.226	19	4.28995
locus_tag=ECB_00199|gene=gmhB	573	401.656	73	35.3005
locus_tag=ECB_00200|gene=dkgB	804	632.226	25	7.68032
locus_tag=ECB_00201|gene=yafC	915	743.226	345	90.1591
locus_tag=ECB_00202|gene=yafD	801	629.226	466	143.844
locus_tag=ECB_00203|gene=yafE	624	452.574	14	6.00827
locus_tag=ECB_00204|gene=mltD	1359	1187.23	31	5.07154
locus_tag=ECB_00205|gene=gloB	756	584.226	34	11.3034
locus_tag=ECB_00206|gene=yafS	723	551.283	78	27.4809
locus_tag=ECB_00207|gene=rnhA	468	297.386	16	10.4499
locus_tag=ECB_00208|gene=dnaQ	732	560.283	100	34.666
locus_tag=ECB_00209|gene=yafT	786	614.226	4	1.26486
locus_tag=ECB_00210|gene=insA-2	276	119.842	12.2027	19.7768
locus_tag=ECB_00211|gene=insB-2	504	332.983	7.17197	4.18339
locus_tag=ECB_00212|gene=ECB_00212	372	204.677	0	0
locus_tag=ECB_00213|gene=yhhI	1137	965.226	26	5.23186
locus_tag=ECB_00214|gene=yafV	771	599.226	213	69.04
locus_tag=ECB_00215|gene=ykfE	474	303.236	33	21.1371
locus_tag=ECB_00216|gene=fadE	2445	2273.23	5006	427.72
locus_tag=ECB_00217|gene=lpcA	579	407.615	134	63.8507
locus_tag=ECB_00218|gene=yafJ	768	596.226	28	9.12134
locus_tag=ECB_00219|gene=yafK	741	569.283	163	55.6123
locus_tag=ECB_00220|gene=yafQ	279	122.394	376	596.677
locus_tag=ECB_00221|gene=dinJ	261	107.722	1870	3371.7
locus_tag=ECB_00222|gene=yafL	750	578.226	6	2.01542
locus_tag=ECB_00223|gene=yafM	498	327.016	46	27.3212
locus_tag=ECB_00226|gene=dinB	1056	884.226	70	15.3761
locus_tag=ECB_00227|gene=yafN	294	134.771	22	31.7057
locus_tag=ECB_00228|gene=yafO	399	230.355	4	3.37266
locus_tag=ECB_00229|gene=yafP	453	282.732	3	2.0609
locus_tag=ECB_00230|gene=ykfJ	267	112.766	1	1.7224
locus_tag=ECB_00231|gene=prfH	501	330.016	1	0.58854
locus_tag=ECB_00232|gene=pepD	1458	1286.23	292	44.0937
locus_tag=ECB_00233|gene=gpt	459	288.503	23	15.4842
locus_tag=ECB_00234|gene=yafA	1245	1073.23	188	34.0234
locus_tag=ECB_00235|gene=crl	402	233.309	555	462.033
locus_tag=ECB_00236|gene=insA-3	276	119.842	15.9682	25.8796
locus_tag=ECB_00237|gene=insB-3	504	332.983	9.28282	5.41464
locus_tag=ECB_00238|gene=phoE	1038	866.226	1	0.224223
locus_tag=ECB_00239|gene=proB	1104	932.226	70	14.5844
locus_tag=ECB_00240|gene=proA	1254	1082.23	320	57.4306
locus_tag=ECB_00241|gene=yagP	411	241.901	22	17.6643
locus_tag=ECB_00242|gene=yagQ	957	785.226	14	3.46294
locus_tag=ECB_00243|gene=yagR	2199	2027.23	25	2.39524
locus_tag=ECB_00244|gene=yagS	957	785.226	8	1.97882
locus_tag=ECB_00245|gene=yagT	690	518.39	10	3.74675
locus_tag=ECB_00246|gene=yagU	615	443.574	64	28.0237
locus_tag=ECB_00247|gene=ykgJ	330	166.023	6	7.0193
locus_tag=ECB_00248|gene=yagV	711	539.338	30	10.8037
locus_tag=ECB_00249|gene=yagW	1644	1472.23	63	8.31146
locus_tag=ECB_00250|gene=yagX	2526	2354.23	44	3.63008
locus_tag=ECB_00251|gene=yagY	669	497.39	7	2.73346
locus_tag=ECB_00252|gene=yagZ	636	464.438	27	11.2914
locus_tag=ECB_00253|gene=ykgK	591	419.574	3	1.38875
locus_tag=ECB_00254|gene=ykgL	228	83.2534	5	11.6649
locus_tag=ECB_00255|gene=ykgM	264	110.199	2	3.52504
locus_tag=ECB_00256|gene=eaeH	4257	4085.23	32	1.52141
locus_tag=ECB_00257|gene=ykgA	852	680.226	29	8.2805
locus_tag=ECB_00258|gene=ykgB	594	422.574	2	0.91926
locus_tag=ECB_00259|gene=ykgI	237	89.6214	0	0
locus_tag=ECB_00260|gene=ykgC	1326	1154.23	93	15.6496
locus_tag=ECB_00261|gene=ykgD	855	683.226	11	3.12709
locus_tag=ECB_00262|gene=ykgE	720	548.283	26	9.21043
locus_tag=ECB_00263|gene=ykgF	1428	1256.23	37	5.72065
locus_tag=ECB_00264|gene=ykgG	696	524.338	2	0.74085
locus_tag=ECB_00265|gene=ECB_00265	213	72.6542	0	0
locus_tag=ECB_00266|gene=ykgH	669	497.39	1	0.390494
locus_tag=ECB_00267|gene=betA	1671	1499.23	29	3.75701
locus_tag=ECB_00268|gene=betB	1473	1301.23	603	90.0069
locus_tag=ECB_00269|gene=betI	588	416.574	491	228.929
locus_tag=ECB_00270|gene=betT	2034	1862.23	98	10.2213
locus_tag=ECB_00271|gene=yahA	1089	917.226	20	4.23511
locus_tag=ECB_00272|gene=yahB	933	761.226	41	10.4612
locus_tag=ECB_00273|gene=yahC	498	327.016	13	7.72121
locus_tag=ECB_00274|gene=yahD	606	434.574	5	2.23469
locus_tag=ECB_00275|gene=yahE	864	692.226	0	0
locus_tag=ECB_00276|gene=yahF	1548	1376.23	11	1.55244
locus_tag=ECB_00277|gene=yahG	1419	1247.23	26	4.04892
locus_tag=ECB_00278|gene=yahI	951	779.226	16	3.98812
locus_tag=ECB_00279|gene=yahJ	1383	1211.23	31	4.97105
locus_tag=ECB_00280|gene=yahK	1050	878.226	52	11.5003
locus_tag=ECB_00281|gene=yahL	816	644.226	3	0.904471
locus_tag=ECB_00282|gene=yahM	246	96.5417	445	895.275
locus_tag=ECB_00283|gene=yahN	672	500.39	2253	874.508
locus_tag=ECB_00284|gene=yahO	276	119.842	2218	3594.7
locus_tag=ECB_00285|gene=prpR	1587	1415.23	127	17.4297
locus_tag=ECB_00286|gene=prpB	891	719.226	15	4.05077
locus_tag=ECB_00287|gene=prpC	1170	998.226	2	0.389146
locus_tag=ECB_00288|gene=prpD	1452	1280.23	7	1.062
locus_tag=ECB_00289|gene=prpE	1887	1715.23	10	1.13237
locus_tag=ECB_00290|gene=codB	1260	1088.23	6	1.07089
locus_tag=ECB_00291|gene=codA	1284	1112.23	13	2.27019
locus_tag=ECB_00292|gene=cynR	900	728.226	5	1.33357
locus_tag=ECB_00293|gene=cynT	660	488.39	11	4.37459
locus_tag=ECB_00294|gene=cynS	471	300.297	8	5.17429
locus_tag=ECB_00295|gene=cynX	1155	983.226	15	2.96312
locus_tag=ECB_00296|gene=lacA	612	440.574	25	11.0213
locus_tag=ECB_00297|gene=lacY	1254	1082.23	22	3.94835
locus_tag=ECB_00298|gene=lacZ	3075	2903.23	27	1.80632
locus_tag=ECB_00299|gene=lacI	1083	911.226	161	34.3172
locus_tag=ECB_00300|gene=mhpR	948	776.226	1390	347.807
locus_tag=ECB_00301|gene=mhpA	1665	1493.23	14	1.82102
locus_tag=ECB_00302|gene=mhpB	945	773.226	3	0.753575
locus_tag=ECB_00303|gene=mhpC	882	710.226	3	0.82042
locus_tag=ECB_00304|gene=mhpD	810	638.226	7	2.13027
locus_tag=ECB_00305|gene=mhpF	951	779.226	4	0.99703
locus_tag=ECB_00306|gene=mhpE	1014	842.226	17	3.92041
locus_tag=ECB_00307|gene=mhpT	1212	1040.23	22	4.10777
locus_tag=ECB_00308|gene=yaiL	540	368.77	25	13.1673
locus_tag=ECB_00309|gene=frmB	834	662.226	15	4.39943
locus_tag=ECB_00310|gene=frmA	1110	938.226	50	10.3508
locus_tag=ECB_00311|gene=frmR	276	119.842	27	43.7587
locus_tag=ECB_00312|gene=yaiO	774	602.226	346	111.591
locus_tag=ECB_00313|gene=insB-4	504	332.983	77.1057	44.9755
locus_tag=ECB_00314|gene=insA-4	276	119.842	12.2027	19.7768
locus_tag=ECB_00315|gene=tauA	963	791.226	22	5.4005
locus_tag=ECB_00316|gene=tauB	768	596.226	11	3.58338
locus_tag=ECB_00317|gene=tauC	828	656.226	12	3.55173
locus_tag=ECB_00318|gene=tauD	852	680.226	30	8.56603
locus_tag=ECB_00319|gene=hemB	975	803.226	72	17.4103
locus_tag=ECB_00320|gene=ECB_00320	198	62.5629	0	0
locus_tag=ECB_00321|gene=yaiT	2907	2735.23	86	6.10684
locus_tag=ECB_00322|gene=yaiV	669	497.39	0	0
locus_tag=ECB_00323|gene=ampH	1158	986.226	172	33.8738
locus_tag=ECB_00324|gene=sbmA	1221	1049.23	247	45.7235
locus_tag=ECB_00325|gene=yaiW	1095	923.226	112	23.5625
locus_tag=ECB_00326|gene=yaiY	309	147.425	101	133.064
locus_tag=ECB_00327|gene=yaiZ	213	72.6542	38	101.586
locus_tag=ECB_00328|gene=ddl	1095	923.226	92	19.3549
locus_tag=ECB_00329|gene=yaiB	261	107.722	27	48.6823
locus_tag=ECB_00330|gene=phoA	1416	1244.23	16	2.49765
locus_tag=ECB_00331|gene=psiF	321	157.962	307	377.483
locus_tag=ECB_00332|gene=yaiC	1116	944.226	99	20.3644
locus_tag=ECB_00333|gene=proC	810	638.226	77	23.433
locus_tag=ECB_00334|gene=yaiI	459	288.503	22	14.811
locus_tag=ECB_00335|gene=aroL	525	353.914	102	55.9775
locus_tag=ECB_00336|gene=yaiA	192	58.5553	189	626.913
locus_tag=ECB_00337|gene=aroM	678	506.39	50	19.1777
locus_tag=ECB_00338|gene=yaiE	285	127.514	293	446.296
locus_tag=ECB_00339|gene=ykiA	282	124.965	50	77.7131
locus_tag=ECB_00340|gene=insB-5	504	332.983	77.1057	44.9755
locus_tag=ECB_00341|gene=insA-5	276	119.842	12.2027	19.7768
locus_tag=ECB_00342|gene=rdgC	912	740.226	29	7.60931
locus_tag=ECB_00343|gene=yajF	909	737.226	78	20.5497
locus_tag=ECB_00344|gene=araJ	1185	1013.23	101	19.3609
locus_tag=ECB_00345|gene=sbcC	3147	2975.23	21	1.37092
locus_tag=ECB_00346|gene=sbcD	1203	1031.23	5	0.941733
locus_tag=ECB_00347|gene=phoB	690	518.39	36	13.4883
locus_tag=ECB_00348|gene=phoR	1296	1124.23	49	8.46552
locus_tag=ECB_00349|gene=brnQ	1320	1148.23	735	124.329
locus_tag=ECB_00350|gene=proY	1374	1202.23	39	6.30072
locus_tag=ECB_00351|gene=malZ	1818	1646.23	23	2.71362
locus_tag=ECB_00353|gene=queA	1071	899.226	33	7.12782
locus_tag=ECB_00354|gene=tgt	1128	956.226	22	4.46862
locus_tag=ECB_00355|gene=yajC	333	168.712	106	122.031
locus_tag=ECB_00356|gene=secD	1848	1676.23	93	10.7761
locus_tag=ECB_00357|gene=secF	972	800.226	93	22.5726
locus_tag=ECB_00358|gene=yajD	348	182.368	81	86.2676
locus_tag=ECB_00359|gene=tsx	774	602.226	75	24.1887
locus_tag=ECB_00360|gene=yajI	540	368.77	22	11.5872
locus_tag=ECB_00361|gene=ybaD	450	279.817	21	14.5766
locus_tag=ECB_00362|gene=ribD	1104	932.226	55	11.4592
locus_tag=ECB_00363|gene=ribH	471	300.297	20	12.9357
locus_tag=ECB_00364|gene=nusB	420	250.429	20	15.5116
locus_tag=ECB_00365|gene=thiL	978	806.226	17	4.09547
locus_tag=ECB_00366|gene=pgpA	519	347.949	469	261.799
locus_tag=ECB_00367|gene=yajO	975	803.226	1323	319.914
locus_tag=ECB_00368|gene=dxs	1863	1691.23	37	4.24924
locus_tag=ECB_00369|gene=ispA	900	728.226	41	10.9353
locus_tag=ECB_00370|gene=xseB	243	94.3209	27	55.599
locus_tag=ECB_00371|gene=thiI	1449	1277.23	52	7.90764
locus_tag=ECB_00372|gene=thiJ	591	419.574	253	117.118
locus_tag=ECB_00373|gene=apbA	912	740.226	451	118.338
locus_tag=ECB_00374|gene=yajQ	492	321.049	116	70.1776
locus_tag=ECB_00375|gene=yajR	1365	1193.23	45	7.32489
locus_tag=ECB_00376|gene=ECB_00376	936	764.226	57	14.4865
locus_tag=ECB_00377|gene=ECB_00377	543	371.77	1894	989.501
locus_tag=ECB_00378|gene=ECB_00378	378	210.404	2488	2296.72
locus_tag=ECB_00379|gene=cyoE	891	719.226	99	26.7351
locus_tag=ECB_00380|gene=cyoD	330	166.023	29	33.9266
locus_tag=ECB_00381|gene=cyoC	615	443.574	33	14.4497
locus_tag=ECB_00382|gene=cyoB	1992	1820.23	163	17.393
locus_tag=ECB_00383|gene=cyoA	948	776.226	144	36.0318
locus_tag=ECB_00384|gene=ampG	1476	1304.23	13	1.93598
locus_tag=ECB_00385|gene=yajG	579	407.615	3	1.42949
locus_tag=ECB_00386|gene=bolA	318	155.239	13467	16849.2
locus_tag=ECB_00387|gene=tig	1299	1127.23	36	6.20302
locus_tag=ECB_00388|gene=clpP	624	452.574	2412	1035.14
locus_tag=ECB_00389|gene=clpX	1275	1103.23	1755	308.976
locus_tag=ECB_00390|gene=insL-2	1113	941.226	45.5714	9.40395
locus_tag=ECB_00391|gene=lon	2355	2183.23	31	2.75787
locus_tag=ECB_00392|gene=hupB	273	117.323	170	281.434
locus_tag=ECB_00393|gene=ppiD	1872	1700.23	59	6.73995
locus_tag=ECB_00394|gene=ybaV	372	204.677	21	19.9279
locus_tag=ECB_00395|gene=ybaW	399	230.355	27	22.7655
locus_tag=ECB_00396|gene=ybaX	696	524.338	78	28.8932
locus_tag=ECB_00397|gene=ybaE	1701	1529.23	1726	219.22
locus_tag=ECB_00398|gene=cof	819	647.226	274	82.2254
locus_tag=ECB_00399|gene=ybaO	459	288.503	1061	714.293
locus_tag=ECB_00400|gene=mdlA	1773	1601.23	150	18.1949
locus_tag=ECB_00401|gene=mdlB	1782	1610.23	40	4.82486
locus_tag=ECB_00402|gene=glnK	339	174.097	1	1.11563
locus_tag=ECB_00403|gene=amtB	1287	1115.23	10	1.7416
locus_tag=ECB_00404|gene=tesB	861	689.226	42	11.8358
locus_tag=ECB_00405|gene=ybaY	573	401.656	315	152.324
locus_tag=ECB_00406|gene=ybaZ	390	221.858	82	71.7876
locus_tag=ECB_00407|gene=ybaA	354	187.857	151	156.121
locus_tag=ECB_00408|gene=ylaB	1551	1379.23	211	29.7138
locus_tag=ECB_00409|gene=ylaC	471	300.297	162	104.779
locus_tag=ECB_00410|gene=maa	552	380.733	197	100.498
locus_tag=ECB_00411|gene=hha	219	76.7875	1111	2810.19
locus_tag=ECB_00412|gene=ybaJ	375	207.51	3107	2908.13
locus_tag=ECB_00413|gene=acrB	3150	2978.23	108	7.04332
locus_tag=ECB_00414|gene=acrA	1194	1022.23	32	6.08015
locus_tag=ECB_00415|gene=acrR	648	476.438	26	10.5993
locus_tag=ECB_00416|gene=kefA	3363	3191.23	28	1.70417
locus_tag=ECB_00417|gene=ybaM	162	40.4717	10	47.9909
locus_tag=ECB_00418|gene=priC	528	356.807	17	9.25394
locus_tag=ECB_00419|gene=ybaN	378	210.404	24	22.1549
locus_tag=ECB_00420|gene=apt	552	380.733	11	5.61157
locus_tag=ECB_00421|gene=dnaX	1932	1760.23	22	2.42754
locus_tag=ECB_00422|gene=ybaB	330	166.023	292	341.606
locus_tag=ECB_00423|gene=recR	606	434.574	58	25.9224
locus_tag=ECB_00424|gene=htpG	1875	1703.23	127	14.4825
locus_tag=ECB_00425|gene=adk	645	473.438	19	7.79474
locus_tag=ECB_00426|gene=hemH	963	791.226	191	46.8861
locus_tag=ECB_00427|gene=aes	960	788.226	33	8.13158
locus_tag=ECB_00428|gene=gsk	1305	1133.23	50	8.56969
locus_tag=ECB_00430|gene=fsr	1221	1049.23	56	10.3665
locus_tag=ECB_00431|gene=ushA	1653	1481.23	460	60.3181
locus_tag=ECB_00432|gene=ybaK	480	309.175	63	39.5775
locus_tag=ECB_00433|gene=ybaP	795	623.226	53	16.5174
locus_tag=ECB_00434|gene=ybaQ	342	176.81	133	146.102
locus_tag=ECB_00435|gene=copA	2505	2333.23	165	13.7353
locus_tag=ECB_00436|gene=ybaS	933	761.226	22	5.61333
locus_tag=ECB_00437|gene=ybaT	1293	1121.23	47	8.14172
locus_tag=ECB_00438|gene=cueR	408	239.095	164	133.225
locus_tag=ECB_00439|gene=ybbJ	456	285.589	986	670.573
locus_tag=ECB_00440|gene=ybbK	918	746.226	4279	1113.74
locus_tag=ECB_00441|gene=ybbL	678	506.39	27	10.356
locus_tag=ECB_00442|gene=ybbM	780	608.226	8	2.55468
locus_tag=ECB_00443|gene=ybbN	855	683.226	473	134.465
locus_tag=ECB_00444|gene=ybbO	810	638.226	220	66.9514
locus_tag=ECB_00445|gene=tesA	627	455.484	178	75.9029
locus_tag=ECB_00446|gene=ybbA	687	515.39	41	15.4511
locus_tag=ECB_00447|gene=ybbP	2415	2243.23	77	6.66698
locus_tag=ECB_00448|gene=rhsD	4281	4109.23	38.2563	1.80823
locus_tag=ECB_00449|gene=ybbC	369	201.862	7	6.73525
locus_tag=ECB_00450|gene=ylbH	711	539.338	1	0.360123
locus_tag=ECB_00451|gene=ybbD	261	107.722	0	0
locus_tag=ECB_00452|gene=ylbG	372	204.677	10	9.48949
locus_tag=ECB_00453|gene=ybbB	1095	923.226	20	4.20759
locus_tag=ECB_00454|gene=ybbS	927	755.226	391	100.557
locus_tag=ECB_00455|gene=allA	483	312.143	63	39.201
locus_tag=ECB_00456|gene=allR	816	644.226	14096	4249.81
locus_tag=ECB_00457|gene=gcl	1782	1610.23	837	100.96
locus_tag=ECB_00458|gene=hyi	777	605.226	21	6.73928
locus_tag=ECB_00459|gene=glxR	879	707.226	31	8.51363
locus_tag=ECB_00460|gene=ybbV	279	122.394	8	12.6953
locus_tag=ECB_00461|gene=allP	1455	1283.23	117	17.709
locus_tag=ECB_00462|gene=allB	1362	1190.23	94	15.3395
locus_tag=ECB_00463|gene=ybbY	1302	1130.23	27	4.63991
locus_tag=ECB_00464|gene=glxK	1146	974.226	32	6.37972
locus_tag=ECB_00465|gene=ylbA	786	614.226	27	8.53782
locus_tag=ECB_00466|gene=allC	1236	1064.23	17	3.10261
locus_tag=ECB_00467|gene=allD	1050	878.226	9	1.99043
locus_tag=ECB_00468|gene=fdrA	1668	1496.23	2	0.259624
locus_tag=ECB_00469|gene=ylbE	1260	1088.23	9	1.60633
locus_tag=ECB_00470|gene=ylbF	720	548.283	6	2.12548
locus_tag=ECB_00471|gene=arcC	894	722.226	17	4.5718
locus_tag=ECB_00472|gene=purK	1068	896.226	1	0.216717
locus_tag=ECB_00473|gene=purE	510	338.983	0	0
locus_tag=ECB_00474|gene=ybbF	723	551.283	2	0.704639
locus_tag=ECB_00475|gene=ppiB	495	324.049	82	49.149
locus_tag=ECB_00476|gene=cysS	1386	1214.23	8	1.27968
locus_tag=ECB_00477|gene=ybcI	522	350.914	9	4.98142
locus_tag=ECB_00478|gene=ybcJ	213	72.6542	8	21.3866
locus_tag=ECB_00479|gene=folD	867	695.226	40	11.1749
locus_tag=ECB_00480|gene=sfmA	543	371.77	0	0
locus_tag=ECB_00481|gene=sfmC	693	521.39	0	0
locus_tag=ECB_00482|gene=sfmD	2610	2438.23	11	0.876254
locus_tag=ECB_00483|gene=sfmH	978	806.226	0	0
locus_tag=ECB_00484|gene=sfmF	516	344.949	4	2.25225
locus_tag=ECB_00485|gene=fimZ	633	461.438	0	0
locus_tag=ECB_00486|gene=intD	1164	992.226	51	9.98323
locus_tag=ECB_00487|gene=ECB_00487	402	233.309	1	0.832493
locus_tag=ECB_00488|gene=ECB_00488	219	76.7875	2	5.05884
locus_tag=ECB_00489|gene=ECB_00489	315	152.656	13	16.5402
locus_tag=ECB_00490|gene=ECB_00490	366	199.127	3	2.92618
locus_tag=ECB_00492|gene=renD	186	54.7269	6	21.2942
locus_tag=ECB_00493|gene=emrE	333	168.712	8	9.2099
locus_tag=ECB_00494|gene=ybcK	1527	1355.23	6	0.859906
locus_tag=ECB_00495|gene=ybcL	552	380.733	207	105.599
locus_tag=ECB_00496|gene=ybcM	798	626.226	90	27.9141
locus_tag=ECB_00497|gene=ybcN	456	285.589	2	1.36019
locus_tag=ECB_00498|gene=ninE	171	45.8515	0	0
locus_tag=ECB_00499|gene=ybcO	291	132.369	0	0
locus_tag=ECB_00500|gene=rus	363	196.308	0	0
locus_tag=ECB_00501|gene=ylcG	141	29.762	4	26.1041
locus_tag=ECB_01116_1|gene=insA-10	276	119.842	15.9682	25.8796
locus_tag=ECB_01117_1|gene=insB-10	504	332.983	9.89154	5.7697
locus_tag=ECB_00504|gene=insB-6	504	332.983	6.72649	3.92354
locus_tag=ECB_00505|gene=insA-6	276	119.842	12.2027	19.7768
locus_tag=ECB_00510|gene=ECB_00510	195	60.4774	5	16.0579
locus_tag=ECB_00511|gene=nohB	576	404.656	9	4.31985
locus_tag=ECB_00512|gene=ECB_00512	2817	2645.23	66	4.8461
locus_tag=ECB_00513|gene=ECB_00513	2346	2174.23	5	0.44666
locus_tag=ECB_00514|gene=ECB_00514	282	124.965	3	4.66279
locus_tag=ECB_00515|gene=ECB_00515	705	533.338	18.9	6.88289
locus_tag=ECB_00516|gene=ECB_00516	294	134.771	2.67069	3.84892
locus_tag=ECB_00517|gene=ECB_00517	336	171.24	8.72435	9.89554
locus_tag=ECB_00518|gene=appY	750	578.226	4	1.34361
locus_tag=ECB_00519|gene=ompT	954	782.226	24	5.95923
locus_tag=ECB_00520|gene=envY	762	590.226	6	1.97444
locus_tag=ECB_00521|gene=ybcH	891	719.226	10	2.70051
locus_tag=ECB_00522|gene=nfrA	2973	2801.23	43	2.98148
locus_tag=ECB_00524|gene=ECB_00524	171	45.8515	0	0
locus_tag=ECB_00525|gene=yhhI	1137	965.226	13	2.61593
locus_tag=ECB_00526|gene=ECB_00526	162	40.4717	0	0
locus_tag=ECB_00527|gene=ECB_00527	291	132.369	0	0
locus_tag=ECB_00528|gene=ECB_00528	261	107.722	1	1.80305
locus_tag=ECB_00529|gene=ECB_00529	558	386.694	1	0.502277
locus_tag=ECB_00530|gene=ECB_00530	1599	1427.23	2.59683	0.353397
locus_tag=ECB_00531|gene=cusS	1449	1277.23	3	0.45621
locus_tag=ECB_00532|gene=cusR	684	512.39	0	0
locus_tag=ECB_00533|gene=cusC	1374	1202.23	0	0
locus_tag=ECB_00534|gene=ylcC	333	168.712	0	0
locus_tag=ECB_00535|gene=cusB	1224	1052.23	0	0
locus_tag=ECB_00536|gene=cusA	3144	2972.23	5	0.326738
locus_tag=ECB_00537|gene=pheP	1377	1205.23	37	5.96272
locus_tag=ECB_00538|gene=ybdG	1248	1076.23	23	4.15084
locus_tag=ECB_00539|gene=nfnB	654	482.438	41	16.5064
locus_tag=ECB_00540|gene=ybdF	369	201.862	22	21.1679
locus_tag=ECB_00541|gene=ybdJ	249	98.7732	72	141.581
locus_tag=ECB_00542|gene=ybdK	1119	947.226	1738	356.375
locus_tag=ECB_00543|gene=insJ-1	522	350.914	29.381	16.2621
locus_tag=ECB_00545|gene=insB-7	504	332.983	6.72649	3.92354
locus_tag=ECB_00546|gene=insA-7	276	119.842	12.2027	19.7768
locus_tag=ECB_00547|gene=hokE	153	35.6986	0	0
locus_tag=ECB_00548|gene=insL-3	1113	941.226	45.5714	9.40395
locus_tag=ECB_00549|gene=entD	630	458.438	0	0
locus_tag=ECB_00550|gene=fepA	2241	2069.23	1	0.0938649
locus_tag=ECB_00551|gene=fes	1125	953.226	121	24.6548
locus_tag=ECB_00552|gene=ybdZ	219	76.7875	12	30.353
locus_tag=ECB_00553|gene=entF	3882	3710.23	373	19.5263
locus_tag=ECB_00554|gene=fepE	1134	962.226	5	1.00926
locus_tag=ECB_00555|gene=fepC	816	644.226	3	0.904471
locus_tag=ECB_00556|gene=fepG	993	821.226	23	5.43972
locus_tag=ECB_00557|gene=fepD	1005	833.226	125	29.1379
locus_tag=ECB_00558|gene=ybdA	1251	1079.23	6	1.07982
locus_tag=ECB_00559|gene=fepB	957	785.226	55	13.6044
locus_tag=ECB_00560|gene=entC	1176	1004.23	664	128.425
locus_tag=ECB_00561|gene=entE	1611	1439.23	472	63.6978
locus_tag=ECB_00562|gene=entB	858	686.226	157	44.4369
locus_tag=ECB_00563|gene=entA	747	575.283	138	46.5917
locus_tag=ECB_00564|gene=ybdB	414	244.852	9	7.13921
locus_tag=ECB_00566|gene=ybdD	198	62.5629	238	738.875
locus_tag=ECB_00567|gene=ybdH	1089	917.226	231	48.9156
locus_tag=ECB_00568|gene=ybdL	1161	989.226	59	11.5843
locus_tag=ECB_00569|gene=ybdM	630	458.438	30	12.7102
locus_tag=ECB_00570|gene=ybdN	1062	890.226	8	1.74543
locus_tag=ECB_00571|gene=insB-8	504	332.983	77.1057	44.9755
locus_tag=ECB_00572|gene=insA-8	276	119.842	12.2027	19.7768
locus_tag=ECB_00573|gene=dsbG	762	590.226	57	18.7572
locus_tag=ECB_00574|gene=ahpC	564	392.656	647	320.04
locus_tag=ECB_00575|gene=ahpF	1566	1394.23	38	5.29373
locus_tag=ECB_00576|gene=ybdQ	429	259.25	3264	2445.36
locus_tag=ECB_00577|gene=ybdR	1239	1067.23	33	6.00577
locus_tag=ECB_00578|gene=rnk	411	241.901	94	75.4747
locus_tag=ECB_00579|gene=rna	807	635.226	2605	796.51
locus_tag=ECB_00580|gene=citT	1464	1292.23	1144	171.949
locus_tag=ECB_00581|gene=citG	879	707.226	82	22.5199
locus_tag=ECB_00582|gene=citX	552	380.733	0	0
locus_tag=ECB_00583|gene=citF	1533	1361.23	1	0.142686
locus_tag=ECB_00584|gene=citE	909	737.226	3	0.790373
locus_tag=ECB_00585|gene=citD	297	137.164	0	0
locus_tag=ECB_00586|gene=citC	1059	887.226	36	7.88097
locus_tag=ECB_00587|gene=insB-9	504	332.983	77.1057	44.9755
locus_tag=ECB_00588|gene=insA-9	276	119.842	12.2027	19.7768
locus_tag=ECB_00589|gene=citA	1659	1487.23	14	1.82836
locus_tag=ECB_00590|gene=citB	681	509.39	14	5.33813
locus_tag=ECB_00591|gene=dcuC	1386	1214.23	30	4.79881
locus_tag=ECB_00592|gene=crcA	561	389.656	7	3.48922
locus_tag=ECB_00593|gene=cspE	210	70.5871	543	1494.12
locus_tag=ECB_00594|gene=ccrB	384	216.124	108	97.0584
locus_tag=ECB_00595|gene=ybeM	789	617.226	1002	315.308
locus_tag=ECB_00596|gene=tatE	204	66.579	554	1616.16
locus_tag=ECB_00597|gene=lipA	966	794.226	337	82.4133
locus_tag=ECB_00619_2|gene=insJ-2	522	350.914	29.381	16.2621
locus_tag=ECB_00620_2|gene=insK-2	852	680.226	62.1	17.7317
locus_tag=ECB_00599|gene=lipB	642	470.438	1	0.412866
locus_tag=ECB_00600|gene=ybeD	264	110.199	3	5.28756
locus_tag=ECB_00601|gene=dacA	1212	1040.23	22	4.10777
locus_tag=ECB_00602|gene=rlpA	1089	917.226	46	9.74076
locus_tag=ECB_00603|gene=mrdB	1113	941.226	39	8.04789
locus_tag=ECB_00604|gene=mrdA	1902	1730.23	24	2.69414
locus_tag=ECB_00605|gene=ybeA	468	297.386	15	9.79674
locus_tag=ECB_00606|gene=ybeB	318	155.239	7	8.75805
locus_tag=ECB_00607|gene=phpB	612	440.574	13	5.73107
locus_tag=ECB_00608|gene=nadD	642	470.438	9	3.71579
locus_tag=ECB_00609|gene=holA	1032	860.226	28	6.32204
locus_tag=ECB_00610|gene=rlpB	582	410.574	15	7.09595
locus_tag=ECB_00611|gene=leuS	2583	2411.23	152	12.2438
locus_tag=ECB_00612|gene=ybeL	483	312.143	10969	6825.34
locus_tag=ECB_00614|gene=ybeR	708	536.338	7	2.53496
locus_tag=ECB_00615|gene=ybeV	1140	968.226	17	3.41023
locus_tag=ECB_00616|gene=hscC	1671	1499.23	7	0.906864
locus_tag=ECB_00617|gene=rihA	936	764.226	47	11.945
locus_tag=ECB_00619_3|gene=insJ-2	522	350.914	29.381	16.2621
locus_tag=ECB_00620_3|gene=insK-2	852	680.226	62.1	17.7317
locus_tag=ECB_00621|gene=gltK	675	503.39	21	8.10263
locus_tag=ECB_00622|gene=gltJ	741	569.283	46	15.6943
locus_tag=ECB_00623|gene=gltI	909	737.226	2469	650.477
locus_tag=ECB_00624|gene=ECB_00624	1878	1706.23	30	3.41504
locus_tag=ECB_00625|gene=lnt	1539	1367.23	32	4.54591
locus_tag=ECB_00626|gene=ybeX	879	707.226	253	69.4822
locus_tag=ECB_00627|gene=ybeY	468	297.386	383	250.144
locus_tag=ECB_00628|gene=ybeZ	1080	908.226	1203	257.266
locus_tag=ECB_00629|gene=yleA	1425	1253.23	310	48.0445
locus_tag=ECB_00630|gene=ubiF	1176	1004.23	1904	368.254
locus_tag=ECB_00631|gene=asnB	1665	1493.23	152	19.771
locus_tag=ECB_00632|gene=nagD	753	581.226	19	6.34922
locus_tag=ECB_00633|gene=nagC	1221	1049.23	32	5.92369
locus_tag=ECB_00634|gene=nagA	1149	977.226	91	18.0866
locus_tag=ECB_00635|gene=nagB	801	629.226	211	65.1309
locus_tag=ECB_00636|gene=nagE	1947	1775.23	1327	145.187
locus_tag=ECB_00637|gene=glnS	1665	1493.23	18	2.34131
locus_tag=ECB_00638|gene=ybfM	1407	1235.23	29	4.55998
locus_tag=ECB_00639|gene=ybfN	327	163.363	11	13.0782
locus_tag=ECB_00640|gene=fur	447	276.901	478	335.286
locus_tag=ECB_00641|gene=fldA	531	359.807	15	8.09717
locus_tag=ECB_00642|gene=ybfE	294	134.771	0	0
locus_tag=ECB_00643|gene=ybfF	765	593.226	21	6.8756
locus_tag=ECB_00644|gene=seqA	546	374.77	42	21.7668
locus_tag=ECB_00645|gene=pgm	1641	1469.23	140	18.5076
locus_tag=ECB_00646|gene=ybfP	495	324.049	28	16.7826
locus_tag=ECB_00647|gene=ybfGH	651	479.438	0	0
locus_tag=ECB_00648|gene=potE	1320	1148.23	40	6.76619
locus_tag=ECB_00649|gene=speF	2199	2027.23	8	0.766477
locus_tag=ECB_00650|gene=ECB_00650	258	105.187	0	0
locus_tag=ECB_00651|gene=kdpE	678	506.39	160	61.3686
locus_tag=ECB_00652|gene=kdpD	2688	2516.23	1585	122.346
locus_tag=ECB_00653|gene=kdpC	573	401.656	1	0.483568
locus_tag=ECB_00654|gene=kdpB	2049	1877.23	6	0.620792
locus_tag=ECB_00655|gene=kdpA	1674	1502.23	7	0.905053
locus_tag=ECB_00656|gene=kdpF	90	11.5996	1	16.7443
locus_tag=ECB_00657|gene=ybfA	207	68.5574	458	1297.54
locus_tag=ECB_00658|gene=rhsC	1665	1493.23	40.5728	5.27741
locus_tag=ECB_00659|gene=ybfB	327	163.363	2	2.37786
locus_tag=ECB_00660|gene=ybfO	1434	1262.23	26.3532	4.05515
locus_tag=ECB_00661|gene=ybfC	570	398.656	2	0.974414
locus_tag=ECB_00662|gene=ECB_00662	276	119.842	0	0
locus_tag=ECB_00663|gene=ECB_00663	279	122.394	1	1.58691
locus_tag=ECB_00664|gene=ECB_00664	243	94.3209	0	0
locus_tag=ECB_00666|gene=ybfD	762	590.226	9	2.96166
locus_tag=ECB_00667|gene=ybgA	510	338.983	27	15.4703
locus_tag=ECB_00668|gene=phrB	1422	1250.23	50	7.76771
locus_tag=ECB_00669|gene=ybgH	1482	1310.23	28	4.15072
locus_tag=ECB_00670|gene=ybgI	744	572.283	110	37.333
locus_tag=ECB_00671|gene=ybgJ	657	485.39	58	23.2086
locus_tag=ECB_00672|gene=ybgK	933	761.226	123	31.3836
locus_tag=ECB_00673|gene=ybgL	735	563.283	67	23.1025
locus_tag=ECB_00674|gene=nei	792	620.226	4	1.25263
locus_tag=ECB_00675|gene=abrB	1047	875.226	117	25.9643
locus_tag=ECB_00676|gene=ybgO	1062	890.226	68	14.8361
locus_tag=ECB_00677|gene=ybgP	732	560.283	7	2.42662
locus_tag=ECB_00678|gene=ybgQ	2451	2279.23	17	1.44868
locus_tag=ECB_00679|gene=ybgD	567	395.656	4	1.9636
locus_tag=ECB_00680|gene=gltA	1284	1112.23	2387	416.841
locus_tag=ECB_00681|gene=sdhC	390	221.858	221	193.476
locus_tag=ECB_00682|gene=sdhD	348	182.368	48	51.1215
locus_tag=ECB_00683|gene=sdhA	1767	1595.23	175	21.3072
locus_tag=ECB_00684|gene=sdhB	717	545.283	77	27.4271
locus_tag=ECB_00685|gene=sucA	2802	2630.23	192	14.1781
locus_tag=ECB_00686|gene=sucB	1218	1046.23	212	39.357
locus_tag=ECB_00687|gene=sucC	1167	995.226	59	11.5144
locus_tag=ECB_00688|gene=sucD	870	698.226	118	32.8245
locus_tag=ECB_00689|gene=farR	723	551.283	16	5.63711
locus_tag=ECB_00690|gene=hrsA	1977	1805.23	9	0.968328
locus_tag=ECB_00691|gene=ybgG	2634	2462.23	65	5.1274
locus_tag=ECB_00692|gene=cydA	1569	1397.23	4248	590.513
locus_tag=ECB_00693|gene=cydB	1140	968.226	1564	313.741
locus_tag=ECB_00694|gene=ybgT	114	17.7698	232	2535.8
locus_tag=ECB_00695|gene=ybgE	294	134.771	146	210.411
locus_tag=ECB_00696|gene=ybgC	405	236.167	18	14.8035
locus_tag=ECB_00697|gene=tolQ	693	521.39	48	17.8809
locus_tag=ECB_00698|gene=tolR	429	259.25	15	11.2379
locus_tag=ECB_00699|gene=tolA	1266	1094.23	139	24.6728
locus_tag=ECB_00700|gene=tolB	1293	1121.23	324	56.1259
locus_tag=ECB_00701|gene=pal	522	350.914	397	219.736
locus_tag=ECB_00702|gene=ybgF	792	620.226	44	13.7789
locus_tag=ECB_00703|gene=nadA	1044	872.226	157	34.9609
locus_tag=ECB_00704|gene=pnuC	720	548.283	728	257.892
locus_tag=ECB_00705|gene=ybgR	942	770.226	235	59.2599
locus_tag=ECB_00706|gene=ybgS	381	213.211	148	134.823
locus_tag=ECB_00707|gene=aroG	1053	881.226	374	82.432
locus_tag=ECB_00708|gene=gpmA	753	581.226	1557	520.302
locus_tag=ECB_00709|gene=galM	1041	869.226	179	39.9974
locus_tag=ECB_00710|gene=galK	1149	977.226	132	26.2356
locus_tag=ECB_00711|gene=galT	1047	875.226	198	43.9396
locus_tag=ECB_00712|gene=galE	1017	845.226	422	96.9731
locus_tag=ECB_00713|gene=modF	1473	1301.23	96	14.3295
locus_tag=ECB_00714|gene=modE	789	617.226	7	2.20275
locus_tag=ECB_00715|gene=ybhT	150	34.0991	39	222.143
locus_tag=ECB_00716|gene=modA	774	602.226	9	2.90265
locus_tag=ECB_00717|gene=modB	690	518.39	18	6.74415
locus_tag=ECB_00718|gene=modC	1059	887.226	14	3.06482
locus_tag=ECB_00719|gene=ybhA	819	647.226	16	4.80149
locus_tag=ECB_00720|gene=ybhE	996	824.226	85	20.0301
locus_tag=ECB_00721|gene=ybhD	1017	845.226	2	0.459588
locus_tag=ECB_00722|gene=ybhH	1053	881.226	2	0.440813
locus_tag=ECB_00723|gene=ybhI	1434	1262.23	10	1.53877
locus_tag=ECB_00724|gene=ybhJ	2262	2090.23	30	2.78766
locus_tag=ECB_00725|gene=ybhC	1284	1112.23	21	3.66723
locus_tag=ECB_00726|gene=ECB_00726	1071	899.226	74	15.9836
locus_tag=ECB_00727|gene=ECB_00727	285	127.514	4	6.09277
locus_tag=ECB_00728|gene=ECB_00728	339	174.097	17	18.9657
locus_tag=ECB_00729|gene=ECB_00729	372	204.677	2	1.8979
locus_tag=ECB_00730|gene=ECB_00730	345	179.59	0	0
locus_tag=ECB_00731|gene=ECB_00731	186	54.7269	0	0
locus_tag=ECB_00732|gene=ECB_00732	552	380.733	3	1.53043
locus_tag=ECB_00733|gene=ECB_00733	1623	1451.23	76	10.1716
locus_tag=ECB_00734|gene=ECB_00734	762	590.226	2	0.658148
locus_tag=ECB_00735|gene=ECB_00735	459	288.503	0	0
locus_tag=ECB_00736|gene=ECB_00736	399	230.355	5	4.21583
locus_tag=ECB_00737|gene=ECB_00737	993	821.226	0	0
locus_tag=ECB_00738|gene=ECB_00738	1338	1166.23	3	0.499632
locus_tag=ECB_00739|gene=ECB_00739	1146	974.226	1	0.199366
locus_tag=ECB_00740|gene=ybhB	477	306.236	90	57.0818
locus_tag=ECB_00741|gene=bioA	1290	1118.23	80	13.8954
locus_tag=ECB_00742|gene=bioB	1041	869.226	52	11.6194
locus_tag=ECB_00743|gene=bioF	1155	983.226	12	2.3705
locus_tag=ECB_00744|gene=bioC	756	584.226	3	0.99736
locus_tag=ECB_00745|gene=bioD	678	506.39	9	3.45198
locus_tag=ECB_00746|gene=uvrB	2022	1850.23	279	29.2881
locus_tag=ECB_00747|gene=ybhK	909	737.226	22	5.79607
locus_tag=ECB_00748|gene=moaA	990	818.226	329	78.097
locus_tag=ECB_00749|gene=moaB	513	341.949	37	21.0161
locus_tag=ECB_00750|gene=moaC	486	315.112	22	13.5603
locus_tag=ECB_00751|gene=moaD	246	96.5417	8	16.0948
locus_tag=ECB_00752|gene=moaE	453	282.732	35	24.0439
locus_tag=ECB_00753|gene=ybhL	705	533.338	10662	3882.82
locus_tag=ECB_00754|gene=ybhM	714	542.338	3	1.07439
locus_tag=ECB_00755|gene=ybhN	957	785.226	55	13.6044
locus_tag=ECB_00756|gene=ybhO	1242	1070.23	15	2.72225
locus_tag=ECB_00757|gene=ybhP	762	590.226	43	14.1502
locus_tag=ECB_00758|gene=ybhQ	411	241.901	4949	3973.66
locus_tag=ECB_00759|gene=ybhR	1107	935.226	173	35.9287
locus_tag=ECB_00760|gene=ybhS	1134	962.226	147	29.6723
locus_tag=ECB_00761|gene=ybhF	1737	1565.23	104	12.9053
locus_tag=ECB_00762|gene=ybhG	999	827.226	50	11.7397
locus_tag=ECB_00763|gene=ybiH	672	500.39	28	10.8683
locus_tag=ECB_00764|gene=rhlE	1365	1193.23	20	3.25551
locus_tag=ECB_00765|gene=ybiA	483	312.143	5	3.11119
locus_tag=ECB_00766|gene=dinG	2151	1979.23	86	8.43946
locus_tag=ECB_00767|gene=ybiB	963	791.226	795	195.154
locus_tag=ECB_00768|gene=ybiC	1086	914.226	821	174.422
locus_tag=ECB_00769|gene=ybiJ	261	107.722	295	531.9
locus_tag=ECB_00770|gene=ybiI	267	112.766	721	1241.85
locus_tag=ECB_00771|gene=ybiX	678	506.39	89	34.1363
locus_tag=ECB_00772|gene=ybiL	2283	2111.23	38	3.49591
locus_tag=ECB_00773|gene=ybiM	261	107.722	819	1476.7
locus_tag=ECB_00774|gene=ybiN	927	755.226	16	4.11486
locus_tag=ECB_00775|gene=ybiO	2226	2054.23	37	3.49836
locus_tag=ECB_00776|gene=glnQ	723	551.283	63	22.1961
locus_tag=ECB_00777|gene=glnP	660	488.39	212	84.3103
locus_tag=ECB_00778|gene=glnH	747	575.283	1548	522.638
locus_tag=ECB_00779|gene=dps	504	332.983	636	370.977
locus_tag=ECB_00780|gene=ybiF	888	716.226	26	7.05074
locus_tag=ECB_00781|gene=ompX	516	344.949	2426	1365.99
locus_tag=ECB_00782|gene=ybiP	1584	1412.23	42	5.77639
locus_tag=ECB_00783|gene=ECB_00783	270	114.974	15785	26666
locus_tag=ECB_00784|gene=mntR	468	297.386	522	340.927
locus_tag=ECB_00785|gene=ybiR	1119	947.226	138	28.2968
locus_tag=ECB_00786|gene=ybiS	921	749.226	203	52.6253
locus_tag=ECB_00787|gene=ybiT	1593	1421.23	40	5.46649
locus_tag=ECB_00788|gene=ybiU	1266	1094.23	19	3.37255
locus_tag=ECB_00789|gene=ybiV	816	644.226	19	5.72832
locus_tag=ECB_00790|gene=ybiW	2433	2261.23	164	14.0868
locus_tag=ECB_00791|gene=ybiY	927	755.226	0	0
locus_tag=ECB_00792|gene=fsa	663	491.39	12	4.74314
locus_tag=ECB_00793|gene=moeB	750	578.226	15	5.03855
locus_tag=ECB_00794|gene=moeA	1236	1064.23	31	5.65769
locus_tag=ECB_00795|gene=ybiK	966	794.226	222	54.2901
locus_tag=ECB_00796|gene=yliA	1839	1667.23	78	9.08681
locus_tag=ECB_00797|gene=yliB	1482	1310.23	55	8.1532
locus_tag=ECB_00798|gene=yliC	921	749.226	29	7.5179
locus_tag=ECB_00799|gene=yliD	912	740.226	8	2.09912
locus_tag=ECB_00800|gene=yliE	2097	1925.23	1	0.100886
locus_tag=ECB_00801|gene=yliF	1329	1157.23	5	0.839196
locus_tag=ECB_00802|gene=yliG	1326	1154.23	13	2.18758
locus_tag=ECB_00803|gene=yliH	384	216.124	36996	33247.9
locus_tag=ECB_00804|gene=yliI	1116	944.226	151	31.0608
locus_tag=ECB_00805|gene=yliJ	627	455.484	20	8.52842
locus_tag=ECB_00806|gene=dacC	1203	1031.23	1988	374.433
locus_tag=ECB_00807|gene=deoR	759	587.226	47	15.5455
locus_tag=ECB_00808|gene=ybjG	597	425.574	36	16.43
locus_tag=ECB_00809|gene=cmr	1233	1061.23	184	33.6761
locus_tag=ECB_00810|gene=ybjH	285	127.514	35	53.3118
locus_tag=ECB_00811|gene=ybjI	816	644.226	17	5.12533
locus_tag=ECB_00812|gene=ybjJ	1209	1037.23	13	2.43434
locus_tag=ECB_00813|gene=ybjK	537	365.77	175	92.9267
locus_tag=ECB_00814|gene=ECB_00814	333	168.712	1350	1554.17
locus_tag=ECB_00815|gene=ECB_00815	945	773.226	36	9.0429
locus_tag=ECB_00816|gene=ECB_00816	153	35.6986	0	0
locus_tag=ECB_00817|gene=ECB_00817	564	392.656	0	0
locus_tag=ECB_00818|gene=ECB_00818	222	78.8211	1	2.46416
locus_tag=ECB_00819|gene=ECB_00819	510	338.983	2	1.14594
locus_tag=ECB_00820|gene=ECB_00820	240	92.0095	2	4.22191
locus_tag=ECB_00821|gene=ECB_00821	342	176.81	0	0
locus_tag=ECB_00822|gene=ECB_00822	234	87.467	0	0
locus_tag=ECB_00823|gene=ECB_00823	228	83.2534	0	0
locus_tag=ECB_00824|gene=ECB_00824	858	686.226	0	0
locus_tag=ECB_00825|gene=ECB_00825	2415	2243.23	20	1.73168
locus_tag=ECB_00826|gene=ECB_00826	189	56.5926	32	109.825
locus_tag=ECB_00827|gene=ECB_00827	306	144.793	62	83.168
locus_tag=ECB_00828|gene=ECB_00828	336	171.24	118	133.841
locus_tag=ECB_00829|gene=ECB_00829	165	42.1293	0	0
locus_tag=ECB_00830|gene=ECB_00830	924	752.226	10	2.58204
locus_tag=ECB_00831|gene=ECB_00831	963	791.226	8	1.96382
locus_tag=ECB_00832|gene=ECB_00832	1029	857.226	6	1.35946
locus_tag=ECB_00833|gene=ECB_00833	1767	1595.23	2	0.243511
locus_tag=ECB_00834|gene=ECB_00834	753	581.226	2	0.668339
locus_tag=ECB_00835|gene=ECB_00835	147	32.5919	0	0
locus_tag=ECB_00836|gene=ECB_00836	429	259.25	1	0.749191
locus_tag=ECB_00837|gene=ECB_00837	291	132.369	0	0
locus_tag=ECB_00838|gene=ECB_00838	432	262.145	0	0
locus_tag=ECB_00839|gene=ECB_00839	447	276.901	0	0
locus_tag=ECB_00840|gene=ECB_00840	807	635.226	6	1.83457
locus_tag=ECB_00841|gene=ECB_00841	822	650.226	4	1.19483
locus_tag=ECB_00842|gene=ECB_00842	360	193.527	2	2.00724
locus_tag=ECB_00843|gene=ECB_00843	909	737.226	7	1.8442
locus_tag=ECB_00844|gene=ECB_00844	606	434.574	5	2.23469
locus_tag=ECB_00845|gene=ECB_00845	1623	1451.23	18	2.40907
locus_tag=ECB_00846|gene=ECB_00846	438	268.092	6	4.34688
locus_tag=ECB_00847|gene=tfaE	603	431.574	9	4.0504
locus_tag=ECB_00848|gene=ECB_00848	540	368.77	12	6.32028
locus_tag=ECB_00849|gene=ECB_00849	276	119.842	2	3.24139
locus_tag=ECB_00850|gene=ECB_00850	369	201.862	13	12.5083
locus_tag=ECB_00851|gene=ECB_00851	252	100.87	28	53.915
locus_tag=ECB_00852|gene=ybjL	1686	1514.23	285	36.5566
locus_tag=ECB_00853|gene=ybjM	378	210.404	22	20.3086
locus_tag=ECB_00854|gene=grxA	258	105.187	16	29.544
locus_tag=ECB_00855|gene=ybjC	288	129.918	23	34.385
locus_tag=ECB_00856|gene=nfsA	723	551.283	24	8.45567
locus_tag=ECB_00857|gene=rimK	903	731.226	44	11.6873
locus_tag=ECB_00858|gene=ybjN	477	306.236	5	3.17121
locus_tag=ECB_00859|gene=potF	1113	941.226	44	9.07967
locus_tag=ECB_00860|gene=potG	1134	962.226	24	4.84446
locus_tag=ECB_00861|gene=potH	954	782.226	13	3.22792
locus_tag=ECB_00862|gene=potI	846	674.226	21	6.04958
locus_tag=ECB_00863|gene=ybjO	489	318.049	9	5.49617
locus_tag=ECB_00864|gene=ybjF	1128	956.226	6	1.21872
locus_tag=ECB_00865|gene=artJ	732	560.283	51	17.6797
locus_tag=ECB_00866|gene=artM	669	497.39	22	8.59087
locus_tag=ECB_00867|gene=artQ	717	545.283	6	2.13718
locus_tag=ECB_00868|gene=artI	732	560.283	47	16.293
locus_tag=ECB_00869|gene=artP	729	557.283	46	16.0322
locus_tag=ECB_00870|gene=ybjP	516	344.949	271	152.59
locus_tag=ECB_00871|gene=ybjQ	324	160.565	2586	3128.17
locus_tag=ECB_00872|gene=ybjR	831	659.226	1495	440.472
locus_tag=ECB_00873|gene=ybjS	1014	842.226	57	13.1449
locus_tag=ECB_00874|gene=ybjT	1431	1259.23	26	4.01034
locus_tag=ECB_00875|gene=ltaE	1002	830.226	85	19.8854
locus_tag=ECB_00876|gene=poxB	1719	1547.23	189	23.7257
locus_tag=ECB_00877|gene=hcr	969	797.226	7	1.70541
locus_tag=ECB_00878|gene=hcp	1653	1481.23	6	0.786758
locus_tag=ECB_00879|gene=ybjE	900	728.226	23	6.13442
locus_tag=ECB_00880|gene=aqpZ	696	524.338	347	128.537
locus_tag=ECB_00881|gene=ybjD	1659	1487.23	641	83.7129
locus_tag=ECB_00882|gene=ybjX	993	821.226	206	48.721
locus_tag=ECB_00883|gene=macA	1116	944.226	174	35.7919
locus_tag=ECB_00884|gene=macB	1947	1775.23	66	7.22107
locus_tag=ECB_00885|gene=cspD	225	80.9295	2916	6998.29
locus_tag=ECB_00886|gene=clpS	321	157.962	264	324.61
locus_tag=ECB_00887|gene=clpA	2133	1961.23	1252	123.99
locus_tag=ECB_00888|gene=infA	219	76.7875	8	20.2354
locus_tag=ECB_00889|gene=aat	705	533.338	59	21.4863
locus_tag=ECB_00890|gene=cydC	1722	1550.23	32	4.00928
locus_tag=ECB_00891|gene=cydD	1767	1595.23	37	4.50496
locus_tag=ECB_00892|gene=trxB	966	794.226	38	9.29289
locus_tag=ECB_00893|gene=lrp	495	324.049	68	40.7577
locus_tag=ECB_00894|gene=ftsK	4029	3857.23	148	7.45243
locus_tag=ECB_00895|gene=lolA	615	443.574	94	41.1598
locus_tag=ECB_00896|gene=ycaJ	1344	1172.23	3	0.497074
locus_tag=ECB_00897|gene=serS	1293	1121.23	981	169.937
locus_tag=ECB_00898|gene=dmsA	2445	2273.23	54	4.61384
locus_tag=ECB_00899|gene=dmsB	618	446.574	21	9.13349
locus_tag=ECB_00900|gene=dmsC	864	692.226	67	18.7992
locus_tag=ECB_00901|gene=ycaC	627	455.484	44	18.7625
locus_tag=ECB_00902|gene=ycaD	1149	977.226	45	8.94394
locus_tag=ECB_00903|gene=ycaM	1431	1259.23	62	9.56312
locus_tag=ECB_00904|gene=ycaN	909	737.226	11	2.89803
locus_tag=ECB_00905|gene=ycaK	591	419.574	8	3.70333
locus_tag=ECB_00906|gene=pflA	741	569.283	1319	450.016
locus_tag=ECB_00907|gene=pflB	2283	2111.23	1544	142.044
locus_tag=ECB_00908|gene=focA	858	686.226	295	83.4961
locus_tag=ECB_00909|gene=ycaO	1761	1589.23	9	1.09994
locus_tag=ECB_00910|gene=ycaP	693	521.39	88	32.7817
locus_tag=ECB_00911|gene=serC	1089	917.226	256	54.2095
locus_tag=ECB_00912|gene=aroA	1284	1112.23	18	3.14334
locus_tag=ECB_00913|gene=ycaL	765	593.226	46	15.0608
locus_tag=ECB_00914|gene=cmk	684	512.39	359	136.083
locus_tag=ECB_00915|gene=rpsA	1674	1502.23	1587	205.189
locus_tag=ECB_00916|gene=himD	285	127.514	347	528.548
locus_tag=ECB_00917|gene=ycaI	2265	2093.23	721	66.9007
locus_tag=ECB_00918|gene=msbA	1749	1577.23	52	6.40355
locus_tag=ECB_00919|gene=lpxK	987	815.226	25	5.95626
locus_tag=ECB_00920|gene=ycaQ	1233	1061.23	51	9.33413
locus_tag=ECB_00921|gene=ycaR	183	52.8235	8	29.4154
locus_tag=ECB_00922|gene=kdsB	747	575.283	117	39.5017
locus_tag=ECB_00923|gene=ycbJ	894	722.226	483	129.893
locus_tag=ECB_00924|gene=ycbC	780	608.226	105	33.5302
locus_tag=ECB_00925|gene=smtA	786	614.226	10	3.16216
locus_tag=ECB_00926|gene=mukF	1323	1151.23	13	2.19328
locus_tag=ECB_00927|gene=mukE	678	506.39	3	1.15066
locus_tag=ECB_00928|gene=mukB	4461	4289.23	42	1.90187
locus_tag=ECB_00929|gene=ycbB	1848	1676.23	15840	1835.41
locus_tag=ECB_00930|gene=ycbK	549	377.77	134	68.8951
locus_tag=ECB_00931|gene=ycbL	648	476.438	150	61.1499
locus_tag=ECB_00932|gene=aspC	1191	1019.23	317	60.4088
locus_tag=ECB_00933|gene=ompF	1089	917.226	280	59.2916
locus_tag=ECB_00934|gene=asnS	1401	1229.23	330	52.1427
locus_tag=ECB_00935|gene=pncB	1203	1031.23	89	16.7628
locus_tag=ECB_00936|gene=pepN	2613	2441.23	491	39.0647
locus_tag=ECB_00937|gene=ssuB	768	596.226	10	3.25762
locus_tag=ECB_00938|gene=ssuC	792	620.226	1	0.313157
locus_tag=ECB_00939|gene=ssuD	1146	974.226	3	0.598099
locus_tag=ECB_00940|gene=ssuA	960	788.226	6	1.47847
locus_tag=ECB_00941|gene=ssuE	576	404.656	2	0.959966
locus_tag=ECB_00942|gene=ycbQ	540	368.77	2	1.05338
locus_tag=ECB_00943|gene=ycbR	702	530.338	4	1.46494
locus_tag=ECB_00944|gene=ycbS	2601	2429.23	22	1.759
locus_tag=ECB_00945|gene=ycbT	1071	899.226	22	4.75188
locus_tag=ECB_00946|gene=ycbU	543	371.77	15	7.8366
locus_tag=ECB_00947|gene=ycbV	516	344.949	5	2.81531
locus_tag=ECB_00948|gene=ycbF	711	539.338	27	9.72332
locus_tag=ECB_00949|gene=pyrD	1011	839.226	3	0.694311
locus_tag=ECB_00950|gene=ycbW	543	371.77	38	19.8527
locus_tag=ECB_00951|gene=ycbX	1110	938.226	49	10.1438
locus_tag=ECB_00952|gene=ycbY	2109	1937.23	29	2.90756
locus_tag=ECB_00953|gene=uup	1908	1736.23	80	8.94942
locus_tag=ECB_00954|gene=pqiA	1254	1082.23	254	45.5856
locus_tag=ECB_00955|gene=pqiB	1641	1469.23	172	22.7379
locus_tag=ECB_00956|gene=ymbA	549	377.77	197	101.286
locus_tag=ECB_00957|gene=rmf	168	43.9898	2084	9201.46
locus_tag=ECB_00958|gene=fabA	519	347.949	332	185.325
locus_tag=ECB_00959|gene=ycbZ	1761	1589.23	468	57.1968
locus_tag=ECB_00960|gene=ycbG	453	282.732	88	60.4532
locus_tag=ECB_00961|gene=ompA	1041	869.226	2892	646.215
locus_tag=ECB_00962|gene=sulA	510	338.983	478	273.881
locus_tag=ECB_00963|gene=yccR	630	458.438	55	23.302
locus_tag=ECB_00964|gene=yccS	2154	1982.23	133	13.032
locus_tag=ECB_00965|gene=yccF	447	276.901	1	0.701435
locus_tag=ECB_00966|gene=helD	2055	1883.23	511	52.7023
locus_tag=ECB_00967|gene=mgsA	459	288.503	268	180.425
locus_tag=ECB_00968|gene=yccT	663	491.39	204	80.6334
locus_tag=ECB_00969|gene=yccU	414	244.852	2324	1843.5
locus_tag=ECB_00970|gene=yccV	318	155.239	5191	6494.72
locus_tag=ECB_00971|gene=yccW	1104	932.226	385	80.2142
locus_tag=ECB_00972|gene=yccX	279	122.394	261	414.183
locus_tag=ECB_00973|gene=yccK	330	166.023	188	219.938
locus_tag=ECB_00974|gene=yccA	660	488.39	496	197.254
locus_tag=ECB_00975|gene=hyaA	1119	947.226	18	3.69088
locus_tag=ECB_00976|gene=hyaB	1794	1622.23	19	2.27485
locus_tag=ECB_00977|gene=hyaC	708	536.338	8	2.8971
locus_tag=ECB_00978|gene=hyaD	588	416.574	21	9.79125
locus_tag=ECB_00979|gene=hyaE	399	230.355	12	10.118
locus_tag=ECB_00980|gene=hyaF	858	686.226	5	1.41519
locus_tag=ECB_00981|gene=appC	1545	1373.23	4	0.565756
locus_tag=ECB_00982|gene=appB	1137	965.226	13	2.61593
locus_tag=ECB_00983|gene=appA	1299	1127.23	25	4.30765
locus_tag=ECB_00984|gene=yccC	2181	2009.23	55	5.31674
locus_tag=ECB_00985|gene=yccY	447	276.901	7	4.91005
locus_tag=ECB_00986|gene=yccZ	1140	968.226	12	2.40722
locus_tag=ECB_00987|gene=ymcA	2097	1925.23	3	0.302657
locus_tag=ECB_00988|gene=ymcB	747	575.283	5	1.68811
locus_tag=ECB_00989|gene=ymcC	645	473.438	5	2.05125
locus_tag=ECB_00990|gene=ymcD	306	144.793	258	346.086
locus_tag=ECB_00991|gene=cspH	213	72.6542	1	2.67332
locus_tag=ECB_00992|gene=cspG	213	72.6542	0	0
locus_tag=ECB_00993|gene=sfa	231	85.3499	0	0
locus_tag=ECB_00994|gene=gnsA	174	47.5367	18	73.5453
locus_tag=ECB_00995|gene=yccM	1074	902.226	8	1.72221
locus_tag=ECB_00996|gene=torS	2745	2573.23	21	1.58509
locus_tag=ECB_00997|gene=torT	1029	857.226	112	25.3766
locus_tag=ECB_00998|gene=torR	693	521.39	20	7.45038
locus_tag=ECB_00999|gene=torC	1173	1001.23	19	3.68581
locus_tag=ECB_01000|gene=torA	2547	2375.23	17	1.39013
locus_tag=ECB_01001|gene=torD	600	428.574	18	8.15751
locus_tag=ECB_01002|gene=yccD	306	144.793	192	257.552
locus_tag=ECB_01003|gene=cbpA	921	749.226	527	136.618
locus_tag=ECB_01004|gene=yccE	1260	1088.23	0	0
locus_tag=ECB_01005|gene=agp	1242	1070.23	22428	4070.3
locus_tag=ECB_01006|gene=yccJ	228	83.2534	5797	13524.2
locus_tag=ECB_01007|gene=wrbA	597	425.574	9641	4400.05
locus_tag=ECB_01008|gene=ymdF	174	47.5367	49	200.207
locus_tag=ECB_01009|gene=ycdG	1329	1157.23	25	4.19598
locus_tag=ECB_01010|gene=ycdH	495	324.049	8	4.79503
locus_tag=ECB_01011|gene=ycdI	591	419.574	3	1.38875
locus_tag=ECB_01012|gene=ycdJ	801	629.226	13	4.01281
locus_tag=ECB_01013|gene=ycdK	387	218.947	6	5.32259
locus_tag=ECB_01014|gene=ycdL	693	521.39	6	2.23512
locus_tag=ECB_01015|gene=ycdM	1149	977.226	6	1.19253
locus_tag=ECB_01016|gene=ycdC	639	467.438	99	41.136
locus_tag=ECB_01017|gene=putA	3963	3791.23	2829	144.932
locus_tag=ECB_01018|gene=putP	1509	1337.23	2062	299.499
locus_tag=ECB_01019|gene=ycdN	840	668.226	60	17.4397
locus_tag=ECB_01020|gene=ycdO	1128	956.226	43	8.73412
locus_tag=ECB_01021|gene=ycdB	1272	1100.23	121	21.3607
locus_tag=ECB_01022|gene=phoH	1065	893.226	7367	1601.92
locus_tag=ECB_01023|gene=ycdP	414	244.852	30	23.7974
locus_tag=ECB_01024|gene=ycdQ	1326	1154.23	53	8.9186
locus_tag=ECB_01025|gene=ycdR	2019	1847.23	34	3.57495
locus_tag=ECB_01026|gene=ycdS	2424	2252.23	41	3.53576
locus_tag=ECB_01027|gene=ycdT	1359	1187.23	18	2.94476
locus_tag=ECB_01028|gene=insF-1	816	644.226	0.000404122	0.000121839
locus_tag=ECB_01029|gene=insE-1	309	147.425	12.5	16.4683
locus_tag=ECB_01030|gene=ycdW	939	767.226	68	17.2146
locus_tag=ECB_01031|gene=ycdX	738	566.283	30	10.2896
locus_tag=ECB_01032|gene=ycdY	555	383.694	35	17.7172
locus_tag=ECB_01033|gene=ycdZ	492	321.049	86	52.0282
locus_tag=ECB_01034|gene=csgG	834	662.226	23	6.7458
locus_tag=ECB_01035|gene=csgF	417	247.654	0	0
locus_tag=ECB_01036|gene=csgE	390	221.858	2	1.75092
locus_tag=ECB_01037|gene=csgD	651	479.438	2	0.810231
locus_tag=ECB_01038|gene=csgB	456	285.589	2	1.36019
locus_tag=ECB_01039|gene=csgA	456	285.589	45	30.6043
locus_tag=ECB_01040|gene=csgC	333	168.712	1	1.15124
locus_tag=ECB_01041|gene=ymdA	312	150.02	9	11.6521
locus_tag=ECB_01042|gene=ymdB	534	362.807	519	277.845
locus_tag=ECB_01043|gene=ymdC	1422	1250.23	216	33.5565
locus_tag=ECB_01044|gene=mdoC	1158	986.226	47	9.2562
locus_tag=ECB_01045|gene=mdoG	1536	1364.23	61	8.6847
locus_tag=ECB_01046|gene=mdoH	2544	2372.23	85	6.95944
locus_tag=ECB_01047|gene=yceK	228	83.2534	227	529.585
locus_tag=ECB_01048|gene=msyB	375	207.51	225	210.598
locus_tag=ECB_01049|gene=yceE	1227	1055.23	99	18.2222
locus_tag=ECB_01050|gene=htrB	921	749.226	96	24.8868
locus_tag=ECB_01051|gene=yceA	1053	881.226	12	2.64488
locus_tag=ECB_01052|gene=yceI	576	404.656	5	2.39991
locus_tag=ECB_01053|gene=yceJ	567	395.656	4	1.9636
locus_tag=ECB_01054|gene=yceO	141	29.762	2	13.0521
locus_tag=ECB_01055|gene=solA	1119	947.226	60	12.3029
locus_tag=ECB_01056|gene=yceP	255	103.15	1253	2359.35
locus_tag=ECB_01057|gene=dinI	246	96.5417	0	0
locus_tag=ECB_01058|gene=pyrC	1047	875.226	12	2.66301
locus_tag=ECB_01059|gene=yceB	561	389.656	43	21.4338
locus_tag=ECB_01060|gene=grxB	648	476.438	1074	437.834
locus_tag=ECB_01061|gene=yceL	1209	1037.23	160	29.9611
locus_tag=ECB_01062|gene=rimJ	585	413.574	472	221.666
locus_tag=ECB_01063|gene=yceH	648	476.438	388	158.174
locus_tag=ECB_01064|gene=mviM	924	752.226	328	84.691
locus_tag=ECB_01065|gene=mviN	1536	1364.23	55	7.83047
locus_tag=ECB_01066|gene=flgN	417	247.654	3	2.35281
locus_tag=ECB_01067|gene=flgM	294	134.771	4	5.76468
locus_tag=ECB_01068|gene=flgA	660	488.39	13	5.16997
locus_tag=ECB_01069|gene=flgB	417	247.654	1	0.784271
locus_tag=ECB_01070|gene=flgC	405	236.167	0	0
locus_tag=ECB_01071|gene=flgD	696	524.338	5	1.85213
locus_tag=ECB_01072|gene=flgE	1206	1034.23	6	1.1268
locus_tag=ECB_01073|gene=flgF	756	584.226	6	1.99472
locus_tag=ECB_01074|gene=flgG	783	611.226	9	2.85991
locus_tag=ECB_01075|gene=flgH	699	527.338	0	0
locus_tag=ECB_01076|gene=flgI	1098	926.226	0	0
locus_tag=ECB_01077|gene=flgJ	942	770.226	5	1.26085
locus_tag=ECB_01078|gene=flgK	1644	1472.23	13	1.71506
locus_tag=ECB_01079|gene=flgL	954	782.226	30	7.44904
locus_tag=ECB_01080|gene=rne	3186	3014.23	150	9.66555
locus_tag=ECB_01081|gene=ECB_01081	321	157.962	35	43.0355
locus_tag=ECB_01082|gene=rluC	960	788.226	27	6.65311
locus_tag=ECB_01083|gene=maf	585	413.574	190	89.2301
locus_tag=ECB_01084|gene=yceD	522	350.914	95	52.5817
locus_tag=ECB_01085|gene=rpmF	174	47.5367	105	429.014
locus_tag=ECB_01086|gene=plsX	1071	899.226	66	14.2556
locus_tag=ECB_01087|gene=fabH	954	782.226	121	30.0445
locus_tag=ECB_01088|gene=fabD	930	758.226	103	26.3846
locus_tag=ECB_01089|gene=fabG	735	563.283	508	175.165
locus_tag=ECB_01090|gene=acpP	237	89.6214	2440	5287.97
locus_tag=ECB_01091|gene=fabF	1242	1070.23	1270	230.483
locus_tag=ECB_01092|gene=pabC	810	638.226	3	0.912974
locus_tag=ECB_01093|gene=yceG	1023	851.226	19	4.33531
locus_tag=ECB_01094|gene=tmk	642	470.438	10	4.12866
locus_tag=ECB_01095|gene=holB	1005	833.226	12	2.79724
locus_tag=ECB_01096|gene=ycfH	798	626.226	2768	858.512
locus_tag=ECB_01097|gene=ptsG	1434	1262.23	827	127.256
locus_tag=ECB_01098|gene=fhuE	2190	2018.23	69	6.64035
locus_tag=ECB_01099|gene=ycfF	360	193.527	131	131.474
locus_tag=ECB_01100|gene=ycfL	378	210.404	55	50.7715
locus_tag=ECB_01101|gene=ycfM	642	470.438	141	58.2141
locus_tag=ECB_01102|gene=ycfN	825	653.226	45	13.3801
locus_tag=ECB_01103|gene=nagZ	1026	854.226	165	37.5165
locus_tag=ECB_01104|gene=ycfP	543	371.77	701	366.23
locus_tag=ECB_01105|gene=ndh	1305	1133.23	1664	285.199
locus_tag=ECB_01106|gene=ycfJ	540	368.77	24	12.6406
locus_tag=ECB_01107|gene=ycfQ	633	461.438	113	47.5638
locus_tag=ECB_01108|gene=ycfR	258	105.187	1597	2948.86
locus_tag=ECB_01109|gene=ycfS	963	791.226	42	10.31
locus_tag=ECB_01110|gene=mfd	3447	3275.23	27	1.60116
locus_tag=ECB_01111|gene=ycfT	1074	902.226	21	4.5208
locus_tag=ECB_01112|gene=ycfU	1200	1028.23	6	1.13338
locus_tag=ECB_01113|gene=ycfV	702	530.338	1	0.366234
locus_tag=ECB_01114|gene=ycfW	1245	1073.23	1086	196.54
locus_tag=ECB_01116_2|gene=insA-10	276	119.842	15.9682	25.8796
locus_tag=ECB_01117_2|gene=insB-10	504	332.983	9.89154	5.7697
locus_tag=ECB_01118|gene=cobB	840	668.226	18	5.23192
locus_tag=ECB_01119|gene=ycfZ	789	617.226	0	0
locus_tag=ECB_01120|gene=ymfA	408	239.095	0	0
locus_tag=ECB_01121|gene=potD	1047	875.226	19	4.21643
locus_tag=ECB_01122|gene=potC	795	623.226	0	0
locus_tag=ECB_01123|gene=potB	828	656.226	20	5.91954
locus_tag=ECB_01124|gene=potA	1137	965.226	31	6.23798
locus_tag=ECB_01125|gene=pepT	1227	1055.23	156	28.7138
locus_tag=ECB_01126|gene=ycfD	1122	950.226	758	154.937
locus_tag=ECB_01127|gene=phoQ	1461	1289.23	53	7.98469
locus_tag=ECB_01128|gene=phoP	672	500.39	216	83.841
locus_tag=ECB_01129|gene=purB	1371	1199.23	83	13.4428
locus_tag=ECB_01130|gene=ycfC	642	470.438	55	22.7076
locus_tag=ECB_01131|gene=trmU	1107	935.226	21	4.36128
locus_tag=ECB_01132|gene=ymfB	462	291.416	7	4.66548
locus_tag=ECB_01133|gene=ymfC	654	482.438	4	1.61038
locus_tag=ECB_01134|gene=icdA	1251	1079.23	1096	197.247
locus_tag=ECB_01135|gene=ycgW	324	160.565	0	0
locus_tag=ECB_01136|gene=ycgX	405	236.167	0	0
locus_tag=ECB_01137|gene=ycgE	732	560.283	31	10.7465
locus_tag=ECB_01138|gene=ycgF	1212	1040.23	52	9.70928
locus_tag=ECB_01139|gene=ycgZ	237	89.6214	0	0
locus_tag=ECB_01140|gene=ymgA	273	117.323	0	0
locus_tag=ECB_01141|gene=ymgB	267	112.766	0	0
locus_tag=ECB_01142|gene=ymgC	249	98.7732	1	1.9664
locus_tag=ECB_01143|gene=ycgG	1524	1352.23	328	47.1125
locus_tag=ECB_01144|gene=ymgF	219	76.7875	2	5.05884
locus_tag=ECB_01146|gene=ymgD	330	166.023	312	365.004
locus_tag=ECB_01147|gene=ECB_01147	276	119.842	2	3.24139
locus_tag=ECB_01148|gene=ycgI	213	72.6542	22	58.813
locus_tag=ECB_01149|gene=minE	267	112.766	12	20.6688
locus_tag=ECB_01150|gene=minD	813	641.226	104	31.5017
locus_tag=ECB_01151|gene=minC	696	524.338	60	22.2255
locus_tag=ECB_01152|gene=ycgJ	369	201.862	26	25.0166
locus_tag=ECB_01153|gene=ycgK	402	233.309	207	172.326
locus_tag=ECB_01154|gene=ycgL	327	163.363	127	150.994
locus_tag=ECB_01155|gene=ycgM	660	488.39	366	145.555
locus_tag=ECB_01156|gene=ycgN	447	276.901	416	291.797
locus_tag=ECB_01158|gene=umuD	420	250.429	66	51.1882
locus_tag=ECB_01159|gene=umuC	1269	1097.23	38	6.72665
locus_tag=ECB_01160|gene=dsbB	531	359.807	62	33.4683
locus_tag=ECB_01161|gene=nhaB	1542	1370.23	47	6.66219
locus_tag=ECB_01162|gene=fadR	720	548.283	315	111.588
locus_tag=ECB_01163|gene=ycgB	1533	1361.23	17144	2446.21
locus_tag=ECB_01164|gene=dadA	1299	1127.23	2648	456.266
locus_tag=ECB_01165|gene=alr	1071	899.226	658	142.124
locus_tag=ECB_01166|gene=ycgO	1737	1565.23	555	68.8696
locus_tag=ECB_01167|gene=ldcA	915	743.226	60	15.6798
locus_tag=ECB_01168|gene=mltE	612	440.574	45	19.8383
locus_tag=ECB_01169|gene=ycgR	735	563.283	5	1.72407
locus_tag=ECB_01170|gene=ymgE	255	103.15	2346	4417.43
locus_tag=ECB_01171|gene=ycgY	441	271.065	81	58.0393
locus_tag=ECB_01172|gene=treA	1698	1526.23	189	24.0522
locus_tag=ECB_01173|gene=dhaM	1419	1247.23	136	21.179
locus_tag=ECB_01174|gene=dhaL	633	461.438	48	20.2041
locus_tag=ECB_01175|gene=dhaK	1071	899.226	59	12.7437
locus_tag=ECB_01176|gene=dhaR	1920	1748.23	65	7.2215
locus_tag=ECB_01177|gene=ycgV	2868	2696.23	91	6.55536
locus_tag=ECB_01178|gene=ychF	1092	920.226	34	7.17622
locus_tag=ECB_01179|gene=pth	585	413.574	24	11.2712
locus_tag=ECB_01180|gene=ychH	279	122.394	125039	198425
locus_tag=ECB_01181|gene=ychM	1680	1508.23	1055	135.862
locus_tag=ECB_01182|gene=prsA	948	776.226	57	14.2626
locus_tag=ECB_01183|gene=ispE	852	680.226	31	8.85156
locus_tag=ECB_01184|gene=lolB	624	452.574	29	12.4457
locus_tag=ECB_01185|gene=hemA	1257	1085.23	61	10.9174
locus_tag=ECB_01186|gene=prfA	1083	911.226	28	5.9682
locus_tag=ECB_01187|gene=hemK	834	662.226	35	10.2653
locus_tag=ECB_01188|gene=ychQ	393	224.746	10	8.64211
locus_tag=ECB_01189|gene=ychA	810	638.226	29	8.82541
locus_tag=ECB_01190|gene=kdsA	855	683.226	75	21.321
locus_tag=ECB_01191|gene=ldrA	108	15.7434	3.33333	41.1236
locus_tag=ECB_01192|gene=ldrB	108	15.7434	26.6667	328.989
locus_tag=ECB_00620_4|gene=insK-2	852	680.226	62.1	17.7317
locus_tag=ECB_00619_4|gene=insJ-2	522	350.914	29.381	16.2621
locus_tag=ECB_01194|gene=chaA	1101	929.226	35	7.31574
locus_tag=ECB_01195|gene=chaB	231	85.3499	170	386.863
locus_tag=ECB_01196|gene=chaC	717	545.283	303	107.927
locus_tag=ECB_01197|gene=ychN	354	187.857	445	460.09
locus_tag=ECB_01198|gene=ychP	1254	1082.23	62	11.1272
locus_tag=ECB_01199|gene=narL	651	479.438	66	26.7376
locus_tag=ECB_01200|gene=narX	1797	1625.23	194	23.1846
locus_tag=ECB_01201|gene=narK	1392	1220.23	18	2.86513
locus_tag=ECB_01202|gene=narG	3744	3572.23	65	3.53416
locus_tag=ECB_01203|gene=narH	1539	1367.23	30	4.26179
locus_tag=ECB_01204|gene=narJ	711	539.338	8	2.88098
locus_tag=ECB_01205|gene=narI	678	506.39	13	4.9862
locus_tag=ECB_01206|gene=ECB_01206	567	395.656	94	46.1447
locus_tag=ECB_01208|gene=purU	843	671.226	96	27.7788
locus_tag=ECB_01209|gene=ychJ	459	288.503	100	67.3226
locus_tag=ECB_01210|gene=ychK	945	773.226	414	103.993
locus_tag=ECB_01211|gene=hnr	1014	842.226	1161	267.741
locus_tag=ECB_01212|gene=galU	909	737.226	613	161.5
locus_tag=ECB_01213|gene=hns	414	244.852	26543	21055.1
locus_tag=ECB_01214|gene=tdk	618	446.574	13	5.65407
locus_tag=ECB_01215|gene=adhE	2676	2504.23	2112	163.807
locus_tag=ECB_01216|gene=ychE	648	476.438	15	6.11499
locus_tag=ECB_01217|gene=oppA	1632	1460.23	82	10.907
locus_tag=ECB_01218|gene=oppB	921	749.226	24	6.22171
locus_tag=ECB_01219|gene=oppC	909	737.226	75	19.7593
locus_tag=ECB_01220|gene=oppD	1014	842.226	49	11.3
locus_tag=ECB_01221|gene=oppF	1005	833.226	95	22.1448
locus_tag=ECB_01222|gene=yciU	330	166.023	9	10.529
locus_tag=ECB_01223|gene=cls	1461	1289.23	52	7.83404
locus_tag=ECB_01224|gene=kch	1254	1082.23	82	14.7166
locus_tag=ECB_01225|gene=yciI	297	137.164	57	80.7133
locus_tag=ECB_01226|gene=tonB	720	548.283	61	21.6091
locus_tag=ECB_01227|gene=yciA	399	230.355	8	6.74532
locus_tag=ECB_01228|gene=ispZ	540	368.77	265	139.573
locus_tag=ECB_01229|gene=yciC	744	572.283	161	54.642
locus_tag=ECB_01230|gene=yciD	639	467.438	30	12.4655
locus_tag=ECB_01231|gene=yciE	507	335.983	6	3.46853
locus_tag=ECB_01232|gene=yciF	501	330.016	3	1.76562
locus_tag=ECB_01233|gene=yciG	180	51.0418	7	26.6369
locus_tag=ECB_01234|gene=trpA	807	635.226	76	23.2379
locus_tag=ECB_01235|gene=trpB	1194	1022.23	60	11.4003
locus_tag=ECB_01236|gene=trpC	1359	1187.23	54	8.83429
locus_tag=ECB_01237|gene=trpD	1596	1424.23	20	2.72749
locus_tag=ECB_01238|gene=trpE	1563	1391.23	20	2.79218
locus_tag=ECB_01239|gene=trpL	45	5.25	3	110.987
locus_tag=ECB_01240|gene=yciV	882	710.226	30	8.2042
locus_tag=ECB_01241|gene=yciO	621	449.574	120	51.8431
locus_tag=ECB_01243|gene=insA-11	276	119.842	12.2027	19.7768
locus_tag=ECB_01244|gene=insB-11	504	332.983	6.72649	3.92354
locus_tag=ECB_01245|gene=yciL	876	704.226	22	6.06767
locus_tag=ECB_01246|gene=btuR	591	419.574	27	12.4987
locus_tag=ECB_01247|gene=yciK	759	587.226	24	7.93812
locus_tag=ECB_01248|gene=sohB	1050	878.226	81	17.9139
locus_tag=ECB_01249|gene=yciN	252	100.87	97	186.777
locus_tag=ECB_01250|gene=topA	2598	2426.23	150	12.008
locus_tag=ECB_01251|gene=cysB	975	803.226	452	109.298
locus_tag=ECB_01253|gene=acnA	2676	2504.23	1145	88.8062
locus_tag=ECB_01254|gene=ribA	591	419.574	439	203.22
locus_tag=ECB_01255|gene=pgpB	765	593.226	146	47.8018
locus_tag=ECB_01256|gene=yciS	309	147.425	86	113.302
locus_tag=ECB_01257|gene=yciM	1170	998.226	28	5.44804
locus_tag=ECB_01258|gene=pyrF	738	566.283	9	3.08688
locus_tag=ECB_01259|gene=yciH	327	163.363	4	4.75572
locus_tag=ECB_01260|gene=osmB	219	76.7875	1219	3083.36
locus_tag=ECB_01261|gene=yciT	750	578.226	63	21.1619
locus_tag=ECB_01262|gene=yciR	1986	1814.23	928	99.35
locus_tag=ECB_01263|gene=rnb	1935	1763.23	41	4.51635
locus_tag=ECB_01264|gene=yciW	1128	956.226	11	2.23431
locus_tag=ECB_01265|gene=fabI	789	617.226	168	52.866
locus_tag=ECB_01266|gene=ycjD	354	187.857	37	38.2547
locus_tag=ECB_01267|gene=sapF	807	635.226	60	18.3457
locus_tag=ECB_01268|gene=sapD	993	821.226	241	56.9988
locus_tag=ECB_01269|gene=sapC	891	719.226	301	81.2854
locus_tag=ECB_01270|gene=sapB	966	794.226	845	206.645
locus_tag=ECB_01271|gene=sapA	1644	1472.23	1459	192.483
locus_tag=ECB_01272|gene=ymjA	246	96.5417	9	18.1067
locus_tag=ECB_01273|gene=ycjJ	1386	1214.23	29	4.63885
locus_tag=ECB_01274|gene=ycjK	1419	1247.23	109	16.9743
locus_tag=ECB_01275|gene=ycjL	765	593.226	43	14.0786
locus_tag=ECB_01276|gene=ycjC	558	386.694	71	35.6617
locus_tag=ECB_01277|gene=aldH	1488	1316.23	11	1.62321
locus_tag=ECB_01278|gene=ordL	1281	1109.23	5	0.875511
locus_tag=ECB_01279|gene=goaG	1266	1094.23	6	1.06501
locus_tag=ECB_01280|gene=pspF	978	806.226	18	4.33638
locus_tag=ECB_01281|gene=pspA	669	497.39	464	181.189
locus_tag=ECB_01282|gene=pspB	225	80.9295	81	194.397
locus_tag=ECB_01283|gene=pspC	360	193.527	230	230.833
locus_tag=ECB_01284|gene=pspD	222	78.8211	89	219.31
locus_tag=ECB_01285|gene=pspE	315	152.656	416	529.286
locus_tag=ECB_01286|gene=ycjM	1680	1508.23	1	0.128779
locus_tag=ECB_01287|gene=ycjN	1293	1121.23	4	0.692912
locus_tag=ECB_01288|gene=ycjO	882	710.226	6	1.64084
locus_tag=ECB_01289|gene=ycjP	843	671.226	6	1.73618
locus_tag=ECB_01290|gene=ycjQ	1053	881.226	1	0.220406
locus_tag=ECB_01291|gene=ycjR	789	617.226	18	5.66422
locus_tag=ECB_01292|gene=ycjS	1056	884.226	3	0.658976
locus_tag=ECB_01293|gene=ycjT	2268	2096.23	4	0.370624
locus_tag=ECB_01294|gene=ycjU	660	488.39	8	3.18152
locus_tag=ECB_01295|gene=ycjV	1083	911.226	1	0.21315
locus_tag=ECB_01296|gene=ompG	906	734.226	0	0
locus_tag=ECB_01297|gene=ycjW	999	827.226	3	0.704383
locus_tag=ECB_01298|gene=ycjX	1398	1226.23	49	7.76134
locus_tag=ECB_01299|gene=ycjF	1062	890.226	34	7.41806
locus_tag=ECB_01300|gene=tyrR	1542	1370.23	827	117.226
locus_tag=ECB_01301|gene=tpx	507	335.983	1269	733.594
locus_tag=ECB_01302|gene=ycjG	966	794.226	927	226.698
locus_tag=ECB_01303|gene=ycjI	789	617.226	818	257.407
locus_tag=ECB_01305|gene=ycjY	933	761.226	36	9.18545
locus_tag=ECB_01306|gene=ycjZ	900	728.226	27	7.20127
locus_tag=ECB_01307|gene=mppA	1614	1442.23	280	37.7082
locus_tag=ECB_01308|gene=ynaI	1032	860.226	103	23.2561
locus_tag=ECB_01309|gene=ynaJ	258	105.187	560	1034.04
locus_tag=ECB_01310|gene=ydaA	951	779.226	14201	3539.7
locus_tag=ECB_01311|gene=fnr	753	581.226	2001	668.673
locus_tag=ECB_01312|gene=ogt	516	344.949	10	5.63063
locus_tag=ECB_01313|gene=abgT	1527	1355.23	46	6.59261
locus_tag=ECB_01314|gene=abgB	1446	1274.23	194	29.571
locus_tag=ECB_01315|gene=abgA	1311	1139.23	18	3.06884
locus_tag=ECB_01316|gene=abgR	909	737.226	26	6.8499
locus_tag=ECB_01317|gene=ydaL	564	392.656	100	49.4652
locus_tag=ECB_01318|gene=ydaM	1233	1061.23	97	17.7531
locus_tag=ECB_01319|gene=ydaN	984	812.226	148	35.3913
locus_tag=ECB_01320|gene=dbpA	1374	1202.23	17	2.74647
locus_tag=ECB_01321|gene=ydaO	936	764.226	62	15.7573
locus_tag=ECB_01322|gene=intR	1236	1064.23	14	2.55509
locus_tag=ECB_01323|gene=xisR	216	74.5948	1	2.60377
locus_tag=ECB_01324|gene=ydaC	210	70.5871	0	0
locus_tag=ECB_01325|gene=lar	195	60.4774	0	0
locus_tag=ECB_01326|gene=recT	810	638.226	14	4.26054
locus_tag=ECB_01327|gene=recE	2601	2429.23	32	2.55855
locus_tag=ECB_01328|gene=racC	276	119.842	3	4.86208
locus_tag=ECB_01329|gene=ydaE	171	45.8515	0	0
locus_tag=ECB_01330|gene=kil	222	78.8211	0	0
locus_tag=ECB_01331|gene=sieB	489	318.049	3	1.83206
locus_tag=ECB_01332|gene=ydaF	156	37.1519	1	5.22794
locus_tag=ECB_01333|gene=ydaG	135	26.4819	2	14.6687
locus_tag=ECB_01334|gene=ECB_01334	138	28.0342	0	0
locus_tag=ECB_01335|gene=ECB_01335	345	179.59	5	5.40752
locus_tag=ECB_01336|gene=ECB_01336	273	117.323	6	9.93298
locus_tag=ECB_01337|gene=ydfQ	534	362.807	6	3.21208
locus_tag=ECB_01338|gene=rzpR	300	139.769	17	23.6238
locus_tag=ECB_01339|gene=trkG	1458	1286.23	26	3.92616
locus_tag=ECB_01340|gene=ynaK	432	262.145	3	2.22275
locus_tag=ECB_02695_1|gene=insE-5	309	147.425	8.33333	10.9789
locus_tag=ECB_02696_1|gene=insF-5	807	635.226	49.8528	15.2431
locus_tag=ECB_01341|gene=ECB_01341	837	665.226	150	43.7959
locus_tag=ECB_01342|gene=ECB_01342	2226	2054.23	163.111	15.4222
locus_tag=ECB_01343|gene=ECB_01343	279	122.394	16	25.3905
locus_tag=ECB_01344|gene=ECB_01344	294	134.771	14.605	21.0482
locus_tag=ECB_01345|gene=pinR	591	419.574	99.6667	46.1373
locus_tag=ECB_01346|gene=ynaE	267	112.766	12	20.6688
locus_tag=ECB_01347|gene=ynaF	435	265.092	1299	951.751
locus_tag=ECB_01348|gene=ompN	1134	962.226	29	5.85373
locus_tag=ECB_01117_3|gene=insB-10	504	332.983	9.89154	5.7697
locus_tag=ECB_01116_3|gene=insA-10	276	119.842	15.9682	25.8796
locus_tag=ECB_01349|gene=ydbK	3525	3353.23	3633	210.433
locus_tag=ECB_01350|gene=ydbJ	267	112.766	16	27.5584
locus_tag=ECB_01351|gene=hslJ	423	253.379	255	195.47
locus_tag=ECB_01352|gene=ldhA	990	818.226	95	22.5508
locus_tag=ECB_01353|gene=ydbH	2640	2468.23	143	11.2528
locus_tag=ECB_01354|gene=ynbE	186	54.7269	15	53.2355
locus_tag=ECB_01355|gene=ydbL	327	163.363	11	13.0782
locus_tag=ECB_01356|gene=feaR	906	734.226	90	23.8081
locus_tag=ECB_01357|gene=feaB	1500	1328.23	460	67.2663
locus_tag=ECB_01358|gene=tynA	1719	1547.23	21	2.63619
locus_tag=ECB_01359|gene=insE-2	309	147.425	12.5	16.4683
locus_tag=ECB_01360|gene=insF-2	867	695.226	44.2939	12.3746
locus_tag=ECB_01361|gene=ydbC	534	362.807	35	18.7372
locus_tag=ECB_01362|gene=ydbD	2307	2135.23	31	2.81987
locus_tag=ECB_01363|gene=ynbA	606	434.574	3	1.34081
locus_tag=ECB_01364|gene=ynbB	897	725.226	1	0.267817
locus_tag=ECB_01365|gene=ynbC	1758	1586.23	17	2.08159
locus_tag=ECB_01366|gene=ynbD	1293	1121.23	17	2.94488
locus_tag=ECB_00620_5|gene=insK-2	852	680.226	62.1	17.7317
locus_tag=ECB_00619_5|gene=insJ-2	522	350.914	29.381	16.2621
locus_tag=ECB_01368|gene=hrpA	3846	3674.23	0	0
locus_tag=ECB_01369|gene=ydcF	801	629.226	0	0
locus_tag=ECB_01370|gene=aldA	1440	1268.23	0	0
locus_tag=ECB_01371|gene=gapC	1002	830.226	0	0
locus_tag=ECB_01372|gene=insA-12	276	119.842	12.2027	19.7768
locus_tag=ECB_01373|gene=insB-12	504	332.983	6.72649	3.92354
locus_tag=ECB_01374|gene=cybB	531	359.807	1	0.539811
locus_tag=ECB_01375|gene=ydcA	174	47.5367	0	0
locus_tag=ECB_01376|gene=hokB	150	34.0991	0	0
locus_tag=ECB_01377|gene=mokB	168	43.9898	0	0
locus_tag=ECB_00620_6|gene=insK-2	852	680.226	62.1	17.7317
locus_tag=ECB_00619_6|gene=insJ-2	522	350.914	29.381	16.2621
locus_tag=ECB_01378|gene=trg	1641	1469.23	158	20.8872
locus_tag=ECB_01379|gene=ydcI	924	752.226	697	179.968
locus_tag=ECB_01380|gene=ydcJ	1344	1172.23	636	105.38
locus_tag=ECB_01381|gene=ydcG	1626	1454.23	125	16.6951
locus_tag=ECB_01382|gene=ECB_01382	204	66.579	0	0
locus_tag=ECB_01383|gene=ydcH	225	80.9295	3728	8947.06
locus_tag=ECB_01384|gene=rimL	540	368.77	129	67.943
locus_tag=ECB_01385|gene=ydcK	981	809.226	697	167.292
locus_tag=ECB_01386|gene=tehA	993	821.226	66	15.6096
locus_tag=ECB_01387|gene=tehB	594	422.574	84	38.6089
locus_tag=ECB_01388|gene=ydcL	669	497.39	2763	1078.93
locus_tag=ECB_01390|gene=ydcM	1209	1037.23	114	21.3473
locus_tag=ECB_01391|gene=ydcO	1176	1004.23	143	27.6577
locus_tag=ECB_01392|gene=ydcN	537	365.77	48	25.4885
locus_tag=ECB_01393|gene=ydcP	1962	1790.23	191	20.7222
locus_tag=ECB_01394|gene=yncJ	231	85.3499	136	309.49
locus_tag=ECB_01395|gene=ydcQ	438	268.092	124	89.8356
locus_tag=ECB_01396|gene=ydcR	1407	1235.23	75	11.7931
locus_tag=ECB_01397|gene=ydcS	1146	974.226	901	179.629
locus_tag=ECB_01398|gene=ydcT	1014	842.226	102	23.5225
locus_tag=ECB_01399|gene=ydcU	942	770.226	52	13.1128
locus_tag=ECB_01400|gene=ydcV	795	623.226	33	10.2844
locus_tag=ECB_01401|gene=ydcW	1425	1253.23	47	7.28417
locus_tag=ECB_01402|gene=ydcX	174	47.5367	24	98.0604
locus_tag=ECB_01403|gene=ydcY	234	87.467	157	348.632
locus_tag=ECB_01404|gene=ydcZ	450	279.817	36	24.9885
locus_tag=ECB_01405|gene=yncA	519	347.949	74	41.3074
locus_tag=ECB_01406|gene=yncB	1038	866.226	133	29.8217
locus_tag=ECB_01407|gene=yncC	666	494.39	25	9.82159
locus_tag=ECB_01408|gene=yncD	2103	1931.23	18	1.8103
locus_tag=ECB_01409|gene=yncE	1062	890.226	377	82.2532
locus_tag=ECB_01410|gene=ansP	1500	1328.23	23	3.36331
locus_tag=ECB_01411|gene=yncG	618	446.574	16	6.95885
locus_tag=ECB_01412|gene=yncH	213	72.6542	0	0
locus_tag=ECB_01413|gene=ECB_01413	2127	1955.23	2.40317	0.238725
locus_tag=ECB_01414|gene=rhsE	4224	4052.23	63.7437	3.05531
locus_tag=ECB_01415|gene=ydcD	483	312.143	1	0.622239
locus_tag=ECB_01416|gene=ECB_01416	747	575.283	2	0.675242
locus_tag=ECB_01417|gene=ECB_01417	201	64.5115	0	0
locus_tag=ECB_01418|gene=ydcC	792	620.226	2.43705	0.763179
locus_tag=ECB_01419|gene=ydcE	228	83.2534	7	16.3308
locus_tag=ECB_01420|gene=yddH	570	398.656	352	171.497
locus_tag=ECB_01421|gene=nhoA	846	674.226	20	5.76151
locus_tag=ECB_01423|gene=narV	681	509.39	17	6.48201
locus_tag=ECB_01424|gene=narW	696	524.338	3	1.11128
locus_tag=ECB_01425|gene=narY	1545	1373.23	6	0.848634
locus_tag=ECB_01426|gene=narZ	3741	3569.23	31	1.68694
locus_tag=ECB_01427|gene=narU	1389	1217.23	5	0.79783
locus_tag=ECB_01428|gene=yddJ	336	171.24	0	0
locus_tag=ECB_01429|gene=yddK	957	785.226	0	0
locus_tag=ECB_01430|gene=yddL	291	132.369	0	0
locus_tag=ECB_01431|gene=yddG	825	653.226	6	1.78402
locus_tag=ECB_01432|gene=fdnG	3048	2876.23	8	0.54023
locus_tag=ECB_01433|gene=fdnH	885	713.226	3	0.816969
locus_tag=ECB_01434|gene=fdnI	654	482.438	178	71.6621
locus_tag=ECB_01435|gene=yddM	363	196.308	2891	2860.36
locus_tag=ECB_01436|gene=adhP	1011	839.226	156	36.1042
locus_tag=ECB_01437|gene=sfcA	1698	1526.23	97	12.3442
locus_tag=ECB_01438|gene=rpsV	138	28.0342	1132	7842.77
locus_tag=ECB_01439|gene=bdm	216	74.5948	0	0
locus_tag=ECB_01440|gene=osmC	432	262.145	124	91.8736
locus_tag=ECB_01441|gene=yddO	927	755.226	6	1.54307
locus_tag=ECB_01442|gene=yddP	987	815.226	12	2.859
locus_tag=ECB_01443|gene=yddQ	897	725.226	7	1.87472
locus_tag=ECB_01444|gene=yddR	1023	851.226	6	1.36905
locus_tag=ECB_01445|gene=yddS	1551	1379.23	29	4.08389
locus_tag=ECB_01446|gene=ddpX	582	410.574	19	8.98821
locus_tag=ECB_01447|gene=dos	2400	2228.23	308	26.8474
locus_tag=ECB_01448|gene=yddV	1044	872.226	2015	448.701
locus_tag=ECB_01449|gene=yddW	1320	1148.23	31	5.2438
locus_tag=ECB_01450|gene=xasA	1536	1364.23	37	5.26777
locus_tag=ECB_01451|gene=gadB	1401	1229.23	86.4483	13.6595
locus_tag=ECB_01452|gene=pqqL	2796	2624.23	103	7.62338
locus_tag=ECB_01453|gene=yddB	2373	2201.23	43	3.79416
locus_tag=ECB_01454|gene=yddA	1686	1514.23	2	0.256537
locus_tag=ECB_01455|gene=ydeM	1158	986.226	0	0
locus_tag=ECB_01456|gene=ydeN	1683	1511.23	50	6.42617
locus_tag=ECB_01457|gene=ydeO	762	590.226	1	0.329074
locus_tag=ECB_01458|gene=ECB_01458	198	62.5629	0	0
locus_tag=ECB_01459|gene=ydeP	2280	2108.23	51	4.69856
locus_tag=ECB_01460|gene=ydeQ	915	743.226	4	1.04532
locus_tag=ECB_01461|gene=ydeR	504	332.983	1	0.583297
locus_tag=ECB_01462|gene=ydeS	531	359.807	0	0
locus_tag=ECB_01463|gene=ydeT	1149	977.226	7	1.39128
locus_tag=ECB_01464|gene=ECB_01464	1011	839.226	12	2.77724
locus_tag=ECB_01465|gene=ECB_01465	351	185.105	4	4.19714
locus_tag=ECB_01466|gene=ECB_01466	282	124.965	4	6.21705
locus_tag=ECB_01467|gene=ECB_01467	384	216.124	8	7.18951
locus_tag=ECB_01468|gene=yneL	537	365.77	14	7.43414
locus_tag=ECB_01469|gene=hipA	1323	1151.23	166	28.0065
locus_tag=ECB_01470|gene=hipB	267	112.766	79	136.07
locus_tag=ECB_01472|gene=ydeZ	798	626.226	8	2.48125
locus_tag=ECB_01473|gene=yneA	1023	851.226	3	0.684523
locus_tag=ECB_01474|gene=yneB	876	704.226	1	0.275803
locus_tag=ECB_01475|gene=yneC	291	132.369	15	22.0098
locus_tag=ECB_01476|gene=tam	759	587.226	294	97.2419
locus_tag=ECB_01477|gene=yneE	915	743.226	10	2.61331
locus_tag=ECB_01478|gene=uxaB	1452	1280.23	64	9.70968
locus_tag=ECB_01479|gene=yneF	948	776.226	22	5.50486
locus_tag=ECB_01480|gene=yneG	360	193.527	3	3.01086
locus_tag=ECB_01481|gene=yneH	927	755.226	13	3.34332
locus_tag=ECB_01482|gene=yneI	1389	1217.23	15	2.39349
locus_tag=ECB_01483|gene=yneJ	882	710.226	31	8.47767
locus_tag=ECB_01484|gene=yneK	1116	944.226	3	0.617102
locus_tag=ECB_01485|gene=sotB	1191	1019.23	36	6.86031
locus_tag=ECB_01486|gene=marC	666	494.39	804	315.862
locus_tag=ECB_01487|gene=ECB_01487	285	127.514	4842	7375.3
locus_tag=ECB_01488|gene=ECB_01488	321	157.962	1011	1243.11
locus_tag=ECB_01489|gene=marR	435	265.092	5	3.6634
locus_tag=ECB_01490|gene=marA	384	216.124	1	0.898689
locus_tag=ECB_01491|gene=marB	219	76.7875	2	5.05884
locus_tag=ECB_01492|gene=eamA	900	728.226	16	4.26742
locus_tag=ECB_01493|gene=ydeE	1188	1016.23	17	3.24915
locus_tag=ECB_01494|gene=ydeH	891	719.226	58	15.663
locus_tag=ECB_01495|gene=ydeI	393	224.746	186	160.743
locus_tag=ECB_01496|gene=ydeJ	519	347.949	28	15.6298
locus_tag=ECB_01497|gene=dcp	2046	1874.23	45	4.66339
locus_tag=ECB_01498|gene=ydfG	747	575.283	415	140.113
locus_tag=ECB_01499|gene=ydfH	687	515.39	24	9.04454
locus_tag=ECB_01500|gene=ydfZ	204	66.579	0	0
locus_tag=ECB_01501|gene=ydfI	1461	1289.23	20	3.01309
locus_tag=ECB_01502|gene=ydfJ	1284	1112.23	331	57.8025
locus_tag=ECB_01503|gene=ydfK	267	112.766	12	20.6688
locus_tag=ECB_01504|gene=pinQ	591	419.574	95.3333	44.1313
locus_tag=ECB_01505|gene=ECB_01505	294	134.771	9	12.9705
locus_tag=ECB_01506|gene=ECB_01506	705	533.338	2.1	0.764766
locus_tag=ECB_01507|gene=ECB_01507	282	124.965	0	0
locus_tag=ECB_01508|gene=stfR	2379	2207.23	33.8888	2.98209
locus_tag=ECB_01509|gene=lomR	600	428.574	1	0.453195
locus_tag=ECB_01511|gene=insE-3	309	147.425	8.33333	10.9789
locus_tag=ECB_01526|gene=ECB_01526	150	34.0991	328	1868.28
locus_tag=ECB_01527|gene=ECB_01527	525	353.914	179	98.2351
locus_tag=ECB_01528|gene=ECB_01528	381	213.211	86	78.3432
locus_tag=ECB_01529|gene=ydfU	579	407.615	11	5.24148
locus_tag=ECB_01530|gene=ECB_01530	279	122.394	0	0
locus_tag=ECB_01531|gene=rem	252	100.87	4	7.70214
locus_tag=ECB_01532|gene=hokD	156	37.1519	181	946.257
locus_tag=ECB_01533|gene=ECB_01533	90	11.5996	16	267.909
locus_tag=ECB_01534|gene=ECB_01534	780	608.226	19	6.06737
locus_tag=ECB_01535|gene=ECB_01535	423	253.379	7	5.36585
locus_tag=ECB_01536|gene=ECB_01536	1020	848.226	19	4.35064
locus_tag=ECB_01537|gene=ydfX	462	291.416	1	0.666497
locus_tag=ECB_01538|gene=dicC	231	85.3499	0	0
locus_tag=ECB_01539|gene=ECB_01539	408	239.095	5	4.06173
locus_tag=ECB_01540|gene=ECB_01540	207	68.5574	5	14.1653
locus_tag=ECB_01541|gene=ECB_01541	366	199.127	5	4.87697
locus_tag=ECB_01542|gene=ECB_01542	288	129.918	1	1.495
locus_tag=ECB_01543|gene=dicB	189	56.5926	0	0
locus_tag=ECB_01544|gene=ydfD	192	58.5553	1	3.317
locus_tag=ECB_01545|gene=ydfE	2472	2300.23	100	8.44386
locus_tag=ECB_01546|gene=ECB_01546	252	100.87	8	15.4043
locus_tag=ECB_01549|gene=rspB	1020	848.226	26	5.95351
locus_tag=ECB_01550|gene=rspA	1215	1043.23	8	1.48944
locus_tag=ECB_01551|gene=ynfA	327	163.363	20	23.7786
locus_tag=ECB_01552|gene=ynfB	342	176.81	153	168.073
locus_tag=ECB_01553|gene=speG	561	389.656	85	42.3691
locus_tag=ECB_01554|gene=ynfC	711	539.338	87	31.3307
locus_tag=ECB_01555|gene=ynfD	306	144.793	1725	2313.95
locus_tag=ECB_01556|gene=ynfE	2427	2255.23	56	4.82291
locus_tag=ECB_01557|gene=ynfF	2424	2252.23	32	2.75962
locus_tag=ECB_01558|gene=ynfG	618	446.574	13	5.65407
locus_tag=ECB_01559|gene=ynfH	855	683.226	73	20.7525
locus_tag=ECB_01560|gene=ynfI	615	443.574	16	7.00592
locus_tag=ECB_01561|gene=ynfJ	1257	1085.23	19	3.40052
locus_tag=ECB_01562|gene=bioD	696	524.338	93	34.4495
locus_tag=ECB_01563|gene=mlc	1221	1049.23	50	9.25577
locus_tag=ECB_01564|gene=ynfL	894	722.226	37	9.95039
locus_tag=ECB_01565|gene=ynfM	1254	1082.23	98	17.5881
locus_tag=ECB_01566|gene=asr	309	147.425	540	711.432
locus_tag=ECB_01567|gene=ydgD	822	650.226	4658	1391.38
locus_tag=ECB_01568|gene=ydgE	330	166.023	24	28.0772
locus_tag=ECB_01569|gene=ydgF	366	199.127	5	4.87697
locus_tag=ECB_01570|gene=ydgG	1035	863.226	88	19.8002
locus_tag=ECB_01571|gene=pntB	1389	1217.23	207	33.0302
locus_tag=ECB_01572|gene=pntA	1533	1361.23	375	53.5072
locus_tag=ECB_01573|gene=ydgH	945	773.226	77	19.3418
locus_tag=ECB_01574|gene=ydgI	1383	1211.23	64	10.2628
locus_tag=ECB_01575|gene=ydgB	723	551.283	68	23.9577
locus_tag=ECB_01576|gene=ydgC	336	171.24	30	34.0273
locus_tag=ECB_01577|gene=rstA	729	557.283	47	16.3807
locus_tag=ECB_01578|gene=rstB	1302	1130.23	59	10.1391
locus_tag=ECB_01579|gene=tus	930	758.226	26	6.66018
locus_tag=ECB_01580|gene=fumC	1404	1232.23	525	82.7524
locus_tag=ECB_01581|gene=fumA	1647	1475.23	4321	568.902
locus_tag=ECB_01582|gene=manA	1176	1004.23	48	9.2837
locus_tag=ECB_01583|gene=ydgA	1509	1337.23	1234	179.235
locus_tag=ECB_01584|gene=uidC	1266	1094.23	96	17.0402
locus_tag=ECB_01585|gene=uidB	1374	1202.23	145	23.4257
locus_tag=ECB_01586|gene=uidA	1812	1640.23	1082	128.125
locus_tag=ECB_01587|gene=uidR	591	419.574	755	349.502
locus_tag=ECB_01588|gene=hdhA	768	596.226	33	10.7502
locus_tag=ECB_01589|gene=malI	1029	857.226	1430	324.005
locus_tag=ECB_01590|gene=malX	1593	1421.23	66	9.0197
locus_tag=ECB_01591|gene=malY	1173	1001.23	66	12.8033
locus_tag=ECB_01592|gene=add	1002	830.226	97	22.6927
locus_tag=ECB_01593|gene=ydgJ	1041	869.226	246	54.9685
locus_tag=ECB_01594|gene=blr	126	22.2898	4	34.855
locus_tag=ECB_01595|gene=ydgT	216	74.5948	1	2.60377
locus_tag=ECB_01596|gene=ydgK	441	271.065	31	22.2126
locus_tag=ECB_01597|gene=rnfA	582	410.574	4	1.89225
locus_tag=ECB_01598|gene=rnfB	579	407.615	2	0.952996
locus_tag=ECB_01599|gene=rnfC	2223	2051.23	12	1.13626
locus_tag=ECB_01600|gene=rnfD	1059	887.226	4	0.875663
locus_tag=ECB_01601|gene=rnfG	621	449.574	6	2.59216
locus_tag=ECB_01602|gene=rnfE	696	524.338	8	2.9634
locus_tag=ECB_01603|gene=nth	636	464.438	12	5.01839
locus_tag=ECB_01604|gene=ydgR	1503	1331.23	35	5.10655
locus_tag=ECB_01605|gene=gst	606	434.574	651	290.957
locus_tag=ECB_01606|gene=pdxY	864	692.226	26	7.2952
locus_tag=ECB_01607|gene=tyrS	1275	1103.23	26	4.57742
locus_tag=ECB_01608|gene=pdxH	657	485.39	30	12.0044
locus_tag=ECB_01609|gene=ydhA	330	166.023	18	21.0579
locus_tag=ECB_01610|gene=ydhH	1110	938.226	84	17.3893
locus_tag=ECB_01611|gene=slyB	468	297.386	2378	1553.11
locus_tag=ECB_01612|gene=slyA	435	265.092	539	394.914
locus_tag=ECB_01613|gene=ydhI	237	89.6214	33	71.5177
locus_tag=ECB_01614|gene=ydhJ	858	686.226	24	6.79291
locus_tag=ECB_01615|gene=ydhK	2013	1841.23	132	13.9245
locus_tag=ECB_01616|gene=sodC	522	350.914	859	475.449
locus_tag=ECB_01617|gene=ydhF	897	725.226	635	170.064
locus_tag=ECB_01618|gene=ydhL	240	92.0095	195	411.636
locus_tag=ECB_01619|gene=ydhM	516	344.949	6	3.37838
locus_tag=ECB_01620|gene=nemA	1098	926.226	22	4.61336
locus_tag=ECB_01621|gene=gloA	408	239.095	66	53.6149
locus_tag=ECB_01622|gene=rnt	648	476.438	3	1.223
locus_tag=ECB_01623|gene=lhr	4617	4445.23	201	8.78241
locus_tag=ECB_01624|gene=ydhD	348	182.368	150	159.755
locus_tag=ECB_01625|gene=ydhO	816	644.226	45	13.5671
locus_tag=ECB_01626|gene=sodB	582	410.574	262	123.943
locus_tag=ECB_01627_2|gene=ydhP	1167	995.226	22	4.29351
locus_tag=ECB_01628|gene=ECB_01628	120	19.7855	423	4152.46
locus_tag=ECB_01629|gene=purR	1026	854.226	22	5.0022
locus_tag=ECB_01630|gene=ydhB	933	761.226	62	15.8194
locus_tag=ECB_01631|gene=ydhC	1212	1040.23	8	1.49374
locus_tag=ECB_01632|gene=cfa	1149	977.226	687	136.544
locus_tag=ECB_01633|gene=ribC	642	470.438	79	32.6164
locus_tag=ECB_01634|gene=norM	1374	1202.23	72	11.6321
locus_tag=ECB_01635|gene=ydhQ	1257	1085.23	322	57.6298
locus_tag=ECB_01636|gene=ydhR	306	144.793	201	269.625
locus_tag=ECB_01637|gene=ydhS	1605	1433.23	570	77.2452
locus_tag=ECB_01638|gene=ydhT	813	641.226	18	5.45221
locus_tag=ECB_01639|gene=ydhU	786	614.226	26	8.22161
locus_tag=ECB_01640|gene=ydhX	669	497.39	10	3.90494
locus_tag=ECB_01641|gene=ydhW	648	476.438	30	12.23
locus_tag=ECB_00620_7|gene=insK-2	852	680.226	62.1	17.7317
locus_tag=ECB_00619_7|gene=insJ-2	522	350.914	29.381	16.2621
locus_tag=ECB_01644|gene=ydhZ	210	70.5871	80	220.128
locus_tag=ECB_01645|gene=pykF	1413	1241.23	2620	409.979
locus_tag=ECB_01646|gene=lpp	237	89.6214	7044	15265.8
locus_tag=ECB_01647|gene=ynhG	1005	833.226	4616	1076.01
locus_tag=ECB_01648|gene=sufE	417	247.654	169	132.542
locus_tag=ECB_01649|gene=sufS	1221	1049.23	1561	288.965
locus_tag=ECB_01650|gene=sufD	1272	1100.23	1507	266.037
locus_tag=ECB_01651|gene=sufC	747	575.283	1746	589.487
locus_tag=ECB_01652|gene=sufB	1488	1316.23	5158	761.136
locus_tag=ECB_01653|gene=sufA	369	201.862	1202	1156.54
locus_tag=ECB_01654|gene=ydiH	270	114.974	41	69.2623
locus_tag=ECB_01655|gene=ydiI	411	241.901	31	24.8906
locus_tag=ECB_01656|gene=ydiJ	3057	2885.23	23	1.54832
locus_tag=ECB_01657|gene=ydiK	1113	941.226	395	81.5107
locus_tag=ECB_01658|gene=ydiL	357	190.684	57	58.0594
locus_tag=ECB_01660|gene=ydiN	1266	1094.23	2	0.355005
locus_tag=ECB_01661|gene=ydiB	867	695.226	0	0
locus_tag=ECB_01662|gene=aroD	759	587.226	43	14.2225
locus_tag=ECB_01663|gene=ydiF	1596	1424.23	10	1.36374
locus_tag=ECB_01664|gene=ydiO	1152	980.226	0	0
locus_tag=ECB_01665|gene=ydiP	912	740.226	25	6.55975
locus_tag=ECB_01666|gene=ydiQ	765	593.226	2	0.654819
locus_tag=ECB_01667|gene=ydiR	939	767.226	31	7.84784
locus_tag=ECB_01668|gene=ydiS	1290	1118.23	5	0.868464
locus_tag=ECB_01669|gene=ydiT	294	134.771	1	1.44117
locus_tag=ECB_01670|gene=ydiD	1701	1529.23	11	1.39712
locus_tag=ECB_01671|gene=ppsA	2379	2207.23	3294	289.86
locus_tag=ECB_01672|gene=ydiA	834	662.226	142	41.648
locus_tag=ECB_01673|gene=aroH	1047	875.226	127	28.1835
locus_tag=ECB_01674|gene=ydiE	192	58.5553	31	102.827
locus_tag=ECB_01675|gene=ydiU	1437	1265.23	67	10.2853
locus_tag=ECB_01676|gene=ydiV	543	371.77	57	29.7791
locus_tag=ECB_01677|gene=nlpC	465	294.416	169	111.49
locus_tag=ECB_01678|gene=btuD	750	578.226	12	4.03084
locus_tag=ECB_01679|gene=btuE	552	380.733	49	24.997
locus_tag=ECB_01680|gene=btuC	981	809.226	34	8.16057
locus_tag=ECB_01681|gene=himA	300	139.769	2965	4120.28
locus_tag=ECB_01682|gene=pheT	2388	2216.23	1443	126.463
locus_tag=ECB_01683|gene=pheS	984	812.226	50	11.9565
locus_tag=ECB_00620_8|gene=insK-2	852	680.226	62.1	17.7317
locus_tag=ECB_00619_8|gene=insJ-2	522	350.914	29.381	16.2621
locus_tag=ECB_01684|gene=pheM	45	5.25	2	73.9915
locus_tag=ECB_01685|gene=rplT	357	190.684	1014	1032.85
locus_tag=ECB_01686|gene=rpmI	198	62.5629	115	357.02
locus_tag=ECB_01687|gene=infC	435	265.092	2611	1913.03
locus_tag=ECB_01688|gene=thrS	1929	1757.23	1020	112.742
locus_tag=ECB_01690|gene=ECB_01690	123	21.1339	0	0
locus_tag=ECB_01691|gene=ydiY	759	587.226	13	4.29981
locus_tag=ECB_01692|gene=pfkB	930	758.226	479	122.701
locus_tag=ECB_01693|gene=ydiZ	291	132.369	47	68.964
locus_tag=ECB_01694|gene=yniA	861	689.226	7549	2127.35
locus_tag=ECB_01695|gene=yniB	537	365.77	1048	556.498
locus_tag=ECB_01696|gene=yniC	669	497.39	32	12.4958
locus_tag=ECB_01697|gene=ydjM	591	419.574	25	11.5729
locus_tag=ECB_01698|gene=ydjN	1392	1220.23	184	29.288
locus_tag=ECB_01699|gene=ydjO	795	623.226	2	0.623298
locus_tag=ECB_01700|gene=cedA	264	110.199	4	7.05008
locus_tag=ECB_01701|gene=katE	2262	2090.23	46	4.27441
locus_tag=ECB_01702|gene=ydjC	750	578.226	35	11.7566
locus_tag=ECB_01703|gene=celF	1353	1181.23	11	1.80872
locus_tag=ECB_01704|gene=celD	843	671.226	16	4.62981
locus_tag=ECB_01705|gene=celC	351	185.105	6	6.29571
locus_tag=ECB_01706|gene=celB	1359	1187.23	10	1.63598
locus_tag=ECB_01707|gene=celA	321	157.962	78	95.9076
locus_tag=ECB_01708|gene=osmE	339	174.097	354	394.932
locus_tag=ECB_01709|gene=nadE	828	656.226	6	1.77586
locus_tag=ECB_01710|gene=ydjQ	888	716.226	157	42.5756
locus_tag=ECB_01711|gene=ydjR	576	404.656	15	7.19974
locus_tag=ECB_01712|gene=spy	486	315.112	28	17.2586
locus_tag=ECB_01713|gene=astE	969	797.226	110	26.7993
locus_tag=ECB_01714|gene=astB	1344	1172.23	411	68.0992
locus_tag=ECB_01715|gene=astD	1479	1307.23	680	101.034
locus_tag=ECB_01716|gene=astA	1035	863.226	449	101.026
locus_tag=ECB_01717|gene=astC	1221	1049.23	1338	247.684
locus_tag=ECB_01718|gene=xthA	807	635.226	84	25.684
locus_tag=ECB_01719|gene=ydjX	711	539.338	41	14.765
locus_tag=ECB_01721|gene=ydjZ	708	536.338	53	19.1933
locus_tag=ECB_01722|gene=ynjA	549	377.77	3	1.54243
locus_tag=ECB_01723|gene=ynjB	1167	995.226	8	1.56128
locus_tag=ECB_01724|gene=ynjC	1491	1319.23	26	3.82794
locus_tag=ECB_01725|gene=ynjD	654	482.438	7	2.81817
locus_tag=ECB_01726|gene=ynjE	1308	1136.23	15	2.56412
locus_tag=ECB_01727|gene=ynjF	621	449.574	40	17.281
locus_tag=ECB_01728|gene=nudG	408	239.095	20	16.2469
locus_tag=ECB_01729|gene=ynjH	273	117.323	30	49.6649
locus_tag=ECB_01730|gene=gdhA	1344	1172.23	41	6.79335
locus_tag=ECB_01731|gene=ynjI	1041	869.226	8	1.78759
locus_tag=ECB_01732|gene=topB	1962	1790.23	15	1.6274
locus_tag=ECB_01733|gene=selD	1044	872.226	225	50.1031
locus_tag=ECB_01734|gene=ydjA	552	380.733	125	63.7678
locus_tag=ECB_01735|gene=sppA	1857	1685.23	65	7.49146
locus_tag=ECB_01736|gene=ansA	1017	845.226	8	1.83835
locus_tag=ECB_01737|gene=pncA	642	470.438	50	20.6433
locus_tag=ECB_01738|gene=ydjE	1359	1187.23	22	3.59916
locus_tag=ECB_01739|gene=ydjF	759	587.226	159	52.59
locus_tag=ECB_01740|gene=ydjG	981	809.226	15	3.60025
locus_tag=ECB_01741|gene=ydjH	948	776.226	0	0
locus_tag=ECB_01742|gene=ydjI	837	665.226	0	0
locus_tag=ECB_01743|gene=ydjJ	1044	872.226	0	0
locus_tag=ECB_01744|gene=ydjK	1380	1208.23	0	0
locus_tag=ECB_01745|gene=ydjL	1077	905.226	2	0.429126
locus_tag=ECB_01746|gene=yeaC	273	117.323	153	253.291
locus_tag=ECB_01747|gene=yeaA	414	244.852	246	195.138
locus_tag=ECB_01748|gene=gapA	996	824.226	294	69.2807
locus_tag=ECB_01749|gene=yeaD	885	713.226	39	10.6206
locus_tag=ECB_01750|gene=yeaE	855	683.226	74	21.0368
locus_tag=ECB_01751|gene=mipA	747	575.283	199	67.1866
locus_tag=ECB_01752|gene=yeaG	1809	1637.23	803	95.2617
locus_tag=ECB_01753|gene=yeaH	1284	1112.23	23	4.01649
locus_tag=ECB_01754|gene=yeaI	1476	1304.23	17	2.53167
locus_tag=ECB_01755|gene=yeaJ	1491	1319.23	64	9.42263
locus_tag=ECB_01756|gene=yeaK	504	332.983	18	10.4993
locus_tag=ECB_01757|gene=ECB_01757	105	14.947	2	25.9889
locus_tag=ECB_01758|gene=yeaL	447	276.901	10	7.01435
locus_tag=ECB_01759|gene=yeaM	822	650.226	32	9.55866
locus_tag=ECB_01760|gene=yeaN	1182	1010.23	27	5.19107
locus_tag=ECB_01761|gene=yeaO	348	182.368	57	60.7068
locus_tag=ECB_01762|gene=yoaF	255	103.15	56	105.446
locus_tag=ECB_01763|gene=yeaP	1026	854.226	75	17.053
locus_tag=ECB_01764|gene=yeaQ	249	98.7732	588	1156.24
locus_tag=ECB_01765|gene=yoaG	183	52.8235	7	25.7385
locus_tag=ECB_01766|gene=yeaR	225	80.9295	1	2.39996
locus_tag=ECB_01767|gene=insL-4	1113	941.226	45.5714	9.40395
locus_tag=ECB_01768|gene=yeaS	639	467.438	11	4.57067
locus_tag=ECB_01769|gene=yeaT	924	752.226	168	43.3783
locus_tag=ECB_01770|gene=yeaU	1086	914.226	61	12.9595
locus_tag=ECB_01771|gene=yeaV	1446	1274.23	27	4.11556
locus_tag=ECB_01772|gene=yeaW	1125	953.226	3	0.611275
locus_tag=ECB_01773|gene=yeaX	966	794.226	6	1.4673
locus_tag=ECB_01774|gene=rnd	1128	956.226	47	9.5466
locus_tag=ECB_01775|gene=fadD	1686	1514.23	16604	2129.77
locus_tag=ECB_01776|gene=yeaY	582	410.574	4697	2221.98
locus_tag=ECB_01777|gene=yeaZ	696	524.338	0	0
locus_tag=ECB_01778|gene=yoaA	1911	1739.23	14	1.56345
locus_tag=ECB_01779|gene=yoaB	345	179.59	9	9.73354
locus_tag=ECB_01780|gene=yoaC	360	193.527	857	860.103
locus_tag=ECB_01781|gene=yoaH	180	51.0418	102	388.138
locus_tag=ECB_01782|gene=pabB	1362	1190.23	31	5.05876
locus_tag=ECB_01783|gene=yeaB	579	407.615	31	14.7714
locus_tag=ECB_01784|gene=sdaA	1365	1193.23	9456	1539.2
locus_tag=ECB_01785|gene=yoaD	1599	1427.23	13	1.76914
locus_tag=ECB_01786|gene=yoaE	1557	1385.23	17	2.38363
locus_tag=ECB_01787|gene=manX	972	800.226	903	219.173
locus_tag=ECB_01788|gene=manY	801	629.226	930	287.07
locus_tag=ECB_01789|gene=manZ	861	689.226	2428	684.224
locus_tag=ECB_01790|gene=yobD	459	288.503	3	2.01968
locus_tag=ECB_01791|gene=yebN	567	395.656	8	3.92721
locus_tag=ECB_01792|gene=rrmA	810	638.226	96	29.2152
locus_tag=ECB_01793|gene=cspC	210	70.5871	241	663.137
locus_tag=ECB_01794|gene=yobF	144	31.1378	100	623.769
locus_tag=ECB_01795|gene=yebO	288	129.918	54	80.7301
locus_tag=ECB_01796|gene=yobG	144	31.1378	12	74.8523
locus_tag=ECB_01797|gene=ECB_01797	240	92.0095	33	69.6615
locus_tag=ECB_01798|gene=kdgR	792	620.226	517	161.902
locus_tag=ECB_01799|gene=yebQ	1374	1202.23	8	1.29245
locus_tag=ECB_01800|gene=htpX	882	710.226	1907	521.514
locus_tag=ECB_01801|gene=prc	2049	1877.23	92	9.51881
locus_tag=ECB_01802|gene=proQ	699	527.338	65	23.9406
locus_tag=ECB_01803|gene=yebR	552	380.733	67	34.1795
locus_tag=ECB_01804|gene=yebS	1284	1112.23	538	93.9508
locus_tag=ECB_01805|gene=yebT	2634	2462.23	92	7.25724
locus_tag=ECB_01806|gene=yebU	1440	1268.23	35	5.36022
locus_tag=ECB_01807|gene=yebV	237	89.6214	207	448.611
locus_tag=ECB_01808|gene=yebW	192	58.5553	138	457.746
locus_tag=ECB_01809|gene=pphA	657	485.39	193	77.2285
locus_tag=ECB_01810|gene=yebY	342	176.81	107	117.541
locus_tag=ECB_01811|gene=yebZ	873	701.226	41	11.3563
locus_tag=ECB_01812|gene=yobA	375	207.51	88	82.3674
locus_tag=ECB_01813|gene=holE	231	85.3499	37	84.1996
locus_tag=ECB_01814|gene=yobB	657	485.39	44	17.6065
locus_tag=ECB_01815|gene=exoX	663	491.39	14	5.53367
locus_tag=ECB_01816|gene=ptrB	2061	1889.23	49	5.0376
locus_tag=ECB_01817|gene=yebE	660	488.39	353	140.385
locus_tag=ECB_01818|gene=yebF	369	201.862	464	446.451
locus_tag=ECB_01819|gene=yebG	291	132.369	1121	1644.86
locus_tag=ECB_01820|gene=purT	1179	1007.23	13	2.50685
locus_tag=ECB_01821|gene=eda	642	470.438	40	16.5146
locus_tag=ECB_01822|gene=edd	1812	1640.23	24	2.84197
locus_tag=ECB_01823|gene=zwf	1476	1304.23	74	11.0202
locus_tag=ECB_01824|gene=yebK	870	698.226	137	38.1097
locus_tag=ECB_01825|gene=pykA	1443	1271.23	569	86.9363
locus_tag=ECB_01826|gene=msbB	972	800.226	36	8.73778
locus_tag=ECB_01827|gene=yebA	1260	1088.23	157	28.0215
locus_tag=ECB_01828|gene=znuA	933	761.226	135	34.4454
locus_tag=ECB_01829|gene=znuC	756	584.226	197	65.4933
locus_tag=ECB_01830|gene=znuB	786	614.226	169	53.4404
locus_tag=ECB_01831|gene=ruvB	1011	839.226	72	16.6635
locus_tag=ECB_01832|gene=ruvA	612	440.574	51	22.4834
locus_tag=ECB_01833|gene=yebB	603	431.574	13	5.85058
locus_tag=ECB_01834|gene=ruvC	522	350.914	10	5.53491
locus_tag=ECB_01835|gene=yebC	741	569.283	41	13.9884
locus_tag=ECB_01836|gene=ntpA	453	282.732	38	26.1048
locus_tag=ECB_01837|gene=aspS	1773	1601.23	94	11.4021
locus_tag=ECB_01838|gene=yecD	567	395.656	15	7.36352
locus_tag=ECB_01839|gene=yecE	819	647.226	48	14.4045
locus_tag=ECB_01840|gene=yecN	396	227.494	50	42.6885
locus_tag=ECB_01841|gene=yecO	744	572.283	7	2.37574
locus_tag=ECB_01842|gene=yecP	972	800.226	16	3.88346
locus_tag=ECB_01843|gene=torZ	2430	2258.23	134	11.5252
locus_tag=ECB_01844|gene=torY	1101	929.226	3	0.627063
locus_tag=ECB_01845|gene=cutC	441	271.065	689	493.692
locus_tag=ECB_01846|gene=yecM	567	395.656	21	10.3089
locus_tag=ECB_01847|gene=argS	1734	1562.23	190	23.6222
locus_tag=ECB_01848|gene=yecT	489	318.049	4	2.44274
locus_tag=ECB_01849|gene=flhE	369	201.862	1	0.962179
locus_tag=ECB_01850|gene=flhA	2079	1907.23	40	4.07351
locus_tag=ECB_01851|gene=flhB	1149	977.226	4	0.795017
locus_tag=ECB_01852|gene=cheZ	645	473.438	5	2.05125
locus_tag=ECB_01853|gene=cheY	390	221.858	1	0.875458
locus_tag=ECB_01854|gene=cheB	1050	878.226	0	0
locus_tag=ECB_01855|gene=cheR	861	689.226	15	4.22709
locus_tag=ECB_01856|gene=tap	1602	1430.23	16	2.17283
locus_tag=ECB_01857|gene=tar	1662	1490.23	13	1.69435
locus_tag=ECB_01858|gene=cheW	504	332.983	25	14.5824
locus_tag=ECB_01859|gene=cheA	1965	1793.23	4	0.433248
locus_tag=ECB_01860|gene=motB	927	755.226	6	1.54307
locus_tag=ECB_01861|gene=motA	888	716.226	0	0
locus_tag=ECB_01862|gene=flhC	579	407.615	50	23.8249
locus_tag=ECB_01863|gene=flhD	360	193.527	14	14.0507
locus_tag=ECB_01864|gene=yecG	429	259.25	39	29.2184
locus_tag=ECB_01865|gene=otsA	1425	1253.23	155	24.0223
locus_tag=ECB_01866|gene=otsB	801	629.226	92	28.3983
locus_tag=ECB_01867|gene=araH	990	818.226	1893	449.354
locus_tag=ECB_01868|gene=araG	1515	1343.23	1777	256.951
locus_tag=ECB_01869|gene=araF	990	818.226	1422	337.55
locus_tag=ECB_01870|gene=yecI	504	332.983	688	401.308
locus_tag=ECB_01871|gene=yecJ	252	100.87	13	25.032
locus_tag=ECB_01872|gene=yecR	324	160.565	6	7.25793
locus_tag=ECB_01873|gene=ftn	498	327.016	8	4.75152
locus_tag=ECB_01874|gene=yecH	240	92.0095	357	753.61
locus_tag=ECB_01875|gene=tyrP	1212	1040.23	29	5.41479
locus_tag=ECB_01876|gene=yecA	666	494.39	74	29.0719
locus_tag=ECB_01877|gene=pgsA	549	377.77	102	52.4425
locus_tag=ECB_01878|gene=uvrC	1767	1595.23	56	6.81832
locus_tag=ECB_01879|gene=uvrY	510	338.983	127	72.7675
locus_tag=ECB_01880|gene=insA-13	276	119.842	12.2027	19.7768
locus_tag=ECB_01881|gene=insB-13	504	332.983	6.72649	3.92354
locus_tag=ECB_01882|gene=yedU	660	488.39	12	4.77228
locus_tag=ECB_01883|gene=yedV	1359	1187.23	12	1.96318
locus_tag=ECB_01884|gene=yedW	672	500.39	55	21.3484
locus_tag=ECB_01885|gene=yedX	414	244.852	62	49.1812
locus_tag=ECB_01886|gene=yedY	1005	833.226	67	15.6179
locus_tag=ECB_01887|gene=yedZ	636	464.438	17	7.10939
locus_tag=ECB_01888|gene=yodA	651	479.438	11	4.45627
locus_tag=ECB_01889|gene=yodB	531	359.807	0	0
locus_tag=ECB_01890|gene=yeeI	798	626.226	349	108.245
locus_tag=ECB_01891|gene=yeeJ	7152	6980.23	252	7.01201
locus_tag=ECB_01893|gene=shiA	1317	1145.23	242	41.0427
locus_tag=ECB_01894|gene=amn	1455	1283.23	125	18.9199
locus_tag=ECB_01895|gene=yeeN	717	545.283	16	5.69914
locus_tag=ECB_01896|gene=yeeO	1644	1472.23	87	11.4777
locus_tag=ECB_01897|gene=cbl	951	779.226	38	9.47178
locus_tag=ECB_01898|gene=nac	918	746.226	14	3.64392
locus_tag=ECB_01899|gene=erfK	933	761.226	313	79.8624
locus_tag=ECB_01900|gene=cobT	1080	908.226	27	5.77406
locus_tag=ECB_01901|gene=cobS	744	572.283	23	7.80599
locus_tag=ECB_01902|gene=cobU	546	374.77	17	8.81039
locus_tag=ECB_01904|gene=insD	906	734.226	30	7.93602
locus_tag=ECB_01906|gene=ECB_01906	408	239.095	62	50.3655
locus_tag=ECB_01907|gene=ECB_01907	435	265.092	0	0
locus_tag=ECB_01908|gene=ECB_01908	411	241.901	1	0.802922
locus_tag=ECB_01909|gene=yoeD	159	38.865	27	134.932
locus_tag=ECB_01910|gene=yeeX	396	227.494	463	395.296
locus_tag=ECB_01911|gene=yeeA	1059	887.226	111	24.2997
locus_tag=ECB_01912|gene=sbmC	474	303.236	1312	840.358
locus_tag=ECB_01913|gene=dacD	1167	995.226	90	17.5644
locus_tag=ECB_01914|gene=sbcB	1428	1256.23	94	14.5335
locus_tag=ECB_01915|gene=yeeD	228	83.2534	7	16.3308
locus_tag=ECB_01916|gene=yeeE	1059	887.226	45	9.85121
locus_tag=ECB_01917|gene=yeeF	1359	1187.23	7	1.14519
locus_tag=ECB_01918|gene=yeeY	930	758.226	1014	259.747
locus_tag=ECB_01919|gene=yeeZ	825	653.226	1547	459.979
locus_tag=ECB_01920|gene=hisL	51	5.5	0	0
locus_tag=ECB_01921|gene=hisG	900	728.226	57	15.2027
locus_tag=ECB_01922|gene=hisD	1242	1070.23	144	26.1336
locus_tag=ECB_01923|gene=hisC	1071	899.226	58	12.5277
locus_tag=ECB_01924|gene=hisB	1068	896.226	52	11.2693
locus_tag=ECB_01925|gene=hisH	591	419.574	18	8.33249
locus_tag=ECB_01926|gene=hisA	738	566.283	28	9.60364
locus_tag=ECB_01927|gene=hisF	777	605.226	35	11.2321
locus_tag=ECB_01928|gene=hisI	612	440.574	35	15.4298
locus_tag=ECB_01929|gene=wzzB	984	812.226	387	92.5434
locus_tag=ECB_01930|gene=ugd	1167	995.226	73	14.2466
locus_tag=ECB_01931|gene=gnd	1407	1235.23	381	59.9087
locus_tag=ECB_01955|gene=cpsB	1437	1265.23	0	0
locus_tag=ECB_01956|gene=wcaI	1224	1052.23	22	4.06093
locus_tag=ECB_01957|gene=wcaH	480	309.175	2	1.25643
locus_tag=ECB_01958|gene=wcaG	966	794.226	0	0
locus_tag=ECB_01959|gene=gmd	1122	950.226	6	1.22641
locus_tag=ECB_01960|gene=wcaF	549	377.77	0	0
locus_tag=ECB_01961|gene=wcaE	747	575.283	0	0
locus_tag=ECB_01962|gene=wcaD	1218	1046.23	3	0.556938
locus_tag=ECB_01963|gene=wcaC	1218	1046.23	20	3.71292
locus_tag=ECB_01964|gene=wcaB	489	318.049	0	0
locus_tag=ECB_01965|gene=wcaA	840	668.226	4	1.16265
locus_tag=ECB_01966|gene=wzc	2163	1991.23	24	2.341
locus_tag=ECB_01967|gene=wzb	444	274.011	2	1.41767
locus_tag=ECB_01968|gene=wza	1140	968.226	8	1.60481
locus_tag=ECB_01969|gene=yegH	1584	1412.23	171	23.5182
locus_tag=ECB_01970|gene=asmA	1854	1682.23	128	14.7787
locus_tag=ECB_01971|gene=dcd	582	410.574	166	78.5286
locus_tag=ECB_01972|gene=udk	642	470.438	13	5.36725
locus_tag=ECB_01973|gene=yegE	3306	3134.23	711	44.0606
locus_tag=ECB_01974|gene=alkA	849	677.226	117	33.5555
locus_tag=ECB_01975|gene=yegD	1353	1181.23	14	2.30201
locus_tag=ECB_01976|gene=yegI	1941	1769.23	31	3.40322
locus_tag=ECB_01977|gene=yegK	762	590.226	8	2.63259
locus_tag=ECB_01978|gene=yegL	660	488.39	8	3.18152
locus_tag=ECB_00620_9|gene=insK-2	852	680.226	62.1	17.7317
locus_tag=ECB_00619_9|gene=insJ-2	522	350.914	29.381	16.2621
locus_tag=ECB_02014|gene=yegR	318	155.239	0	0
locus_tag=ECB_02015|gene=yegS	900	728.226	49	13.069
locus_tag=ECB_02016|gene=gatR	774	602.226	30	9.6755
locus_tag=ECB_02017|gene=gatD	1041	869.226	26	5.80968
locus_tag=ECB_02018|gene=gatC	1356	1184.23	126	20.6656
locus_tag=ECB_02019|gene=gatB	285	127.514	1	1.52319
locus_tag=ECB_02020|gene=gatA	453	282.732	0	0
locus_tag=ECB_02022|gene=insA-15	276	119.842	12.2027	19.7768
locus_tag=ECB_02023|gene=insB-15	504	332.983	77.1057	44.9755
locus_tag=ECB_02024|gene=gatY	855	683.226	29	8.24414
locus_tag=ECB_02025|gene=fbaB	1053	881.226	61	13.4448
locus_tag=ECB_02026|gene=yegT	1278	1106.23	28	4.91616
locus_tag=ECB_02027|gene=yegU	1005	833.226	7	1.63172
locus_tag=ECB_02028|gene=yegV	966	794.226	15	3.66825
locus_tag=ECB_02029|gene=yegW	747	575.283	8	2.70097
locus_tag=ECB_02030|gene=yegX	819	647.226	28	8.4026
locus_tag=ECB_02031|gene=thiD	801	629.226	35	10.8037
locus_tag=ECB_02032|gene=thiM	789	617.226	871	274.085
locus_tag=ECB_02033|gene=ECB_02033	246	96.5417	143	287.695
locus_tag=ECB_02034|gene=ECB_02034	432	262.145	100	74.0916
locus_tag=ECB_02035|gene=ECB_02035	666	494.39	112	44.0007
locus_tag=ECB_02036|gene=ECB_02036	264	110.199	22	38.7754
locus_tag=ECB_02037|gene=ECB_02037	252	100.87	23	44.2873
locus_tag=ECB_02038|gene=ECB_02038	399	230.355	7	5.90216
locus_tag=ECB_02039|gene=ECB_02039	192	58.5553	0	0
locus_tag=ECB_02040|gene=insB-16	504	332.983	9.89154	5.7697
locus_tag=ECB_02041|gene=insA-16	276	119.842	15.9682	25.8796
locus_tag=ECB_02042|gene=yehE	189	56.5926	96	329.475
locus_tag=ECB_02043|gene=mrp	1110	938.226	187	38.712
locus_tag=ECB_02044|gene=metG	2034	1862.23	74	7.71811
locus_tag=ECB_02045|gene=molR	3795	3623.23	114	6.11112
locus_tag=ECB_02046|gene=yehI	3633	3461.23	26	1.459
locus_tag=ECB_02047|gene=yehK	318	155.239	4	5.0046
locus_tag=ECB_02048|gene=yehL	1089	917.226	7	1.48229
locus_tag=ECB_02049|gene=yehM	2280	2108.23	15	1.38193
locus_tag=ECB_02050|gene=yehP	1137	965.226	12	2.4147
locus_tag=ECB_02051|gene=yehQ	2001	1829.23	43	4.56575
locus_tag=ECB_02052|gene=yehR	462	291.416	6	3.99898
locus_tag=ECB_02053|gene=yehS	471	300.297	20	12.9357
locus_tag=ECB_02054|gene=yehT	720	548.283	16	5.66795
locus_tag=ECB_02055|gene=yehU	1686	1514.23	19	2.43711
locus_tag=ECB_02056|gene=yehV	732	560.283	446	154.61
locus_tag=ECB_02057|gene=ECB_02057	108	15.7434	2	24.6742
locus_tag=ECB_02058|gene=yehW	732	560.283	17	5.89322
locus_tag=ECB_02059|gene=yehX	927	755.226	26	6.68664
locus_tag=ECB_02060|gene=yehY	1158	986.226	120	23.6329
locus_tag=ECB_02061|gene=yehZ	918	746.226	48	12.4934
locus_tag=ECB_02062|gene=bglX	2298	2126.23	176	16.0774
locus_tag=ECB_02063|gene=dld	1716	1544.23	294	36.9784
locus_tag=ECB_02064|gene=pbpG	933	761.226	37	9.4406
locus_tag=ECB_02065|gene=yohC	588	416.574	8694	4053.58
locus_tag=ECB_02066|gene=yohD	579	407.615	68	32.4019
locus_tag=ECB_02067|gene=yohF	762	590.226	58	19.0863
locus_tag=ECB_02068|gene=yohGH	1365	1193.23	9	1.46498
locus_tag=ECB_02069|gene=yohI	948	776.226	13	3.25287
locus_tag=ECB_02070|gene=yohJ	399	230.355	48	40.4719
locus_tag=ECB_02071|gene=yohK	696	524.338	265	98.1626
locus_tag=ECB_02072|gene=cdd	885	713.226	159	43.2994
locus_tag=ECB_02073|gene=sanA	720	548.283	13	4.60521
locus_tag=ECB_02074|gene=yeiS	240	92.0095	6	12.6657
locus_tag=ECB_02075|gene=yeiT	1239	1067.23	84	15.2874
locus_tag=ECB_02076|gene=yeiA	1236	1064.23	16	2.9201
locus_tag=ECB_02077|gene=mglC	1011	839.226	43	9.95179
locus_tag=ECB_02078|gene=mglA	1521	1349.23	62	8.92521
locus_tag=ECB_02079|gene=mglB	999	827.226	1721	404.081
locus_tag=ECB_02080|gene=galS	1041	869.226	189	42.2319
locus_tag=ECB_02081|gene=yeiB	1158	986.226	11	2.16635
locus_tag=ECB_02082|gene=folE	669	497.39	51	19.9152
locus_tag=ECB_02083|gene=yeiG	837	665.226	124	36.2046
locus_tag=ECB_02084|gene=cirA	1992	1820.23	94	10.0303
locus_tag=ECB_02085|gene=lysP	1470	1298.23	89	13.3153
locus_tag=ECB_02086|gene=yeiE	882	710.226	195	53.3273
locus_tag=ECB_02087|gene=yeiH	1050	878.226	6	1.32696
locus_tag=ECB_02088|gene=nfo	858	686.226	2	0.566076
locus_tag=ECB_02089|gene=yeiI	1089	917.226	18	3.8116
locus_tag=ECB_02090|gene=yeiJ	1251	1079.23	22	3.95933
locus_tag=ECB_02091|gene=rihB	942	770.226	26	6.55642
locus_tag=ECB_02092|gene=yeiL	660	488.39	37	14.7145
[truncated: 2,104 more rows]
