# Supplementary material for: Genomic and phenotypic evolution of Escherichia coli in a novel citrate-only resource environment
Source: eLife. 2020 May 29;9:e55414. doi: 10.7554/eLife.55414 (PMC7299349; doi:10.7554/eLife.55414)
Supplement: Figure 14—source data 1. [file elife-55414-fig14-data1.zip › ZDBp883_1/abundance.tsv]

target_id	length	eff_length	est_counts	tpm
locus_tag=ECB_00001|gene=thrL	66	10.5	26	2544.09
locus_tag=ECB_00002|gene=thrA	2463	2295.84	34	15.2155
locus_tag=ECB_00003|gene=thrB	933	765.842	28	37.5636
locus_tag=ECB_00004|gene=thrC	1287	1119.84	31	28.4416
locus_tag=ECB_00005|gene=yaaX	297	140.195	4	29.3142
locus_tag=ECB_00006|gene=yaaA	777	609.842	8	13.4779
locus_tag=ECB_00007|gene=yaaJ	1431	1263.84	12	9.75522
locus_tag=ECB_00008|gene=talB	954	786.842	279	364.305
locus_tag=ECB_00009|gene=mogA	588	420.885	48	117.173
locus_tag=ECB_00010|gene=yaaH	567	399.926	30	77.0708
locus_tag=ECB_00011|gene=yaaW	714	546.842	4.78941	8.99848
locus_tag=ECB_00012|gene=htgA	486	319.132	0.210586	0.677968
locus_tag=ECB_00013|gene=yaaI	405	239.917	2	8.56481
locus_tag=ECB_00014|gene=dnaK	1917	1749.84	105	61.6509
locus_tag=ECB_00015|gene=dnaJ	1131	963.842	11	11.7256
locus_tag=ECB_00016_1|gene=insL-1	1113	945.842	18.4286	20.0181
locus_tag=ECB_00017|gene=mokC	210	72.6538	1	14.1413
locus_tag=ECB_00619_1|gene=insJ-2	522	354.962	35.0476	101.444
locus_tag=ECB_00620_1|gene=insK-2	852	684.842	13.5	20.2531
locus_tag=ECB_00018|gene=nhaA	1167	999.842	58	59.5999
locus_tag=ECB_00019|gene=nhaR	906	738.842	6	8.3435
locus_tag=ECB_00020|gene=ECB_00020	960	792.842	1	1.29587
locus_tag=ECB_00021|gene=ECB_00021	1146	978.842	1	1.04963
locus_tag=ECB_00022|gene=ECB_00022	705	537.842	1	1.91027
locus_tag=ECB_00023|gene=insA-1	276	122.309	5.5	46.2012
locus_tag=ECB_00024|gene=insB-1	504	337.065	2.82785	8.6197
locus_tag=ECB_00025|gene=ECB_00025	351	188.511	1	5.45019
locus_tag=ECB_00026|gene=ECB_00026	165	43.873	0	0
locus_tag=ECB_00027|gene=rpsT	264	112.641	10	91.2121
locus_tag=ECB_00028|gene=yaaY	219	79.0823	11	142.91
locus_tag=ECB_00029|gene=ribF	942	774.842	27	35.8013
locus_tag=ECB_00030|gene=ileS	2817	2649.84	62	24.0392
locus_tag=ECB_00031|gene=lspA	495	328.132	7	21.9179
locus_tag=ECB_00032|gene=fkpB	450	283.822	1	3.61995
locus_tag=ECB_00033|gene=ispH	951	783.842	5	6.55375
locus_tag=ECB_00034|gene=rihC	915	747.842	7	9.61694
locus_tag=ECB_00035|gene=dapB	822	654.842	24	37.6551
locus_tag=ECB_00036|gene=carA	1149	981.842	60	62.7854
locus_tag=ECB_00037|gene=carB	3222	3054.84	55	18.4979
locus_tag=ECB_00038|gene=caiF	396	231.037	80	355.761
locus_tag=ECB_00039|gene=caiE	591	423.885	3	7.27147
locus_tag=ECB_00040|gene=caiD	894	726.842	0	0
locus_tag=ECB_00041|gene=caiC	1569	1401.84	1	0.732908
locus_tag=ECB_00043|gene=caiA	1143	975.842	2	2.10571
locus_tag=ECB_00044|gene=caiT	1515	1347.84	0	0
locus_tag=ECB_00045|gene=fixA	771	603.842	0	0
locus_tag=ECB_00046|gene=fixB	942	774.842	1	1.32598
locus_tag=ECB_00047|gene=fixC	1287	1119.84	1	0.91747
locus_tag=ECB_00048|gene=fixX	288	132.432	2	15.5162
locus_tag=ECB_00049|gene=yaaU	1332	1164.84	6	5.29216
locus_tag=ECB_00050|gene=yabF	531	363.926	16	45.1706
locus_tag=ECB_00051|gene=kefC	1863	1695.84	32	19.3871
locus_tag=ECB_00052|gene=folA	480	313.163	74	242.779
locus_tag=ECB_00053|gene=apaH	843	675.842	13	19.7627
locus_tag=ECB_00054|gene=apaG	378	213.782	20	96.1188
locus_tag=ECB_00055|gene=ksgA	822	654.842	41	64.3274
locus_tag=ECB_00056|gene=pdxA	990	822.842	8	9.989
locus_tag=ECB_00057|gene=surA	1287	1119.84	75	68.8103
locus_tag=ECB_00058|gene=imp	2355	2187.84	153	71.8496
locus_tag=ECB_00059|gene=djlA	816	648.842	27	42.7537
locus_tag=ECB_00060|gene=rluA	660	492.842	4	8.33875
locus_tag=ECB_00061|gene=hepA	2907	2739.84	8	2.99995
locus_tag=ECB_00062|gene=polB	2352	2184.84	30	14.1075
locus_tag=ECB_00063|gene=araD	696	528.842	6	11.6567
locus_tag=ECB_00064|gene=araA	1503	1335.84	22	16.9206
locus_tag=ECB_00065|gene=araB	1701	1533.84	47	31.4823
locus_tag=ECB_00066|gene=araC	879	711.842	193	278.562
locus_tag=ECB_00067|gene=yabI	765	597.842	175	300.746
locus_tag=ECB_00068|gene=yabJ	699	531.842	13	25.1136
locus_tag=ECB_00069|gene=thiP	1611	1443.84	12	8.53907
locus_tag=ECB_00070|gene=tbpA	984	816.842	8	10.0624
locus_tag=ECB_00071|gene=yabN	1656	1488.84	7	4.83057
locus_tag=ECB_00072|gene=setA	1179	1011.84	16	16.2464
locus_tag=ECB_00073|gene=leuD	606	438.842	15	35.1181
locus_tag=ECB_00074|gene=leuC	1401	1233.84	20	16.654
locus_tag=ECB_00075|gene=leuB	1092	924.842	25	27.7729
locus_tag=ECB_00076|gene=leuA	1572	1404.84	21	15.3582
locus_tag=ECB_00077|gene=leuL	87	10.8805	1	94.4277
locus_tag=ECB_00078|gene=leuO	945	777.842	2	2.64172
locus_tag=ECB_00079|gene=ilvI	1725	1557.84	72	47.4852
locus_tag=ECB_00080|gene=ilvH	492	325.132	27	85.3206
locus_tag=ECB_00081|gene=fruR	1005	837.842	322	394.859
locus_tag=ECB_00082|gene=yabB	459	292.706	43	150.934
locus_tag=ECB_00083|gene=mraW	942	774.842	45	59.6689
locus_tag=ECB_00084|gene=ftsL	366	202.39	7	35.5352
locus_tag=ECB_00085|gene=ftsI	1767	1599.84	13	8.34863
locus_tag=ECB_00086|gene=murE	1488	1320.84	5	3.88927
locus_tag=ECB_00087|gene=murF	1359	1191.84	6	5.17227
locus_tag=ECB_00088|gene=mraY	1083	915.842	61	68.4318
locus_tag=ECB_00089|gene=murD	1317	1149.84	29	25.9125
locus_tag=ECB_00090|gene=ftsW	1245	1077.84	27	25.737
locus_tag=ECB_00091|gene=murG	1068	900.842	22	25.0913
locus_tag=ECB_00092|gene=murC	1476	1308.84	14	10.9898
locus_tag=ECB_00093|gene=ddl	921	753.842	44	59.9682
locus_tag=ECB_00094|gene=ftsQ	831	663.842	76	117.624
locus_tag=ECB_00095|gene=ftsA	1263	1095.84	47	44.0655
locus_tag=ECB_00096|gene=ftsZ	1152	984.842	133	138.75
locus_tag=ECB_00097|gene=lpxC	918	750.842	865	1183.63
locus_tag=ECB_00098|gene=yacA	513	345.997	8	23.7556
locus_tag=ECB_00099|gene=secA	2706	2538.84	62	25.0902
locus_tag=ECB_00100|gene=mutT	390	225.427	1	4.55766
locus_tag=ECB_00101|gene=yacG	198	64.7448	11	174.557
locus_tag=ECB_00102|gene=yacF	744	576.842	20	35.6223
locus_tag=ECB_00103|gene=coaE	621	453.842	23	52.0681
locus_tag=ECB_00104|gene=guaC	1044	876.842	55	64.4451
locus_tag=ECB_00105|gene=hofC	1203	1035.84	25	24.7968
locus_tag=ECB_00106|gene=hofB	1386	1218.84	7	5.90064
locus_tag=ECB_00107|gene=ppdD	441	274.962	3	11.2098
locus_tag=ECB_00108|gene=nadC	894	726.842	10	14.1354
locus_tag=ECB_00109|gene=ampD	552	384.926	30	80.0742
locus_tag=ECB_00110|gene=ampE	855	687.842	41	61.2412
locus_tag=ECB_00111|gene=aroP	1374	1206.84	178	151.537
locus_tag=ECB_00112|gene=pdhR	765	597.842	35	60.1492
locus_tag=ECB_00113|gene=aceE	2664	2496.84	228	93.8194
locus_tag=ECB_00114|gene=aceF	1893	1725.84	166	98.8225
locus_tag=ECB_00115|gene=lpdA	1425	1257.84	254	207.471
locus_tag=ECB_00116|gene=yacH	1854	1686.84	15	9.1362
locus_tag=ECB_00117|gene=acnB	2598	2430.84	821	347.005
locus_tag=ECB_00118|gene=yacL	363	199.552	333	1714.49
locus_tag=ECB_00119|gene=speD	795	627.842	20	32.7287
locus_tag=ECB_00120|gene=speE	867	699.842	21	30.8296
locus_tag=ECB_00121|gene=yacC	348	185.606	5	27.6775
locus_tag=ECB_00122|gene=cueO	1551	1383.84	18	13.3639
locus_tag=ECB_00123|gene=gcd	2391	2223.84	129	59.5984
locus_tag=ECB_00124|gene=hpt	537	369.926	7	19.4416
locus_tag=ECB_00125|gene=yadF	663	495.842	25	51.8018
locus_tag=ECB_00126|gene=yadG	927	759.842	16	21.6344
locus_tag=ECB_00127|gene=yadH	771	603.842	93	158.237
locus_tag=ECB_00128|gene=yadI	441	274.962	34	127.044
locus_tag=ECB_00129|gene=yadE	1230	1062.84	35	33.8336
locus_tag=ECB_00130|gene=panD	381	216.673	34	161.221
locus_tag=ECB_00131|gene=yadD	903	735.842	28	39.0951
locus_tag=ECB_00132|gene=panC	852	684.842	49	73.5113
locus_tag=ECB_00133|gene=panB	795	627.842	41	67.0938
locus_tag=ECB_00134|gene=yadC	1347	1179.84	7	6.09569
locus_tag=ECB_00135|gene=yadK	597	429.842	1	2.39023
locus_tag=ECB_00136|gene=yadL	603	435.842	0	0
locus_tag=ECB_00137|gene=yadM	570	402.926	3	7.6497
locus_tag=ECB_00138|gene=htrE	2601	2433.84	6	2.53284
locus_tag=ECB_00139|gene=ecpD	741	573.842	2	3.58085
locus_tag=ECB_00140|gene=yadN	585	417.885	1	2.45862
locus_tag=ECB_00141|gene=folK	480	313.163	0	0
locus_tag=ECB_00142|gene=pcnB	1365	1197.84	28	24.0164
locus_tag=ECB_00143|gene=yadB	927	759.842	5	6.76076
locus_tag=ECB_00144|gene=dksA	456	289.764	446	1581.39
locus_tag=ECB_00145|gene=sfsA	705	537.842	221	422.169
locus_tag=ECB_00146|gene=ligT	531	363.926	9	25.4084
locus_tag=ECB_00147|gene=hrpB	2430	2262.84	33	14.9833
locus_tag=ECB_00148|gene=mrcB	2526	2358.84	49	21.3425
locus_tag=ECB_00149|gene=fhuA	2244	2076.84	179	88.552
locus_tag=ECB_00150|gene=fhuC	798	630.842	12	19.5438
locus_tag=ECB_00151|gene=fhuD	891	723.842	6	8.5164
locus_tag=ECB_00152|gene=fhuB	1983	1815.84	5	2.82905
locus_tag=ECB_00153|gene=hemL	1281	1113.84	389	358.818
locus_tag=ECB_00154|gene=yadQ	1422	1254.84	46	37.6632
locus_tag=ECB_00155|gene=yadR	345	182.925	324	1819.79
locus_tag=ECB_00156|gene=yadS	624	456.842	16	35.9834
locus_tag=ECB_00157|gene=yadT	801	633.842	11	17.8304
locus_tag=ECB_00158|gene=pfs	699	531.842	105	202.841
locus_tag=ECB_00159|gene=dgt	1518	1350.84	22	16.7327
locus_tag=ECB_00160|gene=degP	1425	1257.84	455	371.65
locus_tag=ECB_00161|gene=cdaR	1158	990.842	30	31.1075
locus_tag=ECB_00162|gene=yaeH	387	222.541	270	1246.53
locus_tag=ECB_00163|gene=yaeI	813	645.842	3	4.77247
locus_tag=ECB_00164|gene=dapD	825	657.842	201	313.923
locus_tag=ECB_00165|gene=glnD	2673	2505.84	58	23.7806
locus_tag=ECB_00166|gene=map	795	627.842	46	75.2759
locus_tag=ECB_00167|gene=rpsB	726	558.842	47	86.4087
locus_tag=ECB_00168|gene=tsf	852	684.842	13	19.503
locus_tag=ECB_00169|gene=pyrH	726	558.842	29	53.316
locus_tag=ECB_00170|gene=frr	558	390.926	95	249.676
locus_tag=ECB_00171|gene=ispC	1197	1029.84	28	27.9342
locus_tag=ECB_00172|gene=uppS	762	594.842	13	22.4538
locus_tag=ECB_00173|gene=cdsA	858	690.842	16	23.7952
locus_tag=ECB_00174|gene=yaeL	1353	1185.84	41	35.5227
locus_tag=ECB_00175|gene=yaeT	2433	2265.84	89	40.3561
locus_tag=ECB_00176|gene=hlpA	486	319.132	58	186.727
locus_tag=ECB_00177|gene=lpxD	1026	858.842	38	45.4589
locus_tag=ECB_00178|gene=fabZ	456	289.764	24	85.0972
locus_tag=ECB_00179|gene=lpxA	789	621.842	41	67.7411
locus_tag=ECB_00180|gene=lpxB	1149	981.842	10	10.4642
locus_tag=ECB_00181|gene=rnhB	597	429.842	6	14.3414
locus_tag=ECB_00182|gene=dnaE	3483	3315.84	31	9.60543
locus_tag=ECB_00183|gene=accA	960	792.842	31	40.172
locus_tag=ECB_00184|gene=ldcC	2142	1974.84	161	83.7611
locus_tag=ECB_00185|gene=yaeR	390	225.427	26	118.499
locus_tag=ECB_00186|gene=tilS	1299	1131.84	14	12.7084
locus_tag=ECB_00187|gene=rof	255	105.725	12	116.614
locus_tag=ECB_00188|gene=yaeP	201	66.7942	14	215.347
locus_tag=ECB_00189|gene=yaeQ	546	378.926	8	21.6912
locus_tag=ECB_00190|gene=yaeJ	423	257.418	13	51.8864
locus_tag=ECB_00191|gene=cutF	711	543.842	29	54.7865
locus_tag=ECB_00192|gene=yaeF	825	657.842	9	14.0563
locus_tag=ECB_00193|gene=proS	1719	1551.84	125	82.7583
locus_tag=ECB_00194|gene=yaeB	708	540.842	31	58.8898
locus_tag=ECB_00195|gene=rcsF	405	239.917	7	29.9768
locus_tag=ECB_00196|gene=metQ	816	648.842	34	53.838
locus_tag=ECB_00197|gene=metI	654	486.842	10	21.1038
locus_tag=ECB_00198|gene=metN	1032	864.842	11	13.0679
locus_tag=ECB_00199|gene=gmhB	573	405.926	11	27.8416
locus_tag=ECB_00200|gene=dkgB	804	636.842	24	38.7194
locus_tag=ECB_00201|gene=yafC	915	747.842	73	100.291
locus_tag=ECB_00202|gene=yafD	801	633.842	101	163.715
locus_tag=ECB_00203|gene=yafE	624	456.842	9	20.2407
locus_tag=ECB_00204|gene=mltD	1359	1191.84	16	13.7927
locus_tag=ECB_00205|gene=gloB	756	588.842	13	22.6826
locus_tag=ECB_00206|gene=yafS	723	555.842	26	48.0585
locus_tag=ECB_00207|gene=rnhA	468	301.439	2	6.81679
locus_tag=ECB_00208|gene=dnaQ	732	564.842	43	78.215
locus_tag=ECB_00209|gene=yafT	786	618.842	5	8.30116
locus_tag=ECB_00210|gene=insA-2	276	122.309	5.5	46.2012
locus_tag=ECB_00211|gene=insB-2	504	337.065	3.59957	10.972
locus_tag=ECB_00212|gene=ECB_00212	372	208.079	2	9.87529
locus_tag=ECB_00213|gene=yhhI	1137	969.842	7	7.41559
locus_tag=ECB_00214|gene=yafV	771	603.842	51	86.7752
locus_tag=ECB_00215|gene=ykfE	474	307.256	12	40.1264
locus_tag=ECB_00216|gene=fadE	2445	2277.84	4688	2114.53
locus_tag=ECB_00217|gene=lpcA	579	411.926	70	174.593
locus_tag=ECB_00218|gene=yafJ	768	600.842	22	37.6193
locus_tag=ECB_00219|gene=yafK	741	573.842	29	51.9223
locus_tag=ECB_00220|gene=yafQ	279	125.002	29	238.357
locus_tag=ECB_00221|gene=dinJ	261	110.429	503	4679.86
locus_tag=ECB_00222|gene=yafL	750	582.842	5	8.81389
locus_tag=ECB_00223|gene=yafM	498	331.099	16	49.6491
locus_tag=ECB_00226|gene=dinB	1056	888.842	45	52.016
locus_tag=ECB_00227|gene=yafN	294	137.517	29	216.665
locus_tag=ECB_00228|gene=yafO	399	234.037	12	52.6801
locus_tag=ECB_00229|gene=yafP	453	286.793	2	7.1649
locus_tag=ECB_00230|gene=ykfJ	267	114.943	3	26.8156
locus_tag=ECB_00231|gene=prfH	501	334.099	1	3.07521
locus_tag=ECB_00232|gene=pepD	1458	1290.84	89	70.8379
locus_tag=ECB_00233|gene=gpt	459	292.706	24	84.242
locus_tag=ECB_00234|gene=yafA	1245	1077.84	48	45.7546
locus_tag=ECB_00235|gene=crl	402	236.989	290	1257.24
locus_tag=ECB_00236|gene=insA-3	276	122.309	2.25	18.9005
locus_tag=ECB_00237|gene=insB-3	504	337.065	2.82785	8.6197
locus_tag=ECB_00238|gene=phoE	1038	870.842	4	4.71921
locus_tag=ECB_00239|gene=proB	1104	936.842	15	16.4503
locus_tag=ECB_00240|gene=proA	1254	1086.84	56	52.9383
locus_tag=ECB_00241|gene=yagP	411	245.772	7	29.2628
locus_tag=ECB_00242|gene=yagQ	957	789.842	20	26.0159
locus_tag=ECB_00243|gene=yagR	2199	2031.84	13	6.57358
locus_tag=ECB_00244|gene=yagS	957	789.842	4	5.20318
locus_tag=ECB_00245|gene=yagT	690	522.842	4	7.86028
locus_tag=ECB_00246|gene=yagU	615	447.842	20	45.8832
locus_tag=ECB_00247|gene=ykgJ	330	169.258	1	6.07015
locus_tag=ECB_00248|gene=yagV	711	543.842	5	9.44595
locus_tag=ECB_00249|gene=yagW	1644	1476.84	14	9.73964
locus_tag=ECB_00250|gene=yagX	2526	2358.84	8	3.4845
locus_tag=ECB_00251|gene=yagY	669	501.842	2	4.0946
locus_tag=ECB_00252|gene=yagZ	636	468.842	1	2.1914
locus_tag=ECB_00253|gene=ykgK	591	423.885	1	2.42382
locus_tag=ECB_00254|gene=ykgL	228	85.6247	1	11.9991
locus_tag=ECB_00255|gene=ykgM	264	112.641	2	18.2424
locus_tag=ECB_00256|gene=eaeH	4257	4089.84	7	1.75849
locus_tag=ECB_00257|gene=ykgA	852	684.842	21	31.5049
locus_tag=ECB_00258|gene=ykgB	594	426.842	4	9.62812
locus_tag=ECB_00259|gene=ykgI	237	92.2366	2	22.278
locus_tag=ECB_00260|gene=ykgC	1326	1158.84	82	72.7007
locus_tag=ECB_00261|gene=ykgD	855	687.842	3	4.48106
locus_tag=ECB_00262|gene=ykgE	720	552.842	20	37.1687
locus_tag=ECB_00263|gene=ykgF	1428	1260.84	28	22.8163
locus_tag=ECB_00264|gene=ykgG	696	528.842	10	19.4278
locus_tag=ECB_00265|gene=ECB_00265	213	74.6599	0	0
locus_tag=ECB_00266|gene=ykgH	669	501.842	0	0
locus_tag=ECB_00267|gene=betA	1671	1503.84	12	8.19838
locus_tag=ECB_00268|gene=betB	1473	1305.84	67	52.7148
locus_tag=ECB_00269|gene=betI	588	420.885	42	102.526
locus_tag=ECB_00270|gene=betT	2034	1866.84	55	30.2694
locus_tag=ECB_00271|gene=yahA	1089	921.842	6	6.68719
locus_tag=ECB_00272|gene=yahB	933	765.842	7	9.39091
locus_tag=ECB_00273|gene=yahC	498	331.099	3	9.30921
locus_tag=ECB_00274|gene=yahD	606	438.842	2	4.68242
locus_tag=ECB_00275|gene=yahE	864	696.842	1	1.4744
locus_tag=ECB_00276|gene=yahF	1548	1380.84	0	0
locus_tag=ECB_00277|gene=yahG	1419	1251.84	0	0
locus_tag=ECB_00278|gene=yahI	951	783.842	3	3.93225
locus_tag=ECB_00279|gene=yahJ	1383	1215.84	8	6.76023
locus_tag=ECB_00280|gene=yahK	1050	882.842	14	16.2927
locus_tag=ECB_00281|gene=yahL	816	648.842	0	0
locus_tag=ECB_00282|gene=yahM	246	99.0699	225	2333.4
locus_tag=ECB_00283|gene=yahN	672	504.842	681	1385.93
locus_tag=ECB_00284|gene=yahO	276	122.309	365	3066.08
locus_tag=ECB_00285|gene=prpR	1587	1419.84	42	30.3919
locus_tag=ECB_00286|gene=prpB	891	723.842	22	31.2268
locus_tag=ECB_00287|gene=prpC	1170	1002.84	20	20.4902
locus_tag=ECB_00288|gene=prpD	1452	1284.84	12	9.59578
locus_tag=ECB_00289|gene=prpE	1887	1719.84	14	8.3635
locus_tag=ECB_00290|gene=codB	1260	1092.84	0	0
locus_tag=ECB_00291|gene=codA	1284	1116.84	11	10.1193
locus_tag=ECB_00292|gene=cynR	900	732.842	4	5.60787
locus_tag=ECB_00293|gene=cynT	660	492.842	4	8.33875
locus_tag=ECB_00294|gene=cynS	471	304.378	0	0
locus_tag=ECB_00295|gene=cynX	1155	987.842	6	6.2404
locus_tag=ECB_00296|gene=lacA	612	444.842	0	0
locus_tag=ECB_00297|gene=lacY	1254	1086.84	8	7.56262
locus_tag=ECB_00298|gene=lacZ	3075	2907.84	9	3.17995
locus_tag=ECB_00299|gene=lacI	1083	915.842	78	87.503
locus_tag=ECB_00300|gene=mhpR	948	780.842	371	488.157
locus_tag=ECB_00301|gene=mhpA	1665	1497.84	2	1.37187
locus_tag=ECB_00302|gene=mhpB	945	777.842	3	3.96258
locus_tag=ECB_00303|gene=mhpC	882	714.842	7	10.0609
locus_tag=ECB_00304|gene=mhpD	810	642.842	0	0
locus_tag=ECB_00305|gene=mhpF	951	783.842	0	0
locus_tag=ECB_00306|gene=mhpE	1014	846.842	5	6.06619
locus_tag=ECB_00307|gene=mhpT	1212	1044.84	3	2.94998
locus_tag=ECB_00308|gene=yaiL	540	372.926	17	46.8355
locus_tag=ECB_00309|gene=frmB	834	666.842	7	10.7851
locus_tag=ECB_00310|gene=frmA	1110	942.842	10	10.8971
locus_tag=ECB_00311|gene=frmR	276	122.309	2	16.8004
locus_tag=ECB_00312|gene=yaiO	774	606.842	38	64.3364
locus_tag=ECB_00313|gene=insB-4	504	337.065	5.67089	17.2857
locus_tag=ECB_00314|gene=insA-4	276	122.309	5.5	46.2012
locus_tag=ECB_00315|gene=tauA	963	795.842	15	19.3648
locus_tag=ECB_00316|gene=tauB	768	600.842	13	22.2296
locus_tag=ECB_00317|gene=tauC	828	660.842	14	21.766
locus_tag=ECB_00318|gene=tauD	852	684.842	12	18.0028
locus_tag=ECB_00319|gene=hemB	975	807.842	23	29.2516
locus_tag=ECB_00320|gene=ECB_00320	198	64.7448	0	0
locus_tag=ECB_00321|gene=yaiT	2907	2739.84	34	12.7498
locus_tag=ECB_00322|gene=yaiV	669	501.842	1	2.0473
locus_tag=ECB_00323|gene=ampH	1158	990.842	58	60.1412
locus_tag=ECB_00324|gene=sbmA	1221	1053.84	27	26.3231
locus_tag=ECB_00325|gene=yaiW	1095	927.842	30	33.2197
locus_tag=ECB_00326|gene=yaiY	309	150.413	47	321.041
locus_tag=ECB_00327|gene=yaiZ	213	74.6599	10	137.614
locus_tag=ECB_00328|gene=ddl	1095	927.842	17	18.8245
locus_tag=ECB_00329|gene=yaiB	261	110.429	9	83.735
locus_tag=ECB_00330|gene=phoA	1416	1248.84	14	11.5178
locus_tag=ECB_00331|gene=psiF	321	161.042	123	784.722
locus_tag=ECB_00332|gene=yaiC	1116	948.842	13	14.0766
locus_tag=ECB_00333|gene=proC	810	642.842	36	57.537
locus_tag=ECB_00334|gene=yaiI	459	292.706	7	24.5706
locus_tag=ECB_00335|gene=aroL	525	357.926	16	45.9278
locus_tag=ECB_00336|gene=yaiA	192	60.9237	39	657.699
locus_tag=ECB_00337|gene=aroM	678	510.842	14	28.1572
locus_tag=ECB_00338|gene=yaiE	285	130.06	79	624.066
locus_tag=ECB_00339|gene=ykiA	282	127.515	10	80.5724
locus_tag=ECB_00340|gene=insB-5	504	337.065	5.67089	17.2857
locus_tag=ECB_00341|gene=insA-5	276	122.309	5.5	46.2012
locus_tag=ECB_00342|gene=rdgC	912	744.842	16	22.0701
locus_tag=ECB_00343|gene=yajF	909	741.842	70	96.9472
locus_tag=ECB_00344|gene=araJ	1185	1017.84	34	34.32
locus_tag=ECB_00345|gene=sbcC	3147	2979.84	15	5.17186
locus_tag=ECB_00346|gene=sbcD	1203	1035.84	5	4.95936
locus_tag=ECB_00347|gene=phoB	690	522.842	45	88.4282
locus_tag=ECB_00348|gene=phoR	1296	1128.84	33	30.0351
locus_tag=ECB_00349|gene=brnQ	1320	1152.84	177	157.744
locus_tag=ECB_00350|gene=proY	1374	1206.84	18	15.324
locus_tag=ECB_00351|gene=malZ	1818	1650.84	15	9.33544
locus_tag=ECB_00353|gene=queA	1071	903.842	6	6.82036
locus_tag=ECB_00354|gene=tgt	1128	960.842	7	7.48505
locus_tag=ECB_00355|gene=yajC	333	171.977	20	119.483
locus_tag=ECB_00356|gene=secD	1848	1680.84	22	13.4476
locus_tag=ECB_00357|gene=secF	972	804.842	32	40.8496
locus_tag=ECB_00358|gene=yajD	348	185.606	35	193.742
locus_tag=ECB_00359|gene=tsx	774	606.842	26	44.0196
locus_tag=ECB_00360|gene=yajI	540	372.926	19	52.3455
locus_tag=ECB_00361|gene=ybaD	450	283.822	14	50.6793
locus_tag=ECB_00362|gene=ribD	1104	936.842	25	27.4172
locus_tag=ECB_00363|gene=ribH	471	304.378	12	40.5058
locus_tag=ECB_00364|gene=nusB	420	254.572	10	40.3588
locus_tag=ECB_00365|gene=thiL	978	810.842	7	8.86973
locus_tag=ECB_00366|gene=pgpA	519	351.997	55	160.536
locus_tag=ECB_00367|gene=yajO	975	807.842	232	295.06
locus_tag=ECB_00368|gene=dxs	1863	1695.84	9	5.45263
locus_tag=ECB_00369|gene=ispA	900	732.842	20	28.0394
locus_tag=ECB_00370|gene=xseB	243	96.8361	14	148.539
locus_tag=ECB_00371|gene=thiI	1449	1281.84	14	11.2213
locus_tag=ECB_00372|gene=thiJ	591	423.885	45	109.072
locus_tag=ECB_00373|gene=apbA	912	744.842	54	74.4866
locus_tag=ECB_00374|gene=yajQ	492	325.132	24	75.8405
locus_tag=ECB_00375|gene=yajR	1365	1197.84	10	8.57727
locus_tag=ECB_00376|gene=ECB_00376	936	768.842	15	20.0449
locus_tag=ECB_00377|gene=ECB_00377	543	375.926	232	634.066
locus_tag=ECB_00378|gene=ECB_00378	378	213.782	345	1658.05
locus_tag=ECB_00379|gene=cyoE	891	723.842	119	168.909
locus_tag=ECB_00380|gene=cyoD	330	169.258	39	236.736
locus_tag=ECB_00381|gene=cyoC	615	447.842	54	123.885
locus_tag=ECB_00382|gene=cyoB	1992	1824.84	247	139.066
locus_tag=ECB_00383|gene=cyoA	948	780.842	206	271.052
locus_tag=ECB_00384|gene=ampG	1476	1308.84	2	1.56997
locus_tag=ECB_00385|gene=yajG	579	411.926	7	17.4593
locus_tag=ECB_00386|gene=bolA	318	158.422	2142	13891.7
locus_tag=ECB_00387|gene=tig	1299	1131.84	29	26.3245
locus_tag=ECB_00388|gene=clpP	624	456.842	397	892.839
locus_tag=ECB_00389|gene=clpX	1275	1107.84	344	319.028
locus_tag=ECB_00390|gene=insL-2	1113	945.842	18.4286	20.0181
locus_tag=ECB_00391|gene=lon	2355	2187.84	21	9.86171
locus_tag=ECB_00392|gene=hupB	273	119.884	25	214.253
locus_tag=ECB_00393|gene=ppiD	1872	1704.84	50	30.1325
locus_tag=ECB_00394|gene=ybaV	372	208.079	7	34.5635
locus_tag=ECB_00395|gene=ybaW	399	234.037	59	259.01
locus_tag=ECB_00396|gene=ybaX	696	528.842	28	54.3977
locus_tag=ECB_00397|gene=ybaE	1701	1533.84	344	230.423
locus_tag=ECB_00398|gene=cof	819	651.842	108	170.228
locus_tag=ECB_00399|gene=ybaO	459	292.706	103	361.538
locus_tag=ECB_00400|gene=mdlA	1773	1605.84	21	13.4359
locus_tag=ECB_00401|gene=mdlB	1782	1614.84	16	10.1798
locus_tag=ECB_00402|gene=glnK	339	177.476	1	5.78908
locus_tag=ECB_00403|gene=amtB	1287	1119.84	3	2.75241
locus_tag=ECB_00404|gene=tesB	861	693.842	58	85.8847
locus_tag=ECB_00405|gene=ybaY	573	405.926	103	260.699
locus_tag=ECB_00406|gene=ybaZ	390	225.427	24	109.384
locus_tag=ECB_00407|gene=ybaA	354	191.126	34	182.772
locus_tag=ECB_00408|gene=ylaB	1551	1383.84	46	34.1523
locus_tag=ECB_00409|gene=ylaC	471	304.378	30	101.264
locus_tag=ECB_00410|gene=maa	552	384.926	14	37.368
locus_tag=ECB_00411|gene=hha	219	79.0823	80	1039.35
locus_tag=ECB_00412|gene=ybaJ	375	210.91	140	681.992
locus_tag=ECB_00413|gene=acrB	3150	2982.84	38	13.0889
locus_tag=ECB_00414|gene=acrA	1194	1026.84	24	24.0135
locus_tag=ECB_00415|gene=acrR	648	480.842	7	14.957
locus_tag=ECB_00416|gene=kefA	3363	3195.84	11	3.53636
locus_tag=ECB_00417|gene=ybaM	162	42.1016	3	73.2101
locus_tag=ECB_00418|gene=priC	528	360.926	6	17.0798
locus_tag=ECB_00419|gene=ybaN	378	213.782	14	67.2831
locus_tag=ECB_00420|gene=apt	552	384.926	3	8.00742
locus_tag=ECB_00421|gene=dnaX	1932	1764.84	18	10.4789
locus_tag=ECB_00422|gene=ybaB	330	169.258	34	206.385
locus_tag=ECB_00423|gene=recR	606	438.842	15	35.1181
locus_tag=ECB_00424|gene=htpG	1875	1707.84	63	37.9002
locus_tag=ECB_00425|gene=adk	645	477.842	23	49.4529
locus_tag=ECB_00426|gene=hemH	963	795.842	51	65.8403
locus_tag=ECB_00427|gene=aes	960	792.842	28	36.2844
locus_tag=ECB_00428|gene=gsk	1305	1137.84	17	15.3503
locus_tag=ECB_00430|gene=fsr	1221	1053.84	17	16.5738
locus_tag=ECB_00431|gene=ushA	1653	1485.84	123	85.0514
locus_tag=ECB_00432|gene=ybaK	480	313.163	11	36.0887
locus_tag=ECB_00433|gene=ybaP	795	627.842	14	22.9101
locus_tag=ECB_00434|gene=ybaQ	342	180.184	19	108.339
locus_tag=ECB_00435|gene=copA	2505	2337.84	77	33.8395
locus_tag=ECB_00436|gene=ybaS	933	765.842	3	4.02467
locus_tag=ECB_00437|gene=ybaT	1293	1125.84	18	16.4265
locus_tag=ECB_00438|gene=cueR	408	242.772	37	156.586
locus_tag=ECB_00439|gene=ybbJ	456	289.764	49	173.74
locus_tag=ECB_00440|gene=ybbK	918	750.842	172	235.358
locus_tag=ECB_00441|gene=ybbL	678	510.842	5	10.0562
locus_tag=ECB_00442|gene=ybbM	780	612.842	5	8.38243
locus_tag=ECB_00443|gene=ybbN	855	687.842	23	34.3548
locus_tag=ECB_00444|gene=ybbO	810	642.842	16	25.572
locus_tag=ECB_00445|gene=tesA	627	459.842	34	75.9659
locus_tag=ECB_00446|gene=ybbA	687	519.842	15	29.6462
locus_tag=ECB_00447|gene=ybbP	2415	2247.84	29	13.255
locus_tag=ECB_00448|gene=rhsD	4281	4113.84	21.4821	5.36511
locus_tag=ECB_00449|gene=ybbC	369	205.204	1	5.00682
locus_tag=ECB_00450|gene=ylbH	711	543.842	0	0
locus_tag=ECB_00451|gene=ybbD	261	110.429	0	0
locus_tag=ECB_00452|gene=ylbG	372	208.079	1	4.93764
locus_tag=ECB_00453|gene=ybbB	1095	927.842	17	18.8245
locus_tag=ECB_00454|gene=ybbS	927	759.842	311	420.519
locus_tag=ECB_00455|gene=allA	483	316.132	379	1231.74
locus_tag=ECB_00456|gene=allR	816	648.842	2568	4066.35
locus_tag=ECB_00457|gene=gcl	1782	1614.84	576	366.472
locus_tag=ECB_00458|gene=hyi	777	609.842	45	75.813
locus_tag=ECB_00459|gene=glxR	879	711.842	121	174.643
locus_tag=ECB_00460|gene=ybbV	279	125.002	7	57.5345
locus_tag=ECB_00461|gene=allP	1455	1287.84	38	30.3159
locus_tag=ECB_00462|gene=allB	1362	1194.84	70	60.1917
locus_tag=ECB_00463|gene=ybbY	1302	1134.84	29	26.255
locus_tag=ECB_00464|gene=glxK	1146	978.842	15	15.7444
locus_tag=ECB_00465|gene=ylbA	786	618.842	20	33.2046
locus_tag=ECB_00466|gene=allC	1236	1068.84	5	4.80624
locus_tag=ECB_00467|gene=allD	1050	882.842	4	4.65506
locus_tag=ECB_00468|gene=fdrA	1668	1500.84	2	1.36913
locus_tag=ECB_00469|gene=ylbE	1260	1092.84	2	1.88027
locus_tag=ECB_00470|gene=ylbF	720	552.842	0	0
locus_tag=ECB_00471|gene=arcC	894	726.842	3	4.24063
locus_tag=ECB_00472|gene=purK	1068	900.842	8	9.1241
locus_tag=ECB_00473|gene=purE	510	342.997	6	17.9725
locus_tag=ECB_00474|gene=ybbF	723	555.842	3	5.54522
locus_tag=ECB_00475|gene=ppiB	495	328.132	61	190.999
locus_tag=ECB_00476|gene=cysS	1386	1218.84	11	9.27244
locus_tag=ECB_00477|gene=ybcI	522	354.962	1	2.89446
locus_tag=ECB_00478|gene=ybcJ	213	74.6599	2	27.5227
locus_tag=ECB_00479|gene=folD	867	699.842	22	32.2977
locus_tag=ECB_00480|gene=sfmA	543	375.926	0	0
locus_tag=ECB_00481|gene=sfmC	693	525.842	1	1.95386
locus_tag=ECB_00482|gene=sfmD	2610	2442.84	2	0.841169
locus_tag=ECB_00483|gene=sfmH	978	810.842	0	0
locus_tag=ECB_00484|gene=sfmF	516	348.997	1	2.94393
locus_tag=ECB_00485|gene=fimZ	633	465.842	0	0
locus_tag=ECB_00486|gene=intD	1164	996.842	19	19.5829
locus_tag=ECB_00487|gene=ECB_00487	402	236.989	0	0
locus_tag=ECB_00488|gene=ECB_00488	219	79.0823	1	12.9918
locus_tag=ECB_00489|gene=ECB_00489	315	155.746	3	19.7903
locus_tag=ECB_00490|gene=ECB_00490	366	202.39	3	15.2294
locus_tag=ECB_00492|gene=renD	186	57.229	0	0
locus_tag=ECB_00493|gene=emrE	333	171.977	9	53.7676
locus_tag=ECB_00494|gene=ybcK	1527	1359.84	0	0
locus_tag=ECB_00495|gene=ybcL	552	384.926	5	13.3457
locus_tag=ECB_00496|gene=ybcM	798	630.842	43	70.032
locus_tag=ECB_00497|gene=ybcN	456	289.764	0	0
locus_tag=ECB_00498|gene=ninE	171	47.6689	0	0
locus_tag=ECB_00499|gene=ybcO	291	134.964	1	7.61258
locus_tag=ECB_00500|gene=rus	363	199.552	1	5.14863
locus_tag=ECB_00501|gene=ylcG	141	30.5465	0	0
locus_tag=ECB_01116_1|gene=insA-10	276	122.309	2.25	18.9005
locus_tag=ECB_01117_1|gene=insB-10	504	337.065	3.59957	10.972
locus_tag=ECB_00504|gene=insB-6	504	337.065	2.82785	8.6197
locus_tag=ECB_00505|gene=insA-6	276	122.309	5.5	46.2012
locus_tag=ECB_00510|gene=ECB_00510	195	62.7672	2	32.7375
locus_tag=ECB_00511|gene=nohB	576	408.926	2	5.02497
locus_tag=ECB_00512|gene=ECB_00512	2817	2649.84	26	10.081
locus_tag=ECB_00513|gene=ECB_00513	2346	2178.84	8	3.77236
locus_tag=ECB_00514|gene=ECB_00514	282	127.515	1	8.05724
locus_tag=ECB_00515|gene=ECB_00515	705	537.842	3	5.7308
locus_tag=ECB_00516|gene=ECB_00516	294	137.517	0	0
locus_tag=ECB_00517|gene=ECB_00517	336	174.711	3	17.6421
locus_tag=ECB_00518|gene=appY	750	582.842	1	1.76278
locus_tag=ECB_00519|gene=ompT	954	786.842	22	28.7266
locus_tag=ECB_00520|gene=envY	762	594.842	1	1.72722
locus_tag=ECB_00521|gene=ybcH	891	723.842	8	11.3552
locus_tag=ECB_00522|gene=nfrA	2973	2805.84	12	4.39407
locus_tag=ECB_00524|gene=ECB_00524	171	47.6689	0	0
locus_tag=ECB_00525|gene=yhhI	1137	969.842	0	0
locus_tag=ECB_00526|gene=ECB_00526	162	42.1016	0	0
locus_tag=ECB_00527|gene=ECB_00527	291	134.964	0	0
locus_tag=ECB_00528|gene=ECB_00528	261	110.429	0	0
locus_tag=ECB_00529|gene=ECB_00529	558	390.926	1	2.62817
locus_tag=ECB_00530|gene=ECB_00530	1599	1431.84	0	0
locus_tag=ECB_00531|gene=cusS	1449	1281.84	10	8.0152
locus_tag=ECB_00532|gene=cusR	684	516.842	7	13.9152
locus_tag=ECB_00533|gene=cusC	1374	1206.84	401	341.384
locus_tag=ECB_00534|gene=ylcC	333	171.977	56	334.554
locus_tag=ECB_00535|gene=cusB	1224	1056.84	85	82.6338
locus_tag=ECB_00536|gene=cusA	3144	2976.84	16	5.52221
locus_tag=ECB_00537|gene=pheP	1377	1209.84	18	15.286
locus_tag=ECB_00538|gene=ybdG	1248	1080.84	10	9.50575
locus_tag=ECB_00539|gene=nfnB	654	486.842	28	59.0906
locus_tag=ECB_00540|gene=ybdF	369	205.204	7	35.0478
locus_tag=ECB_00541|gene=ybdJ	249	101.281	9	91.2985
locus_tag=ECB_00542|gene=ybdK	1119	951.842	246	265.533
locus_tag=ECB_00543|gene=insJ-1	522	354.962	35.0476	101.444
locus_tag=ECB_00545|gene=insB-7	504	337.065	2.82785	8.6197
locus_tag=ECB_00546|gene=insA-7	276	122.309	5.5	46.2012
locus_tag=ECB_00547|gene=hokE	153	36.921	0	0
locus_tag=ECB_00548|gene=insL-3	1113	945.842	18.4286	20.0181
locus_tag=ECB_00549|gene=entD	630	462.842	0	0
locus_tag=ECB_00550|gene=fepA	2241	2073.84	0	0
locus_tag=ECB_00551|gene=fes	1125	957.842	0	0
locus_tag=ECB_00552|gene=ybdZ	219	79.0823	0	0
locus_tag=ECB_00553|gene=entF	3882	3714.84	4	1.10629
locus_tag=ECB_00554|gene=fepE	1134	966.842	1	1.06266
locus_tag=ECB_00555|gene=fepC	816	648.842	5	7.91735
locus_tag=ECB_00556|gene=fepG	993	825.842	18	22.3936
locus_tag=ECB_00557|gene=fepD	1005	837.842	16	19.6203
locus_tag=ECB_00558|gene=ybdA	1251	1083.84	4	3.79178
locus_tag=ECB_00559|gene=fepB	957	789.842	9	11.7071
locus_tag=ECB_00560|gene=entC	1176	1008.84	55	56.0129
locus_tag=ECB_00561|gene=entE	1611	1443.84	49	34.8679
locus_tag=ECB_00562|gene=entB	858	690.842	32	47.5905
locus_tag=ECB_00563|gene=entA	747	579.842	22	38.9818
locus_tag=ECB_00564|gene=ybdB	414	248.622	7	28.9272
locus_tag=ECB_00566|gene=ybdD	198	64.7448	26	412.589
locus_tag=ECB_00567|gene=ybdH	1089	921.842	25	27.8633
locus_tag=ECB_00568|gene=ybdL	1161	993.842	9	9.30409
locus_tag=ECB_00569|gene=ybdM	630	462.842	6	13.3189
locus_tag=ECB_00570|gene=ybdN	1062	894.842	5	5.7408
locus_tag=ECB_00571|gene=insB-8	504	337.065	5.67089	17.2857
locus_tag=ECB_00572|gene=insA-8	276	122.309	5.5	46.2012
locus_tag=ECB_00573|gene=dsbG	762	594.842	110	189.994
locus_tag=ECB_00574|gene=ahpC	564	396.926	730	1889.57
locus_tag=ECB_00575|gene=ahpF	1566	1398.84	146	107.234
locus_tag=ECB_00576|gene=ybdQ	429	263.313	2428	9473.81
locus_tag=ECB_00577|gene=ybdR	1239	1071.84	48	46.0107
locus_tag=ECB_00578|gene=rnk	411	245.772	61	255.004
locus_tag=ECB_00579|gene=rna	807	639.842	390	626.24
locus_tag=ECB_00580|gene=citT	1464	1296.84	304	240.844
locus_tag=ECB_00581|gene=citG	879	711.842	22	31.7532
locus_tag=ECB_00582|gene=citX	552	384.926	3	8.00742
locus_tag=ECB_00583|gene=citF	1533	1365.84	6	4.51336
locus_tag=ECB_00584|gene=citE	909	741.842	0	0
locus_tag=ECB_00585|gene=citD	297	140.195	3	21.9856
locus_tag=ECB_00586|gene=citC	1059	891.842	23	26.4965
locus_tag=ECB_00587|gene=insB-9	504	337.065	5.67089	17.2857
locus_tag=ECB_00588|gene=insA-9	276	122.309	5.5	46.2012
locus_tag=ECB_00589|gene=citA	1659	1491.84	8	5.50955
locus_tag=ECB_00590|gene=citB	681	513.842	4	7.99795
locus_tag=ECB_00591|gene=dcuC	1386	1218.84	6	5.05769
locus_tag=ECB_00592|gene=crcA	561	393.926	0	0
locus_tag=ECB_00593|gene=cspE	210	72.6538	172	2432.31
locus_tag=ECB_00594|gene=ccrB	384	219.585	16	74.8627
locus_tag=ECB_00595|gene=ybeM	789	621.842	85	140.439
locus_tag=ECB_00596|gene=tatE	204	68.7905	92	1374.07
locus_tag=ECB_00597|gene=lipA	966	798.842	87	111.894
locus_tag=ECB_00619_2|gene=insJ-2	522	354.962	35.0476	101.444
locus_tag=ECB_00620_2|gene=insK-2	852	684.842	13.5	20.2531
locus_tag=ECB_00599|gene=lipB	642	474.842	8	17.3097
locus_tag=ECB_00600|gene=ybeD	264	112.641	11	100.333
locus_tag=ECB_00601|gene=dacA	1212	1044.84	11	10.8166
locus_tag=ECB_00602|gene=rlpA	1089	921.842	25	27.8633
locus_tag=ECB_00603|gene=mrdB	1113	945.842	6	6.51751
locus_tag=ECB_00604|gene=mrdA	1902	1734.84	11	6.51451
locus_tag=ECB_00605|gene=ybeA	468	301.439	8	27.2672
locus_tag=ECB_00606|gene=ybeB	318	158.422	3	19.4561
locus_tag=ECB_00607|gene=phpB	612	444.842	7	16.1674
locus_tag=ECB_00608|gene=nadD	642	474.842	6	12.9823
locus_tag=ECB_00609|gene=holA	1032	864.842	25	29.6997
locus_tag=ECB_00610|gene=rlpB	582	414.885	16	39.6224
locus_tag=ECB_00611|gene=leuS	2583	2415.84	120	51.0342
locus_tag=ECB_00612|gene=ybeL	483	316.132	736	2391.99
locus_tag=ECB_00614|gene=ybeR	708	540.842	3	5.69901
locus_tag=ECB_00615|gene=ybeV	1140	972.842	4	4.22441
locus_tag=ECB_00616|gene=hscC	1671	1503.84	3	2.04959
locus_tag=ECB_00617|gene=rihA	936	768.842	34	45.435
locus_tag=ECB_00619_3|gene=insJ-2	522	354.962	35.0476	101.444
locus_tag=ECB_00620_3|gene=insK-2	852	684.842	13.5	20.2531
locus_tag=ECB_00621|gene=gltK	675	507.842	43	86.9938
locus_tag=ECB_00622|gene=gltJ	741	573.842	51	91.3117
locus_tag=ECB_00623|gene=gltI	909	741.842	1623	2247.79
locus_tag=ECB_00624|gene=ECB_00624	1878	1710.84	13	7.80697
locus_tag=ECB_00625|gene=lnt	1539	1371.84	14	10.4851
locus_tag=ECB_00626|gene=ybeX	879	711.842	75	108.25
locus_tag=ECB_00627|gene=ybeY	468	301.439	31	105.66
locus_tag=ECB_00628|gene=ybeZ	1080	912.842	113	127.184
locus_tag=ECB_00629|gene=yleA	1425	1257.84	101	82.4981
locus_tag=ECB_00630|gene=ubiF	1176	1008.84	179	182.297
locus_tag=ECB_00631|gene=asnB	1665	1497.84	38	26.0655
locus_tag=ECB_00632|gene=nagD	753	585.842	23	40.3363
locus_tag=ECB_00633|gene=nagC	1221	1053.84	19	18.5237
locus_tag=ECB_00634|gene=nagA	1149	981.842	22	23.0213
locus_tag=ECB_00635|gene=nagB	801	633.842	45	72.9424
locus_tag=ECB_00636|gene=nagE	1947	1779.84	282	162.786
locus_tag=ECB_00637|gene=glnS	1665	1497.84	23	15.7765
locus_tag=ECB_00638|gene=ybfM	1407	1239.84	10	8.28672
locus_tag=ECB_00639|gene=ybfN	327	166.535	4	24.6776
locus_tag=ECB_00640|gene=fur	447	280.878	154	563.315
locus_tag=ECB_00641|gene=fldA	531	363.926	14	39.5242
locus_tag=ECB_00642|gene=ybfE	294	137.517	1	7.47122
locus_tag=ECB_00643|gene=ybfF	765	597.842	13	22.3411
locus_tag=ECB_00644|gene=seqA	546	378.926	22	59.6509
locus_tag=ECB_00645|gene=pgm	1641	1473.84	97	67.6191
locus_tag=ECB_00646|gene=ybfP	495	328.132	4	12.5245
locus_tag=ECB_00647|gene=ybfGH	651	483.842	0	0
locus_tag=ECB_00648|gene=potE	1320	1152.84	10	8.91208
locus_tag=ECB_00649|gene=speF	2199	2031.84	2	1.01132
locus_tag=ECB_00650|gene=ECB_00650	258	107.95	0	0
locus_tag=ECB_00651|gene=kdpE	678	510.842	24	48.2695
locus_tag=ECB_00652|gene=kdpD	2688	2520.84	131	53.3918
locus_tag=ECB_00653|gene=kdpC	573	405.926	1	2.53106
locus_tag=ECB_00654|gene=kdpB	2049	1881.84	1	0.545966
locus_tag=ECB_00655|gene=kdpA	1674	1506.84	1	0.681838
locus_tag=ECB_00656|gene=kdpF	90	11.6478	0	0
locus_tag=ECB_00657|gene=ybfA	207	70.7465	29	421.155
locus_tag=ECB_00658|gene=rhsC	1665	1497.84	11.0728	7.59522
locus_tag=ECB_00659|gene=ybfB	327	166.535	0	0
locus_tag=ECB_00660|gene=ybfO	1434	1266.84	12	9.73212
locus_tag=ECB_00661|gene=ybfC	570	402.926	1	2.5499
locus_tag=ECB_00662|gene=ECB_00662	276	122.309	2	16.8004
locus_tag=ECB_00663|gene=ECB_00663	279	125.002	0	0
locus_tag=ECB_00664|gene=ECB_00664	243	96.8361	0	0
locus_tag=ECB_00666|gene=ybfD	762	594.842	3	5.18165
locus_tag=ECB_00667|gene=ybgA	510	342.997	17	50.9222
locus_tag=ECB_00668|gene=phrB	1422	1254.84	15	12.2815
locus_tag=ECB_00669|gene=ybgH	1482	1314.84	5	3.90702
locus_tag=ECB_00670|gene=ybgI	744	576.842	59	105.086
locus_tag=ECB_00671|gene=ybgJ	657	489.842	31	65.0211
locus_tag=ECB_00672|gene=ybgK	933	765.842	19	25.4896
locus_tag=ECB_00673|gene=ybgL	735	567.842	12	21.7121
locus_tag=ECB_00674|gene=nei	792	624.842	2	3.28858
locus_tag=ECB_00675|gene=abrB	1047	879.842	19	22.187
locus_tag=ECB_00676|gene=ybgO	1062	894.842	18	20.6669
locus_tag=ECB_00677|gene=ybgP	732	564.842	5	9.09477
locus_tag=ECB_00678|gene=ybgQ	2451	2283.84	6	2.69919
locus_tag=ECB_00679|gene=ybgD	567	399.926	4	10.2761
locus_tag=ECB_00680|gene=gltA	1284	1116.84	1125	1034.93
locus_tag=ECB_00681|gene=sdhC	390	225.427	210	957.109
locus_tag=ECB_00682|gene=sdhD	348	185.606	64	354.272
locus_tag=ECB_00683|gene=sdhA	1767	1599.84	278	178.532
locus_tag=ECB_00684|gene=sdhB	717	549.842	85	158.829
locus_tag=ECB_00685|gene=sucA	2802	2634.84	283	110.352
locus_tag=ECB_00686|gene=sucB	1218	1050.84	274	267.893
locus_tag=ECB_00687|gene=sucC	1167	999.842	105	107.896
locus_tag=ECB_00688|gene=sucD	870	702.842	201	293.824
locus_tag=ECB_00689|gene=farR	723	555.842	9	16.6356
locus_tag=ECB_00690|gene=hrsA	1977	1809.84	2	1.13537
locus_tag=ECB_00691|gene=ybgG	2634	2466.84	13	5.41441
locus_tag=ECB_00692|gene=cydA	1569	1401.84	418	306.356
locus_tag=ECB_00693|gene=cydB	1140	972.842	221	233.399
locus_tag=ECB_00694|gene=ybgT	114	18.7586	22	1204.95
locus_tag=ECB_00695|gene=ybgE	294	137.517	34	254.021
locus_tag=ECB_00696|gene=ybgC	405	239.917	18	77.0833
locus_tag=ECB_00697|gene=tolQ	693	525.842	17	33.2156
locus_tag=ECB_00698|gene=tolR	429	263.313	3	11.7057
locus_tag=ECB_00699|gene=tolA	1266	1098.84	47	43.9452
locus_tag=ECB_00700|gene=tolB	1293	1125.84	118	107.685
locus_tag=ECB_00701|gene=pal	522	354.962	217	628.097
locus_tag=ECB_00702|gene=ybgF	792	624.842	26	42.7515
locus_tag=ECB_00703|gene=nadA	1044	876.842	46	53.8996
locus_tag=ECB_00704|gene=pnuC	720	552.842	232	431.157
locus_tag=ECB_00705|gene=ybgR	942	774.842	112	148.509
locus_tag=ECB_00706|gene=ybgS	381	216.673	26	123.287
locus_tag=ECB_00707|gene=aroG	1053	885.842	188	218.047
locus_tag=ECB_00708|gene=gpmA	753	585.842	392	687.471
locus_tag=ECB_00709|gene=galM	1041	873.842	62	72.8966
locus_tag=ECB_00710|gene=galK	1149	981.842	36	37.6712
locus_tag=ECB_00711|gene=galT	1047	879.842	35	40.8707
locus_tag=ECB_00712|gene=galE	1017	849.842	65	78.5821
locus_tag=ECB_00713|gene=modF	1473	1305.84	82	64.5167
locus_tag=ECB_00714|gene=modE	789	621.842	10	16.5222
locus_tag=ECB_00715|gene=ybhT	150	35.3773	16	464.67
locus_tag=ECB_00716|gene=modA	774	606.842	4	6.77225
locus_tag=ECB_00717|gene=modB	690	522.842	5	9.82535
locus_tag=ECB_00718|gene=modC	1059	891.842	5	5.76011
locus_tag=ECB_00719|gene=ybhA	819	651.842	3	4.72855
locus_tag=ECB_00720|gene=ybhE	996	828.842	56	69.4169
locus_tag=ECB_00721|gene=ybhD	1017	849.842	1	1.20896
locus_tag=ECB_00722|gene=ybhH	1053	885.842	0	0
locus_tag=ECB_00723|gene=ybhI	1434	1266.84	1	0.81101
locus_tag=ECB_00724|gene=ybhJ	2262	2094.84	5	2.45227
locus_tag=ECB_00725|gene=ybhC	1284	1116.84	5	4.59967
locus_tag=ECB_00726|gene=ECB_00726	1071	903.842	10	11.3673
locus_tag=ECB_00727|gene=ECB_00727	285	130.06	2	15.7991
locus_tag=ECB_00728|gene=ECB_00728	339	177.476	1	5.78908
locus_tag=ECB_00729|gene=ECB_00729	372	208.079	0	0
locus_tag=ECB_00730|gene=ECB_00730	345	182.925	1	5.61663
locus_tag=ECB_00731|gene=ECB_00731	186	57.229	1	17.9528
locus_tag=ECB_00732|gene=ECB_00732	552	384.926	1	2.66914
locus_tag=ECB_00733|gene=ECB_00733	1623	1455.84	11	7.76296
locus_tag=ECB_00734|gene=ECB_00734	762	594.842	4	6.90887
locus_tag=ECB_00735|gene=ECB_00735	459	292.706	0	0
locus_tag=ECB_00736|gene=ECB_00736	399	234.037	2	8.78001
locus_tag=ECB_00737|gene=ECB_00737	993	825.842	2	2.48818
locus_tag=ECB_00738|gene=ECB_00738	1338	1170.84	0	0
locus_tag=ECB_00739|gene=ECB_00739	1146	978.842	2	2.09926
locus_tag=ECB_00740|gene=ybhB	477	310.225	25	82.7965
locus_tag=ECB_00741|gene=bioA	1290	1122.84	36	32.9407
locus_tag=ECB_00742|gene=bioB	1041	873.842	15	17.6363
locus_tag=ECB_00743|gene=bioF	1155	987.842	15	15.601
locus_tag=ECB_00744|gene=bioC	756	588.842	4	6.97927
locus_tag=ECB_00745|gene=bioD	678	510.842	5	10.0562
locus_tag=ECB_00746|gene=uvrB	2022	1854.84	88	48.7444
locus_tag=ECB_00747|gene=ybhK	909	741.842	16	22.1594
locus_tag=ECB_00748|gene=moaA	990	822.842	30	37.4588
locus_tag=ECB_00749|gene=moaB	513	345.997	17	50.4807
locus_tag=ECB_00750|gene=moaC	486	319.132	10	32.1943
locus_tag=ECB_00751|gene=moaD	246	99.0699	4	41.4827
locus_tag=ECB_00752|gene=moaE	453	286.793	14	50.1543
locus_tag=ECB_00753|gene=ybhL	705	537.842	1252	2391.65
locus_tag=ECB_00754|gene=ybhM	714	546.842	3	5.63648
locus_tag=ECB_00755|gene=ybhN	957	789.842	7	9.10556
locus_tag=ECB_00756|gene=ybhO	1242	1074.84	23	21.9853
locus_tag=ECB_00757|gene=ybhP	762	594.842	30	51.8165
locus_tag=ECB_00758|gene=ybhQ	411	245.772	487	2035.85
locus_tag=ECB_00759|gene=ybhR	1107	939.842	44	48.1002
locus_tag=ECB_00760|gene=ybhS	1134	966.842	50	53.1329
locus_tag=ECB_00761|gene=ybhF	1737	1569.84	43	28.1424
locus_tag=ECB_00762|gene=ybhG	999	831.842	25	30.8779
locus_tag=ECB_00763|gene=ybiH	672	504.842	24	48.8432
locus_tag=ECB_00764|gene=rhlE	1365	1197.84	10	8.57727
locus_tag=ECB_00765|gene=ybiA	483	316.132	3	9.74995
locus_tag=ECB_00766|gene=dinG	2151	1983.84	52	26.9305
locus_tag=ECB_00767|gene=ybiB	963	795.842	104	134.263
locus_tag=ECB_00768|gene=ybiC	1086	918.842	130	145.362
locus_tag=ECB_00769|gene=ybiJ	261	110.429	17	158.166
locus_tag=ECB_00770|gene=ybiI	267	114.943	43	384.357
locus_tag=ECB_00771|gene=ybiX	678	510.842	12	24.1348
locus_tag=ECB_00772|gene=ybiL	2283	2115.84	15	7.28378
locus_tag=ECB_00773|gene=ybiM	261	110.429	31	288.421
locus_tag=ECB_00774|gene=ybiN	927	759.842	6	8.11291
locus_tag=ECB_00775|gene=ybiO	2226	2058.84	26	12.9748
locus_tag=ECB_00776|gene=glnQ	723	555.842	24	44.3617
locus_tag=ECB_00777|gene=glnP	660	492.842	35	72.964
locus_tag=ECB_00778|gene=glnH	747	579.842	454	804.442
locus_tag=ECB_00779|gene=dps	504	337.065	314	957.117
locus_tag=ECB_00780|gene=ybiF	888	720.842	1	1.42531
locus_tag=ECB_00781|gene=ompX	516	348.997	233	685.935
locus_tag=ECB_00782|gene=ybiP	1584	1416.84	10	7.25149
locus_tag=ECB_00783|gene=ECB_00783	270	117.399	1882	16470.4
locus_tag=ECB_00784|gene=mntR	468	301.439	37	126.111
locus_tag=ECB_00785|gene=ybiR	1119	951.842	11	11.8734
locus_tag=ECB_00786|gene=ybiS	921	753.842	80	109.033
locus_tag=ECB_00787|gene=ybiT	1593	1425.84	22	15.8526
locus_tag=ECB_00788|gene=ybiU	1266	1098.84	7	6.54503
locus_tag=ECB_00789|gene=ybiV	816	648.842	4	6.33388
locus_tag=ECB_00790|gene=ybiW	2433	2265.84	11	4.98783
locus_tag=ECB_00791|gene=ybiY	927	759.842	0	0
locus_tag=ECB_00792|gene=fsa	663	495.842	4	8.28829
locus_tag=ECB_00793|gene=moeB	750	582.842	13	22.9161
locus_tag=ECB_00794|gene=moeA	1236	1068.84	59	56.7136
locus_tag=ECB_00795|gene=ybiK	966	798.842	74	95.1743
locus_tag=ECB_00796|gene=yliA	1839	1671.84	32	19.6654
locus_tag=ECB_00797|gene=yliB	1482	1314.84	11	8.59544
locus_tag=ECB_00798|gene=yliC	921	753.842	2	2.72583
locus_tag=ECB_00799|gene=yliD	912	744.842	0	0
locus_tag=ECB_00800|gene=yliE	2097	1929.84	2	1.06477
locus_tag=ECB_00801|gene=yliF	1329	1161.84	4	3.53722
locus_tag=ECB_00802|gene=yliG	1326	1158.84	8	7.09275
locus_tag=ECB_00803|gene=yliH	384	219.585	4822	22561.8
locus_tag=ECB_00804|gene=yliI	1116	948.842	43	46.5611
locus_tag=ECB_00805|gene=yliJ	627	459.842	21	46.9201
locus_tag=ECB_00806|gene=dacC	1203	1035.84	513	508.83
locus_tag=ECB_00807|gene=deoR	759	591.842	16	27.7756
locus_tag=ECB_00808|gene=ybjG	597	429.842	8	19.1218
locus_tag=ECB_00809|gene=cmr	1233	1065.84	20	19.2791
locus_tag=ECB_00810|gene=ybjH	285	130.06	10	78.9957
locus_tag=ECB_00811|gene=ybjI	816	648.842	17	26.919
locus_tag=ECB_00812|gene=ybjJ	1209	1041.84	7	6.90311
locus_tag=ECB_00813|gene=ybjK	537	369.926	36	99.9853
locus_tag=ECB_00814|gene=ECB_00814	333	171.977	248	1481.6
locus_tag=ECB_00815|gene=ECB_00815	945	777.842	11	14.5295
locus_tag=ECB_00816|gene=ECB_00816	153	36.921	0	0
locus_tag=ECB_00817|gene=ECB_00817	564	396.926	3	7.76534
locus_tag=ECB_00818|gene=ECB_00818	222	81.2822	0	0
locus_tag=ECB_00819|gene=ECB_00819	510	342.997	0	0
locus_tag=ECB_00820|gene=ECB_00820	240	94.6472	0	0
locus_tag=ECB_00821|gene=ECB_00821	342	180.184	0	0
locus_tag=ECB_00822|gene=ECB_00822	234	89.8674	0	0
locus_tag=ECB_00823|gene=ECB_00823	228	85.6247	0	0
locus_tag=ECB_00824|gene=ECB_00824	858	690.842	3	4.46161
locus_tag=ECB_00825|gene=ECB_00825	2415	2247.84	5	2.28535
locus_tag=ECB_00826|gene=ECB_00826	189	59.0067	12	208.944
locus_tag=ECB_00827|gene=ECB_00827	306	147.973	42	291.62
locus_tag=ECB_00828|gene=ECB_00828	336	174.711	30	176.421
locus_tag=ECB_00829|gene=ECB_00829	165	43.873	0	0
locus_tag=ECB_00830|gene=ECB_00830	924	756.842	13	17.6476
locus_tag=ECB_00831|gene=ECB_00831	963	795.842	4	5.16395
locus_tag=ECB_00832|gene=ECB_00832	1029	861.842	0	0
locus_tag=ECB_00833|gene=ECB_00833	1767	1599.84	2	1.2844
locus_tag=ECB_00834|gene=ECB_00834	753	585.842	2	3.5075
locus_tag=ECB_00835|gene=ECB_00835	147	33.7073	0	0
locus_tag=ECB_00836|gene=ECB_00836	429	263.313	2	7.8038
locus_tag=ECB_00837|gene=ECB_00837	291	134.964	0	0
locus_tag=ECB_00838|gene=ECB_00838	432	266.287	0	0
locus_tag=ECB_00839|gene=ECB_00839	447	280.878	0	0
locus_tag=ECB_00840|gene=ECB_00840	807	639.842	11	17.6632
locus_tag=ECB_00841|gene=ECB_00841	822	654.842	0	0
locus_tag=ECB_00842|gene=ECB_00842	360	196.754	0	0
locus_tag=ECB_00843|gene=ECB_00843	909	741.842	3	4.15488
locus_tag=ECB_00844|gene=ECB_00844	606	438.842	0	0
locus_tag=ECB_00845|gene=ECB_00845	1623	1455.84	7	4.94006
locus_tag=ECB_00846|gene=ECB_00846	438	272.017	2	7.5541
locus_tag=ECB_00847|gene=tfaE	603	435.842	5	11.7866
locus_tag=ECB_00848|gene=ECB_00848	540	372.926	1	2.75503
locus_tag=ECB_00849|gene=ECB_00849	276	122.309	0	0
locus_tag=ECB_00850|gene=ECB_00850	369	205.204	3	15.0205
locus_tag=ECB_00851|gene=ECB_00851	252	103.574	10	99.1973
locus_tag=ECB_00852|gene=ybjL	1686	1518.84	43	29.0874
locus_tag=ECB_00853|gene=ybjM	378	213.782	0	0
locus_tag=ECB_00854|gene=grxA	258	107.95	5	47.5878
locus_tag=ECB_00855|gene=ybjC	288	132.432	2	15.5162
locus_tag=ECB_00856|gene=nfsA	723	555.842	5	9.24203
locus_tag=ECB_00857|gene=rimK	903	735.842	7	9.77377
locus_tag=ECB_00858|gene=ybjN	477	310.225	7	23.183
locus_tag=ECB_00859|gene=potF	1113	945.842	47	51.0538
locus_tag=ECB_00860|gene=potG	1134	966.842	17	18.0652
locus_tag=ECB_00861|gene=potH	954	786.842	2	2.61151
locus_tag=ECB_00862|gene=potI	846	678.842	2	3.02698
locus_tag=ECB_00863|gene=ybjO	489	322.132	7	22.3261
locus_tag=ECB_00864|gene=ybjF	1128	960.842	9	9.62364
locus_tag=ECB_00865|gene=artJ	732	564.842	9	16.3706
locus_tag=ECB_00866|gene=artM	669	501.842	8	16.3784
locus_tag=ECB_00867|gene=artQ	717	549.842	4	7.4743
locus_tag=ECB_00868|gene=artI	732	564.842	18	32.7412
locus_tag=ECB_00869|gene=artP	729	561.842	14	25.6013
locus_tag=ECB_00870|gene=ybjP	516	348.997	117	344.439
locus_tag=ECB_00871|gene=ybjQ	324	163.807	345	2163.89
locus_tag=ECB_00872|gene=ybjR	831	663.842	132	204.295
locus_tag=ECB_00873|gene=ybjS	1014	846.842	25	30.331
locus_tag=ECB_00874|gene=ybjT	1431	1263.84	9	7.31642
locus_tag=ECB_00875|gene=ltaE	1002	834.842	21	25.8442
locus_tag=ECB_00876|gene=poxB	1719	1551.84	65	43.0343
locus_tag=ECB_00877|gene=hcr	969	801.842	0	0
locus_tag=ECB_00878|gene=hcp	1653	1485.84	6	4.14885
locus_tag=ECB_00879|gene=ybjE	900	732.842	6	8.41181
locus_tag=ECB_00880|gene=aqpZ	696	528.842	81	157.365
locus_tag=ECB_00881|gene=ybjD	1659	1491.84	148	101.927
locus_tag=ECB_00882|gene=ybjX	993	825.842	173	215.228
locus_tag=ECB_00883|gene=macA	1116	948.842	29	31.4017
locus_tag=ECB_00884|gene=macB	1947	1779.84	22	12.6996
locus_tag=ECB_00885|gene=cspD	225	83.2976	2459	30330.2
locus_tag=ECB_00886|gene=clpS	321	161.042	98	625.225
locus_tag=ECB_00887|gene=clpA	2133	1965.84	531	277.52
locus_tag=ECB_00888|gene=infA	219	79.0823	5	64.9591
locus_tag=ECB_00889|gene=aat	705	537.842	10	19.1027
locus_tag=ECB_00890|gene=cydC	1722	1554.84	20	13.2158
locus_tag=ECB_00891|gene=cydD	1767	1599.84	7	4.49541
locus_tag=ECB_00892|gene=trxB	966	798.842	8	10.2891
locus_tag=ECB_00893|gene=lrp	495	328.132	32	100.196
locus_tag=ECB_00894|gene=ftsK	4029	3861.84	68	18.091
locus_tag=ECB_00895|gene=lolA	615	447.842	35	80.2956
locus_tag=ECB_00896|gene=ycaJ	1344	1176.84	6	5.2382
locus_tag=ECB_00897|gene=serS	1293	1125.84	256	233.621
locus_tag=ECB_00898|gene=dmsA	2445	2277.84	9	4.05946
locus_tag=ECB_00899|gene=dmsB	618	450.842	3	6.83668
locus_tag=ECB_00900|gene=dmsC	864	696.842	14	20.6416
locus_tag=ECB_00901|gene=ycaC	627	459.842	7	15.64
locus_tag=ECB_00902|gene=ycaD	1149	981.842	18	18.8356
locus_tag=ECB_00903|gene=ycaM	1431	1263.84	9	7.31642
locus_tag=ECB_00904|gene=ycaN	909	741.842	5	6.9248
locus_tag=ECB_00905|gene=ycaK	591	423.885	1	2.42382
locus_tag=ECB_00906|gene=pflA	741	573.842	97	173.671
locus_tag=ECB_00907|gene=pflB	2283	2115.84	456	221.427
locus_tag=ECB_00908|gene=focA	858	690.842	38	56.5137
locus_tag=ECB_00909|gene=ycaO	1761	1593.84	10	6.4462
locus_tag=ECB_00910|gene=ycaP	693	525.842	19	37.1233
locus_tag=ECB_00911|gene=serC	1089	921.842	103	114.797
locus_tag=ECB_00912|gene=aroA	1284	1116.84	17	15.6389
locus_tag=ECB_00913|gene=ycaL	765	597.842	7	12.0298
locus_tag=ECB_00914|gene=cmk	684	516.842	34	67.588
locus_tag=ECB_00915|gene=rpsA	1674	1506.84	493	336.146
locus_tag=ECB_00916|gene=himD	285	130.06	243	1919.6
locus_tag=ECB_00917|gene=ycaI	2265	2097.84	68	33.3031
locus_tag=ECB_00918|gene=msbA	1749	1581.84	13	8.44363
locus_tag=ECB_00919|gene=lpxK	987	819.842	4	5.01278
locus_tag=ECB_00920|gene=ycaQ	1233	1065.84	8	7.71162
locus_tag=ECB_00921|gene=ycaR	183	55.2257	2	37.2081
locus_tag=ECB_00922|gene=kdsB	747	579.842	35	62.0165
locus_tag=ECB_00923|gene=ycbJ	894	726.842	144	203.55
locus_tag=ECB_00924|gene=ycbC	780	612.842	18	30.1768
locus_tag=ECB_00925|gene=smtA	786	618.842	13	21.583
locus_tag=ECB_00926|gene=mukF	1323	1155.84	1	0.888895
locus_tag=ECB_00927|gene=mukE	678	510.842	6	12.0674
locus_tag=ECB_00928|gene=mukB	4461	4293.84	59	14.1174
locus_tag=ECB_00929|gene=ycbB	1848	1680.84	622	380.2
locus_tag=ECB_00930|gene=ycbK	549	381.926	90	242.109
locus_tag=ECB_00931|gene=ycbL	648	480.842	97	207.261
locus_tag=ECB_00932|gene=aspC	1191	1023.84	106	106.371
locus_tag=ECB_00933|gene=ompF	1089	921.842	116	129.286
locus_tag=ECB_00934|gene=asnS	1401	1233.84	226	188.19
locus_tag=ECB_00935|gene=pncB	1203	1035.84	41	40.6667
locus_tag=ECB_00936|gene=pepN	2613	2445.84	379	159.206
locus_tag=ECB_00937|gene=ssuB	768	600.842	13	22.2296
locus_tag=ECB_00938|gene=ssuC	792	624.842	2	3.28858
locus_tag=ECB_00939|gene=ssuD	1146	978.842	3	3.14889
locus_tag=ECB_00940|gene=ssuA	960	792.842	2	2.59174
locus_tag=ECB_00941|gene=ssuE	576	408.926	2	5.02497
locus_tag=ECB_00942|gene=ycbQ	540	372.926	0	0
locus_tag=ECB_00943|gene=ycbR	702	534.842	3	5.76294
locus_tag=ECB_00944|gene=ycbS	2601	2433.84	4	1.68856
locus_tag=ECB_00945|gene=ycbT	1071	903.842	3	3.41018
locus_tag=ECB_00946|gene=ycbU	543	375.926	5	13.6652
locus_tag=ECB_00947|gene=ycbV	516	348.997	3	8.83178
locus_tag=ECB_00948|gene=ycbF	711	543.842	7	13.2243
locus_tag=ECB_00949|gene=pyrD	1011	843.842	2	2.4351
locus_tag=ECB_00950|gene=ycbW	543	375.926	17	46.4617
locus_tag=ECB_00951|gene=ycbX	1110	942.842	19	20.7044
locus_tag=ECB_00952|gene=ycbY	2109	1941.84	24	12.6983
locus_tag=ECB_00953|gene=uup	1908	1740.84	20	11.8037
locus_tag=ECB_00954|gene=pqiA	1254	1086.84	43	40.6491
locus_tag=ECB_00955|gene=pqiB	1641	1473.84	24	16.7305
locus_tag=ECB_00956|gene=ymbA	549	381.926	40	107.604
locus_tag=ECB_00957|gene=rmf	168	45.7582	700	15717.3
locus_tag=ECB_00958|gene=fabA	519	351.997	60	175.13
locus_tag=ECB_00959|gene=ycbZ	1761	1593.84	55	35.4541
locus_tag=ECB_00960|gene=ycbG	453	286.793	25	89.5612
locus_tag=ECB_00961|gene=ompA	1041	873.842	654	768.942
locus_tag=ECB_00962|gene=sulA	510	342.997	251	751.851
locus_tag=ECB_00963|gene=yccR	630	462.842	12	26.6377
locus_tag=ECB_00964|gene=yccS	2154	1986.84	32	16.5476
locus_tag=ECB_00965|gene=yccF	447	280.878	0	0
locus_tag=ECB_00966|gene=helD	2055	1887.84	148	80.5462
locus_tag=ECB_00967|gene=mgsA	459	292.706	93	326.438
locus_tag=ECB_00968|gene=yccT	663	495.842	45	93.2433
locus_tag=ECB_00969|gene=yccU	414	248.622	590	2438.15
locus_tag=ECB_00970|gene=yccV	318	158.422	416	2697.91
locus_tag=ECB_00971|gene=yccW	1104	936.842	44	48.2542
locus_tag=ECB_00972|gene=yccX	279	125.002	46	378.084
locus_tag=ECB_00973|gene=yccK	330	169.258	29	176.034
locus_tag=ECB_00974|gene=yccA	660	492.842	432	900.585
locus_tag=ECB_00975|gene=hyaA	1119	951.842	210	226.675
locus_tag=ECB_00976|gene=hyaB	1794	1626.84	185	116.836
locus_tag=ECB_00977|gene=hyaC	708	540.842	58	110.181
locus_tag=ECB_00978|gene=hyaD	588	420.885	44	107.408
locus_tag=ECB_00979|gene=hyaE	399	234.037	13	57.0701
locus_tag=ECB_00980|gene=hyaF	858	690.842	24	35.6928
locus_tag=ECB_00981|gene=appC	1545	1377.84	19	14.1678
locus_tag=ECB_00982|gene=appB	1137	969.842	15	15.8906
locus_tag=ECB_00983|gene=appA	1299	1131.84	6	5.44646
locus_tag=ECB_00984|gene=yccC	2181	2013.84	16	8.16288
locus_tag=ECB_00985|gene=yccY	447	280.878	0	0
locus_tag=ECB_00986|gene=yccZ	1140	972.842	6	6.33662
locus_tag=ECB_00987|gene=ymcA	2097	1929.84	5	2.66193
locus_tag=ECB_00988|gene=ymcB	747	579.842	2	3.5438
locus_tag=ECB_00989|gene=ymcC	645	477.842	0	0
locus_tag=ECB_00990|gene=ymcD	306	147.973	6	41.66
locus_tag=ECB_00991|gene=cspH	213	74.6599	0	0
locus_tag=ECB_00992|gene=cspG	213	74.6599	2	27.5227
locus_tag=ECB_00993|gene=sfa	231	87.7631	3	35.1203
locus_tag=ECB_00994|gene=gnsA	174	49.446	7	145.451
locus_tag=ECB_00995|gene=yccM	1074	906.842	12	13.5956
locus_tag=ECB_00996|gene=torS	2745	2577.84	11	4.38415
locus_tag=ECB_00997|gene=torT	1029	861.842	14	16.6897
locus_tag=ECB_00998|gene=torR	693	525.842	10	19.5386
locus_tag=ECB_00999|gene=torC	1173	1005.84	10	10.2145
locus_tag=ECB_01000|gene=torA	2547	2379.84	5	2.15859
locus_tag=ECB_01001|gene=torD	600	432.842	4	9.49465
locus_tag=ECB_01002|gene=yccD	306	147.973	107	742.936
locus_tag=ECB_01003|gene=cbpA	921	753.842	146	198.985
locus_tag=ECB_01004|gene=yccE	1260	1092.84	0	0
locus_tag=ECB_01005|gene=agp	1242	1074.84	1015	970.22
locus_tag=ECB_01006|gene=yccJ	228	85.6247	933	11195.2
locus_tag=ECB_01007|gene=wrbA	597	429.842	1720	4111.19
locus_tag=ECB_01008|gene=ymdF	174	49.446	14	290.901
locus_tag=ECB_01009|gene=ycdG	1329	1161.84	5	4.42152
locus_tag=ECB_01010|gene=ycdH	495	328.132	1	3.13113
locus_tag=ECB_01011|gene=ycdI	591	423.885	2	4.84764
locus_tag=ECB_01012|gene=ycdJ	801	633.842	7	11.3466
locus_tag=ECB_01013|gene=ycdK	387	222.541	0	0
locus_tag=ECB_01014|gene=ycdL	693	525.842	3	5.86158
locus_tag=ECB_01015|gene=ycdM	1149	981.842	8	8.37138
locus_tag=ECB_01016|gene=ycdC	639	471.842	20	43.5494
locus_tag=ECB_01017|gene=putA	3963	3795.84	1325	358.638
locus_tag=ECB_01018|gene=putP	1509	1341.84	1593	1219.73
locus_tag=ECB_01019|gene=ycdN	840	672.842	67	102.308
locus_tag=ECB_01020|gene=ycdO	1128	960.842	24	25.663
locus_tag=ECB_01021|gene=ycdB	1272	1104.84	34	31.6175
locus_tag=ECB_01022|gene=phoH	1065	897.842	870	995.561
locus_tag=ECB_01023|gene=ycdP	414	248.622	4	16.5298
locus_tag=ECB_01024|gene=ycdQ	1326	1158.84	14	12.4123
locus_tag=ECB_01025|gene=ycdR	2019	1851.84	8	4.43849
locus_tag=ECB_01026|gene=ycdS	2424	2256.84	11	5.00772
locus_tag=ECB_01027|gene=ycdT	1359	1191.84	7	6.03432
locus_tag=ECB_01028|gene=insF-1	816	648.842	12.5929	19.9405
locus_tag=ECB_01029|gene=insE-1	309	150.413	9.73077	66.4677
locus_tag=ECB_01030|gene=ycdW	939	771.842	6	7.98678
locus_tag=ECB_01031|gene=ycdX	738	570.842	14	25.1977
locus_tag=ECB_01032|gene=ycdY	555	387.926	6	15.891
locus_tag=ECB_01033|gene=ycdZ	492	325.132	24	75.8405
locus_tag=ECB_01034|gene=csgG	834	666.842	7	10.7851
locus_tag=ECB_01035|gene=csgF	417	251.597	1	4.0836
locus_tag=ECB_01036|gene=csgE	390	225.427	0	0
locus_tag=ECB_01037|gene=csgD	651	483.842	0	0
locus_tag=ECB_01038|gene=csgB	456	289.764	0	0
locus_tag=ECB_01039|gene=csgA	456	289.764	18	63.8229
locus_tag=ECB_01040|gene=csgC	333	171.977	0	0
locus_tag=ECB_01041|gene=ymdA	312	153.098	2	13.4218
locus_tag=ECB_01042|gene=ymdB	534	366.926	93	260.407
locus_tag=ECB_01043|gene=ymdC	1422	1254.84	43	35.2069
locus_tag=ECB_01044|gene=mdoC	1158	990.842	10	10.3692
locus_tag=ECB_01045|gene=mdoG	1536	1368.84	39	29.2725
locus_tag=ECB_01046|gene=mdoH	2544	2376.84	34	14.697
locus_tag=ECB_01047|gene=yceK	228	85.6247	39	467.966
locus_tag=ECB_01048|gene=msyB	375	210.91	53	258.183
locus_tag=ECB_01049|gene=yceE	1227	1059.84	14	13.5717
locus_tag=ECB_01050|gene=htrB	921	753.842	19	25.8954
locus_tag=ECB_01051|gene=yceA	1053	885.842	5	5.79912
locus_tag=ECB_01052|gene=yceI	576	408.926	0	0
locus_tag=ECB_01053|gene=yceJ	567	399.926	0	0
locus_tag=ECB_01054|gene=yceO	141	30.5465	2	67.2694
locus_tag=ECB_01055|gene=solA	1119	951.842	25	26.9851
locus_tag=ECB_01056|gene=yceP	255	105.725	133	1292.47
locus_tag=ECB_01057|gene=dinI	246	99.0699	101	1047.44
locus_tag=ECB_01058|gene=pyrC	1047	879.842	11	12.8451
locus_tag=ECB_01059|gene=yceB	561	393.926	21	54.7713
locus_tag=ECB_01060|gene=grxB	648	480.842	292	623.92
locus_tag=ECB_01061|gene=yceL	1209	1041.84	58	57.1972
locus_tag=ECB_01062|gene=rimJ	585	417.885	102	250.78
locus_tag=ECB_01063|gene=yceH	648	480.842	76	162.39
locus_tag=ECB_01064|gene=mviM	924	756.842	63	85.5232
locus_tag=ECB_01065|gene=mviN	1536	1368.84	11	8.25635
locus_tag=ECB_01066|gene=flgN	417	251.597	4	16.3344
locus_tag=ECB_01067|gene=flgM	294	137.517	2	14.9424
locus_tag=ECB_01068|gene=flgA	660	492.842	4	8.33875
locus_tag=ECB_01069|gene=flgB	417	251.597	0	0
locus_tag=ECB_01070|gene=flgC	405	239.917	1	4.28241
locus_tag=ECB_01071|gene=flgD	696	528.842	0	0
locus_tag=ECB_01072|gene=flgE	1206	1038.84	3	2.96702
locus_tag=ECB_01073|gene=flgF	756	588.842	1	1.74482
locus_tag=ECB_01074|gene=flgG	783	615.842	2	3.33664
locus_tag=ECB_01075|gene=flgH	699	531.842	2	3.86363
locus_tag=ECB_01076|gene=flgI	1098	930.842	2	2.20751
locus_tag=ECB_01077|gene=flgJ	942	774.842	3	3.97793
locus_tag=ECB_01078|gene=flgK	1644	1476.84	13	9.04395
locus_tag=ECB_01079|gene=flgL	954	786.842	12	15.669
locus_tag=ECB_01080|gene=rne	3186	3018.84	74	25.1849
locus_tag=ECB_01081|gene=ECB_01081	321	161.042	26	165.876
locus_tag=ECB_01082|gene=rluC	960	792.842	13	16.8463
locus_tag=ECB_01083|gene=maf	585	417.885	62	152.435
locus_tag=ECB_01084|gene=yceD	522	354.962	23	66.5725
locus_tag=ECB_01085|gene=rpmF	174	49.446	23	477.91
locus_tag=ECB_01086|gene=plsX	1071	903.842	30	34.1018
locus_tag=ECB_01087|gene=fabH	954	786.842	17	22.1978
locus_tag=ECB_01088|gene=fabD	930	762.842	25	33.6708
locus_tag=ECB_01089|gene=fabG	735	567.842	128	231.596
locus_tag=ECB_01090|gene=acpP	237	92.2366	631	7028.7
locus_tag=ECB_01091|gene=fabF	1242	1074.84	278	265.735
locus_tag=ECB_01092|gene=pabC	810	642.842	8	12.786
locus_tag=ECB_01093|gene=yceG	1023	855.842	10	12.0048
locus_tag=ECB_01094|gene=tmk	642	474.842	7	15.146
locus_tag=ECB_01095|gene=holB	1005	837.842	10	12.2627
locus_tag=ECB_01096|gene=ycfH	798	630.842	259	421.821
locus_tag=ECB_01097|gene=ptsG	1434	1266.84	35	28.3854
locus_tag=ECB_01098|gene=fhuE	2190	2022.84	14	7.11074
locus_tag=ECB_01099|gene=ycfF	360	196.754	28	146.212
locus_tag=ECB_01100|gene=ycfL	378	213.782	11	52.8653
locus_tag=ECB_01101|gene=ycfM	642	474.842	34	73.5662
locus_tag=ECB_01102|gene=ycfN	825	657.842	14	21.8653
locus_tag=ECB_01103|gene=nagZ	1026	858.842	34	40.6738
locus_tag=ECB_01104|gene=ycfP	543	375.926	85	232.308
locus_tag=ECB_01105|gene=ndh	1305	1137.84	15	13.5443
locus_tag=ECB_01106|gene=ycfJ	540	372.926	11	30.3053
locus_tag=ECB_01107|gene=ycfQ	633	465.842	15	33.0827
locus_tag=ECB_01108|gene=ycfR	258	107.95	218	2074.83
locus_tag=ECB_01109|gene=ycfS	963	795.842	18	23.2378
locus_tag=ECB_01110|gene=mfd	3447	3279.84	14	4.38555
locus_tag=ECB_01111|gene=ycfT	1074	906.842	2	2.26593
locus_tag=ECB_01112|gene=ycfU	1200	1032.84	14	13.9265
locus_tag=ECB_01113|gene=ycfV	702	534.842	5	9.6049
locus_tag=ECB_01114|gene=ycfW	1245	1077.84	72	68.6319
locus_tag=ECB_01116_2|gene=insA-10	276	122.309	2.25	18.9005
locus_tag=ECB_01117_2|gene=insB-10	504	337.065	3.59957	10.972
locus_tag=ECB_01118|gene=cobB	840	672.842	3	4.58096
locus_tag=ECB_01119|gene=ycfZ	789	621.842	4	6.60889
locus_tag=ECB_01120|gene=ymfA	408	242.772	4	16.9282
locus_tag=ECB_01121|gene=potD	1047	879.842	20	23.3547
locus_tag=ECB_01122|gene=potC	795	627.842	4	6.54573
locus_tag=ECB_01123|gene=potB	828	660.842	5	7.77358
locus_tag=ECB_01124|gene=potA	1137	969.842	13	13.7718
locus_tag=ECB_01125|gene=pepT	1227	1059.84	41	39.7458
locus_tag=ECB_01126|gene=ycfD	1122	954.842	183	196.91
locus_tag=ECB_01127|gene=phoQ	1461	1293.84	22	17.4699
locus_tag=ECB_01128|gene=phoP	672	504.842	77	156.705
locus_tag=ECB_01129|gene=purB	1371	1203.84	9	7.68107
locus_tag=ECB_01130|gene=ycfC	642	474.842	12	25.9645
locus_tag=ECB_01131|gene=trmU	1107	939.842	18	19.6773
locus_tag=ECB_01132|gene=ymfB	462	295.647	5	17.3758
locus_tag=ECB_01133|gene=ymfC	654	486.842	6	12.6623
locus_tag=ECB_01134|gene=icdA	1251	1083.84	532	504.306
locus_tag=ECB_01135|gene=ycgW	324	163.807	1	6.27214
locus_tag=ECB_01136|gene=ycgX	405	239.917	0	0
locus_tag=ECB_01137|gene=ycgE	732	564.842	9	16.3706
locus_tag=ECB_01138|gene=ycgF	1212	1044.84	11	10.8166
locus_tag=ECB_01139|gene=ycgZ	237	92.2366	1	11.139
locus_tag=ECB_01140|gene=ymgA	273	119.884	0	0
locus_tag=ECB_01141|gene=ymgB	267	114.943	1	8.93853
locus_tag=ECB_01142|gene=ymgC	249	101.281	0	0
locus_tag=ECB_01143|gene=ycgG	1524	1356.84	30	22.7165
locus_tag=ECB_01144|gene=ymgF	219	79.0823	0	0
locus_tag=ECB_01146|gene=ymgD	330	169.258	45	273.157
locus_tag=ECB_01147|gene=ECB_01147	276	122.309	0	0
locus_tag=ECB_01148|gene=ycgI	213	74.6599	1	13.7614
locus_tag=ECB_01149|gene=minE	267	114.943	5	44.6927
locus_tag=ECB_01150|gene=minD	813	645.842	27	42.9523
locus_tag=ECB_01151|gene=minC	696	528.842	41	79.6538
locus_tag=ECB_01152|gene=ycgJ	369	205.204	6	30.0409
locus_tag=ECB_01153|gene=ycgK	402	236.989	20	86.7063
locus_tag=ECB_01154|gene=ycgL	327	166.535	12	74.0329
locus_tag=ECB_01155|gene=ycgM	660	492.842	68	141.759
locus_tag=ECB_01156|gene=ycgN	447	280.878	53	193.868
locus_tag=ECB_01158|gene=umuD	420	254.572	35	141.256
locus_tag=ECB_01159|gene=umuC	1269	1101.84	38	35.4334
locus_tag=ECB_01160|gene=dsbB	531	363.926	30	84.6948
locus_tag=ECB_01161|gene=nhaB	1542	1374.84	61	45.5854
locus_tag=ECB_01162|gene=fadR	720	552.842	113	210.003
locus_tag=ECB_01163|gene=ycgB	1533	1365.84	2212	1663.92
locus_tag=ECB_01164|gene=dadA	1299	1131.84	1017	923.175
locus_tag=ECB_01165|gene=alr	1071	903.842	255	289.865
locus_tag=ECB_01166|gene=ycgO	1737	1569.84	48	31.4148
locus_tag=ECB_01167|gene=ldcA	915	747.842	17	23.3554
locus_tag=ECB_01168|gene=mltE	612	444.842	4	9.23853
locus_tag=ECB_01169|gene=ycgR	735	567.842	0	0
locus_tag=ECB_01170|gene=ymgE	255	105.725	344	3342.93
locus_tag=ECB_01171|gene=ycgY	441	274.962	4	14.9464
locus_tag=ECB_01172|gene=treA	1698	1530.84	105	70.4706
locus_tag=ECB_01173|gene=dhaM	1419	1251.84	18	14.7731
locus_tag=ECB_01174|gene=dhaL	633	465.842	10	22.0551
locus_tag=ECB_01175|gene=dhaK	1071	903.842	17	19.3244
locus_tag=ECB_01176|gene=dhaR	1920	1752.84	11	6.44761
locus_tag=ECB_01177|gene=ycgV	2868	2700.84	7	2.66286
locus_tag=ECB_01178|gene=ychF	1092	924.842	10	11.1092
locus_tag=ECB_01179|gene=pth	585	417.885	3	7.37587
locus_tag=ECB_01180|gene=ychH	279	125.002	6279	51608.5
locus_tag=ECB_01181|gene=ychM	1680	1512.84	99	67.2342
locus_tag=ECB_01182|gene=prsA	948	780.842	29	38.1578
locus_tag=ECB_01183|gene=ispE	852	684.842	24	36.0056
locus_tag=ECB_01184|gene=lolB	624	456.842	6	13.4938
locus_tag=ECB_01185|gene=hemA	1257	1089.84	39	36.7663
locus_tag=ECB_01186|gene=prfA	1083	915.842	22	24.6803
locus_tag=ECB_01187|gene=hemK	834	666.842	12	18.4887
locus_tag=ECB_01188|gene=ychQ	393	228.245	0	0
locus_tag=ECB_01189|gene=ychA	810	642.842	15	23.9737
locus_tag=ECB_01190|gene=kdsA	855	687.842	26	38.8359
locus_tag=ECB_01191|gene=ldrA	108	16.5795	11	681.663
locus_tag=ECB_01192|gene=ldrB	108	16.5795	0	0
locus_tag=ECB_00620_4|gene=insK-2	852	684.842	13.5	20.2531
locus_tag=ECB_00619_4|gene=insJ-2	522	354.962	35.0476	101.444
locus_tag=ECB_01194|gene=chaA	1101	933.842	12	13.2025
locus_tag=ECB_01195|gene=chaB	231	87.7631	37	433.151
locus_tag=ECB_01196|gene=chaC	717	549.842	82	153.223
locus_tag=ECB_01197|gene=ychN	354	191.126	192	1032.12
locus_tag=ECB_01198|gene=ychP	1254	1086.84	12	11.3439
locus_tag=ECB_01199|gene=narL	651	483.842	17	36.0989
locus_tag=ECB_01200|gene=narX	1797	1629.84	33	20.8026
locus_tag=ECB_01201|gene=narK	1392	1224.84	19	15.9376
locus_tag=ECB_01202|gene=narG	3744	3576.84	55	15.7984
locus_tag=ECB_01203|gene=narH	1539	1371.84	16	11.983
locus_tag=ECB_01204|gene=narJ	711	543.842	2	3.77838
locus_tag=ECB_01205|gene=narI	678	510.842	7	14.0786
locus_tag=ECB_01206|gene=ECB_01206	567	399.926	42	107.899
locus_tag=ECB_01208|gene=purU	843	675.842	18	27.3638
locus_tag=ECB_01209|gene=ychJ	459	292.706	24	84.242
locus_tag=ECB_01210|gene=ychK	945	777.842	120	158.503
locus_tag=ECB_01211|gene=hnr	1014	846.842	90	109.191
locus_tag=ECB_01212|gene=galU	909	741.842	68	94.1773
locus_tag=ECB_01213|gene=hns	414	248.622	4875	20145.7
locus_tag=ECB_01214|gene=tdk	618	450.842	6	13.6734
locus_tag=ECB_01215|gene=adhE	2676	2508.84	570	233.427
locus_tag=ECB_01216|gene=ychE	648	480.842	3	6.41014
locus_tag=ECB_01217|gene=oppA	1632	1464.84	34	23.8472
locus_tag=ECB_01218|gene=oppB	921	753.842	4	5.45165
locus_tag=ECB_01219|gene=oppC	909	741.842	5	6.9248
locus_tag=ECB_01220|gene=oppD	1014	846.842	9	10.9191
locus_tag=ECB_01221|gene=oppF	1005	837.842	9	11.0364
locus_tag=ECB_01222|gene=yciU	330	169.258	8	48.5612
locus_tag=ECB_01223|gene=cls	1461	1293.84	73	57.9683
locus_tag=ECB_01224|gene=kch	1254	1086.84	10	9.45328
locus_tag=ECB_01225|gene=yciI	297	140.195	37	271.156
locus_tag=ECB_01226|gene=tonB	720	552.842	76	141.241
locus_tag=ECB_01227|gene=yciA	399	234.037	1	4.39
locus_tag=ECB_01228|gene=ispZ	540	372.926	41	112.956
locus_tag=ECB_01229|gene=yciC	744	576.842	33	58.7768
locus_tag=ECB_01230|gene=yciD	639	471.842	8	17.4197
locus_tag=ECB_01231|gene=yciE	507	340.031	1	3.02155
locus_tag=ECB_01232|gene=yciF	501	334.099	0	0
locus_tag=ECB_01233|gene=yciG	180	53.312	1	19.2719
locus_tag=ECB_01234|gene=trpA	807	639.842	13	20.8747
locus_tag=ECB_01235|gene=trpB	1194	1026.84	20	20.0113
locus_tag=ECB_01236|gene=trpC	1359	1191.84	12	10.3445
locus_tag=ECB_01237|gene=trpD	1596	1428.84	16	11.5049
locus_tag=ECB_01238|gene=trpE	1563	1395.84	2	1.47212
locus_tag=ECB_01239|gene=trpL	45	7.875	4	521.865
locus_tag=ECB_01240|gene=yciV	882	714.842	14	20.1218
locus_tag=ECB_01241|gene=yciO	621	453.842	20	45.2766
locus_tag=ECB_01243|gene=insA-11	276	122.309	5.5	46.2012
locus_tag=ECB_01244|gene=insB-11	504	337.065	2.82785	8.6197
locus_tag=ECB_01245|gene=yciL	876	708.842	6	8.69662
locus_tag=ECB_01246|gene=btuR	591	423.885	10	24.2382
locus_tag=ECB_01247|gene=yciK	759	591.842	14	24.3036
locus_tag=ECB_01248|gene=sohB	1050	882.842	29	33.7492
locus_tag=ECB_01249|gene=yciN	252	103.574	18	178.555
locus_tag=ECB_01250|gene=topA	2598	2430.84	49	20.7104
locus_tag=ECB_01251|gene=cysB	975	807.842	124	157.704
locus_tag=ECB_01253|gene=acnA	2676	2508.84	284	116.304
locus_tag=ECB_01254|gene=ribA	591	423.885	54	130.886
locus_tag=ECB_01255|gene=pgpB	765	597.842	23	39.5266
locus_tag=ECB_01256|gene=yciS	309	150.413	28	191.259
locus_tag=ECB_01257|gene=yciM	1170	1002.84	21	21.5147
locus_tag=ECB_01258|gene=pyrF	738	570.842	6	10.799
locus_tag=ECB_01259|gene=yciH	327	166.535	1	6.16941
locus_tag=ECB_01260|gene=osmB	219	79.0823	502	6521.89
locus_tag=ECB_01261|gene=yciT	750	582.842	44	77.5623
locus_tag=ECB_01262|gene=yciR	1986	1818.84	105	59.3121
locus_tag=ECB_01263|gene=rnb	1935	1767.84	26	15.1105
locus_tag=ECB_01264|gene=yciW	1128	960.842	5	5.34647
locus_tag=ECB_01265|gene=fabI	789	621.842	57	94.1767
locus_tag=ECB_01266|gene=ycjD	354	191.126	4	21.5026
locus_tag=ECB_01267|gene=sapF	807	639.842	20	32.1148
locus_tag=ECB_01268|gene=sapD	993	825.842	29	36.0786
locus_tag=ECB_01269|gene=sapC	891	723.842	29	41.1626
locus_tag=ECB_01270|gene=sapB	966	798.842	33	42.4426
locus_tag=ECB_01271|gene=sapA	1644	1476.84	74	51.4809
locus_tag=ECB_01272|gene=ymjA	246	99.0699	2	20.7414
locus_tag=ECB_01273|gene=ycjJ	1386	1218.84	58	48.891
locus_tag=ECB_01274|gene=ycjK	1419	1251.84	426	349.63
locus_tag=ECB_01275|gene=ycjL	765	597.842	391	671.953
locus_tag=ECB_01276|gene=ycjC	558	390.926	201	528.263
locus_tag=ECB_01277|gene=aldH	1488	1320.84	35	27.2249
locus_tag=ECB_01278|gene=ordL	1281	1113.84	21	19.3707
locus_tag=ECB_01279|gene=goaG	1266	1098.84	18	16.8301
locus_tag=ECB_01280|gene=pspF	978	810.842	10	12.671
locus_tag=ECB_01281|gene=pspA	669	501.842	214	438.122
locus_tag=ECB_01282|gene=pspB	225	83.2976	22	271.356
locus_tag=ECB_01283|gene=pspC	360	196.754	88	459.525
locus_tag=ECB_01284|gene=pspD	222	81.2822	51	644.649
locus_tag=ECB_01285|gene=pspE	315	155.746	224	1477.68
locus_tag=ECB_01286|gene=ycjM	1680	1512.84	0	0
locus_tag=ECB_01287|gene=ycjN	1293	1125.84	2	1.82516
locus_tag=ECB_01288|gene=ycjO	882	714.842	0	0
locus_tag=ECB_01289|gene=ycjP	843	675.842	2	3.04042
locus_tag=ECB_01290|gene=ycjQ	1053	885.842	1	1.15982
locus_tag=ECB_01291|gene=ycjR	789	621.842	2	3.30445
locus_tag=ECB_01292|gene=ycjS	1056	888.842	2	2.31182
locus_tag=ECB_01293|gene=ycjT	2268	2100.84	6	2.93431
locus_tag=ECB_01294|gene=ycjU	660	492.842	2	4.16937
locus_tag=ECB_01295|gene=ycjV	1083	915.842	1	1.12183
locus_tag=ECB_01296|gene=ompG	906	738.842	1	1.39058
locus_tag=ECB_01297|gene=ycjW	999	831.842	1	1.23512
locus_tag=ECB_01298|gene=ycjX	1398	1230.84	8	6.67785
locus_tag=ECB_01299|gene=ycjF	1062	894.842	10	11.4816
locus_tag=ECB_01300|gene=tyrR	1542	1374.84	167	124.799
locus_tag=ECB_01301|gene=tpx	507	340.031	487	1471.5
locus_tag=ECB_01302|gene=ycjG	966	798.842	145	186.49
locus_tag=ECB_01303|gene=ycjI	789	621.842	144	237.92
locus_tag=ECB_01305|gene=ycjY	933	765.842	6	8.04935
locus_tag=ECB_01306|gene=ycjZ	900	732.842	14	19.6276
locus_tag=ECB_01307|gene=mppA	1614	1446.84	90	63.9102
locus_tag=ECB_01308|gene=ynaI	1032	864.842	11	13.0679
locus_tag=ECB_01309|gene=ynaJ	258	107.95	114	1085
locus_tag=ECB_01310|gene=ydaA	951	783.842	2211	2898.07
locus_tag=ECB_01311|gene=fnr	753	585.842	352	617.321
locus_tag=ECB_01312|gene=ogt	516	348.997	13	38.271
locus_tag=ECB_01313|gene=abgT	1527	1359.84	2	1.51109
locus_tag=ECB_01314|gene=abgB	1446	1278.84	16	12.8544
locus_tag=ECB_01315|gene=abgA	1311	1143.84	3	2.69466
locus_tag=ECB_01316|gene=abgR	909	741.842	16	22.1594
locus_tag=ECB_01317|gene=ydaL	564	396.926	24	62.1227
locus_tag=ECB_01318|gene=ydaM	1233	1065.84	107	103.143
locus_tag=ECB_01319|gene=ydaN	984	816.842	82	103.139
locus_tag=ECB_01320|gene=dbpA	1374	1206.84	11	9.36464
locus_tag=ECB_01321|gene=ydaO	936	768.842	14	18.7085
locus_tag=ECB_01322|gene=intR	1236	1068.84	0	0
locus_tag=ECB_01323|gene=xisR	216	76.9462	0	0
locus_tag=ECB_01324|gene=ydaC	210	72.6538	0	0
locus_tag=ECB_01325|gene=lar	195	62.7672	0	0
locus_tag=ECB_01326|gene=recT	810	642.842	3	4.79475
locus_tag=ECB_01327|gene=recE	2601	2433.84	12	5.06568
locus_tag=ECB_01328|gene=racC	276	122.309	0	0
locus_tag=ECB_01329|gene=ydaE	171	47.6689	0	0
locus_tag=ECB_01330|gene=kil	222	81.2822	0	0
locus_tag=ECB_01331|gene=sieB	489	322.132	0	0
locus_tag=ECB_01332|gene=ydaF	156	38.6858	0	0
locus_tag=ECB_01333|gene=ydaG	135	27.7	0	0
locus_tag=ECB_01334|gene=ECB_01334	138	29.1024	0	0
locus_tag=ECB_01335|gene=ECB_01335	345	182.925	0	0
locus_tag=ECB_01336|gene=ECB_01336	273	119.884	4	34.2804
locus_tag=ECB_01337|gene=ydfQ	534	366.926	0	0
locus_tag=ECB_01338|gene=rzpR	300	142.793	4	28.7808
locus_tag=ECB_01339|gene=trkG	1458	1290.84	10	7.95932
locus_tag=ECB_01340|gene=ynaK	432	266.287	3	11.575
locus_tag=ECB_02695_1|gene=insE-5	309	150.413	1.17949	8.05669
locus_tag=ECB_02696_1|gene=insF-5	807	639.842	13.1991	21.1944
locus_tag=ECB_01341|gene=ECB_01341	837	669.842	33	50.6163
locus_tag=ECB_01342|gene=ECB_01342	2226	2058.84	27.5319	13.7392
locus_tag=ECB_01343|gene=ECB_01343	279	125.002	3	24.6577
locus_tag=ECB_01344|gene=ECB_01344	294	137.517	2	14.9424
locus_tag=ECB_01345|gene=pinR	591	423.885	12	29.0859
locus_tag=ECB_01346|gene=ynaE	267	114.943	5	44.6927
locus_tag=ECB_01347|gene=ynaF	435	269.126	276	1053.67
locus_tag=ECB_01348|gene=ompN	1134	966.842	10	10.6266
locus_tag=ECB_01117_3|gene=insB-10	504	337.065	3.59957	10.972
locus_tag=ECB_01116_3|gene=insA-10	276	122.309	2.25	18.9005
locus_tag=ECB_01349|gene=ydbK	3525	3357.84	206	63.0312
locus_tag=ECB_01350|gene=ydbJ	267	114.943	19	169.832
locus_tag=ECB_01351|gene=hslJ	423	257.418	34	135.703
locus_tag=ECB_01352|gene=ldhA	990	822.842	37	46.1991
locus_tag=ECB_01353|gene=ydbH	2640	2472.84	15	6.23223
locus_tag=ECB_01354|gene=ynbE	186	57.229	2	35.9057
locus_tag=ECB_01355|gene=ydbL	327	166.535	3	18.5082
locus_tag=ECB_01356|gene=feaR	906	738.842	67	93.1691
locus_tag=ECB_01357|gene=feaB	1500	1332.84	87	67.064
locus_tag=ECB_01358|gene=tynA	1719	1551.84	5	3.31033
locus_tag=ECB_01359|gene=insE-2	309	150.413	9.73077	66.4677
locus_tag=ECB_01360|gene=insF-2	867	699.842	0.00881999	0.0129484
locus_tag=ECB_01361|gene=ydbC	534	366.926	14	39.2011
locus_tag=ECB_01362|gene=ydbD	2307	2139.84	7	3.36097
locus_tag=ECB_01363|gene=ynbA	606	438.842	1	2.34121
locus_tag=ECB_01364|gene=ynbB	897	729.842	1	1.40773
locus_tag=ECB_01365|gene=ynbC	1758	1590.84	8	5.16668
locus_tag=ECB_01366|gene=ynbD	1293	1125.84	4	3.65032
locus_tag=ECB_00620_5|gene=insK-2	852	684.842	13.5	20.2531
locus_tag=ECB_00619_5|gene=insJ-2	522	354.962	35.0476	101.444
locus_tag=ECB_01368|gene=hrpA	3846	3678.84	0	0
locus_tag=ECB_01369|gene=ydcF	801	633.842	0	0
locus_tag=ECB_01370|gene=aldA	1440	1272.84	0	0
locus_tag=ECB_01371|gene=gapC	1002	834.842	0	0
locus_tag=ECB_01372|gene=insA-12	276	122.309	5.5	46.2012
locus_tag=ECB_01373|gene=insB-12	504	337.065	2.82785	8.6197
locus_tag=ECB_01374|gene=cybB	531	363.926	0	0
locus_tag=ECB_01375|gene=ydcA	174	49.446	0	0
locus_tag=ECB_01376|gene=hokB	150	35.3773	0	0
locus_tag=ECB_01377|gene=mokB	168	45.7582	0	0
locus_tag=ECB_00620_6|gene=insK-2	852	684.842	13.5	20.2531
locus_tag=ECB_00619_6|gene=insJ-2	522	354.962	35.0476	101.444
locus_tag=ECB_01378|gene=trg	1641	1473.84	29	20.216
locus_tag=ECB_01379|gene=ydcI	924	756.842	156	211.772
locus_tag=ECB_01380|gene=ydcJ	1344	1176.84	294	256.672
locus_tag=ECB_01381|gene=ydcG	1626	1458.84	50	35.2136
locus_tag=ECB_01382|gene=ECB_01382	204	68.7905	0	0
locus_tag=ECB_01383|gene=ydcH	225	83.2976	846	10434.9
locus_tag=ECB_01384|gene=rimL	540	372.926	41	112.956
locus_tag=ECB_01385|gene=ydcK	981	813.842	82	103.52
locus_tag=ECB_01386|gene=tehA	993	825.842	20	24.8818
locus_tag=ECB_01387|gene=tehB	594	426.842	18	43.3265
locus_tag=ECB_01388|gene=ydcL	669	501.842	453	927.427
locus_tag=ECB_01390|gene=ydcM	1209	1041.84	39	38.4602
locus_tag=ECB_01391|gene=ydcO	1176	1008.84	64	65.1787
locus_tag=ECB_01392|gene=ydcN	537	369.926	13	36.1058
locus_tag=ECB_01393|gene=ydcP	1962	1794.84	69	39.4977
locus_tag=ECB_01394|gene=yncJ	231	87.7631	39	456.564
locus_tag=ECB_01395|gene=ydcQ	438	272.017	21	79.318
locus_tag=ECB_01396|gene=ydcR	1407	1239.84	18	14.9161
locus_tag=ECB_01397|gene=ydcS	1146	978.842	462	484.929
locus_tag=ECB_01398|gene=ydcT	1014	846.842	113	137.096
locus_tag=ECB_01399|gene=ydcU	942	774.842	87	115.36
locus_tag=ECB_01400|gene=ydcV	795	627.842	53	86.731
locus_tag=ECB_01401|gene=ydcW	1425	1257.84	50	40.8407
locus_tag=ECB_01402|gene=ydcX	174	49.446	6	124.672
locus_tag=ECB_01403|gene=ydcY	234	89.8674	24	274.383
locus_tag=ECB_01404|gene=ydcZ	450	283.822	8	28.9596
locus_tag=ECB_01405|gene=yncA	519	351.997	14	40.8637
locus_tag=ECB_01406|gene=yncB	1038	870.842	81	95.564
locus_tag=ECB_01407|gene=yncC	666	498.842	2	4.11922
locus_tag=ECB_01408|gene=yncD	2103	1935.84	10	5.30736
locus_tag=ECB_01409|gene=yncE	1062	894.842	274	314.596
locus_tag=ECB_01410|gene=ansP	1500	1332.84	17	13.1045
locus_tag=ECB_01411|gene=yncG	618	450.842	2	4.55779
locus_tag=ECB_01412|gene=yncH	213	74.6599	0	0
locus_tag=ECB_01413|gene=ECB_01413	2127	1959.84	5	2.62119
locus_tag=ECB_01414|gene=rhsE	4224	4056.84	23.5179	5.95605
locus_tag=ECB_01415|gene=ydcD	483	316.132	1	3.24998
locus_tag=ECB_01416|gene=ECB_01416	747	579.842	1	1.7719
locus_tag=ECB_01417|gene=ECB_01417	201	66.7942	0	0
locus_tag=ECB_01418|gene=ydcC	792	624.842	0	0
locus_tag=ECB_01419|gene=ydcE	228	85.6247	3	35.9974
locus_tag=ECB_01420|gene=yddH	570	402.926	170	433.483
locus_tag=ECB_01421|gene=nhoA	846	678.842	4	6.05397
locus_tag=ECB_01423|gene=narV	681	513.842	1	1.99949
locus_tag=ECB_01424|gene=narW	696	528.842	2	3.88555
locus_tag=ECB_01425|gene=narY	1545	1377.84	4	2.9827
locus_tag=ECB_01426|gene=narZ	3741	3573.84	10	2.87484
locus_tag=ECB_01427|gene=narU	1389	1221.84	1	0.840879
locus_tag=ECB_01428|gene=yddJ	336	174.711	0	0
locus_tag=ECB_01429|gene=yddK	957	789.842	0	0
locus_tag=ECB_01430|gene=yddL	291	134.964	0	0
locus_tag=ECB_01431|gene=yddG	825	657.842	0	0
locus_tag=ECB_01432|gene=fdnG	3048	2880.84	6	2.13984
locus_tag=ECB_01433|gene=fdnH	885	717.842	0	0
locus_tag=ECB_01434|gene=fdnI	654	486.842	170	358.764
locus_tag=ECB_01435|gene=yddM	363	199.552	2087	10745.2
locus_tag=ECB_01436|gene=adhP	1011	843.842	509	619.734
locus_tag=ECB_01437|gene=sfcA	1698	1530.84	1142	766.451
locus_tag=ECB_01438|gene=rpsV	138	29.1024	2677	94507.8
locus_tag=ECB_01439|gene=bdm	216	76.9462	5	66.7623
locus_tag=ECB_01440|gene=osmC	432	266.287	586	2260.98
locus_tag=ECB_01441|gene=yddO	927	759.842	56	75.7205
locus_tag=ECB_01442|gene=yddP	987	819.842	41	51.381
locus_tag=ECB_01443|gene=yddQ	897	729.842	76	106.988
locus_tag=ECB_01444|gene=yddR	1023	855.842	58	69.6279
locus_tag=ECB_01445|gene=yddS	1551	1383.84	157	116.563
locus_tag=ECB_01446|gene=ddpX	582	414.885	30	74.2921
locus_tag=ECB_01447|gene=dos	2400	2232.84	14	6.44197
locus_tag=ECB_01448|gene=yddV	1044	876.842	63	73.819
locus_tag=ECB_01449|gene=yddW	1320	1152.84	20	17.8242
locus_tag=ECB_01450|gene=xasA	1536	1368.84	6	4.50346
locus_tag=ECB_01451|gene=gadB	1401	1233.84	10.5	8.74336
locus_tag=ECB_01452|gene=pqqL	2796	2628.84	18	7.03488
locus_tag=ECB_01453|gene=yddB	2373	2205.84	25	11.6443
locus_tag=ECB_01454|gene=yddA	1686	1518.84	10	6.76451
locus_tag=ECB_01455|gene=ydeM	1158	990.842	3	3.11075
locus_tag=ECB_01456|gene=ydeN	1683	1515.84	13	8.81126
locus_tag=ECB_01457|gene=ydeO	762	594.842	0	0
locus_tag=ECB_01458|gene=ECB_01458	198	64.7448	0	0
locus_tag=ECB_01459|gene=ydeP	2280	2112.84	4	1.9451
locus_tag=ECB_01460|gene=ydeQ	915	747.842	0	0
locus_tag=ECB_01461|gene=ydeR	504	337.065	0	0
locus_tag=ECB_01462|gene=ydeS	531	363.926	0	0
locus_tag=ECB_01463|gene=ydeT	1149	981.842	4	4.18569
locus_tag=ECB_01464|gene=ECB_01464	1011	843.842	9	10.958
locus_tag=ECB_01465|gene=ECB_01465	351	188.511	2	10.9004
locus_tag=ECB_01466|gene=ECB_01466	282	127.515	0	0
locus_tag=ECB_01467|gene=ECB_01467	384	219.585	0	0
locus_tag=ECB_01468|gene=yneL	537	369.926	4	11.1095
locus_tag=ECB_01469|gene=hipA	1323	1155.84	14	12.4445
locus_tag=ECB_01470|gene=hipB	267	114.943	12	107.262
locus_tag=ECB_01472|gene=ydeZ	798	630.842	2	3.2573
locus_tag=ECB_01473|gene=yneA	1023	855.842	2	2.40096
locus_tag=ECB_01474|gene=yneB	876	708.842	1	1.44944
locus_tag=ECB_01475|gene=yneC	291	134.964	7	53.2881
locus_tag=ECB_01476|gene=tam	759	591.842	77	133.67
locus_tag=ECB_01477|gene=yneE	915	747.842	7	9.61694
locus_tag=ECB_01478|gene=uxaB	1452	1284.84	26	20.7909
locus_tag=ECB_01479|gene=yneF	948	780.842	6	7.89472
locus_tag=ECB_01480|gene=yneG	360	196.754	0	0
locus_tag=ECB_01481|gene=yneH	927	759.842	3	4.05645
locus_tag=ECB_01482|gene=yneI	1389	1221.84	7	5.88616
locus_tag=ECB_01483|gene=yneJ	882	714.842	6	8.62362
locus_tag=ECB_01484|gene=yneK	1116	948.842	7	7.57971
locus_tag=ECB_01485|gene=sotB	1191	1023.84	6	6.02098
locus_tag=ECB_01486|gene=marC	666	498.842	55	113.279
locus_tag=ECB_01487|gene=ECB_01487	285	130.06	414	3270.42
locus_tag=ECB_01488|gene=ECB_01488	321	161.042	185	1180.27
locus_tag=ECB_01489|gene=marR	435	269.126	0	0
locus_tag=ECB_01490|gene=marA	384	219.585	9	42.1103
locus_tag=ECB_01491|gene=marB	219	79.0823	2	25.9836
locus_tag=ECB_01492|gene=eamA	900	732.842	17	23.8335
locus_tag=ECB_01493|gene=ydeE	1188	1020.84	7	7.04512
locus_tag=ECB_01494|gene=ydeH	891	723.842	10	14.194
locus_tag=ECB_01495|gene=ydeI	393	228.245	28	126.039
locus_tag=ECB_01496|gene=ydeJ	519	351.997	2	5.83767
locus_tag=ECB_01497|gene=dcp	2046	1878.84	21	11.4836
locus_tag=ECB_01498|gene=ydfG	747	579.842	133	235.663
locus_tag=ECB_01499|gene=ydfH	687	519.842	26	51.3867
locus_tag=ECB_01500|gene=ydfZ	204	68.7905	6	89.6131
locus_tag=ECB_01501|gene=ydfI	1461	1293.84	2	1.58817
locus_tag=ECB_01502|gene=ydfJ	1284	1116.84	24	22.0784
locus_tag=ECB_01503|gene=ydfK	267	114.943	5	44.6927
locus_tag=ECB_01504|gene=pinQ	591	423.885	15	36.3573
locus_tag=ECB_01505|gene=ECB_01505	294	137.517	1	7.47122
locus_tag=ECB_01506|gene=ECB_01506	705	537.842	0	0
locus_tag=ECB_01507|gene=ECB_01507	282	127.515	0	0
locus_tag=ECB_01508|gene=stfR	2379	2211.84	5.46808	2.53997
locus_tag=ECB_01509|gene=lomR	600	432.842	1	2.37366
locus_tag=ECB_01511|gene=insE-3	309	150.413	1.17949	8.05669
locus_tag=ECB_01526|gene=ECB_01526	150	35.3773	25	726.046
locus_tag=ECB_01527|gene=ECB_01527	525	357.926	36	103.337
locus_tag=ECB_01528|gene=ECB_01528	381	216.673	7	33.1926
locus_tag=ECB_01529|gene=ydfU	579	411.926	2	4.98838
locus_tag=ECB_01530|gene=ECB_01530	279	125.002	1	8.21922
locus_tag=ECB_01531|gene=rem	252	103.574	0	0
locus_tag=ECB_01532|gene=hokD	156	38.6858	62	1646.6
locus_tag=ECB_01533|gene=ECB_01533	90	11.6478	2	176.415
locus_tag=ECB_01534|gene=ECB_01534	780	612.842	9	15.0884
locus_tag=ECB_01535|gene=ECB_01535	423	257.418	4	15.965
locus_tag=ECB_01536|gene=ECB_01536	1020	852.842	2	2.40941
locus_tag=ECB_01537|gene=ydfX	462	295.647	1	3.47516
locus_tag=ECB_01538|gene=dicC	231	87.7631	3	35.1203
locus_tag=ECB_01539|gene=ECB_01539	408	242.772	3	12.6962
locus_tag=ECB_01540|gene=ECB_01540	207	70.7465	1	14.5226
locus_tag=ECB_01541|gene=ECB_01541	366	202.39	2	10.1529
locus_tag=ECB_01542|gene=ECB_01542	288	132.432	1	7.7581
locus_tag=ECB_01543|gene=dicB	189	59.0067	0	0
locus_tag=ECB_01544|gene=ydfD	192	60.9237	0	0
locus_tag=ECB_01545|gene=ydfE	2472	2304.84	26	11.5899
locus_tag=ECB_01546|gene=ECB_01546	252	103.574	8	79.3578
locus_tag=ECB_01549|gene=rspB	1020	852.842	7	8.43292
locus_tag=ECB_01550|gene=rspA	1215	1047.84	8	7.8441
locus_tag=ECB_01551|gene=ynfA	327	166.535	0	0
locus_tag=ECB_01552|gene=ynfB	342	180.184	33	188.169
locus_tag=ECB_01553|gene=speG	561	393.926	22	57.3795
locus_tag=ECB_01554|gene=ynfC	711	543.842	30	56.6757
locus_tag=ECB_01555|gene=ynfD	306	147.973	175	1215.08
locus_tag=ECB_01556|gene=ynfE	2427	2259.84	16	7.27429
locus_tag=ECB_01557|gene=ynfF	2424	2256.84	7	3.18673
locus_tag=ECB_01558|gene=ynfG	618	450.842	3	6.83668
locus_tag=ECB_01559|gene=ynfH	855	687.842	19	28.3801
locus_tag=ECB_01560|gene=ynfI	615	447.842	3	6.88248
locus_tag=ECB_01561|gene=ynfJ	1257	1089.84	10	9.42725
locus_tag=ECB_01562|gene=bioD	696	528.842	28	54.3977
locus_tag=ECB_01563|gene=mlc	1221	1053.84	31	30.2228
locus_tag=ECB_01564|gene=ynfL	894	726.842	13	18.376
locus_tag=ECB_01565|gene=ynfM	1254	1086.84	88	83.1888
locus_tag=ECB_01566|gene=asr	309	150.413	598	4084.74
locus_tag=ECB_01567|gene=ydgD	822	654.842	638	1001
locus_tag=ECB_01568|gene=ydgE	330	169.258	13	78.912
locus_tag=ECB_01569|gene=ydgF	366	202.39	11	55.841
locus_tag=ECB_01570|gene=ydgG	1035	867.842	35	41.4358
locus_tag=ECB_01571|gene=pntB	1389	1221.84	91	76.52
locus_tag=ECB_01572|gene=pntA	1533	1365.84	95	71.4615
locus_tag=ECB_01573|gene=ydgH	945	777.842	34	44.9093
locus_tag=ECB_01574|gene=ydgI	1383	1215.84	8	6.76023
locus_tag=ECB_01575|gene=ydgB	723	555.842	3	5.54522
locus_tag=ECB_01576|gene=ydgC	336	174.711	6	35.2842
locus_tag=ECB_01577|gene=rstA	729	561.842	38	69.4893
locus_tag=ECB_01578|gene=rstB	1302	1134.84	36	32.5924
locus_tag=ECB_01579|gene=tus	930	762.842	14	18.8557
locus_tag=ECB_01580|gene=fumC	1404	1236.84	278	230.929
locus_tag=ECB_01581|gene=fumA	1647	1479.84	1393	967.129
locus_tag=ECB_01582|gene=manA	1176	1008.84	30	30.5525
locus_tag=ECB_01583|gene=ydgA	1509	1341.84	117	89.5846
locus_tag=ECB_01584|gene=uidC	1266	1098.84	14	13.0901
locus_tag=ECB_01585|gene=uidB	1374	1206.84	131	111.524
locus_tag=ECB_01586|gene=uidA	1812	1644.84	839	524.067
locus_tag=ECB_01587|gene=uidR	591	423.885	71	172.091
locus_tag=ECB_01588|gene=hdhA	768	600.842	7	11.9698
locus_tag=ECB_01589|gene=malI	1029	861.842	76	90.6013
locus_tag=ECB_01590|gene=malX	1593	1425.84	62	44.6755
locus_tag=ECB_01591|gene=malY	1173	1005.84	36	36.7724
locus_tag=ECB_01592|gene=add	1002	834.842	93	114.453
locus_tag=ECB_01593|gene=ydgJ	1041	873.842	108	126.981
locus_tag=ECB_01594|gene=blr	126	23.6111	14	609.201
locus_tag=ECB_01595|gene=ydgT	216	76.9462	0	0
locus_tag=ECB_01596|gene=ydgK	441	274.962	9	33.6294
locus_tag=ECB_01597|gene=rnfA	582	414.885	2	4.9528
locus_tag=ECB_01598|gene=rnfB	579	411.926	2	4.98838
locus_tag=ECB_01599|gene=rnfC	2223	2055.84	9	4.49782
locus_tag=ECB_01600|gene=rnfD	1059	891.842	5	5.76011
locus_tag=ECB_01601|gene=rnfG	621	453.842	2	4.52766
locus_tag=ECB_01602|gene=rnfE	696	528.842	0	0
locus_tag=ECB_01603|gene=nth	636	468.842	2	4.3828
locus_tag=ECB_01604|gene=ydgR	1503	1335.84	15	11.5368
locus_tag=ECB_01605|gene=gst	606	438.842	303	709.386
locus_tag=ECB_01606|gene=pdxY	864	696.842	25	36.8599
locus_tag=ECB_01607|gene=tyrS	1275	1107.84	26	24.1126
locus_tag=ECB_01608|gene=pdxH	657	489.842	26	54.5338
locus_tag=ECB_01609|gene=ydhA	330	169.258	3	18.2105
locus_tag=ECB_01610|gene=ydhH	1110	942.842	32	34.8706
locus_tag=ECB_01611|gene=slyB	468	301.439	438	1492.88
locus_tag=ECB_01612|gene=slyA	435	269.126	113	431.392
locus_tag=ECB_01613|gene=ydhI	237	92.2366	13	144.807
locus_tag=ECB_01614|gene=ydhJ	858	690.842	9	13.3848
locus_tag=ECB_01615|gene=ydhK	2013	1845.84	43	23.9344
locus_tag=ECB_01616|gene=sodC	522	354.962	133	384.963
locus_tag=ECB_01617|gene=ydhF	897	729.842	116	163.297
locus_tag=ECB_01618|gene=ydhL	240	94.6472	26	282.237
locus_tag=ECB_01619|gene=ydhM	516	348.997	5	14.7196
locus_tag=ECB_01620|gene=nemA	1098	930.842	10	11.0376
locus_tag=ECB_01621|gene=gloA	408	242.772	10	42.3205
locus_tag=ECB_01622|gene=rnt	648	480.842	2	4.27343
locus_tag=ECB_01623|gene=lhr	4617	4449.84	45	10.39
locus_tag=ECB_01624|gene=ydhD	348	185.606	52	287.846
locus_tag=ECB_01625|gene=ydhO	816	648.842	14	22.1686
locus_tag=ECB_01626|gene=sodB	582	414.885	70	173.348
locus_tag=ECB_01627_2|gene=ydhP	1167	999.842	14	14.3862
locus_tag=ECB_01628|gene=ECB_01628	120	21.1112	117	5694.06
locus_tag=ECB_01629|gene=purR	1026	858.842	15	17.9443
locus_tag=ECB_01630|gene=ydhB	933	765.842	13	17.4403
locus_tag=ECB_01631|gene=ydhC	1212	1044.84	16	15.7332
locus_tag=ECB_01632|gene=cfa	1149	981.842	134	140.221
locus_tag=ECB_01633|gene=ribC	642	474.842	27	58.4202
locus_tag=ECB_01634|gene=norM	1374	1206.84	15	12.77
locus_tag=ECB_01635|gene=ydhQ	1257	1089.84	198	186.66
locus_tag=ECB_01636|gene=ydhR	306	147.973	64	444.373
locus_tag=ECB_01637|gene=ydhS	1605	1437.84	65	46.4463
locus_tag=ECB_01638|gene=ydhT	813	645.842	3	4.77247
locus_tag=ECB_01639|gene=ydhU	786	618.842	2	3.32046
locus_tag=ECB_01640|gene=ydhX	669	501.842	0	0
locus_tag=ECB_01641|gene=ydhW	648	480.842	10	21.3671
locus_tag=ECB_00620_7|gene=insK-2	852	684.842	13.5	20.2531
locus_tag=ECB_00619_7|gene=insJ-2	522	354.962	35.0476	101.444
locus_tag=ECB_01644|gene=ydhZ	210	72.6538	11	155.555
locus_tag=ECB_01645|gene=pykF	1413	1245.84	300	247.404
locus_tag=ECB_01646|gene=lpp	237	92.2366	2905	32358.8
locus_tag=ECB_01647|gene=ynhG	1005	837.842	421	516.26
locus_tag=ECB_01648|gene=sufE	417	251.597	19	77.5883
locus_tag=ECB_01649|gene=sufS	1221	1053.84	152	148.189
locus_tag=ECB_01650|gene=sufD	1272	1104.84	130	120.89
locus_tag=ECB_01651|gene=sufC	747	579.842	104	184.277
locus_tag=ECB_01652|gene=sufB	1488	1320.84	347	269.915
locus_tag=ECB_01653|gene=sufA	369	205.204	84	420.573
locus_tag=ECB_01654|gene=ydiH	270	117.399	24	210.037
locus_tag=ECB_01655|gene=ydiI	411	245.772	6	25.0824
locus_tag=ECB_01656|gene=ydiJ	3057	2889.84	29	10.3103
locus_tag=ECB_01657|gene=ydiK	1113	945.842	61	66.2613
locus_tag=ECB_01658|gene=ydiL	357	193.852	8	42.4002
locus_tag=ECB_01660|gene=ydiN	1266	1098.84	1	0.935004
locus_tag=ECB_01661|gene=ydiB	867	699.842	1	1.46808
locus_tag=ECB_01662|gene=aroD	759	591.842	6	10.4158
locus_tag=ECB_01663|gene=ydiF	1596	1428.84	1	0.719059
locus_tag=ECB_01664|gene=ydiO	1152	984.842	2	2.08647
locus_tag=ECB_01665|gene=ydiP	912	744.842	9	12.4144
locus_tag=ECB_01666|gene=ydiQ	765	597.842	0	0
locus_tag=ECB_01667|gene=ydiR	939	771.842	4	5.32452
locus_tag=ECB_01668|gene=ydiS	1290	1122.84	4	3.66008
locus_tag=ECB_01669|gene=ydiT	294	137.517	0	0
locus_tag=ECB_01670|gene=ydiD	1701	1533.84	9	6.02852
locus_tag=ECB_01671|gene=ppsA	2379	2211.84	1026	476.587
locus_tag=ECB_01672|gene=ydiA	834	666.842	49	75.4956
locus_tag=ECB_01673|gene=aroH	1047	879.842	25	29.1934
locus_tag=ECB_01674|gene=ydiE	192	60.9237	1	16.8641
locus_tag=ECB_01675|gene=ydiU	1437	1269.84	29	23.4637
locus_tag=ECB_01676|gene=ydiV	543	375.926	18	49.1947
locus_tag=ECB_01677|gene=nlpC	465	298.499	113	388.942
locus_tag=ECB_01678|gene=btuD	750	582.842	8	14.1022
locus_tag=ECB_01679|gene=btuE	552	384.926	22	58.7211
locus_tag=ECB_01680|gene=btuC	981	813.842	7	8.83704
locus_tag=ECB_01681|gene=himA	300	142.793	1322	9512.05
locus_tag=ECB_01682|gene=pheT	2388	2220.84	551	254.908
locus_tag=ECB_01683|gene=pheS	984	816.842	22	27.6715
locus_tag=ECB_00620_8|gene=insK-2	852	684.842	13.5	20.2531
locus_tag=ECB_00619_8|gene=insJ-2	522	354.962	35.0476	101.444
locus_tag=ECB_01684|gene=pheM	45	7.875	0	0
locus_tag=ECB_01685|gene=rplT	357	193.852	397	2104.11
locus_tag=ECB_01686|gene=rpmI	198	64.7448	121	1920.12
locus_tag=ECB_01687|gene=infC	435	269.126	712	2718.15
locus_tag=ECB_01688|gene=thrS	1929	1761.84	297	173.196
locus_tag=ECB_01690|gene=ECB_01690	123	22.1187	0	0
locus_tag=ECB_01691|gene=ydiY	759	591.842	4	6.94389
locus_tag=ECB_01692|gene=pfkB	930	762.842	177	238.39
locus_tag=ECB_01693|gene=ydiZ	291	134.964	19	144.639
locus_tag=ECB_01694|gene=yniA	861	693.842	1892	2801.62
locus_tag=ECB_01695|gene=yniB	537	369.926	416	1155.39
locus_tag=ECB_01696|gene=yniC	669	501.842	12	24.5676
locus_tag=ECB_01697|gene=ydjM	591	423.885	7	16.9668
locus_tag=ECB_01698|gene=ydjN	1392	1224.84	67	56.2009
locus_tag=ECB_01699|gene=ydjO	795	627.842	2	3.27287
locus_tag=ECB_01700|gene=cedA	264	112.641	2	18.2424
locus_tag=ECB_01701|gene=katE	2262	2094.84	7	3.43317
locus_tag=ECB_01702|gene=ydjC	750	582.842	15	26.4417
locus_tag=ECB_01703|gene=celF	1353	1185.84	7	6.06485
locus_tag=ECB_01704|gene=celD	843	675.842	2	3.04042
locus_tag=ECB_01705|gene=celC	351	188.511	3	16.3506
locus_tag=ECB_01706|gene=celB	1359	1191.84	11	9.4825
locus_tag=ECB_01707|gene=celA	321	161.042	51	325.372
locus_tag=ECB_01708|gene=osmE	339	177.476	90	521.017
locus_tag=ECB_01709|gene=nadE	828	660.842	6	9.32829
locus_tag=ECB_01710|gene=ydjQ	888	720.842	17	24.2302
locus_tag=ECB_01711|gene=ydjR	576	408.926	2	5.02497
locus_tag=ECB_01712|gene=spy	486	319.132	9	28.9749
locus_tag=ECB_01713|gene=astE	969	801.842	71	90.9742
locus_tag=ECB_01714|gene=astB	1344	1176.84	163	142.304
locus_tag=ECB_01715|gene=astD	1479	1311.84	264	206.762
locus_tag=ECB_01716|gene=astA	1035	867.842	257	304.257
locus_tag=ECB_01717|gene=astC	1221	1053.84	410	399.721
locus_tag=ECB_01718|gene=xthA	807	639.842	17	27.2976
locus_tag=ECB_01719|gene=ydjX	711	543.842	6	11.3351
locus_tag=ECB_01721|gene=ydjZ	708	540.842	9	17.097
locus_tag=ECB_01722|gene=ynjA	549	381.926	1	2.69011
locus_tag=ECB_01723|gene=ynjB	1167	999.842	3	3.08275
locus_tag=ECB_01724|gene=ynjC	1491	1323.84	3	2.32827
locus_tag=ECB_01725|gene=ynjD	654	486.842	2	4.22076
locus_tag=ECB_01726|gene=ynjE	1308	1140.84	13	11.7076
locus_tag=ECB_01727|gene=ynjF	621	453.842	15	33.9574
locus_tag=ECB_01728|gene=nudG	408	242.772	2	8.46411
locus_tag=ECB_01729|gene=ynjH	273	119.884	9	77.131
locus_tag=ECB_01730|gene=gdhA	1344	1176.84	19	16.5876
locus_tag=ECB_01731|gene=ynjI	1041	873.842	4	4.70301
locus_tag=ECB_01732|gene=topB	1962	1794.84	13	7.44159
locus_tag=ECB_01733|gene=selD	1044	876.842	96	112.486
locus_tag=ECB_01734|gene=ydjA	552	384.926	54	144.134
locus_tag=ECB_01735|gene=sppA	1857	1689.84	56	34.0479
locus_tag=ECB_01736|gene=ansA	1017	849.842	10	12.0896
locus_tag=ECB_01737|gene=pncA	642	474.842	7	15.146
locus_tag=ECB_01738|gene=ydjE	1359	1191.84	6	5.17227
locus_tag=ECB_01739|gene=ydjF	759	591.842	27	46.8713
locus_tag=ECB_01740|gene=ydjG	981	813.842	2	2.52487
locus_tag=ECB_01741|gene=ydjH	948	780.842	0	0
locus_tag=ECB_01742|gene=ydjI	837	669.842	0	0
locus_tag=ECB_01743|gene=ydjJ	1044	876.842	2	2.34346
locus_tag=ECB_01744|gene=ydjK	1380	1212.84	3	2.54136
locus_tag=ECB_01745|gene=ydjL	1077	909.842	4	4.51692
locus_tag=ECB_01746|gene=yeaC	273	119.884	29	248.533
locus_tag=ECB_01747|gene=yeaA	414	248.622	105	433.908
locus_tag=ECB_01748|gene=gapA	996	828.842	103	127.677
locus_tag=ECB_01749|gene=yeaD	885	717.842	18	25.7628
locus_tag=ECB_01750|gene=yeaE	855	687.842	25	37.3422
locus_tag=ECB_01751|gene=mipA	747	579.842	11	19.4909
locus_tag=ECB_01752|gene=yeaG	1809	1641.84	104	65.0805
locus_tag=ECB_01753|gene=yeaH	1284	1116.84	3	2.7598
locus_tag=ECB_01754|gene=yeaI	1476	1308.84	0	0
locus_tag=ECB_01755|gene=yeaJ	1491	1323.84	4	3.10436
locus_tag=ECB_01756|gene=yeaK	504	337.065	8	24.3851
locus_tag=ECB_01757|gene=ECB_01757	105	15.7096	0	0
locus_tag=ECB_01758|gene=yeaL	447	280.878	3	10.9737
locus_tag=ECB_01759|gene=yeaM	822	654.842	14	21.9655
locus_tag=ECB_01760|gene=yeaN	1182	1014.84	18	18.2231
locus_tag=ECB_01761|gene=yeaO	348	185.606	7	38.7485
locus_tag=ECB_01762|gene=yoaF	255	105.725	21	204.074
locus_tag=ECB_01763|gene=yeaP	1026	858.842	23	27.5146
locus_tag=ECB_01764|gene=yeaQ	249	101.281	133	1349.19
locus_tag=ECB_01765|gene=yoaG	183	55.2257	0	0
locus_tag=ECB_01766|gene=yeaR	225	83.2976	1	12.3343
locus_tag=ECB_01767|gene=insL-4	1113	945.842	18.4286	20.0181
locus_tag=ECB_01768|gene=yeaS	639	471.842	7	15.2423
locus_tag=ECB_01769|gene=yeaT	924	756.842	36	48.8704
locus_tag=ECB_01770|gene=yeaU	1086	918.842	13	14.5362
locus_tag=ECB_01771|gene=yeaV	1446	1278.84	6	4.8204
locus_tag=ECB_01772|gene=yeaW	1125	957.842	6	6.43585
locus_tag=ECB_01773|gene=yeaX	966	798.842	6	7.71683
locus_tag=ECB_01774|gene=rnd	1128	960.842	14	14.9701
locus_tag=ECB_01775|gene=fadD	1686	1518.84	4722	3194.2
locus_tag=ECB_01776|gene=yeaY	582	414.885	577	1428.88
locus_tag=ECB_01777|gene=yeaZ	696	528.842	2	3.88555
locus_tag=ECB_01778|gene=yoaA	1911	1743.84	22	12.9618
locus_tag=ECB_01779|gene=yoaB	345	182.925	3	16.8499
locus_tag=ECB_01780|gene=yoaC	360	196.754	157	819.834
locus_tag=ECB_01781|gene=yoaH	180	53.312	19	366.166
locus_tag=ECB_01782|gene=pabB	1362	1194.84	10	8.59881
locus_tag=ECB_01783|gene=yeaB	579	411.926	7	17.4593
locus_tag=ECB_01784|gene=sdaA	1365	1197.84	479	410.851
locus_tag=ECB_01785|gene=yoaD	1599	1431.84	22	15.7862
locus_tag=ECB_01786|gene=yoaE	1557	1389.84	13	9.61007
locus_tag=ECB_01787|gene=manX	972	804.842	105	134.038
locus_tag=ECB_01788|gene=manY	801	633.842	92	149.127
locus_tag=ECB_01789|gene=manZ	861	693.842	234	346.501
locus_tag=ECB_01790|gene=yobD	459	292.706	1	3.51008
locus_tag=ECB_01791|gene=yebN	567	399.926	3	7.70708
locus_tag=ECB_01792|gene=rrmA	810	642.842	21	33.5632
locus_tag=ECB_01793|gene=cspC	210	72.6538	112	1583.83
locus_tag=ECB_01794|gene=yobF	144	32.1202	43	1375.43
locus_tag=ECB_01795|gene=yebO	288	132.432	68	527.551
locus_tag=ECB_01796|gene=yobG	144	32.1202	78	2494.97
locus_tag=ECB_01797|gene=ECB_01797	240	94.6472	11	119.408
locus_tag=ECB_01798|gene=kdgR	792	624.842	85	139.765
locus_tag=ECB_01799|gene=yebQ	1374	1206.84	6	5.10798
locus_tag=ECB_01800|gene=htpX	882	714.842	1158	1664.36
locus_tag=ECB_01801|gene=prc	2049	1881.84	46	25.1144
locus_tag=ECB_01802|gene=proQ	699	531.842	80	154.545
locus_tag=ECB_01803|gene=yebR	552	384.926	18	48.0445
locus_tag=ECB_01804|gene=yebS	1284	1116.84	62	57.036
locus_tag=ECB_01805|gene=yebT	2634	2466.84	39	16.2432
locus_tag=ECB_01806|gene=yebU	1440	1272.84	8	6.4575
locus_tag=ECB_01807|gene=yebV	237	92.2366	108	1203.01
locus_tag=ECB_01808|gene=yebW	192	60.9237	26	438.466
locus_tag=ECB_01809|gene=pphA	657	489.842	15	31.4618
locus_tag=ECB_01810|gene=yebY	342	180.184	20	114.042
locus_tag=ECB_01811|gene=yebZ	873	705.842	33	48.0347
locus_tag=ECB_01812|gene=yobA	375	210.91	55	267.925
locus_tag=ECB_01813|gene=holE	231	87.7631	18	210.722
locus_tag=ECB_01814|gene=yobB	657	489.842	39	81.8007
locus_tag=ECB_01815|gene=exoX	663	495.842	14	29.009
locus_tag=ECB_01816|gene=ptrB	2061	1893.84	112	60.7607
locus_tag=ECB_01817|gene=yebE	660	492.842	458	954.787
locus_tag=ECB_01818|gene=yebF	369	205.204	142	710.969
locus_tag=ECB_01819|gene=yebG	291	134.964	278	2116.3
locus_tag=ECB_01820|gene=purT	1179	1011.84	5	5.07699
locus_tag=ECB_01821|gene=eda	642	474.842	23	49.7654
locus_tag=ECB_01822|gene=edd	1812	1644.84	10	6.24633
locus_tag=ECB_01823|gene=zwf	1476	1308.84	27	21.1946
locus_tag=ECB_01824|gene=yebK	870	702.842	46	67.2433
locus_tag=ECB_01825|gene=pykA	1443	1275.84	184	148.173
locus_tag=ECB_01826|gene=msbB	972	804.842	18	22.9779
locus_tag=ECB_01827|gene=yebA	1260	1092.84	115	108.116
locus_tag=ECB_01828|gene=znuA	933	765.842	45	60.3701
locus_tag=ECB_01829|gene=znuC	756	588.842	13	22.6826
locus_tag=ECB_01830|gene=znuB	786	618.842	17	28.2239
locus_tag=ECB_01831|gene=ruvB	1011	843.842	32	38.9617
locus_tag=ECB_01832|gene=ruvA	612	444.842	39	90.0756
locus_tag=ECB_01833|gene=yebB	603	435.842	2	4.71465
locus_tag=ECB_01834|gene=ruvC	522	354.962	7	20.2612
locus_tag=ECB_01835|gene=yebC	741	573.842	17	30.4372
locus_tag=ECB_01836|gene=ntpA	453	286.793	4	14.3298
locus_tag=ECB_01837|gene=aspS	1773	1605.84	41	26.2319
locus_tag=ECB_01838|gene=yecD	567	399.926	2	5.13806
locus_tag=ECB_01839|gene=yecE	819	651.842	1	1.57618
locus_tag=ECB_01840|gene=yecN	396	231.037	20	88.9402
locus_tag=ECB_01841|gene=yecO	744	576.842	9	16.03
locus_tag=ECB_01842|gene=yecP	972	804.842	11	14.0421
locus_tag=ECB_01843|gene=torZ	2430	2262.84	26	11.8051
locus_tag=ECB_01844|gene=torY	1101	933.842	1	1.10021
locus_tag=ECB_01845|gene=cutC	441	274.962	277	1035.04
locus_tag=ECB_01846|gene=yecM	567	399.926	8	20.5522
locus_tag=ECB_01847|gene=argS	1734	1566.84	41	26.8848
locus_tag=ECB_01848|gene=yecT	489	322.132	0	0
locus_tag=ECB_01849|gene=flhE	369	205.204	0	0
locus_tag=ECB_01850|gene=flhA	2079	1911.84	8	4.29919
locus_tag=ECB_01851|gene=flhB	1149	981.842	2	2.09285
locus_tag=ECB_01852|gene=cheZ	645	477.842	3	6.45038
locus_tag=ECB_01853|gene=cheY	390	225.427	2	9.11533
locus_tag=ECB_01854|gene=cheB	1050	882.842	0	0
locus_tag=ECB_01855|gene=cheR	861	693.842	6	8.88463
locus_tag=ECB_01856|gene=tap	1602	1434.84	5	3.58026
locus_tag=ECB_01857|gene=tar	1662	1494.84	5	3.43656
locus_tag=ECB_01858|gene=cheW	504	337.065	1	3.04814
locus_tag=ECB_01859|gene=cheA	1965	1797.84	1	0.571475
locus_tag=ECB_01860|gene=motB	927	759.842	3	4.05645
locus_tag=ECB_01861|gene=motA	888	720.842	0	0
locus_tag=ECB_01862|gene=flhC	579	411.926	29	72.3315
locus_tag=ECB_01863|gene=flhD	360	196.754	13	67.8843
locus_tag=ECB_01864|gene=yecG	429	263.313	28	109.253
locus_tag=ECB_01865|gene=otsA	1425	1257.84	48	39.207
locus_tag=ECB_01866|gene=otsB	801	633.842	19	30.7979
locus_tag=ECB_01867|gene=araH	990	822.842	195	243.482
locus_tag=ECB_01868|gene=araG	1515	1347.84	119	90.7103
locus_tag=ECB_01869|gene=araF	990	822.842	117	146.089
locus_tag=ECB_01870|gene=yecI	504	337.065	137	417.595
locus_tag=ECB_01871|gene=yecJ	252	103.574	4	39.6789
locus_tag=ECB_01872|gene=yecR	324	163.807	4	25.0886
locus_tag=ECB_01873|gene=ftn	498	331.099	3	9.30921
locus_tag=ECB_01874|gene=yecH	240	94.6472	60	651.317
locus_tag=ECB_01875|gene=tyrP	1212	1044.84	8	7.86662
locus_tag=ECB_01876|gene=yecA	666	498.842	26	53.5499
locus_tag=ECB_01877|gene=pgsA	549	381.926	38	102.224
locus_tag=ECB_01878|gene=uvrC	1767	1599.84	24	15.4129
locus_tag=ECB_01879|gene=uvrY	510	342.997	47	140.785
locus_tag=ECB_01880|gene=insA-13	276	122.309	5.5	46.2012
locus_tag=ECB_01881|gene=insB-13	504	337.065	2.82785	8.6197
locus_tag=ECB_01882|gene=yedU	660	492.842	8	16.6775
locus_tag=ECB_01883|gene=yedV	1359	1191.84	10	8.62045
locus_tag=ECB_01884|gene=yedW	672	504.842	6	12.2108
locus_tag=ECB_01885|gene=yedX	414	248.622	8	33.0597
locus_tag=ECB_01886|gene=yedY	1005	837.842	21	25.7517
locus_tag=ECB_01887|gene=yedZ	636	468.842	1	2.1914
locus_tag=ECB_01888|gene=yodA	651	483.842	3	6.37039
locus_tag=ECB_01889|gene=yodB	531	363.926	1	2.82316
locus_tag=ECB_01890|gene=yeeI	798	630.842	174	283.385
locus_tag=ECB_01891|gene=yeeJ	7152	6984.84	62	9.11977
locus_tag=ECB_01893|gene=shiA	1317	1149.84	31	27.6995
locus_tag=ECB_01894|gene=amn	1455	1287.84	63	50.2605
locus_tag=ECB_01895|gene=yeeN	717	549.842	5	9.34288
locus_tag=ECB_01896|gene=yeeO	1644	1476.84	22	15.3051
locus_tag=ECB_01897|gene=cbl	951	783.842	13	17.0398
locus_tag=ECB_01898|gene=nac	918	750.842	11	15.052
locus_tag=ECB_01899|gene=erfK	933	765.842	71	95.2506
locus_tag=ECB_01900|gene=cobT	1080	912.842	4	4.50208
locus_tag=ECB_01901|gene=cobS	744	576.842	9	16.03
locus_tag=ECB_01902|gene=cobU	546	378.926	4	10.8456
locus_tag=ECB_01904|gene=insD	906	738.842	7	9.73408
locus_tag=ECB_01906|gene=ECB_01906	408	242.772	3	12.6962
locus_tag=ECB_01907|gene=ECB_01907	435	269.126	0	0
locus_tag=ECB_01908|gene=ECB_01908	411	245.772	4	16.7216
locus_tag=ECB_01909|gene=yoeD	159	40.3693	7	178.154
locus_tag=ECB_01910|gene=yeeX	396	231.037	126	560.323
locus_tag=ECB_01911|gene=yeeA	1059	891.842	94	108.29
locus_tag=ECB_01912|gene=sbmC	474	307.256	538	1799
locus_tag=ECB_01913|gene=dacD	1167	999.842	23	23.6344
locus_tag=ECB_01914|gene=sbcB	1428	1260.84	31	25.261
locus_tag=ECB_01915|gene=yeeD	228	85.6247	6	71.9948
locus_tag=ECB_01916|gene=yeeE	1059	891.842	12	13.8243
locus_tag=ECB_01917|gene=yeeF	1359	1191.84	11	9.4825
locus_tag=ECB_01918|gene=yeeY	930	762.842	165	222.228
locus_tag=ECB_01919|gene=yeeZ	825	657.842	301	470.104
locus_tag=ECB_01920|gene=hisL	51	8.375	0	0
locus_tag=ECB_01921|gene=hisG	900	732.842	18	25.2354
locus_tag=ECB_01922|gene=hisD	1242	1074.84	12	11.4706
locus_tag=ECB_01923|gene=hisC	1071	903.842	17	19.3244
locus_tag=ECB_01924|gene=hisB	1068	900.842	13	14.8267
locus_tag=ECB_01925|gene=hisH	591	423.885	3	7.27147
locus_tag=ECB_01926|gene=hisA	738	570.842	16	28.7974
locus_tag=ECB_01927|gene=hisF	777	609.842	11	18.5321
locus_tag=ECB_01928|gene=hisI	612	444.842	16	36.9541
locus_tag=ECB_01929|gene=wzzB	984	816.842	104	130.811
locus_tag=ECB_01930|gene=ugd	1167	999.842	15	15.4138
locus_tag=ECB_01931|gene=gnd	1407	1239.84	137	113.528
locus_tag=ECB_01955|gene=cpsB	1437	1269.84	1	0.809094
locus_tag=ECB_01956|gene=wcaI	1224	1056.84	4	3.88865
locus_tag=ECB_01957|gene=wcaH	480	313.163	0	0
locus_tag=ECB_01958|gene=wcaG	966	798.842	1	1.28614
locus_tag=ECB_01959|gene=gmd	1122	954.842	4	4.30405
locus_tag=ECB_01960|gene=wcaF	549	381.926	0	0
locus_tag=ECB_01961|gene=wcaE	747	579.842	0	0
locus_tag=ECB_01962|gene=wcaD	1218	1050.84	0	0
locus_tag=ECB_01963|gene=wcaC	1218	1050.84	2	1.95543
locus_tag=ECB_01964|gene=wcaB	489	322.132	0	0
locus_tag=ECB_01965|gene=wcaA	840	672.842	3	4.58096
locus_tag=ECB_01966|gene=wzc	2163	1995.84	5	2.57391
locus_tag=ECB_01967|gene=wzb	444	277.935	0	0
locus_tag=ECB_01968|gene=wza	1140	972.842	0	0
locus_tag=ECB_01969|gene=yegH	1584	1416.84	56	40.6084
locus_tag=ECB_01970|gene=asmA	1854	1686.84	59	35.9357
locus_tag=ECB_01971|gene=dcd	582	414.885	64	158.49
locus_tag=ECB_01972|gene=udk	642	474.842	2	4.32742
locus_tag=ECB_01973|gene=yegE	3306	3138.84	124	40.5883
locus_tag=ECB_01974|gene=alkA	849	681.842	10	15.0683
locus_tag=ECB_01975|gene=yegD	1353	1185.84	6	5.19844
locus_tag=ECB_01976|gene=yegI	1941	1773.84	8	4.63366
locus_tag=ECB_01977|gene=yegK	762	594.842	1	1.72722
locus_tag=ECB_01978|gene=yegL	660	492.842	3	6.25406
locus_tag=ECB_00620_9|gene=insK-2	852	684.842	13.5	20.2531
locus_tag=ECB_00619_9|gene=insJ-2	522	354.962	35.0476	101.444
locus_tag=ECB_02014|gene=yegR	318	158.422	0	0
locus_tag=ECB_02015|gene=yegS	900	732.842	27	37.8532
locus_tag=ECB_02016|gene=gatR	774	606.842	23	38.9404
locus_tag=ECB_02017|gene=gatD	1041	873.842	0	0
locus_tag=ECB_02018|gene=gatC	1356	1188.84	10	8.64221
locus_tag=ECB_02019|gene=gatB	285	130.06	0	0
locus_tag=ECB_02020|gene=gatA	453	286.793	0	0
locus_tag=ECB_02022|gene=insA-15	276	122.309	5.5	46.2012
locus_tag=ECB_02023|gene=insB-15	504	337.065	5.67089	17.2857
locus_tag=ECB_02024|gene=gatY	855	687.842	9	13.4432
locus_tag=ECB_02025|gene=fbaB	1053	885.842	39	45.2332
locus_tag=ECB_02026|gene=yegT	1278	1110.84	12	11.0988
locus_tag=ECB_02027|gene=yegU	1005	837.842	3	3.67881
locus_tag=ECB_02028|gene=yegV	966	798.842	6	7.71683
locus_tag=ECB_02029|gene=yegW	747	579.842	5	8.85949
locus_tag=ECB_02030|gene=yegX	819	651.842	8	12.6095
locus_tag=ECB_02031|gene=thiD	801	633.842	28	45.3864
locus_tag=ECB_02032|gene=thiM	789	621.842	201	332.097
locus_tag=ECB_02033|gene=ECB_02033	246	99.0699	27	280.008
locus_tag=ECB_02034|gene=ECB_02034	432	266.287	20	77.1666
locus_tag=ECB_02035|gene=ECB_02035	666	498.842	19	39.1326
locus_tag=ECB_02036|gene=ECB_02036	264	112.641	9	82.0909
locus_tag=ECB_02037|gene=ECB_02037	252	103.574	8	79.3578
locus_tag=ECB_02038|gene=ECB_02038	399	234.037	1	4.39
locus_tag=ECB_02039|gene=ECB_02039	192	60.9237	0	0
locus_tag=ECB_02040|gene=insB-16	504	337.065	3.59957	10.972
locus_tag=ECB_02041|gene=insA-16	276	122.309	2.25	18.9005
locus_tag=ECB_02042|gene=yehE	189	59.0067	23	400.475
locus_tag=ECB_02043|gene=mrp	1110	942.842	27	29.4221
locus_tag=ECB_02044|gene=metG	2034	1866.84	28	15.4099
locus_tag=ECB_02045|gene=molR	3795	3627.84	26	7.36332
locus_tag=ECB_02046|gene=yehI	3633	3465.84	4	1.18577
locus_tag=ECB_02047|gene=yehK	318	158.422	2	12.9707
locus_tag=ECB_02048|gene=yehL	1089	921.842	2	2.22906
locus_tag=ECB_02049|gene=yehM	2280	2112.84	15	7.29412
locus_tag=ECB_02050|gene=yehP	1137	969.842	4	4.23748
locus_tag=ECB_02051|gene=yehQ	2001	1833.84	9	5.04231
locus_tag=ECB_02052|gene=yehR	462	295.647	1	3.47516
locus_tag=ECB_02053|gene=yehS	471	304.378	16	54.0077
locus_tag=ECB_02054|gene=yehT	720	552.842	13	24.1597
locus_tag=ECB_02055|gene=yehU	1686	1518.84	37	25.0287
locus_tag=ECB_02056|gene=yehV	732	564.842	61	110.956
locus_tag=ECB_02057|gene=ECB_02057	108	16.5795	0	0
locus_tag=ECB_02058|gene=yehW	732	564.842	7	12.7327
locus_tag=ECB_02059|gene=yehX	927	759.842	1	1.35215
locus_tag=ECB_02060|gene=yehY	1158	990.842	7	7.25842
locus_tag=ECB_02061|gene=yehZ	918	750.842	16	21.8937
locus_tag=ECB_02062|gene=bglX	2298	2130.84	29	13.9828
locus_tag=ECB_02063|gene=dld	1716	1548.84	164	108.789
locus_tag=ECB_02064|gene=pbpG	933	765.842	23	30.8558
locus_tag=ECB_02065|gene=yohC	588	420.885	1079	2633.95
locus_tag=ECB_02066|gene=yohD	579	411.926	23	57.3663
locus_tag=ECB_02067|gene=yohF	762	594.842	24	41.4532
locus_tag=ECB_02068|gene=yohGH	1365	1197.84	2	1.71545
locus_tag=ECB_02069|gene=yohI	948	780.842	3	3.94736
locus_tag=ECB_02070|gene=yohJ	399	234.037	17	74.6301
locus_tag=ECB_02071|gene=yohK	696	528.842	21	40.7983
locus_tag=ECB_02072|gene=cdd	885	717.842	45	64.4069
locus_tag=ECB_02073|gene=sanA	720	552.842	6	11.1506
locus_tag=ECB_02074|gene=yeiS	240	94.6472	3	32.5658
locus_tag=ECB_02075|gene=yeiT	1239	1071.84	23	22.0468
locus_tag=ECB_02076|gene=yeiA	1236	1068.84	22	21.1474
locus_tag=ECB_02077|gene=mglC	1011	843.842	50	60.8776
locus_tag=ECB_02078|gene=mglA	1521	1353.84	72	54.6403
locus_tag=ECB_02079|gene=mglB	999	831.842	802	990.563
locus_tag=ECB_02080|gene=galS	1041	873.842	150	176.363
locus_tag=ECB_02081|gene=yeiB	1158	990.842	10	10.3692
locus_tag=ECB_02082|gene=folE	669	501.842	29	59.3717
locus_tag=ECB_02083|gene=yeiG	837	669.842	55	84.3605
locus_tag=ECB_02084|gene=cirA	1992	1824.84	58	32.6551
locus_tag=ECB_02085|gene=lysP	1470	1302.84	28	22.0808
locus_tag=ECB_02086|gene=yeiE	882	714.842	30	43.1181
locus_tag=ECB_02087|gene=yeiH	1050	882.842	6	6.9826
locus_tag=ECB_02088|gene=nfo	858	690.842	4	5.94881
locus_tag=ECB_02089|gene=yeiI	1089	921.842	11	12.2598
locus_tag=ECB_02090|gene=yeiJ	1251	1083.84	5	4.73972
locus_tag=ECB_02091|gene=rihB	942	774.842	5	6.62988
locus_tag=ECB_02092|gene=yeiL	660	492.842	23	47.9478
[truncated: 2,104 more rows]
