# Supplementary material for: Genomic and phenotypic evolution of Escherichia coli in a novel citrate-only resource environment
Source: eLife. 2020 May 29;9:e55414. doi: 10.7554/eLife.55414 (PMC7299349; doi:10.7554/eLife.55414)
Supplement: Figure 14—source data 1. [file elife-55414-fig14-data1.zip › ZDBp883_2/abundance.tsv]

target_id	length	eff_length	est_counts	tpm
locus_tag=ECB_00001|gene=thrL	66	9.30303	118	3146.24
locus_tag=ECB_00002|gene=thrA	2463	2288.78	158	17.1233
locus_tag=ECB_00003|gene=thrB	933	758.783	104	33.9978
locus_tag=ECB_00004|gene=thrC	1287	1112.78	104	23.1824
locus_tag=ECB_00005|gene=yaaX	297	134.607	11	20.2702
locus_tag=ECB_00006|gene=yaaA	777	602.783	36	14.8141
locus_tag=ECB_00007|gene=yaaJ	1431	1256.78	32	6.31574
locus_tag=ECB_00008|gene=talB	954	779.783	1237	393.487
locus_tag=ECB_00009|gene=mogA	588	413.824	145	86.9133
locus_tag=ECB_00010|gene=yaaH	567	392.865	75	47.3536
locus_tag=ECB_00011|gene=yaaW	714	539.783	11	5.05485
locus_tag=ECB_00012|gene=htgA	486	312.759	0	0
locus_tag=ECB_00013|gene=yaaI	405	233.364	1	1.06292
locus_tag=ECB_00014|gene=dnaK	1917	1742.78	220	31.3122
locus_tag=ECB_00015|gene=dnaJ	1131	956.783	34	8.81455
locus_tag=ECB_00016_1|gene=insL-1	1113	938.783	47.8571	12.6449
locus_tag=ECB_00017|gene=mokC	210	68.1925	6	21.8248
locus_tag=ECB_00619_1|gene=insJ-2	522	348.237	264.476	188.385
locus_tag=ECB_00620_1|gene=insK-2	852	677.783	83.2	30.4486
locus_tag=ECB_00018|gene=nhaA	1167	992.783	279	69.7083
locus_tag=ECB_00019|gene=nhaR	906	731.783	12	4.06756
locus_tag=ECB_00020|gene=ECB_00020	960	785.783	0	0
locus_tag=ECB_00021|gene=ECB_00021	1146	971.783	2	0.5105
locus_tag=ECB_00022|gene=ECB_00022	705	530.783	0	0
locus_tag=ECB_00023|gene=insA-1	276	117.081	10.1051	21.4085
locus_tag=ECB_00024|gene=insB-1	504	330.404	13.0103	9.76733
locus_tag=ECB_00025|gene=ECB_00025	351	182.318	0	0
locus_tag=ECB_00026|gene=ECB_00026	165	40.5728	0	0
locus_tag=ECB_00027|gene=rpsT	264	107.476	15	34.619
locus_tag=ECB_00028|gene=yaaY	219	74.3013	10	33.384
locus_tag=ECB_00029|gene=ribF	942	767.783	45	14.5381
locus_tag=ECB_00030|gene=ileS	2817	2642.78	201	18.8655
locus_tag=ECB_00031|gene=lspA	495	321.6	15	11.5694
locus_tag=ECB_00032|gene=fkpB	450	277.286	19	16.9965
locus_tag=ECB_00033|gene=ispH	951	776.783	13	4.15125
locus_tag=ECB_00034|gene=rihC	915	740.783	33	11.0499
locus_tag=ECB_00035|gene=dapB	822	647.783	71	27.1872
locus_tag=ECB_00036|gene=carA	1149	974.783	112	28.5
locus_tag=ECB_00037|gene=carB	3222	3047.78	85	6.91783
locus_tag=ECB_00038|gene=caiF	396	224.872	337	371.732
locus_tag=ECB_00039|gene=caiE	591	416.824	13	7.73615
locus_tag=ECB_00040|gene=caiD	894	719.783	1	0.344614
locus_tag=ECB_00041|gene=caiC	1569	1394.78	3	0.533518
locus_tag=ECB_00043|gene=caiA	1143	968.783	13	3.32852
locus_tag=ECB_00044|gene=caiT	1515	1340.78	4	0.740008
locus_tag=ECB_00045|gene=fixA	771	596.783	2	0.831282
locus_tag=ECB_00046|gene=fixB	942	767.783	5	1.61535
locus_tag=ECB_00047|gene=fixC	1287	1112.78	5	1.11454
locus_tag=ECB_00048|gene=fixX	288	126.988	0	0
locus_tag=ECB_00049|gene=yaaU	1332	1157.78	4	0.856974
locus_tag=ECB_00050|gene=yabF	531	357.202	70	48.6092
locus_tag=ECB_00051|gene=kefC	1863	1688.78	179	26.2914
locus_tag=ECB_00052|gene=folA	480	306.821	311	251.426
locus_tag=ECB_00053|gene=apaH	843	668.783	84	31.1551
locus_tag=ECB_00054|gene=apaG	378	207.744	49	58.5062
locus_tag=ECB_00055|gene=ksgA	822	647.783	206	78.881
locus_tag=ECB_00056|gene=pdxA	990	815.783	41	12.4665
locus_tag=ECB_00057|gene=surA	1287	1112.78	402	89.6087
locus_tag=ECB_00058|gene=imp	2355	2180.78	1071	121.818
locus_tag=ECB_00059|gene=djlA	816	641.783	87	33.6253
locus_tag=ECB_00060|gene=rluA	660	485.783	13	6.63798
locus_tag=ECB_00061|gene=hepA	2907	2732.78	14	1.27074
locus_tag=ECB_00062|gene=polB	2352	2177.78	61	6.94784
locus_tag=ECB_00063|gene=araD	696	521.783	7	3.32769
locus_tag=ECB_00064|gene=araA	1503	1328.78	132	24.6408
locus_tag=ECB_00065|gene=araB	1701	1526.78	115	18.6834
locus_tag=ECB_00066|gene=araC	879	704.783	518	182.309
locus_tag=ECB_00067|gene=yabI	765	590.783	800	335.89
locus_tag=ECB_00068|gene=yabJ	699	524.783	70	33.0867
locus_tag=ECB_00069|gene=thiP	1611	1436.78	24	4.14338
locus_tag=ECB_00070|gene=tbpA	984	809.783	12	3.67576
locus_tag=ECB_00071|gene=yabN	1656	1481.78	33	5.52413
locus_tag=ECB_00072|gene=setA	1179	1004.78	23	5.67793
locus_tag=ECB_00073|gene=leuD	606	431.783	100	57.4473
locus_tag=ECB_00074|gene=leuC	1401	1226.78	118	23.8588
locus_tag=ECB_00075|gene=leuB	1092	917.783	102	27.5673
locus_tag=ECB_00076|gene=leuA	1572	1397.78	80	14.1966
locus_tag=ECB_00077|gene=leuL	87	9.81329	27	682.47
locus_tag=ECB_00078|gene=leuO	945	770.783	29	9.33256
locus_tag=ECB_00079|gene=ilvI	1725	1550.78	203	32.4698
locus_tag=ECB_00080|gene=ilvH	492	318.696	122	94.9551
locus_tag=ECB_00081|gene=fruR	1005	830.783	986	294.391
locus_tag=ECB_00082|gene=yabB	459	286.059	296	256.667
locus_tag=ECB_00083|gene=mraW	942	767.783	396	127.936
locus_tag=ECB_00084|gene=ftsL	366	196.545	78	98.439
locus_tag=ECB_00085|gene=ftsI	1767	1592.78	149	23.2041
locus_tag=ECB_00086|gene=murE	1488	1313.78	90	16.9924
locus_tag=ECB_00087|gene=murF	1359	1184.78	82	17.1676
locus_tag=ECB_00088|gene=mraY	1083	908.783	209	57.0454
locus_tag=ECB_00089|gene=murD	1317	1142.78	150	32.5583
locus_tag=ECB_00090|gene=ftsW	1245	1070.78	78	18.0687
locus_tag=ECB_00091|gene=murG	1068	893.783	64	17.7616
locus_tag=ECB_00092|gene=murC	1476	1301.78	47	8.95559
locus_tag=ECB_00093|gene=ddl	921	746.783	160	53.1448
locus_tag=ECB_00094|gene=ftsQ	831	656.783	272	102.726
locus_tag=ECB_00095|gene=ftsA	1263	1088.78	112	25.5159
locus_tag=ECB_00096|gene=ftsZ	1152	977.783	517	131.154
locus_tag=ECB_00097|gene=lpxC	918	743.783	2706	902.436
locus_tag=ECB_00098|gene=yacA	513	339.271	43	31.4381
locus_tag=ECB_00099|gene=secA	2706	2531.78	163	15.9697
locus_tag=ECB_00100|gene=mutT	390	219.119	11	12.4522
locus_tag=ECB_00101|gene=yacG	198	60.3594	66	271.228
locus_tag=ECB_00102|gene=yacF	744	569.783	117	50.9344
locus_tag=ECB_00103|gene=coaE	621	446.783	110	61.0704
locus_tag=ECB_00104|gene=guaC	1044	869.783	102	29.0887
locus_tag=ECB_00105|gene=hofC	1203	1028.78	18	4.33994
locus_tag=ECB_00106|gene=hofB	1386	1211.78	15	3.07044
locus_tag=ECB_00107|gene=ppdD	441	268.368	5	4.6214
locus_tag=ECB_00108|gene=nadC	894	719.783	88	30.3261
locus_tag=ECB_00109|gene=ampD	552	377.98	115	75.4681
locus_tag=ECB_00110|gene=ampE	855	680.783	138	50.2812
locus_tag=ECB_00111|gene=aroP	1374	1199.78	532	109.988
locus_tag=ECB_00112|gene=pdhR	765	590.783	117	49.1239
locus_tag=ECB_00113|gene=aceE	2664	2489.78	1108	110.386
locus_tag=ECB_00114|gene=aceF	1893	1718.78	817	117.906
locus_tag=ECB_00115|gene=lpdA	1425	1250.78	1585	314.327
locus_tag=ECB_00116|gene=yacH	1854	1679.78	36	5.31599
locus_tag=ECB_00117|gene=acnB	2598	2423.78	5903	604.107
locus_tag=ECB_00118|gene=yacL	363	193.724	1446	1851.48
locus_tag=ECB_00119|gene=speD	795	620.783	56	22.376
locus_tag=ECB_00120|gene=speE	867	692.783	88	31.508
locus_tag=ECB_00121|gene=yacC	348	179.577	12	16.5754
locus_tag=ECB_00122|gene=cueO	1551	1376.78	38	6.84625
locus_tag=ECB_00123|gene=gcd	2391	2216.78	849	94.999
locus_tag=ECB_00124|gene=hpt	537	363.166	24	16.3923
locus_tag=ECB_00125|gene=yadF	663	488.783	77	39.076
locus_tag=ECB_00126|gene=yadG	927	752.783	104	34.2688
locus_tag=ECB_00127|gene=yadH	771	596.783	294	122.198
locus_tag=ECB_00128|gene=yadI	441	268.368	80	73.9424
locus_tag=ECB_00129|gene=yadE	1230	1055.78	109	25.6086
locus_tag=ECB_00130|gene=panD	381	210.554	85	100.136
locus_tag=ECB_00131|gene=yadD	903	728.783	42	14.2951
locus_tag=ECB_00132|gene=panC	852	677.783	197	72.0959
locus_tag=ECB_00133|gene=panB	795	620.783	168	67.1281
locus_tag=ECB_00134|gene=yadC	1347	1172.78	17	3.59556
locus_tag=ECB_00135|gene=yadK	597	422.783	1	0.586702
locus_tag=ECB_00136|gene=yadL	603	428.783	3	1.73548
locus_tag=ECB_00137|gene=yadM	570	395.865	2	1.25319
locus_tag=ECB_00138|gene=htrE	2601	2426.78	6	0.613275
locus_tag=ECB_00139|gene=ecpD	741	566.783	5	2.18821
locus_tag=ECB_00140|gene=yadN	585	410.824	0	0
locus_tag=ECB_00141|gene=folK	480	306.821	3	2.42533
locus_tag=ECB_00142|gene=pcnB	1365	1190.78	84	17.4977
locus_tag=ECB_00143|gene=yadB	927	752.783	20	6.59015
locus_tag=ECB_00144|gene=dksA	456	283.202	1684	1474.96
locus_tag=ECB_00145|gene=sfsA	705	530.783	946	442.088
locus_tag=ECB_00146|gene=ligT	531	357.202	44	30.5544
locus_tag=ECB_00147|gene=hrpB	2430	2255.78	77	8.46697
locus_tag=ECB_00148|gene=mrcB	2526	2351.78	120	12.6566
locus_tag=ECB_00149|gene=fhuA	2244	2069.78	724	86.7658
locus_tag=ECB_00150|gene=fhuC	798	623.783	53	21.0755
locus_tag=ECB_00151|gene=fhuD	891	716.783	6	2.07634
locus_tag=ECB_00152|gene=fhuB	1983	1808.78	31	4.25118
locus_tag=ECB_00153|gene=hemL	1281	1106.78	1868	418.648
locus_tag=ECB_00154|gene=yadQ	1422	1247.78	226	44.9267
locus_tag=ECB_00155|gene=yadR	345	176.814	1052	1475.82
locus_tag=ECB_00156|gene=yadS	624	449.783	33	18.1989
locus_tag=ECB_00157|gene=yadT	801	626.783	13	5.14471
locus_tag=ECB_00158|gene=pfs	699	524.783	341	161.179
locus_tag=ECB_00159|gene=dgt	1518	1343.78	48	8.86027
locus_tag=ECB_00160|gene=degP	1425	1250.78	2311	458.303
locus_tag=ECB_00161|gene=cdaR	1158	983.783	63	15.8846
locus_tag=ECB_00162|gene=yaeH	387	216.252	831	953.183
locus_tag=ECB_00163|gene=yaeI	813	638.783	26	10.0961
locus_tag=ECB_00164|gene=dapD	825	650.783	1076	410.12
locus_tag=ECB_00165|gene=glnD	2673	2498.78	285	28.2912
locus_tag=ECB_00166|gene=map	795	620.783	249	99.4934
locus_tag=ECB_00167|gene=rpsB	726	551.783	119	53.4951
locus_tag=ECB_00168|gene=tsf	852	677.783	45	16.4686
locus_tag=ECB_00169|gene=pyrH	726	551.783	131	58.8895
locus_tag=ECB_00170|gene=frr	558	383.942	688	444.485
locus_tag=ECB_00171|gene=ispC	1197	1022.78	50	12.1261
locus_tag=ECB_00172|gene=uppS	762	587.783	51	21.5223
locus_tag=ECB_00173|gene=cdsA	858	683.783	92	33.3737
locus_tag=ECB_00174|gene=yaeL	1353	1178.78	227	47.7669
locus_tag=ECB_00175|gene=yaeT	2433	2258.78	397	43.5964
locus_tag=ECB_00176|gene=hlpA	486	312.759	356	282.342
locus_tag=ECB_00177|gene=lpxD	1026	851.783	202	58.8244
locus_tag=ECB_00178|gene=fabZ	456	283.202	64	56.0554
locus_tag=ECB_00179|gene=lpxA	789	614.783	91	36.7159
locus_tag=ECB_00180|gene=lpxB	1149	974.783	8	2.03571
locus_tag=ECB_00181|gene=rnhB	597	422.783	6	3.52021
locus_tag=ECB_00182|gene=dnaE	3483	3308.78	107	8.0214
locus_tag=ECB_00183|gene=accA	960	785.783	135	42.6153
locus_tag=ECB_00184|gene=ldcC	2142	1967.78	1081	136.265
locus_tag=ECB_00185|gene=yaeR	390	219.119	137	155.087
locus_tag=ECB_00186|gene=tilS	1299	1124.78	79	17.4218
locus_tag=ECB_00187|gene=rof	255	100.548	5	12.3348
locus_tag=ECB_00188|gene=yaeP	201	62.2016	43	171.475
locus_tag=ECB_00189|gene=yaeQ	546	372.056	9	6.00025
locus_tag=ECB_00190|gene=yaeJ	423	250.709	26	25.724
locus_tag=ECB_00191|gene=cutF	711	536.783	95	43.8995
locus_tag=ECB_00192|gene=yaeF	825	650.783	11	4.19268
locus_tag=ECB_00193|gene=proS	1719	1544.78	508	81.5701
locus_tag=ECB_00194|gene=yaeB	708	533.783	141	65.5223
locus_tag=ECB_00195|gene=rcsF	405	233.364	11	11.6921
locus_tag=ECB_00196|gene=metQ	816	641.783	126	48.6987
locus_tag=ECB_00197|gene=metI	654	479.783	54	27.918
locus_tag=ECB_00198|gene=metN	1032	857.783	31	8.96436
locus_tag=ECB_00199|gene=gmhB	573	398.865	64	39.8005
locus_tag=ECB_00200|gene=dkgB	804	629.783	48	18.9054
locus_tag=ECB_00201|gene=yafC	915	740.783	217	72.6614
locus_tag=ECB_00202|gene=yafD	801	626.783	547	216.474
locus_tag=ECB_00203|gene=yafE	624	449.783	18	9.92669
locus_tag=ECB_00204|gene=mltD	1359	1184.78	27	5.65275
locus_tag=ECB_00205|gene=gloB	756	581.783	68	28.9923
locus_tag=ECB_00206|gene=yafS	723	548.783	129	58.3074
locus_tag=ECB_00207|gene=rnhA	468	294.972	30	25.2276
locus_tag=ECB_00208|gene=dnaQ	732	557.783	318	141.415
locus_tag=ECB_00209|gene=yafT	786	611.783	4	1.6218
locus_tag=ECB_00210|gene=insA-2	276	117.081	10.1051	21.4085
locus_tag=ECB_00211|gene=insB-2	504	330.404	27.3996	20.57
locus_tag=ECB_00212|gene=ECB_00212	372	202.139	1	1.22711
locus_tag=ECB_00213|gene=yhhI	1137	962.783	7	1.80345
locus_tag=ECB_00214|gene=yafV	771	596.783	176	73.1528
locus_tag=ECB_00215|gene=ykfE	474	300.913	28	23.0809
locus_tag=ECB_00216|gene=fadE	2445	2270.78	24003	2621.95
locus_tag=ECB_00217|gene=lpcA	579	404.824	245	150.118
locus_tag=ECB_00218|gene=yafJ	768	593.783	35	14.6209
locus_tag=ECB_00219|gene=yafK	741	566.783	61	26.6961
locus_tag=ECB_00220|gene=yafQ	279	119.616	143	296.538
locus_tag=ECB_00221|gene=dinJ	261	105.19	2307	5440.11
locus_tag=ECB_00222|gene=yafL	750	575.783	5	2.154
locus_tag=ECB_00223|gene=yafM	498	324.535	54	41.2731
locus_tag=ECB_00226|gene=dinB	1056	881.783	184	51.7596
locus_tag=ECB_00227|gene=yafN	294	132.047	137	257.351
locus_tag=ECB_00228|gene=yafO	399	227.78	67	72.9614
locus_tag=ECB_00229|gene=yafP	453	280.202	7	6.19671
locus_tag=ECB_00230|gene=ykfJ	267	109.932	3	6.76909
locus_tag=ECB_00231|gene=prfH	501	327.437	2	1.51508
locus_tag=ECB_00232|gene=pepD	1458	1283.78	384	74.195
locus_tag=ECB_00233|gene=gpt	459	286.059	72	62.4326
locus_tag=ECB_00234|gene=yafA	1245	1070.78	209	48.415
locus_tag=ECB_00235|gene=crl	402	230.457	1187	1277.6
locus_tag=ECB_00236|gene=insA-3	276	117.081	6.79233	14.3902
locus_tag=ECB_00237|gene=insB-3	504	330.404	0.00452092	0.00339403
locus_tag=ECB_00238|gene=phoE	1038	863.783	8	2.29731
locus_tag=ECB_00239|gene=proB	1104	929.783	44	11.7383
locus_tag=ECB_00240|gene=proA	1254	1079.78	235	53.9841
locus_tag=ECB_00241|gene=yagP	411	239.15	28	29.0417
locus_tag=ECB_00242|gene=yagQ	957	782.783	39	12.3583
locus_tag=ECB_00243|gene=yagR	2199	2024.78	83	10.168
locus_tag=ECB_00244|gene=yagS	957	782.783	32	10.1401
locus_tag=ECB_00245|gene=yagT	690	515.783	17	8.17555
locus_tag=ECB_00246|gene=yagU	615	440.783	88	49.5214
locus_tag=ECB_00247|gene=ykgJ	330	163.401	5	7.59013
locus_tag=ECB_00248|gene=yagV	711	536.783	16	7.3936
locus_tag=ECB_00249|gene=yagW	1644	1469.78	16	2.70023
locus_tag=ECB_00250|gene=yagX	2526	2351.78	29	3.05869
locus_tag=ECB_00251|gene=yagY	669	494.783	7	3.50928
locus_tag=ECB_00252|gene=yagZ	636	461.783	7	3.76006
locus_tag=ECB_00253|gene=ykgK	591	416.824	3	1.78527
locus_tag=ECB_00254|gene=ykgL	228	80.6774	8	24.5965
locus_tag=ECB_00255|gene=ykgM	264	107.476	3	6.92379
locus_tag=ECB_00256|gene=eaeH	4257	4082.78	60	3.64527
locus_tag=ECB_00257|gene=ykgA	852	677.783	43	15.7367
locus_tag=ECB_00258|gene=ykgB	594	419.783	10	5.90895
locus_tag=ECB_00259|gene=ykgI	237	87.2473	0	0
locus_tag=ECB_00260|gene=ykgC	1326	1151.78	115	24.7663
locus_tag=ECB_00261|gene=ykgD	855	680.783	7	2.55049
locus_tag=ECB_00262|gene=ykgE	720	545.783	53	24.0875
locus_tag=ECB_00263|gene=ykgF	1428	1253.78	106	20.971
locus_tag=ECB_00264|gene=ykgG	696	521.783	16	7.60615
locus_tag=ECB_00265|gene=ECB_00265	213	69.9712	0	0
locus_tag=ECB_00266|gene=ykgH	669	494.783	0	0
locus_tag=ECB_00267|gene=betA	1671	1496.78	81	13.4234
locus_tag=ECB_00268|gene=betB	1473	1298.78	432	82.5053
locus_tag=ECB_00269|gene=betI	588	413.824	192	115.085
locus_tag=ECB_00270|gene=betT	2034	1859.78	267	35.611
locus_tag=ECB_00271|gene=yahA	1089	914.783	7	1.89808
locus_tag=ECB_00272|gene=yahB	933	758.783	43	14.0568
locus_tag=ECB_00273|gene=yahC	498	324.535	7	5.35022
locus_tag=ECB_00274|gene=yahD	606	431.783	18	10.3405
locus_tag=ECB_00275|gene=yahE	864	689.783	1	0.359602
locus_tag=ECB_00276|gene=yahF	1548	1373.78	6	1.08335
locus_tag=ECB_00277|gene=yahG	1419	1244.78	18	3.58685
locus_tag=ECB_00278|gene=yahI	951	776.783	6	1.91596
locus_tag=ECB_00279|gene=yahJ	1383	1208.78	24	4.9249
locus_tag=ECB_00280|gene=yahK	1050	875.783	62	17.5602
locus_tag=ECB_00281|gene=yahL	816	641.783	2	0.772995
locus_tag=ECB_00282|gene=yahM	246	93.8858	824	2177.02
locus_tag=ECB_00283|gene=yahN	672	497.783	2239	1115.7
locus_tag=ECB_00284|gene=yahO	276	117.081	2895	6133.32
locus_tag=ECB_00285|gene=prpR	1587	1412.78	151	26.5116
locus_tag=ECB_00286|gene=prpB	891	716.783	72	24.9161
locus_tag=ECB_00287|gene=prpC	1170	995.783	58	14.4477
locus_tag=ECB_00288|gene=prpD	1452	1277.78	64	12.4239
locus_tag=ECB_00289|gene=prpE	1887	1712.78	53	7.67553
locus_tag=ECB_00290|gene=codB	1260	1085.78	1	0.22845
locus_tag=ECB_00291|gene=codA	1284	1109.78	30	6.7053
locus_tag=ECB_00292|gene=cynR	900	725.783	28	9.56943
locus_tag=ECB_00293|gene=cynT	660	485.783	8	4.08491
locus_tag=ECB_00294|gene=cynS	471	297.913	11	9.1588
locus_tag=ECB_00295|gene=cynX	1155	980.783	13	3.2878
locus_tag=ECB_00296|gene=lacA	612	437.783	9	5.0994
locus_tag=ECB_00297|gene=lacY	1254	1079.78	21	4.82411
locus_tag=ECB_00298|gene=lacZ	3075	2900.78	30	2.56532
locus_tag=ECB_00299|gene=lacI	1083	908.783	269	73.4221
locus_tag=ECB_00300|gene=mhpR	948	773.783	1491	477.962
locus_tag=ECB_00301|gene=mhpA	1665	1490.78	10	1.66387
locus_tag=ECB_00302|gene=mhpB	945	770.783	0	0
locus_tag=ECB_00303|gene=mhpC	882	707.783	6	2.10274
locus_tag=ECB_00304|gene=mhpD	810	635.783	3	1.17043
locus_tag=ECB_00305|gene=mhpF	951	776.783	7	2.23529
locus_tag=ECB_00306|gene=mhpE	1014	839.783	17	5.02131
locus_tag=ECB_00307|gene=mhpT	1212	1037.78	21	5.01935
locus_tag=ECB_00308|gene=yaiL	540	366.13	80	54.1988
locus_tag=ECB_00309|gene=frmB	834	659.783	28	10.5267
locus_tag=ECB_00310|gene=frmA	1110	935.783	33	8.74729
locus_tag=ECB_00311|gene=frmR	276	117.081	4	8.47437
locus_tag=ECB_00312|gene=yaiO	774	599.783	149	61.6208
locus_tag=ECB_00313|gene=insB-4	504	330.404	12.7219	9.55081
locus_tag=ECB_00314|gene=insA-4	276	117.081	10.1051	21.4085
locus_tag=ECB_00315|gene=tauA	963	788.783	102	32.0758
locus_tag=ECB_00316|gene=tauB	768	593.783	48	20.0516
locus_tag=ECB_00317|gene=tauC	828	653.783	87	33.0081
locus_tag=ECB_00318|gene=tauD	852	677.783	144	52.6995
locus_tag=ECB_00319|gene=hemB	975	800.783	87	26.9488
locus_tag=ECB_00320|gene=ECB_00320	198	60.3594	3	12.3285
locus_tag=ECB_00321|gene=yaiT	2907	2732.78	46	4.1753
locus_tag=ECB_00322|gene=yaiV	669	494.783	8	4.01061
locus_tag=ECB_00323|gene=ampH	1158	983.783	396	99.846
locus_tag=ECB_00324|gene=sbmA	1221	1046.78	113	26.7767
locus_tag=ECB_00325|gene=yaiW	1095	920.783	67	18.049
locus_tag=ECB_00326|gene=yaiY	309	144.813	137	234.664
locus_tag=ECB_00327|gene=yaiZ	213	69.9712	40	141.8
locus_tag=ECB_00328|gene=ddl	1095	920.783	54	14.5469
locus_tag=ECB_00329|gene=yaiB	261	105.19	7	16.5066
locus_tag=ECB_00330|gene=phoA	1416	1241.78	20	3.99502
locus_tag=ECB_00331|gene=psiF	321	155.308	580	926.336
locus_tag=ECB_00332|gene=yaiC	1116	941.783	43	11.3254
locus_tag=ECB_00333|gene=proC	810	635.783	175	68.2754
locus_tag=ECB_00334|gene=yaiI	459	286.059	34	29.482
locus_tag=ECB_00335|gene=aroL	525	351.202	44	31.0763
locus_tag=ECB_00336|gene=yaiA	192	56.5794	116	508.551
locus_tag=ECB_00337|gene=aroM	678	503.783	23	11.3245
locus_tag=ECB_00338|gene=yaiE	285	124.598	323	643.02
locus_tag=ECB_00339|gene=ykiA	282	122.091	34	69.0763
locus_tag=ECB_00340|gene=insB-5	504	330.404	12.7219	9.55081
locus_tag=ECB_00341|gene=insA-5	276	117.081	10.1051	21.4085
locus_tag=ECB_00342|gene=rdgC	912	737.783	64	21.5172
locus_tag=ECB_00343|gene=yajF	909	734.783	246	83.0445
locus_tag=ECB_00344|gene=araJ	1185	1010.78	164	40.2458
locus_tag=ECB_00345|gene=sbcC	3147	2972.78	27	2.25287
locus_tag=ECB_00346|gene=sbcD	1203	1028.78	14	3.37551
locus_tag=ECB_00347|gene=phoB	690	515.783	69	33.1831
locus_tag=ECB_00348|gene=phoR	1296	1121.78	81	17.9106
locus_tag=ECB_00349|gene=brnQ	1320	1145.78	606	131.191
locus_tag=ECB_00350|gene=proY	1374	1199.78	49	10.1304
locus_tag=ECB_00351|gene=malZ	1818	1643.78	46	6.94142
locus_tag=ECB_00353|gene=queA	1071	896.783	21	5.80854
locus_tag=ECB_00354|gene=tgt	1128	953.783	21	5.46141
locus_tag=ECB_00355|gene=yajC	333	166.027	50	74.701
locus_tag=ECB_00356|gene=secD	1848	1673.78	98	14.5232
locus_tag=ECB_00357|gene=secF	972	797.783	120	37.3105
locus_tag=ECB_00358|gene=yajD	348	179.577	107	147.798
locus_tag=ECB_00359|gene=tsx	774	599.783	77	31.8443
locus_tag=ECB_00360|gene=yajI	540	366.13	91	61.6512
locus_tag=ECB_00361|gene=ybaD	450	277.286	41	36.6767
locus_tag=ECB_00362|gene=ribD	1104	929.783	139	37.0824
locus_tag=ECB_00363|gene=ribH	471	297.913	38	31.6395
locus_tag=ECB_00364|gene=nusB	420	247.809	18	18.0173
locus_tag=ECB_00365|gene=thiL	978	803.783	19	5.8634
locus_tag=ECB_00366|gene=pgpA	519	345.237	143	102.743
locus_tag=ECB_00367|gene=yajO	975	800.783	1308	405.161
locus_tag=ECB_00368|gene=dxs	1863	1688.78	30	4.40638
locus_tag=ECB_00369|gene=ispA	900	725.783	41	14.0124
locus_tag=ECB_00370|gene=xseB	243	91.6896	24	64.9271
locus_tag=ECB_00371|gene=thiI	1449	1274.78	43	8.36695
locus_tag=ECB_00372|gene=thiJ	591	416.824	206	122.588
locus_tag=ECB_00373|gene=apbA	912	737.783	275	92.4568
locus_tag=ECB_00374|gene=yajQ	492	318.696	137	106.63
locus_tag=ECB_00375|gene=yajR	1365	1190.78	30	6.24919
locus_tag=ECB_00376|gene=ECB_00376	936	761.783	53	17.2576
locus_tag=ECB_00377|gene=ECB_00377	543	369.13	1090	732.457
locus_tag=ECB_00378|gene=ECB_00378	378	207.744	1221	1457.88
locus_tag=ECB_00379|gene=cyoE	891	716.783	583	201.751
locus_tag=ECB_00380|gene=cyoD	330	163.401	189	286.907
locus_tag=ECB_00381|gene=cyoC	615	440.783	294	165.446
locus_tag=ECB_00382|gene=cyoB	1992	1817.78	1197	163.338
locus_tag=ECB_00383|gene=cyoA	948	773.783	780	250.04
locus_tag=ECB_00384|gene=ampG	1476	1301.78	8	1.52436
locus_tag=ECB_00385|gene=yajG	579	404.824	26	15.9309
locus_tag=ECB_00386|gene=bolA	318	152.645	8399	13648.3
locus_tag=ECB_00387|gene=tig	1299	1124.78	93	20.5092
locus_tag=ECB_00388|gene=clpP	624	449.783	2497	1377.05
locus_tag=ECB_00389|gene=clpX	1275	1100.78	2529	569.878
locus_tag=ECB_00390|gene=insL-2	1113	938.783	47.8571	12.6449
locus_tag=ECB_00391|gene=lon	2355	2180.78	35	3.98098
locus_tag=ECB_00392|gene=hupB	273	114.78	96	207.463
locus_tag=ECB_00393|gene=ppiD	1872	1697.78	100	14.6101
locus_tag=ECB_00394|gene=ybaV	372	202.139	25	30.6778
locus_tag=ECB_00395|gene=ybaW	399	227.78	323	351.739
locus_tag=ECB_00396|gene=ybaX	696	521.783	116	55.1446
locus_tag=ECB_00397|gene=ybaE	1701	1526.78	1388	225.5
locus_tag=ECB_00398|gene=cof	819	644.783	332	127.72
locus_tag=ECB_00399|gene=ybaO	459	286.059	173	150.012
locus_tag=ECB_00400|gene=mdlA	1773	1598.78	68	10.55
locus_tag=ECB_00401|gene=mdlB	1782	1607.78	60	9.25675
locus_tag=ECB_00402|gene=glnK	339	171.386	0	0
locus_tag=ECB_00403|gene=amtB	1287	1112.78	19	4.23524
locus_tag=ECB_00404|gene=tesB	861	686.783	273	98.6003
locus_tag=ECB_00405|gene=ybaY	573	398.865	607	377.483
locus_tag=ECB_00406|gene=ybaZ	390	219.119	70	79.2413
locus_tag=ECB_00407|gene=ybaA	354	185.187	166	222.348
locus_tag=ECB_00408|gene=ylaB	1551	1376.78	274	49.3651
locus_tag=ECB_00409|gene=ylaC	471	297.913	78	64.9442
locus_tag=ECB_00410|gene=maa	552	377.98	40	26.2498
locus_tag=ECB_00411|gene=hha	219	74.3013	328	1094.99
locus_tag=ECB_00412|gene=ybaJ	375	204.974	643	778.12
locus_tag=ECB_00413|gene=acrB	3150	2975.78	176	14.6705
locus_tag=ECB_00414|gene=acrA	1194	1019.78	44	10.7024
locus_tag=ECB_00415|gene=acrR	648	473.783	32	16.7535
locus_tag=ECB_00416|gene=kefA	3363	3188.78	34	2.64477
locus_tag=ECB_00417|gene=ybaM	162	38.9296	23	146.549
locus_tag=ECB_00418|gene=priC	528	354.202	46	32.2137
locus_tag=ECB_00419|gene=ybaN	378	207.744	34	40.5961
locus_tag=ECB_00420|gene=apt	552	377.98	12	7.87493
locus_tag=ECB_00421|gene=dnaX	1932	1757.78	40	5.64455
locus_tag=ECB_00422|gene=ybaB	330	163.401	212	321.821
locus_tag=ECB_00423|gene=recR	606	431.783	57	32.745
locus_tag=ECB_00424|gene=htpG	1875	1700.78	122	17.7929
locus_tag=ECB_00425|gene=adk	645	470.783	63	33.1936
locus_tag=ECB_00426|gene=hemH	963	788.783	336	105.661
locus_tag=ECB_00427|gene=aes	960	785.783	99	31.2513
locus_tag=ECB_00428|gene=gsk	1305	1130.78	38	8.33564
locus_tag=ECB_00430|gene=fsr	1221	1046.78	41	9.71543
locus_tag=ECB_00431|gene=ushA	1653	1478.78	629	105.507
locus_tag=ECB_00432|gene=ybaK	480	306.821	48	38.8053
locus_tag=ECB_00433|gene=ybaP	795	620.783	47	18.7799
locus_tag=ECB_00434|gene=ybaQ	342	174.138	98	139.594
locus_tag=ECB_00435|gene=copA	2505	2330.78	307	32.6717
locus_tag=ECB_00436|gene=ybaS	933	758.783	7	2.28831
locus_tag=ECB_00437|gene=ybaT	1293	1118.78	21	4.65595
locus_tag=ECB_00438|gene=cueR	408	236.246	85	89.2461
locus_tag=ECB_00439|gene=ybbJ	456	283.202	263	230.353
locus_tag=ECB_00440|gene=ybbK	918	743.783	855	285.138
locus_tag=ECB_00441|gene=ybbL	678	503.783	36	17.7253
locus_tag=ECB_00442|gene=ybbM	780	605.783	10	4.09466
locus_tag=ECB_00443|gene=ybbN	855	680.783	127	46.2732
locus_tag=ECB_00444|gene=ybbO	810	635.783	31	12.0945
locus_tag=ECB_00445|gene=tesA	627	452.783	122	66.8351
locus_tag=ECB_00446|gene=ybbA	687	512.783	48	23.219
locus_tag=ECB_00447|gene=ybbP	2415	2240.78	111	12.2873
locus_tag=ECB_00448|gene=rhsD	4281	4106.78	56.48	3.41136
locus_tag=ECB_00449|gene=ybbC	369	199.343	0	0
locus_tag=ECB_00450|gene=ylbH	711	536.783	2	0.924201
locus_tag=ECB_00451|gene=ybbD	261	105.19	0	0
locus_tag=ECB_00452|gene=ylbG	372	202.139	14	17.1795
locus_tag=ECB_00453|gene=ybbB	1095	920.783	32	8.6204
locus_tag=ECB_00454|gene=ybbS	927	752.783	793	261.299
locus_tag=ECB_00455|gene=allA	483	309.79	1191	953.627
locus_tag=ECB_00456|gene=allR	816	641.783	9618	3717.33
locus_tag=ECB_00457|gene=gcl	1782	1607.78	1700	262.275
locus_tag=ECB_00458|gene=hyi	777	602.783	171	70.3672
locus_tag=ECB_00459|gene=glxR	879	704.783	283	99.6015
locus_tag=ECB_00460|gene=ybbV	279	119.616	17	35.2528
locus_tag=ECB_00461|gene=allP	1455	1280.78	114	22.0782
locus_tag=ECB_00462|gene=allB	1362	1187.78	175	36.5457
locus_tag=ECB_00463|gene=ybbY	1302	1127.78	135	29.6922
locus_tag=ECB_00464|gene=glxK	1146	971.783	71	18.1227
locus_tag=ECB_00465|gene=ylbA	786	611.783	48	19.4616
locus_tag=ECB_00466|gene=allC	1236	1061.78	19	4.43867
locus_tag=ECB_00467|gene=allD	1050	875.783	19	5.38136
locus_tag=ECB_00468|gene=fdrA	1668	1493.78	8	1.32843
locus_tag=ECB_00469|gene=ylbE	1260	1085.78	4	0.913801
locus_tag=ECB_00470|gene=ylbF	720	545.783	1	0.45448
locus_tag=ECB_00471|gene=arcC	894	719.783	7	2.4123
locus_tag=ECB_00472|gene=purK	1068	893.783	8	2.2202
locus_tag=ECB_00473|gene=purE	510	336.271	5	3.6882
locus_tag=ECB_00474|gene=ybbF	723	548.783	3	1.35599
locus_tag=ECB_00475|gene=ppiB	495	321.6	266	205.164
locus_tag=ECB_00476|gene=cysS	1386	1211.78	23	4.70801
locus_tag=ECB_00477|gene=ybcI	522	348.237	36	25.6426
locus_tag=ECB_00478|gene=ybcJ	213	69.9712	11	38.9949
locus_tag=ECB_00479|gene=folD	867	692.783	34	12.1735
locus_tag=ECB_00480|gene=sfmA	543	369.13	0	0
locus_tag=ECB_00481|gene=sfmC	693	518.783	0	0
locus_tag=ECB_00482|gene=sfmD	2610	2435.78	7	0.712843
locus_tag=ECB_00483|gene=sfmH	978	803.783	4	1.2344
locus_tag=ECB_00484|gene=sfmF	516	342.271	2	1.44942
locus_tag=ECB_00485|gene=fimZ	633	458.783	1	0.540664
locus_tag=ECB_00486|gene=intD	1164	989.783	78	19.5474
locus_tag=ECB_00487|gene=ECB_00487	402	230.457	5	5.38164
locus_tag=ECB_00488|gene=ECB_00488	219	74.3013	0	0
locus_tag=ECB_00489|gene=ECB_00489	315	150.102	3	4.95758
locus_tag=ECB_00490|gene=ECB_00490	366	196.545	2	2.52408
locus_tag=ECB_00492|gene=renD	186	52.9263	8	37.4933
locus_tag=ECB_00493|gene=emrE	333	166.027	8	11.9522
locus_tag=ECB_00494|gene=ybcK	1527	1352.78	2	0.366722
locus_tag=ECB_00495|gene=ybcL	552	377.98	4	2.62498
locus_tag=ECB_00496|gene=ybcM	798	623.783	85	33.8003
locus_tag=ECB_00497|gene=ybcN	456	283.202	5	4.37933
locus_tag=ECB_00498|gene=ninE	171	43.8884	0	0
locus_tag=ECB_00499|gene=ybcO	291	129.494	0	0
locus_tag=ECB_00500|gene=rus	363	193.724	2	2.56083
locus_tag=ECB_00501|gene=ylcG	141	28.2355	0	0
locus_tag=ECB_01116_1|gene=insA-10	276	117.081	6.79233	14.3902
locus_tag=ECB_01117_1|gene=insB-10	504	330.404	0.00972878	0.00730378
locus_tag=ECB_00504|gene=insB-6	504	330.404	13.0103	9.76733
locus_tag=ECB_00505|gene=insA-6	276	117.081	10.1051	21.4085
locus_tag=ECB_00510|gene=ECB_00510	195	58.4433	4	16.9769
locus_tag=ECB_00511|gene=nohB	576	401.865	12	7.40689
locus_tag=ECB_00512|gene=ECB_00512	2817	2642.78	47	4.41135
locus_tag=ECB_00513|gene=ECB_00513	2346	2171.78	17	1.94163
locus_tag=ECB_00514|gene=ECB_00514	282	122.091	3	6.09497
locus_tag=ECB_00515|gene=ECB_00515	705	530.783	19	8.87915
locus_tag=ECB_00516|gene=ECB_00516	294	132.047	5.03807	9.46391
locus_tag=ECB_00517|gene=ECB_00517	336	168.631	5.96193	8.76968
locus_tag=ECB_00518|gene=appY	750	575.783	2	0.861601
locus_tag=ECB_00519|gene=ompT	954	779.783	226	71.8902
locus_tag=ECB_00520|gene=envY	762	587.783	18	7.5961
locus_tag=ECB_00521|gene=ybcH	891	716.783	12	4.15268
locus_tag=ECB_00522|gene=nfrA	2973	2798.78	27	2.39293
locus_tag=ECB_00524|gene=ECB_00524	171	43.8884	0	0
locus_tag=ECB_00525|gene=yhhI	1137	962.783	5	1.28818
locus_tag=ECB_00526|gene=ECB_00526	162	38.9296	0	0
locus_tag=ECB_00527|gene=ECB_00527	291	129.494	0	0
locus_tag=ECB_00528|gene=ECB_00528	261	105.19	0	0
locus_tag=ECB_00529|gene=ECB_00529	558	383.942	2	1.29211
locus_tag=ECB_00530|gene=ECB_00530	1599	1424.78	11.2404	1.9569
locus_tag=ECB_00531|gene=cusS	1449	1274.78	10	1.9458
locus_tag=ECB_00532|gene=cusR	684	509.783	7	3.40602
locus_tag=ECB_00533|gene=cusC	1374	1199.78	272	56.2343
locus_tag=ECB_00534|gene=ylcC	333	166.027	30	44.8206
locus_tag=ECB_00535|gene=cusB	1224	1049.78	49	11.5779
locus_tag=ECB_00536|gene=cusA	3144	2969.78	21	1.754
locus_tag=ECB_00537|gene=pheP	1377	1202.78	49	10.1052
locus_tag=ECB_00538|gene=ybdG	1248	1073.78	40	9.24013
locus_tag=ECB_00539|gene=nfnB	654	479.783	103	53.251
locus_tag=ECB_00540|gene=ybdF	369	199.343	37	46.0399
locus_tag=ECB_00541|gene=ybdJ	249	96.127	65	167.727
locus_tag=ECB_00542|gene=ybdK	1119	944.783	1806	474.155
locus_tag=ECB_00543|gene=insJ-1	522	348.237	264.476	188.385
locus_tag=ECB_00545|gene=insB-7	504	330.404	13.0103	9.76733
locus_tag=ECB_00546|gene=insA-7	276	117.081	10.1051	21.4085
locus_tag=ECB_00547|gene=hokE	153	34.2101	0	0
locus_tag=ECB_00548|gene=insL-3	1113	938.783	47.8571	12.6449
locus_tag=ECB_00549|gene=entD	630	455.783	0	0
locus_tag=ECB_00550|gene=fepA	2241	2066.78	0	0
locus_tag=ECB_00551|gene=fes	1125	950.783	0	0
locus_tag=ECB_00552|gene=ybdZ	219	74.3013	0	0
locus_tag=ECB_00553|gene=entF	3882	3707.78	16	1.07039
locus_tag=ECB_00554|gene=fepE	1134	959.783	1	0.258441
locus_tag=ECB_00555|gene=fepC	816	641.783	26	10.0489
locus_tag=ECB_00556|gene=fepG	993	818.783	53	16.0562
locus_tag=ECB_00557|gene=fepD	1005	830.783	111	33.1414
locus_tag=ECB_00558|gene=ybdA	1251	1076.78	21	4.83756
locus_tag=ECB_00559|gene=fepB	957	782.783	37	11.7245
locus_tag=ECB_00560|gene=entC	1176	1001.78	255	63.1395
locus_tag=ECB_00561|gene=entE	1611	1436.78	207	35.7367
locus_tag=ECB_00562|gene=entB	858	683.783	92	33.3737
locus_tag=ECB_00563|gene=entA	747	572.783	106	45.904
locus_tag=ECB_00564|gene=ybdB	414	242.03	21	21.5221
locus_tag=ECB_00566|gene=ybdD	198	60.3594	59	242.461
locus_tag=ECB_00567|gene=ybdH	1089	914.783	58	15.727
locus_tag=ECB_00568|gene=ybdL	1161	986.783	22	5.53014
locus_tag=ECB_00569|gene=ybdM	630	455.783	13	7.0749
locus_tag=ECB_00570|gene=ybdN	1062	887.783	13	3.63221
locus_tag=ECB_00571|gene=insB-8	504	330.404	12.7219	9.55081
locus_tag=ECB_00572|gene=insA-8	276	117.081	10.1051	21.4085
locus_tag=ECB_00573|gene=dsbG	762	587.783	485	204.673
locus_tag=ECB_00574|gene=ahpC	564	389.865	2157	1372.37
locus_tag=ECB_00575|gene=ahpF	1566	1391.78	278	49.5459
locus_tag=ECB_00576|gene=ybdQ	429	256.607	8104	7833.67
locus_tag=ECB_00577|gene=ybdR	1239	1064.78	165	38.4377
locus_tag=ECB_00578|gene=rnk	411	239.15	135	140.022
locus_tag=ECB_00579|gene=rna	807	632.783	1442	565.256
locus_tag=ECB_00580|gene=citT	1464	1289.78	850	163.47
locus_tag=ECB_00581|gene=citG	879	704.783	63	22.1728
locus_tag=ECB_00582|gene=citX	552	377.98	8	5.24995
locus_tag=ECB_00583|gene=citF	1533	1358.78	22	4.01613
locus_tag=ECB_00584|gene=citE	909	734.783	16	5.40127
locus_tag=ECB_00585|gene=citD	297	134.607	0	0
locus_tag=ECB_00586|gene=citC	1059	884.783	87	24.3903
locus_tag=ECB_00587|gene=insB-9	504	330.404	12.7219	9.55081
locus_tag=ECB_00588|gene=insA-9	276	117.081	10.1051	21.4085
locus_tag=ECB_00589|gene=citA	1659	1484.78	34	5.68003
locus_tag=ECB_00590|gene=citB	681	506.783	16	7.83128
locus_tag=ECB_00591|gene=dcuC	1386	1211.78	10	2.04696
locus_tag=ECB_00592|gene=crcA	561	386.904	1	0.641109
locus_tag=ECB_00593|gene=cspE	210	68.1925	926	3368.29
locus_tag=ECB_00594|gene=ccrB	384	213.404	86	99.9611
locus_tag=ECB_00595|gene=ybeM	789	614.783	386	155.74
locus_tag=ECB_00596|gene=tatE	204	64.1596	318	1229.42
locus_tag=ECB_00597|gene=lipA	966	791.783	295	92.4168
locus_tag=ECB_00619_2|gene=insJ-2	522	348.237	264.476	188.385
locus_tag=ECB_00620_2|gene=insK-2	852	677.783	83.2	30.4486
locus_tag=ECB_00599|gene=lipB	642	467.783	8	4.2421
locus_tag=ECB_00600|gene=ybeD	264	107.476	13	30.0031
locus_tag=ECB_00601|gene=dacA	1212	1037.78	41	9.79969
locus_tag=ECB_00602|gene=rlpA	1089	914.783	51	13.8289
locus_tag=ECB_00603|gene=mrdB	1113	938.783	42	11.0973
locus_tag=ECB_00604|gene=mrdA	1902	1727.78	30	4.30692
locus_tag=ECB_00605|gene=ybeA	468	294.972	12	10.091
locus_tag=ECB_00606|gene=ybeB	318	152.645	20	32.4999
locus_tag=ECB_00607|gene=phpB	612	437.783	24	13.5984
locus_tag=ECB_00608|gene=nadD	642	467.783	23	12.196
locus_tag=ECB_00609|gene=holA	1032	857.783	37	10.6994
locus_tag=ECB_00610|gene=rlpB	582	407.824	42	25.5453
locus_tag=ECB_00611|gene=leuS	2583	2408.78	488	50.2524
locus_tag=ECB_00612|gene=ybeL	483	309.79	2791	2234.74
locus_tag=ECB_00614|gene=ybeR	708	533.783	5	2.32349
locus_tag=ECB_00615|gene=ybeV	1140	965.783	16	4.10937
locus_tag=ECB_00616|gene=hscC	1671	1496.78	8	1.32576
locus_tag=ECB_00617|gene=rihA	936	761.783	242	78.7987
locus_tag=ECB_00619_3|gene=insJ-2	522	348.237	264.476	188.385
locus_tag=ECB_00620_3|gene=insK-2	852	677.783	83.2	30.4486
locus_tag=ECB_00621|gene=gltK	675	500.783	384	190.203
locus_tag=ECB_00622|gene=gltJ	741	566.783	439	192.124
locus_tag=ECB_00623|gene=gltI	909	734.783	8998	3037.54
locus_tag=ECB_00624|gene=ECB_00624	1878	1703.78	39	5.67787
locus_tag=ECB_00625|gene=lnt	1539	1364.78	48	8.72394
locus_tag=ECB_00626|gene=ybeX	879	704.783	440	154.857
locus_tag=ECB_00627|gene=ybeY	468	294.972	309	259.844
locus_tag=ECB_00628|gene=ybeZ	1080	905.783	880	240.987
locus_tag=ECB_00629|gene=yleA	1425	1250.78	503	99.7518
locus_tag=ECB_00630|gene=ubiF	1176	1001.78	826	204.523
locus_tag=ECB_00631|gene=asnB	1665	1490.78	123	20.4656
locus_tag=ECB_00632|gene=nagD	753	578.783	64	27.4283
locus_tag=ECB_00633|gene=nagC	1221	1046.78	87	20.6157
locus_tag=ECB_00634|gene=nagA	1149	974.783	101	25.7009
locus_tag=ECB_00635|gene=nagB	801	626.783	257	101.707
locus_tag=ECB_00636|gene=nagE	1947	1772.78	1420	198.686
locus_tag=ECB_00637|gene=glnS	1665	1490.78	67	11.148
locus_tag=ECB_00638|gene=ybfM	1407	1232.78	42	8.45079
locus_tag=ECB_00639|gene=ybfN	327	160.669	4	6.17535
locus_tag=ECB_00640|gene=fur	447	274.341	676	611.209
locus_tag=ECB_00641|gene=fldA	531	357.202	74	51.3869
locus_tag=ECB_00642|gene=ybfE	294	132.047	5	9.39239
locus_tag=ECB_00643|gene=ybfF	765	590.783	46	19.3137
locus_tag=ECB_00644|gene=seqA	546	372.056	71	47.3353
locus_tag=ECB_00645|gene=pgm	1641	1466.78	267	45.1523
locus_tag=ECB_00646|gene=ybfP	495	321.6	4	3.08517
locus_tag=ECB_00647|gene=ybfGH	651	476.783	1	0.520253
locus_tag=ECB_00648|gene=potE	1320	1145.78	61	13.2057
locus_tag=ECB_00649|gene=speF	2199	2024.78	5	0.612528
locus_tag=ECB_00650|gene=ECB_00650	258	102.845	0	0
locus_tag=ECB_00651|gene=kdpE	678	503.783	81	39.882
locus_tag=ECB_00652|gene=kdpD	2688	2513.78	412	40.6541
locus_tag=ECB_00653|gene=kdpC	573	398.865	0	0
locus_tag=ECB_00654|gene=kdpB	2049	1874.78	8	1.05846
locus_tag=ECB_00655|gene=kdpA	1674	1499.78	2	0.330778
locus_tag=ECB_00656|gene=kdpF	90	9.92807	0	0
locus_tag=ECB_00657|gene=ybfA	207	66.2227	56	209.757
locus_tag=ECB_00658|gene=rhsC	1665	1490.78	35.3894	5.88835
locus_tag=ECB_00659|gene=ybfB	327	160.669	0	0
locus_tag=ECB_00660|gene=ybfO	1434	1259.78	19	3.74104
locus_tag=ECB_00661|gene=ybfC	570	395.865	4	2.50638
locus_tag=ECB_00662|gene=ECB_00662	276	117.081	3	6.35578
locus_tag=ECB_00663|gene=ECB_00663	279	119.616	1	2.07369
locus_tag=ECB_00664|gene=ECB_00664	243	91.6896	3	8.11589
locus_tag=ECB_00666|gene=ybfD	762	587.783	0	0
locus_tag=ECB_00667|gene=ybgA	510	336.271	141	104.007
locus_tag=ECB_00668|gene=phrB	1422	1247.78	166	32.9992
locus_tag=ECB_00669|gene=ybgH	1482	1307.78	9	1.70703
locus_tag=ECB_00670|gene=ybgI	744	569.783	261	113.623
locus_tag=ECB_00671|gene=ybgJ	657	482.783	152	78.0956
locus_tag=ECB_00672|gene=ybgK	933	758.783	113	36.9399
locus_tag=ECB_00673|gene=ybgL	735	560.783	79	34.9436
locus_tag=ECB_00674|gene=nei	792	617.783	23	9.23479
locus_tag=ECB_00675|gene=abrB	1047	872.783	30	8.52609
locus_tag=ECB_00676|gene=ybgO	1062	887.783	58	16.2053
locus_tag=ECB_00677|gene=ybgP	732	557.783	8	3.55762
locus_tag=ECB_00678|gene=ybgQ	2451	2276.78	19	2.06998
locus_tag=ECB_00679|gene=ybgD	567	392.865	9	5.68243
locus_tag=ECB_00680|gene=gltA	1284	1109.78	6451	1441.86
locus_tag=ECB_00681|gene=sdhC	390	219.119	1245	1409.36
locus_tag=ECB_00682|gene=sdhD	348	179.577	538	743.132
locus_tag=ECB_00683|gene=sdhA	1767	1592.78	2722	423.903
locus_tag=ECB_00684|gene=sdhB	717	542.783	951	434.6
locus_tag=ECB_00685|gene=sucA	2802	2627.78	3058	288.657
locus_tag=ECB_00686|gene=sucB	1218	1043.78	2304	547.529
locus_tag=ECB_00687|gene=sucC	1167	992.783	612	152.909
locus_tag=ECB_00688|gene=sucD	870	695.783	609	217.109
locus_tag=ECB_00689|gene=farR	723	548.783	24	10.8479
locus_tag=ECB_00690|gene=hrsA	1977	1802.78	7	0.96314
locus_tag=ECB_00691|gene=ybgG	2634	2459.78	30	3.02524
locus_tag=ECB_00692|gene=cydA	1569	1394.78	1496	266.048
locus_tag=ECB_00693|gene=cydB	1140	965.783	937	240.655
locus_tag=ECB_00694|gene=ybgT	114	16.5454	79	1184.37
locus_tag=ECB_00695|gene=ybgE	294	132.047	110	206.632
locus_tag=ECB_00696|gene=ybgC	405	233.364	29	30.8247
locus_tag=ECB_00697|gene=tolQ	693	518.783	52	24.8629
locus_tag=ECB_00698|gene=tolR	429	256.607	20	19.3328
locus_tag=ECB_00699|gene=tolA	1266	1091.78	131	29.7625
locus_tag=ECB_00700|gene=tolB	1293	1118.78	435	96.4447
locus_tag=ECB_00701|gene=pal	522	348.237	613	436.636
locus_tag=ECB_00702|gene=ybgF	792	617.783	88	35.3331
locus_tag=ECB_00703|gene=nadA	1044	869.783	240	68.444
locus_tag=ECB_00704|gene=pnuC	720	545.783	976	443.573
locus_tag=ECB_00705|gene=ybgR	942	767.783	460	148.612
locus_tag=ECB_00706|gene=ybgS	381	210.554	47	55.3694
locus_tag=ECB_00707|gene=aroG	1053	878.783	1178	332.505
locus_tag=ECB_00708|gene=gpmA	753	578.783	1851	793.278
locus_tag=ECB_00709|gene=galM	1041	866.783	326	93.2915
locus_tag=ECB_00710|gene=galK	1149	974.783	220	55.9822
locus_tag=ECB_00711|gene=galT	1047	872.783	166	47.1777
locus_tag=ECB_00712|gene=galE	1017	842.783	198	58.2753
locus_tag=ECB_00713|gene=modF	1473	1298.78	546	104.278
locus_tag=ECB_00714|gene=modE	789	614.783	24	9.68332
locus_tag=ECB_00715|gene=ybhT	150	32.6332	59	448.463
locus_tag=ECB_00716|gene=modA	774	599.783	23	9.51193
locus_tag=ECB_00717|gene=modB	690	515.783	19	9.13738
locus_tag=ECB_00718|gene=modC	1059	884.783	13	3.64453
locus_tag=ECB_00719|gene=ybhA	819	644.783	17	6.53989
locus_tag=ECB_00720|gene=ybhE	996	821.783	276	83.308
locus_tag=ECB_00721|gene=ybhD	1017	842.783	4	1.17728
locus_tag=ECB_00722|gene=ybhH	1053	878.783	1	0.282263
locus_tag=ECB_00723|gene=ybhI	1434	1259.78	2	0.393794
locus_tag=ECB_00724|gene=ybhJ	2262	2087.78	23	2.73261
locus_tag=ECB_00725|gene=ybhC	1284	1109.78	16	3.57616
locus_tag=ECB_00726|gene=ECB_00726	1071	896.783	42	11.6171
locus_tag=ECB_00727|gene=ECB_00727	285	124.598	1	1.99078
locus_tag=ECB_00728|gene=ECB_00728	339	171.386	10	14.473
locus_tag=ECB_00729|gene=ECB_00729	372	202.139	1	1.22711
locus_tag=ECB_00730|gene=ECB_00730	345	176.814	0	0
locus_tag=ECB_00731|gene=ECB_00731	186	52.9263	0	0
locus_tag=ECB_00732|gene=ECB_00732	552	377.98	2	1.31249
locus_tag=ECB_00733|gene=ECB_00733	1623	1448.78	38	6.50601
locus_tag=ECB_00734|gene=ECB_00734	762	587.783	2	0.844011
locus_tag=ECB_00735|gene=ECB_00735	459	286.059	1	0.867119
locus_tag=ECB_00736|gene=ECB_00736	399	227.78	0	0
locus_tag=ECB_00737|gene=ECB_00737	993	818.783	2	0.605893
locus_tag=ECB_00738|gene=ECB_00738	1338	1163.78	4	0.852556
locus_tag=ECB_00739|gene=ECB_00739	1146	971.783	21	5.36025
locus_tag=ECB_00740|gene=ybhB	477	303.882	147	119.99
locus_tag=ECB_00741|gene=bioA	1290	1115.78	33	7.33616
locus_tag=ECB_00742|gene=bioB	1041	866.783	36	10.3021
locus_tag=ECB_00743|gene=bioF	1155	980.783	21	5.31106
locus_tag=ECB_00744|gene=bioC	756	581.783	13	5.54265
locus_tag=ECB_00745|gene=bioD	678	503.783	8	3.93896
locus_tag=ECB_00746|gene=uvrB	2022	1847.78	442	59.3343
locus_tag=ECB_00747|gene=ybhK	909	734.783	47	15.8662
locus_tag=ECB_00748|gene=moaA	990	815.783	263	79.968
locus_tag=ECB_00749|gene=moaB	513	339.271	104	76.0362
locus_tag=ECB_00750|gene=moaC	486	312.759	73	57.8959
locus_tag=ECB_00751|gene=moaD	246	93.8858	24	63.4083
locus_tag=ECB_00752|gene=moaE	453	280.202	59	52.2294
locus_tag=ECB_00753|gene=ybhL	705	530.783	5048	2359.05
locus_tag=ECB_00754|gene=ybhM	714	539.783	10	4.59532
locus_tag=ECB_00755|gene=ybhN	957	782.783	62	19.6465
locus_tag=ECB_00756|gene=ybhO	1242	1067.78	192	44.6019
locus_tag=ECB_00757|gene=ybhP	762	587.783	236	99.5933
locus_tag=ECB_00758|gene=ybhQ	411	239.15	1706	1769.47
locus_tag=ECB_00759|gene=ybhR	1107	932.783	138	36.6972
locus_tag=ECB_00760|gene=ybhS	1134	959.783	232	59.9584
locus_tag=ECB_00761|gene=ybhF	1737	1562.78	347	55.0764
locus_tag=ECB_00762|gene=ybhG	999	824.783	227	68.2686
locus_tag=ECB_00763|gene=ybiH	672	497.783	105	52.322
locus_tag=ECB_00764|gene=rhlE	1365	1190.78	19	3.95782
locus_tag=ECB_00765|gene=ybiA	483	309.79	14	11.2097
locus_tag=ECB_00766|gene=dinG	2151	1976.78	221	27.7312
locus_tag=ECB_00767|gene=ybiB	963	788.783	722	227.046
locus_tag=ECB_00768|gene=ybiC	1086	911.783	532	144.729
locus_tag=ECB_00769|gene=ybiJ	261	105.19	54	127.337
locus_tag=ECB_00770|gene=ybiI	267	109.932	211	476.093
locus_tag=ECB_00771|gene=ybiX	678	503.783	38	18.7101
locus_tag=ECB_00772|gene=ybiL	2283	2108.78	27	3.1759
locus_tag=ECB_00773|gene=ybiM	261	105.19	143	337.207
locus_tag=ECB_00774|gene=ybiN	927	752.783	24	7.90818
locus_tag=ECB_00775|gene=ybiO	2226	2051.78	52	6.28647
locus_tag=ECB_00776|gene=glnQ	723	548.783	91	41.1316
locus_tag=ECB_00777|gene=glnP	660	485.783	146	74.5496
locus_tag=ECB_00778|gene=glnH	747	572.783	1173	507.976
locus_tag=ECB_00779|gene=dps	504	330.404	2497	1874.6
locus_tag=ECB_00780|gene=ybiF	888	713.783	16	5.56018
locus_tag=ECB_00781|gene=ompX	516	342.271	1001	725.434
locus_tag=ECB_00782|gene=ybiP	1584	1409.78	44	7.74168
locus_tag=ECB_00783|gene=ECB_00783	270	112.38	6688	14761.9
locus_tag=ECB_00784|gene=mntR	468	294.972	149	125.297
locus_tag=ECB_00785|gene=ybiR	1119	944.783	48	12.6021
locus_tag=ECB_00786|gene=ybiS	921	746.783	216	71.7454
locus_tag=ECB_00787|gene=ybiT	1593	1418.78	30	5.24493
locus_tag=ECB_00788|gene=ybiU	1266	1091.78	56	12.7229
locus_tag=ECB_00789|gene=ybiV	816	641.783	27	10.4354
locus_tag=ECB_00790|gene=ybiW	2433	2258.78	39	4.28277
locus_tag=ECB_00791|gene=ybiY	927	752.783	1	0.329507
locus_tag=ECB_00792|gene=fsa	663	488.783	22	11.1646
locus_tag=ECB_00793|gene=moeB	750	575.783	57	24.5556
locus_tag=ECB_00794|gene=moeA	1236	1061.78	226	52.7968
locus_tag=ECB_00795|gene=ybiK	966	791.783	248	77.6927
locus_tag=ECB_00796|gene=yliA	1839	1664.78	146	21.7535
locus_tag=ECB_00797|gene=yliB	1482	1307.78	108	20.4844
locus_tag=ECB_00798|gene=yliC	921	746.783	36	11.9576
locus_tag=ECB_00799|gene=yliD	912	737.783	6	2.01724
locus_tag=ECB_00800|gene=yliE	2097	1922.78	1	0.129004
locus_tag=ECB_00801|gene=yliF	1329	1154.78	10	2.148
locus_tag=ECB_00802|gene=yliG	1326	1151.78	23	4.95327
locus_tag=ECB_00803|gene=yliH	384	213.404	9838	11435.1
locus_tag=ECB_00804|gene=yliI	1116	941.783	252	66.3719
locus_tag=ECB_00805|gene=yliJ	627	452.783	56	30.6784
locus_tag=ECB_00806|gene=dacC	1203	1028.78	2932	706.928
locus_tag=ECB_00807|gene=deoR	759	584.783	30	12.7251
locus_tag=ECB_00808|gene=ybjG	597	422.783	44	25.8149
locus_tag=ECB_00809|gene=cmr	1233	1058.78	110	25.7704
locus_tag=ECB_00810|gene=ybjH	285	124.598	34	67.6864
locus_tag=ECB_00811|gene=ybjI	816	641.783	29	11.2084
locus_tag=ECB_00812|gene=ybjJ	1209	1034.78	25	5.99274
locus_tag=ECB_00813|gene=ybjK	537	363.166	114	77.8636
locus_tag=ECB_00814|gene=ECB_00814	333	166.027	1051	1570.22
locus_tag=ECB_00815|gene=ECB_00815	945	770.783	46	14.8034
locus_tag=ECB_00816|gene=ECB_00816	153	34.2101	1	7.2507
locus_tag=ECB_00817|gene=ECB_00817	564	389.865	12	7.63487
locus_tag=ECB_00818|gene=ECB_00818	222	76.3222	0	0
locus_tag=ECB_00819|gene=ECB_00819	510	336.271	0	0
locus_tag=ECB_00820|gene=ECB_00820	240	89.5315	0	0
locus_tag=ECB_00821|gene=ECB_00821	342	174.138	0	0
locus_tag=ECB_00822|gene=ECB_00822	234	85.1572	0	0
locus_tag=ECB_00823|gene=ECB_00823	228	80.6774	0	0
locus_tag=ECB_00824|gene=ECB_00824	858	683.783	0	0
locus_tag=ECB_00825|gene=ECB_00825	2415	2240.78	4	0.442787
locus_tag=ECB_00826|gene=ECB_00826	189	54.7832	55	249.029
locus_tag=ECB_00827|gene=ECB_00827	306	142.236	127	221.478
locus_tag=ECB_00828|gene=ECB_00828	336	168.631	94	138.269
locus_tag=ECB_00829|gene=ECB_00829	165	40.5728	0	0
locus_tag=ECB_00830|gene=ECB_00830	924	749.783	48	15.8796
locus_tag=ECB_00831|gene=ECB_00831	963	788.783	21	6.60384
locus_tag=ECB_00832|gene=ECB_00832	1029	854.783	8	2.3215
locus_tag=ECB_00833|gene=ECB_00833	1767	1592.78	2	0.311464
locus_tag=ECB_00834|gene=ECB_00834	753	578.783	0	0
locus_tag=ECB_00835|gene=ECB_00835	147	31.207	1	7.94845
locus_tag=ECB_00836|gene=ECB_00836	429	256.607	0	0
locus_tag=ECB_00837|gene=ECB_00837	291	129.494	0	0
locus_tag=ECB_00838|gene=ECB_00838	432	259.581	0	0
locus_tag=ECB_00839|gene=ECB_00839	447	274.341	6	5.42493
locus_tag=ECB_00840|gene=ECB_00840	807	632.783	51	19.9917
locus_tag=ECB_00841|gene=ECB_00841	822	647.783	2	0.765835
locus_tag=ECB_00842|gene=ECB_00842	360	190.841	0	0
locus_tag=ECB_00843|gene=ECB_00843	909	734.783	4	1.35032
locus_tag=ECB_00844|gene=ECB_00844	606	431.783	4	2.29789
locus_tag=ECB_00845|gene=ECB_00845	1623	1448.78	26	4.45148
locus_tag=ECB_00846|gene=ECB_00846	438	265.503	9	8.4083
locus_tag=ECB_00847|gene=tfaE	603	428.783	8	4.62794
locus_tag=ECB_00848|gene=ECB_00848	540	366.13	11	7.45234
locus_tag=ECB_00849|gene=ECB_00849	276	117.081	1	2.11859
locus_tag=ECB_00850|gene=ECB_00850	369	199.343	13	16.1762
locus_tag=ECB_00851|gene=ECB_00851	252	98.4222	10	25.2024
locus_tag=ECB_00852|gene=ybjL	1686	1511.78	205	33.6356
locus_tag=ECB_00853|gene=ybjM	378	207.744	16	19.1041
locus_tag=ECB_00854|gene=grxA	258	102.845	16	38.5899
locus_tag=ECB_00855|gene=ybjC	288	126.988	22	42.9728
locus_tag=ECB_00856|gene=nfsA	723	548.783	51	23.0518
locus_tag=ECB_00857|gene=rimK	903	728.783	44	14.9758
locus_tag=ECB_00858|gene=ybjN	477	303.882	16	13.0602
locus_tag=ECB_00859|gene=potF	1113	938.783	211	55.7509
locus_tag=ECB_00860|gene=potG	1134	959.783	97	25.0688
locus_tag=ECB_00861|gene=potH	954	779.783	22	6.99816
locus_tag=ECB_00862|gene=potI	846	671.783	53	19.5696
locus_tag=ECB_00863|gene=ybjO	489	315.728	10	7.85637
locus_tag=ECB_00864|gene=ybjF	1128	953.783	13	3.38087
locus_tag=ECB_00865|gene=artJ	732	557.783	33	14.6752
locus_tag=ECB_00866|gene=artM	669	494.783	55	27.5729
locus_tag=ECB_00867|gene=artQ	717	542.783	23	10.5108
locus_tag=ECB_00868|gene=artI	732	557.783	129	57.3666
locus_tag=ECB_00869|gene=artP	729	554.783	57	25.4851
locus_tag=ECB_00870|gene=ybjP	516	342.271	744	539.184
locus_tag=ECB_00871|gene=ybjQ	324	158.032	1424	2235.11
locus_tag=ECB_00872|gene=ybjR	831	656.783	775	292.695
locus_tag=ECB_00873|gene=ybjS	1014	839.783	52	15.3593
locus_tag=ECB_00874|gene=ybjT	1431	1256.78	35	6.90784
locus_tag=ECB_00875|gene=ltaE	1002	827.783	106	31.7632
locus_tag=ECB_00876|gene=poxB	1719	1544.78	339	54.4336
locus_tag=ECB_00877|gene=hcr	969	794.783	2	0.624189
locus_tag=ECB_00878|gene=hcp	1653	1478.78	2	0.335475
locus_tag=ECB_00879|gene=ybjE	900	725.783	22	7.51884
locus_tag=ECB_00880|gene=aqpZ	696	521.783	267	126.928
locus_tag=ECB_00881|gene=ybjD	1659	1484.78	769	128.469
locus_tag=ECB_00882|gene=ybjX	993	818.783	710	215.092
locus_tag=ECB_00883|gene=macA	1116	941.783	123	32.3958
locus_tag=ECB_00884|gene=macB	1947	1772.78	105	14.6916
locus_tag=ECB_00885|gene=cspD	225	78.4046	7682	24303.4
locus_tag=ECB_00886|gene=clpS	321	155.308	385	614.895
locus_tag=ECB_00887|gene=clpA	2133	1958.78	2121	268.59
locus_tag=ECB_00888|gene=infA	219	74.3013	27	90.1367
locus_tag=ECB_00889|gene=aat	705	530.783	48	22.4315
locus_tag=ECB_00890|gene=cydC	1722	1547.78	49	7.85273
locus_tag=ECB_00891|gene=cydD	1767	1592.78	59	9.18819
locus_tag=ECB_00892|gene=trxB	966	791.783	51	15.9771
locus_tag=ECB_00893|gene=lrp	495	321.6	48	37.022
locus_tag=ECB_00894|gene=ftsK	4029	3854.78	425	27.3479
locus_tag=ECB_00895|gene=lolA	615	440.783	124	69.7802
locus_tag=ECB_00896|gene=ycaJ	1344	1169.78	43	9.11797
locus_tag=ECB_00897|gene=serS	1293	1118.78	1155	256.077
locus_tag=ECB_00898|gene=dmsA	2445	2270.78	33	3.60473
locus_tag=ECB_00899|gene=dmsB	618	443.783	12	6.70727
locus_tag=ECB_00900|gene=dmsC	864	689.783	47	16.9013
locus_tag=ECB_00901|gene=ycaC	627	452.783	36	19.7218
locus_tag=ECB_00902|gene=ycaD	1149	974.783	36	9.16072
locus_tag=ECB_00903|gene=ycaM	1431	1256.78	33	6.51311
locus_tag=ECB_00904|gene=ycaN	909	734.783	11	3.71337
locus_tag=ECB_00905|gene=ycaK	591	416.824	10	5.95088
locus_tag=ECB_00906|gene=pflA	741	566.783	566	247.705
locus_tag=ECB_00907|gene=pflB	2283	2108.78	2273	267.364
locus_tag=ECB_00908|gene=focA	858	683.783	210	76.1791
locus_tag=ECB_00909|gene=ycaO	1761	1586.78	15	2.34481
locus_tag=ECB_00910|gene=ycaP	693	518.783	156	74.5888
locus_tag=ECB_00911|gene=serC	1089	914.783	576	156.185
locus_tag=ECB_00912|gene=aroA	1284	1109.78	25	5.58775
locus_tag=ECB_00913|gene=ycaL	765	590.783	20	8.39725
locus_tag=ECB_00914|gene=cmk	684	509.783	180	87.5835
locus_tag=ECB_00915|gene=rpsA	1674	1499.78	2738	452.835
locus_tag=ECB_00916|gene=himD	285	124.598	1465	2916.49
locus_tag=ECB_00917|gene=ycaI	2265	2090.78	180	21.3549
locus_tag=ECB_00918|gene=msbA	1749	1574.78	42	6.61551
locus_tag=ECB_00919|gene=lpxK	987	812.783	20	6.10366
locus_tag=ECB_00920|gene=ycaQ	1233	1058.78	22	5.15407
locus_tag=ECB_00921|gene=ycaR	183	51.1026	16	77.6625
locus_tag=ECB_00922|gene=kdsB	747	572.783	128	55.4313
locus_tag=ECB_00923|gene=ycbJ	894	719.783	726	250.19
locus_tag=ECB_00924|gene=ycbC	780	605.783	66	27.0248
locus_tag=ECB_00925|gene=smtA	786	611.783	21	8.51445
locus_tag=ECB_00926|gene=mukF	1323	1148.78	17	3.67067
locus_tag=ECB_00927|gene=mukE	678	503.783	25	12.3092
locus_tag=ECB_00928|gene=mukB	4461	4286.78	203	11.7463
locus_tag=ECB_00929|gene=ycbB	1848	1673.78	3163	468.743
locus_tag=ECB_00930|gene=ycbK	549	375.056	502	332.004
locus_tag=ECB_00931|gene=ycbL	648	473.783	492	257.585
locus_tag=ECB_00932|gene=aspC	1191	1016.78	546	133.198
locus_tag=ECB_00933|gene=ompF	1089	914.783	588	159.439
locus_tag=ECB_00934|gene=asnS	1401	1226.78	507	102.512
locus_tag=ECB_00935|gene=pncB	1203	1028.78	120	28.9329
locus_tag=ECB_00936|gene=pepN	2613	2438.78	2264	230.27
locus_tag=ECB_00937|gene=ssuB	768	593.783	22	9.1903
locus_tag=ECB_00938|gene=ssuC	792	617.783	0	0
locus_tag=ECB_00939|gene=ssuD	1146	971.783	7	1.78675
locus_tag=ECB_00940|gene=ssuA	960	785.783	0	0
locus_tag=ECB_00941|gene=ssuE	576	401.865	4	2.46896
locus_tag=ECB_00942|gene=ycbQ	540	366.13	2	1.35497
locus_tag=ECB_00943|gene=ycbR	702	527.783	2	0.93996
locus_tag=ECB_00944|gene=ycbS	2601	2426.78	11	1.12434
locus_tag=ECB_00945|gene=ycbT	1071	896.783	16	4.42555
locus_tag=ECB_00946|gene=ycbU	543	369.13	5	3.3599
locus_tag=ECB_00947|gene=ycbV	516	342.271	10	7.2471
locus_tag=ECB_00948|gene=ycbF	711	536.783	23	10.6283
locus_tag=ECB_00949|gene=pyrD	1011	836.783	6	1.77858
locus_tag=ECB_00950|gene=ycbW	543	369.13	110	73.9177
locus_tag=ECB_00951|gene=ycbX	1110	935.783	86	22.796
locus_tag=ECB_00952|gene=ycbY	2109	1934.78	50	6.41021
locus_tag=ECB_00953|gene=uup	1908	1733.78	122	17.4542
locus_tag=ECB_00954|gene=pqiA	1254	1079.78	214	49.16
locus_tag=ECB_00955|gene=pqiB	1641	1466.78	194	32.8073
locus_tag=ECB_00956|gene=ymbA	549	375.056	182	120.368
locus_tag=ECB_00957|gene=rmf	168	42.306	3334	19547.8
locus_tag=ECB_00958|gene=fabA	519	345.237	143	102.743
locus_tag=ECB_00959|gene=ycbZ	1761	1586.78	168	26.2619
locus_tag=ECB_00960|gene=ycbG	453	280.202	129	114.196
locus_tag=ECB_00961|gene=ompA	1041	866.783	1951	558.318
locus_tag=ECB_00962|gene=sulA	510	336.271	505	372.508
locus_tag=ECB_00963|gene=yccR	630	455.783	41	22.3131
locus_tag=ECB_00964|gene=yccS	2154	1979.78	53	6.64038
locus_tag=ECB_00965|gene=yccF	447	274.341	9	8.1374
locus_tag=ECB_00966|gene=helD	2055	1880.78	1014	133.732
locus_tag=ECB_00967|gene=mgsA	459	286.059	307	266.206
locus_tag=ECB_00968|gene=yccT	663	488.783	260	131.945
locus_tag=ECB_00969|gene=yccU	414	242.03	2993	3067.42
locus_tag=ECB_00970|gene=yccV	318	152.645	1500	2437.49
locus_tag=ECB_00971|gene=yccW	1104	929.783	137	36.5489
locus_tag=ECB_00972|gene=yccX	279	119.616	120	248.843
locus_tag=ECB_00973|gene=yccK	330	163.401	161	244.402
locus_tag=ECB_00974|gene=yccA	660	485.783	2678	1367.42
locus_tag=ECB_00975|gene=hyaA	1119	944.783	2124	557.644
locus_tag=ECB_00976|gene=hyaB	1794	1619.78	2304	352.826
locus_tag=ECB_00977|gene=hyaC	708	533.783	725	336.906
locus_tag=ECB_00978|gene=hyaD	588	413.824	690	413.588
locus_tag=ECB_00979|gene=hyaE	399	227.78	246	267.888
locus_tag=ECB_00980|gene=hyaF	858	683.783	366	132.769
locus_tag=ECB_00981|gene=appC	1545	1370.78	188	34.0192
locus_tag=ECB_00982|gene=appB	1137	962.783	174	44.8287
locus_tag=ECB_00983|gene=appA	1299	1124.78	78	17.2013
locus_tag=ECB_00984|gene=yccC	2181	2006.78	46	5.68581
locus_tag=ECB_00985|gene=yccY	447	274.341	8	7.23325
locus_tag=ECB_00986|gene=yccZ	1140	965.783	9	2.31152
locus_tag=ECB_00987|gene=ymcA	2097	1922.78	16	2.06407
locus_tag=ECB_00988|gene=ymcB	747	572.783	2	0.866114
locus_tag=ECB_00989|gene=ymcC	645	470.783	0	0
locus_tag=ECB_00990|gene=ymcD	306	142.236	26	45.3419
locus_tag=ECB_00991|gene=cspH	213	69.9712	2	7.08999
locus_tag=ECB_00992|gene=cspG	213	69.9712	12	42.5399
locus_tag=ECB_00993|gene=sfa	231	83.0253	5	14.9381
locus_tag=ECB_00994|gene=gnsA	174	45.7043	25	135.681
locus_tag=ECB_00995|gene=yccM	1074	899.783	12	3.3081
locus_tag=ECB_00996|gene=torS	2745	2570.78	24	2.31569
locus_tag=ECB_00997|gene=torT	1029	854.783	47	13.6388
locus_tag=ECB_00998|gene=torR	693	518.783	17	8.12827
locus_tag=ECB_00999|gene=torC	1173	998.783	5	1.24175
locus_tag=ECB_01000|gene=torA	2547	2372.78	23	2.40439
locus_tag=ECB_01001|gene=torD	600	425.783	17	9.90366
locus_tag=ECB_01002|gene=yccD	306	142.236	540	941.716
locus_tag=ECB_01003|gene=cbpA	921	746.783	974	323.519
locus_tag=ECB_01004|gene=yccE	1260	1085.78	5	1.14225
locus_tag=ECB_01005|gene=agp	1242	1067.78	4314	1002.15
locus_tag=ECB_01006|gene=yccJ	228	80.6774	3866	11886.2
locus_tag=ECB_01007|gene=wrbA	597	422.783	7688	4510.56
locus_tag=ECB_01008|gene=ymdF	174	45.7043	21	113.972
locus_tag=ECB_01009|gene=ycdG	1329	1154.78	17	3.6516
locus_tag=ECB_01010|gene=ycdH	495	321.6	3	2.31388
locus_tag=ECB_01011|gene=ycdI	591	416.824	10	5.95088
locus_tag=ECB_01012|gene=ycdJ	801	626.783	0	0
locus_tag=ECB_01013|gene=ycdK	387	216.252	2	2.29406
locus_tag=ECB_01014|gene=ycdL	693	518.783	4	1.91253
locus_tag=ECB_01015|gene=ycdM	1149	974.783	6	1.52679
locus_tag=ECB_01016|gene=ycdC	639	464.783	128	68.3117
locus_tag=ECB_01017|gene=putA	3963	3788.78	7845	513.603
locus_tag=ECB_01018|gene=putP	1509	1334.78	8684	1613.78
locus_tag=ECB_01019|gene=ycdN	840	665.783	192	71.5325
locus_tag=ECB_01020|gene=ycdO	1128	953.783	56	14.5638
locus_tag=ECB_01021|gene=ycdB	1272	1097.78	112	25.3067
locus_tag=ECB_01022|gene=phoH	1065	890.783	4100	1141.69
locus_tag=ECB_01023|gene=ycdP	414	242.03	21	21.5221
locus_tag=ECB_01024|gene=ycdQ	1326	1151.78	37	7.9683
locus_tag=ECB_01025|gene=ycdR	2019	1844.78	17	2.2858
locus_tag=ECB_01026|gene=ycdS	2424	2249.78	18	1.98457
locus_tag=ECB_01027|gene=ycdT	1359	1184.78	4	0.837444
locus_tag=ECB_01028|gene=insF-1	816	641.783	5.35214e-08	2.06859e-08
locus_tag=ECB_01029|gene=insE-1	309	144.813	24.907	42.6626
locus_tag=ECB_01030|gene=ycdW	939	764.783	38	12.3248
locus_tag=ECB_01031|gene=ycdX	738	563.783	66	29.038
locus_tag=ECB_01032|gene=ycdY	555	380.98	34	22.1366
locus_tag=ECB_01033|gene=ycdZ	492	318.696	44	34.2461
locus_tag=ECB_01034|gene=csgG	834	659.783	18	6.76716
locus_tag=ECB_01035|gene=csgF	417	244.883	0	0
locus_tag=ECB_01036|gene=csgE	390	219.119	0	0
locus_tag=ECB_01037|gene=csgD	651	476.783	0	0
locus_tag=ECB_01038|gene=csgB	456	283.202	0	0
locus_tag=ECB_01039|gene=csgA	456	283.202	32	28.0277
locus_tag=ECB_01040|gene=csgC	333	166.027	5	7.4701
locus_tag=ECB_01041|gene=ymdA	312	147.491	15	25.2266
locus_tag=ECB_01042|gene=ymdB	534	360.202	605	416.623
locus_tag=ECB_01043|gene=ymdC	1422	1247.78	365	72.5586
locus_tag=ECB_01044|gene=mdoC	1158	983.783	74	18.6581
locus_tag=ECB_01045|gene=mdoG	1536	1361.78	141	25.683
locus_tag=ECB_01046|gene=mdoH	2544	2369.78	287	30.0406
locus_tag=ECB_01047|gene=yceK	228	80.6774	185	568.793
locus_tag=ECB_01048|gene=msyB	375	204.974	263	318.267
locus_tag=ECB_01049|gene=yceE	1227	1052.78	111	26.1528
locus_tag=ECB_01050|gene=htrB	921	746.783	120	39.8586
locus_tag=ECB_01051|gene=yceA	1053	878.783	24	6.7743
locus_tag=ECB_01052|gene=yceI	576	401.865	1	0.617241
locus_tag=ECB_01053|gene=yceJ	567	392.865	3	1.89414
locus_tag=ECB_01054|gene=yceO	141	28.2355	1	8.78495
locus_tag=ECB_01055|gene=solA	1119	944.783	94	24.6792
locus_tag=ECB_01056|gene=yceP	255	100.548	708	1746.61
locus_tag=ECB_01057|gene=dinI	246	93.8858	225	594.453
locus_tag=ECB_01058|gene=pyrC	1047	872.783	15	4.26304
locus_tag=ECB_01059|gene=yceB	561	386.904	119	76.292
locus_tag=ECB_01060|gene=grxB	648	473.783	2023	1059.14
locus_tag=ECB_01061|gene=yceL	1209	1034.78	228	54.6538
locus_tag=ECB_01062|gene=rimJ	585	410.824	510	307.928
locus_tag=ECB_01063|gene=yceH	648	473.783	420	219.89
locus_tag=ECB_01064|gene=mviM	924	749.783	359	118.766
locus_tag=ECB_01065|gene=mviN	1536	1361.78	39	7.10381
locus_tag=ECB_01066|gene=flgN	417	244.883	7	7.09045
locus_tag=ECB_01067|gene=flgM	294	132.047	12	22.5417
locus_tag=ECB_01068|gene=flgA	660	485.783	11	5.61675
locus_tag=ECB_01069|gene=flgB	417	244.883	1	1.01292
locus_tag=ECB_01070|gene=flgC	405	233.364	4	4.25169
locus_tag=ECB_01071|gene=flgD	696	521.783	9	4.27846
locus_tag=ECB_01072|gene=flgE	1206	1031.78	8	1.92325
locus_tag=ECB_01073|gene=flgF	756	581.783	5	2.13179
locus_tag=ECB_01074|gene=flgG	783	608.783	7	2.85214
locus_tag=ECB_01075|gene=flgH	699	524.783	4	1.89067
locus_tag=ECB_01076|gene=flgI	1098	923.783	7	1.87959
locus_tag=ECB_01077|gene=flgJ	942	767.783	11	3.55377
locus_tag=ECB_01078|gene=flgK	1644	1469.78	34	5.738
locus_tag=ECB_01079|gene=flgL	954	779.783	19	6.04386
locus_tag=ECB_01080|gene=rne	3186	3011.78	425	35.0026
locus_tag=ECB_01081|gene=ECB_01081	321	155.308	76	121.382
locus_tag=ECB_01082|gene=rluC	960	785.783	42	13.2581
locus_tag=ECB_01083|gene=maf	585	410.824	271	163.624
locus_tag=ECB_01084|gene=yceD	522	348.237	63	44.8745
locus_tag=ECB_01085|gene=rpmF	174	45.7043	68	369.051
locus_tag=ECB_01086|gene=plsX	1071	896.783	67	18.532
locus_tag=ECB_01087|gene=fabH	954	779.783	121	38.4899
locus_tag=ECB_01088|gene=fabD	930	755.783	143	46.9325
locus_tag=ECB_01089|gene=fabG	735	560.783	609	269.375
locus_tag=ECB_01090|gene=acpP	237	87.2473	3222	9160.27
locus_tag=ECB_01091|gene=fabF	1242	1067.78	1168	271.328
locus_tag=ECB_01092|gene=pabC	810	635.783	9	3.5113
locus_tag=ECB_01093|gene=yceG	1023	848.783	37	10.8128
locus_tag=ECB_01094|gene=tmk	642	467.783	25	13.2566
locus_tag=ECB_01095|gene=holB	1005	830.783	38	11.3457
locus_tag=ECB_01096|gene=ycfH	798	623.783	1012	402.422
locus_tag=ECB_01097|gene=ptsG	1434	1259.78	151	29.7314
locus_tag=ECB_01098|gene=fhuE	2190	2015.78	42	5.16821
locus_tag=ECB_01099|gene=ycfF	360	190.841	198	257.352
locus_tag=ECB_01100|gene=ycfL	378	207.744	94	112.236
locus_tag=ECB_01101|gene=ycfM	642	467.783	185	98.0985
locus_tag=ECB_01102|gene=ycfN	825	650.783	42	16.0084
locus_tag=ECB_01103|gene=nagZ	1026	851.783	144	41.9342
locus_tag=ECB_01104|gene=ycfP	543	369.13	340	228.473
locus_tag=ECB_01105|gene=ndh	1305	1130.78	67	14.6971
locus_tag=ECB_01106|gene=ycfJ	540	366.13	20	13.5497
locus_tag=ECB_01107|gene=ycfQ	633	458.783	120	64.8797
locus_tag=ECB_01108|gene=ycfR	258	102.845	1964	4736.91
locus_tag=ECB_01109|gene=ycfS	963	788.783	54	16.9813
locus_tag=ECB_01110|gene=mfd	3447	3272.78	62	4.69904
locus_tag=ECB_01111|gene=ycfT	1074	899.783	3	0.827024
locus_tag=ECB_01112|gene=ycfU	1200	1025.78	21	5.07807
locus_tag=ECB_01113|gene=ycfV	702	527.783	11	5.16978
locus_tag=ECB_01114|gene=ycfW	1245	1070.78	257	59.5342
locus_tag=ECB_01116_2|gene=insA-10	276	117.081	6.79233	14.3902
locus_tag=ECB_01117_2|gene=insB-10	504	330.404	0.00972878	0.00730378
locus_tag=ECB_01118|gene=cobB	840	665.783	13	4.84335
locus_tag=ECB_01119|gene=ycfZ	789	614.783	1	0.403472
locus_tag=ECB_01120|gene=ymfA	408	236.246	4	4.19982
locus_tag=ECB_01121|gene=potD	1047	872.783	28	7.95768
locus_tag=ECB_01122|gene=potC	795	620.783	7	2.797
locus_tag=ECB_01123|gene=potB	828	653.783	18	6.82926
locus_tag=ECB_01124|gene=potA	1137	962.783	18	4.63745
locus_tag=ECB_01125|gene=pepT	1227	1052.78	204	48.0647
locus_tag=ECB_01126|gene=ycfD	1122	947.783	827	216.437
locus_tag=ECB_01127|gene=phoQ	1461	1286.78	84	16.1923
locus_tag=ECB_01128|gene=phoP	672	497.783	668	332.868
locus_tag=ECB_01129|gene=purB	1371	1196.78	48	9.94857
locus_tag=ECB_01130|gene=ycfC	642	467.783	25	13.2566
locus_tag=ECB_01131|gene=trmU	1107	932.783	32	8.5095
locus_tag=ECB_01132|gene=ymfB	462	289.03	19	16.3059
locus_tag=ECB_01133|gene=ymfC	654	479.783	12	6.20399
locus_tag=ECB_01134|gene=icdA	1251	1076.78	2510	578.203
locus_tag=ECB_01135|gene=ycgW	324	158.032	5	7.84801
locus_tag=ECB_01136|gene=ycgX	405	233.364	0	0
locus_tag=ECB_01137|gene=ycgE	732	557.783	18	8.00465
locus_tag=ECB_01138|gene=ycgF	1212	1037.78	22	5.25837
locus_tag=ECB_01139|gene=ycgZ	237	87.2473	7	19.9013
locus_tag=ECB_01140|gene=ymgA	273	114.78	0	0
locus_tag=ECB_01141|gene=ymgB	267	109.932	2	4.51273
locus_tag=ECB_01142|gene=ymgC	249	96.127	3	7.74124
locus_tag=ECB_01143|gene=ycgG	1524	1349.78	251	46.1259
locus_tag=ECB_01144|gene=ymgF	219	74.3013	6	20.0304
locus_tag=ECB_01146|gene=ymgD	330	163.401	98	148.766
locus_tag=ECB_01147|gene=ECB_01147	276	117.081	0	0
locus_tag=ECB_01148|gene=ycgI	213	69.9712	24	85.0799
locus_tag=ECB_01149|gene=minE	267	109.932	44	99.28
locus_tag=ECB_01150|gene=minD	813	638.783	198	76.8859
locus_tag=ECB_01151|gene=minC	696	521.783	154	73.2092
locus_tag=ECB_01152|gene=ycgJ	369	199.343	30	37.3296
locus_tag=ECB_01153|gene=ycgK	402	230.457	138	148.533
locus_tag=ECB_01154|gene=ycgL	327	160.669	107	165.191
locus_tag=ECB_01155|gene=ycgM	660	485.783	313	159.822
locus_tag=ECB_01156|gene=ycgN	447	274.341	247	223.326
locus_tag=ECB_01158|gene=umuD	420	247.809	103	103.099
locus_tag=ECB_01159|gene=umuC	1269	1094.78	72	16.3132
locus_tag=ECB_01160|gene=dsbB	531	357.202	73	50.6924
locus_tag=ECB_01161|gene=nhaB	1542	1367.78	139	25.2077
locus_tag=ECB_01162|gene=fadR	720	545.783	585	265.871
locus_tag=ECB_01163|gene=ycgB	1533	1358.78	14351	2619.79
locus_tag=ECB_01164|gene=dadA	1299	1124.78	5226	1152.49
locus_tag=ECB_01165|gene=alr	1071	896.783	1425	394.151
locus_tag=ECB_01166|gene=ycgO	1737	1562.78	215	34.1251
locus_tag=ECB_01167|gene=ldcA	915	740.783	45	15.068
locus_tag=ECB_01168|gene=mltE	612	437.783	61	34.5626
locus_tag=ECB_01169|gene=ycgR	735	560.783	5	2.21162
locus_tag=ECB_01170|gene=ymgE	255	100.548	1279	3155.24
locus_tag=ECB_01171|gene=ycgY	441	268.368	39	36.0469
locus_tag=ECB_01172|gene=treA	1698	1523.78	654	106.461
locus_tag=ECB_01173|gene=dhaM	1419	1244.78	81	16.1408
locus_tag=ECB_01174|gene=dhaL	633	458.783	39	21.0859
locus_tag=ECB_01175|gene=dhaK	1071	896.783	89	24.6171
locus_tag=ECB_01176|gene=dhaR	1920	1745.78	53	7.53044
locus_tag=ECB_01177|gene=ycgV	2868	2693.78	58	5.34072
locus_tag=ECB_01178|gene=ychF	1092	917.783	32	8.64858
locus_tag=ECB_01179|gene=pth	585	410.824	16	9.66047
locus_tag=ECB_01180|gene=ychH	279	119.616	16198	33589.7
locus_tag=ECB_01181|gene=ychM	1680	1505.78	190	31.2987
locus_tag=ECB_01182|gene=prsA	948	773.783	65	20.8367
locus_tag=ECB_01183|gene=ispE	852	677.783	74	27.0817
locus_tag=ECB_01184|gene=lolB	624	449.783	91	50.1849
locus_tag=ECB_01185|gene=hemA	1257	1082.78	156	35.737
locus_tag=ECB_01186|gene=prfA	1083	908.783	38	10.3719
locus_tag=ECB_01187|gene=hemK	834	659.783	16	6.01525
locus_tag=ECB_01188|gene=ychQ	393	222.075	6	6.70172
locus_tag=ECB_01189|gene=ychA	810	635.783	48	18.727
locus_tag=ECB_01190|gene=kdsA	855	680.783	81	29.5129
locus_tag=ECB_01191|gene=ldrA	108	14.5542	17	289.731
locus_tag=ECB_01192|gene=ldrB	108	14.5542	0	0
locus_tag=ECB_00620_4|gene=insK-2	852	677.783	83.2	30.4486
locus_tag=ECB_00619_4|gene=insJ-2	522	348.237	264.476	188.385
locus_tag=ECB_01194|gene=chaA	1101	926.783	33	8.83224
locus_tag=ECB_01195|gene=chaB	231	83.0253	184	549.721
locus_tag=ECB_01196|gene=chaC	717	542.783	310	141.668
locus_tag=ECB_01197|gene=ychN	354	185.187	729	976.454
locus_tag=ECB_01198|gene=ychP	1254	1079.78	72	16.5398
locus_tag=ECB_01199|gene=narL	651	476.783	52	27.0531
locus_tag=ECB_01200|gene=narX	1797	1622.78	148	22.6223
locus_tag=ECB_01201|gene=narK	1392	1217.78	15	3.05532
locus_tag=ECB_01202|gene=narG	3744	3569.78	251	17.4408
locus_tag=ECB_01203|gene=narH	1539	1364.78	92	16.7209
locus_tag=ECB_01204|gene=narJ	711	536.783	33	15.2493
locus_tag=ECB_01205|gene=narI	678	503.783	61	30.0346
locus_tag=ECB_01206|gene=ECB_01206	567	392.865	122	77.0285
locus_tag=ECB_01208|gene=purU	843	668.783	84	31.1551
locus_tag=ECB_01209|gene=ychJ	459	286.059	93	80.6421
locus_tag=ECB_01210|gene=ychK	945	770.783	660	212.396
locus_tag=ECB_01211|gene=hnr	1014	839.783	742	219.165
locus_tag=ECB_01212|gene=galU	909	734.783	332	112.076
locus_tag=ECB_01213|gene=hns	414	242.03	24148	24748.4
locus_tag=ECB_01214|gene=tdk	618	443.783	15	8.38408
locus_tag=ECB_01215|gene=adhE	2676	2501.78	3009	298.337
locus_tag=ECB_01216|gene=ychE	648	473.783	21	10.9945
locus_tag=ECB_01217|gene=oppA	1632	1457.78	192	32.6695
locus_tag=ECB_01218|gene=oppB	921	746.783	14	4.65017
locus_tag=ECB_01219|gene=oppC	909	734.783	17	5.73885
locus_tag=ECB_01220|gene=oppD	1014	839.783	38	11.2241
locus_tag=ECB_01221|gene=oppF	1005	830.783	68	20.3028
locus_tag=ECB_01222|gene=yciU	330	163.401	64	97.1536
locus_tag=ECB_01223|gene=cls	1461	1286.78	649	125.105
locus_tag=ECB_01224|gene=kch	1254	1079.78	200	45.944
locus_tag=ECB_01225|gene=yciI	297	134.607	205	377.764
locus_tag=ECB_01226|gene=tonB	720	545.783	170	77.2616
locus_tag=ECB_01227|gene=yciA	399	227.78	9	9.80079
locus_tag=ECB_01228|gene=ispZ	540	366.13	148	100.268
locus_tag=ECB_01229|gene=yciC	744	569.783	74	32.2149
locus_tag=ECB_01230|gene=yciD	639	464.783	24	12.8084
locus_tag=ECB_01231|gene=yciE	507	333.305	9	6.69785
locus_tag=ECB_01232|gene=yciF	501	327.437	1	0.757542
locus_tag=ECB_01233|gene=yciG	180	49.3091	5	25.1523
locus_tag=ECB_01234|gene=trpA	807	632.783	83	32.5356
locus_tag=ECB_01235|gene=trpB	1194	1019.78	88	21.4047
locus_tag=ECB_01236|gene=trpC	1359	1184.78	59	12.3523
locus_tag=ECB_01237|gene=trpD	1596	1421.78	20	3.48925
locus_tag=ECB_01238|gene=trpE	1563	1388.78	15	2.67912
locus_tag=ECB_01239|gene=trpL	45	20.6667	1	12.0023
locus_tag=ECB_01240|gene=yciV	882	707.783	61	21.3779
locus_tag=ECB_01241|gene=yciO	621	446.783	142	78.8364
locus_tag=ECB_01243|gene=insA-11	276	117.081	10.1051	21.4085
locus_tag=ECB_01244|gene=insB-11	504	330.404	13.0103	9.76733
locus_tag=ECB_01245|gene=yciL	876	701.783	37	13.0778
locus_tag=ECB_01246|gene=btuR	591	416.824	32	19.0428
locus_tag=ECB_01247|gene=yciK	759	584.783	63	26.7227
locus_tag=ECB_01248|gene=sohB	1050	875.783	133	37.6695
locus_tag=ECB_01249|gene=yciN	252	98.4222	115	289.827
locus_tag=ECB_01250|gene=topA	2598	2423.78	169	17.2953
locus_tag=ECB_01251|gene=cysB	975	800.783	215	66.5976
locus_tag=ECB_01253|gene=acnA	2676	2501.78	1627	161.314
locus_tag=ECB_01254|gene=ribA	591	416.824	233	138.656
locus_tag=ECB_01255|gene=pgpB	765	590.783	94	39.4671
locus_tag=ECB_01256|gene=yciS	309	144.813	95	162.723
locus_tag=ECB_01257|gene=yciM	1170	995.783	20	4.98196
locus_tag=ECB_01258|gene=pyrF	738	563.783	14	6.15958
locus_tag=ECB_01259|gene=yciH	327	160.669	7	10.8069
locus_tag=ECB_01260|gene=osmB	219	74.3013	796	2657.36
locus_tag=ECB_01261|gene=yciT	750	575.783	90	38.772
locus_tag=ECB_01262|gene=yciR	1986	1811.78	511	69.9599
locus_tag=ECB_01263|gene=rnb	1935	1760.78	51	7.18454
locus_tag=ECB_01264|gene=yciW	1128	953.783	12	3.1208
locus_tag=ECB_01265|gene=fabI	789	614.783	243	98.0436
locus_tag=ECB_01266|gene=ycjD	354	185.187	27	36.165
locus_tag=ECB_01267|gene=sapF	807	632.783	59	23.1277
locus_tag=ECB_01268|gene=sapD	993	818.783	132	39.9889
locus_tag=ECB_01269|gene=sapC	891	716.783	144	49.8322
locus_tag=ECB_01270|gene=sapB	966	791.783	137	42.919
locus_tag=ECB_01271|gene=sapA	1644	1469.78	360	60.7553
locus_tag=ECB_01272|gene=ymjA	246	93.8858	8	21.1361
locus_tag=ECB_01273|gene=ycjJ	1386	1211.78	544	111.355
locus_tag=ECB_01274|gene=ycjK	1419	1244.78	2494	496.979
locus_tag=ECB_01275|gene=ycjL	765	590.783	3432	1440.97
locus_tag=ECB_01276|gene=ycjC	558	383.942	1708	1103.46
locus_tag=ECB_01277|gene=aldH	1488	1313.78	203	38.3272
locus_tag=ECB_01278|gene=ordL	1281	1106.78	161	36.0826
locus_tag=ECB_01279|gene=goaG	1266	1091.78	119	27.0362
locus_tag=ECB_01280|gene=pspF	978	803.783	27	8.3322
locus_tag=ECB_01281|gene=pspA	669	494.783	560	280.743
locus_tag=ECB_01282|gene=pspB	225	78.4046	53	167.675
locus_tag=ECB_01283|gene=pspC	360	190.841	191	248.254
locus_tag=ECB_01284|gene=pspD	222	76.3222	129	419.251
locus_tag=ECB_01285|gene=pspE	315	150.102	636	1051.01
locus_tag=ECB_01286|gene=ycjM	1680	1505.78	4	0.65892
locus_tag=ECB_01287|gene=ycjN	1293	1118.78	2	0.443424
locus_tag=ECB_01288|gene=ycjO	882	707.783	7	2.4532
locus_tag=ECB_01289|gene=ycjP	843	668.783	5	1.85447
locus_tag=ECB_01290|gene=ycjQ	1053	878.783	3	0.846788
locus_tag=ECB_01291|gene=ycjR	789	614.783	18	7.26249
locus_tag=ECB_01292|gene=ycjS	1056	881.783	3	0.843907
locus_tag=ECB_01293|gene=ycjT	2268	2093.78	7	0.82928
locus_tag=ECB_01294|gene=ycjU	660	485.783	5	2.55307
locus_tag=ECB_01295|gene=ycjV	1083	908.783	1	0.272945
locus_tag=ECB_01296|gene=ompG	906	731.783	3	1.01689
locus_tag=ECB_01297|gene=ycjW	999	824.783	9	2.70668
locus_tag=ECB_01298|gene=ycjX	1398	1223.78	53	10.7425
locus_tag=ECB_01299|gene=ycjF	1062	887.783	41	11.4554
locus_tag=ECB_01300|gene=tyrR	1542	1367.78	867	157.23
locus_tag=ECB_01301|gene=tpx	507	333.305	2555	1901.45
locus_tag=ECB_01302|gene=ycjG	966	791.783	663	207.703
locus_tag=ECB_01303|gene=ycjI	789	614.783	911	367.563
locus_tag=ECB_01305|gene=ycjY	933	758.783	52	16.9989
locus_tag=ECB_01306|gene=ycjZ	900	725.783	53	18.1136
locus_tag=ECB_01307|gene=mppA	1614	1439.78	315	54.2686
locus_tag=ECB_01308|gene=ynaI	1032	857.783	24	6.94015
locus_tag=ECB_01309|gene=ynaJ	258	102.845	452	1090.16
locus_tag=ECB_01310|gene=ydaA	951	776.783	9094	2903.96
locus_tag=ECB_01311|gene=fnr	753	578.783	1642	703.708
locus_tag=ECB_01312|gene=ogt	516	342.271	25	18.1177
locus_tag=ECB_01313|gene=abgT	1527	1352.78	17	3.11713
locus_tag=ECB_01314|gene=abgB	1446	1271.78	27	5.26606
locus_tag=ECB_01315|gene=abgA	1311	1136.78	27	5.89143
locus_tag=ECB_01316|gene=abgR	909	734.783	41	13.8408
locus_tag=ECB_01317|gene=ydaL	564	389.865	65	41.3556
locus_tag=ECB_01318|gene=ydaM	1233	1058.78	838	196.323
locus_tag=ECB_01319|gene=ydaN	984	809.783	661	202.473
locus_tag=ECB_01320|gene=dbpA	1374	1199.78	75	15.5058
locus_tag=ECB_01321|gene=ydaO	936	761.783	43	14.0014
locus_tag=ECB_01322|gene=intR	1236	1061.78	13	3.03698
locus_tag=ECB_01323|gene=xisR	216	72.1914	0	0
locus_tag=ECB_01324|gene=ydaC	210	68.1925	1	3.63746
locus_tag=ECB_01325|gene=lar	195	58.4433	0	0
locus_tag=ECB_01326|gene=recT	810	635.783	5	1.95072
locus_tag=ECB_01327|gene=recE	2601	2426.78	21	2.14646
locus_tag=ECB_01328|gene=racC	276	117.081	0	0
locus_tag=ECB_01329|gene=ydaE	171	43.8884	0	0
locus_tag=ECB_01330|gene=kil	222	76.3222	0	0
locus_tag=ECB_01331|gene=sieB	489	315.728	1	0.785637
locus_tag=ECB_01332|gene=ydaF	156	35.821	1	6.92464
locus_tag=ECB_01333|gene=ydaG	135	25.5574	1	9.70549
locus_tag=ECB_01334|gene=ECB_01334	138	27.0068	0	0
locus_tag=ECB_01335|gene=ECB_01335	345	176.814	2	2.80574
locus_tag=ECB_01336|gene=ECB_01336	273	114.78	3	6.48323
locus_tag=ECB_01337|gene=ydfQ	534	360.202	3	2.0659
locus_tag=ECB_01338|gene=rzpR	300	137.046	11	19.9095
locus_tag=ECB_01339|gene=trkG	1458	1283.78	44	8.50151
locus_tag=ECB_01340|gene=ynaK	432	259.581	1	0.955567
locus_tag=ECB_02695_1|gene=insE-5	309	144.813	4.39535	7.5287
locus_tag=ECB_02696_1|gene=insF-5	807	632.783	22.8614	8.96156
locus_tag=ECB_01341|gene=ECB_01341	837	662.783	47	17.5898
locus_tag=ECB_01342|gene=ECB_01342	2226	2051.78	80.561	9.73931
locus_tag=ECB_01343|gene=ECB_01343	279	119.616	11	22.8106
locus_tag=ECB_01344|gene=ECB_01344	294	132.047	10	18.7848
locus_tag=ECB_01345|gene=pinR	591	416.824	77.3143	46.0088
locus_tag=ECB_01346|gene=ynaE	267	109.932	16.5	37.23
locus_tag=ECB_01347|gene=ynaF	435	262.503	645	609.482
locus_tag=ECB_01348|gene=ompN	1134	959.783	10	2.58441
locus_tag=ECB_01117_3|gene=insB-10	504	330.404	0.00972878	0.00730378
locus_tag=ECB_01116_3|gene=insA-10	276	117.081	6.79233	14.3902
locus_tag=ECB_01349|gene=ydbK	3525	3350.78	858	63.5149
locus_tag=ECB_01350|gene=ydbJ	267	109.932	46	103.793
locus_tag=ECB_01351|gene=hslJ	423	250.709	86	85.087
locus_tag=ECB_01352|gene=ldhA	990	815.783	116	35.271
locus_tag=ECB_01353|gene=ydbH	2640	2465.78	59	5.93515
locus_tag=ECB_01354|gene=ynbE	186	52.9263	5	23.4333
locus_tag=ECB_01355|gene=ydbL	327	160.669	18	27.7891
locus_tag=ECB_01356|gene=feaR	906	731.783	507	171.854
locus_tag=ECB_01357|gene=feaB	1500	1325.78	322	60.2446
locus_tag=ECB_01358|gene=tynA	1719	1544.78	13	2.08742
locus_tag=ECB_01359|gene=insE-2	309	144.813	24.907	42.6626
locus_tag=ECB_01360|gene=insF-2	867	692.783	53.2771	19.0756
locus_tag=ECB_01361|gene=ydbC	534	360.202	18	12.3954
locus_tag=ECB_01362|gene=ydbD	2307	2132.78	25	2.90756
locus_tag=ECB_01363|gene=ynbA	606	431.783	1	0.574473
locus_tag=ECB_01364|gene=ynbB	897	722.783	7	2.40229
locus_tag=ECB_01365|gene=ynbC	1758	1583.78	23	3.60219
locus_tag=ECB_01366|gene=ynbD	1293	1118.78	34	7.5382
locus_tag=ECB_00620_5|gene=insK-2	852	677.783	83.2	30.4486
locus_tag=ECB_00619_5|gene=insJ-2	522	348.237	264.476	188.385
locus_tag=ECB_01368|gene=hrpA	3846	3671.78	0	0
locus_tag=ECB_01369|gene=ydcF	801	626.783	0	0
locus_tag=ECB_01370|gene=aldA	1440	1265.78	2	0.391927
locus_tag=ECB_01371|gene=gapC	1002	827.783	0	0
locus_tag=ECB_01372|gene=insA-12	276	117.081	10.1051	21.4085
locus_tag=ECB_01373|gene=insB-12	504	330.404	13.0103	9.76733
locus_tag=ECB_01374|gene=cybB	531	357.202	0	0
locus_tag=ECB_01375|gene=ydcA	174	45.7043	0	0
locus_tag=ECB_01376|gene=hokB	150	32.6332	0	0
locus_tag=ECB_01377|gene=mokB	168	42.306	0	0
locus_tag=ECB_00620_6|gene=insK-2	852	677.783	83.2	30.4486
locus_tag=ECB_00619_6|gene=insJ-2	522	348.237	264.476	188.385
locus_tag=ECB_01378|gene=trg	1641	1466.78	73	12.345
locus_tag=ECB_01379|gene=ydcI	924	749.783	543	179.638
locus_tag=ECB_01380|gene=ydcJ	1344	1169.78	1222	259.12
locus_tag=ECB_01381|gene=ydcG	1626	1451.78	267	45.6189
locus_tag=ECB_01382|gene=ECB_01382	204	64.1596	1	3.8661
locus_tag=ECB_01383|gene=ydcH	225	78.4046	2910	9206.32
locus_tag=ECB_01384|gene=rimL	540	366.13	120	81.2982
locus_tag=ECB_01385|gene=ydcK	981	806.783	520	159.875
locus_tag=ECB_01386|gene=tehA	993	818.783	62	18.7827
locus_tag=ECB_01387|gene=tehB	594	419.783	52	30.7265
locus_tag=ECB_01388|gene=ydcL	669	494.783	3234	1621.29
locus_tag=ECB_01390|gene=ydcM	1209	1034.78	95	22.7724
locus_tag=ECB_01391|gene=ydcO	1176	1001.78	146	36.1505
locus_tag=ECB_01392|gene=ydcN	537	363.166	22	15.0263
locus_tag=ECB_01393|gene=ydcP	1962	1787.78	174	24.1418
locus_tag=ECB_01394|gene=yncJ	231	83.0253	175	522.832
locus_tag=ECB_01395|gene=ydcQ	438	265.503	136	127.059
locus_tag=ECB_01396|gene=ydcR	1407	1232.78	61	12.2738
locus_tag=ECB_01397|gene=ydcS	1146	971.783	3567	910.476
locus_tag=ECB_01398|gene=ydcT	1014	839.783	1045	308.663
locus_tag=ECB_01399|gene=ydcU	942	767.783	804	259.748
locus_tag=ECB_01400|gene=ydcV	795	620.783	670	267.713
locus_tag=ECB_01401|gene=ydcW	1425	1250.78	706	140.01
locus_tag=ECB_01402|gene=ydcX	174	45.7043	9	48.845
locus_tag=ECB_01403|gene=ydcY	234	85.1572	98	285.456
locus_tag=ECB_01404|gene=ydcZ	450	277.286	36	32.2039
locus_tag=ECB_01405|gene=yncA	519	345.237	64	45.983
locus_tag=ECB_01406|gene=yncB	1038	863.783	507	145.592
locus_tag=ECB_01407|gene=yncC	666	491.783	17	8.57453
locus_tag=ECB_01408|gene=yncD	2103	1928.78	141	18.133
locus_tag=ECB_01409|gene=yncE	1062	887.783	741	207.036
locus_tag=ECB_01410|gene=ansP	1500	1325.78	11	2.05805
locus_tag=ECB_01411|gene=yncG	618	443.783	47	26.2701
locus_tag=ECB_01412|gene=yncH	213	69.9712	0	0
locus_tag=ECB_01413|gene=ECB_01413	2127	1952.78	2.75956	0.350526
locus_tag=ECB_01414|gene=rhsE	4224	4049.78	107.52	6.58555
locus_tag=ECB_01415|gene=ydcD	483	309.79	7	5.60486
locus_tag=ECB_01416|gene=ECB_01416	747	572.783	7	3.0314
locus_tag=ECB_01417|gene=ECB_01417	201	62.2016	0	0
locus_tag=ECB_01418|gene=ydcC	792	617.783	8.44863	3.39223
locus_tag=ECB_01419|gene=ydcE	228	80.6774	16	49.1929
locus_tag=ECB_01420|gene=yddH	570	395.865	775	485.612
locus_tag=ECB_01421|gene=nhoA	846	671.783	23	8.49246
locus_tag=ECB_01423|gene=narV	681	506.783	7	3.42619
locus_tag=ECB_01424|gene=narW	696	521.783	14	6.65538
locus_tag=ECB_01425|gene=narY	1545	1370.78	15	2.7143
locus_tag=ECB_01426|gene=narZ	3741	3566.78	40	2.78175
locus_tag=ECB_01427|gene=narU	1389	1214.78	15	3.06286
locus_tag=ECB_01428|gene=yddJ	336	168.631	0	0
locus_tag=ECB_01429|gene=yddK	957	782.783	0	0
locus_tag=ECB_01430|gene=yddL	291	129.494	0	0
locus_tag=ECB_01431|gene=yddG	825	650.783	9	3.43037
locus_tag=ECB_01432|gene=fdnG	3048	2873.78	10	0.863139
locus_tag=ECB_01433|gene=fdnH	885	710.783	5	1.74489
locus_tag=ECB_01434|gene=fdnI	654	479.783	464	239.888
locus_tag=ECB_01435|gene=yddM	363	193.724	7207	9227.96
locus_tag=ECB_01436|gene=adhP	1011	836.783	1467	434.863
locus_tag=ECB_01437|gene=sfcA	1698	1523.78	3668	597.092
locus_tag=ECB_01438|gene=rpsV	138	27.0068	7791	71557.4
locus_tag=ECB_01439|gene=bdm	216	72.1914	9	30.9237
locus_tag=ECB_01440|gene=osmC	432	259.581	1869	1785.96
locus_tag=ECB_01441|gene=yddO	927	752.783	108	35.5868
locus_tag=ECB_01442|gene=yddP	987	812.783	88	26.8561
locus_tag=ECB_01443|gene=yddQ	897	722.783	161	55.2526
locus_tag=ECB_01444|gene=yddR	1023	848.783	105	30.6851
locus_tag=ECB_01445|gene=yddS	1551	1376.78	456	82.155
locus_tag=ECB_01446|gene=ddpX	582	407.824	173	105.222
locus_tag=ECB_01447|gene=dos	2400	2225.78	137	15.2677
locus_tag=ECB_01448|gene=yddV	1044	869.783	308	87.8364
locus_tag=ECB_01449|gene=yddW	1320	1145.78	48	10.3914
locus_tag=ECB_01450|gene=xasA	1536	1361.78	28	5.10017
locus_tag=ECB_01451|gene=gadB	1401	1226.78	65.9649	13.3377
locus_tag=ECB_01452|gene=pqqL	2796	2621.78	48	4.54129
locus_tag=ECB_01453|gene=yddB	2373	2198.78	27	3.0459
locus_tag=ECB_01454|gene=yddA	1686	1511.78	2	0.328152
locus_tag=ECB_01455|gene=ydeM	1158	983.783	9	2.26923
locus_tag=ECB_01456|gene=ydeN	1683	1508.78	30	4.93207
locus_tag=ECB_01457|gene=ydeO	762	587.783	2	0.844011
locus_tag=ECB_01458|gene=ECB_01458	198	60.3594	0	0
locus_tag=ECB_01459|gene=ydeP	2280	2105.78	16	1.8847
locus_tag=ECB_01460|gene=ydeQ	915	740.783	0	0
locus_tag=ECB_01461|gene=ydeR	504	330.404	0	0
locus_tag=ECB_01462|gene=ydeS	531	357.202	3	2.08325
locus_tag=ECB_01463|gene=ydeT	1149	974.783	1	0.254464
locus_tag=ECB_01464|gene=ECB_01464	1011	836.783	2	0.59286
locus_tag=ECB_01465|gene=ECB_01465	351	182.318	0	0
locus_tag=ECB_01466|gene=ECB_01466	282	122.091	0	0
locus_tag=ECB_01467|gene=ECB_01467	384	213.404	2	2.32468
locus_tag=ECB_01468|gene=yneL	537	363.166	5	3.41507
locus_tag=ECB_01469|gene=hipA	1323	1148.78	41	8.8528
locus_tag=ECB_01470|gene=hipB	267	109.932	13	29.3327
locus_tag=ECB_01472|gene=ydeZ	798	623.783	14	5.56711
locus_tag=ECB_01473|gene=yneA	1023	848.783	6	1.75343
locus_tag=ECB_01474|gene=yneB	876	701.783	12	4.24144
locus_tag=ECB_01475|gene=yneC	291	129.494	6	11.4931
locus_tag=ECB_01476|gene=tam	759	584.783	457	193.846
locus_tag=ECB_01477|gene=yneE	915	740.783	36	12.0544
locus_tag=ECB_01478|gene=uxaB	1452	1277.78	36	6.98844
locus_tag=ECB_01479|gene=yneF	948	773.783	56	17.9516
locus_tag=ECB_01480|gene=yneG	360	190.841	2	2.59952
locus_tag=ECB_01481|gene=yneH	927	752.783	3	0.988522
locus_tag=ECB_01482|gene=yneI	1389	1214.78	30	6.12572
locus_tag=ECB_01483|gene=yneJ	882	707.783	15	5.25686
locus_tag=ECB_01484|gene=yneK	1116	941.783	5	1.3169
locus_tag=ECB_01485|gene=sotB	1191	1016.78	25	6.09883
locus_tag=ECB_01486|gene=marC	666	491.783	209	105.416
locus_tag=ECB_01487|gene=ECB_01487	285	124.598	812	1616.51
locus_tag=ECB_01488|gene=ECB_01488	321	155.308	348	555.802
locus_tag=ECB_01489|gene=marR	435	262.503	7	6.61453
locus_tag=ECB_01490|gene=marA	384	213.404	11	12.7857
locus_tag=ECB_01491|gene=marB	219	74.3013	2	6.6768
locus_tag=ECB_01492|gene=eamA	900	725.783	83	28.3665
locus_tag=ECB_01493|gene=ydeE	1188	1013.78	43	10.521
locus_tag=ECB_01494|gene=ydeH	891	716.783	107	37.0281
locus_tag=ECB_01495|gene=ydeI	393	222.075	147	164.192
locus_tag=ECB_01496|gene=ydeJ	519	345.237	13	9.34029
locus_tag=ECB_01497|gene=dcp	2046	1871.78	62	8.2162
locus_tag=ECB_01498|gene=ydfG	747	572.783	704	304.872
locus_tag=ECB_01499|gene=ydfH	687	512.783	87	42.0844
locus_tag=ECB_01500|gene=ydfZ	204	64.1596	4	15.4644
locus_tag=ECB_01501|gene=ydfI	1461	1286.78	7	1.34936
locus_tag=ECB_01502|gene=ydfJ	1284	1109.78	122	27.2682
locus_tag=ECB_01503|gene=ydfK	267	109.932	16.5	37.23
locus_tag=ECB_01504|gene=pinQ	591	416.824	45.6857	27.187
locus_tag=ECB_01505|gene=ECB_01505	294	132.047	6	11.2709
locus_tag=ECB_01506|gene=ECB_01506	705	530.783	6	2.80394
locus_tag=ECB_01507|gene=ECB_01507	282	122.091	0	0
locus_tag=ECB_01508|gene=stfR	2379	2204.78	4.43898	0.499405
locus_tag=ECB_01509|gene=lomR	600	425.783	0	0
locus_tag=ECB_01511|gene=insE-3	309	144.813	4.39535	7.5287
locus_tag=ECB_01526|gene=ECB_01526	150	32.6332	184	1398.6
locus_tag=ECB_01527|gene=ECB_01527	525	351.202	147	103.823
locus_tag=ECB_01528|gene=ECB_01528	381	210.554	32	37.6983
locus_tag=ECB_01529|gene=ydfU	579	404.824	4	2.45091
locus_tag=ECB_01530|gene=ECB_01530	279	119.616	1	2.07369
locus_tag=ECB_01531|gene=rem	252	98.4222	8	20.1619
locus_tag=ECB_01532|gene=hokD	156	35.821	97	671.69
locus_tag=ECB_01533|gene=ECB_01533	90	9.92807	9	224.86
locus_tag=ECB_01534|gene=ECB_01534	780	605.783	44	18.0165
locus_tag=ECB_01535|gene=ECB_01535	423	250.709	5	4.94692
locus_tag=ECB_01536|gene=ECB_01536	1020	845.783	8	2.3462
locus_tag=ECB_01537|gene=ydfX	462	289.03	0	0
locus_tag=ECB_01538|gene=dicC	231	83.0253	6	17.9257
locus_tag=ECB_01539|gene=ECB_01539	408	236.246	30	31.4986
locus_tag=ECB_01540|gene=ECB_01540	207	66.2227	1	3.74565
locus_tag=ECB_01541|gene=ECB_01541	366	196.545	9	11.3583
locus_tag=ECB_01542|gene=ECB_01542	288	126.988	0	0
locus_tag=ECB_01543|gene=dicB	189	54.7832	0	0
locus_tag=ECB_01544|gene=ydfD	192	56.5794	0	0
locus_tag=ECB_01545|gene=ydfE	2472	2297.78	99	10.6871
locus_tag=ECB_01546|gene=ECB_01546	252	98.4222	9	22.6821
locus_tag=ECB_01549|gene=rspB	1020	845.783	13	3.81258
locus_tag=ECB_01550|gene=rspA	1215	1040.78	9	2.14495
locus_tag=ECB_01551|gene=ynfA	327	160.669	3	4.63151
locus_tag=ECB_01552|gene=ynfB	342	174.138	121	172.356
locus_tag=ECB_01553|gene=speG	561	386.904	83	53.212
locus_tag=ECB_01554|gene=ynfC	711	536.783	128	59.1488
locus_tag=ECB_01555|gene=ynfD	306	142.236	685	1194.58
locus_tag=ECB_01556|gene=ynfE	2427	2252.78	31	3.41332
locus_tag=ECB_01557|gene=ynfF	2424	2249.78	36	3.96914
locus_tag=ECB_01558|gene=ynfG	618	443.783	9	5.03045
locus_tag=ECB_01559|gene=ynfH	855	680.783	32	11.6594
locus_tag=ECB_01560|gene=ynfI	615	440.783	34	19.1333
locus_tag=ECB_01561|gene=ynfJ	1257	1082.78	18	4.1235
locus_tag=ECB_01562|gene=bioD	696	521.783	89	42.3092
locus_tag=ECB_01563|gene=mlc	1221	1046.78	139	32.9377
locus_tag=ECB_01564|gene=ynfL	894	719.783	47	16.1969
locus_tag=ECB_01565|gene=ynfM	1254	1079.78	186	42.7279
locus_tag=ECB_01566|gene=asr	309	144.813	3932	6735.04
locus_tag=ECB_01567|gene=ydgD	822	647.783	1667	638.324
locus_tag=ECB_01568|gene=ydgE	330	163.401	12	18.2163
locus_tag=ECB_01569|gene=ydgF	366	196.545	6	7.57223
locus_tag=ECB_01570|gene=ydgG	1035	860.783	385	110.944
locus_tag=ECB_01571|gene=pntB	1389	1214.78	535	109.242
locus_tag=ECB_01572|gene=pntA	1533	1358.78	362	66.0835
locus_tag=ECB_01573|gene=ydgH	945	770.783	148	47.6282
locus_tag=ECB_01574|gene=ydgI	1383	1208.78	43	8.82379
locus_tag=ECB_01575|gene=ydgB	723	548.783	31	14.0119
locus_tag=ECB_01576|gene=ydgC	336	168.631	27	39.7156
locus_tag=ECB_01577|gene=rstA	729	554.783	91	40.6868
locus_tag=ECB_01578|gene=rstB	1302	1127.78	76	16.7156
locus_tag=ECB_01579|gene=tus	930	755.783	72	23.6304
locus_tag=ECB_01580|gene=fumC	1404	1229.78	1766	356.203
locus_tag=ECB_01581|gene=fumA	1647	1472.78	5488	924.294
locus_tag=ECB_01582|gene=manA	1176	1001.78	91	22.5321
locus_tag=ECB_01583|gene=ydgA	1509	1334.78	744	138.26
locus_tag=ECB_01584|gene=uidC	1266	1091.78	111	25.2186
locus_tag=ECB_01585|gene=uidB	1374	1199.78	668	138.105
locus_tag=ECB_01586|gene=uidA	1812	1637.78	3649	552.653
locus_tag=ECB_01587|gene=uidR	591	416.824	333	198.164
locus_tag=ECB_01588|gene=hdhA	768	593.783	53	22.1403
locus_tag=ECB_01589|gene=malI	1029	854.783	322	93.4404
locus_tag=ECB_01590|gene=malX	1593	1418.78	181	31.6444
locus_tag=ECB_01591|gene=malY	1173	998.783	161	39.9843
locus_tag=ECB_01592|gene=add	1002	827.783	493	147.729
locus_tag=ECB_01593|gene=ydgJ	1041	866.783	476	136.217
locus_tag=ECB_01594|gene=blr	126	21.302	17	197.953
locus_tag=ECB_01595|gene=ydgT	216	72.1914	11	37.7957
locus_tag=ECB_01596|gene=ydgK	441	268.368	16	14.7885
locus_tag=ECB_01597|gene=rnfA	582	407.824	6	3.64933
locus_tag=ECB_01598|gene=rnfB	579	404.824	10	6.12728
locus_tag=ECB_01599|gene=rnfC	2223	2048.78	31	3.75319
locus_tag=ECB_01600|gene=rnfD	1059	884.783	9	2.52314
locus_tag=ECB_01601|gene=rnfG	621	446.783	1	0.555186
locus_tag=ECB_01602|gene=rnfE	696	521.783	2	0.950769
locus_tag=ECB_01603|gene=nth	636	461.783	11	5.90867
locus_tag=ECB_01604|gene=ydgR	1503	1328.78	42	7.84025
locus_tag=ECB_01605|gene=gst	606	431.783	1350	775.538
locus_tag=ECB_01606|gene=pdxY	864	689.783	59	21.2165
locus_tag=ECB_01607|gene=tyrS	1275	1100.78	94	21.1817
locus_tag=ECB_01608|gene=pdxH	657	482.783	95	48.8098
locus_tag=ECB_01609|gene=ydhA	330	163.401	8	12.1442
locus_tag=ECB_01610|gene=ydhH	1110	935.783	95	25.1816
locus_tag=ECB_01611|gene=slyB	468	294.972	1996	1678.47
locus_tag=ECB_01612|gene=slyA	435	262.503	498	470.576
locus_tag=ECB_01613|gene=ydhI	237	87.2473	40	113.722
locus_tag=ECB_01614|gene=ydhJ	858	683.783	45	16.3241
locus_tag=ECB_01615|gene=ydhK	2013	1838.78	148	19.9648
locus_tag=ECB_01616|gene=sodC	522	348.237	751	534.933
locus_tag=ECB_01617|gene=ydhF	897	722.783	795	272.831
locus_tag=ECB_01618|gene=ydhL	240	89.5315	170	470.986
locus_tag=ECB_01619|gene=ydhM	516	342.271	24	17.393
locus_tag=ECB_01620|gene=nemA	1098	923.783	55	14.7682
locus_tag=ECB_01621|gene=gloA	408	236.246	98	102.896
locus_tag=ECB_01622|gene=rnt	648	473.783	3	1.57064
locus_tag=ECB_01623|gene=lhr	4617	4442.78	286	15.9678
locus_tag=ECB_01624|gene=ydhD	348	179.577	199	274.876
locus_tag=ECB_01625|gene=ydhO	816	641.783	50	19.3249
locus_tag=ECB_01626|gene=sodB	582	407.824	482	293.162
locus_tag=ECB_01627_2|gene=ydhP	1167	992.783	26	6.49612
locus_tag=ECB_01628|gene=ECB_01628	120	18.9479	374	4896.05
locus_tag=ECB_01629|gene=purR	1026	851.783	42	12.2308
locus_tag=ECB_01630|gene=ydhB	933	758.783	94	30.7288
locus_tag=ECB_01631|gene=ydhC	1212	1037.78	30	7.1705
locus_tag=ECB_01632|gene=cfa	1149	974.783	731	186.013
locus_tag=ECB_01633|gene=ribC	642	467.783	179	94.9169
locus_tag=ECB_01634|gene=norM	1374	1199.78	111	22.9485
locus_tag=ECB_01635|gene=ydhQ	1257	1082.78	1427	326.902
locus_tag=ECB_01636|gene=ydhR	306	142.236	253	441.212
locus_tag=ECB_01637|gene=ydhS	1605	1430.78	579	100.378
locus_tag=ECB_01638|gene=ydhT	813	638.783	14	5.43638
locus_tag=ECB_01639|gene=ydhU	786	611.783	21	8.51445
locus_tag=ECB_01640|gene=ydhX	669	494.783	10	5.01326
locus_tag=ECB_01641|gene=ydhW	648	473.783	17	8.9003
locus_tag=ECB_00620_7|gene=insK-2	852	677.783	83.2	30.4486
locus_tag=ECB_00619_7|gene=insJ-2	522	348.237	264.476	188.385
locus_tag=ECB_01644|gene=ydhZ	210	68.1925	42	152.773
locus_tag=ECB_01645|gene=pykF	1413	1238.78	1659	332.19
locus_tag=ECB_01646|gene=lpp	237	87.2473	11951	33977.1
locus_tag=ECB_01647|gene=ynhG	1005	830.783	2559	764.043
locus_tag=ECB_01648|gene=sufE	417	244.883	135	136.744
locus_tag=ECB_01649|gene=sufS	1221	1046.78	1037	245.729
locus_tag=ECB_01650|gene=sufD	1272	1097.78	1157	261.428
locus_tag=ECB_01651|gene=sufC	747	572.783	990	428.726
locus_tag=ECB_01652|gene=sufB	1488	1313.78	2233	421.599
locus_tag=ECB_01653|gene=sufA	369	199.343	505	628.382
locus_tag=ECB_01654|gene=ydiH	270	112.38	109	240.587
locus_tag=ECB_01655|gene=ydiI	411	239.15	28	29.0417
locus_tag=ECB_01656|gene=ydiJ	3057	2882.78	86	7.39982
locus_tag=ECB_01657|gene=ydiK	1113	938.783	384	101.461
locus_tag=ECB_01658|gene=ydiL	357	188.053	18	23.7425
locus_tag=ECB_01660|gene=ydiN	1266	1091.78	2	0.45439
locus_tag=ECB_01661|gene=ydiB	867	692.783	2	0.71609
locus_tag=ECB_01662|gene=aroD	759	584.783	35	14.846
locus_tag=ECB_01663|gene=ydiF	1596	1421.78	4	0.697849
locus_tag=ECB_01664|gene=ydiO	1152	977.783	9	2.28315
locus_tag=ECB_01665|gene=ydiP	912	737.783	20	6.72413
locus_tag=ECB_01666|gene=ydiQ	765	590.783	2	0.839725
locus_tag=ECB_01667|gene=ydiR	939	764.783	25	8.10843
locus_tag=ECB_01668|gene=ydiS	1290	1115.78	11	2.44539
locus_tag=ECB_01669|gene=ydiT	294	132.047	1	1.87848
locus_tag=ECB_01670|gene=ydiD	1701	1526.78	14	2.2745
locus_tag=ECB_01671|gene=ppsA	2379	2204.78	3689	415.028
locus_tag=ECB_01672|gene=ydiA	834	659.783	228	85.7173
locus_tag=ECB_01673|gene=aroH	1047	872.783	35	9.9471
locus_tag=ECB_01674|gene=ydiE	192	56.5794	26	113.986
locus_tag=ECB_01675|gene=ydiU	1437	1262.78	202	39.6787
locus_tag=ECB_01676|gene=ydiV	543	369.13	28	18.8154
locus_tag=ECB_01677|gene=nlpC	465	292.001	688	584.438
locus_tag=ECB_01678|gene=btuD	750	575.783	28	12.0624
locus_tag=ECB_01679|gene=btuE	552	377.98	93	61.0307
locus_tag=ECB_01680|gene=btuC	981	806.783	50	15.3726
locus_tag=ECB_01681|gene=himA	300	137.046	6551	11857
locus_tag=ECB_01682|gene=pheT	2388	2213.78	2668	298.941
locus_tag=ECB_01683|gene=pheS	984	809.783	41	12.5589
locus_tag=ECB_00620_8|gene=insK-2	852	677.783	83.2	30.4486
locus_tag=ECB_00619_8|gene=insJ-2	522	348.237	264.476	188.385
locus_tag=ECB_01684|gene=pheM	45	20.6667	4	48.0092
locus_tag=ECB_01685|gene=rplT	357	188.053	733	966.846
locus_tag=ECB_01686|gene=rpmI	198	60.3594	213	875.326
locus_tag=ECB_01687|gene=infC	435	262.503	1553	1467.48
locus_tag=ECB_01688|gene=thrS	1929	1754.78	1284	181.5
locus_tag=ECB_01690|gene=ECB_01690	123	20.0767	2	24.71
locus_tag=ECB_01691|gene=ydiY	759	584.783	16	6.78672
locus_tag=ECB_01692|gene=pfkB	930	755.783	1491	489.345
locus_tag=ECB_01693|gene=ydiZ	291	129.494	106	203.045
locus_tag=ECB_01694|gene=yniA	861	686.783	5036	1818.87
locus_tag=ECB_01695|gene=yniB	537	363.166	2051	1400.86
locus_tag=ECB_01696|gene=yniC	669	494.783	43	21.557
locus_tag=ECB_01697|gene=ydjM	591	416.824	63	37.4906
locus_tag=ECB_01698|gene=ydjN	1392	1217.78	184	37.4785
locus_tag=ECB_01699|gene=ydjO	795	620.783	5	1.99786
locus_tag=ECB_01700|gene=cedA	264	107.476	0	0
locus_tag=ECB_01701|gene=katE	2262	2087.78	41	4.87117
locus_tag=ECB_01702|gene=ydjC	750	575.783	36	15.5088
locus_tag=ECB_01703|gene=celF	1353	1178.78	28	5.89195
locus_tag=ECB_01704|gene=celD	843	668.783	12	4.45073
locus_tag=ECB_01705|gene=celC	351	182.318	8	10.8841
locus_tag=ECB_01706|gene=celB	1359	1184.78	62	12.9804
locus_tag=ECB_01707|gene=celA	321	155.308	121	193.253
locus_tag=ECB_01708|gene=osmE	339	171.386	546	790.226
locus_tag=ECB_01709|gene=nadE	828	653.783	25	9.48509
locus_tag=ECB_01710|gene=ydjQ	888	713.783	90	31.276
locus_tag=ECB_01711|gene=ydjR	576	401.865	12	7.40689
locus_tag=ECB_01712|gene=spy	486	312.759	82	65.0337
locus_tag=ECB_01713|gene=astE	969	794.783	574	179.142
locus_tag=ECB_01714|gene=astB	1344	1169.78	1627	344.998
locus_tag=ECB_01715|gene=astD	1479	1304.78	2707	514.618
locus_tag=ECB_01716|gene=astA	1035	860.783	1789	515.527
locus_tag=ECB_01717|gene=astC	1221	1046.78	3697	876.047
locus_tag=ECB_01718|gene=xthA	807	632.783	61	23.9117
locus_tag=ECB_01719|gene=ydjX	711	536.783	16	7.3936
locus_tag=ECB_01721|gene=ydjZ	708	533.783	17	7.89986
locus_tag=ECB_01722|gene=ynjA	549	375.056	3	1.98409
locus_tag=ECB_01723|gene=ynjB	1167	992.783	8	1.99881
locus_tag=ECB_01724|gene=ynjC	1491	1316.78	14	2.63723
locus_tag=ECB_01725|gene=ynjD	654	479.783	10	5.17
locus_tag=ECB_01726|gene=ynjE	1308	1133.78	35	7.65725
locus_tag=ECB_01727|gene=ynjF	621	446.783	62	34.4215
locus_tag=ECB_01728|gene=nudG	408	236.246	8	8.39964
locus_tag=ECB_01729|gene=ynjH	273	114.78	33	71.3155
locus_tag=ECB_01730|gene=gdhA	1344	1169.78	115	24.3853
locus_tag=ECB_01731|gene=ynjI	1041	866.783	5	1.43085
locus_tag=ECB_01732|gene=topB	1962	1787.78	61	8.4635
locus_tag=ECB_01733|gene=selD	1044	869.783	355	101.24
locus_tag=ECB_01734|gene=ydjA	552	377.98	247	162.092
locus_tag=ECB_01735|gene=sppA	1857	1682.78	205	30.2176
locus_tag=ECB_01736|gene=ansA	1017	842.783	10	2.9432
locus_tag=ECB_01737|gene=pncA	642	467.783	38	20.15
locus_tag=ECB_01738|gene=ydjE	1359	1184.78	25	5.23403
locus_tag=ECB_01739|gene=ydjF	759	584.783	79	33.5095
locus_tag=ECB_01740|gene=ydjG	981	806.783	9	2.76707
locus_tag=ECB_01741|gene=ydjH	948	773.783	1	0.320565
locus_tag=ECB_01742|gene=ydjI	837	662.783	1	0.374252
locus_tag=ECB_01743|gene=ydjJ	1044	869.783	5	1.42592
locus_tag=ECB_01744|gene=ydjK	1380	1205.78	2	0.41143
locus_tag=ECB_01745|gene=ydjL	1077	902.783	14	3.84662
locus_tag=ECB_01746|gene=yeaC	273	114.78	210	453.826
locus_tag=ECB_01747|gene=yeaA	414	242.03	432	442.741
locus_tag=ECB_01748|gene=gapA	996	821.783	500	150.92
locus_tag=ECB_01749|gene=yeaD	885	710.783	67	23.3815
locus_tag=ECB_01750|gene=yeaE	855	680.783	79	28.7841
locus_tag=ECB_01751|gene=mipA	747	572.783	30	12.9917
locus_tag=ECB_01752|gene=yeaG	1809	1634.78	742	112.584
locus_tag=ECB_01753|gene=yeaH	1284	1109.78	27	6.03477
locus_tag=ECB_01754|gene=yeaI	1476	1301.78	7	1.33381
locus_tag=ECB_01755|gene=yeaJ	1491	1316.78	30	5.65122
locus_tag=ECB_01756|gene=yeaK	504	330.404	22	16.5163
locus_tag=ECB_01757|gene=ECB_01757	105	13.8305	0	0
locus_tag=ECB_01758|gene=yeaL	447	274.341	8	7.23325
locus_tag=ECB_01759|gene=yeaM	822	647.783	46	17.6142
locus_tag=ECB_01760|gene=yeaN	1182	1007.78	30	7.38396
locus_tag=ECB_01761|gene=yeaO	348	179.577	53	73.2081
locus_tag=ECB_01762|gene=yoaF	255	100.548	90	222.026
locus_tag=ECB_01763|gene=yeaP	1026	851.783	165	48.0496
locus_tag=ECB_01764|gene=yeaQ	249	96.127	978	2523.64
locus_tag=ECB_01765|gene=yoaG	183	51.1026	3	14.5617
locus_tag=ECB_01766|gene=yeaR	225	78.4046	1	3.16368
locus_tag=ECB_01767|gene=insL-4	1113	938.783	47.8571	12.6449
locus_tag=ECB_01768|gene=yeaS	639	464.783	25	13.3421
locus_tag=ECB_01769|gene=yeaT	924	749.783	176	58.2253
locus_tag=ECB_01770|gene=yeaU	1086	911.783	42	11.426
locus_tag=ECB_01771|gene=yeaV	1446	1271.78	19	3.70574
locus_tag=ECB_01772|gene=yeaW	1125	950.783	6	1.56533
locus_tag=ECB_01773|gene=yeaX	966	791.783	8	2.50622
locus_tag=ECB_01774|gene=rnd	1128	953.783	85	22.1057
locus_tag=ECB_01775|gene=fadD	1686	1511.78	25570	4195.43
locus_tag=ECB_01776|gene=yeaY	582	407.824	2245	1365.46
locus_tag=ECB_01777|gene=yeaZ	696	521.783	2	0.950769
locus_tag=ECB_01778|gene=yoaA	1911	1736.78	48	6.85536
locus_tag=ECB_01779|gene=yoaB	345	176.814	17	23.8488
locus_tag=ECB_01780|gene=yoaC	360	190.841	849	1103.49
locus_tag=ECB_01781|gene=yoaH	180	49.3091	108	543.29
locus_tag=ECB_01782|gene=pabB	1362	1187.78	31	6.4738
locus_tag=ECB_01783|gene=yeaB	579	404.824	49	30.0237
locus_tag=ECB_01784|gene=sdaA	1365	1190.78	1581	329.332
locus_tag=ECB_01785|gene=yoaD	1599	1424.78	20	3.4819
locus_tag=ECB_01786|gene=yoaE	1557	1382.78	60	10.763
locus_tag=ECB_01787|gene=manX	972	797.783	677	210.494
locus_tag=ECB_01788|gene=manY	801	626.783	558	220.827
locus_tag=ECB_01789|gene=manZ	861	686.783	1049	378.871
locus_tag=ECB_01790|gene=yobD	459	286.059	3	2.60136
locus_tag=ECB_01791|gene=yebN	567	392.865	5	3.1569
locus_tag=ECB_01792|gene=rrmA	810	635.783	38	14.8255
locus_tag=ECB_01793|gene=cspC	210	68.1925	496	1804.18
locus_tag=ECB_01794|gene=yobF	144	29.7673	274	2283.21
locus_tag=ECB_01795|gene=yebO	288	126.988	292	570.366
locus_tag=ECB_01796|gene=yobG	144	29.7673	232	1933.23
locus_tag=ECB_01797|gene=ECB_01797	240	89.5315	26	72.0331
locus_tag=ECB_01798|gene=kdgR	792	617.783	484	194.332
locus_tag=ECB_01799|gene=yebQ	1374	1199.78	16	3.3079
locus_tag=ECB_01800|gene=htpX	882	707.783	6068	2126.57
locus_tag=ECB_01801|gene=prc	2049	1874.78	136	17.9938
locus_tag=ECB_01802|gene=proQ	699	524.783	228	107.768
locus_tag=ECB_01803|gene=yebR	552	377.98	50	32.8122
locus_tag=ECB_01804|gene=yebS	1284	1109.78	417	93.2036
locus_tag=ECB_01805|gene=yebT	2634	2459.78	361	36.4037
locus_tag=ECB_01806|gene=yebU	1440	1265.78	26	5.09506
locus_tag=ECB_01807|gene=yebV	237	87.2473	539	1532.4
locus_tag=ECB_01808|gene=yebW	192	56.5794	105	460.326
locus_tag=ECB_01809|gene=pphA	657	482.783	57	29.2859
locus_tag=ECB_01810|gene=yebY	342	174.138	73	103.983
locus_tag=ECB_01811|gene=yebZ	873	698.783	97	34.4322
locus_tag=ECB_01812|gene=yobA	375	204.974	211	255.339
locus_tag=ECB_01813|gene=holE	231	83.0253	35	104.566
locus_tag=ECB_01814|gene=yobB	657	482.783	179	91.9679
locus_tag=ECB_01815|gene=exoX	663	488.783	42	21.3142
locus_tag=ECB_01816|gene=ptrB	2061	1886.78	351	46.1445
locus_tag=ECB_01817|gene=yebE	660	485.783	1306	666.862
locus_tag=ECB_01818|gene=yebF	369	199.343	360	447.956
locus_tag=ECB_01819|gene=yebG	291	129.494	658	1260.41
locus_tag=ECB_01820|gene=purT	1179	1004.78	8	1.97493
locus_tag=ECB_01821|gene=eda	642	467.783	76	40.2999
locus_tag=ECB_01822|gene=edd	1812	1637.78	30	4.5436
locus_tag=ECB_01823|gene=zwf	1476	1301.78	74	14.1003
locus_tag=ECB_01824|gene=yebK	870	695.783	169	60.2487
locus_tag=ECB_01825|gene=pykA	1443	1268.78	895	174.973
locus_tag=ECB_01826|gene=msbB	972	797.783	95	29.5375
locus_tag=ECB_01827|gene=yebA	1260	1085.78	238	54.3712
locus_tag=ECB_01828|gene=znuA	933	758.783	162	52.9581
locus_tag=ECB_01829|gene=znuC	756	581.783	76	32.4032
locus_tag=ECB_01830|gene=znuB	786	611.783	55	22.2998
locus_tag=ECB_01831|gene=ruvB	1011	836.783	137	40.6109
locus_tag=ECB_01832|gene=ruvA	612	437.783	114	64.5923
locus_tag=ECB_01833|gene=yebB	603	428.783	12	6.94191
locus_tag=ECB_01834|gene=ruvC	522	348.237	16	11.3967
locus_tag=ECB_01835|gene=yebC	741	566.783	49	21.4444
locus_tag=ECB_01836|gene=ntpA	453	280.202	20	17.7049
locus_tag=ECB_01837|gene=aspS	1773	1598.78	144	22.3413
locus_tag=ECB_01838|gene=yecD	567	392.865	13	8.20795
locus_tag=ECB_01839|gene=yecE	819	644.783	16	6.15519
locus_tag=ECB_01840|gene=yecN	396	224.872	71	78.3174
locus_tag=ECB_01841|gene=yecO	744	569.783	21	9.14207
locus_tag=ECB_01842|gene=yecP	972	797.783	22	6.84026
locus_tag=ECB_01843|gene=torZ	2430	2255.78	77	8.46697
locus_tag=ECB_01844|gene=torY	1101	926.783	9	2.40879
locus_tag=ECB_01845|gene=cutC	441	268.368	807	745.893
locus_tag=ECB_01846|gene=yecM	567	392.865	16	10.1021
locus_tag=ECB_01847|gene=argS	1734	1559.78	167	26.5575
locus_tag=ECB_01848|gene=yecT	489	315.728	2	1.57127
locus_tag=ECB_01849|gene=flhE	369	199.343	2	2.48864
locus_tag=ECB_01850|gene=flhA	2079	1904.78	23	2.99514
locus_tag=ECB_01851|gene=flhB	1149	974.783	5	1.27232
locus_tag=ECB_01852|gene=cheZ	645	470.783	6	3.1613
locus_tag=ECB_01853|gene=cheY	390	219.119	6	6.79211
locus_tag=ECB_01854|gene=cheB	1050	875.783	0	0
locus_tag=ECB_01855|gene=cheR	861	686.783	8	2.88938
locus_tag=ECB_01856|gene=tap	1602	1427.78	14	2.43221
locus_tag=ECB_01857|gene=tar	1662	1487.78	13	2.1674
locus_tag=ECB_01858|gene=cheW	504	330.404	6	4.50444
locus_tag=ECB_01859|gene=cheA	1965	1790.78	6	0.83108
locus_tag=ECB_01860|gene=motB	927	752.783	12	3.95409
locus_tag=ECB_01861|gene=motA	888	713.783	10	3.47511
locus_tag=ECB_01862|gene=flhC	579	404.824	125	76.591
locus_tag=ECB_01863|gene=flhD	360	190.841	51	66.2876
locus_tag=ECB_01864|gene=yecG	429	256.607	127	122.764
locus_tag=ECB_01865|gene=otsA	1425	1250.78	140	27.7639
locus_tag=ECB_01866|gene=otsB	801	626.783	110	43.5322
locus_tag=ECB_01867|gene=araH	990	815.783	678	206.153
locus_tag=ECB_01868|gene=araG	1515	1340.78	458	84.7309
locus_tag=ECB_01869|gene=araF	990	815.783	518	157.503
locus_tag=ECB_01870|gene=yecI	504	330.404	795	596.838
locus_tag=ECB_01871|gene=yecJ	252	98.4222	14	35.2833
locus_tag=ECB_01872|gene=yecR	324	158.032	2	3.1392
locus_tag=ECB_01873|gene=ftn	498	324.535	33	25.2225
locus_tag=ECB_01874|gene=yecH	240	89.5315	442	1224.56
locus_tag=ECB_01875|gene=tyrP	1212	1037.78	24	5.7364
locus_tag=ECB_01876|gene=yecA	666	491.783	191	96.3374
locus_tag=ECB_01877|gene=pgsA	549	375.056	276	182.536
locus_tag=ECB_01878|gene=uvrC	1767	1592.78	147	22.8926
locus_tag=ECB_01879|gene=uvrY	510	336.271	202	149.003
locus_tag=ECB_01880|gene=insA-13	276	117.081	10.1051	21.4085
locus_tag=ECB_01881|gene=insB-13	504	330.404	13.0103	9.76733
locus_tag=ECB_01882|gene=yedU	660	485.783	7	3.5743
locus_tag=ECB_01883|gene=yedV	1359	1184.78	31	6.49019
locus_tag=ECB_01884|gene=yedW	672	497.783	37	18.4373
locus_tag=ECB_01885|gene=yedX	414	242.03	162	166.028
locus_tag=ECB_01886|gene=yedY	1005	830.783	219	65.387
locus_tag=ECB_01887|gene=yedZ	636	461.783	31	16.6517
locus_tag=ECB_01888|gene=yodA	651	476.783	14	7.28354
locus_tag=ECB_01889|gene=yodB	531	357.202	6	4.1665
locus_tag=ECB_01890|gene=yeeI	798	623.783	539	214.334
locus_tag=ECB_01891|gene=yeeJ	7152	6977.78	134	4.76345
locus_tag=ECB_01893|gene=shiA	1317	1142.78	95	20.6203
locus_tag=ECB_01894|gene=amn	1455	1280.78	317	61.393
locus_tag=ECB_01895|gene=yeeN	717	542.783	3	1.37098
locus_tag=ECB_01896|gene=yeeO	1644	1469.78	213	35.9469
locus_tag=ECB_01897|gene=cbl	951	776.783	41	13.0924
locus_tag=ECB_01898|gene=nac	918	743.783	13	4.33543
locus_tag=ECB_01899|gene=erfK	933	758.783	273	89.2442
locus_tag=ECB_01900|gene=cobT	1080	905.783	44	12.0493
locus_tag=ECB_01901|gene=cobS	744	569.783	33	14.3661
locus_tag=ECB_01902|gene=cobU	546	372.056	37	24.6677
locus_tag=ECB_01904|gene=insD	906	731.783	22	7.45719
locus_tag=ECB_01906|gene=ECB_01906	408	236.246	19	19.9491
locus_tag=ECB_01907|gene=ECB_01907	435	262.503	0	0
locus_tag=ECB_01908|gene=ECB_01908	411	239.15	8	8.29762
locus_tag=ECB_01909|gene=yoeD	159	37.2832	5	33.2653
locus_tag=ECB_01910|gene=yeeX	396	224.872	277	305.548
locus_tag=ECB_01911|gene=yeeA	1059	884.783	272	76.2548
locus_tag=ECB_01912|gene=sbmC	474	300.913	1653	1362.6
locus_tag=ECB_01913|gene=dacD	1167	992.783	34	8.49492
locus_tag=ECB_01914|gene=sbcB	1428	1253.78	169	33.4348
locus_tag=ECB_01915|gene=yeeD	228	80.6774	24	73.7894
locus_tag=ECB_01916|gene=yeeE	1059	884.783	36	10.0925
locus_tag=ECB_01917|gene=yeeF	1359	1184.78	28	5.86211
locus_tag=ECB_01918|gene=yeeY	930	755.783	609	199.873
locus_tag=ECB_01919|gene=yeeZ	825	650.783	1166	444.424
locus_tag=ECB_01920|gene=hisL	51	17	7	102.137
locus_tag=ECB_01921|gene=hisG	900	725.783	52	17.7718
locus_tag=ECB_01922|gene=hisD	1242	1067.78	103	23.927
locus_tag=ECB_01923|gene=hisC	1071	896.783	67	18.532
locus_tag=ECB_01924|gene=hisB	1068	893.783	97	26.92
locus_tag=ECB_01925|gene=hisH	591	416.824	18	10.7116
locus_tag=ECB_01926|gene=hisA	738	563.783	44	19.3587
locus_tag=ECB_01927|gene=hisF	777	602.783	45	18.5177
locus_tag=ECB_01928|gene=hisI	612	437.783	71	40.2286
locus_tag=ECB_01929|gene=wzzB	984	809.783	271	83.011
locus_tag=ECB_01930|gene=ugd	1167	992.783	44	10.9934
locus_tag=ECB_01931|gene=gnd	1407	1232.78	589	118.512
locus_tag=ECB_01955|gene=cpsB	1437	1262.78	11	2.16072
locus_tag=ECB_01956|gene=wcaI	1224	1049.78	1	0.236285
locus_tag=ECB_01957|gene=wcaH	480	306.821	1	0.808443
locus_tag=ECB_01958|gene=wcaG	966	791.783	4	1.25311
locus_tag=ECB_01959|gene=gmd	1122	947.783	2	0.523427
locus_tag=ECB_01960|gene=wcaF	549	375.056	0	0
locus_tag=ECB_01961|gene=wcaE	747	572.783	0	0
locus_tag=ECB_01962|gene=wcaD	1218	1043.78	2	0.475286
locus_tag=ECB_01963|gene=wcaC	1218	1043.78	5	1.18821
locus_tag=ECB_01964|gene=wcaB	489	315.728	3	2.35691
locus_tag=ECB_01965|gene=wcaA	840	665.783	1	0.372565
locus_tag=ECB_01966|gene=wzc	2163	1988.78	14	1.74613
locus_tag=ECB_01967|gene=wzb	444	271.341	1	0.914152
locus_tag=ECB_01968|gene=wza	1140	965.783	1	0.256836
locus_tag=ECB_01969|gene=yegH	1584	1409.78	626	110.143
locus_tag=ECB_01970|gene=asmA	1854	1679.78	207	30.5669
locus_tag=ECB_01971|gene=dcd	582	407.824	292	177.601
locus_tag=ECB_01972|gene=udk	642	467.783	11	5.83288
locus_tag=ECB_01973|gene=yegE	3306	3131.78	994	78.728
locus_tag=ECB_01974|gene=alkA	849	674.783	71	26.0993
locus_tag=ECB_01975|gene=yegD	1353	1178.78	21	4.41896
locus_tag=ECB_01976|gene=yegI	1941	1766.78	37	5.19461
locus_tag=ECB_01977|gene=yegK	762	587.783	8	3.37604
locus_tag=ECB_01978|gene=yegL	660	485.783	9	4.59553
locus_tag=ECB_00620_9|gene=insK-2	852	677.783	83.2	30.4486
locus_tag=ECB_00619_9|gene=insJ-2	522	348.237	264.476	188.385
locus_tag=ECB_02014|gene=yegR	318	152.645	0	0
locus_tag=ECB_02015|gene=yegS	900	725.783	226	77.239
locus_tag=ECB_02016|gene=gatR	774	599.783	81	33.4985
locus_tag=ECB_02017|gene=gatD	1041	866.783	9	2.57553
locus_tag=ECB_02018|gene=gatC	1356	1181.78	31	6.50667
locus_tag=ECB_02019|gene=gatB	285	124.598	3	5.97233
locus_tag=ECB_02020|gene=gatA	453	280.202	0	0
locus_tag=ECB_02022|gene=insA-15	276	117.081	10.1051	21.4085
locus_tag=ECB_02023|gene=insB-15	504	330.404	12.7219	9.55081
locus_tag=ECB_02024|gene=gatY	855	680.783	16	5.8297
locus_tag=ECB_02025|gene=fbaB	1053	878.783	314	88.6304
locus_tag=ECB_02026|gene=yegT	1278	1103.78	17	3.82032
locus_tag=ECB_02027|gene=yegU	1005	830.783	15	4.47856
locus_tag=ECB_02028|gene=yegV	966	791.783	14	4.38588
locus_tag=ECB_02029|gene=yegW	747	572.783	35	15.157
locus_tag=ECB_02030|gene=yegX	819	644.783	22	8.46338
locus_tag=ECB_02031|gene=thiD	801	626.783	68	26.9108
locus_tag=ECB_02032|gene=thiM	789	614.783	665	268.309
locus_tag=ECB_02033|gene=ECB_02033	246	93.8858	128	338.178
locus_tag=ECB_02034|gene=ECB_02034	432	259.581	66	63.0674
locus_tag=ECB_02035|gene=ECB_02035	666	491.783	66	33.2894
locus_tag=ECB_02036|gene=ECB_02036	264	107.476	14	32.311
locus_tag=ECB_02037|gene=ECB_02037	252	98.4222	19	47.8845
locus_tag=ECB_02038|gene=ECB_02038	399	227.78	14	15.2457
locus_tag=ECB_02039|gene=ECB_02039	192	56.5794	1	4.38406
locus_tag=ECB_02040|gene=insB-16	504	330.404	0.00972878	0.00730378
locus_tag=ECB_02041|gene=insA-16	276	117.081	6.79233	14.3902
locus_tag=ECB_02042|gene=yehE	189	54.7832	126	570.502
locus_tag=ECB_02043|gene=mrp	1110	935.783	175	46.3872
locus_tag=ECB_02044|gene=metG	2034	1859.78	63	8.40259
locus_tag=ECB_02045|gene=molR	3795	3620.78	40	2.74026
locus_tag=ECB_02046|gene=yehI	3633	3458.78	22	1.57774
locus_tag=ECB_02047|gene=yehK	318	152.645	1	1.62499
locus_tag=ECB_02048|gene=yehL	1089	914.783	6	1.62693
locus_tag=ECB_02049|gene=yehM	2280	2105.78	44	5.18291
locus_tag=ECB_02050|gene=yehP	1137	962.783	4	1.03054
locus_tag=ECB_02051|gene=yehQ	2001	1826.78	21	2.85146
locus_tag=ECB_02052|gene=yehR	462	289.03	6	5.14923
locus_tag=ECB_02053|gene=yehS	471	297.913	28	23.3133
locus_tag=ECB_02054|gene=yehT	720	545.783	52	23.633
locus_tag=ECB_02055|gene=yehU	1686	1511.78	165	27.0726
locus_tag=ECB_02056|gene=yehV	732	557.783	299	132.966
locus_tag=ECB_02057|gene=ECB_02057	108	14.5542	5	85.2151
locus_tag=ECB_02058|gene=yehW	732	557.783	14	6.22584
locus_tag=ECB_02059|gene=yehX	927	752.783	12	3.95409
locus_tag=ECB_02060|gene=yehY	1158	983.783	45	11.3461
locus_tag=ECB_02061|gene=yehZ	918	743.783	55	18.3422
locus_tag=ECB_02062|gene=bglX	2298	2123.78	118	13.7818
locus_tag=ECB_02063|gene=dld	1716	1541.78	633	101.839
locus_tag=ECB_02064|gene=pbpG	933	758.783	40	13.0761
locus_tag=ECB_02065|gene=yohC	588	413.824	4794	2873.54
locus_tag=ECB_02066|gene=yohD	579	404.824	232	142.153
locus_tag=ECB_02067|gene=yohF	762	587.783	178	75.1169
locus_tag=ECB_02068|gene=yohGH	1365	1190.78	6	1.24984
locus_tag=ECB_02069|gene=yohI	948	773.783	7	2.24395
locus_tag=ECB_02070|gene=yohJ	399	227.78	96	104.542
locus_tag=ECB_02071|gene=yohK	696	521.783	101	48.0138
locus_tag=ECB_02072|gene=cdd	885	710.783	126	43.9712
locus_tag=ECB_02073|gene=sanA	720	545.783	18	8.18064
locus_tag=ECB_02074|gene=yeiS	240	89.5315	17	47.0986
locus_tag=ECB_02075|gene=yeiT	1239	1064.78	173	40.3014
locus_tag=ECB_02076|gene=yeiA	1236	1061.78	110	25.6976
locus_tag=ECB_02077|gene=mglC	1011	836.783	239	70.8467
locus_tag=ECB_02078|gene=mglA	1521	1346.78	256	47.1495
locus_tag=ECB_02079|gene=mglB	999	824.783	2214	665.844
locus_tag=ECB_02080|gene=galS	1041	866.783	390	111.606
locus_tag=ECB_02081|gene=yeiB	1158	983.783	24	6.05127
locus_tag=ECB_02082|gene=folE	669	494.783	105	52.6392
locus_tag=ECB_02083|gene=yeiG	837	662.783	325	121.632
locus_tag=ECB_02084|gene=cirA	1992	1817.78	83	11.3259
locus_tag=ECB_02085|gene=lysP	1470	1295.78	108	20.6741
locus_tag=ECB_02086|gene=yeiE	882	707.783	165	57.8254
locus_tag=ECB_02087|gene=yeiH	1050	875.783	14	3.96521
locus_tag=ECB_02088|gene=nfo	858	683.783	23	8.34343
locus_tag=ECB_02089|gene=yeiI	1089	914.783	10	2.71154
locus_tag=ECB_02090|gene=yeiJ	1251	1076.78	18	4.14648
locus_tag=ECB_02091|gene=rihB	942	767.783	9	2.90763
locus_tag=ECB_02092|gene=yeiL	660	485.783	72	36.7642
[truncated: 2,104 more rows]
