# Supplementary material for: Genomic and phenotypic evolution of Escherichia coli in a novel citrate-only resource environment
Source: eLife. 2020 May 29;9:e55414. doi: 10.7554/eLife.55414 (PMC7299349; doi:10.7554/eLife.55414)
Supplement: Figure 14—source data 1. [file elife-55414-fig14-data1.zip › ZDBp883_3/abundance.tsv]

target_id	length	eff_length	est_counts	tpm
locus_tag=ECB_00001|gene=thrL	66	9.35088	10	1212.3
locus_tag=ECB_00002|gene=thrA	2463	2296.64	20	9.87191
locus_tag=ECB_00003|gene=thrB	933	766.638	14	20.7015
locus_tag=ECB_00004|gene=thrC	1287	1120.64	13	13.1505
locus_tag=ECB_00005|gene=yaaX	297	140.221	2	16.1689
locus_tag=ECB_00006|gene=yaaA	777	610.638	13	24.1337
locus_tag=ECB_00007|gene=yaaJ	1431	1264.64	17	15.2386
locus_tag=ECB_00008|gene=talB	954	787.638	281	404.43
locus_tag=ECB_00009|gene=mogA	588	421.685	72	193.556
locus_tag=ECB_00010|gene=yaaH	567	400.809	13	36.768
locus_tag=ECB_00011|gene=yaaW	714	547.638	3	6.21
locus_tag=ECB_00012|gene=htgA	486	320.094	0	0
locus_tag=ECB_00013|gene=yaaI	405	240.166	0	0
locus_tag=ECB_00014|gene=dnaK	1917	1750.64	102	66.0492
locus_tag=ECB_00015|gene=dnaJ	1131	964.638	8	9.40133
locus_tag=ECB_00016_1|gene=insL-1	1113	946.638	13.8571	16.5941
locus_tag=ECB_00017|gene=mokC	210	71.5287	2	31.6966
locus_tag=ECB_00619_1|gene=insJ-2	522	355.958	22.9524	73.0958
locus_tag=ECB_00620_1|gene=insK-2	852	685.638	8.4	13.8883
locus_tag=ECB_00018|gene=nhaA	1167	1000.64	43	48.7142
locus_tag=ECB_00019|gene=nhaR	906	739.638	1	1.53266
locus_tag=ECB_00020|gene=ECB_00020	960	793.638	0	0
locus_tag=ECB_00021|gene=ECB_00021	1146	979.638	1	1.15717
locus_tag=ECB_00022|gene=ECB_00022	705	538.638	2	4.20917
locus_tag=ECB_00023|gene=insA-1	276	122.439	3.32725	30.8055
locus_tag=ECB_00024|gene=insB-1	504	338.027	3.21646	10.7867
locus_tag=ECB_00025|gene=ECB_00025	351	189.054	0	0
locus_tag=ECB_00026|gene=ECB_00026	165	42.7997	1	26.4864
locus_tag=ECB_00027|gene=rpsT	264	112.24	3	30.2997
locus_tag=ECB_00028|gene=yaaY	219	77.9612	0	0
locus_tag=ECB_00029|gene=ribF	942	775.638	12	17.5382
locus_tag=ECB_00030|gene=ileS	2817	2650.64	38	16.2516
locus_tag=ECB_00031|gene=lspA	495	329.094	4	13.7786
locus_tag=ECB_00032|gene=fkpB	450	284.394	1	3.98605
locus_tag=ECB_00033|gene=ispH	951	784.638	5	7.22378
locus_tag=ECB_00034|gene=rihC	915	748.638	2	3.02846
locus_tag=ECB_00035|gene=dapB	822	655.638	14	24.2063
locus_tag=ECB_00036|gene=carA	1149	982.638	58	66.9111
locus_tag=ECB_00037|gene=carB	3222	3055.64	45	16.6945
locus_tag=ECB_00038|gene=caiF	396	231.617	75	367.075
locus_tag=ECB_00039|gene=caiE	591	424.685	1	2.66929
locus_tag=ECB_00040|gene=caiD	894	727.638	0	0
locus_tag=ECB_00041|gene=caiC	1569	1402.64	4	3.23279
locus_tag=ECB_00043|gene=caiA	1143	976.638	6	6.96436
locus_tag=ECB_00044|gene=caiT	1515	1348.64	0	0
locus_tag=ECB_00045|gene=fixA	771	604.638	3	5.62457
locus_tag=ECB_00046|gene=fixB	942	775.638	1	1.46152
locus_tag=ECB_00047|gene=fixC	1287	1120.64	0	0
locus_tag=ECB_00048|gene=fixX	288	132.411	2	17.1226
locus_tag=ECB_00049|gene=yaaU	1332	1165.64	4	3.89009
locus_tag=ECB_00050|gene=yabF	531	364.922	4	12.4258
locus_tag=ECB_00051|gene=kefC	1863	1696.64	23	15.3675
locus_tag=ECB_00052|gene=folA	480	314.126	49	176.83
locus_tag=ECB_00053|gene=apaH	843	676.638	15	25.1304
locus_tag=ECB_00054|gene=apaG	378	214.467	12	63.4285
locus_tag=ECB_00055|gene=ksgA	822	655.638	20	34.5804
locus_tag=ECB_00056|gene=pdxA	990	823.638	12	16.5161
locus_tag=ECB_00057|gene=surA	1287	1120.64	55	55.6367
locus_tag=ECB_00058|gene=imp	2355	2188.64	96	49.7234
locus_tag=ECB_00059|gene=djlA	816	649.638	22	38.3897
locus_tag=ECB_00060|gene=rluA	660	493.638	3	6.88932
locus_tag=ECB_00061|gene=hepA	2907	2740.64	6	2.48178
locus_tag=ECB_00062|gene=polB	2352	2185.64	14	7.26129
locus_tag=ECB_00063|gene=araD	696	529.638	0	0
locus_tag=ECB_00064|gene=araA	1503	1336.64	29	24.5951
locus_tag=ECB_00065|gene=araB	1701	1534.64	45	33.2407
locus_tag=ECB_00066|gene=araC	879	712.638	145	230.655
locus_tag=ECB_00067|gene=yabI	765	598.638	110	208.301
locus_tag=ECB_00068|gene=yabJ	699	532.638	11	23.4112
locus_tag=ECB_00069|gene=thiP	1611	1444.64	13	10.2011
locus_tag=ECB_00070|gene=tbpA	984	817.638	3	4.15934
locus_tag=ECB_00071|gene=yabN	1656	1489.64	8	6.08798
locus_tag=ECB_00072|gene=setA	1179	1012.64	8	8.9557
locus_tag=ECB_00073|gene=leuD	606	439.685	14	36.0952
locus_tag=ECB_00074|gene=leuC	1401	1234.64	10	9.18172
locus_tag=ECB_00075|gene=leuB	1092	925.638	11	13.4715
locus_tag=ECB_00076|gene=leuA	1572	1405.64	15	12.0971
locus_tag=ECB_00077|gene=leuL	87	10.4052	5	544.731
locus_tag=ECB_00078|gene=leuO	945	778.638	2	2.91178
locus_tag=ECB_00079|gene=ilvI	1725	1558.64	43	31.2743
locus_tag=ECB_00080|gene=ilvH	492	326.094	15	52.1449
locus_tag=ECB_00081|gene=fruR	1005	838.638	252	340.635
locus_tag=ECB_00082|gene=yabB	459	293.337	36	139.123
locus_tag=ECB_00083|gene=mraW	942	775.638	42	61.3838
locus_tag=ECB_00084|gene=ftsL	366	203.142	12	66.9646
locus_tag=ECB_00085|gene=ftsI	1767	1600.64	15	10.6234
locus_tag=ECB_00086|gene=murE	1488	1321.64	10	8.57731
locus_tag=ECB_00087|gene=murF	1359	1192.64	7	6.65355
locus_tag=ECB_00088|gene=mraY	1083	916.638	67	82.8592
locus_tag=ECB_00089|gene=murD	1317	1150.64	19	18.7188
locus_tag=ECB_00090|gene=ftsW	1245	1078.64	19	19.9683
locus_tag=ECB_00091|gene=murG	1068	901.638	12	15.0873
locus_tag=ECB_00092|gene=murC	1476	1309.64	12	10.3871
locus_tag=ECB_00093|gene=ddl	921	754.638	26	39.057
locus_tag=ECB_00094|gene=ftsQ	831	664.638	47	80.1635
locus_tag=ECB_00095|gene=ftsA	1263	1096.64	24	24.8091
locus_tag=ECB_00096|gene=ftsZ	1152	985.638	76	87.4098
locus_tag=ECB_00097|gene=lpxC	918	751.638	738	1113.04
locus_tag=ECB_00098|gene=yacA	513	346.993	3	9.80086
locus_tag=ECB_00099|gene=secA	2706	2539.64	35	15.6228
locus_tag=ECB_00100|gene=mutT	390	225.823	1	5.01989
locus_tag=ECB_00101|gene=yacG	198	63.1528	5	89.7514
locus_tag=ECB_00102|gene=yacF	744	577.638	17	33.3624
locus_tag=ECB_00103|gene=coaE	621	454.685	5	12.4659
locus_tag=ECB_00104|gene=guaC	1044	877.638	45	58.1247
locus_tag=ECB_00105|gene=hofC	1203	1036.64	8	8.74836
locus_tag=ECB_00106|gene=hofB	1386	1219.64	17	15.8009
locus_tag=ECB_00107|gene=ppdD	441	275.45	3	12.3465
locus_tag=ECB_00108|gene=nadC	894	727.638	15	23.369
locus_tag=ECB_00109|gene=ampD	552	385.848	21	61.6974
locus_tag=ECB_00110|gene=ampE	855	688.638	36	59.2619
locus_tag=ECB_00111|gene=aroP	1374	1207.64	195	183.047
locus_tag=ECB_00112|gene=pdhR	765	598.638	23	43.5539
locus_tag=ECB_00113|gene=aceE	2664	2497.64	93	42.2102
locus_tag=ECB_00114|gene=aceF	1893	1726.64	137	89.9462
locus_tag=ECB_00115|gene=lpdA	1425	1258.64	197	177.431
locus_tag=ECB_00116|gene=yacH	1854	1687.64	14	9.404
locus_tag=ECB_00117|gene=acnB	2598	2431.64	433	201.861
locus_tag=ECB_00118|gene=yacL	363	200.326	376	2127.72
locus_tag=ECB_00119|gene=speD	795	628.638	16	28.8525
locus_tag=ECB_00120|gene=speE	867	700.638	7	11.3258
locus_tag=ECB_00121|gene=yacC	348	186.15	1	6.08978
locus_tag=ECB_00122|gene=cueO	1551	1384.64	13	10.6432
locus_tag=ECB_00123|gene=gcd	2391	2224.64	78	39.7465
locus_tag=ECB_00124|gene=hpt	537	370.885	0	0
locus_tag=ECB_00125|gene=yadF	663	496.638	22	50.2165
locus_tag=ECB_00126|gene=yadG	927	760.638	19	28.3165
locus_tag=ECB_00127|gene=yadH	771	604.638	77	144.364
locus_tag=ECB_00128|gene=yadI	441	275.45	25	102.887
locus_tag=ECB_00129|gene=yadE	1230	1063.64	33	35.1709
locus_tag=ECB_00130|gene=panD	381	217.358	10	52.154
locus_tag=ECB_00131|gene=yadD	903	736.638	12	18.4668
locus_tag=ECB_00132|gene=panC	852	685.638	28	46.2942
locus_tag=ECB_00133|gene=panB	795	628.638	34	61.3115
locus_tag=ECB_00134|gene=yadC	1347	1180.64	7	6.72117
locus_tag=ECB_00135|gene=yadK	597	430.685	0	0
locus_tag=ECB_00136|gene=yadL	603	436.685	0	0
locus_tag=ECB_00137|gene=yadM	570	403.769	2	5.61515
locus_tag=ECB_00138|gene=htrE	2601	2434.64	12	5.58741
locus_tag=ECB_00139|gene=ecpD	741	574.638	1	1.97274
locus_tag=ECB_00140|gene=yadN	585	418.685	3	8.12264
locus_tag=ECB_00141|gene=folK	480	314.126	0	0
locus_tag=ECB_00142|gene=pcnB	1365	1198.64	9	8.51174
locus_tag=ECB_00143|gene=yadB	927	760.638	5	7.45171
locus_tag=ECB_00144|gene=dksA	456	290.366	438	1709.99
locus_tag=ECB_00145|gene=sfsA	705	538.638	191	401.976
locus_tag=ECB_00146|gene=ligT	531	364.922	15	46.5966
locus_tag=ECB_00147|gene=hrpB	2430	2263.64	15	7.51187
locus_tag=ECB_00148|gene=mrcB	2526	2359.64	31	14.8929
locus_tag=ECB_00149|gene=fhuA	2244	2077.64	163	88.9368
locus_tag=ECB_00150|gene=fhuC	798	631.638	15	26.9207
locus_tag=ECB_00151|gene=fhuD	891	724.638	1	1.56438
locus_tag=ECB_00152|gene=fhuB	1983	1816.64	1	0.624015
locus_tag=ECB_00153|gene=hemL	1281	1114.64	399	405.791
locus_tag=ECB_00154|gene=yadQ	1422	1255.64	15	13.5422
locus_tag=ECB_00155|gene=yadR	345	183.356	353	2182.44
locus_tag=ECB_00156|gene=yadS	624	457.685	9	22.2915
locus_tag=ECB_00157|gene=yadT	801	634.638	4	7.14493
locus_tag=ECB_00158|gene=pfs	699	532.638	77	163.879
locus_tag=ECB_00159|gene=dgt	1518	1351.64	16	13.4191
locus_tag=ECB_00160|gene=degP	1425	1258.64	346	311.63
locus_tag=ECB_00161|gene=cdaR	1158	991.638	17	19.4339
locus_tag=ECB_00162|gene=yaeH	387	222.936	208	1057.66
locus_tag=ECB_00163|gene=yaeI	813	646.638	5	8.76542
locus_tag=ECB_00164|gene=dapD	825	658.638	184	316.69
locus_tag=ECB_00165|gene=glnD	2673	2506.64	44	19.8987
locus_tag=ECB_00166|gene=map	795	628.638	39	70.3279
locus_tag=ECB_00167|gene=rpsB	726	559.638	40	81.0245
locus_tag=ECB_00168|gene=tsf	852	685.638	15	24.8005
locus_tag=ECB_00169|gene=pyrH	726	559.638	29	58.7428
locus_tag=ECB_00170|gene=frr	558	391.809	63	182.276
locus_tag=ECB_00171|gene=ispC	1197	1030.64	10	10.9991
locus_tag=ECB_00172|gene=uppS	762	595.638	5	9.51593
locus_tag=ECB_00173|gene=cdsA	858	691.638	10	16.3902
locus_tag=ECB_00174|gene=yaeL	1353	1186.64	36	34.3913
locus_tag=ECB_00175|gene=yaeT	2433	2266.64	24	12.0031
locus_tag=ECB_00176|gene=hlpA	486	320.094	63	223.114
locus_tag=ECB_00177|gene=lpxD	1026	859.638	30	39.5612
locus_tag=ECB_00178|gene=fabZ	456	290.366	11	42.9448
locus_tag=ECB_00179|gene=lpxA	789	622.638	18	32.7718
locus_tag=ECB_00180|gene=lpxB	1149	982.638	3	3.46092
locus_tag=ECB_00181|gene=rnhB	597	430.685	3	7.89632
locus_tag=ECB_00182|gene=dnaE	3483	3316.64	8	2.73436
locus_tag=ECB_00183|gene=accA	960	793.638	36	51.4214
locus_tag=ECB_00184|gene=ldcC	2142	1975.64	117	67.134
locus_tag=ECB_00185|gene=yaeR	390	225.823	28	140.557
locus_tag=ECB_00186|gene=tilS	1299	1132.64	16	16.0137
locus_tag=ECB_00187|gene=rof	255	105.153	0	0
locus_tag=ECB_00188|gene=yaeP	201	65.3533	14	242.842
locus_tag=ECB_00189|gene=yaeQ	546	379.848	1	2.98438
locus_tag=ECB_00190|gene=yaeJ	423	257.769	2	8.79557
locus_tag=ECB_00191|gene=cutF	711	544.638	20	41.628
locus_tag=ECB_00192|gene=yaeF	825	658.638	2	3.44229
locus_tag=ECB_00193|gene=proS	1719	1552.64	76	55.489
locus_tag=ECB_00194|gene=yaeB	708	541.638	31	64.8808
locus_tag=ECB_00195|gene=rcsF	405	240.166	3	14.1603
locus_tag=ECB_00196|gene=metQ	816	649.638	21	36.6447
locus_tag=ECB_00197|gene=metI	654	487.638	17	39.5198
locus_tag=ECB_00198|gene=metN	1032	865.638	6	7.8574
locus_tag=ECB_00199|gene=gmhB	573	406.769	6	16.7212
locus_tag=ECB_00200|gene=dkgB	804	637.638	6	10.667
locus_tag=ECB_00201|gene=yafC	915	748.638	67	101.453
locus_tag=ECB_00202|gene=yafD	801	634.638	106	189.341
locus_tag=ECB_00203|gene=yafE	624	457.685	12	29.722
locus_tag=ECB_00204|gene=mltD	1359	1192.64	11	10.4556
locus_tag=ECB_00205|gene=gloB	756	589.638	21	40.3736
locus_tag=ECB_00206|gene=yafS	723	556.638	23	46.8402
locus_tag=ECB_00207|gene=rnhA	468	302.187	5	18.7568
locus_tag=ECB_00208|gene=dnaQ	732	565.638	21	42.0867
locus_tag=ECB_00209|gene=yafT	786	619.638	3	5.48842
locus_tag=ECB_00210|gene=insA-2	276	122.439	3.32725	30.8055
locus_tag=ECB_00211|gene=insB-2	504	338.027	0.519259	1.74139
locus_tag=ECB_00212|gene=ECB_00212	372	208.873	1	5.42727
locus_tag=ECB_00213|gene=yhhI	1137	970.638	2	2.3358
locus_tag=ECB_00214|gene=yafV	771	604.638	49	91.868
locus_tag=ECB_00215|gene=ykfE	474	308.126	4	14.7162
locus_tag=ECB_00216|gene=fadE	2445	2278.64	3723	1852.17
locus_tag=ECB_00217|gene=lpcA	579	412.769	50	137.318
locus_tag=ECB_00218|gene=yafJ	768	601.638	17	32.0315
locus_tag=ECB_00219|gene=yafK	741	574.638	14	27.6183
locus_tag=ECB_00220|gene=yafQ	279	124.975	26	235.838
locus_tag=ECB_00221|gene=dinJ	261	109.945	469	4835.74
locus_tag=ECB_00222|gene=yafL	750	583.638	2	3.88463
locus_tag=ECB_00223|gene=yafM	498	332.094	9	30.7217
locus_tag=ECB_00226|gene=dinB	1056	889.638	30	38.2271
locus_tag=ECB_00227|gene=yafN	294	137.556	33	271.955
locus_tag=ECB_00228|gene=yafO	399	234.5	9	43.5075
locus_tag=ECB_00229|gene=yafP	453	287.366	0	0
locus_tag=ECB_00230|gene=ykfJ	267	114.808	0	0
locus_tag=ECB_00231|gene=prfH	501	335.061	0	0
locus_tag=ECB_00232|gene=pepD	1458	1291.64	39	34.2285
locus_tag=ECB_00233|gene=gpt	459	293.337	17	65.6971
locus_tag=ECB_00234|gene=yafA	1245	1078.64	39	40.9876
locus_tag=ECB_00235|gene=crl	402	237.286	139	664.058
locus_tag=ECB_00236|gene=insA-3	276	122.439	1.10913	10.2689
locus_tag=ECB_00237|gene=insB-3	504	338.027	3.21646	10.7867
locus_tag=ECB_00238|gene=phoE	1038	871.638	3	3.90165
locus_tag=ECB_00239|gene=proB	1104	937.638	5	6.04503
locus_tag=ECB_00240|gene=proA	1254	1087.64	54	56.2825
locus_tag=ECB_00241|gene=yagP	411	246.02	7	32.2545
locus_tag=ECB_00242|gene=yagQ	957	790.638	8	11.4703
locus_tag=ECB_00243|gene=yagR	2199	2032.64	13	7.25015
locus_tag=ECB_00244|gene=yagS	957	790.638	3	4.30138
locus_tag=ECB_00245|gene=yagT	690	523.638	6	12.9892
locus_tag=ECB_00246|gene=yagU	615	448.685	17	42.9507
locus_tag=ECB_00247|gene=ykgJ	330	169.577	0	0
locus_tag=ECB_00248|gene=yagV	711	544.638	3	6.2442
locus_tag=ECB_00249|gene=yagW	1644	1477.64	11	8.43895
locus_tag=ECB_00250|gene=yagX	2526	2359.64	8	3.84334
locus_tag=ECB_00251|gene=yagY	669	502.638	2	4.51064
locus_tag=ECB_00252|gene=yagZ	636	469.685	9	21.722
locus_tag=ECB_00253|gene=ykgK	591	424.685	0	0
locus_tag=ECB_00254|gene=ykgL	228	84.3185	0	0
locus_tag=ECB_00255|gene=ykgM	264	112.24	1	10.0999
locus_tag=ECB_00256|gene=eaeH	4257	4090.64	21	5.81958
locus_tag=ECB_00257|gene=ykgA	852	685.638	8	13.2269
locus_tag=ECB_00258|gene=ykgB	594	427.685	6	15.9034
locus_tag=ECB_00259|gene=ykgI	237	91.2027	5	62.1478
locus_tag=ECB_00260|gene=ykgC	1326	1159.64	105	102.643
locus_tag=ECB_00261|gene=ykgD	855	688.638	2	3.29233
locus_tag=ECB_00262|gene=ykgE	720	553.638	1	2.04757
locus_tag=ECB_00263|gene=ykgF	1428	1261.64	21	18.869
locus_tag=ECB_00264|gene=ykgG	696	529.638	10	21.4035
locus_tag=ECB_00265|gene=ECB_00265	213	73.7602	0	0
locus_tag=ECB_00266|gene=ykgH	669	502.638	2	4.51064
locus_tag=ECB_00267|gene=betA	1671	1504.64	9	6.7807
locus_tag=ECB_00268|gene=betB	1473	1306.64	73	63.3332
locus_tag=ECB_00269|gene=betI	588	421.685	27	72.5837
locus_tag=ECB_00270|gene=betT	2034	1867.64	58	35.2046
locus_tag=ECB_00271|gene=yahA	1089	922.638	4	4.91465
locus_tag=ECB_00272|gene=yahB	933	766.638	14	20.7015
locus_tag=ECB_00273|gene=yahC	498	332.094	1	3.41352
locus_tag=ECB_00274|gene=yahD	606	439.685	4	10.3129
locus_tag=ECB_00275|gene=yahE	864	697.638	7	11.3745
locus_tag=ECB_00276|gene=yahF	1548	1381.64	3	2.46145
locus_tag=ECB_00277|gene=yahG	1419	1252.64	3	2.71493
locus_tag=ECB_00278|gene=yahI	951	784.638	11	15.8923
locus_tag=ECB_00279|gene=yahJ	1383	1216.64	5	4.65878
locus_tag=ECB_00280|gene=yahK	1050	883.638	5	6.41445
locus_tag=ECB_00281|gene=yahL	816	649.638	0	0
locus_tag=ECB_00282|gene=yahM	246	98.0032	249	2880.2
locus_tag=ECB_00283|gene=yahN	672	505.638	589	1320.5
locus_tag=ECB_00284|gene=yahO	276	122.439	349	3231.23
locus_tag=ECB_00285|gene=prpR	1587	1420.64	26	20.7469
locus_tag=ECB_00286|gene=prpB	891	724.638	18	28.1589
locus_tag=ECB_00287|gene=prpC	1170	1003.64	18	20.331
locus_tag=ECB_00288|gene=prpD	1452	1285.64	13	11.4627
locus_tag=ECB_00289|gene=prpE	1887	1720.64	13	8.56481
locus_tag=ECB_00290|gene=codB	1260	1093.64	4	4.1462
locus_tag=ECB_00291|gene=codA	1284	1117.64	7	7.10004
locus_tag=ECB_00292|gene=cynR	900	733.638	4	6.18076
locus_tag=ECB_00293|gene=cynT	660	493.638	2	4.59288
locus_tag=ECB_00294|gene=cynS	471	305.187	0	0
locus_tag=ECB_00295|gene=cynX	1155	988.638	8	9.17311
locus_tag=ECB_00296|gene=lacA	612	445.685	2	5.08704
locus_tag=ECB_00297|gene=lacY	1254	1087.64	8	8.33814
locus_tag=ECB_00298|gene=lacZ	3075	2908.64	8	3.11791
locus_tag=ECB_00299|gene=lacI	1083	916.638	54	66.782
locus_tag=ECB_00300|gene=mhpR	948	781.638	266	385.78
locus_tag=ECB_00301|gene=mhpA	1665	1498.64	2	1.51285
locus_tag=ECB_00302|gene=mhpB	945	778.638	0	0
locus_tag=ECB_00303|gene=mhpC	882	715.638	3	4.75217
locus_tag=ECB_00304|gene=mhpD	810	643.638	0	0
locus_tag=ECB_00305|gene=mhpF	951	784.638	3	4.33427
locus_tag=ECB_00306|gene=mhpE	1014	847.638	5	6.68688
locus_tag=ECB_00307|gene=mhpT	1212	1045.64	7	7.58893
locus_tag=ECB_00308|gene=yaiL	540	373.885	24	72.7674
locus_tag=ECB_00309|gene=frmB	834	667.638	3	5.09382
locus_tag=ECB_00310|gene=frmA	1110	943.638	5	6.00659
locus_tag=ECB_00311|gene=frmR	276	122.439	3	27.7757
locus_tag=ECB_00312|gene=yaiO	774	607.638	22	41.0432
locus_tag=ECB_00313|gene=insB-4	504	338.027	4.76415	15.9771
locus_tag=ECB_00314|gene=insA-4	276	122.439	3.32725	30.8055
locus_tag=ECB_00315|gene=tauA	963	796.638	8	11.3839
locus_tag=ECB_00316|gene=tauB	768	601.638	5	9.42103
locus_tag=ECB_00317|gene=tauC	828	661.638	1	1.71334
locus_tag=ECB_00318|gene=tauD	852	685.638	4	6.61346
locus_tag=ECB_00319|gene=hemB	975	808.638	15	21.0281
locus_tag=ECB_00320|gene=ECB_00320	198	63.1528	2	35.9006
locus_tag=ECB_00321|gene=yaiT	2907	2740.64	24	9.92712
locus_tag=ECB_00322|gene=yaiV	669	502.638	1	2.25532
locus_tag=ECB_00323|gene=ampH	1158	991.638	47	53.729
locus_tag=ECB_00324|gene=sbmA	1221	1054.64	25	26.872
locus_tag=ECB_00325|gene=yaiW	1095	928.638	19	23.1937
locus_tag=ECB_00326|gene=yaiY	309	150.66	51	383.738
locus_tag=ECB_00327|gene=yaiZ	213	73.7602	8	122.951
locus_tag=ECB_00328|gene=ddl	1095	928.638	6	7.32434
locus_tag=ECB_00329|gene=yaiB	261	109.945	0	0
locus_tag=ECB_00330|gene=phoA	1416	1249.64	5	4.53575
locus_tag=ECB_00331|gene=psiF	321	161.564	100	701.647
locus_tag=ECB_00332|gene=yaiC	1116	949.638	16	19.0997
locus_tag=ECB_00333|gene=proC	810	643.638	36	63.4052
locus_tag=ECB_00334|gene=yaiI	459	293.337	6	23.1872
locus_tag=ECB_00335|gene=aroL	525	358.958	24	75.7934
locus_tag=ECB_00336|gene=yaiA	192	59.2788	19	363.344
locus_tag=ECB_00337|gene=aroM	678	511.638	15	33.2347
locus_tag=ECB_00338|gene=yaiE	285	129.994	91	793.563
locus_tag=ECB_00339|gene=ykiA	282	127.611	5	44.4165
locus_tag=ECB_00340|gene=insB-5	504	338.027	4.76415	15.9771
locus_tag=ECB_00341|gene=insA-5	276	122.439	3.32725	30.8055
locus_tag=ECB_00342|gene=rdgC	912	745.638	17	25.8455
locus_tag=ECB_00343|gene=yajF	909	742.638	47	71.7438
locus_tag=ECB_00344|gene=araJ	1185	1018.64	22	24.4831
locus_tag=ECB_00345|gene=sbcC	3147	2980.64	6	2.28195
locus_tag=ECB_00346|gene=sbcD	1203	1036.64	13	14.2161
locus_tag=ECB_00347|gene=phoB	690	523.638	19	41.1326
locus_tag=ECB_00348|gene=phoR	1296	1129.64	24	24.0844
locus_tag=ECB_00349|gene=brnQ	1320	1153.64	121	118.899
locus_tag=ECB_00350|gene=proY	1374	1207.64	23	21.5901
locus_tag=ECB_00351|gene=malZ	1818	1651.64	1	0.686355
locus_tag=ECB_00353|gene=queA	1071	904.638	6	7.51866
locus_tag=ECB_00354|gene=tgt	1128	961.638	3	3.5365
locus_tag=ECB_00355|gene=yajC	333	172.244	18	118.466
locus_tag=ECB_00356|gene=secD	1848	1681.64	25	16.8528
locus_tag=ECB_00357|gene=secF	972	805.638	23	32.3632
locus_tag=ECB_00358|gene=yajD	348	186.15	17	103.526
locus_tag=ECB_00359|gene=tsx	774	607.638	10	18.656
locus_tag=ECB_00360|gene=yajI	540	373.885	12	36.3837
locus_tag=ECB_00361|gene=ybaD	450	284.394	6	23.9163
locus_tag=ECB_00362|gene=ribD	1104	937.638	10	12.0901
locus_tag=ECB_00363|gene=ribH	471	305.187	19	70.5751
locus_tag=ECB_00364|gene=nusB	420	254.794	7	31.1438
locus_tag=ECB_00365|gene=thiL	978	811.638	1	1.39669
locus_tag=ECB_00366|gene=pgpA	519	352.958	26	83.5053
locus_tag=ECB_00367|gene=yajO	975	808.638	231	323.833
locus_tag=ECB_00368|gene=dxs	1863	1696.64	18	12.0267
locus_tag=ECB_00369|gene=ispA	900	733.638	27	41.7201
locus_tag=ECB_00370|gene=xseB	243	95.7162	9	106.591
locus_tag=ECB_00371|gene=thiI	1449	1282.64	10	8.83811
locus_tag=ECB_00372|gene=thiJ	591	424.685	38	101.433
locus_tag=ECB_00373|gene=apbA	912	745.638	43	65.3739
locus_tag=ECB_00374|gene=yajQ	492	326.094	30	104.29
locus_tag=ECB_00375|gene=yajR	1365	1198.64	9	8.51174
locus_tag=ECB_00376|gene=ECB_00376	936	769.638	10	14.7291
locus_tag=ECB_00377|gene=ECB_00377	543	376.848	218	655.774
locus_tag=ECB_00378|gene=ECB_00378	378	214.467	313	1654.43
locus_tag=ECB_00379|gene=cyoE	891	724.638	85	132.972
locus_tag=ECB_00380|gene=cyoD	330	169.577	27	180.493
locus_tag=ECB_00381|gene=cyoC	615	448.685	45	113.693
locus_tag=ECB_00382|gene=cyoB	1992	1825.64	189	117.358
locus_tag=ECB_00383|gene=cyoA	948	781.638	103	149.381
locus_tag=ECB_00384|gene=ampG	1476	1309.64	1	0.86559
locus_tag=ECB_00385|gene=yajG	579	412.769	5	13.7318
locus_tag=ECB_00386|gene=bolA	318	158.763	2026	14466.2
locus_tag=ECB_00387|gene=tig	1299	1132.64	33	33.0283
locus_tag=ECB_00388|gene=clpP	624	457.685	438	1084.85
locus_tag=ECB_00389|gene=clpX	1275	1108.64	334	341.523
locus_tag=ECB_00390|gene=insL-2	1113	946.638	13.8571	16.5941
locus_tag=ECB_00391|gene=lon	2355	2188.64	3	1.55386
locus_tag=ECB_00392|gene=hupB	273	119.856	13	122.956
locus_tag=ECB_00393|gene=ppiD	1872	1705.64	26	17.2803
locus_tag=ECB_00394|gene=ybaV	372	208.873	6	32.5636
locus_tag=ECB_00395|gene=ybaW	399	234.5	37	178.864
locus_tag=ECB_00396|gene=ybaX	696	529.638	18	38.5263
locus_tag=ECB_00397|gene=ybaE	1701	1534.64	315	232.685
locus_tag=ECB_00398|gene=cof	819	652.638	87	151.116
locus_tag=ECB_00399|gene=ybaO	459	293.337	129	498.525
locus_tag=ECB_00400|gene=mdlA	1773	1606.64	21	14.8172
locus_tag=ECB_00401|gene=mdlB	1782	1615.64	15	10.5247
locus_tag=ECB_00402|gene=glnK	339	177.815	0	0
locus_tag=ECB_00403|gene=amtB	1287	1120.64	4	4.0463
locus_tag=ECB_00404|gene=tesB	861	694.638	35	57.118
locus_tag=ECB_00405|gene=ybaY	573	406.769	79	220.163
locus_tag=ECB_00406|gene=ybaZ	390	225.823	20	100.398
locus_tag=ECB_00407|gene=ybaA	354	191.822	31	183.2
locus_tag=ECB_00408|gene=ylaB	1551	1384.64	29	23.7424
locus_tag=ECB_00409|gene=ylaC	471	305.187	33	122.578
locus_tag=ECB_00410|gene=maa	552	385.848	10	29.3797
locus_tag=ECB_00411|gene=hha	219	77.9612	59	857.901
locus_tag=ECB_00412|gene=ybaJ	375	211.618	115	616.041
locus_tag=ECB_00413|gene=acrB	3150	2983.64	51	19.3771
locus_tag=ECB_00414|gene=acrA	1194	1027.64	6	6.61873
locus_tag=ECB_00415|gene=acrR	648	481.638	6	14.1219
locus_tag=ECB_00416|gene=kefA	3363	3196.64	7	2.48238
locus_tag=ECB_00417|gene=ybaM	162	40.997	0	0
locus_tag=ECB_00418|gene=priC	528	361.922	9	28.1897
locus_tag=ECB_00419|gene=ybaN	378	214.467	6	31.7142
locus_tag=ECB_00420|gene=apt	552	385.848	5	14.6899
locus_tag=ECB_00421|gene=dnaX	1932	1765.64	15	9.6306
locus_tag=ECB_00422|gene=ybaB	330	169.577	32	213.918
locus_tag=ECB_00423|gene=recR	606	439.685	7	18.0476
locus_tag=ECB_00424|gene=htpG	1875	1708.64	57	37.8171
locus_tag=ECB_00425|gene=adk	645	478.638	8	18.9473
locus_tag=ECB_00426|gene=hemH	963	796.638	35	49.8048
locus_tag=ECB_00427|gene=aes	960	793.638	32	45.7079
locus_tag=ECB_00428|gene=gsk	1305	1138.64	16	15.9293
locus_tag=ECB_00430|gene=fsr	1221	1054.64	8	8.59905
locus_tag=ECB_00431|gene=ushA	1653	1486.64	119	90.7414
locus_tag=ECB_00432|gene=ybaK	480	314.126	10	36.0878
locus_tag=ECB_00433|gene=ybaP	795	628.638	2	3.60656
locus_tag=ECB_00434|gene=ybaQ	342	180.541	26	163.253
locus_tag=ECB_00435|gene=copA	2505	2338.64	60	29.0839
locus_tag=ECB_00436|gene=ybaS	933	766.638	1	1.47868
locus_tag=ECB_00437|gene=ybaT	1293	1126.64	4	4.02475
locus_tag=ECB_00438|gene=cueR	408	243.07	20	93.2745
locus_tag=ECB_00439|gene=ybbJ	456	290.366	31	121.026
locus_tag=ECB_00440|gene=ybbK	918	751.638	172	259.408
locus_tag=ECB_00441|gene=ybbL	678	511.638	10	22.1565
locus_tag=ECB_00442|gene=ybbM	780	613.638	1	1.84736
locus_tag=ECB_00443|gene=ybbN	855	688.638	30	49.3849
locus_tag=ECB_00444|gene=ybbO	810	643.638	10	17.6125
locus_tag=ECB_00445|gene=tesA	627	460.685	22	54.1355
locus_tag=ECB_00446|gene=ybbA	687	520.638	10	21.7735
locus_tag=ECB_00447|gene=ybbP	2415	2248.64	24	12.0992
locus_tag=ECB_00448|gene=rhsD	4281	4114.64	22.4507	6.18531
locus_tag=ECB_00449|gene=ybbC	369	205.915	2	11.0105
locus_tag=ECB_00450|gene=ylbH	711	544.638	4	8.32561
locus_tag=ECB_00451|gene=ybbD	261	109.945	0	0
locus_tag=ECB_00452|gene=ylbG	372	208.873	6	32.5636
locus_tag=ECB_00453|gene=ybbB	1095	928.638	6	7.32434
locus_tag=ECB_00454|gene=ybbS	927	760.638	201	299.559
locus_tag=ECB_00455|gene=allA	483	317.094	222	793.649
locus_tag=ECB_00456|gene=allR	816	649.638	3166	5524.63
locus_tag=ECB_00457|gene=gcl	1782	1615.64	306	214.704
locus_tag=ECB_00458|gene=hyi	777	610.638	22	40.8416
locus_tag=ECB_00459|gene=glxR	879	712.638	70	111.351
locus_tag=ECB_00460|gene=ybbV	279	124.975	4	36.2827
locus_tag=ECB_00461|gene=allP	1455	1288.64	31	27.2706
locus_tag=ECB_00462|gene=allB	1362	1195.64	39	36.9767
locus_tag=ECB_00463|gene=ybbY	1302	1135.64	22	21.9607
locus_tag=ECB_00464|gene=glxK	1146	979.638	12	13.8861
locus_tag=ECB_00465|gene=ylbA	786	619.638	8	14.6358
locus_tag=ECB_00466|gene=allC	1236	1069.64	11	11.6579
locus_tag=ECB_00467|gene=allD	1050	883.638	6	7.69734
locus_tag=ECB_00468|gene=fdrA	1668	1501.64	1	0.754916
locus_tag=ECB_00469|gene=ylbE	1260	1093.64	5	5.18275
locus_tag=ECB_00470|gene=ylbF	720	553.638	3	6.1427
locus_tag=ECB_00471|gene=arcC	894	727.638	1	1.55793
locus_tag=ECB_00472|gene=purK	1068	901.638	0	0
locus_tag=ECB_00473|gene=purE	510	343.993	4	13.1818
locus_tag=ECB_00474|gene=ybbF	723	556.638	0	0
locus_tag=ECB_00475|gene=ppiB	495	329.094	24	82.6713
locus_tag=ECB_00476|gene=cysS	1386	1219.64	5	4.64732
locus_tag=ECB_00477|gene=ybcI	522	355.958	4	12.7387
locus_tag=ECB_00478|gene=ybcJ	213	73.7602	1	15.3688
locus_tag=ECB_00479|gene=folD	867	700.638	9	14.5617
locus_tag=ECB_00480|gene=sfmA	543	376.848	0	0
locus_tag=ECB_00481|gene=sfmC	693	526.638	2	4.30508
locus_tag=ECB_00482|gene=sfmD	2610	2443.64	5	2.31951
locus_tag=ECB_00483|gene=sfmH	978	811.638	2	2.79339
locus_tag=ECB_00484|gene=sfmF	516	349.993	3	9.71685
locus_tag=ECB_00485|gene=fimZ	633	466.685	0	0
locus_tag=ECB_00486|gene=intD	1164	997.638	7	7.95406
locus_tag=ECB_00487|gene=ECB_00487	402	237.286	0	0
locus_tag=ECB_00488|gene=ECB_00488	219	77.9612	0	0
locus_tag=ECB_00489|gene=ECB_00489	315	156.072	0	0
locus_tag=ECB_00490|gene=ECB_00490	366	203.142	2	11.1608
locus_tag=ECB_00492|gene=renD	186	55.3668	0	0
locus_tag=ECB_00493|gene=emrE	333	172.244	5	32.9071
locus_tag=ECB_00494|gene=ybcK	1527	1360.64	2	1.66629
locus_tag=ECB_00495|gene=ybcL	552	385.848	6	17.6278
locus_tag=ECB_00496|gene=ybcM	798	631.638	44	78.9675
locus_tag=ECB_00497|gene=ybcN	456	290.366	0	0
locus_tag=ECB_00498|gene=ninE	171	46.3589	0	0
locus_tag=ECB_00499|gene=ybcO	291	134.973	0	0
locus_tag=ECB_00500|gene=rus	363	200.326	0	0
locus_tag=ECB_00501|gene=ylcG	141	29.6516	0	0
locus_tag=ECB_01116_1|gene=insA-10	276	122.439	1.10913	10.2689
locus_tag=ECB_01117_1|gene=insB-10	504	338.027	0.519259	1.74139
locus_tag=ECB_00504|gene=insB-6	504	338.027	3.21646	10.7867
locus_tag=ECB_00505|gene=insA-6	276	122.439	3.32725	30.8055
locus_tag=ECB_00510|gene=ECB_00510	195	61.1739	3	55.5928
locus_tag=ECB_00511|gene=nohB	576	409.769	1	2.76646
locus_tag=ECB_00512|gene=ECB_00512	2817	2650.64	16	6.84279
locus_tag=ECB_00513|gene=ECB_00513	2346	2179.64	0	0
locus_tag=ECB_00514|gene=ECB_00514	282	127.611	1	8.8833
locus_tag=ECB_00515|gene=ECB_00515	705	538.638	2	4.20917
locus_tag=ECB_00516|gene=ECB_00516	294	137.556	0	0
locus_tag=ECB_00517|gene=ECB_00517	336	175.013	5	32.3864
locus_tag=ECB_00518|gene=appY	750	583.638	0	0
locus_tag=ECB_00519|gene=ompT	954	787.638	17	24.4673
locus_tag=ECB_00520|gene=envY	762	595.638	3	5.70956
locus_tag=ECB_00521|gene=ybcH	891	724.638	2	3.12876
locus_tag=ECB_00522|gene=nfrA	2973	2806.64	5	2.01952
locus_tag=ECB_00524|gene=ECB_00524	171	46.3589	0	0
locus_tag=ECB_00525|gene=yhhI	1137	970.638	2	2.3358
locus_tag=ECB_00526|gene=ECB_00526	162	40.997	0	0
locus_tag=ECB_00527|gene=ECB_00527	291	134.973	0	0
locus_tag=ECB_00528|gene=ECB_00528	261	109.945	2	20.6215
locus_tag=ECB_00529|gene=ECB_00529	558	391.809	0	0
locus_tag=ECB_00530|gene=ECB_00530	1599	1432.64	0	0
locus_tag=ECB_00531|gene=cusS	1449	1282.64	4	3.53525
locus_tag=ECB_00532|gene=cusR	684	517.638	4	8.75987
locus_tag=ECB_00533|gene=cusC	1374	1207.64	64	60.0768
locus_tag=ECB_00534|gene=ylcC	333	172.244	6	39.4886
locus_tag=ECB_00535|gene=cusB	1224	1057.64	11	11.7902
locus_tag=ECB_00536|gene=cusA	3144	2977.64	6	2.28425
locus_tag=ECB_00537|gene=pheP	1377	1210.64	12	11.2365
locus_tag=ECB_00538|gene=ybdG	1248	1081.64	2	2.0961
locus_tag=ECB_00539|gene=nfnB	654	487.638	19	44.1692
locus_tag=ECB_00540|gene=ybdF	369	205.915	4	22.021
locus_tag=ECB_00541|gene=ybdJ	249	100.255	12	135.687
locus_tag=ECB_00542|gene=ybdK	1119	952.638	274	326.052
locus_tag=ECB_00543|gene=insJ-1	522	355.958	22.9524	73.0958
locus_tag=ECB_00545|gene=insB-7	504	338.027	3.21646	10.7867
locus_tag=ECB_00546|gene=insA-7	276	122.439	3.32725	30.8055
locus_tag=ECB_00547|gene=hokE	153	36.0395	0	0
locus_tag=ECB_00548|gene=insL-3	1113	946.638	13.8571	16.5941
locus_tag=ECB_00549|gene=entD	630	463.685	0	0
locus_tag=ECB_00550|gene=fepA	2241	2074.64	1	0.546413
locus_tag=ECB_00551|gene=fes	1125	958.638	0	0
locus_tag=ECB_00552|gene=ybdZ	219	77.9612	0	0
locus_tag=ECB_00553|gene=entF	3882	3715.64	9	2.74582
locus_tag=ECB_00554|gene=fepE	1134	967.638	1	1.17152
locus_tag=ECB_00555|gene=fepC	816	649.638	5	8.72494
locus_tag=ECB_00556|gene=fepG	993	826.638	9	12.3422
locus_tag=ECB_00557|gene=fepD	1005	838.638	17	22.9794
locus_tag=ECB_00558|gene=ybdA	1251	1084.64	4	4.1806
locus_tag=ECB_00559|gene=fepB	957	790.638	15	21.5069
locus_tag=ECB_00560|gene=entC	1176	1009.64	82	92.0687
locus_tag=ECB_00561|gene=entE	1611	1444.64	41	32.1728
locus_tag=ECB_00562|gene=entB	858	691.638	22	36.0585
locus_tag=ECB_00563|gene=entA	747	580.638	8	15.6188
locus_tag=ECB_00564|gene=ybdB	414	248.946	6	27.3218
locus_tag=ECB_00566|gene=ybdD	198	63.1528	26	466.707
locus_tag=ECB_00567|gene=ybdH	1089	922.638	36	44.2318
locus_tag=ECB_00568|gene=ybdL	1161	994.638	8	9.11777
locus_tag=ECB_00569|gene=ybdM	630	463.685	5	12.2239
locus_tag=ECB_00570|gene=ybdN	1062	895.638	10	12.657
locus_tag=ECB_00571|gene=insB-8	504	338.027	4.76415	15.9771
locus_tag=ECB_00572|gene=insA-8	276	122.439	3.32725	30.8055
locus_tag=ECB_00573|gene=dsbG	762	595.638	118	224.576
locus_tag=ECB_00574|gene=ahpC	564	397.809	660	1880.76
locus_tag=ECB_00575|gene=ahpF	1566	1399.64	78	63.1746
locus_tag=ECB_00576|gene=ybdQ	429	263.612	2848	12247.2
locus_tag=ECB_00577|gene=ybdR	1239	1072.64	23	24.3074
locus_tag=ECB_00578|gene=rnk	411	246.02	24	110.587
locus_tag=ECB_00579|gene=rna	807	640.638	246	435.298
locus_tag=ECB_00580|gene=citT	1464	1297.64	222	193.938
locus_tag=ECB_00581|gene=citG	879	712.638	17	27.0423
locus_tag=ECB_00582|gene=citX	552	385.848	1	2.93797
locus_tag=ECB_00583|gene=citF	1533	1366.64	5	4.14744
locus_tag=ECB_00584|gene=citE	909	742.638	3	4.57939
locus_tag=ECB_00585|gene=citD	297	140.221	0	0
locus_tag=ECB_00586|gene=citC	1059	892.638	16	20.3193
locus_tag=ECB_00587|gene=insB-9	504	338.027	4.76415	15.9771
locus_tag=ECB_00588|gene=insA-9	276	122.439	3.32725	30.8055
locus_tag=ECB_00589|gene=citA	1659	1492.64	11	8.35414
locus_tag=ECB_00590|gene=citB	681	514.638	8	17.6219
locus_tag=ECB_00591|gene=dcuC	1386	1219.64	6	5.57679
locus_tag=ECB_00592|gene=crcA	561	394.809	0	0
locus_tag=ECB_00593|gene=cspE	210	71.5287	195	3090.42
locus_tag=ECB_00594|gene=ccrB	384	220.182	14	72.0793
locus_tag=ECB_00595|gene=ybeM	789	622.638	63	114.701
locus_tag=ECB_00596|gene=tatE	204	67.2846	60	1010.88
locus_tag=ECB_00597|gene=lipA	966	799.638	59	83.6416
locus_tag=ECB_00619_2|gene=insJ-2	522	355.958	22.9524	73.0958
locus_tag=ECB_00620_2|gene=insK-2	852	685.638	8.4	13.8883
locus_tag=ECB_00599|gene=lipB	642	475.685	4	9.53243
locus_tag=ECB_00600|gene=ybeD	264	112.24	5	50.4994
locus_tag=ECB_00601|gene=dacA	1212	1045.64	13	14.0937
locus_tag=ECB_00602|gene=rlpA	1089	922.638	7	8.60063
locus_tag=ECB_00603|gene=mrdB	1113	946.638	9	10.7776
locus_tag=ECB_00604|gene=mrdA	1902	1735.64	8	5.2251
locus_tag=ECB_00605|gene=ybeA	468	302.187	3	11.2541
locus_tag=ECB_00606|gene=ybeB	318	158.763	1	7.14028
locus_tag=ECB_00607|gene=phpB	612	445.685	5	12.7176
locus_tag=ECB_00608|gene=nadD	642	475.685	9	21.448
locus_tag=ECB_00609|gene=holA	1032	865.638	7	9.16696
locus_tag=ECB_00610|gene=rlpB	582	415.727	8	21.8145
locus_tag=ECB_00611|gene=leuS	2583	2416.64	80	37.5268
locus_tag=ECB_00612|gene=ybeL	483	317.094	739	2641.92
locus_tag=ECB_00614|gene=ybeR	708	541.638	1	2.09293
locus_tag=ECB_00615|gene=ybeV	1140	973.638	3	3.49291
locus_tag=ECB_00616|gene=hscC	1671	1504.64	2	1.50682
locus_tag=ECB_00617|gene=rihA	936	769.638	45	66.2811
locus_tag=ECB_00619_3|gene=insJ-2	522	355.958	22.9524	73.0958
locus_tag=ECB_00620_3|gene=insK-2	852	685.638	8.4	13.8883
locus_tag=ECB_00621|gene=gltK	675	508.638	20	44.5743
locus_tag=ECB_00622|gene=gltJ	741	574.638	26	51.2912
locus_tag=ECB_00623|gene=gltI	909	742.638	1405	2144.68
locus_tag=ECB_00624|gene=ECB_00624	1878	1711.64	10	6.62296
locus_tag=ECB_00625|gene=lnt	1539	1372.64	11	9.08449
locus_tag=ECB_00626|gene=ybeX	879	712.638	49	77.9455
locus_tag=ECB_00627|gene=ybeY	468	302.187	28	105.038
locus_tag=ECB_00628|gene=ybeZ	1080	913.638	88	109.187
locus_tag=ECB_00629|gene=yleA	1425	1258.64	92	82.8611
locus_tag=ECB_00630|gene=ubiF	1176	1009.64	154	172.909
locus_tag=ECB_00631|gene=asnB	1665	1498.64	35	26.4749
locus_tag=ECB_00632|gene=nagD	753	586.638	4	7.72954
locus_tag=ECB_00633|gene=nagC	1221	1054.64	5	5.3744
locus_tag=ECB_00634|gene=nagA	1149	982.638	10	11.5364
locus_tag=ECB_00635|gene=nagB	801	634.638	50	89.3116
locus_tag=ECB_00636|gene=nagE	1947	1780.64	339	215.818
locus_tag=ECB_00637|gene=glnS	1665	1498.64	6	4.53856
locus_tag=ECB_00638|gene=ybfM	1407	1240.64	10	9.13732
locus_tag=ECB_00639|gene=ybfN	327	166.853	4	27.1762
locus_tag=ECB_00640|gene=fur	447	281.394	94	378.683
locus_tag=ECB_00641|gene=fldA	531	364.922	13	40.3838
locus_tag=ECB_00642|gene=ybfE	294	137.556	0	0
locus_tag=ECB_00643|gene=ybfF	765	598.638	6	11.3619
locus_tag=ECB_00644|gene=seqA	546	379.848	11	32.8282
locus_tag=ECB_00645|gene=pgm	1641	1474.64	49	37.6682
locus_tag=ECB_00646|gene=ybfP	495	329.094	10	34.4464
locus_tag=ECB_00647|gene=ybfGH	651	484.638	0	0
locus_tag=ECB_00648|gene=potE	1320	1153.64	14	13.757
locus_tag=ECB_00649|gene=speF	2199	2032.64	1	0.557704
locus_tag=ECB_00650|gene=ECB_00650	258	107.554	0	0
locus_tag=ECB_00651|gene=kdpE	678	511.638	22	48.7443
locus_tag=ECB_00652|gene=kdpD	2688	2521.64	104	46.7535
locus_tag=ECB_00653|gene=kdpC	573	406.769	1	2.78687
locus_tag=ECB_00654|gene=kdpB	2049	1882.64	9	5.41925
locus_tag=ECB_00655|gene=kdpA	1674	1507.64	3	2.25573
locus_tag=ECB_00656|gene=kdpF	90	10.937	0	0
locus_tag=ECB_00657|gene=ybfA	207	69.345	28	457.727
locus_tag=ECB_00658|gene=rhsC	1665	1498.64	7.17667	5.42863
locus_tag=ECB_00659|gene=ybfB	327	166.853	2	13.5881
locus_tag=ECB_00660|gene=ybfO	1434	1267.64	11	9.83697
locus_tag=ECB_00661|gene=ybfC	570	403.769	0	0
locus_tag=ECB_00662|gene=ECB_00662	276	122.439	1	9.25855
locus_tag=ECB_00663|gene=ECB_00663	279	124.975	0	0
locus_tag=ECB_00664|gene=ECB_00664	243	95.7162	0	0
locus_tag=ECB_00666|gene=ybfD	762	595.638	3	5.70956
locus_tag=ECB_00667|gene=ybgA	510	343.993	5	16.4772
locus_tag=ECB_00668|gene=phrB	1422	1255.64	6	5.4169
locus_tag=ECB_00669|gene=ybgH	1482	1315.64	8	6.89314
locus_tag=ECB_00670|gene=ybgI	744	577.638	27	52.9873
locus_tag=ECB_00671|gene=ybgJ	657	490.638	14	32.3467
locus_tag=ECB_00672|gene=ybgK	933	766.638	23	34.0096
locus_tag=ECB_00673|gene=ybgL	735	568.638	12	23.9226
locus_tag=ECB_00674|gene=nei	792	625.638	2	3.62385
locus_tag=ECB_00675|gene=abrB	1047	880.638	13	16.7344
locus_tag=ECB_00676|gene=ybgO	1062	895.638	14	17.7198
locus_tag=ECB_00677|gene=ybgP	732	565.638	2	4.00825
locus_tag=ECB_00678|gene=ybgQ	2451	2284.64	3	1.48856
locus_tag=ECB_00679|gene=ybgD	567	400.809	9	25.4548
locus_tag=ECB_00680|gene=gltA	1284	1117.64	838	849.976
locus_tag=ECB_00681|gene=sdhC	390	225.823	129	647.566
locus_tag=ECB_00682|gene=sdhD	348	186.15	37	225.322
locus_tag=ECB_00683|gene=sdhA	1767	1600.64	161	114.024
locus_tag=ECB_00684|gene=sdhB	717	550.638	44	90.5837
locus_tag=ECB_00685|gene=sucA	2802	2635.64	164	70.5378
locus_tag=ECB_00686|gene=sucB	1218	1051.64	163	175.705
locus_tag=ECB_00687|gene=sucC	1167	1000.64	71	80.435
locus_tag=ECB_00688|gene=sucD	870	703.638	136	219.106
locus_tag=ECB_00689|gene=farR	723	556.638	10	20.3653
locus_tag=ECB_00690|gene=hrsA	1977	1810.64	3	1.87825
locus_tag=ECB_00691|gene=ybgG	2634	2467.64	6	2.75634
locus_tag=ECB_00692|gene=cydA	1569	1402.64	273	220.638
locus_tag=ECB_00693|gene=cydB	1140	973.638	189	220.053
locus_tag=ECB_00694|gene=ybgT	114	17.8841	26	1648.05
locus_tag=ECB_00695|gene=ybgE	294	137.556	21	173.063
locus_tag=ECB_00696|gene=ybgC	405	240.166	6	28.3206
locus_tag=ECB_00697|gene=tolQ	693	526.638	1	2.15254
locus_tag=ECB_00698|gene=tolR	429	263.612	4	17.2012
locus_tag=ECB_00699|gene=tolA	1266	1099.64	31	31.9577
locus_tag=ECB_00700|gene=tolB	1293	1126.64	63	63.3899
locus_tag=ECB_00701|gene=pal	522	355.958	185	589.164
locus_tag=ECB_00702|gene=ybgF	792	625.638	20	36.2385
locus_tag=ECB_00703|gene=nadA	1044	877.638	59	76.208
locus_tag=ECB_00704|gene=pnuC	720	553.638	186	380.847
locus_tag=ECB_00705|gene=ybgR	942	775.638	85	124.229
locus_tag=ECB_00706|gene=ybgS	381	217.358	10	52.154
locus_tag=ECB_00707|gene=aroG	1053	886.638	115	147.033
locus_tag=ECB_00708|gene=gpmA	753	586.638	353	682.132
locus_tag=ECB_00709|gene=galM	1041	874.638	21	27.2179
locus_tag=ECB_00710|gene=galK	1149	982.638	15	17.3046
locus_tag=ECB_00711|gene=galT	1047	880.638	32	41.1923
locus_tag=ECB_00712|gene=galE	1017	850.638	32	42.6451
locus_tag=ECB_00713|gene=modF	1473	1306.64	57	49.4519
locus_tag=ECB_00714|gene=modE	789	622.638	1	1.82066
locus_tag=ECB_00715|gene=ybhT	150	34.4642	10	328.924
locus_tag=ECB_00716|gene=modA	774	607.638	13	24.2528
locus_tag=ECB_00717|gene=modB	690	523.638	1	2.16487
locus_tag=ECB_00718|gene=modC	1059	892.638	0	0
locus_tag=ECB_00719|gene=ybhA	819	652.638	3	5.2109
locus_tag=ECB_00720|gene=ybhE	996	829.638	37	50.5565
locus_tag=ECB_00721|gene=ybhD	1017	850.638	0	0
locus_tag=ECB_00722|gene=ybhH	1053	886.638	0	0
locus_tag=ECB_00723|gene=ybhI	1434	1267.64	2	1.78854
locus_tag=ECB_00724|gene=ybhJ	2262	2095.64	6	3.24563
locus_tag=ECB_00725|gene=ybhC	1284	1117.64	2	2.02858
locus_tag=ECB_00726|gene=ECB_00726	1071	904.638	10	12.5311
locus_tag=ECB_00727|gene=ECB_00727	285	129.994	0	0
locus_tag=ECB_00728|gene=ECB_00728	339	177.815	2	12.7504
locus_tag=ECB_00729|gene=ECB_00729	372	208.873	0	0
locus_tag=ECB_00730|gene=ECB_00730	345	183.356	0	0
locus_tag=ECB_00731|gene=ECB_00731	186	55.3668	0	0
locus_tag=ECB_00732|gene=ECB_00732	552	385.848	3	8.81392
locus_tag=ECB_00733|gene=ECB_00733	1623	1456.64	25	19.4559
locus_tag=ECB_00734|gene=ECB_00734	762	595.638	1	1.90319
locus_tag=ECB_00735|gene=ECB_00735	459	293.337	0	0
locus_tag=ECB_00736|gene=ECB_00736	399	234.5	0	0
locus_tag=ECB_00737|gene=ECB_00737	993	826.638	1	1.37135
locus_tag=ECB_00738|gene=ECB_00738	1338	1171.64	2	1.93509
locus_tag=ECB_00739|gene=ECB_00739	1146	979.638	2	2.31435
locus_tag=ECB_00740|gene=ybhB	477	311.126	32	116.594
locus_tag=ECB_00741|gene=bioA	1290	1123.64	23	23.2041
locus_tag=ECB_00742|gene=bioB	1041	874.638	14	18.1453
locus_tag=ECB_00743|gene=bioF	1155	988.638	7	8.02647
locus_tag=ECB_00744|gene=bioC	756	589.638	2	3.84511
locus_tag=ECB_00745|gene=bioD	678	511.638	3	6.64695
locus_tag=ECB_00746|gene=uvrB	2022	1855.64	72	43.9848
locus_tag=ECB_00747|gene=ybhK	909	742.638	16	24.4234
locus_tag=ECB_00748|gene=moaA	990	823.638	23	31.6559
locus_tag=ECB_00749|gene=moaB	513	346.993	12	39.2034
locus_tag=ECB_00750|gene=moaC	486	320.094	10	35.4149
locus_tag=ECB_00751|gene=moaD	246	98.0032	1	11.5671
locus_tag=ECB_00752|gene=moaE	453	287.366	0	0
locus_tag=ECB_00753|gene=ybhL	705	538.638	1643	3457.84
locus_tag=ECB_00754|gene=ybhM	714	547.638	4	8.28
locus_tag=ECB_00755|gene=ybhN	957	790.638	16	22.9407
locus_tag=ECB_00756|gene=ybhO	1242	1075.64	14	14.7545
locus_tag=ECB_00757|gene=ybhP	762	595.638	13	24.7414
locus_tag=ECB_00758|gene=ybhQ	411	246.02	363	1672.63
locus_tag=ECB_00759|gene=ybhR	1107	940.638	41	49.4112
locus_tag=ECB_00760|gene=ybhS	1134	967.638	33	38.6603
locus_tag=ECB_00761|gene=ybhF	1737	1570.64	69	49.8008
locus_tag=ECB_00762|gene=ybhG	999	832.638	31	42.2055
locus_tag=ECB_00763|gene=ybiH	672	505.638	10	22.4194
locus_tag=ECB_00764|gene=rhlE	1365	1198.64	7	6.62024
locus_tag=ECB_00765|gene=ybiA	483	317.094	4	14.3
locus_tag=ECB_00766|gene=dinG	2151	1984.64	42	23.9901
locus_tag=ECB_00767|gene=ybiB	963	796.638	107	152.26
locus_tag=ECB_00768|gene=ybiC	1086	919.638	149	183.668
locus_tag=ECB_00769|gene=ybiJ	261	109.945	12	123.729
locus_tag=ECB_00770|gene=ybiI	267	114.808	23	227.101
locus_tag=ECB_00771|gene=ybiX	678	511.638	5	11.0782
locus_tag=ECB_00772|gene=ybiL	2283	2116.64	9	4.82014
locus_tag=ECB_00773|gene=ybiM	261	109.945	18	185.593
locus_tag=ECB_00774|gene=ybiN	927	760.638	3	4.47102
locus_tag=ECB_00775|gene=ybiO	2226	2059.64	29	15.9614
locus_tag=ECB_00776|gene=glnQ	723	556.638	21	42.7671
locus_tag=ECB_00777|gene=glnP	660	493.638	27	62.0039
locus_tag=ECB_00778|gene=glnH	747	580.638	343	669.657
locus_tag=ECB_00779|gene=dps	504	338.027	161	539.931
locus_tag=ECB_00780|gene=ybiF	888	721.638	3	4.71265
locus_tag=ECB_00781|gene=ompX	516	349.993	164	531.188
locus_tag=ECB_00782|gene=ybiP	1584	1417.64	15	11.9947
locus_tag=ECB_00783|gene=ECB_00783	270	117.304	1858	17955.5
locus_tag=ECB_00784|gene=mntR	468	302.187	35	131.297
locus_tag=ECB_00785|gene=ybiR	1119	952.638	6	7.13982
locus_tag=ECB_00786|gene=ybiS	921	754.638	54	81.1183
locus_tag=ECB_00787|gene=ybiT	1593	1426.64	3	2.38381
locus_tag=ECB_00788|gene=ybiU	1266	1099.64	11	11.3398
locus_tag=ECB_00789|gene=ybiV	816	649.638	5	8.72494
locus_tag=ECB_00790|gene=ybiW	2433	2266.64	3	1.50039
locus_tag=ECB_00791|gene=ybiY	927	760.638	3	4.47102
locus_tag=ECB_00792|gene=fsa	663	496.638	1	2.28257
locus_tag=ECB_00793|gene=moeB	750	583.638	4	7.76927
locus_tag=ECB_00794|gene=moeA	1236	1069.64	50	52.9904
locus_tag=ECB_00795|gene=ybiK	966	799.638	38	53.8709
locus_tag=ECB_00796|gene=yliA	1839	1672.64	9	6.09964
locus_tag=ECB_00797|gene=yliB	1482	1315.64	11	9.47807
locus_tag=ECB_00798|gene=yliC	921	754.638	9	13.5197
locus_tag=ECB_00799|gene=yliD	912	745.638	2	3.04065
locus_tag=ECB_00800|gene=yliE	2097	1930.64	0	0
locus_tag=ECB_00801|gene=yliF	1329	1162.64	4	3.90013
locus_tag=ECB_00802|gene=yliG	1326	1159.64	9	8.798
locus_tag=ECB_00803|gene=yliH	384	220.182	4809	24759.3
locus_tag=ECB_00804|gene=yliI	1116	949.638	19	22.6808
locus_tag=ECB_00805|gene=yliJ	627	460.685	19	46.7534
locus_tag=ECB_00806|gene=dacC	1203	1036.64	341	372.899
locus_tag=ECB_00807|gene=deoR	759	592.638	9	17.2154
locus_tag=ECB_00808|gene=ybjG	597	430.685	6	15.7926
locus_tag=ECB_00809|gene=cmr	1233	1066.64	19	20.193
locus_tag=ECB_00810|gene=ybjH	285	129.994	7	61.0433
locus_tag=ECB_00811|gene=ybjI	816	649.638	8	13.9599
locus_tag=ECB_00812|gene=ybjJ	1209	1042.64	10	10.8725
locus_tag=ECB_00813|gene=ybjK	537	370.885	34	103.921
locus_tag=ECB_00814|gene=ECB_00814	333	172.244	211	1388.68
locus_tag=ECB_00815|gene=ECB_00815	945	778.638	15	21.8383
locus_tag=ECB_00816|gene=ECB_00816	153	36.0395	0	0
locus_tag=ECB_00817|gene=ECB_00817	564	397.809	2	5.69927
locus_tag=ECB_00818|gene=ECB_00818	222	80.0097	0	0
locus_tag=ECB_00819|gene=ECB_00819	510	343.993	0	0
locus_tag=ECB_00820|gene=ECB_00820	240	93.3852	0	0
locus_tag=ECB_00821|gene=ECB_00821	342	180.541	1	6.27895
locus_tag=ECB_00822|gene=ECB_00822	234	88.7976	0	0
locus_tag=ECB_00823|gene=ECB_00823	228	84.3185	0	0
locus_tag=ECB_00824|gene=ECB_00824	858	691.638	0	0
locus_tag=ECB_00825|gene=ECB_00825	2415	2248.64	4	2.01653
locus_tag=ECB_00826|gene=ECB_00826	189	57.4379	21	414.462
locus_tag=ECB_00827|gene=ECB_00827	306	148.064	50	382.81
locus_tag=ECB_00828|gene=ECB_00828	336	175.013	20	129.546
locus_tag=ECB_00829|gene=ECB_00829	165	42.7997	0	0
locus_tag=ECB_00830|gene=ECB_00830	924	757.638	8	11.9699
locus_tag=ECB_00831|gene=ECB_00831	963	796.638	3	4.26898
locus_tag=ECB_00832|gene=ECB_00832	1029	862.638	0	0
locus_tag=ECB_00833|gene=ECB_00833	1767	1600.64	0	0
locus_tag=ECB_00834|gene=ECB_00834	753	586.638	0	0
locus_tag=ECB_00835|gene=ECB_00835	147	32.8351	0	0
locus_tag=ECB_00836|gene=ECB_00836	429	263.612	0	0
locus_tag=ECB_00837|gene=ECB_00837	291	134.973	0	0
locus_tag=ECB_00838|gene=ECB_00838	432	266.586	3	12.757
locus_tag=ECB_00839|gene=ECB_00839	447	281.394	0	0
locus_tag=ECB_00840|gene=ECB_00840	807	640.638	8	14.156
locus_tag=ECB_00841|gene=ECB_00841	822	655.638	0	0
locus_tag=ECB_00842|gene=ECB_00842	360	197.487	0	0
locus_tag=ECB_00843|gene=ECB_00843	909	742.638	5	7.63232
locus_tag=ECB_00844|gene=ECB_00844	606	439.685	1	2.57823
locus_tag=ECB_00845|gene=ECB_00845	1623	1456.64	3	2.33471
locus_tag=ECB_00846|gene=ECB_00846	438	272.505	1	4.15996
locus_tag=ECB_00847|gene=tfaE	603	436.685	1	2.59594
locus_tag=ECB_00848|gene=ECB_00848	540	373.885	6	18.1918
locus_tag=ECB_00849|gene=ECB_00849	276	122.439	4	37.0342
locus_tag=ECB_00850|gene=ECB_00850	369	205.915	2	11.0105
locus_tag=ECB_00851|gene=ECB_00851	252	102.743	3	33.1002
locus_tag=ECB_00852|gene=ybjL	1686	1519.64	38	28.347
locus_tag=ECB_00853|gene=ybjM	378	214.467	9	47.5714
locus_tag=ECB_00854|gene=grxA	258	107.554	0	0
locus_tag=ECB_00855|gene=ybjC	288	132.411	3	25.6839
locus_tag=ECB_00856|gene=nfsA	723	556.638	8	16.2922
locus_tag=ECB_00857|gene=rimK	903	736.638	5	7.69449
locus_tag=ECB_00858|gene=ybjN	477	311.126	5	18.2179
locus_tag=ECB_00859|gene=potF	1113	946.638	24	28.7403
locus_tag=ECB_00860|gene=potG	1134	967.638	9	10.5437
locus_tag=ECB_00861|gene=potH	954	787.638	6	8.63552
locus_tag=ECB_00862|gene=potI	846	679.638	5	8.33981
locus_tag=ECB_00863|gene=ybjO	489	323.094	2	7.01721
locus_tag=ECB_00864|gene=ybjF	1128	961.638	1	1.17883
locus_tag=ECB_00865|gene=artJ	732	565.638	10	20.0413
locus_tag=ECB_00866|gene=artM	669	502.638	9	20.2979
locus_tag=ECB_00867|gene=artQ	717	550.638	3	6.17616
locus_tag=ECB_00868|gene=artI	732	565.638	6	12.0248
locus_tag=ECB_00869|gene=artP	729	562.638	4	8.05925
locus_tag=ECB_00870|gene=ybjP	516	349.993	90	291.505
locus_tag=ECB_00871|gene=ybjQ	324	164.245	302	2084.39
locus_tag=ECB_00872|gene=ybjR	831	664.638	116	197.85
locus_tag=ECB_00873|gene=ybjS	1014	847.638	15	20.0606
locus_tag=ECB_00874|gene=ybjT	1431	1264.64	9	8.06752
locus_tag=ECB_00875|gene=ltaE	1002	835.638	19	25.775
locus_tag=ECB_00876|gene=poxB	1719	1552.64	37	27.0144
locus_tag=ECB_00877|gene=hcr	969	802.638	4	5.64942
locus_tag=ECB_00878|gene=hcp	1653	1486.64	3	2.2876
locus_tag=ECB_00879|gene=ybjE	900	733.638	7	10.8163
locus_tag=ECB_00880|gene=aqpZ	696	529.638	72	154.105
locus_tag=ECB_00881|gene=ybjD	1659	1492.64	146	110.882
locus_tag=ECB_00882|gene=ybjX	993	826.638	105	143.992
locus_tag=ECB_00883|gene=macA	1116	949.638	18	21.4871
locus_tag=ECB_00884|gene=macB	1947	1780.64	18	11.4594
locus_tag=ECB_00885|gene=cspD	225	82.1708	2290	31592.3
locus_tag=ECB_00886|gene=clpS	321	161.564	85	596.4
locus_tag=ECB_00887|gene=clpA	2133	1966.64	471	271.494
locus_tag=ECB_00888|gene=infA	219	77.9612	1	14.5407
locus_tag=ECB_00889|gene=aat	705	538.638	5	10.5229
locus_tag=ECB_00890|gene=cydC	1722	1555.64	6	4.37226
locus_tag=ECB_00891|gene=cydD	1767	1600.64	15	10.6234
locus_tag=ECB_00892|gene=trxB	966	799.638	4	5.67062
locus_tag=ECB_00893|gene=lrp	495	329.094	16	55.1142
locus_tag=ECB_00894|gene=ftsK	4029	3862.64	56	16.4349
locus_tag=ECB_00895|gene=lolA	615	448.685	25	63.1628
locus_tag=ECB_00896|gene=ycaJ	1344	1177.64	12	11.5514
locus_tag=ECB_00897|gene=serS	1293	1126.64	208	209.287
locus_tag=ECB_00898|gene=dmsA	2445	2278.64	6	2.98497
locus_tag=ECB_00899|gene=dmsB	618	451.685	1	2.50973
locus_tag=ECB_00900|gene=dmsC	864	697.638	8	12.9994
locus_tag=ECB_00901|gene=ycaC	627	460.685	4	9.84281
locus_tag=ECB_00902|gene=ycaD	1149	982.638	14	16.151
locus_tag=ECB_00903|gene=ycaM	1431	1264.64	9	8.06752
locus_tag=ECB_00904|gene=ycaN	909	742.638	2	3.05293
locus_tag=ECB_00905|gene=ycaK	591	424.685	0	0
locus_tag=ECB_00906|gene=pflA	741	574.638	98	193.328
locus_tag=ECB_00907|gene=pflB	2283	2116.64	287	153.709
locus_tag=ECB_00908|gene=focA	858	691.638	20	32.7805
locus_tag=ECB_00909|gene=ycaO	1761	1594.64	7	4.97622
locus_tag=ECB_00910|gene=ycaP	693	526.638	11	23.678
locus_tag=ECB_00911|gene=serC	1089	922.638	89	109.351
locus_tag=ECB_00912|gene=aroA	1284	1117.64	13	13.1858
locus_tag=ECB_00913|gene=ycaL	765	598.638	7	13.2555
locus_tag=ECB_00914|gene=cmk	684	517.638	32	70.079
locus_tag=ECB_00915|gene=rpsA	1674	1507.64	445	334.601
locus_tag=ECB_00916|gene=himD	285	129.994	176	1534.8
locus_tag=ECB_00917|gene=ycaI	2265	2098.64	67	36.191
locus_tag=ECB_00918|gene=msbA	1749	1582.64	16	11.4605
locus_tag=ECB_00919|gene=lpxK	987	820.638	3	4.14413
locus_tag=ECB_00920|gene=ycaQ	1233	1066.64	7	7.43952
locus_tag=ECB_00921|gene=ycaR	183	53.4116	1	21.224
locus_tag=ECB_00922|gene=kdsB	747	580.638	17	33.19
locus_tag=ECB_00923|gene=ycbJ	894	727.638	127	197.857
locus_tag=ECB_00924|gene=ycbC	780	613.638	11	20.321
locus_tag=ECB_00925|gene=smtA	786	619.638	6	10.9768
locus_tag=ECB_00926|gene=mukF	1323	1156.64	7	6.86064
locus_tag=ECB_00927|gene=mukE	678	511.638	5	11.0782
locus_tag=ECB_00928|gene=mukB	4461	4294.64	33	8.71066
locus_tag=ECB_00929|gene=ycbB	1848	1681.64	495	333.685
locus_tag=ECB_00930|gene=ycbK	549	382.848	46	136.206
locus_tag=ECB_00931|gene=ycbL	648	481.638	36	84.7316
locus_tag=ECB_00932|gene=aspC	1191	1024.64	63	69.7002
locus_tag=ECB_00933|gene=ompF	1089	922.638	93	114.266
locus_tag=ECB_00934|gene=asnS	1401	1234.64	109	100.081
locus_tag=ECB_00935|gene=pncB	1203	1036.64	28	30.6193
locus_tag=ECB_00936|gene=pepN	2613	2446.64	344	159.387
locus_tag=ECB_00937|gene=ssuB	768	601.638	9	16.9579
locus_tag=ECB_00938|gene=ssuC	792	625.638	1	1.81193
locus_tag=ECB_00939|gene=ssuD	1146	979.638	3	3.47152
locus_tag=ECB_00940|gene=ssuA	960	793.638	2	2.85674
locus_tag=ECB_00941|gene=ssuE	576	409.769	0	0
locus_tag=ECB_00942|gene=ycbQ	540	373.885	1	3.03197
locus_tag=ECB_00943|gene=ycbR	702	535.638	0	0
locus_tag=ECB_00944|gene=ycbS	2601	2434.64	10	4.65618
locus_tag=ECB_00945|gene=ycbT	1071	904.638	8	10.0249
locus_tag=ECB_00946|gene=ycbU	543	376.848	1	3.00814
locus_tag=ECB_00947|gene=ycbV	516	349.993	0	0
locus_tag=ECB_00948|gene=ycbF	711	544.638	0	0
locus_tag=ECB_00949|gene=pyrD	1011	844.638	2	2.68425
locus_tag=ECB_00950|gene=ycbW	543	376.848	25	75.2035
locus_tag=ECB_00951|gene=ycbX	1110	943.638	34	40.8448
locus_tag=ECB_00952|gene=ycbY	2109	1942.64	9	5.25187
locus_tag=ECB_00953|gene=uup	1908	1741.64	13	8.46154
locus_tag=ECB_00954|gene=pqiA	1254	1087.64	7	7.29588
locus_tag=ECB_00955|gene=pqiB	1641	1474.64	42	32.287
locus_tag=ECB_00956|gene=ymbA	549	382.848	33	97.7128
locus_tag=ECB_00957|gene=rmf	168	44.5555	634	16130.6
locus_tag=ECB_00958|gene=fabA	519	352.958	38	122.046
locus_tag=ECB_00959|gene=ycbZ	1761	1594.64	42	29.8573
locus_tag=ECB_00960|gene=ycbG	453	287.366	17	67.0622
locus_tag=ECB_00961|gene=ompA	1041	874.638	363	470.481
locus_tag=ECB_00962|gene=sulA	510	343.993	184	606.362
locus_tag=ECB_00963|gene=yccR	630	463.685	10	24.4478
locus_tag=ECB_00964|gene=yccS	2154	1987.64	38	21.6726
locus_tag=ECB_00965|gene=yccF	447	281.394	1	4.02855
locus_tag=ECB_00966|gene=helD	2055	1888.64	159	95.436
locus_tag=ECB_00967|gene=mgsA	459	293.337	76	293.705
locus_tag=ECB_00968|gene=yccT	663	496.638	33	75.3248
locus_tag=ECB_00969|gene=yccU	414	248.946	605	2754.95
locus_tag=ECB_00970|gene=yccV	318	158.763	390	2784.71
locus_tag=ECB_00971|gene=yccW	1104	937.638	46	55.6143
locus_tag=ECB_00972|gene=yccX	279	124.975	33	299.332
locus_tag=ECB_00973|gene=yccK	330	169.577	26	173.808
locus_tag=ECB_00974|gene=yccA	660	493.638	314	721.082
locus_tag=ECB_00975|gene=hyaA	1119	952.638	135	160.646
locus_tag=ECB_00976|gene=hyaB	1794	1627.64	138	96.1136
locus_tag=ECB_00977|gene=hyaC	708	541.638	38	79.5313
locus_tag=ECB_00978|gene=hyaD	588	421.685	27	72.5837
locus_tag=ECB_00979|gene=hyaE	399	234.5	12	58.01
locus_tag=ECB_00980|gene=hyaF	858	691.638	9	14.7512
locus_tag=ECB_00981|gene=appC	1545	1378.64	15	12.334
locus_tag=ECB_00982|gene=appB	1137	970.638	16	18.6864
locus_tag=ECB_00983|gene=appA	1299	1132.64	9	9.00773
locus_tag=ECB_00984|gene=yccC	2181	2014.64	17	9.56568
locus_tag=ECB_00985|gene=yccY	447	281.394	1	4.02855
locus_tag=ECB_00986|gene=yccZ	1140	973.638	6	6.98582
locus_tag=ECB_00987|gene=ymcA	2097	1930.64	1	0.587169
locus_tag=ECB_00988|gene=ymcB	747	580.638	0	0
locus_tag=ECB_00989|gene=ymcC	645	478.638	2	4.73682
locus_tag=ECB_00990|gene=ymcD	306	148.064	1	7.6562
locus_tag=ECB_00991|gene=cspH	213	73.7602	1	15.3688
locus_tag=ECB_00992|gene=cspG	213	73.7602	2	30.7377
locus_tag=ECB_00993|gene=sfa	231	86.4212	2	26.2345
locus_tag=ECB_00994|gene=gnsA	174	47.9189	2	47.3137
locus_tag=ECB_00995|gene=yccM	1074	907.638	4	4.99587
locus_tag=ECB_00996|gene=torS	2745	2578.64	6	2.6377
locus_tag=ECB_00997|gene=torT	1029	862.638	15	19.7118
locus_tag=ECB_00998|gene=torR	693	526.638	6	12.9153
locus_tag=ECB_00999|gene=torC	1173	1006.64	4	4.50454
locus_tag=ECB_01000|gene=torA	2547	2380.64	12	5.71415
locus_tag=ECB_01001|gene=torD	600	433.685	4	10.4556
locus_tag=ECB_01002|gene=yccD	306	148.064	78	597.184
locus_tag=ECB_01003|gene=cbpA	921	754.638	142	213.311
locus_tag=ECB_01004|gene=yccE	1260	1093.64	0	0
locus_tag=ECB_01005|gene=agp	1242	1075.64	1237	1303.67
locus_tag=ECB_01006|gene=yccJ	228	84.3185	1061	14264.5
locus_tag=ECB_01007|gene=wrbA	597	430.685	1913	5035.22
locus_tag=ECB_01008|gene=ymdF	174	47.9189	8	189.255
locus_tag=ECB_01009|gene=ycdG	1329	1162.64	4	3.90013
locus_tag=ECB_01010|gene=ycdH	495	329.094	2	6.88928
locus_tag=ECB_01011|gene=ycdI	591	424.685	1	2.66929
locus_tag=ECB_01012|gene=ycdJ	801	634.638	6	10.7174
locus_tag=ECB_01013|gene=ycdK	387	222.936	5	25.4245
locus_tag=ECB_01014|gene=ycdL	693	526.638	1	2.15254
locus_tag=ECB_01015|gene=ycdM	1149	982.638	4	4.61456
locus_tag=ECB_01016|gene=ycdC	639	472.685	23	55.1594
locus_tag=ECB_01017|gene=putA	3963	3796.64	798	238.269
locus_tag=ECB_01018|gene=putP	1509	1342.64	1443	1218.35
locus_tag=ECB_01019|gene=ycdN	840	673.638	57	95.9206
locus_tag=ECB_01020|gene=ycdO	1128	961.638	28	33.0073
locus_tag=ECB_01021|gene=ycdB	1272	1105.64	32	32.8096
locus_tag=ECB_01022|gene=phoH	1065	898.638	871	1098.75
locus_tag=ECB_01023|gene=ycdP	414	248.946	1	4.55364
locus_tag=ECB_01024|gene=ycdQ	1326	1159.64	4	3.91022
locus_tag=ECB_01025|gene=ycdR	2019	1852.64	8	4.89512
locus_tag=ECB_01026|gene=ycdS	2424	2257.64	11	5.52334
locus_tag=ECB_01027|gene=ycdT	1359	1192.64	2	1.90101
locus_tag=ECB_01028|gene=insF-1	816	649.638	5.35082e-05	9.33711e-05
locus_tag=ECB_01029|gene=insE-1	309	150.66	11	82.7671
locus_tag=ECB_01030|gene=ycdW	939	772.638	12	17.6063
locus_tag=ECB_01031|gene=ycdX	738	571.638	9	17.8478
locus_tag=ECB_01032|gene=ycdY	555	388.848	10	29.1531
locus_tag=ECB_01033|gene=ycdZ	492	326.094	4	13.9053
locus_tag=ECB_01034|gene=csgG	834	667.638	2	3.39588
locus_tag=ECB_01035|gene=csgF	417	251.896	0	0
locus_tag=ECB_01036|gene=csgE	390	225.823	0	0
locus_tag=ECB_01037|gene=csgD	651	484.638	4	9.35635
locus_tag=ECB_01038|gene=csgB	456	290.366	1	3.90408
locus_tag=ECB_01039|gene=csgA	456	290.366	7	27.3285
locus_tag=ECB_01040|gene=csgC	333	172.244	1	6.58143
locus_tag=ECB_01041|gene=ymdA	312	153.392	3	22.1708
locus_tag=ECB_01042|gene=ymdB	534	367.922	92	283.462
locus_tag=ECB_01043|gene=ymdC	1422	1255.64	30	27.0845
locus_tag=ECB_01044|gene=mdoC	1158	991.638	16	18.2907
locus_tag=ECB_01045|gene=mdoG	1536	1369.64	23	19.0364
locus_tag=ECB_01046|gene=mdoH	2544	2377.64	29	13.8266
locus_tag=ECB_01047|gene=yceK	228	84.3185	33	443.665
locus_tag=ECB_01048|gene=msyB	375	211.618	22	117.851
locus_tag=ECB_01049|gene=yceE	1227	1060.64	11	11.7568
locus_tag=ECB_01050|gene=htrB	921	754.638	19	28.5416
locus_tag=ECB_01051|gene=yceA	1053	886.638	2	2.5571
locus_tag=ECB_01052|gene=yceI	576	409.769	1	2.76646
locus_tag=ECB_01053|gene=yceJ	567	400.809	1	2.82831
locus_tag=ECB_01054|gene=yceO	141	29.6516	0	0
locus_tag=ECB_01055|gene=solA	1119	952.638	14	16.6596
locus_tag=ECB_01056|gene=yceP	255	105.153	148	1595.52
locus_tag=ECB_01057|gene=dinI	246	98.0032	63	728.726
locus_tag=ECB_01058|gene=pyrC	1047	880.638	3	3.86178
locus_tag=ECB_01059|gene=yceB	561	394.809	23	66.0397
locus_tag=ECB_01060|gene=grxB	648	481.638	271	637.841
locus_tag=ECB_01061|gene=yceL	1209	1042.64	26	28.2686
locus_tag=ECB_01062|gene=rimJ	585	418.685	61	165.16
locus_tag=ECB_01063|gene=yceH	648	481.638	74	174.171
locus_tag=ECB_01064|gene=mviM	924	757.638	48	71.8196
locus_tag=ECB_01065|gene=mviN	1536	1369.64	8	6.62137
locus_tag=ECB_01066|gene=flgN	417	251.896	1	4.50031
locus_tag=ECB_01067|gene=flgM	294	137.556	2	16.4822
locus_tag=ECB_01068|gene=flgA	660	493.638	4	9.18576
locus_tag=ECB_01069|gene=flgB	417	251.896	0	0
locus_tag=ECB_01070|gene=flgC	405	240.166	0	0
locus_tag=ECB_01071|gene=flgD	696	529.638	3	6.42105
locus_tag=ECB_01072|gene=flgE	1206	1039.64	4	4.36156
locus_tag=ECB_01073|gene=flgF	756	589.638	4	7.69021
locus_tag=ECB_01074|gene=flgG	783	616.638	3	5.51512
locus_tag=ECB_01075|gene=flgH	699	532.638	2	4.25659
locus_tag=ECB_01076|gene=flgI	1098	931.638	4	4.86717
locus_tag=ECB_01077|gene=flgJ	942	775.638	4	5.84608
locus_tag=ECB_01078|gene=flgK	1644	1477.64	4	3.06871
locus_tag=ECB_01079|gene=flgL	954	787.638	9	12.9533
locus_tag=ECB_01080|gene=rne	3186	3019.64	38	14.2657
locus_tag=ECB_01081|gene=ECB_01081	321	161.564	4	28.0659
locus_tag=ECB_01082|gene=rluC	960	793.638	10	14.2837
locus_tag=ECB_01083|gene=maf	585	418.685	46	124.547
locus_tag=ECB_01084|gene=yceD	522	355.958	13	41.4007
locus_tag=ECB_01085|gene=rpmF	174	47.9189	8	189.255
locus_tag=ECB_01086|gene=plsX	1071	904.638	11	13.7842
locus_tag=ECB_01087|gene=fabH	954	787.638	10	14.3925
locus_tag=ECB_01088|gene=fabD	930	763.638	15	22.2673
locus_tag=ECB_01089|gene=fabG	735	568.638	94	187.394
locus_tag=ECB_01090|gene=acpP	237	91.2027	527	6550.38
locus_tag=ECB_01091|gene=fabF	1242	1075.64	205	216.049
locus_tag=ECB_01092|gene=pabC	810	643.638	8	14.09
locus_tag=ECB_01093|gene=yceG	1023	856.638	11	14.5566
locus_tag=ECB_01094|gene=tmk	642	475.685	8	19.0649
locus_tag=ECB_01095|gene=holB	1005	838.638	10	13.5173
locus_tag=ECB_01096|gene=ycfH	798	631.638	198	355.354
locus_tag=ECB_01097|gene=ptsG	1434	1267.64	33	29.5109
locus_tag=ECB_01098|gene=fhuE	2190	2023.64	20	11.2037
locus_tag=ECB_01099|gene=ycfF	360	197.487	15	86.1025
locus_tag=ECB_01100|gene=ycfL	378	214.467	10	52.8571
locus_tag=ECB_01101|gene=ycfM	642	475.685	22	52.4284
locus_tag=ECB_01102|gene=ycfN	825	658.638	1	1.72114
locus_tag=ECB_01103|gene=nagZ	1026	859.638	17	22.418
locus_tag=ECB_01104|gene=ycfP	543	376.848	56	168.456
locus_tag=ECB_01105|gene=ndh	1305	1138.64	20	19.9117
locus_tag=ECB_01106|gene=ycfJ	540	373.885	5	15.1599
locus_tag=ECB_01107|gene=ycfQ	633	466.685	11	26.7197
locus_tag=ECB_01108|gene=ycfR	258	107.554	170	1791.78
locus_tag=ECB_01109|gene=ycfS	963	796.638	9	12.8069
locus_tag=ECB_01110|gene=mfd	3447	3280.64	11	3.801
locus_tag=ECB_01111|gene=ycfT	1074	907.638	8	9.99174
locus_tag=ECB_01112|gene=ycfU	1200	1033.64	3	3.29016
locus_tag=ECB_01113|gene=ycfV	702	535.638	2	4.23275
locus_tag=ECB_01114|gene=ycfW	1245	1078.64	64	67.2617
locus_tag=ECB_01116_2|gene=insA-10	276	122.439	1.10913	10.2689
locus_tag=ECB_01117_2|gene=insB-10	504	338.027	0.519259	1.74139
locus_tag=ECB_01118|gene=cobB	840	673.638	3	5.04845
locus_tag=ECB_01119|gene=ycfZ	789	622.638	1	1.82066
locus_tag=ECB_01120|gene=ymfA	408	243.07	1	4.66373
locus_tag=ECB_01121|gene=potD	1047	880.638	13	16.7344
locus_tag=ECB_01122|gene=potC	795	628.638	3	5.40984
locus_tag=ECB_01123|gene=potB	828	661.638	0	0
locus_tag=ECB_01124|gene=potA	1137	970.638	4	4.67161
locus_tag=ECB_01125|gene=pepT	1227	1060.64	48	51.3024
locus_tag=ECB_01126|gene=ycfD	1122	955.638	188	223.012
locus_tag=ECB_01127|gene=phoQ	1461	1294.64	11	9.63181
locus_tag=ECB_01128|gene=phoP	672	505.638	82	183.839
locus_tag=ECB_01129|gene=purB	1371	1204.64	5	4.70519
locus_tag=ECB_01130|gene=ycfC	642	475.685	3	7.14933
locus_tag=ECB_01131|gene=trmU	1107	940.638	9	10.8464
locus_tag=ECB_01132|gene=ymfB	462	296.307	1	3.8258
locus_tag=ECB_01133|gene=ymfC	654	487.638	4	9.29879
locus_tag=ECB_01134|gene=icdA	1251	1084.64	450	470.318
locus_tag=ECB_01135|gene=ycgW	324	164.245	0	0
locus_tag=ECB_01136|gene=ycgX	405	240.166	1	4.7201
locus_tag=ECB_01137|gene=ycgE	732	565.638	3	6.01238
locus_tag=ECB_01138|gene=ycgF	1212	1045.64	9	9.75719
locus_tag=ECB_01139|gene=ycgZ	237	91.2027	2	24.8591
locus_tag=ECB_01140|gene=ymgA	273	119.856	1	9.45813
locus_tag=ECB_01141|gene=ymgB	267	114.808	0	0
locus_tag=ECB_01142|gene=ymgC	249	100.255	0	0
locus_tag=ECB_01143|gene=ycgG	1524	1357.64	15	12.5248
locus_tag=ECB_01144|gene=ymgF	219	77.9612	0	0
locus_tag=ECB_01146|gene=ymgD	330	169.577	37	247.343
locus_tag=ECB_01147|gene=ECB_01147	276	122.439	0	0
locus_tag=ECB_01148|gene=ycgI	213	73.7602	1	15.3688
locus_tag=ECB_01149|gene=minE	267	114.808	4	39.4958
locus_tag=ECB_01150|gene=minD	813	646.638	20	35.0617
locus_tag=ECB_01151|gene=minC	696	529.638	10	21.4035
locus_tag=ECB_01152|gene=ycgJ	369	205.915	0	0
locus_tag=ECB_01153|gene=ycgK	402	237.286	17	81.2158
locus_tag=ECB_01154|gene=ycgL	327	166.853	9	61.1464
locus_tag=ECB_01155|gene=ycgM	660	493.638	41	94.1541
locus_tag=ECB_01156|gene=ycgN	447	281.394	40	161.142
locus_tag=ECB_01158|gene=umuD	420	254.794	31	137.923
locus_tag=ECB_01159|gene=umuC	1269	1102.64	38	39.0674
locus_tag=ECB_01160|gene=dsbB	531	364.922	26	80.7675
locus_tag=ECB_01161|gene=nhaB	1542	1375.64	45	37.0828
locus_tag=ECB_01162|gene=fadR	720	553.638	113	231.375
locus_tag=ECB_01163|gene=ycgB	1533	1366.64	2463	2043.03
locus_tag=ECB_01164|gene=dadA	1299	1132.64	795	795.682
locus_tag=ECB_01165|gene=alr	1071	904.638	104	130.323
locus_tag=ECB_01166|gene=ycgO	1737	1570.64	49	35.3658
locus_tag=ECB_01167|gene=ldcA	915	748.638	12	18.1708
locus_tag=ECB_01168|gene=mltE	612	445.685	10	25.4352
locus_tag=ECB_01169|gene=ycgR	735	568.638	5	9.96777
locus_tag=ECB_01170|gene=ymgE	255	105.153	303	3266.51
locus_tag=ECB_01171|gene=ycgY	441	275.45	2	8.23097
locus_tag=ECB_01172|gene=treA	1698	1531.64	84	62.1709
locus_tag=ECB_01173|gene=dhaM	1419	1252.64	42	38.0091
locus_tag=ECB_01174|gene=dhaL	633	466.685	10	24.2907
locus_tag=ECB_01175|gene=dhaK	1071	904.638	14	17.5435
locus_tag=ECB_01176|gene=dhaR	1920	1753.64	15	9.6965
locus_tag=ECB_01177|gene=ycgV	2868	2701.64	3	1.2588
locus_tag=ECB_01178|gene=ychF	1092	925.638	4	4.89872
locus_tag=ECB_01179|gene=pth	585	418.685	6	16.2453
locus_tag=ECB_01180|gene=ychH	279	124.975	7819	70923.6
locus_tag=ECB_01181|gene=ychM	1680	1513.64	81	60.6634
locus_tag=ECB_01182|gene=prsA	948	781.638	14	20.3042
locus_tag=ECB_01183|gene=ispE	852	685.638	18	29.7606
locus_tag=ECB_01184|gene=lolB	624	457.685	7	17.3378
locus_tag=ECB_01185|gene=hemA	1257	1090.64	31	32.2214
locus_tag=ECB_01186|gene=prfA	1083	916.638	17	21.024
locus_tag=ECB_01187|gene=hemK	834	667.638	7	11.8856
locus_tag=ECB_01188|gene=ychQ	393	228.686	1	4.95705
locus_tag=ECB_01189|gene=ychA	810	643.638	8	14.09
locus_tag=ECB_01190|gene=kdsA	855	688.638	19	31.2771
locus_tag=ECB_01191|gene=ldrA	108	15.595	15	1090.36
locus_tag=ECB_01192|gene=ldrB	108	15.595	0	0
locus_tag=ECB_00620_4|gene=insK-2	852	685.638	8.4	13.8883
locus_tag=ECB_00619_4|gene=insJ-2	522	355.958	22.9524	73.0958
locus_tag=ECB_01194|gene=chaA	1101	934.638	4	4.85155
locus_tag=ECB_01195|gene=chaB	231	86.4212	22	288.58
locus_tag=ECB_01196|gene=chaC	717	550.638	45	92.6425
locus_tag=ECB_01197|gene=ychN	354	191.822	162	957.37
locus_tag=ECB_01198|gene=ychP	1254	1087.64	11	11.4649
locus_tag=ECB_01199|gene=narL	651	484.638	12	28.069
locus_tag=ECB_01200|gene=narX	1797	1630.64	28	19.4654
locus_tag=ECB_01201|gene=narK	1392	1225.64	5	4.62457
locus_tag=ECB_01202|gene=narG	3744	3577.64	45	14.2587
locus_tag=ECB_01203|gene=narH	1539	1372.64	11	9.08449
locus_tag=ECB_01204|gene=narJ	711	544.638	7	14.5698
locus_tag=ECB_01205|gene=narI	678	511.638	1	2.21565
locus_tag=ECB_01206|gene=ECB_01206	567	400.809	58	164.042
locus_tag=ECB_01208|gene=purU	843	676.638	30	50.2607
locus_tag=ECB_01209|gene=ychJ	459	293.337	5	19.3227
locus_tag=ECB_01210|gene=ychK	945	778.638	37	53.8679
locus_tag=ECB_01211|gene=hnr	1014	847.638	62	82.9173
locus_tag=ECB_01212|gene=galU	909	742.638	57	87.0085
locus_tag=ECB_01213|gene=hns	414	248.946	5890	26820.9
locus_tag=ECB_01214|gene=tdk	618	451.685	2	5.01947
locus_tag=ECB_01215|gene=adhE	2676	2509.64	414	187.005
locus_tag=ECB_01216|gene=ychE	648	481.638	4	9.41463
locus_tag=ECB_01217|gene=oppA	1632	1465.64	33	25.5241
locus_tag=ECB_01218|gene=oppB	921	754.638	2	3.00438
locus_tag=ECB_01219|gene=oppC	909	742.638	0	0
locus_tag=ECB_01220|gene=oppD	1014	847.638	10	13.3738
locus_tag=ECB_01221|gene=oppF	1005	838.638	11	14.869
locus_tag=ECB_01222|gene=yciU	330	169.577	3	20.0548
locus_tag=ECB_01223|gene=cls	1461	1294.64	44	38.5273
locus_tag=ECB_01224|gene=kch	1254	1087.64	17	17.7186
locus_tag=ECB_01225|gene=yciI	297	140.221	34	274.872
locus_tag=ECB_01226|gene=tonB	720	553.638	42	85.9978
locus_tag=ECB_01227|gene=yciA	399	234.5	4	19.3367
locus_tag=ECB_01228|gene=ispZ	540	373.885	26	78.8313
locus_tag=ECB_01229|gene=yciC	744	577.638	14	27.4749
locus_tag=ECB_01230|gene=yciD	639	472.685	2	4.79647
locus_tag=ECB_01231|gene=yciE	507	340.993	2	6.64887
locus_tag=ECB_01232|gene=yciF	501	335.061	0	0
locus_tag=ECB_01233|gene=yciG	180	51.5832	2	43.9527
locus_tag=ECB_01234|gene=trpA	807	640.638	12	21.234
locus_tag=ECB_01235|gene=trpB	1194	1027.64	12	13.2375
locus_tag=ECB_01236|gene=trpC	1359	1192.64	9	8.55456
locus_tag=ECB_01237|gene=trpD	1596	1429.64	7	5.55055
locus_tag=ECB_01238|gene=trpE	1563	1396.64	5	4.05835
locus_tag=ECB_01239|gene=trpL	45	7	2	323.889
locus_tag=ECB_01240|gene=yciV	882	715.638	8	12.6724
locus_tag=ECB_01241|gene=yciO	621	454.685	18	44.8771
locus_tag=ECB_01243|gene=insA-11	276	122.439	3.32725	30.8055
locus_tag=ECB_01244|gene=insB-11	504	338.027	3.21646	10.7867
locus_tag=ECB_01245|gene=yciL	876	709.638	1	1.59745
locus_tag=ECB_01246|gene=btuR	591	424.685	4	10.6772
locus_tag=ECB_01247|gene=yciK	759	592.638	16	30.6051
locus_tag=ECB_01248|gene=sohB	1050	883.638	13	16.6776
locus_tag=ECB_01249|gene=yciN	252	102.743	26	286.869
locus_tag=ECB_01250|gene=topA	2598	2431.64	37	17.2491
locus_tag=ECB_01251|gene=cysB	975	808.638	124	173.833
locus_tag=ECB_01253|gene=acnA	2676	2509.64	136	61.4316
locus_tag=ECB_01254|gene=ribA	591	424.685	47	125.457
locus_tag=ECB_01255|gene=pgpB	765	598.638	4	7.5746
locus_tag=ECB_01256|gene=yciS	309	150.66	9	67.7185
locus_tag=ECB_01257|gene=yciM	1170	1003.64	7	7.90651
locus_tag=ECB_01258|gene=pyrF	738	571.638	3	5.94927
locus_tag=ECB_01259|gene=yciH	327	166.853	0	0
locus_tag=ECB_01260|gene=osmB	219	77.9612	541	7866.52
locus_tag=ECB_01261|gene=yciT	750	583.638	22	42.731
locus_tag=ECB_01262|gene=yciR	1986	1819.64	81	50.4619
locus_tag=ECB_01263|gene=rnb	1935	1768.64	22	14.1009
locus_tag=ECB_01264|gene=yciW	1128	961.638	2	2.35767
locus_tag=ECB_01265|gene=fabI	789	622.638	32	58.261
locus_tag=ECB_01266|gene=ycjD	354	191.822	2	11.8194
locus_tag=ECB_01267|gene=sapF	807	640.638	8	14.156
locus_tag=ECB_01268|gene=sapD	993	826.638	11	15.0849
locus_tag=ECB_01269|gene=sapC	891	724.638	20	31.2876
locus_tag=ECB_01270|gene=sapB	966	799.638	20	28.3531
locus_tag=ECB_01271|gene=sapA	1644	1477.64	45	34.523
locus_tag=ECB_01272|gene=ymjA	246	98.0032	3	34.7012
locus_tag=ECB_01273|gene=ycjJ	1386	1219.64	42	39.0375
locus_tag=ECB_01274|gene=ycjK	1419	1252.64	361	326.697
locus_tag=ECB_01275|gene=ycjL	765	598.638	307	581.35
locus_tag=ECB_01276|gene=ycjC	558	391.809	143	413.738
locus_tag=ECB_01277|gene=aldH	1488	1321.64	11	9.43504
locus_tag=ECB_01278|gene=ordL	1281	1114.64	15	15.2553
locus_tag=ECB_01279|gene=goaG	1266	1099.64	7	7.21626
locus_tag=ECB_01280|gene=pspF	978	811.638	9	12.5702
locus_tag=ECB_01281|gene=pspA	669	502.638	184	414.979
locus_tag=ECB_01282|gene=pspB	225	82.1708	20	275.915
locus_tag=ECB_01283|gene=pspC	360	197.487	55	315.709
locus_tag=ECB_01284|gene=pspD	222	80.0097	33	467.557
locus_tag=ECB_01285|gene=pspE	315	156.072	220	1597.95
locus_tag=ECB_01286|gene=ycjM	1680	1513.64	0	0
locus_tag=ECB_01287|gene=ycjN	1293	1126.64	2	2.01238
locus_tag=ECB_01288|gene=ycjO	882	715.638	10	15.8406
locus_tag=ECB_01289|gene=ycjP	843	676.638	0	0
locus_tag=ECB_01290|gene=ycjQ	1053	886.638	2	2.5571
locus_tag=ECB_01291|gene=ycjR	789	622.638	3	5.46197
locus_tag=ECB_01292|gene=ycjS	1056	889.638	1	1.27424
locus_tag=ECB_01293|gene=ycjT	2268	2101.64	5	2.69697
locus_tag=ECB_01294|gene=ycjU	660	493.638	0	0
locus_tag=ECB_01295|gene=ycjV	1083	916.638	5	6.18352
locus_tag=ECB_01296|gene=ompG	906	739.638	1	1.53266
locus_tag=ECB_01297|gene=ycjW	999	832.638	4	5.44587
locus_tag=ECB_01298|gene=ycjX	1398	1231.64	5	4.60204
locus_tag=ECB_01299|gene=ycjF	1062	895.638	8	10.1256
locus_tag=ECB_01300|gene=tyrR	1542	1375.64	144	118.665
locus_tag=ECB_01301|gene=tpx	507	340.993	439	1459.43
locus_tag=ECB_01302|gene=ycjG	966	799.638	124	175.789
locus_tag=ECB_01303|gene=ycjI	789	622.638	91	165.68
locus_tag=ECB_01305|gene=ycjY	933	766.638	6	8.87206
locus_tag=ECB_01306|gene=ycjZ	900	733.638	11	16.9971
locus_tag=ECB_01307|gene=mppA	1614	1447.64	45	35.2384
locus_tag=ECB_01308|gene=ynaI	1032	865.638	19	24.8818
locus_tag=ECB_01309|gene=ynaJ	258	107.554	105	1106.69
locus_tag=ECB_01310|gene=ydaA	951	784.638	2485	3590.22
locus_tag=ECB_01311|gene=fnr	753	586.638	287	554.594
locus_tag=ECB_01312|gene=ogt	516	349.993	7	22.6726
locus_tag=ECB_01313|gene=abgT	1527	1360.64	8	6.66517
locus_tag=ECB_01314|gene=abgB	1446	1279.64	5	4.42942
locus_tag=ECB_01315|gene=abgA	1311	1144.64	3	2.9711
locus_tag=ECB_01316|gene=abgR	909	742.638	9	13.7382
locus_tag=ECB_01317|gene=ydaL	564	397.809	12	34.1956
locus_tag=ECB_01318|gene=ydaM	1233	1066.64	43	45.6999
locus_tag=ECB_01319|gene=ydaN	984	817.638	87	120.621
locus_tag=ECB_01320|gene=dbpA	1374	1207.64	12	11.2644
locus_tag=ECB_01321|gene=ydaO	936	769.638	13	19.1479
locus_tag=ECB_01322|gene=intR	1236	1069.64	4	4.23923
locus_tag=ECB_01323|gene=xisR	216	75.7661	0	0
locus_tag=ECB_01324|gene=ydaC	210	71.5287	0	0
locus_tag=ECB_01325|gene=lar	195	61.1739	0	0
locus_tag=ECB_01326|gene=recT	810	643.638	1	1.76125
locus_tag=ECB_01327|gene=recE	2601	2434.64	10	4.65618
locus_tag=ECB_01328|gene=racC	276	122.439	1	9.25855
locus_tag=ECB_01329|gene=ydaE	171	46.3589	0	0
locus_tag=ECB_01330|gene=kil	222	80.0097	0	0
locus_tag=ECB_01331|gene=sieB	489	323.094	0	0
locus_tag=ECB_01332|gene=ydaF	156	37.6676	3	90.2853
locus_tag=ECB_01333|gene=ydaG	135	26.9389	0	0
locus_tag=ECB_01334|gene=ECB_01334	138	28.3136	0	0
locus_tag=ECB_01335|gene=ECB_01335	345	183.356	1	6.18256
locus_tag=ECB_01336|gene=ECB_01336	273	119.856	1	9.45813
locus_tag=ECB_01337|gene=ydfQ	534	367.922	10	30.8111
locus_tag=ECB_01338|gene=rzpR	300	142.747	2	15.8828
locus_tag=ECB_01339|gene=trkG	1458	1291.64	15	13.1648
locus_tag=ECB_01340|gene=ynaK	432	266.586	0	0
locus_tag=ECB_02695_1|gene=insE-5	309	150.66	0	0
locus_tag=ECB_02696_1|gene=insF-5	807	640.638	8.08322	14.3033
locus_tag=ECB_01341|gene=ECB_01341	837	670.638	10	16.9035
locus_tag=ECB_01342|gene=ECB_01342	2226	2059.64	15.2159	8.37473
locus_tag=ECB_01343|gene=ECB_01343	279	124.975	0	0
locus_tag=ECB_01344|gene=ECB_01344	294	137.556	8	65.9286
locus_tag=ECB_01345|gene=pinR	591	424.685	5.18182	13.8318
locus_tag=ECB_01346|gene=ynaE	267	114.808	7.5	74.0547
locus_tag=ECB_01347|gene=ynaF	435	269.559	261	1097.62
locus_tag=ECB_01348|gene=ompN	1134	967.638	4	4.68609
locus_tag=ECB_01117_3|gene=insB-10	504	338.027	0.519259	1.74139
locus_tag=ECB_01116_3|gene=insA-10	276	122.439	1.10913	10.2689
locus_tag=ECB_01349|gene=ydbK	3525	3358.64	158	53.3283
locus_tag=ECB_01350|gene=ydbJ	267	114.808	16	157.983
locus_tag=ECB_01351|gene=hslJ	423	257.769	8	35.1823
locus_tag=ECB_01352|gene=ldhA	990	823.638	19	26.1506
locus_tag=ECB_01353|gene=ydbH	2640	2473.64	9	4.12449
locus_tag=ECB_01354|gene=ynbE	186	55.3668	3	61.4236
locus_tag=ECB_01355|gene=ydbL	327	166.853	2	13.5881
locus_tag=ECB_01356|gene=feaR	906	739.638	43	65.9042
locus_tag=ECB_01357|gene=feaB	1500	1333.64	71	60.351
locus_tag=ECB_01358|gene=tynA	1719	1552.64	6	4.38071
locus_tag=ECB_01359|gene=insE-2	309	150.66	11	82.7671
locus_tag=ECB_01360|gene=insF-2	867	700.638	7.8335	12.6744
locus_tag=ECB_01361|gene=ydbC	534	367.922	2	6.16223
locus_tag=ECB_01362|gene=ydbD	2307	2140.64	4	2.11827
locus_tag=ECB_01363|gene=ynbA	606	439.685	1	2.57823
locus_tag=ECB_01364|gene=ynbB	897	730.638	2	3.10307
locus_tag=ECB_01365|gene=ynbC	1758	1591.64	12	8.54674
locus_tag=ECB_01366|gene=ynbD	1293	1126.64	7	7.04332
locus_tag=ECB_00620_5|gene=insK-2	852	685.638	8.4	13.8883
locus_tag=ECB_00619_5|gene=insJ-2	522	355.958	22.9524	73.0958
locus_tag=ECB_01368|gene=hrpA	3846	3679.64	0	0
locus_tag=ECB_01369|gene=ydcF	801	634.638	0	0
locus_tag=ECB_01370|gene=aldA	1440	1273.64	0	0
locus_tag=ECB_01371|gene=gapC	1002	835.638	0	0
locus_tag=ECB_01372|gene=insA-12	276	122.439	3.32725	30.8055
locus_tag=ECB_01373|gene=insB-12	504	338.027	3.21646	10.7867
locus_tag=ECB_01374|gene=cybB	531	364.922	0	0
locus_tag=ECB_01375|gene=ydcA	174	47.9189	0	0
locus_tag=ECB_01376|gene=hokB	150	34.4642	0	0
locus_tag=ECB_01377|gene=mokB	168	44.5555	0	0
locus_tag=ECB_00620_6|gene=insK-2	852	685.638	8.4	13.8883
locus_tag=ECB_00619_6|gene=insJ-2	522	355.958	22.9524	73.0958
locus_tag=ECB_01378|gene=trg	1641	1474.64	25	19.2184
locus_tag=ECB_01379|gene=ydcI	924	757.638	106	158.602
locus_tag=ECB_01380|gene=ydcJ	1344	1177.64	181	174.233
locus_tag=ECB_01381|gene=ydcG	1626	1459.64	60	46.5983
locus_tag=ECB_01382|gene=ECB_01382	204	67.2846	0	0
locus_tag=ECB_01383|gene=ydcH	225	82.1708	1021	14085.5
locus_tag=ECB_01384|gene=rimL	540	373.885	24	72.7674
locus_tag=ECB_01385|gene=ydcK	981	814.638	61	84.8846
locus_tag=ECB_01386|gene=tehA	993	826.638	8	10.9708
locus_tag=ECB_01387|gene=tehB	594	427.685	7	18.554
locus_tag=ECB_01388|gene=ydcL	669	502.638	421	949.49
locus_tag=ECB_01390|gene=ydcM	1209	1042.64	74	80.4566
locus_tag=ECB_01391|gene=ydcO	1176	1009.64	35	39.2976
locus_tag=ECB_01392|gene=ydcN	537	370.885	5	15.2825
locus_tag=ECB_01393|gene=ydcP	1962	1795.64	45	28.4091
locus_tag=ECB_01394|gene=yncJ	231	86.4212	19	249.228
locus_tag=ECB_01395|gene=ydcQ	438	272.505	23	95.6792
locus_tag=ECB_01396|gene=ydcR	1407	1240.64	0	0
locus_tag=ECB_01397|gene=ydcS	1146	979.638	364	421.211
locus_tag=ECB_01398|gene=ydcT	1014	847.638	81	108.327
locus_tag=ECB_01399|gene=ydcU	942	775.638	66	96.4603
locus_tag=ECB_01400|gene=ydcV	795	628.638	48	86.5574
locus_tag=ECB_01401|gene=ydcW	1425	1258.64	45	40.5299
locus_tag=ECB_01402|gene=ydcX	174	47.9189	1	23.6569
locus_tag=ECB_01403|gene=ydcY	234	88.7976	11	140.428
locus_tag=ECB_01404|gene=ydcZ	450	284.394	5	19.9303
locus_tag=ECB_01405|gene=yncA	519	352.958	21	67.4466
locus_tag=ECB_01406|gene=yncB	1038	871.638	83	107.946
locus_tag=ECB_01407|gene=yncC	666	499.638	2	4.53773
locus_tag=ECB_01408|gene=yncD	2103	1936.64	11	6.43884
locus_tag=ECB_01409|gene=yncE	1062	895.638	173	218.966
locus_tag=ECB_01410|gene=ansP	1500	1333.64	10	8.50013
locus_tag=ECB_01411|gene=yncG	618	451.685	5	12.5487
locus_tag=ECB_01412|gene=yncH	213	73.7602	1	15.3688
locus_tag=ECB_01413|gene=ECB_01413	2127	1960.64	2	1.15637
locus_tag=ECB_01414|gene=rhsE	4224	4057.64	16.5493	4.6235
locus_tag=ECB_01415|gene=ydcD	483	317.094	0	0
locus_tag=ECB_01416|gene=ECB_01416	747	580.638	8	15.6188
locus_tag=ECB_01417|gene=ECB_01417	201	65.3533	0	0
locus_tag=ECB_01418|gene=ydcC	792	625.638	1	1.81193
locus_tag=ECB_01419|gene=ydcE	228	84.3185	0	0
locus_tag=ECB_01420|gene=yddH	570	403.769	177	496.941
locus_tag=ECB_01421|gene=nhoA	846	679.638	0	0
locus_tag=ECB_01423|gene=narV	681	514.638	8	17.6219
locus_tag=ECB_01424|gene=narW	696	529.638	2	4.2807
locus_tag=ECB_01425|gene=narY	1545	1378.64	3	2.4668
locus_tag=ECB_01426|gene=narZ	3741	3574.64	12	3.80551
locus_tag=ECB_01427|gene=narU	1389	1222.64	1	0.927184
locus_tag=ECB_01428|gene=yddJ	336	175.013	0	0
locus_tag=ECB_01429|gene=yddK	957	790.638	0	0
locus_tag=ECB_01430|gene=yddL	291	134.973	0	0
locus_tag=ECB_01431|gene=yddG	825	658.638	3	5.16343
locus_tag=ECB_01432|gene=fdnG	3048	2881.64	2	0.786782
locus_tag=ECB_01433|gene=fdnH	885	718.638	2	3.15489
locus_tag=ECB_01434|gene=fdnI	654	487.638	163	378.926
locus_tag=ECB_01435|gene=yddM	363	200.326	1686	9540.78
locus_tag=ECB_01436|gene=adhP	1011	844.638	276	370.427
locus_tag=ECB_01437|gene=sfcA	1698	1531.64	552	408.551
locus_tag=ECB_01438|gene=rpsV	138	28.3136	1835	73469.2
locus_tag=ECB_01439|gene=bdm	216	75.7661	3	44.8859
locus_tag=ECB_01440|gene=osmC	432	266.586	312	1326.73
locus_tag=ECB_01441|gene=yddO	927	760.638	37	55.1426
locus_tag=ECB_01442|gene=yddP	987	820.638	39	53.8737
locus_tag=ECB_01443|gene=yddQ	897	730.638	54	83.7829
locus_tag=ECB_01444|gene=yddR	1023	856.638	42	55.5796
locus_tag=ECB_01445|gene=yddS	1551	1384.64	124	101.519
locus_tag=ECB_01446|gene=ddpX	582	415.727	18	49.0826
locus_tag=ECB_01447|gene=dos	2400	2233.64	19	9.64283
locus_tag=ECB_01448|gene=yddV	1044	877.638	56	72.333
locus_tag=ECB_01449|gene=yddW	1320	1153.64	11	10.809
locus_tag=ECB_01450|gene=xasA	1536	1369.64	9	7.44904
locus_tag=ECB_01451|gene=gadB	1401	1234.64	6.54545	6.00985
locus_tag=ECB_01452|gene=pqqL	2796	2629.64	13	5.60417
locus_tag=ECB_01453|gene=yddB	2373	2206.64	27	13.8706
locus_tag=ECB_01454|gene=yddA	1686	1519.64	6	4.47584
locus_tag=ECB_01455|gene=ydeM	1158	991.638	1	1.14317
locus_tag=ECB_01456|gene=ydeN	1683	1516.64	11	8.22194
locus_tag=ECB_01457|gene=ydeO	762	595.638	0	0
locus_tag=ECB_01458|gene=ECB_01458	198	63.1528	0	0
locus_tag=ECB_01459|gene=ydeP	2280	2113.64	10	5.36331
locus_tag=ECB_01460|gene=ydeQ	915	748.638	9	13.6281
locus_tag=ECB_01461|gene=ydeR	504	338.027	0	0
locus_tag=ECB_01462|gene=ydeS	531	364.922	2	6.21289
locus_tag=ECB_01463|gene=ydeT	1149	982.638	7	8.07548
locus_tag=ECB_01464|gene=ECB_01464	1011	844.638	11	14.7634
locus_tag=ECB_01465|gene=ECB_01465	351	189.054	0	0
locus_tag=ECB_01466|gene=ECB_01466	282	127.611	0	0
locus_tag=ECB_01467|gene=ECB_01467	384	220.182	3	15.4456
locus_tag=ECB_01468|gene=yneL	537	370.885	8	24.452
locus_tag=ECB_01469|gene=hipA	1323	1156.64	24	23.5222
locus_tag=ECB_01470|gene=hipB	267	114.808	18	177.731
locus_tag=ECB_01472|gene=ydeZ	798	631.638	10	17.9472
locus_tag=ECB_01473|gene=yneA	1023	856.638	1	1.32332
locus_tag=ECB_01474|gene=yneB	876	709.638	0	0
locus_tag=ECB_01475|gene=yneC	291	134.973	10	83.988
locus_tag=ECB_01476|gene=tam	759	592.638	67	128.159
locus_tag=ECB_01477|gene=yneE	915	748.638	4	6.05692
locus_tag=ECB_01478|gene=uxaB	1452	1285.64	18	15.8715
locus_tag=ECB_01479|gene=yneF	948	781.638	4	5.8012
locus_tag=ECB_01480|gene=yneG	360	197.487	1	5.74016
locus_tag=ECB_01481|gene=yneH	927	760.638	3	4.47102
locus_tag=ECB_01482|gene=yneI	1389	1222.64	8	7.41747
locus_tag=ECB_01483|gene=yneJ	882	715.638	5	7.92028
locus_tag=ECB_01484|gene=yneK	1116	949.638	6	7.16237
locus_tag=ECB_01485|gene=sotB	1191	1024.64	9	9.95717
locus_tag=ECB_01486|gene=marC	666	499.638	48	108.905
locus_tag=ECB_01487|gene=ECB_01487	285	129.994	421	3671.32
locus_tag=ECB_01488|gene=ECB_01488	321	161.564	161	1129.65
locus_tag=ECB_01489|gene=marR	435	269.559	1	4.20542
locus_tag=ECB_01490|gene=marA	384	220.182	0	0
locus_tag=ECB_01491|gene=marB	219	77.9612	0	0
locus_tag=ECB_01492|gene=eamA	900	733.638	18	27.8134
locus_tag=ECB_01493|gene=ydeE	1188	1021.64	8	8.87681
locus_tag=ECB_01494|gene=ydeH	891	724.638	4	6.25753
locus_tag=ECB_01495|gene=ydeI	393	228.686	38	188.368
locus_tag=ECB_01496|gene=ydeJ	519	352.958	4	12.847
locus_tag=ECB_01497|gene=dcp	2046	1879.64	17	10.2527
locus_tag=ECB_01498|gene=ydfG	747	580.638	136	265.52
locus_tag=ECB_01499|gene=ydfH	687	520.638	22	47.9017
locus_tag=ECB_01500|gene=ydfZ	204	67.2846	0	0
locus_tag=ECB_01501|gene=ydfI	1461	1294.64	0	0
locus_tag=ECB_01502|gene=ydfJ	1284	1117.64	17	17.2429
locus_tag=ECB_01503|gene=ydfK	267	114.808	7.5	74.0547
locus_tag=ECB_01504|gene=pinQ	591	424.685	13.8182	36.8848
locus_tag=ECB_01505|gene=ECB_01505	294	137.556	0	0
locus_tag=ECB_01506|gene=ECB_01506	705	538.638	3	6.31376
locus_tag=ECB_01507|gene=ECB_01507	282	127.611	0	0
locus_tag=ECB_01508|gene=stfR	2379	2212.64	5.7841	2.96339
locus_tag=ECB_01509|gene=lomR	600	433.685	2	5.2278
locus_tag=ECB_01511|gene=insE-3	309	150.66	0	0
locus_tag=ECB_01526|gene=ECB_01526	150	34.4642	28	920.987
locus_tag=ECB_01527|gene=ECB_01527	525	358.958	16	50.5289
locus_tag=ECB_01528|gene=ECB_01528	381	217.358	12	62.5848
locus_tag=ECB_01529|gene=ydfU	579	412.769	3	8.23907
locus_tag=ECB_01530|gene=ECB_01530	279	124.975	1	9.07067
locus_tag=ECB_01531|gene=rem	252	102.743	2	22.0668
locus_tag=ECB_01532|gene=hokD	156	37.6676	71	2136.75
locus_tag=ECB_01533|gene=ECB_01533	90	10.937	2	207.299
locus_tag=ECB_01534|gene=ECB_01534	780	613.638	2	3.69472
locus_tag=ECB_01535|gene=ECB_01535	423	257.769	3	13.1933
locus_tag=ECB_01536|gene=ECB_01536	1020	853.638	0	0
locus_tag=ECB_01537|gene=ydfX	462	296.307	0	0
locus_tag=ECB_01538|gene=dicC	231	86.4212	0	0
locus_tag=ECB_01539|gene=ECB_01539	408	243.07	4	18.6549
locus_tag=ECB_01540|gene=ECB_01540	207	69.345	0	0
locus_tag=ECB_01541|gene=ECB_01541	366	203.142	3	16.7411
locus_tag=ECB_01542|gene=ECB_01542	288	132.411	1	8.56131
locus_tag=ECB_01543|gene=dicB	189	57.4379	0	0
locus_tag=ECB_01544|gene=ydfD	192	59.2788	0	0
locus_tag=ECB_01545|gene=ydfE	2472	2305.64	21	10.325
locus_tag=ECB_01546|gene=ECB_01546	252	102.743	1	11.0334
locus_tag=ECB_01549|gene=rspB	1020	853.638	0	0
locus_tag=ECB_01550|gene=rspA	1215	1048.64	4	4.32412
locus_tag=ECB_01551|gene=ynfA	327	166.853	0	0
locus_tag=ECB_01552|gene=ynfB	342	180.541	17	106.742
locus_tag=ECB_01553|gene=speG	561	394.809	11	31.5842
locus_tag=ECB_01554|gene=ynfC	711	544.638	29	60.3606
locus_tag=ECB_01555|gene=ynfD	306	148.064	106	811.557
locus_tag=ECB_01556|gene=ynfE	2427	2260.64	27	13.5393
locus_tag=ECB_01557|gene=ynfF	2424	2257.64	15	7.53183
locus_tag=ECB_01558|gene=ynfG	618	451.685	0	0
locus_tag=ECB_01559|gene=ynfH	855	688.638	12	19.754
locus_tag=ECB_01560|gene=ynfI	615	448.685	4	10.1061
locus_tag=ECB_01561|gene=ynfJ	1257	1090.64	7	7.27581
locus_tag=ECB_01562|gene=bioD	696	529.638	14	29.9649
locus_tag=ECB_01563|gene=mlc	1221	1054.64	18	19.3479
locus_tag=ECB_01564|gene=ynfL	894	727.638	9	14.0214
locus_tag=ECB_01565|gene=ynfM	1254	1087.64	71	74.001
locus_tag=ECB_01566|gene=asr	309	150.66	624	4695.15
locus_tag=ECB_01567|gene=ydgD	822	655.638	710	1227.6
locus_tag=ECB_01568|gene=ydgE	330	169.577	11	73.5343
locus_tag=ECB_01569|gene=ydgF	366	203.142	2	11.1608
locus_tag=ECB_01570|gene=ydgG	1035	868.638	38	49.5916
locus_tag=ECB_01571|gene=pntB	1389	1222.64	138	127.951
locus_tag=ECB_01572|gene=pntA	1533	1366.64	63	52.2578
locus_tag=ECB_01573|gene=ydgH	945	778.638	34	49.5002
locus_tag=ECB_01574|gene=ydgI	1383	1216.64	12	11.1811
locus_tag=ECB_01575|gene=ydgB	723	556.638	4	8.14612
locus_tag=ECB_01576|gene=ydgC	336	175.013	2	12.9546
locus_tag=ECB_01577|gene=rstA	729	562.638	9	18.1333
locus_tag=ECB_01578|gene=rstB	1302	1135.64	12	11.9786
locus_tag=ECB_01579|gene=tus	930	763.638	2	2.96897
locus_tag=ECB_01580|gene=fumC	1404	1237.64	182	166.702
locus_tag=ECB_01581|gene=fumA	1647	1480.64	1346	1030.53
locus_tag=ECB_01582|gene=manA	1176	1009.64	13	14.5963
locus_tag=ECB_01583|gene=ydgA	1509	1342.64	77	65.0123
locus_tag=ECB_01584|gene=uidC	1266	1099.64	11	11.3398
locus_tag=ECB_01585|gene=uidB	1374	1207.64	119	111.705
locus_tag=ECB_01586|gene=uidA	1812	1645.64	779	536.62
locus_tag=ECB_01587|gene=uidR	591	424.685	42	112.11
locus_tag=ECB_01588|gene=hdhA	768	601.638	15	28.2631
locus_tag=ECB_01589|gene=malI	1029	862.638	59	77.5331
locus_tag=ECB_01590|gene=malX	1593	1426.64	50	39.7301
locus_tag=ECB_01591|gene=malY	1173	1006.64	19	21.3966
locus_tag=ECB_01592|gene=add	1002	835.638	93	126.162
locus_tag=ECB_01593|gene=ydgJ	1041	874.638	118	152.939
locus_tag=ECB_01594|gene=blr	126	22.8307	18	893.752
locus_tag=ECB_01595|gene=ydgT	216	75.7661	1	14.962
locus_tag=ECB_01596|gene=ydgK	441	275.45	3	12.3465
locus_tag=ECB_01597|gene=rnfA	582	415.727	3	8.18044
locus_tag=ECB_01598|gene=rnfB	579	412.769	1	2.74636
locus_tag=ECB_01599|gene=rnfC	2223	2056.64	8	4.40957
locus_tag=ECB_01600|gene=rnfD	1059	892.638	0	0
locus_tag=ECB_01601|gene=rnfG	621	454.685	0	0
locus_tag=ECB_01602|gene=rnfE	696	529.638	1	2.14035
locus_tag=ECB_01603|gene=nth	636	469.685	0	0
locus_tag=ECB_01604|gene=ydgR	1503	1336.64	10	8.48106
locus_tag=ECB_01605|gene=gst	606	439.685	224	577.523
locus_tag=ECB_01606|gene=pdxY	864	697.638	13	21.124
locus_tag=ECB_01607|gene=tyrS	1275	1108.64	22	22.4956
locus_tag=ECB_01608|gene=pdxH	657	490.638	13	30.0363
locus_tag=ECB_01609|gene=ydhA	330	169.577	7	46.7945
locus_tag=ECB_01610|gene=ydhH	1110	943.638	38	45.6501
locus_tag=ECB_01611|gene=slyB	468	302.187	340	1275.46
locus_tag=ECB_01612|gene=slyA	435	269.559	89	374.283
locus_tag=ECB_01613|gene=ydhI	237	91.2027	8	99.4365
locus_tag=ECB_01614|gene=ydhJ	858	691.638	8	13.1122
locus_tag=ECB_01615|gene=ydhK	2013	1846.64	48	29.4661
locus_tag=ECB_01616|gene=sodC	522	355.958	125	398.084
locus_tag=ECB_01617|gene=ydhF	897	730.638	82	127.226
locus_tag=ECB_01618|gene=ydhL	240	93.3852	25	303.477
locus_tag=ECB_01619|gene=ydhM	516	349.993	4	12.9558
locus_tag=ECB_01620|gene=nemA	1098	931.638	5	6.08396
locus_tag=ECB_01621|gene=gloA	408	243.07	11	51.301
locus_tag=ECB_01622|gene=rnt	648	481.638	1	2.35366
locus_tag=ECB_01623|gene=lhr	4617	4450.64	70	17.8295
locus_tag=ECB_01624|gene=ydhD	348	186.15	50	304.489
locus_tag=ECB_01625|gene=ydhO	816	649.638	9	15.7049
locus_tag=ECB_01626|gene=sodB	582	415.727	89	242.686
locus_tag=ECB_01627_2|gene=ydhP	1167	1000.64	6	6.79732
locus_tag=ECB_01628|gene=ECB_01628	120	20.2325	121	6779.53
locus_tag=ECB_01629|gene=purR	1026	859.638	4	5.27483
locus_tag=ECB_01630|gene=ydhB	933	766.638	14	20.7015
locus_tag=ECB_01631|gene=ydhC	1212	1045.64	1	1.08413
locus_tag=ECB_01632|gene=cfa	1149	982.638	88	101.52
locus_tag=ECB_01633|gene=ribC	642	475.685	28	66.727
locus_tag=ECB_01634|gene=norM	1374	1207.64	26	24.4062
locus_tag=ECB_01635|gene=ydhQ	1257	1090.64	217	225.55
locus_tag=ECB_01636|gene=ydhR	306	148.064	73	558.903
locus_tag=ECB_01637|gene=ydhS	1605	1438.64	50	39.3987
locus_tag=ECB_01638|gene=ydhT	813	646.638	10	17.5308
locus_tag=ECB_01639|gene=ydhU	786	619.638	3	5.48842
locus_tag=ECB_01640|gene=ydhX	669	502.638	2	4.51064
locus_tag=ECB_01641|gene=ydhW	648	481.638	3	7.06097
locus_tag=ECB_00620_7|gene=insK-2	852	685.638	8.4	13.8883
locus_tag=ECB_00619_7|gene=insJ-2	522	355.958	22.9524	73.0958
locus_tag=ECB_01644|gene=ydhZ	210	71.5287	10	158.483
locus_tag=ECB_01645|gene=pykF	1413	1246.64	271	246.429
locus_tag=ECB_01646|gene=lpp	237	91.2027	3305	41079.7
locus_tag=ECB_01647|gene=ynhG	1005	838.638	379	512.305
locus_tag=ECB_01648|gene=sufE	417	251.896	20	90.0062
locus_tag=ECB_01649|gene=sufS	1221	1054.64	125	134.36
locus_tag=ECB_01650|gene=sufD	1272	1105.64	130	133.289
locus_tag=ECB_01651|gene=sufC	747	580.638	147	286.996
locus_tag=ECB_01652|gene=sufB	1488	1321.64	431	369.682
locus_tag=ECB_01653|gene=sufA	369	205.915	126	693.66
locus_tag=ECB_01654|gene=ydiH	270	117.304	7	67.6472
locus_tag=ECB_01655|gene=ydiI	411	246.02	4	18.4312
locus_tag=ECB_01656|gene=ydiJ	3057	2890.64	14	5.49032
locus_tag=ECB_01657|gene=ydiK	1113	946.638	36	43.1104
locus_tag=ECB_01658|gene=ydiL	357	194.627	5	29.1227
locus_tag=ECB_01660|gene=ydiN	1266	1099.64	1	1.03089
locus_tag=ECB_01661|gene=ydiB	867	700.638	1	1.61797
locus_tag=ECB_01662|gene=aroD	759	592.638	1	1.91282
locus_tag=ECB_01663|gene=ydiF	1596	1429.64	3	2.37881
locus_tag=ECB_01664|gene=ydiO	1152	985.638	3	3.45039
locus_tag=ECB_01665|gene=ydiP	912	745.638	6	9.12194
locus_tag=ECB_01666|gene=ydiQ	765	598.638	0	0
locus_tag=ECB_01667|gene=ydiR	939	772.638	1	1.46719
locus_tag=ECB_01668|gene=ydiS	1290	1123.64	7	7.06212
locus_tag=ECB_01669|gene=ydiT	294	137.556	1	8.24108
locus_tag=ECB_01670|gene=ydiD	1701	1534.64	3	2.21605
locus_tag=ECB_01671|gene=ppsA	2379	2212.64	861	441.12
locus_tag=ECB_01672|gene=ydiA	834	667.638	21	35.6568
locus_tag=ECB_01673|gene=aroH	1047	880.638	13	16.7344
locus_tag=ECB_01674|gene=ydiE	192	59.2788	2	38.2467
locus_tag=ECB_01675|gene=ydiU	1437	1270.64	16	14.2745
locus_tag=ECB_01676|gene=ydiV	543	376.848	16	48.1302
locus_tag=ECB_01677|gene=nlpC	465	299.277	100	378.783
locus_tag=ECB_01678|gene=btuD	750	583.638	7	13.5962
locus_tag=ECB_01679|gene=btuE	552	385.848	11	32.3177
locus_tag=ECB_01680|gene=btuC	981	814.638	2	2.7831
locus_tag=ECB_01681|gene=himA	300	142.747	1412	11213.3
locus_tag=ECB_01682|gene=pheT	2388	2221.64	523	266.865
locus_tag=ECB_01683|gene=pheS	984	817.638	9	12.478
locus_tag=ECB_00620_8|gene=insK-2	852	685.638	8.4	13.8883
locus_tag=ECB_00619_8|gene=insJ-2	522	355.958	22.9524	73.0958
locus_tag=ECB_01684|gene=pheM	45	7	2	323.889
locus_tag=ECB_01685|gene=rplT	357	194.627	349	2032.76
locus_tag=ECB_01686|gene=rpmI	198	63.1528	83	1489.87
locus_tag=ECB_01687|gene=infC	435	269.559	513	2157.38
locus_tag=ECB_01688|gene=thrS	1929	1762.64	243	156.281
locus_tag=ECB_01690|gene=ECB_01690	123	21.6965	0	0
locus_tag=ECB_01691|gene=ydiY	759	592.638	3	5.73846
locus_tag=ECB_01692|gene=pfkB	930	763.638	157	233.064
locus_tag=ECB_01693|gene=ydiZ	291	134.973	11	92.3868
locus_tag=ECB_01694|gene=yniA	861	694.638	2073	3383.02
locus_tag=ECB_01695|gene=yniB	537	370.885	433	1323.46
locus_tag=ECB_01696|gene=yniC	669	502.638	17	38.3405
locus_tag=ECB_01697|gene=ydjM	591	424.685	6	16.0158
locus_tag=ECB_01698|gene=ydjN	1392	1225.64	48	44.3959
locus_tag=ECB_01699|gene=ydjO	795	628.638	1	1.80328
locus_tag=ECB_01700|gene=cedA	264	112.24	0	0
locus_tag=ECB_01701|gene=katE	2262	2095.64	5	2.70469
locus_tag=ECB_01702|gene=ydjC	750	583.638	8	15.5385
locus_tag=ECB_01703|gene=celF	1353	1186.64	0	0
locus_tag=ECB_01704|gene=celD	843	676.638	4	6.70143
locus_tag=ECB_01705|gene=celC	351	189.054	2	11.9924
locus_tag=ECB_01706|gene=celB	1359	1192.64	9	8.55456
locus_tag=ECB_01707|gene=celA	321	161.564	16	112.264
locus_tag=ECB_01708|gene=osmE	339	177.815	136	867.03
locus_tag=ECB_01709|gene=nadE	828	661.638	2	3.42668
locus_tag=ECB_01710|gene=ydjQ	888	721.638	13	20.4215
locus_tag=ECB_01711|gene=ydjR	576	409.769	5	13.8323
locus_tag=ECB_01712|gene=spy	486	320.094	11	38.9564
locus_tag=ECB_01713|gene=astE	969	802.638	71	100.277
locus_tag=ECB_01714|gene=astB	1344	1177.64	189	181.934
locus_tag=ECB_01715|gene=astD	1479	1312.64	269	232.312
locus_tag=ECB_01716|gene=astA	1035	868.638	223	291.025
locus_tag=ECB_01717|gene=astC	1221	1054.64	382	410.604
locus_tag=ECB_01718|gene=xthA	807	640.638	14	24.773
locus_tag=ECB_01719|gene=ydjX	711	544.638	4	8.32561
locus_tag=ECB_01721|gene=ydjZ	708	541.638	6	12.5576
locus_tag=ECB_01722|gene=ynjA	549	382.848	0	0
locus_tag=ECB_01723|gene=ynjB	1167	1000.64	0	0
locus_tag=ECB_01724|gene=ynjC	1491	1324.64	10	8.55789
locus_tag=ECB_01725|gene=ynjD	654	487.638	0	0
locus_tag=ECB_01726|gene=ynjE	1308	1141.64	8	7.94375
locus_tag=ECB_01727|gene=ynjF	621	454.685	10	24.9317
locus_tag=ECB_01728|gene=nudG	408	243.07	0	0
locus_tag=ECB_01729|gene=ynjH	273	119.856	1	9.45813
locus_tag=ECB_01730|gene=gdhA	1344	1177.64	7	6.73829
locus_tag=ECB_01731|gene=ynjI	1041	874.638	1	1.29609
locus_tag=ECB_01732|gene=topB	1962	1795.64	13	8.20707
locus_tag=ECB_01733|gene=selD	1044	877.638	87	112.374
locus_tag=ECB_01734|gene=ydjA	552	385.848	46	135.147
locus_tag=ECB_01735|gene=sppA	1857	1690.64	37	24.8093
locus_tag=ECB_01736|gene=ansA	1017	850.638	3	3.99798
locus_tag=ECB_01737|gene=pncA	642	475.685	7	16.6818
locus_tag=ECB_01738|gene=ydjE	1359	1192.64	8	7.60405
locus_tag=ECB_01739|gene=ydjF	759	592.638	20	38.2564
locus_tag=ECB_01740|gene=ydjG	981	814.638	1	1.39155
locus_tag=ECB_01741|gene=ydjH	948	781.638	0	0
locus_tag=ECB_01742|gene=ydjI	837	670.638	0	0
locus_tag=ECB_01743|gene=ydjJ	1044	877.638	1	1.29166
locus_tag=ECB_01744|gene=ydjK	1380	1213.64	1	0.93406
locus_tag=ECB_01745|gene=ydjL	1077	910.638	2	2.48971
locus_tag=ECB_01746|gene=yeaC	273	119.856	44	416.158
locus_tag=ECB_01747|gene=yeaA	414	248.946	106	482.686
locus_tag=ECB_01748|gene=gapA	996	829.638	59	80.6171
locus_tag=ECB_01749|gene=yeaD	885	718.638	9	14.197
locus_tag=ECB_01750|gene=yeaE	855	688.638	22	36.2156
locus_tag=ECB_01751|gene=mipA	747	580.638	5	9.76176
locus_tag=ECB_01752|gene=yeaG	1809	1642.64	148	102.137
locus_tag=ECB_01753|gene=yeaH	1284	1117.64	7	7.10004
locus_tag=ECB_01754|gene=yeaI	1476	1309.64	1	0.86559
locus_tag=ECB_01755|gene=yeaJ	1491	1324.64	7	5.99052
locus_tag=ECB_01756|gene=yeaK	504	338.027	5	16.768
locus_tag=ECB_01757|gene=ECB_01757	105	14.6189	1	77.5442
locus_tag=ECB_01758|gene=yeaL	447	281.394	4	16.1142
locus_tag=ECB_01759|gene=yeaM	822	655.638	15	25.9353
locus_tag=ECB_01760|gene=yeaN	1182	1015.64	17	18.9746
locus_tag=ECB_01761|gene=yeaO	348	186.15	11	66.9876
locus_tag=ECB_01762|gene=yoaF	255	105.153	15	161.708
locus_tag=ECB_01763|gene=yeaP	1026	859.638	4	5.27483
locus_tag=ECB_01764|gene=yeaQ	249	100.255	145	1639.55
locus_tag=ECB_01765|gene=yoaG	183	53.4116	0	0
locus_tag=ECB_01766|gene=yeaR	225	82.1708	0	0
locus_tag=ECB_01767|gene=insL-4	1113	946.638	13.8571	16.5941
locus_tag=ECB_01768|gene=yeaS	639	472.685	6	14.3894
locus_tag=ECB_01769|gene=yeaT	924	757.638	17	25.4361
locus_tag=ECB_01770|gene=yeaU	1086	919.638	15	18.4901
locus_tag=ECB_01771|gene=yeaV	1446	1279.64	10	8.85883
locus_tag=ECB_01772|gene=yeaW	1125	958.638	3	3.54757
locus_tag=ECB_01773|gene=yeaX	966	799.638	3	4.25296
locus_tag=ECB_01774|gene=rnd	1128	961.638	8	9.43066
locus_tag=ECB_01775|gene=fadD	1686	1519.64	4971	3708.24
locus_tag=ECB_01776|gene=yeaY	582	415.727	450	1227.07
locus_tag=ECB_01777|gene=yeaZ	696	529.638	8	17.1228
locus_tag=ECB_01778|gene=yoaA	1911	1744.64	16	10.3963
locus_tag=ECB_01779|gene=yoaB	345	183.356	1	6.18256
locus_tag=ECB_01780|gene=yoaC	360	197.487	154	883.985
locus_tag=ECB_01781|gene=yoaH	180	51.5832	35	769.172
locus_tag=ECB_01782|gene=pabB	1362	1195.64	6	5.68873
locus_tag=ECB_01783|gene=yeaB	579	412.769	11	30.2099
locus_tag=ECB_01784|gene=sdaA	1365	1198.64	419	396.269
locus_tag=ECB_01785|gene=yoaD	1599	1432.64	12	9.4953
locus_tag=ECB_01786|gene=yoaE	1557	1390.64	12	9.78207
locus_tag=ECB_01787|gene=manX	972	805.638	89	125.232
locus_tag=ECB_01788|gene=manY	801	634.638	66	117.891
locus_tag=ECB_01789|gene=manZ	861	694.638	196	319.861
locus_tag=ECB_01790|gene=yobD	459	293.337	2	7.72907
locus_tag=ECB_01791|gene=yebN	567	400.809	12	33.9397
locus_tag=ECB_01792|gene=rrmA	810	643.638	16	28.1801
locus_tag=ECB_01793|gene=cspC	210	71.5287	60	950.899
locus_tag=ECB_01794|gene=yobF	144	31.386	20	722.366
locus_tag=ECB_01795|gene=yebO	288	132.411	53	453.75
locus_tag=ECB_01796|gene=yobG	144	31.386	63	2275.45
locus_tag=ECB_01797|gene=ECB_01797	240	93.3852	1	12.1391
locus_tag=ECB_01798|gene=kdgR	792	625.638	102	184.817
locus_tag=ECB_01799|gene=yebQ	1374	1207.64	6	5.6322
locus_tag=ECB_01800|gene=htpX	882	715.638	1329	2105.21
locus_tag=ECB_01801|gene=prc	2049	1882.64	40	24.0856
locus_tag=ECB_01802|gene=proQ	699	532.638	56	119.184
locus_tag=ECB_01803|gene=yebR	552	385.848	5	14.6899
locus_tag=ECB_01804|gene=yebS	1284	1117.64	39	39.5574
locus_tag=ECB_01805|gene=yebT	2634	2467.64	47	21.5914
locus_tag=ECB_01806|gene=yebU	1440	1273.64	11	9.79062
locus_tag=ECB_01807|gene=yebV	237	91.2027	63	783.063
locus_tag=ECB_01808|gene=yebW	192	59.2788	14	267.727
locus_tag=ECB_01809|gene=pphA	657	490.638	16	36.9677
locus_tag=ECB_01810|gene=yebY	342	180.541	13	81.6264
locus_tag=ECB_01811|gene=yebZ	873	706.638	25	40.1058
locus_tag=ECB_01812|gene=yobA	375	211.618	38	203.561
locus_tag=ECB_01813|gene=holE	231	86.4212	3	39.3518
locus_tag=ECB_01814|gene=yobB	657	490.638	17	39.2782
locus_tag=ECB_01815|gene=exoX	663	496.638	10	22.8257
locus_tag=ECB_01816|gene=ptrB	2061	1894.64	64	38.2928
locus_tag=ECB_01817|gene=yebE	660	493.638	358	822.126
locus_tag=ECB_01818|gene=yebF	369	205.915	140	770.734
locus_tag=ECB_01819|gene=yebG	291	134.973	185	1553.78
locus_tag=ECB_01820|gene=purT	1179	1012.64	5	5.59731
locus_tag=ECB_01821|gene=eda	642	475.685	3	7.14933
locus_tag=ECB_01822|gene=edd	1812	1645.64	1	0.688858
locus_tag=ECB_01823|gene=zwf	1476	1309.64	11	9.5215
locus_tag=ECB_01824|gene=yebK	870	703.638	32	51.5542
locus_tag=ECB_01825|gene=pykA	1443	1276.64	152	134.971
locus_tag=ECB_01826|gene=msbB	972	805.638	8	11.2568
locus_tag=ECB_01827|gene=yebA	1260	1093.64	111	115.057
locus_tag=ECB_01828|gene=znuA	933	766.638	39	57.6684
locus_tag=ECB_01829|gene=znuC	756	589.638	12	23.0706
locus_tag=ECB_01830|gene=znuB	786	619.638	15	27.4421
locus_tag=ECB_01831|gene=ruvB	1011	844.638	16	21.474
locus_tag=ECB_01832|gene=ruvA	612	445.685	32	81.3927
locus_tag=ECB_01833|gene=yebB	603	436.685	1	2.59594
locus_tag=ECB_01834|gene=ruvC	522	355.958	7	22.2927
locus_tag=ECB_01835|gene=yebC	741	574.638	8	15.7819
locus_tag=ECB_01836|gene=ntpA	453	287.366	5	19.7242
locus_tag=ECB_01837|gene=aspS	1773	1606.64	24	16.9339
locus_tag=ECB_01838|gene=yecD	567	400.809	0	0
locus_tag=ECB_01839|gene=yecE	819	652.638	4	6.94787
locus_tag=ECB_01840|gene=yecN	396	231.617	21	102.781
locus_tag=ECB_01841|gene=yecO	744	577.638	0	0
locus_tag=ECB_01842|gene=yecP	972	805.638	6	8.44258
locus_tag=ECB_01843|gene=torZ	2430	2263.64	32	16.0253
locus_tag=ECB_01844|gene=torY	1101	934.638	3	3.63866
locus_tag=ECB_01845|gene=cutC	441	275.45	189	777.827
locus_tag=ECB_01846|gene=yecM	567	400.809	3	8.48492
locus_tag=ECB_01847|gene=argS	1734	1567.64	27	19.5246
locus_tag=ECB_01848|gene=yecT	489	323.094	2	7.01721
locus_tag=ECB_01849|gene=flhE	369	205.915	0	0
locus_tag=ECB_01850|gene=flhA	2079	1912.64	9	5.33425
locus_tag=ECB_01851|gene=flhB	1149	982.638	0	0
locus_tag=ECB_01852|gene=cheZ	645	478.638	4	9.47363
locus_tag=ECB_01853|gene=cheY	390	225.823	2	10.0398
locus_tag=ECB_01854|gene=cheB	1050	883.638	0	0
locus_tag=ECB_01855|gene=cheR	861	694.638	2	3.26389
locus_tag=ECB_01856|gene=tap	1602	1435.64	3	2.36886
locus_tag=ECB_01857|gene=tar	1662	1495.64	3	2.27383
locus_tag=ECB_01858|gene=cheW	504	338.027	4	13.4144
locus_tag=ECB_01859|gene=cheA	1965	1798.64	1	0.63026
locus_tag=ECB_01860|gene=motB	927	760.638	1	1.49034
locus_tag=ECB_01861|gene=motA	888	721.638	11	17.2797
locus_tag=ECB_01862|gene=flhC	579	412.769	10	27.4636
locus_tag=ECB_01863|gene=flhD	360	197.487	5	28.7008
locus_tag=ECB_01864|gene=yecG	429	263.612	17	73.1049
locus_tag=ECB_01865|gene=otsA	1425	1258.64	34	30.6226
locus_tag=ECB_01866|gene=otsB	801	634.638	18	32.1522
locus_tag=ECB_01867|gene=araH	990	823.638	248	341.334
locus_tag=ECB_01868|gene=araG	1515	1348.64	122	102.548
locus_tag=ECB_01869|gene=araF	990	823.638	107	147.269
locus_tag=ECB_01870|gene=yecI	504	338.027	149	499.687
locus_tag=ECB_01871|gene=yecJ	252	102.743	1	11.0334
locus_tag=ECB_01872|gene=yecR	324	164.245	3	20.7059
locus_tag=ECB_01873|gene=ftn	498	332.094	7	23.8946
locus_tag=ECB_01874|gene=yecH	240	93.3852	59	716.206
locus_tag=ECB_01875|gene=tyrP	1212	1045.64	11	11.9255
locus_tag=ECB_01876|gene=yecA	666	499.638	30	68.0659
locus_tag=ECB_01877|gene=pgsA	549	382.848	22	65.1419
locus_tag=ECB_01878|gene=uvrC	1767	1600.64	13	9.20691
locus_tag=ECB_01879|gene=uvrY	510	343.993	37	121.931
locus_tag=ECB_01880|gene=insA-13	276	122.439	3.32725	30.8055
locus_tag=ECB_01881|gene=insB-13	504	338.027	3.21646	10.7867
locus_tag=ECB_01882|gene=yedU	660	493.638	6	13.7786
locus_tag=ECB_01883|gene=yedV	1359	1192.64	16	15.2081
locus_tag=ECB_01884|gene=yedW	672	505.638	12	26.9033
locus_tag=ECB_01885|gene=yedX	414	248.946	16	72.8582
locus_tag=ECB_01886|gene=yedY	1005	838.638	11	14.869
locus_tag=ECB_01887|gene=yedZ	636	469.685	4	9.65421
locus_tag=ECB_01888|gene=yodA	651	484.638	1	2.33909
locus_tag=ECB_01889|gene=yodB	531	364.922	2	6.21289
locus_tag=ECB_01890|gene=yeeI	798	631.638	122	218.955
locus_tag=ECB_01891|gene=yeeJ	7152	6985.64	53	8.60069
locus_tag=ECB_01893|gene=shiA	1317	1150.64	11	10.8372
locus_tag=ECB_01894|gene=amn	1455	1288.64	25	21.9924
locus_tag=ECB_01895|gene=yeeN	717	550.638	7	14.4111
locus_tag=ECB_01896|gene=yeeO	1644	1477.64	27	20.7138
locus_tag=ECB_01897|gene=cbl	951	784.638	9	13.0028
locus_tag=ECB_01898|gene=nac	918	751.638	9	13.5737
locus_tag=ECB_01899|gene=erfK	933	766.638	48	70.9765
locus_tag=ECB_01900|gene=cobT	1080	913.638	8	9.92612
locus_tag=ECB_01901|gene=cobS	744	577.638	3	5.88748
locus_tag=ECB_01902|gene=cobU	546	379.848	2	5.96876
locus_tag=ECB_01904|gene=insD	906	739.638	17	26.0551
locus_tag=ECB_01906|gene=ECB_01906	408	243.07	1	4.66373
locus_tag=ECB_01907|gene=ECB_01907	435	269.559	0	0
locus_tag=ECB_01908|gene=ECB_01908	411	246.02	5	23.0389
locus_tag=ECB_01909|gene=yoeD	159	39.2729	0	0
locus_tag=ECB_01910|gene=yeeX	396	231.617	122	597.109
locus_tag=ECB_01911|gene=yeeA	1059	892.638	85	107.946
locus_tag=ECB_01912|gene=sbmC	474	308.126	428	1574.63
locus_tag=ECB_01913|gene=dacD	1167	1000.64	16	18.1262
locus_tag=ECB_01914|gene=sbcB	1428	1261.64	25	22.4631
locus_tag=ECB_01915|gene=yeeD	228	84.3185	2	26.8888
locus_tag=ECB_01916|gene=yeeE	1059	892.638	7	8.88969
locus_tag=ECB_01917|gene=yeeF	1359	1192.64	7	6.65355
locus_tag=ECB_01918|gene=yeeY	930	763.638	124	184.076
locus_tag=ECB_01919|gene=yeeZ	825	658.638	239	411.353
locus_tag=ECB_01920|gene=hisL	51	11.625	0	0
locus_tag=ECB_01921|gene=hisG	900	733.638	6	9.27114
locus_tag=ECB_01922|gene=hisD	1242	1075.64	19	20.024
locus_tag=ECB_01923|gene=hisC	1071	904.638	11	13.7842
locus_tag=ECB_01924|gene=hisB	1068	901.638	18	22.631
locus_tag=ECB_01925|gene=hisH	591	424.685	6	16.0158
locus_tag=ECB_01926|gene=hisA	738	571.638	4	7.93236
locus_tag=ECB_01927|gene=hisF	777	610.638	1	1.85644
locus_tag=ECB_01928|gene=hisI	612	445.685	12	30.5222
locus_tag=ECB_01929|gene=wzzB	984	817.638	100	138.645
locus_tag=ECB_01930|gene=ugd	1167	1000.64	7	7.93021
locus_tag=ECB_01931|gene=gnd	1407	1240.64	87	79.4947
locus_tag=ECB_01955|gene=cpsB	1437	1270.64	4	3.56863
locus_tag=ECB_01956|gene=wcaI	1224	1057.64	0	0
locus_tag=ECB_01957|gene=wcaH	480	314.126	0	0
locus_tag=ECB_01958|gene=wcaG	966	799.638	3	4.25296
locus_tag=ECB_01959|gene=gmd	1122	955.638	3	3.5587
locus_tag=ECB_01960|gene=wcaF	549	382.848	0	0
locus_tag=ECB_01961|gene=wcaE	747	580.638	0	0
locus_tag=ECB_01962|gene=wcaD	1218	1051.64	1	1.07795
locus_tag=ECB_01963|gene=wcaC	1218	1051.64	0	0
locus_tag=ECB_01964|gene=wcaB	489	323.094	1	3.50861
locus_tag=ECB_01965|gene=wcaA	840	673.638	0	0
locus_tag=ECB_01966|gene=wzc	2163	1996.64	1	0.567759
locus_tag=ECB_01967|gene=wzb	444	278.394	0	0
locus_tag=ECB_01968|gene=wza	1140	973.638	1	1.1643
locus_tag=ECB_01969|gene=yegH	1584	1417.64	56	44.7802
locus_tag=ECB_01970|gene=asmA	1854	1687.64	43	28.8837
locus_tag=ECB_01971|gene=dcd	582	415.727	44	119.98
locus_tag=ECB_01972|gene=udk	642	475.685	5	11.9155
locus_tag=ECB_01973|gene=yegE	3306	3139.64	111	40.0781
locus_tag=ECB_01974|gene=alkA	849	682.638	8	13.2851
locus_tag=ECB_01975|gene=yegD	1353	1186.64	6	5.73188
locus_tag=ECB_01976|gene=yegI	1941	1774.64	10	6.38784
locus_tag=ECB_01977|gene=yegK	762	595.638	0	0
locus_tag=ECB_01978|gene=yegL	660	493.638	5	11.4822
locus_tag=ECB_00620_9|gene=insK-2	852	685.638	8.4	13.8883
locus_tag=ECB_00619_9|gene=insJ-2	522	355.958	22.9524	73.0958
locus_tag=ECB_02014|gene=yegR	318	158.763	3	21.4208
locus_tag=ECB_02015|gene=yegS	900	733.638	22	33.9942
locus_tag=ECB_02016|gene=gatR	774	607.638	7	13.0592
locus_tag=ECB_02017|gene=gatD	1041	874.638	1	1.29609
locus_tag=ECB_02018|gene=gatC	1356	1189.64	3	2.85871
locus_tag=ECB_02019|gene=gatB	285	129.994	0	0
locus_tag=ECB_02020|gene=gatA	453	287.366	3	11.8345
locus_tag=ECB_02022|gene=insA-15	276	122.439	3.32725	30.8055
locus_tag=ECB_02023|gene=insB-15	504	338.027	4.76415	15.9771
locus_tag=ECB_02024|gene=gatY	855	688.638	10	16.4616
locus_tag=ECB_02025|gene=fbaB	1053	886.638	22	28.1281
locus_tag=ECB_02026|gene=yegT	1278	1111.64	10	10.1977
locus_tag=ECB_02027|gene=yegU	1005	838.638	2	2.70346
locus_tag=ECB_02028|gene=yegV	966	799.638	2	2.83531
locus_tag=ECB_02029|gene=yegW	747	580.638	6	11.7141
locus_tag=ECB_02030|gene=yegX	819	652.638	4	6.94787
locus_tag=ECB_02031|gene=thiD	801	634.638	16	28.5797
locus_tag=ECB_02032|gene=thiM	789	622.638	180	327.718
locus_tag=ECB_02033|gene=ECB_02033	246	98.0032	12	138.805
locus_tag=ECB_02034|gene=ECB_02034	432	266.586	5	21.2616
locus_tag=ECB_02035|gene=ECB_02035	666	499.638	16	36.3018
locus_tag=ECB_02036|gene=ECB_02036	264	112.24	8	80.7991
locus_tag=ECB_02037|gene=ECB_02037	252	102.743	2	22.0668
locus_tag=ECB_02038|gene=ECB_02038	399	234.5	0	0
locus_tag=ECB_02039|gene=ECB_02039	192	59.2788	2	38.2467
locus_tag=ECB_02040|gene=insB-16	504	338.027	0.519259	1.74139
locus_tag=ECB_02041|gene=insA-16	276	122.439	1.10913	10.2689
locus_tag=ECB_02042|gene=yehE	189	57.4379	22	434.198
locus_tag=ECB_02043|gene=mrp	1110	943.638	29	34.8382
locus_tag=ECB_02044|gene=metG	2034	1867.64	16	9.7116
locus_tag=ECB_02045|gene=molR	3795	3628.64	14	4.37369
locus_tag=ECB_02046|gene=yehI	3633	3466.64	9	2.94305
locus_tag=ECB_02047|gene=yehK	318	158.763	3	21.4208
locus_tag=ECB_02048|gene=yehL	1089	922.638	0	0
locus_tag=ECB_02049|gene=yehM	2280	2113.64	11	5.89964
locus_tag=ECB_02050|gene=yehP	1137	970.638	1	1.1679
locus_tag=ECB_02051|gene=yehQ	2001	1834.64	16	9.88629
locus_tag=ECB_02052|gene=yehR	462	296.307	8	30.6064
locus_tag=ECB_02053|gene=yehS	471	305.187	1	3.71448
locus_tag=ECB_02054|gene=yehT	720	553.638	3	6.1427
locus_tag=ECB_02055|gene=yehU	1686	1519.64	27	20.1413
locus_tag=ECB_02056|gene=yehV	732	565.638	19	38.0784
locus_tag=ECB_02057|gene=ECB_02057	108	15.595	0	0
locus_tag=ECB_02058|gene=yehW	732	565.638	1	2.00413
locus_tag=ECB_02059|gene=yehX	927	760.638	6	8.94205
locus_tag=ECB_02060|gene=yehY	1158	991.638	4	4.57268
locus_tag=ECB_02061|gene=yehZ	918	751.638	8	12.0655
locus_tag=ECB_02062|gene=bglX	2298	2131.64	27	14.3587
locus_tag=ECB_02063|gene=dld	1716	1549.64	140	102.415
locus_tag=ECB_02064|gene=pbpG	933	766.638	17	25.1375
locus_tag=ECB_02065|gene=yohC	588	421.685	1139	3061.95
locus_tag=ECB_02066|gene=yohD	579	412.769	15	41.1954
locus_tag=ECB_02067|gene=yohF	762	595.638	39	74.2243
locus_tag=ECB_02068|gene=yohGH	1365	1198.64	1	0.945749
locus_tag=ECB_02069|gene=yohI	948	781.638	2	2.9006
locus_tag=ECB_02070|gene=yohJ	399	234.5	13	62.8441
locus_tag=ECB_02071|gene=yohK	696	529.638	17	36.3859
locus_tag=ECB_02072|gene=cdd	885	718.638	37	58.3654
locus_tag=ECB_02073|gene=sanA	720	553.638	4	8.19026
locus_tag=ECB_02074|gene=yeiS	240	93.3852	6	72.8345
locus_tag=ECB_02075|gene=yeiT	1239	1072.64	28	29.5916
locus_tag=ECB_02076|gene=yeiA	1236	1069.64	17	18.0167
locus_tag=ECB_02077|gene=mglC	1011	844.638	20	26.8425
locus_tag=ECB_02078|gene=mglA	1521	1354.64	34	28.4524
locus_tag=ECB_02079|gene=mglB	999	832.638	621	845.472
locus_tag=ECB_02080|gene=galS	1041	874.638	103	133.497
locus_tag=ECB_02081|gene=yeiB	1158	991.638	16	18.2907
locus_tag=ECB_02082|gene=folE	669	502.638	31	69.915
locus_tag=ECB_02083|gene=yeiG	837	670.638	53	89.5883
locus_tag=ECB_02084|gene=cirA	1992	1825.64	36	22.3538
locus_tag=ECB_02085|gene=lysP	1470	1303.64	17	14.7828
locus_tag=ECB_02086|gene=yeiE	882	715.638	29	45.9376
locus_tag=ECB_02087|gene=yeiH	1050	883.638	3	3.84867
locus_tag=ECB_02088|gene=nfo	858	691.638	4	6.55609
locus_tag=ECB_02089|gene=yeiI	1089	922.638	0	0
locus_tag=ECB_02090|gene=yeiJ	1251	1084.64	1	1.04515
locus_tag=ECB_02091|gene=rihB	942	775.638	5	7.3076
locus_tag=ECB_02092|gene=yeiL	660	493.638	7	16.0751
[truncated: 2,104 more rows]
