# Supplementary material for: Genomic and phenotypic evolution of Escherichia coli in a novel citrate-only resource environment
Source: eLife. 2020 May 29;9:e55414. doi: 10.7554/eLife.55414 (PMC7299349; doi:10.7554/eLife.55414)
Supplement: Figure 14—source data 1. [file elife-55414-fig14-data1.zip › ZDBp883_4/abundance.tsv]

target_id	length	eff_length	est_counts	tpm
locus_tag=ECB_00001|gene=thrL	66	9.91549	2	802.166
locus_tag=ECB_00002|gene=thrA	2463	2292.64	10	17.3466
locus_tag=ECB_00003|gene=thrB	933	762.636	10	52.1472
locus_tag=ECB_00004|gene=thrC	1287	1116.64	7	24.9307
locus_tag=ECB_00005|gene=yaaX	297	140.564	0	0
locus_tag=ECB_00006|gene=yaaA	777	606.636	3	19.6671
locus_tag=ECB_00007|gene=yaaJ	1431	1260.64	4	12.6188
locus_tag=ECB_00008|gene=talB	954	783.636	121	614.072
locus_tag=ECB_00009|gene=mogA	588	417.898	11	104.682
locus_tag=ECB_00010|gene=yaaH	567	396.979	3	30.054
locus_tag=ECB_00011|gene=yaaW	714	543.636	0	0
locus_tag=ECB_00012|gene=htgA	486	316.996	0	0
locus_tag=ECB_00013|gene=yaaI	405	238.718	0	0
locus_tag=ECB_00014|gene=dnaK	1917	1746.64	23	52.3689
locus_tag=ECB_00015|gene=dnaJ	1131	960.636	2	8.27979
locus_tag=ECB_00016_1|gene=insL-1	1113	942.636	3.42857	14.465
locus_tag=ECB_00017|gene=mokC	210	72.6155	0	0
locus_tag=ECB_00619_1|gene=insJ-2	522	352.533	14.1429	159.546
locus_tag=ECB_00620_1|gene=insK-2	852	681.636	2.5	14.586
locus_tag=ECB_00018|gene=nhaA	1167	996.636	11	43.8939
locus_tag=ECB_00019|gene=nhaR	906	735.636	1	5.40611
locus_tag=ECB_00020|gene=ECB_00020	960	789.636	0	0
locus_tag=ECB_00021|gene=ECB_00021	1146	975.636	0	0
locus_tag=ECB_00022|gene=ECB_00022	705	534.636	0	0
locus_tag=ECB_00023|gene=insA-1	276	123.051	0.1	3.23193
locus_tag=ECB_00024|gene=insB-1	504	334.705	0.00956245	0.11362
locus_tag=ECB_00025|gene=ECB_00025	351	187.716	0	0
locus_tag=ECB_00026|gene=ECB_00026	165	43.6593	0	0
locus_tag=ECB_00027|gene=rpsT	264	113.467	2	70.0985
locus_tag=ECB_00028|gene=yaaY	219	78.9738	0	0
locus_tag=ECB_00029|gene=ribF	942	771.636	2	10.3078
locus_tag=ECB_00030|gene=ileS	2817	2646.64	8	12.0211
locus_tag=ECB_00031|gene=lspA	495	325.771	0	0
locus_tag=ECB_00032|gene=fkpB	450	281.837	1	14.1108
locus_tag=ECB_00033|gene=ispH	951	780.636	0	0
locus_tag=ECB_00034|gene=rihC	915	744.636	1	5.34077
locus_tag=ECB_00035|gene=dapB	822	651.636	6	36.618
locus_tag=ECB_00036|gene=carA	1149	978.636	21	85.3388
locus_tag=ECB_00037|gene=carB	3222	3051.64	8	10.4257
locus_tag=ECB_00038|gene=caiF	396	230.074	14	241.996
locus_tag=ECB_00039|gene=caiE	591	420.772	1	9.45151
locus_tag=ECB_00040|gene=caiD	894	723.636	0	0
locus_tag=ECB_00041|gene=caiC	1569	1398.64	0	0
locus_tag=ECB_00043|gene=caiA	1143	972.636	7	28.6217
locus_tag=ECB_00044|gene=caiT	1515	1344.64	2	5.91526
locus_tag=ECB_00045|gene=fixA	771	600.636	0	0
locus_tag=ECB_00046|gene=fixB	942	771.636	0	0
locus_tag=ECB_00047|gene=fixC	1287	1116.64	0	0
locus_tag=ECB_00048|gene=fixX	288	133.02	0	0
locus_tag=ECB_00049|gene=yaaU	1332	1161.64	0	0
locus_tag=ECB_00050|gene=yabF	531	361.354	1	11.0056
locus_tag=ECB_00051|gene=kefC	1863	1692.64	10	23.4955
locus_tag=ECB_00052|gene=folA	480	311.122	18	230.086
locus_tag=ECB_00053|gene=apaH	843	672.636	5	29.5623
locus_tag=ECB_00054|gene=apaG	378	212.838	2	37.3706
locus_tag=ECB_00055|gene=ksgA	822	651.636	12	73.2359
locus_tag=ECB_00056|gene=pdxA	990	819.636	4	19.4083
locus_tag=ECB_00057|gene=surA	1287	1116.64	30	106.846
locus_tag=ECB_00058|gene=imp	2355	2184.64	72	131.07
locus_tag=ECB_00059|gene=djlA	816	645.636	7	43.118
locus_tag=ECB_00060|gene=rluA	660	489.636	0	0
locus_tag=ECB_00061|gene=hepA	2907	2736.64	1	1.45322
locus_tag=ECB_00062|gene=polB	2352	2181.64	1	1.82291
locus_tag=ECB_00063|gene=araD	696	525.636	0	0
locus_tag=ECB_00064|gene=araA	1503	1332.64	3	8.95278
locus_tag=ECB_00065|gene=araB	1701	1530.64	8	20.7858
locus_tag=ECB_00066|gene=araC	879	708.636	47	263.768
locus_tag=ECB_00067|gene=yabI	765	594.636	49	327.712
locus_tag=ECB_00068|gene=yabJ	699	528.636	0	0
locus_tag=ECB_00069|gene=thiP	1611	1440.64	5	13.8027
locus_tag=ECB_00070|gene=tbpA	984	813.636	0	0
locus_tag=ECB_00071|gene=yabN	1656	1485.64	5	13.3846
locus_tag=ECB_00072|gene=setA	1179	1008.64	0	0
locus_tag=ECB_00073|gene=leuD	606	435.772	7	63.8832
locus_tag=ECB_00074|gene=leuC	1401	1230.64	7	22.6213
locus_tag=ECB_00075|gene=leuB	1092	921.636	7	30.2056
locus_tag=ECB_00076|gene=leuA	1572	1401.64	9	25.5362
locus_tag=ECB_00077|gene=leuL	87	10.5163	0	0
locus_tag=ECB_00078|gene=leuO	945	774.636	2	10.2679
locus_tag=ECB_00079|gene=ilvI	1725	1554.64	13	33.2555
locus_tag=ECB_00080|gene=ilvH	492	322.804	2	24.6399
locus_tag=ECB_00081|gene=fruR	1005	834.636	49	233.479
locus_tag=ECB_00082|gene=yabB	459	290.666	13	177.868
locus_tag=ECB_00083|gene=mraW	942	771.636	17	87.6162
locus_tag=ECB_00084|gene=ftsL	366	201.679	3	59.1574
locus_tag=ECB_00085|gene=ftsI	1767	1596.64	6	14.9449
locus_tag=ECB_00086|gene=murE	1488	1317.64	5	15.0912
locus_tag=ECB_00087|gene=murF	1359	1188.64	2	6.69159
locus_tag=ECB_00088|gene=mraY	1083	912.636	11	47.934
locus_tag=ECB_00089|gene=murD	1317	1146.64	7	24.2784
locus_tag=ECB_00090|gene=ftsW	1245	1074.64	4	14.8029
locus_tag=ECB_00091|gene=murG	1068	897.636	0	0
locus_tag=ECB_00092|gene=murC	1476	1305.64	4	12.1839
locus_tag=ECB_00093|gene=ddl	921	750.636	11	58.2789
locus_tag=ECB_00094|gene=ftsQ	831	660.636	11	66.2184
locus_tag=ECB_00095|gene=ftsA	1263	1092.64	5	18.1988
locus_tag=ECB_00096|gene=ftsZ	1152	981.636	20	81.0266
locus_tag=ECB_00097|gene=lpxC	918	747.636	178	946.843
locus_tag=ECB_00098|gene=yacA	513	343.603	1	11.5742
locus_tag=ECB_00099|gene=secA	2706	2535.64	6	9.4105
locus_tag=ECB_00100|gene=mutT	390	224.305	1	17.73
locus_tag=ECB_00101|gene=yacG	198	64.5447	6	369.691
locus_tag=ECB_00102|gene=yacF	744	573.636	2	13.8657
locus_tag=ECB_00103|gene=coaE	621	450.684	7	61.7695
locus_tag=ECB_00104|gene=guaC	1044	873.636	5	22.7608
locus_tag=ECB_00105|gene=hofC	1203	1032.64	2	7.70249
locus_tag=ECB_00106|gene=hofB	1386	1215.64	3	9.81445
locus_tag=ECB_00107|gene=ppdD	441	273.199	0	0
locus_tag=ECB_00108|gene=nadC	894	723.636	6	32.9746
locus_tag=ECB_00109|gene=ampD	552	382.057	11	114.502
locus_tag=ECB_00110|gene=ampE	855	684.636	4	23.2353
locus_tag=ECB_00111|gene=aroP	1374	1203.64	43	142.076
locus_tag=ECB_00112|gene=pdhR	765	594.636	8	53.5041
locus_tag=ECB_00113|gene=aceE	2664	2493.64	63	100.474
locus_tag=ECB_00114|gene=aceF	1893	1722.64	23	53.0985
locus_tag=ECB_00115|gene=lpdA	1425	1254.64	87	275.772
locus_tag=ECB_00116|gene=yacH	1854	1683.64	7	16.5348
locus_tag=ECB_00117|gene=acnB	2598	2427.64	261	427.568
locus_tag=ECB_00118|gene=yacL	363	198.965	96	1918.86
locus_tag=ECB_00119|gene=speD	795	624.636	3	19.1004
locus_tag=ECB_00120|gene=speE	867	696.636	5	28.5438
locus_tag=ECB_00121|gene=yacC	348	185.233	0	0
locus_tag=ECB_00122|gene=cueO	1551	1380.64	1	2.88051
locus_tag=ECB_00123|gene=gcd	2391	2220.64	40	71.6359
locus_tag=ECB_00124|gene=hpt	537	367.281	0	0
locus_tag=ECB_00125|gene=yadF	663	492.636	9	72.6548
locus_tag=ECB_00126|gene=yadG	927	756.636	7	36.7925
locus_tag=ECB_00127|gene=yadH	771	600.636	8	52.9696
locus_tag=ECB_00128|gene=yadI	441	273.199	1	14.5569
locus_tag=ECB_00129|gene=yadE	1230	1059.64	3	11.2593
locus_tag=ECB_00130|gene=panD	381	215.685	2	36.8772
locus_tag=ECB_00131|gene=yadD	903	732.636	9	48.8543
locus_tag=ECB_00132|gene=panC	852	681.636	8	46.6751
locus_tag=ECB_00133|gene=panB	795	624.636	12	76.4016
locus_tag=ECB_00134|gene=yadC	1347	1176.64	2	6.75983
locus_tag=ECB_00135|gene=yadK	597	426.772	0	0
locus_tag=ECB_00136|gene=yadL	603	432.772	0	0
locus_tag=ECB_00137|gene=yadM	570	399.979	1	9.94285
locus_tag=ECB_00138|gene=htrE	2601	2430.64	2	3.27234
locus_tag=ECB_00139|gene=ecpD	741	570.636	0	0
locus_tag=ECB_00140|gene=yadN	585	414.898	0	0
locus_tag=ECB_00141|gene=folK	480	311.122	2	25.5651
locus_tag=ECB_00142|gene=pcnB	1365	1194.64	5	16.645
locus_tag=ECB_00143|gene=yadB	927	756.636	2	10.5121
locus_tag=ECB_00144|gene=dksA	456	287.666	92	1271.89
locus_tag=ECB_00145|gene=sfsA	705	534.636	62	461.192
locus_tag=ECB_00146|gene=ligT	531	361.354	3	33.0169
locus_tag=ECB_00147|gene=hrpB	2430	2259.64	5	8.79994
locus_tag=ECB_00148|gene=mrcB	2526	2355.64	5	8.44132
locus_tag=ECB_00149|gene=fhuA	2244	2073.64	26	49.8642
locus_tag=ECB_00150|gene=fhuC	798	627.636	0	0
locus_tag=ECB_00151|gene=fhuD	891	720.636	0	0
locus_tag=ECB_00152|gene=fhuB	1983	1812.64	1	2.19401
locus_tag=ECB_00153|gene=hemL	1281	1110.64	183	655.281
locus_tag=ECB_00154|gene=yadQ	1422	1251.64	7	22.2417
locus_tag=ECB_00155|gene=yadR	345	182.498	52	1133.17
locus_tag=ECB_00156|gene=yadS	624	453.684	1	8.76587
locus_tag=ECB_00157|gene=yadT	801	630.636	2	12.6124
locus_tag=ECB_00158|gene=pfs	699	528.636	34	255.782
locus_tag=ECB_00159|gene=dgt	1518	1347.64	2	5.90209
locus_tag=ECB_00160|gene=degP	1425	1254.64	116	367.696
locus_tag=ECB_00161|gene=cdaR	1158	987.636	5	20.1336
locus_tag=ECB_00162|gene=yaeH	387	221.396	42	754.447
locus_tag=ECB_00163|gene=yaeI	813	642.636	0	0
locus_tag=ECB_00164|gene=dapD	825	654.636	60	364.502
locus_tag=ECB_00165|gene=glnD	2673	2502.64	19	30.1929
locus_tag=ECB_00166|gene=map	795	624.636	10	63.668
locus_tag=ECB_00167|gene=rpsB	726	555.636	8	57.2595
locus_tag=ECB_00168|gene=tsf	852	681.636	3	17.5032
locus_tag=ECB_00169|gene=pyrH	726	555.636	6	42.9446
locus_tag=ECB_00170|gene=frr	558	388.019	32	327.979
locus_tag=ECB_00171|gene=ispC	1197	1026.64	4	15.495
locus_tag=ECB_00172|gene=uppS	762	591.636	3	20.1658
locus_tag=ECB_00173|gene=cdsA	858	687.636	7	40.4844
locus_tag=ECB_00174|gene=yaeL	1353	1182.64	6	20.1766
locus_tag=ECB_00175|gene=yaeT	2433	2262.64	25	43.9414
locus_tag=ECB_00176|gene=hlpA	486	316.996	21	263.459
locus_tag=ECB_00177|gene=lpxD	1026	855.636	8	37.1834
locus_tag=ECB_00178|gene=fabZ	456	287.666	3	41.4745
locus_tag=ECB_00179|gene=lpxA	789	618.636	2	12.8571
locus_tag=ECB_00180|gene=lpxB	1149	978.636	1	4.06375
locus_tag=ECB_00181|gene=rnhB	597	426.772	0	0
locus_tag=ECB_00182|gene=dnaE	3483	3312.64	3	3.6016
locus_tag=ECB_00183|gene=accA	960	789.636	10	50.3641
locus_tag=ECB_00184|gene=ldcC	2142	1971.64	34	68.5805
locus_tag=ECB_00185|gene=yaeR	390	224.305	11	195.03
locus_tag=ECB_00186|gene=tilS	1299	1128.64	0	0
locus_tag=ECB_00187|gene=rof	255	106.211	0	0
locus_tag=ECB_00188|gene=yaeP	201	66.527	1	59.7793
locus_tag=ECB_00189|gene=yaeQ	546	376.095	1	10.5743
locus_tag=ECB_00190|gene=yaeJ	423	255.888	0	0
locus_tag=ECB_00191|gene=cutF	711	540.636	4	29.4241
locus_tag=ECB_00192|gene=yaeF	825	654.636	0	0
locus_tag=ECB_00193|gene=proS	1719	1548.64	34	87.3128
locus_tag=ECB_00194|gene=yaeB	708	537.636	8	59.1766
locus_tag=ECB_00195|gene=rcsF	405	238.718	0	0
locus_tag=ECB_00196|gene=metQ	816	645.636	6	36.9583
locus_tag=ECB_00197|gene=metI	654	483.636	4	32.8919
locus_tag=ECB_00198|gene=metN	1032	861.636	3	13.8467
locus_tag=ECB_00199|gene=gmhB	573	402.979	0	0
locus_tag=ECB_00200|gene=dkgB	804	633.636	1	6.27637
locus_tag=ECB_00201|gene=yafC	915	744.636	37	197.609
locus_tag=ECB_00202|gene=yafD	801	630.636	26	163.962
locus_tag=ECB_00203|gene=yafE	624	453.684	0	0
locus_tag=ECB_00204|gene=mltD	1359	1188.64	2	6.69159
locus_tag=ECB_00205|gene=gloB	756	585.636	2	13.5816
locus_tag=ECB_00206|gene=yafS	723	552.636	8	57.5703
locus_tag=ECB_00207|gene=rnhA	468	299.458	0	0
locus_tag=ECB_00208|gene=dnaQ	732	561.636	10	70.8098
locus_tag=ECB_00209|gene=yafT	786	615.636	0	0
locus_tag=ECB_00210|gene=insA-2	276	123.051	0.1	3.23193
locus_tag=ECB_00211|gene=insB-2	504	334.705	1.9928	23.6783
locus_tag=ECB_00212|gene=ECB_00212	372	207.18	0	0
locus_tag=ECB_00213|gene=yhhI	1137	966.636	1	4.1142
locus_tag=ECB_00214|gene=yafV	771	600.636	16	105.939
locus_tag=ECB_00215|gene=ykfE	474	305.276	2	26.0547
locus_tag=ECB_00216|gene=fadE	2445	2274.64	1733	3029.95
locus_tag=ECB_00217|gene=lpcA	579	408.898	12	116.712
locus_tag=ECB_00218|gene=yafJ	768	597.636	3	19.9633
locus_tag=ECB_00219|gene=yafK	741	570.636	2	13.9386
locus_tag=ECB_00220|gene=yafQ	279	125.506	15	475.309
locus_tag=ECB_00221|gene=dinJ	261	110.996	141	5051.96
locus_tag=ECB_00222|gene=yafL	750	579.636	0	0
locus_tag=ECB_00223|gene=yafM	498	328.738	1	12.0976
locus_tag=ECB_00226|gene=dinB	1056	885.636	10	44.9048
locus_tag=ECB_00227|gene=yafN	294	138.011	9	259.345
locus_tag=ECB_00228|gene=yafO	399	232.933	5	85.3664
locus_tag=ECB_00229|gene=yafP	453	284.752	0	0
locus_tag=ECB_00230|gene=ykfJ	267	115.853	0	0
locus_tag=ECB_00231|gene=prfH	501	331.738	0	0
locus_tag=ECB_00232|gene=pepD	1458	1287.64	31	95.7452
locus_tag=ECB_00233|gene=gpt	459	290.666	0	0
locus_tag=ECB_00234|gene=yafA	1245	1074.64	15	55.5109
locus_tag=ECB_00235|gene=crl	402	235.815	49	826.369
locus_tag=ECB_00236|gene=insA-3	276	123.051	0.6	19.3916
locus_tag=ECB_00237|gene=insB-3	504	334.705	0.00956245	0.11362
locus_tag=ECB_00238|gene=phoE	1038	867.636	2	9.16728
locus_tag=ECB_00239|gene=proB	1104	933.636	4	17.0385
locus_tag=ECB_00240|gene=proA	1254	1083.64	21	77.0698
locus_tag=ECB_00241|gene=yagP	411	244.597	2	32.5182
locus_tag=ECB_00242|gene=yagQ	957	786.636	4	20.2225
locus_tag=ECB_00243|gene=yagR	2199	2028.64	6	11.7624
locus_tag=ECB_00244|gene=yagS	957	786.636	0	0
locus_tag=ECB_00245|gene=yagT	690	519.636	0	0
locus_tag=ECB_00246|gene=yagU	615	444.729	5	44.7119
locus_tag=ECB_00247|gene=ykgJ	330	169.006	0	0
locus_tag=ECB_00248|gene=yagV	711	540.636	3	22.0681
locus_tag=ECB_00249|gene=yagW	1644	1473.64	0	0
locus_tag=ECB_00250|gene=yagX	2526	2355.64	6	10.1296
locus_tag=ECB_00251|gene=yagY	669	498.636	0	0
locus_tag=ECB_00252|gene=yagZ	636	465.684	1	8.53998
locus_tag=ECB_00253|gene=ykgK	591	420.772	0	0
locus_tag=ECB_00254|gene=ykgL	228	85.5078	0	0
locus_tag=ECB_00255|gene=ykgM	264	113.467	2	70.0985
locus_tag=ECB_00256|gene=eaeH	4257	4086.64	4	3.89262
locus_tag=ECB_00257|gene=ykgA	852	681.636	2	11.6688
locus_tag=ECB_00258|gene=ykgB	594	423.772	0	0
locus_tag=ECB_00259|gene=ykgI	237	92.2594	0	0
locus_tag=ECB_00260|gene=ykgC	1326	1155.64	20	68.8267
locus_tag=ECB_00261|gene=ykgD	855	684.636	0	0
locus_tag=ECB_00262|gene=ykgE	720	549.636	3	21.7067
locus_tag=ECB_00263|gene=ykgF	1428	1257.64	6	18.9734
locus_tag=ECB_00264|gene=ykgG	696	525.636	0	0
locus_tag=ECB_00265|gene=ECB_00265	213	74.5642	0	0
locus_tag=ECB_00266|gene=ykgH	669	498.636	0	0
locus_tag=ECB_00267|gene=betA	1671	1500.64	8	21.2013
locus_tag=ECB_00268|gene=betB	1473	1302.64	34	103.802
locus_tag=ECB_00269|gene=betI	588	417.898	31	295.012
locus_tag=ECB_00270|gene=betT	2034	1863.64	33	70.4208
locus_tag=ECB_00271|gene=yahA	1089	918.636	0	0
locus_tag=ECB_00272|gene=yahB	933	762.636	6	31.2883
locus_tag=ECB_00273|gene=yahC	498	328.738	1	12.0976
locus_tag=ECB_00274|gene=yahD	606	435.772	1	9.12617
locus_tag=ECB_00275|gene=yahE	864	693.636	1	5.73346
locus_tag=ECB_00276|gene=yahF	1548	1377.64	0	0
locus_tag=ECB_00277|gene=yahG	1419	1248.64	0	0
locus_tag=ECB_00278|gene=yahI	951	780.636	2	10.189
locus_tag=ECB_00279|gene=yahJ	1383	1212.64	6	19.6775
locus_tag=ECB_00280|gene=yahK	1050	879.636	4	18.0844
locus_tag=ECB_00281|gene=yahL	816	645.636	0	0
locus_tag=ECB_00282|gene=yahM	246	99.0976	47	1886.18
locus_tag=ECB_00283|gene=yahN	672	501.636	156	1236.76
locus_tag=ECB_00284|gene=yahO	276	123.051	141	4557.02
locus_tag=ECB_00285|gene=prpR	1587	1416.64	4	11.2292
locus_tag=ECB_00286|gene=prpB	891	720.636	4	22.0746
locus_tag=ECB_00287|gene=prpC	1170	999.636	2	7.95676
locus_tag=ECB_00288|gene=prpD	1452	1281.64	6	18.6181
locus_tag=ECB_00289|gene=prpE	1887	1716.64	3	6.9501
locus_tag=ECB_00290|gene=codB	1260	1089.64	0	0
locus_tag=ECB_00291|gene=codA	1284	1113.64	2	7.14225
locus_tag=ECB_00292|gene=cynR	900	729.636	0	0
locus_tag=ECB_00293|gene=cynT	660	489.636	0	0
locus_tag=ECB_00294|gene=cynS	471	302.368	0	0
locus_tag=ECB_00295|gene=cynX	1155	984.636	0	0
locus_tag=ECB_00296|gene=lacA	612	441.729	1	9.00311
locus_tag=ECB_00297|gene=lacY	1254	1083.64	2	7.33998
locus_tag=ECB_00298|gene=lacZ	3075	2904.64	2	2.73834
locus_tag=ECB_00299|gene=lacI	1083	912.636	24	104.583
locus_tag=ECB_00300|gene=mhpR	948	777.636	128	654.609
locus_tag=ECB_00301|gene=mhpA	1665	1494.64	0	0
locus_tag=ECB_00302|gene=mhpB	945	774.636	1	5.13394
locus_tag=ECB_00303|gene=mhpC	882	711.636	0	0
locus_tag=ECB_00304|gene=mhpD	810	639.636	0	0
locus_tag=ECB_00305|gene=mhpF	951	780.636	1	5.09448
locus_tag=ECB_00306|gene=mhpE	1014	843.636	0	0
locus_tag=ECB_00307|gene=mhpT	1212	1041.64	0	0
locus_tag=ECB_00308|gene=yaiL	540	370.207	3	32.2274
locus_tag=ECB_00309|gene=frmB	834	663.636	3	17.9779
locus_tag=ECB_00310|gene=frmA	1110	939.636	3	12.6973
locus_tag=ECB_00311|gene=frmR	276	123.051	1	32.3193
locus_tag=ECB_00312|gene=yaiO	774	603.636	1	6.58829
locus_tag=ECB_00313|gene=insB-4	504	334.705	6.43422e-05	0.000764509
locus_tag=ECB_00314|gene=insA-4	276	123.051	0.1	3.23193
locus_tag=ECB_00315|gene=tauA	963	792.636	4	20.0694
locus_tag=ECB_00316|gene=tauB	768	597.636	1	6.65444
locus_tag=ECB_00317|gene=tauC	828	657.636	0	0
locus_tag=ECB_00318|gene=tauD	852	681.636	4	23.3376
locus_tag=ECB_00319|gene=hemB	975	804.636	6	29.6551
locus_tag=ECB_00320|gene=ECB_00320	198	64.5447	0	0
locus_tag=ECB_00321|gene=yaiT	2907	2736.64	7	10.1725
locus_tag=ECB_00322|gene=yaiV	669	498.636	5	39.8781
locus_tag=ECB_00323|gene=ampH	1158	987.636	13	52.3473
locus_tag=ECB_00324|gene=sbmA	1221	1050.64	6	22.7116
locus_tag=ECB_00325|gene=yaiW	1095	924.636	4	17.2043
locus_tag=ECB_00326|gene=yaiY	309	150.633	19	501.628
locus_tag=ECB_00327|gene=yaiZ	213	74.5642	1	53.3357
locus_tag=ECB_00328|gene=ddl	1095	924.636	7	30.1076
locus_tag=ECB_00329|gene=yaiB	261	110.996	1	35.8295
locus_tag=ECB_00330|gene=phoA	1416	1245.64	1	3.19269
locus_tag=ECB_00331|gene=psiF	321	160.893	31	766.256
locus_tag=ECB_00332|gene=yaiC	1116	945.636	2	8.41113
locus_tag=ECB_00333|gene=proC	810	639.636	5	31.0875
locus_tag=ECB_00334|gene=yaiI	459	290.666	0	0
locus_tag=ECB_00335|gene=aroL	525	355.462	7	78.3165
locus_tag=ECB_00336|gene=yaiA	192	60.6713	3	196.646
locus_tag=ECB_00337|gene=aroM	678	507.636	1	7.83422
locus_tag=ECB_00338|gene=yaiE	285	130.505	27	822.782
locus_tag=ECB_00339|gene=ykiA	282	127.912	2	62.1825
locus_tag=ECB_00340|gene=insB-5	504	334.705	6.43422e-05	0.000764509
locus_tag=ECB_00341|gene=insA-5	276	123.051	0.1	3.23193
locus_tag=ECB_00342|gene=rdgC	912	741.636	7	37.5366
locus_tag=ECB_00343|gene=yajF	909	738.636	9	48.4574
locus_tag=ECB_00344|gene=araJ	1185	1014.64	7	27.437
locus_tag=ECB_00345|gene=sbcC	3147	2976.64	4	5.3442
locus_tag=ECB_00346|gene=sbcD	1203	1032.64	1	3.85124
locus_tag=ECB_00347|gene=phoB	690	519.636	6	45.9198
locus_tag=ECB_00348|gene=phoR	1296	1125.64	2	7.06611
locus_tag=ECB_00349|gene=brnQ	1320	1149.64	47	162.587
locus_tag=ECB_00350|gene=proY	1374	1203.64	7	23.1287
locus_tag=ECB_00351|gene=malZ	1818	1647.64	6	14.4823
locus_tag=ECB_00353|gene=queA	1071	900.636	7	30.9099
locus_tag=ECB_00354|gene=tgt	1128	957.636	0	0
locus_tag=ECB_00355|gene=yajC	333	171.687	3	69.4916
locus_tag=ECB_00356|gene=secD	1848	1677.64	3	7.11167
locus_tag=ECB_00357|gene=secF	972	801.636	2	9.92204
locus_tag=ECB_00358|gene=yajD	348	185.233	11	236.169
locus_tag=ECB_00359|gene=tsx	774	603.636	7	46.1181
locus_tag=ECB_00360|gene=yajI	540	370.207	5	53.7123
locus_tag=ECB_00361|gene=ybaD	450	281.837	3	42.3323
locus_tag=ECB_00362|gene=ribD	1104	933.636	6	25.5577
locus_tag=ECB_00363|gene=ribH	471	302.368	5	65.7632
locus_tag=ECB_00364|gene=nusB	420	253.068	3	47.1446
locus_tag=ECB_00365|gene=thiL	978	807.636	2	9.84833
locus_tag=ECB_00366|gene=pgpA	519	349.568	9	102.39
locus_tag=ECB_00367|gene=yajO	975	804.636	60	296.551
locus_tag=ECB_00368|gene=dxs	1863	1692.64	0	0
locus_tag=ECB_00369|gene=ispA	900	729.636	8	43.6046
locus_tag=ECB_00370|gene=xseB	243	96.8724	2	82.1067
locus_tag=ECB_00371|gene=thiI	1449	1278.64	4	12.4412
locus_tag=ECB_00372|gene=thiJ	591	420.772	21	198.482
locus_tag=ECB_00373|gene=apbA	912	741.636	26	139.422
locus_tag=ECB_00374|gene=yajQ	492	322.804	7	86.2398
locus_tag=ECB_00375|gene=yajR	1365	1194.64	5	16.645
locus_tag=ECB_00376|gene=ECB_00376	936	765.636	9	46.7486
locus_tag=ECB_00377|gene=ECB_00377	543	373.133	96	1023.19
locus_tag=ECB_00378|gene=ECB_00378	378	212.838	96	1793.79
locus_tag=ECB_00379|gene=cyoE	891	720.636	18	99.3355
locus_tag=ECB_00380|gene=cyoD	330	169.006	4	94.1254
locus_tag=ECB_00381|gene=cyoC	615	444.729	10	89.4238
locus_tag=ECB_00382|gene=cyoB	1992	1821.64	61	133.173
locus_tag=ECB_00383|gene=cyoA	948	777.636	50	255.707
locus_tag=ECB_00384|gene=ampG	1476	1305.64	0	0
locus_tag=ECB_00385|gene=yajG	579	408.898	3	29.1779
locus_tag=ECB_00386|gene=bolA	318	158.176	562	14130.1
locus_tag=ECB_00387|gene=tig	1299	1128.64	3	10.571
locus_tag=ECB_00388|gene=clpP	624	453.684	206	1805.77
locus_tag=ECB_00389|gene=clpX	1275	1104.64	136	489.63
locus_tag=ECB_00390|gene=insL-2	1113	942.636	3.42857	14.465
locus_tag=ECB_00391|gene=lon	2355	2184.64	4	7.28164
locus_tag=ECB_00392|gene=hupB	273	120.722	2	65.8857
locus_tag=ECB_00393|gene=ppiD	1872	1701.64	8	18.697
locus_tag=ECB_00394|gene=ybaV	372	207.18	2	38.3911
locus_tag=ECB_00395|gene=ybaW	399	232.933	17	290.246
locus_tag=ECB_00396|gene=ybaX	696	525.636	2	15.1319
locus_tag=ECB_00397|gene=ybaE	1701	1530.64	158	410.519
locus_tag=ECB_00398|gene=cof	819	648.636	33	202.33
locus_tag=ECB_00399|gene=ybaO	459	290.666	18	246.279
locus_tag=ECB_00400|gene=mdlA	1773	1602.64	5	12.4075
locus_tag=ECB_00401|gene=mdlB	1782	1611.64	6	14.8058
locus_tag=ECB_00402|gene=glnK	339	177.074	0	0
locus_tag=ECB_00403|gene=amtB	1287	1116.64	0	0
locus_tag=ECB_00404|gene=tesB	861	690.636	21	120.926
locus_tag=ECB_00405|gene=ybaY	573	402.979	44	434.229
locus_tag=ECB_00406|gene=ybaZ	390	224.305	2	35.4601
locus_tag=ECB_00407|gene=ybaA	354	190.502	12	250.513
locus_tag=ECB_00408|gene=ylaB	1551	1380.64	12	34.5661
locus_tag=ECB_00409|gene=ylaC	471	302.368	8	105.221
locus_tag=ECB_00410|gene=maa	552	382.057	5	52.0463
locus_tag=ECB_00411|gene=hha	219	78.9738	41	2064.66
locus_tag=ECB_00412|gene=ybaJ	375	210.01	75	1420.27
locus_tag=ECB_00413|gene=acrB	3150	2979.64	14	18.6859
locus_tag=ECB_00414|gene=acrA	1194	1023.64	0	0
locus_tag=ECB_00415|gene=acrR	648	477.636	1	8.32628
locus_tag=ECB_00416|gene=kefA	3363	3192.64	2	2.49132
locus_tag=ECB_00417|gene=ybaM	162	42.0495	1	94.5774
locus_tag=ECB_00418|gene=priC	528	358.462	6	66.5666
locus_tag=ECB_00419|gene=ybaN	378	212.838	0	0
locus_tag=ECB_00420|gene=apt	552	382.057	1	10.4093
locus_tag=ECB_00421|gene=dnaX	1932	1761.64	1	2.25752
locus_tag=ECB_00422|gene=ybaB	330	169.006	20	470.627
locus_tag=ECB_00423|gene=recR	606	435.772	3	27.3785
locus_tag=ECB_00424|gene=htpG	1875	1704.64	7	16.3311
locus_tag=ECB_00425|gene=adk	645	474.684	1	8.37806
locus_tag=ECB_00426|gene=hemH	963	792.636	26	130.451
locus_tag=ECB_00427|gene=aes	960	789.636	5	25.1821
locus_tag=ECB_00428|gene=gsk	1305	1134.64	1	3.50503
locus_tag=ECB_00430|gene=fsr	1221	1050.64	5	18.9263
locus_tag=ECB_00431|gene=ushA	1653	1482.64	42	112.658
locus_tag=ECB_00432|gene=ybaK	480	311.122	5	63.9128
locus_tag=ECB_00433|gene=ybaP	795	624.636	0	0
locus_tag=ECB_00434|gene=ybaQ	342	179.853	5	110.561
locus_tag=ECB_00435|gene=copA	2505	2334.64	23	39.1793
locus_tag=ECB_00436|gene=ybaS	933	762.636	0	0
locus_tag=ECB_00437|gene=ybaT	1293	1122.64	0	0
locus_tag=ECB_00438|gene=cueR	408	241.597	0	0
locus_tag=ECB_00439|gene=ybbJ	456	287.666	25	345.621
locus_tag=ECB_00440|gene=ybbK	918	747.636	79	420.228
locus_tag=ECB_00441|gene=ybbL	678	507.636	2	15.6684
locus_tag=ECB_00442|gene=ybbM	780	609.636	3	19.5704
locus_tag=ECB_00443|gene=ybbN	855	684.636	2	11.6177
locus_tag=ECB_00444|gene=ybbO	810	639.636	6	37.3049
locus_tag=ECB_00445|gene=tesA	627	456.684	5	43.5414
locus_tag=ECB_00446|gene=ybbA	687	516.636	1	7.69774
locus_tag=ECB_00447|gene=ybbP	2415	2244.64	6	10.6305
locus_tag=ECB_00448|gene=rhsD	4281	4110.64	11.7138	11.3328
locus_tag=ECB_00449|gene=ybbC	369	204.41	0	0
locus_tag=ECB_00450|gene=ylbH	711	540.636	0	0
locus_tag=ECB_00451|gene=ybbD	261	110.996	0	0
locus_tag=ECB_00452|gene=ylbG	372	207.18	1	19.1956
locus_tag=ECB_00453|gene=ybbB	1095	924.636	6	25.8065
locus_tag=ECB_00454|gene=ybbS	927	756.636	78	409.973
locus_tag=ECB_00455|gene=allA	483	314.059	44	557.172
locus_tag=ECB_00456|gene=allR	816	645.636	769	4736.82
locus_tag=ECB_00457|gene=gcl	1782	1611.64	99	244.296
locus_tag=ECB_00458|gene=hyi	777	606.636	7	45.89
locus_tag=ECB_00459|gene=glxR	879	708.636	10	56.1209
locus_tag=ECB_00460|gene=ybbV	279	125.506	1	31.6873
locus_tag=ECB_00461|gene=allP	1455	1284.64	4	12.3831
locus_tag=ECB_00462|gene=allB	1362	1191.64	5	16.6869
locus_tag=ECB_00463|gene=ybbY	1302	1131.64	3	10.543
locus_tag=ECB_00464|gene=glxK	1146	975.636	0	0
locus_tag=ECB_00465|gene=ylbA	786	615.636	8	51.679
locus_tag=ECB_00466|gene=allC	1236	1065.64	0	0
locus_tag=ECB_00467|gene=allD	1050	879.636	0	0
locus_tag=ECB_00468|gene=fdrA	1668	1497.64	0	0
locus_tag=ECB_00469|gene=ylbE	1260	1089.64	0	0
locus_tag=ECB_00470|gene=ylbF	720	549.636	0	0
locus_tag=ECB_00471|gene=arcC	894	723.636	0	0
locus_tag=ECB_00472|gene=purK	1068	897.636	1	4.43045
locus_tag=ECB_00473|gene=purE	510	340.637	0	0
locus_tag=ECB_00474|gene=ybbF	723	552.636	1	7.19629
locus_tag=ECB_00475|gene=ppiB	495	325.771	11	134.285
locus_tag=ECB_00476|gene=cysS	1386	1215.64	3	9.81445
locus_tag=ECB_00477|gene=ybcI	522	352.533	0	0
locus_tag=ECB_00478|gene=ybcJ	213	74.5642	0	0
locus_tag=ECB_00479|gene=folD	867	696.636	3	17.1263
locus_tag=ECB_00480|gene=sfmA	543	373.133	2	21.3164
locus_tag=ECB_00481|gene=sfmC	693	522.636	1	7.60937
locus_tag=ECB_00482|gene=sfmD	2610	2439.64	0	0
locus_tag=ECB_00483|gene=sfmH	978	807.636	0	0
locus_tag=ECB_00484|gene=sfmF	516	346.603	0	0
locus_tag=ECB_00485|gene=fimZ	633	462.684	0	0
locus_tag=ECB_00486|gene=intD	1164	993.636	1	4.0024
locus_tag=ECB_00487|gene=ECB_00487	402	235.815	0	0
locus_tag=ECB_00488|gene=ECB_00488	219	78.9738	0	0
locus_tag=ECB_00489|gene=ECB_00489	315	155.652	0	0
locus_tag=ECB_00490|gene=ECB_00490	366	201.679	0	0
locus_tag=ECB_00492|gene=renD	186	56.762	1	70.0633
locus_tag=ECB_00493|gene=emrE	333	171.687	1	23.1639
locus_tag=ECB_00494|gene=ybcK	1527	1356.64	0	0
locus_tag=ECB_00495|gene=ybcL	552	382.057	3	31.2278
locus_tag=ECB_00496|gene=ybcM	798	627.636	4	25.3455
locus_tag=ECB_00497|gene=ybcN	456	287.666	0	0
locus_tag=ECB_00498|gene=ninE	171	47.3198	0	0
locus_tag=ECB_00499|gene=ybcO	291	135.556	0	0
locus_tag=ECB_00500|gene=rus	363	198.965	0	0
locus_tag=ECB_00501|gene=ylcG	141	30.9244	0	0
locus_tag=ECB_01116_1|gene=insA-10	276	123.051	0.6	19.3916
locus_tag=ECB_01117_1|gene=insB-10	504	334.705	1.9928	23.6783
locus_tag=ECB_00504|gene=insB-6	504	334.705	0.00956245	0.11362
locus_tag=ECB_00505|gene=insA-6	276	123.051	0.1	3.23193
locus_tag=ECB_00510|gene=ECB_00510	195	62.5713	1	63.5584
locus_tag=ECB_00511|gene=nohB	576	405.939	0	0
locus_tag=ECB_00512|gene=ECB_00512	2817	2646.64	2	3.00527
locus_tag=ECB_00513|gene=ECB_00513	2346	2175.64	1	1.82794
locus_tag=ECB_00514|gene=ECB_00514	282	127.912	0	0
locus_tag=ECB_00515|gene=ECB_00515	705	534.636	0	0
locus_tag=ECB_00516|gene=ECB_00516	294	138.011	0	0
locus_tag=ECB_00517|gene=ECB_00517	336	174.383	0	0
locus_tag=ECB_00518|gene=appY	750	579.636	0	0
locus_tag=ECB_00519|gene=ompT	954	783.636	5	25.3749
locus_tag=ECB_00520|gene=envY	762	591.636	1	6.72192
locus_tag=ECB_00521|gene=ybcH	891	720.636	0	0
locus_tag=ECB_00522|gene=nfrA	2973	2802.64	0	0
locus_tag=ECB_00524|gene=ECB_00524	171	47.3198	0	0
locus_tag=ECB_00525|gene=yhhI	1137	966.636	1	4.1142
locus_tag=ECB_00526|gene=ECB_00526	162	42.0495	0	0
locus_tag=ECB_00527|gene=ECB_00527	291	135.556	0	0
locus_tag=ECB_00528|gene=ECB_00528	261	110.996	0	0
locus_tag=ECB_00529|gene=ECB_00529	558	388.019	0	0
locus_tag=ECB_00530|gene=ECB_00530	1599	1428.64	0	0
locus_tag=ECB_00531|gene=cusS	1449	1278.64	1	3.11029
locus_tag=ECB_00532|gene=cusR	684	513.636	2	15.4854
locus_tag=ECB_00533|gene=cusC	1374	1203.64	74	244.503
locus_tag=ECB_00534|gene=ylcC	333	171.687	4	92.6555
locus_tag=ECB_00535|gene=cusB	1224	1053.64	16	60.3917
locus_tag=ECB_00536|gene=cusA	3144	2973.64	1	1.3374
locus_tag=ECB_00537|gene=pheP	1377	1206.64	6	19.7753
locus_tag=ECB_00538|gene=ybdG	1248	1077.64	5	18.4521
locus_tag=ECB_00539|gene=nfnB	654	483.636	8	65.7839
locus_tag=ECB_00540|gene=ybdF	369	204.41	1	19.4557
locus_tag=ECB_00541|gene=ybdJ	249	101.46	2	78.3945
locus_tag=ECB_00542|gene=ybdK	1119	948.636	114	477.918
locus_tag=ECB_00543|gene=insJ-1	522	352.533	14.1429	159.546
locus_tag=ECB_00545|gene=insB-7	504	334.705	0.00956245	0.11362
locus_tag=ECB_00546|gene=insA-7	276	123.051	0.1	3.23193
locus_tag=ECB_00547|gene=hokE	153	37.2949	0	0
locus_tag=ECB_00548|gene=insL-3	1113	942.636	3.42857	14.465
locus_tag=ECB_00549|gene=entD	630	459.684	0	0
locus_tag=ECB_00550|gene=fepA	2241	2070.64	0	0
locus_tag=ECB_00551|gene=fes	1125	954.636	0	0
locus_tag=ECB_00552|gene=ybdZ	219	78.9738	0	0
locus_tag=ECB_00553|gene=entF	3882	3711.64	0	0
locus_tag=ECB_00554|gene=fepE	1134	963.636	1	4.12701
locus_tag=ECB_00555|gene=fepC	816	645.636	3	18.4791
locus_tag=ECB_00556|gene=fepG	993	822.636	2	9.66875
locus_tag=ECB_00557|gene=fepD	1005	834.636	3	14.2946
locus_tag=ECB_00558|gene=ybdA	1251	1080.64	0	0
locus_tag=ECB_00559|gene=fepB	957	786.636	5	25.2781
locus_tag=ECB_00560|gene=entC	1176	1005.64	19	75.1382
locus_tag=ECB_00561|gene=entE	1611	1440.64	13	35.887
locus_tag=ECB_00562|gene=entB	858	687.636	5	28.9174
locus_tag=ECB_00563|gene=entA	747	576.636	1	6.89678
locus_tag=ECB_00564|gene=ybdB	414	247.448	2	32.1435
locus_tag=ECB_00566|gene=ybdD	198	64.5447	2	123.23
locus_tag=ECB_00567|gene=ybdH	1089	918.636	4	17.3167
locus_tag=ECB_00568|gene=ybdL	1161	990.636	3	12.0436
locus_tag=ECB_00569|gene=ybdM	630	459.684	3	25.9544
locus_tag=ECB_00570|gene=ybdN	1062	891.636	0	0
locus_tag=ECB_00571|gene=insB-8	504	334.705	6.43422e-05	0.000764509
locus_tag=ECB_00572|gene=insA-8	276	123.051	0.1	3.23193
locus_tag=ECB_00573|gene=dsbG	762	591.636	37	248.711
locus_tag=ECB_00574|gene=ahpC	564	394.019	221	2230.61
locus_tag=ECB_00575|gene=ahpF	1566	1395.64	10	28.4955
locus_tag=ECB_00576|gene=ybdQ	429	261.655	637	9681.87
locus_tag=ECB_00577|gene=ybdR	1239	1068.64	8	29.772
locus_tag=ECB_00578|gene=rnk	411	244.597	12	195.109
locus_tag=ECB_00579|gene=rna	807	636.636	115	718.381
locus_tag=ECB_00580|gene=citT	1464	1293.64	75	230.567
locus_tag=ECB_00581|gene=citG	879	708.636	11	61.733
locus_tag=ECB_00582|gene=citX	552	382.057	0	0
locus_tag=ECB_00583|gene=citF	1533	1362.64	0	0
locus_tag=ECB_00584|gene=citE	909	738.636	1	5.38416
locus_tag=ECB_00585|gene=citD	297	140.564	0	0
locus_tag=ECB_00586|gene=citC	1059	888.636	4	17.9013
locus_tag=ECB_00587|gene=insB-9	504	334.705	6.43422e-05	0.000764509
locus_tag=ECB_00588|gene=insA-9	276	123.051	0.1	3.23193
locus_tag=ECB_00589|gene=citA	1659	1488.64	4	10.6861
locus_tag=ECB_00590|gene=citB	681	510.636	0	0
locus_tag=ECB_00591|gene=dcuC	1386	1215.64	1	3.27148
locus_tag=ECB_00592|gene=crcA	561	391.019	0	0
locus_tag=ECB_00593|gene=cspE	210	72.6155	41	2245.45
locus_tag=ECB_00594|gene=ccrB	384	218.597	5	90.9648
locus_tag=ECB_00595|gene=ybeM	789	618.636	31	199.285
locus_tag=ECB_00596|gene=tatE	204	68.4574	9	522.842
locus_tag=ECB_00597|gene=lipA	966	795.636	7	34.989
locus_tag=ECB_00619_2|gene=insJ-2	522	352.533	14.1429	159.546
locus_tag=ECB_00620_2|gene=insK-2	852	681.636	2.5	14.586
locus_tag=ECB_00599|gene=lipB	642	471.684	0	0
locus_tag=ECB_00600|gene=ybeD	264	113.467	2	70.0985
locus_tag=ECB_00601|gene=dacA	1212	1041.64	0	0
locus_tag=ECB_00602|gene=rlpA	1089	918.636	4	17.3167
locus_tag=ECB_00603|gene=mrdB	1113	942.636	3	12.6568
locus_tag=ECB_00604|gene=mrdA	1902	1731.64	2	4.59327
locus_tag=ECB_00605|gene=ybeA	468	299.458	4	53.1217
locus_tag=ECB_00606|gene=ybeB	318	158.176	0	0
locus_tag=ECB_00607|gene=phpB	612	441.729	0	0
locus_tag=ECB_00608|gene=nadD	642	471.684	3	25.2941
locus_tag=ECB_00609|gene=holA	1032	861.636	2	9.23112
locus_tag=ECB_00610|gene=rlpB	582	411.898	5	48.2757
locus_tag=ECB_00611|gene=leuS	2583	2412.64	27	44.5062
locus_tag=ECB_00612|gene=ybeL	483	314.059	105	1329.61
locus_tag=ECB_00614|gene=ybeR	708	537.636	1	7.39707
locus_tag=ECB_00615|gene=ybeV	1140	969.636	0	0
locus_tag=ECB_00616|gene=hscC	1671	1500.64	0	0
locus_tag=ECB_00617|gene=rihA	936	765.636	20	103.886
locus_tag=ECB_00619_3|gene=insJ-2	522	352.533	14.1429	159.546
locus_tag=ECB_00620_3|gene=insK-2	852	681.636	2.5	14.586
locus_tag=ECB_00621|gene=gltK	675	504.636	14	110.331
locus_tag=ECB_00622|gene=gltJ	741	570.636	19	132.417
locus_tag=ECB_00623|gene=gltI	909	738.636	465	2503.63
locus_tag=ECB_00624|gene=ECB_00624	1878	1707.64	1	2.32891
locus_tag=ECB_00625|gene=lnt	1539	1368.64	6	17.4346
locus_tag=ECB_00626|gene=ybeX	879	708.636	36	202.035
locus_tag=ECB_00627|gene=ybeY	468	299.458	18	239.048
locus_tag=ECB_00628|gene=ybeZ	1080	909.636	68	297.296
locus_tag=ECB_00629|gene=yleA	1425	1254.64	27	85.5843
locus_tag=ECB_00630|gene=ubiF	1176	1005.64	64	253.097
locus_tag=ECB_00631|gene=asnB	1665	1494.64	12	31.9296
locus_tag=ECB_00632|gene=nagD	753	582.636	3	20.4773
locus_tag=ECB_00633|gene=nagC	1221	1050.64	5	18.9263
locus_tag=ECB_00634|gene=nagA	1149	978.636	5	20.3188
locus_tag=ECB_00635|gene=nagB	801	630.636	9	56.756
locus_tag=ECB_00636|gene=nagE	1947	1776.64	75	167.885
locus_tag=ECB_00637|gene=glnS	1665	1494.64	4	10.6432
locus_tag=ECB_00638|gene=ybfM	1407	1236.64	3	9.64778
locus_tag=ECB_00639|gene=ybfN	327	166.18	0	0
locus_tag=ECB_00640|gene=fur	447	278.978	33	470.428
locus_tag=ECB_00641|gene=fldA	531	361.354	3	33.0169
locus_tag=ECB_00642|gene=ybfE	294	138.011	0	0
locus_tag=ECB_00643|gene=ybfF	765	594.636	4	26.752
locus_tag=ECB_00644|gene=seqA	546	376.095	12	126.891
locus_tag=ECB_00645|gene=pgm	1641	1470.64	13	35.1549
locus_tag=ECB_00646|gene=ybfP	495	325.771	4	48.831
locus_tag=ECB_00647|gene=ybfGH	651	480.636	0	0
locus_tag=ECB_00648|gene=potE	1320	1149.64	1	3.4593
locus_tag=ECB_00649|gene=speF	2199	2028.64	0	0
locus_tag=ECB_00650|gene=ECB_00650	258	108.528	0	0
locus_tag=ECB_00651|gene=kdpE	678	507.636	4	31.3369
locus_tag=ECB_00652|gene=kdpD	2688	2517.64	43	67.9241
locus_tag=ECB_00653|gene=kdpC	573	402.979	0	0
locus_tag=ECB_00654|gene=kdpB	2049	1878.64	0	0
locus_tag=ECB_00655|gene=kdpA	1674	1503.64	0	0
locus_tag=ECB_00656|gene=kdpF	90	11.4479	0	0
locus_tag=ECB_00657|gene=ybfA	207	70.5028	9	507.674
locus_tag=ECB_00658|gene=rhsC	1665	1494.64	1	2.6608
locus_tag=ECB_00659|gene=ybfB	327	166.18	0	0
locus_tag=ECB_00660|gene=ybfO	1434	1263.64	0	0
locus_tag=ECB_00661|gene=ybfC	570	399.979	0	0
locus_tag=ECB_00662|gene=ECB_00662	276	123.051	0	0
locus_tag=ECB_00663|gene=ECB_00663	279	125.506	0	0
locus_tag=ECB_00664|gene=ECB_00664	243	96.8724	0	0
locus_tag=ECB_00666|gene=ybfD	762	591.636	0	0
locus_tag=ECB_00667|gene=ybgA	510	340.637	9	105.075
locus_tag=ECB_00668|gene=phrB	1422	1251.64	12	38.1286
locus_tag=ECB_00669|gene=ybgH	1482	1311.64	0	0
locus_tag=ECB_00670|gene=ybgI	744	573.636	8	55.4628
locus_tag=ECB_00671|gene=ybgJ	657	486.636	1	8.17229
locus_tag=ECB_00672|gene=ybgK	933	762.636	10	52.1472
locus_tag=ECB_00673|gene=ybgL	735	564.636	2	14.0867
locus_tag=ECB_00674|gene=nei	792	621.636	1	6.39752
locus_tag=ECB_00675|gene=abrB	1047	876.636	3	13.6097
locus_tag=ECB_00676|gene=ybgO	1062	891.636	3	13.3808
locus_tag=ECB_00677|gene=ybgP	732	561.636	0	0
locus_tag=ECB_00678|gene=ybgQ	2451	2280.64	2	3.48756
locus_tag=ECB_00679|gene=ybgD	567	396.979	0	0
locus_tag=ECB_00680|gene=gltA	1284	1113.64	302	1078.48
locus_tag=ECB_00681|gene=sdhC	390	224.305	73	1294.29
locus_tag=ECB_00682|gene=sdhD	348	185.233	23	493.807
locus_tag=ECB_00683|gene=sdhA	1767	1596.64	117	291.426
locus_tag=ECB_00684|gene=sdhB	717	546.636	41	298.287
locus_tag=ECB_00685|gene=sucA	2802	2631.64	140	211.568
locus_tag=ECB_00686|gene=sucB	1218	1047.64	98	372.018
locus_tag=ECB_00687|gene=sucC	1167	996.636	10	39.9036
locus_tag=ECB_00688|gene=sucD	870	699.636	13	73.8957
locus_tag=ECB_00689|gene=farR	723	552.636	1	7.19629
locus_tag=ECB_00690|gene=hrsA	1977	1806.64	2	4.40258
locus_tag=ECB_00691|gene=ybgG	2634	2463.64	1	1.61425
locus_tag=ECB_00692|gene=cydA	1569	1398.64	84	238.849
locus_tag=ECB_00693|gene=cydB	1140	969.636	31	127.146
locus_tag=ECB_00694|gene=ybgT	114	19.5622	3	609.892
locus_tag=ECB_00695|gene=ybgE	294	138.011	4	115.264
locus_tag=ECB_00696|gene=ybgC	405	238.718	2	33.319
locus_tag=ECB_00697|gene=tolQ	693	522.636	4	30.4375
locus_tag=ECB_00698|gene=tolR	429	261.655	2	30.3983
locus_tag=ECB_00699|gene=tolA	1266	1095.64	9	32.6681
locus_tag=ECB_00700|gene=tolB	1293	1122.64	15	53.1374
locus_tag=ECB_00701|gene=pal	522	352.533	23	259.464
locus_tag=ECB_00702|gene=ybgF	792	621.636	5	31.9876
locus_tag=ECB_00703|gene=nadA	1044	873.636	19	86.4911
locus_tag=ECB_00704|gene=pnuC	720	549.636	70	506.49
locus_tag=ECB_00705|gene=ybgR	942	771.636	30	154.617
locus_tag=ECB_00706|gene=ybgS	381	215.685	2	36.8772
locus_tag=ECB_00707|gene=aroG	1053	882.636	63	283.862
locus_tag=ECB_00708|gene=gpmA	753	582.636	34	232.076
locus_tag=ECB_00709|gene=galM	1041	870.636	22	100.493
locus_tag=ECB_00710|gene=galK	1149	978.636	5	20.3188
locus_tag=ECB_00711|gene=galT	1047	876.636	23	104.341
locus_tag=ECB_00712|gene=galE	1017	846.636	18	84.552
locus_tag=ECB_00713|gene=modF	1473	1302.64	41	125.173
locus_tag=ECB_00714|gene=modE	789	618.636	2	12.8571
locus_tag=ECB_00715|gene=ybhT	150	35.711	8	890.915
locus_tag=ECB_00716|gene=modA	774	603.636	2	13.1766
locus_tag=ECB_00717|gene=modB	690	519.636	0	0
locus_tag=ECB_00718|gene=modC	1059	888.636	1	4.47532
locus_tag=ECB_00719|gene=ybhA	819	648.636	1	6.13122
locus_tag=ECB_00720|gene=ybhE	996	825.636	13	62.6185
locus_tag=ECB_00721|gene=ybhD	1017	846.636	0	0
locus_tag=ECB_00722|gene=ybhH	1053	882.636	0	0
locus_tag=ECB_00723|gene=ybhI	1434	1263.64	2	6.29443
locus_tag=ECB_00724|gene=ybhJ	2262	2091.64	0	0
locus_tag=ECB_00725|gene=ybhC	1284	1113.64	1	3.57112
locus_tag=ECB_00726|gene=ECB_00726	1071	900.636	2	8.83139
locus_tag=ECB_00727|gene=ECB_00727	285	130.505	0	0
locus_tag=ECB_00728|gene=ECB_00728	339	177.074	3	67.3776
locus_tag=ECB_00729|gene=ECB_00729	372	207.18	0	0
locus_tag=ECB_00730|gene=ECB_00730	345	182.498	0	0
locus_tag=ECB_00731|gene=ECB_00731	186	56.762	1	70.0633
locus_tag=ECB_00732|gene=ECB_00732	552	382.057	0	0
locus_tag=ECB_00733|gene=ECB_00733	1623	1452.64	4	10.9509
locus_tag=ECB_00734|gene=ECB_00734	762	591.636	1	6.72192
locus_tag=ECB_00735|gene=ECB_00735	459	290.666	0	0
locus_tag=ECB_00736|gene=ECB_00736	399	232.933	0	0
locus_tag=ECB_00737|gene=ECB_00737	993	822.636	0	0
locus_tag=ECB_00738|gene=ECB_00738	1338	1167.64	0	0
locus_tag=ECB_00739|gene=ECB_00739	1146	975.636	2	8.15249
locus_tag=ECB_00740|gene=ybhB	477	308.153	5	64.5285
locus_tag=ECB_00741|gene=bioA	1290	1119.64	4	14.2079
locus_tag=ECB_00742|gene=bioB	1041	870.636	2	9.13569
locus_tag=ECB_00743|gene=bioF	1155	984.636	1	4.03899
locus_tag=ECB_00744|gene=bioC	756	585.636	3	20.3724
locus_tag=ECB_00745|gene=bioD	678	507.636	0	0
locus_tag=ECB_00746|gene=uvrB	2022	1851.64	30	64.4338
locus_tag=ECB_00747|gene=ybhK	909	738.636	2	10.7683
locus_tag=ECB_00748|gene=moaA	990	819.636	30	145.562
locus_tag=ECB_00749|gene=moaB	513	343.603	5	57.8711
locus_tag=ECB_00750|gene=moaC	486	316.996	0	0
locus_tag=ECB_00751|gene=moaD	246	99.0976	4	160.526
locus_tag=ECB_00752|gene=moaE	453	284.752	3	41.899
locus_tag=ECB_00753|gene=ybhL	705	534.636	444	3302.73
locus_tag=ECB_00754|gene=ybhM	714	543.636	1	7.31543
locus_tag=ECB_00755|gene=ybhN	957	786.636	5	25.2781
locus_tag=ECB_00756|gene=ybhO	1242	1071.64	6	22.2665
locus_tag=ECB_00757|gene=ybhP	762	591.636	24	161.326
locus_tag=ECB_00758|gene=ybhQ	411	244.597	116	1886.06
locus_tag=ECB_00759|gene=ybhR	1107	936.636	6	25.4758
locus_tag=ECB_00760|gene=ybhS	1134	963.636	13	53.6511
locus_tag=ECB_00761|gene=ybhF	1737	1566.64	25	63.4629
locus_tag=ECB_00762|gene=ybhG	999	828.636	16	76.7899
locus_tag=ECB_00763|gene=ybiH	672	501.636	12	95.1351
locus_tag=ECB_00764|gene=rhlE	1365	1194.64	1	3.32899
locus_tag=ECB_00765|gene=ybiA	483	314.059	0	0
locus_tag=ECB_00766|gene=dinG	2151	1980.64	14	28.1107
locus_tag=ECB_00767|gene=ybiB	963	792.636	36	180.625
locus_tag=ECB_00768|gene=ybiC	1086	915.636	38	165.047
locus_tag=ECB_00769|gene=ybiJ	261	110.996	10	358.295
locus_tag=ECB_00770|gene=ybiI	267	115.853	12	411.93
locus_tag=ECB_00771|gene=ybiX	678	507.636	1	7.83422
locus_tag=ECB_00772|gene=ybiL	2283	2112.64	2	3.7649
locus_tag=ECB_00773|gene=ybiM	261	110.996	8	286.636
locus_tag=ECB_00774|gene=ybiN	927	756.636	1	5.25607
locus_tag=ECB_00775|gene=ybiO	2226	2055.64	7	13.5425
locus_tag=ECB_00776|gene=glnQ	723	552.636	2	14.3926
locus_tag=ECB_00777|gene=glnP	660	489.636	6	48.7333
locus_tag=ECB_00778|gene=glnH	747	576.636	85	586.226
locus_tag=ECB_00779|gene=dps	504	334.705	130	1544.65
locus_tag=ECB_00780|gene=ybiF	888	717.636	1	5.54171
locus_tag=ECB_00781|gene=ompX	516	346.603	45	516.332
locus_tag=ECB_00782|gene=ybiP	1584	1413.64	6	16.8796
locus_tag=ECB_00783|gene=ECB_00783	270	118.384	650	21835.7
locus_tag=ECB_00784|gene=mntR	468	299.458	7	92.963
locus_tag=ECB_00785|gene=ybiR	1119	948.636	1	4.19226
locus_tag=ECB_00786|gene=ybiS	921	750.636	16	84.7693
locus_tag=ECB_00787|gene=ybiT	1593	1422.64	1	2.79547
locus_tag=ECB_00788|gene=ybiU	1266	1095.64	0	0
locus_tag=ECB_00789|gene=ybiV	816	645.636	0	0
locus_tag=ECB_00790|gene=ybiW	2433	2262.64	1	1.75765
locus_tag=ECB_00791|gene=ybiY	927	756.636	0	0
locus_tag=ECB_00792|gene=fsa	663	492.636	0	0
locus_tag=ECB_00793|gene=moeB	750	579.636	5	34.3054
locus_tag=ECB_00794|gene=moeA	1236	1065.64	26	97.0315
locus_tag=ECB_00795|gene=ybiK	966	795.636	11	54.9827
locus_tag=ECB_00796|gene=yliA	1839	1668.64	6	14.3001
locus_tag=ECB_00797|gene=yliB	1482	1311.64	4	12.1282
locus_tag=ECB_00798|gene=yliC	921	750.636	0	0
locus_tag=ECB_00799|gene=yliD	912	741.636	0	0
locus_tag=ECB_00800|gene=yliE	2097	1926.64	0	0
locus_tag=ECB_00801|gene=yliF	1329	1158.64	0	0
locus_tag=ECB_00802|gene=yliG	1326	1155.64	2	6.88267
locus_tag=ECB_00803|gene=yliH	384	218.597	891	16209.9
locus_tag=ECB_00804|gene=yliI	1116	945.636	9	37.8501
locus_tag=ECB_00805|gene=yliJ	627	456.684	3	26.1248
locus_tag=ECB_00806|gene=dacC	1203	1032.64	65	250.331
locus_tag=ECB_00807|gene=deoR	759	588.636	1	6.75618
locus_tag=ECB_00808|gene=ybjG	597	426.772	3	27.9559
locus_tag=ECB_00809|gene=cmr	1233	1062.64	3	11.2275
locus_tag=ECB_00810|gene=ybjH	285	130.505	1	30.4734
locus_tag=ECB_00811|gene=ybjI	816	645.636	0	0
locus_tag=ECB_00812|gene=ybjJ	1209	1038.64	1	3.829
locus_tag=ECB_00813|gene=ybjK	537	367.281	10	108.28
locus_tag=ECB_00814|gene=ECB_00814	333	171.687	55	1274.01
locus_tag=ECB_00815|gene=ECB_00815	945	774.636	8	41.0715
locus_tag=ECB_00816|gene=ECB_00816	153	37.2949	0	0
locus_tag=ECB_00817|gene=ECB_00817	564	394.019	1	10.0933
locus_tag=ECB_00818|gene=ECB_00818	222	81.0083	0	0
locus_tag=ECB_00819|gene=ECB_00819	510	340.637	0	0
locus_tag=ECB_00820|gene=ECB_00820	240	94.4991	0	0
locus_tag=ECB_00821|gene=ECB_00821	342	179.853	0	0
locus_tag=ECB_00822|gene=ECB_00822	234	89.9324	0	0
locus_tag=ECB_00823|gene=ECB_00823	228	85.5078	0	0
locus_tag=ECB_00824|gene=ECB_00824	858	687.636	1	5.78348
locus_tag=ECB_00825|gene=ECB_00825	2415	2244.64	0	0
locus_tag=ECB_00826|gene=ECB_00826	189	58.7362	1	67.7084
locus_tag=ECB_00827|gene=ECB_00827	306	148.091	10	268.546
locus_tag=ECB_00828|gene=ECB_00828	336	174.383	1	22.8058
locus_tag=ECB_00829|gene=ECB_00829	165	43.6593	0	0
locus_tag=ECB_00830|gene=ECB_00830	924	753.636	7	36.9389
locus_tag=ECB_00831|gene=ECB_00831	963	792.636	1	5.01735
locus_tag=ECB_00832|gene=ECB_00832	1029	858.636	0	0
locus_tag=ECB_00833|gene=ECB_00833	1767	1596.64	0	0
locus_tag=ECB_00834|gene=ECB_00834	753	582.636	1	6.82576
locus_tag=ECB_00835|gene=ECB_00835	147	34.0104	0	0
locus_tag=ECB_00836|gene=ECB_00836	429	261.655	0	0
locus_tag=ECB_00837|gene=ECB_00837	291	135.556	0	0
locus_tag=ECB_00838|gene=ECB_00838	432	264.549	0	0
locus_tag=ECB_00839|gene=ECB_00839	447	278.978	0	0
locus_tag=ECB_00840|gene=ECB_00840	807	636.636	0	0
locus_tag=ECB_00841|gene=ECB_00841	822	651.636	1	6.103
locus_tag=ECB_00842|gene=ECB_00842	360	196.106	0	0
locus_tag=ECB_00843|gene=ECB_00843	909	738.636	1	5.38416
locus_tag=ECB_00844|gene=ECB_00844	606	435.772	0	0
locus_tag=ECB_00845|gene=ECB_00845	1623	1452.64	0	0
locus_tag=ECB_00846|gene=ECB_00846	438	270.253	0	0
locus_tag=ECB_00847|gene=tfaE	603	432.772	0	0
locus_tag=ECB_00848|gene=ECB_00848	540	370.207	0	0
locus_tag=ECB_00849|gene=ECB_00849	276	123.051	2	64.6385
locus_tag=ECB_00850|gene=ECB_00850	369	204.41	0	0
locus_tag=ECB_00851|gene=ECB_00851	252	103.883	1	38.2828
locus_tag=ECB_00852|gene=ybjL	1686	1515.64	6	15.7436
locus_tag=ECB_00853|gene=ybjM	378	212.838	1	18.6853
locus_tag=ECB_00854|gene=grxA	258	108.528	1	36.6443
locus_tag=ECB_00855|gene=ybjC	288	133.02	0	0
locus_tag=ECB_00856|gene=nfsA	723	552.636	2	14.3926
locus_tag=ECB_00857|gene=rimK	903	732.636	2	10.8565
locus_tag=ECB_00858|gene=ybjN	477	308.153	0	0
locus_tag=ECB_00859|gene=potF	1113	942.636	9	37.9705
locus_tag=ECB_00860|gene=potG	1134	963.636	4	16.508
locus_tag=ECB_00861|gene=potH	954	783.636	0	0
locus_tag=ECB_00862|gene=potI	846	675.636	4	23.5448
locus_tag=ECB_00863|gene=ybjO	489	319.9	0	0
locus_tag=ECB_00864|gene=ybjF	1128	957.636	1	4.15286
locus_tag=ECB_00865|gene=artJ	732	561.636	2	14.162
locus_tag=ECB_00866|gene=artM	669	498.636	4	31.9025
locus_tag=ECB_00867|gene=artQ	717	546.636	0	0
locus_tag=ECB_00868|gene=artI	732	561.636	3	21.2429
locus_tag=ECB_00869|gene=artP	729	558.636	0	0
locus_tag=ECB_00870|gene=ybjP	516	346.603	56	642.547
locus_tag=ECB_00871|gene=ybjQ	324	163.403	114	2774.55
locus_tag=ECB_00872|gene=ybjR	831	660.636	50	300.993
locus_tag=ECB_00873|gene=ybjS	1014	843.636	0	0
locus_tag=ECB_00874|gene=ybjT	1431	1260.64	2	6.30941
locus_tag=ECB_00875|gene=ltaE	1002	831.636	2	9.56412
locus_tag=ECB_00876|gene=poxB	1719	1548.64	15	38.5203
locus_tag=ECB_00877|gene=hcr	969	798.636	0	0
locus_tag=ECB_00878|gene=hcp	1653	1482.64	0	0
locus_tag=ECB_00879|gene=ybjE	900	729.636	0	0
locus_tag=ECB_00880|gene=aqpZ	696	525.636	17	128.621
locus_tag=ECB_00881|gene=ybjD	1659	1488.64	51	136.248
locus_tag=ECB_00882|gene=ybjX	993	822.636	36	174.038
locus_tag=ECB_00883|gene=macA	1116	945.636	10	42.0556
locus_tag=ECB_00884|gene=macB	1947	1776.64	9	20.1462
locus_tag=ECB_00885|gene=cspD	225	83.2698	502	23975.3
locus_tag=ECB_00886|gene=clpS	321	160.893	19	469.641
locus_tag=ECB_00887|gene=clpA	2133	1962.64	71	143.869
locus_tag=ECB_00888|gene=infA	219	78.9738	0	0
locus_tag=ECB_00889|gene=aat	705	534.636	4	29.7543
locus_tag=ECB_00890|gene=cydC	1722	1551.64	2	5.12612
locus_tag=ECB_00891|gene=cydD	1767	1596.64	5	12.4541
locus_tag=ECB_00892|gene=trxB	966	795.636	1	4.99843
locus_tag=ECB_00893|gene=lrp	495	325.771	3	36.6233
locus_tag=ECB_00894|gene=ftsK	4029	3858.64	34	35.0424
locus_tag=ECB_00895|gene=lolA	615	444.729	10	89.4238
locus_tag=ECB_00896|gene=ycaJ	1344	1173.64	0	0
locus_tag=ECB_00897|gene=serS	1293	1122.64	76	269.23
locus_tag=ECB_00898|gene=dmsA	2445	2274.64	0	0
locus_tag=ECB_00899|gene=dmsB	618	447.684	0	0
locus_tag=ECB_00900|gene=dmsC	864	693.636	1	5.73346
locus_tag=ECB_00901|gene=ycaC	627	456.684	2	17.4166
locus_tag=ECB_00902|gene=ycaD	1149	978.636	3	12.1913
locus_tag=ECB_00903|gene=ycaM	1431	1260.64	4	12.6188
locus_tag=ECB_00904|gene=ycaN	909	738.636	0	0
locus_tag=ECB_00905|gene=ycaK	591	420.772	0	0
locus_tag=ECB_00906|gene=pflA	741	570.636	26	181.202
locus_tag=ECB_00907|gene=pflB	2283	2112.64	154	289.897
locus_tag=ECB_00908|gene=focA	858	687.636	11	63.6183
locus_tag=ECB_00909|gene=ycaO	1761	1590.64	0	0
locus_tag=ECB_00910|gene=ycaP	693	522.636	1	7.60937
locus_tag=ECB_00911|gene=serC	1089	918.636	18	77.9251
locus_tag=ECB_00912|gene=aroA	1284	1113.64	2	7.14225
locus_tag=ECB_00913|gene=ycaL	765	594.636	1	6.68801
locus_tag=ECB_00914|gene=cmk	684	513.636	12	92.9124
locus_tag=ECB_00915|gene=rpsA	1674	1503.64	139	367.638
locus_tag=ECB_00916|gene=himD	285	130.505	98	2986.39
locus_tag=ECB_00917|gene=ycaI	2265	2094.64	7	13.2904
locus_tag=ECB_00918|gene=msbA	1749	1578.64	2	5.03844
locus_tag=ECB_00919|gene=lpxK	987	816.636	1	4.8699
locus_tag=ECB_00920|gene=ycaQ	1233	1062.64	3	11.2275
locus_tag=ECB_00921|gene=ycaR	183	54.9486	1	72.3755
locus_tag=ECB_00922|gene=kdsB	747	576.636	7	48.2775
locus_tag=ECB_00923|gene=ycbJ	894	723.636	45	247.309
locus_tag=ECB_00924|gene=ycbC	780	609.636	3	19.5704
locus_tag=ECB_00925|gene=smtA	786	615.636	0	0
locus_tag=ECB_00926|gene=mukF	1323	1152.64	0	0
locus_tag=ECB_00927|gene=mukE	678	507.636	2	15.6684
locus_tag=ECB_00928|gene=mukB	4461	4290.64	4	3.70755
locus_tag=ECB_00929|gene=ycbB	1848	1677.64	227	538.117
locus_tag=ECB_00930|gene=ycbK	549	379.095	35	367.171
locus_tag=ECB_00931|gene=ycbL	648	477.636	13	108.242
locus_tag=ECB_00932|gene=aspC	1191	1020.64	35	136.378
locus_tag=ECB_00933|gene=ompF	1089	918.636	28	121.217
locus_tag=ECB_00934|gene=asnS	1401	1230.64	29	93.7166
locus_tag=ECB_00935|gene=pncB	1203	1032.64	10	38.5124
locus_tag=ECB_00936|gene=pepN	2613	2442.64	135	219.798
locus_tag=ECB_00937|gene=ssuB	768	597.636	3	19.9633
locus_tag=ECB_00938|gene=ssuC	792	621.636	0	0
locus_tag=ECB_00939|gene=ssuD	1146	975.636	0	0
locus_tag=ECB_00940|gene=ssuA	960	789.636	0	0
locus_tag=ECB_00941|gene=ssuE	576	405.939	0	0
locus_tag=ECB_00942|gene=ycbQ	540	370.207	0	0
locus_tag=ECB_00943|gene=ycbR	702	531.636	0	0
locus_tag=ECB_00944|gene=ycbS	2601	2430.64	2	3.27234
locus_tag=ECB_00945|gene=ycbT	1071	900.636	3	13.2471
locus_tag=ECB_00946|gene=ycbU	543	373.133	1	10.6582
locus_tag=ECB_00947|gene=ycbV	516	346.603	0	0
locus_tag=ECB_00948|gene=ycbF	711	540.636	0	0
locus_tag=ECB_00949|gene=pyrD	1011	840.636	3	14.1926
locus_tag=ECB_00950|gene=ycbW	543	373.133	4	42.6329
locus_tag=ECB_00951|gene=ycbX	1110	939.636	10	42.3242
locus_tag=ECB_00952|gene=ycbY	2109	1938.64	4	8.20563
locus_tag=ECB_00953|gene=uup	1908	1737.64	2	4.57741
locus_tag=ECB_00954|gene=pqiA	1254	1083.64	6	22.0199
locus_tag=ECB_00955|gene=pqiB	1641	1470.64	7	18.9296
locus_tag=ECB_00956|gene=ymbA	549	379.095	7	73.4341
locus_tag=ECB_00957|gene=rmf	168	45.4101	24	2101.88
locus_tag=ECB_00958|gene=fabA	519	349.568	6	68.2603
locus_tag=ECB_00959|gene=ycbZ	1761	1590.64	5	12.5011
locus_tag=ECB_00960|gene=ycbG	453	284.752	6	83.7979
locus_tag=ECB_00961|gene=ompA	1041	870.636	106	484.192
locus_tag=ECB_00962|gene=sulA	510	340.637	64	747.2
locus_tag=ECB_00963|gene=yccR	630	459.684	5	43.2573
locus_tag=ECB_00964|gene=yccS	2154	1983.64	2	4.00974
locus_tag=ECB_00965|gene=yccF	447	278.978	0	0
locus_tag=ECB_00966|gene=helD	2055	1884.64	65	137.162
locus_tag=ECB_00967|gene=mgsA	459	290.666	22	301.007
locus_tag=ECB_00968|gene=yccT	663	492.636	14	113.019
locus_tag=ECB_00969|gene=yccU	414	247.448	233	3744.72
locus_tag=ECB_00970|gene=yccV	318	158.176	123	3092.52
locus_tag=ECB_00971|gene=yccW	1104	933.636	13	55.375
locus_tag=ECB_00972|gene=yccX	279	125.506	9	285.185
locus_tag=ECB_00973|gene=yccK	330	169.006	11	258.845
locus_tag=ECB_00974|gene=yccA	660	489.636	190	1543.22
locus_tag=ECB_00975|gene=hyaA	1119	948.636	106	444.38
locus_tag=ECB_00976|gene=hyaB	1794	1623.64	90	220.446
locus_tag=ECB_00977|gene=hyaC	708	537.636	20	147.941
locus_tag=ECB_00978|gene=hyaD	588	417.898	15	142.748
locus_tag=ECB_00979|gene=hyaE	399	232.933	4	68.2931
locus_tag=ECB_00980|gene=hyaF	858	687.636	8	46.2679
locus_tag=ECB_00981|gene=appC	1545	1374.64	3	8.67924
locus_tag=ECB_00982|gene=appB	1137	966.636	11	45.2562
locus_tag=ECB_00983|gene=appA	1299	1128.64	4	14.0947
locus_tag=ECB_00984|gene=yccC	2181	2010.64	2	3.9559
locus_tag=ECB_00985|gene=yccY	447	278.978	0	0
locus_tag=ECB_00986|gene=yccZ	1140	969.636	2	8.20294
locus_tag=ECB_00987|gene=ymcA	2097	1926.64	2	4.12837
locus_tag=ECB_00988|gene=ymcB	747	576.636	1	6.89678
locus_tag=ECB_00989|gene=ymcC	645	474.684	0	0
locus_tag=ECB_00990|gene=ymcD	306	148.091	0	0
locus_tag=ECB_00991|gene=cspH	213	74.5642	0	0
locus_tag=ECB_00992|gene=cspG	213	74.5642	0	0
locus_tag=ECB_00993|gene=sfa	231	87.7536	0	0
locus_tag=ECB_00994|gene=gnsA	174	49.2331	5	403.888
locus_tag=ECB_00995|gene=yccM	1074	903.636	0	0
locus_tag=ECB_00996|gene=torS	2745	2574.64	1	1.54466
locus_tag=ECB_00997|gene=torT	1029	858.636	4	18.5267
locus_tag=ECB_00998|gene=torR	693	522.636	3	22.8281
locus_tag=ECB_00999|gene=torC	1173	1002.64	1	3.96648
locus_tag=ECB_01000|gene=torA	2547	2376.64	2	3.34669
locus_tag=ECB_01001|gene=torD	600	429.772	4	37.0143
locus_tag=ECB_01002|gene=yccD	306	148.091	33	886.203
locus_tag=ECB_01003|gene=cbpA	921	750.636	70	370.866
locus_tag=ECB_01004|gene=yccE	1260	1089.64	0	0
locus_tag=ECB_01005|gene=agp	1242	1071.64	412	1528.97
locus_tag=ECB_01006|gene=yccJ	228	85.5078	362	16836.5
locus_tag=ECB_01007|gene=wrbA	597	426.772	380	3541.08
locus_tag=ECB_01008|gene=ymdF	174	49.2331	3	242.333
locus_tag=ECB_01009|gene=ycdG	1329	1158.64	2	6.86485
locus_tag=ECB_01010|gene=ycdH	495	325.771	1	12.2078
locus_tag=ECB_01011|gene=ycdI	591	420.772	1	9.45151
locus_tag=ECB_01012|gene=ycdJ	801	630.636	0	0
locus_tag=ECB_01013|gene=ycdK	387	221.396	0	0
locus_tag=ECB_01014|gene=ycdL	693	522.636	0	0
locus_tag=ECB_01015|gene=ycdM	1149	978.636	4	16.255
locus_tag=ECB_01016|gene=ycdC	639	468.684	4	33.9413
locus_tag=ECB_01017|gene=putA	3963	3792.64	444	465.576
locus_tag=ECB_01018|gene=putP	1509	1338.64	236	701.129
locus_tag=ECB_01019|gene=ycdN	840	669.636	2	11.8779
locus_tag=ECB_01020|gene=ycdO	1128	957.636	2	8.30573
locus_tag=ECB_01021|gene=ycdB	1272	1101.64	1	3.61002
locus_tag=ECB_01022|gene=phoH	1065	894.636	306	1360.26
locus_tag=ECB_01023|gene=ycdP	414	247.448	1	16.0718
locus_tag=ECB_01024|gene=ycdQ	1326	1155.64	3	10.324
locus_tag=ECB_01025|gene=ycdR	2019	1848.64	3	6.45384
locus_tag=ECB_01026|gene=ycdS	2424	2253.64	4	7.0587
locus_tag=ECB_01027|gene=ycdT	1359	1188.64	3	10.0374
locus_tag=ECB_01028|gene=insF-1	816	645.636	0	0
locus_tag=ECB_01029|gene=insE-1	309	150.633	0.5	13.2007
locus_tag=ECB_01030|gene=ycdW	939	768.636	2	10.348
locus_tag=ECB_01031|gene=ycdX	738	567.636	3	21.0184
locus_tag=ECB_01032|gene=ycdY	555	385.057	1	10.3282
locus_tag=ECB_01033|gene=ycdZ	492	322.804	3	36.9599
locus_tag=ECB_01034|gene=csgG	834	663.636	0	0
locus_tag=ECB_01035|gene=csgF	417	250.322	0	0
locus_tag=ECB_01036|gene=csgE	390	224.305	0	0
locus_tag=ECB_01037|gene=csgD	651	480.636	0	0
locus_tag=ECB_01038|gene=csgB	456	287.666	0	0
locus_tag=ECB_01039|gene=csgA	456	287.666	6	82.9491
locus_tag=ECB_01040|gene=csgC	333	171.687	0	0
locus_tag=ECB_01041|gene=ymdA	312	153.025	0	0
locus_tag=ECB_01042|gene=ymdB	534	364.318	39	425.729
locus_tag=ECB_01043|gene=ymdC	1422	1251.64	20	63.5477
locus_tag=ECB_01044|gene=mdoC	1158	987.636	4	16.1069
locus_tag=ECB_01045|gene=mdoG	1536	1365.64	8	23.2972
locus_tag=ECB_01046|gene=mdoH	2544	2373.64	6	10.0528
locus_tag=ECB_01047|gene=yceK	228	85.5078	11	511.605
locus_tag=ECB_01048|gene=msyB	375	210.01	9	170.432
locus_tag=ECB_01049|gene=yceE	1227	1056.64	3	11.2913
locus_tag=ECB_01050|gene=htrB	921	750.636	7	37.0866
locus_tag=ECB_01051|gene=yceA	1053	882.636	0	0
locus_tag=ECB_01052|gene=yceI	576	405.939	0	0
locus_tag=ECB_01053|gene=yceJ	567	396.979	0	0
locus_tag=ECB_01054|gene=yceO	141	30.9244	0	0
locus_tag=ECB_01055|gene=solA	1119	948.636	2	8.38453
locus_tag=ECB_01056|gene=yceP	255	106.211	42	1572.64
locus_tag=ECB_01057|gene=dinI	246	99.0976	18	722.367
locus_tag=ECB_01058|gene=pyrC	1047	876.636	2	9.07317
locus_tag=ECB_01059|gene=yceB	561	391.019	10	101.707
locus_tag=ECB_01060|gene=grxB	648	477.636	223	1856.76
locus_tag=ECB_01061|gene=yceL	1209	1038.64	7	26.803
locus_tag=ECB_01062|gene=rimJ	585	414.898	26	249.218
locus_tag=ECB_01063|gene=yceH	648	477.636	28	233.136
locus_tag=ECB_01064|gene=mviM	924	753.636	22	116.094
locus_tag=ECB_01065|gene=mviN	1536	1365.64	1	2.91215
locus_tag=ECB_01066|gene=flgN	417	250.322	0	0
locus_tag=ECB_01067|gene=flgM	294	138.011	0	0
locus_tag=ECB_01068|gene=flgA	660	489.636	0	0
locus_tag=ECB_01069|gene=flgB	417	250.322	0	0
locus_tag=ECB_01070|gene=flgC	405	238.718	0	0
locus_tag=ECB_01071|gene=flgD	696	525.636	0	0
locus_tag=ECB_01072|gene=flgE	1206	1035.64	0	0
locus_tag=ECB_01073|gene=flgF	756	585.636	0	0
locus_tag=ECB_01074|gene=flgG	783	612.636	3	19.4745
locus_tag=ECB_01075|gene=flgH	699	528.636	0	0
locus_tag=ECB_01076|gene=flgI	1098	927.636	0	0
locus_tag=ECB_01077|gene=flgJ	942	771.636	0	0
locus_tag=ECB_01078|gene=flgK	1644	1473.64	2	5.39744
locus_tag=ECB_01079|gene=flgL	954	783.636	3	15.2249
locus_tag=ECB_01080|gene=rne	3186	3015.64	24	31.6505
locus_tag=ECB_01081|gene=ECB_01081	321	160.893	4	98.8717
locus_tag=ECB_01082|gene=rluC	960	789.636	1	5.03641
locus_tag=ECB_01083|gene=maf	585	414.898	16	153.365
locus_tag=ECB_01084|gene=yceD	522	352.533	5	56.4052
locus_tag=ECB_01085|gene=rpmF	174	49.2331	2	161.555
locus_tag=ECB_01086|gene=plsX	1071	900.636	1	4.41569
locus_tag=ECB_01087|gene=fabH	954	783.636	7	35.5248
locus_tag=ECB_01088|gene=fabD	930	759.636	5	26.1766
locus_tag=ECB_01089|gene=fabG	735	564.636	25	176.084
locus_tag=ECB_01090|gene=acpP	237	92.2594	185	7974.61
locus_tag=ECB_01091|gene=fabF	1242	1071.64	52	192.976
locus_tag=ECB_01092|gene=pabC	810	639.636	0	0
locus_tag=ECB_01093|gene=yceG	1023	852.636	0	0
locus_tag=ECB_01094|gene=tmk	642	471.684	1	8.43135
locus_tag=ECB_01095|gene=holB	1005	834.636	3	14.2946
locus_tag=ECB_01096|gene=ycfH	798	627.636	77	487.9
locus_tag=ECB_01097|gene=ptsG	1434	1263.64	16	50.3554
locus_tag=ECB_01098|gene=fhuE	2190	2019.64	3	5.9074
locus_tag=ECB_01099|gene=ycfF	360	196.106	8	162.236
locus_tag=ECB_01100|gene=ycfL	378	212.838	1	18.6853
locus_tag=ECB_01101|gene=ycfM	642	471.684	7	59.0195
locus_tag=ECB_01102|gene=ycfN	825	654.636	1	6.07503
locus_tag=ECB_01103|gene=nagZ	1026	855.636	6	27.8876
locus_tag=ECB_01104|gene=ycfP	543	373.133	29	309.089
locus_tag=ECB_01105|gene=ndh	1305	1134.64	0	0
locus_tag=ECB_01106|gene=ycfJ	540	370.207	1	10.7425
locus_tag=ECB_01107|gene=ycfQ	633	462.684	7	60.1675
locus_tag=ECB_01108|gene=ycfR	258	108.528	177	6486.04
locus_tag=ECB_01109|gene=ycfS	963	792.636	1	5.01735
locus_tag=ECB_01110|gene=mfd	3447	3276.64	4	4.8549
locus_tag=ECB_01111|gene=ycfT	1074	903.636	0	0
locus_tag=ECB_01112|gene=ycfU	1200	1029.64	1	3.86246
locus_tag=ECB_01113|gene=ycfV	702	531.636	1	7.48055
locus_tag=ECB_01114|gene=ycfW	1245	1074.64	6	22.2044
locus_tag=ECB_01116_2|gene=insA-10	276	123.051	0.6	19.3916
locus_tag=ECB_01117_2|gene=insB-10	504	334.705	1.9928	23.6783
locus_tag=ECB_01118|gene=cobB	840	669.636	0	0
locus_tag=ECB_01119|gene=ycfZ	789	618.636	0	0
locus_tag=ECB_01120|gene=ymfA	408	241.597	0	0
locus_tag=ECB_01121|gene=potD	1047	876.636	2	9.07317
locus_tag=ECB_01122|gene=potC	795	624.636	0	0
locus_tag=ECB_01123|gene=potB	828	657.636	2	12.0946
locus_tag=ECB_01124|gene=potA	1137	966.636	0	0
locus_tag=ECB_01125|gene=pepT	1227	1056.64	13	48.929
locus_tag=ECB_01126|gene=ycfD	1122	951.636	60	250.743
locus_tag=ECB_01127|gene=phoQ	1461	1290.64	6	18.4882
locus_tag=ECB_01128|gene=phoP	672	501.636	15	118.919
locus_tag=ECB_01129|gene=purB	1371	1200.64	6	19.8741
locus_tag=ECB_01130|gene=ycfC	642	471.684	6	50.5881
locus_tag=ECB_01131|gene=trmU	1107	936.636	2	8.49195
locus_tag=ECB_01132|gene=ymfB	462	293.636	0	0
locus_tag=ECB_01133|gene=ymfC	654	483.636	1	8.22298
locus_tag=ECB_01134|gene=icdA	1251	1080.64	135	496.824
locus_tag=ECB_01135|gene=ycgW	324	163.403	0	0
locus_tag=ECB_01136|gene=ycgX	405	238.718	0	0
locus_tag=ECB_01137|gene=ycgE	732	561.636	4	28.3239
locus_tag=ECB_01138|gene=ycgF	1212	1041.64	3	11.4539
locus_tag=ECB_01139|gene=ycgZ	237	92.2594	0	0
locus_tag=ECB_01140|gene=ymgA	273	120.722	0	0
locus_tag=ECB_01141|gene=ymgB	267	115.853	0	0
locus_tag=ECB_01142|gene=ymgC	249	101.46	0	0
locus_tag=ECB_01143|gene=ycgG	1524	1353.64	14	41.1315
locus_tag=ECB_01144|gene=ymgF	219	78.9738	0	0
locus_tag=ECB_01146|gene=ymgD	330	169.006	11	258.845
locus_tag=ECB_01147|gene=ECB_01147	276	123.051	0	0
locus_tag=ECB_01148|gene=ycgI	213	74.5642	1	53.3357
locus_tag=ECB_01149|gene=minE	267	115.853	2	68.655
locus_tag=ECB_01150|gene=minD	813	642.636	7	43.3193
locus_tag=ECB_01151|gene=minC	696	525.636	4	30.2638
locus_tag=ECB_01152|gene=ycgJ	369	204.41	0	0
locus_tag=ECB_01153|gene=ycgK	402	235.815	16	269.835
locus_tag=ECB_01154|gene=ycgL	327	166.18	4	95.7259
locus_tag=ECB_01155|gene=ycgM	660	489.636	19	154.322
locus_tag=ECB_01156|gene=ycgN	447	278.978	14	199.575
locus_tag=ECB_01158|gene=umuD	420	253.068	5	78.5744
locus_tag=ECB_01159|gene=umuC	1269	1098.64	8	28.9591
locus_tag=ECB_01160|gene=dsbB	531	361.354	9	99.0508
locus_tag=ECB_01161|gene=nhaB	1542	1371.64	13	37.6923
locus_tag=ECB_01162|gene=fadR	720	549.636	43	311.13
locus_tag=ECB_01163|gene=ycgB	1533	1362.64	1094	3192.9
locus_tag=ECB_01164|gene=dadA	1299	1128.64	186	655.401
locus_tag=ECB_01165|gene=alr	1071	900.636	52	229.616
locus_tag=ECB_01166|gene=ycgO	1737	1566.64	13	33.0007
locus_tag=ECB_01167|gene=ldcA	915	744.636	4	21.3631
locus_tag=ECB_01168|gene=mltE	612	441.729	4	36.0125
locus_tag=ECB_01169|gene=ycgR	735	564.636	0	0
locus_tag=ECB_01170|gene=ymgE	255	106.211	54	2021.97
locus_tag=ECB_01171|gene=ycgY	441	273.199	1	14.5569
locus_tag=ECB_01172|gene=treA	1698	1527.64	37	96.323
locus_tag=ECB_01173|gene=dhaM	1419	1248.64	7	22.2952
locus_tag=ECB_01174|gene=dhaL	633	462.684	2	17.1907
locus_tag=ECB_01175|gene=dhaK	1071	900.636	4	17.6628
locus_tag=ECB_01176|gene=dhaR	1920	1749.64	3	6.81902
locus_tag=ECB_01177|gene=ycgV	2868	2697.64	2	2.94846
locus_tag=ECB_01178|gene=ychF	1092	921.636	1	4.31508
locus_tag=ECB_01179|gene=pth	585	414.898	0	0
locus_tag=ECB_01180|gene=ychH	279	125.506	1691	53583.2
locus_tag=ECB_01181|gene=ychM	1680	1509.64	11	28.978
locus_tag=ECB_01182|gene=prsA	948	777.636	3	15.3424
locus_tag=ECB_01183|gene=ispE	852	681.636	2	11.6688
locus_tag=ECB_01184|gene=lolB	624	453.684	3	26.2976
locus_tag=ECB_01185|gene=hemA	1257	1086.64	7	25.619
locus_tag=ECB_01186|gene=prfA	1083	912.636	5	21.7882
locus_tag=ECB_01187|gene=hemK	834	663.636	1	5.99264
locus_tag=ECB_01188|gene=ychQ	393	227.237	1	17.5013
locus_tag=ECB_01189|gene=ychA	810	639.636	2	12.435
locus_tag=ECB_01190|gene=kdsA	855	684.636	3	17.4265
locus_tag=ECB_01191|gene=ldrA	108	17.2788	1	230.163
locus_tag=ECB_01192|gene=ldrB	108	17.2788	0	0
locus_tag=ECB_00620_4|gene=insK-2	852	681.636	2.5	14.586
locus_tag=ECB_00619_4|gene=insJ-2	522	352.533	14.1429	159.546
locus_tag=ECB_01194|gene=chaA	1101	930.636	0	0
locus_tag=ECB_01195|gene=chaB	231	87.7536	12	543.832
locus_tag=ECB_01196|gene=chaC	717	546.636	10	72.7528
locus_tag=ECB_01197|gene=ychN	354	190.502	34	709.787
locus_tag=ECB_01198|gene=ychP	1254	1083.64	1	3.66999
locus_tag=ECB_01199|gene=narL	651	480.636	11	91.0174
locus_tag=ECB_01200|gene=narX	1797	1626.64	12	29.3386
locus_tag=ECB_01201|gene=narK	1392	1221.64	4	13.0217
locus_tag=ECB_01202|gene=narG	3744	3573.64	6	6.67712
locus_tag=ECB_01203|gene=narH	1539	1368.64	2	5.81153
locus_tag=ECB_01204|gene=narJ	711	540.636	0	0
locus_tag=ECB_01205|gene=narI	678	507.636	0	0
locus_tag=ECB_01206|gene=ECB_01206	567	396.979	8	80.1439
locus_tag=ECB_01208|gene=purU	843	672.636	7	41.3872
locus_tag=ECB_01209|gene=ychJ	459	290.666	3	41.0465
locus_tag=ECB_01210|gene=ychK	945	774.636	21	107.813
locus_tag=ECB_01211|gene=hnr	1014	843.636	43	202.704
locus_tag=ECB_01212|gene=galU	909	738.636	18	96.9148
locus_tag=ECB_01213|gene=hns	414	247.448	2030	32625.7
locus_tag=ECB_01214|gene=tdk	618	447.684	4	35.5334
locus_tag=ECB_01215|gene=adhE	2676	2505.64	155	246.015
locus_tag=ECB_01216|gene=ychE	648	477.636	3	24.9788
locus_tag=ECB_01217|gene=oppA	1632	1461.64	13	35.3714
locus_tag=ECB_01218|gene=oppB	921	750.636	1	5.29808
locus_tag=ECB_01219|gene=oppC	909	738.636	2	10.7683
locus_tag=ECB_01220|gene=oppD	1014	843.636	1	4.71404
locus_tag=ECB_01221|gene=oppF	1005	834.636	2	9.52974
locus_tag=ECB_01222|gene=yciU	330	169.006	0	0
locus_tag=ECB_01223|gene=cls	1461	1290.64	30	92.4412
locus_tag=ECB_01224|gene=kch	1254	1083.64	9	33.0299
locus_tag=ECB_01225|gene=yciI	297	140.564	16	452.684
locus_tag=ECB_01226|gene=tonB	720	549.636	14	101.298
locus_tag=ECB_01227|gene=yciA	399	232.933	1	17.0733
locus_tag=ECB_01228|gene=ispZ	540	370.207	9	96.6821
locus_tag=ECB_01229|gene=yciC	744	573.636	1	6.93285
locus_tag=ECB_01230|gene=yciD	639	468.684	0	0
locus_tag=ECB_01231|gene=yciE	507	337.705	0	0
locus_tag=ECB_01232|gene=yciF	501	331.738	0	0
locus_tag=ECB_01233|gene=yciG	180	52.9665	2	150.168
locus_tag=ECB_01234|gene=trpA	807	636.636	8	49.9743
locus_tag=ECB_01235|gene=trpB	1194	1023.64	5	19.4255
locus_tag=ECB_01236|gene=trpC	1359	1188.64	3	10.0374
locus_tag=ECB_01237|gene=trpD	1596	1425.64	0	0
locus_tag=ECB_01238|gene=trpE	1563	1392.64	0	0
locus_tag=ECB_01239|gene=trpL	45	5.83333	0	0
locus_tag=ECB_01240|gene=yciV	882	711.636	0	0
locus_tag=ECB_01241|gene=yciO	621	450.684	13	114.715
locus_tag=ECB_01243|gene=insA-11	276	123.051	0.1	3.23193
locus_tag=ECB_01244|gene=insB-11	504	334.705	0.00956245	0.11362
locus_tag=ECB_01245|gene=yciL	876	705.636	2	11.2719
locus_tag=ECB_01246|gene=btuR	591	420.772	1	9.45151
locus_tag=ECB_01247|gene=yciK	759	588.636	4	27.0247
locus_tag=ECB_01248|gene=sohB	1050	879.636	2	9.04222
locus_tag=ECB_01249|gene=yciN	252	103.883	11	421.111
locus_tag=ECB_01250|gene=topA	2598	2427.64	9	14.7437
locus_tag=ECB_01251|gene=cysB	975	804.636	32	158.161
locus_tag=ECB_01253|gene=acnA	2676	2505.64	70	111.104
locus_tag=ECB_01254|gene=ribA	591	420.772	13	122.87
locus_tag=ECB_01255|gene=pgpB	765	594.636	1	6.68801
locus_tag=ECB_01256|gene=yciS	309	150.633	7	184.81
locus_tag=ECB_01257|gene=yciM	1170	999.636	0	0
locus_tag=ECB_01258|gene=pyrF	738	567.636	1	7.00613
locus_tag=ECB_01259|gene=yciH	327	166.18	0	0
locus_tag=ECB_01260|gene=osmB	219	78.9738	60	3021.46
locus_tag=ECB_01261|gene=yciT	750	579.636	6	41.1665
locus_tag=ECB_01262|gene=yciR	1986	1815.64	45	98.5671
locus_tag=ECB_01263|gene=rnb	1935	1764.64	2	4.50737
locus_tag=ECB_01264|gene=yciW	1128	957.636	0	0
locus_tag=ECB_01265|gene=fabI	789	618.636	10	64.2855
locus_tag=ECB_01266|gene=ycjD	354	190.502	0	0
locus_tag=ECB_01267|gene=sapF	807	636.636	8	49.9743
locus_tag=ECB_01268|gene=sapD	993	822.636	12	58.0125
locus_tag=ECB_01269|gene=sapC	891	720.636	12	66.2237
locus_tag=ECB_01270|gene=sapB	966	795.636	18	89.9718
locus_tag=ECB_01271|gene=sapA	1644	1473.64	38	102.551
locus_tag=ECB_01272|gene=ymjA	246	99.0976	0	0
locus_tag=ECB_01273|gene=ycjJ	1386	1215.64	17	55.6152
locus_tag=ECB_01274|gene=ycjK	1419	1248.64	156	496.863
locus_tag=ECB_01275|gene=ycjL	765	594.636	121	809.249
locus_tag=ECB_01276|gene=ycjC	558	388.019	64	655.957
locus_tag=ECB_01277|gene=aldH	1488	1317.64	10	30.1823
locus_tag=ECB_01278|gene=ordL	1281	1110.64	0	0
locus_tag=ECB_01279|gene=goaG	1266	1095.64	6	21.7788
locus_tag=ECB_01280|gene=pspF	978	807.636	2	9.84833
locus_tag=ECB_01281|gene=pspA	669	498.636	56	446.635
locus_tag=ECB_01282|gene=pspB	225	83.2698	4	191.038
locus_tag=ECB_01283|gene=pspC	360	196.106	19	385.31
locus_tag=ECB_01284|gene=pspD	222	81.0083	5	245.464
locus_tag=ECB_01285|gene=pspE	315	155.652	47	1200.86
locus_tag=ECB_01286|gene=ycjM	1680	1509.64	1	2.63437
locus_tag=ECB_01287|gene=ycjN	1293	1122.64	0	0
locus_tag=ECB_01288|gene=ycjO	882	711.636	2	11.1769
locus_tag=ECB_01289|gene=ycjP	843	672.636	0	0
locus_tag=ECB_01290|gene=ycjQ	1053	882.636	0	0
locus_tag=ECB_01291|gene=ycjR	789	618.636	0	0
locus_tag=ECB_01292|gene=ycjS	1056	885.636	0	0
locus_tag=ECB_01293|gene=ycjT	2268	2097.64	0	0
locus_tag=ECB_01294|gene=ycjU	660	489.636	0	0
locus_tag=ECB_01295|gene=ycjV	1083	912.636	0	0
locus_tag=ECB_01296|gene=ompG	906	735.636	0	0
locus_tag=ECB_01297|gene=ycjW	999	828.636	0	0
locus_tag=ECB_01298|gene=ycjX	1398	1227.64	1	3.2395
locus_tag=ECB_01299|gene=ycjF	1062	891.636	3	13.3808
locus_tag=ECB_01300|gene=tyrR	1542	1371.64	61	176.864
locus_tag=ECB_01301|gene=tpx	507	337.705	190	2237.51
locus_tag=ECB_01302|gene=ycjG	966	795.636	39	194.939
locus_tag=ECB_01303|gene=ycjI	789	618.636	57	366.427
locus_tag=ECB_01305|gene=ycjY	933	762.636	5	26.0736
locus_tag=ECB_01306|gene=ycjZ	900	729.636	15	81.7585
locus_tag=ECB_01307|gene=mppA	1614	1443.64	19	52.3413
locus_tag=ECB_01308|gene=ynaI	1032	861.636	2	9.23112
locus_tag=ECB_01309|gene=ynaJ	258	108.528	31	1135.97
locus_tag=ECB_01310|gene=ydaA	951	780.636	591	3010.84
locus_tag=ECB_01311|gene=fnr	753	582.636	74	505.106
locus_tag=ECB_01312|gene=ogt	516	346.603	1	11.474
locus_tag=ECB_01313|gene=abgT	1527	1356.64	1	2.93147
locus_tag=ECB_01314|gene=abgB	1446	1275.64	3	9.35282
locus_tag=ECB_01315|gene=abgA	1311	1140.64	5	17.433
locus_tag=ECB_01316|gene=abgR	909	738.636	6	32.3049
locus_tag=ECB_01317|gene=ydaL	564	394.019	3	30.2798
locus_tag=ECB_01318|gene=ydaM	1233	1062.64	36	134.731
locus_tag=ECB_01319|gene=ydaN	984	813.636	23	112.421
locus_tag=ECB_01320|gene=dbpA	1374	1203.64	7	23.1287
locus_tag=ECB_01321|gene=ydaO	936	765.636	1	5.19429
locus_tag=ECB_01322|gene=intR	1236	1065.64	1	3.73198
locus_tag=ECB_01323|gene=xisR	216	76.7669	0	0
locus_tag=ECB_01324|gene=ydaC	210	72.6155	0	0
locus_tag=ECB_01325|gene=lar	195	62.5713	0	0
locus_tag=ECB_01326|gene=recT	810	639.636	0	0
locus_tag=ECB_01327|gene=recE	2601	2430.64	5	8.18085
locus_tag=ECB_01328|gene=racC	276	123.051	0	0
locus_tag=ECB_01329|gene=ydaE	171	47.3198	0	0
locus_tag=ECB_01330|gene=kil	222	81.0083	0	0
locus_tag=ECB_01331|gene=sieB	489	319.9	2	24.8636
locus_tag=ECB_01332|gene=ydaF	156	38.6585	0	0
locus_tag=ECB_01333|gene=ydaG	135	27.8752	0	0
locus_tag=ECB_01334|gene=ECB_01334	138	29.3169	0	0
locus_tag=ECB_01335|gene=ECB_01335	345	182.498	0	0
locus_tag=ECB_01336|gene=ECB_01336	273	120.722	1	32.9429
locus_tag=ECB_01337|gene=ydfQ	534	364.318	0	0
locus_tag=ECB_01338|gene=rzpR	300	142.989	1	27.813
locus_tag=ECB_01339|gene=trkG	1458	1287.64	6	18.5313
locus_tag=ECB_01340|gene=ynaK	432	264.549	0	0
locus_tag=ECB_02695_1|gene=insE-5	309	150.633	0.333333	8.80049
locus_tag=ECB_02696_1|gene=insF-5	807	636.636	5.5	34.3573
locus_tag=ECB_01341|gene=ECB_01341	837	666.636	4	23.8627
locus_tag=ECB_01342|gene=ECB_01342	2226	2055.64	8.76886	16.9647
locus_tag=ECB_01343|gene=ECB_01343	279	125.506	1	31.6873
locus_tag=ECB_01344|gene=ECB_01344	294	138.011	0	0
locus_tag=ECB_01345|gene=pinR	591	420.772	2.66667	25.204
locus_tag=ECB_01346|gene=ynaE	267	115.853	1	34.3275
locus_tag=ECB_01347|gene=ynaF	435	267.361	43	639.615
locus_tag=ECB_01348|gene=ompN	1134	963.636	2	8.25401
locus_tag=ECB_01117_3|gene=insB-10	504	334.705	1.9928	23.6783
locus_tag=ECB_01116_3|gene=insA-10	276	123.051	0.6	19.3916
locus_tag=ECB_01349|gene=ydbK	3525	3354.64	74	87.7273
locus_tag=ECB_01350|gene=ydbJ	267	115.853	1	34.3275
locus_tag=ECB_01351|gene=hslJ	423	255.888	2	31.0833
locus_tag=ECB_01352|gene=ldhA	990	819.636	9	43.6686
locus_tag=ECB_01353|gene=ydbH	2640	2469.64	9	14.493
locus_tag=ECB_01354|gene=ynbE	186	56.762	1	70.0633
locus_tag=ECB_01355|gene=ydbL	327	166.18	0	0
locus_tag=ECB_01356|gene=feaR	906	735.636	22	118.934
locus_tag=ECB_01357|gene=feaB	1500	1329.64	9	26.9189
locus_tag=ECB_01358|gene=tynA	1719	1548.64	2	5.13605
locus_tag=ECB_01359|gene=insE-2	309	150.633	0.5	13.2007
locus_tag=ECB_01360|gene=insF-2	867	696.636	0	0
locus_tag=ECB_01361|gene=ydbC	534	364.318	2	21.8322
locus_tag=ECB_01362|gene=ydbD	2307	2136.64	2	3.72261
locus_tag=ECB_01363|gene=ynbA	606	435.772	0	0
locus_tag=ECB_01364|gene=ynbB	897	726.636	1	5.47307
locus_tag=ECB_01365|gene=ynbC	1758	1587.64	3	7.51482
locus_tag=ECB_01366|gene=ynbD	1293	1122.64	7	24.7975
locus_tag=ECB_00620_5|gene=insK-2	852	681.636	2.5	14.586
locus_tag=ECB_00619_5|gene=insJ-2	522	352.533	14.1429	159.546
locus_tag=ECB_01368|gene=hrpA	3846	3675.64	0	0
locus_tag=ECB_01369|gene=ydcF	801	630.636	0	0
locus_tag=ECB_01370|gene=aldA	1440	1269.64	1	3.13234
locus_tag=ECB_01371|gene=gapC	1002	831.636	0	0
locus_tag=ECB_01372|gene=insA-12	276	123.051	0.1	3.23193
locus_tag=ECB_01373|gene=insB-12	504	334.705	0.00956245	0.11362
locus_tag=ECB_01374|gene=cybB	531	361.354	1	11.0056
locus_tag=ECB_01375|gene=ydcA	174	49.2331	0	0
locus_tag=ECB_01376|gene=hokB	150	35.711	0	0
locus_tag=ECB_01377|gene=mokB	168	45.4101	0	0
locus_tag=ECB_00620_6|gene=insK-2	852	681.636	2.5	14.586
locus_tag=ECB_00619_6|gene=insJ-2	522	352.533	14.1429	159.546
locus_tag=ECB_01378|gene=trg	1641	1470.64	7	18.9296
locus_tag=ECB_01379|gene=ydcI	924	753.636	64	337.728
locus_tag=ECB_01380|gene=ydcJ	1344	1173.64	65	220.256
locus_tag=ECB_01381|gene=ydcG	1626	1455.64	16	43.7135
locus_tag=ECB_01382|gene=ECB_01382	204	68.4574	0	0
locus_tag=ECB_01383|gene=ydcH	225	83.2698	183	8740.01
locus_tag=ECB_01384|gene=rimL	540	370.207	10	107.425
locus_tag=ECB_01385|gene=ydcK	981	810.636	45	220.767
locus_tag=ECB_01386|gene=tehA	993	822.636	1	4.83438
locus_tag=ECB_01387|gene=tehB	594	423.772	7	65.6922
locus_tag=ECB_01388|gene=ydcL	669	498.636	174	1387.76
locus_tag=ECB_01390|gene=ydcM	1209	1038.64	18	68.9219
locus_tag=ECB_01391|gene=ydcO	1176	1005.64	14	55.365
locus_tag=ECB_01392|gene=ydcN	537	367.281	3	32.4841
locus_tag=ECB_01393|gene=ydcP	1962	1791.64	14	31.0761
locus_tag=ECB_01394|gene=yncJ	231	87.7536	5	226.597
locus_tag=ECB_01395|gene=ydcQ	438	270.253	15	220.734
locus_tag=ECB_01396|gene=ydcR	1407	1236.64	10	32.1593
locus_tag=ECB_01397|gene=ydcS	1146	975.636	143	582.903
locus_tag=ECB_01398|gene=ydcT	1014	843.636	45	212.132
locus_tag=ECB_01399|gene=ydcU	942	771.636	26	134.001
locus_tag=ECB_01400|gene=ydcV	795	624.636	26	165.537
locus_tag=ECB_01401|gene=ydcW	1425	1254.64	9	28.5281
locus_tag=ECB_01402|gene=ydcX	174	49.2331	0	0
locus_tag=ECB_01403|gene=ydcY	234	89.9324	5	221.107
locus_tag=ECB_01404|gene=ydcZ	450	281.837	2	28.2215
locus_tag=ECB_01405|gene=yncA	519	349.568	4	45.5069
locus_tag=ECB_01406|gene=yncB	1038	867.636	17	77.9219
locus_tag=ECB_01407|gene=yncC	666	495.636	1	8.02389
locus_tag=ECB_01408|gene=yncD	2103	1932.64	11	22.6355
locus_tag=ECB_01409|gene=yncE	1062	891.636	26	115.967
locus_tag=ECB_01410|gene=ansP	1500	1329.64	2	5.98199
locus_tag=ECB_01411|gene=yncG	618	447.684	5	44.4167
locus_tag=ECB_01412|gene=yncH	213	74.5642	0	0
locus_tag=ECB_01413|gene=ECB_01413	2127	1956.64	4	8.13014
locus_tag=ECB_01414|gene=rhsE	4224	4053.64	6.28621	6.16726
locus_tag=ECB_01415|gene=ydcD	483	314.059	0	0
locus_tag=ECB_01416|gene=ECB_01416	747	576.636	0	0
locus_tag=ECB_01417|gene=ECB_01417	201	66.527	0	0
locus_tag=ECB_01418|gene=ydcC	792	621.636	1	6.39752
locus_tag=ECB_01419|gene=ydcE	228	85.5078	0	0
locus_tag=ECB_01420|gene=yddH	570	399.979	64	636.343
locus_tag=ECB_01421|gene=nhoA	846	675.636	0	0
locus_tag=ECB_01423|gene=narV	681	510.636	2	15.5764
locus_tag=ECB_01424|gene=narW	696	525.636	0	0
locus_tag=ECB_01425|gene=narY	1545	1374.64	0	0
locus_tag=ECB_01426|gene=narZ	3741	3570.64	1	1.11379
locus_tag=ECB_01427|gene=narU	1389	1218.64	0	0
locus_tag=ECB_01428|gene=yddJ	336	174.383	0	0
locus_tag=ECB_01429|gene=yddK	957	786.636	2	10.1112
locus_tag=ECB_01430|gene=yddL	291	135.556	0	0
locus_tag=ECB_01431|gene=yddG	825	654.636	0	0
locus_tag=ECB_01432|gene=fdnG	3048	2877.64	1	1.38201
locus_tag=ECB_01433|gene=fdnH	885	714.636	0	0
locus_tag=ECB_01434|gene=fdnI	654	483.636	64	526.271
locus_tag=ECB_01435|gene=yddM	363	198.965	683	13651.9
locus_tag=ECB_01436|gene=adhP	1011	840.636	89	421.047
locus_tag=ECB_01437|gene=sfcA	1698	1527.64	164	426.945
locus_tag=ECB_01438|gene=rpsV	138	29.3169	527	71489.3
locus_tag=ECB_01439|gene=bdm	216	76.7669	1	51.8053
locus_tag=ECB_01440|gene=osmC	432	264.549	95	1428.12
locus_tag=ECB_01441|gene=yddO	927	756.636	14	73.585
locus_tag=ECB_01442|gene=yddP	987	816.636	9	43.8291
locus_tag=ECB_01443|gene=yddQ	897	726.636	8	43.7846
locus_tag=ECB_01444|gene=yddR	1023	852.636	6	27.9857
locus_tag=ECB_01445|gene=yddS	1551	1380.64	37	106.579
locus_tag=ECB_01446|gene=ddpX	582	411.898	5	48.2757
locus_tag=ECB_01447|gene=dos	2400	2229.64	6	10.702
locus_tag=ECB_01448|gene=yddV	1044	873.636	26	118.356
locus_tag=ECB_01449|gene=yddW	1320	1149.64	1	3.4593
locus_tag=ECB_01450|gene=xasA	1536	1365.64	4	11.6486
locus_tag=ECB_01451|gene=gadB	1401	1230.64	6.66667	21.5441
locus_tag=ECB_01452|gene=pqqL	2796	2625.64	4	6.05862
locus_tag=ECB_01453|gene=yddB	2373	2202.64	6	10.8332
locus_tag=ECB_01454|gene=yddA	1686	1515.64	1	2.62394
locus_tag=ECB_01455|gene=ydeM	1158	987.636	2	8.05344
locus_tag=ECB_01456|gene=ydeN	1683	1512.64	1	2.62914
locus_tag=ECB_01457|gene=ydeO	762	591.636	0	0
locus_tag=ECB_01458|gene=ECB_01458	198	64.5447	0	0
locus_tag=ECB_01459|gene=ydeP	2280	2109.64	0	0
locus_tag=ECB_01460|gene=ydeQ	915	744.636	2	10.6815
locus_tag=ECB_01461|gene=ydeR	504	334.705	0	0
locus_tag=ECB_01462|gene=ydeS	531	361.354	0	0
locus_tag=ECB_01463|gene=ydeT	1149	978.636	1	4.06375
locus_tag=ECB_01464|gene=ECB_01464	1011	840.636	3	14.1926
locus_tag=ECB_01465|gene=ECB_01465	351	187.716	0	0
locus_tag=ECB_01466|gene=ECB_01466	282	127.912	0	0
locus_tag=ECB_01467|gene=ECB_01467	384	218.597	1	18.193
locus_tag=ECB_01468|gene=yneL	537	367.281	1	10.828
locus_tag=ECB_01469|gene=hipA	1323	1152.64	7	24.1521
locus_tag=ECB_01470|gene=hipB	267	115.853	0	0
locus_tag=ECB_01472|gene=ydeZ	798	627.636	0	0
locus_tag=ECB_01473|gene=yneA	1023	852.636	0	0
locus_tag=ECB_01474|gene=yneB	876	705.636	0	0
locus_tag=ECB_01475|gene=yneC	291	135.556	3	88.014
locus_tag=ECB_01476|gene=tam	759	588.636	36	243.223
locus_tag=ECB_01477|gene=yneE	915	744.636	3	16.0223
locus_tag=ECB_01478|gene=uxaB	1452	1281.64	4	12.4121
locus_tag=ECB_01479|gene=yneF	948	777.636	2	10.2283
locus_tag=ECB_01480|gene=yneG	360	196.106	0	0
locus_tag=ECB_01481|gene=yneH	927	756.636	3	15.7682
locus_tag=ECB_01482|gene=yneI	1389	1218.64	0	0
locus_tag=ECB_01483|gene=yneJ	882	711.636	3	16.7653
locus_tag=ECB_01484|gene=yneK	1116	945.636	3	12.6167
locus_tag=ECB_01485|gene=sotB	1191	1020.64	0	0
locus_tag=ECB_01486|gene=marC	666	495.636	20	160.478
locus_tag=ECB_01487|gene=ECB_01487	285	130.505	62	1889.35
locus_tag=ECB_01488|gene=ECB_01488	321	160.893	18	444.923
locus_tag=ECB_01489|gene=marR	435	267.361	0	0
locus_tag=ECB_01490|gene=marA	384	218.597	1	18.193
locus_tag=ECB_01491|gene=marB	219	78.9738	0	0
locus_tag=ECB_01492|gene=eamA	900	729.636	1	5.45057
locus_tag=ECB_01493|gene=ydeE	1188	1017.64	0	0
locus_tag=ECB_01494|gene=ydeH	891	720.636	4	22.0746
locus_tag=ECB_01495|gene=ydeI	393	227.237	8	140.01
locus_tag=ECB_01496|gene=ydeJ	519	349.568	1	11.3767
locus_tag=ECB_01497|gene=dcp	2046	1875.64	6	12.7219
locus_tag=ECB_01498|gene=ydfG	747	576.636	37	255.181
locus_tag=ECB_01499|gene=ydfH	687	516.636	1	7.69774
locus_tag=ECB_01500|gene=ydfZ	204	68.4574	2	116.187
locus_tag=ECB_01501|gene=ydfI	1461	1290.64	1	3.08137
locus_tag=ECB_01502|gene=ydfJ	1284	1113.64	9	32.1401
locus_tag=ECB_01503|gene=ydfK	267	115.853	1	34.3275
locus_tag=ECB_01504|gene=pinQ	591	420.772	1.33333	12.602
locus_tag=ECB_01505|gene=ECB_01505	294	138.011	0	0
locus_tag=ECB_01506|gene=ECB_01506	705	534.636	0	0
locus_tag=ECB_01507|gene=ECB_01507	282	127.912	0	0
locus_tag=ECB_01508|gene=stfR	2379	2208.64	1.23114	2.21683
locus_tag=ECB_01509|gene=lomR	600	429.772	0	0
locus_tag=ECB_01511|gene=insE-3	309	150.633	0.333333	8.80049
locus_tag=ECB_01526|gene=ECB_01526	150	35.711	13	1447.74
locus_tag=ECB_01527|gene=ECB_01527	525	355.462	17	190.197
locus_tag=ECB_01528|gene=ECB_01528	381	215.685	4	73.7543
locus_tag=ECB_01529|gene=ydfU	579	408.898	0	0
locus_tag=ECB_01530|gene=ECB_01530	279	125.506	0	0
locus_tag=ECB_01531|gene=rem	252	103.883	1	38.2828
locus_tag=ECB_01532|gene=hokD	156	38.6585	9	925.86
locus_tag=ECB_01533|gene=ECB_01533	90	11.4479	0	0
locus_tag=ECB_01534|gene=ECB_01534	780	609.636	6	39.1407
locus_tag=ECB_01535|gene=ECB_01535	423	255.888	2	31.0833
locus_tag=ECB_01536|gene=ECB_01536	1020	849.636	1	4.68075
locus_tag=ECB_01537|gene=ydfX	462	293.636	0	0
locus_tag=ECB_01538|gene=dicC	231	87.7536	0	0
locus_tag=ECB_01539|gene=ECB_01539	408	241.597	0	0
locus_tag=ECB_01540|gene=ECB_01540	207	70.5028	0	0
locus_tag=ECB_01541|gene=ECB_01541	366	201.679	0	0
locus_tag=ECB_01542|gene=ECB_01542	288	133.02	1	29.8973
locus_tag=ECB_01543|gene=dicB	189	58.7362	0	0
locus_tag=ECB_01544|gene=ydfD	192	60.6713	0	0
locus_tag=ECB_01545|gene=ydfE	2472	2301.64	4	6.91149
locus_tag=ECB_01546|gene=ECB_01546	252	103.883	2	76.5657
locus_tag=ECB_01549|gene=rspB	1020	849.636	0	0
locus_tag=ECB_01550|gene=rspA	1215	1044.64	4	15.228
locus_tag=ECB_01551|gene=ynfA	327	166.18	0	0
locus_tag=ECB_01552|gene=ynfB	342	179.853	10	221.122
locus_tag=ECB_01553|gene=speG	561	391.019	7	71.1949
locus_tag=ECB_01554|gene=ynfC	711	540.636	7	51.4922
locus_tag=ECB_01555|gene=ynfD	306	148.091	71	1906.68
locus_tag=ECB_01556|gene=ynfE	2427	2256.64	3	5.28698
locus_tag=ECB_01557|gene=ynfF	2424	2253.64	8	14.1174
locus_tag=ECB_01558|gene=ynfG	618	447.684	1	8.88335
locus_tag=ECB_01559|gene=ynfH	855	684.636	3	17.4265
locus_tag=ECB_01560|gene=ynfI	615	444.729	5	44.7119
locus_tag=ECB_01561|gene=ynfJ	1257	1086.64	3	10.9796
locus_tag=ECB_01562|gene=bioD	696	525.636	4	30.2638
locus_tag=ECB_01563|gene=mlc	1221	1050.64	4	15.141
locus_tag=ECB_01564|gene=ynfL	894	723.636	2	10.9915
locus_tag=ECB_01565|gene=ynfM	1254	1083.64	15	55.0498
locus_tag=ECB_01566|gene=asr	309	150.633	171	4514.65
locus_tag=ECB_01567|gene=ydgD	822	651.636	131	799.492
locus_tag=ECB_01568|gene=ydgE	330	169.006	1	23.5314
locus_tag=ECB_01569|gene=ydgF	366	201.679	0	0
locus_tag=ECB_01570|gene=ydgG	1035	864.636	10	45.9954
locus_tag=ECB_01571|gene=pntB	1389	1218.64	6	19.5806
locus_tag=ECB_01572|gene=pntA	1533	1362.64	11	32.1041
locus_tag=ECB_01573|gene=ydgH	945	774.636	9	46.2054
locus_tag=ECB_01574|gene=ydgI	1383	1212.64	1	3.27958
locus_tag=ECB_01575|gene=ydgB	723	552.636	0	0
locus_tag=ECB_01576|gene=ydgC	336	174.383	2	45.6116
locus_tag=ECB_01577|gene=rstA	729	558.636	3	21.357
locus_tag=ECB_01578|gene=rstB	1302	1131.64	7	24.6002
locus_tag=ECB_01579|gene=tus	930	759.636	3	15.7059
locus_tag=ECB_01580|gene=fumC	1404	1233.64	62	199.872
locus_tag=ECB_01581|gene=fumA	1647	1476.64	349	939.94
locus_tag=ECB_01582|gene=manA	1176	1005.64	5	19.7732
locus_tag=ECB_01583|gene=ydgA	1509	1338.64	28	83.1848
locus_tag=ECB_01584|gene=uidC	1266	1095.64	7	25.4086
locus_tag=ECB_01585|gene=uidB	1374	1203.64	37	122.252
locus_tag=ECB_01586|gene=uidA	1812	1641.64	183	443.325
locus_tag=ECB_01587|gene=uidR	591	420.772	26	245.739
locus_tag=ECB_01588|gene=hdhA	768	597.636	4	26.6177
locus_tag=ECB_01589|gene=malI	1029	858.636	23	106.529
locus_tag=ECB_01590|gene=malX	1593	1422.64	14	39.1365
locus_tag=ECB_01591|gene=malY	1173	1002.64	7	27.7653
locus_tag=ECB_01592|gene=add	1002	831.636	23	109.987
locus_tag=ECB_01593|gene=ydgJ	1041	870.636	23	105.06
locus_tag=ECB_01594|gene=blr	126	24	0	0
locus_tag=ECB_01595|gene=ydgT	216	76.7669	6	310.832
locus_tag=ECB_01596|gene=ydgK	441	273.199	2	29.1139
locus_tag=ECB_01597|gene=rnfA	582	411.898	0	0
locus_tag=ECB_01598|gene=rnfB	579	408.898	0	0
locus_tag=ECB_01599|gene=rnfC	2223	2052.64	2	3.87495
locus_tag=ECB_01600|gene=rnfD	1059	888.636	0	0
locus_tag=ECB_01601|gene=rnfG	621	450.684	0	0
locus_tag=ECB_01602|gene=rnfE	696	525.636	0	0
locus_tag=ECB_01603|gene=nth	636	465.684	0	0
locus_tag=ECB_01604|gene=ydgR	1503	1332.64	5	14.9213
locus_tag=ECB_01605|gene=gst	606	435.772	101	921.744
locus_tag=ECB_01606|gene=pdxY	864	693.636	2	11.4669
locus_tag=ECB_01607|gene=tyrS	1275	1104.64	1	3.60022
locus_tag=ECB_01608|gene=pdxH	657	486.636	4	32.6892
locus_tag=ECB_01609|gene=ydhA	330	169.006	0	0
locus_tag=ECB_01610|gene=ydhH	1110	939.636	4	16.9297
locus_tag=ECB_01611|gene=slyB	468	299.458	71	942.91
locus_tag=ECB_01612|gene=slyA	435	267.361	32	475.992
locus_tag=ECB_01613|gene=ydhI	237	92.2594	2	86.212
locus_tag=ECB_01614|gene=ydhJ	858	687.636	2	11.567
locus_tag=ECB_01615|gene=ydhK	2013	1842.64	5	10.7914
locus_tag=ECB_01616|gene=sodC	522	352.533	41	462.523
locus_tag=ECB_01617|gene=ydhF	897	726.636	43	235.342
locus_tag=ECB_01618|gene=ydhL	240	94.4991	17	715.434
locus_tag=ECB_01619|gene=ydhM	516	346.603	0	0
locus_tag=ECB_01620|gene=nemA	1098	927.636	1	4.28717
locus_tag=ECB_01621|gene=gloA	408	241.597	12	197.532
locus_tag=ECB_01622|gene=rnt	648	477.636	0	0
locus_tag=ECB_01623|gene=lhr	4617	4446.64	23	20.5705
locus_tag=ECB_01624|gene=ydhD	348	185.233	14	300.578
locus_tag=ECB_01625|gene=ydhO	816	645.636	1	6.15971
locus_tag=ECB_01626|gene=sodB	582	411.898	18	173.793
locus_tag=ECB_01627_2|gene=ydhP	1167	996.636	0	0
locus_tag=ECB_01628|gene=ECB_01628	120	21.7591	32	5848.66
locus_tag=ECB_01629|gene=purR	1026	855.636	2	9.29585
locus_tag=ECB_01630|gene=ydhB	933	762.636	10	52.1472
locus_tag=ECB_01631|gene=ydhC	1212	1041.64	2	7.63593
locus_tag=ECB_01632|gene=cfa	1149	978.636	30	121.913
locus_tag=ECB_01633|gene=ribC	642	471.684	8	67.4508
locus_tag=ECB_01634|gene=norM	1374	1203.64	2	6.6082
locus_tag=ECB_01635|gene=ydhQ	1257	1086.64	51	186.653
locus_tag=ECB_01636|gene=ydhR	306	148.091	9	241.692
locus_tag=ECB_01637|gene=ydhS	1605	1434.64	42	116.428
locus_tag=ECB_01638|gene=ydhT	813	642.636	1	6.18847
locus_tag=ECB_01639|gene=ydhU	786	615.636	0	0
locus_tag=ECB_01640|gene=ydhX	669	498.636	1	7.97562
locus_tag=ECB_01641|gene=ydhW	648	477.636	0	0
locus_tag=ECB_00620_7|gene=insK-2	852	681.636	2.5	14.586
locus_tag=ECB_00619_7|gene=insJ-2	522	352.533	14.1429	159.546
locus_tag=ECB_01644|gene=ydhZ	210	72.6155	2	109.534
locus_tag=ECB_01645|gene=pykF	1413	1242.64	103	329.641
locus_tag=ECB_01646|gene=lpp	237	92.2594	580	25001.5
locus_tag=ECB_01647|gene=ynhG	1005	834.636	122	581.314
locus_tag=ECB_01648|gene=sufE	417	250.322	4	63.549
locus_tag=ECB_01649|gene=sufS	1221	1050.64	91	344.459
locus_tag=ECB_01650|gene=sufD	1272	1101.64	64	231.042
locus_tag=ECB_01651|gene=sufC	747	576.636	57	393.116
locus_tag=ECB_01652|gene=sufB	1488	1317.64	142	428.589
locus_tag=ECB_01653|gene=sufA	369	204.41	27	525.303
locus_tag=ECB_01654|gene=ydiH	270	118.384	5	167.967
locus_tag=ECB_01655|gene=ydiI	411	244.597	1	16.2591
locus_tag=ECB_01656|gene=ydiJ	3057	2886.64	9	12.3993
locus_tag=ECB_01657|gene=ydiK	1113	942.636	23	97.0358
locus_tag=ECB_01658|gene=ydiL	357	193.305	1	20.5733
locus_tag=ECB_01660|gene=ydiN	1266	1095.64	0	0
locus_tag=ECB_01661|gene=ydiB	867	696.636	0	0
locus_tag=ECB_01662|gene=aroD	759	588.636	0	0
locus_tag=ECB_01663|gene=ydiF	1596	1425.64	1	2.78958
locus_tag=ECB_01664|gene=ydiO	1152	981.636	0	0
locus_tag=ECB_01665|gene=ydiP	912	741.636	2	10.7248
locus_tag=ECB_01666|gene=ydiQ	765	594.636	1	6.68801
locus_tag=ECB_01667|gene=ydiR	939	768.636	0	0
locus_tag=ECB_01668|gene=ydiS	1290	1119.64	0	0
locus_tag=ECB_01669|gene=ydiT	294	138.011	0	0
locus_tag=ECB_01670|gene=ydiD	1701	1530.64	2	5.19644
locus_tag=ECB_01671|gene=ppsA	2379	2208.64	262	471.765
locus_tag=ECB_01672|gene=ydiA	834	663.636	12	71.9117
locus_tag=ECB_01673|gene=aroH	1047	876.636	4	18.1463
locus_tag=ECB_01674|gene=ydiE	192	60.6713	1	65.5488
locus_tag=ECB_01675|gene=ydiU	1437	1266.64	6	18.8386
locus_tag=ECB_01676|gene=ydiV	543	373.133	2	21.3164
locus_tag=ECB_01677|gene=nlpC	465	296.518	49	657.194
locus_tag=ECB_01678|gene=btuD	750	579.636	4	27.4443
locus_tag=ECB_01679|gene=btuE	552	382.057	5	52.0463
locus_tag=ECB_01680|gene=btuC	981	810.636	4	19.6238
locus_tag=ECB_01681|gene=himA	300	142.989	287	7982.32
locus_tag=ECB_01682|gene=pheT	2388	2217.64	122	218.785
locus_tag=ECB_01683|gene=pheS	984	813.636	4	19.5514
locus_tag=ECB_00620_8|gene=insK-2	852	681.636	2.5	14.586
locus_tag=ECB_00619_8|gene=insJ-2	522	352.533	14.1429	159.546
locus_tag=ECB_01684|gene=pheM	45	5.83333	0	0
locus_tag=ECB_01685|gene=rplT	357	193.305	50	1028.67
locus_tag=ECB_01686|gene=rpmI	198	64.5447	7	431.306
locus_tag=ECB_01687|gene=infC	435	267.361	78	1160.23
locus_tag=ECB_01688|gene=thrS	1929	1758.64	47	106.285
locus_tag=ECB_01690|gene=ECB_01690	123	22.9201	0	0
locus_tag=ECB_01691|gene=ydiY	759	588.636	0	0
locus_tag=ECB_01692|gene=pfkB	930	759.636	88	460.707
locus_tag=ECB_01693|gene=ydiZ	291	135.556	3	88.014
locus_tag=ECB_01694|gene=yniA	861	690.636	423	2435.79
locus_tag=ECB_01695|gene=yniB	537	367.281	149	1613.38
locus_tag=ECB_01696|gene=yniC	669	498.636	3	23.9269
locus_tag=ECB_01697|gene=ydjM	591	420.772	1	9.45151
locus_tag=ECB_01698|gene=ydjN	1392	1221.64	10	32.5542
locus_tag=ECB_01699|gene=ydjO	795	624.636	0	0
locus_tag=ECB_01700|gene=cedA	264	113.467	0	0
locus_tag=ECB_01701|gene=katE	2262	2091.64	2	3.8027
locus_tag=ECB_01702|gene=ydjC	750	579.636	1	6.86108
locus_tag=ECB_01703|gene=celF	1353	1182.64	0	0
locus_tag=ECB_01704|gene=celD	843	672.636	1	5.91246
locus_tag=ECB_01705|gene=celC	351	187.716	0	0
locus_tag=ECB_01706|gene=celB	1359	1188.64	2	6.69159
locus_tag=ECB_01707|gene=celA	321	160.893	8	197.743
locus_tag=ECB_01708|gene=osmE	339	177.074	31	696.235
locus_tag=ECB_01709|gene=nadE	828	657.636	1	6.04731
locus_tag=ECB_01710|gene=ydjQ	888	717.636	3	16.6251
locus_tag=ECB_01711|gene=ydjR	576	405.939	0	0
locus_tag=ECB_01712|gene=spy	486	316.996	3	37.6371
locus_tag=ECB_01713|gene=astE	969	798.636	23	114.532
locus_tag=ECB_01714|gene=astB	1344	1173.64	64	216.868
locus_tag=ECB_01715|gene=astD	1479	1308.64	105	319.094
locus_tag=ECB_01716|gene=astA	1035	864.636	77	354.165
locus_tag=ECB_01717|gene=astC	1221	1050.64	222	840.328
locus_tag=ECB_01718|gene=xthA	807	636.636	3	18.7404
locus_tag=ECB_01719|gene=ydjX	711	540.636	1	7.35602
locus_tag=ECB_01721|gene=ydjZ	708	537.636	1	7.39707
locus_tag=ECB_01722|gene=ynjA	549	379.095	0	0
locus_tag=ECB_01723|gene=ynjB	1167	996.636	4	15.9614
locus_tag=ECB_01724|gene=ynjC	1491	1320.64	1	3.01138
locus_tag=ECB_01725|gene=ynjD	654	483.636	0	0
locus_tag=ECB_01726|gene=ynjE	1308	1137.64	4	13.9831
locus_tag=ECB_01727|gene=ynjF	621	450.684	5	44.1211
locus_tag=ECB_01728|gene=nudG	408	241.597	2	32.922
locus_tag=ECB_01729|gene=ynjH	273	120.722	1	32.9429
locus_tag=ECB_01730|gene=gdhA	1344	1173.64	4	13.5542
locus_tag=ECB_01731|gene=ynjI	1041	870.636	0	0
locus_tag=ECB_01732|gene=topB	1962	1791.64	8	17.7578
locus_tag=ECB_01733|gene=selD	1044	873.636	21	95.5954
locus_tag=ECB_01734|gene=ydjA	552	382.057	6	62.4556
locus_tag=ECB_01735|gene=sppA	1857	1686.64	15	35.3686
locus_tag=ECB_01736|gene=ansA	1017	846.636	1	4.69733
locus_tag=ECB_01737|gene=pncA	642	471.684	1	8.43135
locus_tag=ECB_01738|gene=ydjE	1359	1188.64	0	0
locus_tag=ECB_01739|gene=ydjF	759	588.636	4	27.0247
locus_tag=ECB_01740|gene=ydjG	981	810.636	1	4.90594
locus_tag=ECB_01741|gene=ydjH	948	777.636	0	0
locus_tag=ECB_01742|gene=ydjI	837	666.636	0	0
locus_tag=ECB_01743|gene=ydjJ	1044	873.636	0	0
locus_tag=ECB_01744|gene=ydjK	1380	1209.64	0	0
locus_tag=ECB_01745|gene=ydjL	1077	906.636	0	0
locus_tag=ECB_01746|gene=yeaC	273	120.722	3	98.8286
locus_tag=ECB_01747|gene=yeaA	414	247.448	18	289.292
locus_tag=ECB_01748|gene=gapA	996	825.636	21	101.153
locus_tag=ECB_01749|gene=yeaD	885	714.636	2	11.13
locus_tag=ECB_01750|gene=yeaE	855	684.636	5	29.0441
locus_tag=ECB_01751|gene=mipA	747	576.636	2	13.7936
locus_tag=ECB_01752|gene=yeaG	1809	1638.64	32	77.6633
locus_tag=ECB_01753|gene=yeaH	1284	1113.64	3	10.7134
locus_tag=ECB_01754|gene=yeaI	1476	1305.64	0	0
locus_tag=ECB_01755|gene=yeaJ	1491	1320.64	1	3.01138
locus_tag=ECB_01756|gene=yeaK	504	334.705	1	11.8819
locus_tag=ECB_01757|gene=ECB_01757	105	16.2299	0	0
locus_tag=ECB_01758|gene=yeaL	447	278.978	2	28.5108
locus_tag=ECB_01759|gene=yeaM	822	651.636	12	73.2359
locus_tag=ECB_01760|gene=yeaN	1182	1011.64	5	19.6559
locus_tag=ECB_01761|gene=yeaO	348	185.233	6	128.819
locus_tag=ECB_01762|gene=yoaF	255	106.211	2	74.8877
locus_tag=ECB_01763|gene=yeaP	1026	855.636	5	23.2396
locus_tag=ECB_01764|gene=yeaQ	249	101.46	32	1254.31
locus_tag=ECB_01765|gene=yoaG	183	54.9486	0	0
locus_tag=ECB_01766|gene=yeaR	225	83.2698	0	0
locus_tag=ECB_01767|gene=insL-4	1113	942.636	3.42857	14.465
locus_tag=ECB_01768|gene=yeaS	639	468.684	6	50.9119
locus_tag=ECB_01769|gene=yeaT	924	753.636	12	63.3239
locus_tag=ECB_01770|gene=yeaU	1086	915.636	1	4.34335
locus_tag=ECB_01771|gene=yeaV	1446	1275.64	5	15.588
locus_tag=ECB_01772|gene=yeaW	1125	954.636	0	0
locus_tag=ECB_01773|gene=yeaX	966	795.636	0	0
locus_tag=ECB_01774|gene=rnd	1128	957.636	7	29.07
locus_tag=ECB_01775|gene=fadD	1686	1515.64	1600	4198.3
locus_tag=ECB_01776|gene=yeaY	582	411.898	177	1708.96
locus_tag=ECB_01777|gene=yeaZ	696	525.636	2	15.1319
locus_tag=ECB_01778|gene=yoaA	1911	1740.64	4	9.13903
locus_tag=ECB_01779|gene=yoaB	345	182.498	1	21.7917
locus_tag=ECB_01780|gene=yoaC	360	196.106	52	1054.53
locus_tag=ECB_01781|gene=yoaH	180	52.9665	5	375.42
locus_tag=ECB_01782|gene=pabB	1362	1191.64	3	10.0121
locus_tag=ECB_01783|gene=yeaB	579	408.898	5	48.6299
locus_tag=ECB_01784|gene=sdaA	1365	1194.64	141	469.388
locus_tag=ECB_01785|gene=yoaD	1599	1428.64	6	16.7024
locus_tag=ECB_01786|gene=yoaE	1557	1386.64	7	20.0763
locus_tag=ECB_01787|gene=manX	972	801.636	19	94.2594
locus_tag=ECB_01788|gene=manY	801	630.636	35	220.718
locus_tag=ECB_01789|gene=manZ	861	690.636	43	247.61
locus_tag=ECB_01790|gene=yobD	459	290.666	0	0
locus_tag=ECB_01791|gene=yebN	567	396.979	0	0
locus_tag=ECB_01792|gene=rrmA	810	639.636	1	6.21749
locus_tag=ECB_01793|gene=cspC	210	72.6155	14	766.739
locus_tag=ECB_01794|gene=yobF	144	32.4345	15	1839.21
locus_tag=ECB_01795|gene=yebO	288	133.02	20	597.945
locus_tag=ECB_01796|gene=yobG	144	32.4345	7	858.299
locus_tag=ECB_01797|gene=ECB_01797	240	94.4991	0	0
locus_tag=ECB_01798|gene=kdgR	792	621.636	19	121.553
locus_tag=ECB_01799|gene=yebQ	1374	1203.64	1	3.3041
locus_tag=ECB_01800|gene=htpX	882	711.636	437	2442.15
locus_tag=ECB_01801|gene=prc	2049	1878.64	15	31.7539
locus_tag=ECB_01802|gene=proQ	699	528.636	10	75.23
locus_tag=ECB_01803|gene=yebR	552	382.057	3	31.2278
locus_tag=ECB_01804|gene=yebS	1284	1113.64	26	92.8492
locus_tag=ECB_01805|gene=yebT	2634	2463.64	16	25.8281
locus_tag=ECB_01806|gene=yebU	1440	1269.64	4	12.5294
locus_tag=ECB_01807|gene=yebV	237	92.2594	41	1767.35
locus_tag=ECB_01808|gene=yebW	192	60.6713	2	131.098
locus_tag=ECB_01809|gene=pphA	657	486.636	2	16.3446
locus_tag=ECB_01810|gene=yebY	342	179.853	1	22.1122
locus_tag=ECB_01811|gene=yebZ	873	702.636	10	56.6002
locus_tag=ECB_01812|gene=yobA	375	210.01	25	473.422
locus_tag=ECB_01813|gene=holE	231	87.7536	2	90.6386
locus_tag=ECB_01814|gene=yobB	657	486.636	7	57.206
locus_tag=ECB_01815|gene=exoX	663	492.636	2	16.1455
locus_tag=ECB_01816|gene=ptrB	2061	1890.64	38	79.9326
locus_tag=ECB_01817|gene=yebE	660	489.636	68	552.311
locus_tag=ECB_01818|gene=yebF	369	204.41	22	428.025
locus_tag=ECB_01819|gene=yebG	291	135.556	84	2464.39
locus_tag=ECB_01820|gene=purT	1179	1008.64	1	3.94288
locus_tag=ECB_01821|gene=eda	642	471.684	1	8.43135
locus_tag=ECB_01822|gene=edd	1812	1641.64	1	2.42254
locus_tag=ECB_01823|gene=zwf	1476	1305.64	4	12.1839
locus_tag=ECB_01824|gene=yebK	870	699.636	12	68.2114
locus_tag=ECB_01825|gene=pykA	1443	1272.64	63	196.872
locus_tag=ECB_01826|gene=msbB	972	801.636	5	24.8051
locus_tag=ECB_01827|gene=yebA	1260	1089.64	18	65.6961
locus_tag=ECB_01828|gene=znuA	933	762.636	6	31.2883
locus_tag=ECB_01829|gene=znuC	756	585.636	3	20.3724
locus_tag=ECB_01830|gene=znuB	786	615.636	3	19.3796
locus_tag=ECB_01831|gene=ruvB	1011	840.636	1	4.73086
locus_tag=ECB_01832|gene=ruvA	612	441.729	3	27.0093
locus_tag=ECB_01833|gene=yebB	603	432.772	3	27.5683
locus_tag=ECB_01834|gene=ruvC	522	352.533	3	33.8431
locus_tag=ECB_01835|gene=yebC	741	570.636	2	13.9386
locus_tag=ECB_01836|gene=ntpA	453	284.752	0	0
locus_tag=ECB_01837|gene=aspS	1773	1602.64	10	24.8149
locus_tag=ECB_01838|gene=yecD	567	396.979	0	0
locus_tag=ECB_01839|gene=yecE	819	648.636	2	12.2624
locus_tag=ECB_01840|gene=yecN	396	230.074	2	34.5709
locus_tag=ECB_01841|gene=yecO	744	573.636	1	6.93285
locus_tag=ECB_01842|gene=yecP	972	801.636	2	9.92204
locus_tag=ECB_01843|gene=torZ	2430	2259.64	7	12.3199
locus_tag=ECB_01844|gene=torY	1101	930.636	0	0
locus_tag=ECB_01845|gene=cutC	441	273.199	41	596.834
locus_tag=ECB_01846|gene=yecM	567	396.979	3	30.054
locus_tag=ECB_01847|gene=argS	1734	1563.64	11	27.9773
locus_tag=ECB_01848|gene=yecT	489	319.9	1	12.4318
locus_tag=ECB_01849|gene=flhE	369	204.41	0	0
locus_tag=ECB_01850|gene=flhA	2079	1908.64	2	4.1673
locus_tag=ECB_01851|gene=flhB	1149	978.636	0	0
locus_tag=ECB_01852|gene=cheZ	645	474.684	0	0
locus_tag=ECB_01853|gene=cheY	390	224.305	0	0
locus_tag=ECB_01854|gene=cheB	1050	879.636	1	4.52111
locus_tag=ECB_01855|gene=cheR	861	690.636	0	0
locus_tag=ECB_01856|gene=tap	1602	1431.64	0	0
locus_tag=ECB_01857|gene=tar	1662	1491.64	1	2.66615
locus_tag=ECB_01858|gene=cheW	504	334.705	0	0
locus_tag=ECB_01859|gene=cheA	1965	1794.64	0	0
locus_tag=ECB_01860|gene=motB	927	756.636	2	10.5121
locus_tag=ECB_01861|gene=motA	888	717.636	0	0
locus_tag=ECB_01862|gene=flhC	579	408.898	9	87.5338
locus_tag=ECB_01863|gene=flhD	360	196.106	1	20.2795
locus_tag=ECB_01864|gene=yecG	429	261.655	9	136.792
locus_tag=ECB_01865|gene=otsA	1425	1254.64	5	15.8489
locus_tag=ECB_01866|gene=otsB	801	630.636	1	6.30622
locus_tag=ECB_01867|gene=araH	990	819.636	43	208.639
locus_tag=ECB_01868|gene=araG	1515	1344.64	23	68.0254
locus_tag=ECB_01869|gene=araF	990	819.636	25	121.302
locus_tag=ECB_01870|gene=yecI	504	334.705	48	570.332
locus_tag=ECB_01871|gene=yecJ	252	103.883	1	38.2828
locus_tag=ECB_01872|gene=yecR	324	163.403	1	24.3382
locus_tag=ECB_01873|gene=ftn	498	328.738	0	0
locus_tag=ECB_01874|gene=yecH	240	94.4991	9	378.759
locus_tag=ECB_01875|gene=tyrP	1212	1041.64	4	15.2719
locus_tag=ECB_01876|gene=yecA	666	495.636	3	24.0717
locus_tag=ECB_01877|gene=pgsA	549	379.095	27	283.246
locus_tag=ECB_01878|gene=uvrC	1767	1596.64	4	9.96328
locus_tag=ECB_01879|gene=uvrY	510	340.637	20	233.5
locus_tag=ECB_01880|gene=insA-13	276	123.051	0.1	3.23193
locus_tag=ECB_01881|gene=insB-13	504	334.705	0.00956245	0.11362
locus_tag=ECB_01882|gene=yedU	660	489.636	4	32.4889
locus_tag=ECB_01883|gene=yedV	1359	1188.64	0	0
locus_tag=ECB_01884|gene=yedW	672	501.636	2	15.8558
locus_tag=ECB_01885|gene=yedX	414	247.448	5	80.3589
locus_tag=ECB_01886|gene=yedY	1005	834.636	9	42.8838
locus_tag=ECB_01887|gene=yedZ	636	465.684	0	0
locus_tag=ECB_01888|gene=yodA	651	480.636	0	0
locus_tag=ECB_01889|gene=yodB	531	361.354	1	11.0056
locus_tag=ECB_01890|gene=yeeI	798	627.636	33	209.1
locus_tag=ECB_01891|gene=yeeJ	7152	6981.64	13	7.40516
locus_tag=ECB_01893|gene=shiA	1317	1146.64	8	27.7468
locus_tag=ECB_01894|gene=amn	1455	1284.64	23	71.2026
locus_tag=ECB_01895|gene=yeeN	717	546.636	1	7.27528
locus_tag=ECB_01896|gene=yeeO	1644	1473.64	16	43.1795
locus_tag=ECB_01897|gene=cbl	951	780.636	2	10.189
locus_tag=ECB_01898|gene=nac	918	747.636	0	0
locus_tag=ECB_01899|gene=erfK	933	762.636	14	73.0061
locus_tag=ECB_01900|gene=cobT	1080	909.636	3	13.116
locus_tag=ECB_01901|gene=cobS	744	573.636	1	6.93285
locus_tag=ECB_01902|gene=cobU	546	376.095	0	0
locus_tag=ECB_01904|gene=insD	906	735.636	4	21.6245
locus_tag=ECB_01906|gene=ECB_01906	408	241.597	4	65.844
locus_tag=ECB_01907|gene=ECB_01907	435	267.361	0	0
locus_tag=ECB_01908|gene=ECB_01908	411	244.597	3	48.7773
locus_tag=ECB_01909|gene=yoeD	159	40.2775	0	0
locus_tag=ECB_01910|gene=yeeX	396	230.074	44	760.56
locus_tag=ECB_01911|gene=yeeA	1059	888.636	21	93.9818
locus_tag=ECB_01912|gene=sbmC	474	305.276	72	937.968
locus_tag=ECB_01913|gene=dacD	1167	996.636	2	7.98071
locus_tag=ECB_01914|gene=sbcB	1428	1257.64	12	37.9467
locus_tag=ECB_01915|gene=yeeD	228	85.5078	0	0
locus_tag=ECB_01916|gene=yeeE	1059	888.636	1	4.47532
locus_tag=ECB_01917|gene=yeeF	1359	1188.64	0	0
locus_tag=ECB_01918|gene=yeeY	930	759.636	44	230.354
locus_tag=ECB_01919|gene=yeeZ	825	654.636	77	467.777
locus_tag=ECB_01920|gene=hisL	51	7	0	0
locus_tag=ECB_01921|gene=hisG	900	729.636	2	10.9011
locus_tag=ECB_01922|gene=hisD	1242	1071.64	11	40.8219
locus_tag=ECB_01923|gene=hisC	1071	900.636	5	22.0785
locus_tag=ECB_01924|gene=hisB	1068	897.636	3	13.2914
locus_tag=ECB_01925|gene=hisH	591	420.772	1	9.45151
locus_tag=ECB_01926|gene=hisA	738	567.636	2	14.0123
locus_tag=ECB_01927|gene=hisF	777	606.636	3	19.6671
locus_tag=ECB_01928|gene=hisI	612	441.729	7	63.0218
locus_tag=ECB_01929|gene=wzzB	984	813.636	22	107.533
locus_tag=ECB_01930|gene=ugd	1167	996.636	4	15.9614
locus_tag=ECB_01931|gene=gnd	1407	1236.64	43	138.285
locus_tag=ECB_01955|gene=cpsB	1437	1266.64	0	0
locus_tag=ECB_01956|gene=wcaI	1224	1053.64	1	3.77448
locus_tag=ECB_01957|gene=wcaH	480	311.122	0	0
locus_tag=ECB_01958|gene=wcaG	966	795.636	0	0
locus_tag=ECB_01959|gene=gmd	1122	951.636	0	0
locus_tag=ECB_01960|gene=wcaF	549	379.095	0	0
locus_tag=ECB_01961|gene=wcaE	747	576.636	0	0
locus_tag=ECB_01962|gene=wcaD	1218	1047.64	0	0
locus_tag=ECB_01963|gene=wcaC	1218	1047.64	0	0
locus_tag=ECB_01964|gene=wcaB	489	319.9	0	0
locus_tag=ECB_01965|gene=wcaA	840	669.636	0	0
locus_tag=ECB_01966|gene=wzc	2163	1992.64	1	1.99582
locus_tag=ECB_01967|gene=wzb	444	276.005	1	14.4089
locus_tag=ECB_01968|gene=wza	1140	969.636	3	12.3044
locus_tag=ECB_01969|gene=yegH	1584	1413.64	41	115.344
locus_tag=ECB_01970|gene=asmA	1854	1683.64	9	21.259
locus_tag=ECB_01971|gene=dcd	582	411.898	14	135.172
locus_tag=ECB_01972|gene=udk	642	471.684	8	67.4508
locus_tag=ECB_01973|gene=yegE	3306	3135.64	52	65.9517
locus_tag=ECB_01974|gene=alkA	849	678.636	5	29.3009
locus_tag=ECB_01975|gene=yegD	1353	1182.64	2	6.72554
locus_tag=ECB_01976|gene=yegI	1941	1770.64	1	2.24605
locus_tag=ECB_01977|gene=yegK	762	591.636	0	0
locus_tag=ECB_01978|gene=yegL	660	489.636	0	0
locus_tag=ECB_00620_9|gene=insK-2	852	681.636	2.5	14.586
locus_tag=ECB_00619_9|gene=insJ-2	522	352.533	14.1429	159.546
locus_tag=ECB_02014|gene=yegR	318	158.176	0	0
locus_tag=ECB_02015|gene=yegS	900	729.636	1	5.45057
locus_tag=ECB_02016|gene=gatR	774	603.636	5	32.9415
locus_tag=ECB_02017|gene=gatD	1041	870.636	2	9.13569
locus_tag=ECB_02018|gene=gatC	1356	1185.64	0	0
locus_tag=ECB_02019|gene=gatB	285	130.505	0	0
locus_tag=ECB_02020|gene=gatA	453	284.752	2	27.9326
locus_tag=ECB_02022|gene=insA-15	276	123.051	0.1	3.23193
locus_tag=ECB_02023|gene=insB-15	504	334.705	6.43422e-05	0.000764509
locus_tag=ECB_02024|gene=gatY	855	684.636	2	11.6177
locus_tag=ECB_02025|gene=fbaB	1053	882.636	13	58.5747
locus_tag=ECB_02026|gene=yegT	1278	1107.64	2	7.18094
locus_tag=ECB_02027|gene=yegU	1005	834.636	4	19.0595
locus_tag=ECB_02028|gene=yegV	966	795.636	0	0
locus_tag=ECB_02029|gene=yegW	747	576.636	0	0
locus_tag=ECB_02030|gene=yegX	819	648.636	2	12.2624
locus_tag=ECB_02031|gene=thiD	801	630.636	8	50.4498
locus_tag=ECB_02032|gene=thiM	789	618.636	72	462.855
locus_tag=ECB_02033|gene=ECB_02033	246	99.0976	12	481.578
locus_tag=ECB_02034|gene=ECB_02034	432	264.549	3	45.0987
locus_tag=ECB_02035|gene=ECB_02035	666	495.636	8	64.1912
locus_tag=ECB_02036|gene=ECB_02036	264	113.467	2	70.0985
locus_tag=ECB_02037|gene=ECB_02037	252	103.883	0	0
locus_tag=ECB_02038|gene=ECB_02038	399	232.933	0	0
locus_tag=ECB_02039|gene=ECB_02039	192	60.6713	0	0
locus_tag=ECB_02040|gene=insB-16	504	334.705	1.9928	23.6783
locus_tag=ECB_02041|gene=insA-16	276	123.051	0.6	19.3916
locus_tag=ECB_02042|gene=yehE	189	58.7362	8	541.667
locus_tag=ECB_02043|gene=mrp	1110	939.636	12	50.789
locus_tag=ECB_02044|gene=metG	2034	1863.64	9	19.2057
locus_tag=ECB_02045|gene=molR	3795	3624.64	4	4.38878
locus_tag=ECB_02046|gene=yehI	3633	3462.64	5	5.74264
locus_tag=ECB_02047|gene=yehK	318	158.176	0	0
locus_tag=ECB_02048|gene=yehL	1089	918.636	0	0
locus_tag=ECB_02049|gene=yehM	2280	2109.64	0	0
locus_tag=ECB_02050|gene=yehP	1137	966.636	0	0
locus_tag=ECB_02051|gene=yehQ	2001	1830.64	1	2.17243
locus_tag=ECB_02052|gene=yehR	462	293.636	3	40.6312
locus_tag=ECB_02053|gene=yehS	471	302.368	0	0
locus_tag=ECB_02054|gene=yehT	720	549.636	1	7.23557
locus_tag=ECB_02055|gene=yehU	1686	1515.64	7	18.3676
locus_tag=ECB_02056|gene=yehV	732	561.636	14	99.1337
locus_tag=ECB_02057|gene=ECB_02057	108	17.2788	0	0
locus_tag=ECB_02058|gene=yehW	732	561.636	0	0
locus_tag=ECB_02059|gene=yehX	927	756.636	0	0
locus_tag=ECB_02060|gene=yehY	1158	987.636	4	16.1069
locus_tag=ECB_02061|gene=yehZ	918	747.636	1	5.31934
locus_tag=ECB_02062|gene=bglX	2298	2127.64	9	16.8226
locus_tag=ECB_02063|gene=dld	1716	1545.64	45	115.785
locus_tag=ECB_02064|gene=pbpG	933	762.636	3	15.6442
locus_tag=ECB_02065|gene=yohC	588	417.898	139	1322.8
locus_tag=ECB_02066|gene=yohD	579	408.898	11	106.986
locus_tag=ECB_02067|gene=yohF	762	591.636	2	13.4438
locus_tag=ECB_02068|gene=yohGH	1365	1194.64	0	0
locus_tag=ECB_02069|gene=yohI	948	777.636	0	0
locus_tag=ECB_02070|gene=yohJ	399	232.933	3	51.2198
locus_tag=ECB_02071|gene=yohK	696	525.636	6	45.3956
locus_tag=ECB_02072|gene=cdd	885	714.636	8	44.5198
locus_tag=ECB_02073|gene=sanA	720	549.636	0	0
locus_tag=ECB_02074|gene=yeiS	240	94.4991	2	84.1688
locus_tag=ECB_02075|gene=yeiT	1239	1068.64	20	74.4301
locus_tag=ECB_02076|gene=yeiA	1236	1065.64	6	22.3919
locus_tag=ECB_02077|gene=mglC	1011	840.636	9	42.5777
locus_tag=ECB_02078|gene=mglA	1521	1350.64	11	32.3894
locus_tag=ECB_02079|gene=mglB	999	828.636	95	455.94
locus_tag=ECB_02080|gene=galS	1041	870.636	35	159.875
locus_tag=ECB_02081|gene=yeiB	1158	987.636	0	0
locus_tag=ECB_02082|gene=folE	669	498.636	14	111.659
locus_tag=ECB_02083|gene=yeiG	837	666.636	22	131.245
locus_tag=ECB_02084|gene=cirA	1992	1821.64	9	19.6485
locus_tag=ECB_02085|gene=lysP	1470	1299.64	6	18.3602
locus_tag=ECB_02086|gene=yeiE	882	711.636	12	67.0612
locus_tag=ECB_02087|gene=yeiH	1050	879.636	3	13.5633
locus_tag=ECB_02088|gene=nfo	858	687.636	0	0
locus_tag=ECB_02089|gene=yeiI	1089	918.636	0	0
locus_tag=ECB_02090|gene=yeiJ	1251	1080.64	0	0
locus_tag=ECB_02091|gene=rihB	942	771.636	1	5.1539
locus_tag=ECB_02092|gene=yeiL	660	489.636	9	73.1
[truncated: 2,104 more rows]
