# Supplementary material for: Genomic and phenotypic evolution of Escherichia coli in a novel citrate-only resource environment
Source: eLife. 2020 May 29;9:e55414. doi: 10.7554/eLife.55414 (PMC7299349; doi:10.7554/eLife.55414)
Supplement: Figure 14—source data 1. [file elife-55414-fig14-data1.zip › ZDBp889_1/abundance.tsv]

target_id	length	eff_length	est_counts	tpm
locus_tag=ECB_00001|gene=thrL	66	11.473	7	1188.93
locus_tag=ECB_00002|gene=thrA	2463	2292.19	16	13.6021
locus_tag=ECB_00003|gene=thrB	933	762.187	13	33.2366
locus_tag=ECB_00004|gene=thrC	1287	1116.19	10	17.4582
locus_tag=ECB_00005|gene=yaaX	297	139.383	6	83.8838
locus_tag=ECB_00006|gene=yaaA	777	606.187	5	16.0731
locus_tag=ECB_00007|gene=yaaJ	1431	1260.19	3	4.63897
locus_tag=ECB_00008|gene=talB	954	783.187	111	276.18
locus_tag=ECB_00009|gene=mogA	588	417.375	20	93.3767
locus_tag=ECB_00010|gene=yaaH	567	396.496	14	68.8058
locus_tag=ECB_00011|gene=yaaW	714	543.187	0	0
locus_tag=ECB_00012|gene=htgA	486	316.48	1	6.15728
locus_tag=ECB_00013|gene=yaaI	405	237.94	0	0
locus_tag=ECB_00014|gene=dnaK	1917	1746.19	58	64.7251
locus_tag=ECB_00015|gene=dnaJ	1131	960.187	2	4.05891
locus_tag=ECB_00016_1|gene=insL-1	1113	942.187	10.5714	21.8641
locus_tag=ECB_00017|gene=mokC	210	71.9353	1	27.089
locus_tag=ECB_00619_1|gene=insJ-2	522	351.682	21.2857	117.943
locus_tag=ECB_00620_1|gene=insK-2	852	681.187	9.05	25.8891
locus_tag=ECB_00018|gene=nhaA	1167	996.187	32	62.5957
locus_tag=ECB_00019|gene=nhaR	906	735.187	6	15.9034
locus_tag=ECB_00020|gene=ECB_00020	960	789.187	1	2.4692
locus_tag=ECB_00021|gene=ECB_00021	1146	975.187	0	0
locus_tag=ECB_00022|gene=ECB_00022	705	534.187	0	0
locus_tag=ECB_00023|gene=insA-1	276	122.126	5.95206	94.9718
locus_tag=ECB_00024|gene=insB-1	504	334.025	6.94018	40.4881
locus_tag=ECB_00025|gene=ECB_00025	351	187.237	0	0
locus_tag=ECB_00026|gene=ECB_00026	165	44.0306	3	132.771
locus_tag=ECB_00027|gene=rpsT	264	112.36	23	398.888
locus_tag=ECB_00028|gene=yaaY	219	78.1551	11	274.265
locus_tag=ECB_00029|gene=ribF	942	771.187	25	63.1707
locus_tag=ECB_00030|gene=ileS	2817	2646.19	54	39.7657
locus_tag=ECB_00031|gene=lspA	495	325.189	4	23.9695
locus_tag=ECB_00032|gene=fkpB	450	281.347	1	6.92617
locus_tag=ECB_00033|gene=ispH	951	780.187	4	9.99072
locus_tag=ECB_00034|gene=rihC	915	744.187	17	44.5146
locus_tag=ECB_00035|gene=dapB	822	651.187	5	14.9623
locus_tag=ECB_00036|gene=carA	1149	978.187	658	1310.81
locus_tag=ECB_00037|gene=carB	3222	3051.19	11	7.02521
locus_tag=ECB_00038|gene=caiF	396	229.175	13	110.538
locus_tag=ECB_00039|gene=caiE	591	420.375	1	4.63552
locus_tag=ECB_00040|gene=caiD	894	723.187	0	0
locus_tag=ECB_00041|gene=caiC	1569	1398.19	1	1.3937
locus_tag=ECB_00043|gene=caiA	1143	972.187	2	4.00881
locus_tag=ECB_00044|gene=caiT	1515	1344.19	0	0
locus_tag=ECB_00045|gene=fixA	771	600.187	0	0
locus_tag=ECB_00046|gene=fixB	942	771.187	0	0
locus_tag=ECB_00047|gene=fixC	1287	1116.19	0	0
locus_tag=ECB_00048|gene=fixX	288	131.674	0	0
locus_tag=ECB_00049|gene=yaaU	1332	1161.19	0	0
locus_tag=ECB_00050|gene=yabF	531	360.682	6	32.4162
locus_tag=ECB_00051|gene=kefC	1863	1692.19	7	8.06093
locus_tag=ECB_00052|gene=folA	480	310.669	42	263.443
locus_tag=ECB_00053|gene=apaH	843	672.187	10	28.9898
locus_tag=ECB_00054|gene=apaG	378	212.28	8	73.4371
locus_tag=ECB_00055|gene=ksgA	822	651.187	47	140.646
locus_tag=ECB_00056|gene=pdxA	990	819.187	5	11.8938
locus_tag=ECB_00057|gene=surA	1287	1116.19	69	120.461
locus_tag=ECB_00058|gene=imp	2355	2184.19	168	149.884
locus_tag=ECB_00059|gene=djlA	816	645.187	9	27.1827
locus_tag=ECB_00060|gene=rluA	660	489.187	6	23.9008
locus_tag=ECB_00061|gene=hepA	2907	2736.19	13	9.25834
locus_tag=ECB_00062|gene=polB	2352	2181.19	6	5.36036
locus_tag=ECB_00063|gene=araD	696	525.187	0	0
locus_tag=ECB_00064|gene=araA	1503	1332.19	6	8.7765
locus_tag=ECB_00065|gene=araB	1701	1530.19	7	8.91433
locus_tag=ECB_00066|gene=araC	879	708.187	60	165.097
locus_tag=ECB_00067|gene=yabI	765	594.187	30	98.386
locus_tag=ECB_00068|gene=yabJ	699	528.187	5	18.4467
locus_tag=ECB_00069|gene=thiP	1611	1440.19	4	5.41223
locus_tag=ECB_00070|gene=tbpA	984	813.187	0	0
locus_tag=ECB_00071|gene=yabN	1656	1485.19	3	3.93619
locus_tag=ECB_00072|gene=setA	1179	1008.19	2	3.86567
locus_tag=ECB_00073|gene=leuD	606	435.375	12	53.7097
locus_tag=ECB_00074|gene=leuC	1401	1230.19	12	19.0084
locus_tag=ECB_00075|gene=leuB	1092	921.187	7	14.8076
locus_tag=ECB_00076|gene=leuA	1572	1401.19	7	9.73503
locus_tag=ECB_00077|gene=leuL	87	11.4643	1	169.976
locus_tag=ECB_00078|gene=leuO	945	774.187	7	17.6193
locus_tag=ECB_00079|gene=ilvI	1725	1554.19	5	6.26906
locus_tag=ECB_00080|gene=ilvH	492	322.352	6	36.2708
locus_tag=ECB_00081|gene=fruR	1005	834.187	53	123.808
locus_tag=ECB_00082|gene=yabB	459	290.117	42	282.106
locus_tag=ECB_00083|gene=mraW	942	771.187	37	93.4926
locus_tag=ECB_00084|gene=ftsL	366	201.166	9	87.1814
locus_tag=ECB_00085|gene=ftsI	1767	1596.19	11	13.429
locus_tag=ECB_00086|gene=murE	1488	1317.19	6	8.87645
locus_tag=ECB_00087|gene=murF	1359	1188.19	12	19.6803
locus_tag=ECB_00088|gene=mraY	1083	912.187	6	12.8175
locus_tag=ECB_00089|gene=murD	1317	1146.19	15	25.5018
locus_tag=ECB_00090|gene=ftsW	1245	1074.19	15	27.2111
locus_tag=ECB_00091|gene=murG	1068	897.187	4	8.68785
locus_tag=ECB_00092|gene=murC	1476	1305.19	9	13.4371
locus_tag=ECB_00093|gene=ddl	921	750.187	13	33.7683
locus_tag=ECB_00094|gene=ftsQ	831	660.187	41	121.019
locus_tag=ECB_00095|gene=ftsA	1263	1092.19	18	32.1152
locus_tag=ECB_00096|gene=ftsZ	1152	981.187	86	170.798
locus_tag=ECB_00097|gene=lpxC	918	747.187	403	1051.02
locus_tag=ECB_00098|gene=yacA	513	342.822	11	62.5259
locus_tag=ECB_00099|gene=secA	2706	2535.19	59	45.35
locus_tag=ECB_00100|gene=mutT	390	223.704	4	34.8435
locus_tag=ECB_00101|gene=yacG	198	64.0511	9	273.811
locus_tag=ECB_00102|gene=yacF	744	573.187	13	44.1959
locus_tag=ECB_00103|gene=coaE	621	450.375	19	82.208
locus_tag=ECB_00104|gene=guaC	1044	873.187	7	15.6216
locus_tag=ECB_00105|gene=hofC	1203	1032.19	3	5.66367
locus_tag=ECB_00106|gene=hofB	1386	1215.19	1	1.60359
locus_tag=ECB_00107|gene=ppdD	441	272.485	0	0
locus_tag=ECB_00108|gene=nadC	894	723.187	14	37.7236
locus_tag=ECB_00109|gene=ampD	552	381.534	3	15.3223
locus_tag=ECB_00110|gene=ampE	855	684.187	12	34.1776
locus_tag=ECB_00111|gene=aroP	1374	1203.19	47	76.1202
locus_tag=ECB_00112|gene=pdhR	765	594.187	34	111.504
locus_tag=ECB_00113|gene=aceE	2664	2493.19	170	132.871
locus_tag=ECB_00114|gene=aceF	1893	1722.19	75	84.8626
locus_tag=ECB_00115|gene=lpdA	1425	1254.19	315	489.422
locus_tag=ECB_00116|gene=yacH	1854	1683.19	10	11.5772
locus_tag=ECB_00117|gene=acnB	2598	2427.19	555	445.579
locus_tag=ECB_00118|gene=yacL	363	198.37	51	500.991
locus_tag=ECB_00119|gene=speD	795	624.187	9	28.0972
locus_tag=ECB_00120|gene=speE	867	696.187	7	19.5933
locus_tag=ECB_00121|gene=yacC	348	184.524	7	73.9231
locus_tag=ECB_00122|gene=cueO	1551	1380.19	0	0
locus_tag=ECB_00123|gene=gcd	2391	2220.19	122	107.079
locus_tag=ECB_00124|gene=hpt	537	366.609	6	31.8922
locus_tag=ECB_00125|gene=yadF	663	492.187	47	186.081
locus_tag=ECB_00126|gene=yadG	927	756.187	11	28.3465
locus_tag=ECB_00127|gene=yadH	771	600.187	31	100.649
locus_tag=ECB_00128|gene=yadI	441	272.485	13	92.9684
locus_tag=ECB_00129|gene=yadE	1230	1059.19	5	9.19883
locus_tag=ECB_00130|gene=panD	381	215.193	25	226.384
locus_tag=ECB_00131|gene=yadD	903	732.187	2	5.32284
locus_tag=ECB_00132|gene=panC	852	681.187	29	82.9597
locus_tag=ECB_00133|gene=panB	795	624.187	20	62.4382
locus_tag=ECB_00134|gene=yadC	1347	1176.19	8	13.2541
locus_tag=ECB_00135|gene=yadK	597	426.375	3	13.7109
locus_tag=ECB_00136|gene=yadL	603	432.375	1	4.50686
locus_tag=ECB_00137|gene=yadM	570	399.416	6	29.2726
locus_tag=ECB_00138|gene=htrE	2601	2430.19	9	7.21669
locus_tag=ECB_00139|gene=ecpD	741	570.187	0	0
locus_tag=ECB_00140|gene=yadN	585	414.375	1	4.70264
locus_tag=ECB_00141|gene=folK	480	310.669	2	12.5449
locus_tag=ECB_00142|gene=pcnB	1365	1194.19	25	40.7946
locus_tag=ECB_00143|gene=yadB	927	756.187	13	33.5004
locus_tag=ECB_00144|gene=dksA	456	287.204	457	3100.71
locus_tag=ECB_00145|gene=sfsA	705	534.187	128	466.93
locus_tag=ECB_00146|gene=ligT	531	360.682	6	32.4162
locus_tag=ECB_00147|gene=hrpB	2430	2259.19	12	10.3506
locus_tag=ECB_00148|gene=mrcB	2526	2355.19	46	38.0599
locus_tag=ECB_00149|gene=fhuA	2244	2073.19	110	103.393
locus_tag=ECB_00150|gene=fhuC	798	627.187	14	43.4977
locus_tag=ECB_00151|gene=fhuD	891	720.187	0	0
locus_tag=ECB_00152|gene=fhuB	1983	1812.19	3	3.22592
locus_tag=ECB_00153|gene=hemL	1281	1110.19	385	675.772
locus_tag=ECB_00154|gene=yadQ	1422	1251.19	17	26.4766
locus_tag=ECB_00155|gene=yadR	345	181.712	108	1158.18
locus_tag=ECB_00156|gene=yadS	624	453.375	1	4.29811
locus_tag=ECB_00157|gene=yadT	801	630.187	2	6.18438
locus_tag=ECB_00158|gene=pfs	699	528.187	52	191.845
locus_tag=ECB_00159|gene=dgt	1518	1347.19	15	21.697
locus_tag=ECB_00160|gene=degP	1425	1254.19	31	48.1654
locus_tag=ECB_00161|gene=cdaR	1158	987.187	6	11.8437
locus_tag=ECB_00162|gene=yaeH	387	220.794	59	520.715
locus_tag=ECB_00163|gene=yaeI	813	642.187	4	12.1376
locus_tag=ECB_00164|gene=dapD	825	654.187	63	187.661
locus_tag=ECB_00165|gene=glnD	2673	2502.19	23	17.912
locus_tag=ECB_00166|gene=map	795	624.187	15	46.8287
locus_tag=ECB_00167|gene=rpsB	726	555.187	27	94.7676
locus_tag=ECB_00168|gene=tsf	852	681.187	6	17.1641
locus_tag=ECB_00169|gene=pyrH	726	555.187	12	42.1189
locus_tag=ECB_00170|gene=frr	558	387.496	69	346.991
locus_tag=ECB_00171|gene=ispC	1197	1026.19	14	26.585
locus_tag=ECB_00172|gene=uppS	762	591.187	4	13.1847
locus_tag=ECB_00173|gene=cdsA	858	687.187	15	42.5355
locus_tag=ECB_00174|gene=yaeL	1353	1182.19	33	54.3955
locus_tag=ECB_00175|gene=yaeT	2433	2262.19	73	62.8825
locus_tag=ECB_00176|gene=hlpA	486	316.48	73	449.481
locus_tag=ECB_00177|gene=lpxD	1026	855.187	36	82.0308
locus_tag=ECB_00178|gene=fabZ	456	287.204	17	115.344
locus_tag=ECB_00179|gene=lpxA	789	618.187	17	53.5876
locus_tag=ECB_00180|gene=lpxB	1149	978.187	10	19.9211
locus_tag=ECB_00181|gene=rnhB	597	426.375	3	13.7109
locus_tag=ECB_00182|gene=dnaE	3483	3312.19	26	15.2966
locus_tag=ECB_00183|gene=accA	960	789.187	43	106.175
locus_tag=ECB_00184|gene=ldcC	2142	1971.19	56	55.3599
locus_tag=ECB_00185|gene=yaeR	390	223.704	6	52.2653
locus_tag=ECB_00186|gene=tilS	1299	1128.19	1	1.72725
locus_tag=ECB_00187|gene=rof	255	105.104	3	55.6206
locus_tag=ECB_00188|gene=yaeP	201	66.0602	7	206.487
locus_tag=ECB_00189|gene=yaeQ	546	375.572	1	5.18851
locus_tag=ECB_00190|gene=yaeJ	423	255.121	5	38.1909
locus_tag=ECB_00191|gene=cutF	711	540.187	33	119.043
locus_tag=ECB_00192|gene=yaeF	825	654.187	6	17.8725
locus_tag=ECB_00193|gene=proS	1719	1548.19	123	154.816
locus_tag=ECB_00194|gene=yaeB	708	537.187	53	192.259
locus_tag=ECB_00195|gene=rcsF	405	237.94	1	8.1897
locus_tag=ECB_00196|gene=metQ	816	645.187	25	75.5074
locus_tag=ECB_00197|gene=metI	654	483.235	5	20.1626
locus_tag=ECB_00198|gene=metN	1032	861.187	5	11.3138
locus_tag=ECB_00199|gene=gmhB	573	402.416	17	82.3207
locus_tag=ECB_00200|gene=dkgB	804	633.187	1	3.07754
locus_tag=ECB_00201|gene=yafC	915	744.187	61	159.729
locus_tag=ECB_00202|gene=yafD	801	630.187	85	262.836
locus_tag=ECB_00203|gene=yafE	624	453.375	5	21.4905
locus_tag=ECB_00204|gene=mltD	1359	1188.19	17	27.8804
locus_tag=ECB_00205|gene=gloB	756	585.187	14	46.6196
locus_tag=ECB_00206|gene=yafS	723	552.187	17	59.9927
locus_tag=ECB_00207|gene=rnhA	468	298.851	6	39.1229
locus_tag=ECB_00208|gene=dnaQ	732	561.187	40	138.895
locus_tag=ECB_00209|gene=yafT	786	615.187	1	3.16758
locus_tag=ECB_00210|gene=insA-2	276	122.126	5.95206	94.9718
locus_tag=ECB_00211|gene=insB-2	504	334.025	2.43099	14.1821
locus_tag=ECB_00212|gene=ECB_00212	372	206.792	0	0
locus_tag=ECB_00213|gene=yhhI	1137	966.187	5	10.0843
locus_tag=ECB_00214|gene=yafV	771	600.187	21	68.1817
locus_tag=ECB_00215|gene=ykfE	474	304.731	4	25.5787
locus_tag=ECB_00216|gene=fadE	2445	2274.19	626	536.394
locus_tag=ECB_00217|gene=lpcA	579	408.375	53	252.902
locus_tag=ECB_00218|gene=yafJ	768	597.187	15	48.9459
locus_tag=ECB_00219|gene=yafK	741	570.187	34	116.198
locus_tag=ECB_00220|gene=yafQ	279	124.559	81	1267.2
locus_tag=ECB_00221|gene=dinJ	261	109.995	199	3525.45
locus_tag=ECB_00222|gene=yafL	750	579.187	1	3.36447
locus_tag=ECB_00223|gene=yafM	498	328.157	6	35.6292
locus_tag=ECB_00226|gene=dinB	1056	885.187	27	59.438
locus_tag=ECB_00227|gene=yafN	294	136.869	26	370.172
locus_tag=ECB_00228|gene=yafO	399	232.082	13	109.153
locus_tag=ECB_00229|gene=yafP	453	284.319	0	0
locus_tag=ECB_00230|gene=ykfJ	267	114.917	2	33.9143
locus_tag=ECB_00231|gene=prfH	501	331.025	0	0
locus_tag=ECB_00232|gene=pepD	1458	1287.19	79	119.597
locus_tag=ECB_00233|gene=gpt	459	290.117	0	0
locus_tag=ECB_00234|gene=yafA	1245	1074.19	19	34.4674
locus_tag=ECB_00235|gene=crl	402	234.964	77	638.595
locus_tag=ECB_00236|gene=insA-3	276	122.126	3.51003	56.0065
locus_tag=ECB_00237|gene=insB-3	504	334.025	6.94018	40.4881
locus_tag=ECB_00238|gene=phoE	1038	867.187	3	6.7413
locus_tag=ECB_00239|gene=proB	1104	933.187	11	22.9699
locus_tag=ECB_00240|gene=proA	1254	1083.19	29	52.1711
locus_tag=ECB_00241|gene=yagP	411	243.673	3	23.9911
locus_tag=ECB_00242|gene=yagQ	957	786.187	0	0
locus_tag=ECB_00243|gene=yagR	2199	2028.19	6	5.76473
locus_tag=ECB_00244|gene=yagS	957	786.187	2	4.95724
locus_tag=ECB_00245|gene=yagT	690	519.187	2	7.50657
locus_tag=ECB_00246|gene=yagU	615	444.375	10	43.8516
locus_tag=ECB_00247|gene=ykgJ	330	168.272	2	23.1609
locus_tag=ECB_00248|gene=yagV	711	540.187	7	25.2516
locus_tag=ECB_00249|gene=yagW	1644	1473.19	7	9.25924
locus_tag=ECB_00250|gene=yagX	2526	2355.19	4	3.30956
locus_tag=ECB_00251|gene=yagY	669	498.187	1	3.9115
locus_tag=ECB_00252|gene=yagZ	636	465.33	3	12.5631
locus_tag=ECB_00253|gene=ykgK	591	420.375	0	0
locus_tag=ECB_00254|gene=ykgL	228	84.5421	0	0
locus_tag=ECB_00255|gene=ykgM	264	112.36	0	0
locus_tag=ECB_00256|gene=eaeH	4257	4086.19	3	1.43067
locus_tag=ECB_00257|gene=ykgA	852	681.187	0	0
locus_tag=ECB_00258|gene=ykgB	594	423.375	0	0
locus_tag=ECB_00259|gene=ykgI	237	91.3206	0	0
locus_tag=ECB_00260|gene=ykgC	1326	1155.19	0	0
locus_tag=ECB_00261|gene=ykgD	855	684.187	0	0
locus_tag=ECB_00262|gene=ykgE	720	549.187	0	0
locus_tag=ECB_00263|gene=ykgF	1428	1257.19	0	0
locus_tag=ECB_00264|gene=ykgG	696	525.187	0	0
locus_tag=ECB_00265|gene=ECB_00265	213	73.8175	0	0
locus_tag=ECB_00266|gene=ykgH	669	498.187	0	0
locus_tag=ECB_00267|gene=betA	1671	1500.19	0	0
locus_tag=ECB_00268|gene=betB	1473	1302.19	0	0
locus_tag=ECB_00269|gene=betI	588	417.375	0	0
locus_tag=ECB_00270|gene=betT	2034	1863.19	0	0
locus_tag=ECB_00271|gene=yahA	1089	918.187	0	0
locus_tag=ECB_00272|gene=yahB	933	762.187	0	0
locus_tag=ECB_00273|gene=yahC	498	328.157	0	0
locus_tag=ECB_00274|gene=yahD	606	435.375	0	0
locus_tag=ECB_00275|gene=yahE	864	693.187	0	0
locus_tag=ECB_00276|gene=yahF	1548	1377.19	0	0
locus_tag=ECB_00277|gene=yahG	1419	1248.19	0	0
locus_tag=ECB_00278|gene=yahI	951	780.187	0	0
locus_tag=ECB_00279|gene=yahJ	1383	1212.19	0	0
locus_tag=ECB_00280|gene=yahK	1050	879.187	0	0
locus_tag=ECB_00281|gene=yahL	816	645.187	0	0
locus_tag=ECB_00282|gene=yahM	246	98.1825	1	19.8473
locus_tag=ECB_00283|gene=yahN	672	501.187	31	120.531
locus_tag=ECB_00284|gene=yahO	276	122.126	339	5409.13
locus_tag=ECB_00285|gene=prpR	1587	1416.19	29	39.9037
locus_tag=ECB_00286|gene=prpB	891	720.187	59	159.64
locus_tag=ECB_00287|gene=prpC	1170	999.187	66	128.716
locus_tag=ECB_00288|gene=prpD	1452	1281.19	57	86.6957
locus_tag=ECB_00289|gene=prpE	1887	1716.19	11	12.49
locus_tag=ECB_00290|gene=codB	1260	1089.19	2	3.57819
locus_tag=ECB_00291|gene=codA	1284	1113.19	5	8.7526
locus_tag=ECB_00292|gene=cynR	900	729.187	2	5.34474
locus_tag=ECB_00293|gene=cynT	660	489.187	0	0
locus_tag=ECB_00294|gene=cynS	471	301.731	1	6.45826
locus_tag=ECB_00295|gene=cynX	1155	984.187	2	3.95993
locus_tag=ECB_00296|gene=lacA	612	441.375	4	17.6599
locus_tag=ECB_00297|gene=lacY	1254	1083.19	9	16.191
locus_tag=ECB_00298|gene=lacZ	3075	2904.19	7	4.69687
locus_tag=ECB_00299|gene=lacI	1083	912.187	30	64.0874
locus_tag=ECB_00300|gene=mhpR	948	777.187	185	463.854
locus_tag=ECB_00301|gene=mhpA	1665	1494.19	0	0
locus_tag=ECB_00302|gene=mhpB	945	774.187	1	2.51704
locus_tag=ECB_00303|gene=mhpC	882	711.187	0	0
locus_tag=ECB_00304|gene=mhpD	810	639.187	1	3.04865
locus_tag=ECB_00305|gene=mhpF	951	780.187	3	7.49304
locus_tag=ECB_00306|gene=mhpE	1014	843.187	0	0
locus_tag=ECB_00307|gene=mhpT	1212	1041.19	0	0
locus_tag=ECB_00308|gene=yaiL	540	369.572	1	5.27274
locus_tag=ECB_00309|gene=frmB	834	663.187	3	8.81497
locus_tag=ECB_00310|gene=frmA	1110	939.187	8	16.5987
locus_tag=ECB_00311|gene=frmR	276	122.126	0	0
locus_tag=ECB_00312|gene=yaiO	774	603.187	44	142.146
locus_tag=ECB_00313|gene=insB-4	504	334.025	3.2733	19.096
locus_tag=ECB_00314|gene=insA-4	276	122.126	5.95206	94.9718
locus_tag=ECB_00315|gene=tauA	963	792.187	13	31.978
locus_tag=ECB_00316|gene=tauB	768	597.187	3	9.78918
locus_tag=ECB_00317|gene=tauC	828	657.187	0	0
locus_tag=ECB_00318|gene=tauD	852	681.187	9	25.7461
locus_tag=ECB_00319|gene=hemB	975	804.187	7	16.962
locus_tag=ECB_00320|gene=ECB_00320	198	64.0511	0	0
locus_tag=ECB_00321|gene=yaiT	2907	2736.19	30	21.3654
locus_tag=ECB_00322|gene=yaiV	669	498.187	2	7.82299
locus_tag=ECB_00323|gene=ampH	1158	987.187	93	183.577
locus_tag=ECB_00324|gene=sbmA	1221	1050.19	24	44.5328
locus_tag=ECB_00325|gene=yaiW	1095	924.187	5	10.5425
locus_tag=ECB_00326|gene=yaiY	309	149.725	17	221.254
locus_tag=ECB_00327|gene=yaiZ	213	73.8175	6	158.39
locus_tag=ECB_00328|gene=ddl	1095	924.187	27	56.9298
locus_tag=ECB_00329|gene=yaiB	261	109.995	5	88.5791
locus_tag=ECB_00330|gene=phoA	1416	1245.19	5	7.82476
locus_tag=ECB_00331|gene=psiF	321	160.331	36	437.544
locus_tag=ECB_00332|gene=yaiC	1116	945.187	10	20.6166
locus_tag=ECB_00333|gene=proC	810	639.187	8	24.3892
locus_tag=ECB_00334|gene=yaiI	459	290.117	5	33.584
locus_tag=ECB_00335|gene=aroL	525	354.682	19	104.388
locus_tag=ECB_00336|gene=yaiA	192	60.5499	41	1319.49
locus_tag=ECB_00337|gene=aroM	678	507.187	13	49.9471
locus_tag=ECB_00338|gene=yaiE	285	129.306	49	738.434
locus_tag=ECB_00339|gene=ykiA	282	126.875	3	46.0768
locus_tag=ECB_00340|gene=insB-5	504	334.025	3.2733	19.096
locus_tag=ECB_00341|gene=insA-5	276	122.126	5.95206	94.9718
locus_tag=ECB_00342|gene=rdgC	912	741.187	3	7.88731
locus_tag=ECB_00343|gene=yajF	909	738.187	5	13.1989
locus_tag=ECB_00344|gene=araJ	1185	1014.19	20	38.428
locus_tag=ECB_00345|gene=sbcC	3147	2976.19	7	4.58325
locus_tag=ECB_00346|gene=sbcD	1203	1032.19	0	0
locus_tag=ECB_00347|gene=phoB	690	519.187	6	22.5197
locus_tag=ECB_00348|gene=phoR	1296	1125.19	12	20.7822
locus_tag=ECB_00349|gene=brnQ	1320	1149.19	133	225.526
locus_tag=ECB_00350|gene=proY	1374	1203.19	12	19.435
locus_tag=ECB_00351|gene=malZ	1818	1647.19	0	0
locus_tag=ECB_00353|gene=queA	1071	900.187	5	10.8236
locus_tag=ECB_00354|gene=tgt	1128	957.187	7	14.2507
locus_tag=ECB_00355|gene=yajC	333	170.972	9	102.578
locus_tag=ECB_00356|gene=secD	1848	1677.19	17	19.7516
locus_tag=ECB_00357|gene=secF	972	801.187	23	55.9409
locus_tag=ECB_00358|gene=yajD	348	184.524	16	168.967
locus_tag=ECB_00359|gene=tsx	774	603.187	15	48.459
locus_tag=ECB_00360|gene=yajI	540	369.572	6	31.6365
locus_tag=ECB_00361|gene=ybaD	450	281.347	4	27.7047
locus_tag=ECB_00362|gene=ribD	1104	933.187	10	20.8817
locus_tag=ECB_00363|gene=ribH	471	301.731	11	71.0408
locus_tag=ECB_00364|gene=nusB	420	252.172	11	85.0024
locus_tag=ECB_00365|gene=thiL	978	807.187	4	9.65653
locus_tag=ECB_00366|gene=pgpA	519	348.822	49	273.733
locus_tag=ECB_00367|gene=yajO	975	804.187	102	247.16
locus_tag=ECB_00368|gene=dxs	1863	1692.19	10	11.5156
locus_tag=ECB_00369|gene=ispA	900	729.187	16	42.7579
locus_tag=ECB_00370|gene=xseB	243	96.0081	12	243.562
locus_tag=ECB_00371|gene=thiI	1449	1278.19	25	38.1137
locus_tag=ECB_00372|gene=thiJ	591	420.375	20	92.7103
locus_tag=ECB_00373|gene=apbA	912	741.187	51	134.084
locus_tag=ECB_00374|gene=yajQ	492	322.352	16	96.7221
locus_tag=ECB_00375|gene=yajR	1365	1194.19	5	8.15893
locus_tag=ECB_00376|gene=ECB_00376	936	765.187	14	35.653
locus_tag=ECB_00377|gene=ECB_00377	543	372.572	142	742.701
locus_tag=ECB_00378|gene=ECB_00378	378	212.28	207	1900.18
locus_tag=ECB_00379|gene=cyoE	891	720.187	47	127.171
locus_tag=ECB_00380|gene=cyoD	330	168.272	27	312.672
locus_tag=ECB_00381|gene=cyoC	615	444.375	20	87.7032
locus_tag=ECB_00382|gene=cyoB	1992	1821.19	122	130.539
locus_tag=ECB_00383|gene=cyoA	948	777.187	135	338.488
locus_tag=ECB_00384|gene=ampG	1476	1305.19	1	1.49301
locus_tag=ECB_00385|gene=yajG	579	408.375	4	19.0869
locus_tag=ECB_00386|gene=bolA	318	157.613	1460	18050.7
locus_tag=ECB_00387|gene=tig	1299	1128.19	18	31.0904
locus_tag=ECB_00388|gene=clpP	624	453.375	324	1392.59
locus_tag=ECB_00389|gene=clpX	1275	1104.19	699	1233.59
locus_tag=ECB_00390|gene=insL-2	1113	942.187	10.5714	21.8641
locus_tag=ECB_00391|gene=lon	2355	2184.19	1	0.892166
locus_tag=ECB_00392|gene=hupB	273	119.672	3	48.8499
locus_tag=ECB_00393|gene=ppiD	1872	1701.19	18	20.6184
locus_tag=ECB_00394|gene=ybaV	372	206.792	0	0
locus_tag=ECB_00395|gene=ybaW	399	232.082	6	50.3785
locus_tag=ECB_00396|gene=ybaX	696	525.187	9	33.3937
locus_tag=ECB_00397|gene=ybaE	1701	1530.19	166	211.397
locus_tag=ECB_00398|gene=cof	819	648.187	38	114.24
locus_tag=ECB_00399|gene=ybaO	459	290.117	110	738.848
locus_tag=ECB_00400|gene=mdlA	1773	1602.19	16	19.46
locus_tag=ECB_00401|gene=mdlB	1782	1611.19	16	19.3513
locus_tag=ECB_00402|gene=glnK	339	176.45	0	0
locus_tag=ECB_00403|gene=amtB	1287	1116.19	1	1.74582
locus_tag=ECB_00404|gene=tesB	861	690.187	12	33.8805
locus_tag=ECB_00405|gene=ybaY	573	402.416	64	309.913
locus_tag=ECB_00406|gene=ybaZ	390	223.704	11	95.8197
locus_tag=ECB_00407|gene=ybaA	354	189.986	8	82.0549
locus_tag=ECB_00408|gene=ylaB	1551	1380.19	38	53.6514
locus_tag=ECB_00409|gene=ylaC	471	301.731	35	226.039
locus_tag=ECB_00410|gene=maa	552	381.534	36	183.867
locus_tag=ECB_00411|gene=hha	219	78.1551	142	3540.51
locus_tag=ECB_00412|gene=ybaJ	375	209.516	319	2966.94
locus_tag=ECB_00413|gene=acrB	3150	2979.19	27	17.6604
locus_tag=ECB_00414|gene=acrA	1194	1023.19	25	47.6124
locus_tag=ECB_00415|gene=acrR	648	477.235	14	57.1651
locus_tag=ECB_00416|gene=kefA	3363	3192.19	18	10.988
locus_tag=ECB_00417|gene=ybaM	162	42.3469	3	138.05
locus_tag=ECB_00418|gene=priC	528	357.682	3	16.3441
locus_tag=ECB_00419|gene=ybaN	378	212.28	19	174.413
locus_tag=ECB_00420|gene=apt	552	381.534	5	25.5371
locus_tag=ECB_00421|gene=dnaX	1932	1761.19	14	15.4902
locus_tag=ECB_00422|gene=ybaB	330	168.272	30	347.413
locus_tag=ECB_00423|gene=recR	606	435.375	25	111.895
locus_tag=ECB_00424|gene=htpG	1875	1704.19	42	48.025
locus_tag=ECB_00425|gene=adk	645	474.235	3	12.3272
locus_tag=ECB_00426|gene=hemH	963	792.187	42	103.313
locus_tag=ECB_00427|gene=aes	960	789.187	9	22.2228
locus_tag=ECB_00428|gene=gsk	1305	1134.19	10	17.1811
locus_tag=ECB_00430|gene=fsr	1221	1050.19	10	18.5553
locus_tag=ECB_00431|gene=ushA	1653	1482.19	25	32.8679
locus_tag=ECB_00432|gene=ybaK	480	310.669	12	75.2694
locus_tag=ECB_00433|gene=ybaP	795	624.187	11	34.341
locus_tag=ECB_00434|gene=ybaQ	342	179.009	15	163.287
locus_tag=ECB_00435|gene=copA	2505	2334.19	21	17.5315
locus_tag=ECB_00436|gene=ybaS	933	762.187	0	0
locus_tag=ECB_00437|gene=ybaT	1293	1122.19	1	1.73648
locus_tag=ECB_00438|gene=cueR	408	240.795	10	80.926
locus_tag=ECB_00439|gene=ybbJ	456	287.204	25	169.623
locus_tag=ECB_00440|gene=ybbK	918	747.187	84	219.071
locus_tag=ECB_00441|gene=ybbL	678	507.187	2	7.68418
locus_tag=ECB_00442|gene=ybbM	780	609.187	4	12.7951
locus_tag=ECB_00443|gene=ybbN	855	684.187	56	159.496
locus_tag=ECB_00444|gene=ybbO	810	639.187	4	12.1946
locus_tag=ECB_00445|gene=tesA	627	456.375	6	25.6191
locus_tag=ECB_00446|gene=ybbA	687	516.187	9	33.9759
locus_tag=ECB_00447|gene=ybbP	2415	2244.19	13	11.2881
locus_tag=ECB_00448|gene=rhsD	4281	4110.19	26.7517	12.6831
locus_tag=ECB_00449|gene=ybbC	369	203.98	4	38.2127
locus_tag=ECB_00450|gene=ylbH	711	540.187	2	7.21475
locus_tag=ECB_00451|gene=ybbD	261	109.995	0	0
locus_tag=ECB_00452|gene=ylbG	372	206.792	3	28.2698
locus_tag=ECB_00453|gene=ybbB	1095	924.187	7	14.7596
locus_tag=ECB_00454|gene=ybbS	927	756.187	63	162.348
locus_tag=ECB_00455|gene=allA	483	313.606	76	472.241
locus_tag=ECB_00456|gene=allR	816	645.187	1081	3264.94
locus_tag=ECB_00457|gene=gcl	1782	1611.19	249	301.154
locus_tag=ECB_00458|gene=hyi	777	606.187	18	57.863
locus_tag=ECB_00459|gene=glxR	879	708.187	39	107.313
locus_tag=ECB_00460|gene=ybbV	279	124.559	0	0
locus_tag=ECB_00461|gene=allP	1455	1284.19	14	21.2439
locus_tag=ECB_00462|gene=allB	1362	1191.19	26	42.5333
locus_tag=ECB_00463|gene=ybbY	1302	1131.19	4	6.89066
locus_tag=ECB_00464|gene=glxK	1146	975.187	2	3.99648
locus_tag=ECB_00465|gene=ylbA	786	615.187	4	12.6703
locus_tag=ECB_00466|gene=allC	1236	1065.19	2	3.65881
locus_tag=ECB_00467|gene=allD	1050	879.187	4	8.86572
locus_tag=ECB_00468|gene=fdrA	1668	1497.19	0	0
locus_tag=ECB_00469|gene=ylbE	1260	1089.19	0	0
locus_tag=ECB_00470|gene=ylbF	720	549.187	0	0
locus_tag=ECB_00471|gene=arcC	894	723.187	0	0
locus_tag=ECB_00472|gene=purK	1068	897.187	7	15.2037
locus_tag=ECB_00473|gene=purE	510	339.856	0	0
locus_tag=ECB_00474|gene=ybbF	723	552.187	1	3.52898
locus_tag=ECB_00475|gene=ppiB	495	325.189	27	161.794
locus_tag=ECB_00476|gene=cysS	1386	1215.19	6	9.62152
locus_tag=ECB_00477|gene=ybcI	522	351.682	2	11.0819
locus_tag=ECB_00478|gene=ybcJ	213	73.8175	3	79.195
locus_tag=ECB_00479|gene=folD	867	696.187	6	16.7943
locus_tag=ECB_00480|gene=sfmA	543	372.572	1	5.23029
locus_tag=ECB_00481|gene=sfmC	693	522.187	3	11.1952
locus_tag=ECB_00482|gene=sfmD	2610	2439.19	1	0.798896
locus_tag=ECB_00483|gene=sfmH	978	807.187	0	0
locus_tag=ECB_00484|gene=sfmF	516	345.822	1	5.63486
locus_tag=ECB_00485|gene=fimZ	633	462.33	0	0
locus_tag=ECB_00486|gene=intD	1164	993.187	23	45.1266
locus_tag=ECB_00487|gene=ECB_00487	402	234.964	5	41.4672
locus_tag=ECB_00488|gene=ECB_00488	219	78.1551	0	0
locus_tag=ECB_00489|gene=ECB_00489	315	154.957	11	138.33
locus_tag=ECB_00490|gene=ECB_00490	366	201.166	3	29.0605
locus_tag=ECB_00492|gene=renD	186	56.8008	0	0
locus_tag=ECB_00493|gene=emrE	333	170.972	0	0
locus_tag=ECB_00494|gene=ybcK	1527	1356.19	0	0
locus_tag=ECB_00495|gene=ybcL	552	381.534	11	56.1817
locus_tag=ECB_00496|gene=ybcM	798	627.187	68	211.275
locus_tag=ECB_00497|gene=ybcN	456	287.204	1	6.78493
locus_tag=ECB_00498|gene=ninE	171	47.5596	0	0
locus_tag=ECB_00499|gene=ybcO	291	134.289	0	0
locus_tag=ECB_00500|gene=rus	363	198.37	0	0
locus_tag=ECB_00501|gene=ylcG	141	31.2534	0	0
locus_tag=ECB_01116_1|gene=insA-10	276	122.126	3.51003	56.0065
locus_tag=ECB_01117_1|gene=insB-10	504	334.025	2.43099	14.1821
locus_tag=ECB_00504|gene=insB-6	504	334.025	6.94018	40.4881
locus_tag=ECB_00505|gene=insA-6	276	122.126	5.95206	94.9718
locus_tag=ECB_00510|gene=ECB_00510	195	62.2668	3	93.8859
locus_tag=ECB_00511|gene=nohB	576	405.416	1	4.80656
locus_tag=ECB_00512|gene=ECB_00512	2817	2646.19	9	6.62762
locus_tag=ECB_00513|gene=ECB_00513	2346	2175.19	5	4.47929
locus_tag=ECB_00514|gene=ECB_00514	282	126.875	0	0
locus_tag=ECB_00515|gene=ECB_00515	705	534.187	3	10.9437
locus_tag=ECB_00516|gene=ECB_00516	294	136.869	0	0
locus_tag=ECB_00517|gene=ECB_00517	336	173.758	0	0
locus_tag=ECB_00518|gene=appY	750	579.187	0	0
locus_tag=ECB_00519|gene=ompT	954	783.187	23	57.2266
locus_tag=ECB_00520|gene=envY	762	591.187	6	19.7771
locus_tag=ECB_00521|gene=ybcH	891	720.187	6	16.2346
locus_tag=ECB_00522|gene=nfrA	2973	2802.19	1	0.695406
locus_tag=ECB_00524|gene=ECB_00524	171	47.5596	0	0
locus_tag=ECB_00525|gene=yhhI	1137	966.187	8	16.1348
locus_tag=ECB_00526|gene=ECB_00526	162	42.3469	0	0
locus_tag=ECB_00527|gene=ECB_00527	291	134.289	0	0
locus_tag=ECB_00528|gene=ECB_00528	261	109.995	0	0
locus_tag=ECB_00529|gene=ECB_00529	558	387.496	1	5.02885
locus_tag=ECB_00530|gene=ECB_00530	1599	1428.19	0	0
locus_tag=ECB_00531|gene=cusS	1449	1278.19	0	0
locus_tag=ECB_00532|gene=cusR	684	513.187	4	15.1887
locus_tag=ECB_00533|gene=cusC	1374	1203.19	4	6.47832
locus_tag=ECB_00534|gene=ylcC	333	170.972	0	0
locus_tag=ECB_00535|gene=cusB	1224	1053.19	2	3.7005
locus_tag=ECB_00536|gene=cusA	3144	2973.19	5	3.27705
locus_tag=ECB_00537|gene=pheP	1377	1206.19	20	32.311
locus_tag=ECB_00538|gene=ybdG	1248	1077.19	6	10.8541
locus_tag=ECB_00539|gene=nfnB	654	483.235	18	72.5854
locus_tag=ECB_00540|gene=ybdF	369	203.98	2	19.1064
locus_tag=ECB_00541|gene=ybdJ	249	100.666	17	329.082
locus_tag=ECB_00542|gene=ybdK	1119	948.187	212	435.69
locus_tag=ECB_00543|gene=insJ-1	522	351.682	21.2857	117.943
locus_tag=ECB_00545|gene=insB-7	504	334.025	6.94018	40.4881
locus_tag=ECB_00546|gene=insA-7	276	122.126	5.95206	94.9718
locus_tag=ECB_00547|gene=hokE	153	37.3046	0	0
locus_tag=ECB_00548|gene=insL-3	1113	942.187	10.5714	21.8641
locus_tag=ECB_00549|gene=entD	630	459.33	14	59.3935
locus_tag=ECB_00550|gene=fepA	2241	2070.19	122	114.838
locus_tag=ECB_00551|gene=fes	1125	954.187	10	20.4222
locus_tag=ECB_00552|gene=ybdZ	219	78.1551	4	99.7328
locus_tag=ECB_00553|gene=entF	3882	3711.19	73	38.3306
locus_tag=ECB_00554|gene=fepE	1134	963.187	4	8.09254
locus_tag=ECB_00555|gene=fepC	816	645.187	3	9.06089
locus_tag=ECB_00556|gene=fepG	993	822.187	12	28.4411
locus_tag=ECB_00557|gene=fepD	1005	834.187	15	35.0399
locus_tag=ECB_00558|gene=ybdA	1251	1080.19	2	3.608
locus_tag=ECB_00559|gene=fepB	957	786.187	13	32.222
locus_tag=ECB_00560|gene=entC	1176	1005.19	56	108.562
locus_tag=ECB_00561|gene=entE	1611	1440.19	20	27.0612
locus_tag=ECB_00562|gene=entB	858	687.187	4	11.3428
locus_tag=ECB_00563|gene=entA	747	576.187	6	20.2919
locus_tag=ECB_00564|gene=ybdB	414	246.524	0	0
locus_tag=ECB_00566|gene=ybdD	198	64.0511	10	304.235
locus_tag=ECB_00567|gene=ybdH	1089	918.187	10	21.2229
locus_tag=ECB_00568|gene=ybdL	1161	990.187	19	37.3914
locus_tag=ECB_00569|gene=ybdM	630	459.33	2	8.48479
locus_tag=ECB_00570|gene=ybdN	1062	891.187	3	6.55976
locus_tag=ECB_00571|gene=insB-8	504	334.025	3.2733	19.096
locus_tag=ECB_00572|gene=insA-8	276	122.126	5.95206	94.9718
locus_tag=ECB_00573|gene=dsbG	762	591.187	30	98.8853
locus_tag=ECB_00574|gene=ahpC	564	393.496	149	737.873
locus_tag=ECB_00575|gene=ahpF	1566	1395.19	24	33.5208
locus_tag=ECB_00576|gene=ybdQ	429	260.939	98	731.852
locus_tag=ECB_00577|gene=ybdR	1239	1068.19	13	23.7155
locus_tag=ECB_00578|gene=rnk	411	243.673	31	247.908
locus_tag=ECB_00579|gene=rna	807	636.187	196	600.353
locus_tag=ECB_00580|gene=citT	1464	1293.19	134	201.92
locus_tag=ECB_00581|gene=citG	879	708.187	16	44.0258
locus_tag=ECB_00582|gene=citX	552	381.534	0	0
locus_tag=ECB_00583|gene=citF	1533	1362.19	0	0
locus_tag=ECB_00584|gene=citE	909	738.187	0	0
locus_tag=ECB_00585|gene=citD	297	139.383	0	0
locus_tag=ECB_00586|gene=citC	1059	888.187	5	10.9699
locus_tag=ECB_00587|gene=insB-9	504	334.025	3.2733	19.096
locus_tag=ECB_00588|gene=insA-9	276	122.126	5.95206	94.9718
locus_tag=ECB_00589|gene=citA	1659	1488.19	2	2.61883
locus_tag=ECB_00590|gene=citB	681	510.187	6	22.917
locus_tag=ECB_00591|gene=dcuC	1386	1215.19	0	0
locus_tag=ECB_00592|gene=crcA	561	390.496	3	14.9706
locus_tag=ECB_00593|gene=cspE	210	71.9353	69	1869.14
locus_tag=ECB_00594|gene=ccrB	384	218.039	8	71.4975
locus_tag=ECB_00595|gene=ybeM	789	618.187	32	100.871
locus_tag=ECB_00596|gene=tatE	204	67.9041	12	344.366
locus_tag=ECB_00597|gene=lipA	966	795.187	41	100.473
locus_tag=ECB_00619_2|gene=insJ-2	522	351.682	21.2857	117.943
locus_tag=ECB_00620_2|gene=insK-2	852	681.187	9.05	25.8891
locus_tag=ECB_00599|gene=lipB	642	471.283	0	0
locus_tag=ECB_00600|gene=ybeD	264	112.36	4	69.3718
locus_tag=ECB_00601|gene=dacA	1212	1041.19	10	18.7157
locus_tag=ECB_00602|gene=rlpA	1089	918.187	13	27.5897
locus_tag=ECB_00603|gene=mrdB	1113	942.187	3	6.20468
locus_tag=ECB_00604|gene=mrdA	1902	1731.19	4	4.50248
locus_tag=ECB_00605|gene=ybeA	468	298.851	4	26.0819
locus_tag=ECB_00606|gene=ybeB	318	157.613	1	12.3635
locus_tag=ECB_00607|gene=phpB	612	441.375	4	17.6599
locus_tag=ECB_00608|gene=nadD	642	471.283	6	24.8088
locus_tag=ECB_00609|gene=holA	1032	861.187	10	22.6276
locus_tag=ECB_00610|gene=rlpB	582	411.375	6	28.4216
locus_tag=ECB_00611|gene=leuS	2583	2412.19	54	43.6233
locus_tag=ECB_00612|gene=ybeL	483	313.606	39	242.334
locus_tag=ECB_00614|gene=ybeR	708	537.187	5	18.1376
locus_tag=ECB_00615|gene=ybeV	1140	969.187	7	14.0743
locus_tag=ECB_00616|gene=hscC	1671	1500.19	3	3.89683
locus_tag=ECB_00617|gene=rihA	936	765.187	7	17.8265
locus_tag=ECB_00619_3|gene=insJ-2	522	351.682	21.2857	117.943
locus_tag=ECB_00620_3|gene=insK-2	852	681.187	9.05	25.8891
locus_tag=ECB_00621|gene=gltK	675	504.187	54	208.707
locus_tag=ECB_00622|gene=gltJ	741	570.187	82	280.241
locus_tag=ECB_00623|gene=gltI	909	738.187	1413	3730.02
locus_tag=ECB_00624|gene=ECB_00624	1878	1707.19	7	7.9901
locus_tag=ECB_00625|gene=lnt	1539	1368.19	16	22.7882
locus_tag=ECB_00626|gene=ybeX	879	708.187	88	242.142
locus_tag=ECB_00627|gene=ybeY	468	298.851	31	202.135
locus_tag=ECB_00628|gene=ybeZ	1080	909.187	93	199.327
locus_tag=ECB_00629|gene=yleA	1425	1254.19	48	74.5786
locus_tag=ECB_00630|gene=ubiF	1176	1005.19	81	157.027
locus_tag=ECB_00631|gene=asnB	1665	1494.19	16	20.8665
locus_tag=ECB_00632|gene=nagD	753	582.187	12	40.1656
locus_tag=ECB_00633|gene=nagC	1221	1050.19	8	14.8443
locus_tag=ECB_00634|gene=nagA	1149	978.187	3	5.97633
locus_tag=ECB_00635|gene=nagB	801	630.187	26	80.3969
locus_tag=ECB_00636|gene=nagE	1947	1776.19	49	53.758
locus_tag=ECB_00637|gene=glnS	1665	1494.19	7	9.12911
locus_tag=ECB_00638|gene=ybfM	1407	1236.19	5	7.88172
locus_tag=ECB_00639|gene=ybfN	327	165.601	2	23.5344
locus_tag=ECB_00640|gene=fur	447	278.375	128	896.015
locus_tag=ECB_00641|gene=fldA	531	360.682	37	199.9
locus_tag=ECB_00642|gene=ybfE	294	136.869	0	0
locus_tag=ECB_00643|gene=ybfF	765	594.187	25	81.9884
locus_tag=ECB_00644|gene=seqA	546	375.572	22	114.147
locus_tag=ECB_00645|gene=pgm	1641	1470.19	60	79.5269
locus_tag=ECB_00646|gene=ybfP	495	325.189	5	29.9619
locus_tag=ECB_00647|gene=ybfGH	651	480.235	0	0
locus_tag=ECB_00648|gene=potE	1320	1149.19	0	0
locus_tag=ECB_00649|gene=speF	2199	2028.19	0	0
locus_tag=ECB_00650|gene=ECB_00650	258	107.659	0	0
locus_tag=ECB_00651|gene=kdpE	678	507.187	9	34.5788
locus_tag=ECB_00652|gene=kdpD	2688	2517.19	39	30.1915
locus_tag=ECB_00653|gene=kdpC	573	402.416	0	0
locus_tag=ECB_00654|gene=kdpB	2049	1878.19	0	0
locus_tag=ECB_00655|gene=kdpA	1674	1503.19	0	0
locus_tag=ECB_00656|gene=kdpF	90	12.1221	0	0
locus_tag=ECB_00657|gene=ybfA	207	69.8997	77	2146.6
locus_tag=ECB_00658|gene=rhsC	1665	1494.19	7.25817	9.4658
locus_tag=ECB_00659|gene=ybfB	327	165.601	0	0
locus_tag=ECB_00660|gene=ybfO	1434	1263.19	13	20.0545
locus_tag=ECB_00661|gene=ybfC	570	399.416	0	0
locus_tag=ECB_00662|gene=ECB_00662	276	122.126	0	0
locus_tag=ECB_00663|gene=ECB_00663	279	124.559	0	0
locus_tag=ECB_00664|gene=ECB_00664	243	96.0081	1	20.2968
locus_tag=ECB_00666|gene=ybfD	762	591.187	0	0
locus_tag=ECB_00667|gene=ybgA	510	339.856	10	57.3377
locus_tag=ECB_00668|gene=phrB	1422	1251.19	14	21.8043
locus_tag=ECB_00669|gene=ybgH	1482	1311.19	1	1.48618
locus_tag=ECB_00670|gene=ybgI	744	573.187	6	20.3981
locus_tag=ECB_00671|gene=ybgJ	657	486.187	1	4.00804
locus_tag=ECB_00672|gene=ybgK	933	762.187	8	20.4533
locus_tag=ECB_00673|gene=ybgL	735	564.187	8	27.6314
locus_tag=ECB_00674|gene=nei	792	621.187	2	6.27398
locus_tag=ECB_00675|gene=abrB	1047	876.187	9	20.0162
locus_tag=ECB_00676|gene=ybgO	1062	891.187	25	54.6646
locus_tag=ECB_00677|gene=ybgP	732	561.187	4	13.8895
locus_tag=ECB_00678|gene=ybgQ	2451	2280.19	8	6.83683
locus_tag=ECB_00679|gene=ybgD	567	396.496	3	14.7441
locus_tag=ECB_00680|gene=gltA	1284	1113.19	743	1300.64
locus_tag=ECB_00681|gene=sdhC	390	223.704	240	2090.61
locus_tag=ECB_00682|gene=sdhD	348	184.524	37	390.737
locus_tag=ECB_00683|gene=sdhA	1767	1596.19	92	112.315
locus_tag=ECB_00684|gene=sdhB	717	546.187	75	267.581
locus_tag=ECB_00685|gene=sucA	2802	2631.19	437	323.642
locus_tag=ECB_00686|gene=sucB	1218	1047.19	262	487.542
locus_tag=ECB_00687|gene=sucC	1167	996.187	70	136.928
locus_tag=ECB_00688|gene=sucD	870	699.187	102	284.277
locus_tag=ECB_00689|gene=farR	723	552.187	4	14.1159
locus_tag=ECB_00690|gene=hrsA	1977	1806.19	9	9.70991
locus_tag=ECB_00691|gene=ybgG	2634	2463.19	8	6.3289
locus_tag=ECB_00692|gene=cydA	1569	1398.19	313	436.229
locus_tag=ECB_00693|gene=cydB	1140	969.187	119	239.263
locus_tag=ECB_00694|gene=ybgT	114	18.6109	35	3664.69
locus_tag=ECB_00695|gene=ybgE	294	136.869	34	484.071
locus_tag=ECB_00696|gene=ybgC	405	237.94	8	65.5176
locus_tag=ECB_00697|gene=tolQ	693	522.187	14	52.2441
locus_tag=ECB_00698|gene=tolR	429	260.939	0	0
locus_tag=ECB_00699|gene=tolA	1266	1095.19	19	33.8065
locus_tag=ECB_00700|gene=tolB	1293	1122.19	60	104.189
locus_tag=ECB_00701|gene=pal	522	351.682	37	205.016
locus_tag=ECB_00702|gene=ybgF	792	621.187	12	37.6439
locus_tag=ECB_00703|gene=nadA	1044	873.187	92	205.313
locus_tag=ECB_00704|gene=pnuC	720	549.187	151	535.787
locus_tag=ECB_00705|gene=ybgR	942	771.187	61	154.137
locus_tag=ECB_00706|gene=ybgS	381	215.193	13	117.72
locus_tag=ECB_00707|gene=aroG	1053	882.187	89	196.592
locus_tag=ECB_00708|gene=gpmA	753	582.187	72	240.994
locus_tag=ECB_00709|gene=galM	1041	870.187	43	96.2922
locus_tag=ECB_00710|gene=galK	1149	978.187	13	25.8974
locus_tag=ECB_00711|gene=galT	1047	876.187	19	42.2564
locus_tag=ECB_00712|gene=galE	1017	846.187	24	55.2688
locus_tag=ECB_00713|gene=modF	1473	1302.19	35	52.3757
locus_tag=ECB_00714|gene=modE	789	618.187	7	22.0655
locus_tag=ECB_00715|gene=ybhT	150	35.6789	6	327.699
locus_tag=ECB_00716|gene=modA	774	603.187	1	3.2306
locus_tag=ECB_00717|gene=modB	690	519.187	2	7.50657
locus_tag=ECB_00718|gene=modC	1059	888.187	0	0
locus_tag=ECB_00719|gene=ybhA	819	648.187	3	9.01896
locus_tag=ECB_00720|gene=ybhE	996	825.187	8	18.8918
locus_tag=ECB_00721|gene=ybhD	1017	846.187	0	0
locus_tag=ECB_00722|gene=ybhH	1053	882.187	0	0
locus_tag=ECB_00723|gene=ybhI	1434	1263.19	2	3.0853
locus_tag=ECB_00724|gene=ybhJ	2262	2091.19	6	5.59106
locus_tag=ECB_00725|gene=ybhC	1284	1113.19	4	7.00208
locus_tag=ECB_00726|gene=ECB_00726	1071	900.187	10	21.6472
locus_tag=ECB_00727|gene=ECB_00727	285	129.306	5	75.3504
locus_tag=ECB_00728|gene=ECB_00728	339	176.45	6	66.2621
locus_tag=ECB_00729|gene=ECB_00729	372	206.792	1	9.42328
locus_tag=ECB_00730|gene=ECB_00730	345	181.712	1	10.7239
locus_tag=ECB_00731|gene=ECB_00731	186	56.8008	0	0
locus_tag=ECB_00732|gene=ECB_00732	552	381.534	0	0
locus_tag=ECB_00733|gene=ECB_00733	1623	1452.19	6	8.05126
locus_tag=ECB_00734|gene=ECB_00734	762	591.187	0	0
locus_tag=ECB_00735|gene=ECB_00735	459	290.117	0	0
locus_tag=ECB_00736|gene=ECB_00736	399	232.082	3	25.1892
locus_tag=ECB_00737|gene=ECB_00737	993	822.187	5	11.8504
locus_tag=ECB_00738|gene=ECB_00738	1338	1167.19	0	0
locus_tag=ECB_00739|gene=ECB_00739	1146	975.187	5	9.9912
locus_tag=ECB_00740|gene=ybhB	477	307.7	22	139.325
locus_tag=ECB_00741|gene=bioA	1290	1119.19	12	20.8936
locus_tag=ECB_00742|gene=bioB	1041	870.187	7	15.6755
locus_tag=ECB_00743|gene=bioF	1155	984.187	0	0
locus_tag=ECB_00744|gene=bioC	756	585.187	0	0
locus_tag=ECB_00745|gene=bioD	678	507.187	9	34.5788
locus_tag=ECB_00746|gene=uvrB	2022	1851.19	54	56.8432
locus_tag=ECB_00747|gene=ybhK	909	738.187	11	29.0377
locus_tag=ECB_00748|gene=moaA	990	819.187	76	180.786
locus_tag=ECB_00749|gene=moaB	513	342.822	25	142.104
locus_tag=ECB_00750|gene=moaC	486	316.48	11	67.73
locus_tag=ECB_00751|gene=moaD	246	98.1825	0	0
locus_tag=ECB_00752|gene=moaE	453	284.319	5	34.2689
locus_tag=ECB_00753|gene=ybhL	705	534.187	724	2641.07
locus_tag=ECB_00754|gene=ybhM	714	543.187	4	14.3498
locus_tag=ECB_00755|gene=ybhN	957	786.187	5	12.3931
locus_tag=ECB_00756|gene=ybhO	1242	1071.19	5	9.09578
locus_tag=ECB_00757|gene=ybhP	762	591.187	18	59.3312
locus_tag=ECB_00758|gene=ybhQ	411	243.673	90	719.733
locus_tag=ECB_00759|gene=ybhR	1107	936.187	16	33.3037
locus_tag=ECB_00760|gene=ybhS	1134	963.187	11	22.2545
locus_tag=ECB_00761|gene=ybhF	1737	1566.19	37	46.0356
locus_tag=ECB_00762|gene=ybhG	999	828.187	25	58.823
locus_tag=ECB_00763|gene=ybiH	672	501.187	19	73.8736
locus_tag=ECB_00764|gene=rhlE	1365	1194.19	9	14.6861
locus_tag=ECB_00765|gene=ybiA	483	313.606	4	24.8548
locus_tag=ECB_00766|gene=dinG	2151	1980.19	17	16.7293
locus_tag=ECB_00767|gene=ybiB	963	792.187	50	122.992
locus_tag=ECB_00768|gene=ybiC	1086	915.187	52	110.721
locus_tag=ECB_00769|gene=ybiJ	261	109.995	31	549.191
locus_tag=ECB_00770|gene=ybiI	267	114.917	26	440.886
locus_tag=ECB_00771|gene=ybiX	678	507.187	6	23.0525
locus_tag=ECB_00772|gene=ybiL	2283	2112.19	7	6.45804
locus_tag=ECB_00773|gene=ybiM	261	109.995	48	850.36
locus_tag=ECB_00774|gene=ybiN	927	756.187	4	10.3078
locus_tag=ECB_00775|gene=ybiO	2226	2055.19	7	6.63716
locus_tag=ECB_00776|gene=glnQ	723	552.187	43	151.746
locus_tag=ECB_00777|gene=glnP	660	489.187	44	175.272
locus_tag=ECB_00778|gene=glnH	747	576.187	177	598.612
locus_tag=ECB_00779|gene=dps	504	334.025	443	2584.4
locus_tag=ECB_00780|gene=ybiF	888	717.187	10	27.1708
locus_tag=ECB_00781|gene=ompX	516	345.822	270	1521.41
locus_tag=ECB_00782|gene=ybiP	1584	1413.19	6	8.27346
locus_tag=ECB_00783|gene=ECB_00783	270	117.195	1036	17226.1
locus_tag=ECB_00784|gene=mntR	468	298.851	10	65.2049
locus_tag=ECB_00785|gene=ybiR	1119	948.187	9	18.4963
locus_tag=ECB_00786|gene=ybiS	921	750.187	48	124.683
locus_tag=ECB_00787|gene=ybiT	1593	1422.19	13	17.8124
locus_tag=ECB_00788|gene=ybiU	1266	1095.19	7	12.455
locus_tag=ECB_00789|gene=ybiV	816	645.187	6	18.1218
locus_tag=ECB_00790|gene=ybiW	2433	2262.19	16	13.7825
locus_tag=ECB_00791|gene=ybiY	927	756.187	0	0
locus_tag=ECB_00792|gene=fsa	663	492.187	0	0
locus_tag=ECB_00793|gene=moeB	750	579.187	5	16.8223
locus_tag=ECB_00794|gene=moeA	1236	1065.19	23	42.0763
locus_tag=ECB_00795|gene=ybiK	966	795.187	10	24.5056
locus_tag=ECB_00796|gene=yliA	1839	1668.19	7	8.1769
locus_tag=ECB_00797|gene=yliB	1482	1311.19	6	8.91707
locus_tag=ECB_00798|gene=yliC	921	750.187	8	20.7805
locus_tag=ECB_00799|gene=yliD	912	741.187	0	0
locus_tag=ECB_00800|gene=yliE	2097	1926.19	0	0
locus_tag=ECB_00801|gene=yliF	1329	1158.19	0	0
locus_tag=ECB_00802|gene=yliG	1326	1155.19	8	13.495
locus_tag=ECB_00803|gene=yliH	384	218.039	2484	22200
locus_tag=ECB_00804|gene=yliI	1116	945.187	23	47.4182
locus_tag=ECB_00805|gene=yliJ	627	456.375	12	51.2383
locus_tag=ECB_00806|gene=dacC	1203	1032.19	210	396.457
locus_tag=ECB_00807|gene=deoR	759	588.187	14	46.3818
locus_tag=ECB_00808|gene=ybjG	597	426.375	15	68.5543
locus_tag=ECB_00809|gene=cmr	1233	1062.19	10	18.3457
locus_tag=ECB_00810|gene=ybjH	285	129.306	12	180.841
locus_tag=ECB_00811|gene=ybjI	816	645.187	2	6.0406
locus_tag=ECB_00812|gene=ybjJ	1209	1038.19	4	7.50792
locus_tag=ECB_00813|gene=ybjK	537	366.609	20	106.307
locus_tag=ECB_00814|gene=ECB_00814	333	170.972	126	1436.09
locus_tag=ECB_00815|gene=ECB_00815	945	774.187	10	25.1704
locus_tag=ECB_00816|gene=ECB_00816	153	37.3046	2	104.473
locus_tag=ECB_00817|gene=ECB_00817	564	393.496	0	0
locus_tag=ECB_00818|gene=ECB_00818	222	80.3526	0	0
locus_tag=ECB_00819|gene=ECB_00819	510	339.856	0	0
locus_tag=ECB_00820|gene=ECB_00820	240	93.7308	0	0
locus_tag=ECB_00821|gene=ECB_00821	342	179.009	0	0
locus_tag=ECB_00822|gene=ECB_00822	234	89.0825	0	0
locus_tag=ECB_00823|gene=ECB_00823	228	84.5421	0	0
locus_tag=ECB_00824|gene=ECB_00824	858	687.187	2	5.6714
locus_tag=ECB_00825|gene=ECB_00825	2415	2244.19	1	0.868313
locus_tag=ECB_00826|gene=ECB_00826	189	58.7341	10	331.776
locus_tag=ECB_00827|gene=ECB_00827	306	147.132	17	225.152
locus_tag=ECB_00828|gene=ECB_00828	336	173.758	34	381.303
locus_tag=ECB_00829|gene=ECB_00829	165	44.0306	0	0
locus_tag=ECB_00830|gene=ECB_00830	924	753.187	13	33.6338
locus_tag=ECB_00831|gene=ECB_00831	963	792.187	3	7.37953
locus_tag=ECB_00832|gene=ECB_00832	1029	858.187	7	15.8947
locus_tag=ECB_00833|gene=ECB_00833	1767	1596.19	3	3.66246
locus_tag=ECB_00834|gene=ECB_00834	753	582.187	0	0
locus_tag=ECB_00835|gene=ECB_00835	147	34.1197	0	0
locus_tag=ECB_00836|gene=ECB_00836	429	260.939	0	0
locus_tag=ECB_00837|gene=ECB_00837	291	134.289	0	0
locus_tag=ECB_00838|gene=ECB_00838	432	263.78	0	0
locus_tag=ECB_00839|gene=ECB_00839	447	278.375	3	21.0004
locus_tag=ECB_00840|gene=ECB_00840	807	636.187	9	27.5672
locus_tag=ECB_00841|gene=ECB_00841	822	651.187	0	0
locus_tag=ECB_00842|gene=ECB_00842	360	195.611	0	0
locus_tag=ECB_00843|gene=ECB_00843	909	738.187	1	2.63979
locus_tag=ECB_00844|gene=ECB_00844	606	435.375	0	0
locus_tag=ECB_00845|gene=ECB_00845	1623	1452.19	2	2.68375
locus_tag=ECB_00846|gene=ECB_00846	438	269.513	2	14.4606
locus_tag=ECB_00847|gene=tfaE	603	432.375	2	9.01373
locus_tag=ECB_00848|gene=ECB_00848	540	369.572	5	26.3637
locus_tag=ECB_00849|gene=ECB_00849	276	122.126	0	0
locus_tag=ECB_00850|gene=ECB_00850	369	203.98	1	9.55318
locus_tag=ECB_00851|gene=ECB_00851	252	102.838	5	94.7436
locus_tag=ECB_00852|gene=ybjL	1686	1515.19	44	56.5877
locus_tag=ECB_00853|gene=ybjM	378	212.28	0	0
locus_tag=ECB_00854|gene=grxA	258	107.659	0	0
locus_tag=ECB_00855|gene=ybjC	288	131.674	5	73.9954
locus_tag=ECB_00856|gene=nfsA	723	552.187	2	7.05796
locus_tag=ECB_00857|gene=rimK	903	732.187	3	7.98426
locus_tag=ECB_00858|gene=ybjN	477	307.7	6	37.9978
locus_tag=ECB_00859|gene=potF	1113	942.187	14	28.9552
locus_tag=ECB_00860|gene=potG	1134	963.187	3	6.0694
locus_tag=ECB_00861|gene=potH	954	783.187	3	7.46434
locus_tag=ECB_00862|gene=potI	846	675.187	2	5.7722
locus_tag=ECB_00863|gene=ybjO	489	319.48	5	30.4973
locus_tag=ECB_00864|gene=ybjF	1128	957.187	6	12.2149
locus_tag=ECB_00865|gene=artJ	732	561.187	3	10.4172
locus_tag=ECB_00866|gene=artM	669	498.187	10	39.115
locus_tag=ECB_00867|gene=artQ	717	546.187	0	0
locus_tag=ECB_00868|gene=artI	732	561.187	13	45.141
locus_tag=ECB_00869|gene=artP	729	558.187	12	41.8926
locus_tag=ECB_00870|gene=ybjP	516	345.822	81	456.424
locus_tag=ECB_00871|gene=ybjQ	324	162.909	138	1650.71
locus_tag=ECB_00872|gene=ybjR	831	660.187	79	233.182
locus_tag=ECB_00873|gene=ybjS	1014	843.187	11	25.4217
locus_tag=ECB_00874|gene=ybjT	1431	1260.19	5	7.73162
locus_tag=ECB_00875|gene=ltaE	1002	831.187	12	28.1331
locus_tag=ECB_00876|gene=poxB	1719	1548.19	54	67.9682
locus_tag=ECB_00877|gene=hcr	969	798.187	0	0
locus_tag=ECB_00878|gene=hcp	1653	1482.19	4	5.25887
locus_tag=ECB_00879|gene=ybjE	900	729.187	1	2.67237
locus_tag=ECB_00880|gene=aqpZ	696	525.187	46	170.679
locus_tag=ECB_00881|gene=ybjD	1659	1488.19	92	120.466
locus_tag=ECB_00882|gene=ybjX	993	822.187	180	426.616
locus_tag=ECB_00883|gene=macA	1116	945.187	16	32.9866
locus_tag=ECB_00884|gene=macB	1947	1776.19	3	3.2913
locus_tag=ECB_00885|gene=cspD	225	82.4097	4	94.5839
locus_tag=ECB_00886|gene=clpS	321	160.331	1	12.154
locus_tag=ECB_00887|gene=clpA	2133	1962.19	1	0.993105
locus_tag=ECB_00888|gene=infA	219	78.1551	12	299.198
locus_tag=ECB_00889|gene=aat	705	534.187	15	54.7184
locus_tag=ECB_00890|gene=cydC	1722	1551.19	3	3.76871
locus_tag=ECB_00891|gene=cydD	1767	1596.19	3	3.66246
locus_tag=ECB_00892|gene=trxB	966	795.187	5	12.2528
locus_tag=ECB_00893|gene=lrp	495	325.189	36	215.726
locus_tag=ECB_00894|gene=ftsK	4029	3858.19	58	29.2941
locus_tag=ECB_00895|gene=lolA	615	444.375	30	131.555
locus_tag=ECB_00896|gene=ycaJ	1344	1173.19	4	6.64398
locus_tag=ECB_00897|gene=serS	1293	1122.19	186	322.986
locus_tag=ECB_00898|gene=dmsA	2445	2274.19	8	6.85487
locus_tag=ECB_00899|gene=dmsB	618	447.375	2	8.71151
locus_tag=ECB_00900|gene=dmsC	864	693.187	6	16.8669
locus_tag=ECB_00901|gene=ycaC	627	456.375	13	55.5081
locus_tag=ECB_00902|gene=ycaD	1149	978.187	10	19.9211
locus_tag=ECB_00903|gene=ycaM	1431	1260.19	8	12.3706
locus_tag=ECB_00904|gene=ycaN	909	738.187	8	21.1183
locus_tag=ECB_00905|gene=ycaK	591	420.375	5	23.1776
locus_tag=ECB_00906|gene=pflA	741	570.187	83	283.659
locus_tag=ECB_00907|gene=pflB	2283	2112.19	493	454.831
locus_tag=ECB_00908|gene=focA	858	687.187	46	130.442
locus_tag=ECB_00909|gene=ycaO	1761	1590.19	2	2.45085
locus_tag=ECB_00910|gene=ycaP	693	522.187	7	26.1221
locus_tag=ECB_00911|gene=serC	1089	918.187	52	110.359
locus_tag=ECB_00912|gene=aroA	1284	1113.19	3	5.25156
locus_tag=ECB_00913|gene=ycaL	765	594.187	13	42.634
locus_tag=ECB_00914|gene=cmk	684	513.187	40	151.887
locus_tag=ECB_00915|gene=rpsA	1674	1503.19	270	350.015
locus_tag=ECB_00916|gene=himD	285	129.306	135	2034.46
locus_tag=ECB_00917|gene=ycaI	2265	2094.19	34	31.6373
locus_tag=ECB_00918|gene=msbA	1749	1578.19	27	33.3381
locus_tag=ECB_00919|gene=lpxK	987	816.187	10	23.8751
locus_tag=ECB_00920|gene=ycaQ	1233	1062.19	2	3.66914
locus_tag=ECB_00921|gene=ycaR	183	54.9391	1	35.4694
locus_tag=ECB_00922|gene=kdsB	747	576.187	19	64.2578
locus_tag=ECB_00923|gene=ycbJ	894	723.187	59	158.978
locus_tag=ECB_00924|gene=ycbC	780	609.187	9	28.789
locus_tag=ECB_00925|gene=smtA	786	615.187	6	19.0055
locus_tag=ECB_00926|gene=mukF	1323	1152.19	2	3.38254
locus_tag=ECB_00927|gene=mukE	678	507.187	5	19.2104
locus_tag=ECB_00928|gene=mukB	4461	4290.19	27	12.2637
locus_tag=ECB_00929|gene=ycbB	1848	1677.19	434	504.247
locus_tag=ECB_00930|gene=ycbK	549	378.534	51	262.543
locus_tag=ECB_00931|gene=ycbL	648	477.235	51	208.244
locus_tag=ECB_00932|gene=aspC	1191	1020.19	58	110.786
locus_tag=ECB_00933|gene=ompF	1089	918.187	323	685.499
locus_tag=ECB_00934|gene=asnS	1401	1230.19	127	201.172
locus_tag=ECB_00935|gene=pncB	1203	1032.19	28	52.861
locus_tag=ECB_00936|gene=pepN	2613	2442.19	168	134.05
locus_tag=ECB_00937|gene=ssuB	768	597.187	1	3.26306
locus_tag=ECB_00938|gene=ssuC	792	621.187	0	0
locus_tag=ECB_00939|gene=ssuD	1146	975.187	0	0
locus_tag=ECB_00940|gene=ssuA	960	789.187	0	0
locus_tag=ECB_00941|gene=ssuE	576	405.416	0	0
locus_tag=ECB_00942|gene=ycbQ	540	369.572	2	10.5455
locus_tag=ECB_00943|gene=ycbR	702	531.187	1	3.6685
locus_tag=ECB_00944|gene=ycbS	2601	2430.19	1	0.801855
locus_tag=ECB_00945|gene=ycbT	1071	900.187	0	0
locus_tag=ECB_00946|gene=ycbU	543	372.572	2	10.4606
locus_tag=ECB_00947|gene=ycbV	516	345.822	6	33.8091
locus_tag=ECB_00948|gene=ycbF	711	540.187	1	3.60737
locus_tag=ECB_00949|gene=pyrD	1011	840.187	5	11.5966
locus_tag=ECB_00950|gene=ycbW	543	372.572	5	26.1514
locus_tag=ECB_00951|gene=ycbX	1110	939.187	9	18.6735
locus_tag=ECB_00952|gene=ycbY	2109	1938.19	17	17.0918
locus_tag=ECB_00953|gene=uup	1908	1737.19	23	25.7998
locus_tag=ECB_00954|gene=pqiA	1254	1083.19	38	68.3621
locus_tag=ECB_00955|gene=pqiB	1641	1470.19	30	39.7635
locus_tag=ECB_00956|gene=ymbA	549	378.534	37	190.472
locus_tag=ECB_00957|gene=rmf	168	45.7543	28	1192.51
locus_tag=ECB_00958|gene=fabA	519	348.822	70	391.048
locus_tag=ECB_00959|gene=ycbZ	1761	1590.19	87	106.612
locus_tag=ECB_00960|gene=ycbG	453	284.319	23	157.637
locus_tag=ECB_00961|gene=ompA	1041	870.187	1068	2391.63
locus_tag=ECB_00962|gene=sulA	510	339.856	145	831.397
locus_tag=ECB_00963|gene=yccR	630	459.33	4	16.9696
locus_tag=ECB_00964|gene=yccS	2154	1983.19	11	10.8085
locus_tag=ECB_00965|gene=yccF	447	278.375	1	7.00012
locus_tag=ECB_00966|gene=helD	2055	1884.19	21	21.7185
locus_tag=ECB_00967|gene=mgsA	459	290.117	60	403.008
locus_tag=ECB_00968|gene=yccT	663	492.187	39	154.408
locus_tag=ECB_00969|gene=yccU	414	246.524	231	1825.95
locus_tag=ECB_00970|gene=yccV	318	157.613	507	6268.3
locus_tag=ECB_00971|gene=yccW	1104	933.187	51	106.497
locus_tag=ECB_00972|gene=yccX	279	124.559	13	203.378
locus_tag=ECB_00973|gene=yccK	330	168.272	22	254.769
locus_tag=ECB_00974|gene=yccA	660	489.187	170	677.188
locus_tag=ECB_00975|gene=hyaA	1119	948.187	10	20.5514
locus_tag=ECB_00976|gene=hyaB	1794	1623.19	6	7.20308
locus_tag=ECB_00977|gene=hyaC	708	537.187	4	14.5101
locus_tag=ECB_00978|gene=hyaD	588	417.375	2	9.33767
locus_tag=ECB_00979|gene=hyaE	399	232.082	3	25.1892
locus_tag=ECB_00980|gene=hyaF	858	687.187	0	0
locus_tag=ECB_00981|gene=appC	1545	1374.19	0	0
locus_tag=ECB_00982|gene=appB	1137	966.187	8	16.1348
locus_tag=ECB_00983|gene=appA	1299	1128.19	3	5.18174
locus_tag=ECB_00984|gene=yccC	2181	2010.19	13	12.6021
locus_tag=ECB_00985|gene=yccY	447	278.375	0	0
locus_tag=ECB_00986|gene=yccZ	1140	969.187	11	22.1167
locus_tag=ECB_00987|gene=ymcA	2097	1926.19	2	2.02333
locus_tag=ECB_00988|gene=ymcB	747	576.187	0	0
locus_tag=ECB_00989|gene=ymcC	645	474.235	0	0
locus_tag=ECB_00990|gene=ymcD	306	147.132	9	119.198
locus_tag=ECB_00991|gene=cspH	213	73.8175	0	0
locus_tag=ECB_00992|gene=cspG	213	73.8175	9	237.585
locus_tag=ECB_00993|gene=sfa	231	86.7884	0	0
locus_tag=ECB_00994|gene=gnsA	174	49.2995	5	197.634
locus_tag=ECB_00995|gene=yccM	1074	903.187	2	4.31507
locus_tag=ECB_00996|gene=torS	2745	2574.19	11	8.32699
locus_tag=ECB_00997|gene=torT	1029	858.187	3	6.812
locus_tag=ECB_00998|gene=torR	693	522.187	2	7.46344
locus_tag=ECB_00999|gene=torC	1173	1002.19	3	5.83321
locus_tag=ECB_01000|gene=torA	2547	2376.19	10	8.20077
locus_tag=ECB_01001|gene=torD	600	429.375	2	9.0767
locus_tag=ECB_01002|gene=yccD	306	147.132	56	741.677
locus_tag=ECB_01003|gene=cbpA	921	750.187	108	280.537
locus_tag=ECB_01004|gene=yccE	1260	1089.19	0	0
locus_tag=ECB_01005|gene=agp	1242	1071.19	608	1106.05
locus_tag=ECB_01006|gene=yccJ	228	84.5421	381	8781.88
locus_tag=ECB_01007|gene=wrbA	597	426.375	333	1521.9
locus_tag=ECB_01008|gene=ymdF	174	49.2995	4	158.108
locus_tag=ECB_01009|gene=ycdG	1329	1158.19	6	10.095
locus_tag=ECB_01010|gene=ycdH	495	325.189	0	0
locus_tag=ECB_01011|gene=ycdI	591	420.375	1	4.63552
locus_tag=ECB_01012|gene=ycdJ	801	630.187	1	3.09219
locus_tag=ECB_01013|gene=ycdK	387	220.794	0	0
locus_tag=ECB_01014|gene=ycdL	693	522.187	0	0
locus_tag=ECB_01015|gene=ycdM	1149	978.187	1	1.99211
locus_tag=ECB_01016|gene=ycdC	639	468.33	4	16.6435
locus_tag=ECB_01017|gene=putA	3963	3792.19	549	282.11
locus_tag=ECB_01018|gene=putP	1509	1338.19	223	324.731
locus_tag=ECB_01019|gene=ycdN	840	669.187	26	75.7114
locus_tag=ECB_01020|gene=ycdO	1128	957.187	19	38.6805
locus_tag=ECB_01021|gene=ycdB	1272	1101.19	24	42.4703
locus_tag=ECB_01022|gene=phoH	1065	894.187	698	1521.12
locus_tag=ECB_01023|gene=ycdP	414	246.524	3	23.7136
locus_tag=ECB_01024|gene=ycdQ	1326	1155.19	18	30.3638
locus_tag=ECB_01025|gene=ycdR	2019	1848.19	10	10.5436
locus_tag=ECB_01026|gene=ycdS	2424	2253.19	13	11.243
locus_tag=ECB_01027|gene=ycdT	1359	1188.19	11	18.0403
locus_tag=ECB_01028|gene=insF-1	816	645.187	9.87892e-05	0.000298373
locus_tag=ECB_01029|gene=insE-1	309	149.725	13	169.194
locus_tag=ECB_01030|gene=ycdW	939	768.187	11	27.9037
locus_tag=ECB_01031|gene=ycdX	738	567.187	8	27.4852
locus_tag=ECB_01032|gene=ycdY	555	384.534	9	45.6082
locus_tag=ECB_01033|gene=ycdZ	492	322.352	8	48.361
locus_tag=ECB_01034|gene=csgG	834	663.187	0	0
locus_tag=ECB_01035|gene=csgF	417	249.298	0	0
locus_tag=ECB_01036|gene=csgE	390	223.704	0	0
locus_tag=ECB_01037|gene=csgD	651	480.235	0	0
locus_tag=ECB_01038|gene=csgB	456	287.204	0	0
locus_tag=ECB_01039|gene=csgA	456	287.204	25	169.623
locus_tag=ECB_01040|gene=csgC	333	170.972	0	0
locus_tag=ECB_01041|gene=ymdA	312	152.295	3	38.3857
locus_tag=ECB_01042|gene=ymdB	534	363.682	31	166.102
locus_tag=ECB_01043|gene=ymdC	1422	1251.19	34	52.9532
locus_tag=ECB_01044|gene=mdoC	1158	987.187	16	31.5832
locus_tag=ECB_01045|gene=mdoG	1536	1365.19	33	47.1039
locus_tag=ECB_01046|gene=mdoH	2544	2373.19	35	28.739
locus_tag=ECB_01047|gene=yceK	228	84.5421	19	437.942
locus_tag=ECB_01048|gene=msyB	375	209.516	16	148.812
locus_tag=ECB_01049|gene=yceE	1227	1056.19	20	36.8998
locus_tag=ECB_01050|gene=htrB	921	750.187	20	51.9512
locus_tag=ECB_01051|gene=yceA	1053	882.187	9	19.88
locus_tag=ECB_01052|gene=yceI	576	405.416	1	4.80656
locus_tag=ECB_01053|gene=yceJ	567	396.496	3	14.7441
locus_tag=ECB_01054|gene=yceO	141	31.2534	0	0
locus_tag=ECB_01055|gene=solA	1119	948.187	2	4.11028
locus_tag=ECB_01056|gene=yceP	255	105.104	162	3003.51
locus_tag=ECB_01057|gene=dinI	246	98.1825	46	912.976
locus_tag=ECB_01058|gene=pyrC	1047	876.187	5	11.1201
locus_tag=ECB_01059|gene=yceB	561	390.496	34	169.667
locus_tag=ECB_01060|gene=grxB	648	477.235	188	767.645
locus_tag=ECB_01061|gene=yceL	1209	1038.19	11	20.6468
locus_tag=ECB_01062|gene=rimJ	585	414.375	55	258.645
locus_tag=ECB_01063|gene=yceH	648	477.235	31	126.58
locus_tag=ECB_01064|gene=mviM	924	753.187	18	46.5699
locus_tag=ECB_01065|gene=mviN	1536	1365.19	4	5.70957
locus_tag=ECB_01066|gene=flgN	417	249.298	4	31.2663
locus_tag=ECB_01067|gene=flgM	294	136.869	3	42.7121
locus_tag=ECB_01068|gene=flgA	660	489.187	0	0
locus_tag=ECB_01069|gene=flgB	417	249.298	0	0
locus_tag=ECB_01070|gene=flgC	405	237.94	0	0
locus_tag=ECB_01071|gene=flgD	696	525.187	1	3.71041
locus_tag=ECB_01072|gene=flgE	1206	1035.19	4	7.52968
locus_tag=ECB_01073|gene=flgF	756	585.187	3	9.98992
locus_tag=ECB_01074|gene=flgG	783	612.187	1	3.18311
locus_tag=ECB_01075|gene=flgH	699	528.187	0	0
locus_tag=ECB_01076|gene=flgI	1098	927.187	1	2.10169
locus_tag=ECB_01077|gene=flgJ	942	771.187	0	0
locus_tag=ECB_01078|gene=flgK	1644	1473.19	3	3.96825
locus_tag=ECB_01079|gene=flgL	954	783.187	19	47.2741
locus_tag=ECB_01080|gene=rne	3186	3015.19	148	95.6495
locus_tag=ECB_01081|gene=ECB_01081	321	160.331	26	316.004
locus_tag=ECB_01082|gene=rluC	960	789.187	3	7.40759
locus_tag=ECB_01083|gene=maf	585	414.375	34	159.89
locus_tag=ECB_01084|gene=yceD	522	351.682	51	282.589
locus_tag=ECB_01085|gene=rpmF	174	49.2995	29	1146.28
locus_tag=ECB_01086|gene=plsX	1071	900.187	26	56.2828
locus_tag=ECB_01087|gene=fabH	954	783.187	25	62.2028
locus_tag=ECB_01088|gene=fabD	930	759.187	29	74.4363
locus_tag=ECB_01089|gene=fabG	735	564.187	112	386.839
locus_tag=ECB_01090|gene=acpP	237	91.3206	350	7468.52
locus_tag=ECB_01091|gene=fabF	1242	1071.19	256	465.704
locus_tag=ECB_01092|gene=pabC	810	639.187	2	6.0973
locus_tag=ECB_01093|gene=yceG	1023	852.187	2	4.57331
locus_tag=ECB_01094|gene=tmk	642	471.283	1	4.13479
locus_tag=ECB_01095|gene=holB	1005	834.187	12	28.0319
locus_tag=ECB_01096|gene=ycfH	798	627.187	394	1224.15
locus_tag=ECB_01097|gene=ptsG	1434	1263.19	94	145.009
locus_tag=ECB_01098|gene=fhuE	2190	2019.19	10	9.6507
locus_tag=ECB_01099|gene=ycfF	360	195.611	12	119.542
locus_tag=ECB_01100|gene=ycfL	378	212.28	18	165.233
locus_tag=ECB_01101|gene=ycfM	642	471.283	37	152.987
locus_tag=ECB_01102|gene=ycfN	825	654.187	0	0
locus_tag=ECB_01103|gene=nagZ	1026	855.187	20	45.5727
locus_tag=ECB_01104|gene=ycfP	543	372.572	56	292.896
locus_tag=ECB_01105|gene=ndh	1305	1134.19	6	10.3087
locus_tag=ECB_01106|gene=ycfJ	540	369.572	0	0
locus_tag=ECB_01107|gene=ycfQ	633	462.33	27	113.801
locus_tag=ECB_01108|gene=ycfR	258	107.659	428	7746.95
locus_tag=ECB_01109|gene=ycfS	963	792.187	6	14.7591
locus_tag=ECB_01110|gene=mfd	3447	3276.19	14	8.32712
locus_tag=ECB_01111|gene=ycfT	1074	903.187	3	6.4726
locus_tag=ECB_01112|gene=ycfU	1200	1029.19	4	7.57358
locus_tag=ECB_01113|gene=ycfV	702	531.187	0	0
locus_tag=ECB_01114|gene=ycfW	1245	1074.19	33	59.8645
locus_tag=ECB_01116_2|gene=insA-10	276	122.126	3.51003	56.0065
locus_tag=ECB_01117_2|gene=insB-10	504	334.025	2.43099	14.1821
locus_tag=ECB_01118|gene=cobB	840	669.187	1	2.91198
locus_tag=ECB_01119|gene=ycfZ	789	618.187	2	6.30443
locus_tag=ECB_01120|gene=ymfA	408	240.795	0	0
locus_tag=ECB_01121|gene=potD	1047	876.187	6	13.3441
locus_tag=ECB_01122|gene=potC	795	624.187	5	15.6096
locus_tag=ECB_01123|gene=potB	828	657.187	4	11.8606
locus_tag=ECB_01124|gene=potA	1137	966.187	10	20.1685
locus_tag=ECB_01125|gene=pepT	1227	1056.19	30	55.3498
locus_tag=ECB_01126|gene=ycfD	1122	951.187	60	122.919
locus_tag=ECB_01127|gene=phoQ	1461	1290.19	32	48.3318
locus_tag=ECB_01128|gene=phoP	672	501.187	52	202.18
locus_tag=ECB_01129|gene=purB	1371	1200.19	16	25.978
locus_tag=ECB_01130|gene=ycfC	642	471.283	5	20.674
locus_tag=ECB_01131|gene=trmU	1107	936.187	8	16.6519
locus_tag=ECB_01132|gene=ymfB	462	293.029	4	26.6002
locus_tag=ECB_01133|gene=ymfC	654	483.235	2	8.06504
locus_tag=ECB_01134|gene=icdA	1251	1080.19	165	297.66
locus_tag=ECB_01135|gene=ycgW	324	162.909	2	23.9233
locus_tag=ECB_01136|gene=ycgX	405	237.94	1	8.1897
locus_tag=ECB_01137|gene=ycgE	732	561.187	8	27.7791
locus_tag=ECB_01138|gene=ycgF	1212	1041.19	35	65.505
locus_tag=ECB_01139|gene=ycgZ	237	91.3206	1	21.3386
locus_tag=ECB_01140|gene=ymgA	273	119.672	1	16.2833
locus_tag=ECB_01141|gene=ymgB	267	114.917	0	0
locus_tag=ECB_01142|gene=ymgC	249	100.666	0	0
locus_tag=ECB_01143|gene=ycgG	1524	1353.19	35	50.4017
locus_tag=ECB_01144|gene=ymgF	219	78.1551	1	24.9332
locus_tag=ECB_01146|gene=ymgD	330	168.272	51	590.602
locus_tag=ECB_01147|gene=ECB_01147	276	122.126	0	0
locus_tag=ECB_01148|gene=ycgI	213	73.8175	0	0
locus_tag=ECB_01149|gene=minE	267	114.917	12	203.486
locus_tag=ECB_01150|gene=minD	813	642.187	36	109.239
locus_tag=ECB_01151|gene=minC	696	525.187	30	111.312
locus_tag=ECB_01152|gene=ycgJ	369	203.98	9	85.9786
locus_tag=ECB_01153|gene=ycgK	402	234.964	17	140.988
locus_tag=ECB_01154|gene=ycgL	327	165.601	14	164.74
locus_tag=ECB_01155|gene=ycgM	660	489.187	41	163.322
locus_tag=ECB_01156|gene=ycgN	447	278.375	35	245.004
locus_tag=ECB_01158|gene=umuD	420	252.172	18	139.095
locus_tag=ECB_01159|gene=umuC	1269	1098.19	12	21.2932
locus_tag=ECB_01160|gene=dsbB	531	360.682	19	102.651
locus_tag=ECB_01161|gene=nhaB	1542	1371.19	7	9.94802
locus_tag=ECB_01162|gene=fadR	720	549.187	20	70.9652
locus_tag=ECB_01163|gene=ycgB	1533	1362.19	2354	3367.48
locus_tag=ECB_01164|gene=dadA	1299	1128.19	347	599.355
locus_tag=ECB_01165|gene=alr	1071	900.187	253	547.675
locus_tag=ECB_01166|gene=ycgO	1737	1566.19	93	115.711
locus_tag=ECB_01167|gene=ldcA	915	744.187	15	39.2776
locus_tag=ECB_01168|gene=mltE	612	441.375	4	17.6599
locus_tag=ECB_01169|gene=ycgR	735	564.187	1	3.45392
locus_tag=ECB_01170|gene=ymgE	255	105.104	101	1872.56
locus_tag=ECB_01171|gene=ycgY	441	272.485	7	50.0599
locus_tag=ECB_01172|gene=treA	1698	1527.19	52	66.3509
locus_tag=ECB_01173|gene=dhaM	1419	1248.19	8	12.4895
locus_tag=ECB_01174|gene=dhaL	633	462.33	0	0
locus_tag=ECB_01175|gene=dhaK	1071	900.187	5	10.8236
locus_tag=ECB_01176|gene=dhaR	1920	1749.19	8	8.91229
locus_tag=ECB_01177|gene=ycgV	2868	2697.19	16	11.5596
locus_tag=ECB_01178|gene=ychF	1092	921.187	4	8.4615
locus_tag=ECB_01179|gene=pth	585	414.375	4	18.8105
locus_tag=ECB_01180|gene=ychH	279	124.559	2844	44492.9
locus_tag=ECB_01181|gene=ychM	1680	1509.19	41	52.9391
locus_tag=ECB_01182|gene=prsA	948	777.187	21	52.6537
locus_tag=ECB_01183|gene=ispE	852	681.187	7	20.0247
locus_tag=ECB_01184|gene=lolB	624	453.375	11	47.2792
locus_tag=ECB_01185|gene=hemA	1257	1086.19	42	75.3494
locus_tag=ECB_01186|gene=prfA	1083	912.187	8	17.09
locus_tag=ECB_01187|gene=hemK	834	663.187	3	8.81497
locus_tag=ECB_01188|gene=ychQ	393	226.499	4	34.4136
locus_tag=ECB_01189|gene=ychA	810	639.187	16	48.7784
locus_tag=ECB_01190|gene=kdsA	855	684.187	24	68.3552
locus_tag=ECB_01191|gene=ldrA	108	16.6471	0	0
locus_tag=ECB_01192|gene=ldrB	108	16.6471	2	234.114
locus_tag=ECB_00620_4|gene=insK-2	852	681.187	9.05	25.8891
locus_tag=ECB_00619_4|gene=insJ-2	522	351.682	21.2857	117.943
locus_tag=ECB_01194|gene=chaA	1101	930.187	13	27.2338
locus_tag=ECB_01195|gene=chaB	231	86.7884	15	336.794
locus_tag=ECB_01196|gene=chaC	717	546.187	32	114.168
locus_tag=ECB_01197|gene=ychN	354	189.986	34	348.733
locus_tag=ECB_01198|gene=ychP	1254	1083.19	10	17.99
locus_tag=ECB_01199|gene=narL	651	480.235	5	20.2886
locus_tag=ECB_01200|gene=narX	1797	1626.19	6	7.18979
locus_tag=ECB_01201|gene=narK	1392	1221.19	3	4.78712
locus_tag=ECB_01202|gene=narG	3744	3573.19	10	5.45355
locus_tag=ECB_01203|gene=narH	1539	1368.19	6	8.54557
locus_tag=ECB_01204|gene=narJ	711	540.187	0	0
locus_tag=ECB_01205|gene=narI	678	507.187	2	7.68418
locus_tag=ECB_01206|gene=ECB_01206	567	396.496	38	186.759
locus_tag=ECB_01208|gene=purU	843	672.187	47	136.252
locus_tag=ECB_01209|gene=ychJ	459	290.117	37	248.522
locus_tag=ECB_01210|gene=ychK	945	774.187	43	108.233
locus_tag=ECB_01211|gene=hnr	1014	843.187	96	221.862
locus_tag=ECB_01212|gene=galU	909	738.187	54	142.549
locus_tag=ECB_01213|gene=hns	414	246.524	2576	20362.1
locus_tag=ECB_01214|gene=tdk	618	447.375	4	17.423
locus_tag=ECB_01215|gene=adhE	2676	2505.19	493	383.48
locus_tag=ECB_01216|gene=ychE	648	477.235	5	20.4161
locus_tag=ECB_01217|gene=oppA	1632	1461.19	84	112.023
locus_tag=ECB_01218|gene=oppB	921	750.187	3	7.79268
locus_tag=ECB_01219|gene=oppC	909	738.187	3	7.91936
locus_tag=ECB_01220|gene=oppD	1014	843.187	6	13.8664
locus_tag=ECB_01221|gene=oppF	1005	834.187	7	16.352
locus_tag=ECB_01222|gene=yciU	330	168.272	3	34.7413
locus_tag=ECB_01223|gene=cls	1461	1290.19	29	43.8007
locus_tag=ECB_01224|gene=kch	1254	1083.19	15	26.985
locus_tag=ECB_01225|gene=yciI	297	139.383	15	209.709
locus_tag=ECB_01226|gene=tonB	720	549.187	22	78.0617
locus_tag=ECB_01227|gene=yciA	399	232.082	1	8.39642
locus_tag=ECB_01228|gene=ispZ	540	369.572	50	263.637
locus_tag=ECB_01229|gene=yciC	744	573.187	22	74.7931
locus_tag=ECB_01230|gene=yciD	639	468.33	3	12.4826
locus_tag=ECB_01231|gene=yciE	507	336.958	5	28.9155
locus_tag=ECB_01232|gene=yciF	501	331.025	1	5.88674
locus_tag=ECB_01233|gene=yciG	180	53.1073	1	36.6928
locus_tag=ECB_01234|gene=trpA	807	636.187	20	61.2605
locus_tag=ECB_01235|gene=trpB	1194	1023.19	5	9.52249
locus_tag=ECB_01236|gene=trpC	1359	1188.19	11	18.0403
locus_tag=ECB_01237|gene=trpD	1596	1425.19	17	23.2441
locus_tag=ECB_01238|gene=trpE	1563	1392.19	5	6.99855
locus_tag=ECB_01239|gene=trpL	45	12	0	0
locus_tag=ECB_01240|gene=yciV	882	711.187	2	5.48001
locus_tag=ECB_01241|gene=yciO	621	450.375	26	112.495
locus_tag=ECB_01243|gene=insA-11	276	122.126	5.95206	94.9718
locus_tag=ECB_01244|gene=insB-11	504	334.025	6.94018	40.4881
locus_tag=ECB_01245|gene=yciL	876	705.187	5	13.8166
locus_tag=ECB_01246|gene=btuR	591	420.375	1	4.63552
locus_tag=ECB_01247|gene=yciK	759	588.187	9	29.8169
locus_tag=ECB_01248|gene=sohB	1050	879.187	3	6.64929
locus_tag=ECB_01249|gene=yciN	252	102.838	18	341.077
locus_tag=ECB_01250|gene=topA	2598	2427.19	39	31.311
locus_tag=ECB_01251|gene=cysB	975	804.187	203	491.897
locus_tag=ECB_01253|gene=acnA	2676	2505.19	171	133.012
locus_tag=ECB_01254|gene=ribA	591	420.375	54	250.318
locus_tag=ECB_01255|gene=pgpB	765	594.187	10	32.7953
locus_tag=ECB_01256|gene=yciS	309	149.725	26	338.388
locus_tag=ECB_01257|gene=yciM	1170	999.187	8	15.6019
locus_tag=ECB_01258|gene=pyrF	738	567.187	0	0
locus_tag=ECB_01259|gene=yciH	327	165.601	0	0
locus_tag=ECB_01260|gene=osmB	219	78.1551	55	1371.33
locus_tag=ECB_01261|gene=yciT	750	579.187	27	90.8407
locus_tag=ECB_01262|gene=yciR	1986	1815.19	43	46.1618
locus_tag=ECB_01263|gene=rnb	1935	1764.19	12	13.2548
locus_tag=ECB_01264|gene=yciW	1128	957.187	2	4.07163
locus_tag=ECB_01265|gene=fabI	789	618.187	58	182.828
locus_tag=ECB_01266|gene=ycjD	354	189.986	0	0
locus_tag=ECB_01267|gene=sapF	807	636.187	14	42.8824
locus_tag=ECB_01268|gene=sapD	993	822.187	25	59.2522
locus_tag=ECB_01269|gene=sapC	891	720.187	17	45.998
locus_tag=ECB_01270|gene=sapB	966	795.187	17	41.6596
locus_tag=ECB_01271|gene=sapA	1644	1473.19	81	107.143
locus_tag=ECB_01272|gene=ymjA	246	98.1825	0	0
locus_tag=ECB_01273|gene=ycjJ	1386	1215.19	108	173.187
locus_tag=ECB_01274|gene=ycjK	1419	1248.19	300	468.357
locus_tag=ECB_01275|gene=ycjL	765	594.187	113	370.587
locus_tag=ECB_01276|gene=ycjC	558	387.496	116	583.347
locus_tag=ECB_01277|gene=aldH	1488	1317.19	82	121.311
locus_tag=ECB_01278|gene=ordL	1281	1110.19	51	89.5178
locus_tag=ECB_01279|gene=goaG	1266	1095.19	13	23.1308
locus_tag=ECB_01280|gene=pspF	978	807.187	0	0
locus_tag=ECB_01281|gene=pspA	669	498.187	24	93.8759
locus_tag=ECB_01282|gene=pspB	225	82.4097	2	47.2919
locus_tag=ECB_01283|gene=pspC	360	195.611	20	199.237
locus_tag=ECB_01284|gene=pspD	222	80.3526	3	72.754
locus_tag=ECB_01285|gene=pspE	315	154.957	53	666.501
locus_tag=ECB_01286|gene=ycjM	1680	1509.19	2	2.58239
locus_tag=ECB_01287|gene=ycjN	1293	1122.19	0	0
locus_tag=ECB_01288|gene=ycjO	882	711.187	3	8.22002
locus_tag=ECB_01289|gene=ycjP	843	672.187	0	0
locus_tag=ECB_01290|gene=ycjQ	1053	882.187	1	2.20889
locus_tag=ECB_01291|gene=ycjR	789	618.187	6	18.9133
locus_tag=ECB_01292|gene=ycjS	1056	885.187	0	0
locus_tag=ECB_01293|gene=ycjT	2268	2097.19	3	2.78753
locus_tag=ECB_01294|gene=ycjU	660	489.187	0	0
locus_tag=ECB_01295|gene=ycjV	1083	912.187	0	0
locus_tag=ECB_01296|gene=ompG	906	735.187	0	0
locus_tag=ECB_01297|gene=ycjW	999	828.187	6	14.1175
locus_tag=ECB_01298|gene=ycjX	1398	1227.19	4	6.35162
locus_tag=ECB_01299|gene=ycjF	1062	891.187	0	0
locus_tag=ECB_01300|gene=tyrR	1542	1371.19	63	89.5322
locus_tag=ECB_01301|gene=tpx	507	336.958	262	1515.17
locus_tag=ECB_01302|gene=ycjG	966	795.187	44	107.825
locus_tag=ECB_01303|gene=ycjI	789	618.187	113	356.2
locus_tag=ECB_01305|gene=ycjY	933	762.187	18	46.02
locus_tag=ECB_01306|gene=ycjZ	900	729.187	16	42.7579
locus_tag=ECB_01307|gene=mppA	1614	1443.19	48	64.8118
locus_tag=ECB_01308|gene=ynaI	1032	861.187	7	15.8393
locus_tag=ECB_01309|gene=ynaJ	258	107.659	86	1556.63
locus_tag=ECB_01310|gene=ydaA	951	780.187	777	1940.7
locus_tag=ECB_01311|gene=fnr	753	582.187	196	656.038
locus_tag=ECB_01312|gene=ogt	516	345.822	6	33.8091
locus_tag=ECB_01313|gene=abgT	1527	1356.19	12	17.2424
locus_tag=ECB_01314|gene=abgB	1446	1275.19	23	35.1471
locus_tag=ECB_01315|gene=abgA	1311	1140.19	27	46.1448
locus_tag=ECB_01316|gene=abgR	909	738.187	3	7.91936
locus_tag=ECB_01317|gene=ydaL	564	393.496	14	69.3304
locus_tag=ECB_01318|gene=ydaM	1233	1062.19	43	78.8865
locus_tag=ECB_01319|gene=ydaN	984	813.187	19	45.5301
locus_tag=ECB_01320|gene=dbpA	1374	1203.19	10	16.1958
locus_tag=ECB_01321|gene=ydaO	936	765.187	15	38.1996
locus_tag=ECB_01322|gene=intR	1236	1065.19	4	7.31761
locus_tag=ECB_01323|gene=xisR	216	76.1869	0	0
locus_tag=ECB_01324|gene=ydaC	210	71.9353	0	0
locus_tag=ECB_01325|gene=lar	195	62.2668	0	0
locus_tag=ECB_01326|gene=recT	810	639.187	4	12.1946
locus_tag=ECB_01327|gene=recE	2601	2430.19	3	2.40556
locus_tag=ECB_01328|gene=racC	276	122.126	1	15.9561
locus_tag=ECB_01329|gene=ydaE	171	47.5596	0	0
locus_tag=ECB_01330|gene=kil	222	80.3526	0	0
locus_tag=ECB_01331|gene=sieB	489	319.48	3	18.2984
locus_tag=ECB_01332|gene=ydaF	156	38.8913	0	0
locus_tag=ECB_01333|gene=ydaG	135	28.3032	1	68.8493
locus_tag=ECB_01334|gene=ECB_01334	138	29.8733	0	0
locus_tag=ECB_01335|gene=ECB_01335	345	181.712	0	0
locus_tag=ECB_01336|gene=ECB_01336	273	119.672	2	32.5666
locus_tag=ECB_01337|gene=ydfQ	534	363.682	3	16.0744
locus_tag=ECB_01338|gene=rzpR	300	142.009	7	96.0548
locus_tag=ECB_01339|gene=trkG	1458	1287.19	43	65.0972
locus_tag=ECB_01340|gene=ynaK	432	263.78	0	0
locus_tag=ECB_02695_1|gene=insE-5	309	149.725	0	0
locus_tag=ECB_02696_1|gene=insF-5	807	636.187	14.9152	45.6857
locus_tag=ECB_01341|gene=ECB_01341	837	666.187	25	73.1273
locus_tag=ECB_01342|gene=ECB_01342	2226	2055.19	23.7124	22.4832
locus_tag=ECB_01343|gene=ECB_01343	279	124.559	1	15.6445
locus_tag=ECB_01344|gene=ECB_01344	294	136.869	3	42.7121
locus_tag=ECB_01345|gene=pinR	591	420.375	8.4	38.9383
locus_tag=ECB_01346|gene=ynaE	267	114.917	9	152.614
locus_tag=ECB_01347|gene=ynaF	435	266.594	66	482.425
locus_tag=ECB_01348|gene=ompN	1134	963.187	3	6.0694
locus_tag=ECB_01117_3|gene=insB-10	504	334.025	2.43099	14.1821
locus_tag=ECB_01116_3|gene=insA-10	276	122.126	3.51003	56.0065
locus_tag=ECB_01349|gene=ydbK	3525	3354.19	323	187.651
locus_tag=ECB_01350|gene=ydbJ	267	114.917	5	84.7858
locus_tag=ECB_01351|gene=hslJ	423	255.121	23	175.678
locus_tag=ECB_01352|gene=ldhA	990	819.187	15	35.6815
locus_tag=ECB_01353|gene=ydbH	2640	2469.19	23	18.1514
locus_tag=ECB_01354|gene=ynbE	186	56.8008	0	0
locus_tag=ECB_01355|gene=ydbL	327	165.601	3	35.3015
locus_tag=ECB_01356|gene=feaR	906	735.187	32	84.8179
locus_tag=ECB_01357|gene=feaB	1500	1329.19	31	45.4476
locus_tag=ECB_01358|gene=tynA	1719	1548.19	15	18.8801
locus_tag=ECB_01359|gene=insE-2	309	149.725	13	169.194
locus_tag=ECB_01360|gene=insF-2	867	696.187	27.1695	76.0485
locus_tag=ECB_01361|gene=ydbC	534	363.682	4	21.4326
locus_tag=ECB_01362|gene=ydbD	2307	2136.19	10	9.12213
locus_tag=ECB_01363|gene=ynbA	606	435.375	1	4.47581
locus_tag=ECB_01364|gene=ynbB	897	726.187	2	5.36682
locus_tag=ECB_01365|gene=ynbC	1758	1587.19	6	7.36645
locus_tag=ECB_01366|gene=ynbD	1293	1122.19	1	1.73648
locus_tag=ECB_00620_5|gene=insK-2	852	681.187	9.05	25.8891
locus_tag=ECB_00619_5|gene=insJ-2	522	351.682	21.2857	117.943
locus_tag=ECB_01368|gene=hrpA	3846	3675.19	17	9.01374
locus_tag=ECB_01369|gene=ydcF	801	630.187	3	9.27657
locus_tag=ECB_01370|gene=aldA	1440	1269.19	67	102.869
locus_tag=ECB_01371|gene=gapC	1002	831.187	7	16.411
locus_tag=ECB_01372|gene=insA-12	276	122.126	5.95206	94.9718
locus_tag=ECB_01373|gene=insB-12	504	334.025	6.94018	40.4881
locus_tag=ECB_01374|gene=cybB	531	360.682	0	0
locus_tag=ECB_01375|gene=ydcA	174	49.2995	0	0
locus_tag=ECB_01376|gene=hokB	150	35.6789	0	0
locus_tag=ECB_01377|gene=mokB	168	45.7543	0	0
locus_tag=ECB_00620_6|gene=insK-2	852	681.187	9.05	25.8891
locus_tag=ECB_00619_6|gene=insJ-2	522	351.682	21.2857	117.943
locus_tag=ECB_01378|gene=trg	1641	1470.19	0	0
locus_tag=ECB_01379|gene=ydcI	924	753.187	0	0
locus_tag=ECB_01380|gene=ydcJ	1344	1173.19	1	1.66099
locus_tag=ECB_01381|gene=ydcG	1626	1455.19	3	4.01733
locus_tag=ECB_01382|gene=ECB_01382	204	67.9041	0	0
locus_tag=ECB_01383|gene=ydcH	225	82.4097	291	6880.98
locus_tag=ECB_01384|gene=rimL	540	369.572	22	116
locus_tag=ECB_01385|gene=ydcK	981	810.187	52	125.07
locus_tag=ECB_01386|gene=tehA	993	822.187	11	26.071
locus_tag=ECB_01387|gene=tehB	594	423.375	21	96.656
locus_tag=ECB_01388|gene=ydcL	669	498.187	394	1541.13
locus_tag=ECB_01390|gene=ydcM	1209	1038.19	22	41.2936
locus_tag=ECB_01391|gene=ydcO	1176	1005.19	33	63.9738
locus_tag=ECB_01392|gene=ydcN	537	366.609	4	21.2614
locus_tag=ECB_01393|gene=ydcP	1962	1791.19	47	51.1319
locus_tag=ECB_01394|gene=yncJ	231	86.7884	10	224.53
locus_tag=ECB_01395|gene=ydcQ	438	269.513	3	21.6909
locus_tag=ECB_01396|gene=ydcR	1407	1236.19	7	11.0344
locus_tag=ECB_01397|gene=ydcS	1146	975.187	372	743.345
locus_tag=ECB_01398|gene=ydcT	1014	843.187	77	177.952
locus_tag=ECB_01399|gene=ydcU	942	771.187	53	133.922
locus_tag=ECB_01400|gene=ydcV	795	624.187	41	127.998
locus_tag=ECB_01401|gene=ydcW	1425	1254.19	20	31.0744
locus_tag=ECB_01402|gene=ydcX	174	49.2995	1	39.5269
locus_tag=ECB_01403|gene=ydcY	234	89.0825	18	393.745
locus_tag=ECB_01404|gene=ydcZ	450	281.347	5	34.6309
locus_tag=ECB_01405|gene=yncA	519	348.822	10	55.864
locus_tag=ECB_01406|gene=yncB	1038	867.187	35	78.6485
locus_tag=ECB_01407|gene=yncC	666	495.187	24	94.4447
locus_tag=ECB_01408|gene=yncD	2103	1932.19	17	17.1449
locus_tag=ECB_01409|gene=yncE	1062	891.187	42	91.8366
locus_tag=ECB_01410|gene=ansP	1500	1329.19	13	19.0587
locus_tag=ECB_01411|gene=yncG	618	447.375	6	26.1345
locus_tag=ECB_01412|gene=yncH	213	73.8175	0	0
locus_tag=ECB_01413|gene=ECB_01413	2127	1956.19	1	0.996151
locus_tag=ECB_01414|gene=rhsE	4224	4053.19	4.24832	2.04247
locus_tag=ECB_01415|gene=ydcD	483	313.606	0	0
locus_tag=ECB_01416|gene=ECB_01416	747	576.187	2	6.76397
locus_tag=ECB_01417|gene=ECB_01417	201	66.0602	1	29.4982
locus_tag=ECB_01418|gene=ydcC	792	621.187	3	9.41097
locus_tag=ECB_01419|gene=ydcE	228	84.5421	1	23.0496
locus_tag=ECB_01420|gene=yddH	570	399.416	73	356.15
locus_tag=ECB_01421|gene=nhoA	846	675.187	1	2.8861
locus_tag=ECB_01423|gene=narV	681	510.187	0	0
locus_tag=ECB_01424|gene=narW	696	525.187	0	0
locus_tag=ECB_01425|gene=narY	1545	1374.19	1	1.41804
locus_tag=ECB_01426|gene=narZ	3741	3570.19	8	4.36651
locus_tag=ECB_01427|gene=narU	1389	1218.19	2	3.19927
locus_tag=ECB_01428|gene=yddJ	336	173.758	0	0
locus_tag=ECB_01429|gene=yddK	957	786.187	0	0
locus_tag=ECB_01430|gene=yddL	291	134.289	0	0
locus_tag=ECB_01431|gene=yddG	825	654.187	1	2.97875
locus_tag=ECB_01432|gene=fdnG	3048	2877.19	15	10.1592
locus_tag=ECB_01433|gene=fdnH	885	714.187	7	19.0995
locus_tag=ECB_01434|gene=fdnI	654	483.235	117	471.805
locus_tag=ECB_01435|gene=yddM	363	198.37	973	9558.12
locus_tag=ECB_01436|gene=adhP	1011	840.187	160	371.09
locus_tag=ECB_01437|gene=sfcA	1698	1527.19	492	627.781
locus_tag=ECB_01438|gene=rpsV	138	29.8733	1024	66796.2
locus_tag=ECB_01439|gene=bdm	216	76.1869	0	0
locus_tag=ECB_01440|gene=osmC	432	263.78	249	1839.47
locus_tag=ECB_01441|gene=yddO	927	756.187	28	72.1546
locus_tag=ECB_01442|gene=yddP	987	816.187	14	33.4252
locus_tag=ECB_01443|gene=yddQ	897	726.187	29	77.8189
locus_tag=ECB_01444|gene=yddR	1023	852.187	30	68.5996
locus_tag=ECB_01445|gene=yddS	1551	1380.19	244	344.498
locus_tag=ECB_01446|gene=ddpX	582	411.375	142	672.644
locus_tag=ECB_01447|gene=dos	2400	2229.19	199	173.957
locus_tag=ECB_01448|gene=yddV	1044	873.187	348	776.618
locus_tag=ECB_01449|gene=yddW	1320	1149.19	67	113.611
locus_tag=ECB_01450|gene=xasA	1536	1365.19	97	138.457
locus_tag=ECB_01451|gene=gadB	1401	1230.19	142.468	225.674
locus_tag=ECB_01452|gene=pqqL	2796	2625.19	52	38.5992
locus_tag=ECB_01453|gene=yddB	2373	2202.19	36	31.8554
locus_tag=ECB_01454|gene=yddA	1686	1515.19	6	7.7165
locus_tag=ECB_01455|gene=ydeM	1158	987.187	18	35.5311
locus_tag=ECB_01456|gene=ydeN	1683	1512.19	6	7.73181
locus_tag=ECB_01457|gene=ydeO	762	591.187	3	9.88853
locus_tag=ECB_01458|gene=ECB_01458	198	64.0511	0	0
locus_tag=ECB_01459|gene=ydeP	2280	2109.19	9	8.31501
locus_tag=ECB_01460|gene=ydeQ	915	744.187	4	10.474
locus_tag=ECB_01461|gene=ydeR	504	334.025	1	5.83387
locus_tag=ECB_01462|gene=ydeS	531	360.682	0	0
locus_tag=ECB_01463|gene=ydeT	1149	978.187	4	7.96844
locus_tag=ECB_01464|gene=ECB_01464	1011	840.187	3	6.95794
locus_tag=ECB_01465|gene=ECB_01465	351	187.237	1	10.4074
locus_tag=ECB_01466|gene=ECB_01466	282	126.875	1	15.3589
locus_tag=ECB_01467|gene=ECB_01467	384	218.039	1	8.93719
locus_tag=ECB_01468|gene=yneL	537	366.609	0	0
locus_tag=ECB_01469|gene=hipA	1323	1152.19	5	8.45634
locus_tag=ECB_01470|gene=hipB	267	114.917	2	33.9143
locus_tag=ECB_01472|gene=ydeZ	798	627.187	2	6.21396
locus_tag=ECB_01473|gene=yneA	1023	852.187	0	0
locus_tag=ECB_01474|gene=yneB	876	705.187	0	0
locus_tag=ECB_01475|gene=yneC	291	134.289	22	319.239
locus_tag=ECB_01476|gene=tam	759	588.187	28	92.7637
locus_tag=ECB_01477|gene=yneE	915	744.187	2	5.23701
locus_tag=ECB_01478|gene=uxaB	1452	1281.19	7	10.6468
locus_tag=ECB_01479|gene=yneF	948	777.187	12	30.0878
locus_tag=ECB_01480|gene=yneG	360	195.611	1	9.96187
locus_tag=ECB_01481|gene=yneH	927	756.187	1	2.57695
locus_tag=ECB_01482|gene=yneI	1389	1218.19	1	1.59964
locus_tag=ECB_01483|gene=yneJ	882	711.187	3	8.22002
locus_tag=ECB_01484|gene=yneK	1116	945.187	7	14.4316
locus_tag=ECB_01485|gene=sotB	1191	1020.19	4	7.64039
locus_tag=ECB_01486|gene=marC	666	495.187	53	208.565
locus_tag=ECB_01487|gene=ECB_01487	285	129.306	139	2094.74
locus_tag=ECB_01488|gene=ECB_01488	321	160.331	135	1640.79
locus_tag=ECB_01489|gene=marR	435	266.594	0	0
locus_tag=ECB_01490|gene=marA	384	218.039	0	0
locus_tag=ECB_01491|gene=marB	219	78.1551	1	24.9332
locus_tag=ECB_01492|gene=eamA	900	729.187	9	24.0513
locus_tag=ECB_01493|gene=ydeE	1188	1017.19	5	9.57866
locus_tag=ECB_01494|gene=ydeH	891	720.187	19	51.4095
locus_tag=ECB_01495|gene=ydeI	393	226.499	22	189.275
locus_tag=ECB_01496|gene=ydeJ	519	348.822	3	16.7592
locus_tag=ECB_01497|gene=dcp	2046	1875.19	8	8.31344
locus_tag=ECB_01498|gene=ydfG	747	576.187	37	125.134
locus_tag=ECB_01499|gene=ydfH	687	516.187	7	26.4257
locus_tag=ECB_01500|gene=ydfZ	204	67.9041	0	0
locus_tag=ECB_01501|gene=ydfI	1461	1290.19	0	0
locus_tag=ECB_01502|gene=ydfJ	1284	1113.19	42	73.5219
locus_tag=ECB_01503|gene=ydfK	267	114.917	9	152.614
locus_tag=ECB_01504|gene=pinQ	591	420.375	5.6	25.9589
locus_tag=ECB_01505|gene=ECB_01505	294	136.869	1	14.2374
locus_tag=ECB_01506|gene=ECB_01506	705	534.187	2	7.29579
locus_tag=ECB_01507|gene=ECB_01507	282	126.875	0	0
locus_tag=ECB_01508|gene=stfR	2379	2208.19	10.2876	9.07853
locus_tag=ECB_01509|gene=lomR	600	429.375	0	0
locus_tag=ECB_01511|gene=insE-3	309	149.725	0	0
locus_tag=ECB_01526|gene=ECB_01526	150	35.6789	30	1638.5
locus_tag=ECB_01527|gene=ECB_01527	525	354.682	37	203.282
locus_tag=ECB_01528|gene=ECB_01528	381	215.193	13	117.72
locus_tag=ECB_01529|gene=ydfU	579	408.375	2	9.54346
locus_tag=ECB_01530|gene=ECB_01530	279	124.559	1	15.6445
locus_tag=ECB_01531|gene=rem	252	102.838	1	18.9487
locus_tag=ECB_01532|gene=hokD	156	38.8913	14	701.474
locus_tag=ECB_01533|gene=ECB_01533	90	12.1221	1	160.752
locus_tag=ECB_01534|gene=ECB_01534	780	609.187	12	38.3854
locus_tag=ECB_01535|gene=ECB_01535	423	255.121	4	30.5527
locus_tag=ECB_01536|gene=ECB_01536	1020	849.187	3	6.8842
locus_tag=ECB_01537|gene=ydfX	462	293.029	1	6.65004
locus_tag=ECB_01538|gene=dicC	231	86.7884	0	0
locus_tag=ECB_01539|gene=ECB_01539	408	240.795	5	40.463
locus_tag=ECB_01540|gene=ECB_01540	207	69.8997	4	111.512
locus_tag=ECB_01541|gene=ECB_01541	366	201.166	5	48.4341
locus_tag=ECB_01542|gene=ECB_01542	288	131.674	11	162.79
locus_tag=ECB_01543|gene=dicB	189	58.7341	0	0
locus_tag=ECB_01544|gene=ydfD	192	60.5499	1	32.1827
locus_tag=ECB_01545|gene=ydfE	2472	2301.19	21	17.7829
locus_tag=ECB_01546|gene=ECB_01546	252	102.838	6	113.692
locus_tag=ECB_01549|gene=rspB	1020	849.187	9	20.6526
locus_tag=ECB_01550|gene=rspA	1215	1044.19	11	20.5281
locus_tag=ECB_01551|gene=ynfA	327	165.601	4	47.0687
locus_tag=ECB_01552|gene=ynfB	342	179.009	38	413.66
locus_tag=ECB_01553|gene=speG	561	390.496	30	149.706
locus_tag=ECB_01554|gene=ynfC	711	540.187	12	43.2885
locus_tag=ECB_01555|gene=ynfD	306	147.132	94	1244.96
locus_tag=ECB_01556|gene=ynfE	2427	2256.19	6	5.18217
locus_tag=ECB_01557|gene=ynfF	2424	2253.19	3	2.59453
locus_tag=ECB_01558|gene=ynfG	618	447.375	1	4.35575
locus_tag=ECB_01559|gene=ynfH	855	684.187	18	51.2664
locus_tag=ECB_01560|gene=ynfI	615	444.375	9	39.4664
locus_tag=ECB_01561|gene=ynfJ	1257	1086.19	3	5.3821
locus_tag=ECB_01562|gene=bioD	696	525.187	15	55.6561
locus_tag=ECB_01563|gene=mlc	1221	1050.19	3	5.5666
locus_tag=ECB_01564|gene=ynfL	894	723.187	5	13.4727
locus_tag=ECB_01565|gene=ynfM	1254	1083.19	449	807.752
locus_tag=ECB_01566|gene=asr	309	149.725	149	1939.23
locus_tag=ECB_01567|gene=ydgD	822	651.187	239	715.2
locus_tag=ECB_01568|gene=ydgE	330	168.272	6	69.4826
locus_tag=ECB_01569|gene=ydgF	366	201.166	4	38.7473
locus_tag=ECB_01570|gene=ydgG	1035	864.187	22	49.6078
locus_tag=ECB_01571|gene=pntB	1389	1218.19	31	49.5887
locus_tag=ECB_01572|gene=pntA	1533	1362.19	48	68.6657
locus_tag=ECB_01573|gene=ydgH	945	774.187	11	27.6874
locus_tag=ECB_01574|gene=ydgI	1383	1212.19	9	14.468
locus_tag=ECB_01575|gene=ydgB	723	552.187	3	10.5869
locus_tag=ECB_01576|gene=ydgC	336	173.758	5	56.074
locus_tag=ECB_01577|gene=rstA	729	558.187	82	286.266
locus_tag=ECB_01578|gene=rstB	1302	1131.19	30	51.68
locus_tag=ECB_01579|gene=tus	930	759.187	6	15.4006
locus_tag=ECB_01580|gene=fumC	1404	1233.19	112	176.98
locus_tag=ECB_01581|gene=fumA	1647	1476.19	428	564.986
locus_tag=ECB_01582|gene=manA	1176	1005.19	10	19.386
locus_tag=ECB_01583|gene=ydgA	1509	1338.19	237	345.117
locus_tag=ECB_01584|gene=uidC	1266	1095.19	12	21.3515
locus_tag=ECB_01585|gene=uidB	1374	1203.19	59	95.5552
locus_tag=ECB_01586|gene=uidA	1812	1641.19	438	520.058
locus_tag=ECB_01587|gene=uidR	591	420.375	63	292.037
locus_tag=ECB_01588|gene=hdhA	768	597.187	3	9.78918
locus_tag=ECB_01589|gene=malI	1029	858.187	11	24.9773
locus_tag=ECB_01590|gene=malX	1593	1422.19	22	30.144
locus_tag=ECB_01591|gene=malY	1173	1002.19	21	40.8325
locus_tag=ECB_01592|gene=add	1002	831.187	57	133.632
locus_tag=ECB_01593|gene=ydgJ	1041	870.187	26	58.2232
locus_tag=ECB_01594|gene=blr	126	23.9365	11	895.505
locus_tag=ECB_01595|gene=ydgT	216	76.1869	3	76.732
locus_tag=ECB_01596|gene=ydgK	441	272.485	5	35.7571
locus_tag=ECB_01597|gene=rnfA	582	411.375	0	0
locus_tag=ECB_01598|gene=rnfB	579	408.375	0	0
locus_tag=ECB_01599|gene=rnfC	2223	2052.19	10	9.49551
locus_tag=ECB_01600|gene=rnfD	1059	888.187	2	4.38794
locus_tag=ECB_01601|gene=rnfG	621	450.375	2	8.65348
locus_tag=ECB_01602|gene=rnfE	696	525.187	3	11.1312
locus_tag=ECB_01603|gene=nth	636	465.33	10	41.8769
locus_tag=ECB_01604|gene=ydgR	1503	1332.19	18	26.3295
locus_tag=ECB_01605|gene=gst	606	435.375	118	528.145
locus_tag=ECB_01606|gene=pdxY	864	693.187	12	33.7339
locus_tag=ECB_01607|gene=tyrS	1275	1104.19	5	8.82394
locus_tag=ECB_01608|gene=pdxH	657	486.187	7	28.0563
locus_tag=ECB_01609|gene=ydhA	330	168.272	1	11.5804
locus_tag=ECB_01610|gene=ydhH	1110	939.187	17	35.2722
locus_tag=ECB_01611|gene=slyB	468	298.851	186	1212.81
locus_tag=ECB_01612|gene=slyA	435	266.594	79	577.448
locus_tag=ECB_01613|gene=ydhI	237	91.3206	7	149.37
locus_tag=ECB_01614|gene=ydhJ	858	687.187	10	28.357
locus_tag=ECB_01615|gene=ydhK	2013	1842.19	28	29.6183
locus_tag=ECB_01616|gene=sodC	522	351.682	79	437.737
locus_tag=ECB_01617|gene=ydhF	897	726.187	79	211.989
locus_tag=ECB_01618|gene=ydhL	240	93.7308	21	436.589
locus_tag=ECB_01619|gene=ydhM	516	345.822	5	28.1743
locus_tag=ECB_01620|gene=nemA	1098	927.187	6	12.6101
locus_tag=ECB_01621|gene=gloA	408	240.795	12	97.1112
locus_tag=ECB_01622|gene=rnt	648	477.235	3	12.2497
locus_tag=ECB_01623|gene=lhr	4617	4446.19	24	10.5186
locus_tag=ECB_01624|gene=ydhD	348	184.524	22	232.33
locus_tag=ECB_01625|gene=ydhO	816	645.187	13	39.2639
locus_tag=ECB_01626|gene=sodB	582	411.375	18	85.2647
locus_tag=ECB_01627_2|gene=ydhP	1167	996.187	0	0
locus_tag=ECB_01628|gene=ECB_01628	120	21.3243	30	2741.46
locus_tag=ECB_01629|gene=purR	1026	855.187	2	4.55727
locus_tag=ECB_01630|gene=ydhB	933	762.187	7	17.8967
locus_tag=ECB_01631|gene=ydhC	1212	1041.19	7	13.101
locus_tag=ECB_01632|gene=cfa	1149	978.187	209	416.351
locus_tag=ECB_01633|gene=ribC	642	471.283	21	86.8307
locus_tag=ECB_01634|gene=norM	1374	1203.19	12	19.435
locus_tag=ECB_01635|gene=ydhQ	1257	1086.19	16	28.7046
locus_tag=ECB_01636|gene=ydhR	306	147.132	21	278.129
locus_tag=ECB_01637|gene=ydhS	1605	1434.19	51	69.2947
locus_tag=ECB_01638|gene=ydhT	813	642.187	2	6.06881
locus_tag=ECB_01639|gene=ydhU	786	615.187	4	12.6703
locus_tag=ECB_01640|gene=ydhX	669	498.187	3	11.7345
locus_tag=ECB_01641|gene=ydhW	648	477.235	12	48.9986
locus_tag=ECB_00620_7|gene=insK-2	852	681.187	9.05	25.8891
locus_tag=ECB_00619_7|gene=insJ-2	522	351.682	21.2857	117.943
locus_tag=ECB_01644|gene=ydhZ	210	71.9353	11	297.979
locus_tag=ECB_01645|gene=pykF	1413	1242.19	420	658.867
locus_tag=ECB_01646|gene=lpp	237	91.3206	1386	29575.3
locus_tag=ECB_01647|gene=ynhG	1005	834.187	208	485.887
locus_tag=ECB_01648|gene=sufE	417	249.298	30	234.497
locus_tag=ECB_01649|gene=sufS	1221	1050.19	93	172.565
locus_tag=ECB_01650|gene=sufD	1272	1101.19	52	92.019
locus_tag=ECB_01651|gene=sufC	747	576.187	81	273.941
locus_tag=ECB_01652|gene=sufB	1488	1317.19	114	168.653
locus_tag=ECB_01653|gene=sufA	369	203.98	24	229.276
locus_tag=ECB_01654|gene=ydiH	270	117.195	26	432.314
locus_tag=ECB_01655|gene=ydiI	411	243.673	2	15.9941
locus_tag=ECB_01656|gene=ydiJ	3057	2886.19	5	3.37583
locus_tag=ECB_01657|gene=ydiK	1113	942.187	52	107.548
locus_tag=ECB_01658|gene=ydiL	357	192.751	3	30.3292
locus_tag=ECB_01660|gene=ydiN	1266	1095.19	3	5.33787
locus_tag=ECB_01661|gene=ydiB	867	696.187	1	2.79904
locus_tag=ECB_01662|gene=aroD	759	588.187	11	36.4429
locus_tag=ECB_01663|gene=ydiF	1596	1425.19	0	0
locus_tag=ECB_01664|gene=ydiO	1152	981.187	3	5.95806
locus_tag=ECB_01665|gene=ydiP	912	741.187	6	15.7746
locus_tag=ECB_01666|gene=ydiQ	765	594.187	1	3.27953
locus_tag=ECB_01667|gene=ydiR	939	768.187	7	17.7569
locus_tag=ECB_01668|gene=ydiS	1290	1119.19	1	1.74114
locus_tag=ECB_01669|gene=ydiT	294	136.869	0	0
locus_tag=ECB_01670|gene=ydiD	1701	1530.19	3	3.82043
locus_tag=ECB_01671|gene=ppsA	2379	2208.19	295	260.328
locus_tag=ECB_01672|gene=ydiA	834	663.187	18	52.8898
locus_tag=ECB_01673|gene=aroH	1047	876.187	15	33.3603
locus_tag=ECB_01674|gene=ydiE	192	60.5499	1	32.1827
locus_tag=ECB_01675|gene=ydiU	1437	1266.19	10	15.39
locus_tag=ECB_01676|gene=ydiV	543	372.572	19	99.3754
locus_tag=ECB_01677|gene=nlpC	465	295.881	44	289.781
locus_tag=ECB_01678|gene=btuD	750	579.187	2	6.72894
locus_tag=ECB_01679|gene=btuE	552	381.534	10	51.0742
locus_tag=ECB_01680|gene=btuC	981	810.187	9	21.6467
locus_tag=ECB_01681|gene=himA	300	142.009	733	10058.3
locus_tag=ECB_01682|gene=pheT	2388	2217.19	379	333.098
locus_tag=ECB_01683|gene=pheS	984	813.187	18	43.1338
locus_tag=ECB_00620_8|gene=insK-2	852	681.187	9.05	25.8891
locus_tag=ECB_00619_8|gene=insJ-2	522	351.682	21.2857	117.943
locus_tag=ECB_01684|gene=pheM	45	12	0	0
locus_tag=ECB_01685|gene=rplT	357	192.751	150	1516.46
locus_tag=ECB_01686|gene=rpmI	198	64.0511	50	1521.17
locus_tag=ECB_01687|gene=infC	435	266.594	314	2295.17
locus_tag=ECB_01688|gene=thrS	1929	1758.19	147	162.925
locus_tag=ECB_01690|gene=ECB_01690	123	22.6605	0	0
locus_tag=ECB_01691|gene=ydiY	759	588.187	1	3.31299
locus_tag=ECB_01692|gene=pfkB	930	759.187	142	364.481
locus_tag=ECB_01693|gene=ydiZ	291	134.289	18	261.196
locus_tag=ECB_01694|gene=yniA	861	690.187	342	965.594
locus_tag=ECB_01695|gene=yniB	537	366.609	274	1456.41
locus_tag=ECB_01696|gene=yniC	669	498.187	18	70.4069
locus_tag=ECB_01697|gene=ydjM	591	420.375	8	37.0841
locus_tag=ECB_01698|gene=ydjN	1392	1221.19	58	92.551
locus_tag=ECB_01699|gene=ydjO	795	624.187	2	6.24382
locus_tag=ECB_01700|gene=cedA	264	112.36	0	0
locus_tag=ECB_01701|gene=katE	2262	2091.19	28	26.0916
locus_tag=ECB_01702|gene=ydjC	750	579.187	4	13.4579
locus_tag=ECB_01703|gene=celF	1353	1182.19	2	3.2967
locus_tag=ECB_01704|gene=celD	843	672.187	6	17.3939
locus_tag=ECB_01705|gene=celC	351	187.237	4	41.6297
locus_tag=ECB_01706|gene=celB	1359	1188.19	11	18.0403
locus_tag=ECB_01707|gene=celA	321	160.331	8	97.232
locus_tag=ECB_01708|gene=osmE	339	176.45	43	474.879
locus_tag=ECB_01709|gene=nadE	828	657.187	3	8.89544
locus_tag=ECB_01710|gene=ydjQ	888	717.187	16	43.4733
locus_tag=ECB_01711|gene=ydjR	576	405.416	1	4.80656
locus_tag=ECB_01712|gene=spy	486	316.48	6	36.9437
locus_tag=ECB_01713|gene=astE	969	798.187	93	227.046
locus_tag=ECB_01714|gene=astB	1344	1173.19	436	724.194
locus_tag=ECB_01715|gene=astD	1479	1308.19	607	904.179
locus_tag=ECB_01716|gene=astA	1035	864.187	338	762.157
locus_tag=ECB_01717|gene=astC	1221	1050.19	1023	1898.21
locus_tag=ECB_01718|gene=xthA	807	636.187	8	24.5042
locus_tag=ECB_01719|gene=ydjX	711	540.187	1	3.60737
locus_tag=ECB_01721|gene=ydjZ	708	537.187	0	0
locus_tag=ECB_01722|gene=ynjA	549	378.534	1	5.1479
locus_tag=ECB_01723|gene=ynjB	1167	996.187	0	0
locus_tag=ECB_01724|gene=ynjC	1491	1320.19	2	2.95209
locus_tag=ECB_01725|gene=ynjD	654	483.235	1	4.03252
locus_tag=ECB_01726|gene=ynjE	1308	1137.19	2	3.42715
locus_tag=ECB_01727|gene=ynjF	621	450.375	11	47.5941
locus_tag=ECB_01728|gene=nudG	408	240.795	3	24.2778
locus_tag=ECB_01729|gene=ynjH	273	119.672	1	16.2833
locus_tag=ECB_01730|gene=gdhA	1344	1173.19	16	26.5759
locus_tag=ECB_01731|gene=ynjI	1041	870.187	0	0
locus_tag=ECB_01732|gene=topB	1962	1791.19	9	9.79122
locus_tag=ECB_01733|gene=selD	1044	873.187	4	8.92664
locus_tag=ECB_01734|gene=ydjA	552	381.534	7	35.752
locus_tag=ECB_01735|gene=sppA	1857	1686.19	13	15.0236
locus_tag=ECB_01736|gene=ansA	1017	846.187	1	2.30287
locus_tag=ECB_01737|gene=pncA	642	471.283	9	37.2132
locus_tag=ECB_01738|gene=ydjE	1359	1188.19	1	1.64003
locus_tag=ECB_01739|gene=ydjF	759	588.187	9	29.8169
locus_tag=ECB_01740|gene=ydjG	981	810.187	4	9.62078
locus_tag=ECB_01741|gene=ydjH	948	777.187	0	0
locus_tag=ECB_01742|gene=ydjI	837	666.187	0	0
locus_tag=ECB_01743|gene=ydjJ	1044	873.187	2	4.46332
locus_tag=ECB_01744|gene=ydjK	1380	1209.19	1	1.61154
locus_tag=ECB_01745|gene=ydjL	1077	906.187	2	4.30078
locus_tag=ECB_01746|gene=yeaC	273	119.672	5	81.4166
locus_tag=ECB_01747|gene=yeaA	414	246.524	31	245.041
locus_tag=ECB_01748|gene=gapA	996	825.187	81	191.279
locus_tag=ECB_01749|gene=yeaD	885	714.187	18	49.1129
locus_tag=ECB_01750|gene=yeaE	855	684.187	8	22.7851
locus_tag=ECB_01751|gene=mipA	747	576.187	1	3.38199
locus_tag=ECB_01752|gene=yeaG	1809	1638.19	93	110.625
locus_tag=ECB_01753|gene=yeaH	1284	1113.19	6	10.5031
locus_tag=ECB_01754|gene=yeaI	1476	1305.19	6	8.95806
locus_tag=ECB_01755|gene=yeaJ	1491	1320.19	6	8.85628
locus_tag=ECB_01756|gene=yeaK	504	334.025	7	40.8371
locus_tag=ECB_01757|gene=ECB_01757	105	15.9484	0	0
locus_tag=ECB_01758|gene=yeaL	447	278.375	4	28.0005
locus_tag=ECB_01759|gene=yeaM	822	651.187	6	17.9548
locus_tag=ECB_01760|gene=yeaN	1182	1011.19	3	5.7813
locus_tag=ECB_01761|gene=yeaO	348	184.524	3	31.6813
locus_tag=ECB_01762|gene=yoaF	255	105.104	5	92.7011
locus_tag=ECB_01763|gene=yeaP	1026	855.187	17	38.7368
locus_tag=ECB_01764|gene=yeaQ	249	100.666	83	1606.69
locus_tag=ECB_01765|gene=yoaG	183	54.9391	0	0
locus_tag=ECB_01766|gene=yeaR	225	82.4097	0	0
locus_tag=ECB_01767|gene=insL-4	1113	942.187	10.5714	21.8641
locus_tag=ECB_01768|gene=yeaS	639	468.33	28	116.504
locus_tag=ECB_01769|gene=yeaT	924	753.187	32	82.7909
locus_tag=ECB_01770|gene=yeaU	1086	915.187	8	17.034
locus_tag=ECB_01771|gene=yeaV	1446	1275.19	13	19.8657
locus_tag=ECB_01772|gene=yeaW	1125	954.187	0	0
locus_tag=ECB_01773|gene=yeaX	966	795.187	7	17.154
locus_tag=ECB_01774|gene=rnd	1128	957.187	24	48.8596
locus_tag=ECB_01775|gene=fadD	1686	1515.19	1928	2479.57
locus_tag=ECB_01776|gene=yeaY	582	411.375	95	450.008
locus_tag=ECB_01777|gene=yeaZ	696	525.187	4	14.8416
locus_tag=ECB_01778|gene=yoaA	1911	1740.19	6	6.71878
locus_tag=ECB_01779|gene=yoaB	345	181.712	9	96.5147
locus_tag=ECB_01780|gene=yoaC	360	195.611	62	617.636
locus_tag=ECB_01781|gene=yoaH	180	53.1073	22	807.242
locus_tag=ECB_01782|gene=pabB	1362	1191.19	5	8.17948
locus_tag=ECB_01783|gene=yeaB	579	408.375	6	28.6304
locus_tag=ECB_01784|gene=sdaA	1365	1194.19	950	1550.2
locus_tag=ECB_01785|gene=yoaD	1599	1428.19	7	9.55099
locus_tag=ECB_01786|gene=yoaE	1557	1386.19	5	7.02884
locus_tag=ECB_01787|gene=manX	972	801.187	51	124.043
locus_tag=ECB_01788|gene=manY	801	630.187	78	241.191
locus_tag=ECB_01789|gene=manZ	861	690.187	132	372.686
locus_tag=ECB_01790|gene=yobD	459	290.117	3	20.1504
locus_tag=ECB_01791|gene=yebN	567	396.496	1	4.9147
locus_tag=ECB_01792|gene=rrmA	810	639.187	19	57.9243
locus_tag=ECB_01793|gene=cspC	210	71.9353	103	2790.17
locus_tag=ECB_01794|gene=yobF	144	32.708	71	4230
locus_tag=ECB_01795|gene=yebO	288	131.674	7	103.594
locus_tag=ECB_01796|gene=yobG	144	32.708	3	178.732
locus_tag=ECB_01797|gene=ECB_01797	240	93.7308	3	62.3698
locus_tag=ECB_01798|gene=kdgR	792	621.187	37	116.069
locus_tag=ECB_01799|gene=yebQ	1374	1203.19	6	9.71748
locus_tag=ECB_01800|gene=htpX	882	711.187	254	695.962
locus_tag=ECB_01801|gene=prc	2049	1878.19	20	20.7504
locus_tag=ECB_01802|gene=proQ	699	528.187	33	121.748
locus_tag=ECB_01803|gene=yebR	552	381.534	18	91.9336
locus_tag=ECB_01804|gene=yebS	1284	1113.19	95	166.299
locus_tag=ECB_01805|gene=yebT	2634	2463.19	56	44.3023
locus_tag=ECB_01806|gene=yebU	1440	1269.19	19	29.1718
locus_tag=ECB_01807|gene=yebV	237	91.3206	133	2838.04
locus_tag=ECB_01808|gene=yebW	192	60.5499	27	868.933
locus_tag=ECB_01809|gene=pphA	657	486.187	29	116.233
locus_tag=ECB_01810|gene=yebY	342	179.009	37	402.774
locus_tag=ECB_01811|gene=yebZ	873	702.187	13	36.0766
locus_tag=ECB_01812|gene=yobA	375	209.516	69	641.752
locus_tag=ECB_01813|gene=holE	231	86.7884	31	696.042
locus_tag=ECB_01814|gene=yobB	657	486.187	7	28.0563
locus_tag=ECB_01815|gene=exoX	663	492.187	8	31.6734
locus_tag=ECB_01816|gene=ptrB	2061	1890.19	43	44.3301
locus_tag=ECB_01817|gene=yebE	660	489.187	31	123.487
locus_tag=ECB_01818|gene=yebF	369	203.98	50	477.659
locus_tag=ECB_01819|gene=yebG	291	134.289	117	1697.77
locus_tag=ECB_01820|gene=purT	1179	1008.19	1	1.93283
locus_tag=ECB_01821|gene=eda	642	471.283	0	0
locus_tag=ECB_01822|gene=edd	1812	1641.19	0	0
locus_tag=ECB_01823|gene=zwf	1476	1305.19	27	40.3113
locus_tag=ECB_01824|gene=yebK	870	699.187	30	83.611
locus_tag=ECB_01825|gene=pykA	1443	1272.19	79	121.007
locus_tag=ECB_01826|gene=msbB	972	801.187	24	58.3731
locus_tag=ECB_01827|gene=yebA	1260	1089.19	46	82.2983
locus_tag=ECB_01828|gene=znuA	933	762.187	49	125.277
locus_tag=ECB_01829|gene=znuC	756	585.187	32	106.559
locus_tag=ECB_01830|gene=znuB	786	615.187	27	85.5248
locus_tag=ECB_01831|gene=ruvB	1011	840.187	7	16.2352
locus_tag=ECB_01832|gene=ruvA	612	441.375	8	35.3197
locus_tag=ECB_01833|gene=yebB	603	432.375	3	13.5206
locus_tag=ECB_01834|gene=ruvC	522	351.682	4	22.1639
locus_tag=ECB_01835|gene=yebC	741	570.187	4	13.6703
locus_tag=ECB_01836|gene=ntpA	453	284.319	7	47.9765
locus_tag=ECB_01837|gene=aspS	1773	1602.19	26	31.6225
locus_tag=ECB_01838|gene=yecD	567	396.496	3	14.7441
locus_tag=ECB_01839|gene=yecE	819	648.187	0	0
locus_tag=ECB_01840|gene=yecN	396	229.175	17	144.549
locus_tag=ECB_01841|gene=yecO	744	573.187	5	16.9984
locus_tag=ECB_01842|gene=yecP	972	801.187	0	0
locus_tag=ECB_01843|gene=torZ	2430	2259.19	6	5.17529
locus_tag=ECB_01844|gene=torY	1101	930.187	6	12.5695
locus_tag=ECB_01845|gene=cutC	441	272.485	143	1022.65
locus_tag=ECB_01846|gene=yecM	567	396.496	9	44.2323
locus_tag=ECB_01847|gene=argS	1734	1563.19	13	16.2057
locus_tag=ECB_01848|gene=yecT	489	319.48	4	24.3978
locus_tag=ECB_01849|gene=flhE	369	203.98	1	9.55318
locus_tag=ECB_01850|gene=flhA	2079	1908.19	0	0
locus_tag=ECB_01851|gene=flhB	1149	978.187	0	0
locus_tag=ECB_01852|gene=cheZ	645	474.235	0	0
locus_tag=ECB_01853|gene=cheY	390	223.704	0	0
locus_tag=ECB_01854|gene=cheB	1050	879.187	0	0
locus_tag=ECB_01855|gene=cheR	861	690.187	2	5.64675
locus_tag=ECB_01856|gene=tap	1602	1431.19	0	0
locus_tag=ECB_01857|gene=tar	1662	1491.19	0	0
locus_tag=ECB_01858|gene=cheW	504	334.025	4	23.3355
locus_tag=ECB_01859|gene=cheA	1965	1794.19	1	1.08609
locus_tag=ECB_01860|gene=motB	927	756.187	0	0
locus_tag=ECB_01861|gene=motA	888	717.187	2	5.43417
locus_tag=ECB_01862|gene=flhC	579	408.375	24	114.521
locus_tag=ECB_01863|gene=flhD	360	195.611	3	29.8856
locus_tag=ECB_01864|gene=yecG	429	260.939	4	29.8715
locus_tag=ECB_01865|gene=otsA	1425	1254.19	26	40.3968
locus_tag=ECB_01866|gene=otsB	801	630.187	28	86.5813
locus_tag=ECB_01867|gene=araH	990	819.187	31	73.7419
locus_tag=ECB_01868|gene=araG	1515	1344.19	38	55.0883
locus_tag=ECB_01869|gene=araF	990	819.187	22	52.3329
locus_tag=ECB_01870|gene=yecI	504	334.025	77	449.208
locus_tag=ECB_01871|gene=yecJ	252	102.838	6	113.692
locus_tag=ECB_01872|gene=yecR	324	162.909	0	0
locus_tag=ECB_01873|gene=ftn	498	328.157	3	17.8146
locus_tag=ECB_01874|gene=yecH	240	93.7308	33	686.068
locus_tag=ECB_01875|gene=tyrP	1212	1041.19	4	7.48629
locus_tag=ECB_01876|gene=yecA	666	495.187	4	15.7408
locus_tag=ECB_01877|gene=pgsA	549	378.534	24	123.55
locus_tag=ECB_01878|gene=uvrC	1767	1596.19	8	9.76656
locus_tag=ECB_01879|gene=uvrY	510	339.856	34	194.948
locus_tag=ECB_01880|gene=insA-13	276	122.126	5.95206	94.9718
locus_tag=ECB_01881|gene=insB-13	504	334.025	6.94018	40.4881
locus_tag=ECB_01882|gene=yedU	660	489.187	3	11.9504
locus_tag=ECB_01883|gene=yedV	1359	1188.19	10	16.4003
locus_tag=ECB_01884|gene=yedW	672	501.187	16	62.2093
locus_tag=ECB_01885|gene=yedX	414	246.524	10	79.0453
locus_tag=ECB_01886|gene=yedY	1005	834.187	23	53.7279
locus_tag=ECB_01887|gene=yedZ	636	465.33	7	29.3138
locus_tag=ECB_01888|gene=yodA	651	480.235	1	4.05771
locus_tag=ECB_01889|gene=yodB	531	360.682	3	16.2081
locus_tag=ECB_01890|gene=yeeI	798	627.187	147	456.726
locus_tag=ECB_01891|gene=yeeJ	7152	6981.19	49	13.6774
locus_tag=ECB_01893|gene=shiA	1317	1146.19	16	27.2019
locus_tag=ECB_01894|gene=amn	1455	1284.19	49	74.3538
locus_tag=ECB_01895|gene=yeeN	717	546.187	7	24.9742
locus_tag=ECB_01896|gene=yeeO	1644	1473.19	16	21.164
locus_tag=ECB_01897|gene=cbl	951	780.187	3	7.49304
locus_tag=ECB_01898|gene=nac	918	747.187	0	0
locus_tag=ECB_01899|gene=erfK	933	762.187	63	161.07
locus_tag=ECB_01900|gene=cobT	1080	909.187	4	8.57318
locus_tag=ECB_01901|gene=cobS	744	573.187	1	3.39969
locus_tag=ECB_01902|gene=cobU	546	375.572	2	10.377
locus_tag=ECB_01904|gene=insD	906	735.187	16	42.409
locus_tag=ECB_01906|gene=ECB_01906	408	240.795	5	40.463
locus_tag=ECB_01907|gene=ECB_01907	435	266.594	0	0
locus_tag=ECB_01908|gene=ECB_01908	411	243.673	3	23.9911
locus_tag=ECB_01909|gene=yoeD	159	40.5608	5	240.214
locus_tag=ECB_01910|gene=yeeX	396	229.175	636	5407.85
locus_tag=ECB_01911|gene=yeeA	1059	888.187	51	111.893
locus_tag=ECB_01912|gene=sbmC	474	304.731	107	684.231
locus_tag=ECB_01913|gene=dacD	1167	996.187	12	23.4734
locus_tag=ECB_01914|gene=sbcB	1428	1257.19	20	31.0003
locus_tag=ECB_01915|gene=yeeD	228	84.5421	3	69.1487
locus_tag=ECB_01916|gene=yeeE	1059	888.187	10	21.9397
locus_tag=ECB_01917|gene=yeeF	1359	1188.19	0	0
locus_tag=ECB_01918|gene=yeeY	930	759.187	120	308.012
locus_tag=ECB_01919|gene=yeeZ	825	654.187	87	259.151
locus_tag=ECB_01920|gene=hisL	51	14.0556	0	0
locus_tag=ECB_01921|gene=hisG	900	729.187	2	5.34474
locus_tag=ECB_01922|gene=hisD	1242	1071.19	15	27.2873
locus_tag=ECB_01923|gene=hisC	1071	900.187	11	23.812
locus_tag=ECB_01924|gene=hisB	1068	897.187	5	10.8598
locus_tag=ECB_01925|gene=hisH	591	420.375	0	0
locus_tag=ECB_01926|gene=hisA	738	567.187	3	10.307
locus_tag=ECB_01927|gene=hisF	777	606.187	1	3.21461
locus_tag=ECB_01928|gene=hisI	612	441.375	6	26.4898
locus_tag=ECB_01929|gene=wzzB	984	813.187	43	103.042
locus_tag=ECB_01930|gene=ugd	1167	996.187	20	39.1223
locus_tag=ECB_01931|gene=gnd	1407	1236.19	66	104.039
locus_tag=ECB_01955|gene=cpsB	1437	1266.19	0	0
locus_tag=ECB_01956|gene=wcaI	1224	1053.19	1	1.85025
locus_tag=ECB_01957|gene=wcaH	480	310.669	0	0
locus_tag=ECB_01958|gene=wcaG	966	795.187	0	0
locus_tag=ECB_01959|gene=gmd	1122	951.187	1	2.04866
locus_tag=ECB_01960|gene=wcaF	549	378.534	0	0
locus_tag=ECB_01961|gene=wcaE	747	576.187	3	10.146
locus_tag=ECB_01962|gene=wcaD	1218	1047.19	0	0
locus_tag=ECB_01963|gene=wcaC	1218	1047.19	0	0
locus_tag=ECB_01964|gene=wcaB	489	319.48	0	0
locus_tag=ECB_01965|gene=wcaA	840	669.187	1	2.91198
locus_tag=ECB_01966|gene=wzc	2163	1992.19	6	5.8689
locus_tag=ECB_01967|gene=wzb	444	275.431	0	0
locus_tag=ECB_01968|gene=wza	1140	969.187	0	0
locus_tag=ECB_01969|gene=yegH	1584	1413.19	44	60.672
locus_tag=ECB_01970|gene=asmA	1854	1683.19	18	20.8389
locus_tag=ECB_01971|gene=dcd	582	411.375	25	118.423
locus_tag=ECB_01972|gene=udk	642	471.283	1	4.13479
locus_tag=ECB_01973|gene=yegE	3306	3135.19	55	34.1849
locus_tag=ECB_01974|gene=alkA	849	678.187	5	14.3667
locus_tag=ECB_01975|gene=yegD	1353	1182.19	3	4.94505
locus_tag=ECB_01976|gene=yegI	1941	1770.19	11	12.109
locus_tag=ECB_01977|gene=yegK	762	591.187	2	6.59235
locus_tag=ECB_01978|gene=yegL	660	489.187	0	0
locus_tag=ECB_00620_9|gene=insK-2	852	681.187	9.05	25.8891
locus_tag=ECB_00619_9|gene=insJ-2	522	351.682	21.2857	117.943
locus_tag=ECB_02014|gene=yegR	318	157.613	1	12.3635
locus_tag=ECB_02015|gene=yegS	900	729.187	8	21.379
locus_tag=ECB_02016|gene=gatR	774	603.187	13	41.9978
locus_tag=ECB_02017|gene=gatD	1041	870.187	0	0
locus_tag=ECB_02018|gene=gatC	1356	1185.19	13	21.3743
locus_tag=ECB_02019|gene=gatB	285	129.306	0	0
locus_tag=ECB_02020|gene=gatA	453	284.319	2	13.7076
locus_tag=ECB_02022|gene=insA-15	276	122.126	5.95206	94.9718
locus_tag=ECB_02023|gene=insB-15	504	334.025	3.2733	19.096
locus_tag=ECB_02024|gene=gatY	855	684.187	0	0
locus_tag=ECB_02025|gene=fbaB	1053	882.187	17	37.5512
locus_tag=ECB_02026|gene=yegT	1278	1107.19	3	5.28002
locus_tag=ECB_02027|gene=yegU	1005	834.187	2	4.67199
locus_tag=ECB_02028|gene=yegV	966	795.187	1	2.45056
locus_tag=ECB_02029|gene=yegW	747	576.187	2	6.76397
locus_tag=ECB_02030|gene=yegX	819	648.187	2	6.01264
locus_tag=ECB_02031|gene=thiD	801	630.187	21	64.936
locus_tag=ECB_02032|gene=thiM	789	618.187	147	463.375
locus_tag=ECB_02033|gene=ECB_02033	246	98.1825	66	1309.92
locus_tag=ECB_02034|gene=ECB_02034	432	263.78	13	96.0365
locus_tag=ECB_02035|gene=ECB_02035	666	495.187	30	118.056
locus_tag=ECB_02036|gene=ECB_02036	264	112.36	7	121.401
locus_tag=ECB_02037|gene=ECB_02037	252	102.838	10	189.487
locus_tag=ECB_02038|gene=ECB_02038	399	232.082	3	25.1892
locus_tag=ECB_02039|gene=ECB_02039	192	60.5499	0	0
locus_tag=ECB_02040|gene=insB-16	504	334.025	2.43099	14.1821
locus_tag=ECB_02041|gene=insA-16	276	122.126	3.51003	56.0065
locus_tag=ECB_02042|gene=yehE	189	58.7341	19	630.374
locus_tag=ECB_02043|gene=mrp	1110	939.187	31	64.3198
locus_tag=ECB_02044|gene=metG	2034	1863.19	17	17.7798
locus_tag=ECB_02045|gene=molR	3795	3624.19	10	5.37681
locus_tag=ECB_02046|gene=yehI	3633	3462.19	12	6.75408
locus_tag=ECB_02047|gene=yehK	318	157.613	1	12.3635
locus_tag=ECB_02048|gene=yehL	1089	918.187	3	6.36686
locus_tag=ECB_02049|gene=yehM	2280	2109.19	4	3.69556
locus_tag=ECB_02050|gene=yehP	1137	966.187	7	14.118
locus_tag=ECB_02051|gene=yehQ	2001	1830.19	3	3.19419
locus_tag=ECB_02052|gene=yehR	462	293.029	2	13.3001
locus_tag=ECB_02053|gene=yehS	471	301.731	7	45.2078
locus_tag=ECB_02054|gene=yehT	720	549.187	12	42.5791
locus_tag=ECB_02055|gene=yehU	1686	1515.19	9	11.5748
locus_tag=ECB_02056|gene=yehV	732	561.187	50	173.619
locus_tag=ECB_02057|gene=ECB_02057	108	16.6471	2	234.114
locus_tag=ECB_02058|gene=yehW	732	561.187	4	13.8895
locus_tag=ECB_02059|gene=yehX	927	756.187	0	0
locus_tag=ECB_02060|gene=yehY	1158	987.187	3	5.92185
locus_tag=ECB_02061|gene=yehZ	918	747.187	23	59.9838
locus_tag=ECB_02062|gene=bglX	2298	2127.19	14	12.825
locus_tag=ECB_02063|gene=dld	1716	1545.19	76	95.8447
locus_tag=ECB_02064|gene=pbpG	933	762.187	11	28.1233
locus_tag=ECB_02065|gene=yohC	588	417.375	145	676.981
locus_tag=ECB_02066|gene=yohD	579	408.375	4	19.0869
locus_tag=ECB_02067|gene=yohF	762	591.187	7	23.0732
locus_tag=ECB_02068|gene=yohGH	1365	1194.19	0	0
locus_tag=ECB_02069|gene=yohI	948	777.187	2	5.01464
locus_tag=ECB_02070|gene=yohJ	399	232.082	6	50.3785
locus_tag=ECB_02071|gene=yohK	696	525.187	27	100.181
locus_tag=ECB_02072|gene=cdd	885	714.187	34	92.7689
locus_tag=ECB_02073|gene=sanA	720	549.187	1	3.54826
locus_tag=ECB_02074|gene=yeiS	240	93.7308	0	0
locus_tag=ECB_02075|gene=yeiT	1239	1068.19	10	18.2427
locus_tag=ECB_02076|gene=yeiA	1236	1065.19	3	5.48821
locus_tag=ECB_02077|gene=mglC	1011	840.187	23	53.3442
locus_tag=ECB_02078|gene=mglA	1521	1350.19	56	80.822
locus_tag=ECB_02079|gene=mglB	999	828.187	288	677.641
locus_tag=ECB_02080|gene=galS	1041	870.187	74	165.712
locus_tag=ECB_02081|gene=yeiB	1158	987.187	5	9.86975
locus_tag=ECB_02082|gene=folE	669	498.187	26	101.699
locus_tag=ECB_02083|gene=yeiG	837	666.187	19	55.5767
locus_tag=ECB_02084|gene=cirA	1992	1821.19	20	21.3999
locus_tag=ECB_02085|gene=lysP	1470	1299.19	25	37.4976
locus_tag=ECB_02086|gene=yeiE	882	711.187	39	106.86
locus_tag=ECB_02087|gene=yeiH	1050	879.187	1	2.21643
locus_tag=ECB_02088|gene=nfo	858	687.187	6	17.0142
locus_tag=ECB_02089|gene=yeiI	1089	918.187	3	6.36686
locus_tag=ECB_02090|gene=yeiJ	1251	1080.19	5	9.02
locus_tag=ECB_02091|gene=rihB	942	771.187	3	7.58048
locus_tag=ECB_02092|gene=yeiL	660	489.187	6	23.9008
[truncated: 2,104 more rows]
