# Supplementary material for: Genomic and phenotypic evolution of Escherichia coli in a novel citrate-only resource environment
Source: eLife. 2020 May 29;9:e55414. doi: 10.7554/eLife.55414 (PMC7299349; doi:10.7554/eLife.55414)
Supplement: Figure 14—source data 1. [file elife-55414-fig14-data1.zip › ZDBp889_2/abundance.tsv]

target_id	length	eff_length	est_counts	tpm
locus_tag=ECB_00001|gene=thrL	66	11.4898	58	1342.62
locus_tag=ECB_00002|gene=thrA	2463	2295.95	119	13.7855
locus_tag=ECB_00003|gene=thrB	933	765.951	113	39.2387
locus_tag=ECB_00004|gene=thrC	1287	1119.95	105	24.936
locus_tag=ECB_00005|gene=yaaX	297	139.942	56	106.433
locus_tag=ECB_00006|gene=yaaA	777	609.951	39	17.0062
locus_tag=ECB_00007|gene=yaaJ	1431	1263.95	43	9.04846
locus_tag=ECB_00008|gene=talB	954	786.951	358	120.996
locus_tag=ECB_00009|gene=mogA	588	421.128	100	63.1572
locus_tag=ECB_00010|gene=yaaH	567	400.168	202	134.26
locus_tag=ECB_00011|gene=yaaW	714	546.951	28.9906	14.0976
locus_tag=ECB_00012|gene=htgA	486	319.63	0.00940391	0.00782525
locus_tag=ECB_00013|gene=yaaI	405	240.439	3	3.31858
locus_tag=ECB_00014|gene=dnaK	1917	1749.95	277	42.1008
locus_tag=ECB_00015|gene=dnaJ	1131	963.951	22	6.07022
locus_tag=ECB_00016_1|gene=insL-1	1113	945.951	77.8571	21.891
locus_tag=ECB_00017|gene=mokC	210	70.591	4	15.0712
locus_tag=ECB_00619_1|gene=insJ-2	522	355.319	180.333	134.988
locus_tag=ECB_00620_1|gene=insK-2	852	684.951	57.25	22.2307
locus_tag=ECB_00018|gene=nhaA	1167	999.951	393	104.532
locus_tag=ECB_00019|gene=nhaR	906	738.951	24	8.63838
locus_tag=ECB_00020|gene=ECB_00020	960	792.951	2	0.670842
locus_tag=ECB_00021|gene=ECB_00021	1146	978.951	1	0.271691
locus_tag=ECB_00022|gene=ECB_00022	705	537.951	1	0.494418
locus_tag=ECB_00023|gene=insA-1	276	121.859	65.2083	142.325
locus_tag=ECB_00024|gene=insB-1	504	337.529	65.1252	51.3185
locus_tag=ECB_00025|gene=ECB_00025	351	188.551	14	19.7486
locus_tag=ECB_00026|gene=ECB_00026	165	42.1186	15	94.7226
locus_tag=ECB_00027|gene=rpsT	264	111.746	35	83.3053
locus_tag=ECB_00028|gene=yaaY	219	77.1396	39	134.47
locus_tag=ECB_00029|gene=ribF	942	774.951	129	44.2743
locus_tag=ECB_00030|gene=ileS	2817	2649.95	216	21.6797
locus_tag=ECB_00031|gene=lspA	495	328.63	36	29.1362
locus_tag=ECB_00032|gene=fkpB	450	284.225	14	13.101
locus_tag=ECB_00033|gene=ispH	951	783.951	27	9.16034
locus_tag=ECB_00034|gene=rihC	915	747.951	41	14.5797
locus_tag=ECB_00035|gene=dapB	822	654.951	63	25.584
locus_tag=ECB_00036|gene=carA	1149	981.951	5485	1485.67
locus_tag=ECB_00037|gene=carB	3222	3054.95	155	13.4947
locus_tag=ECB_00038|gene=caiF	396	231.676	93	106.767
locus_tag=ECB_00039|gene=caiE	591	424.085	9	5.64451
locus_tag=ECB_00040|gene=caiD	894	726.951	2	0.731748
locus_tag=ECB_00041|gene=caiC	1569	1401.95	33	6.26063
locus_tag=ECB_00043|gene=caiA	1143	975.951	29	7.90327
locus_tag=ECB_00044|gene=caiT	1515	1347.95	8	1.57853
locus_tag=ECB_00045|gene=fixA	771	603.951	2	0.880775
locus_tag=ECB_00046|gene=fixB	942	774.951	5	1.71606
locus_tag=ECB_00047|gene=fixC	1287	1119.95	1	0.237486
locus_tag=ECB_00048|gene=fixX	288	132.291	1	2.0105
locus_tag=ECB_00049|gene=yaaU	1332	1164.95	26	5.93612
locus_tag=ECB_00050|gene=yabF	531	364.283	18	13.1423
locus_tag=ECB_00051|gene=kefC	1863	1695.95	69	10.8211
locus_tag=ECB_00052|gene=folA	480	313.693	473	401.045
locus_tag=ECB_00053|gene=apaH	843	675.951	80	31.4783
locus_tag=ECB_00054|gene=apaG	378	214.303	69	85.6362
locus_tag=ECB_00055|gene=ksgA	822	654.951	156	63.3508
locus_tag=ECB_00056|gene=pdxA	990	822.951	64	20.6844
locus_tag=ECB_00057|gene=surA	1287	1119.95	189	44.8848
locus_tag=ECB_00058|gene=imp	2355	2187.95	500	60.7812
locus_tag=ECB_00059|gene=djlA	816	648.951	69	28.2796
locus_tag=ECB_00060|gene=rluA	660	492.951	31	16.7261
locus_tag=ECB_00061|gene=hepA	2907	2739.95	36	3.49459
locus_tag=ECB_00062|gene=polB	2352	2184.95	28	3.40842
locus_tag=ECB_00063|gene=araD	696	528.951	8	4.02264
locus_tag=ECB_00064|gene=araA	1503	1335.95	53	10.5517
locus_tag=ECB_00065|gene=araB	1701	1533.95	94	16.2987
locus_tag=ECB_00066|gene=araC	879	711.951	414	154.663
locus_tag=ECB_00067|gene=yabI	765	597.951	117	52.0423
locus_tag=ECB_00068|gene=yabJ	699	531.951	19	9.49989
locus_tag=ECB_00069|gene=thiP	1611	1443.95	48	8.84149
locus_tag=ECB_00070|gene=tbpA	984	816.951	27	8.79031
locus_tag=ECB_00071|gene=yabN	1656	1488.95	15	2.67946
locus_tag=ECB_00072|gene=setA	1179	1011.95	35	9.1991
locus_tag=ECB_00073|gene=leuD	606	439.042	53	32.1075
locus_tag=ECB_00074|gene=leuC	1401	1233.95	66	14.226
locus_tag=ECB_00075|gene=leuB	1092	924.951	45	12.9399
locus_tag=ECB_00076|gene=leuA	1572	1404.95	56	10.6014
locus_tag=ECB_00077|gene=leuL	87	11.3112	2	47.0283
locus_tag=ECB_00078|gene=leuO	945	777.951	49	16.7525
locus_tag=ECB_00079|gene=ilvI	1725	1557.95	65	11.0968
locus_tag=ECB_00080|gene=ilvH	492	325.63	31	25.3206
locus_tag=ECB_00081|gene=fruR	1005	837.951	329	104.427
locus_tag=ECB_00082|gene=yabB	459	292.936	164	148.905
locus_tag=ECB_00083|gene=mraW	942	774.951	115	39.4694
locus_tag=ECB_00084|gene=ftsL	366	202.894	16	20.9743
locus_tag=ECB_00085|gene=ftsI	1767	1599.95	48	7.97942
locus_tag=ECB_00086|gene=murE	1488	1320.95	21	4.22833
locus_tag=ECB_00087|gene=murF	1359	1191.95	22	4.90909
locus_tag=ECB_00088|gene=mraY	1083	915.951	81	23.5207
locus_tag=ECB_00089|gene=murD	1317	1149.95	63	14.5713
locus_tag=ECB_00090|gene=ftsW	1245	1077.95	51	12.5837
locus_tag=ECB_00091|gene=murG	1068	900.951	40	11.8085
locus_tag=ECB_00092|gene=murC	1476	1308.95	38	7.72141
locus_tag=ECB_00093|gene=ddl	921	753.951	88	31.0439
locus_tag=ECB_00094|gene=ftsQ	831	663.951	296	118.575
locus_tag=ECB_00095|gene=ftsA	1263	1095.95	164	39.8006
locus_tag=ECB_00096|gene=ftsZ	1152	984.951	460	124.217
locus_tag=ECB_00097|gene=lpxC	918	750.951	2514	890.411
locus_tag=ECB_00098|gene=yacA	513	346.495	13	9.97891
locus_tag=ECB_00099|gene=secA	2706	2538.95	129	13.5136
locus_tag=ECB_00100|gene=mutT	390	225.884	45	52.9864
locus_tag=ECB_00101|gene=yacG	198	62.7347	27	114.47
locus_tag=ECB_00102|gene=yacF	744	576.951	52	23.9718
locus_tag=ECB_00103|gene=coaE	621	453.998	91	53.3119
locus_tag=ECB_00104|gene=guaC	1044	876.951	124	37.6082
locus_tag=ECB_00105|gene=hofC	1203	1035.95	29	7.44553
locus_tag=ECB_00106|gene=hofB	1386	1218.95	36	7.85512
locus_tag=ECB_00107|gene=ppdD	441	275.31	10	9.66084
locus_tag=ECB_00108|gene=nadC	894	726.951	35	12.8056
locus_tag=ECB_00109|gene=ampD	552	385.207	68	46.9517
locus_tag=ECB_00110|gene=ampE	855	687.951	99	38.2749
locus_tag=ECB_00111|gene=aroP	1374	1206.95	359	79.1118
locus_tag=ECB_00112|gene=pdhR	765	597.951	179	79.6203
locus_tag=ECB_00113|gene=aceE	2664	2496.95	823	87.6651
locus_tag=ECB_00114|gene=aceF	1893	1725.95	724	111.57
locus_tag=ECB_00115|gene=lpdA	1425	1257.95	1190	251.605
locus_tag=ECB_00116|gene=yacH	1854	1686.95	65	10.2482
locus_tag=ECB_00117|gene=acnB	2598	2430.95	1326	145.079
locus_tag=ECB_00118|gene=yacL	363	200.037	909	1208.62
locus_tag=ECB_00119|gene=speD	795	627.951	75	31.7667
locus_tag=ECB_00120|gene=speE	867	699.951	56	21.2793
locus_tag=ECB_00121|gene=yacC	348	185.684	14	20.0536
locus_tag=ECB_00122|gene=cueO	1551	1383.95	40	7.68734
locus_tag=ECB_00123|gene=gcd	2391	2223.95	545	65.179
locus_tag=ECB_00124|gene=hpt	537	370.283	30	21.5488
locus_tag=ECB_00125|gene=yadF	663	495.951	81	43.4393
locus_tag=ECB_00126|gene=yadG	927	759.951	121	42.3483
locus_tag=ECB_00127|gene=yadH	771	603.951	319	140.484
locus_tag=ECB_00128|gene=yadI	441	275.31	82	79.2189
locus_tag=ECB_00129|gene=yadE	1230	1062.95	109	27.2741
locus_tag=ECB_00130|gene=panD	381	217.151	65	79.6138
locus_tag=ECB_00131|gene=yadD	903	735.951	32	11.5648
locus_tag=ECB_00132|gene=panC	852	684.951	101	39.2192
locus_tag=ECB_00133|gene=panB	795	627.951	86	36.4258
locus_tag=ECB_00134|gene=yadC	1347	1179.95	25	5.63524
locus_tag=ECB_00135|gene=yadK	597	430.085	2	1.23684
locus_tag=ECB_00136|gene=yadL	603	436.042	7	4.26979
locus_tag=ECB_00137|gene=yadM	570	403.168	27	17.8121
locus_tag=ECB_00138|gene=htrE	2601	2433.95	55	6.01018
locus_tag=ECB_00139|gene=ecpD	741	573.951	12	5.56087
locus_tag=ECB_00140|gene=yadN	585	418.128	3	1.90831
locus_tag=ECB_00141|gene=folK	480	313.693	11	9.32663
locus_tag=ECB_00142|gene=pcnB	1365	1197.95	68	15.0976
locus_tag=ECB_00143|gene=yadB	927	759.951	13	4.54982
locus_tag=ECB_00144|gene=dksA	456	290.052	3754	3442.34
locus_tag=ECB_00145|gene=sfsA	705	537.951	1147	567.097
locus_tag=ECB_00146|gene=ligT	531	364.283	75	54.7594
locus_tag=ECB_00147|gene=hrpB	2430	2262.95	86	10.1079
locus_tag=ECB_00148|gene=mrcB	2526	2358.95	238	26.8346
locus_tag=ECB_00149|gene=fhuA	2244	2076.95	707	90.5378
locus_tag=ECB_00150|gene=fhuC	798	630.951	50	21.0771
locus_tag=ECB_00151|gene=fhuD	891	723.951	11	4.04129
locus_tag=ECB_00152|gene=fhuB	1983	1815.95	21	3.07576
locus_tag=ECB_00153|gene=hemL	1281	1113.95	1221	291.532
locus_tag=ECB_00154|gene=yadQ	1422	1254.95	99	20.9819
locus_tag=ECB_00155|gene=yadR	345	182.928	822	1195.17
locus_tag=ECB_00156|gene=yadS	624	456.998	25	14.55
locus_tag=ECB_00157|gene=yadT	801	633.951	25	10.4887
locus_tag=ECB_00158|gene=pfs	699	531.951	220	109.999
locus_tag=ECB_00159|gene=dgt	1518	1350.95	36	7.08761
locus_tag=ECB_00160|gene=degP	1425	1257.95	154	32.5607
locus_tag=ECB_00161|gene=cdaR	1158	990.951	80	21.4721
locus_tag=ECB_00162|gene=yaeH	387	222.952	737	879.212
locus_tag=ECB_00163|gene=yaeI	813	645.951	26	10.7056
locus_tag=ECB_00164|gene=dapD	825	657.951	280	113.188
locus_tag=ECB_00165|gene=glnD	2673	2505.95	114	12.0995
locus_tag=ECB_00166|gene=map	795	627.951	107	45.3205
locus_tag=ECB_00167|gene=rpsB	726	558.951	181	86.1274
locus_tag=ECB_00168|gene=tsf	852	684.951	46	17.8622
locus_tag=ECB_00169|gene=pyrH	726	558.951	53	25.2196
locus_tag=ECB_00170|gene=frr	558	391.168	261	177.465
locus_tag=ECB_00171|gene=ispC	1197	1029.95	106	27.3732
locus_tag=ECB_00172|gene=uppS	762	594.951	60	26.823
locus_tag=ECB_00173|gene=cdsA	858	690.951	118	45.4225
locus_tag=ECB_00174|gene=yaeL	1353	1185.95	195	43.7325
locus_tag=ECB_00175|gene=yaeT	2433	2265.95	283	33.2179
locus_tag=ECB_00176|gene=hlpA	486	319.63	227	188.893
locus_tag=ECB_00177|gene=lpxD	1026	858.951	183	56.6656
locus_tag=ECB_00178|gene=fabZ	456	290.052	60	55.0188
locus_tag=ECB_00179|gene=lpxA	789	621.951	98	41.9089
locus_tag=ECB_00180|gene=lpxB	1149	981.951	28	7.58411
locus_tag=ECB_00181|gene=rnhB	597	430.085	2	1.23684
locus_tag=ECB_00182|gene=dnaE	3483	3315.95	117	9.38457
locus_tag=ECB_00183|gene=accA	960	792.951	124	41.5922
locus_tag=ECB_00184|gene=ldcC	2142	1974.95	313	42.1526
locus_tag=ECB_00185|gene=yaeR	390	225.884	52	61.2287
locus_tag=ECB_00186|gene=tilS	1299	1131.95	44	10.3386
locus_tag=ECB_00187|gene=rof	255	104.433	32	81.4981
locus_tag=ECB_00188|gene=yaeP	201	64.6847	59	242.598
locus_tag=ECB_00189|gene=yaeQ	546	379.245	20	14.0264
locus_tag=ECB_00190|gene=yaeJ	423	257.789	65	67.0634
locus_tag=ECB_00191|gene=cutF	711	543.951	205	100.238
locus_tag=ECB_00192|gene=yaeF	825	657.951	58	23.4461
locus_tag=ECB_00193|gene=proS	1719	1551.95	633	108.483
locus_tag=ECB_00194|gene=yaeB	708	540.951	427	209.945
locus_tag=ECB_00195|gene=rcsF	405	240.439	5	5.53097
locus_tag=ECB_00196|gene=metQ	816	648.951	117	47.9524
locus_tag=ECB_00197|gene=metI	654	486.951	91	49.7042
locus_tag=ECB_00198|gene=metN	1032	864.951	24	7.38
locus_tag=ECB_00199|gene=gmhB	573	406.168	39	25.5385
locus_tag=ECB_00200|gene=dkgB	804	636.951	47	19.6258
locus_tag=ECB_00201|gene=yafC	915	747.951	193	68.6311
locus_tag=ECB_00202|gene=yafD	801	633.951	346	145.163
locus_tag=ECB_00203|gene=yafE	624	456.998	57	33.1739
locus_tag=ECB_00204|gene=mltD	1359	1191.95	45	10.0413
locus_tag=ECB_00205|gene=gloB	756	588.951	90	40.6443
locus_tag=ECB_00206|gene=yafS	723	555.951	64	30.6182
locus_tag=ECB_00207|gene=rnhA	468	301.847	19	16.7419
locus_tag=ECB_00208|gene=dnaQ	732	564.951	87	40.9586
locus_tag=ECB_00209|gene=yafT	786	618.951	34	14.6103
locus_tag=ECB_00210|gene=insA-2	276	121.859	65.2083	142.325
locus_tag=ECB_00211|gene=insB-2	504	337.529	10.0386	7.91036
locus_tag=ECB_00212|gene=ECB_00212	372	208.602	31	39.5257
locus_tag=ECB_00213|gene=yhhI	1137	969.951	27	7.40373
locus_tag=ECB_00214|gene=yafV	771	603.951	137	60.3331
locus_tag=ECB_00215|gene=ykfE	474	307.755	79	68.2745
locus_tag=ECB_00216|gene=fadE	2445	2277.95	3649	426.055
locus_tag=ECB_00217|gene=lpcA	579	412.128	297	191.673
locus_tag=ECB_00218|gene=yafJ	768	600.951	59	26.1126
locus_tag=ECB_00219|gene=yafK	741	573.951	261	120.949
locus_tag=ECB_00220|gene=yafQ	279	124.386	647	1383.47
locus_tag=ECB_00221|gene=dinJ	261	109.362	1965	4778.94
locus_tag=ECB_00222|gene=yafL	750	582.951	30	13.6876
locus_tag=ECB_00223|gene=yafM	498	331.596	55	44.1153
locus_tag=ECB_00226|gene=dinB	1056	888.951	79	23.6366
locus_tag=ECB_00227|gene=yafN	294	137.365	108	209.115
locus_tag=ECB_00228|gene=yafO	399	234.582	20	22.6763
locus_tag=ECB_00229|gene=yafP	453	287.139	10	9.26285
locus_tag=ECB_00230|gene=ykfJ	267	114.156	6	13.9794
locus_tag=ECB_00231|gene=prfH	501	334.563	6	4.76991
locus_tag=ECB_00232|gene=pepD	1458	1290.95	214	44.0901
locus_tag=ECB_00233|gene=gpt	459	292.936	35	31.7784
locus_tag=ECB_00234|gene=yafA	1245	1077.95	104	25.6608
locus_tag=ECB_00235|gene=crl	402	237.463	570	638.433
locus_tag=ECB_00236|gene=insA-3	276	121.859	14.8448	32.4006
locus_tag=ECB_00237|gene=insB-3	504	337.529	63.245	49.8369
locus_tag=ECB_00238|gene=phoE	1038	870.951	30	9.16145
locus_tag=ECB_00239|gene=proB	1104	936.951	68	19.3032
locus_tag=ECB_00240|gene=proA	1254	1086.95	232	56.7694
locus_tag=ECB_00241|gene=yagP	411	246.194	31	33.4904
locus_tag=ECB_00242|gene=yagQ	957	789.951	29	9.76415
locus_tag=ECB_00243|gene=yagR	2199	2031.95	43	5.62849
locus_tag=ECB_00244|gene=yagS	957	789.951	15	5.05042
locus_tag=ECB_00245|gene=yagT	690	522.951	25	12.715
locus_tag=ECB_00246|gene=yagU	615	447.998	133	78.9609
locus_tag=ECB_00247|gene=ykgJ	330	169.147	8	12.5795
locus_tag=ECB_00248|gene=yagV	711	543.951	28	13.691
locus_tag=ECB_00249|gene=yagW	1644	1476.95	73	13.146
locus_tag=ECB_00250|gene=yagX	2526	2358.95	47	5.29926
locus_tag=ECB_00251|gene=yagY	669	501.951	8	4.23902
locus_tag=ECB_00252|gene=yagZ	636	468.998	11	6.23818
locus_tag=ECB_00253|gene=ykgK	591	424.085	2	1.25433
locus_tag=ECB_00254|gene=ykgL	228	83.5428	17	54.1223
locus_tag=ECB_00255|gene=ykgM	264	111.746	9	21.4214
locus_tag=ECB_00256|gene=eaeH	4257	4089.95	34	2.21104
locus_tag=ECB_00257|gene=ykgA	852	684.951	0	0
locus_tag=ECB_00258|gene=ykgB	594	427.085	0	0
locus_tag=ECB_00259|gene=ykgI	237	90.4545	0	0
locus_tag=ECB_00260|gene=ykgC	1326	1158.95	1	0.229494
locus_tag=ECB_00261|gene=ykgD	855	687.951	0	0
locus_tag=ECB_00262|gene=ykgE	720	552.951	0	0
locus_tag=ECB_00263|gene=ykgF	1428	1260.95	0	0
locus_tag=ECB_00264|gene=ykgG	696	528.951	0	0
locus_tag=ECB_00265|gene=ECB_00265	213	72.7904	0	0
locus_tag=ECB_00266|gene=ykgH	669	501.951	0	0
locus_tag=ECB_00267|gene=betA	1671	1503.95	0	0
locus_tag=ECB_00268|gene=betB	1473	1305.95	0	0
locus_tag=ECB_00269|gene=betI	588	421.128	1	0.631572
locus_tag=ECB_00270|gene=betT	2034	1866.95	1	0.142464
locus_tag=ECB_00271|gene=yahA	1089	921.951	0	0
locus_tag=ECB_00272|gene=yahB	933	765.951	0	0
locus_tag=ECB_00273|gene=yahC	498	331.596	0	0
locus_tag=ECB_00274|gene=yahD	606	439.042	0	0
locus_tag=ECB_00275|gene=yahE	864	696.951	0	0
locus_tag=ECB_00276|gene=yahF	1548	1380.95	0	0
locus_tag=ECB_00277|gene=yahG	1419	1251.95	0	0
locus_tag=ECB_00278|gene=yahI	951	783.951	0	0
locus_tag=ECB_00279|gene=yahJ	1383	1215.95	0	0
locus_tag=ECB_00280|gene=yahK	1050	882.951	0	0
locus_tag=ECB_00281|gene=yahL	816	648.951	0	0
locus_tag=ECB_00282|gene=yahM	246	97.502	17	46.3737
locus_tag=ECB_00283|gene=yahN	672	504.951	443	233.341
locus_tag=ECB_00284|gene=yahO	276	121.859	2140	4670.81
locus_tag=ECB_00285|gene=prpR	1587	1419.95	145	27.1601
locus_tag=ECB_00286|gene=prpB	891	723.951	176	64.6607
locus_tag=ECB_00287|gene=prpC	1170	1002.95	120	31.8228
locus_tag=ECB_00288|gene=prpD	1452	1284.95	118	24.4249
locus_tag=ECB_00289|gene=prpE	1887	1719.95	73	11.2887
locus_tag=ECB_00290|gene=codB	1260	1092.95	17	4.13699
locus_tag=ECB_00291|gene=codA	1284	1116.95	14	3.33373
locus_tag=ECB_00292|gene=cynR	900	732.951	13	4.71743
locus_tag=ECB_00293|gene=cynT	660	492.951	17	9.17237
locus_tag=ECB_00294|gene=cynS	471	304.816	8	6.98053
locus_tag=ECB_00295|gene=cynX	1155	987.951	23	6.19197
locus_tag=ECB_00296|gene=lacA	612	444.998	12	7.17232
locus_tag=ECB_00297|gene=lacY	1254	1086.95	64	15.6605
locus_tag=ECB_00298|gene=lacZ	3075	2907.95	41	3.75002
locus_tag=ECB_00299|gene=lacI	1083	915.951	223	64.7544
locus_tag=ECB_00300|gene=mhpR	948	780.951	852	290.17
locus_tag=ECB_00301|gene=mhpA	1665	1497.95	14	2.48581
locus_tag=ECB_00302|gene=mhpB	945	777.951	1	0.341888
locus_tag=ECB_00303|gene=mhpC	882	714.951	1	0.372015
locus_tag=ECB_00304|gene=mhpD	810	642.951	8	3.3094
locus_tag=ECB_00305|gene=mhpF	951	783.951	0	0
locus_tag=ECB_00306|gene=mhpE	1014	846.951	6	1.88421
locus_tag=ECB_00307|gene=mhpT	1212	1044.95	29	7.3814
locus_tag=ECB_00308|gene=yaiL	540	373.283	34	24.2258
locus_tag=ECB_00309|gene=frmB	834	666.951	31	12.3624
locus_tag=ECB_00310|gene=frmA	1110	942.951	17	4.79509
locus_tag=ECB_00311|gene=frmR	276	121.859	8	17.461
locus_tag=ECB_00312|gene=yaiO	774	606.951	206	90.2714
locus_tag=ECB_00313|gene=insB-4	504	337.529	12.107	9.54032
locus_tag=ECB_00314|gene=insA-4	276	121.859	65.2083	142.325
locus_tag=ECB_00315|gene=tauA	963	795.951	63	21.0519
locus_tag=ECB_00316|gene=tauB	768	600.951	5	2.21293
locus_tag=ECB_00317|gene=tauC	828	660.951	8	3.21927
locus_tag=ECB_00318|gene=tauD	852	684.951	32	12.4259
locus_tag=ECB_00319|gene=hemB	975	807.951	60	19.7516
locus_tag=ECB_00320|gene=ECB_00320	198	62.7347	0	0
locus_tag=ECB_00321|gene=yaiT	2907	2739.95	222	21.55
locus_tag=ECB_00322|gene=yaiV	669	501.951	1	0.529877
locus_tag=ECB_00323|gene=ampH	1158	990.951	217	58.2431
locus_tag=ECB_00324|gene=sbmA	1221	1053.95	219	55.2663
locus_tag=ECB_00325|gene=yaiW	1095	927.951	95	27.2292
locus_tag=ECB_00326|gene=yaiY	309	150.428	94	166.202
locus_tag=ECB_00327|gene=yaiZ	213	72.7904	133	485.976
locus_tag=ECB_00328|gene=ddl	1095	927.951	147	42.1336
locus_tag=ECB_00329|gene=yaiB	261	109.362	31	75.3929
locus_tag=ECB_00330|gene=phoA	1416	1248.95	41	8.73122
locus_tag=ECB_00331|gene=psiF	321	160.958	306	505.644
locus_tag=ECB_00332|gene=yaiC	1116	948.951	47	13.1732
locus_tag=ECB_00333|gene=proC	810	642.951	57	23.5794
locus_tag=ECB_00334|gene=yaiI	459	292.936	30	27.2387
locus_tag=ECB_00335|gene=aroL	525	358.283	62	46.0259
locus_tag=ECB_00336|gene=yaiA	192	58.7767	193	873.351
locus_tag=ECB_00337|gene=aroM	678	510.951	106	55.1777
locus_tag=ECB_00338|gene=yaiE	285	129.709	291	596.705
locus_tag=ECB_00339|gene=ykiA	282	127.05	78	163.289
locus_tag=ECB_00340|gene=insB-5	504	337.529	12.107	9.54032
locus_tag=ECB_00341|gene=insA-5	276	121.859	65.2083	142.325
locus_tag=ECB_00342|gene=rdgC	912	744.951	65	23.2072
locus_tag=ECB_00343|gene=yajF	909	741.951	144	51.6207
locus_tag=ECB_00344|gene=araJ	1185	1017.95	141	36.8408
locus_tag=ECB_00345|gene=sbcC	3147	2979.95	34	3.03464
locus_tag=ECB_00346|gene=sbcD	1203	1035.95	12	3.08091
locus_tag=ECB_00347|gene=phoB	690	522.951	54	27.4644
locus_tag=ECB_00348|gene=phoR	1296	1128.95	81	19.083
locus_tag=ECB_00349|gene=brnQ	1320	1152.95	456	105.194
locus_tag=ECB_00350|gene=proY	1374	1206.95	46	10.1369
locus_tag=ECB_00351|gene=malZ	1818	1650.95	36	5.79969
locus_tag=ECB_00353|gene=queA	1071	903.951	24	7.0616
locus_tag=ECB_00354|gene=tgt	1128	960.951	19	5.25883
locus_tag=ECB_00355|gene=yajC	333	171.833	82	126.924
locus_tag=ECB_00356|gene=secD	1848	1680.95	120	18.9873
locus_tag=ECB_00357|gene=secF	972	804.951	202	66.745
locus_tag=ECB_00358|gene=yajD	348	185.684	42	60.1607
locus_tag=ECB_00359|gene=tsx	774	606.951	78	34.1804
locus_tag=ECB_00360|gene=yajI	540	373.283	65	46.3139
locus_tag=ECB_00361|gene=ybaD	450	284.225	37	34.6239
locus_tag=ECB_00362|gene=ribD	1104	936.951	72	20.4387
locus_tag=ECB_00363|gene=ribH	471	304.816	21	18.3239
locus_tag=ECB_00364|gene=nusB	420	254.841	22	22.961
locus_tag=ECB_00365|gene=thiL	978	810.951	23	7.54345
locus_tag=ECB_00366|gene=pgpA	519	352.39	408	307.945
locus_tag=ECB_00367|gene=yajO	975	807.951	738	242.945
locus_tag=ECB_00368|gene=dxs	1863	1695.95	50	7.8414
locus_tag=ECB_00369|gene=ispA	900	732.951	92	33.3849
locus_tag=ECB_00370|gene=xseB	243	95.1792	33	92.2165
locus_tag=ECB_00371|gene=thiI	1449	1281.95	125	25.9343
locus_tag=ECB_00372|gene=thiJ	591	424.085	111	69.6156
locus_tag=ECB_00373|gene=apbA	912	744.951	179	63.909
locus_tag=ECB_00374|gene=yajQ	492	325.63	90	73.5115
locus_tag=ECB_00375|gene=yajR	1365	1197.95	47	10.4351
locus_tag=ECB_00376|gene=ECB_00376	936	768.951	74	25.5959
locus_tag=ECB_00377|gene=ECB_00377	543	376.283	630	445.31
locus_tag=ECB_00378|gene=ECB_00378	378	214.303	1834	2276.18
locus_tag=ECB_00379|gene=cyoE	891	723.951	389	142.915
locus_tag=ECB_00380|gene=cyoD	330	169.147	94	147.809
locus_tag=ECB_00381|gene=cyoC	615	447.998	125	74.2114
locus_tag=ECB_00382|gene=cyoB	1992	1824.95	417	60.7745
locus_tag=ECB_00383|gene=cyoA	948	780.951	407	138.614
locus_tag=ECB_00384|gene=ampG	1476	1308.95	1	0.203195
locus_tag=ECB_00385|gene=yajG	579	412.128	7	4.51755
locus_tag=ECB_00386|gene=bolA	318	158.303	12179	20462.5
locus_tag=ECB_00387|gene=tig	1299	1131.95	86	20.2073
locus_tag=ECB_00388|gene=clpP	624	456.998	1500	872.998
locus_tag=ECB_00389|gene=clpX	1275	1107.95	2153	516.845
locus_tag=ECB_00390|gene=insL-2	1113	945.951	77.8571	21.891
locus_tag=ECB_00391|gene=lon	2355	2187.95	34	4.13312
locus_tag=ECB_00392|gene=hupB	273	119.21	48	107.094
locus_tag=ECB_00393|gene=ppiD	1872	1704.95	78	12.168
locus_tag=ECB_00394|gene=ybaV	372	208.602	11	14.0253
locus_tag=ECB_00395|gene=ybaW	399	234.582	37	41.9511
locus_tag=ECB_00396|gene=ybaX	696	528.951	88	44.249
locus_tag=ECB_00397|gene=ybaE	1701	1533.95	759	131.603
locus_tag=ECB_00398|gene=cof	819	651.951	182	74.2494
locus_tag=ECB_00399|gene=ybaO	459	292.936	1505	1366.47
locus_tag=ECB_00400|gene=mdlA	1773	1605.95	216	35.7732
locus_tag=ECB_00401|gene=mdlB	1782	1614.95	51	8.39938
locus_tag=ECB_00402|gene=glnK	339	177.368	2	2.9991
locus_tag=ECB_00403|gene=amtB	1287	1119.95	21	4.9872
locus_tag=ECB_00404|gene=tesB	861	693.951	94	36.0276
locus_tag=ECB_00405|gene=ybaY	573	406.168	237	155.195
locus_tag=ECB_00406|gene=ybaZ	390	225.884	47	55.3413
locus_tag=ECB_00407|gene=ybaA	354	191.435	124	172.281
locus_tag=ECB_00408|gene=ylaB	1551	1383.95	223	42.8569
locus_tag=ECB_00409|gene=ylaC	471	304.816	313	273.113
locus_tag=ECB_00410|gene=maa	552	385.207	300	207.14
locus_tag=ECB_00411|gene=hha	219	77.1396	1026	3537.58
locus_tag=ECB_00412|gene=ybaJ	375	211.475	3602	4530.24
locus_tag=ECB_00413|gene=acrB	3150	2982.95	159	14.1771
locus_tag=ECB_00414|gene=acrA	1194	1026.95	50	12.9496
locus_tag=ECB_00415|gene=acrR	648	480.951	66	36.4989
locus_tag=ECB_00416|gene=kefA	3363	3195.95	44	3.66175
locus_tag=ECB_00417|gene=ybaM	162	40.4382	9	59.1953
locus_tag=ECB_00418|gene=priC	528	361.283	19	13.9876
locus_tag=ECB_00419|gene=ybaN	378	214.303	27	33.5098
locus_tag=ECB_00420|gene=apt	552	385.207	24	16.5712
locus_tag=ECB_00421|gene=dnaX	1932	1764.95	36	5.42508
locus_tag=ECB_00422|gene=ybaB	330	169.147	141	221.714
locus_tag=ECB_00423|gene=recR	606	439.042	57	34.5307
locus_tag=ECB_00424|gene=htpG	1875	1707.95	136	21.1787
locus_tag=ECB_00425|gene=adk	645	477.951	27	15.0251
locus_tag=ECB_00426|gene=hemH	963	795.951	125	41.7696
locus_tag=ECB_00427|gene=aes	960	792.951	74	24.8212
locus_tag=ECB_00428|gene=gsk	1305	1137.95	69	16.1273
locus_tag=ECB_00430|gene=fsr	1221	1053.95	37	9.33723
locus_tag=ECB_00431|gene=ushA	1653	1485.95	247	44.2109
locus_tag=ECB_00432|gene=ybaK	480	313.693	57	48.3289
locus_tag=ECB_00433|gene=ybaP	795	627.951	24	10.1653
locus_tag=ECB_00434|gene=ybaQ	342	180.113	77	113.706
locus_tag=ECB_00435|gene=copA	2505	2337.95	114	12.969
locus_tag=ECB_00436|gene=ybaS	933	765.951	7	2.43071
locus_tag=ECB_00437|gene=ybaT	1293	1125.95	37	8.74015
locus_tag=ECB_00438|gene=cueR	408	243.318	76	83.0762
locus_tag=ECB_00439|gene=ybbJ	456	290.052	153	140.298
locus_tag=ECB_00440|gene=ybbK	918	750.951	694	245.801
locus_tag=ECB_00441|gene=ybbL	678	510.951	84	43.7257
locus_tag=ECB_00442|gene=ybbM	780	612.951	17	7.37666
locus_tag=ECB_00443|gene=ybbN	855	687.951	212	81.9625
locus_tag=ECB_00444|gene=ybbO	810	642.951	52	21.5111
locus_tag=ECB_00445|gene=tesA	627	459.998	105	60.7113
locus_tag=ECB_00446|gene=ybbA	687	519.951	64	32.7382
locus_tag=ECB_00447|gene=ybbP	2415	2247.95	137	16.2095
locus_tag=ECB_00448|gene=rhsD	4281	4113.95	136.48	8.8236
locus_tag=ECB_00449|gene=ybbC	369	205.77	17	21.9737
locus_tag=ECB_00450|gene=ylbH	711	543.951	3	1.46689
locus_tag=ECB_00451|gene=ybbD	261	109.362	1	2.43203
locus_tag=ECB_00452|gene=ylbG	372	208.602	17	21.6754
locus_tag=ECB_00453|gene=ybbB	1095	927.951	34	9.74519
locus_tag=ECB_00454|gene=ybbS	927	759.951	210	73.4971
locus_tag=ECB_00455|gene=allA	483	316.661	236	198.223
locus_tag=ECB_00456|gene=allR	816	648.951	7137	2925.1
locus_tag=ECB_00457|gene=gcl	1782	1614.95	601	98.981
locus_tag=ECB_00458|gene=hyi	777	609.951	43	18.7504
locus_tag=ECB_00459|gene=glxR	879	711.951	74	27.6451
locus_tag=ECB_00460|gene=ybbV	279	124.386	6	12.8297
locus_tag=ECB_00461|gene=allP	1455	1287.95	57	11.771
locus_tag=ECB_00462|gene=allB	1362	1194.95	107	23.8161
locus_tag=ECB_00463|gene=ybbY	1302	1134.95	44	10.3113
locus_tag=ECB_00464|gene=glxK	1146	978.951	33	8.96581
locus_tag=ECB_00465|gene=ylbA	786	618.951	47	20.1966
locus_tag=ECB_00466|gene=allC	1236	1068.95	20	4.97633
locus_tag=ECB_00467|gene=allD	1050	882.951	17	5.12093
locus_tag=ECB_00468|gene=fdrA	1668	1500.95	10	1.77203
locus_tag=ECB_00469|gene=ylbE	1260	1092.95	6	1.46012
locus_tag=ECB_00470|gene=ylbF	720	552.951	4	1.92402
locus_tag=ECB_00471|gene=arcC	894	726.951	10	3.65874
locus_tag=ECB_00472|gene=purK	1068	900.951	1	0.295213
locus_tag=ECB_00473|gene=purE	510	343.529	6	4.64541
locus_tag=ECB_00474|gene=ybbF	723	555.951	4	1.91364
locus_tag=ECB_00475|gene=ppiB	495	328.63	75	60.7004
locus_tag=ECB_00476|gene=cysS	1386	1218.95	36	7.85512
locus_tag=ECB_00477|gene=ybcI	522	355.319	11	8.234
locus_tag=ECB_00478|gene=ybcJ	213	72.7904	30	109.619
locus_tag=ECB_00479|gene=folD	867	699.951	29	11.0196
locus_tag=ECB_00480|gene=sfmA	543	376.283	9	6.36157
locus_tag=ECB_00481|gene=sfmC	693	525.951	10	5.05698
locus_tag=ECB_00482|gene=sfmD	2610	2442.95	41	4.46381
locus_tag=ECB_00483|gene=sfmH	978	810.951	12	3.93571
locus_tag=ECB_00484|gene=sfmF	516	349.495	8	6.08816
locus_tag=ECB_00485|gene=fimZ	633	465.998	5	2.85379
locus_tag=ECB_00486|gene=intD	1164	996.951	64	17.0743
locus_tag=ECB_00487|gene=ECB_00487	402	237.463	5	5.60029
locus_tag=ECB_00488|gene=ECB_00488	219	77.1396	13	44.8232
locus_tag=ECB_00489|gene=ECB_00489	315	155.807	64	109.252
locus_tag=ECB_00490|gene=ECB_00490	366	202.894	5	6.55446
locus_tag=ECB_00492|gene=renD	186	54.893	2	9.69058
locus_tag=ECB_00493|gene=emrE	333	171.833	18	27.8614
locus_tag=ECB_00494|gene=ybcK	1527	1359.95	12	2.3469
locus_tag=ECB_00495|gene=ybcL	552	385.207	83	57.3087
locus_tag=ECB_00496|gene=ybcM	798	630.951	302	127.306
locus_tag=ECB_00497|gene=ybcN	456	290.052	8	7.33584
locus_tag=ECB_00498|gene=ninE	171	45.7939	0	0
locus_tag=ECB_00499|gene=ybcO	291	134.782	4	7.89342
locus_tag=ECB_00500|gene=rus	363	200.037	0	0
locus_tag=ECB_00501|gene=ylcG	141	29.1336	4	36.5176
locus_tag=ECB_01116_1|gene=insA-10	276	121.859	14.8448	32.4006
locus_tag=ECB_01117_1|gene=insB-10	504	337.529	17.993	14.1785
locus_tag=ECB_00504|gene=insB-6	504	337.529	65.1252	51.3185
locus_tag=ECB_00505|gene=insA-6	276	121.859	65.2083	142.325
locus_tag=ECB_00510|gene=ECB_00510	195	60.7597	12	52.5294
locus_tag=ECB_00511|gene=nohB	576	409.128	11	7.15106
locus_tag=ECB_00512|gene=ECB_00512	2817	2649.95	94	9.43467
locus_tag=ECB_00513|gene=ECB_00513	2346	2178.95	10.0539	1.22722
locus_tag=ECB_00514|gene=ECB_00514	282	127.05	3	6.28034
locus_tag=ECB_00515|gene=ECB_00515	705	537.951	31	15.3269
locus_tag=ECB_00516|gene=ECB_00516	294	137.365	1.32528	2.56607
locus_tag=ECB_00517|gene=ECB_00517	336	174.638	8.67472	13.2115
locus_tag=ECB_00518|gene=appY	750	582.951	2	0.912504
locus_tag=ECB_00519|gene=ompT	954	786.951	58	19.6027
locus_tag=ECB_00520|gene=envY	762	594.951	14	6.25869
locus_tag=ECB_00521|gene=ybcH	891	723.951	23	8.44997
locus_tag=ECB_00522|gene=nfrA	2973	2805.95	42	3.98113
locus_tag=ECB_00524|gene=ECB_00524	171	45.7939	13	75.5045
locus_tag=ECB_00525|gene=yhhI	1137	969.951	29	7.95216
locus_tag=ECB_00526|gene=ECB_00526	162	40.4382	1	6.57726
locus_tag=ECB_00527|gene=ECB_00527	291	134.782	0	0
locus_tag=ECB_00528|gene=ECB_00528	261	109.362	0	0
locus_tag=ECB_00529|gene=ECB_00529	558	391.168	0	0
locus_tag=ECB_00530|gene=ECB_00530	1599	1431.95	1.94524	0.361311
locus_tag=ECB_00531|gene=cusS	1449	1281.95	0	0
locus_tag=ECB_00532|gene=cusR	684	516.951	9	4.63052
locus_tag=ECB_00533|gene=cusC	1374	1206.95	48	10.5776
locus_tag=ECB_00534|gene=ylcC	333	171.833	4	6.19142
locus_tag=ECB_00535|gene=cusB	1224	1056.95	10	2.51641
locus_tag=ECB_00536|gene=cusA	3144	2976.95	45	4.02048
locus_tag=ECB_00537|gene=pheP	1377	1209.95	81	17.8055
locus_tag=ECB_00538|gene=ybdG	1248	1080.95	29	7.13557
locus_tag=ECB_00539|gene=nfnB	654	486.951	54	29.4948
locus_tag=ECB_00540|gene=ybdF	369	205.77	35	45.24
locus_tag=ECB_00541|gene=ybdJ	249	99.725	49	130.686
locus_tag=ECB_00542|gene=ybdK	1119	951.951	868	242.517
locus_tag=ECB_00543|gene=insJ-1	522	355.319	180.333	134.988
locus_tag=ECB_00545|gene=insB-7	504	337.529	65.1252	51.3185
locus_tag=ECB_00546|gene=insA-7	276	121.859	65.2083	142.325
locus_tag=ECB_00547|gene=hokE	153	35.4503	0	0
locus_tag=ECB_00548|gene=insL-3	1113	945.951	77.8571	21.891
locus_tag=ECB_00549|gene=entD	630	462.998	107	61.4669
locus_tag=ECB_00550|gene=fepA	2241	2073.95	1495	191.725
locus_tag=ECB_00551|gene=fes	1125	957.951	105	29.153
locus_tag=ECB_00552|gene=ybdZ	219	77.1396	17	58.6149
locus_tag=ECB_00553|gene=entF	3882	3714.95	334	23.9128
locus_tag=ECB_00554|gene=fepE	1134	966.951	3	0.825189
locus_tag=ECB_00555|gene=fepC	816	648.951	25	10.2462
locus_tag=ECB_00556|gene=fepG	993	825.951	24	7.72847
locus_tag=ECB_00557|gene=fepD	1005	837.951	81	25.7101
locus_tag=ECB_00558|gene=ybdA	1251	1083.95	3	0.736119
locus_tag=ECB_00559|gene=fepB	957	789.951	73	24.5787
locus_tag=ECB_00560|gene=entC	1176	1008.95	302	79.6111
locus_tag=ECB_00561|gene=entE	1611	1443.95	114	20.9985
locus_tag=ECB_00562|gene=entB	858	690.951	67	25.7908
locus_tag=ECB_00563|gene=entA	747	579.951	44	20.1789
locus_tag=ECB_00564|gene=ybdB	414	249.169	23	24.551
locus_tag=ECB_00566|gene=ybdD	198	62.7347	209	886.085
locus_tag=ECB_00567|gene=ybdH	1089	921.951	189	54.5244
locus_tag=ECB_00568|gene=ybdL	1161	993.951	68	18.1962
locus_tag=ECB_00569|gene=ybdM	630	462.998	36	20.6804
locus_tag=ECB_00570|gene=ybdN	1062	894.951	12	3.56631
locus_tag=ECB_00571|gene=insB-8	504	337.529	12.107	9.54032
locus_tag=ECB_00572|gene=insA-8	276	121.859	65.2083	142.325
locus_tag=ECB_00573|gene=dsbG	762	594.951	195	87.1746
locus_tag=ECB_00574|gene=ahpC	564	397.168	723	484.173
locus_tag=ECB_00575|gene=ahpF	1566	1398.95	137	26.0468
locus_tag=ECB_00576|gene=ybdQ	429	263.58	1465	1478.3
locus_tag=ECB_00577|gene=ybdR	1239	1071.95	69	17.1203
locus_tag=ECB_00578|gene=rnk	411	246.194	57	61.5791
locus_tag=ECB_00579|gene=rna	807	639.951	615	255.602
locus_tag=ECB_00580|gene=citT	1464	1296.95	637	130.633
locus_tag=ECB_00581|gene=citG	879	711.951	60	22.4149
locus_tag=ECB_00582|gene=citX	552	385.207	1	0.690466
locus_tag=ECB_00583|gene=citF	1533	1365.95	0	0
locus_tag=ECB_00584|gene=citE	909	741.951	7	2.50934
locus_tag=ECB_00585|gene=citD	297	139.942	4	7.60237
locus_tag=ECB_00586|gene=citC	1059	891.951	42	12.5241
locus_tag=ECB_00587|gene=insB-9	504	337.529	12.107	9.54032
locus_tag=ECB_00588|gene=insA-9	276	121.859	65.2083	142.325
locus_tag=ECB_00589|gene=citA	1659	1491.95	35	6.23951
locus_tag=ECB_00590|gene=citB	681	513.951	21	10.8676
locus_tag=ECB_00591|gene=dcuC	1386	1218.95	41	8.94611
locus_tag=ECB_00592|gene=crcA	561	394.168	23	15.5197
locus_tag=ECB_00593|gene=cspE	210	70.591	622	2343.57
locus_tag=ECB_00594|gene=ccrB	384	220.041	43	51.9759
locus_tag=ECB_00595|gene=ybeM	789	621.951	272	116.319
locus_tag=ECB_00596|gene=tatE	204	66.6389	185	738.381
locus_tag=ECB_00597|gene=lipA	966	798.951	203	67.5791
locus_tag=ECB_00619_2|gene=insJ-2	522	355.319	180.333	134.988
locus_tag=ECB_00620_2|gene=insK-2	852	684.951	57.25	22.2307
locus_tag=ECB_00599|gene=lipB	642	474.951	8	4.48
locus_tag=ECB_00600|gene=ybeD	264	111.746	18	42.8427
locus_tag=ECB_00601|gene=dacA	1212	1044.95	27	6.87234
locus_tag=ECB_00602|gene=rlpA	1089	921.951	56	16.1554
locus_tag=ECB_00603|gene=mrdB	1113	945.951	25	7.02923
locus_tag=ECB_00604|gene=mrdA	1902	1734.95	42	6.43871
locus_tag=ECB_00605|gene=ybeA	468	301.847	5	4.40576
locus_tag=ECB_00606|gene=ybeB	318	158.303	7	11.761
locus_tag=ECB_00607|gene=phpB	612	444.998	23	13.7469
locus_tag=ECB_00608|gene=nadD	642	474.951	35	19.6
locus_tag=ECB_00609|gene=holA	1032	864.951	50	15.375
locus_tag=ECB_00610|gene=rlpB	582	415.128	47	30.1129
locus_tag=ECB_00611|gene=leuS	2583	2415.95	241	26.5317
locus_tag=ECB_00612|gene=ybeL	483	316.661	2019	1695.81
locus_tag=ECB_00614|gene=ybeR	708	540.951	10	4.91676
locus_tag=ECB_00615|gene=ybeV	1140	972.951	17	4.64723
locus_tag=ECB_00616|gene=hscC	1671	1503.95	7	1.23794
locus_tag=ECB_00617|gene=rihA	936	768.951	53	18.3322
locus_tag=ECB_00619_3|gene=insJ-2	522	355.319	180.333	134.988
locus_tag=ECB_00620_3|gene=insK-2	852	684.951	57.25	22.2307
locus_tag=ECB_00621|gene=gltK	675	507.951	174	91.1096
locus_tag=ECB_00622|gene=gltJ	741	573.951	248	114.925
locus_tag=ECB_00623|gene=gltI	909	741.951	6009	2154.09
locus_tag=ECB_00624|gene=ECB_00624	1878	1710.95	43	6.68448
locus_tag=ECB_00625|gene=lnt	1539	1371.95	62	12.0196
locus_tag=ECB_00626|gene=ybeX	879	711.951	139	51.928
locus_tag=ECB_00627|gene=ybeY	468	301.847	155	136.578
locus_tag=ECB_00628|gene=ybeZ	1080	912.951	290	84.4865
locus_tag=ECB_00629|gene=yleA	1425	1257.95	203	42.9209
locus_tag=ECB_00630|gene=ubiF	1176	1008.95	467	123.107
locus_tag=ECB_00631|gene=asnB	1665	1497.95	94	16.6904
locus_tag=ECB_00632|gene=nagD	753	585.951	33	14.9792
locus_tag=ECB_00633|gene=nagC	1221	1053.95	47	11.8608
locus_tag=ECB_00634|gene=nagA	1149	981.951	57	15.4391
locus_tag=ECB_00635|gene=nagB	801	633.951	112	46.9893
locus_tag=ECB_00636|gene=nagE	1947	1779.95	481	71.8743
locus_tag=ECB_00637|gene=glnS	1665	1497.95	29	5.14917
locus_tag=ECB_00638|gene=ybfM	1407	1239.95	45	9.65261
locus_tag=ECB_00639|gene=ybfN	327	166.404	6	9.5901
locus_tag=ECB_00640|gene=fur	447	281.282	410	387.685
locus_tag=ECB_00641|gene=fldA	531	364.283	62	45.2678
locus_tag=ECB_00642|gene=ybfE	294	137.365	5	9.68124
locus_tag=ECB_00643|gene=ybfF	765	597.951	39	17.3474
locus_tag=ECB_00644|gene=seqA	546	379.245	73	51.1964
locus_tag=ECB_00645|gene=pgm	1641	1473.95	246	44.3904
locus_tag=ECB_00646|gene=ybfP	495	328.63	51	41.2763
locus_tag=ECB_00647|gene=ybfGH	651	483.951	0	0
locus_tag=ECB_00648|gene=potE	1320	1152.95	36	8.30478
locus_tag=ECB_00649|gene=speF	2199	2031.95	22	2.87969
locus_tag=ECB_00650|gene=ECB_00650	258	106.921	0	0
locus_tag=ECB_00651|gene=kdpE	678	510.951	66	34.3559
locus_tag=ECB_00652|gene=kdpD	2688	2520.95	474	50.0093
locus_tag=ECB_00653|gene=kdpC	573	406.168	4	2.61933
locus_tag=ECB_00654|gene=kdpB	2049	1881.95	4	0.565312
locus_tag=ECB_00655|gene=kdpA	1674	1506.95	4	0.705988
locus_tag=ECB_00656|gene=kdpF	90	11.7172	4	90.7971
locus_tag=ECB_00657|gene=ybfA	207	68.6784	563	2180.34
locus_tag=ECB_00658|gene=rhsC	1665	1497.95	114.861	20.3944
locus_tag=ECB_00659|gene=ybfB	327	166.404	1	1.59835
locus_tag=ECB_00660|gene=ybfO	1434	1266.95	34.667	7.27768
locus_tag=ECB_00661|gene=ybfC	570	403.168	4	2.63882
locus_tag=ECB_00662|gene=ECB_00662	276	121.859	4	8.73048
locus_tag=ECB_00663|gene=ECB_00663	279	124.386	1	2.13829
locus_tag=ECB_00664|gene=ECB_00664	243	95.1792	1	2.79444
locus_tag=ECB_00666|gene=ybfD	762	594.951	16	7.15279
locus_tag=ECB_00667|gene=ybgA	510	343.529	54	41.8087
locus_tag=ECB_00668|gene=phrB	1422	1254.95	28	5.93428
locus_tag=ECB_00669|gene=ybgH	1482	1314.95	32	6.47257
locus_tag=ECB_00670|gene=ybgI	744	576.951	168	77.4474
locus_tag=ECB_00671|gene=ybgJ	657	489.951	79	42.8856
locus_tag=ECB_00672|gene=ybgK	933	765.951	76	26.3906
locus_tag=ECB_00673|gene=ybgL	735	567.951	41	19.2004
locus_tag=ECB_00674|gene=nei	792	624.951	11	4.68148
locus_tag=ECB_00675|gene=abrB	1047	879.951	60	18.1355
locus_tag=ECB_00676|gene=ybgO	1062	894.951	133	39.5266
locus_tag=ECB_00677|gene=ybgP	732	564.951	17	8.0034
locus_tag=ECB_00678|gene=ybgQ	2451	2283.95	30	3.49358
locus_tag=ECB_00679|gene=ybgD	567	400.168	13	8.64047
locus_tag=ECB_00680|gene=gltA	1284	1116.95	2262	538.636
locus_tag=ECB_00681|gene=sdhC	390	225.884	500	588.738
locus_tag=ECB_00682|gene=sdhD	348	185.684	48	68.755
locus_tag=ECB_00683|gene=sdhA	1767	1599.95	321	53.3624
locus_tag=ECB_00684|gene=sdhB	717	549.951	113	54.6501
locus_tag=ECB_00685|gene=sucA	2802	2634.95	615	62.0782
locus_tag=ECB_00686|gene=sucB	1218	1050.95	600	151.847
locus_tag=ECB_00687|gene=sucC	1167	999.951	240	63.8365
locus_tag=ECB_00688|gene=sucD	870	702.951	530	200.534
locus_tag=ECB_00689|gene=farR	723	555.951	11	5.26251
locus_tag=ECB_00690|gene=hrsA	1977	1809.95	33	4.84935
locus_tag=ECB_00691|gene=ybgG	2634	2466.95	72	7.76263
locus_tag=ECB_00692|gene=cydA	1569	1401.95	2887	547.71
locus_tag=ECB_00693|gene=cydB	1140	972.951	1892	517.21
locus_tag=ECB_00694|gene=ybgT	114	17.5262	212	3217.25
locus_tag=ECB_00695|gene=ybgE	294	137.365	319	617.663
locus_tag=ECB_00696|gene=ybgC	405	240.439	12	13.2743
locus_tag=ECB_00697|gene=tolQ	693	525.951	52	26.2963
locus_tag=ECB_00698|gene=tolR	429	263.58	18	18.1634
locus_tag=ECB_00699|gene=tolA	1266	1098.95	158	38.2398
locus_tag=ECB_00700|gene=tolB	1293	1125.95	316	74.6456
locus_tag=ECB_00701|gene=pal	522	355.319	588	440.145
locus_tag=ECB_00702|gene=ybgF	792	624.951	105	44.6869
locus_tag=ECB_00703|gene=nadA	1044	876.951	172	52.1663
locus_tag=ECB_00704|gene=pnuC	720	552.951	549	264.072
locus_tag=ECB_00705|gene=ybgR	942	774.951	204	70.0152
locus_tag=ECB_00706|gene=ybgS	381	217.151	290	355.2
locus_tag=ECB_00707|gene=aroG	1053	885.951	204	61.2431
locus_tag=ECB_00708|gene=gpmA	753	585.951	1197	543.337
locus_tag=ECB_00709|gene=galM	1041	873.951	175	53.2583
locus_tag=ECB_00710|gene=galK	1149	981.951	86	23.2941
locus_tag=ECB_00711|gene=galT	1047	879.951	85	25.692
locus_tag=ECB_00712|gene=galE	1017	849.951	168	52.5717
locus_tag=ECB_00713|gene=modF	1473	1305.95	144	29.3273
locus_tag=ECB_00714|gene=modE	789	621.951	18	7.69756
locus_tag=ECB_00715|gene=ybhT	150	33.8494	49	385.019
locus_tag=ECB_00716|gene=modA	774	606.951	13	5.69674
locus_tag=ECB_00717|gene=modB	690	522.951	33	16.7838
locus_tag=ECB_00718|gene=modC	1059	891.951	9	2.68373
locus_tag=ECB_00719|gene=ybhA	819	651.951	13	5.30353
locus_tag=ECB_00720|gene=ybhE	996	828.951	111	35.6148
locus_tag=ECB_00721|gene=ybhD	1017	849.951	5	1.56463
locus_tag=ECB_00722|gene=ybhH	1053	885.951	0	0
locus_tag=ECB_00723|gene=ybhI	1434	1266.95	17	3.56883
locus_tag=ECB_00724|gene=ybhJ	2262	2094.95	68	8.6332
locus_tag=ECB_00725|gene=ybhC	1284	1116.95	9	2.14311
locus_tag=ECB_00726|gene=ECB_00726	1071	903.951	139	40.8984
locus_tag=ECB_00727|gene=ECB_00727	285	129.709	14	28.7075
locus_tag=ECB_00728|gene=ECB_00728	339	177.368	18	26.9919
locus_tag=ECB_00729|gene=ECB_00729	372	208.602	0	0
locus_tag=ECB_00730|gene=ECB_00730	345	182.928	1	1.45397
locus_tag=ECB_00731|gene=ECB_00731	186	54.893	0	0
locus_tag=ECB_00732|gene=ECB_00732	552	385.207	7	4.83326
locus_tag=ECB_00733|gene=ECB_00733	1623	1455.95	63	11.5088
locus_tag=ECB_00734|gene=ECB_00734	762	594.951	3	1.34115
locus_tag=ECB_00735|gene=ECB_00735	459	292.936	5	4.53978
locus_tag=ECB_00736|gene=ECB_00736	399	234.582	2	2.26763
locus_tag=ECB_00737|gene=ECB_00737	993	825.951	8	2.57616
locus_tag=ECB_00738|gene=ECB_00738	1338	1170.95	3	0.681427
locus_tag=ECB_00739|gene=ECB_00739	1146	978.951	6	1.63015
locus_tag=ECB_00740|gene=ybhB	477	310.724	124	106.141
locus_tag=ECB_00741|gene=bioA	1290	1122.95	44	10.4215
locus_tag=ECB_00742|gene=bioB	1041	873.951	27	8.217
locus_tag=ECB_00743|gene=bioF	1155	987.951	28	7.53805
locus_tag=ECB_00744|gene=bioC	756	588.951	12	5.41924
locus_tag=ECB_00745|gene=bioD	678	510.951	26	13.5341
locus_tag=ECB_00746|gene=uvrB	2022	1854.95	218	31.258
locus_tag=ECB_00747|gene=ybhK	909	741.951	37	13.2637
locus_tag=ECB_00748|gene=moaA	990	822.951	186	60.114
locus_tag=ECB_00749|gene=moaB	513	346.495	21	16.1198
locus_tag=ECB_00750|gene=moaC	486	319.63	20	16.6425
locus_tag=ECB_00751|gene=moaD	246	97.502	7	19.0951
locus_tag=ECB_00752|gene=moaE	453	287.139	25	23.1571
locus_tag=ECB_00753|gene=ybhL	705	537.951	4258	2105.23
locus_tag=ECB_00754|gene=ybhM	714	546.951	38	18.4787
locus_tag=ECB_00755|gene=ybhN	957	789.951	47	15.8247
locus_tag=ECB_00756|gene=ybhO	1242	1074.95	39	9.64967
locus_tag=ECB_00757|gene=ybhP	762	594.951	42	18.7761
locus_tag=ECB_00758|gene=ybhQ	411	246.194	387	418.09
locus_tag=ECB_00759|gene=ybhR	1107	939.951	151	42.7276
locus_tag=ECB_00760|gene=ybhS	1134	966.951	117	32.1824
locus_tag=ECB_00761|gene=ybhF	1737	1569.95	166	28.1228
locus_tag=ECB_00762|gene=ybhG	999	831.951	130	41.5606
locus_tag=ECB_00763|gene=ybiH	672	504.951	92	48.4591
locus_tag=ECB_00764|gene=rhlE	1365	1197.95	35	7.7708
locus_tag=ECB_00765|gene=ybiA	483	316.661	12	10.0791
locus_tag=ECB_00766|gene=dinG	2151	1983.95	120	16.0874
locus_tag=ECB_00767|gene=ybiB	963	795.951	266	88.8857
locus_tag=ECB_00768|gene=ybiC	1086	918.951	427	123.587
locus_tag=ECB_00769|gene=ybiJ	261	109.362	170	413.445
locus_tag=ECB_00770|gene=ybiI	267	114.156	220	512.578
locus_tag=ECB_00771|gene=ybiX	678	510.951	59	30.7121
locus_tag=ECB_00772|gene=ybiL	2283	2115.95	97	12.1928
locus_tag=ECB_00773|gene=ybiM	261	109.362	134	325.892
locus_tag=ECB_00774|gene=ybiN	927	759.951	22	7.6997
locus_tag=ECB_00775|gene=ybiO	2226	2058.95	56	7.234
locus_tag=ECB_00776|gene=glnQ	723	555.951	110	52.6251
locus_tag=ECB_00777|gene=glnP	660	492.951	232	125.176
locus_tag=ECB_00778|gene=glnH	747	579.951	1682	771.385
locus_tag=ECB_00779|gene=dps	504	337.529	1929	1520.05
locus_tag=ECB_00780|gene=ybiF	888	720.951	159	58.6581
locus_tag=ECB_00781|gene=ompX	516	349.495	2301	1751.11
locus_tag=ECB_00782|gene=ybiP	1584	1416.95	51	9.57309
locus_tag=ECB_00783|gene=ECB_00783	270	116.655	7166	16338.4
locus_tag=ECB_00784|gene=mntR	468	301.847	299	263.464
locus_tag=ECB_00785|gene=ybiR	1119	951.951	71	19.8372
locus_tag=ECB_00786|gene=ybiS	921	753.951	302	106.537
locus_tag=ECB_00787|gene=ybiT	1593	1425.95	44	8.20701
locus_tag=ECB_00788|gene=ybiU	1266	1098.95	13	3.14631
locus_tag=ECB_00789|gene=ybiV	816	648.951	28	11.4758
locus_tag=ECB_00790|gene=ybiW	2433	2265.95	40	4.69511
locus_tag=ECB_00791|gene=ybiY	927	759.951	4	1.39995
locus_tag=ECB_00792|gene=fsa	663	495.951	15	8.04432
locus_tag=ECB_00793|gene=moeB	750	582.951	17	7.75628
locus_tag=ECB_00794|gene=moeA	1236	1068.95	69	17.1683
locus_tag=ECB_00795|gene=ybiK	966	798.951	130	43.2773
locus_tag=ECB_00796|gene=yliA	1839	1671.95	55	8.74935
locus_tag=ECB_00797|gene=yliB	1482	1314.95	67	13.552
locus_tag=ECB_00798|gene=yliC	921	753.951	19	6.70266
locus_tag=ECB_00799|gene=yliD	912	744.951	5	1.78517
locus_tag=ECB_00800|gene=yliE	2097	1929.95	9	1.24032
locus_tag=ECB_00801|gene=yliF	1329	1161.95	8	1.83121
locus_tag=ECB_00802|gene=yliG	1326	1158.95	21	4.81938
locus_tag=ECB_00803|gene=yliH	384	220.041	18607	22491
locus_tag=ECB_00804|gene=yliI	1116	948.951	110	30.8309
locus_tag=ECB_00805|gene=yliJ	627	459.998	32	18.5025
locus_tag=ECB_00806|gene=dacC	1203	1035.95	2259	579.981
locus_tag=ECB_00807|gene=deoR	759	591.951	102	45.8301
locus_tag=ECB_00808|gene=ybjG	597	430.085	61	37.7235
locus_tag=ECB_00809|gene=cmr	1233	1065.95	75	18.7137
locus_tag=ECB_00810|gene=ybjH	285	129.709	30	61.516
locus_tag=ECB_00811|gene=ybjI	816	648.951	19	7.78715
locus_tag=ECB_00812|gene=ybjJ	1209	1041.95	34	8.67897
locus_tag=ECB_00813|gene=ybjK	537	370.283	122	87.632
locus_tag=ECB_00814|gene=ECB_00814	333	171.833	1053	1629.89
locus_tag=ECB_00815|gene=ECB_00815	945	777.951	69	23.5903
locus_tag=ECB_00816|gene=ECB_00816	153	35.4503	5	37.5134
locus_tag=ECB_00817|gene=ECB_00817	564	397.168	8	5.35738
locus_tag=ECB_00818|gene=ECB_00818	222	79.1463	1	3.36052
locus_tag=ECB_00819|gene=ECB_00819	510	343.529	4	3.09694
locus_tag=ECB_00820|gene=ECB_00820	240	92.7799	0	0
locus_tag=ECB_00821|gene=ECB_00821	342	180.113	5	7.3835
locus_tag=ECB_00822|gene=ECB_00822	234	88.1261	1	3.01809
locus_tag=ECB_00823|gene=ECB_00823	228	83.5428	0	0
locus_tag=ECB_00824|gene=ECB_00824	858	690.951	10	3.84937
locus_tag=ECB_00825|gene=ECB_00825	2415	2247.95	14	1.65645
locus_tag=ECB_00826|gene=ECB_00826	189	56.8088	70	327.732
locus_tag=ECB_00827|gene=ECB_00827	306	147.707	156	280.905
locus_tag=ECB_00828|gene=ECB_00828	336	174.638	154	234.541
locus_tag=ECB_00829|gene=ECB_00829	165	42.1186	2	12.6297
locus_tag=ECB_00830|gene=ECB_00830	924	756.951	57	20.0283
locus_tag=ECB_00831|gene=ECB_00831	963	795.951	27	9.02223
locus_tag=ECB_00832|gene=ECB_00832	1029	861.951	9	2.77713
locus_tag=ECB_00833|gene=ECB_00833	1767	1599.95	7	1.16367
locus_tag=ECB_00834|gene=ECB_00834	753	585.951	7	3.17741
locus_tag=ECB_00835|gene=ECB_00835	147	32.1838	0	0
locus_tag=ECB_00836|gene=ECB_00836	429	263.58	1	1.00908
locus_tag=ECB_00837|gene=ECB_00837	291	134.782	0	0
locus_tag=ECB_00838|gene=ECB_00838	432	266.527	2	1.99584
locus_tag=ECB_00839|gene=ECB_00839	447	281.282	9	8.51016
locus_tag=ECB_00840|gene=ECB_00840	807	639.951	23	9.55912
locus_tag=ECB_00841|gene=ECB_00841	822	654.951	3	1.21829
locus_tag=ECB_00842|gene=ECB_00842	360	197.178	1	1.3489
locus_tag=ECB_00843|gene=ECB_00843	909	741.951	4	1.43391
locus_tag=ECB_00844|gene=ECB_00844	606	439.042	3	1.81741
locus_tag=ECB_00845|gene=ECB_00845	1623	1455.95	26	4.74967
locus_tag=ECB_00846|gene=ECB_00846	438	272.392	17	16.5994
locus_tag=ECB_00847|gene=tfaE	603	436.042	14	8.53958
locus_tag=ECB_00848|gene=ECB_00848	540	373.283	21	14.963
locus_tag=ECB_00849|gene=ECB_00849	276	121.859	4	8.73048
locus_tag=ECB_00850|gene=ECB_00850	369	205.77	16	20.6811
locus_tag=ECB_00851|gene=ECB_00851	252	101.947	28	73.0497
locus_tag=ECB_00852|gene=ybjL	1686	1518.95	283	49.5541
locus_tag=ECB_00853|gene=ybjM	378	214.303	11	13.6521
locus_tag=ECB_00854|gene=grxA	258	106.921	17	42.2886
locus_tag=ECB_00855|gene=ybjC	288	132.291	8	16.084
locus_tag=ECB_00856|gene=nfsA	723	555.951	27	12.9171
locus_tag=ECB_00857|gene=rimK	903	735.951	31	11.2034
locus_tag=ECB_00858|gene=ybjN	477	310.724	14	11.9837
locus_tag=ECB_00859|gene=potF	1113	945.951	83	23.3371
locus_tag=ECB_00860|gene=potG	1134	966.951	19	5.2262
locus_tag=ECB_00861|gene=potH	954	786.951	7	2.36585
locus_tag=ECB_00862|gene=potI	846	678.951	31	12.1439
locus_tag=ECB_00863|gene=ybjO	489	322.63	20	16.4878
locus_tag=ECB_00864|gene=ybjF	1128	960.951	9	2.49102
locus_tag=ECB_00865|gene=artJ	732	564.951	23	10.8281
locus_tag=ECB_00866|gene=artM	669	501.951	29	15.3664
locus_tag=ECB_00867|gene=artQ	717	549.951	13	6.28718
locus_tag=ECB_00868|gene=artI	732	564.951	37	17.4192
locus_tag=ECB_00869|gene=artP	729	561.951	29	13.7258
locus_tag=ECB_00870|gene=ybjP	516	349.495	141	107.304
locus_tag=ECB_00871|gene=ybjQ	324	163.624	1422	2311.47
locus_tag=ECB_00872|gene=ybjR	831	663.951	601	240.755
locus_tag=ECB_00873|gene=ybjS	1014	846.951	218	68.4597
locus_tag=ECB_00874|gene=ybjT	1431	1263.95	52	10.9423
locus_tag=ECB_00875|gene=ltaE	1002	834.951	74	23.5726
locus_tag=ECB_00876|gene=poxB	1719	1551.95	148	25.3642
locus_tag=ECB_00877|gene=hcr	969	801.951	14	4.64319
locus_tag=ECB_00878|gene=hcp	1653	1485.95	24	4.29579
locus_tag=ECB_00879|gene=ybjE	900	732.951	34	12.3379
locus_tag=ECB_00880|gene=aqpZ	696	528.951	361	181.522
locus_tag=ECB_00881|gene=ybjD	1659	1491.95	445	79.3309
locus_tag=ECB_00882|gene=ybjX	993	825.951	381	122.689
locus_tag=ECB_00883|gene=macA	1116	948.951	111	31.1111
locus_tag=ECB_00884|gene=macB	1947	1779.95	42	6.27593
locus_tag=ECB_00885|gene=cspD	225	81.4339	7	22.8628
locus_tag=ECB_00886|gene=clpS	321	160.958	2	3.30486
locus_tag=ECB_00887|gene=clpA	2133	1965.95	20	2.70579
locus_tag=ECB_00888|gene=infA	219	77.1396	23	79.3026
locus_tag=ECB_00889|gene=aat	705	537.951	43	21.26
locus_tag=ECB_00890|gene=cydC	1722	1554.95	29	4.96041
locus_tag=ECB_00891|gene=cydD	1767	1599.95	31	5.15337
locus_tag=ECB_00892|gene=trxB	966	798.951	50	16.6451
locus_tag=ECB_00893|gene=lrp	495	328.63	88	71.2218
locus_tag=ECB_00894|gene=ftsK	4029	3861.95	243	16.7354
locus_tag=ECB_00895|gene=lolA	615	447.998	114	67.6808
locus_tag=ECB_00896|gene=ycaJ	1344	1176.95	29	6.55354
locus_tag=ECB_00897|gene=serS	1293	1125.95	754	178.11
locus_tag=ECB_00898|gene=dmsA	2445	2277.95	30	3.50279
locus_tag=ECB_00899|gene=dmsB	618	450.998	14	8.25638
locus_tag=ECB_00900|gene=dmsC	864	696.951	28	10.6854
locus_tag=ECB_00901|gene=ycaC	627	459.998	18	10.4077
locus_tag=ECB_00902|gene=ycaD	1149	981.951	106	28.7113
locus_tag=ECB_00903|gene=ycaM	1431	1263.95	50	10.5215
locus_tag=ECB_00904|gene=ycaN	909	741.951	6	2.15086
locus_tag=ECB_00905|gene=ycaK	591	424.085	5	3.13584
locus_tag=ECB_00906|gene=pflA	741	573.951	303	140.412
locus_tag=ECB_00907|gene=pflB	2283	2115.95	1419	178.367
locus_tag=ECB_00908|gene=focA	858	690.951	303	116.636
locus_tag=ECB_00909|gene=ycaO	1761	1593.95	24	4.00473
locus_tag=ECB_00910|gene=ycaP	693	525.951	107	54.1097
locus_tag=ECB_00911|gene=serC	1089	921.951	149	42.9848
locus_tag=ECB_00912|gene=aroA	1284	1116.95	35	8.33433
locus_tag=ECB_00913|gene=ycaL	765	597.951	40	17.7923
locus_tag=ECB_00914|gene=cmk	684	516.951	188	96.7264
locus_tag=ECB_00915|gene=rpsA	1674	1506.95	1357	239.507
locus_tag=ECB_00916|gene=himD	285	129.709	449	920.69
locus_tag=ECB_00917|gene=ycaI	2265	2097.95	243	30.8069
locus_tag=ECB_00918|gene=msbA	1749	1581.95	74	12.4416
locus_tag=ECB_00919|gene=lpxK	987	819.951	71	23.0307
locus_tag=ECB_00920|gene=ycaQ	1233	1065.95	35	8.73308
locus_tag=ECB_00921|gene=ycaR	183	53.173	4	20.0081
locus_tag=ECB_00922|gene=kdsB	747	579.951	57	26.1409
locus_tag=ECB_00923|gene=ycbJ	894	726.951	348	127.324
locus_tag=ECB_00924|gene=ycbC	780	612.951	71	30.8084
locus_tag=ECB_00925|gene=smtA	786	618.951	29	12.4617
locus_tag=ECB_00926|gene=mukF	1323	1155.95	22	5.06197
locus_tag=ECB_00927|gene=mukE	678	510.951	12	6.24653
locus_tag=ECB_00928|gene=mukB	4461	4293.95	128	7.92847
locus_tag=ECB_00929|gene=ycbB	1848	1680.95	3130	495.252
locus_tag=ECB_00930|gene=ycbK	549	382.207	211	146.832
locus_tag=ECB_00931|gene=ycbL	648	480.951	212	117.239
locus_tag=ECB_00932|gene=aspC	1191	1023.95	154	40.0017
locus_tag=ECB_00933|gene=ompF	1089	921.951	382	110.203
locus_tag=ECB_00934|gene=asnS	1401	1233.95	389	83.8472
locus_tag=ECB_00935|gene=pncB	1203	1035.95	101	25.931
locus_tag=ECB_00936|gene=pepN	2613	2445.95	656	71.3334
locus_tag=ECB_00937|gene=ssuB	768	600.951	16	7.08137
locus_tag=ECB_00938|gene=ssuC	792	624.951	7	2.97912
locus_tag=ECB_00939|gene=ssuD	1146	978.951	3	0.815074
locus_tag=ECB_00940|gene=ssuA	960	792.951	12	4.02505
locus_tag=ECB_00941|gene=ssuE	576	409.128	4	2.60039
locus_tag=ECB_00942|gene=ycbQ	540	373.283	6	4.27513
locus_tag=ECB_00943|gene=ycbR	702	534.951	13	6.46347
locus_tag=ECB_00944|gene=ycbS	2601	2433.95	70	7.64932
locus_tag=ECB_00945|gene=ycbT	1071	903.951	36	10.5924
locus_tag=ECB_00946|gene=ycbU	543	376.283	27	19.0847
locus_tag=ECB_00947|gene=ycbV	516	349.495	33	25.1136
locus_tag=ECB_00948|gene=ycbF	711	543.951	25	12.2241
locus_tag=ECB_00949|gene=pyrD	1011	843.951	35	11.0303
locus_tag=ECB_00950|gene=ycbW	543	376.283	60	42.4105
locus_tag=ECB_00951|gene=ycbX	1110	942.951	33	9.30811
locus_tag=ECB_00952|gene=ycbY	2109	1941.95	47	6.43719
locus_tag=ECB_00953|gene=uup	1908	1740.95	92	14.0552
locus_tag=ECB_00954|gene=pqiA	1254	1086.95	121	29.6082
locus_tag=ECB_00955|gene=pqiB	1641	1473.95	175	31.5785
locus_tag=ECB_00956|gene=ymbA	549	382.207	141	98.1198
locus_tag=ECB_00957|gene=rmf	168	44.0034	1421	8589.05
locus_tag=ECB_00958|gene=fabA	519	352.39	267	201.523
locus_tag=ECB_00959|gene=ycbZ	1761	1593.95	365	60.9052
locus_tag=ECB_00960|gene=ycbG	453	287.139	107	99.1125
locus_tag=ECB_00961|gene=ompA	1041	873.951	3134	953.781
locus_tag=ECB_00962|gene=sulA	510	343.529	604	467.638
locus_tag=ECB_00963|gene=yccR	630	462.998	35	20.106
locus_tag=ECB_00964|gene=yccS	2154	1986.95	136	18.2049
locus_tag=ECB_00965|gene=yccF	447	281.282	16	15.1292
locus_tag=ECB_00966|gene=helD	2055	1887.95	296	41.7002
locus_tag=ECB_00967|gene=mgsA	459	292.936	216	196.118
locus_tag=ECB_00968|gene=yccT	663	495.951	172	92.2415
locus_tag=ECB_00969|gene=yccU	414	249.169	1804	1925.66
locus_tag=ECB_00970|gene=yccV	318	158.303	3466	5823.38
locus_tag=ECB_00971|gene=yccW	1104	936.951	281	79.7675
locus_tag=ECB_00972|gene=yccX	279	124.386	176	376.339
locus_tag=ECB_00973|gene=yccK	330	169.147	94	147.809
locus_tag=ECB_00974|gene=yccA	660	492.951	331	178.592
locus_tag=ECB_00975|gene=hyaA	1119	951.951	28	7.82312
locus_tag=ECB_00976|gene=hyaB	1794	1626.95	21	3.43306
locus_tag=ECB_00977|gene=hyaC	708	540.951	12	5.90011
locus_tag=ECB_00978|gene=hyaD	588	421.128	19	11.9999
locus_tag=ECB_00979|gene=hyaE	399	234.582	4	4.53525
locus_tag=ECB_00980|gene=hyaF	858	690.951	10	3.84937
locus_tag=ECB_00981|gene=appC	1545	1377.95	14	2.70228
locus_tag=ECB_00982|gene=appB	1137	969.951	26	7.12952
locus_tag=ECB_00983|gene=appA	1299	1131.95	15	3.52452
locus_tag=ECB_00984|gene=yccC	2181	2013.95	94	12.4141
locus_tag=ECB_00985|gene=yccY	447	281.282	15	14.1836
locus_tag=ECB_00986|gene=yccZ	1140	972.951	56	15.3085
locus_tag=ECB_00987|gene=ymcA	2097	1929.95	26	3.58314
locus_tag=ECB_00988|gene=ymcB	747	579.951	2	0.917224
locus_tag=ECB_00989|gene=ymcC	645	477.951	6	3.33891
locus_tag=ECB_00990|gene=ymcD	306	147.707	46	82.8309
locus_tag=ECB_00991|gene=cspH	213	72.7904	2	7.3079
locus_tag=ECB_00992|gene=cspG	213	72.7904	1	3.65395
locus_tag=ECB_00993|gene=sfa	231	85.7853	0	0
locus_tag=ECB_00994|gene=gnsA	174	47.7033	14	78.0577
locus_tag=ECB_00995|gene=yccM	1074	906.951	23	6.74498
locus_tag=ECB_00996|gene=torS	2745	2577.95	49	5.05543
locus_tag=ECB_00997|gene=torT	1029	861.951	59	18.2056
locus_tag=ECB_00998|gene=torR	693	525.951	32	16.1823
locus_tag=ECB_00999|gene=torC	1173	1005.95	31	8.19637
locus_tag=ECB_01000|gene=torA	2547	2379.95	47	5.25251
locus_tag=ECB_01001|gene=torD	600	433.042	21	12.8981
locus_tag=ECB_01002|gene=yccD	306	147.707	212	381.742
locus_tag=ECB_01003|gene=cbpA	921	753.951	344	121.353
locus_tag=ECB_01004|gene=yccE	1260	1092.95	3	0.730058
locus_tag=ECB_01005|gene=agp	1242	1074.95	3695	914.245
locus_tag=ECB_01006|gene=yccJ	228	83.5428	2087	6644.31
locus_tag=ECB_01007|gene=wrbA	597	430.085	4262	2635.7
locus_tag=ECB_01008|gene=ymdF	174	47.7033	69	384.713
locus_tag=ECB_01009|gene=ycdG	1329	1161.95	42	9.61387
locus_tag=ECB_01010|gene=ycdH	495	328.63	2	1.61868
locus_tag=ECB_01011|gene=ycdI	591	424.085	9	5.64451
locus_tag=ECB_01012|gene=ycdJ	801	633.951	4	1.67819
locus_tag=ECB_01013|gene=ycdK	387	222.952	2	2.38592
locus_tag=ECB_01014|gene=ycdL	693	525.951	11	5.56268
locus_tag=ECB_01015|gene=ycdM	1149	981.951	4	1.08344
locus_tag=ECB_01016|gene=ycdC	639	471.951	93	52.411
locus_tag=ECB_01017|gene=putA	3963	3795.95	1507	105.592
locus_tag=ECB_01018|gene=putP	1509	1341.95	3502	694.091
locus_tag=ECB_01019|gene=ycdN	840	672.951	208	82.2085
locus_tag=ECB_01020|gene=ycdO	1128	960.951	102	28.2316
locus_tag=ECB_01021|gene=ycdB	1272	1104.95	136	32.7365
locus_tag=ECB_01022|gene=phoH	1065	897.951	4751	1407.24
locus_tag=ECB_01023|gene=ycdP	414	249.169	17	18.1464
locus_tag=ECB_01024|gene=ycdQ	1326	1158.95	48	11.0157
locus_tag=ECB_01025|gene=ycdR	2019	1851.95	94	13.5
locus_tag=ECB_01026|gene=ycdS	2424	2256.95	162	19.091
locus_tag=ECB_01027|gene=ycdT	1359	1191.95	169	37.7107
locus_tag=ECB_01028|gene=insF-1	816	648.951	9.48524e-06	3.88752e-06
locus_tag=ECB_01029|gene=insE-1	309	150.428	27.3953	48.4379
locus_tag=ECB_01030|gene=ycdW	939	771.951	59	20.3282
locus_tag=ECB_01031|gene=ycdX	738	570.951	44	20.497
locus_tag=ECB_01032|gene=ycdY	555	388.207	27	18.4985
locus_tag=ECB_01033|gene=ycdZ	492	325.63	28	22.8703
locus_tag=ECB_01034|gene=csgG	834	666.951	46	18.3443
locus_tag=ECB_01035|gene=csgF	417	251.968	2	2.11116
locus_tag=ECB_01036|gene=csgE	390	225.884	3	3.53243
locus_tag=ECB_01037|gene=csgD	651	483.951	1	0.549585
locus_tag=ECB_01038|gene=csgB	456	290.052	7	6.41886
locus_tag=ECB_01039|gene=csgA	456	290.052	182	166.89
locus_tag=ECB_01040|gene=csgC	333	171.833	2	3.09571
locus_tag=ECB_01041|gene=ymdA	312	153.191	78	135.425
locus_tag=ECB_01042|gene=ymdB	534	367.283	459	332.39
locus_tag=ECB_01043|gene=ymdC	1422	1254.95	129	27.3401
locus_tag=ECB_01044|gene=mdoC	1158	990.951	122	32.7449
locus_tag=ECB_01045|gene=mdoG	1536	1368.95	115	22.3433
locus_tag=ECB_01046|gene=mdoH	2544	2376.95	48	5.37103
locus_tag=ECB_01047|gene=yceK	228	83.5428	97	308.816
locus_tag=ECB_01048|gene=msyB	375	211.475	127	159.728
locus_tag=ECB_01049|gene=yceE	1227	1059.95	64	16.0595
locus_tag=ECB_01050|gene=htrB	921	753.951	75	26.4579
locus_tag=ECB_01051|gene=yceA	1053	885.951	14	4.20296
locus_tag=ECB_01052|gene=yceI	576	409.128	6	3.90058
locus_tag=ECB_01053|gene=yceJ	567	400.168	2	1.3293
locus_tag=ECB_01054|gene=yceO	141	29.1336	0	0
locus_tag=ECB_01055|gene=solA	1119	951.951	35	9.7789
locus_tag=ECB_01056|gene=yceP	255	104.433	1613	4108.01
locus_tag=ECB_01057|gene=dinI	246	97.502	131	357.351
locus_tag=ECB_01058|gene=pyrC	1047	879.951	38	11.4858
locus_tag=ECB_01059|gene=yceB	561	394.168	118	79.6227
locus_tag=ECB_01060|gene=grxB	648	480.951	712	393.746
locus_tag=ECB_01061|gene=yceL	1209	1041.95	60	15.3158
locus_tag=ECB_01062|gene=rimJ	585	418.128	198	125.949
locus_tag=ECB_01063|gene=yceH	648	480.951	143	79.0809
locus_tag=ECB_01064|gene=mviM	924	756.951	118	41.4621
locus_tag=ECB_01065|gene=mviN	1536	1368.95	49	9.52017
locus_tag=ECB_01066|gene=flgN	417	251.968	1	1.05558
locus_tag=ECB_01067|gene=flgM	294	137.365	6	11.6175
locus_tag=ECB_01068|gene=flgA	660	492.951	3	1.61865
locus_tag=ECB_01069|gene=flgB	417	251.968	2	2.11116
locus_tag=ECB_01070|gene=flgC	405	240.439	3	3.31858
locus_tag=ECB_01071|gene=flgD	696	528.951	7	3.51981
locus_tag=ECB_01072|gene=flgE	1206	1038.95	11	2.81601
locus_tag=ECB_01073|gene=flgF	756	588.951	10	4.51604
locus_tag=ECB_01074|gene=flgG	783	615.951	9	3.88627
locus_tag=ECB_01075|gene=flgH	699	531.951	1	0.499994
locus_tag=ECB_01076|gene=flgI	1098	930.951	7	1.9999
locus_tag=ECB_01077|gene=flgJ	942	774.951	1	0.343212
locus_tag=ECB_01078|gene=flgK	1644	1476.95	57	10.2647
locus_tag=ECB_01079|gene=flgL	954	786.951	91	30.756
locus_tag=ECB_01080|gene=rne	3186	3018.95	230	20.2632
locus_tag=ECB_01081|gene=ECB_01081	321	160.958	68	112.365
locus_tag=ECB_01082|gene=rluC	960	792.951	27	9.05637
locus_tag=ECB_01083|gene=maf	585	418.128	177	112.59
locus_tag=ECB_01084|gene=yceD	522	355.319	127	95.0653
locus_tag=ECB_01085|gene=rpmF	174	47.7033	119	663.491
locus_tag=ECB_01086|gene=plsX	1071	903.951	161	47.3716
locus_tag=ECB_01087|gene=fabH	954	786.951	122	41.2334
locus_tag=ECB_01088|gene=fabD	930	762.951	134	46.7138
locus_tag=ECB_01089|gene=fabG	735	567.951	1115	522.156
locus_tag=ECB_01090|gene=acpP	237	90.4545	2819	8288.99
locus_tag=ECB_01091|gene=fabF	1242	1074.95	1438	355.801
locus_tag=ECB_01092|gene=pabC	810	642.951	13	5.37777
locus_tag=ECB_01093|gene=yceG	1023	855.951	29	9.01126
locus_tag=ECB_01094|gene=tmk	642	474.951	15	8.4
locus_tag=ECB_01095|gene=holB	1005	837.951	34	10.7919
locus_tag=ECB_01096|gene=ycfH	798	630.951	1541	649.596
locus_tag=ECB_01097|gene=ptsG	1434	1266.95	245	51.4331
locus_tag=ECB_01098|gene=fhuE	2190	2022.95	70	9.20342
locus_tag=ECB_01099|gene=ycfF	360	197.178	91	122.749
locus_tag=ECB_01100|gene=ycfL	378	214.303	45	55.8497
locus_tag=ECB_01101|gene=ycfM	642	474.951	136	76.16
locus_tag=ECB_01102|gene=ycfN	825	657.951	26	10.5103
locus_tag=ECB_01103|gene=nagZ	1026	858.951	191	59.1428
locus_tag=ECB_01104|gene=ycfP	543	376.283	363	256.583
locus_tag=ECB_01105|gene=ndh	1305	1137.95	87	20.3344
locus_tag=ECB_01106|gene=ycfJ	540	373.283	23	16.388
locus_tag=ECB_01107|gene=ycfQ	633	465.998	35	19.9766
locus_tag=ECB_01108|gene=ycfR	258	106.921	1371	3410.45
locus_tag=ECB_01109|gene=ycfS	963	795.951	38	12.698
locus_tag=ECB_01110|gene=mfd	3447	3279.95	48	3.89234
locus_tag=ECB_01111|gene=ycfT	1074	906.951	25	7.3315
locus_tag=ECB_01112|gene=ycfU	1200	1032.95	7	1.80242
locus_tag=ECB_01113|gene=ycfV	702	534.951	0	0
locus_tag=ECB_01114|gene=ycfW	1245	1077.95	539	132.992
locus_tag=ECB_01116_2|gene=insA-10	276	121.859	14.8448	32.4006
locus_tag=ECB_01117_2|gene=insB-10	504	337.529	17.993	14.1785
locus_tag=ECB_01118|gene=cobB	840	672.951	30	11.857
locus_tag=ECB_01119|gene=ycfZ	789	621.951	12	5.13171
locus_tag=ECB_01120|gene=ymfA	408	243.318	11	12.0242
locus_tag=ECB_01121|gene=potD	1047	879.951	66	19.949
locus_tag=ECB_01122|gene=potC	795	627.951	14	5.92978
locus_tag=ECB_01123|gene=potB	828	660.951	29	11.6699
locus_tag=ECB_01124|gene=potA	1137	969.951	77	21.1143
locus_tag=ECB_01125|gene=pepT	1227	1059.95	138	34.6282
locus_tag=ECB_01126|gene=ycfD	1122	954.951	332	92.4685
locus_tag=ECB_01127|gene=phoQ	1461	1293.95	85	17.4718
locus_tag=ECB_01128|gene=phoP	672	504.951	595	313.404
locus_tag=ECB_01129|gene=purB	1371	1203.95	29	6.40657
locus_tag=ECB_01130|gene=ycfC	642	474.951	44	24.64
locus_tag=ECB_01131|gene=trmU	1107	939.951	29	8.20596
locus_tag=ECB_01132|gene=ymfB	462	295.906	13	11.6849
locus_tag=ECB_01133|gene=ymfC	654	486.951	6	3.2772
locus_tag=ECB_01134|gene=icdA	1251	1083.95	690	169.307
locus_tag=ECB_01135|gene=ycgW	324	163.624	0	0
locus_tag=ECB_01136|gene=ycgX	405	240.439	2	2.21239
locus_tag=ECB_01137|gene=ycgE	732	564.951	34	16.0068
locus_tag=ECB_01138|gene=ycgF	1212	1044.95	114	29.0165
locus_tag=ECB_01139|gene=ycgZ	237	90.4545	17	49.9868
locus_tag=ECB_01140|gene=ymgA	273	119.21	5	11.1557
locus_tag=ECB_01141|gene=ymgB	267	114.156	3	6.9897
locus_tag=ECB_01142|gene=ymgC	249	99.725	4	10.6682
locus_tag=ECB_01143|gene=ycgG	1524	1356.95	141	27.637
locus_tag=ECB_01144|gene=ymgF	219	77.1396	4	13.7917
locus_tag=ECB_01146|gene=ymgD	330	169.147	350	550.353
locus_tag=ECB_01147|gene=ECB_01147	276	121.859	3	6.54786
locus_tag=ECB_01148|gene=ycgI	213	72.7904	26	95.0027
locus_tag=ECB_01149|gene=minE	267	114.156	28	65.2372
locus_tag=ECB_01150|gene=minD	813	645.951	148	60.9395
locus_tag=ECB_01151|gene=minC	696	528.951	110	55.3113
locus_tag=ECB_01152|gene=ycgJ	369	205.77	38	49.1177
locus_tag=ECB_01153|gene=ycgK	402	237.463	134	150.088
locus_tag=ECB_01154|gene=ycgL	327	166.404	69	110.286
locus_tag=ECB_01155|gene=ycgM	660	492.951	220	118.701
locus_tag=ECB_01156|gene=ycgN	447	281.282	180	170.203
locus_tag=ECB_01158|gene=umuD	420	254.841	130	135.679
locus_tag=ECB_01159|gene=umuC	1269	1101.95	196	47.3075
locus_tag=ECB_01160|gene=dsbB	531	364.283	141	102.948
locus_tag=ECB_01161|gene=nhaB	1542	1374.95	205	39.6555
locus_tag=ECB_01162|gene=fadR	720	552.951	132	63.4927
locus_tag=ECB_01163|gene=ycgB	1533	1365.95	11681	2274.48
locus_tag=ECB_01164|gene=dadA	1299	1131.95	4281	1005.9
locus_tag=ECB_01165|gene=alr	1071	903.951	1128	331.895
locus_tag=ECB_01166|gene=ycgO	1737	1569.95	1173	198.723
locus_tag=ECB_01167|gene=ldcA	915	747.951	163	57.963
locus_tag=ECB_01168|gene=mltE	612	444.998	61	36.4593
locus_tag=ECB_01169|gene=ycgR	735	567.951	6	2.80981
locus_tag=ECB_01170|gene=ymgE	255	104.433	1369	3486.59
locus_tag=ECB_01171|gene=ycgY	441	275.31	69	66.6598
locus_tag=ECB_01172|gene=treA	1698	1530.95	319	55.4199
locus_tag=ECB_01173|gene=dhaM	1419	1251.95	112	23.794
locus_tag=ECB_01174|gene=dhaL	633	465.998	35	19.9766
locus_tag=ECB_01175|gene=dhaK	1071	903.951	55	16.1828
locus_tag=ECB_01176|gene=dhaR	1920	1752.95	97	14.7177
locus_tag=ECB_01177|gene=ycgV	2868	2700.95	112	11.029
locus_tag=ECB_01178|gene=ychF	1092	924.951	47	13.515
locus_tag=ECB_01179|gene=pth	585	418.128	19	12.086
locus_tag=ECB_01180|gene=ychH	279	124.386	33631	71912.8
locus_tag=ECB_01181|gene=ychM	1680	1512.95	546	95.9852
locus_tag=ECB_01182|gene=prsA	948	780.951	86	29.2895
locus_tag=ECB_01183|gene=ispE	852	684.951	62	24.0751
locus_tag=ECB_01184|gene=lolB	624	456.998	33	19.206
locus_tag=ECB_01185|gene=hemA	1257	1089.95	110	26.8425
locus_tag=ECB_01186|gene=prfA	1083	915.951	65	18.8746
locus_tag=ECB_01187|gene=hemK	834	666.951	34	13.5588
locus_tag=ECB_01188|gene=ychQ	393	228.769	8	9.30099
locus_tag=ECB_01189|gene=ychA	810	642.951	36	14.8923
locus_tag=ECB_01190|gene=kdsA	855	687.951	65	25.13
locus_tag=ECB_01191|gene=ldrA	108	15.6066	19.6941	335.633
locus_tag=ECB_01192|gene=ldrB	108	15.6066	73.3059	1249.3
locus_tag=ECB_00620_4|gene=insK-2	852	684.951	57.25	22.2307
locus_tag=ECB_00619_4|gene=insJ-2	522	355.319	180.333	134.988
locus_tag=ECB_01194|gene=chaA	1101	933.951	33	9.39781
locus_tag=ECB_01195|gene=chaB	231	85.7853	153	474.368
locus_tag=ECB_01196|gene=chaC	717	549.951	248	119.94
locus_tag=ECB_01197|gene=ychN	354	191.435	337	468.215
locus_tag=ECB_01198|gene=ychP	1254	1086.95	113	27.6506
locus_tag=ECB_01199|gene=narL	651	483.951	23	12.6405
locus_tag=ECB_01200|gene=narX	1797	1629.95	81	13.2174
locus_tag=ECB_01201|gene=narK	1392	1224.95	40	8.68516
locus_tag=ECB_01202|gene=narG	3744	3576.95	62	4.61015
locus_tag=ECB_01203|gene=narH	1539	1371.95	49	9.49936
locus_tag=ECB_01204|gene=narJ	711	543.951	18	8.80135
locus_tag=ECB_01205|gene=narI	678	510.951	24	12.4931
locus_tag=ECB_01206|gene=ECB_01206	567	400.168	145	96.3745
locus_tag=ECB_01208|gene=purU	843	675.951	176	69.2523
locus_tag=ECB_01209|gene=ychJ	459	292.936	144	130.746
locus_tag=ECB_01210|gene=ychK	945	777.951	447	152.824
locus_tag=ECB_01211|gene=hnr	1014	846.951	616	193.446
locus_tag=ECB_01212|gene=galU	909	741.951	291	104.317
locus_tag=ECB_01213|gene=hns	414	249.169	17555	18738.8
locus_tag=ECB_01214|gene=tdk	618	450.998	10	5.89742
locus_tag=ECB_01215|gene=adhE	2676	2508.95	2231	236.507
locus_tag=ECB_01216|gene=ychE	648	480.951	47	25.9916
locus_tag=ECB_01217|gene=oppA	1632	1464.95	195	35.4037
locus_tag=ECB_01218|gene=oppB	921	753.951	20	7.05543
locus_tag=ECB_01219|gene=oppC	909	741.951	30	10.7543
locus_tag=ECB_01220|gene=oppD	1014	846.951	35	10.9912
locus_tag=ECB_01221|gene=oppF	1005	837.951	88	27.9319
locus_tag=ECB_01222|gene=yciU	330	169.147	23	36.166
locus_tag=ECB_01223|gene=cls	1461	1293.95	177	36.3825
locus_tag=ECB_01224|gene=kch	1254	1086.95	61	14.9264
locus_tag=ECB_01225|gene=yciI	297	139.942	121	229.972
locus_tag=ECB_01226|gene=tonB	720	552.951	107	51.4676
locus_tag=ECB_01227|gene=yciA	399	234.582	20	22.6763
locus_tag=ECB_01228|gene=ispZ	540	373.283	229	163.168
locus_tag=ECB_01229|gene=yciC	744	576.951	127	58.5466
locus_tag=ECB_01230|gene=yciD	639	471.951	28	15.7797
locus_tag=ECB_01231|gene=yciE	507	340.529	14	10.9348
locus_tag=ECB_01232|gene=yciF	501	334.563	4	3.17994
locus_tag=ECB_01233|gene=yciG	180	51.3424	15	77.7055
locus_tag=ECB_01234|gene=trpA	807	639.951	61	25.3524
locus_tag=ECB_01235|gene=trpB	1194	1026.95	73	18.9064
locus_tag=ECB_01236|gene=trpC	1359	1191.95	26	5.80165
locus_tag=ECB_01237|gene=trpD	1596	1428.95	30	5.58394
locus_tag=ECB_01238|gene=trpE	1563	1395.95	18	3.42956
locus_tag=ECB_01239|gene=trpL	45	12.25	10	217.12
locus_tag=ECB_01240|gene=yciV	882	714.951	35	13.0205
locus_tag=ECB_01241|gene=yciO	621	453.998	121	70.8872
locus_tag=ECB_01243|gene=insA-11	276	121.859	65.2083	142.325
locus_tag=ECB_01244|gene=insB-11	504	337.529	65.1252	51.3185
locus_tag=ECB_01245|gene=yciL	876	708.951	19	7.1281
locus_tag=ECB_01246|gene=btuR	591	424.085	20	12.5433
locus_tag=ECB_01247|gene=yciK	759	591.951	34	15.2767
locus_tag=ECB_01248|gene=sohB	1050	882.951	78	23.496
locus_tag=ECB_01249|gene=yciN	252	101.947	67	174.797
locus_tag=ECB_01250|gene=topA	2598	2430.95	138	15.0987
locus_tag=ECB_01251|gene=cysB	975	807.951	2374	781.506
locus_tag=ECB_01253|gene=acnA	2676	2508.95	967	102.511
locus_tag=ECB_01254|gene=ribA	591	424.085	267	167.454
locus_tag=ECB_01255|gene=pgpB	765	597.951	121	53.8216
locus_tag=ECB_01256|gene=yciS	309	150.428	141	249.303
locus_tag=ECB_01257|gene=yciM	1170	1002.95	86	22.8063
locus_tag=ECB_01258|gene=pyrF	738	570.951	22	10.2485
locus_tag=ECB_01259|gene=yciH	327	166.404	4	6.3934
locus_tag=ECB_01260|gene=osmB	219	77.1396	3821	13174.6
locus_tag=ECB_01261|gene=yciT	750	582.951	144	65.7003
locus_tag=ECB_01262|gene=yciR	1986	1818.95	487	71.2106
locus_tag=ECB_01263|gene=rnb	1935	1767.95	66	9.92911
locus_tag=ECB_01264|gene=yciW	1128	960.951	19	5.25883
locus_tag=ECB_01265|gene=fabI	789	621.951	114	48.7512
locus_tag=ECB_01266|gene=ycjD	354	191.435	15	20.8404
locus_tag=ECB_01267|gene=sapF	807	639.951	65	27.0149
locus_tag=ECB_01268|gene=sapD	993	825.951	52	16.745
locus_tag=ECB_01269|gene=sapC	891	723.951	57	20.9412
locus_tag=ECB_01270|gene=sapB	966	798.951	81	26.9651
locus_tag=ECB_01271|gene=sapA	1644	1476.95	315	56.7259
locus_tag=ECB_01272|gene=ymjA	246	97.502	7	19.0951
locus_tag=ECB_01273|gene=ycjJ	1386	1218.95	184	40.1484
locus_tag=ECB_01274|gene=ycjK	1419	1251.95	1256	266.833
locus_tag=ECB_01275|gene=ycjL	765	597.951	1380	613.833
locus_tag=ECB_01276|gene=ycjC	558	391.168	825	560.954
locus_tag=ECB_01277|gene=aldH	1488	1320.95	259	52.1494
locus_tag=ECB_01278|gene=ordL	1281	1113.95	285	68.048
locus_tag=ECB_01279|gene=goaG	1266	1098.95	147	35.5775
locus_tag=ECB_01280|gene=pspF	978	810.951	46	15.0869
locus_tag=ECB_01281|gene=pspA	669	501.951	391	207.182
locus_tag=ECB_01282|gene=pspB	225	81.4339	43	140.443
locus_tag=ECB_01283|gene=pspC	360	197.178	97	130.843
locus_tag=ECB_01284|gene=pspD	222	79.1463	67	225.155
locus_tag=ECB_01285|gene=pspE	315	155.807	551	940.594
locus_tag=ECB_01286|gene=ycjM	1680	1512.95	2	0.351594
locus_tag=ECB_01287|gene=ycjN	1293	1125.95	6	1.41732
locus_tag=ECB_01288|gene=ycjO	882	714.951	22	8.18433
locus_tag=ECB_01289|gene=ycjP	843	675.951	8	3.14783
locus_tag=ECB_01290|gene=ycjQ	1053	885.951	9	2.7019
locus_tag=ECB_01291|gene=ycjR	789	621.951	7	2.99349
locus_tag=ECB_01292|gene=ycjS	1056	888.951	0	0
locus_tag=ECB_01293|gene=ycjT	2268	2100.95	16	2.02554
locus_tag=ECB_01294|gene=ycjU	660	492.951	4	2.15821
locus_tag=ECB_01295|gene=ycjV	1083	915.951	0	0
locus_tag=ECB_01296|gene=ompG	906	738.951	4	1.43973
locus_tag=ECB_01297|gene=ycjW	999	831.951	10	3.19697
locus_tag=ECB_01298|gene=ycjX	1398	1230.95	48	10.3714
locus_tag=ECB_01299|gene=ycjF	1062	894.951	32	9.51015
locus_tag=ECB_01300|gene=tyrR	1542	1374.95	339	65.5766
locus_tag=ECB_01301|gene=tpx	507	340.529	877	684.986
locus_tag=ECB_01302|gene=ycjG	966	798.951	444	147.809
locus_tag=ECB_01303|gene=ycjI	789	621.951	318	135.99
locus_tag=ECB_01305|gene=ycjY	933	765.951	61	21.1819
locus_tag=ECB_01306|gene=ycjZ	900	732.951	96	34.8364
locus_tag=ECB_01307|gene=mppA	1614	1446.95	253	46.5054
locus_tag=ECB_01308|gene=ynaI	1032	864.951	108	33.21
locus_tag=ECB_01309|gene=ynaJ	258	106.921	292	726.368
locus_tag=ECB_01310|gene=ydaA	951	783.951	7893	2677.87
locus_tag=ECB_01311|gene=fnr	753	585.951	869	394.453
locus_tag=ECB_01312|gene=ogt	516	349.495	33	25.1136
locus_tag=ECB_01313|gene=abgT	1527	1359.95	72	14.0814
locus_tag=ECB_01314|gene=abgB	1446	1278.95	134	27.8668
locus_tag=ECB_01315|gene=abgA	1311	1143.95	52	12.0902
locus_tag=ECB_01316|gene=abgR	909	741.951	34	12.1882
locus_tag=ECB_01317|gene=ydaL	564	397.168	52	34.8229
locus_tag=ECB_01318|gene=ydaM	1233	1065.95	175	43.6654
locus_tag=ECB_01319|gene=ydaN	984	816.951	296	96.3679
locus_tag=ECB_01320|gene=dbpA	1374	1206.95	41	9.03506
locus_tag=ECB_01321|gene=ydaO	936	768.951	38	13.1438
locus_tag=ECB_01322|gene=intR	1236	1068.95	32	7.96212
locus_tag=ECB_01323|gene=xisR	216	74.8473	0	0
locus_tag=ECB_01324|gene=ydaC	210	70.591	1	3.7678
locus_tag=ECB_01325|gene=lar	195	60.7597	0	0
locus_tag=ECB_01326|gene=recT	810	642.951	4	1.6547
locus_tag=ECB_01327|gene=recE	2601	2433.95	39	4.26176
locus_tag=ECB_01328|gene=racC	276	121.859	2	4.36524
locus_tag=ECB_01329|gene=ydaE	171	45.7939	0	0
locus_tag=ECB_01330|gene=kil	222	79.1463	0	0
locus_tag=ECB_01331|gene=sieB	489	322.63	3	2.47317
locus_tag=ECB_01332|gene=ydaF	156	37.0943	2	14.3403
locus_tag=ECB_01333|gene=ydaG	135	26.2202	2	20.2876
locus_tag=ECB_01334|gene=ECB_01334	138	27.6033	0	0
locus_tag=ECB_01335|gene=ECB_01335	345	182.928	8	11.6318
locus_tag=ECB_01336|gene=ECB_01336	273	119.21	16	35.6981
locus_tag=ECB_01337|gene=ydfQ	534	367.283	27	19.5524
locus_tag=ECB_01338|gene=rzpR	300	142.631	49	91.3733
locus_tag=ECB_01339|gene=trkG	1458	1290.95	269	55.4216
locus_tag=ECB_01340|gene=ynaK	432	266.527	1	0.997921
locus_tag=ECB_02695_1|gene=insE-5	309	150.428	7.06977	12.5001
locus_tag=ECB_02696_1|gene=insF-5	807	639.951	187.468	77.9143
locus_tag=ECB_01341|gene=ECB_01341	837	669.951	199	79.0036
locus_tag=ECB_01342|gene=ECB_01342	2226	2058.95	112.37	14.5158
locus_tag=ECB_01343|gene=ECB_01343	279	124.386	15	32.0743
locus_tag=ECB_01344|gene=ECB_01344	294	137.365	21	40.6612
locus_tag=ECB_01345|gene=pinR	591	424.085	84.6909	53.1154
locus_tag=ECB_01346|gene=ynaE	267	114.156	16.5	38.4434
locus_tag=ECB_01347|gene=ynaF	435	269.446	562	554.755
locus_tag=ECB_01348|gene=ompN	1134	966.951	34	9.35214
locus_tag=ECB_01117_3|gene=insB-10	504	337.529	17.993	14.1785
locus_tag=ECB_01116_3|gene=insA-10	276	121.859	14.8448	32.4006
locus_tag=ECB_01349|gene=ydbK	3525	3357.95	1081	85.6225
locus_tag=ECB_01350|gene=ydbJ	267	114.156	68	158.433
locus_tag=ECB_01351|gene=hslJ	423	257.789	115	118.651
locus_tag=ECB_01352|gene=ldhA	990	822.951	69	22.3004
locus_tag=ECB_01353|gene=ydbH	2640	2472.95	98	10.5402
locus_tag=ECB_01354|gene=ynbE	186	54.893	16	77.5246
locus_tag=ECB_01355|gene=ydbL	327	166.404	13	20.7785
locus_tag=ECB_01356|gene=feaR	906	738.951	199	71.6266
locus_tag=ECB_01357|gene=feaB	1500	1332.95	249	49.6846
locus_tag=ECB_01358|gene=tynA	1719	1551.95	34	5.8269
locus_tag=ECB_01359|gene=insE-2	309	150.428	27.3953	48.4379
locus_tag=ECB_01360|gene=insF-2	867	699.951	38.0639	14.4638
locus_tag=ECB_01361|gene=ydbC	534	367.283	33	23.8973
locus_tag=ECB_01362|gene=ydbD	2307	2139.95	62	7.70592
locus_tag=ECB_01363|gene=ynbA	606	439.042	14	8.48122
locus_tag=ECB_01364|gene=ynbB	897	729.951	8	2.91496
locus_tag=ECB_01365|gene=ynbC	1758	1590.95	50	8.35891
locus_tag=ECB_01366|gene=ynbD	1293	1125.95	35	8.26771
locus_tag=ECB_00620_5|gene=insK-2	852	684.951	57.25	22.2307
locus_tag=ECB_00619_5|gene=insJ-2	522	355.319	180.333	134.988
locus_tag=ECB_01368|gene=hrpA	3846	3678.95	113	8.16942
locus_tag=ECB_01369|gene=ydcF	801	633.951	52	21.8165
locus_tag=ECB_01370|gene=aldA	1440	1272.95	463	96.74
locus_tag=ECB_01371|gene=gapC	1002	834.951	56	17.8387
locus_tag=ECB_01372|gene=insA-12	276	121.859	65.2083	142.325
locus_tag=ECB_01373|gene=insB-12	504	337.529	65.1252	51.3185
locus_tag=ECB_01374|gene=cybB	531	364.283	0	0
locus_tag=ECB_01375|gene=ydcA	174	47.7033	0	0
locus_tag=ECB_01376|gene=hokB	150	33.8494	0	0
locus_tag=ECB_01377|gene=mokB	168	44.0034	0	0
locus_tag=ECB_00620_6|gene=insK-2	852	684.951	57.25	22.2307
locus_tag=ECB_00619_6|gene=insJ-2	522	355.319	180.333	134.988
locus_tag=ECB_01378|gene=trg	1641	1473.95	0	0
locus_tag=ECB_01379|gene=ydcI	924	756.951	1	0.351373
locus_tag=ECB_01380|gene=ydcJ	1344	1176.95	2	0.451969
locus_tag=ECB_01381|gene=ydcG	1626	1458.95	46	8.38598
locus_tag=ECB_01382|gene=ECB_01382	204	66.6389	1	3.99125
locus_tag=ECB_01383|gene=ydcH	225	81.4339	3767	12303.5
locus_tag=ECB_01384|gene=rimL	540	373.283	123	87.6402
locus_tag=ECB_01385|gene=ydcK	981	813.951	394	128.746
locus_tag=ECB_01386|gene=tehA	993	825.951	94	30.2698
locus_tag=ECB_01387|gene=tehB	594	427.085	136	84.6956
locus_tag=ECB_01388|gene=ydcL	669	501.951	1842	976.034
locus_tag=ECB_01390|gene=ydcM	1209	1041.95	208	53.0949
locus_tag=ECB_01391|gene=ydcO	1176	1008.95	261	68.803
locus_tag=ECB_01392|gene=ydcN	537	370.283	41	29.4501
locus_tag=ECB_01393|gene=ydcP	1962	1794.95	211	31.2656
locus_tag=ECB_01394|gene=yncJ	231	85.7853	167	517.774
locus_tag=ECB_01395|gene=ydcQ	438	272.392	72	70.3032
locus_tag=ECB_01396|gene=ydcR	1407	1239.95	63	13.5137
locus_tag=ECB_01397|gene=ydcS	1146	978.951	3627	985.424
locus_tag=ECB_01398|gene=ydcT	1014	846.951	630	197.842
locus_tag=ECB_01399|gene=ydcU	942	774.951	432	148.268
locus_tag=ECB_01400|gene=ydcV	795	627.951	286	121.137
locus_tag=ECB_01401|gene=ydcW	1425	1257.95	363	76.7502
locus_tag=ECB_01402|gene=ydcX	174	47.7033	24	133.813
locus_tag=ECB_01403|gene=ydcY	234	88.1261	176	531.184
locus_tag=ECB_01404|gene=ydcZ	450	284.225	86	80.4773
locus_tag=ECB_01405|gene=yncA	519	352.39	70	52.8338
locus_tag=ECB_01406|gene=yncB	1038	870.951	372	113.602
locus_tag=ECB_01407|gene=yncC	666	498.951	60	31.9838
locus_tag=ECB_01408|gene=yncD	2103	1935.95	54	7.41884
locus_tag=ECB_01409|gene=yncE	1062	894.951	488	145.03
locus_tag=ECB_01410|gene=ansP	1500	1332.95	73	14.5662
locus_tag=ECB_01411|gene=yncG	618	450.998	32	18.8717
locus_tag=ECB_01412|gene=yncH	213	72.7904	0	0
locus_tag=ECB_01413|gene=ECB_01413	2127	1959.95	17.0548	2.31439
locus_tag=ECB_01414|gene=rhsE	4224	4056.95	40.5202	2.65649
locus_tag=ECB_01415|gene=ydcD	483	316.661	6	5.03956
locus_tag=ECB_01416|gene=ECB_01416	747	579.951	13	5.96195
locus_tag=ECB_01417|gene=ECB_01417	201	64.6847	2	8.22366
locus_tag=ECB_01418|gene=ydcC	792	624.951	15.5546	6.61987
locus_tag=ECB_01419|gene=ydcE	228	83.5428	11	35.0203
locus_tag=ECB_01420|gene=yddH	570	403.168	403	265.861
locus_tag=ECB_01421|gene=nhoA	846	678.951	33	12.9274
locus_tag=ECB_01423|gene=narV	681	513.951	15	7.76258
locus_tag=ECB_01424|gene=narW	696	528.951	1	0.50283
locus_tag=ECB_01425|gene=narY	1545	1377.95	10	1.9302
locus_tag=ECB_01426|gene=narZ	3741	3573.95	27	2.00933
locus_tag=ECB_01427|gene=narU	1389	1221.95	14	3.04727
locus_tag=ECB_01428|gene=yddJ	336	174.638	0	0
locus_tag=ECB_01429|gene=yddK	957	789.951	2	0.67339
locus_tag=ECB_01430|gene=yddL	291	134.782	0	0
locus_tag=ECB_01431|gene=yddG	825	657.951	5	2.02122
locus_tag=ECB_01432|gene=fdnG	3048	2880.95	70	6.46247
locus_tag=ECB_01433|gene=fdnH	885	717.951	53	19.6344
locus_tag=ECB_01434|gene=fdnI	654	486.951	604	329.905
locus_tag=ECB_01435|gene=yddM	363	200.037	5576	7413.93
locus_tag=ECB_01436|gene=adhP	1011	843.951	482	151.903
locus_tag=ECB_01437|gene=sfcA	1698	1530.95	1178	204.654
locus_tag=ECB_01438|gene=rpsV	138	27.6033	3282	31623.8
locus_tag=ECB_01439|gene=bdm	216	74.8473	7	24.8747
locus_tag=ECB_01440|gene=osmC	432	266.527	648	646.653
locus_tag=ECB_01441|gene=yddO	927	759.951	71	24.849
locus_tag=ECB_01442|gene=yddP	987	819.951	77	24.977
locus_tag=ECB_01443|gene=yddQ	897	729.951	124	45.1819
locus_tag=ECB_01444|gene=yddR	1023	855.951	79	24.5479
locus_tag=ECB_01445|gene=yddS	1551	1383.95	431	82.8311
locus_tag=ECB_01446|gene=ddpX	582	415.128	307	196.695
locus_tag=ECB_01447|gene=dos	2400	2232.95	592	70.5146
locus_tag=ECB_01448|gene=yddV	1044	876.951	2547	772.485
locus_tag=ECB_01449|gene=yddW	1320	1152.95	279	64.3621
locus_tag=ECB_01450|gene=xasA	1536	1368.95	530	102.973
locus_tag=ECB_01451|gene=gadB	1401	1233.95	402.976	86.8595
locus_tag=ECB_01452|gene=pqqL	2796	2628.95	265	26.8102
locus_tag=ECB_01453|gene=yddB	2373	2205.95	258	31.1072
locus_tag=ECB_01454|gene=yddA	1686	1518.95	26	4.55267
locus_tag=ECB_01455|gene=ydeM	1158	990.951	52	13.9569
locus_tag=ECB_01456|gene=ydeN	1683	1515.95	36	6.31617
locus_tag=ECB_01457|gene=ydeO	762	594.951	5	2.23525
locus_tag=ECB_01458|gene=ECB_01458	198	62.7347	3	12.7189
locus_tag=ECB_01459|gene=ydeP	2280	2112.95	30	3.77632
locus_tag=ECB_01460|gene=ydeQ	915	747.951	7	2.48921
locus_tag=ECB_01461|gene=ydeR	504	337.529	6	4.72799
locus_tag=ECB_01462|gene=ydeS	531	364.283	5	3.65063
locus_tag=ECB_01463|gene=ydeT	1149	981.951	27	7.31325
locus_tag=ECB_01464|gene=ECB_01464	1011	843.951	93	29.3091
locus_tag=ECB_01465|gene=ECB_01465	351	188.551	57	80.405
locus_tag=ECB_01466|gene=ECB_01466	282	127.05	5	10.4672
locus_tag=ECB_01467|gene=ECB_01467	384	220.041	15	18.1311
locus_tag=ECB_01468|gene=yneL	537	370.283	28	20.1123
locus_tag=ECB_01469|gene=hipA	1323	1155.95	106	24.3895
locus_tag=ECB_01470|gene=hipB	267	114.156	77	179.402
locus_tag=ECB_01472|gene=ydeZ	798	630.951	25	10.5386
locus_tag=ECB_01473|gene=yneA	1023	855.951	7	2.17513
locus_tag=ECB_01474|gene=yneB	876	708.951	10	3.75163
locus_tag=ECB_01475|gene=yneC	291	134.782	108	213.122
locus_tag=ECB_01476|gene=tam	759	591.951	159	71.4411
locus_tag=ECB_01477|gene=yneE	915	747.951	35	12.446
locus_tag=ECB_01478|gene=uxaB	1452	1284.95	99	20.492
locus_tag=ECB_01479|gene=yneF	948	780.951	24	8.1738
locus_tag=ECB_01480|gene=yneG	360	197.178	11	14.8378
locus_tag=ECB_01481|gene=yneH	927	759.951	17	5.94977
locus_tag=ECB_01482|gene=yneI	1389	1221.95	25	5.44155
locus_tag=ECB_01483|gene=yneJ	882	714.951	15	5.58022
locus_tag=ECB_01484|gene=yneK	1116	948.951	23	6.44645
locus_tag=ECB_01485|gene=sotB	1191	1023.95	21	5.45477
locus_tag=ECB_01486|gene=marC	666	498.951	482	256.936
locus_tag=ECB_01487|gene=ECB_01487	285	129.709	2703	5542.59
locus_tag=ECB_01488|gene=ECB_01488	321	160.958	2857	4721
locus_tag=ECB_01489|gene=marR	435	269.446	16	15.7937
locus_tag=ECB_01490|gene=marA	384	220.041	12	14.5049
locus_tag=ECB_01491|gene=marB	219	77.1396	10	34.4794
locus_tag=ECB_01492|gene=eamA	900	732.951	51	18.5068
locus_tag=ECB_01493|gene=ydeE	1188	1020.95	32	8.33646
locus_tag=ECB_01494|gene=ydeH	891	723.951	92	33.7999
locus_tag=ECB_01495|gene=ydeI	393	228.769	151	175.556
locus_tag=ECB_01496|gene=ydeJ	519	352.39	10	7.54768
locus_tag=ECB_01497|gene=dcp	2046	1878.95	61	8.63478
locus_tag=ECB_01498|gene=ydfG	747	579.951	344	157.762
locus_tag=ECB_01499|gene=ydfH	687	519.951	53	27.1113
locus_tag=ECB_01500|gene=ydfZ	204	66.6389	3	11.9737
locus_tag=ECB_01501|gene=ydfI	1461	1293.95	22	4.52211
locus_tag=ECB_01502|gene=ydfJ	1284	1116.95	384	91.4395
locus_tag=ECB_01503|gene=ydfK	267	114.156	16.5	38.4434
locus_tag=ECB_01504|gene=pinQ	591	424.085	52.3091	32.8066
locus_tag=ECB_01505|gene=ECB_01505	294	137.365	6	11.6175
locus_tag=ECB_01506|gene=ECB_01506	705	537.951	13	6.42743
locus_tag=ECB_01507|gene=ECB_01507	282	127.05	2	4.18689
locus_tag=ECB_01508|gene=stfR	2379	2211.95	58.5761	7.04339
locus_tag=ECB_01509|gene=lomR	600	433.042	1	0.614195
locus_tag=ECB_01511|gene=insE-3	309	150.428	7.06977	12.5001
locus_tag=ECB_01526|gene=ECB_01526	150	33.8494	937	7362.5
locus_tag=ECB_01527|gene=ECB_01527	525	358.283	375	278.382
locus_tag=ECB_01528|gene=ECB_01528	381	217.151	160	195.972
locus_tag=ECB_01529|gene=ydfU	579	412.128	10	6.45364
locus_tag=ECB_01530|gene=ECB_01530	279	124.386	1	2.13829
locus_tag=ECB_01531|gene=rem	252	101.947	8	20.8713
locus_tag=ECB_01532|gene=hokD	156	37.0943	118	846.08
locus_tag=ECB_01533|gene=ECB_01533	90	11.7172	0	0
locus_tag=ECB_01534|gene=ECB_01534	780	612.951	33	14.3194
locus_tag=ECB_01535|gene=ECB_01535	423	257.789	17	17.5397
locus_tag=ECB_01536|gene=ECB_01536	1020	852.951	17	5.30104
locus_tag=ECB_01537|gene=ydfX	462	295.906	9	8.08957
locus_tag=ECB_01538|gene=dicC	231	85.7853	2	6.20089
locus_tag=ECB_01539|gene=ECB_01539	408	243.318	16	17.4897
locus_tag=ECB_01540|gene=ECB_01540	207	68.6784	9	34.8545
locus_tag=ECB_01541|gene=ECB_01541	366	202.894	11	14.4198
locus_tag=ECB_01542|gene=ECB_01542	288	132.291	10	20.105
locus_tag=ECB_01543|gene=dicB	189	56.8088	1	4.68189
locus_tag=ECB_01544|gene=ydfD	192	58.7767	0	0
locus_tag=ECB_01545|gene=ydfE	2472	2304.95	114	13.1547
locus_tag=ECB_01546|gene=ECB_01546	252	101.947	10	26.0892
locus_tag=ECB_01549|gene=rspB	1020	852.951	85	26.5052
locus_tag=ECB_01550|gene=rspA	1215	1047.95	68	17.2586
locus_tag=ECB_01551|gene=ynfA	327	166.404	21	33.5653
locus_tag=ECB_01552|gene=ynfB	342	180.113	76	112.229
locus_tag=ECB_01553|gene=speG	561	394.168	85	57.3554
locus_tag=ECB_01554|gene=ynfC	711	543.951	71	34.7164
locus_tag=ECB_01555|gene=ynfD	306	147.707	285	513.192
locus_tag=ECB_01556|gene=ynfE	2427	2259.95	109	12.8282
locus_tag=ECB_01557|gene=ynfF	2424	2256.95	68	8.01352
locus_tag=ECB_01558|gene=ynfG	618	450.998	3	1.76923
locus_tag=ECB_01559|gene=ynfH	855	687.951	63	24.3568
locus_tag=ECB_01560|gene=ynfI	615	447.998	24	14.2486
locus_tag=ECB_01561|gene=ynfJ	1257	1089.95	69	16.8375
locus_tag=ECB_01562|gene=bioD	696	528.951	87	43.7462
locus_tag=ECB_01563|gene=mlc	1221	1053.95	94	23.7216
locus_tag=ECB_01564|gene=ynfL	894	726.951	25	9.14685
locus_tag=ECB_01565|gene=ynfM	1254	1086.95	2679	655.54
locus_tag=ECB_01566|gene=asr	309	150.428	1525	2696.36
locus_tag=ECB_01567|gene=ydgD	822	654.951	2951	1198.39
locus_tag=ECB_01568|gene=ydgE	330	169.147	90	141.519
locus_tag=ECB_01569|gene=ydgF	366	202.894	32	41.9485
locus_tag=ECB_01570|gene=ydgG	1035	867.951	87	26.66
locus_tag=ECB_01571|gene=pntB	1389	1221.95	561	122.108
locus_tag=ECB_01572|gene=pntA	1533	1365.95	554	107.873
locus_tag=ECB_01573|gene=ydgH	945	777.951	66	22.5646
locus_tag=ECB_01574|gene=ydgI	1383	1215.95	67	14.6553
locus_tag=ECB_01575|gene=ydgB	723	555.951	48	22.9637
locus_tag=ECB_01576|gene=ydgC	336	174.638	44	67.0117
locus_tag=ECB_01577|gene=rstA	729	561.951	121	57.2695
locus_tag=ECB_01578|gene=rstB	1302	1134.95	91	21.3256
locus_tag=ECB_01579|gene=tus	930	762.951	37	12.8986
locus_tag=ECB_01580|gene=fumC	1404	1236.95	692	148.796
locus_tag=ECB_01581|gene=fumA	1647	1479.95	2488	447.136
locus_tag=ECB_01582|gene=manA	1176	1008.95	87	22.9343
locus_tag=ECB_01583|gene=ydgA	1509	1341.95	968	191.856
locus_tag=ECB_01584|gene=uidC	1266	1098.95	130	31.4631
locus_tag=ECB_01585|gene=uidB	1374	1206.95	458	100.928
locus_tag=ECB_01586|gene=uidA	1812	1644.95	2552	412.633
locus_tag=ECB_01587|gene=uidR	591	424.085	249	156.165
locus_tag=ECB_01588|gene=hdhA	768	600.951	25	11.0646
locus_tag=ECB_01589|gene=malI	1029	861.951	711	219.393
locus_tag=ECB_01590|gene=malX	1593	1425.95	105	19.5849
locus_tag=ECB_01591|gene=malY	1173	1005.95	68	17.9791
locus_tag=ECB_01592|gene=add	1002	834.951	134	42.6855
locus_tag=ECB_01593|gene=ydgJ	1041	873.951	292	88.8653
locus_tag=ECB_01594|gene=blr	126	21.7992	141	1720.35
locus_tag=ECB_01595|gene=ydgT	216	74.8473	10	35.5353
locus_tag=ECB_01596|gene=ydgK	441	275.31	14	13.5252
locus_tag=ECB_01597|gene=rnfA	582	415.128	5	3.2035
locus_tag=ECB_01598|gene=rnfB	579	412.128	6	3.87219
locus_tag=ECB_01599|gene=rnfC	2223	2055.95	26	3.36355
locus_tag=ECB_01600|gene=rnfD	1059	891.951	19	5.66564
locus_tag=ECB_01601|gene=rnfG	621	453.998	21	12.3027
locus_tag=ECB_01602|gene=rnfE	696	528.951	20	10.0566
locus_tag=ECB_01603|gene=nth	636	468.998	21	11.9093
locus_tag=ECB_01604|gene=ydgR	1503	1335.95	66	13.1398
locus_tag=ECB_01605|gene=gst	606	439.042	551	333.797
locus_tag=ECB_01606|gene=pdxY	864	696.951	51	19.4628
locus_tag=ECB_01607|gene=tyrS	1275	1107.95	52	12.483
locus_tag=ECB_01608|gene=pdxH	657	489.951	46	24.9713
locus_tag=ECB_01609|gene=ydhA	330	169.147	7	11.0071
locus_tag=ECB_01610|gene=ydhH	1110	942.951	119	33.5656
locus_tag=ECB_01611|gene=slyB	468	301.847	1966	1732.34
locus_tag=ECB_01612|gene=slyA	435	269.446	363	358.32
locus_tag=ECB_01613|gene=ydhI	237	90.4545	83	244.053
locus_tag=ECB_01614|gene=ydhJ	858	690.951	39	15.0125
locus_tag=ECB_01615|gene=ydhK	2013	1845.95	256	36.8856
locus_tag=ECB_01616|gene=sodC	522	355.319	742	555.421
locus_tag=ECB_01617|gene=ydhF	897	729.951	671	244.492
locus_tag=ECB_01618|gene=ydhL	240	92.7799	211	604.875
locus_tag=ECB_01619|gene=ydhM	516	349.495	15	11.4153
locus_tag=ECB_01620|gene=nemA	1098	930.951	21	5.99969
locus_tag=ECB_01621|gene=gloA	408	243.318	51	55.7485
locus_tag=ECB_01622|gene=rnt	648	480.951	13	7.18918
locus_tag=ECB_01623|gene=lhr	4617	4449.95	119	7.1126
locus_tag=ECB_01624|gene=ydhD	348	185.684	101	144.672
locus_tag=ECB_01625|gene=ydhO	816	648.951	52	21.3122
locus_tag=ECB_01626|gene=sodB	582	415.128	171	109.56
locus_tag=ECB_01627_2|gene=ydhP	1167	999.951	29	7.71358
locus_tag=ECB_01628|gene=ECB_01628	120	19.61	232	3146.64
locus_tag=ECB_01629|gene=purR	1026	858.951	40	12.3859
locus_tag=ECB_01630|gene=ydhB	933	765.951	36	12.5008
locus_tag=ECB_01631|gene=ydhC	1212	1044.95	22	5.59968
locus_tag=ECB_01632|gene=cfa	1149	981.951	549	148.703
locus_tag=ECB_01633|gene=ribC	642	474.951	86	48.16
locus_tag=ECB_01634|gene=norM	1374	1206.95	115	25.3422
locus_tag=ECB_01635|gene=ydhQ	1257	1089.95	373	91.0204
locus_tag=ECB_01636|gene=ydhR	306	147.707	214	385.344
locus_tag=ECB_01637|gene=ydhS	1605	1437.95	204	37.7331
locus_tag=ECB_01638|gene=ydhT	813	645.951	23	9.47032
locus_tag=ECB_01639|gene=ydhU	786	618.951	28	12.032
locus_tag=ECB_01640|gene=ydhX	669	501.951	9	4.7689
locus_tag=ECB_01641|gene=ydhW	648	480.951	39	21.5675
locus_tag=ECB_00620_7|gene=insK-2	852	684.951	57.25	22.2307
locus_tag=ECB_00619_7|gene=insJ-2	522	355.319	180.333	134.988
locus_tag=ECB_01644|gene=ydhZ	210	70.591	63	237.371
locus_tag=ECB_01645|gene=pykF	1413	1245.95	1621	346.034
locus_tag=ECB_01646|gene=lpp	237	90.4545	17035	50089.7
locus_tag=ECB_01647|gene=ynhG	1005	837.951	2689	853.51
locus_tag=ECB_01648|gene=sufE	417	251.968	149	157.282
locus_tag=ECB_01649|gene=sufS	1221	1053.95	443	111.794
locus_tag=ECB_01650|gene=sufD	1272	1104.95	519	124.928
locus_tag=ECB_01651|gene=sufC	747	579.951	436	199.955
locus_tag=ECB_01652|gene=sufB	1488	1320.95	1140	229.538
locus_tag=ECB_01653|gene=sufA	369	205.77	691	893.166
locus_tag=ECB_01654|gene=ydiH	270	116.655	45	102.599
locus_tag=ECB_01655|gene=ydiI	411	246.194	44	47.5348
locus_tag=ECB_01656|gene=ydiJ	3057	2889.95	45	4.14151
locus_tag=ECB_01657|gene=ydiK	1113	945.951	248	69.73
locus_tag=ECB_01658|gene=ydiL	357	194.297	16	21.9023
locus_tag=ECB_01660|gene=ydiN	1266	1098.95	6	1.45214
locus_tag=ECB_01661|gene=ydiB	867	699.951	2	0.759974
locus_tag=ECB_01662|gene=aroD	759	591.951	22	9.88493
locus_tag=ECB_01663|gene=ydiF	1596	1428.95	13	2.41971
locus_tag=ECB_01664|gene=ydiO	1152	984.951	15	4.05054
locus_tag=ECB_01665|gene=ydiP	912	744.951	42	14.9954
locus_tag=ECB_01666|gene=ydiQ	765	597.951	15	6.6721
locus_tag=ECB_01667|gene=ydiR	939	771.951	24	8.2691
locus_tag=ECB_01668|gene=ydiS	1290	1122.95	6	1.42111
locus_tag=ECB_01669|gene=ydiT	294	137.365	3	5.80874
locus_tag=ECB_01670|gene=ydiD	1701	1533.95	36	6.24206
locus_tag=ECB_01671|gene=ppsA	2379	2211.95	3104	373.235
locus_tag=ECB_01672|gene=ydiA	834	666.951	134	53.4377
locus_tag=ECB_01673|gene=aroH	1047	879.951	115	34.7597
locus_tag=ECB_01674|gene=ydiE	192	58.7767	37	167.43
locus_tag=ECB_01675|gene=ydiU	1437	1269.95	157	32.8813
locus_tag=ECB_01676|gene=ydiV	543	376.283	231	163.28
locus_tag=ECB_01677|gene=nlpC	465	298.847	307	273.229
locus_tag=ECB_01678|gene=btuD	750	582.951	28	12.775
locus_tag=ECB_01679|gene=btuE	552	385.207	21	14.4998
locus_tag=ECB_01680|gene=btuC	981	813.951	23	7.51564
locus_tag=ECB_01681|gene=himA	300	142.631	7263	13543.8
locus_tag=ECB_01682|gene=pheT	2388	2220.95	3037	363.699
locus_tag=ECB_01683|gene=pheS	984	816.951	49	15.9528
locus_tag=ECB_00620_8|gene=insK-2	852	684.951	57.25	22.2307
locus_tag=ECB_00619_8|gene=insJ-2	522	355.319	180.333	134.988
locus_tag=ECB_01684|gene=pheM	45	12.25	2	43.4241
locus_tag=ECB_01685|gene=rplT	357	194.297	2309	3160.77
locus_tag=ECB_01686|gene=rpmI	198	62.7347	796	3374.75
locus_tag=ECB_01687|gene=infC	435	269.446	3393	3349.26
locus_tag=ECB_01688|gene=thrS	1929	1761.95	1061	160.162
locus_tag=ECB_01690|gene=ECB_01690	123	20.7212	1	12.8358
locus_tag=ECB_01691|gene=ydiY	759	591.951	9	4.04383
locus_tag=ECB_01692|gene=pfkB	930	762.951	371	129.334
locus_tag=ECB_01693|gene=ydiZ	291	134.782	113	222.989
locus_tag=ECB_01694|gene=yniA	861	693.951	2143	821.353
locus_tag=ECB_01695|gene=yniB	537	370.283	1440	1034.34
locus_tag=ECB_01696|gene=yniC	669	501.951	46	24.3744
locus_tag=ECB_01697|gene=ydjM	591	424.085	35	21.9509
locus_tag=ECB_01698|gene=ydjN	1392	1224.95	151	32.7865
locus_tag=ECB_01699|gene=ydjO	795	627.951	12	5.08267
locus_tag=ECB_01700|gene=cedA	264	111.746	11	26.1817
locus_tag=ECB_01701|gene=katE	2262	2094.95	88	11.1724
locus_tag=ECB_01702|gene=ydjC	750	582.951	30	13.6876
locus_tag=ECB_01703|gene=celF	1353	1185.95	11	2.46696
locus_tag=ECB_01704|gene=celD	843	675.951	27	10.6239
locus_tag=ECB_01705|gene=celC	351	188.551	8	11.2849
locus_tag=ECB_01706|gene=celB	1359	1191.95	67	14.9504
locus_tag=ECB_01707|gene=celA	321	160.958	92	152.024
locus_tag=ECB_01708|gene=osmE	339	177.368	387	580.325
locus_tag=ECB_01709|gene=nadE	828	660.951	24	9.65781
locus_tag=ECB_01710|gene=ydjQ	888	720.951	87	32.0959
locus_tag=ECB_01711|gene=ydjR	576	409.128	21	13.652
locus_tag=ECB_01712|gene=spy	486	319.63	52	43.2706
locus_tag=ECB_01713|gene=astE	969	801.951	725	240.451
locus_tag=ECB_01714|gene=astB	1344	1176.95	1685	380.784
locus_tag=ECB_01715|gene=astD	1479	1311.95	2790	565.618
locus_tag=ECB_01716|gene=astA	1035	867.951	2058	630.648
locus_tag=ECB_01717|gene=astC	1221	1053.95	4998	1261.28
locus_tag=ECB_01718|gene=xthA	807	639.951	112	46.5487
locus_tag=ECB_01719|gene=ydjX	711	543.951	33	16.1358
locus_tag=ECB_01721|gene=ydjZ	708	540.951	47	23.1088
locus_tag=ECB_01722|gene=ynjA	549	382.207	5	3.47943
locus_tag=ECB_01723|gene=ynjB	1167	999.951	13	3.45781
locus_tag=ECB_01724|gene=ynjC	1491	1323.95	23	4.62054
locus_tag=ECB_01725|gene=ynjD	654	486.951	3	1.6386
locus_tag=ECB_01726|gene=ynjE	1308	1140.95	24	5.59475
locus_tag=ECB_01727|gene=ynjF	621	453.998	39	22.8479
locus_tag=ECB_01728|gene=nudG	408	243.318	13	14.2104
locus_tag=ECB_01729|gene=ynjH	273	119.21	15	33.467
locus_tag=ECB_01730|gene=gdhA	1344	1176.95	28	6.32756
locus_tag=ECB_01731|gene=ynjI	1041	873.951	44	13.3907
locus_tag=ECB_01732|gene=topB	1962	1794.95	57	8.44615
locus_tag=ECB_01733|gene=selD	1044	876.951	143	43.3708
locus_tag=ECB_01734|gene=ydjA	552	385.207	146	100.808
locus_tag=ECB_01735|gene=sppA	1857	1689.95	143	22.506
locus_tag=ECB_01736|gene=ansA	1017	849.951	23	7.19732
locus_tag=ECB_01737|gene=pncA	642	474.951	41	22.96
locus_tag=ECB_01738|gene=ydjE	1359	1191.95	36	8.03306
locus_tag=ECB_01739|gene=ydjF	759	591.951	47	21.1178
locus_tag=ECB_01740|gene=ydjG	981	813.951	9	2.9409
locus_tag=ECB_01741|gene=ydjH	948	780.951	5	1.70288
locus_tag=ECB_01742|gene=ydjI	837	669.951	3	1.19101
locus_tag=ECB_01743|gene=ydjJ	1044	876.951	5	1.51646
locus_tag=ECB_01744|gene=ydjK	1380	1212.95	11	2.41205
locus_tag=ECB_01745|gene=ydjL	1077	909.951	21	6.13816
locus_tag=ECB_01746|gene=yeaC	273	119.21	189	421.684
locus_tag=ECB_01747|gene=yeaA	414	249.169	472	503.83
locus_tag=ECB_01748|gene=gapA	996	828.951	425	136.363
locus_tag=ECB_01749|gene=yeaD	885	717.951	77	28.5255
locus_tag=ECB_01750|gene=yeaE	855	687.951	37	14.3048
locus_tag=ECB_01751|gene=mipA	747	579.951	243	111.443
locus_tag=ECB_01752|gene=yeaG	1809	1641.95	1101	178.346
locus_tag=ECB_01753|gene=yeaH	1284	1116.95	55	13.0968
locus_tag=ECB_01754|gene=yeaI	1476	1308.95	41	8.331
locus_tag=ECB_01755|gene=yeaJ	1491	1323.95	93	18.683
locus_tag=ECB_01756|gene=yeaK	504	337.529	24	18.9119
locus_tag=ECB_01757|gene=ECB_01757	105	14.8435	4	71.6737
locus_tag=ECB_01758|gene=yeaL	447	281.282	11	10.4013
locus_tag=ECB_01759|gene=yeaM	822	654.951	28	11.3707
locus_tag=ECB_01760|gene=yeaN	1182	1014.95	39	10.2201
locus_tag=ECB_01761|gene=yeaO	348	185.684	44	63.0254
locus_tag=ECB_01762|gene=yoaF	255	104.433	117	297.977
locus_tag=ECB_01763|gene=yeaP	1026	858.951	106	32.8227
locus_tag=ECB_01764|gene=yeaQ	249	99.725	742	1978.96
locus_tag=ECB_01765|gene=yoaG	183	53.173	2	10.004
locus_tag=ECB_01766|gene=yeaR	225	81.4339	2	6.53223
locus_tag=ECB_01767|gene=insL-4	1113	945.951	77.8571	21.891
locus_tag=ECB_01768|gene=yeaS	639	471.951	134	75.517
locus_tag=ECB_01769|gene=yeaT	924	756.951	144	50.5978
locus_tag=ECB_01770|gene=yeaU	1086	918.951	75	21.7073
locus_tag=ECB_01771|gene=yeaV	1446	1278.95	48	9.98215
locus_tag=ECB_01772|gene=yeaW	1125	957.951	8	2.22118
locus_tag=ECB_01773|gene=yeaX	966	798.951	27	8.98836
locus_tag=ECB_01774|gene=rnd	1128	960.951	83	22.9728
locus_tag=ECB_01775|gene=fadD	1686	1518.95	11073	1938.91
locus_tag=ECB_01776|gene=yeaY	582	415.128	511	327.398
locus_tag=ECB_01777|gene=yeaZ	696	528.951	5	2.51415
locus_tag=ECB_01778|gene=yoaA	1911	1743.95	42	6.40548
locus_tag=ECB_01779|gene=yoaB	345	182.928	28	40.7113
locus_tag=ECB_01780|gene=yoaC	360	197.178	725	977.949
locus_tag=ECB_01781|gene=yoaH	180	51.3424	136	704.53
locus_tag=ECB_01782|gene=pabB	1362	1194.95	54	12.0193
locus_tag=ECB_01783|gene=yeaB	579	412.128	46	29.6868
locus_tag=ECB_01784|gene=sdaA	1365	1197.95	3098	687.827
locus_tag=ECB_01785|gene=yoaD	1599	1431.95	37	6.87243
locus_tag=ECB_01786|gene=yoaE	1557	1389.95	41	7.84551
locus_tag=ECB_01787|gene=manX	972	804.951	317	104.743
locus_tag=ECB_01788|gene=manY	801	633.951	304	127.542
locus_tag=ECB_01789|gene=manZ	861	693.951	1181	452.645
locus_tag=ECB_01790|gene=yobD	459	292.936	5	4.53978
locus_tag=ECB_01791|gene=yebN	567	400.168	18	11.9637
locus_tag=ECB_01792|gene=rrmA	810	642.951	125	51.7093
locus_tag=ECB_01793|gene=cspC	210	70.591	476	1793.47
locus_tag=ECB_01794|gene=yobF	144	30.7647	304	2628.2
locus_tag=ECB_01795|gene=yebO	288	132.291	45	90.4727
locus_tag=ECB_01796|gene=yobG	144	30.7647	17	146.972
locus_tag=ECB_01797|gene=ECB_01797	240	92.7799	47	134.735
locus_tag=ECB_01798|gene=kdgR	792	624.951	329	140.019
locus_tag=ECB_01799|gene=yebQ	1374	1206.95	21	4.62771
locus_tag=ECB_01800|gene=htpX	882	714.951	1166	433.769
locus_tag=ECB_01801|gene=prc	2049	1881.95	184	26.0044
locus_tag=ECB_01802|gene=proQ	699	531.951	154	76.9991
locus_tag=ECB_01803|gene=yebR	552	385.207	83	57.3087
locus_tag=ECB_01804|gene=yebS	1284	1116.95	494	117.633
locus_tag=ECB_01805|gene=yebT	2634	2466.95	158	17.0347
locus_tag=ECB_01806|gene=yebU	1440	1272.95	59	12.3276
locus_tag=ECB_01807|gene=yebV	237	90.4545	409	1202.62
locus_tag=ECB_01808|gene=yebW	192	58.7767	128	579.217
locus_tag=ECB_01809|gene=pphA	657	489.951	188	102.057
locus_tag=ECB_01810|gene=yebY	342	180.113	148	218.552
locus_tag=ECB_01811|gene=yebZ	873	705.951	133	50.1088
locus_tag=ECB_01812|gene=yobA	375	211.475	259	325.745
locus_tag=ECB_01813|gene=holE	231	85.7853	48	148.821
locus_tag=ECB_01814|gene=yobB	657	489.951	45	24.4285
locus_tag=ECB_01815|gene=exoX	663	495.951	42	22.5241
locus_tag=ECB_01816|gene=ptrB	2061	1893.95	279	39.1807
locus_tag=ECB_01817|gene=yebE	660	492.951	598	322.652
locus_tag=ECB_01818|gene=yebF	369	205.77	415	536.417
locus_tag=ECB_01819|gene=yebG	291	134.782	765	1509.62
locus_tag=ECB_01820|gene=purT	1179	1011.95	32	8.4106
locus_tag=ECB_01821|gene=eda	642	474.951	37	20.72
locus_tag=ECB_01822|gene=edd	1812	1644.95	22	3.55718
locus_tag=ECB_01823|gene=zwf	1476	1308.95	78	15.8492
locus_tag=ECB_01824|gene=yebK	870	702.951	127	48.0524
locus_tag=ECB_01825|gene=pykA	1443	1275.95	474	98.8055
locus_tag=ECB_01826|gene=msbB	972	804.951	68	22.4686
locus_tag=ECB_01827|gene=yebA	1260	1092.95	328	79.8196
locus_tag=ECB_01828|gene=znuA	933	765.951	181	62.8513
locus_tag=ECB_01829|gene=znuC	756	588.951	151	68.1922
locus_tag=ECB_01830|gene=znuB	786	618.951	145	62.3087
locus_tag=ECB_01831|gene=ruvB	1011	843.951	90	28.3636
locus_tag=ECB_01832|gene=ruvA	612	444.998	57	34.0685
locus_tag=ECB_01833|gene=yebB	603	436.042	22	13.4193
locus_tag=ECB_01834|gene=ruvC	522	355.319	28	20.9593
locus_tag=ECB_01835|gene=yebC	741	573.951	52	24.0971
locus_tag=ECB_01836|gene=ntpA	453	287.139	41	37.9777
locus_tag=ECB_01837|gene=aspS	1773	1605.95	122	20.2052
locus_tag=ECB_01838|gene=yecD	567	400.168	15	9.96977
locus_tag=ECB_01839|gene=yecE	819	651.951	20	8.15928
locus_tag=ECB_01840|gene=yecN	396	231.676	78	89.5467
locus_tag=ECB_01841|gene=yecO	744	576.951	26	11.9859
locus_tag=ECB_01842|gene=yecP	972	804.951	23	7.59968
locus_tag=ECB_01843|gene=torZ	2430	2262.95	82	9.63774
locus_tag=ECB_01844|gene=torY	1101	933.951	20	5.69564
locus_tag=ECB_01845|gene=cutC	441	275.31	555	536.177
locus_tag=ECB_01846|gene=yecM	567	400.168	34	22.5982
locus_tag=ECB_01847|gene=argS	1734	1566.95	193	32.7596
locus_tag=ECB_01848|gene=yecT	489	322.63	26	21.4341
locus_tag=ECB_01849|gene=flhE	369	205.77	4	5.17028
locus_tag=ECB_01850|gene=flhA	2079	1911.95	46	6.39908
locus_tag=ECB_01851|gene=flhB	1149	981.951	6	1.62517
locus_tag=ECB_01852|gene=cheZ	645	477.951	12	6.67782
locus_tag=ECB_01853|gene=cheY	390	225.884	4	4.7099
locus_tag=ECB_01854|gene=cheB	1050	882.951	1	0.301231
locus_tag=ECB_01855|gene=cheR	861	693.951	3	1.14982
locus_tag=ECB_01856|gene=tap	1602	1434.95	12	2.22424
locus_tag=ECB_01857|gene=tar	1662	1494.95	29	5.1595
locus_tag=ECB_01858|gene=cheW	504	337.529	9	7.09198
locus_tag=ECB_01859|gene=cheA	1965	1797.95	14	2.07103
locus_tag=ECB_01860|gene=motB	927	759.951	4	1.39995
locus_tag=ECB_01861|gene=motA	888	720.951	2	0.737838
locus_tag=ECB_01862|gene=flhC	579	412.128	258	166.504
locus_tag=ECB_01863|gene=flhD	360	197.178	43	58.0025
locus_tag=ECB_01864|gene=yecG	429	263.58	58	58.5265
locus_tag=ECB_01865|gene=otsA	1425	1257.95	139	29.3892
locus_tag=ECB_01866|gene=otsB	801	633.951	102	42.7938
locus_tag=ECB_01867|gene=araH	990	822.951	499	161.274
locus_tag=ECB_01868|gene=araG	1515	1347.95	340	67.0875
locus_tag=ECB_01869|gene=araF	990	822.951	370	119.582
locus_tag=ECB_01870|gene=yecI	504	337.529	250	196.999
locus_tag=ECB_01871|gene=yecJ	252	101.947	8	20.8713
locus_tag=ECB_01872|gene=yecR	324	163.624	11	17.8806
locus_tag=ECB_01873|gene=ftn	498	331.596	23	18.4482
locus_tag=ECB_01874|gene=yecH	240	92.7799	383	1097.95
locus_tag=ECB_01875|gene=tyrP	1212	1044.95	42	10.6903
locus_tag=ECB_01876|gene=yecA	666	498.951	78	41.5789
locus_tag=ECB_01877|gene=pgsA	549	382.207	48	33.4025
locus_tag=ECB_01878|gene=uvrC	1767	1599.95	48	7.97942
locus_tag=ECB_01879|gene=uvrY	510	343.529	106	82.0689
locus_tag=ECB_01880|gene=insA-13	276	121.859	65.2083	142.325
locus_tag=ECB_01881|gene=insB-13	504	337.529	65.1252	51.3185
locus_tag=ECB_01882|gene=yedU	660	492.951	16	8.63282
locus_tag=ECB_01883|gene=yedV	1359	1191.95	108	24.0992
locus_tag=ECB_01884|gene=yedW	672	504.951	396	208.585
locus_tag=ECB_01885|gene=yedX	414	249.169	29	30.9557
locus_tag=ECB_01886|gene=yedY	1005	837.951	42	13.3311
locus_tag=ECB_01887|gene=yedZ	636	468.998	8	4.53686
locus_tag=ECB_01888|gene=yodA	651	483.951	20	10.9917
locus_tag=ECB_01889|gene=yodB	531	364.283	18	13.1423
locus_tag=ECB_01890|gene=yeeI	798	630.951	639	269.365
locus_tag=ECB_01891|gene=yeeJ	7152	6984.95	358	13.6319
locus_tag=ECB_01893|gene=shiA	1317	1149.95	95	21.9726
locus_tag=ECB_01894|gene=amn	1455	1287.95	92	18.9988
locus_tag=ECB_01895|gene=yeeN	717	549.951	35	16.927
locus_tag=ECB_01896|gene=yeeO	1644	1476.95	101	18.1883
locus_tag=ECB_01897|gene=cbl	951	783.951	42	14.2494
locus_tag=ECB_01898|gene=nac	918	750.951	33	11.688
locus_tag=ECB_01899|gene=erfK	933	765.951	268	93.0616
locus_tag=ECB_01900|gene=cobT	1080	912.951	32	9.32265
locus_tag=ECB_01901|gene=cobS	744	576.951	12	5.53196
locus_tag=ECB_01902|gene=cobU	546	379.245	51	35.7673
locus_tag=ECB_01904|gene=insD	906	738.951	56	20.1562
locus_tag=ECB_01906|gene=ECB_01906	408	243.318	46	50.283
locus_tag=ECB_01907|gene=ECB_01907	435	269.446	3	2.96132
locus_tag=ECB_01908|gene=ECB_01908	411	246.194	12	12.964
locus_tag=ECB_01909|gene=yoeD	159	38.8052	18	123.373
locus_tag=ECB_01910|gene=yeeX	396	231.676	2559	2937.82
locus_tag=ECB_01911|gene=yeeA	1059	891.951	368	109.735
locus_tag=ECB_01912|gene=sbmC	474	307.755	1942	1678.34
locus_tag=ECB_01913|gene=dacD	1167	999.951	112	29.7904
locus_tag=ECB_01914|gene=sbcB	1428	1260.95	61	12.8667
locus_tag=ECB_01915|gene=yeeD	228	83.5428	9	28.653
locus_tag=ECB_01916|gene=yeeE	1059	891.951	45	13.4186
locus_tag=ECB_01917|gene=yeeF	1359	1191.95	23	5.13223
locus_tag=ECB_01918|gene=yeeY	930	762.951	527	183.718
locus_tag=ECB_01919|gene=yeeZ	825	657.951	810	327.437
locus_tag=ECB_01920|gene=hisL	51	13.5	3	59.105
locus_tag=ECB_01921|gene=hisG	900	732.951	46	16.6924
locus_tag=ECB_01922|gene=hisD	1242	1074.95	31	7.67025
locus_tag=ECB_01923|gene=hisC	1071	903.951	30	8.827
locus_tag=ECB_01924|gene=hisB	1068	900.951	67	19.7793
locus_tag=ECB_01925|gene=hisH	591	424.085	13	8.15318
locus_tag=ECB_01926|gene=hisA	738	570.951	43	20.0312
locus_tag=ECB_01927|gene=hisF	777	609.951	24	10.4653
locus_tag=ECB_01928|gene=hisI	612	444.998	51	30.4824
locus_tag=ECB_01929|gene=wzzB	984	816.951	503	163.76
locus_tag=ECB_01930|gene=ugd	1167	999.951	95	25.2686
locus_tag=ECB_01931|gene=gnd	1407	1239.95	213	45.689
locus_tag=ECB_01955|gene=cpsB	1437	1269.95	9	1.88492
locus_tag=ECB_01956|gene=wcaI	1224	1056.95	18	4.52954
locus_tag=ECB_01957|gene=wcaH	480	313.693	1	0.847875
locus_tag=ECB_01958|gene=wcaG	966	798.951	2	0.665804
locus_tag=ECB_01959|gene=gmd	1122	954.951	3	0.835558
locus_tag=ECB_01960|gene=wcaF	549	382.207	0	0
locus_tag=ECB_01961|gene=wcaE	747	579.951	1	0.458612
locus_tag=ECB_01962|gene=wcaD	1218	1050.95	8	2.02462
locus_tag=ECB_01963|gene=wcaC	1218	1050.95	27	6.8331
locus_tag=ECB_01964|gene=wcaB	489	322.63	0	0
locus_tag=ECB_01965|gene=wcaA	840	672.951	3	1.1857
locus_tag=ECB_01966|gene=wzc	2163	1995.95	20	2.66512
locus_tag=ECB_01967|gene=wzb	444	278.31	0	0
locus_tag=ECB_01968|gene=wza	1140	972.951	5	1.36683
locus_tag=ECB_01969|gene=yegH	1584	1416.95	119	22.3372
locus_tag=ECB_01970|gene=asmA	1854	1686.95	162	25.5417
locus_tag=ECB_01971|gene=dcd	582	415.128	182	116.608
locus_tag=ECB_01972|gene=udk	642	474.951	18	10.08
locus_tag=ECB_01973|gene=yegE	3306	3138.95	225	19.0649
locus_tag=ECB_01974|gene=alkA	849	681.951	90	35.1015
locus_tag=ECB_01975|gene=yegD	1353	1185.95	16	3.58831
locus_tag=ECB_01976|gene=yegI	1941	1773.95	50	7.49661
locus_tag=ECB_01977|gene=yegK	762	594.951	10	4.47049
locus_tag=ECB_01978|gene=yegL	660	492.951	8	4.31641
locus_tag=ECB_00620_9|gene=insK-2	852	684.951	57.25	22.2307
locus_tag=ECB_00619_9|gene=insJ-2	522	355.319	180.333	134.988
locus_tag=ECB_02014|gene=yegR	318	158.303	2	3.36029
locus_tag=ECB_02015|gene=yegS	900	732.951	93	33.7477
locus_tag=ECB_02016|gene=gatR	774	606.951	33	14.461
locus_tag=ECB_02017|gene=gatD	1041	873.951	14	4.26067
locus_tag=ECB_02018|gene=gatC	1356	1188.95	101	22.594
locus_tag=ECB_02019|gene=gatB	285	129.709	3	6.1516
locus_tag=ECB_02020|gene=gatA	453	287.139	8	7.41028
locus_tag=ECB_02022|gene=insA-15	276	121.859	65.2083	142.325
locus_tag=ECB_02023|gene=insB-15	504	337.529	12.107	9.54032
locus_tag=ECB_02024|gene=gatY	855	687.951	16	6.18585
locus_tag=ECB_02025|gene=fbaB	1053	885.951	134	40.2283
locus_tag=ECB_02026|gene=yegT	1278	1110.95	23	5.50642
locus_tag=ECB_02027|gene=yegU	1005	837.951	19	6.03075
locus_tag=ECB_02028|gene=yegV	966	798.951	18	5.99224
locus_tag=ECB_02029|gene=yegW	747	579.951	16	7.33779
locus_tag=ECB_02030|gene=yegX	819	651.951	43	17.5424
locus_tag=ECB_02031|gene=thiD	801	633.951	91	38.1788
locus_tag=ECB_02032|gene=thiM	789	621.951	725	310.041
locus_tag=ECB_02033|gene=ECB_02033	246	97.502	162	441.914
locus_tag=ECB_02034|gene=ECB_02034	432	266.527	80	79.8336
locus_tag=ECB_02035|gene=ECB_02035	666	498.951	191	101.815
locus_tag=ECB_02036|gene=ECB_02036	264	111.746	42	99.9663
locus_tag=ECB_02037|gene=ECB_02037	252	101.947	37	96.53
locus_tag=ECB_02038|gene=ECB_02038	399	234.582	17	19.2748
locus_tag=ECB_02039|gene=ECB_02039	192	58.7767	0	0
locus_tag=ECB_02040|gene=insB-16	504	337.529	17.993	14.1785
locus_tag=ECB_02041|gene=insA-16	276	121.859	14.8448	32.4006
locus_tag=ECB_02042|gene=yehE	189	56.8088	56	262.186
locus_tag=ECB_02043|gene=mrp	1110	942.951	121	34.1297
locus_tag=ECB_02044|gene=metG	2034	1866.95	88	12.5368
locus_tag=ECB_02045|gene=molR	3795	3627.95	80	5.86496
locus_tag=ECB_02046|gene=yehI	3633	3465.95	37	2.83933
locus_tag=ECB_02047|gene=yehK	318	158.303	3	5.04043
locus_tag=ECB_02048|gene=yehL	1089	921.951	18	5.1928
locus_tag=ECB_02049|gene=yehM	2280	2112.95	45	5.66448
locus_tag=ECB_02050|gene=yehP	1137	969.951	15	4.11318
locus_tag=ECB_02051|gene=yehQ	2001	1833.95	50	7.25135
locus_tag=ECB_02052|gene=yehR	462	295.906	6	5.39304
locus_tag=ECB_02053|gene=yehS	471	304.816	14	12.2159
locus_tag=ECB_02054|gene=yehT	720	552.951	19	9.1391
locus_tag=ECB_02055|gene=yehU	1686	1518.95	48	8.40493
locus_tag=ECB_02056|gene=yehV	732	564.951	268	126.171
locus_tag=ECB_02057|gene=ECB_02057	108	15.6066	2	34.0846
locus_tag=ECB_02058|gene=yehW	732	564.951	20	9.41577
locus_tag=ECB_02059|gene=yehX	927	759.951	23	8.04968
locus_tag=ECB_02060|gene=yehY	1158	990.951	147	39.455
locus_tag=ECB_02061|gene=yehZ	918	750.951	68	24.0843
locus_tag=ECB_02062|gene=bglX	2298	2130.95	104	12.9807
locus_tag=ECB_02063|gene=dld	1716	1548.95	253	43.443
locus_tag=ECB_02064|gene=pbpG	933	765.951	53	18.404
locus_tag=ECB_02065|gene=yohC	588	421.128	4774	3015.13
locus_tag=ECB_02066|gene=yohD	579	412.128	88	56.7921
locus_tag=ECB_02067|gene=yohF	762	594.951	164	73.3161
locus_tag=ECB_02068|gene=yohGH	1365	1197.95	14	3.10832
locus_tag=ECB_02069|gene=yohI	948	780.951	33	11.239
locus_tag=ECB_02070|gene=yohJ	399	234.582	56	63.4936
locus_tag=ECB_02071|gene=yohK	696	528.951	155	77.9386
locus_tag=ECB_02072|gene=cdd	885	717.951	132	48.9008
locus_tag=ECB_02073|gene=sanA	720	552.951	21	10.1011
locus_tag=ECB_02074|gene=yeiS	240	92.7799	13	37.2672
locus_tag=ECB_02075|gene=yeiT	1239	1071.95	86	21.3383
locus_tag=ECB_02076|gene=yeiA	1236	1068.95	48	11.9432
locus_tag=ECB_02077|gene=mglC	1011	843.951	56	17.6485
locus_tag=ECB_02078|gene=mglA	1521	1353.95	175	34.3773
locus_tag=ECB_02079|gene=mglB	999	831.951	2212	707.17
locus_tag=ECB_02080|gene=galS	1041	873.951	403	122.646
locus_tag=ECB_02081|gene=yeiB	1158	990.951	34	9.12564
locus_tag=ECB_02082|gene=folE	669	501.951	111	58.8164
locus_tag=ECB_02083|gene=yeiG	837	669.951	99	39.3033
locus_tag=ECB_02084|gene=cirA	1992	1824.95	161	23.4645
locus_tag=ECB_02085|gene=lysP	1470	1302.95	153	31.232
locus_tag=ECB_02086|gene=yeiE	882	714.951	175	65.1026
locus_tag=ECB_02087|gene=yeiH	1050	882.951	22	6.62709
locus_tag=ECB_02088|gene=nfo	858	690.951	18	6.92886
locus_tag=ECB_02089|gene=yeiI	1089	921.951	21	6.05826
locus_tag=ECB_02090|gene=yeiJ	1251	1083.95	31	7.60657
locus_tag=ECB_02091|gene=rihB	942	774.951	28	9.60993
locus_tag=ECB_02092|gene=yeiL	660	492.951	89	48.0201
[truncated: 2,104 more rows]
