# Supplementary material for: Genomic and phenotypic evolution of Escherichia coli in a novel citrate-only resource environment
Source: eLife. 2020 May 29;9:e55414. doi: 10.7554/eLife.55414 (PMC7299349; doi:10.7554/eLife.55414)
Supplement: Figure 14—source data 1. [file elife-55414-fig14-data1.zip › ZDBp889_3/abundance.tsv]

target_id	length	eff_length	est_counts	tpm
locus_tag=ECB_00001|gene=thrL	66	9.86667	35	2478
locus_tag=ECB_00002|gene=thrA	2463	2294.96	53	16.1326
locus_tag=ECB_00003|gene=thrB	933	764.958	39	35.6149
locus_tag=ECB_00004|gene=thrC	1287	1118.96	61	38.082
locus_tag=ECB_00005|gene=yaaX	297	140.503	31	154.127
locus_tag=ECB_00006|gene=yaaA	777	608.958	14	16.06
locus_tag=ECB_00007|gene=yaaJ	1431	1262.96	17	9.40295
locus_tag=ECB_00008|gene=talB	954	785.958	199	176.871
locus_tag=ECB_00009|gene=mogA	588	420.068	39	64.8558
locus_tag=ECB_00010|gene=yaaH	567	399.109	68	119.02
locus_tag=ECB_00011|gene=yaaW	714	546.015	15	19.1907
locus_tag=ECB_00012|gene=htgA	486	318.847	0	0
locus_tag=ECB_00013|gene=yaaI	405	239.604	2	5.83095
locus_tag=ECB_00014|gene=dnaK	1917	1748.96	109	43.5363
locus_tag=ECB_00015|gene=dnaJ	1131	962.958	10	7.25432
locus_tag=ECB_00016_1|gene=insL-1	1113	944.958	29.1429	21.5439
locus_tag=ECB_00017|gene=mokC	210	72.1108	0	0
locus_tag=ECB_00619_1|gene=insJ-2	522	354.447	50.9048	100.325
locus_tag=ECB_00620_1|gene=insK-2	852	683.958	22.65	23.1336
locus_tag=ECB_00018|gene=nhaA	1167	998.958	188	131.466
locus_tag=ECB_00019|gene=nhaR	906	737.958	7	6.62629
locus_tag=ECB_00020|gene=ECB_00020	960	791.958	4	3.52827
locus_tag=ECB_00021|gene=ECB_00021	1146	977.958	0	0
locus_tag=ECB_00022|gene=ECB_00022	705	537.015	0	0
locus_tag=ECB_00023|gene=insA-1	276	122.488	23.5164	134.116
locus_tag=ECB_00024|gene=insB-1	504	336.618	41.774	86.6909
locus_tag=ECB_00025|gene=ECB_00025	351	188.384	0	0
locus_tag=ECB_00026|gene=ECB_00026	165	43.3939	4	64.3925
locus_tag=ECB_00027|gene=rpsT	264	112.926	89	550.553
locus_tag=ECB_00028|gene=yaaY	219	78.3261	17	151.616
locus_tag=ECB_00029|gene=ribF	942	773.958	64	57.7653
locus_tag=ECB_00030|gene=ileS	2817	2648.96	120	31.6454
locus_tag=ECB_00031|gene=lspA	495	327.717	27	57.553
locus_tag=ECB_00032|gene=fkpB	450	283.422	8	19.7179
locus_tag=ECB_00033|gene=ispH	951	782.958	23	20.5208
locus_tag=ECB_00034|gene=rihC	915	746.958	22	20.5746
locus_tag=ECB_00035|gene=dapB	822	653.958	9	9.61384
locus_tag=ECB_00036|gene=carA	1149	980.958	2906	2069.42
locus_tag=ECB_00037|gene=carB	3222	3053.96	49	11.2082
locus_tag=ECB_00038|gene=caiF	396	231.01	27	81.6464
locus_tag=ECB_00039|gene=caiE	591	423.068	4	6.6047
locus_tag=ECB_00040|gene=caiD	894	725.958	0	0
locus_tag=ECB_00041|gene=caiC	1569	1400.96	18	8.97535
locus_tag=ECB_00043|gene=caiA	1143	974.958	10	7.16503
locus_tag=ECB_00044|gene=caiT	1515	1346.96	3	1.55586
locus_tag=ECB_00045|gene=fixA	771	602.958	1	1.15856
locus_tag=ECB_00046|gene=fixB	942	773.958	1	0.902582
locus_tag=ECB_00047|gene=fixC	1287	1118.96	2	1.24859
locus_tag=ECB_00048|gene=fixX	288	132.488	0	0
locus_tag=ECB_00049|gene=yaaU	1332	1163.96	5	3.0008
locus_tag=ECB_00050|gene=yabF	531	363.34	4	7.69044
locus_tag=ECB_00051|gene=kefC	1863	1694.96	26	10.7156
locus_tag=ECB_00052|gene=folA	480	312.974	147	328.106
locus_tag=ECB_00053|gene=apaH	843	674.958	51	52.7834
locus_tag=ECB_00054|gene=apaG	378	213.995	26	84.8737
locus_tag=ECB_00055|gene=ksgA	822	653.958	82	87.5927
locus_tag=ECB_00056|gene=pdxA	990	821.958	23	19.5471
locus_tag=ECB_00057|gene=surA	1287	1118.96	119	74.2912
locus_tag=ECB_00058|gene=imp	2355	2186.96	230	73.4668
locus_tag=ECB_00059|gene=djlA	816	647.958	16	17.2495
locus_tag=ECB_00060|gene=rluA	660	492.068	6	8.51784
locus_tag=ECB_00061|gene=hepA	2907	2738.96	16	4.08074
locus_tag=ECB_00062|gene=polB	2352	2183.96	9	2.87874
locus_tag=ECB_00063|gene=araD	696	528.068	2	2.64572
locus_tag=ECB_00064|gene=araA	1503	1334.96	24	12.5588
locus_tag=ECB_00065|gene=araB	1701	1532.96	16	7.29111
locus_tag=ECB_00066|gene=araC	879	710.958	127	124.785
locus_tag=ECB_00067|gene=yabI	765	596.958	31	36.2762
locus_tag=ECB_00068|gene=yabJ	699	531.015	5	6.57759
locus_tag=ECB_00069|gene=thiP	1611	1442.96	6	2.9047
locus_tag=ECB_00070|gene=tbpA	984	815.958	8	6.84899
locus_tag=ECB_00071|gene=yabN	1656	1487.96	12	5.63371
locus_tag=ECB_00072|gene=setA	1179	1010.96	16	11.0558
locus_tag=ECB_00073|gene=leuD	606	438.068	10	15.9464
locus_tag=ECB_00074|gene=leuC	1401	1232.96	25	14.1643
locus_tag=ECB_00075|gene=leuB	1092	923.958	20	15.121
locus_tag=ECB_00076|gene=leuA	1572	1403.96	18	8.95617
locus_tag=ECB_00077|gene=leuL	87	10.6122	3	197.478
locus_tag=ECB_00078|gene=leuO	945	776.958	10	8.99097
locus_tag=ECB_00079|gene=ilvI	1725	1556.96	31	13.9088
locus_tag=ECB_00080|gene=ilvH	492	324.815	3	6.45192
locus_tag=ECB_00081|gene=fruR	1005	836.958	120	100.157
locus_tag=ECB_00082|gene=yabB	459	292.248	73	174.492
locus_tag=ECB_00083|gene=mraW	942	773.958	84	75.8169
locus_tag=ECB_00084|gene=ftsL	366	202.589	11	37.9297
locus_tag=ECB_00085|gene=ftsI	1767	1598.96	31	13.5434
locus_tag=ECB_00086|gene=murE	1488	1319.96	37	19.5815
locus_tag=ECB_00087|gene=murF	1359	1190.96	37	21.7025
locus_tag=ECB_00088|gene=mraY	1083	914.958	47	35.884
locus_tag=ECB_00089|gene=murD	1317	1148.96	37	22.4958
locus_tag=ECB_00090|gene=ftsW	1245	1076.96	35	22.7025
locus_tag=ECB_00091|gene=murG	1068	899.958	35	27.1675
locus_tag=ECB_00092|gene=murC	1476	1307.96	39	20.8293
locus_tag=ECB_00093|gene=ddl	921	752.958	53	49.171
locus_tag=ECB_00094|gene=ftsQ	831	662.958	98	103.263
locus_tag=ECB_00095|gene=ftsA	1263	1094.96	69	44.0206
locus_tag=ECB_00096|gene=ftsZ	1152	983.958	194	137.73
locus_tag=ECB_00097|gene=lpxC	918	749.958	1071	997.6
locus_tag=ECB_00098|gene=yacA	513	345.516	30	60.6536
locus_tag=ECB_00099|gene=secA	2706	2537.96	164	45.1402
locus_tag=ECB_00100|gene=mutT	390	225.378	21	65.0898
locus_tag=ECB_00101|gene=yacG	198	63.9589	7	76.4541
locus_tag=ECB_00102|gene=yacF	744	576.015	22	26.6804
locus_tag=ECB_00103|gene=coaE	621	453.068	71	109.471
locus_tag=ECB_00104|gene=guaC	1044	875.958	9	7.17734
locus_tag=ECB_00105|gene=hofC	1203	1034.96	13	8.77455
locus_tag=ECB_00106|gene=hofB	1386	1217.96	10	5.73551
locus_tag=ECB_00107|gene=ppdD	441	274.618	0	0
locus_tag=ECB_00108|gene=nadC	894	725.958	10	9.6226
locus_tag=ECB_00109|gene=ampD	552	384.265	36	65.4449
locus_tag=ECB_00110|gene=ampE	855	686.958	27	27.456
locus_tag=ECB_00111|gene=aroP	1374	1205.96	149	86.3094
locus_tag=ECB_00112|gene=pdhR	765	596.958	82	95.9565
locus_tag=ECB_00113|gene=aceE	2664	2495.96	396	110.831
locus_tag=ECB_00114|gene=aceF	1893	1724.96	281	113.797
locus_tag=ECB_00115|gene=lpdA	1425	1256.96	735	408.48
locus_tag=ECB_00116|gene=yacH	1854	1685.96	24	9.94417
locus_tag=ECB_00117|gene=acnB	2598	2429.96	1165	334.912
locus_tag=ECB_00118|gene=yacL	363	199.732	381	1332.54
locus_tag=ECB_00119|gene=speD	795	626.958	38	42.3398
locus_tag=ECB_00120|gene=speE	867	698.958	17	16.9903
locus_tag=ECB_00121|gene=yacC	348	185.69	12	45.1438
locus_tag=ECB_00122|gene=cueO	1551	1382.96	14	7.07169
locus_tag=ECB_00123|gene=gcd	2391	2222.96	253	79.5048
locus_tag=ECB_00124|gene=hpt	537	369.303	19	35.9397
locus_tag=ECB_00125|gene=yadF	663	495.068	94	132.638
locus_tag=ECB_00126|gene=yadG	927	758.958	36	33.1351
locus_tag=ECB_00127|gene=yadH	771	602.958	87	100.794
locus_tag=ECB_00128|gene=yadI	441	274.618	40	101.75
locus_tag=ECB_00129|gene=yadE	1230	1061.96	29	19.0763
locus_tag=ECB_00130|gene=panD	381	216.821	51	164.313
locus_tag=ECB_00131|gene=yadD	903	734.958	6	5.70286
locus_tag=ECB_00132|gene=panC	852	683.958	60	61.281
locus_tag=ECB_00133|gene=panB	795	626.958	34	37.883
locus_tag=ECB_00134|gene=yadC	1347	1178.96	8	4.74019
locus_tag=ECB_00135|gene=yadK	597	429.068	2	3.25617
locus_tag=ECB_00136|gene=yadL	603	435.068	6	9.6338
locus_tag=ECB_00137|gene=yadM	570	402.109	8	13.8979
locus_tag=ECB_00138|gene=htrE	2601	2432.96	30	8.61372
locus_tag=ECB_00139|gene=ecpD	741	573.015	3	3.65729
locus_tag=ECB_00140|gene=yadN	585	417.068	3	5.02479
locus_tag=ECB_00141|gene=folK	480	312.974	5	11.1601
locus_tag=ECB_00142|gene=pcnB	1365	1196.96	50	29.1807
locus_tag=ECB_00143|gene=yadB	927	758.958	17	15.6472
locus_tag=ECB_00144|gene=dksA	456	289.364	1226	2959.72
locus_tag=ECB_00145|gene=sfsA	705	537.015	348	452.685
locus_tag=ECB_00146|gene=ligT	531	363.34	19	36.5296
locus_tag=ECB_00147|gene=hrpB	2430	2261.96	31	9.57373
locus_tag=ECB_00148|gene=mrcB	2526	2357.96	108	31.9957
locus_tag=ECB_00149|gene=fhuA	2244	2075.96	388	130.562
locus_tag=ECB_00150|gene=fhuC	798	629.958	39	43.2471
locus_tag=ECB_00151|gene=fhuD	891	722.958	11	10.6288
locus_tag=ECB_00152|gene=fhuB	1983	1814.96	4	1.53956
locus_tag=ECB_00153|gene=hemL	1281	1112.96	640	401.703
locus_tag=ECB_00154|gene=yadQ	1422	1253.96	62	34.5392
locus_tag=ECB_00155|gene=yadR	345	182.991	320	1221.59
locus_tag=ECB_00156|gene=yadS	624	456.068	15	22.9755
locus_tag=ECB_00157|gene=yadT	801	632.958	17	18.762
locus_tag=ECB_00158|gene=pfs	699	531.015	62	81.5621
locus_tag=ECB_00159|gene=dgt	1518	1349.96	16	8.27949
locus_tag=ECB_00160|gene=degP	1425	1256.96	73	40.5701
locus_tag=ECB_00161|gene=cdaR	1158	989.958	17	11.996
locus_tag=ECB_00162|gene=yaeH	387	222.423	292	917.082
locus_tag=ECB_00163|gene=yaeI	813	644.958	2	2.16622
locus_tag=ECB_00164|gene=dapD	825	656.958	155	164.816
locus_tag=ECB_00165|gene=glnD	2673	2504.96	50	13.9436
locus_tag=ECB_00166|gene=map	795	626.958	35	38.9972
locus_tag=ECB_00167|gene=rpsB	726	558.015	141	176.513
locus_tag=ECB_00168|gene=tsf	852	683.958	62	63.3237
locus_tag=ECB_00169|gene=pyrH	726	558.015	25	31.2966
locus_tag=ECB_00170|gene=frr	558	390.188	169	302.564
locus_tag=ECB_00171|gene=ispC	1197	1028.96	30	20.367
locus_tag=ECB_00172|gene=uppS	762	593.958	32	37.6356
locus_tag=ECB_00173|gene=cdsA	858	689.958	31	31.3865
locus_tag=ECB_00174|gene=yaeL	1353	1184.96	105	61.9
locus_tag=ECB_00175|gene=yaeT	2433	2264.96	265	81.7315
locus_tag=ECB_00176|gene=hlpA	486	318.847	185	405.315
locus_tag=ECB_00177|gene=lpxD	1026	857.958	124	100.962
locus_tag=ECB_00178|gene=fabZ	456	289.364	61	147.262
locus_tag=ECB_00179|gene=lpxA	789	620.958	76	85.4979
locus_tag=ECB_00180|gene=lpxB	1149	980.958	12	8.54545
locus_tag=ECB_00181|gene=rnhB	597	429.068	9	14.6528
locus_tag=ECB_00182|gene=dnaE	3483	3314.96	102	21.4944
locus_tag=ECB_00183|gene=accA	960	791.958	60	52.9241
locus_tag=ECB_00184|gene=ldcC	2142	1973.96	120	42.4666
locus_tag=ECB_00185|gene=yaeR	390	225.378	25	77.4878
locus_tag=ECB_00186|gene=tilS	1299	1130.96	16	9.88274
locus_tag=ECB_00187|gene=rof	255	105.372	6	39.7767
locus_tag=ECB_00188|gene=yaeP	201	65.9205	26	275.522
locus_tag=ECB_00189|gene=yaeQ	546	378.303	2	3.69313
locus_tag=ECB_00190|gene=yaeJ	423	256.907	27	73.4161
locus_tag=ECB_00191|gene=cutF	711	543.015	77	99.0564
locus_tag=ECB_00192|gene=yaeF	825	656.958	12	12.7599
locus_tag=ECB_00193|gene=proS	1719	1550.96	240	108.097
locus_tag=ECB_00194|gene=yaeB	708	540.015	157	203.094
locus_tag=ECB_00195|gene=rcsF	405	239.604	3	8.74643
locus_tag=ECB_00196|gene=metQ	816	647.958	52	56.061
locus_tag=ECB_00197|gene=metI	654	486.068	18	25.869
locus_tag=ECB_00198|gene=metN	1032	863.958	9	7.27703
locus_tag=ECB_00199|gene=gmhB	573	405.109	14	24.1413
locus_tag=ECB_00200|gene=dkgB	804	635.958	9	9.88595
locus_tag=ECB_00201|gene=yafC	915	746.958	91	85.1039
locus_tag=ECB_00202|gene=yafD	801	632.958	194	214.107
locus_tag=ECB_00203|gene=yafE	624	456.068	19	29.1023
locus_tag=ECB_00204|gene=mltD	1359	1190.96	43	25.2218
locus_tag=ECB_00205|gene=gloB	756	587.958	23	27.3266
locus_tag=ECB_00206|gene=yafS	723	555.015	33	41.5349
locus_tag=ECB_00207|gene=rnhA	468	301.129	7	16.2386
locus_tag=ECB_00208|gene=dnaQ	732	564.015	53	65.6431
locus_tag=ECB_00209|gene=yafT	786	617.958	14	15.8261
locus_tag=ECB_00210|gene=insA-2	276	122.488	23.5164	134.116
locus_tag=ECB_00211|gene=insB-2	504	336.618	16.3553	33.9411
locus_tag=ECB_00212|gene=ECB_00212	372	208.338	18	60.3542
locus_tag=ECB_00213|gene=yhhI	1137	968.958	10	7.2094
locus_tag=ECB_00214|gene=yafV	771	602.958	70	81.0989
locus_tag=ECB_00215|gene=ykfE	474	307.099	36	81.8895
locus_tag=ECB_00216|gene=fadE	2445	2276.96	1209	370.916
locus_tag=ECB_00217|gene=lpcA	579	411.068	122	207.324
locus_tag=ECB_00218|gene=yafJ	768	599.958	38	44.2453
locus_tag=ECB_00219|gene=yafK	741	573.015	119	145.072
locus_tag=ECB_00220|gene=yafQ	279	125.02	220	1229.27
locus_tag=ECB_00221|gene=dinJ	261	110.444	748	4731.11
locus_tag=ECB_00222|gene=yafL	750	581.958	6	7.20218
locus_tag=ECB_00223|gene=yafM	498	330.717	30	63.3677
locus_tag=ECB_00226|gene=dinB	1056	887.958	23	18.0942
locus_tag=ECB_00227|gene=yafN	294	137.827	43	217.94
locus_tag=ECB_00228|gene=yafO	399	233.987	12	35.8257
locus_tag=ECB_00229|gene=yafP	453	286.393	1	2.43917
locus_tag=ECB_00230|gene=ykfJ	267	115.209	4	24.2536
locus_tag=ECB_00231|gene=prfH	501	333.651	2	4.18737
locus_tag=ECB_00232|gene=pepD	1458	1289.96	156	84.4798
locus_tag=ECB_00233|gene=gpt	459	292.248	10	23.903
locus_tag=ECB_00234|gene=yafA	1245	1076.96	39	25.2971
locus_tag=ECB_00235|gene=crl	402	236.82	319	940.971
locus_tag=ECB_00236|gene=insA-3	276	122.488	6.46892	36.8929
locus_tag=ECB_00237|gene=insB-3	504	336.618	0.00977589	0.0202873
locus_tag=ECB_00238|gene=phoE	1038	869.958	18	14.4537
locus_tag=ECB_00239|gene=proB	1104	935.958	45	33.5862
locus_tag=ECB_00240|gene=proA	1254	1085.96	100	64.3267
locus_tag=ECB_00241|gene=yagP	411	245.36	15	42.7062
locus_tag=ECB_00242|gene=yagQ	957	788.958	8	7.08337
locus_tag=ECB_00243|gene=yagR	2199	2030.96	23	7.91099
locus_tag=ECB_00244|gene=yagS	957	788.958	13	11.5105
locus_tag=ECB_00245|gene=yagT	690	522.068	14	18.7329
locus_tag=ECB_00246|gene=yagU	615	447.068	35	54.6888
locus_tag=ECB_00247|gene=ykgJ	330	169.394	7	28.8671
locus_tag=ECB_00248|gene=yagV	711	543.015	14	18.0103
locus_tag=ECB_00249|gene=yagW	1644	1475.96	23	10.8857
locus_tag=ECB_00250|gene=yagX	2526	2357.96	16	4.7401
locus_tag=ECB_00251|gene=yagY	669	501.068	3	4.18243
locus_tag=ECB_00252|gene=yagZ	636	468.068	10	14.9243
locus_tag=ECB_00253|gene=ykgK	591	423.068	7	11.5582
locus_tag=ECB_00254|gene=ykgL	228	85.0098	7	57.5219
locus_tag=ECB_00255|gene=ykgM	264	112.926	3	18.558
locus_tag=ECB_00256|gene=eaeH	4257	4088.96	13	2.22093
locus_tag=ECB_00257|gene=ykgA	852	683.958	0	0
locus_tag=ECB_00258|gene=ykgB	594	426.068	0	0
locus_tag=ECB_00259|gene=ykgI	237	91.7614	0	0
locus_tag=ECB_00260|gene=ykgC	1326	1157.96	0	0
locus_tag=ECB_00261|gene=ykgD	855	686.958	0	0
locus_tag=ECB_00262|gene=ykgE	720	552.015	0	0
locus_tag=ECB_00263|gene=ykgF	1428	1259.96	0	0
locus_tag=ECB_00264|gene=ykgG	696	528.068	0	0
locus_tag=ECB_00265|gene=ECB_00265	213	74.1264	0	0
locus_tag=ECB_00266|gene=ykgH	669	501.068	0	0
locus_tag=ECB_00267|gene=betA	1671	1502.96	1	0.46479
locus_tag=ECB_00268|gene=betB	1473	1304.96	0	0
locus_tag=ECB_00269|gene=betI	588	420.068	0	0
locus_tag=ECB_00270|gene=betT	2034	1865.96	0	0
locus_tag=ECB_00271|gene=yahA	1089	920.958	0	0
locus_tag=ECB_00272|gene=yahB	933	764.958	0	0
locus_tag=ECB_00273|gene=yahC	498	330.717	0	0
locus_tag=ECB_00274|gene=yahD	606	438.068	0	0
locus_tag=ECB_00275|gene=yahE	864	695.958	0	0
locus_tag=ECB_00276|gene=yahF	1548	1379.96	0	0
locus_tag=ECB_00277|gene=yahG	1419	1250.96	0	0
locus_tag=ECB_00278|gene=yahI	951	782.958	0	0
locus_tag=ECB_00279|gene=yahJ	1383	1214.96	2	1.14993
locus_tag=ECB_00280|gene=yahK	1050	881.958	0	0
locus_tag=ECB_00281|gene=yahL	816	647.958	0	0
locus_tag=ECB_00282|gene=yahM	246	98.4832	10	70.9319
locus_tag=ECB_00283|gene=yahN	672	504.068	149	206.491
locus_tag=ECB_00284|gene=yahO	276	122.488	993	5663.17
locus_tag=ECB_00285|gene=prpR	1587	1418.96	63	31.0152
locus_tag=ECB_00286|gene=prpB	891	722.958	565	545.933
locus_tag=ECB_00287|gene=prpC	1170	1001.96	344	239.835
locus_tag=ECB_00288|gene=prpD	1452	1283.96	411	223.612
locus_tag=ECB_00289|gene=prpE	1887	1718.96	226	91.8432
locus_tag=ECB_00290|gene=codB	1260	1091.96	11	7.03705
locus_tag=ECB_00291|gene=codA	1284	1115.96	4	2.5039
locus_tag=ECB_00292|gene=cynR	900	731.958	6	5.72624
locus_tag=ECB_00293|gene=cynT	660	492.068	8	11.3571
locus_tag=ECB_00294|gene=cynS	471	304.129	1	2.29692
locus_tag=ECB_00295|gene=cynX	1155	986.958	3	2.12337
locus_tag=ECB_00296|gene=lacA	612	444.068	5	7.86546
locus_tag=ECB_00297|gene=lacY	1254	1085.96	26	16.7249
locus_tag=ECB_00298|gene=lacZ	3075	2906.96	12	2.88368
locus_tag=ECB_00299|gene=lacI	1083	914.958	77	58.7887
locus_tag=ECB_00300|gene=mhpR	948	779.958	317	283.918
locus_tag=ECB_00301|gene=mhpA	1665	1496.96	1	0.466653
locus_tag=ECB_00302|gene=mhpB	945	776.958	0	0
locus_tag=ECB_00303|gene=mhpC	882	713.958	4	3.91374
locus_tag=ECB_00304|gene=mhpD	810	641.958	0	0
locus_tag=ECB_00305|gene=mhpF	951	782.958	2	1.78441
locus_tag=ECB_00306|gene=mhpE	1014	845.958	3	2.47729
locus_tag=ECB_00307|gene=mhpT	1212	1043.96	5	3.34573
locus_tag=ECB_00308|gene=yaiL	540	372.303	16	30.0212
locus_tag=ECB_00309|gene=frmB	834	665.958	22	23.077
locus_tag=ECB_00310|gene=frmA	1110	941.958	20	14.8321
locus_tag=ECB_00311|gene=frmR	276	122.488	5	28.5155
locus_tag=ECB_00312|gene=yaiO	774	605.958	79	91.0728
locus_tag=ECB_00313|gene=insB-4	504	336.618	4.7352	9.82664
locus_tag=ECB_00314|gene=insA-4	276	122.488	23.5164	134.116
locus_tag=ECB_00315|gene=tauA	963	794.958	17	14.9386
locus_tag=ECB_00316|gene=tauB	768	599.958	3	3.49305
locus_tag=ECB_00317|gene=tauC	828	659.958	2	2.11699
locus_tag=ECB_00318|gene=tauD	852	683.958	8	8.1708
locus_tag=ECB_00319|gene=hemB	975	806.958	31	26.8358
locus_tag=ECB_00320|gene=ECB_00320	198	63.9589	0	0
locus_tag=ECB_00321|gene=yaiT	2907	2738.96	122	31.1156
locus_tag=ECB_00322|gene=yaiV	669	501.068	5	6.97071
locus_tag=ECB_00323|gene=ampH	1158	989.958	164	115.726
locus_tag=ECB_00324|gene=sbmA	1221	1052.96	65	43.1227
locus_tag=ECB_00325|gene=yaiW	1095	926.958	37	27.8834
locus_tag=ECB_00326|gene=yaiY	309	150.776	38	176.058
locus_tag=ECB_00327|gene=yaiZ	213	74.1264	57	537.163
locus_tag=ECB_00328|gene=ddl	1095	926.958	55	41.4483
locus_tag=ECB_00329|gene=yaiB	261	110.444	8	50.6001
locus_tag=ECB_00330|gene=phoA	1416	1247.96	12	6.71715
locus_tag=ECB_00331|gene=psiF	321	161.524	164	709.267
locus_tag=ECB_00332|gene=yaiC	1116	947.958	17	12.5275
locus_tag=ECB_00333|gene=proC	810	641.958	30	32.6452
locus_tag=ECB_00334|gene=yaiI	459	292.248	10	23.903
locus_tag=ECB_00335|gene=aroL	525	357.411	27	52.7715
locus_tag=ECB_00336|gene=yaiA	192	59.8722	65	758.39
locus_tag=ECB_00337|gene=aroM	678	510.068	56	76.6944
locus_tag=ECB_00338|gene=yaiE	285	129.951	152	817.089
locus_tag=ECB_00339|gene=ykiA	282	127.544	40	219.081
locus_tag=ECB_00340|gene=insB-5	504	336.618	4.7352	9.82664
locus_tag=ECB_00341|gene=insA-5	276	122.488	23.5164	134.116
locus_tag=ECB_00342|gene=rdgC	912	743.958	13	12.2067
locus_tag=ECB_00343|gene=yajF	909	740.958	27	25.4551
locus_tag=ECB_00344|gene=araJ	1185	1016.96	68	46.71
locus_tag=ECB_00345|gene=sbcC	3147	2978.96	18	4.22097
locus_tag=ECB_00346|gene=sbcD	1203	1034.96	9	6.07469
locus_tag=ECB_00347|gene=phoB	690	522.068	21	28.0993
locus_tag=ECB_00348|gene=phoR	1296	1127.96	27	16.7215
locus_tag=ECB_00349|gene=brnQ	1320	1151.96	184	111.58
locus_tag=ECB_00350|gene=proY	1374	1205.96	24	13.9022
locus_tag=ECB_00351|gene=malZ	1818	1649.96	17	7.19747
locus_tag=ECB_00353|gene=queA	1071	902.958	12	9.28363
locus_tag=ECB_00354|gene=tgt	1128	959.958	14	10.1878
locus_tag=ECB_00355|gene=yajC	333	172.043	50	203.02
locus_tag=ECB_00356|gene=secD	1848	1679.96	61	25.365
locus_tag=ECB_00357|gene=secF	972	803.958	59	51.2652
locus_tag=ECB_00358|gene=yajD	348	185.69	19	71.4776
locus_tag=ECB_00359|gene=tsx	774	605.958	30	34.5846
locus_tag=ECB_00360|gene=yajI	540	372.303	27	50.6607
locus_tag=ECB_00361|gene=ybaD	450	283.422	9	22.1827
locus_tag=ECB_00362|gene=ribD	1104	935.958	29	21.6444
locus_tag=ECB_00363|gene=ribH	471	304.129	22	50.5322
locus_tag=ECB_00364|gene=nusB	420	253.959	16	44.011
locus_tag=ECB_00365|gene=thiL	978	809.958	5	4.31233
locus_tag=ECB_00366|gene=pgpA	519	351.447	178	353.805
locus_tag=ECB_00367|gene=yajO	975	806.958	279	241.522
locus_tag=ECB_00368|gene=dxs	1863	1694.96	27	11.1278
locus_tag=ECB_00369|gene=ispA	900	731.958	49	46.7643
locus_tag=ECB_00370|gene=xseB	243	96.0864	29	210.834
locus_tag=ECB_00371|gene=thiI	1449	1280.96	60	32.7205
locus_tag=ECB_00372|gene=thiJ	591	423.068	32	52.8376
locus_tag=ECB_00373|gene=apbA	912	743.958	89	83.5691
locus_tag=ECB_00374|gene=yajQ	492	324.815	39	83.8749
locus_tag=ECB_00375|gene=yajR	1365	1196.96	14	8.17059
locus_tag=ECB_00376|gene=ECB_00376	936	767.958	27	24.5601
locus_tag=ECB_00377|gene=ECB_00377	543	375.303	241	448.579
locus_tag=ECB_00378|gene=ECB_00378	378	213.995	714	2330.76
locus_tag=ECB_00379|gene=cyoE	891	722.958	150	144.938
locus_tag=ECB_00380|gene=cyoD	330	169.394	58	239.185
locus_tag=ECB_00381|gene=cyoC	615	447.068	70	109.378
locus_tag=ECB_00382|gene=cyoB	1992	1823.96	308	117.961
locus_tag=ECB_00383|gene=cyoA	948	779.958	274	245.405
locus_tag=ECB_00384|gene=ampG	1476	1307.96	9	4.80676
locus_tag=ECB_00385|gene=yajG	579	411.068	6	10.1963
locus_tag=ECB_00386|gene=bolA	318	158.789	4675	20566.7
locus_tag=ECB_00387|gene=tig	1299	1130.96	83	51.2667
locus_tag=ECB_00388|gene=clpP	624	456.068	676	1035.43
locus_tag=ECB_00389|gene=clpX	1275	1106.96	974	614.656
locus_tag=ECB_00390|gene=insL-2	1113	944.958	29.1429	21.5439
locus_tag=ECB_00391|gene=lon	2355	2186.96	19	6.069
locus_tag=ECB_00392|gene=hupB	273	120.08	17	98.8967
locus_tag=ECB_00393|gene=ppiD	1872	1703.96	40	16.3985
locus_tag=ECB_00394|gene=ybaV	372	208.338	5	16.765
locus_tag=ECB_00395|gene=ybaW	399	233.987	15	44.7821
locus_tag=ECB_00396|gene=ybaX	696	528.068	42	55.5601
locus_tag=ECB_00397|gene=ybaE	1701	1532.96	244	111.189
locus_tag=ECB_00398|gene=cof	819	650.958	116	124.483
locus_tag=ECB_00399|gene=ybaO	459	292.248	411	982.415
locus_tag=ECB_00400|gene=mdlA	1773	1604.96	77	33.5144
locus_tag=ECB_00401|gene=mdlB	1782	1613.96	22	9.52214
locus_tag=ECB_00402|gene=glnK	339	177.506	0	0
locus_tag=ECB_00403|gene=amtB	1287	1118.96	3	1.87289
locus_tag=ECB_00404|gene=tesB	861	692.958	56	56.4528
locus_tag=ECB_00405|gene=ybaY	573	405.109	150	258.656
locus_tag=ECB_00406|gene=ybaZ	390	225.378	30	92.9854
locus_tag=ECB_00407|gene=ybaA	354	191.249	57	208.2
locus_tag=ECB_00408|gene=ylaB	1551	1382.96	104	52.5325
locus_tag=ECB_00409|gene=ylaC	471	304.129	104	238.88
locus_tag=ECB_00410|gene=maa	552	384.265	103	187.245
locus_tag=ECB_00411|gene=hha	219	78.3261	363	3237.46
locus_tag=ECB_00412|gene=ybaJ	375	211.189	1320	4366.23
locus_tag=ECB_00413|gene=acrB	3150	2981.96	92	21.5521
locus_tag=ECB_00414|gene=acrA	1194	1025.96	35	23.831
locus_tag=ECB_00415|gene=acrR	648	480.068	35	50.9294
locus_tag=ECB_00416|gene=kefA	3363	3194.96	28	6.12205
locus_tag=ECB_00417|gene=ybaM	162	41.6653	6	100.596
locus_tag=ECB_00418|gene=priC	528	360.34	10	19.3862
locus_tag=ECB_00419|gene=ybaN	378	213.995	20	65.2875
locus_tag=ECB_00420|gene=apt	552	384.265	9	16.3612
locus_tag=ECB_00421|gene=dnaX	1932	1763.96	67	26.5333
locus_tag=ECB_00422|gene=ybaB	330	169.394	84	346.405
locus_tag=ECB_00423|gene=recR	606	438.068	29	46.2445
locus_tag=ECB_00424|gene=htpG	1875	1706.96	77	31.5117
locus_tag=ECB_00425|gene=adk	645	477.068	33	48.3211
locus_tag=ECB_00426|gene=hemH	963	794.958	53	46.5732
locus_tag=ECB_00427|gene=aes	960	791.958	19	16.7593
locus_tag=ECB_00428|gene=gsk	1305	1136.96	37	22.7332
locus_tag=ECB_00430|gene=fsr	1221	1052.96	17	11.2783
locus_tag=ECB_00431|gene=ushA	1653	1484.96	111	52.2171
locus_tag=ECB_00432|gene=ybaK	480	312.974	14	31.2481
locus_tag=ECB_00433|gene=ybaP	795	626.958	28	31.1978
locus_tag=ECB_00434|gene=ybaQ	342	180.158	25	96.9374
locus_tag=ECB_00435|gene=copA	2505	2336.96	57	17.0384
locus_tag=ECB_00436|gene=ybaS	933	764.958	5	4.56601
locus_tag=ECB_00437|gene=ybaT	1293	1124.96	15	9.31449
locus_tag=ECB_00438|gene=cueR	408	242.483	34	97.9495
locus_tag=ECB_00439|gene=ybbJ	456	289.364	81	195.544
locus_tag=ECB_00440|gene=ybbK	918	749.958	247	230.072
locus_tag=ECB_00441|gene=ybbL	678	510.068	35	47.934
locus_tag=ECB_00442|gene=ybbM	780	611.958	6	6.8491
locus_tag=ECB_00443|gene=ybbN	855	686.958	79	80.3343
locus_tag=ECB_00444|gene=ybbO	810	641.958	14	15.2344
locus_tag=ECB_00445|gene=tesA	627	459.068	35	53.2592
locus_tag=ECB_00446|gene=ybbA	687	519.068	7	9.42057
locus_tag=ECB_00447|gene=ybbP	2415	2246.96	61	18.9644
locus_tag=ECB_00448|gene=rhsD	4281	4112.96	85.6522	14.5475
locus_tag=ECB_00449|gene=ybbC	369	205.506	7	23.7945
locus_tag=ECB_00450|gene=ylbH	711	543.015	3	3.85934
locus_tag=ECB_00451|gene=ybbD	261	110.444	1	6.32501
locus_tag=ECB_00452|gene=ylbG	372	208.338	12	40.2361
locus_tag=ECB_00453|gene=ybbB	1095	926.958	10	7.53605
locus_tag=ECB_00454|gene=ybbS	927	758.958	97	89.2808
locus_tag=ECB_00455|gene=allA	483	315.911	77	170.267
locus_tag=ECB_00456|gene=allR	816	647.958	2776	2992.79
locus_tag=ECB_00457|gene=gcl	1782	1613.96	305	132.011
locus_tag=ECB_00458|gene=hyi	777	608.958	24	27.5314
locus_tag=ECB_00459|gene=glxR	879	710.958	52	51.0933
locus_tag=ECB_00460|gene=ybbV	279	125.02	1	5.5876
locus_tag=ECB_00461|gene=allP	1455	1286.96	26	14.1128
locus_tag=ECB_00462|gene=allB	1362	1193.96	28	16.3822
locus_tag=ECB_00463|gene=ybbY	1302	1133.96	19	11.7047
locus_tag=ECB_00464|gene=glxK	1146	977.958	10	7.14305
locus_tag=ECB_00465|gene=ylbA	786	617.958	21	23.7391
locus_tag=ECB_00466|gene=allC	1236	1067.96	11	7.1952
locus_tag=ECB_00467|gene=allD	1050	881.958	12	9.50468
locus_tag=ECB_00468|gene=fdrA	1668	1499.96	0	0
locus_tag=ECB_00469|gene=ylbE	1260	1091.96	1	0.639732
locus_tag=ECB_00470|gene=ylbF	720	552.015	3	3.79642
locus_tag=ECB_00471|gene=arcC	894	725.958	0	0
locus_tag=ECB_00472|gene=purK	1068	899.958	0	0
locus_tag=ECB_00473|gene=purE	510	342.516	4	8.15798
locus_tag=ECB_00474|gene=ybbF	723	555.015	2	2.51726
locus_tag=ECB_00475|gene=ppiB	495	327.717	78	166.264
locus_tag=ECB_00476|gene=cysS	1386	1217.96	19	10.8975
locus_tag=ECB_00477|gene=ybcI	522	354.447	3	5.91254
locus_tag=ECB_00478|gene=ybcJ	213	74.1264	5	47.1196
locus_tag=ECB_00479|gene=folD	867	698.958	5	4.99716
locus_tag=ECB_00480|gene=sfmA	543	375.303	1	1.86132
locus_tag=ECB_00481|gene=sfmC	693	525.068	5	6.65209
locus_tag=ECB_00482|gene=sfmD	2610	2441.96	18	5.14918
locus_tag=ECB_00483|gene=sfmH	978	809.958	5	4.31233
locus_tag=ECB_00484|gene=sfmF	516	348.482	3	6.01375
locus_tag=ECB_00485|gene=fimZ	633	465.068	0	0
locus_tag=ECB_00486|gene=intD	1164	995.958	21.4806	15.0664
locus_tag=ECB_00487|gene=ECB_00487	402	236.82	5.51937	16.2808
locus_tag=ECB_00488|gene=ECB_00488	219	78.3261	4	35.6744
locus_tag=ECB_00489|gene=ECB_00489	315	156.167	29	129.722
locus_tag=ECB_00490|gene=ECB_00490	366	202.589	8	27.5853
locus_tag=ECB_00492|gene=renD	186	56.0009	0	0
locus_tag=ECB_00493|gene=emrE	333	172.043	9	36.5435
locus_tag=ECB_00494|gene=ybcK	1527	1358.96	5	2.57021
locus_tag=ECB_00495|gene=ybcL	552	384.265	21	38.1762
locus_tag=ECB_00496|gene=ybcM	798	629.958	166	184.077
locus_tag=ECB_00497|gene=ybcN	456	289.364	6	14.4847
locus_tag=ECB_00498|gene=ninE	171	47.0291	0	0
locus_tag=ECB_00499|gene=ybcO	291	135.132	0	0
locus_tag=ECB_00500|gene=rus	363	199.732	2	6.99497
locus_tag=ECB_00501|gene=ylcG	141	30.4659	4	91.7171
locus_tag=ECB_01116_1|gene=insA-10	276	122.488	6.46892	36.8929
locus_tag=ECB_01117_1|gene=insB-10	504	336.618	0.00372378	0.00772772
locus_tag=ECB_00504|gene=insB-6	504	336.618	41.774	86.6909
locus_tag=ECB_00505|gene=insA-6	276	122.488	23.5164	134.116
locus_tag=ECB_00510|gene=ECB_00510	195	61.7793	5	56.5367
locus_tag=ECB_00511|gene=nohB	576	408.068	7	11.9831
locus_tag=ECB_00512|gene=ECB_00512	2817	2648.96	40	10.5485
locus_tag=ECB_00513|gene=ECB_00513	2346	2177.96	9	2.88667
locus_tag=ECB_00514|gene=ECB_00514	282	127.544	7	38.3392
locus_tag=ECB_00515|gene=ECB_00515	705	537.015	13	16.9107
locus_tag=ECB_00516|gene=ECB_00516	294	137.827	1	5.06838
locus_tag=ECB_00517|gene=ECB_00517	336	174.686	4	15.9958
locus_tag=ECB_00518|gene=appY	750	581.958	2	2.40073
locus_tag=ECB_00519|gene=ompT	954	785.958	43	38.2185
locus_tag=ECB_00520|gene=envY	762	593.958	7	8.23278
locus_tag=ECB_00521|gene=ybcH	891	722.958	6	5.79752
locus_tag=ECB_00522|gene=nfrA	2973	2804.96	5	1.24522
locus_tag=ECB_00524|gene=ECB_00524	171	47.0291	6	89.1227
locus_tag=ECB_00525|gene=yhhI	1137	968.958	11	7.93034
locus_tag=ECB_00526|gene=ECB_00526	162	41.6653	0	0
locus_tag=ECB_00527|gene=ECB_00527	291	135.132	0	0
locus_tag=ECB_00528|gene=ECB_00528	261	110.444	0	0
locus_tag=ECB_00529|gene=ECB_00529	558	390.188	3	5.37096
locus_tag=ECB_00530|gene=ECB_00530	1599	1430.96	0	0
locus_tag=ECB_00531|gene=cusS	1449	1280.96	0	0
locus_tag=ECB_00532|gene=cusR	684	516.068	3	4.06086
locus_tag=ECB_00533|gene=cusC	1374	1205.96	15	8.68887
locus_tag=ECB_00534|gene=ylcC	333	172.043	3	12.1812
locus_tag=ECB_00535|gene=cusB	1224	1055.96	6	3.96925
locus_tag=ECB_00536|gene=cusA	3144	2975.96	4	0.938939
locus_tag=ECB_00537|gene=pheP	1377	1208.96	25	14.4455
locus_tag=ECB_00538|gene=ybdG	1248	1079.96	16	10.3494
locus_tag=ECB_00539|gene=nfnB	654	486.068	31	44.5521
locus_tag=ECB_00540|gene=ybdF	369	205.506	8	27.1937
locus_tag=ECB_00541|gene=ybdJ	249	100.837	34	235.539
locus_tag=ECB_00542|gene=ybdK	1119	950.958	356	261.513
locus_tag=ECB_00543|gene=insJ-1	522	354.447	50.9048	100.325
locus_tag=ECB_00545|gene=insB-7	504	336.618	41.774	86.6909
locus_tag=ECB_00546|gene=insA-7	276	122.488	23.5164	134.116
locus_tag=ECB_00547|gene=hokE	153	36.4068	0	0
locus_tag=ECB_00548|gene=insL-3	1113	944.958	29.1429	21.5439
locus_tag=ECB_00549|gene=entD	630	462.068	39	58.9607
locus_tag=ECB_00550|gene=fepA	2241	2072.96	738	248.697
locus_tag=ECB_00551|gene=fes	1125	956.958	52	37.959
locus_tag=ECB_00552|gene=ybdZ	219	78.3261	3	26.7558
locus_tag=ECB_00553|gene=entF	3882	3713.96	188	35.361
locus_tag=ECB_00554|gene=fepE	1134	965.958	2	1.44636
locus_tag=ECB_00555|gene=fepC	816	647.958	7	7.54667
locus_tag=ECB_00556|gene=fepG	993	824.958	9	7.62105
locus_tag=ECB_00557|gene=fepD	1005	836.958	25	20.8661
locus_tag=ECB_00558|gene=ybdA	1251	1082.96	6	3.87029
locus_tag=ECB_00559|gene=fepB	957	788.958	22	19.4793
locus_tag=ECB_00560|gene=entC	1176	1007.96	152	105.343
locus_tag=ECB_00561|gene=entE	1611	1442.96	55	26.6264
locus_tag=ECB_00562|gene=entB	858	689.958	24	24.2992
locus_tag=ECB_00563|gene=entA	747	578.958	37	44.6436
locus_tag=ECB_00564|gene=ybdB	414	248.211	13	36.587
locus_tag=ECB_00566|gene=ybdD	198	63.9589	77	840.995
locus_tag=ECB_00567|gene=ybdH	1089	920.958	61	46.2694
locus_tag=ECB_00568|gene=ybdL	1161	992.958	44	30.9546
locus_tag=ECB_00569|gene=ybdM	630	462.068	9	13.6063
locus_tag=ECB_00570|gene=ybdN	1062	893.958	3	2.34427
locus_tag=ECB_00571|gene=insB-8	504	336.618	4.7352	9.82664
locus_tag=ECB_00572|gene=insA-8	276	122.488	23.5164	134.116
locus_tag=ECB_00573|gene=dsbG	762	593.958	64	75.2711
locus_tag=ECB_00574|gene=ahpC	564	396.109	338	596.082
locus_tag=ECB_00575|gene=ahpF	1566	1397.96	44	21.9868
locus_tag=ECB_00576|gene=ybdQ	429	262.725	488	1297.55
locus_tag=ECB_00577|gene=ybdR	1239	1070.96	37	24.1342
locus_tag=ECB_00578|gene=rnk	411	245.36	47	133.813
locus_tag=ECB_00579|gene=rna	807	638.958	309	337.824
locus_tag=ECB_00580|gene=citT	1464	1295.96	366	197.285
locus_tag=ECB_00581|gene=citG	879	710.958	28	27.5118
locus_tag=ECB_00582|gene=citX	552	384.265	0	0
locus_tag=ECB_00583|gene=citF	1533	1364.96	1	0.511782
locus_tag=ECB_00584|gene=citE	909	740.958	0	0
locus_tag=ECB_00585|gene=citD	297	140.503	1	4.97185
locus_tag=ECB_00586|gene=citC	1059	890.958	19	14.8971
locus_tag=ECB_00587|gene=insB-9	504	336.618	4.7352	9.82664
locus_tag=ECB_00588|gene=insA-9	276	122.488	23.5164	134.116
locus_tag=ECB_00589|gene=citA	1659	1490.96	12	5.62238
locus_tag=ECB_00590|gene=citB	681	513.068	9	12.2538
locus_tag=ECB_00591|gene=dcuC	1386	1217.96	17	9.75036
locus_tag=ECB_00592|gene=crcA	561	393.188	16	28.4265
locus_tag=ECB_00593|gene=cspE	210	72.1108	314	3041.82
locus_tag=ECB_00594|gene=ccrB	384	219.579	25	79.5342
locus_tag=ECB_00595|gene=ybeM	789	620.958	115	129.372
locus_tag=ECB_00596|gene=tatE	204	68.0502	87	893.087
locus_tag=ECB_00597|gene=lipA	966	797.958	98	85.7927
locus_tag=ECB_00619_2|gene=insJ-2	522	354.447	50.9048	100.325
locus_tag=ECB_00620_2|gene=insK-2	852	683.958	22.65	23.1336
locus_tag=ECB_00599|gene=lipB	642	474.068	5	7.36772
locus_tag=ECB_00600|gene=ybeD	264	112.926	17	105.162
locus_tag=ECB_00601|gene=dacA	1212	1043.96	19	12.7138
locus_tag=ECB_00602|gene=rlpA	1089	920.958	25	18.9629
locus_tag=ECB_00603|gene=mrdB	1113	944.958	15	11.0888
locus_tag=ECB_00604|gene=mrdA	1902	1733.96	9	3.62583
locus_tag=ECB_00605|gene=ybeA	468	301.129	8	18.5584
locus_tag=ECB_00606|gene=ybeB	318	158.789	12	52.7914
locus_tag=ECB_00607|gene=phpB	612	444.068	17	26.7426
locus_tag=ECB_00608|gene=nadD	642	474.068	20	29.4709
locus_tag=ECB_00609|gene=holA	1032	863.958	34	27.491
locus_tag=ECB_00610|gene=rlpB	582	414.068	24	40.4896
locus_tag=ECB_00611|gene=leuS	2583	2414.96	157	45.4145
locus_tag=ECB_00612|gene=ybeL	483	315.911	659	1457.22
locus_tag=ECB_00614|gene=ybeR	708	540.015	6	7.76156
locus_tag=ECB_00615|gene=ybeV	1140	971.958	11	7.90586
locus_tag=ECB_00616|gene=hscC	1671	1502.96	1	0.46479
locus_tag=ECB_00617|gene=rihA	936	767.958	25	22.7408
locus_tag=ECB_00619_3|gene=insJ-2	522	354.447	50.9048	100.325
locus_tag=ECB_00620_3|gene=insK-2	852	683.958	22.65	23.1336
locus_tag=ECB_00621|gene=gltK	675	507.068	79	108.834
locus_tag=ECB_00622|gene=gltJ	741	573.015	92	112.157
locus_tag=ECB_00623|gene=gltI	909	740.958	2680	2526.65
locus_tag=ECB_00624|gene=ECB_00624	1878	1709.96	10	4.08525
locus_tag=ECB_00625|gene=lnt	1539	1370.96	16	8.15267
locus_tag=ECB_00626|gene=ybeX	879	710.958	92	90.3958
locus_tag=ECB_00627|gene=ybeY	468	301.129	72	167.026
locus_tag=ECB_00628|gene=ybeZ	1080	911.958	150	114.9
locus_tag=ECB_00629|gene=yleA	1425	1256.96	103	57.2428
locus_tag=ECB_00630|gene=ubiF	1176	1007.96	203	140.688
locus_tag=ECB_00631|gene=asnB	1665	1496.96	45	20.9994
locus_tag=ECB_00632|gene=nagD	753	584.958	21	25.0783
locus_tag=ECB_00633|gene=nagC	1221	1052.96	37	24.5468
locus_tag=ECB_00634|gene=nagA	1149	980.958	47	33.4697
locus_tag=ECB_00635|gene=nagB	801	632.958	63	69.5296
locus_tag=ECB_00636|gene=nagE	1947	1778.96	131	51.441
locus_tag=ECB_00637|gene=glnS	1665	1496.96	37	17.2662
locus_tag=ECB_00638|gene=ybfM	1407	1238.96	9	5.07446
locus_tag=ECB_00639|gene=ybfN	327	166.811	1	4.18774
locus_tag=ECB_00640|gene=fur	447	280.563	192	478.052
locus_tag=ECB_00641|gene=fldA	531	363.34	51	98.0531
locus_tag=ECB_00642|gene=ybfE	294	137.827	4	20.2735
locus_tag=ECB_00643|gene=ybfF	765	596.958	15	17.553
locus_tag=ECB_00644|gene=seqA	546	378.303	72	132.953
locus_tag=ECB_00645|gene=pgm	1641	1472.96	112	53.1168
locus_tag=ECB_00646|gene=ybfP	495	327.717	25	53.2898
locus_tag=ECB_00647|gene=ybfGH	651	483.068	4	5.78436
locus_tag=ECB_00648|gene=potE	1320	1151.96	14	8.48976
locus_tag=ECB_00649|gene=speF	2199	2030.96	1	0.343956
locus_tag=ECB_00650|gene=ECB_00650	258	107.979	0	0
locus_tag=ECB_00651|gene=kdpE	678	510.068	21	28.7604
locus_tag=ECB_00652|gene=kdpD	2688	2519.96	163	45.1854
locus_tag=ECB_00653|gene=kdpC	573	405.109	0	0
locus_tag=ECB_00654|gene=kdpB	2049	1880.96	6	2.22831
locus_tag=ECB_00655|gene=kdpA	1674	1505.96	1	0.463865
locus_tag=ECB_00656|gene=kdpF	90	11.1056	0	0
locus_tag=ECB_00657|gene=ybfA	207	70.0921	349	3478.24
locus_tag=ECB_00658|gene=rhsC	1665	1496.96	36.9584	17.2468
locus_tag=ECB_00659|gene=ybfB	327	166.811	1	4.18774
locus_tag=ECB_00660|gene=ybfO	1434	1265.96	27.5444	15.1991
locus_tag=ECB_00661|gene=ybfC	570	402.109	6	10.4234
locus_tag=ECB_00662|gene=ECB_00662	276	122.488	0	0
locus_tag=ECB_00663|gene=ECB_00663	279	125.02	2	11.1752
locus_tag=ECB_00664|gene=ECB_00664	243	96.0864	0	0
locus_tag=ECB_00666|gene=ybfD	762	593.958	6	7.05667
locus_tag=ECB_00667|gene=ybgA	510	342.516	22	44.8689
locus_tag=ECB_00668|gene=phrB	1422	1253.96	22	12.2559
locus_tag=ECB_00669|gene=ybgH	1482	1313.96	6	3.18988
locus_tag=ECB_00670|gene=ybgI	744	576.015	35	42.4461
locus_tag=ECB_00671|gene=ybgJ	657	489.068	24	34.2804
locus_tag=ECB_00672|gene=ybgK	933	764.958	37	33.7884
locus_tag=ECB_00673|gene=ybgL	735	567.015	19	23.4079
locus_tag=ECB_00674|gene=nei	792	623.958	10	11.1956
locus_tag=ECB_00675|gene=abrB	1047	878.958	22	17.4847
locus_tag=ECB_00676|gene=ybgO	1062	893.958	44	34.3827
locus_tag=ECB_00677|gene=ybgP	732	564.015	9	11.1469
locus_tag=ECB_00678|gene=ybgQ	2451	2282.96	5	1.52995
locus_tag=ECB_00679|gene=ybgD	567	399.109	5	8.7515
locus_tag=ECB_00680|gene=gltA	1284	1115.96	1078	674.8
locus_tag=ECB_00681|gene=sdhC	390	225.378	297	920.555
locus_tag=ECB_00682|gene=sdhD	348	185.69	32	120.383
locus_tag=ECB_00683|gene=sdhA	1767	1598.96	294	128.444
locus_tag=ECB_00684|gene=sdhB	717	549.015	117	148.869
locus_tag=ECB_00685|gene=sucA	2802	2633.96	817	216.679
locus_tag=ECB_00686|gene=sucB	1218	1049.96	755	502.318
locus_tag=ECB_00687|gene=sucC	1167	998.958	321	224.472
locus_tag=ECB_00688|gene=sucD	870	701.958	380	378.161
locus_tag=ECB_00689|gene=farR	723	555.015	7	8.81043
locus_tag=ECB_00690|gene=hrsA	1977	1808.96	13	5.02018
locus_tag=ECB_00691|gene=ybgG	2634	2465.96	25	7.08204
locus_tag=ECB_00692|gene=cydA	1569	1400.96	844	420.844
locus_tag=ECB_00693|gene=cydB	1140	971.958	405	291.079
locus_tag=ECB_00694|gene=ybgT	114	18.0968	82	3165.31
locus_tag=ECB_00695|gene=ybgE	294	137.827	97	491.633
locus_tag=ECB_00696|gene=ybgC	405	239.604	14	40.8167
locus_tag=ECB_00697|gene=tolQ	693	525.068	13	17.2954
locus_tag=ECB_00698|gene=tolR	429	262.725	9	23.9301
locus_tag=ECB_00699|gene=tolA	1266	1097.96	63	40.0829
locus_tag=ECB_00700|gene=tolB	1293	1124.96	150	93.1449
locus_tag=ECB_00701|gene=pal	522	354.447	257	506.508
locus_tag=ECB_00702|gene=ybgF	792	623.958	56	62.6956
locus_tag=ECB_00703|gene=nadA	1044	875.958	117	93.3054
locus_tag=ECB_00704|gene=pnuC	720	552.015	222	280.935
locus_tag=ECB_00705|gene=ybgR	942	773.958	98	88.453
locus_tag=ECB_00706|gene=ybgS	381	216.821	78	251.302
locus_tag=ECB_00707|gene=aroG	1053	884.958	155	122.353
locus_tag=ECB_00708|gene=gpmA	753	584.958	512	611.434
locus_tag=ECB_00709|gene=galM	1041	872.958	69	55.2154
locus_tag=ECB_00710|gene=galK	1149	980.958	40	28.4848
locus_tag=ECB_00711|gene=galT	1047	878.958	32	25.4323
locus_tag=ECB_00712|gene=galE	1017	848.958	82	67.4733
locus_tag=ECB_00713|gene=modF	1473	1304.96	42	22.4831
locus_tag=ECB_00714|gene=modE	789	620.958	7	7.87481
locus_tag=ECB_00715|gene=ybhT	150	34.9942	31	618.827
locus_tag=ECB_00716|gene=modA	774	605.958	10	11.5282
locus_tag=ECB_00717|gene=modB	690	522.068	7	9.36644
locus_tag=ECB_00718|gene=modC	1059	890.958	0	0
locus_tag=ECB_00719|gene=ybhA	819	650.958	5	5.36564
locus_tag=ECB_00720|gene=ybhE	996	827.958	36	30.3737
locus_tag=ECB_00721|gene=ybhD	1017	848.958	2	1.64569
locus_tag=ECB_00722|gene=ybhH	1053	884.958	0	0
locus_tag=ECB_00723|gene=ybhI	1434	1265.96	9	4.96624
locus_tag=ECB_00724|gene=ybhJ	2262	2093.96	29	9.67462
locus_tag=ECB_00725|gene=ybhC	1284	1115.96	20	12.5195
locus_tag=ECB_00726|gene=ECB_00726	1071	902.958	46	35.5872
locus_tag=ECB_00727|gene=ECB_00727	285	129.951	11	59.1314
locus_tag=ECB_00728|gene=ECB_00728	339	177.506	4	15.7417
locus_tag=ECB_00729|gene=ECB_00729	372	208.338	0	0
locus_tag=ECB_00730|gene=ECB_00730	345	182.991	0	0
locus_tag=ECB_00731|gene=ECB_00731	186	56.0009	0	0
locus_tag=ECB_00732|gene=ECB_00732	552	384.265	4	7.27165
locus_tag=ECB_00733|gene=ECB_00733	1623	1454.96	38	18.2447
locus_tag=ECB_00734|gene=ECB_00734	762	593.958	4	4.70445
locus_tag=ECB_00735|gene=ECB_00735	459	292.248	1	2.3903
locus_tag=ECB_00736|gene=ECB_00736	399	233.987	0	0
locus_tag=ECB_00737|gene=ECB_00737	993	824.958	1	0.846783
locus_tag=ECB_00738|gene=ECB_00738	1338	1169.96	0	0
locus_tag=ECB_00739|gene=ECB_00739	1146	977.958	3	2.14292
locus_tag=ECB_00740|gene=ybhB	477	310.099	42	94.6135
locus_tag=ECB_00741|gene=bioA	1290	1121.96	12	7.47152
locus_tag=ECB_00742|gene=bioB	1041	872.958	17	13.6038
locus_tag=ECB_00743|gene=bioF	1155	986.958	2	1.41558
locus_tag=ECB_00744|gene=bioC	756	587.958	8	9.50491
locus_tag=ECB_00745|gene=bioD	678	510.068	17	23.2822
locus_tag=ECB_00746|gene=uvrB	2022	1853.96	97	36.549
locus_tag=ECB_00747|gene=ybhK	909	740.958	28	26.3979
locus_tag=ECB_00748|gene=moaA	990	821.958	96	81.5879
locus_tag=ECB_00749|gene=moaB	513	345.516	11	22.2396
locus_tag=ECB_00750|gene=moaC	486	318.847	7	15.3363
locus_tag=ECB_00751|gene=moaD	246	98.4832	7	49.6523
locus_tag=ECB_00752|gene=moaE	453	286.393	18	43.905
locus_tag=ECB_00753|gene=ybhL	705	537.015	1720	2237.41
locus_tag=ECB_00754|gene=ybhM	714	546.015	11	14.0732
locus_tag=ECB_00755|gene=ybhN	957	788.958	18	15.9376
locus_tag=ECB_00756|gene=ybhO	1242	1073.96	20	13.0091
locus_tag=ECB_00757|gene=ybhP	762	593.958	24	28.2267
locus_tag=ECB_00758|gene=ybhQ	411	245.36	161	458.38
locus_tag=ECB_00759|gene=ybhR	1107	938.958	33	24.5512
locus_tag=ECB_00760|gene=ybhS	1134	965.958	22	15.9099
locus_tag=ECB_00761|gene=ybhF	1737	1568.96	57	25.3786
locus_tag=ECB_00762|gene=ybhG	999	830.958	43	36.1488
locus_tag=ECB_00763|gene=ybiH	672	504.068	29	40.1895
locus_tag=ECB_00764|gene=rhlE	1365	1196.96	12	7.00336
locus_tag=ECB_00765|gene=ybiA	483	315.911	4	8.84503
locus_tag=ECB_00766|gene=dinG	2151	1982.96	39	13.739
locus_tag=ECB_00767|gene=ybiB	963	794.958	85	74.6928
locus_tag=ECB_00768|gene=ybiC	1086	917.958	227	172.746
locus_tag=ECB_00769|gene=ybiJ	261	110.444	44	278.3
locus_tag=ECB_00770|gene=ybiI	267	115.209	76	460.819
locus_tag=ECB_00771|gene=ybiX	678	510.068	18	24.6518
locus_tag=ECB_00772|gene=ybiL	2283	2114.96	29	9.57856
locus_tag=ECB_00773|gene=ybiM	261	110.444	88	556.601
locus_tag=ECB_00774|gene=ybiN	927	758.958	4	3.68168
locus_tag=ECB_00775|gene=ybiO	2226	2057.96	19	6.44943
locus_tag=ECB_00776|gene=glnQ	723	555.015	36	45.3108
locus_tag=ECB_00777|gene=glnP	660	492.068	57	80.9195
locus_tag=ECB_00778|gene=glnH	747	578.958	410	494.699
locus_tag=ECB_00779|gene=dps	504	336.618	948	1967.32
locus_tag=ECB_00780|gene=ybiF	888	719.958	38	36.8706
locus_tag=ECB_00781|gene=ompX	516	348.482	983	1970.5
locus_tag=ECB_00782|gene=ybiP	1584	1415.96	20	9.86697
locus_tag=ECB_00783|gene=ECB_00783	270	117.572	2793	16594.7
locus_tag=ECB_00784|gene=mntR	468	301.129	89	206.462
locus_tag=ECB_00785|gene=ybiR	1119	950.958	19	13.9571
locus_tag=ECB_00786|gene=ybiS	921	752.958	156	144.73
locus_tag=ECB_00787|gene=ybiT	1593	1424.96	44	21.5702
locus_tag=ECB_00788|gene=ybiU	1266	1097.96	8	5.08989
locus_tag=ECB_00789|gene=ybiV	816	647.958	9	9.70286
locus_tag=ECB_00790|gene=ybiW	2433	2264.96	20	6.16842
locus_tag=ECB_00791|gene=ybiY	927	758.958	0	0
locus_tag=ECB_00792|gene=fsa	663	495.068	4	5.64415
locus_tag=ECB_00793|gene=moeB	750	581.958	16	19.2058
locus_tag=ECB_00794|gene=moeA	1236	1067.96	36	23.5479
locus_tag=ECB_00795|gene=ybiK	966	797.958	53	46.3981
locus_tag=ECB_00796|gene=yliA	1839	1670.96	22	9.19732
locus_tag=ECB_00797|gene=yliB	1482	1313.96	27	14.3544
locus_tag=ECB_00798|gene=yliC	921	752.958	10	9.27755
locus_tag=ECB_00799|gene=yliD	912	743.958	2	1.87796
locus_tag=ECB_00800|gene=yliE	2097	1928.96	1	0.362144
locus_tag=ECB_00801|gene=yliF	1329	1160.96	13	7.82224
locus_tag=ECB_00802|gene=yliG	1326	1157.96	8	4.82615
locus_tag=ECB_00803|gene=yliH	384	219.579	6178	19654.5
locus_tag=ECB_00804|gene=yliI	1116	947.958	56	41.267
locus_tag=ECB_00805|gene=yliJ	627	459.068	24	36.5206
locus_tag=ECB_00806|gene=dacC	1203	1034.96	962	649.316
locus_tag=ECB_00807|gene=deoR	759	590.958	38	44.9191
locus_tag=ECB_00808|gene=ybjG	597	429.068	36	58.6111
locus_tag=ECB_00809|gene=cmr	1233	1064.96	32	20.9904
locus_tag=ECB_00810|gene=ybjH	285	129.951	4	21.5023
locus_tag=ECB_00811|gene=ybjI	816	647.958	16	17.2495
locus_tag=ECB_00812|gene=ybjJ	1209	1040.96	11	7.38182
locus_tag=ECB_00813|gene=ybjK	537	369.303	41	77.5541
locus_tag=ECB_00814|gene=ECB_00814	333	172.043	425	1725.67
locus_tag=ECB_00815|gene=ECB_00815	945	776.958	30	26.9729
locus_tag=ECB_00816|gene=ECB_00816	153	36.4068	2	38.3753
locus_tag=ECB_00817|gene=ECB_00817	564	396.109	10	17.6356
locus_tag=ECB_00818|gene=ECB_00818	222	80.5839	4	34.6749
locus_tag=ECB_00819|gene=ECB_00819	510	342.516	0	0
locus_tag=ECB_00820|gene=ECB_00820	240	93.8755	1	7.44135
locus_tag=ECB_00821|gene=ECB_00821	342	180.158	0	0
locus_tag=ECB_00822|gene=ECB_00822	234	89.6576	0	0
locus_tag=ECB_00823|gene=ECB_00823	228	85.0098	1	8.21741
locus_tag=ECB_00824|gene=ECB_00824	858	689.958	4	4.04987
locus_tag=ECB_00825|gene=ECB_00825	2415	2246.96	7	2.17624
locus_tag=ECB_00826|gene=ECB_00826	189	57.9951	19	228.858
locus_tag=ECB_00827|gene=ECB_00827	306	148.151	35	165.032
locus_tag=ECB_00828|gene=ECB_00828	336	174.686	72	287.924
locus_tag=ECB_00829|gene=ECB_00829	165	43.3939	1	16.0981
locus_tag=ECB_00830|gene=ECB_00830	924	755.958	43	39.7352
locus_tag=ECB_00831|gene=ECB_00831	963	794.958	10	8.78739
locus_tag=ECB_00832|gene=ECB_00832	1029	860.958	1	0.811376
locus_tag=ECB_00833|gene=ECB_00833	1767	1598.96	3	1.31065
locus_tag=ECB_00834|gene=ECB_00834	753	584.958	0	0
locus_tag=ECB_00835|gene=ECB_00835	147	33.4603	0	0
locus_tag=ECB_00836|gene=ECB_00836	429	262.725	0	0
locus_tag=ECB_00837|gene=ECB_00837	291	135.132	3	15.5084
locus_tag=ECB_00838|gene=ECB_00838	432	265.646	0	0
locus_tag=ECB_00839|gene=ECB_00839	447	280.563	2	4.97971
locus_tag=ECB_00840|gene=ECB_00840	807	638.958	19	20.7723
locus_tag=ECB_00841|gene=ECB_00841	822	653.958	4	4.27282
locus_tag=ECB_00842|gene=ECB_00842	360	196.833	0	0
locus_tag=ECB_00843|gene=ECB_00843	909	740.958	0	0
locus_tag=ECB_00844|gene=ECB_00844	606	438.068	1	1.59464
locus_tag=ECB_00845|gene=ECB_00845	1623	1454.96	7	3.36087
locus_tag=ECB_00846|gene=ECB_00846	438	271.618	5	12.8592
locus_tag=ECB_00847|gene=tfaE	603	435.068	4	6.42253
locus_tag=ECB_00848|gene=ECB_00848	540	372.303	9	16.8869
locus_tag=ECB_00849|gene=ECB_00849	276	122.488	2	11.4062
locus_tag=ECB_00850|gene=ECB_00850	369	205.506	13	44.1898
locus_tag=ECB_00851|gene=ECB_00851	252	103.18	11	74.4734
locus_tag=ECB_00852|gene=ybjL	1686	1517.96	84	38.6566
locus_tag=ECB_00853|gene=ybjM	378	213.995	2	6.52875
locus_tag=ECB_00854|gene=grxA	258	107.979	5	32.347
locus_tag=ECB_00855|gene=ybjC	288	132.488	2	10.5452
locus_tag=ECB_00856|gene=nfsA	723	555.015	5	6.29316
locus_tag=ECB_00857|gene=rimK	903	734.958	6	5.70286
locus_tag=ECB_00858|gene=ybjN	477	310.099	13	29.2851
locus_tag=ECB_00859|gene=potF	1113	944.958	20	14.785
locus_tag=ECB_00860|gene=potG	1134	965.958	6	4.33907
locus_tag=ECB_00861|gene=potH	954	785.958	4	3.55521
locus_tag=ECB_00862|gene=potI	846	677.958	7	7.21273
locus_tag=ECB_00863|gene=ybjO	489	321.815	4	8.68275
locus_tag=ECB_00864|gene=ybjF	1128	959.958	4	2.9108
locus_tag=ECB_00865|gene=artJ	732	564.015	8	9.90839
locus_tag=ECB_00866|gene=artM	669	501.068	14	19.518
locus_tag=ECB_00867|gene=artQ	717	549.015	7	8.90671
locus_tag=ECB_00868|gene=artI	732	564.015	33	40.8721
locus_tag=ECB_00869|gene=artP	729	561.015	18	22.4131
locus_tag=ECB_00870|gene=ybjP	516	348.482	71	142.325
locus_tag=ECB_00871|gene=ybjQ	324	164.17	434	1846.72
locus_tag=ECB_00872|gene=ybjR	831	662.958	178	187.559
locus_tag=ECB_00873|gene=ybjS	1014	845.958	62	51.1973
locus_tag=ECB_00874|gene=ybjT	1431	1262.96	17	9.40295
locus_tag=ECB_00875|gene=ltaE	1002	833.958	41	34.3434
locus_tag=ECB_00876|gene=poxB	1719	1550.96	78	35.1317
locus_tag=ECB_00877|gene=hcr	969	800.958	1	0.872156
locus_tag=ECB_00878|gene=hcp	1653	1484.96	2	0.940849
locus_tag=ECB_00879|gene=ybjE	900	731.958	7	6.68061
locus_tag=ECB_00880|gene=aqpZ	696	528.068	112	148.16
locus_tag=ECB_00881|gene=ybjD	1659	1490.96	208	97.4545
locus_tag=ECB_00882|gene=ybjX	993	824.958	392	331.939
locus_tag=ECB_00883|gene=macA	1116	947.958	49	36.1086
locus_tag=ECB_00884|gene=macB	1947	1778.96	25	9.81699
locus_tag=ECB_00885|gene=cspD	225	82.7877	7	59.0658
locus_tag=ECB_00886|gene=clpS	321	161.524	1	4.3248
locus_tag=ECB_00887|gene=clpA	2133	1964.96	5	1.77755
locus_tag=ECB_00888|gene=infA	219	78.3261	32	285.396
locus_tag=ECB_00889|gene=aat	705	537.015	28	36.423
locus_tag=ECB_00890|gene=cydC	1722	1553.96	15	6.74304
locus_tag=ECB_00891|gene=cydD	1767	1598.96	15	6.55327
locus_tag=ECB_00892|gene=trxB	966	797.958	34	29.7648
locus_tag=ECB_00893|gene=lrp	495	327.717	76	162.001
locus_tag=ECB_00894|gene=ftsK	4029	3860.96	127	22.978
locus_tag=ECB_00895|gene=lolA	615	447.068	53	82.8144
locus_tag=ECB_00896|gene=ycaJ	1344	1175.96	22	13.0688
locus_tag=ECB_00897|gene=serS	1293	1124.96	311	193.12
locus_tag=ECB_00898|gene=dmsA	2445	2276.96	15	4.60193
locus_tag=ECB_00899|gene=dmsB	618	450.068	0	0
locus_tag=ECB_00900|gene=dmsC	864	695.958	8	8.02992
locus_tag=ECB_00901|gene=ycaC	627	459.068	14	21.3037
locus_tag=ECB_00902|gene=ycaD	1149	980.958	41	29.197
locus_tag=ECB_00903|gene=ycaM	1431	1262.96	9	4.97803
locus_tag=ECB_00904|gene=ycaN	909	740.958	4	3.77112
locus_tag=ECB_00905|gene=ycaK	591	423.068	8	13.2094
locus_tag=ECB_00906|gene=pflA	741	573.015	161	196.274
locus_tag=ECB_00907|gene=pflB	2283	2114.96	1051	347.14
locus_tag=ECB_00908|gene=focA	858	689.958	133	134.658
locus_tag=ECB_00909|gene=ycaO	1761	1592.96	9	3.94677
locus_tag=ECB_00910|gene=ycaP	693	525.068	38	50.5559
locus_tag=ECB_00911|gene=serC	1089	920.958	83	62.9568
locus_tag=ECB_00912|gene=aroA	1284	1115.96	31	19.4052
locus_tag=ECB_00913|gene=ycaL	765	596.958	10	11.702
locus_tag=ECB_00914|gene=cmk	684	516.068	100	135.362
locus_tag=ECB_00915|gene=rpsA	1674	1505.96	761	353.001
locus_tag=ECB_00916|gene=himD	285	129.951	258	1386.9
locus_tag=ECB_00917|gene=ycaI	2265	2096.96	77	25.651
locus_tag=ECB_00918|gene=msbA	1749	1580.96	31	13.6976
locus_tag=ECB_00919|gene=lpxK	987	818.958	27	23.0307
locus_tag=ECB_00920|gene=ycaQ	1233	1064.96	14	9.18332
locus_tag=ECB_00921|gene=ycaR	183	54.2351	3	38.6407
locus_tag=ECB_00922|gene=kdsB	747	578.958	26	31.3712
locus_tag=ECB_00923|gene=ycbJ	894	725.958	157	151.075
locus_tag=ECB_00924|gene=ycbC	780	611.958	26	29.6795
locus_tag=ECB_00925|gene=smtA	786	617.958	16	18.0869
locus_tag=ECB_00926|gene=mukF	1323	1154.96	13	7.86287
locus_tag=ECB_00927|gene=mukE	678	510.068	11	15.065
locus_tag=ECB_00928|gene=mukB	4461	4292.96	77	12.5296
locus_tag=ECB_00929|gene=ycbB	1848	1679.96	1023	425.384
locus_tag=ECB_00930|gene=ycbK	549	381.303	136	249.157
locus_tag=ECB_00931|gene=ycbL	648	480.068	184	267.743
locus_tag=ECB_00932|gene=aspC	1191	1022.96	76	51.8991
locus_tag=ECB_00933|gene=ompF	1089	920.958	1220	925.389
locus_tag=ECB_00934|gene=asnS	1401	1232.96	191	108.215
locus_tag=ECB_00935|gene=pncB	1203	1034.96	62	41.8478
locus_tag=ECB_00936|gene=pepN	2613	2444.96	266	76.0001
locus_tag=ECB_00937|gene=ssuB	768	599.958	12	13.9722
locus_tag=ECB_00938|gene=ssuC	792	623.958	0	0
locus_tag=ECB_00939|gene=ssuD	1146	977.958	5	3.57153
locus_tag=ECB_00940|gene=ssuA	960	791.958	6	5.29241
locus_tag=ECB_00941|gene=ssuE	576	408.068	1	1.71187
locus_tag=ECB_00942|gene=ycbQ	540	372.303	1	1.87632
locus_tag=ECB_00943|gene=ycbR	702	534.015	8	10.465
locus_tag=ECB_00944|gene=ycbS	2601	2432.96	14	4.01974
locus_tag=ECB_00945|gene=ycbT	1071	902.958	5	3.86818
locus_tag=ECB_00946|gene=ycbU	543	375.303	9	16.7519
locus_tag=ECB_00947|gene=ycbV	516	348.482	17	34.0779
locus_tag=ECB_00948|gene=ycbF	711	543.015	6	7.71868
locus_tag=ECB_00949|gene=pyrD	1011	842.958	12	9.94442
locus_tag=ECB_00950|gene=ycbW	543	375.303	18	33.5038
locus_tag=ECB_00951|gene=ycbX	1110	941.958	34	25.2146
locus_tag=ECB_00952|gene=ycbY	2109	1940.96	15	5.39858
locus_tag=ECB_00953|gene=uup	1908	1739.96	29	11.643
locus_tag=ECB_00954|gene=pqiA	1254	1085.96	58	37.3095
locus_tag=ECB_00955|gene=pqiB	1641	1472.96	83	39.3633
locus_tag=ECB_00956|gene=ymbA	549	381.303	56	102.594
locus_tag=ECB_00957|gene=rmf	168	45.26	351	5417.47
locus_tag=ECB_00958|gene=fabA	519	351.447	116	230.57
locus_tag=ECB_00959|gene=ycbZ	1761	1592.96	157	68.8493
locus_tag=ECB_00960|gene=ycbG	453	286.393	29	70.7359
locus_tag=ECB_00961|gene=ompA	1041	872.958	1505	1204.33
locus_tag=ECB_00962|gene=sulA	510	342.516	202	411.978
locus_tag=ECB_00963|gene=yccR	630	462.068	12	18.1417
locus_tag=ECB_00964|gene=yccS	2154	1985.96	37	13.0147
locus_tag=ECB_00965|gene=yccF	447	280.563	1	2.48985
locus_tag=ECB_00966|gene=helD	2055	1886.96	114	42.2033
locus_tag=ECB_00967|gene=mgsA	459	292.248	105	250.982
locus_tag=ECB_00968|gene=yccT	663	495.068	75	105.828
locus_tag=ECB_00969|gene=yccU	414	248.211	699	1967.25
locus_tag=ECB_00970|gene=yccV	318	158.789	1141	5019.59
locus_tag=ECB_00971|gene=yccW	1104	935.958	106	79.114
locus_tag=ECB_00972|gene=yccX	279	125.02	67	374.369
locus_tag=ECB_00973|gene=yccK	330	169.394	34	140.212
locus_tag=ECB_00974|gene=yccA	660	492.068	224	318
locus_tag=ECB_00975|gene=hyaA	1119	950.958	16	11.7534
locus_tag=ECB_00976|gene=hyaB	1794	1625.96	12	5.15556
locus_tag=ECB_00977|gene=hyaC	708	540.015	6	7.76156
locus_tag=ECB_00978|gene=hyaD	588	420.068	10	16.6297
locus_tag=ECB_00979|gene=hyaE	399	233.987	5	14.9274
locus_tag=ECB_00980|gene=hyaF	858	689.958	3	3.03741
locus_tag=ECB_00981|gene=appC	1545	1376.96	2	1.01464
locus_tag=ECB_00982|gene=appB	1137	968.958	19	13.6979
locus_tag=ECB_00983|gene=appA	1299	1130.96	7	4.3237
locus_tag=ECB_00984|gene=yccC	2181	2012.96	39	13.5342
locus_tag=ECB_00985|gene=yccY	447	280.563	0	0
locus_tag=ECB_00986|gene=yccZ	1140	971.958	15	10.7807
locus_tag=ECB_00987|gene=ymcA	2097	1928.96	16	5.7943
locus_tag=ECB_00988|gene=ymcB	747	578.958	0	0
locus_tag=ECB_00989|gene=ymcC	645	477.068	1	1.46428
locus_tag=ECB_00990|gene=ymcD	306	148.151	26	122.595
locus_tag=ECB_00991|gene=cspH	213	74.1264	0	0
locus_tag=ECB_00992|gene=cspG	213	74.1264	1	9.42391
locus_tag=ECB_00993|gene=sfa	231	87.3202	0	0
locus_tag=ECB_00994|gene=gnsA	174	48.9947	1	14.2579
locus_tag=ECB_00995|gene=yccM	1074	905.958	2	1.54215
locus_tag=ECB_00996|gene=torS	2745	2576.96	16	4.33727
locus_tag=ECB_00997|gene=torT	1029	860.958	18	14.6048
locus_tag=ECB_00998|gene=torR	693	525.068	13	17.2954
locus_tag=ECB_00999|gene=torC	1173	1004.96	15	10.4267
locus_tag=ECB_01000|gene=torA	2547	2378.96	8	2.34913
locus_tag=ECB_01001|gene=torD	600	432.068	9	14.551
locus_tag=ECB_01002|gene=yccD	306	148.151	78	367.785
locus_tag=ECB_01003|gene=cbpA	921	752.958	177	164.213
locus_tag=ECB_01004|gene=yccE	1260	1091.96	4	2.55893
locus_tag=ECB_01005|gene=agp	1242	1073.96	1366	888.521
locus_tag=ECB_01006|gene=yccJ	228	85.0098	830	6820.45
locus_tag=ECB_01007|gene=wrbA	597	429.068	1313	2137.68
locus_tag=ECB_01008|gene=ymdF	174	48.9947	18	256.642
locus_tag=ECB_01009|gene=ycdG	1329	1160.96	8	4.81368
locus_tag=ECB_01010|gene=ycdH	495	327.717	3	6.39478
locus_tag=ECB_01011|gene=ycdI	591	423.068	12	19.8141
locus_tag=ECB_01012|gene=ycdJ	801	632.958	2	2.20729
locus_tag=ECB_01013|gene=ycdK	387	222.423	4	12.5628
locus_tag=ECB_01014|gene=ycdL	693	525.068	3	3.99125
locus_tag=ECB_01015|gene=ycdM	1149	980.958	0	0
locus_tag=ECB_01016|gene=ycdC	639	471.068	36	53.3854
locus_tag=ECB_01017|gene=putA	3963	3794.96	550	101.242
locus_tag=ECB_01018|gene=putP	1509	1340.96	728	379.245
locus_tag=ECB_01019|gene=ycdN	840	671.958	118	122.672
locus_tag=ECB_01020|gene=ycdO	1128	959.958	76	55.3051
locus_tag=ECB_01021|gene=ycdB	1272	1103.96	87	55.0517
locus_tag=ECB_01022|gene=phoH	1065	896.958	1652	1286.6
locus_tag=ECB_01023|gene=ycdP	414	248.211	4	11.2575
locus_tag=ECB_01024|gene=ycdQ	1326	1157.96	22	13.2719
locus_tag=ECB_01025|gene=ycdR	2019	1850.96	31	11.6995
locus_tag=ECB_01026|gene=ycdS	2424	2255.96	58	17.9598
locus_tag=ECB_01027|gene=ycdT	1359	1190.96	76	44.5781
locus_tag=ECB_01028|gene=insF-1	816	647.958	5.31562e-05	5.73074e-05
locus_tag=ECB_01029|gene=insE-1	309	150.776	14.25	66.0219
locus_tag=ECB_01030|gene=ycdW	939	770.958	11	9.96704
locus_tag=ECB_01031|gene=ycdX	738	570.015	27	33.0888
locus_tag=ECB_01032|gene=ycdY	555	387.188	19	34.2796
locus_tag=ECB_01033|gene=ycdZ	492	324.815	29	62.3685
locus_tag=ECB_01034|gene=csgG	834	665.958	12	12.5875
locus_tag=ECB_01035|gene=csgF	417	251.136	3	8.34482
locus_tag=ECB_01036|gene=csgE	390	225.378	0	0
locus_tag=ECB_01037|gene=csgD	651	483.068	1	1.44609
locus_tag=ECB_01038|gene=csgB	456	289.364	7	16.8989
locus_tag=ECB_01039|gene=csgA	456	289.364	88	212.443
locus_tag=ECB_01040|gene=csgC	333	172.043	0	0
locus_tag=ECB_01041|gene=ymdA	312	153.506	25	113.768
locus_tag=ECB_01042|gene=ymdB	534	366.303	151	287.965
locus_tag=ECB_01043|gene=ymdC	1422	1253.96	51	28.4113
locus_tag=ECB_01044|gene=mdoC	1158	989.958	66	46.5727
locus_tag=ECB_01045|gene=mdoG	1536	1367.96	55	28.0863
locus_tag=ECB_01046|gene=mdoH	2544	2375.96	41	12.0545
locus_tag=ECB_01047|gene=yceK	228	85.0098	38	312.262
locus_tag=ECB_01048|gene=msyB	375	211.189	62	205.08
locus_tag=ECB_01049|gene=yceE	1227	1058.96	25	16.4917
locus_tag=ECB_01050|gene=htrB	921	752.958	33	30.6159
locus_tag=ECB_01051|gene=yceA	1053	884.958	13	10.2618
locus_tag=ECB_01052|gene=yceI	576	408.068	6	10.2712
locus_tag=ECB_01053|gene=yceJ	567	399.109	1	1.7503
locus_tag=ECB_01054|gene=yceO	141	30.4659	1	22.9293
locus_tag=ECB_01055|gene=solA	1119	950.958	12	8.81503
locus_tag=ECB_01056|gene=yceP	255	105.372	612	4057.22
locus_tag=ECB_01057|gene=dinI	246	98.4832	64	453.964
locus_tag=ECB_01058|gene=pyrC	1047	878.958	16	12.7162
locus_tag=ECB_01059|gene=yceB	561	393.188	41	72.843
locus_tag=ECB_01060|gene=grxB	648	480.068	351	510.749
locus_tag=ECB_01061|gene=yceL	1209	1040.96	38	25.5008
locus_tag=ECB_01062|gene=rimJ	585	417.068	96	160.793
locus_tag=ECB_01063|gene=yceH	648	480.068	71	103.314
locus_tag=ECB_01064|gene=mviM	924	755.958	41	37.887
locus_tag=ECB_01065|gene=mviN	1536	1367.96	21	10.7238
locus_tag=ECB_01066|gene=flgN	417	251.136	1	2.78161
locus_tag=ECB_01067|gene=flgM	294	137.827	1	5.06838
locus_tag=ECB_01068|gene=flgA	660	492.068	6	8.51784
locus_tag=ECB_01069|gene=flgB	417	251.136	0	0
locus_tag=ECB_01070|gene=flgC	405	239.604	0	0
locus_tag=ECB_01071|gene=flgD	696	528.068	2	2.64572
locus_tag=ECB_01072|gene=flgE	1206	1037.96	11	7.40316
locus_tag=ECB_01073|gene=flgF	756	587.958	1	1.18811
locus_tag=ECB_01074|gene=flgG	783	614.958	7	7.95164
locus_tag=ECB_01075|gene=flgH	699	531.015	1	1.31552
locus_tag=ECB_01076|gene=flgI	1098	929.958	0	0
locus_tag=ECB_01077|gene=flgJ	942	773.958	3	2.70775
locus_tag=ECB_01078|gene=flgK	1644	1475.96	21	9.93915
locus_tag=ECB_01079|gene=flgL	954	785.958	28	24.8864
locus_tag=ECB_01080|gene=rne	3186	3017.96	198	45.8306
locus_tag=ECB_01081|gene=ECB_01081	321	161.524	52	224.89
locus_tag=ECB_01082|gene=rluC	960	791.958	18	15.8772
locus_tag=ECB_01083|gene=maf	585	417.068	81	135.669
locus_tag=ECB_01084|gene=yceD	522	354.447	101	199.056
locus_tag=ECB_01085|gene=rpmF	174	48.9947	80	1140.63
locus_tag=ECB_01086|gene=plsX	1071	902.958	95	73.4954
locus_tag=ECB_01087|gene=fabH	954	785.958	31	27.5528
locus_tag=ECB_01088|gene=fabD	930	761.958	55	50.4238
locus_tag=ECB_01089|gene=fabG	735	567.015	411	506.35
locus_tag=ECB_01090|gene=acpP	237	91.7614	1189	9051.61
locus_tag=ECB_01091|gene=fabF	1242	1073.96	484	314.82
locus_tag=ECB_01092|gene=pabC	810	641.958	2	2.17634
locus_tag=ECB_01093|gene=yceG	1023	854.958	8	6.53656
locus_tag=ECB_01094|gene=tmk	642	474.068	7	10.3148
locus_tag=ECB_01095|gene=holB	1005	836.958	16	13.3543
locus_tag=ECB_01096|gene=ycfH	798	629.958	620	687.518
locus_tag=ECB_01097|gene=ptsG	1434	1265.96	99	54.6286
locus_tag=ECB_01098|gene=fhuE	2190	2021.96	45	15.5469
locus_tag=ECB_01099|gene=ycfF	360	196.833	36	127.764
locus_tag=ECB_01100|gene=ycfL	378	213.995	18	58.7587
locus_tag=ECB_01101|gene=ycfM	642	474.068	42	61.8888
locus_tag=ECB_01102|gene=ycfN	825	656.958	23	24.4565
locus_tag=ECB_01103|gene=nagZ	1026	857.958	58	47.2244
locus_tag=ECB_01104|gene=ycfP	543	375.303	125	232.665
locus_tag=ECB_01105|gene=ndh	1305	1136.96	27	16.5891
locus_tag=ECB_01106|gene=ycfJ	540	372.303	3	5.62897
locus_tag=ECB_01107|gene=ycfQ	633	465.068	27	40.5556
locus_tag=ECB_01108|gene=ycfR	258	107.979	1027	6644.07
locus_tag=ECB_01109|gene=ycfS	963	794.958	9	7.90865
locus_tag=ECB_01110|gene=mfd	3447	3278.96	31	6.60435
locus_tag=ECB_01111|gene=ycfT	1074	905.958	7	5.39752
locus_tag=ECB_01112|gene=ycfU	1200	1031.96	14	9.47698
locus_tag=ECB_01113|gene=ycfV	702	534.015	5	6.54064
locus_tag=ECB_01114|gene=ycfW	1245	1076.96	198	128.431
locus_tag=ECB_01116_2|gene=insA-10	276	122.488	6.46892	36.8929
locus_tag=ECB_01117_2|gene=insB-10	504	336.618	0.00372378	0.00772772
locus_tag=ECB_01118|gene=cobB	840	671.958	5	5.19795
locus_tag=ECB_01119|gene=ycfZ	789	620.958	4	4.49989
locus_tag=ECB_01120|gene=ymfA	408	242.483	9	25.9278
locus_tag=ECB_01121|gene=potD	1047	878.958	15	11.9214
locus_tag=ECB_01122|gene=potC	795	626.958	8	8.91365
locus_tag=ECB_01123|gene=potB	828	659.958	16	16.9359
locus_tag=ECB_01124|gene=potA	1137	968.958	23	16.5816
locus_tag=ECB_01125|gene=pepT	1227	1058.96	67	44.1977
locus_tag=ECB_01126|gene=ycfD	1122	953.958	139	101.786
locus_tag=ECB_01127|gene=phoQ	1461	1292.96	58	31.3363
locus_tag=ECB_01128|gene=phoP	672	504.068	242	335.374
locus_tag=ECB_01129|gene=purB	1371	1202.96	26	15.0983
locus_tag=ECB_01130|gene=ycfC	642	474.068	24	35.365
locus_tag=ECB_01131|gene=trmU	1107	938.958	23	17.1114
locus_tag=ECB_01132|gene=ymfB	462	295.159	5	11.8336
locus_tag=ECB_01133|gene=ymfC	654	486.068	4	5.74866
locus_tag=ECB_01134|gene=icdA	1251	1082.96	436	281.241
locus_tag=ECB_01135|gene=ycgW	324	164.17	0	0
locus_tag=ECB_01136|gene=ycgX	405	239.604	0	0
locus_tag=ECB_01137|gene=ycgE	732	564.015	29	35.9179
locus_tag=ECB_01138|gene=ycgF	1212	1043.96	61	40.8179
locus_tag=ECB_01139|gene=ycgZ	237	91.7614	5	38.064
locus_tag=ECB_01140|gene=ymgA	273	120.08	0	0
locus_tag=ECB_01141|gene=ymgB	267	115.209	0	0
locus_tag=ECB_01142|gene=ymgC	249	100.837	0	0
locus_tag=ECB_01143|gene=ycgG	1524	1355.96	75	38.6384
locus_tag=ECB_01144|gene=ymgF	219	78.3261	2	17.8372
locus_tag=ECB_01146|gene=ymgD	330	169.394	135	556.723
locus_tag=ECB_01147|gene=ECB_01147	276	122.488	2	11.4062
locus_tag=ECB_01148|gene=ycgI	213	74.1264	5	47.1196
locus_tag=ECB_01149|gene=minE	267	115.209	11	66.6974
locus_tag=ECB_01150|gene=minD	813	644.958	61	66.0697
locus_tag=ECB_01151|gene=minC	696	528.068	65	85.9859
locus_tag=ECB_01152|gene=ycgJ	369	205.506	20	67.9843
locus_tag=ECB_01153|gene=ycgK	402	236.82	50	147.488
locus_tag=ECB_01154|gene=ycgL	327	166.811	22	92.1303
locus_tag=ECB_01155|gene=ycgM	660	492.068	111	157.58
locus_tag=ECB_01156|gene=ycgN	447	280.563	99	246.496
locus_tag=ECB_01158|gene=umuD	420	253.959	41	112.778
locus_tag=ECB_01159|gene=umuC	1269	1100.96	37	23.4766
locus_tag=ECB_01160|gene=dsbB	531	363.34	40	76.9044
locus_tag=ECB_01161|gene=nhaB	1542	1373.96	27	13.7276
locus_tag=ECB_01162|gene=fadR	720	552.015	61	77.1938
locus_tag=ECB_01163|gene=ycgB	1533	1364.96	4712	2411.52
locus_tag=ECB_01164|gene=dadA	1299	1130.96	1289	796.179
locus_tag=ECB_01165|gene=alr	1071	902.958	538	416.216
locus_tag=ECB_01166|gene=ycgO	1737	1568.96	446	198.576
locus_tag=ECB_01167|gene=ldcA	915	746.958	64	59.8533
locus_tag=ECB_01168|gene=mltE	612	444.068	22	34.608
locus_tag=ECB_01169|gene=ycgR	735	567.015	2	2.46399
locus_tag=ECB_01170|gene=ymgE	255	105.372	530	3513.61
locus_tag=ECB_01171|gene=ycgY	441	274.618	40	101.75
locus_tag=ECB_01172|gene=treA	1698	1529.96	123	56.1603
locus_tag=ECB_01173|gene=dhaM	1419	1250.96	37	20.6616
locus_tag=ECB_01174|gene=dhaL	633	465.068	23	34.5474
locus_tag=ECB_01175|gene=dhaK	1071	902.958	25	19.3409
locus_tag=ECB_01176|gene=dhaR	1920	1751.96	23	9.17082
locus_tag=ECB_01177|gene=ycgV	2868	2699.96	38	9.83174
locus_tag=ECB_01178|gene=ychF	1092	923.958	21	15.8771
locus_tag=ECB_01179|gene=pth	585	417.068	8	13.3994
locus_tag=ECB_01180|gene=ychH	279	125.02	9577	53512.4
locus_tag=ECB_01181|gene=ychM	1680	1511.96	146	67.4555
locus_tag=ECB_01182|gene=prsA	948	779.958	49	43.8863
locus_tag=ECB_01183|gene=ispE	852	683.958	22	22.4697
locus_tag=ECB_01184|gene=lolB	624	456.068	19	29.1023
locus_tag=ECB_01185|gene=hemA	1257	1088.96	44	28.2258
locus_tag=ECB_01186|gene=prfA	1083	914.958	30	22.9047
locus_tag=ECB_01187|gene=hemK	834	665.958	17	17.8323
locus_tag=ECB_01188|gene=ychQ	393	228.149	0	0
locus_tag=ECB_01189|gene=ychA	810	641.958	29	31.557
locus_tag=ECB_01190|gene=kdsA	855	686.958	34	34.5743
locus_tag=ECB_01191|gene=ldrA	108	15.9012	4.8	210.87
locus_tag=ECB_01192|gene=ldrB	108	15.9012	11.2	492.029
locus_tag=ECB_00620_4|gene=insK-2	852	683.958	22.65	23.1336
locus_tag=ECB_00619_4|gene=insJ-2	522	354.447	50.9048	100.325
locus_tag=ECB_01194|gene=chaA	1101	932.958	29	21.714
locus_tag=ECB_01195|gene=chaB	231	87.3202	52	415.999
locus_tag=ECB_01196|gene=chaC	717	549.015	110	139.963
locus_tag=ECB_01197|gene=ychN	354	191.249	110	401.789
locus_tag=ECB_01198|gene=ychP	1254	1085.96	12	7.7192
locus_tag=ECB_01199|gene=narL	651	483.068	10	14.4609
locus_tag=ECB_01200|gene=narX	1797	1628.96	35	15.0094
locus_tag=ECB_01201|gene=narK	1392	1223.96	10	5.70739
locus_tag=ECB_01202|gene=narG	3744	3575.96	25	4.88373
locus_tag=ECB_01203|gene=narH	1539	1370.96	9	4.58588
locus_tag=ECB_01204|gene=narJ	711	543.015	0	0
locus_tag=ECB_01205|gene=narI	678	510.068	18	24.6518
locus_tag=ECB_01206|gene=ECB_01206	567	399.109	62	108.519
locus_tag=ECB_01208|gene=purU	843	674.958	105	108.672
locus_tag=ECB_01209|gene=ychJ	459	292.248	51	121.906
locus_tag=ECB_01210|gene=ychK	945	776.958	199	178.92
locus_tag=ECB_01211|gene=hnr	1014	845.958	296	244.426
locus_tag=ECB_01212|gene=galU	909	740.958	114	107.477
locus_tag=ECB_01213|gene=hns	414	248.211	8229	23159.5
locus_tag=ECB_01214|gene=tdk	618	450.068	13	20.1776
locus_tag=ECB_01215|gene=adhE	2676	2507.96	902	251.241
locus_tag=ECB_01216|gene=ychE	648	480.068	18	26.1923
locus_tag=ECB_01217|gene=oppA	1632	1463.96	135	64.4183
locus_tag=ECB_01218|gene=oppB	921	752.958	12	11.1331
locus_tag=ECB_01219|gene=oppC	909	740.958	13	12.2561
locus_tag=ECB_01220|gene=oppD	1014	845.958	27	22.2956
locus_tag=ECB_01221|gene=oppF	1005	836.958	53	44.236
locus_tag=ECB_01222|gene=yciU	330	169.394	3	12.3716
locus_tag=ECB_01223|gene=cls	1461	1292.96	63	34.0377
locus_tag=ECB_01224|gene=kch	1254	1085.96	25	16.0817
locus_tag=ECB_01225|gene=yciI	297	140.503	44	218.762
locus_tag=ECB_01226|gene=tonB	720	552.015	75	94.9104
locus_tag=ECB_01227|gene=yciA	399	233.987	7	20.8983
locus_tag=ECB_01228|gene=ispZ	540	372.303	85	159.487
locus_tag=ECB_01229|gene=yciC	744	576.015	68	82.4667
locus_tag=ECB_01230|gene=yciD	639	471.068	6	8.89757
locus_tag=ECB_01231|gene=yciE	507	339.516	6	12.3451
locus_tag=ECB_01232|gene=yciF	501	333.651	3	6.28106
locus_tag=ECB_01233|gene=yciG	180	52.3215	11	146.864
locus_tag=ECB_01234|gene=trpA	807	638.958	21	22.9589
locus_tag=ECB_01235|gene=trpB	1194	1025.96	41	27.9163
locus_tag=ECB_01236|gene=trpC	1359	1190.96	17	9.97141
locus_tag=ECB_01237|gene=trpD	1596	1427.96	19	9.29485
locus_tag=ECB_01238|gene=trpE	1563	1394.96	4	2.0031
locus_tag=ECB_01239|gene=trpL	45	12.1429	0	0
locus_tag=ECB_01240|gene=yciV	882	713.958	13	12.7196
locus_tag=ECB_01241|gene=yciO	621	453.068	46	70.9248
locus_tag=ECB_01243|gene=insA-11	276	122.488	23.5164	134.116
locus_tag=ECB_01244|gene=insB-11	504	336.618	41.774	86.6909
locus_tag=ECB_01245|gene=yciL	876	707.958	9	8.88054
locus_tag=ECB_01246|gene=btuR	591	423.068	19	31.3723
locus_tag=ECB_01247|gene=yciK	759	590.958	18	21.2775
locus_tag=ECB_01248|gene=sohB	1050	881.958	19	15.0491
locus_tag=ECB_01249|gene=yciN	252	103.18	52	352.056
locus_tag=ECB_01250|gene=topA	2598	2429.96	94	27.023
locus_tag=ECB_01251|gene=cysB	975	806.958	879	760.925
locus_tag=ECB_01253|gene=acnA	2676	2507.96	373	103.895
locus_tag=ECB_01254|gene=ribA	591	423.068	95	156.862
locus_tag=ECB_01255|gene=pgpB	765	596.958	35	40.957
locus_tag=ECB_01256|gene=yciS	309	150.776	64	296.519
locus_tag=ECB_01257|gene=yciM	1170	1001.96	24	16.7327
locus_tag=ECB_01258|gene=pyrF	738	570.015	9	11.0296
locus_tag=ECB_01259|gene=yciH	327	166.811	5	20.9387
locus_tag=ECB_01260|gene=osmB	219	78.3261	1014	9043.47
locus_tag=ECB_01261|gene=yciT	750	581.958	54	64.8196
locus_tag=ECB_01262|gene=yciR	1986	1817.96	197	75.6983
locus_tag=ECB_01263|gene=rnb	1935	1766.96	20	7.90693
locus_tag=ECB_01264|gene=yciW	1128	959.958	3	2.1831
locus_tag=ECB_01265|gene=fabI	789	620.958	91	102.373
locus_tag=ECB_01266|gene=ycjD	354	191.249	12	43.8315
locus_tag=ECB_01267|gene=sapF	807	638.958	17	18.5858
locus_tag=ECB_01268|gene=sapD	993	824.958	38	32.1778
locus_tag=ECB_01269|gene=sapC	891	722.958	38	36.7176
locus_tag=ECB_01270|gene=sapB	966	797.958	32	28.0139
locus_tag=ECB_01271|gene=sapA	1644	1475.96	167	79.0399
locus_tag=ECB_01272|gene=ymjA	246	98.4832	6	42.5591
locus_tag=ECB_01273|gene=ycjJ	1386	1217.96	65	37.2808
locus_tag=ECB_01274|gene=ycjK	1419	1250.96	581	324.442
locus_tag=ECB_01275|gene=ycjL	765	596.958	524	613.185
locus_tag=ECB_01276|gene=ycjC	558	390.188	322	576.483
locus_tag=ECB_01277|gene=aldH	1488	1319.96	93	49.2183
locus_tag=ECB_01278|gene=ordL	1281	1112.96	49	30.7554
locus_tag=ECB_01279|gene=goaG	1266	1097.96	39	24.8132
locus_tag=ECB_01280|gene=pspF	978	809.958	17	14.6619
locus_tag=ECB_01281|gene=pspA	669	501.068	61	85.0426
locus_tag=ECB_01282|gene=pspB	225	82.7877	8	67.5038
locus_tag=ECB_01283|gene=pspC	360	196.833	29	102.921
locus_tag=ECB_01284|gene=pspD	222	80.5839	8	69.3498
locus_tag=ECB_01285|gene=pspE	315	156.167	144	644.135
locus_tag=ECB_01286|gene=ycjM	1680	1511.96	1	0.462024
locus_tag=ECB_01287|gene=ycjN	1293	1124.96	2	1.24193
locus_tag=ECB_01288|gene=ycjO	882	713.958	5	4.89217
locus_tag=ECB_01289|gene=ycjP	843	674.958	1	1.03497
locus_tag=ECB_01290|gene=ycjQ	1053	884.958	1	0.789371
locus_tag=ECB_01291|gene=ycjR	789	620.958	9	10.1248
locus_tag=ECB_01292|gene=ycjS	1056	887.958	1	0.786705
locus_tag=ECB_01293|gene=ycjT	2268	2099.96	1	0.332655
locus_tag=ECB_01294|gene=ycjU	660	492.068	1	1.41964
locus_tag=ECB_01295|gene=ycjV	1083	914.958	0	0
locus_tag=ECB_01296|gene=ompG	906	737.958	2	1.89323
locus_tag=ECB_01297|gene=ycjW	999	830.958	3	2.52201
locus_tag=ECB_01298|gene=ycjX	1398	1229.96	14	7.95137
locus_tag=ECB_01299|gene=ycjF	1062	893.958	14	10.9399
locus_tag=ECB_01300|gene=tyrR	1542	1373.96	143	72.7054
locus_tag=ECB_01301|gene=tpx	507	339.516	422	868.272
locus_tag=ECB_01302|gene=ycjG	966	797.958	157	137.443
locus_tag=ECB_01303|gene=ycjI	789	620.958	180	202.495
locus_tag=ECB_01305|gene=ycjY	933	764.958	20	18.264
locus_tag=ECB_01306|gene=ycjZ	900	731.958	50	47.7186
locus_tag=ECB_01307|gene=mppA	1614	1445.96	106	51.2099
locus_tag=ECB_01308|gene=ynaI	1032	863.958	47	38.0023
locus_tag=ECB_01309|gene=ynaJ	258	107.979	152	983.349
locus_tag=ECB_01310|gene=ydaA	951	782.958	2978	2656.99
locus_tag=ECB_01311|gene=fnr	753	584.958	428	511.12
locus_tag=ECB_01312|gene=ogt	516	348.482	26	52.1191
locus_tag=ECB_01313|gene=abgT	1527	1358.96	83	42.6654
locus_tag=ECB_01314|gene=abgB	1446	1277.96	104	56.8487
locus_tag=ECB_01315|gene=abgA	1311	1142.96	107	65.397
locus_tag=ECB_01316|gene=abgR	909	740.958	16	15.0845
locus_tag=ECB_01317|gene=ydaL	564	396.109	8	14.1084
locus_tag=ECB_01318|gene=ydaM	1233	1064.96	107	70.1868
locus_tag=ECB_01319|gene=ydaN	984	815.958	110	94.1736
locus_tag=ECB_01320|gene=dbpA	1374	1205.96	29	16.7985
locus_tag=ECB_01321|gene=ydaO	936	767.958	36	32.7468
locus_tag=ECB_01322|gene=intR	1236	1067.96	10	6.54109
locus_tag=ECB_01323|gene=xisR	216	76.0528	0	0
locus_tag=ECB_01324|gene=ydaC	210	72.1108	3	29.0619
locus_tag=ECB_01325|gene=lar	195	61.7793	0	0
locus_tag=ECB_01326|gene=recT	810	641.958	2	2.17634
locus_tag=ECB_01327|gene=recE	2601	2432.96	18	5.16823
locus_tag=ECB_01328|gene=racC	276	122.488	3	17.1093
locus_tag=ECB_01329|gene=ydaE	171	47.0291	0	0
locus_tag=ECB_01330|gene=kil	222	80.5839	0	0
locus_tag=ECB_01331|gene=sieB	489	321.815	4	8.68275
locus_tag=ECB_01332|gene=ydaF	156	38.1753	0	0
locus_tag=ECB_01333|gene=ydaG	135	27.3754	1	25.5178
locus_tag=ECB_01334|gene=ECB_01334	138	28.9089	0	0
locus_tag=ECB_01335|gene=ECB_01335	345	182.991	3	11.4524
locus_tag=ECB_01336|gene=ECB_01336	273	120.08	2	11.6349
locus_tag=ECB_01337|gene=ydfQ	534	366.303	16	30.5129
locus_tag=ECB_01338|gene=rzpR	300	143.068	16	78.1236
locus_tag=ECB_01339|gene=trkG	1458	1289.96	165	89.3537
locus_tag=ECB_01340|gene=ynaK	432	265.646	4	10.5187
locus_tag=ECB_02695_1|gene=insE-5	309	150.776	3.16667	14.6715
locus_tag=ECB_02696_1|gene=insF-5	807	638.958	59.4446	64.9897
locus_tag=ECB_01341|gene=ECB_01341	837	668.958	65	67.8764
locus_tag=ECB_01342|gene=ECB_01342	2226	2057.96	61.9413	21.0256
locus_tag=ECB_01343|gene=ECB_01343	279	125.02	8	44.7008
locus_tag=ECB_01344|gene=ECB_01344	294	137.827	4	20.2735
locus_tag=ECB_01345|gene=pinR	591	423.068	37.5	61.9191
locus_tag=ECB_01346|gene=ynaE	267	115.209	17.5	106.11
locus_tag=ECB_01347|gene=ynaF	435	268.646	157	408.248
locus_tag=ECB_01348|gene=ompN	1134	965.958	16	11.5709
locus_tag=ECB_01117_3|gene=insB-10	504	336.618	0.00372378	0.00772772
locus_tag=ECB_01116_3|gene=insA-10	276	122.488	6.46892	36.8929
locus_tag=ECB_01349|gene=ydbK	3525	3356.96	413	85.9425
locus_tag=ECB_01350|gene=ydbJ	267	115.209	30	181.902
locus_tag=ECB_01351|gene=hslJ	423	256.907	36	97.8881
locus_tag=ECB_01352|gene=ldhA	990	821.958	28	23.7965
locus_tag=ECB_01353|gene=ydbH	2640	2471.96	36	10.1734
locus_tag=ECB_01354|gene=ynbE	186	56.0009	1	12.4741
locus_tag=ECB_01355|gene=ydbL	327	166.811	2	8.37548
locus_tag=ECB_01356|gene=feaR	906	737.958	113	106.967
locus_tag=ECB_01357|gene=feaB	1500	1331.96	92	48.2504
locus_tag=ECB_01358|gene=tynA	1719	1550.96	12	5.40487
locus_tag=ECB_01359|gene=insE-2	309	150.776	14.25	66.0219
locus_tag=ECB_01360|gene=insF-2	867	698.958	31.1107	31.093
locus_tag=ECB_01361|gene=ydbC	534	366.303	11	20.9776
locus_tag=ECB_01362|gene=ydbD	2307	2138.96	31	10.1243
locus_tag=ECB_01363|gene=ynbA	606	438.068	3	4.78391
locus_tag=ECB_01364|gene=ynbB	897	728.958	6	5.7498
locus_tag=ECB_01365|gene=ynbC	1758	1589.96	15	6.59037
locus_tag=ECB_01366|gene=ynbD	1293	1124.96	17	10.5564
locus_tag=ECB_00620_5|gene=insK-2	852	683.958	22.65	23.1336
locus_tag=ECB_00619_5|gene=insJ-2	522	354.447	50.9048	100.325
locus_tag=ECB_01368|gene=hrpA	3846	3677.96	59	11.206
locus_tag=ECB_01369|gene=ydcF	801	632.958	13	14.3474
locus_tag=ECB_01370|gene=aldA	1440	1271.96	158	86.7738
locus_tag=ECB_01371|gene=gapC	1002	833.958	34	28.4799
locus_tag=ECB_01372|gene=insA-12	276	122.488	23.5164	134.116
locus_tag=ECB_01373|gene=insB-12	504	336.618	41.774	86.6909
locus_tag=ECB_01374|gene=cybB	531	363.34	0	0
locus_tag=ECB_01375|gene=ydcA	174	48.9947	0	0
locus_tag=ECB_01376|gene=hokB	150	34.9942	0	0
locus_tag=ECB_01377|gene=mokB	168	45.26	0	0
locus_tag=ECB_00620_6|gene=insK-2	852	683.958	22.65	23.1336
locus_tag=ECB_00619_6|gene=insJ-2	522	354.447	50.9048	100.325
locus_tag=ECB_01378|gene=trg	1641	1472.96	0	0
locus_tag=ECB_01379|gene=ydcI	924	755.958	0	0
locus_tag=ECB_01380|gene=ydcJ	1344	1175.96	1	0.594035
locus_tag=ECB_01381|gene=ydcG	1626	1457.96	25	11.9784
locus_tag=ECB_01382|gene=ECB_01382	204	68.0502	0	0
locus_tag=ECB_01383|gene=ydcH	225	82.7877	1132	9551.78
locus_tag=ECB_01384|gene=rimL	540	372.303	44	82.5582
locus_tag=ECB_01385|gene=ydcK	981	812.958	145	124.596
locus_tag=ECB_01386|gene=tehA	993	824.958	38	32.1778
locus_tag=ECB_01387|gene=tehB	594	426.068	45	73.7797
locus_tag=ECB_01388|gene=ydcL	669	501.068	847	1180.84
locus_tag=ECB_01390|gene=ydcM	1209	1040.96	63	42.2777
locus_tag=ECB_01391|gene=ydcO	1176	1007.96	119	82.4724
locus_tag=ECB_01392|gene=ydcN	537	369.303	14	26.4819
locus_tag=ECB_01393|gene=ydcP	1962	1793.96	94	36.6032
locus_tag=ECB_01394|gene=yncJ	231	87.3202	73	583.999
locus_tag=ECB_01395|gene=ydcQ	438	271.618	42	108.017
locus_tag=ECB_01396|gene=ydcR	1407	1238.96	22	12.4042
locus_tag=ECB_01397|gene=ydcS	1146	977.958	1007	719.305
locus_tag=ECB_01398|gene=ydcT	1014	845.958	162	133.774
locus_tag=ECB_01399|gene=ydcU	942	773.958	97	87.5505
locus_tag=ECB_01400|gene=ydcV	795	626.958	68	75.766
locus_tag=ECB_01401|gene=ydcW	1425	1256.96	98	54.464
locus_tag=ECB_01402|gene=ydcX	174	48.9947	14	199.61
locus_tag=ECB_01403|gene=ydcY	234	89.6576	70	545.399
locus_tag=ECB_01404|gene=ydcZ	450	283.422	27	66.548
locus_tag=ECB_01405|gene=yncA	519	351.447	27	53.6671
locus_tag=ECB_01406|gene=yncB	1038	869.958	107	85.9191
locus_tag=ECB_01407|gene=yncC	666	498.068	35	49.0889
locus_tag=ECB_01408|gene=yncD	2103	1934.96	31	11.1917
locus_tag=ECB_01409|gene=yncE	1062	893.958	191	149.252
locus_tag=ECB_01410|gene=ansP	1500	1331.96	13	6.818
locus_tag=ECB_01411|gene=yncG	618	450.068	21	32.5945
locus_tag=ECB_01412|gene=yncH	213	74.1264	0	0
locus_tag=ECB_01413|gene=ECB_01413	2127	1958.96	3	1.06979
locus_tag=ECB_01414|gene=rhsE	4224	4055.96	10.3478	1.78221
locus_tag=ECB_01415|gene=ydcD	483	315.911	6	13.2675
locus_tag=ECB_01416|gene=ECB_01416	747	578.958	5	6.03291
locus_tag=ECB_01417|gene=ECB_01417	201	65.9205	3	31.791
locus_tag=ECB_01418|gene=ydcC	792	623.958	2	2.23913
locus_tag=ECB_01419|gene=ydcE	228	85.0098	8	65.7393
locus_tag=ECB_01420|gene=yddH	570	402.109	173	300.543
locus_tag=ECB_01421|gene=nhoA	846	677.958	5	5.15195
locus_tag=ECB_01423|gene=narV	681	513.068	3	4.0846
locus_tag=ECB_01424|gene=narW	696	528.068	0	0
locus_tag=ECB_01425|gene=narY	1545	1376.96	2	1.01464
locus_tag=ECB_01426|gene=narZ	3741	3572.96	13	2.54167
locus_tag=ECB_01427|gene=narU	1389	1220.96	6	3.43285
locus_tag=ECB_01428|gene=yddJ	336	174.686	0	0
locus_tag=ECB_01429|gene=yddK	957	788.958	0	0
locus_tag=ECB_01430|gene=yddL	291	135.132	0	0
locus_tag=ECB_01431|gene=yddG	825	656.958	4	4.25331
locus_tag=ECB_01432|gene=fdnG	3048	2879.96	26	6.30654
locus_tag=ECB_01433|gene=fdnH	885	716.958	15	14.6151
locus_tag=ECB_01434|gene=fdnI	654	486.068	233	334.859
locus_tag=ECB_01435|gene=yddM	363	199.732	2365	8271.55
locus_tag=ECB_01436|gene=adhP	1011	842.958	256	212.148
locus_tag=ECB_01437|gene=sfcA	1698	1529.96	1013	462.524
locus_tag=ECB_01438|gene=rpsV	138	28.9089	1242	30011.9
locus_tag=ECB_01439|gene=bdm	216	76.0528	3	27.5556
locus_tag=ECB_01440|gene=osmC	432	265.646	391	1028.2
locus_tag=ECB_01441|gene=yddO	927	758.958	55	50.6231
locus_tag=ECB_01442|gene=yddP	987	818.958	31	26.4426
locus_tag=ECB_01443|gene=yddQ	897	728.958	62	59.4146
locus_tag=ECB_01444|gene=yddR	1023	854.958	46	37.5852
locus_tag=ECB_01445|gene=yddS	1551	1382.96	240	121.229
locus_tag=ECB_01446|gene=ddpX	582	414.068	143	241.25
locus_tag=ECB_01447|gene=dos	2400	2231.96	299	93.5813
locus_tag=ECB_01448|gene=yddV	1044	875.958	820	653.935
locus_tag=ECB_01449|gene=yddW	1320	1151.96	99	60.0347
locus_tag=ECB_01450|gene=xasA	1536	1367.96	139	70.9816
locus_tag=ECB_01451|gene=gadB	1401	1232.96	131.932	74.7492
locus_tag=ECB_01452|gene=pqqL	2796	2627.96	97	25.7844
locus_tag=ECB_01453|gene=yddB	2373	2204.96	115	36.4336
locus_tag=ECB_01454|gene=yddA	1686	1517.96	12	5.52237
locus_tag=ECB_01455|gene=ydeM	1158	989.958	33	23.2863
locus_tag=ECB_01456|gene=ydeN	1683	1514.96	12	5.53331
locus_tag=ECB_01457|gene=ydeO	762	593.958	5	5.88056
locus_tag=ECB_01458|gene=ECB_01458	198	63.9589	1	10.922
locus_tag=ECB_01459|gene=ydeP	2280	2111.96	10	3.30764
locus_tag=ECB_01460|gene=ydeQ	915	746.958	8	7.48166
locus_tag=ECB_01461|gene=ydeR	504	336.618	5	10.3762
locus_tag=ECB_01462|gene=ydeS	531	363.34	1	1.92261
locus_tag=ECB_01463|gene=ydeT	1149	980.958	15	10.6818
locus_tag=ECB_01464|gene=ECB_01464	1011	842.958	40	33.1481
locus_tag=ECB_01465|gene=ECB_01465	351	188.384	15	55.6225
locus_tag=ECB_01466|gene=ECB_01466	282	127.544	3	16.4311
locus_tag=ECB_01467|gene=ECB_01467	384	219.579	0	0
locus_tag=ECB_01468|gene=yneL	537	369.303	4	7.56626
locus_tag=ECB_01469|gene=hipA	1323	1154.96	18	10.8871
locus_tag=ECB_01470|gene=hipB	267	115.209	26	157.648
locus_tag=ECB_01472|gene=ydeZ	798	629.958	13	14.4157
locus_tag=ECB_01473|gene=yneA	1023	854.958	5	4.08535
locus_tag=ECB_01474|gene=yneB	876	707.958	6	5.92036
locus_tag=ECB_01475|gene=yneC	291	135.132	60	310.168
locus_tag=ECB_01476|gene=tam	759	590.958	88	104.023
locus_tag=ECB_01477|gene=yneE	915	746.958	11	10.2873
locus_tag=ECB_01478|gene=uxaB	1452	1283.96	42	22.8509
locus_tag=ECB_01479|gene=yneF	948	779.958	14	12.5389
locus_tag=ECB_01480|gene=yneG	360	196.833	10	35.49
locus_tag=ECB_01481|gene=yneH	927	758.958	8	7.36337
locus_tag=ECB_01482|gene=yneI	1389	1220.96	11	6.29355
locus_tag=ECB_01483|gene=yneJ	882	713.958	2	1.95687
locus_tag=ECB_01484|gene=yneK	1116	947.958	24	17.6859
locus_tag=ECB_01485|gene=sotB	1191	1022.96	9	6.14595
locus_tag=ECB_01486|gene=marC	666	498.068	157	220.199
locus_tag=ECB_01487|gene=ECB_01487	285	129.951	867	4660.63
locus_tag=ECB_01488|gene=ECB_01488	321	161.524	1099	4752.96
locus_tag=ECB_01489|gene=marR	435	268.646	6	15.6018
locus_tag=ECB_01490|gene=marA	384	219.579	9	28.6323
locus_tag=ECB_01491|gene=marB	219	78.3261	6	53.5117
locus_tag=ECB_01492|gene=eamA	900	731.958	27	25.7681
locus_tag=ECB_01493|gene=ydeE	1188	1019.96	23	15.7525
locus_tag=ECB_01494|gene=ydeH	891	722.958	39	37.6839
locus_tag=ECB_01495|gene=ydeI	393	228.149	75	229.64
locus_tag=ECB_01496|gene=ydeJ	519	351.447	12	23.852
locus_tag=ECB_01497|gene=dcp	2046	1877.96	32	11.9033
locus_tag=ECB_01498|gene=ydfG	747	578.958	154	185.814
locus_tag=ECB_01499|gene=ydfH	687	519.068	12	16.1496
locus_tag=ECB_01500|gene=ydfZ	204	68.0502	3	30.7961
locus_tag=ECB_01501|gene=ydfI	1461	1292.96	12	6.48337
locus_tag=ECB_01502|gene=ydfJ	1284	1115.96	139	87.0104
locus_tag=ECB_01503|gene=ydfK	267	115.209	17.5	106.11
locus_tag=ECB_01504|gene=pinQ	591	423.068	37.5	61.9191
locus_tag=ECB_01505|gene=ECB_01505	294	137.827	0	0
locus_tag=ECB_01506|gene=ECB_01506	705	537.015	4	5.20328
locus_tag=ECB_01507|gene=ECB_01507	282	127.544	1	5.47702
locus_tag=ECB_01508|gene=stfR	2379	2210.96	23.0587	7.28548
locus_tag=ECB_01509|gene=lomR	600	432.068	3	4.85035
locus_tag=ECB_01511|gene=insE-3	309	150.776	3.16667	14.6715
locus_tag=ECB_01526|gene=ECB_01526	150	34.9942	303	6048.53
locus_tag=ECB_01527|gene=ECB_01527	525	357.411	126	246.267
locus_tag=ECB_01528|gene=ECB_01528	381	216.821	67	215.862
locus_tag=ECB_01529|gene=ydfU	579	411.068	1	1.69938
locus_tag=ECB_01530|gene=ECB_01530	279	125.02	1	5.5876
locus_tag=ECB_01531|gene=rem	252	103.18	2	13.5406
locus_tag=ECB_01532|gene=hokD	156	38.1753	45	823.445
locus_tag=ECB_01533|gene=ECB_01533	90	11.1056	0	0
locus_tag=ECB_01534|gene=ECB_01534	780	611.958	8	9.13214
locus_tag=ECB_01535|gene=ECB_01535	423	256.907	5	13.5956
locus_tag=ECB_01536|gene=ECB_01536	1020	851.958	5	4.09974
locus_tag=ECB_01537|gene=ydfX	462	295.159	2	4.73345
locus_tag=ECB_01538|gene=dicC	231	87.3202	1	7.99999
locus_tag=ECB_01539|gene=ECB_01539	408	242.483	11	31.6895
locus_tag=ECB_01540|gene=ECB_01540	207	70.0921	3	29.8989
locus_tag=ECB_01541|gene=ECB_01541	366	202.589	10	34.4816
locus_tag=ECB_01542|gene=ECB_01542	288	132.488	6	31.6357
locus_tag=ECB_01543|gene=dicB	189	57.9951	0	0
locus_tag=ECB_01544|gene=ydfD	192	59.8722	1	11.6675
locus_tag=ECB_01545|gene=ydfE	2472	2303.96	29	8.79281
locus_tag=ECB_01546|gene=ECB_01546	252	103.18	6	40.6219
locus_tag=ECB_01549|gene=rspB	1020	851.958	26	21.3186
locus_tag=ECB_01550|gene=rspA	1215	1046.96	20	13.3446
locus_tag=ECB_01551|gene=ynfA	327	166.811	14	58.6284
locus_tag=ECB_01552|gene=ynfB	342	180.158	56	217.14
locus_tag=ECB_01553|gene=speG	561	393.188	32	56.8531
locus_tag=ECB_01554|gene=ynfC	711	543.015	33	42.4527
locus_tag=ECB_01555|gene=ynfD	306	148.151	136	641.267
locus_tag=ECB_01556|gene=ynfE	2427	2258.96	29	8.96796
locus_tag=ECB_01557|gene=ynfF	2424	2255.96	16	4.95442
locus_tag=ECB_01558|gene=ynfG	618	450.068	2	3.10424
locus_tag=ECB_01559|gene=ynfH	855	686.958	21	21.3547
locus_tag=ECB_01560|gene=ynfI	615	447.068	7	10.9378
locus_tag=ECB_01561|gene=ynfJ	1257	1088.96	15	9.62242
locus_tag=ECB_01562|gene=bioD	696	528.068	34	44.9772
locus_tag=ECB_01563|gene=mlc	1221	1052.96	35	23.2199
locus_tag=ECB_01564|gene=ynfL	894	725.958	17	16.3584
locus_tag=ECB_01565|gene=ynfM	1254	1085.96	1151	740.4
locus_tag=ECB_01566|gene=asr	309	150.776	619	2867.9
locus_tag=ECB_01567|gene=ydgD	822	653.958	907	968.861
locus_tag=ECB_01568|gene=ydgE	330	169.394	19	78.3536
locus_tag=ECB_01569|gene=ydgF	366	202.589	11	37.9297
locus_tag=ECB_01570|gene=ydgG	1035	866.958	49	39.4823
locus_tag=ECB_01571|gene=pntB	1389	1220.96	124	70.9455
locus_tag=ECB_01572|gene=pntA	1533	1364.96	138	70.6259
locus_tag=ECB_01573|gene=ydgH	945	776.958	29	26.0738
locus_tag=ECB_01574|gene=ydgI	1383	1214.96	16	9.19947
locus_tag=ECB_01575|gene=ydgB	723	555.015	30	37.759
locus_tag=ECB_01576|gene=ydgC	336	174.686	13	51.9862
locus_tag=ECB_01577|gene=rstA	729	561.015	300	373.551
locus_tag=ECB_01578|gene=rstB	1302	1133.96	171	105.342
locus_tag=ECB_01579|gene=tus	930	761.958	19	17.4191
locus_tag=ECB_01580|gene=fumC	1404	1235.96	258	145.821
locus_tag=ECB_01581|gene=fumA	1647	1478.96	970	458.163
locus_tag=ECB_01582|gene=manA	1176	1007.96	43	29.8009
locus_tag=ECB_01583|gene=ydgA	1509	1340.96	439	228.693
locus_tag=ECB_01584|gene=uidC	1266	1097.96	71	45.1728
locus_tag=ECB_01585|gene=uidB	1374	1205.96	139	80.5168
locus_tag=ECB_01586|gene=uidA	1812	1643.96	1016	431.725
locus_tag=ECB_01587|gene=uidR	591	423.068	115	189.885
locus_tag=ECB_01588|gene=hdhA	768	599.958	10	11.6435
locus_tag=ECB_01589|gene=malI	1029	860.958	148	120.084
locus_tag=ECB_01590|gene=malX	1593	1424.96	42	20.5898
locus_tag=ECB_01591|gene=malY	1173	1004.96	21	14.5974
locus_tag=ECB_01592|gene=add	1002	833.958	145	121.459
locus_tag=ECB_01593|gene=ydgJ	1041	872.958	131	104.829
locus_tag=ECB_01594|gene=blr	126	23.3117	64	1917.83
locus_tag=ECB_01595|gene=ydgT	216	76.0528	5	45.926
locus_tag=ECB_01596|gene=ydgK	441	274.618	12	30.525
locus_tag=ECB_01597|gene=rnfA	582	414.068	4	6.74826
locus_tag=ECB_01598|gene=rnfB	579	411.068	4	6.79751
locus_tag=ECB_01599|gene=rnfC	2223	2054.96	21	7.13872
locus_tag=ECB_01600|gene=rnfD	1059	890.958	5	3.92028
locus_tag=ECB_01601|gene=rnfG	621	453.068	5	7.70922
locus_tag=ECB_01602|gene=rnfE	696	528.068	8	10.5829
locus_tag=ECB_01603|gene=nth	636	468.068	13	19.4016
locus_tag=ECB_01604|gene=ydgR	1503	1334.96	47	24.5943
locus_tag=ECB_01605|gene=gst	606	438.068	281	448.093
locus_tag=ECB_01606|gene=pdxY	864	695.958	29	29.1085
locus_tag=ECB_01607|gene=tyrS	1275	1106.96	46	29.0289
locus_tag=ECB_01608|gene=pdxH	657	489.068	23	32.852
locus_tag=ECB_01609|gene=ydhA	330	169.394	1	4.12387
locus_tag=ECB_01610|gene=ydhH	1110	941.958	52	38.5635
locus_tag=ECB_01611|gene=slyB	468	301.129	1152	2672.41
locus_tag=ECB_01612|gene=slyA	435	268.646	187	486.257
locus_tag=ECB_01613|gene=ydhI	237	91.7614	67	510.057
locus_tag=ECB_01614|gene=ydhJ	858	689.958	12	12.1496
locus_tag=ECB_01615|gene=ydhK	2013	1844.96	80	30.2906
locus_tag=ECB_01616|gene=sodC	522	354.447	291	573.516
locus_tag=ECB_01617|gene=ydhF	897	728.958	302	289.407
locus_tag=ECB_01618|gene=ydhL	240	93.8755	76	565.543
locus_tag=ECB_01619|gene=ydhM	516	348.482	4	8.01833
locus_tag=ECB_01620|gene=nemA	1098	929.958	9	6.76057
locus_tag=ECB_01621|gene=gloA	408	242.483	21	60.4982
locus_tag=ECB_01622|gene=rnt	648	480.068	3	4.36538
locus_tag=ECB_01623|gene=lhr	4617	4448.96	58	9.10697
locus_tag=ECB_01624|gene=ydhD	348	185.69	57	214.433
locus_tag=ECB_01625|gene=ydhO	816	647.958	46	49.5924
locus_tag=ECB_01626|gene=sodB	582	414.068	60	101.224
locus_tag=ECB_01627_2|gene=ydhP	1167	998.958	17	11.8879
locus_tag=ECB_01628|gene=ECB_01628	120	20.5713	80	2716.64
locus_tag=ECB_01629|gene=purR	1026	857.958	21	17.0985
locus_tag=ECB_01630|gene=ydhB	933	764.958	13	11.8716
locus_tag=ECB_01631|gene=ydhC	1212	1043.96	8	5.35317
locus_tag=ECB_01632|gene=cfa	1149	980.958	284	202.242
locus_tag=ECB_01633|gene=ribC	642	474.068	36	53.0476
locus_tag=ECB_01634|gene=norM	1374	1205.96	25	14.4814
locus_tag=ECB_01635|gene=ydhQ	1257	1088.96	148	94.9412
locus_tag=ECB_01636|gene=ydhR	306	148.151	55	259.336
locus_tag=ECB_01637|gene=ydhS	1605	1436.96	86	41.8079
locus_tag=ECB_01638|gene=ydhT	813	644.958	7	7.58177
locus_tag=ECB_01639|gene=ydhU	786	617.958	8	9.04347
locus_tag=ECB_01640|gene=ydhX	669	501.068	7	9.75899
locus_tag=ECB_01641|gene=ydhW	648	480.068	17	24.7372
locus_tag=ECB_00620_7|gene=insK-2	852	683.958	22.65	23.1336
locus_tag=ECB_00619_7|gene=insJ-2	522	354.447	50.9048	100.325
locus_tag=ECB_01644|gene=ydhZ	210	72.1108	23	222.808
locus_tag=ECB_01645|gene=pykF	1413	1244.96	670	375.945
locus_tag=ECB_01646|gene=lpp	237	91.7614	5010	38140.1
locus_tag=ECB_01647|gene=ynhG	1005	836.958	687	573.399
locus_tag=ECB_01648|gene=sufE	417	251.136	52	144.644
locus_tag=ECB_01649|gene=sufS	1221	1052.96	200	132.685
locus_tag=ECB_01650|gene=sufD	1272	1103.96	159	100.612
locus_tag=ECB_01651|gene=sufC	747	578.958	248	299.233
locus_tag=ECB_01652|gene=sufB	1488	1319.96	423	223.864
locus_tag=ECB_01653|gene=sufA	369	205.506	216	734.231
locus_tag=ECB_01654|gene=ydiH	270	117.572	45	267.369
locus_tag=ECB_01655|gene=ydiI	411	245.36	13	37.0121
locus_tag=ECB_01656|gene=ydiJ	3057	2888.96	14	3.38525
locus_tag=ECB_01657|gene=ydiK	1113	944.958	92	68.011
locus_tag=ECB_01658|gene=ydiL	357	194.091	11	39.5904
locus_tag=ECB_01660|gene=ydiN	1266	1097.96	6	3.81742
locus_tag=ECB_01661|gene=ydiB	867	698.958	1	0.999432
locus_tag=ECB_01662|gene=aroD	759	590.958	22	26.0058
locus_tag=ECB_01663|gene=ydiF	1596	1427.96	2	0.978405
locus_tag=ECB_01664|gene=ydiO	1152	983.958	1	0.70995
locus_tag=ECB_01665|gene=ydiP	912	743.958	26	24.4134
locus_tag=ECB_01666|gene=ydiQ	765	596.958	10	11.702
locus_tag=ECB_01667|gene=ydiR	939	770.958	4	3.62438
locus_tag=ECB_01668|gene=ydiS	1290	1121.96	5	3.11313
locus_tag=ECB_01669|gene=ydiT	294	137.827	0	0
locus_tag=ECB_01670|gene=ydiD	1701	1532.96	9	4.10125
locus_tag=ECB_01671|gene=ppsA	2379	2210.96	935	295.417
locus_tag=ECB_01672|gene=ydiA	834	665.958	49	51.3988
locus_tag=ECB_01673|gene=aroH	1047	878.958	34	27.0218
locus_tag=ECB_01674|gene=ydiE	192	59.8722	12	140.01
locus_tag=ECB_01675|gene=ydiU	1437	1268.96	77	42.3884
locus_tag=ECB_01676|gene=ydiV	543	375.303	61	113.541
locus_tag=ECB_01677|gene=nlpC	465	298.129	114	267.119
locus_tag=ECB_01678|gene=btuD	750	581.958	10	12.0036
locus_tag=ECB_01679|gene=btuE	552	384.265	35	63.627
locus_tag=ECB_01680|gene=btuC	981	812.958	7	6.01498
locus_tag=ECB_01681|gene=himA	300	143.068	2693	13149.2
locus_tag=ECB_01682|gene=pheT	2388	2219.96	1159	364.706
locus_tag=ECB_01683|gene=pheS	984	815.958	52	44.5184
locus_tag=ECB_00620_8|gene=insK-2	852	683.958	22.65	23.1336
locus_tag=ECB_00619_8|gene=insJ-2	522	354.447	50.9048	100.325
locus_tag=ECB_01684|gene=pheM	45	12.1429	1	57.5285
locus_tag=ECB_01685|gene=rplT	357	194.091	810	2915.3
locus_tag=ECB_01686|gene=rpmI	198	63.9589	288	3145.54
locus_tag=ECB_01687|gene=infC	435	268.646	1042	2709.52
locus_tag=ECB_01688|gene=thrS	1929	1760.96	470	186.446
locus_tag=ECB_01690|gene=ECB_01690	123	21.941	1	31.8382
locus_tag=ECB_01691|gene=ydiY	759	590.958	5	5.91041
locus_tag=ECB_01692|gene=pfkB	930	761.958	156	143.02
locus_tag=ECB_01693|gene=ydiZ	291	135.132	66	341.185
locus_tag=ECB_01694|gene=yniA	861	692.958	708	713.724
locus_tag=ECB_01695|gene=yniB	537	369.303	653	1235.19
locus_tag=ECB_01696|gene=yniC	669	501.068	17	23.7004
locus_tag=ECB_01697|gene=ydjM	591	423.068	13	21.4653
locus_tag=ECB_01698|gene=ydjN	1392	1223.96	63	35.9566
locus_tag=ECB_01699|gene=ydjO	795	626.958	4	4.45683
locus_tag=ECB_01700|gene=cedA	264	112.926	9	55.6739
locus_tag=ECB_01701|gene=katE	2262	2093.96	65	21.6845
locus_tag=ECB_01702|gene=ydjC	750	581.958	13	15.6047
locus_tag=ECB_01703|gene=celF	1353	1184.96	9	5.30571
locus_tag=ECB_01704|gene=celD	843	674.958	17	17.5945
locus_tag=ECB_01705|gene=celC	351	188.384	0	0
locus_tag=ECB_01706|gene=celB	1359	1190.96	33	19.3563
locus_tag=ECB_01707|gene=celA	321	161.524	43	185.966
locus_tag=ECB_01708|gene=osmE	339	177.506	152	598.184
locus_tag=ECB_01709|gene=nadE	828	659.958	9	9.52643
locus_tag=ECB_01710|gene=ydjQ	888	719.958	22	21.3462
locus_tag=ECB_01711|gene=ydjR	576	408.068	7	11.9831
locus_tag=ECB_01712|gene=spy	486	318.847	46	100.781
locus_tag=ECB_01713|gene=astE	969	800.958	238	207.573
locus_tag=ECB_01714|gene=astB	1344	1175.96	626	371.866
locus_tag=ECB_01715|gene=astD	1479	1310.96	986	525.403
locus_tag=ECB_01716|gene=astA	1035	866.958	766	617.213
locus_tag=ECB_01717|gene=astC	1221	1052.96	1891	1254.54
locus_tag=ECB_01718|gene=xthA	807	638.958	29	31.7052
locus_tag=ECB_01719|gene=ydjX	711	543.015	15	19.2967
locus_tag=ECB_01721|gene=ydjZ	708	540.015	18	23.2847
locus_tag=ECB_01722|gene=ynjA	549	381.303	5	9.16017
locus_tag=ECB_01723|gene=ynjB	1167	998.958	6	4.19574
locus_tag=ECB_01724|gene=ynjC	1491	1322.96	3	1.58409
locus_tag=ECB_01725|gene=ynjD	654	486.068	6	8.62299
locus_tag=ECB_01726|gene=ynjE	1308	1139.96	12	7.35354
locus_tag=ECB_01727|gene=ynjF	621	453.068	16	24.6695
locus_tag=ECB_01728|gene=nudG	408	242.483	3	8.6426
locus_tag=ECB_01729|gene=ynjH	273	120.08	13	75.6269
locus_tag=ECB_01730|gene=gdhA	1344	1175.96	47	27.9197
locus_tag=ECB_01731|gene=ynjI	1041	872.958	19	15.2042
locus_tag=ECB_01732|gene=topB	1962	1793.96	24	9.34551
locus_tag=ECB_01733|gene=selD	1044	875.958	53	42.2665
locus_tag=ECB_01734|gene=ydjA	552	384.265	34	61.8091
locus_tag=ECB_01735|gene=sppA	1857	1688.96	56	23.1618
locus_tag=ECB_01736|gene=ansA	1017	848.958	17	13.9884
locus_tag=ECB_01737|gene=pncA	642	474.068	15	22.1032
locus_tag=ECB_01738|gene=ydjE	1359	1190.96	27	15.8369
locus_tag=ECB_01739|gene=ydjF	759	590.958	32	37.8266
locus_tag=ECB_01740|gene=ydjG	981	812.958	2	1.71857
locus_tag=ECB_01741|gene=ydjH	948	779.958	0	0
locus_tag=ECB_01742|gene=ydjI	837	668.958	5	5.22126
locus_tag=ECB_01743|gene=ydjJ	1044	875.958	3	2.39245
locus_tag=ECB_01744|gene=ydjK	1380	1211.96	2	1.15278
locus_tag=ECB_01745|gene=ydjL	1077	908.958	5	3.84265
locus_tag=ECB_01746|gene=yeaC	273	120.08	75	436.309
locus_tag=ECB_01747|gene=yeaA	414	248.211	191	537.547
locus_tag=ECB_01748|gene=gapA	996	827.958	273	230.334
locus_tag=ECB_01749|gene=yeaD	885	716.958	24	23.3842
locus_tag=ECB_01750|gene=yeaE	855	686.958	25	25.4222
locus_tag=ECB_01751|gene=mipA	747	578.958	43	51.8831
locus_tag=ECB_01752|gene=yeaG	1809	1640.96	296	126.008
locus_tag=ECB_01753|gene=yeaH	1284	1115.96	16	10.0156
locus_tag=ECB_01754|gene=yeaI	1476	1307.96	19	10.1476
locus_tag=ECB_01755|gene=yeaJ	1491	1322.96	42	22.1772
locus_tag=ECB_01756|gene=yeaK	504	336.618	26	53.9561
locus_tag=ECB_01757|gene=ECB_01757	105	15.1677	1	46.0559
locus_tag=ECB_01758|gene=yeaL	447	280.563	10	24.8985
locus_tag=ECB_01759|gene=yeaM	822	653.958	13	13.8867
locus_tag=ECB_01760|gene=yeaN	1182	1013.96	18	12.401
locus_tag=ECB_01761|gene=yeaO	348	185.69	13	48.9057
locus_tag=ECB_01762|gene=yoaF	255	105.372	53	351.361
locus_tag=ECB_01763|gene=yeaP	1026	857.958	50	40.7107
locus_tag=ECB_01764|gene=yeaQ	249	100.837	275	1905.09
locus_tag=ECB_01765|gene=yoaG	183	54.2351	0	0
locus_tag=ECB_01766|gene=yeaR	225	82.7877	0	0
locus_tag=ECB_01767|gene=insL-4	1113	944.958	29.1429	21.5439
locus_tag=ECB_01768|gene=yeaS	639	471.068	103	152.742
locus_tag=ECB_01769|gene=yeaT	924	755.958	73	67.4574
locus_tag=ECB_01770|gene=yeaU	1086	917.958	34	25.8738
locus_tag=ECB_01771|gene=yeaV	1446	1277.96	11	6.01285
locus_tag=ECB_01772|gene=yeaW	1125	956.958	4	2.91992
locus_tag=ECB_01773|gene=yeaX	966	797.958	4	3.50174
locus_tag=ECB_01774|gene=rnd	1128	959.958	27	19.6479
locus_tag=ECB_01775|gene=fadD	1686	1517.96	4326	1990.81
locus_tag=ECB_01776|gene=yeaY	582	414.068	204	344.161
locus_tag=ECB_01777|gene=yeaZ	696	528.068	5	6.6143
locus_tag=ECB_01778|gene=yoaA	1911	1742.96	19	7.61501
locus_tag=ECB_01779|gene=yoaB	345	182.991	6	22.9048
locus_tag=ECB_01780|gene=yoaC	360	196.833	266	944.034
locus_tag=ECB_01781|gene=yoaH	180	52.3215	50	667.565
locus_tag=ECB_01782|gene=pabB	1362	1193.96	21	12.2867
locus_tag=ECB_01783|gene=yeaB	579	411.068	25	42.4844
locus_tag=ECB_01784|gene=sdaA	1365	1196.96	1257	733.602
locus_tag=ECB_01785|gene=yoaD	1599	1430.96	7	3.41724
locus_tag=ECB_01786|gene=yoaE	1557	1388.96	8	4.02351
locus_tag=ECB_01787|gene=manX	972	803.958	140	121.646
locus_tag=ECB_01788|gene=manY	801	632.958	108	119.194
locus_tag=ECB_01789|gene=manZ	861	692.958	366	368.959
locus_tag=ECB_01790|gene=yobD	459	292.248	3	7.17091
locus_tag=ECB_01791|gene=yebN	567	399.109	6	10.5018
locus_tag=ECB_01792|gene=rrmA	810	641.958	42	45.7032
locus_tag=ECB_01793|gene=cspC	210	72.1108	311	3012.75
locus_tag=ECB_01794|gene=yobF	144	31.804	214	4700.41
locus_tag=ECB_01795|gene=yebO	288	132.488	32	168.724
locus_tag=ECB_01796|gene=yobG	144	31.804	12	263.574
locus_tag=ECB_01797|gene=ECB_01797	240	93.8755	24	178.592
locus_tag=ECB_01798|gene=kdgR	792	623.958	111	124.272
locus_tag=ECB_01799|gene=yebQ	1374	1205.96	6	3.47555
locus_tag=ECB_01800|gene=htpX	882	713.958	425	415.834
locus_tag=ECB_01801|gene=prc	2049	1880.96	73	27.1111
locus_tag=ECB_01802|gene=proQ	699	531.015	48	63.1449
locus_tag=ECB_01803|gene=yebR	552	384.265	47	85.4419
locus_tag=ECB_01804|gene=yebS	1284	1115.96	170	106.416
locus_tag=ECB_01805|gene=yebT	2634	2465.96	61	17.2802
locus_tag=ECB_01806|gene=yebU	1440	1271.96	28	15.3776
locus_tag=ECB_01807|gene=yebV	237	91.7614	407	3098.41
locus_tag=ECB_01808|gene=yebW	192	59.8722	48	560.042
locus_tag=ECB_01809|gene=pphA	657	489.068	58	82.8442
locus_tag=ECB_01810|gene=yebY	342	180.158	50	193.875
locus_tag=ECB_01811|gene=yebZ	873	704.958	59	58.4646
locus_tag=ECB_01812|gene=yobA	375	211.189	149	492.854
locus_tag=ECB_01813|gene=holE	231	87.3202	50	399.999
locus_tag=ECB_01814|gene=yobB	657	489.068	23	32.852
locus_tag=ECB_01815|gene=exoX	663	495.068	16	22.5766
locus_tag=ECB_01816|gene=ptrB	2061	1892.96	81	29.8915
locus_tag=ECB_01817|gene=yebE	660	492.068	70	99.3749
locus_tag=ECB_01818|gene=yebF	369	205.506	86	292.333
locus_tag=ECB_01819|gene=yebG	291	135.132	179	925.334
locus_tag=ECB_01820|gene=purT	1179	1010.96	5	3.45494
locus_tag=ECB_01821|gene=eda	642	474.068	7	10.3148
locus_tag=ECB_01822|gene=edd	1812	1643.96	7	2.97448
locus_tag=ECB_01823|gene=zwf	1476	1307.96	50	26.7042
locus_tag=ECB_01824|gene=yebK	870	701.958	59	58.7145
locus_tag=ECB_01825|gene=pykA	1443	1274.96	199	109.034
locus_tag=ECB_01826|gene=msbB	972	803.958	32	27.8049
locus_tag=ECB_01827|gene=yebA	1260	1091.96	107	68.4513
locus_tag=ECB_01828|gene=znuA	933	764.958	59	53.8789
locus_tag=ECB_01829|gene=znuC	756	587.958	73	86.7323
locus_tag=ECB_01830|gene=znuB	786	617.958	47	53.1304
locus_tag=ECB_01831|gene=ruvB	1011	842.958	32	26.5185
locus_tag=ECB_01832|gene=ruvA	612	444.068	22	34.608
locus_tag=ECB_01833|gene=yebB	603	435.068	13	20.8732
locus_tag=ECB_01834|gene=ruvC	522	354.447	17	33.5044
locus_tag=ECB_01835|gene=yebC	741	573.015	50	60.9548
locus_tag=ECB_01836|gene=ntpA	453	286.393	31	75.6142
locus_tag=ECB_01837|gene=aspS	1773	1604.96	76	33.0791
locus_tag=ECB_01838|gene=yecD	567	399.109	4	7.0012
locus_tag=ECB_01839|gene=yecE	819	650.958	15	16.0969
locus_tag=ECB_01840|gene=yecN	396	231.01	55	166.317
locus_tag=ECB_01841|gene=yecO	744	576.015	4	4.85098
locus_tag=ECB_01842|gene=yecP	972	803.958	16	13.9024
locus_tag=ECB_01843|gene=torZ	2430	2261.96	23	7.10309
locus_tag=ECB_01844|gene=torY	1101	932.958	7	5.24131
locus_tag=ECB_01845|gene=cutC	441	274.618	284	722.425
locus_tag=ECB_01846|gene=yecM	567	399.109	15	26.2545
locus_tag=ECB_01847|gene=argS	1734	1565.96	70	31.2264
locus_tag=ECB_01848|gene=yecT	489	321.815	9	19.5362
locus_tag=ECB_01849|gene=flhE	369	205.506	0	0
locus_tag=ECB_01850|gene=flhA	2079	1910.96	13	4.75222
locus_tag=ECB_01851|gene=flhB	1149	980.958	1	0.712121
locus_tag=ECB_01852|gene=cheZ	645	477.068	4	5.85711
locus_tag=ECB_01853|gene=cheY	390	225.378	0	0
locus_tag=ECB_01854|gene=cheB	1050	881.958	1	0.792057
locus_tag=ECB_01855|gene=cheR	861	692.958	2	2.01617
locus_tag=ECB_01856|gene=tap	1602	1433.96	4	1.94862
locus_tag=ECB_01857|gene=tar	1662	1493.96	6	2.80554
locus_tag=ECB_01858|gene=cheW	504	336.618	3	6.2257
locus_tag=ECB_01859|gene=cheA	1965	1796.96	3	1.16624
locus_tag=ECB_01860|gene=motB	927	758.958	2	1.84084
locus_tag=ECB_01861|gene=motA	888	719.958	2	1.94056
locus_tag=ECB_01862|gene=flhC	579	411.068	103	175.036
locus_tag=ECB_01863|gene=flhD	360	196.833	12	42.588
locus_tag=ECB_01864|gene=yecG	429	262.725	51	135.604
locus_tag=ECB_01865|gene=otsA	1425	1256.96	82	45.5719
locus_tag=ECB_01866|gene=otsB	801	632.958	60	66.2187
locus_tag=ECB_01867|gene=araH	990	821.958	128	108.784
locus_tag=ECB_01868|gene=araG	1515	1346.96	85	44.0828
locus_tag=ECB_01869|gene=araF	990	821.958	86	73.0892
locus_tag=ECB_01870|gene=yecI	504	336.618	107	222.05
locus_tag=ECB_01871|gene=yecJ	252	103.18	11	74.4734
locus_tag=ECB_01872|gene=yecR	324	164.17	11	46.8062
locus_tag=ECB_01873|gene=ftn	498	330.717	13	27.4593
locus_tag=ECB_01874|gene=yecH	240	93.8755	162	1205.5
locus_tag=ECB_01875|gene=tyrP	1212	1043.96	14	9.36805
locus_tag=ECB_01876|gene=yecA	666	498.068	19	26.6482
locus_tag=ECB_01877|gene=pgsA	549	381.303	38	69.6173
locus_tag=ECB_01878|gene=uvrC	1767	1598.96	20	8.7377
locus_tag=ECB_01879|gene=uvrY	510	342.516	55	112.172
locus_tag=ECB_01880|gene=insA-13	276	122.488	23.5164	134.116
locus_tag=ECB_01881|gene=insB-13	504	336.618	41.774	86.6909
locus_tag=ECB_01882|gene=yedU	660	492.068	6	8.51784
locus_tag=ECB_01883|gene=yedV	1359	1190.96	70	41.0587
locus_tag=ECB_01884|gene=yedW	672	504.068	126	174.616
locus_tag=ECB_01885|gene=yedX	414	248.211	17	47.8445
locus_tag=ECB_01886|gene=yedY	1005	836.958	29	24.2046
locus_tag=ECB_01887|gene=yedZ	636	468.068	5	7.46216
locus_tag=ECB_01888|gene=yodA	651	483.068	16	23.1374
locus_tag=ECB_01889|gene=yodB	531	363.34	7	13.4583
locus_tag=ECB_01890|gene=yeeI	798	629.958	262	290.532
locus_tag=ECB_01891|gene=yeeJ	7152	6983.96	120	12.0028
locus_tag=ECB_01893|gene=shiA	1317	1148.96	46	27.9678
locus_tag=ECB_01894|gene=amn	1455	1286.96	48	26.0544
locus_tag=ECB_01895|gene=yeeN	717	549.015	10	12.7239
locus_tag=ECB_01896|gene=yeeO	1644	1475.96	25	11.8323
locus_tag=ECB_01897|gene=cbl	951	782.958	18	16.0597
locus_tag=ECB_01898|gene=nac	918	749.958	13	12.1091
locus_tag=ECB_01899|gene=erfK	933	764.958	119	108.671
locus_tag=ECB_01900|gene=cobT	1080	911.958	11	8.42601
locus_tag=ECB_01901|gene=cobS	744	576.015	2	2.42549
locus_tag=ECB_01902|gene=cobU	546	378.303	12	22.1588
locus_tag=ECB_01904|gene=insD	906	737.958	28	26.5052
locus_tag=ECB_01906|gene=ECB_01906	408	242.483	12	34.5704
locus_tag=ECB_01907|gene=ECB_01907	435	268.646	0	0
locus_tag=ECB_01908|gene=ECB_01908	411	245.36	4	11.3883
locus_tag=ECB_01909|gene=yoeD	159	39.8082	7	122.837
locus_tag=ECB_01910|gene=yeeX	396	231.01	1825	5518.69
locus_tag=ECB_01911|gene=yeeA	1059	890.958	79	61.9404
locus_tag=ECB_01912|gene=sbmC	474	307.099	578	1314.78
locus_tag=ECB_01913|gene=dacD	1167	998.958	45	31.468
locus_tag=ECB_01914|gene=sbcB	1428	1259.96	37	20.514
locus_tag=ECB_01915|gene=yeeD	228	85.0098	5	41.0871
locus_tag=ECB_01916|gene=yeeE	1059	890.958	14	10.9768
locus_tag=ECB_01917|gene=yeeF	1359	1190.96	8	4.69243
locus_tag=ECB_01918|gene=yeeY	930	761.958	210	192.527
locus_tag=ECB_01919|gene=yeeZ	825	656.958	340	361.531
locus_tag=ECB_01920|gene=hisL	51	12.2727	6	341.518
locus_tag=ECB_01921|gene=hisG	900	731.958	11	10.4981
locus_tag=ECB_01922|gene=hisD	1242	1073.96	7	4.55318
locus_tag=ECB_01923|gene=hisC	1071	902.958	13	10.0573
locus_tag=ECB_01924|gene=hisB	1068	899.958	42	32.601
locus_tag=ECB_01925|gene=hisH	591	423.068	5	8.25588
locus_tag=ECB_01926|gene=hisA	738	570.015	14	17.1572
locus_tag=ECB_01927|gene=hisF	777	608.958	12	13.7657
locus_tag=ECB_01928|gene=hisI	612	444.068	18	28.3157
locus_tag=ECB_01929|gene=wzzB	984	815.958	145	124.138
locus_tag=ECB_01930|gene=ugd	1167	998.958	50	34.9645
locus_tag=ECB_01931|gene=gnd	1407	1238.96	140	78.9361
locus_tag=ECB_01955|gene=cpsB	1437	1268.96	2	1.101
locus_tag=ECB_01956|gene=wcaI	1224	1055.96	0	0
locus_tag=ECB_01957|gene=wcaH	480	312.974	0	0
locus_tag=ECB_01958|gene=wcaG	966	797.958	1	0.875435
locus_tag=ECB_01959|gene=gmd	1122	953.958	3	2.19683
locus_tag=ECB_01960|gene=wcaF	549	381.303	2	3.66407
locus_tag=ECB_01961|gene=wcaE	747	578.958	1	1.20658
locus_tag=ECB_01962|gene=wcaD	1218	1049.96	3	1.99597
locus_tag=ECB_01963|gene=wcaC	1218	1049.96	9	5.9879
locus_tag=ECB_01964|gene=wcaB	489	321.815	0	0
locus_tag=ECB_01965|gene=wcaA	840	671.958	4	4.15836
locus_tag=ECB_01966|gene=wzc	2163	1994.96	10	3.50163
locus_tag=ECB_01967|gene=wzb	444	277.591	0	0
locus_tag=ECB_01968|gene=wza	1140	971.958	3	2.15614
locus_tag=ECB_01969|gene=yegH	1584	1415.96	38	18.7472
locus_tag=ECB_01970|gene=asmA	1854	1685.96	50	20.717
locus_tag=ECB_01971|gene=dcd	582	414.068	77	129.904
locus_tag=ECB_01972|gene=udk	642	474.068	11	16.209
locus_tag=ECB_01973|gene=yegE	3306	3137.96	101	22.4842
locus_tag=ECB_01974|gene=alkA	849	680.958	24	24.6204
locus_tag=ECB_01975|gene=yegD	1353	1184.96	10	5.89523
locus_tag=ECB_01976|gene=yegI	1941	1772.96	8	3.15207
locus_tag=ECB_01977|gene=yegK	762	593.958	7	8.23278
locus_tag=ECB_01978|gene=yegL	660	492.068	3	4.25892
locus_tag=ECB_00620_9|gene=insK-2	852	683.958	22.65	23.1336
locus_tag=ECB_00619_9|gene=insJ-2	522	354.447	50.9048	100.325
locus_tag=ECB_02014|gene=yegR	318	158.789	3	13.1979
locus_tag=ECB_02015|gene=yegS	900	731.958	31	29.5856
locus_tag=ECB_02016|gene=gatR	774	605.958	20	23.0564
locus_tag=ECB_02017|gene=gatD	1041	872.958	8	6.40178
locus_tag=ECB_02018|gene=gatC	1356	1187.96	24	14.1128
locus_tag=ECB_02019|gene=gatB	285	129.951	1	5.37558
locus_tag=ECB_02020|gene=gatA	453	286.393	5	12.1958
locus_tag=ECB_02022|gene=insA-15	276	122.488	23.5164	134.116
locus_tag=ECB_02023|gene=insB-15	504	336.618	4.7352	9.82664
locus_tag=ECB_02024|gene=gatY	855	686.958	0	0
locus_tag=ECB_02025|gene=fbaB	1053	884.958	50	39.4686
locus_tag=ECB_02026|gene=yegT	1278	1109.96	10	6.29358
locus_tag=ECB_02027|gene=yegU	1005	836.958	9	7.51178
locus_tag=ECB_02028|gene=yegV	966	797.958	10	8.75435
locus_tag=ECB_02029|gene=yegW	747	578.958	15	18.0987
locus_tag=ECB_02030|gene=yegX	819	650.958	10	10.7313
locus_tag=ECB_02031|gene=thiD	801	632.958	33	36.4203
locus_tag=ECB_02032|gene=thiM	789	620.958	303	340.867
locus_tag=ECB_02033|gene=ECB_02033	246	98.4832	102	723.505
locus_tag=ECB_02034|gene=ECB_02034	432	265.646	29	76.2604
locus_tag=ECB_02035|gene=ECB_02035	666	498.068	55	77.1396
locus_tag=ECB_02036|gene=ECB_02036	264	112.926	8	49.4879
locus_tag=ECB_02037|gene=ECB_02037	252	103.18	13	88.014
locus_tag=ECB_02038|gene=ECB_02038	399	233.987	10	29.8547
locus_tag=ECB_02039|gene=ECB_02039	192	59.8722	4	46.6701
locus_tag=ECB_02040|gene=insB-16	504	336.618	0.00372378	0.00772772
locus_tag=ECB_02041|gene=insA-16	276	122.488	6.46892	36.8929
locus_tag=ECB_02042|gene=yehE	189	57.9951	37	445.671
locus_tag=ECB_02043|gene=mrp	1110	941.958	57	42.2715
locus_tag=ECB_02044|gene=metG	2034	1865.96	41	15.3492
locus_tag=ECB_02045|gene=molR	3795	3626.96	32	6.16327
locus_tag=ECB_02046|gene=yehI	3633	3464.96	30	6.04822
locus_tag=ECB_02047|gene=yehK	318	158.789	3	13.1979
locus_tag=ECB_02048|gene=yehL	1089	920.958	5	3.79258
locus_tag=ECB_02049|gene=yehM	2280	2111.96	8	2.64612
locus_tag=ECB_02050|gene=yehP	1137	968.958	9	6.48846
locus_tag=ECB_02051|gene=yehQ	2001	1832.96	9	3.43
locus_tag=ECB_02052|gene=yehR	462	295.159	9	21.3005
locus_tag=ECB_02053|gene=yehS	471	304.129	7	16.0784
locus_tag=ECB_02054|gene=yehT	720	552.015	17	21.513
locus_tag=ECB_02055|gene=yehU	1686	1517.96	25	11.5049
locus_tag=ECB_02056|gene=yehV	732	564.015	119	147.387
locus_tag=ECB_02057|gene=ECB_02057	108	15.9012	0	0
locus_tag=ECB_02058|gene=yehW	732	564.015	4	4.95419
locus_tag=ECB_02059|gene=yehX	927	758.958	5	4.6021
locus_tag=ECB_02060|gene=yehY	1158	989.958	33	23.2863
locus_tag=ECB_02061|gene=yehZ	918	749.958	36	33.5328
locus_tag=ECB_02062|gene=bglX	2298	2129.96	40	13.1188
locus_tag=ECB_02063|gene=dld	1716	1547.96	110	49.6407
locus_tag=ECB_02064|gene=pbpG	933	764.958	17	15.5244
locus_tag=ECB_02065|gene=yohC	588	420.068	1444	2401.33
locus_tag=ECB_02066|gene=yohD	579	411.068	25	42.4844
locus_tag=ECB_02067|gene=yohF	762	593.958	37	43.5161
locus_tag=ECB_02068|gene=yohGH	1365	1196.96	3	1.75084
locus_tag=ECB_02069|gene=yohI	948	779.958	11	9.85203
locus_tag=ECB_02070|gene=yohJ	399	233.987	13	38.8111
locus_tag=ECB_02071|gene=yohK	696	528.068	47	62.1744
locus_tag=ECB_02072|gene=cdd	885	716.958	43	41.8966
locus_tag=ECB_02073|gene=sanA	720	552.015	4	5.06189
locus_tag=ECB_02074|gene=yeiS	240	93.8755	10	74.4135
locus_tag=ECB_02075|gene=yeiT	1239	1070.96	24	15.6546
locus_tag=ECB_02076|gene=yeiA	1236	1067.96	12	7.8493
locus_tag=ECB_02077|gene=mglC	1011	842.958	71	58.8378
locus_tag=ECB_02078|gene=mglA	1521	1352.96	208	107.395
locus_tag=ECB_02079|gene=mglB	999	830.958	1298	1091.19
locus_tag=ECB_02080|gene=galS	1041	872.958	148	118.433
locus_tag=ECB_02081|gene=yeiB	1158	989.958	7	4.93953
locus_tag=ECB_02082|gene=folE	669	501.068	58	80.8602
locus_tag=ECB_02083|gene=yeiG	837	668.958	31	32.3718
locus_tag=ECB_02084|gene=cirA	1992	1823.96	40	15.3197
locus_tag=ECB_02085|gene=lysP	1470	1301.96	55	29.51
locus_tag=ECB_02086|gene=yeiE	882	713.958	59	57.7276
locus_tag=ECB_02087|gene=yeiH	1050	881.958	10	7.92057
locus_tag=ECB_02088|gene=nfo	858	689.958	14	14.1746
locus_tag=ECB_02089|gene=yeiI	1089	920.958	14	10.6192
locus_tag=ECB_02090|gene=yeiJ	1251	1082.96	7	4.51534
locus_tag=ECB_02091|gene=rihB	942	773.958	4	3.61033
locus_tag=ECB_02092|gene=yeiL	660	492.068	41	58.2053
[truncated: 2,104 more rows]
