# Supplementary material for: Genomic and phenotypic evolution of Escherichia coli in a novel citrate-only resource environment
Source: eLife. 2020 May 29;9:e55414. doi: 10.7554/eLife.55414 (PMC7299349; doi:10.7554/eLife.55414)
Supplement: Figure 14—source data 1. [file elife-55414-fig14-data1.zip › ZDBp889_4/abundance.tsv]

target_id	length	eff_length	est_counts	tpm
locus_tag=ECB_00001|gene=thrL	66	6.97143	22	2457.81
locus_tag=ECB_00002|gene=thrA	2463	2282.23	27	9.21405
locus_tag=ECB_00003|gene=thrB	933	752.234	44	45.5561
locus_tag=ECB_00004|gene=thrC	1287	1106.23	86	60.5478
locus_tag=ECB_00005|gene=yaaX	297	132.009	13	76.6984
locus_tag=ECB_00006|gene=yaaA	777	596.294	10	13.0613
locus_tag=ECB_00007|gene=yaaJ	1431	1250.23	12	7.47545
locus_tag=ECB_00008|gene=talB	954	773.234	272	273.971
locus_tag=ECB_00009|gene=mogA	588	407.606	64	122.289
locus_tag=ECB_00010|gene=yaaH	567	386.686	76	153.074
locus_tag=ECB_00011|gene=yaaW	714	533.294	4.70875	6.87679
locus_tag=ECB_00012|gene=htgA	486	306.782	6.29125	15.9718
locus_tag=ECB_00013|gene=yaaI	405	228.416	2	6.81947
locus_tag=ECB_00014|gene=dnaK	1917	1736.23	122	54.7266
locus_tag=ECB_00015|gene=dnaJ	1131	950.234	13	10.6552
locus_tag=ECB_00016_1|gene=insL-1	1113	932.234	24.4286	20.4089
locus_tag=ECB_00017|gene=mokC	210	67.6469	0	0
locus_tag=ECB_00619_1|gene=insJ-2	522	342.01	47.2381	107.572
locus_tag=ECB_00620_1|gene=insK-2	852	671.234	18.5	21.4657
locus_tag=ECB_00018|gene=nhaA	1167	986.234	153	120.825
locus_tag=ECB_00019|gene=nhaR	906	725.234	10	10.7391
locus_tag=ECB_00020|gene=ECB_00020	960	779.234	1	0.999492
locus_tag=ECB_00021|gene=ECB_00021	1146	965.234	0	0
locus_tag=ECB_00022|gene=ECB_00022	705	524.294	0	0
locus_tag=ECB_00023|gene=insA-1	276	114.884	11.9645	81.1117
locus_tag=ECB_00024|gene=insB-1	504	324.314	12.0589	28.9594
locus_tag=ECB_00025|gene=ECB_00025	351	178.236	2	8.73941
locus_tag=ECB_00026|gene=ECB_00026	165	40.1595	2	38.7872
locus_tag=ECB_00027|gene=rpsT	264	105.398	65	480.318
locus_tag=ECB_00028|gene=yaaY	219	73.7789	15	158.346
locus_tag=ECB_00029|gene=ribF	942	761.234	78	79.8038
locus_tag=ECB_00030|gene=ileS	2817	2636.23	169	49.9287
locus_tag=ECB_00031|gene=lspA	495	315.346	27	66.6844
locus_tag=ECB_00032|gene=fkpB	450	271.872	10	28.6473
locus_tag=ECB_00033|gene=ispH	951	770.234	25	25.2793
locus_tag=ECB_00034|gene=rihC	915	734.234	46	48.7945
locus_tag=ECB_00035|gene=dapB	822	641.234	17	20.6481
locus_tag=ECB_00036|gene=carA	1149	968.234	895	719.929
locus_tag=ECB_00037|gene=carB	3222	3041.23	19	4.86576
locus_tag=ECB_00038|gene=caiF	396	219.87	40	141.691
locus_tag=ECB_00039|gene=caiE	591	410.565	5	9.48495
locus_tag=ECB_00040|gene=caiD	894	713.234	0	0
locus_tag=ECB_00041|gene=caiC	1569	1388.23	12	6.73233
locus_tag=ECB_00043|gene=caiA	1143	962.234	8	6.47525
locus_tag=ECB_00044|gene=caiT	1515	1334.23	2	1.16747
locus_tag=ECB_00045|gene=fixA	771	590.294	0	0
locus_tag=ECB_00046|gene=fixB	942	761.234	2	2.04625
locus_tag=ECB_00047|gene=fixC	1287	1106.23	0	0
locus_tag=ECB_00048|gene=fixX	288	124.574	0	0
locus_tag=ECB_00049|gene=yaaU	1332	1151.23	3	2.02957
locus_tag=ECB_00050|gene=yabF	531	350.941	16	35.5086
locus_tag=ECB_00051|gene=kefC	1863	1682.23	43	19.9081
locus_tag=ECB_00052|gene=folA	480	300.934	151	390.798
locus_tag=ECB_00053|gene=apaH	843	662.234	49	57.6278
locus_tag=ECB_00054|gene=apaG	378	202.968	30	115.117
locus_tag=ECB_00055|gene=ksgA	822	641.234	73	88.6653
locus_tag=ECB_00056|gene=pdxA	990	809.234	18	17.3239
locus_tag=ECB_00057|gene=surA	1287	1106.23	258	181.643
locus_tag=ECB_00058|gene=imp	2355	2174.23	514	184.121
locus_tag=ECB_00059|gene=djlA	816	635.234	33	40.4601
locus_tag=ECB_00060|gene=rluA	660	479.294	13	21.1246
locus_tag=ECB_00061|gene=hepA	2907	2726.23	37	10.5703
locus_tag=ECB_00062|gene=polB	2352	2171.23	29	10.4025
locus_tag=ECB_00063|gene=araD	696	515.294	11	16.6259
locus_tag=ECB_00064|gene=araA	1503	1322.23	32	18.849
locus_tag=ECB_00065|gene=araB	1701	1520.23	33	16.9064
locus_tag=ECB_00066|gene=araC	879	698.234	242	269.936
locus_tag=ECB_00067|gene=yabI	765	584.294	54	71.9796
locus_tag=ECB_00068|gene=yabJ	699	518.294	10	15.027
locus_tag=ECB_00069|gene=thiP	1611	1430.23	5	2.72276
locus_tag=ECB_00070|gene=tbpA	984	803.234	3	2.90888
locus_tag=ECB_00071|gene=yabN	1656	1475.23	14	7.39119
locus_tag=ECB_00072|gene=setA	1179	998.234	11	8.58237
locus_tag=ECB_00073|gene=leuD	606	425.565	15	27.4519
locus_tag=ECB_00074|gene=leuC	1401	1220.23	35	22.3394
locus_tag=ECB_00075|gene=leuB	1092	911.234	19	16.2394
locus_tag=ECB_00076|gene=leuA	1572	1391.23	15	8.39727
locus_tag=ECB_00077|gene=leuL	87	10.2203	0	0
locus_tag=ECB_00078|gene=leuO	945	764.234	15	15.2866
locus_tag=ECB_00079|gene=ilvI	1725	1544.23	10	5.04352
locus_tag=ECB_00080|gene=ilvH	492	312.566	9	22.4258
locus_tag=ECB_00081|gene=fruR	1005	824.234	174	164.417
locus_tag=ECB_00082|gene=yabB	459	280.483	108	299.892
locus_tag=ECB_00083|gene=mraW	942	761.234	132	135.053
locus_tag=ECB_00084|gene=ftsL	366	192.076	35	141.919
locus_tag=ECB_00085|gene=ftsI	1767	1586.23	54	26.5139
locus_tag=ECB_00086|gene=murE	1488	1307.23	55	32.7685
locus_tag=ECB_00087|gene=murF	1359	1178.23	40	26.4409
locus_tag=ECB_00088|gene=mraY	1083	902.234	49	42.2984
locus_tag=ECB_00089|gene=murD	1317	1136.23	44	30.16
locus_tag=ECB_00090|gene=ftsW	1245	1064.23	46	33.6642
locus_tag=ECB_00091|gene=murG	1068	887.234	25	21.9457
locus_tag=ECB_00092|gene=murC	1476	1295.23	24	14.4315
locus_tag=ECB_00093|gene=ddl	921	740.234	66	69.442
locus_tag=ECB_00094|gene=ftsQ	831	650.234	121	144.932
locus_tag=ECB_00095|gene=ftsA	1263	1082.23	66	47.4974
locus_tag=ECB_00096|gene=ftsZ	1152	971.234	275	220.524
locus_tag=ECB_00097|gene=lpxC	918	737.234	1152	1217.01
locus_tag=ECB_00098|gene=yacA	513	333.247	22	51.4166
locus_tag=ECB_00099|gene=secA	2706	2525.23	174	53.6654
locus_tag=ECB_00100|gene=mutT	390	214.31	11	39.9758
locus_tag=ECB_00101|gene=yacG	198	59.7684	21	273.649
locus_tag=ECB_00102|gene=yacF	744	563.294	47	64.9845
locus_tag=ECB_00103|gene=coaE	621	440.522	70	123.759
locus_tag=ECB_00104|gene=guaC	1044	863.234	8	7.21786
locus_tag=ECB_00105|gene=hofC	1203	1022.23	5	3.80949
locus_tag=ECB_00106|gene=hofB	1386	1205.23	13	8.40077
locus_tag=ECB_00107|gene=ppdD	441	263.168	2	5.91895
locus_tag=ECB_00108|gene=nadC	894	713.234	18	19.6557
locus_tag=ECB_00109|gene=ampD	552	371.724	27	56.5706
locus_tag=ECB_00110|gene=ampE	855	674.234	43	49.6712
locus_tag=ECB_00111|gene=aroP	1374	1193.23	138	90.0742
locus_tag=ECB_00112|gene=pdhR	765	584.294	56	74.6455
locus_tag=ECB_00113|gene=aceE	2664	2483.23	990	310.502
locus_tag=ECB_00114|gene=aceF	1893	1712.23	552	251.086
locus_tag=ECB_00115|gene=lpdA	1425	1244.23	963	602.797
locus_tag=ECB_00116|gene=yacH	1854	1673.23	19	8.8439
locus_tag=ECB_00117|gene=acnB	2598	2417.23	2572	828.704
locus_tag=ECB_00118|gene=yacL	363	189.37	279	1147.47
locus_tag=ECB_00119|gene=speD	795	614.234	39	49.4513
locus_tag=ECB_00120|gene=speE	867	686.234	35	39.7231
locus_tag=ECB_00121|gene=yacC	348	175.473	15	66.5775
locus_tag=ECB_00122|gene=cueO	1551	1370.23	15	8.52597
locus_tag=ECB_00123|gene=gcd	2391	2210.23	372	131.085
locus_tag=ECB_00124|gene=hpt	537	356.87	17	37.101
locus_tag=ECB_00125|gene=yadF	663	482.294	120	193.783
locus_tag=ECB_00126|gene=yadG	927	746.234	45	46.9661
locus_tag=ECB_00127|gene=yadH	771	590.294	110	145.135
locus_tag=ECB_00128|gene=yadI	441	263.168	33	97.6627
locus_tag=ECB_00129|gene=yadE	1230	1049.23	37	27.4648
locus_tag=ECB_00130|gene=panD	381	205.761	66	249.821
locus_tag=ECB_00131|gene=yadD	903	722.234	12	12.9405
locus_tag=ECB_00132|gene=panC	852	671.234	63	73.0994
locus_tag=ECB_00133|gene=panB	795	614.234	44	55.7912
locus_tag=ECB_00134|gene=yadC	1347	1166.23	2	1.33565
locus_tag=ECB_00135|gene=yadK	597	416.565	0	0
locus_tag=ECB_00136|gene=yadL	603	422.565	3	5.52936
locus_tag=ECB_00137|gene=yadM	570	389.686	1	1.99863
locus_tag=ECB_00138|gene=htrE	2601	2420.23	10	3.21803
locus_tag=ECB_00139|gene=ecpD	741	560.294	4	5.56021
locus_tag=ECB_00140|gene=yadN	585	404.606	0	0
locus_tag=ECB_00141|gene=folK	480	300.934	7	18.1165
locus_tag=ECB_00142|gene=pcnB	1365	1184.23	56	36.8297
locus_tag=ECB_00143|gene=yadB	927	746.234	15	15.6554
locus_tag=ECB_00144|gene=dksA	456	277.623	1064	2984.92
locus_tag=ECB_00145|gene=sfsA	705	524.294	331	491.7
locus_tag=ECB_00146|gene=ligT	531	350.941	12	26.6314
locus_tag=ECB_00147|gene=hrpB	2430	2249.23	34	11.7731
locus_tag=ECB_00148|gene=mrcB	2526	2345.23	63	20.9219
locus_tag=ECB_00149|gene=fhuA	2244	2063.23	342	129.1
locus_tag=ECB_00150|gene=fhuC	798	617.234	55	69.4001
locus_tag=ECB_00151|gene=fhuD	891	710.234	13	14.2557
locus_tag=ECB_00152|gene=fhuB	1983	1802.23	8	3.45721
locus_tag=ECB_00153|gene=hemL	1281	1100.23	920	651.253
locus_tag=ECB_00154|gene=yadQ	1422	1241.23	53	33.2559
locus_tag=ECB_00155|gene=yadR	345	172.797	251	1131.32
locus_tag=ECB_00156|gene=yadS	624	443.433	5	8.78191
locus_tag=ECB_00157|gene=yadT	801	620.234	5	6.27858
locus_tag=ECB_00158|gene=pfs	699	518.294	88	132.237
locus_tag=ECB_00159|gene=dgt	1518	1337.23	22	12.8133
locus_tag=ECB_00160|gene=degP	1425	1244.23	55	34.4277
locus_tag=ECB_00161|gene=cdaR	1158	977.234	27	21.5185
locus_tag=ECB_00162|gene=yaeH	387	211.484	226	832.298
locus_tag=ECB_00163|gene=yaeI	813	632.234	6	7.39129
locus_tag=ECB_00164|gene=dapD	825	644.234	150	181.34
locus_tag=ECB_00165|gene=glnD	2673	2492.23	54	16.8753
locus_tag=ECB_00166|gene=map	795	614.234	78	98.9026
locus_tag=ECB_00167|gene=rpsB	726	545.294	142	202.817
locus_tag=ECB_00168|gene=tsf	852	671.234	40	46.4123
locus_tag=ECB_00169|gene=pyrH	726	545.294	40	57.1316
locus_tag=ECB_00170|gene=frr	558	377.686	218	449.544
locus_tag=ECB_00171|gene=ispC	1197	1016.23	35	26.8239
locus_tag=ECB_00172|gene=uppS	762	581.294	53	71.0113
locus_tag=ECB_00173|gene=cdsA	858	677.234	33	37.9509
locus_tag=ECB_00174|gene=yaeL	1353	1172.23	78	51.8236
locus_tag=ECB_00175|gene=yaeT	2433	2252.23	347	119.995
locus_tag=ECB_00176|gene=hlpA	486	306.782	250	634.684
locus_tag=ECB_00177|gene=lpxD	1026	845.234	200	184.289
locus_tag=ECB_00178|gene=fabZ	456	277.623	47	131.853
locus_tag=ECB_00179|gene=lpxA	789	608.234	61	78.1099
locus_tag=ECB_00180|gene=lpxB	1149	968.234	10	8.0439
locus_tag=ECB_00181|gene=rnhB	597	416.565	7	13.0877
locus_tag=ECB_00182|gene=dnaE	3483	3302.23	62	14.6228
locus_tag=ECB_00183|gene=accA	960	779.234	67	66.966
locus_tag=ECB_00184|gene=ldcC	2142	1961.23	156	61.9501
locus_tag=ECB_00185|gene=yaeR	390	214.31	47	170.806
locus_tag=ECB_00186|gene=tilS	1299	1118.23	28	19.5017
locus_tag=ECB_00187|gene=rof	255	98.7895	11	86.7219
locus_tag=ECB_00188|gene=yaeP	201	61.7883	17	214.284
locus_tag=ECB_00189|gene=yaeQ	546	365.798	6	12.7749
locus_tag=ECB_00190|gene=yaeJ	423	245.676	27	85.5948
locus_tag=ECB_00191|gene=cutF	711	530.294	76	111.621
locus_tag=ECB_00192|gene=yaeF	825	644.234	6	7.25362
locus_tag=ECB_00193|gene=proS	1719	1538.23	390	197.465
locus_tag=ECB_00194|gene=yaeB	708	527.294	93	137.365
locus_tag=ECB_00195|gene=rcsF	405	228.416	6	20.4584
locus_tag=ECB_00196|gene=metQ	816	635.234	71	87.0506
locus_tag=ECB_00197|gene=metI	654	473.294	33	54.3038
locus_tag=ECB_00198|gene=metN	1032	851.234	7	6.40466
locus_tag=ECB_00199|gene=gmhB	573	392.686	26	51.5673
locus_tag=ECB_00200|gene=dkgB	804	623.234	8	9.99737
locus_tag=ECB_00201|gene=yafC	915	734.234	95	100.771
locus_tag=ECB_00202|gene=yafD	801	620.234	254	318.952
locus_tag=ECB_00203|gene=yafE	624	443.433	23	40.3968
locus_tag=ECB_00204|gene=mltD	1359	1178.23	30	19.8306
locus_tag=ECB_00205|gene=gloB	756	575.294	44	59.5676
locus_tag=ECB_00206|gene=yafS	723	542.294	25	35.9048
locus_tag=ECB_00207|gene=rnhA	468	289.111	6	16.1634
locus_tag=ECB_00208|gene=dnaQ	732	551.294	74	104.543
locus_tag=ECB_00209|gene=yafT	786	605.234	2	2.57368
locus_tag=ECB_00210|gene=insA-2	276	114.884	11.9645	81.1117
locus_tag=ECB_00211|gene=insB-2	504	324.314	4.98842	11.9797
locus_tag=ECB_00212|gene=ECB_00212	372	197.418	5	19.7256
locus_tag=ECB_00213|gene=yhhI	1137	956.234	10	8.14485
locus_tag=ECB_00214|gene=yafV	771	590.294	40	52.7763
locus_tag=ECB_00215|gene=ykfE	474	294.994	9	23.7616
locus_tag=ECB_00216|gene=fadE	2445	2264.23	1852	637.04
locus_tag=ECB_00217|gene=lpcA	579	398.647	106	207.093
locus_tag=ECB_00218|gene=yafJ	768	587.294	38	50.3936
locus_tag=ECB_00219|gene=yafK	741	560.294	63	87.5733
locus_tag=ECB_00220|gene=yafQ	279	117.275	88	584.417
locus_tag=ECB_00221|gene=dinJ	261	103.309	413	3113.57
locus_tag=ECB_00222|gene=yafL	750	569.294	4	5.47231
locus_tag=ECB_00223|gene=yafM	498	318.314	15	36.7014
locus_tag=ECB_00226|gene=dinB	1056	875.234	39	34.7046
locus_tag=ECB_00227|gene=yafN	294	129.564	40	240.449
locus_tag=ECB_00228|gene=yafO	399	222.645	13	45.4756
locus_tag=ECB_00229|gene=yafP	453	274.706	0	0
locus_tag=ECB_00230|gene=ykfJ	267	107.803	3	21.674
locus_tag=ECB_00231|gene=prfH	501	321.314	2	4.84783
locus_tag=ECB_00232|gene=pepD	1458	1277.23	213	129.884
locus_tag=ECB_00233|gene=gpt	459	280.483	10	27.7678
locus_tag=ECB_00234|gene=yafA	1245	1064.23	51	37.3233
locus_tag=ECB_00235|gene=crl	402	225.508	272	939.406
locus_tag=ECB_00236|gene=insA-3	276	114.884	2.90198	19.6735
locus_tag=ECB_00237|gene=insB-3	504	324.314	12.0589	28.9594
locus_tag=ECB_00238|gene=phoE	1038	857.234	1	0.908548
locus_tag=ECB_00239|gene=proB	1104	923.234	42	35.4311
locus_tag=ECB_00240|gene=proA	1254	1073.23	89	64.5866
locus_tag=ECB_00241|gene=yagP	411	234.135	5	16.6322
locus_tag=ECB_00242|gene=yagQ	957	776.234	9	9.03019
locus_tag=ECB_00243|gene=yagR	2199	2018.23	25	9.64752
locus_tag=ECB_00244|gene=yagS	957	776.234	11	11.0369
locus_tag=ECB_00245|gene=yagT	690	509.294	5	7.64625
locus_tag=ECB_00246|gene=yagU	615	434.565	28	50.1822
locus_tag=ECB_00247|gene=ykgJ	330	159.859	12	58.4644
locus_tag=ECB_00248|gene=yagV	711	530.294	7	10.2808
locus_tag=ECB_00249|gene=yagW	1644	1463.23	22	11.71
locus_tag=ECB_00250|gene=yagX	2526	2345.23	20	6.64188
locus_tag=ECB_00251|gene=yagY	669	488.294	4	6.38008
locus_tag=ECB_00252|gene=yagZ	636	455.433	5	8.55052
locus_tag=ECB_00253|gene=ykgK	591	410.565	3	5.69097
locus_tag=ECB_00254|gene=ykgL	228	80.0191	3	29.1994
locus_tag=ECB_00255|gene=ykgM	264	105.398	5	36.9475
locus_tag=ECB_00256|gene=eaeH	4257	4076.23	5	0.95534
locus_tag=ECB_00257|gene=ykgA	852	671.234	0	0
locus_tag=ECB_00258|gene=ykgB	594	413.565	0	0
locus_tag=ECB_00259|gene=ykgI	237	85.8779	0	0
locus_tag=ECB_00260|gene=ykgC	1326	1145.23	0	0
locus_tag=ECB_00261|gene=ykgD	855	674.234	0	0
locus_tag=ECB_00262|gene=ykgE	720	539.294	0	0
locus_tag=ECB_00263|gene=ykgF	1428	1247.23	0	0
locus_tag=ECB_00264|gene=ykgG	696	515.294	0	0
locus_tag=ECB_00265|gene=ECB_00265	213	69.7851	0	0
locus_tag=ECB_00266|gene=ykgH	669	488.294	0	0
locus_tag=ECB_00267|gene=betA	1671	1490.23	0	0
locus_tag=ECB_00268|gene=betB	1473	1292.23	0	0
locus_tag=ECB_00269|gene=betI	588	407.606	0	0
locus_tag=ECB_00270|gene=betT	2034	1853.23	0	0
locus_tag=ECB_00271|gene=yahA	1089	908.234	1	0.85753
locus_tag=ECB_00272|gene=yahB	933	752.234	0	0
locus_tag=ECB_00273|gene=yahC	498	318.314	0	0
locus_tag=ECB_00274|gene=yahD	606	425.565	0	0
locus_tag=ECB_00275|gene=yahE	864	683.234	0	0
locus_tag=ECB_00276|gene=yahF	1548	1367.23	0	0
locus_tag=ECB_00277|gene=yahG	1419	1238.23	0	0
locus_tag=ECB_00278|gene=yahI	951	770.234	0	0
locus_tag=ECB_00279|gene=yahJ	1383	1202.23	0	0
locus_tag=ECB_00280|gene=yahK	1050	869.234	1	0.896005
locus_tag=ECB_00281|gene=yahL	816	635.234	0	0
locus_tag=ECB_00282|gene=yahM	246	92.3603	5	42.163
locus_tag=ECB_00283|gene=yahN	672	491.294	145	229.866
locus_tag=ECB_00284|gene=yahO	276	114.884	1137	7708.11
locus_tag=ECB_00285|gene=prpR	1587	1406.23	96	53.1693
locus_tag=ECB_00286|gene=prpB	891	710.234	241	264.279
locus_tag=ECB_00287|gene=prpC	1170	989.234	128	100.776
locus_tag=ECB_00288|gene=prpD	1452	1271.23	201	123.145
locus_tag=ECB_00289|gene=prpE	1887	1706.23	73	33.322
locus_tag=ECB_00290|gene=codB	1260	1079.23	3	2.16497
locus_tag=ECB_00291|gene=codA	1284	1103.23	19	13.4132
locus_tag=ECB_00292|gene=cynR	900	719.234	19	20.5746
locus_tag=ECB_00293|gene=cynT	660	479.294	6	9.74982
locus_tag=ECB_00294|gene=cynS	471	292.053	2	5.33354
locus_tag=ECB_00295|gene=cynX	1155	974.234	3	2.39831
locus_tag=ECB_00296|gene=lacA	612	431.565	0	0
locus_tag=ECB_00297|gene=lacY	1254	1073.23	11	7.98262
locus_tag=ECB_00298|gene=lacZ	3075	2894.23	6	1.6146
locus_tag=ECB_00299|gene=lacI	1083	902.234	137	118.263
locus_tag=ECB_00300|gene=mhpR	948	767.234	576	584.712
locus_tag=ECB_00301|gene=mhpA	1665	1484.23	2	1.04948
locus_tag=ECB_00302|gene=mhpB	945	764.234	0	0
locus_tag=ECB_00303|gene=mhpC	882	701.234	1	1.11067
locus_tag=ECB_00304|gene=mhpD	810	629.234	0	0
locus_tag=ECB_00305|gene=mhpF	951	770.234	0	0
locus_tag=ECB_00306|gene=mhpE	1014	833.234	4	3.73887
locus_tag=ECB_00307|gene=mhpT	1212	1031.23	5	3.77624
locus_tag=ECB_00308|gene=yaiL	540	359.87	10	21.6422
locus_tag=ECB_00309|gene=frmB	834	653.234	9	10.7305
locus_tag=ECB_00310|gene=frmA	1110	929.234	12	10.0578
locus_tag=ECB_00311|gene=frmR	276	114.884	9	61.0141
locus_tag=ECB_00312|gene=yaiO	774	593.294	57	74.8259
locus_tag=ECB_00313|gene=insB-4	504	324.314	2.3218	5.57579
locus_tag=ECB_00314|gene=insA-4	276	114.884	11.9645	81.1117
locus_tag=ECB_00315|gene=tauA	963	782.234	21	20.9088
locus_tag=ECB_00316|gene=tauB	768	587.294	11	14.5876
locus_tag=ECB_00317|gene=tauC	828	647.234	13	15.6433
locus_tag=ECB_00318|gene=tauD	852	671.234	20	23.2062
locus_tag=ECB_00319|gene=hemB	975	794.234	37	36.2828
locus_tag=ECB_00320|gene=ECB_00320	198	59.7684	0	0
locus_tag=ECB_00321|gene=yaiT	2907	2726.23	55	15.7126
locus_tag=ECB_00322|gene=yaiV	669	488.294	4	6.38008
locus_tag=ECB_00323|gene=ampH	1158	977.234	355	282.929
locus_tag=ECB_00324|gene=sbmA	1221	1040.23	69	51.6613
locus_tag=ECB_00325|gene=yaiW	1095	914.234	35	29.8166
locus_tag=ECB_00326|gene=yaiY	309	141.884	46	252.505
locus_tag=ECB_00327|gene=yaiZ	213	69.7851	26	290.174
locus_tag=ECB_00328|gene=ddl	1095	914.234	67	57.0775
locus_tag=ECB_00329|gene=yaiB	261	103.309	1	7.53891
locus_tag=ECB_00330|gene=phoA	1416	1235.23	16	10.0883
locus_tag=ECB_00331|gene=psiF	321	152.122	112	573.42
locus_tag=ECB_00332|gene=yaiC	1116	935.234	15	12.4916
locus_tag=ECB_00333|gene=proC	810	629.234	21	25.9929
locus_tag=ECB_00334|gene=yaiI	459	280.483	7	19.4374
locus_tag=ECB_00335|gene=aroL	525	345.01	28	63.2082
locus_tag=ECB_00336|gene=yaiA	192	55.8905	49	682.818
locus_tag=ECB_00337|gene=aroM	678	497.294	36	56.3815
locus_tag=ECB_00338|gene=yaiE	285	122.253	70	445.951
locus_tag=ECB_00339|gene=ykiA	282	119.708	23	149.642
locus_tag=ECB_00340|gene=insB-5	504	324.314	2.3218	5.57579
locus_tag=ECB_00341|gene=insA-5	276	114.884	11.9645	81.1117
locus_tag=ECB_00342|gene=rdgC	912	731.234	13	13.8463
locus_tag=ECB_00343|gene=yajF	909	728.234	23	24.5982
locus_tag=ECB_00344|gene=araJ	1185	1004.23	58	44.9821
locus_tag=ECB_00345|gene=sbcC	3147	2966.23	11	2.88825
locus_tag=ECB_00346|gene=sbcD	1203	1022.23	5	3.80949
locus_tag=ECB_00347|gene=phoB	690	509.294	10	15.2925
locus_tag=ECB_00348|gene=phoR	1296	1115.23	24	16.7607
locus_tag=ECB_00349|gene=brnQ	1320	1139.23	272	185.953
locus_tag=ECB_00350|gene=proY	1374	1193.23	22	14.3597
locus_tag=ECB_00351|gene=malZ	1818	1637.23	9	4.28133
locus_tag=ECB_00353|gene=queA	1071	890.234	12	10.4984
locus_tag=ECB_00354|gene=tgt	1128	947.234	20	16.4445
locus_tag=ECB_00355|gene=yajC	333	162.472	40	191.747
locus_tag=ECB_00356|gene=secD	1848	1667.23	41	19.1529
locus_tag=ECB_00357|gene=secF	972	791.234	66	64.966
locus_tag=ECB_00358|gene=yajD	348	175.473	33	146.47
locus_tag=ECB_00359|gene=tsx	774	593.294	40	52.5094
locus_tag=ECB_00360|gene=yajI	540	359.87	7	15.1495
locus_tag=ECB_00361|gene=ybaD	450	271.872	7	20.0531
locus_tag=ECB_00362|gene=ribD	1104	923.234	38	32.0567
locus_tag=ECB_00363|gene=ribH	471	292.053	46	122.671
locus_tag=ECB_00364|gene=nusB	420	242.751	29	93.0433
locus_tag=ECB_00365|gene=thiL	978	797.234	6	5.86155
locus_tag=ECB_00366|gene=pgpA	519	339.147	81	186.014
locus_tag=ECB_00367|gene=yajO	975	794.234	281	275.553
locus_tag=ECB_00368|gene=dxs	1863	1682.23	31	14.3523
locus_tag=ECB_00369|gene=ispA	900	719.234	35	37.9005
locus_tag=ECB_00370|gene=xseB	243	90.3221	16	137.966
locus_tag=ECB_00371|gene=thiI	1449	1268.23	42	25.7927
locus_tag=ECB_00372|gene=thiJ	591	410.565	35	66.3946
locus_tag=ECB_00373|gene=apbA	912	731.234	67	71.3618
locus_tag=ECB_00374|gene=yajQ	492	312.566	43	107.146
locus_tag=ECB_00375|gene=yajR	1365	1184.23	25	16.4418
locus_tag=ECB_00376|gene=ECB_00376	936	755.234	18	18.5626
locus_tag=ECB_00377|gene=ECB_00377	543	362.798	312	669.788
locus_tag=ECB_00378|gene=ECB_00378	378	202.968	360	1381.41
locus_tag=ECB_00379|gene=cyoE	891	710.234	177	194.097
locus_tag=ECB_00380|gene=cyoD	330	159.859	55	267.962
locus_tag=ECB_00381|gene=cyoC	615	434.565	81	145.17
locus_tag=ECB_00382|gene=cyoB	1992	1811.23	499	214.572
locus_tag=ECB_00383|gene=cyoA	948	767.234	489	496.396
locus_tag=ECB_00384|gene=ampG	1476	1295.23	4	2.40524
locus_tag=ECB_00385|gene=yajG	579	398.647	17	33.213
locus_tag=ECB_00386|gene=bolA	318	149.583	2626	13672.8
locus_tag=ECB_00387|gene=tig	1299	1118.23	69	48.0578
locus_tag=ECB_00388|gene=clpP	624	443.433	824	1447.26
locus_tag=ECB_00389|gene=clpX	1275	1094.23	2062	1467.66
locus_tag=ECB_00390|gene=insL-2	1113	932.234	24.4286	20.4089
locus_tag=ECB_00391|gene=lon	2355	2174.23	12	4.29855
locus_tag=ECB_00392|gene=hupB	273	112.472	11	76.1723
locus_tag=ECB_00393|gene=ppiD	1872	1691.23	68	31.315
locus_tag=ECB_00394|gene=ybaV	372	197.418	7	27.6158
locus_tag=ECB_00395|gene=ybaW	399	222.645	22	76.9587
locus_tag=ECB_00396|gene=ybaX	696	515.294	37	55.9234
locus_tag=ECB_00397|gene=ybaE	1701	1520.23	456	233.615
locus_tag=ECB_00398|gene=cof	819	638.234	77	93.9632
locus_tag=ECB_00399|gene=ybaO	459	280.483	204	566.463
locus_tag=ECB_00400|gene=mdlA	1773	1592.23	66	32.2838
locus_tag=ECB_00401|gene=mdlB	1782	1601.23	36	17.5104
locus_tag=ECB_00402|gene=glnK	339	167.593	2	9.29442
locus_tag=ECB_00403|gene=amtB	1287	1106.23	5	3.52022
locus_tag=ECB_00404|gene=tesB	861	680.234	38	43.5083
locus_tag=ECB_00405|gene=ybaY	573	392.686	127	251.887
locus_tag=ECB_00406|gene=ybaZ	390	214.31	35	127.196
locus_tag=ECB_00407|gene=ybaA	354	180.976	27	116.195
locus_tag=ECB_00408|gene=ylaB	1551	1370.23	77	43.7666
locus_tag=ECB_00409|gene=ylaC	471	292.053	35	93.3369
locus_tag=ECB_00410|gene=maa	552	371.724	41	85.9035
locus_tag=ECB_00411|gene=hha	219	73.7789	174	1836.81
locus_tag=ECB_00412|gene=ybaJ	375	200.235	390	1516.95
locus_tag=ECB_00413|gene=acrB	3150	2969.23	132	34.624
locus_tag=ECB_00414|gene=acrA	1194	1013.23	42	32.284
locus_tag=ECB_00415|gene=acrR	648	467.341	28	46.6629
locus_tag=ECB_00416|gene=kefA	3363	3182.23	25	6.11864
locus_tag=ECB_00417|gene=ybaM	162	38.4408	1	20.2607
locus_tag=ECB_00418|gene=priC	528	347.976	14	31.3348
locus_tag=ECB_00419|gene=ybaN	378	202.968	28	107.443
locus_tag=ECB_00420|gene=apt	552	371.724	7	14.6665
locus_tag=ECB_00421|gene=dnaX	1932	1751.23	58	25.7947
locus_tag=ECB_00422|gene=ybaB	330	159.859	100	487.204
locus_tag=ECB_00423|gene=recR	606	425.565	54	98.8268
locus_tag=ECB_00424|gene=htpG	1875	1694.23	70	32.1789
locus_tag=ECB_00425|gene=adk	645	464.341	26	43.6098
locus_tag=ECB_00426|gene=hemH	963	782.234	68	67.7048
locus_tag=ECB_00427|gene=aes	960	779.234	16	15.9919
locus_tag=ECB_00428|gene=gsk	1305	1124.23	23	15.9338
locus_tag=ECB_00430|gene=fsr	1221	1040.23	15	11.2307
locus_tag=ECB_00431|gene=ushA	1653	1472.23	100	52.9018
locus_tag=ECB_00432|gene=ybaK	480	300.934	19	49.1732
locus_tag=ECB_00433|gene=ybaP	795	614.234	27	34.2355
locus_tag=ECB_00434|gene=ybaQ	342	170.258	21	96.0634
locus_tag=ECB_00435|gene=copA	2505	2324.23	59	19.7706
locus_tag=ECB_00436|gene=ybaS	933	752.234	5	5.17683
locus_tag=ECB_00437|gene=ybaT	1293	1112.23	4	2.80099
locus_tag=ECB_00438|gene=cueR	408	231.3	21	70.7117
locus_tag=ECB_00439|gene=ybbJ	456	277.623	77	216.014
locus_tag=ECB_00440|gene=ybbK	918	737.234	171	180.65
locus_tag=ECB_00441|gene=ybbL	678	497.294	10	15.6615
locus_tag=ECB_00442|gene=ybbM	780	599.234	5	6.49861
locus_tag=ECB_00443|gene=ybbN	855	674.234	94	108.584
locus_tag=ECB_00444|gene=ybbO	810	629.234	26	32.1816
locus_tag=ECB_00445|gene=tesA	627	446.433	27	47.1037
locus_tag=ECB_00446|gene=ybbA	687	506.294	11	16.9214
locus_tag=ECB_00447|gene=ybbP	2415	2234.23	32	11.155
locus_tag=ECB_00448|gene=rhsD	4281	4100.23	50.339	9.56187
locus_tag=ECB_00449|gene=ybbC	369	194.779	2	7.99715
locus_tag=ECB_00450|gene=ylbH	711	530.294	1	1.46869
locus_tag=ECB_00451|gene=ybbD	261	103.309	0	0
locus_tag=ECB_00452|gene=ylbG	372	197.418	9	35.5061
locus_tag=ECB_00453|gene=ybbB	1095	914.234	13	11.0747
locus_tag=ECB_00454|gene=ybbS	927	746.234	129	134.636
locus_tag=ECB_00455|gene=allA	483	303.874	151	387.018
locus_tag=ECB_00456|gene=allR	816	635.234	1741	2134.58
locus_tag=ECB_00457|gene=gcl	1782	1601.23	652	317.132
locus_tag=ECB_00458|gene=hyi	777	596.294	84	109.715
locus_tag=ECB_00459|gene=glxR	879	698.234	271	302.284
locus_tag=ECB_00460|gene=ybbV	279	117.275	16	106.258
locus_tag=ECB_00461|gene=allP	1455	1274.23	64	39.1181
locus_tag=ECB_00462|gene=allB	1362	1181.23	88	58.0222
locus_tag=ECB_00463|gene=ybbY	1302	1121.23	44	30.5635
locus_tag=ECB_00464|gene=glxK	1146	965.234	12	9.68268
locus_tag=ECB_00465|gene=ylbA	786	605.234	17	21.8762
locus_tag=ECB_00466|gene=allC	1236	1055.23	10	7.38071
locus_tag=ECB_00467|gene=allD	1050	869.234	12	10.7521
locus_tag=ECB_00468|gene=fdrA	1668	1487.23	10	5.23682
locus_tag=ECB_00469|gene=ylbE	1260	1079.23	10	7.21658
locus_tag=ECB_00470|gene=ylbF	720	539.294	3	4.33254
locus_tag=ECB_00471|gene=arcC	894	713.234	6	6.55189
locus_tag=ECB_00472|gene=purK	1068	887.234	7	6.14479
locus_tag=ECB_00473|gene=purE	510	330.314	0	0
locus_tag=ECB_00474|gene=ybbF	723	542.294	2	2.87238
locus_tag=ECB_00475|gene=ppiB	495	315.346	75	185.234
locus_tag=ECB_00476|gene=cysS	1386	1205.23	12	7.75456
locus_tag=ECB_00477|gene=ybcI	522	342.01	1	2.27724
locus_tag=ECB_00478|gene=ybcJ	213	69.7851	6	66.9631
locus_tag=ECB_00479|gene=folD	867	686.234	28	31.7785
locus_tag=ECB_00480|gene=sfmA	543	362.798	1	2.14676
locus_tag=ECB_00481|gene=sfmC	693	512.294	1	1.5203
locus_tag=ECB_00482|gene=sfmD	2610	2429.23	11	3.52672
locus_tag=ECB_00483|gene=sfmH	978	797.234	0	0
locus_tag=ECB_00484|gene=sfmF	516	336.18	0	0
locus_tag=ECB_00485|gene=fimZ	633	452.433	1	1.72144
locus_tag=ECB_00486|gene=intD	1164	983.234	48.8382	38.6857
locus_tag=ECB_00487|gene=ECB_00487	402	225.508	2.16177	7.46612
locus_tag=ECB_00488|gene=ECB_00488	219	73.7789	4	42.2255
locus_tag=ECB_00489|gene=ECB_00489	315	147.024	8	42.3788
locus_tag=ECB_00490|gene=ECB_00490	366	192.076	0	0
locus_tag=ECB_00492|gene=renD	186	52.152	1	14.934
locus_tag=ECB_00493|gene=emrE	333	162.472	3	14.381
locus_tag=ECB_00494|gene=ybcK	1527	1346.23	1	0.578531
locus_tag=ECB_00495|gene=ybcL	552	371.724	19	39.8089
locus_tag=ECB_00496|gene=ybcM	798	617.234	94	118.611
locus_tag=ECB_00497|gene=ybcN	456	277.623	2	5.61076
locus_tag=ECB_00498|gene=ninE	171	43.521	0	0
locus_tag=ECB_00499|gene=ybcO	291	126.941	1	6.13544
locus_tag=ECB_00500|gene=rus	363	189.37	0	0
locus_tag=ECB_00501|gene=ylcG	141	27.7173	0	0
locus_tag=ECB_01116_1|gene=insA-10	276	114.884	2.90198	19.6735
locus_tag=ECB_01117_1|gene=insB-10	504	324.314	4.98842	11.9797
locus_tag=ECB_00504|gene=insB-6	504	324.314	12.0589	28.9594
locus_tag=ECB_00505|gene=insA-6	276	114.884	11.9645	81.1117
locus_tag=ECB_00510|gene=ECB_00510	195	57.8456	1	13.4641
locus_tag=ECB_00511|gene=nohB	576	395.686	3	5.90497
locus_tag=ECB_00512|gene=ECB_00512	2817	2636.23	17	5.02241
locus_tag=ECB_00513|gene=ECB_00513	2346	2165.23	6	2.15821
locus_tag=ECB_00514|gene=ECB_00514	282	119.708	0	0
locus_tag=ECB_00515|gene=ECB_00515	705	524.294	1	1.4855
locus_tag=ECB_00516|gene=ECB_00516	294	129.564	0	0
locus_tag=ECB_00517|gene=ECB_00517	336	165.062	2	9.43693
locus_tag=ECB_00518|gene=appY	750	569.294	0	0
locus_tag=ECB_00519|gene=ompT	954	773.234	56	56.4059
locus_tag=ECB_00520|gene=envY	762	581.294	4	5.35934
locus_tag=ECB_00521|gene=ybcH	891	710.234	10	10.9659
locus_tag=ECB_00522|gene=nfrA	2973	2792.23	50	13.9465
locus_tag=ECB_00524|gene=ECB_00524	171	43.521	1	17.8957
locus_tag=ECB_00525|gene=yhhI	1137	956.234	2	1.62897
locus_tag=ECB_00526|gene=ECB_00526	162	38.4408	0	0
locus_tag=ECB_00527|gene=ECB_00527	291	126.941	0	0
locus_tag=ECB_00528|gene=ECB_00528	261	103.309	0	0
locus_tag=ECB_00529|gene=ECB_00529	558	377.686	0	0
locus_tag=ECB_00530|gene=ECB_00530	1599	1418.23	0	0
locus_tag=ECB_00531|gene=cusS	1449	1268.23	0	0
locus_tag=ECB_00532|gene=cusR	684	503.294	1	1.54748
locus_tag=ECB_00533|gene=cusC	1374	1193.23	7	4.56898
locus_tag=ECB_00534|gene=ylcC	333	162.472	1	4.79367
locus_tag=ECB_00535|gene=cusB	1224	1043.23	4	2.98624
locus_tag=ECB_00536|gene=cusA	3144	2963.23	16	4.20534
locus_tag=ECB_00537|gene=pheP	1377	1196.23	39	25.3919
locus_tag=ECB_00538|gene=ybdG	1248	1067.23	14	10.2168
locus_tag=ECB_00539|gene=nfnB	654	473.294	38	62.5316
locus_tag=ECB_00540|gene=ybdF	369	194.779	6	23.9915
locus_tag=ECB_00541|gene=ybdJ	249	94.4545	45	371.054
locus_tag=ECB_00542|gene=ybdK	1119	938.234	677	561.985
locus_tag=ECB_00543|gene=insJ-1	522	342.01	47.2381	107.572
locus_tag=ECB_00545|gene=insB-7	504	324.314	12.0589	28.9594
locus_tag=ECB_00546|gene=insA-7	276	114.884	11.9645	81.1117
locus_tag=ECB_00547|gene=hokE	153	33.6852	0	0
locus_tag=ECB_00548|gene=insL-3	1113	932.234	24.4286	20.4089
locus_tag=ECB_00549|gene=entD	630	449.433	25	43.3234
locus_tag=ECB_00550|gene=fepA	2241	2060.23	546	206.406
locus_tag=ECB_00551|gene=fes	1125	944.234	37	30.5189
locus_tag=ECB_00552|gene=ybdZ	219	73.7789	7	73.8947
locus_tag=ECB_00553|gene=entF	3882	3701.23	244	51.3441
locus_tag=ECB_00554|gene=fepE	1134	953.234	6	4.90229
locus_tag=ECB_00555|gene=fepC	816	635.234	3	3.67819
locus_tag=ECB_00556|gene=fepG	993	812.234	17	16.301
locus_tag=ECB_00557|gene=fepD	1005	824.234	32	30.2375
locus_tag=ECB_00558|gene=ybdA	1251	1070.23	3	2.18318
locus_tag=ECB_00559|gene=fepB	957	776.234	29	29.0973
locus_tag=ECB_00560|gene=entC	1176	995.234	87	68.0834
locus_tag=ECB_00561|gene=entE	1611	1430.23	59	32.1286
locus_tag=ECB_00562|gene=entB	858	677.234	28	32.2008
locus_tag=ECB_00563|gene=entA	747	566.294	15	20.6299
locus_tag=ECB_00564|gene=ybdB	414	236.945	8	26.296
locus_tag=ECB_00566|gene=ybdD	198	59.7684	33	430.02
locus_tag=ECB_00567|gene=ybdH	1089	908.234	35	30.0136
locus_tag=ECB_00568|gene=ybdL	1161	980.234	21	16.6854
locus_tag=ECB_00569|gene=ybdM	630	449.433	8	13.8635
locus_tag=ECB_00570|gene=ybdN	1062	881.234	4	3.53522
locus_tag=ECB_00571|gene=insB-8	504	324.314	2.3218	5.57579
locus_tag=ECB_00572|gene=insA-8	276	114.884	11.9645	81.1117
locus_tag=ECB_00573|gene=dsbG	762	581.294	42	56.2731
locus_tag=ECB_00574|gene=ahpC	564	383.686	494	1002.76
locus_tag=ECB_00575|gene=ahpF	1566	1385.23	56	31.4856
locus_tag=ECB_00576|gene=ybdQ	429	251.452	299	926.112
locus_tag=ECB_00577|gene=ybdR	1239	1058.23	14	10.3037
locus_tag=ECB_00578|gene=rnk	411	234.135	55	182.955
locus_tag=ECB_00579|gene=rna	807	626.234	364	452.701
locus_tag=ECB_00580|gene=citT	1464	1283.23	604	366.588
locus_tag=ECB_00581|gene=citG	879	698.234	35	39.0404
locus_tag=ECB_00582|gene=citX	552	371.724	0	0
locus_tag=ECB_00583|gene=citF	1533	1352.23	5	2.87982
locus_tag=ECB_00584|gene=citE	909	728.234	0	0
locus_tag=ECB_00585|gene=citD	297	132.009	0	0
locus_tag=ECB_00586|gene=citC	1059	878.234	5	4.43411
locus_tag=ECB_00587|gene=insB-9	504	324.314	2.3218	5.57579
locus_tag=ECB_00588|gene=insA-9	276	114.884	11.9645	81.1117
locus_tag=ECB_00589|gene=citA	1659	1478.23	3	1.58061
locus_tag=ECB_00590|gene=citB	681	500.294	10	15.5676
locus_tag=ECB_00591|gene=dcuC	1386	1205.23	5	3.23107
locus_tag=ECB_00592|gene=crcA	561	380.686	7	14.3212
locus_tag=ECB_00593|gene=cspE	210	67.6469	161	1853.64
locus_tag=ECB_00594|gene=ccrB	384	208.697	18	67.1743
locus_tag=ECB_00595|gene=ybeM	789	608.234	91	116.525
locus_tag=ECB_00596|gene=tatE	204	63.8366	78	951.639
locus_tag=ECB_00597|gene=lipA	966	785.234	163	161.672
locus_tag=ECB_00619_2|gene=insJ-2	522	342.01	47.2381	107.572
locus_tag=ECB_00620_2|gene=insK-2	852	671.234	18.5	21.4657
locus_tag=ECB_00599|gene=lipB	642	461.387	1	1.68804
locus_tag=ECB_00600|gene=ybeD	264	105.398	9	66.5056
locus_tag=ECB_00601|gene=dacA	1212	1031.23	20	15.105
locus_tag=ECB_00602|gene=rlpA	1089	908.234	28	24.0108
locus_tag=ECB_00603|gene=mrdB	1113	932.234	20	16.7091
locus_tag=ECB_00604|gene=mrdA	1902	1721.23	12	5.42986
locus_tag=ECB_00605|gene=ybeA	468	289.111	9	24.2451
locus_tag=ECB_00606|gene=ybeB	318	149.583	11	57.2739
locus_tag=ECB_00607|gene=phpB	612	431.565	8	14.4375
locus_tag=ECB_00608|gene=nadD	642	461.387	17	28.6966
locus_tag=ECB_00609|gene=holA	1032	851.234	43	39.3429
locus_tag=ECB_00610|gene=rlpB	582	401.647	23	44.5996
locus_tag=ECB_00611|gene=leuS	2583	2402.23	174	56.4132
locus_tag=ECB_00612|gene=ybeL	483	303.874	382	979.078
locus_tag=ECB_00614|gene=ybeR	708	527.294	2	2.95409
locus_tag=ECB_00615|gene=ybeV	1140	959.234	8	6.4955
locus_tag=ECB_00616|gene=hscC	1671	1490.23	3	1.56788
locus_tag=ECB_00617|gene=rihA	936	755.234	32	33.0001
locus_tag=ECB_00619_3|gene=insJ-2	522	342.01	47.2381	107.572
locus_tag=ECB_00620_3|gene=insK-2	852	671.234	18.5	21.4657
locus_tag=ECB_00621|gene=gltK	675	494.294	300	472.697
locus_tag=ECB_00622|gene=gltJ	741	560.294	383	532.39
locus_tag=ECB_00623|gene=gltI	909	728.234	4955	5299.32
locus_tag=ECB_00624|gene=ECB_00624	1878	1697.23	10	4.58887
locus_tag=ECB_00625|gene=lnt	1539	1358.23	45	25.8039
locus_tag=ECB_00626|gene=ybeX	879	698.234	294	327.939
locus_tag=ECB_00627|gene=ybeY	468	289.111	123	331.35
locus_tag=ECB_00628|gene=ybeZ	1080	899.234	303	262.432
locus_tag=ECB_00629|gene=yleA	1425	1244.23	101	63.2217
locus_tag=ECB_00630|gene=ubiF	1176	995.234	157	122.863
locus_tag=ECB_00631|gene=asnB	1665	1484.23	35	18.3659
locus_tag=ECB_00632|gene=nagD	753	572.294	28	38.1054
locus_tag=ECB_00633|gene=nagC	1221	1040.23	38	28.4511
locus_tag=ECB_00634|gene=nagA	1149	968.234	58	46.6546
locus_tag=ECB_00635|gene=nagB	801	620.234	80	100.457
locus_tag=ECB_00636|gene=nagE	1947	1766.23	227	100.098
locus_tag=ECB_00637|gene=glnS	1665	1484.23	46	24.1381
locus_tag=ECB_00638|gene=ybfM	1407	1226.23	9	5.71632
locus_tag=ECB_00639|gene=ybfN	327	157.274	6	29.7126
locus_tag=ECB_00640|gene=fur	447	268.953	251	726.849
locus_tag=ECB_00641|gene=fldA	531	350.941	60	133.157
locus_tag=ECB_00642|gene=ybfE	294	129.564	2	12.0225
locus_tag=ECB_00643|gene=ybfF	765	584.294	11	14.6625
locus_tag=ECB_00644|gene=seqA	546	365.798	62	132.007
locus_tag=ECB_00645|gene=pgm	1641	1460.23	182	97.0725
locus_tag=ECB_00646|gene=ybfP	495	315.346	6	14.8188
locus_tag=ECB_00647|gene=ybfGH	651	470.294	0	0
locus_tag=ECB_00648|gene=potE	1320	1139.23	15	10.2548
locus_tag=ECB_00649|gene=speF	2199	2018.23	2	0.771801
locus_tag=ECB_00650|gene=ECB_00650	258	101.02	0	0
locus_tag=ECB_00651|gene=kdpE	678	497.294	26	40.72
locus_tag=ECB_00652|gene=kdpD	2688	2507.23	115	35.7232
locus_tag=ECB_00653|gene=kdpC	573	392.686	1	1.98336
locus_tag=ECB_00654|gene=kdpB	2049	1868.23	1	0.416885
locus_tag=ECB_00655|gene=kdpA	1674	1493.23	3	1.56473
locus_tag=ECB_00656|gene=kdpF	90	10.5622	0	0
locus_tag=ECB_00657|gene=ybfA	207	65.6237	93	1103.75
locus_tag=ECB_00658|gene=rhsC	1665	1484.23	25	13.1185
locus_tag=ECB_00659|gene=ybfB	327	157.274	2	9.90422
locus_tag=ECB_00660|gene=ybfO	1434	1253.23	14	8.70048
locus_tag=ECB_00661|gene=ybfC	570	389.686	5	9.99314
locus_tag=ECB_00662|gene=ECB_00662	276	114.884	1	6.77934
locus_tag=ECB_00663|gene=ECB_00663	279	117.275	4	26.5644
locus_tag=ECB_00664|gene=ECB_00664	243	90.3221	0	0
locus_tag=ECB_00666|gene=ybfD	762	581.294	1	1.33984
locus_tag=ECB_00667|gene=ybgA	510	330.314	48	113.178
locus_tag=ECB_00668|gene=phrB	1422	1241.23	84	52.7075
locus_tag=ECB_00669|gene=ybgH	1482	1301.23	3	1.79561
locus_tag=ECB_00670|gene=ybgI	744	563.294	22	30.4183
locus_tag=ECB_00671|gene=ybgJ	657	476.294	15	24.5281
locus_tag=ECB_00672|gene=ybgK	933	752.234	30	31.061
locus_tag=ECB_00673|gene=ybgL	735	554.294	32	44.9632
locus_tag=ECB_00674|gene=nei	792	611.234	15	19.1131
locus_tag=ECB_00675|gene=abrB	1047	866.234	14	12.5875
locus_tag=ECB_00676|gene=ybgO	1062	881.234	28	24.7465
locus_tag=ECB_00677|gene=ybgP	732	551.294	3	4.23824
locus_tag=ECB_00678|gene=ybgQ	2451	2270.23	8	2.74452
locus_tag=ECB_00679|gene=ybgD	567	386.686	1	2.01413
locus_tag=ECB_00680|gene=gltA	1284	1103.23	1707	1205.07
locus_tag=ECB_00681|gene=sdhC	390	214.31	641	2329.5
locus_tag=ECB_00682|gene=sdhD	348	175.473	153	679.09
locus_tag=ECB_00683|gene=sdhA	1767	1586.23	746	366.285
locus_tag=ECB_00684|gene=sdhB	717	536.294	334	485.055
locus_tag=ECB_00685|gene=sucA	2802	2621.23	2347	697.356
locus_tag=ECB_00686|gene=sucB	1218	1037.23	1850	1389.13
locus_tag=ECB_00687|gene=sucC	1167	986.234	629	496.727
locus_tag=ECB_00688|gene=sucD	870	689.234	787	889.314
locus_tag=ECB_00689|gene=farR	723	542.294	6	8.61715
locus_tag=ECB_00690|gene=hrsA	1977	1796.23	3	1.30078
locus_tag=ECB_00691|gene=ybgG	2634	2453.23	22	6.98443
locus_tag=ECB_00692|gene=cydA	1569	1388.23	1068	599.178
locus_tag=ECB_00693|gene=cydB	1140	959.234	458	371.867
locus_tag=ECB_00694|gene=ybgT	114	16.2376	45	2158.43
locus_tag=ECB_00695|gene=ybgE	294	129.564	89	535
locus_tag=ECB_00696|gene=ybgC	405	228.416	13	44.3266
locus_tag=ECB_00697|gene=tolQ	693	512.294	38	57.7712
locus_tag=ECB_00698|gene=tolR	429	251.452	13	40.2658
locus_tag=ECB_00699|gene=tolA	1266	1085.23	83	59.5665
locus_tag=ECB_00700|gene=tolB	1293	1112.23	237	165.958
locus_tag=ECB_00701|gene=pal	522	342.01	396	901.785
locus_tag=ECB_00702|gene=ybgF	792	611.234	108	137.614
locus_tag=ECB_00703|gene=nadA	1044	863.234	160	144.357
locus_tag=ECB_00704|gene=pnuC	720	539.294	203	293.169
locus_tag=ECB_00705|gene=ybgR	942	761.234	77	78.7807
locus_tag=ECB_00706|gene=ybgS	381	205.761	39	147.621
locus_tag=ECB_00707|gene=aroG	1053	872.234	237	211.623
locus_tag=ECB_00708|gene=gpmA	753	572.294	288	391.941
locus_tag=ECB_00709|gene=galM	1041	860.234	140	126.753
locus_tag=ECB_00710|gene=galK	1149	968.234	89	71.5907
locus_tag=ECB_00711|gene=galT	1047	866.234	66	59.3411
locus_tag=ECB_00712|gene=galE	1017	836.234	79	73.5777
locus_tag=ECB_00713|gene=modF	1473	1292.23	63	37.9705
locus_tag=ECB_00714|gene=modE	789	608.234	5	6.40245
locus_tag=ECB_00715|gene=ybhT	150	32.2026	13	314.412
locus_tag=ECB_00716|gene=modA	774	593.294	5	6.56368
locus_tag=ECB_00717|gene=modB	690	509.294	9	13.7633
locus_tag=ECB_00718|gene=modC	1059	878.234	8	7.09458
locus_tag=ECB_00719|gene=ybhA	819	638.234	5	6.10151
locus_tag=ECB_00720|gene=ybhE	996	815.234	70	66.8749
locus_tag=ECB_00721|gene=ybhD	1017	836.234	3	2.79409
locus_tag=ECB_00722|gene=ybhH	1053	872.234	0	0
locus_tag=ECB_00723|gene=ybhI	1434	1253.23	1	0.621463
locus_tag=ECB_00724|gene=ybhJ	2262	2081.23	15	5.61329
locus_tag=ECB_00725|gene=ybhC	1284	1103.23	17	12.0013
locus_tag=ECB_00726|gene=ECB_00726	1071	890.234	17	14.8728
locus_tag=ECB_00727|gene=ECB_00727	285	122.253	6	38.2244
locus_tag=ECB_00728|gene=ECB_00728	339	167.593	2	9.29442
locus_tag=ECB_00729|gene=ECB_00729	372	197.418	0	0
locus_tag=ECB_00730|gene=ECB_00730	345	172.797	3	13.5217
locus_tag=ECB_00731|gene=ECB_00731	186	52.152	0	0
locus_tag=ECB_00732|gene=ECB_00732	552	371.724	4	8.38083
locus_tag=ECB_00733|gene=ECB_00733	1623	1442.23	10	5.40022
locus_tag=ECB_00734|gene=ECB_00734	762	581.294	4	5.35934
locus_tag=ECB_00735|gene=ECB_00735	459	280.483	0	0
locus_tag=ECB_00736|gene=ECB_00736	399	222.645	6	20.9887
locus_tag=ECB_00737|gene=ECB_00737	993	812.234	4	3.83554
locus_tag=ECB_00738|gene=ECB_00738	1338	1157.23	0	0
locus_tag=ECB_00739|gene=ECB_00739	1146	965.234	16	12.9102
locus_tag=ECB_00740|gene=ybhB	477	297.964	38	99.3268
locus_tag=ECB_00741|gene=bioA	1290	1109.23	8	5.61712
locus_tag=ECB_00742|gene=bioB	1041	860.234	14	12.6753
locus_tag=ECB_00743|gene=bioF	1155	974.234	3	2.39831
locus_tag=ECB_00744|gene=bioC	756	575.294	1	1.35381
locus_tag=ECB_00745|gene=bioD	678	497.294	3	4.69846
locus_tag=ECB_00746|gene=uvrB	2022	1841.23	144	60.9117
locus_tag=ECB_00747|gene=ybhK	909	728.234	18	19.2508
locus_tag=ECB_00748|gene=moaA	990	809.234	166	159.765
locus_tag=ECB_00749|gene=moaB	513	333.247	61	142.564
locus_tag=ECB_00750|gene=moaC	486	306.782	37	93.9332
locus_tag=ECB_00751|gene=moaD	246	92.3603	11	92.7587
locus_tag=ECB_00752|gene=moaE	453	274.706	22	62.3736
locus_tag=ECB_00753|gene=ybhL	705	524.294	1255	1864.3
locus_tag=ECB_00754|gene=ybhM	714	533.294	4	5.84172
locus_tag=ECB_00755|gene=ybhN	957	776.234	38	38.1275
locus_tag=ECB_00756|gene=ybhO	1242	1061.23	43	31.5576
locus_tag=ECB_00757|gene=ybhP	762	581.294	67	89.769
locus_tag=ECB_00758|gene=ybhQ	411	234.135	176	585.454
locus_tag=ECB_00759|gene=ybhR	1107	926.234	38	31.9529
locus_tag=ECB_00760|gene=ybhS	1134	953.234	57	46.5717
locus_tag=ECB_00761|gene=ybhF	1737	1556.23	109	54.5505
locus_tag=ECB_00762|gene=ybhG	999	818.234	52	49.4963
locus_tag=ECB_00763|gene=ybiH	672	491.294	33	52.3142
locus_tag=ECB_00764|gene=rhlE	1365	1184.23	4	2.63069
locus_tag=ECB_00765|gene=ybiA	483	303.874	4	10.2521
locus_tag=ECB_00766|gene=dinG	2151	1970.23	60	23.7181
locus_tag=ECB_00767|gene=ybiB	963	782.234	103	102.553
locus_tag=ECB_00768|gene=ybiC	1086	905.234	100	86.0372
locus_tag=ECB_00769|gene=ybiJ	261	103.309	79	595.574
locus_tag=ECB_00770|gene=ybiI	267	107.803	89	642.995
locus_tag=ECB_00771|gene=ybiX	678	497.294	10	15.6615
locus_tag=ECB_00772|gene=ybiL	2283	2102.23	27	10.003
locus_tag=ECB_00773|gene=ybiM	261	103.309	93	701.118
locus_tag=ECB_00774|gene=ybiN	927	746.234	2	2.08738
locus_tag=ECB_00775|gene=ybiO	2226	2045.23	14	5.33129
locus_tag=ECB_00776|gene=glnQ	723	542.294	98	140.747
locus_tag=ECB_00777|gene=glnP	660	479.294	108	175.497
locus_tag=ECB_00778|gene=glnH	747	566.294	583	801.814
locus_tag=ECB_00779|gene=dps	504	324.314	1876	4505.2
locus_tag=ECB_00780|gene=ybiF	888	707.234	7	7.70872
locus_tag=ECB_00781|gene=ompX	516	336.18	1287	2981.63
locus_tag=ECB_00782|gene=ybiP	1584	1403.23	12	6.66037
locus_tag=ECB_00783|gene=ECB_00783	270	110.061	1320	9340.88
locus_tag=ECB_00784|gene=mntR	468	289.111	44	118.532
locus_tag=ECB_00785|gene=ybiR	1119	938.234	18	14.942
locus_tag=ECB_00786|gene=ybiS	921	740.234	113	118.893
locus_tag=ECB_00787|gene=ybiT	1593	1412.23	16	8.8239
locus_tag=ECB_00788|gene=ybiU	1266	1085.23	6	4.30601
locus_tag=ECB_00789|gene=ybiV	816	635.234	11	13.4867
locus_tag=ECB_00790|gene=ybiW	2433	2252.23	29	10.0284
locus_tag=ECB_00791|gene=ybiY	927	746.234	0	0
locus_tag=ECB_00792|gene=fsa	663	482.294	2	3.22972
locus_tag=ECB_00793|gene=moeB	750	569.294	14	19.1531
locus_tag=ECB_00794|gene=moeA	1236	1055.23	32	23.6183
locus_tag=ECB_00795|gene=ybiK	966	785.234	63	62.4868
locus_tag=ECB_00796|gene=yliA	1839	1658.23	38	17.8478
locus_tag=ECB_00797|gene=yliB	1482	1301.23	28	16.7591
locus_tag=ECB_00798|gene=yliC	921	740.234	12	12.6258
locus_tag=ECB_00799|gene=yliD	912	731.234	1	1.0651
locus_tag=ECB_00800|gene=yliE	2097	1916.23	2	0.812884
locus_tag=ECB_00801|gene=yliF	1329	1148.23	3	2.03488
locus_tag=ECB_00802|gene=yliG	1326	1145.23	18	12.2412
locus_tag=ECB_00803|gene=yliH	384	208.697	4796	17898.2
locus_tag=ECB_00804|gene=yliI	1116	935.234	72	59.9597
locus_tag=ECB_00805|gene=yliJ	627	446.433	23	40.1253
locus_tag=ECB_00806|gene=dacC	1203	1022.23	986	751.231
locus_tag=ECB_00807|gene=deoR	759	578.294	34	45.7907
locus_tag=ECB_00808|gene=ybjG	597	416.565	21	39.263
locus_tag=ECB_00809|gene=cmr	1233	1052.23	39	28.8669
locus_tag=ECB_00810|gene=ybjH	285	122.253	12	76.4487
locus_tag=ECB_00811|gene=ybjI	816	635.234	6	7.35639
locus_tag=ECB_00812|gene=ybjJ	1209	1028.23	18	13.6341
locus_tag=ECB_00813|gene=ybjK	537	356.87	23	50.1955
locus_tag=ECB_00814|gene=ECB_00814	333	162.472	330	1581.91
locus_tag=ECB_00815|gene=ECB_00815	945	764.234	16	16.3057
locus_tag=ECB_00816|gene=ECB_00816	153	33.6852	9	208.089
locus_tag=ECB_00817|gene=ECB_00817	564	383.686	3	6.08965
locus_tag=ECB_00818|gene=ECB_00818	222	75.6829	0	0
locus_tag=ECB_00819|gene=ECB_00819	510	330.314	0	0
locus_tag=ECB_00820|gene=ECB_00820	240	88.0742	0	0
locus_tag=ECB_00821|gene=ECB_00821	342	170.258	0	0
locus_tag=ECB_00822|gene=ECB_00822	234	83.987	0	0
locus_tag=ECB_00823|gene=ECB_00823	228	80.0191	0	0
locus_tag=ECB_00824|gene=ECB_00824	858	677.234	2	2.30006
locus_tag=ECB_00825|gene=ECB_00825	2415	2234.23	1	0.348593
locus_tag=ECB_00826|gene=ECB_00826	189	53.9437	7	101.066
locus_tag=ECB_00827|gene=ECB_00827	306	139.305	30	167.726
locus_tag=ECB_00828|gene=ECB_00828	336	165.062	36	169.865
locus_tag=ECB_00829|gene=ECB_00829	165	40.1595	0	0
locus_tag=ECB_00830|gene=ECB_00830	924	743.234	34	35.6287
locus_tag=ECB_00831|gene=ECB_00831	963	782.234	8	7.96527
locus_tag=ECB_00832|gene=ECB_00832	1029	848.234	1	0.918188
locus_tag=ECB_00833|gene=ECB_00833	1767	1586.23	1	0.490998
locus_tag=ECB_00834|gene=ECB_00834	753	572.294	0	0
locus_tag=ECB_00835|gene=ECB_00835	147	30.6705	0	0
locus_tag=ECB_00836|gene=ECB_00836	429	251.452	0	0
locus_tag=ECB_00837|gene=ECB_00837	291	126.941	0	0
locus_tag=ECB_00838|gene=ECB_00838	432	254.375	0	0
locus_tag=ECB_00839|gene=ECB_00839	447	268.953	5	14.4791
locus_tag=ECB_00840|gene=ECB_00840	807	626.234	22	27.3611
locus_tag=ECB_00841|gene=ECB_00841	822	641.234	1	1.21459
locus_tag=ECB_00842|gene=ECB_00842	360	186.486	1	4.17639
locus_tag=ECB_00843|gene=ECB_00843	909	728.234	0	0
locus_tag=ECB_00844|gene=ECB_00844	606	425.565	0	0
locus_tag=ECB_00845|gene=ECB_00845	1623	1442.23	7	3.78015
locus_tag=ECB_00846|gene=ECB_00846	438	260.194	0	0
locus_tag=ECB_00847|gene=tfaE	603	422.565	2	3.68624
locus_tag=ECB_00848|gene=ECB_00848	540	359.87	4	8.65688
locus_tag=ECB_00849|gene=ECB_00849	276	114.884	0	0
locus_tag=ECB_00850|gene=ECB_00850	369	194.779	2	7.99715
locus_tag=ECB_00851|gene=ECB_00851	252	96.5812	12	96.7689
locus_tag=ECB_00852|gene=ybjL	1686	1505.23	87	45.0155
locus_tag=ECB_00853|gene=ybjM	378	202.968	3	11.5117
locus_tag=ECB_00854|gene=grxA	258	101.02	3	23.1293
locus_tag=ECB_00855|gene=ybjC	288	124.574	4	25.0081
locus_tag=ECB_00856|gene=nfsA	723	542.294	5	7.18096
locus_tag=ECB_00857|gene=rimK	903	722.234	3	3.23512
locus_tag=ECB_00858|gene=ybjN	477	297.964	18	47.0495
locus_tag=ECB_00859|gene=potF	1113	932.234	23	19.2154
locus_tag=ECB_00860|gene=potG	1134	953.234	29	23.6944
locus_tag=ECB_00861|gene=potH	954	773.234	7	7.05073
locus_tag=ECB_00862|gene=potI	846	665.234	14	16.3908
locus_tag=ECB_00863|gene=ybjO	489	309.566	7	17.6113
locus_tag=ECB_00864|gene=ybjF	1128	947.234	1	0.822223
locus_tag=ECB_00865|gene=artJ	732	551.294	6	8.47647
locus_tag=ECB_00866|gene=artM	669	488.294	32	51.0406
locus_tag=ECB_00867|gene=artQ	717	536.294	31	45.0201
locus_tag=ECB_00868|gene=artI	732	551.294	75	105.956
locus_tag=ECB_00869|gene=artP	729	548.294	37	52.5576
locus_tag=ECB_00870|gene=ybjP	516	336.18	200	463.345
locus_tag=ECB_00871|gene=ybjQ	324	154.783	263	1323.37
locus_tag=ECB_00872|gene=ybjR	831	650.234	222	265.907
locus_tag=ECB_00873|gene=ybjS	1014	833.234	42	39.2581
locus_tag=ECB_00874|gene=ybjT	1431	1250.23	16	9.96726
locus_tag=ECB_00875|gene=ltaE	1002	821.234	34	32.2448
locus_tag=ECB_00876|gene=poxB	1719	1538.23	115	58.2268
locus_tag=ECB_00877|gene=hcr	969	788.234	1	0.98808
locus_tag=ECB_00878|gene=hcp	1653	1472.23	2	1.05804
locus_tag=ECB_00879|gene=ybjE	900	719.234	8	8.66297
locus_tag=ECB_00880|gene=aqpZ	696	515.294	103	155.679
locus_tag=ECB_00881|gene=ybjD	1659	1478.23	296	155.954
locus_tag=ECB_00882|gene=ybjX	993	812.234	432	414.238
locus_tag=ECB_00883|gene=macA	1116	935.234	39	32.4782
locus_tag=ECB_00884|gene=macB	1947	1766.23	30	13.2288
locus_tag=ECB_00885|gene=cspD	225	77.7936	11	110.127
locus_tag=ECB_00886|gene=clpS	321	152.122	0	0
locus_tag=ECB_00887|gene=clpA	2133	1952.23	5	1.99474
locus_tag=ECB_00888|gene=infA	219	73.7789	26	274.466
locus_tag=ECB_00889|gene=aat	705	524.294	27	40.1085
locus_tag=ECB_00890|gene=cydC	1722	1541.23	15	7.58001
locus_tag=ECB_00891|gene=cydD	1767	1586.23	16	7.85597
locus_tag=ECB_00892|gene=trxB	966	785.234	27	26.7801
locus_tag=ECB_00893|gene=lrp	495	315.346	85	209.932
locus_tag=ECB_00894|gene=ftsK	4029	3848.23	203	41.0848
locus_tag=ECB_00895|gene=lolA	615	434.565	42	75.2734
locus_tag=ECB_00896|gene=ycaJ	1344	1163.23	20	13.3909
locus_tag=ECB_00897|gene=serS	1293	1112.23	538	376.733
locus_tag=ECB_00898|gene=dmsA	2445	2264.23	12	4.12769
locus_tag=ECB_00899|gene=dmsB	618	437.565	4	7.11974
locus_tag=ECB_00900|gene=dmsC	864	683.234	17	19.3788
locus_tag=ECB_00901|gene=ycaC	627	446.433	36	62.8049
locus_tag=ECB_00902|gene=ycaD	1149	968.234	35	28.1537
locus_tag=ECB_00903|gene=ycaM	1431	1250.23	23	14.3279
locus_tag=ECB_00904|gene=ycaN	909	728.234	6	6.41693
locus_tag=ECB_00905|gene=ycaK	591	410.565	4	7.58796
locus_tag=ECB_00906|gene=pflA	741	560.294	209	290.521
locus_tag=ECB_00907|gene=pflB	2283	2102.23	1829	677.61
locus_tag=ECB_00908|gene=focA	858	677.234	145	166.754
locus_tag=ECB_00909|gene=ycaO	1761	1580.23	12	5.91435
locus_tag=ECB_00910|gene=ycaP	693	512.294	74	112.502
locus_tag=ECB_00911|gene=serC	1089	908.234	127	108.906
locus_tag=ECB_00912|gene=aroA	1284	1103.23	28	19.7669
locus_tag=ECB_00913|gene=ycaL	765	584.294	14	18.6614
locus_tag=ECB_00914|gene=cmk	684	503.294	79	122.251
locus_tag=ECB_00915|gene=rpsA	1674	1493.23	963	502.28
locus_tag=ECB_00916|gene=himD	285	122.253	216	1376.08
locus_tag=ECB_00917|gene=ycaI	2265	2084.23	80	29.8945
locus_tag=ECB_00918|gene=msbA	1749	1568.23	38	18.8721
locus_tag=ECB_00919|gene=lpxK	987	806.234	23	22.2185
locus_tag=ECB_00920|gene=ycaQ	1233	1052.23	11	8.14193
locus_tag=ECB_00921|gene=ycaR	183	50.2511	0	0
locus_tag=ECB_00922|gene=kdsB	747	566.294	24	33.0078
locus_tag=ECB_00923|gene=ycbJ	894	713.234	145	158.337
locus_tag=ECB_00924|gene=ycbC	780	599.234	28	36.3922
locus_tag=ECB_00925|gene=smtA	786	605.234	13	16.7289
locus_tag=ECB_00926|gene=mukF	1323	1142.23	16	10.9097
locus_tag=ECB_00927|gene=mukE	678	497.294	24	37.5877
locus_tag=ECB_00928|gene=mukB	4461	4280.23	81	14.7389
locus_tag=ECB_00929|gene=ycbB	1848	1667.23	1027	479.757
locus_tag=ECB_00930|gene=ycbK	549	368.798	171	361.123
locus_tag=ECB_00931|gene=ycbL	648	467.341	165	274.978
locus_tag=ECB_00932|gene=aspC	1191	1010.23	131	100.994
locus_tag=ECB_00933|gene=ompF	1089	908.234	1244	1066.77
locus_tag=ECB_00934|gene=asnS	1401	1220.23	258	164.673
locus_tag=ECB_00935|gene=pncB	1203	1022.23	68	51.8091
locus_tag=ECB_00936|gene=pepN	2613	2432.23	502	160.748
locus_tag=ECB_00937|gene=ssuB	768	587.294	5	6.63074
locus_tag=ECB_00938|gene=ssuC	792	611.234	0	0
locus_tag=ECB_00939|gene=ssuD	1146	965.234	0	0
locus_tag=ECB_00940|gene=ssuA	960	779.234	3	2.99848
locus_tag=ECB_00941|gene=ssuE	576	395.686	1	1.96832
locus_tag=ECB_00942|gene=ycbQ	540	359.87	1	2.16422
locus_tag=ECB_00943|gene=ycbR	702	521.294	2	2.9881
locus_tag=ECB_00944|gene=ycbS	2601	2420.23	11	3.53983
locus_tag=ECB_00945|gene=ycbT	1071	890.234	5	4.37434
locus_tag=ECB_00946|gene=ycbU	543	362.798	1	2.14676
locus_tag=ECB_00947|gene=ycbV	516	336.18	7	16.2171
locus_tag=ECB_00948|gene=ycbF	711	530.294	13	19.093
locus_tag=ECB_00949|gene=pyrD	1011	830.234	8	7.50476
locus_tag=ECB_00950|gene=ycbW	543	362.798	18	38.6416
locus_tag=ECB_00951|gene=ycbX	1110	929.234	30	25.1445
locus_tag=ECB_00952|gene=ycbY	2109	1928.23	24	9.6939
locus_tag=ECB_00953|gene=uup	1908	1727.23	72	32.466
locus_tag=ECB_00954|gene=pqiA	1254	1073.23	156	113.208
locus_tag=ECB_00955|gene=pqiB	1641	1460.23	135	72.0043
locus_tag=ECB_00956|gene=ymbA	549	368.798	114	240.749
locus_tag=ECB_00957|gene=rmf	168	41.7057	108	2016.86
locus_tag=ECB_00958|gene=fabA	519	339.147	151	346.766
locus_tag=ECB_00959|gene=ycbZ	1761	1580.23	205	101.037
locus_tag=ECB_00960|gene=ycbG	453	274.706	34	96.3956
locus_tag=ECB_00961|gene=ompA	1041	860.234	3418	3094.59
locus_tag=ECB_00962|gene=sulA	510	330.314	157	370.186
locus_tag=ECB_00963|gene=yccR	630	449.433	7	12.1305
locus_tag=ECB_00964|gene=yccS	2154	1973.23	30	11.841
locus_tag=ECB_00965|gene=yccF	447	268.953	4	11.5832
locus_tag=ECB_00966|gene=helD	2055	1874.23	105	43.6328
locus_tag=ECB_00967|gene=mgsA	459	280.483	121	335.99
locus_tag=ECB_00968|gene=yccT	663	482.294	96	155.027
locus_tag=ECB_00969|gene=yccU	414	236.945	659	2166.14
locus_tag=ECB_00970|gene=yccV	318	149.583	843	4389.26
locus_tag=ECB_00971|gene=yccW	1104	923.234	77	64.957
locus_tag=ECB_00972|gene=yccX	279	117.275	49	325.414
locus_tag=ECB_00973|gene=yccK	330	159.859	41	199.753
locus_tag=ECB_00974|gene=yccA	660	479.294	281	456.617
locus_tag=ECB_00975|gene=hyaA	1119	938.234	28	23.2431
locus_tag=ECB_00976|gene=hyaB	1794	1613.23	21	10.1384
locus_tag=ECB_00977|gene=hyaC	708	527.294	10	14.7705
locus_tag=ECB_00978|gene=hyaD	588	407.606	14	26.7506
locus_tag=ECB_00979|gene=hyaE	399	222.645	7	24.4868
locus_tag=ECB_00980|gene=hyaF	858	677.234	13	14.9504
locus_tag=ECB_00981|gene=appC	1545	1364.23	7	3.99628
locus_tag=ECB_00982|gene=appB	1137	956.234	18	14.6607
locus_tag=ECB_00983|gene=appA	1299	1118.23	15	10.4473
locus_tag=ECB_00984|gene=yccC	2181	2000.23	37	14.4068
locus_tag=ECB_00985|gene=yccY	447	268.953	1	2.89581
locus_tag=ECB_00986|gene=yccZ	1140	959.234	8	6.4955
locus_tag=ECB_00987|gene=ymcA	2097	1916.23	13	5.28375
locus_tag=ECB_00988|gene=ymcB	747	566.294	1	1.37532
locus_tag=ECB_00989|gene=ymcC	645	464.341	2	3.3546
locus_tag=ECB_00990|gene=ymcD	306	139.305	18	100.636
locus_tag=ECB_00991|gene=cspH	213	69.7851	0	0
locus_tag=ECB_00992|gene=cspG	213	69.7851	10	111.605
locus_tag=ECB_00993|gene=sfa	231	82.0673	0	0
locus_tag=ECB_00994|gene=gnsA	174	45.1889	2	34.4703
locus_tag=ECB_00995|gene=yccM	1074	893.234	10	8.71931
locus_tag=ECB_00996|gene=torS	2745	2564.23	10	3.03731
locus_tag=ECB_00997|gene=torT	1029	848.234	6	5.50913
locus_tag=ECB_00998|gene=torR	693	512.294	9	13.6827
locus_tag=ECB_00999|gene=torC	1173	992.234	9	7.0644
locus_tag=ECB_01000|gene=torA	2547	2366.23	12	3.94976
locus_tag=ECB_01001|gene=torD	600	419.565	8	14.8504
locus_tag=ECB_01002|gene=yccD	306	139.305	146	816.268
locus_tag=ECB_01003|gene=cbpA	921	740.234	326	343.001
locus_tag=ECB_01004|gene=yccE	1260	1079.23	0	0
locus_tag=ECB_01005|gene=agp	1242	1061.23	2248	1649.8
locus_tag=ECB_01006|gene=yccJ	228	80.0191	894	8701.43
locus_tag=ECB_01007|gene=wrbA	597	416.565	983	1837.88
locus_tag=ECB_01008|gene=ymdF	174	45.1889	10	172.352
locus_tag=ECB_01009|gene=ycdG	1329	1148.23	9	6.10463
locus_tag=ECB_01010|gene=ycdH	495	315.346	0	0
locus_tag=ECB_01011|gene=ycdI	591	410.565	7	13.2789
locus_tag=ECB_01012|gene=ycdJ	801	620.234	1	1.25572
locus_tag=ECB_01013|gene=ycdK	387	211.484	4	14.7309
locus_tag=ECB_01014|gene=ycdL	693	512.294	0	0
locus_tag=ECB_01015|gene=ycdM	1149	968.234	6	4.82634
locus_tag=ECB_01016|gene=ycdC	639	458.433	30	50.9674
locus_tag=ECB_01017|gene=putA	3963	3782.23	2325	478.764
locus_tag=ECB_01018|gene=putP	1509	1328.23	1013	593.994
locus_tag=ECB_01019|gene=ycdN	840	659.234	86	101.603
locus_tag=ECB_01020|gene=ycdO	1128	947.234	86	70.7112
locus_tag=ECB_01021|gene=ycdB	1272	1091.23	87	62.0938
locus_tag=ECB_01022|gene=phoH	1065	884.234	1433	1262.19
locus_tag=ECB_01023|gene=ycdP	414	236.945	11	36.157
locus_tag=ECB_01024|gene=ycdQ	1326	1145.23	24	16.3217
locus_tag=ECB_01025|gene=ycdR	2019	1838.23	21	8.89745
locus_tag=ECB_01026|gene=ycdS	2424	2243.23	15	5.20791
locus_tag=ECB_01027|gene=ycdT	1359	1178.23	28	18.5086
locus_tag=ECB_01028|gene=insF-1	816	635.234	0.00902253	0.0110622
locus_tag=ECB_01029|gene=insE-1	309	141.884	13.75	75.4771
locus_tag=ECB_01030|gene=ycdW	939	758.234	19	19.5163
locus_tag=ECB_01031|gene=ycdX	738	557.294	32	44.7211
locus_tag=ECB_01032|gene=ycdY	555	374.686	11	22.865
locus_tag=ECB_01033|gene=ycdZ	492	312.566	19	47.3434
locus_tag=ECB_01034|gene=csgG	834	653.234	25	29.807
locus_tag=ECB_01035|gene=csgF	417	239.872	0	0
locus_tag=ECB_01036|gene=csgE	390	214.31	2	7.26832
locus_tag=ECB_01037|gene=csgD	651	470.294	1	1.65607
locus_tag=ECB_01038|gene=csgB	456	277.623	0	0
locus_tag=ECB_01039|gene=csgA	456	277.623	22	61.7183
locus_tag=ECB_01040|gene=csgC	333	162.472	4	19.1747
locus_tag=ECB_01041|gene=ymdA	312	144.442	4	21.5682
locus_tag=ECB_01042|gene=ymdB	534	353.87	76	167.27
locus_tag=ECB_01043|gene=ymdC	1422	1241.23	74	46.4328
locus_tag=ECB_01044|gene=mdoC	1158	977.234	19	15.1427
locus_tag=ECB_01045|gene=mdoG	1536	1355.23	84	48.2739
locus_tag=ECB_01046|gene=mdoH	2544	2363.23	88	29.0017
locus_tag=ECB_01047|gene=yceK	228	80.0191	61	593.722
locus_tag=ECB_01048|gene=msyB	375	200.235	76	295.611
locus_tag=ECB_01049|gene=yceE	1227	1046.23	44	32.7545
locus_tag=ECB_01050|gene=htrB	921	740.234	57	59.9726
locus_tag=ECB_01051|gene=yceA	1053	872.234	11	9.82216
locus_tag=ECB_01052|gene=yceI	576	395.686	1	1.96832
locus_tag=ECB_01053|gene=yceJ	567	386.686	0	0
locus_tag=ECB_01054|gene=yceO	141	27.7173	0	0
locus_tag=ECB_01055|gene=solA	1119	938.234	33	27.3937
locus_tag=ECB_01056|gene=yceP	255	98.7895	381	3003.73
locus_tag=ECB_01057|gene=dinI	246	92.3603	39	328.872
locus_tag=ECB_01058|gene=pyrC	1047	866.234	7	6.29376
locus_tag=ECB_01059|gene=yceB	561	380.686	110	225.047
locus_tag=ECB_01060|gene=grxB	648	467.341	849	1414.89
locus_tag=ECB_01061|gene=yceL	1209	1028.23	56	42.4173
locus_tag=ECB_01062|gene=rimJ	585	404.606	155	298.364
locus_tag=ECB_01063|gene=yceH	648	467.341	91	151.654
locus_tag=ECB_01064|gene=mviM	924	743.234	118	123.653
locus_tag=ECB_01065|gene=mviN	1536	1355.23	31	17.8154
locus_tag=ECB_01066|gene=flgN	417	239.872	1	3.24688
locus_tag=ECB_01067|gene=flgM	294	129.564	4	24.0449
locus_tag=ECB_01068|gene=flgA	660	479.294	6	9.74982
locus_tag=ECB_01069|gene=flgB	417	239.872	0	0
locus_tag=ECB_01070|gene=flgC	405	228.416	0	0
locus_tag=ECB_01071|gene=flgD	696	515.294	2	3.02289
locus_tag=ECB_01072|gene=flgE	1206	1025.23	1	0.759669
locus_tag=ECB_01073|gene=flgF	756	575.294	1	1.35381
locus_tag=ECB_01074|gene=flgG	783	602.234	2	2.5865
locus_tag=ECB_01075|gene=flgH	699	518.294	0	0
locus_tag=ECB_01076|gene=flgI	1098	917.234	1	0.849116
locus_tag=ECB_01077|gene=flgJ	942	761.234	1	1.02313
locus_tag=ECB_01078|gene=flgK	1644	1463.23	13	6.91953
locus_tag=ECB_01079|gene=flgL	954	773.234	30	30.2174
locus_tag=ECB_01080|gene=rne	3186	3005.23	728	188.669
locus_tag=ECB_01081|gene=ECB_01081	321	152.122	94	481.264
locus_tag=ECB_01082|gene=rluC	960	779.234	7	6.99644
locus_tag=ECB_01083|gene=maf	585	404.606	85	163.619
locus_tag=ECB_01084|gene=yceD	522	342.01	143	325.645
locus_tag=ECB_01085|gene=rpmF	174	45.1889	102	1757.99
locus_tag=ECB_01086|gene=plsX	1071	890.234	48	41.9937
locus_tag=ECB_01087|gene=fabH	954	773.234	55	55.3986
locus_tag=ECB_01088|gene=fabD	930	749.234	101	104.991
locus_tag=ECB_01089|gene=fabG	735	554.294	634	890.833
locus_tag=ECB_01090|gene=acpP	237	85.8779	1296	11753.6
locus_tag=ECB_01091|gene=fabF	1242	1061.23	868	637.024
locus_tag=ECB_01092|gene=pabC	810	629.234	0	0
locus_tag=ECB_01093|gene=yceG	1023	842.234	16	14.7957
locus_tag=ECB_01094|gene=tmk	642	461.387	6	10.1282
locus_tag=ECB_01095|gene=holB	1005	824.234	20	18.8985
locus_tag=ECB_01096|gene=ycfH	798	617.234	694	875.703
locus_tag=ECB_01097|gene=ptsG	1434	1253.23	205	127.4
locus_tag=ECB_01098|gene=fhuE	2190	2009.23	41	15.8928
locus_tag=ECB_01099|gene=ycfF	360	186.486	80	334.111
locus_tag=ECB_01100|gene=ycfL	378	202.968	56	214.885
locus_tag=ECB_01101|gene=ycfM	642	461.387	123	207.628
locus_tag=ECB_01102|gene=ycfN	825	644.234	25	30.2234
locus_tag=ECB_01103|gene=nagZ	1026	845.234	39	35.9364
locus_tag=ECB_01104|gene=ycfP	543	362.798	174	373.535
locus_tag=ECB_01105|gene=ndh	1305	1124.23	23	15.9338
locus_tag=ECB_01106|gene=ycfJ	540	359.87	7	15.1495
locus_tag=ECB_01107|gene=ycfQ	633	452.433	34	58.5291
locus_tag=ECB_01108|gene=ycfR	258	101.02	492	3793.2
locus_tag=ECB_01109|gene=ycfS	963	782.234	16	15.9305
locus_tag=ECB_01110|gene=mfd	3447	3266.23	36	8.58425
locus_tag=ECB_01111|gene=ycfT	1074	893.234	4	3.48772
locus_tag=ECB_01112|gene=ycfU	1200	1019.23	10	7.64141
locus_tag=ECB_01113|gene=ycfV	702	521.294	4	5.97619
locus_tag=ECB_01114|gene=ycfW	1245	1064.23	146	106.847
locus_tag=ECB_01116_2|gene=insA-10	276	114.884	2.90198	19.6735
locus_tag=ECB_01117_2|gene=insB-10	504	324.314	4.98842	11.9797
locus_tag=ECB_01118|gene=cobB	840	659.234	7	8.27
locus_tag=ECB_01119|gene=ycfZ	789	608.234	2	2.56098
locus_tag=ECB_01120|gene=ymfA	408	231.3	0	0
locus_tag=ECB_01121|gene=potD	1047	866.234	25	22.4777
locus_tag=ECB_01122|gene=potC	795	614.234	8	10.1439
locus_tag=ECB_01123|gene=potB	828	647.234	16	19.2533
locus_tag=ECB_01124|gene=potA	1137	956.234	19	15.4752
locus_tag=ECB_01125|gene=pepT	1227	1046.23	52	38.7099
locus_tag=ECB_01126|gene=ycfD	1122	941.234	192	158.873
locus_tag=ECB_01127|gene=phoQ	1461	1280.23	94	57.1855
locus_tag=ECB_01128|gene=phoP	672	491.294	152	240.962
locus_tag=ECB_01129|gene=purB	1371	1190.23	17	11.1241
locus_tag=ECB_01130|gene=ycfC	642	461.387	18	30.3847
locus_tag=ECB_01131|gene=trmU	1107	926.234	33	27.7486
locus_tag=ECB_01132|gene=ymfB	462	283.313	7	19.2433
locus_tag=ECB_01133|gene=ymfC	654	473.294	5	8.22785
locus_tag=ECB_01134|gene=icdA	1251	1070.23	514	374.052
locus_tag=ECB_01135|gene=ycgW	324	154.783	1	5.03182
locus_tag=ECB_01136|gene=ycgX	405	228.416	1	3.40974
locus_tag=ECB_01137|gene=ycgE	732	551.294	21	29.6677
locus_tag=ECB_01138|gene=ycgF	1212	1031.23	21	15.8602
locus_tag=ECB_01139|gene=ycgZ	237	85.8779	1	9.06913
locus_tag=ECB_01140|gene=ymgA	273	112.472	1	6.92475
locus_tag=ECB_01141|gene=ymgB	267	107.803	0	0
locus_tag=ECB_01142|gene=ymgC	249	94.4545	0	0
locus_tag=ECB_01143|gene=ycgG	1524	1343.23	68	39.428
locus_tag=ECB_01144|gene=ymgF	219	73.7789	3	31.6692
locus_tag=ECB_01146|gene=ymgD	330	159.859	72	350.787
locus_tag=ECB_01147|gene=ECB_01147	276	114.884	0	0
locus_tag=ECB_01148|gene=ycgI	213	69.7851	5	55.8026
locus_tag=ECB_01149|gene=minE	267	107.803	30	216.74
locus_tag=ECB_01150|gene=minD	813	632.234	137	168.768
locus_tag=ECB_01151|gene=minC	696	515.294	67	101.267
locus_tag=ECB_01152|gene=ycgJ	369	194.779	11	43.9843
locus_tag=ECB_01153|gene=ycgK	402	225.508	68	234.852
locus_tag=ECB_01154|gene=ycgL	327	157.274	32	158.467
locus_tag=ECB_01155|gene=ycgM	660	479.294	87	141.372
locus_tag=ECB_01156|gene=ycgN	447	268.953	101	292.477
locus_tag=ECB_01158|gene=umuD	420	242.751	37	118.71
locus_tag=ECB_01159|gene=umuC	1269	1088.23	22	15.7452
locus_tag=ECB_01160|gene=dsbB	531	350.941	39	86.5522
locus_tag=ECB_01161|gene=nhaB	1542	1361.23	45	25.747
locus_tag=ECB_01162|gene=fadR	720	539.294	99	142.974
locus_tag=ECB_01163|gene=ycgB	1533	1352.23	5605	3228.28
locus_tag=ECB_01164|gene=dadA	1299	1118.23	1346	937.475
locus_tag=ECB_01165|gene=alr	1071	890.234	915	800.505
locus_tag=ECB_01166|gene=ycgO	1737	1556.23	120	60.0556
locus_tag=ECB_01167|gene=ldcA	915	734.234	53	56.2197
locus_tag=ECB_01168|gene=mltE	612	431.565	6	10.8281
locus_tag=ECB_01169|gene=ycgR	735	554.294	5	7.0255
locus_tag=ECB_01170|gene=ymgE	255	98.7895	299	2357.26
locus_tag=ECB_01171|gene=ycgY	441	263.168	24	71.0274
locus_tag=ECB_01172|gene=treA	1698	1517.23	210	107.799
locus_tag=ECB_01173|gene=dhaM	1419	1238.23	31	19.4987
locus_tag=ECB_01174|gene=dhaL	633	452.433	7	12.0501
locus_tag=ECB_01175|gene=dhaK	1071	890.234	16	13.9979
locus_tag=ECB_01176|gene=dhaR	1920	1739.23	8	3.58244
locus_tag=ECB_01177|gene=ycgV	2868	2687.23	20	5.79658
locus_tag=ECB_01178|gene=ychF	1092	911.234	12	10.2565
locus_tag=ECB_01179|gene=pth	585	404.606	11	21.1742
locus_tag=ECB_01180|gene=ychH	279	117.275	4189	27819.6
locus_tag=ECB_01181|gene=ychM	1680	1499.23	76	39.4813
locus_tag=ECB_01182|gene=prsA	948	767.234	48	48.726
locus_tag=ECB_01183|gene=ispE	852	671.234	23	26.6871
locus_tag=ECB_01184|gene=lolB	624	443.433	49	86.0628
locus_tag=ECB_01185|gene=hemA	1257	1076.23	68	49.2095
locus_tag=ECB_01186|gene=prfA	1083	902.234	29	25.0338
locus_tag=ECB_01187|gene=hemK	834	653.234	10	11.9228
locus_tag=ECB_01188|gene=ychQ	393	217.113	3	10.7617
locus_tag=ECB_01189|gene=ychA	810	629.234	44	54.4613
locus_tag=ECB_01190|gene=kdsA	855	674.234	44	50.8264
locus_tag=ECB_01191|gene=ldrA	108	14.6189	11.7647	626.778
locus_tag=ECB_01192|gene=ldrB	108	14.6189	8.23529	438.745
locus_tag=ECB_00620_4|gene=insK-2	852	671.234	18.5	21.4657
locus_tag=ECB_00619_4|gene=insJ-2	522	342.01	47.2381	107.572
locus_tag=ECB_01194|gene=chaA	1101	920.234	15	12.6952
locus_tag=ECB_01195|gene=chaB	231	82.0673	36	341.648
locus_tag=ECB_01196|gene=chaC	717	536.294	94	136.512
locus_tag=ECB_01197|gene=ychN	354	180.976	158	679.958
locus_tag=ECB_01198|gene=ychP	1254	1073.23	16	11.6111
locus_tag=ECB_01199|gene=narL	651	470.294	10	16.5607
locus_tag=ECB_01200|gene=narX	1797	1616.23	37	17.8297
locus_tag=ECB_01201|gene=narK	1392	1211.23	0	0
locus_tag=ECB_01202|gene=narG	3744	3563.23	38	8.30589
locus_tag=ECB_01203|gene=narH	1539	1358.23	15	8.60129
locus_tag=ECB_01204|gene=narJ	711	530.294	7	10.2808
locus_tag=ECB_01205|gene=narI	678	497.294	8	12.5292
locus_tag=ECB_01206|gene=ECB_01206	567	386.686	69	138.975
locus_tag=ECB_01208|gene=purU	843	662.234	79	92.9101
locus_tag=ECB_01209|gene=ychJ	459	280.483	68	188.821
locus_tag=ECB_01210|gene=ychK	945	764.234	261	265.988
locus_tag=ECB_01211|gene=hnr	1014	833.234	393	367.344
locus_tag=ECB_01212|gene=galU	909	728.234	261	279.137
locus_tag=ECB_01213|gene=hns	414	236.945	5066	16652
locus_tag=ECB_01214|gene=tdk	618	437.565	4	7.11974
locus_tag=ECB_01215|gene=adhE	2676	2495.23	1462	456.334
locus_tag=ECB_01216|gene=ychE	648	467.341	39	64.9947
locus_tag=ECB_01217|gene=oppA	1632	1451.23	200	107.335
locus_tag=ECB_01218|gene=oppB	921	740.234	5	5.26076
locus_tag=ECB_01219|gene=oppC	909	728.234	14	14.9728
locus_tag=ECB_01220|gene=oppD	1014	833.234	29	27.1068
locus_tag=ECB_01221|gene=oppF	1005	824.234	35	33.0723
locus_tag=ECB_01222|gene=yciU	330	159.859	4	19.4881
locus_tag=ECB_01223|gene=cls	1461	1280.23	91	55.3604
locus_tag=ECB_01224|gene=kch	1254	1073.23	44	31.9305
locus_tag=ECB_01225|gene=yciI	297	132.009	35	206.496
locus_tag=ECB_01226|gene=tonB	720	539.294	60	86.6509
locus_tag=ECB_01227|gene=yciA	399	222.645	7	24.4868
locus_tag=ECB_01228|gene=ispZ	540	359.87	110	238.064
locus_tag=ECB_01229|gene=yciC	744	563.294	62	85.7243
locus_tag=ECB_01230|gene=yciD	639	458.433	2	3.39783
locus_tag=ECB_01231|gene=yciE	507	327.314	4	9.51793
locus_tag=ECB_01232|gene=yciF	501	321.314	6	14.5435
locus_tag=ECB_01233|gene=yciG	180	48.5324	11	176.526
locus_tag=ECB_01234|gene=trpA	807	626.234	49	60.9406
locus_tag=ECB_01235|gene=trpB	1194	1013.23	37	28.4406
locus_tag=ECB_01236|gene=trpC	1359	1178.23	19	12.5594
locus_tag=ECB_01237|gene=trpD	1596	1415.23	16	8.80519
locus_tag=ECB_01238|gene=trpE	1563	1382.23	1	0.563463
locus_tag=ECB_01239|gene=trpL	45	8.5	0	0
locus_tag=ECB_01240|gene=yciV	882	701.234	28	31.0987
locus_tag=ECB_01241|gene=yciO	621	440.522	94	166.191
locus_tag=ECB_01243|gene=insA-11	276	114.884	11.9645	81.1117
locus_tag=ECB_01244|gene=insB-11	504	324.314	12.0589	28.9594
locus_tag=ECB_01245|gene=yciL	876	695.234	12	13.443
locus_tag=ECB_01246|gene=btuR	591	410.565	19	36.0428
locus_tag=ECB_01247|gene=yciK	759	578.294	22	29.6293
locus_tag=ECB_01248|gene=sohB	1050	869.234	25	22.4001
locus_tag=ECB_01249|gene=yciN	252	96.5812	43	346.755
locus_tag=ECB_01250|gene=topA	2598	2417.23	108	34.7978
locus_tag=ECB_01251|gene=cysB	975	794.234	340	333.409
locus_tag=ECB_01253|gene=acnA	2676	2495.23	716	223.485
locus_tag=ECB_01254|gene=ribA	591	410.565	149	282.651
locus_tag=ECB_01255|gene=pgpB	765	584.294	52	69.3137
locus_tag=ECB_01256|gene=yciS	309	141.884	67	367.779
locus_tag=ECB_01257|gene=yciM	1170	989.234	36	28.3433
locus_tag=ECB_01258|gene=pyrF	738	557.294	6	8.38521
locus_tag=ECB_01259|gene=yciH	327	157.274	3	14.8563
locus_tag=ECB_01260|gene=osmB	219	73.7789	341	3599.73
locus_tag=ECB_01261|gene=yciT	750	569.294	61	83.4527
locus_tag=ECB_01262|gene=yciR	1986	1805.23	134	57.8121
locus_tag=ECB_01263|gene=rnb	1935	1754.23	31	13.7633
locus_tag=ECB_01264|gene=yciW	1128	947.234	5	4.11112
locus_tag=ECB_01265|gene=fabI	789	608.234	106	135.732
locus_tag=ECB_01266|gene=ycjD	354	180.976	17	73.1601
locus_tag=ECB_01267|gene=sapF	807	626.234	31	38.5542
locus_tag=ECB_01268|gene=sapD	993	812.234	76	72.8752
locus_tag=ECB_01269|gene=sapC	891	710.234	53	58.1195
locus_tag=ECB_01270|gene=sapB	966	785.234	75	74.3891
locus_tag=ECB_01271|gene=sapA	1644	1463.23	242	128.81
locus_tag=ECB_01272|gene=ymjA	246	92.3603	4	33.7304
locus_tag=ECB_01273|gene=ycjJ	1386	1205.23	278	179.647
locus_tag=ECB_01274|gene=ycjK	1419	1238.23	683	429.601
locus_tag=ECB_01275|gene=ycjL	765	584.294	314	418.548
locus_tag=ECB_01276|gene=ycjC	558	377.686	327	674.316
locus_tag=ECB_01277|gene=aldH	1488	1307.23	266	158.48
locus_tag=ECB_01278|gene=ordL	1281	1100.23	213	150.779
locus_tag=ECB_01279|gene=goaG	1266	1085.23	97	69.6138
locus_tag=ECB_01280|gene=pspF	978	797.234	9	8.79233
locus_tag=ECB_01281|gene=pspA	669	488.294	82	130.792
locus_tag=ECB_01282|gene=pspB	225	77.7936	10	100.116
locus_tag=ECB_01283|gene=pspC	360	186.486	38	158.703
locus_tag=ECB_01284|gene=pspD	222	75.6829	23	236.688
locus_tag=ECB_01285|gene=pspE	315	147.024	126	667.466
locus_tag=ECB_01286|gene=ycjM	1680	1499.23	0	0
locus_tag=ECB_01287|gene=ycjN	1293	1112.23	3	2.10074
locus_tag=ECB_01288|gene=ycjO	882	701.234	5	5.55334
locus_tag=ECB_01289|gene=ycjP	843	662.234	2	2.35215
locus_tag=ECB_01290|gene=ycjQ	1053	872.234	3	2.67877
locus_tag=ECB_01291|gene=ycjR	789	608.234	2	2.56098
locus_tag=ECB_01292|gene=ycjS	1056	875.234	1	0.889863
locus_tag=ECB_01293|gene=ycjT	2268	2087.23	2	0.746287
locus_tag=ECB_01294|gene=ycjU	660	479.294	3	4.87491
locus_tag=ECB_01295|gene=ycjV	1083	902.234	0	0
locus_tag=ECB_01296|gene=ompG	906	725.234	0	0
locus_tag=ECB_01297|gene=ycjW	999	818.234	6	5.71111
locus_tag=ECB_01298|gene=ycjX	1398	1217.23	26	16.6359
locus_tag=ECB_01299|gene=ycjF	1062	881.234	10	8.83804
locus_tag=ECB_01300|gene=tyrR	1542	1361.23	198	113.287
locus_tag=ECB_01301|gene=tpx	507	327.314	594	1413.41
locus_tag=ECB_01302|gene=ycjG	966	785.234	136	134.892
locus_tag=ECB_01303|gene=ycjI	789	608.234	268	343.172
locus_tag=ECB_01305|gene=ycjY	933	752.234	21	21.7427
locus_tag=ECB_01306|gene=ycjZ	900	719.234	21	22.7403
locus_tag=ECB_01307|gene=mppA	1614	1433.23	116	63.0359
locus_tag=ECB_01308|gene=ynaI	1032	851.234	10	9.14952
locus_tag=ECB_01309|gene=ynaJ	258	101.02	80	616.78
locus_tag=ECB_01310|gene=ydaA	951	770.234	2486	2513.77
locus_tag=ECB_01311|gene=fnr	753	572.294	523	711.754
locus_tag=ECB_01312|gene=ogt	516	336.18	14	32.4342
locus_tag=ECB_01313|gene=abgT	1527	1346.23	16	9.25649
locus_tag=ECB_01314|gene=abgB	1446	1265.23	56	34.4718
locus_tag=ECB_01315|gene=abgA	1311	1130.23	57	39.2784
locus_tag=ECB_01316|gene=abgR	909	728.234	17	18.1813
locus_tag=ECB_01317|gene=ydaL	564	383.686	9	18.2689
locus_tag=ECB_01318|gene=ydaM	1233	1052.23	163	120.649
locus_tag=ECB_01319|gene=ydaN	984	803.234	71	68.8436
locus_tag=ECB_01320|gene=dbpA	1374	1193.23	30	19.5814
locus_tag=ECB_01321|gene=ydaO	936	755.234	40	41.2502
locus_tag=ECB_01322|gene=intR	1236	1055.23	12	8.85686
locus_tag=ECB_01323|gene=xisR	216	71.7735	0	0
locus_tag=ECB_01324|gene=ydaC	210	67.6469	0	0
locus_tag=ECB_01325|gene=lar	195	57.8456	0	0
locus_tag=ECB_01326|gene=recT	810	629.234	1	1.23776
locus_tag=ECB_01327|gene=recE	2601	2420.23	22	7.07966
locus_tag=ECB_01328|gene=racC	276	114.884	0	0
locus_tag=ECB_01329|gene=ydaE	171	43.521	0	0
locus_tag=ECB_01330|gene=kil	222	75.6829	0	0
locus_tag=ECB_01331|gene=sieB	489	309.566	1	2.51591
locus_tag=ECB_01332|gene=ydaF	156	35.2969	0	0
locus_tag=ECB_01333|gene=ydaG	135	24.957	0	0
locus_tag=ECB_01334|gene=ECB_01334	138	26.2882	0	0
locus_tag=ECB_01335|gene=ECB_01335	345	172.797	3	13.5217
locus_tag=ECB_01336|gene=ECB_01336	273	112.472	6	41.5485
locus_tag=ECB_01337|gene=ydfQ	534	353.87	10	22.0091
locus_tag=ECB_01338|gene=rzpR	300	134.231	6	34.8133
locus_tag=ECB_01339|gene=trkG	1458	1277.23	53	32.3186
locus_tag=ECB_01340|gene=ynaK	432	254.375	4	12.2471
locus_tag=ECB_02695_1|gene=insE-5	309	141.884	2.5	13.7231
locus_tag=ECB_02696_1|gene=insF-5	807	626.234	27.7481	34.5099
locus_tag=ECB_01341|gene=ECB_01341	837	656.234	59	70.023
locus_tag=ECB_01342|gene=ECB_01342	2226	2045.23	68.7371	26.1755
locus_tag=ECB_01343|gene=ECB_01343	279	117.275	6	39.8466
locus_tag=ECB_01344|gene=ECB_01344	294	129.564	1	6.01123
locus_tag=ECB_01345|gene=pinR	591	410.565	14.7692	28.0171
locus_tag=ECB_01346|gene=ynaE	267	107.803	7.5	54.185
locus_tag=ECB_01347|gene=ynaF	435	257.272	174	526.749
locus_tag=ECB_01348|gene=ompN	1134	953.234	8	6.53638
locus_tag=ECB_01117_3|gene=insB-10	504	324.314	4.98842	11.9797
locus_tag=ECB_01116_3|gene=insA-10	276	114.884	2.90198	19.6735
locus_tag=ECB_01349|gene=ydbK	3525	3344.23	886	206.34
locus_tag=ECB_01350|gene=ydbJ	267	107.803	48	346.784
locus_tag=ECB_01351|gene=hslJ	423	245.676	51	161.679
locus_tag=ECB_01352|gene=ldhA	990	809.234	26	25.0234
locus_tag=ECB_01353|gene=ydbH	2640	2459.23	44	13.9348
locus_tag=ECB_01354|gene=ynbE	186	52.152	2	29.868
locus_tag=ECB_01355|gene=ydbL	327	157.274	8	39.6169
locus_tag=ECB_01356|gene=feaR	906	725.234	88	94.5043
locus_tag=ECB_01357|gene=feaB	1500	1319.23	76	44.8682
locus_tag=ECB_01358|gene=tynA	1719	1538.23	10	5.0632
locus_tag=ECB_01359|gene=insE-2	309	141.884	13.75	75.4771
locus_tag=ECB_01360|gene=insF-2	867	686.234	39.4949	44.8245
locus_tag=ECB_01361|gene=ydbC	534	353.87	23	50.621
locus_tag=ECB_01362|gene=ydbD	2307	2126.23	14	5.12819
locus_tag=ECB_01363|gene=ynbA	606	425.565	2	3.66025
locus_tag=ECB_01364|gene=ynbB	897	716.234	4	4.34963
locus_tag=ECB_01365|gene=ynbC	1758	1577.23	14	6.9132
locus_tag=ECB_01366|gene=ynbD	1293	1112.23	7	4.90173
locus_tag=ECB_00620_5|gene=insK-2	852	671.234	18.5	21.4657
locus_tag=ECB_00619_5|gene=insJ-2	522	342.01	47.2381	107.572
locus_tag=ECB_01368|gene=hrpA	3846	3665.23	71	15.087
locus_tag=ECB_01369|gene=ydcF	801	620.234	26	32.6486
locus_tag=ECB_01370|gene=aldA	1440	1259.23	262	162.047
locus_tag=ECB_01371|gene=gapC	1002	821.234	23	21.8126
locus_tag=ECB_01372|gene=insA-12	276	114.884	11.9645	81.1117
locus_tag=ECB_01373|gene=insB-12	504	324.314	12.0589	28.9594
locus_tag=ECB_01374|gene=cybB	531	350.941	0	0
locus_tag=ECB_01375|gene=ydcA	174	45.1889	0	0
locus_tag=ECB_01376|gene=hokB	150	32.2026	0	0
locus_tag=ECB_01377|gene=mokB	168	41.7057	0	0
locus_tag=ECB_00620_6|gene=insK-2	852	671.234	18.5	21.4657
locus_tag=ECB_00619_6|gene=insJ-2	522	342.01	47.2381	107.572
locus_tag=ECB_01378|gene=trg	1641	1460.23	0	0
locus_tag=ECB_01379|gene=ydcI	924	743.234	0	0
locus_tag=ECB_01380|gene=ydcJ	1344	1163.23	2	1.33909
locus_tag=ECB_01381|gene=ydcG	1626	1445.23	9	4.85011
locus_tag=ECB_01382|gene=ECB_01382	204	63.8366	0	0
locus_tag=ECB_01383|gene=ydcH	225	77.7936	959	9601.12
locus_tag=ECB_01384|gene=rimL	540	359.87	62	134.182
locus_tag=ECB_01385|gene=ydcK	981	800.234	124	120.685
locus_tag=ECB_01386|gene=tehA	993	812.234	18	17.2599
locus_tag=ECB_01387|gene=tehB	594	413.565	36	67.7962
locus_tag=ECB_01388|gene=ydcL	669	488.294	1507	2403.69
locus_tag=ECB_01390|gene=ydcM	1209	1028.23	47	35.6002
locus_tag=ECB_01391|gene=ydcO	1176	995.234	44	34.433
locus_tag=ECB_01392|gene=ydcN	537	356.87	14	30.5538
locus_tag=ECB_01393|gene=ydcP	1962	1781.23	56	24.4858
locus_tag=ECB_01394|gene=yncJ	231	82.0673	55	521.963
locus_tag=ECB_01395|gene=ydcQ	438	260.194	45	134.698
locus_tag=ECB_01396|gene=ydcR	1407	1226.23	27	17.149
locus_tag=ECB_01397|gene=ydcS	1146	965.234	1842	1486.29
locus_tag=ECB_01398|gene=ydcT	1014	833.234	589	550.548
locus_tag=ECB_01399|gene=ydcU	942	761.234	338	345.816
locus_tag=ECB_01400|gene=ydcV	795	614.234	336	426.042
locus_tag=ECB_01401|gene=ydcW	1425	1244.23	351	219.711
locus_tag=ECB_01402|gene=ydcX	174	45.1889	14	241.292
locus_tag=ECB_01403|gene=ydcY	234	83.987	23	213.286
locus_tag=ECB_01404|gene=ydcZ	450	271.872	11	31.512
locus_tag=ECB_01405|gene=yncA	519	339.147	14	32.1505
locus_tag=ECB_01406|gene=yncB	1038	857.234	109	99.0317
locus_tag=ECB_01407|gene=yncC	666	485.294	19	30.4927
locus_tag=ECB_01408|gene=yncD	2103	1922.23	35	14.1811
locus_tag=ECB_01409|gene=yncE	1062	881.234	124	109.592
locus_tag=ECB_01410|gene=ansP	1500	1319.23	10	5.90371
locus_tag=ECB_01411|gene=yncG	618	437.565	10	17.7994
locus_tag=ECB_01412|gene=yncH	213	69.7851	0	0
locus_tag=ECB_01413|gene=ECB_01413	2127	1946.23	4	1.60071
locus_tag=ECB_01414|gene=rhsE	4224	4043.23	18.661	3.59463
locus_tag=ECB_01415|gene=ydcD	483	303.874	3	7.6891
locus_tag=ECB_01416|gene=ECB_01416	747	566.294	6	8.25195
locus_tag=ECB_01417|gene=ECB_01417	201	61.7883	0	0
locus_tag=ECB_01418|gene=ydcC	792	611.234	6.70988	8.54977
locus_tag=ECB_01419|gene=ydcE	228	80.0191	3	29.1994
locus_tag=ECB_01420|gene=yddH	570	389.686	155	309.787
locus_tag=ECB_01421|gene=nhoA	846	665.234	11	12.8785
locus_tag=ECB_01423|gene=narV	681	500.294	5	7.78381
locus_tag=ECB_01424|gene=narW	696	515.294	3	4.53433
locus_tag=ECB_01425|gene=narY	1545	1364.23	0	0
locus_tag=ECB_01426|gene=narZ	3741	3560.23	22	4.81273
locus_tag=ECB_01427|gene=narU	1389	1208.23	10	6.44609
locus_tag=ECB_01428|gene=yddJ	336	165.062	0	0
locus_tag=ECB_01429|gene=yddK	957	776.234	0	0
locus_tag=ECB_01430|gene=yddL	291	126.941	0	0
locus_tag=ECB_01431|gene=yddG	825	644.234	3	3.62681
locus_tag=ECB_01432|gene=fdnG	3048	2867.23	17	4.61778
locus_tag=ECB_01433|gene=fdnH	885	704.234	10	11.0594
locus_tag=ECB_01434|gene=fdnI	654	473.294	140	230.38
locus_tag=ECB_01435|gene=yddM	363	189.37	1248	5132.76
locus_tag=ECB_01436|gene=adhP	1011	830.234	426	399.628
locus_tag=ECB_01437|gene=sfcA	1698	1517.23	912	468.155
locus_tag=ECB_01438|gene=rpsV	138	26.2882	1471	43581.2
locus_tag=ECB_01439|gene=bdm	216	71.7735	3	32.554
locus_tag=ECB_01440|gene=osmC	432	254.375	274	838.925
locus_tag=ECB_01441|gene=yddO	927	746.234	44	45.9224
locus_tag=ECB_01442|gene=yddP	987	806.234	57	55.0631
locus_tag=ECB_01443|gene=yddQ	897	716.234	103	112.003
locus_tag=ECB_01444|gene=yddR	1023	842.234	62	57.3332
locus_tag=ECB_01445|gene=yddS	1551	1370.23	581	330.239
locus_tag=ECB_01446|gene=ddpX	582	401.647	282	546.83
locus_tag=ECB_01447|gene=dos	2400	2219.23	282	98.9676
locus_tag=ECB_01448|gene=yddV	1044	863.234	428	386.156
locus_tag=ECB_01449|gene=yddW	1320	1139.23	55	37.6008
locus_tag=ECB_01450|gene=xasA	1536	1355.23	124	71.2614
locus_tag=ECB_01451|gene=gadB	1401	1220.23	157.538	100.552
locus_tag=ECB_01452|gene=pqqL	2796	2615.23	66	19.6553
locus_tag=ECB_01453|gene=yddB	2373	2192.23	30	10.6581
locus_tag=ECB_01454|gene=yddA	1686	1505.23	11	5.69162
locus_tag=ECB_01455|gene=ydeM	1158	977.234	8	6.37586
locus_tag=ECB_01456|gene=ydeN	1683	1502.23	8	4.14763
locus_tag=ECB_01457|gene=ydeO	762	581.294	2	2.67967
locus_tag=ECB_01458|gene=ECB_01458	198	59.7684	1	13.0309
locus_tag=ECB_01459|gene=ydeP	2280	2099.23	4	1.48404
locus_tag=ECB_01460|gene=ydeQ	915	734.234	1	1.06075
locus_tag=ECB_01461|gene=ydeR	504	324.314	0	0
locus_tag=ECB_01462|gene=ydeS	531	350.941	0	0
locus_tag=ECB_01463|gene=ydeT	1149	968.234	2	1.60878
locus_tag=ECB_01464|gene=ECB_01464	1011	830.234	5	4.69047
locus_tag=ECB_01465|gene=ECB_01465	351	178.236	2	8.73941
locus_tag=ECB_01466|gene=ECB_01466	282	119.708	0	0
locus_tag=ECB_01467|gene=ECB_01467	384	208.697	0	0
locus_tag=ECB_01468|gene=yneL	537	356.87	6	13.0945
locus_tag=ECB_01469|gene=hipA	1323	1142.23	15	10.2278
locus_tag=ECB_01470|gene=hipB	267	107.803	3	21.674
locus_tag=ECB_01472|gene=ydeZ	798	617.234	1	1.26182
locus_tag=ECB_01473|gene=yneA	1023	842.234	1	0.924729
locus_tag=ECB_01474|gene=yneB	876	695.234	8	8.96202
locus_tag=ECB_01475|gene=yneC	291	126.941	13	79.7608
locus_tag=ECB_01476|gene=tam	759	578.294	80	107.743
locus_tag=ECB_01477|gene=yneE	915	734.234	14	14.8505
locus_tag=ECB_01478|gene=uxaB	1452	1271.23	19	11.6406
locus_tag=ECB_01479|gene=yneF	948	767.234	30	30.4537
locus_tag=ECB_01480|gene=yneG	360	186.486	0	0
locus_tag=ECB_01481|gene=yneH	927	746.234	6	6.26215
locus_tag=ECB_01482|gene=yneI	1389	1208.23	6	3.86765
locus_tag=ECB_01483|gene=yneJ	882	701.234	22	24.4347
locus_tag=ECB_01484|gene=yneK	1116	935.234	4	3.33109
locus_tag=ECB_01485|gene=sotB	1191	1010.23	5	3.85474
locus_tag=ECB_01486|gene=marC	666	485.294	111	178.142
locus_tag=ECB_01487|gene=ECB_01487	285	122.253	347	2210.64
locus_tag=ECB_01488|gene=ECB_01488	321	152.122	320	1638.34
locus_tag=ECB_01489|gene=marR	435	257.272	7	21.1911
locus_tag=ECB_01490|gene=marA	384	208.697	5	18.6595
locus_tag=ECB_01491|gene=marB	219	73.7789	2	21.1128
locus_tag=ECB_01492|gene=eamA	900	719.234	26	28.1547
locus_tag=ECB_01493|gene=ydeE	1188	1007.23	18	13.9184
locus_tag=ECB_01494|gene=ydeH	891	710.234	24	26.3182
locus_tag=ECB_01495|gene=ydeI	393	217.113	67	240.345
locus_tag=ECB_01496|gene=ydeJ	519	339.147	20	45.9293
locus_tag=ECB_01497|gene=dcp	2046	1865.23	31	12.9442
locus_tag=ECB_01498|gene=ydfG	747	566.294	117	160.913
locus_tag=ECB_01499|gene=ydfH	687	506.294	35	53.8409
locus_tag=ECB_01500|gene=ydfZ	204	63.8366	3	36.6015
locus_tag=ECB_01501|gene=ydfI	1461	1280.23	12	7.30027
locus_tag=ECB_01502|gene=ydfJ	1284	1103.23	89	62.8304
locus_tag=ECB_01503|gene=ydfK	267	107.803	7.5	54.185
locus_tag=ECB_01504|gene=pinQ	591	410.565	9.23077	17.5107
locus_tag=ECB_01505|gene=ECB_01505	294	129.564	0	0
locus_tag=ECB_01506|gene=ECB_01506	705	524.294	3	4.4565
locus_tag=ECB_01507|gene=ECB_01507	282	119.708	1	6.50616
locus_tag=ECB_01508|gene=stfR	2379	2198.23	16.2629	5.76197
locus_tag=ECB_01509|gene=lomR	600	419.565	0	0
locus_tag=ECB_01511|gene=insE-3	309	141.884	2.5	13.7231
locus_tag=ECB_01526|gene=ECB_01526	150	32.2026	52	1257.65
locus_tag=ECB_01527|gene=ECB_01527	525	345.01	97	218.971
locus_tag=ECB_01528|gene=ECB_01528	381	205.761	19	71.9181
locus_tag=ECB_01529|gene=ydfU	579	398.647	0	0
locus_tag=ECB_01530|gene=ECB_01530	279	117.275	0	0
locus_tag=ECB_01531|gene=rem	252	96.5812	5	40.3204
locus_tag=ECB_01532|gene=hokD	156	35.2969	25	551.634
locus_tag=ECB_01533|gene=ECB_01533	90	10.5622	0	0
locus_tag=ECB_01534|gene=ECB_01534	780	599.234	36	46.79
locus_tag=ECB_01535|gene=ECB_01535	423	245.676	6	19.0211
locus_tag=ECB_01536|gene=ECB_01536	1020	839.234	23	21.3448
locus_tag=ECB_01537|gene=ydfX	462	283.313	7	19.2433
locus_tag=ECB_01538|gene=dicC	231	82.0673	1	9.49023
locus_tag=ECB_01539|gene=ECB_01539	408	231.3	15	50.5084
locus_tag=ECB_01540|gene=ECB_01540	207	65.6237	5	59.3412
locus_tag=ECB_01541|gene=ECB_01541	366	192.076	22	89.2064
locus_tag=ECB_01542|gene=ECB_01542	288	124.574	5	31.2601
locus_tag=ECB_01543|gene=dicB	189	53.9437	1	14.438
locus_tag=ECB_01544|gene=ydfD	192	55.8905	4	55.7403
locus_tag=ECB_01545|gene=ydfE	2472	2291.23	74	25.1541
locus_tag=ECB_01546|gene=ECB_01546	252	96.5812	12	96.7689
locus_tag=ECB_01549|gene=rspB	1020	839.234	19	17.6327
locus_tag=ECB_01550|gene=rspA	1215	1034.23	9	6.77752
locus_tag=ECB_01551|gene=ynfA	327	157.274	5	24.7605
locus_tag=ECB_01552|gene=ynfB	342	170.258	90	411.7
locus_tag=ECB_01553|gene=speG	561	380.686	71	145.257
locus_tag=ECB_01554|gene=ynfC	711	530.294	22	32.3112
locus_tag=ECB_01555|gene=ynfD	306	139.305	143	799.495
locus_tag=ECB_01556|gene=ynfE	2427	2246.23	11	3.81404
locus_tag=ECB_01557|gene=ynfF	2424	2243.23	16	5.55511
locus_tag=ECB_01558|gene=ynfG	618	437.565	3	5.33981
locus_tag=ECB_01559|gene=ynfH	855	674.234	29	33.4992
locus_tag=ECB_01560|gene=ynfI	615	434.565	11	19.7145
locus_tag=ECB_01561|gene=ynfJ	1257	1076.23	9	6.51303
locus_tag=ECB_01562|gene=bioD	696	515.294	49	74.0608
locus_tag=ECB_01563|gene=mlc	1221	1040.23	15	11.2307
locus_tag=ECB_01564|gene=ynfL	894	713.234	14	15.2877
locus_tag=ECB_01565|gene=ynfM	1254	1073.23	690	500.728
locus_tag=ECB_01566|gene=asr	309	141.884	353	1937.7
locus_tag=ECB_01567|gene=ydgD	822	641.234	552	670.455
locus_tag=ECB_01568|gene=ydgE	330	159.859	4	19.4881
locus_tag=ECB_01569|gene=ydgF	366	192.076	5	20.2742
locus_tag=ECB_01570|gene=ydgG	1035	854.234	68	61.9982
locus_tag=ECB_01571|gene=pntB	1389	1208.23	144	92.8236
locus_tag=ECB_01572|gene=pntA	1533	1352.23	122	70.2676
locus_tag=ECB_01573|gene=ydgH	945	764.234	42	42.8026
locus_tag=ECB_01574|gene=ydgI	1383	1202.23	9	5.83043
locus_tag=ECB_01575|gene=ydgB	723	542.294	20	28.7238
locus_tag=ECB_01576|gene=ydgC	336	165.062	1	4.71847
locus_tag=ECB_01577|gene=rstA	729	548.294	164	232.958
locus_tag=ECB_01578|gene=rstB	1302	1121.23	135	93.7745
locus_tag=ECB_01579|gene=tus	930	749.234	23	23.9088
locus_tag=ECB_01580|gene=fumC	1404	1223.23	403	256.592
locus_tag=ECB_01581|gene=fumA	1647	1466.23	1647	874.858
locus_tag=ECB_01582|gene=manA	1176	995.234	31	24.2596
locus_tag=ECB_01583|gene=ydgA	1509	1328.23	708	415.151
locus_tag=ECB_01584|gene=uidC	1266	1085.23	117	83.9672
locus_tag=ECB_01585|gene=uidB	1374	1193.23	302	197.119
locus_tag=ECB_01586|gene=uidA	1812	1631.23	2455	1172.15
locus_tag=ECB_01587|gene=uidR	591	410.565	117	221.948
locus_tag=ECB_01588|gene=hdhA	768	587.294	28	37.1321
locus_tag=ECB_01589|gene=malI	1029	848.234	52	47.7458
locus_tag=ECB_01590|gene=malX	1593	1412.23	39	21.5082
locus_tag=ECB_01591|gene=malY	1173	992.234	34	26.6877
locus_tag=ECB_01592|gene=add	1002	821.234	159	150.792
locus_tag=ECB_01593|gene=ydgJ	1041	860.234	85	76.9572
locus_tag=ECB_01594|gene=blr	126	20.8264	18	673.14
locus_tag=ECB_01595|gene=ydgT	216	71.7735	3	32.554
locus_tag=ECB_01596|gene=ydgK	441	263.168	13	38.4732
locus_tag=ECB_01597|gene=rnfA	582	401.647	5	9.69556
locus_tag=ECB_01598|gene=rnfB	579	398.647	3	5.86112
locus_tag=ECB_01599|gene=rnfC	2223	2042.23	13	4.95775
locus_tag=ECB_01600|gene=rnfD	1059	878.234	3	2.66047
locus_tag=ECB_01601|gene=rnfG	621	440.522	5	8.83995
locus_tag=ECB_01602|gene=rnfE	696	515.294	7	10.5801
locus_tag=ECB_01603|gene=nth	636	455.433	8	13.6808
locus_tag=ECB_01604|gene=ydgR	1503	1322.23	37	21.7942
locus_tag=ECB_01605|gene=gst	606	425.565	181	331.253
locus_tag=ECB_01606|gene=pdxY	864	683.234	22	25.0784
locus_tag=ECB_01607|gene=tyrS	1275	1094.23	49	34.8765
locus_tag=ECB_01608|gene=pdxH	657	476.294	36	58.8674
locus_tag=ECB_01609|gene=ydhA	330	159.859	2	9.74407
locus_tag=ECB_01610|gene=ydhH	1110	929.234	36	30.1734
locus_tag=ECB_01611|gene=slyB	468	289.111	846	2279.04
locus_tag=ECB_01612|gene=slyA	435	257.272	194	587.295
locus_tag=ECB_01613|gene=ydhI	237	85.8779	13	117.899
locus_tag=ECB_01614|gene=ydhJ	858	677.234	13	14.9504
locus_tag=ECB_01615|gene=ydhK	2013	1832.23	74	31.4556
locus_tag=ECB_01616|gene=sodC	522	342.01	296	674.062
locus_tag=ECB_01617|gene=ydhF	897	716.234	331	359.932
locus_tag=ECB_01618|gene=ydhL	240	88.0742	40	353.719
locus_tag=ECB_01619|gene=ydhM	516	336.18	3	6.95018
locus_tag=ECB_01620|gene=nemA	1098	917.234	20	16.9823
locus_tag=ECB_01621|gene=gloA	408	231.3	39	131.322
locus_tag=ECB_01622|gene=rnt	648	467.341	9	14.9988
locus_tag=ECB_01623|gene=lhr	4617	4436.23	69	12.1138
locus_tag=ECB_01624|gene=ydhD	348	175.473	88	390.588
locus_tag=ECB_01625|gene=ydhO	816	635.234	44	53.9468
locus_tag=ECB_01626|gene=sodB	582	401.647	111	215.242
locus_tag=ECB_01627_2|gene=ydhP	1167	986.234	13	10.2662
locus_tag=ECB_01628|gene=ECB_01628	120	18.1801	34	1456.57
locus_tag=ECB_01629|gene=purR	1026	845.234	15	13.8217
locus_tag=ECB_01630|gene=ydhB	933	752.234	26	26.9195
locus_tag=ECB_01631|gene=ydhC	1212	1031.23	28	21.147
locus_tag=ECB_01632|gene=cfa	1149	968.234	466	374.846
locus_tag=ECB_01633|gene=ribC	642	461.387	70	118.163
locus_tag=ECB_01634|gene=norM	1374	1193.23	28	18.2759
locus_tag=ECB_01635|gene=ydhQ	1257	1076.23	116	83.9457
locus_tag=ECB_01636|gene=ydhR	306	139.305	36	201.272
locus_tag=ECB_01637|gene=ydhS	1605	1424.23	229	125.228
locus_tag=ECB_01638|gene=ydhT	813	632.234	11	13.5507
locus_tag=ECB_01639|gene=ydhU	786	605.234	8	10.2947
locus_tag=ECB_01640|gene=ydhX	669	488.294	4	6.38008
locus_tag=ECB_01641|gene=ydhW	648	467.341	28	46.6629
locus_tag=ECB_00620_7|gene=insK-2	852	671.234	18.5	21.4657
locus_tag=ECB_00619_7|gene=insJ-2	522	342.01	47.2381	107.572
locus_tag=ECB_01644|gene=ydhZ	210	67.6469	31	356.912
locus_tag=ECB_01645|gene=pykF	1413	1232.23	1102	696.523
locus_tag=ECB_01646|gene=lpp	237	85.8779	3509	31823.6
locus_tag=ECB_01647|gene=ynhG	1005	824.234	678	640.658
locus_tag=ECB_01648|gene=sufE	417	239.872	77	250.01
locus_tag=ECB_01649|gene=sufS	1221	1040.23	339	253.814
locus_tag=ECB_01650|gene=sufD	1272	1091.23	303	216.258
locus_tag=ECB_01651|gene=sufC	747	566.294	294	404.346
locus_tag=ECB_01652|gene=sufB	1488	1307.23	536	319.344
locus_tag=ECB_01653|gene=sufA	369	194.779	141	563.799
locus_tag=ECB_01654|gene=ydiH	270	110.061	37	261.828
locus_tag=ECB_01655|gene=ydiI	411	234.135	17	56.5496
locus_tag=ECB_01656|gene=ydiJ	3057	2876.23	28	7.58195
locus_tag=ECB_01657|gene=ydiK	1113	932.234	145	121.141
locus_tag=ECB_01658|gene=ydiL	357	183.714	4	16.9576
locus_tag=ECB_01660|gene=ydiN	1266	1085.23	1	0.717668
locus_tag=ECB_01661|gene=ydiB	867	686.234	1	1.13495
locus_tag=ECB_01662|gene=aroD	759	578.294	16	21.5486
locus_tag=ECB_01663|gene=ydiF	1596	1415.23	6	3.30195
locus_tag=ECB_01664|gene=ydiO	1152	971.234	6	4.81143
locus_tag=ECB_01665|gene=ydiP	912	731.234	16	17.0416
locus_tag=ECB_01666|gene=ydiQ	765	584.294	3	3.99887
locus_tag=ECB_01667|gene=ydiR	939	758.234	9	9.24456
locus_tag=ECB_01668|gene=ydiS	1290	1109.23	5	3.5107
locus_tag=ECB_01669|gene=ydiT	294	129.564	2	12.0225
locus_tag=ECB_01670|gene=ydiD	1701	1520.23	9	4.61083
locus_tag=ECB_01671|gene=ppsA	2379	2198.23	605	214.353
locus_tag=ECB_01672|gene=ydiA	834	653.234	69	82.2673
locus_tag=ECB_01673|gene=aroH	1047	866.234	28	25.175
locus_tag=ECB_01674|gene=ydiE	192	55.8905	9	125.416
locus_tag=ECB_01675|gene=ydiU	1437	1256.23	65	40.2986
locus_tag=ECB_01676|gene=ydiV	543	362.798	13	27.9078
locus_tag=ECB_01677|gene=nlpC	465	286.198	151	410.92
locus_tag=ECB_01678|gene=btuD	750	569.294	18	24.6254
locus_tag=ECB_01679|gene=btuE	552	371.724	37	77.5227
locus_tag=ECB_01680|gene=btuC	981	800.234	16	15.5722
locus_tag=ECB_01681|gene=himA	300	134.231	1876	10885
locus_tag=ECB_01682|gene=pheT	2388	2207.23	997	351.798
locus_tag=ECB_01683|gene=pheS	984	803.234	38	36.8459
locus_tag=ECB_00620_8|gene=insK-2	852	671.234	18.5	21.4657
locus_tag=ECB_00619_8|gene=insJ-2	522	342.01	47.2381	107.572
locus_tag=ECB_01684|gene=pheM	45	8.5	1	91.628
locus_tag=ECB_01685|gene=rplT	357	183.714	989	4192.77
locus_tag=ECB_01686|gene=rpmI	198	59.7684	357	4652.04
locus_tag=ECB_01687|gene=infC	435	257.272	1072	3245.26
locus_tag=ECB_01688|gene=thrS	1929	1748.23	551	245.47
locus_tag=ECB_01690|gene=ECB_01690	123	19.3048	0	0
locus_tag=ECB_01691|gene=ydiY	759	578.294	7	9.4275
locus_tag=ECB_01692|gene=pfkB	930	749.234	368	382.541
locus_tag=ECB_01693|gene=ydiZ	291	126.941	72	441.752
locus_tag=ECB_01694|gene=yniA	861	680.234	735	841.543
locus_tag=ECB_01695|gene=yniB	537	356.87	638	1392.38
locus_tag=ECB_01696|gene=yniC	669	488.294	12	19.1402
locus_tag=ECB_01697|gene=ydjM	591	410.565	19	36.0428
locus_tag=ECB_01698|gene=ydjN	1392	1211.23	97	62.3722
locus_tag=ECB_01699|gene=ydjO	795	614.234	0	0
locus_tag=ECB_01700|gene=cedA	264	105.398	5	36.9475
locus_tag=ECB_01701|gene=katE	2262	2081.23	60	22.4532
locus_tag=ECB_01702|gene=ydjC	750	569.294	5	6.84039
locus_tag=ECB_01703|gene=celF	1353	1172.23	5	3.32202
locus_tag=ECB_01704|gene=celD	843	662.234	4	4.70431
locus_tag=ECB_01705|gene=celC	351	178.236	4	17.4788
locus_tag=ECB_01706|gene=celB	1359	1178.23	24	15.8645
locus_tag=ECB_01707|gene=celA	321	152.122	32	163.834
locus_tag=ECB_01708|gene=osmE	339	167.593	88	408.954
locus_tag=ECB_01709|gene=nadE	828	647.234	13	15.6433
locus_tag=ECB_01710|gene=ydjQ	888	707.234	25	27.5311
locus_tag=ECB_01711|gene=ydjR	576	395.686	6	11.8099
locus_tag=ECB_01712|gene=spy	486	306.782	45	114.243
locus_tag=ECB_01713|gene=astE	969	788.234	745	736.119
locus_tag=ECB_01714|gene=astB	1344	1163.23	2385	1596.87
locus_tag=ECB_01715|gene=astD	1479	1298.23	2923	1753.57
locus_tag=ECB_01716|gene=astA	1035	854.234	1947	1775.15
locus_tag=ECB_01717|gene=astC	1221	1040.23	4580	3429.11
locus_tag=ECB_01718|gene=xthA	807	626.234	22	27.3611
locus_tag=ECB_01719|gene=ydjX	711	530.294	13	19.093
locus_tag=ECB_01721|gene=ydjZ	708	527.294	20	29.5409
locus_tag=ECB_01722|gene=ynjA	549	368.798	1	2.11183
locus_tag=ECB_01723|gene=ynjB	1167	986.234	8	6.31767
locus_tag=ECB_01724|gene=ynjC	1491	1310.23	7	4.16099
locus_tag=ECB_01725|gene=ynjD	654	473.294	5	8.22785
locus_tag=ECB_01726|gene=ynjE	1308	1127.23	21	14.5095
locus_tag=ECB_01727|gene=ynjF	621	440.522	12	21.2159
locus_tag=ECB_01728|gene=nudG	408	231.3	4	13.4689
locus_tag=ECB_01729|gene=ynjH	273	112.472	10	69.2475
locus_tag=ECB_01730|gene=gdhA	1344	1163.23	44	29.46
locus_tag=ECB_01731|gene=ynjI	1041	860.234	3	2.71614
locus_tag=ECB_01732|gene=topB	1962	1781.23	18	7.87043
locus_tag=ECB_01733|gene=selD	1044	863.234	61	55.0362
locus_tag=ECB_01734|gene=ydjA	552	371.724	16	33.5233
locus_tag=ECB_01735|gene=sppA	1857	1676.23	59	27.4135
locus_tag=ECB_01736|gene=ansA	1017	836.234	2	1.86273
locus_tag=ECB_01737|gene=pncA	642	461.387	16	27.0086
locus_tag=ECB_01738|gene=ydjE	1359	1178.23	8	5.28817
locus_tag=ECB_01739|gene=ydjF	759	578.294	11	14.8146
locus_tag=ECB_01740|gene=ydjG	981	800.234	2	1.94653
locus_tag=ECB_01741|gene=ydjH	948	767.234	0	0
locus_tag=ECB_01742|gene=ydjI	837	656.234	2	2.37366
locus_tag=ECB_01743|gene=ydjJ	1044	863.234	1	0.902233
locus_tag=ECB_01744|gene=ydjK	1380	1199.23	0	0
locus_tag=ECB_01745|gene=ydjL	1077	896.234	2	1.73802
locus_tag=ECB_01746|gene=yeaC	273	112.472	33	228.517
locus_tag=ECB_01747|gene=yeaA	414	236.945	96	315.552
locus_tag=ECB_01748|gene=gapA	996	815.234	503	480.544
locus_tag=ECB_01749|gene=yeaD	885	704.234	20	22.1187
locus_tag=ECB_01750|gene=yeaE	855	674.234	14	16.172
locus_tag=ECB_01751|gene=mipA	747	566.294	12	16.5039
locus_tag=ECB_01752|gene=yeaG	1809	1628.23	269	128.672
locus_tag=ECB_01753|gene=yeaH	1284	1103.23	20	14.1192
locus_tag=ECB_01754|gene=yeaI	1476	1295.23	7	4.20917
locus_tag=ECB_01755|gene=yeaJ	1491	1310.23	27	16.0495
locus_tag=ECB_01756|gene=yeaK	504	324.314	16	38.4239
locus_tag=ECB_01757|gene=ECB_01757	105	13.9739	1	55.735
locus_tag=ECB_01758|gene=yeaL	447	268.953	5	14.4791
locus_tag=ECB_01759|gene=yeaM	822	641.234	14	17.0043
locus_tag=ECB_01760|gene=yeaN	1182	1001.23	10	7.77878
locus_tag=ECB_01761|gene=yeaO	348	175.473	17	75.4545
locus_tag=ECB_01762|gene=yoaF	255	98.7895	15	118.257
locus_tag=ECB_01763|gene=yeaP	1026	845.234	29	26.722
locus_tag=ECB_01764|gene=yeaQ	249	94.4545	299	2465.45
locus_tag=ECB_01765|gene=yoaG	183	50.2511	1	15.4989
locus_tag=ECB_01766|gene=yeaR	225	77.7936	0	0
locus_tag=ECB_01767|gene=insL-4	1113	932.234	24.4286	20.4089
locus_tag=ECB_01768|gene=yeaS	639	458.433	48	81.5479
locus_tag=ECB_01769|gene=yeaT	924	743.234	43	45.0599
locus_tag=ECB_01770|gene=yeaU	1086	905.234	21	18.0678
locus_tag=ECB_01771|gene=yeaV	1446	1265.23	8	4.92455
locus_tag=ECB_01772|gene=yeaW	1125	944.234	5	4.12418
locus_tag=ECB_01773|gene=yeaX	966	785.234	6	5.95113
locus_tag=ECB_01774|gene=rnd	1128	947.234	102	83.8668
locus_tag=ECB_01775|gene=fadD	1686	1505.23	6839	3538.63
locus_tag=ECB_01776|gene=yeaY	582	401.647	151	292.806
locus_tag=ECB_01777|gene=yeaZ	696	515.294	5	7.55722
locus_tag=ECB_01778|gene=yoaA	1911	1730.23	9	4.05121
locus_tag=ECB_01779|gene=yoaB	345	172.797	5	22.5362
locus_tag=ECB_01780|gene=yoaC	360	186.486	220	918.807
locus_tag=ECB_01781|gene=yoaH	180	48.5324	37	593.768
locus_tag=ECB_01782|gene=pabB	1362	1181.23	22	14.5055
locus_tag=ECB_01783|gene=yeaB	579	398.647	25	48.8426
locus_tag=ECB_01784|gene=sdaA	1365	1184.23	1458	958.886
locus_tag=ECB_01785|gene=yoaD	1599	1418.23	19	10.434
locus_tag=ECB_01786|gene=yoaE	1557	1376.23	41	23.2027
locus_tag=ECB_01787|gene=manX	972	791.234	283	278.566
locus_tag=ECB_01788|gene=manY	801	620.234	275	345.322
locus_tag=ECB_01789|gene=manZ	861	680.234	487	557.594
locus_tag=ECB_01790|gene=yobD	459	280.483	17	47.2052
locus_tag=ECB_01791|gene=yebN	567	386.686	2	4.02827
locus_tag=ECB_01792|gene=rrmA	810	629.234	26	32.1816
locus_tag=ECB_01793|gene=cspC	210	67.6469	314	3615.17
locus_tag=ECB_01794|gene=yobF	144	29.1163	207	5537.09
locus_tag=ECB_01795|gene=yebO	288	124.574	13	81.2763
locus_tag=ECB_01796|gene=yobG	144	29.1163	4	106.997
locus_tag=ECB_01797|gene=ECB_01797	240	88.0742	5	44.2149
locus_tag=ECB_01798|gene=kdgR	792	611.234	82	104.485
locus_tag=ECB_01799|gene=yebQ	1374	1193.23	5	3.26356
locus_tag=ECB_01800|gene=htpX	882	701.234	347	385.402
locus_tag=ECB_01801|gene=prc	2049	1868.23	74	30.8495
locus_tag=ECB_01802|gene=proQ	699	518.294	110	165.297
locus_tag=ECB_01803|gene=yebR	552	371.724	43	90.0939
locus_tag=ECB_01804|gene=yebS	1284	1103.23	197	139.074
locus_tag=ECB_01805|gene=yebT	2634	2453.23	164	52.0657
locus_tag=ECB_01806|gene=yebU	1440	1259.23	10	6.18501
locus_tag=ECB_01807|gene=yebV	237	85.8779	627	5686.34
locus_tag=ECB_01808|gene=yebW	192	55.8905	38	529.532
locus_tag=ECB_01809|gene=pphA	657	476.294	55	89.9363
locus_tag=ECB_01810|gene=yebY	342	170.258	71	324.786
locus_tag=ECB_01811|gene=yebZ	873	692.234	68	76.5073
locus_tag=ECB_01812|gene=yobA	375	200.235	129	501.761
locus_tag=ECB_01813|gene=holE	231	82.0673	34	322.668
locus_tag=ECB_01814|gene=yobB	657	476.294	13	21.2577
locus_tag=ECB_01815|gene=exoX	663	482.294	14	22.6081
locus_tag=ECB_01816|gene=ptrB	2061	1880.23	94	38.9371
locus_tag=ECB_01817|gene=yebE	660	479.294	94	152.747
locus_tag=ECB_01818|gene=yebF	369	194.779	122	487.826
locus_tag=ECB_01819|gene=yebG	291	126.941	207	1270.04
locus_tag=ECB_01820|gene=purT	1179	998.234	5	3.90108
locus_tag=ECB_01821|gene=eda	642	461.387	19	32.0727
locus_tag=ECB_01822|gene=edd	1812	1631.23	2	0.954907
locus_tag=ECB_01823|gene=zwf	1476	1295.23	79	47.5035
locus_tag=ECB_01824|gene=yebK	870	689.234	57	64.4103
locus_tag=ECB_01825|gene=pykA	1443	1262.23	340	209.791
locus_tag=ECB_01826|gene=msbB	972	791.234	33	32.483
locus_tag=ECB_01827|gene=yebA	1260	1079.23	157	113.3
locus_tag=ECB_01828|gene=znuA	933	752.234	72	74.5464
locus_tag=ECB_01829|gene=znuC	756	575.294	64	86.6438
locus_tag=ECB_01830|gene=znuB	786	605.234	48	61.7682
locus_tag=ECB_01831|gene=ruvB	1011	830.234	51	47.8428
locus_tag=ECB_01832|gene=ruvA	612	431.565	43	77.6013
locus_tag=ECB_01833|gene=yebB	603	422.565	8	14.7449
locus_tag=ECB_01834|gene=ruvC	522	342.01	11	25.0496
locus_tag=ECB_01835|gene=yebC	741	560.294	46	63.9424
locus_tag=ECB_01836|gene=ntpA	453	274.706	6	17.011
locus_tag=ECB_01837|gene=aspS	1773	1592.23	92	45.0016
locus_tag=ECB_01838|gene=yecD	567	386.686	16	32.2261
locus_tag=ECB_01839|gene=yecE	819	638.234	30	36.609
locus_tag=ECB_01840|gene=yecN	396	219.87	32	113.353
locus_tag=ECB_01841|gene=yecO	744	563.294	18	24.8877
locus_tag=ECB_01842|gene=yecP	972	791.234	15	14.765
locus_tag=ECB_01843|gene=torZ	2430	2249.23	23	7.96417
locus_tag=ECB_01844|gene=torY	1101	920.234	3	2.53904
locus_tag=ECB_01845|gene=cutC	441	263.168	197	583.017
locus_tag=ECB_01846|gene=yecM	567	386.686	8	16.1131
locus_tag=ECB_01847|gene=argS	1734	1553.23	82	41.1173
locus_tag=ECB_01848|gene=yecT	489	309.566	6	15.0954
locus_tag=ECB_01849|gene=flhE	369	194.779	2	7.99715
locus_tag=ECB_01850|gene=flhA	2079	1898.23	6	2.46178
locus_tag=ECB_01851|gene=flhB	1149	968.234	2	1.60878
locus_tag=ECB_01852|gene=cheZ	645	464.341	3	5.03189
locus_tag=ECB_01853|gene=cheY	390	214.31	0	0
locus_tag=ECB_01854|gene=cheB	1050	869.234	0	0
locus_tag=ECB_01855|gene=cheR	861	680.234	0	0
locus_tag=ECB_01856|gene=tap	1602	1421.23	5	2.74001
locus_tag=ECB_01857|gene=tar	1662	1481.23	3	1.57741
locus_tag=ECB_01858|gene=cheW	504	324.314	3	7.20448
locus_tag=ECB_01859|gene=cheA	1965	1784.23	2	0.873022
locus_tag=ECB_01860|gene=motB	927	746.234	0	0
locus_tag=ECB_01861|gene=motA	888	707.234	0	0
locus_tag=ECB_01862|gene=flhC	579	398.647	26	50.7963
locus_tag=ECB_01863|gene=flhD	360	186.486	14	58.4695
locus_tag=ECB_01864|gene=yecG	429	251.452	22	68.142
locus_tag=ECB_01865|gene=otsA	1425	1244.23	90	56.3362
locus_tag=ECB_01866|gene=otsB	801	620.234	40	50.2287
locus_tag=ECB_01867|gene=araH	990	809.234	169	162.652
locus_tag=ECB_01868|gene=araG	1515	1334.23	173	100.986
locus_tag=ECB_01869|gene=araF	990	809.234	261	251.196
locus_tag=ECB_01870|gene=yecI	504	324.314	205	492.306
locus_tag=ECB_01871|gene=yecJ	252	96.5812	6	48.3845
locus_tag=ECB_01872|gene=yecR	324	154.783	4	20.1273
locus_tag=ECB_01873|gene=ftn	498	318.314	8	19.5741
locus_tag=ECB_01874|gene=yecH	240	88.0742	131	1158.43
locus_tag=ECB_01875|gene=tyrP	1212	1031.23	12	9.06298
locus_tag=ECB_01876|gene=yecA	666	485.294	13	20.8634
locus_tag=ECB_01877|gene=pgsA	549	368.798	61	128.822
locus_tag=ECB_01878|gene=uvrC	1767	1586.23	48	23.5679
locus_tag=ECB_01879|gene=uvrY	510	330.314	32	75.4519
locus_tag=ECB_01880|gene=insA-13	276	114.884	11.9645	81.1117
locus_tag=ECB_01881|gene=insB-13	504	324.314	12.0589	28.9594
locus_tag=ECB_01882|gene=yedU	660	479.294	2	3.24994
locus_tag=ECB_01883|gene=yedV	1359	1178.23	37	24.4578
locus_tag=ECB_01884|gene=yedW	672	491.294	42	66.5817
locus_tag=ECB_01885|gene=yedX	414	236.945	12	39.4441
locus_tag=ECB_01886|gene=yedY	1005	824.234	50	47.2462
locus_tag=ECB_01887|gene=yedZ	636	455.433	12	20.5213
locus_tag=ECB_01888|gene=yodA	651	470.294	6	9.9364
locus_tag=ECB_01889|gene=yodB	531	350.941	4	8.87715
locus_tag=ECB_01890|gene=yeeI	798	617.234	377	475.706
locus_tag=ECB_01891|gene=yeeJ	7152	6971.23	68	7.59707
locus_tag=ECB_01893|gene=shiA	1317	1136.23	54	37.0146
locus_tag=ECB_01894|gene=amn	1455	1274.23	108	66.0118
locus_tag=ECB_01895|gene=yeeN	717	536.294	5	7.2613
locus_tag=ECB_01896|gene=yeeO	1644	1463.23	37	19.6941
locus_tag=ECB_01897|gene=cbl	951	770.234	11	11.1229
locus_tag=ECB_01898|gene=nac	918	737.234	8	8.45146
locus_tag=ECB_01899|gene=erfK	933	752.234	151	156.34
locus_tag=ECB_01900|gene=cobT	1080	899.234	10	8.66113
locus_tag=ECB_01901|gene=cobS	744	563.294	1	1.38265
locus_tag=ECB_01902|gene=cobU	546	365.798	4	8.5166
locus_tag=ECB_01904|gene=insD	906	725.234	11	11.813
locus_tag=ECB_01906|gene=ECB_01906	408	231.3	7	23.5706
locus_tag=ECB_01907|gene=ECB_01907	435	257.272	0	0
locus_tag=ECB_01908|gene=ECB_01908	411	234.135	6	19.9587
locus_tag=ECB_01909|gene=yoeD	159	36.8819	5	105.585
locus_tag=ECB_01910|gene=yeeX	396	219.87	840	2975.51
locus_tag=ECB_01911|gene=yeeA	1059	878.234	153	135.684
locus_tag=ECB_01912|gene=sbmC	474	294.994	386	1019.11
locus_tag=ECB_01913|gene=dacD	1167	986.234	22	17.3736
locus_tag=ECB_01914|gene=sbcB	1428	1247.23	48	29.9737
locus_tag=ECB_01915|gene=yeeD	228	80.0191	8	77.8652
locus_tag=ECB_01916|gene=yeeE	1059	878.234	7	6.20776
locus_tag=ECB_01917|gene=yeeF	1359	1178.23	10	6.61021
locus_tag=ECB_01918|gene=yeeY	930	749.234	196	203.744
locus_tag=ECB_01919|gene=yeeZ	825	644.234	302	365.099
locus_tag=ECB_01920|gene=hisL	51	10	0	0
locus_tag=ECB_01921|gene=hisG	900	719.234	12	12.9945
locus_tag=ECB_01922|gene=hisD	1242	1061.23	23	16.8797
locus_tag=ECB_01923|gene=hisC	1071	890.234	10	8.74869
locus_tag=ECB_01924|gene=hisB	1068	887.234	26	22.8235
locus_tag=ECB_01925|gene=hisH	591	410.565	6	11.3819
locus_tag=ECB_01926|gene=hisA	738	557.294	9	12.5778
locus_tag=ECB_01927|gene=hisF	777	596.294	22	28.7349
locus_tag=ECB_01928|gene=hisI	612	431.565	33	59.5545
locus_tag=ECB_01929|gene=wzzB	984	803.234	101	97.9324
locus_tag=ECB_01930|gene=ugd	1167	986.234	24	18.953
locus_tag=ECB_01931|gene=gnd	1407	1226.23	208	132.11
locus_tag=ECB_01955|gene=cpsB	1437	1256.23	4	2.47991
locus_tag=ECB_01956|gene=wcaI	1224	1043.23	6	4.47937
locus_tag=ECB_01957|gene=wcaH	480	300.934	0	0
locus_tag=ECB_01958|gene=wcaG	966	785.234	1	0.991855
locus_tag=ECB_01959|gene=gmd	1122	941.234	0	0
locus_tag=ECB_01960|gene=wcaF	549	368.798	2	4.22366
locus_tag=ECB_01961|gene=wcaE	747	566.294	0	0
locus_tag=ECB_01962|gene=wcaD	1218	1037.23	0	0
locus_tag=ECB_01963|gene=wcaC	1218	1037.23	7	5.25616
locus_tag=ECB_01964|gene=wcaB	489	309.566	1	2.51591
locus_tag=ECB_01965|gene=wcaA	840	659.234	4	4.72571
locus_tag=ECB_01966|gene=wzc	2163	1982.23	3	1.17873
locus_tag=ECB_01967|gene=wzb	444	266.034	0	0
locus_tag=ECB_01968|gene=wza	1140	959.234	4	3.24775
locus_tag=ECB_01969|gene=yegH	1584	1403.23	142	78.8144
locus_tag=ECB_01970|gene=asmA	1854	1673.23	66	30.7209
locus_tag=ECB_01971|gene=dcd	582	401.647	52	100.834
locus_tag=ECB_01972|gene=udk	642	461.387	5	8.44018
locus_tag=ECB_01973|gene=yegE	3306	3125.23	234	58.315
locus_tag=ECB_01974|gene=alkA	849	668.234	27	31.469
locus_tag=ECB_01975|gene=yegD	1353	1172.23	2	1.32881
locus_tag=ECB_01976|gene=yegI	1941	1760.23	10	4.42463
locus_tag=ECB_01977|gene=yegK	762	581.294	0	0
locus_tag=ECB_01978|gene=yegL	660	479.294	4	6.49988
locus_tag=ECB_00620_9|gene=insK-2	852	671.234	18.5	21.4657
locus_tag=ECB_00619_9|gene=insJ-2	522	342.01	47.2381	107.572
locus_tag=ECB_02014|gene=yegR	318	149.583	0	0
locus_tag=ECB_02015|gene=yegS	900	719.234	20	21.6574
locus_tag=ECB_02016|gene=gatR	774	593.294	23	30.1929
locus_tag=ECB_02017|gene=gatD	1041	860.234	11	9.95917
locus_tag=ECB_02018|gene=gatC	1356	1175.23	14	9.27792
locus_tag=ECB_02019|gene=gatB	285	122.253	0	0
locus_tag=ECB_02020|gene=gatA	453	274.706	1	2.83516
locus_tag=ECB_02022|gene=insA-15	276	114.884	11.9645	81.1117
locus_tag=ECB_02023|gene=insB-15	504	324.314	2.3218	5.57579
locus_tag=ECB_02024|gene=gatY	855	674.234	0	0
locus_tag=ECB_02025|gene=fbaB	1053	872.234	83	74.1126
locus_tag=ECB_02026|gene=yegT	1278	1097.23	12	8.51783
locus_tag=ECB_02027|gene=yegU	1005	824.234	10	9.44923
locus_tag=ECB_02028|gene=yegV	966	785.234	3	2.97556
locus_tag=ECB_02029|gene=yegW	747	566.294	5	6.87662
locus_tag=ECB_02030|gene=yegX	819	638.234	11	13.4233
locus_tag=ECB_02031|gene=thiD	801	620.234	40	50.2287
locus_tag=ECB_02032|gene=thiM	789	608.234	234	299.635
locus_tag=ECB_02033|gene=ECB_02033	246	92.3603	74	624.013
locus_tag=ECB_02034|gene=ECB_02034	432	254.375	25	76.5442
locus_tag=ECB_02035|gene=ECB_02035	666	485.294	50	80.244
locus_tag=ECB_02036|gene=ECB_02036	264	105.398	9	66.5056
locus_tag=ECB_02037|gene=ECB_02037	252	96.5812	15	120.961
locus_tag=ECB_02038|gene=ECB_02038	399	222.645	1	3.49812
locus_tag=ECB_02039|gene=ECB_02039	192	55.8905	0	0
locus_tag=ECB_02040|gene=insB-16	504	324.314	4.98842	11.9797
locus_tag=ECB_02041|gene=insA-16	276	114.884	2.90198	19.6735
locus_tag=ECB_02042|gene=yehE	189	53.9437	33	476.453
locus_tag=ECB_02043|gene=mrp	1110	929.234	75	62.8613
locus_tag=ECB_02044|gene=metG	2034	1853.23	59	24.7953
locus_tag=ECB_02045|gene=molR	3795	3614.23	14	3.01689
locus_tag=ECB_02046|gene=yehI	3633	3452.23	13	2.93285
locus_tag=ECB_02047|gene=yehK	318	149.583	1	5.20671
locus_tag=ECB_02048|gene=yehL	1089	908.234	8	6.86024
locus_tag=ECB_02049|gene=yehM	2280	2099.23	8	2.96808
locus_tag=ECB_02050|gene=yehP	1137	956.234	3	2.44345
locus_tag=ECB_02051|gene=yehQ	2001	1820.23	8	3.42302
locus_tag=ECB_02052|gene=yehR	462	283.313	3	8.24713
locus_tag=ECB_02053|gene=yehS	471	292.053	9	24.0009
locus_tag=ECB_02054|gene=yehT	720	539.294	19	27.4394
locus_tag=ECB_02055|gene=yehU	1686	1505.23	23	11.9007
locus_tag=ECB_02056|gene=yehV	732	551.294	202	285.375
locus_tag=ECB_02057|gene=ECB_02057	108	14.6189	0	0
locus_tag=ECB_02058|gene=yehW	732	551.294	1	1.41275
locus_tag=ECB_02059|gene=yehX	927	746.234	10	10.4369
locus_tag=ECB_02060|gene=yehY	1158	977.234	5	3.98491
locus_tag=ECB_02061|gene=yehZ	918	737.234	53	55.9909
locus_tag=ECB_02062|gene=bglX	2298	2117.23	35	12.875
locus_tag=ECB_02063|gene=dld	1716	1535.23	224	113.637
locus_tag=ECB_02064|gene=pbpG	933	752.234	39	40.3793
locus_tag=ECB_02065|gene=yohC	588	407.606	1013	1935.6
locus_tag=ECB_02066|gene=yohD	579	398.647	25	48.8426
locus_tag=ECB_02067|gene=yohF	762	581.294	24	32.156
locus_tag=ECB_02068|gene=yohGH	1365	1184.23	2	1.31534
locus_tag=ECB_02069|gene=yohI	948	767.234	16	16.242
locus_tag=ECB_02070|gene=yohJ	399	222.645	22	76.9587
locus_tag=ECB_02071|gene=yohK	696	515.294	57	86.1523
locus_tag=ECB_02072|gene=cdd	885	704.234	40	44.2375
locus_tag=ECB_02073|gene=sanA	720	539.294	9	12.9976
locus_tag=ECB_02074|gene=yeiS	240	88.0742	3	26.5289
locus_tag=ECB_02075|gene=yeiT	1239	1058.23	50	36.7989
locus_tag=ECB_02076|gene=yeiA	1236	1055.23	14	10.333
locus_tag=ECB_02077|gene=mglC	1011	830.234	145	136.024
locus_tag=ECB_02078|gene=mglA	1521	1340.23	355	206.298
locus_tag=ECB_02079|gene=mglB	999	818.234	1663	1582.93
locus_tag=ECB_02080|gene=galS	1041	860.234	221	200.089
locus_tag=ECB_02081|gene=yeiB	1158	977.234	18	14.3457
locus_tag=ECB_02082|gene=folE	669	488.294	109	173.857
locus_tag=ECB_02083|gene=yeiG	837	656.234	71	84.2649
locus_tag=ECB_02084|gene=cirA	1992	1811.23	38	16.3402
locus_tag=ECB_02085|gene=lysP	1470	1289.23	69	41.6835
locus_tag=ECB_02086|gene=yeiE	882	701.234	70	77.7467
locus_tag=ECB_02087|gene=yeiH	1050	869.234	7	6.27203
locus_tag=ECB_02088|gene=nfo	858	677.234	21	24.1506
locus_tag=ECB_02089|gene=yeiI	1089	908.234	9	7.71777
locus_tag=ECB_02090|gene=yeiJ	1251	1070.23	4	2.91091
locus_tag=ECB_02091|gene=rihB	942	761.234	11	11.2544
locus_tag=ECB_02092|gene=yeiL	660	479.294	36	58.4989
[truncated: 2,104 more rows]
