# Supplementary material for: Genomic and phenotypic evolution of Escherichia coli in a novel citrate-only resource environment
Source: eLife. 2020 May 29;9:e55414. doi: 10.7554/eLife.55414 (PMC7299349; doi:10.7554/eLife.55414)
Supplement: Supplementary file 5. [file elife-55414-supp5.zip]

Archive with 92 entries (82 files):
- S4File_genomes-by-environment/
- S4File_genomes-by-environment/.DS_Store
- __MACOSX/
- __MACOSX/S4File_genomes-by-environment/
- __MACOSX/S4File_genomes-by-environment/._.DS_Store
- S4File_genomes-by-environment/DM0-gd/
- S4File_genomes-by-environment/DM0-gd/ZDBp883_minus_CZB154.gd
- __MACOSX/S4File_genomes-by-environment/DM0-gd/
- __MACOSX/S4File_genomes-by-environment/DM0-gd/._ZDBp883_minus_CZB154.gd
- S4File_genomes-by-environment/DM0-gd/.DS_Store
- __MACOSX/S4File_genomes-by-environment/DM0-gd/._.DS_Store
- S4File_genomes-by-environment/DM0-gd/ZDBp880_minus_CZB152.gd
- __MACOSX/S4File_genomes-by-environment/DM0-gd/._ZDBp880_minus_CZB152.gd
- S4File_genomes-by-environment/DM0-gd/ZDBp877_minus_CZB152.gd
- __MACOSX/S4File_genomes-by-environment/DM0-gd/._ZDBp877_minus_CZB152.gd
- S4File_genomes-by-environment/DM0-gd/ZDBp875_minus_CZB151.gd
- __MACOSX/S4File_genomes-by-environment/DM0-gd/._ZDBp875_minus_CZB151.gd
- S4File_genomes-by-environment/DM0-gd/ZDBp901_minus_ZDB69.gd
- __MACOSX/S4File_genomes-by-environment/DM0-gd/._ZDBp901_minus_ZDB69.gd
- S4File_genomes-by-environment/DM0-gd/ZDBp898_minus_ZDB68.gd
- __MACOSX/S4File_genomes-by-environment/DM0-gd/._ZDBp898_minus_ZDB68.gd
- S4File_genomes-by-environment/DM0-gd/ZDBp892_minus_ZDB67.gd
- __MACOSX/S4File_genomes-by-environment/DM0-gd/._ZDBp892_minus_ZDB67.gd
- S4File_genomes-by-environment/DM0-gd/ZDBp889_minus_ZDB67.gd
- __MACOSX/S4File_genomes-by-environment/DM0-gd/._ZDBp889_minus_ZDB67.gd
- S4File_genomes-by-environment/DM0-gd/ZDBp886_minus_CZB154.gd
- __MACOSX/S4File_genomes-by-environment/DM0-gd/._ZDBp886_minus_CZB154.gd
- S4File_genomes-by-environment/DM0-gd/ZDBp904_minus_ZDB69.gd
- __MACOSX/S4File_genomes-by-environment/DM0-gd/._ZDBp904_minus_ZDB69.gd
- S4File_genomes-by-environment/DM0-gd/ZDBp871_minus_CZB151.gd
- __MACOSX/S4File_genomes-by-environment/DM0-gd/._ZDBp871_minus_CZB151.gd
- S4File_genomes-by-environment/DM0-gd/ZDBp895_minus_ZDB68.gd
- __MACOSX/S4File_genomes-by-environment/DM0-gd/._ZDBp895_minus_ZDB68.gd
- S4File_genomes-by-environment/DM25-html/
- S4File_genomes-by-environment/DM25-html/ZDBp910_minus_CZB151.html
- S4File_genomes-by-environment/DM25-html/ZDBp919_minus_ZDB68.html
- S4File_genomes-by-environment/DM25-html/ZDBp911_minus_CZB151.html
- S4File_genomes-by-environment/DM25-html/ZDBp918_minus_ZDB68.html
- S4File_genomes-by-environment/DM25-html/ZDBp914_minus_CZB154.html
- S4File_genomes-by-environment/DM25-html/ZDBp913_minus_CZB152.html
- S4File_genomes-by-environment/DM25-html/ZDBp917_minus_ZDB67.html
- S4File_genomes-by-environment/DM25-html/ZDBp915_minus_CZB154.html
- S4File_genomes-by-environment/DM25-html/ZDBp912_minus_CZB152.html
- S4File_genomes-by-environment/DM25-html/ZDBp921_minus_ZDB69.html
- S4File_genomes-by-environment/DM25-html/ZDBp916_minus_ZDB67.html
- S4File_genomes-by-environment/DM25-html/ZDBp920_minus_ZDB69.html
- S4File_genomes-by-environment/DM0-genome-summary.html
- __MACOSX/S4File_genomes-by-environment/._DM0-genome-summary.html
- S4File_genomes-by-environment/DM25-genome-summary.html
- S4File_genomes-by-environment/DM25-gd/
- S4File_genomes-by-environment/DM25-gd/ZDBp910_minus_CZB151.gd
- __MACOSX/S4File_genomes-by-environment/DM25-gd/
- __MACOSX/S4File_genomes-by-environment/DM25-gd/._ZDBp910_minus_CZB151.gd
- S4File_genomes-by-environment/DM25-gd/ZDBp912_minus_CZB152.gd
- __MACOSX/S4File_genomes-by-environment/DM25-gd/._ZDBp912_minus_CZB152.gd
- S4File_genomes-by-environment/DM25-gd/ZDBp913_minus_CZB152.gd
- __MACOSX/S4File_genomes-by-environment/DM25-gd/._ZDBp913_minus_CZB152.gd
- S4File_genomes-by-environment/DM25-gd/ZDBp921_minus_ZDB69.gd
- __MACOSX/S4File_genomes-by-environment/DM25-gd/._ZDBp921_minus_ZDB69.gd
- S4File_genomes-by-environment/DM25-gd/ZDBp911_minus_CZB151.gd
- __MACOSX/S4File_genomes-by-environment/DM25-gd/._ZDBp911_minus_CZB151.gd
- S4File_genomes-by-environment/DM25-gd/ZDBp920_minus_ZDB69.gd
- __MACOSX/S4File_genomes-by-environment/DM25-gd/._ZDBp920_minus_ZDB69.gd
- S4File_genomes-by-environment/DM25-gd/ZDBp917_minus_ZDB67.gd
- __MACOSX/S4File_genomes-by-environment/DM25-gd/._ZDBp917_minus_ZDB67.gd
- S4File_genomes-by-environment/DM25-gd/ZDBp916_minus_ZDB67.gd
- __MACOSX/S4File_genomes-by-environment/DM25-gd/._ZDBp916_minus_ZDB67.gd
- S4File_genomes-by-environment/DM25-gd/ZDBp914_minus_CZB154.gd
- __MACOSX/S4File_genomes-by-environment/DM25-gd/._ZDBp914_minus_CZB154.gd
- S4File_genomes-by-environment/DM25-gd/ZDBp915_minus_CZB154.gd
- __MACOSX/S4File_genomes-by-environment/DM25-gd/._ZDBp915_minus_CZB154.gd
- S4File_genomes-by-environment/DM25-gd/ZDBp919_minus_ZDB68.gd
- __MACOSX/S4File_genomes-by-environment/DM25-gd/._ZDBp919_minus_ZDB68.gd
- S4File_genomes-by-environment/DM25-gd/ZDBp918_minus_ZDB68.gd
- __MACOSX/S4File_genomes-by-environment/DM25-gd/._ZDBp918_minus_ZDB68.gd
- S4File_genomes-by-environment/DM0-html/
- S4File_genomes-by-environment/DM0-html/ZDBp895_minus_ZDB68.hgml
- S4File_genomes-by-environment/DM0-html/.DS_Store
- __MACOSX/S4File_genomes-by-environment/DM0-html/
- __MACOSX/S4File_genomes-by-environment/DM0-html/._.DS_Store
- S4File_genomes-by-environment/DM0-html/ZDBp898_minus_ZDB68.html
- S4File_genomes-by-environment/DM0-html/ZDBp880_minus_CZB152.html
- S4File_genomes-by-environment/DM0-html/ZDBp871_minus_CZB151.html
- S4File_genomes-by-environment/DM0-html/ZDBp883_minus_CZB154.html
- S4File_genomes-by-environment/DM0-html/ZDBp875_minus_CZB151.html
- S4File_genomes-by-environment/DM0-html/ZDBp886_minus_CZB154.html
- S4File_genomes-by-environment/DM0-html/ZDBp904_minus_ZDB69.html
- S4File_genomes-by-environment/DM0-html/ZDBp877_minus_CZB152.html
- S4File_genomes-by-environment/DM0-html/ZDBp889_minus_ZDB67.html
- S4File_genomes-by-environment/DM0-html/ZDBp895_minus_ZDB68.html
- S4File_genomes-by-environment/DM0-html/ZDBp892_minus_ZDB67.html
- S4File_genomes-by-environment/DM0-html/ZDBp901_minus_ZDB69.html
