# Supplementary material for: Genomic and phenotypic evolution of Escherichia coli in a novel citrate-only resource environment
Source: eLife. 2020 May 29;9:e55414. doi: 10.7554/eLife.55414 (PMC7299349; doi:10.7554/eLife.55414)
Supplement: Supplementary file 5. [file elife-55414-supp5.zip › S4File_genomes-by-environment/DM0-gd/ZDBp883_minus_CZB154.gd]

#=GENOME_DIFF	1.0
#=TITLE	ZDBp883_minus_CZB154
MOB	1	58,59	REL606	247779	IS150	-1	3	gene_name=fadE	gene_position=coding (1540-1542/2445 nt)	gene_product=acyl-CoA dehydrogenase	gene_strand=<	genes_inactivated=fadE	locus_tag=ECB_00216	locus_tags_inactivated=ECB_00216	mutation_category=mobile_element_insertion	position_end=247781	position_start=247779	repeat_size=1443
MOB	2	60,61	REL606	579159	IS150	-1	3	gene_name=cusB	gene_position=coding (1203-1205/1224 nt)	gene_product=copper/silver efflux system, membrane fusion protein	gene_strand=>	genes_overlapping=cusB	locus_tag=ECB_00535	locus_tags_overlapping=ECB_00535	mutation_category=mobile_element_insertion	position_end=579161	position_start=579159	repeat_size=1443
DEL	3	51,62	REL606	590047	8054	gene_name=hokE–[entF]	gene_product=hokE,insL-3,entD,fepA,fes,ybdZ,[entF]	genes_inactivated=hokE,insL-3,entD,fepA,fes,ybdZ,entF	locus_tag=[ECB_00547]–[ECB_00553]	locus_tags_inactivated=ECB_00547,ECB_00548,ECB_00549,ECB_00550,ECB_00551,ECB_00552,ECB_00553	mediated=IS150	mutation_category=large_deletion	position_end=598100	position_start=590047
SUB	4	28,29	REL606	719392	2	CA	gene_name=yhhI	gene_position=pseudogene (375-376/858 nt)	gene_product=predicted transposase; b3484_2	gene_strand=>	genes_inactivated=yhhI	locus_tag=ECB_00665_2	locus_tags_inactivated=ECB_00665_2	mutation_category=small_indel	position_end=719393	position_start=719392
SNP	5	30	REL606	719413	T	gene_name=yhhI	gene_position=pseudogene (396/858 nt)	gene_product=predicted transposase; b3484_2	gene_strand=>	genes_overlapping=yhhI	locus_tag=ECB_00665_2	locus_tags_overlapping=ECB_00665_2	mutation_category=snp_pseudogene	position_end=719413	position_start=719413	snp_type=pseudogene
SNP	6	31	REL606	735104	G	aa_new_seq=L	aa_position=393	aa_ref_seq=I	codon_new_seq=CTC	codon_number=393	codon_position=1	codon_ref_seq=ATC	gene_name=gltA	gene_position=1177	gene_product=citrate synthase	gene_strand=<	genes_overlapping=gltA	locus_tag=ECB_00680	locus_tags_overlapping=ECB_00680	mutation_category=snp_nonsynonymous	position_end=735104	position_start=735104	snp_type=nonsynonymous	transl_table=11
DEL	7	53	REL606	1457389	11725	between=IS150	gene_name=[acpD]–insJ-2	gene_product=[acpD],hrpA,ydcF,aldA,gapC,insA-12,insB-12,cybB,ydcA,hokB,mokB,insK-2,insJ-2	genes_inactivated=acpD,hrpA,ydcF,aldA,gapC,insA-12,insB-12,cybB,ydcA,hokB,mokB,insK-2,insJ-2	locus_tag=[ECB_01367]–[ECB_00619_6]	locus_tags_inactivated=ECB_01367,ECB_01368,ECB_01369,ECB_01370,ECB_01371,ECB_01372,ECB_01373,ECB_01374,ECB_01375,ECB_01376,ECB_01377,ECB_00620_6,ECB_00619_6	mutation_category=large_deletion	position_end=1469113	position_start=1457389
MOB	8	67,73	REL606	1567292	IS1	1	9	gene_name=ydeP/ydeQ	gene_position=intergenic (-61/+265)	gene_product=predicted oxidoreductase/predicted fimbrial-like adhesin protein	gene_strand=</<	genes_promoter=ydeP	locus_tag=ECB_01459/ECB_01460	locus_tags_promoter=ECB_01459	mutation_category=mobile_element_insertion	position_end=1567300	position_start=1567292	repeat_size=768
MOB	9	74,76	REL606	2099889	IS150	-1	3	gene_name=yehM	gene_position=coding (991-993/2280 nt)	gene_product=hypothetical protein	gene_strand=>	genes_inactivated=yehM	locus_tag=ECB_02049	locus_tags_inactivated=ECB_02049	mutation_category=mobile_element_insertion	position_end=2099891	position_start=2099889	repeat_size=1443
SNP	10	33	REL606	2209853	A	aa_new_seq=Y	aa_position=368	aa_ref_seq=S	codon_new_seq=TAT	codon_number=368	codon_position=2	codon_ref_seq=TCT	gene_name=atoS	gene_position=1103	gene_product=sensory histidine kinase in two-component regulatory system with AtoC	gene_strand=>	genes_overlapping=atoS	locus_tag=ECB_02146	locus_tags_overlapping=ECB_02146	mutation_category=snp_nonsynonymous	position_end=2209853	position_start=2209853	snp_type=nonsynonymous	transl_table=11
MOB	11	77,79	REL606	2348064	IS150	1	3	gene_name=fadL	gene_position=coding (1092-1094/1347 nt)	gene_product=long-chain fatty acid outer membrane transporter	gene_strand=>	genes_overlapping=fadL	locus_tag=ECB_02268	locus_tags_overlapping=ECB_02268	mutation_category=mobile_element_insertion	position_end=2348066	position_start=2348064	repeat_size=1443
SNP	12	34	REL606	2526007	A	aa_new_seq=L	aa_position=61	aa_ref_seq=P	codon_new_seq=CTA	codon_number=61	codon_position=2	codon_ref_seq=CCA	gene_name=iscR	gene_position=182	gene_product=DNA-binding transcriptional repressor	gene_strand=<	genes_overlapping=iscR	locus_tag=ECB_02423	locus_tags_overlapping=ECB_02423	mutation_category=snp_nonsynonymous	position_end=2526007	position_start=2526007	snp_type=nonsynonymous	transl_table=11
DEL	13	35	REL606	2720682	1	gene_name=insJ-3/cysH	gene_position=intergenic (-49/+200)	gene_product=IS150 hypothetical protein/phosphoadenosine phosphosulfate reductase	gene_strand=</<	genes_promoter=insJ-3	locus_tag=ECB_02606/ECB_02607	locus_tags_promoter=ECB_02606	mutation_category=small_indel	position_end=2720682	position_start=2720682
MOB	14	80,81	REL606	3109394	IS150	-1	4	gene_name=yqjA	gene_position=coding (245-248/663 nt)	gene_product=conserved inner membrane protein	gene_strand=>	genes_inactivated=yqjA	locus_tag=ECB_02964	locus_tags_inactivated=ECB_02964	mutation_category=mobile_element_insertion	position_end=3109397	position_start=3109394	repeat_size=1443
DEL	15	36	REL606	3172495	1	gene_name=nlpI	gene_position=coding (7/885 nt)	gene_product=hypothetical protein	gene_strand=<	genes_inactivated=nlpI	locus_tag=ECB_03030	locus_tags_inactivated=ECB_03030	mutation_category=small_indel	position_end=3172495	position_start=3172495
DEL	16	37	REL606	3290790	1	gene_name=smf	gene_position=coding (459/1125 nt)	gene_product=hypothetical protein	gene_strand=<	genes_inactivated=smf	locus_tag=ECB_03136	locus_tags_inactivated=ECB_03136	mutation_category=small_indel	position_end=3290790	position_start=3290790
MOB	22	82,85	REL606	3501576	IS150	1	3	gene_name=yhiO/uspA	gene_position=intergenic (-35/-354)	gene_product=universal stress protein UspB/universal stress global response regulator	gene_strand=</>	genes_promoter=yhiO	ins_end=C	locus_tag=ECB_03343/ECB_03344	locus_tags_promoter=ECB_03343	mutation_category=mobile_element_insertion	position_end=3501578	position_start=3501576	repeat_size=1443
MOB	23	83,84	REL606	3687738	IS186	1	9	del_start=1	gene_name=yicC	gene_position=coding (306-314/864 nt)	gene_product=hypothetical protein	gene_strand=>	genes_inactivated=yicC	locus_tag=ECB_03501	locus_tags_inactivated=ECB_03501	mutation_category=mobile_element_insertion	position_end=3687746	position_start=3687738	repeat_size=1343
DEL	24	45	REL606	3825949	1	gene_name=kup/insJ-5	gene_position=intergenic (+3/-51)	gene_product=potassium transporter/IS150 hypothetical protein	gene_strand=>/>	genes_promoter=insJ-5	locus_tag=ECB_03631/ECB_03632	locus_tags_promoter=ECB_03632	mutation_category=small_indel	position_end=3825949	position_start=3825949
SNP	25	50	REL606	4356267	T	aa_new_seq=N	aa_position=433	aa_ref_seq=N	codon_new_seq=AAT	codon_number=433	codon_position=3	codon_ref_seq=AAC	gene_name=ytfM	gene_position=1299	gene_product=predicted outer membrane protein and surface antigen	gene_strand=>	genes_overlapping=ytfM	locus_tag=ECB_04091	locus_tags_overlapping=ECB_04091	mutation_category=snp_synonymous	position_end=4356267	position_start=4356267	snp_type=synonymous	transl_table=11
MOB	26	87,88	REL606	4456967	IS150	-1	3	gene_name=yjiX/yjiY	gene_position=intergenic (-29/+19)	gene_product=hypothetical protein/predicted inner membrane protein	gene_strand=</<	genes_promoter=yjiX	locus_tag=ECB_04219/ECB_04220	locus_tags_promoter=ECB_04219	mutation_category=mobile_element_insertion	position_end=4456969	position_start=4456967	repeat_size=1443
RA	27	.	REL606	448737	0	T	C	bias_e_value=3821770	bias_p_value=0.84531	consensus_score=342.6	fisher_strand_p_value=0.498182	frequency=1	gene_name=tesB/ybaY	gene_position=intergenic (-62/-156)	gene_product=acyl-CoA thioesterase II/predicted outer membrane lipoprotein	gene_strand=</>	ks_quality_p_value=1	locus_tag=ECB_00404/ECB_00405	major_base=C	major_cov=46/52	major_frequency=9.800e-01	minor_base=T	minor_cov=0/2	new_cov=46/52	polymorphism_frequency=9.800e-01	polymorphism_score=-4.4	prediction=consensus	ref_cov=0/2	snp_type=intergenic	total_cov=48/54
RA	28	.	REL606	719392	0	A	C	bias_e_value=4468930	bias_p_value=0.988452	consensus_score=52.9	fisher_strand_p_value=1	frequency=1	gene_name=yhhI	gene_position=pseudogene (375/858 nt)	gene_product=predicted transposase; b3484_2	gene_strand=>	ks_quality_p_value=0.851925	locus_tag=ECB_00665_2	major_base=C	major_cov=14/10	major_frequency=9.231e-01	minor_base=A	minor_cov=1/1	new_cov=14/10	polymorphism_frequency=9.231e-01	polymorphism_score=-2.9	prediction=consensus	ref_cov=1/1	snp_type=pseudogene	total_cov=15/11
RA	29	.	REL606	719393	0	G	A	bias_e_value=4521050	bias_p_value=0.99998	consensus_score=49.8	fisher_strand_p_value=1	frequency=1	gene_name=yhhI	gene_position=pseudogene (376/858 nt)	gene_product=predicted transposase; b3484_2	gene_strand=>	ks_quality_p_value=0.99361	locus_tag=ECB_00665_2	major_base=A	major_cov=14/10	major_frequency=9.231e-01	minor_base=.	minor_cov=1/1	new_cov=14/10	polymorphism_frequency=9.231e-01	polymorphism_score=-0.4	prediction=consensus	ref_cov=0/0	snp_type=pseudogene	total_cov=15/11
RA	30	.	REL606	719413	0	G	T	bias_e_value=3709650	bias_p_value=0.820511	consensus_score=56.0	fisher_strand_p_value=0.464286	frequency=1	gene_name=yhhI	gene_position=pseudogene (396/858 nt)	gene_product=predicted transposase; b3484_2	gene_strand=>	ks_quality_p_value=1	locus_tag=ECB_00665_2	major_base=T	major_cov=15/12	major_frequency=9.643e-01	minor_base=G	minor_cov=0/1	new_cov=15/12	polymorphism_frequency=9.643e-01	polymorphism_score=NA	prediction=consensus	ref_cov=0/1	snp_type=pseudogene	total_cov=15/13
RA	31	.	REL606	735104	0	T	G	aa_new_seq=L	aa_position=393	aa_ref_seq=I	codon_new_seq=CTC	codon_number=393	codon_position=1	codon_ref_seq=ATC	consensus_score=358.3	frequency=1	gene_name=gltA	gene_position=1177	gene_product=citrate synthase	gene_strand=<	locus_tag=ECB_00680	major_base=G	major_cov=42/63	major_frequency=1.000e+00	minor_base=N	minor_cov=0/0	new_cov=42/63	new_seq=G	polymorphism_frequency=1.000e+00	polymorphism_score=NA	prediction=consensus	ref_cov=0/0	ref_seq=T	snp_type=nonsynonymous	total_cov=42/63	transl_table=11
RA	32	.	REL606	1271086	0	G	A	consensus_score=12.5	deleted=1	frequency=1	major_base=A	major_cov=4/4	major_frequency=1.000e+00	minor_base=N	minor_cov=0/0	new_cov=4/4	polymorphism_frequency=1.000e+00	polymorphism_score=NA	prediction=consensus	ref_cov=0/0	total_cov=4/4
RA	33	.	REL606	2209853	0	C	A	aa_new_seq=Y	aa_position=368	aa_ref_seq=S	bias_e_value=4521090	bias_p_value=0.999989	codon_new_seq=TAT	codon_number=368	codon_position=2	codon_ref_seq=TCT	consensus_score=191.4	fisher_strand_p_value=1	frequency=1	gene_name=atoS	gene_position=1103	gene_product=sensory histidine kinase in two-component regulatory system with AtoC	gene_strand=>	ks_quality_p_value=0.995252	locus_tag=ECB_02146	major_base=A	major_cov=23/38	major_frequency=9.839e-01	minor_base=C	minor_cov=0/1	new_cov=23/38	new_seq=A	polymorphism_frequency=9.839e-01	polymorphism_score=NA	prediction=consensus	ref_cov=0/1	ref_seq=C	snp_type=nonsynonymous	total_cov=24/39	transl_table=11
RA	34	.	REL606	2526007	0	G	A	aa_new_seq=L	aa_position=61	aa_ref_seq=P	codon_new_seq=CTA	codon_number=61	codon_position=2	codon_ref_seq=CCA	consensus_score=312.9	frequency=1	gene_name=iscR	gene_position=182	gene_product=DNA-binding transcriptional repressor	gene_strand=<	locus_tag=ECB_02423	major_base=A	major_cov=49/46	major_frequency=1.000e+00	minor_base=N	minor_cov=0/0	new_cov=49/46	new_seq=A	polymorphism_frequency=1.000e+00	polymorphism_score=NA	prediction=consensus	ref_cov=0/0	ref_seq=G	snp_type=nonsynonymous	total_cov=49/46	transl_table=11
RA	35	.	REL606	2720681	0	G	.	bias_e_value=4521140	bias_p_value=1	consensus_score=147.1	fisher_strand_p_value=1	frequency=1	gene_name=insJ-3/cysH	gene_position=intergenic (-48/+201)	gene_product=IS150 hypothetical protein/phosphoadenosine phosphosulfate reductase	gene_strand=</<	ks_quality_p_value=1	locus_tag=ECB_02606/ECB_02607	major_base=.	major_cov=24/31	major_frequency=9.649e-01	minor_base=G	minor_cov=1/1	new_cov=24/31	polymorphism_frequency=9.649e-01	polymorphism_score=0.5	prediction=consensus	ref_cov=1/1	snp_type=intergenic	total_cov=25/33
RA	36	.	REL606	3172494	0	G	.	bias_e_value=4521140	bias_p_value=1	consensus_score=351.5	fisher_strand_p_value=1	frequency=1	gene_name=nlpI	gene_position=coding (8/885 nt)	gene_product=hypothetical protein	gene_strand=<	ks_quality_p_value=1	locus_tag=ECB_03030	major_base=.	major_cov=39/49	major_frequency=9.778e-01	minor_base=A	minor_cov=1/1	new_cov=39/49	polymorphism_frequency=9.778e-01	polymorphism_score=1.4	prediction=consensus	ref_cov=1/0	total_cov=42/50
RA	37	.	REL606	3290790	0	A	.	bias_e_value=4483310	bias_p_value=0.991631	consensus_score=352.1	fisher_strand_p_value=1	frequency=1	gene_name=smf	gene_position=coding (459/1125 nt)	gene_product=hypothetical protein	gene_strand=<	ks_quality_p_value=0.873448	locus_tag=ECB_03136	major_base=.	major_cov=36/50	major_frequency=9.773e-01	minor_base=T	minor_cov=1/1	new_cov=36/50	polymorphism_frequency=9.773e-01	polymorphism_score=2.0	prediction=consensus	ref_cov=0/0	total_cov=37/51
RA	38	.	REL606	3481137	0	G	A	aa_new_seq=G	aa_position=42	aa_ref_seq=G	bias_e_value=4519150	bias_p_value=0.999559	codon_new_seq=GGA	codon_number=42	codon_position=3	codon_ref_seq=GGG	consensus_score=45.7	fisher_strand_p_value=1	frequency=1	gene_name=rhsB	gene_position=126	gene_product=rhsB element core protein RshB	gene_strand=>	ks_quality_p_value=0.970446	locus_tag=ECB_03331	major_base=A	major_cov=10/14	major_frequency=9.600e-01	minor_base=T	minor_cov=0/1	new_cov=10/14	new_seq=A	polymorphism_frequency=9.600e-01	polymorphism_score=NA	prediction=consensus	ref_cov=1/0	ref_seq=G	snp_type=synonymous	total_cov=11/15	transl_table=11
RA	39	.	REL606	3481164	0	G	C	aa_new_seq=P	aa_position=51	aa_ref_seq=P	codon_new_seq=CCC	codon_number=51	codon_position=3	codon_ref_seq=CCG	consensus_score=51.1	frequency=1	gene_name=rhsB	gene_position=153	gene_product=rhsB element core protein RshB	gene_strand=>	locus_tag=ECB_03331	major_base=C	major_cov=9/15	major_frequency=1.000e+00	minor_base=N	minor_cov=0/0	new_cov=9/15	new_seq=C	polymorphism_frequency=1.000e+00	polymorphism_score=NA	prediction=consensus	ref_cov=0/0	ref_seq=G	snp_type=synonymous	total_cov=9/15	transl_table=11
RA	40	.	REL606	3481201	0	A	C	aa_new_seq=L	aa_position=64	aa_ref_seq=I	codon_new_seq=CTT	codon_number=64	codon_position=1	codon_ref_seq=ATC	consensus_score=43.6	frequency=1	gene_name=rhsB	gene_position=190	gene_product=rhsB element core protein RshB	gene_strand=>	locus_tag=ECB_03331	major_base=C	major_cov=9/14	major_frequency=1.000e+00	minor_base=N	minor_cov=0/0	new_cov=9/14	new_seq=C	polymorphism_frequency=1.000e+00	polymorphism_score=NA	prediction=consensus	ref_cov=0/0	ref_seq=A	snp_type=nonsynonymous	total_cov=9/14	transl_table=11
RA	41	.	REL606	3481203	0	C	T	aa_new_seq=L	aa_position=64	aa_ref_seq=I	codon_new_seq=CTT	codon_number=64	codon_position=3	codon_ref_seq=ATC	consensus_score=38.6	frequency=1	gene_name=rhsB	gene_position=192	gene_product=rhsB element core protein RshB	gene_strand=>	locus_tag=ECB_03331	major_base=T	major_cov=9/14	major_frequency=1.000e+00	minor_base=N	minor_cov=0/0	new_cov=9/14	new_seq=T	polymorphism_frequency=1.000e+00	polymorphism_score=NA	prediction=consensus	ref_cov=0/0	ref_seq=C	snp_type=synonymous	total_cov=9/14	transl_table=11
RA	42	.	REL606	3481214	0	C	G	aa_new_seq=G	aa_position=68	aa_ref_seq=A	bias_e_value=3502730	bias_p_value=0.774744	codon_new_seq=GGC	codon_number=68	codon_position=2	codon_ref_seq=GCC	consensus_score=36.3	fisher_strand_p_value=0.409091	frequency=1	gene_name=rhsB	gene_position=203	gene_product=rhsB element core protein RshB	gene_strand=>	ks_quality_p_value=1	locus_tag=ECB_03331	major_base=G	major_cov=8/13	major_frequency=9.545e-01	minor_base=T	minor_cov=1/0	new_cov=8/13	new_seq=G	polymorphism_frequency=9.545e-01	polymorphism_score=NA	prediction=consensus	ref_cov=0/0	ref_seq=C	snp_type=nonsynonymous	total_cov=9/13	transl_table=11
RA	43	.	REL606	3544091	0	C	T	consensus_score=163.9	frequency=1	gene_name=dctA/yhjK	gene_position=intergenic (-20/+163)	gene_product=C4-dicarboxylate transport protein/predicted diguanylate cyclase	gene_strand=</<	locus_tag=ECB_03376/ECB_03377	major_base=T	major_cov=22/27	major_frequency=1.000e+00	minor_base=N	minor_cov=0/0	new_cov=22/27	polymorphism_frequency=1.000e+00	polymorphism_score=NA	prediction=consensus	ref_cov=0/0	snp_type=intergenic	total_cov=22/27
RA	44	.	REL606	3719133	0	G	.	consensus_score=294.3	frequency=1	gene_name=ECB_03525/ECB_03526	gene_position=intergenic (-10/+75)	gene_product=conserved hypothetical protein/hypothetical protein	gene_strand=</<	locus_tag=ECB_03525/ECB_03526	major_base=.	major_cov=31/39	major_frequency=1.000e+00	minor_base=N	minor_cov=0/0	new_cov=31/39	polymorphism_frequency=1.000e+00	polymorphism_score=NA	prediction=consensus	ref_cov=0/0	snp_type=intergenic	total_cov=31/39
RA	45	.	REL606	3825949	0	C	.	bias_e_value=3224400	bias_p_value=0.713184	consensus_score=244.6	fisher_strand_p_value=1	frequency=1	gene_name=kup/insJ-5	gene_position=intergenic (+3/-51)	gene_product=potassium transporter/IS150 hypothetical protein	gene_strand=>/>	ks_quality_p_value=0.34597	locus_tag=ECB_03631/ECB_03632	major_base=.	major_cov=39/36	major_frequency=9.868e-01	minor_base=C	minor_cov=1/0	new_cov=39/36	polymorphism_frequency=9.868e-01	polymorphism_score=-0.7	prediction=consensus	ref_cov=1/0	snp_type=intergenic	total_cov=40/36
RA	46	.	REL606	3943694	0	C	T	consensus_score=14.8	frequency=1	gene_name=rrlA	gene_position=noncoding (1865/2904 nt)	gene_product=23S ribosomal RNA	gene_strand=>	locus_tag=ECB_r00015	major_base=T	major_cov=7/6	major_frequency=1.000e+00	minor_base=N	minor_cov=0/0	new_cov=7/6	polymorphism_frequency=1.000e+00	polymorphism_score=NA	prediction=consensus	ref_cov=0/0	snp_type=noncoding	total_cov=7/6
RA	47	.	REL606	3943697	1	.	G	bias_e_value=4520630	bias_p_value=0.999886	consensus_score=12.6	fisher_strand_p_value=1	frequency=1	gene_name=rrlA	gene_position=noncoding (1868/2904 nt)	gene_product=23S ribosomal RNA	gene_strand=>	ks_quality_p_value=0.984963	locus_tag=ECB_r00015	major_base=G	major_cov=6/5	major_frequency=9.167e-01	minor_base=.	minor_cov=1/0	new_cov=6/5	polymorphism_frequency=9.167e-01	polymorphism_score=-3.9	prediction=consensus	ref_cov=1/0	snp_type=noncoding	total_cov=7/5
RA	48	.	REL606	3943699	0	C	T	consensus_score=12.5	frequency=1	gene_name=rrlA	gene_position=noncoding (1870/2904 nt)	gene_product=23S ribosomal RNA	gene_strand=>	locus_tag=ECB_r00015	major_base=T	major_cov=7/5	major_frequency=1.000e+00	minor_base=N	minor_cov=0/0	new_cov=7/5	polymorphism_frequency=1.000e+00	polymorphism_score=NA	prediction=consensus	ref_cov=0/0	snp_type=noncoding	total_cov=7/5
RA	49	.	REL606	3943701	1	.	C	bias_e_value=4521140	bias_p_value=1	consensus_score=11.9	fisher_strand_p_value=1	frequency=1	gene_name=rrlA	gene_position=noncoding (1872/2904 nt)	gene_product=23S ribosomal RNA	gene_strand=>	ks_quality_p_value=1	locus_tag=ECB_r00015	major_base=C	major_cov=6/5	major_frequency=9.167e-01	minor_base=.	minor_cov=1/0	new_cov=6/5	polymorphism_frequency=9.167e-01	polymorphism_score=-4.5	prediction=consensus	ref_cov=1/0	snp_type=noncoding	total_cov=7/5
RA	50	.	REL606	4356267	0	C	T	aa_new_seq=N	aa_position=433	aa_ref_seq=N	bias_e_value=4521140	bias_p_value=1	codon_new_seq=AAT	codon_number=433	codon_position=3	codon_ref_seq=AAC	consensus_score=331.5	fisher_strand_p_value=1	frequency=1	gene_name=ytfM	gene_position=1299	gene_product=predicted outer membrane protein and surface antigen	gene_strand=>	ks_quality_p_value=0.999813	locus_tag=ECB_04091	major_base=T	major_cov=52/51	major_frequency=9.904e-01	minor_base=G	minor_cov=0/1	new_cov=52/51	new_seq=T	polymorphism_frequency=9.904e-01	polymorphism_score=NA	prediction=consensus	ref_cov=0/0	ref_seq=C	snp_type=synonymous	total_cov=52/52	transl_table=11
MC	51	.	REL606	590047	598100	0	0	gene_name=hokE–[entF]	gene_product=hokE,insL-3,entD,fepA,fes,ybdZ,[entF]	left_inside_cov=0	left_outside_cov=74	locus_tag=[ECB_00547]–[ECB_00553]	right_inside_cov=0	right_outside_cov=75
MC	52	.	REL606	1270570	1271129	45	42	gene_name=ldrB	gene_product=ldrB	left_inside_cov=37	left_outside_cov=38	locus_tag=[ECB_01192]	right_inside_cov=36	right_outside_cov=40
MC	53	.	REL606	1455975	1469086	1413	1419	gene_name=[acpD]–insJ-2	gene_product=[acpD],[insK-2],insJ-2,hrpA,ydcF,aldA,gapC,insA-12,insB-12,cybB,ydcA,hokB,mokB,insK-2,insJ-2	left_inside_cov=36	left_outside_cov=38	locus_tag=[ECB_01367]–[ECB_00619_6]	right_inside_cov=37	right_outside_cov=40
MC	54	.	REL606	3481323	3484650	1140	1080	gene_name=rhsB	gene_position=coding (312-3639/4236 nt)	gene_product=rhsB element core protein RshB	gene_strand=>	left_inside_cov=37	left_outside_cov=38	locus_tag=ECB_03331	right_inside_cov=36	right_outside_cov=40
MC	55	.	REL606	3628240	3630802	48	2512	gene_name=rhsA	gene_position=pseudogene (232-2794/5580 nt)	gene_product=rhsA element core protein RshA	gene_strand=>	left_inside_cov=36	left_outside_cov=44	locus_tag=ECB_03448	right_inside_cov=36	right_outside_cov=38
JC	56	.	REL606	1	1	REL606	4521141	-1	0	alignment_overlap=0	circular_chromosome=1	coverage_minus=26	coverage_plus=41	flanking_left=293	flanking_right=293	frequency=1	junction_possible_overlap_registers=42	key=REL606__1__1__REL606__4521141__-1__0____293__293__0__0	max_left=279	max_left_minus=236	max_left_plus=279	max_min_left=137	max_min_left_minus=137	max_min_left_plus=129	max_min_right=113	max_min_right_minus=107	max_min_right_plus=113	max_pos_hash_score=86	max_right=272	max_right_minus=248	max_right_plus=272	neg_log10_pos_hash_p_value=0.7	new_junction_coverage=0.56	new_junction_read_count=69	polymorphism_frequency=1.000e+00	pos_hash_score=47	prediction=consensus	side_1_annotate_key=gene	side_1_continuation=0	side_1_coverage=0.00	side_1_overlap=0	side_1_possible_overlap_registers=42	side_1_read_count=0	side_1_redundant=0	side_2_annotate_key=gene	side_2_continuation=0	side_2_coverage=0.00	side_2_overlap=0	side_2_possible_overlap_registers=42	side_2_read_count=0	side_2_redundant=0	total_non_overlap_reads=67
JC	57	.	REL606	79316	1	REL606	1543352	1	0	alignment_overlap=7	coverage_minus=1	coverage_plus=192	flanking_left=293	flanking_right=293	frequency=1.413e-01	junction_possible_overlap_registers=35	key=REL606__79316__1__REL606__1543345__1__7____293__293__0__0	max_left=17	max_left_minus=1	max_left_plus=17	max_min_left=11	max_min_left_minus=1	max_min_left_plus=11	max_min_right=12	max_min_right_minus=0	max_min_right_plus=12	max_pos_hash_score=72	max_right=28	max_right_minus=28	max_right_plus=28	neg_log10_pos_hash_p_value=6.5	new_junction_coverage=3.28	new_junction_read_count=336	polymorphism_frequency=1.413e-01	pos_hash_score=10	prediction=polymorphism	reject=COVERAGE_EVENNESS_SKEW,FREQUENCY_CUTOFF	side_1_annotate_key=gene	side_1_continuation=0	side_1_coverage=0.60	side_1_overlap=7	side_1_possible_overlap_registers=42	side_1_read_count=74	side_1_redundant=0	side_2_annotate_key=gene	side_2_continuation=0	side_2_coverage=39.25	side_2_overlap=0	side_2_possible_overlap_registers=35	side_2_read_count=4022	side_2_redundant=0	total_non_overlap_reads=193
JC	58	.	REL606	247779	1	REL606	642940	1	0	alignment_overlap=0	coverage_minus=46	coverage_plus=67	flanking_left=293	flanking_right=293	frequency=1	junction_possible_overlap_registers=42	key=REL606__247779__1__REL606__642940__1__0____293__293__0__1	max_left=283	max_left_minus=264	max_left_plus=283	max_min_left=131	max_min_left_minus=131	max_min_left_plus=73	max_min_right=146	max_min_right_minus=141	max_min_right_plus=146	max_pos_hash_score=86	max_right=286	max_right_minus=267	max_right_plus=286	neg_log10_pos_hash_p_value=0.0	new_junction_coverage=1.52	new_junction_read_count=187	polymorphism_frequency=9.943e-01	pos_hash_score=65	prediction=consensus	read_count_offset=3	side_1_annotate_key=gene	side_1_continuation=0	side_1_coverage=0.01	side_1_overlap=0	side_1_possible_overlap_registers=39	side_1_read_count=1	side_1_redundant=0	side_2_annotate_key=repeat	side_2_continuation=0	side_2_coverage=NA	side_2_overlap=0	side_2_possible_overlap_registers=NA	side_2_read_count=NA	side_2_redundant=1	total_non_overlap_reads=113
JC	59	.	REL606	247781	-1	REL606	644382	-1	0	alignment_overlap=0	coverage_minus=46	coverage_plus=55	flanking_left=293	flanking_right=293	frequency=1	junction_possible_overlap_registers=42	key=REL606__247781__-1__REL606__644382__-1__0____293__293__0__1	max_left=289	max_left_minus=262	max_left_plus=289	max_min_left=143	max_min_left_minus=143	max_min_left_plus=122	max_min_right=121	max_min_right_minus=117	max_min_right_plus=121	max_pos_hash_score=86	max_right=253	max_right_minus=253	max_right_plus=245	neg_log10_pos_hash_p_value=0.1	new_junction_coverage=1.14	new_junction_read_count=140	polymorphism_frequency=9.924e-01	pos_hash_score=63	prediction=consensus	read_count_offset=3	side_1_annotate_key=gene	side_1_continuation=0	side_1_coverage=0.01	side_1_overlap=0	side_1_possible_overlap_registers=39	side_1_read_count=1	side_1_redundant=0	side_2_annotate_key=repeat	side_2_continuation=0	side_2_coverage=NA	side_2_overlap=0	side_2_possible_overlap_registers=NA	side_2_read_count=NA	side_2_redundant=1	total_non_overlap_reads=101
JC	60	.	REL606	579159	1	REL606	642940	1	0	alignment_overlap=1	coverage_minus=36	coverage_plus=53	flanking_left=293	flanking_right=293	frequency=1	junction_possible_overlap_registers=41	key=REL606__579158__1__REL606__642940__1__1____293__293__0__1	max_left=250	max_left_minus=235	max_left_plus=250	max_min_left=126	max_min_left_minus=126	max_min_left_plus=119	max_min_right=145	max_min_right_minus=135	max_min_right_plus=145	max_pos_hash_score=84	max_right=250	max_right_minus=193	max_right_plus=250	neg_log10_pos_hash_p_value=0.3	new_junction_coverage=0.79	new_junction_read_count=95	polymorphism_frequency=1.000e+00	pos_hash_score=54	prediction=consensus	read_count_offset=3	side_1_annotate_key=gene	side_1_continuation=0	side_1_coverage=0.00	side_1_overlap=0	side_1_possible_overlap_registers=38	side_1_read_count=0	side_1_redundant=0	side_2_annotate_key=repeat	side_2_continuation=0	side_2_coverage=NA	side_2_overlap=1	side_2_possible_overlap_registers=NA	side_2_read_count=NA	side_2_redundant=1	total_non_overlap_reads=89
JC	61	.	REL606	579161	-1	REL606	644382	-1	0	alignment_overlap=2	coverage_minus=49	coverage_plus=35	flanking_left=293	flanking_right=293	frequency=1	junction_possible_overlap_registers=40	key=REL606__579163__-1__REL606__644382__-1__2____293__293__0__1	max_left=288	max_left_minus=242	max_left_plus=288	max_min_left=135	max_min_left_minus=133	max_min_left_plus=135	max_min_right=142	max_min_right_minus=128	max_min_right_plus=142	max_pos_hash_score=82	max_right=281	max_right_minus=281	max_right_plus=272	neg_log10_pos_hash_p_value=0.0	new_junction_coverage=0.81	new_junction_read_count=95	polymorphism_frequency=1.000e+00	pos_hash_score=61	prediction=consensus	read_count_offset=3	side_1_annotate_key=gene	side_1_continuation=0	side_1_coverage=0.00	side_1_overlap=0	side_1_possible_overlap_registers=37	side_1_read_count=0	side_1_redundant=0	side_2_annotate_key=repeat	side_2_continuation=0	side_2_coverage=NA	side_2_overlap=2	side_2_possible_overlap_registers=NA	side_2_read_count=NA	side_2_redundant=1	total_non_overlap_reads=84
JC	62	.	REL606	590046	-1	REL606	598101	1	0	alignment_overlap=0	coverage_minus=39	coverage_plus=29	flanking_left=293	flanking_right=293	frequency=1	junction_possible_overlap_registers=42	key=REL606__590046__-1__REL606__598101__1__0____293__293__0__0	max_left=276	max_left_minus=276	max_left_plus=269	max_min_left=130	max_min_left_minus=32	max_min_left_plus=130	max_min_right=126	max_min_right_minus=126	max_min_right_plus=123	max_pos_hash_score=86	max_right=292	max_right_minus=285	max_right_plus=292	neg_log10_pos_hash_p_value=0.5	new_junction_coverage=0.60	new_junction_read_count=74	polymorphism_frequency=1.000e+00	pos_hash_score=50	prediction=consensus	side_1_annotate_key=repeat	side_1_continuation=0	side_1_coverage=NA	side_1_overlap=0	side_1_read_count=NA	side_1_redundant=0	side_2_annotate_key=gene	side_2_continuation=0	side_2_coverage=0.00	side_2_overlap=0	side_2_possible_overlap_registers=42	side_2_read_count=0	side_2_redundant=0	total_non_overlap_reads=68
JC	63	.	REL606	625464	1	REL606	628396	-1	0	alignment_overlap=1	coverage_minus=229	coverage_plus=255	flanking_left=293	flanking_right=293	frequency=6.554e-01	junction_possible_overlap_registers=41	key=REL606__625464__1__REL606__628397__-1__1____293__293__0__0	max_left=289	max_left_minus=288	max_left_plus=289	max_min_left=139	max_min_left_minus=139	max_min_left_plus=97	max_min_right=144	max_min_right_minus=144	max_min_right_plus=137	max_pos_hash_score=84	max_right=279	max_right_minus=277	max_right_plus=279	neg_log10_pos_hash_p_value=0.0	new_junction_coverage=4.26	new_junction_read_count=511	polymorphism_frequency=6.554e-01	pos_hash_score=134	prediction=polymorphism	side_1_annotate_key=gene	side_1_continuation=0	side_1_coverage=2.64	side_1_overlap=1	side_1_possible_overlap_registers=42	side_1_read_count=325	side_1_redundant=0	side_2_annotate_key=gene	side_2_continuation=0	side_2_coverage=1.83	side_2_overlap=0	side_2_possible_overlap_registers=41	side_2_read_count=220	side_2_redundant=0	total_non_overlap_reads=484
JC	64	.	REL606	782319	-1	REL606	1532550	-1	0	alignment_overlap=0	coverage_minus=1	coverage_plus=91	flanking_left=293	flanking_right=293	frequency=8.901e-02	junction_possible_overlap_registers=42	key=REL606__782319__-1__REL606__1532550__-1__0____293__293__0__0	max_left=21	max_left_minus=3	max_left_plus=21	max_min_left=16	max_min_left_minus=3	max_min_left_plus=16	max_min_right=16	max_min_right_minus=0	max_min_right_plus=16	max_pos_hash_score=86	max_right=35	max_right_minus=33	max_right_plus=35	neg_log10_pos_hash_p_value=5.9	new_junction_coverage=1.68	new_junction_read_count=207	polymorphism_frequency=8.901e-02	pos_hash_score=15	prediction=polymorphism	reject=COVERAGE_EVENNESS_SKEW,FREQUENCY_CUTOFF	side_1_annotate_key=gene	side_1_continuation=0	side_1_coverage=0.46	side_1_overlap=0	side_1_possible_overlap_registers=42	side_1_read_count=57	side_1_redundant=0	side_2_annotate_key=gene	side_2_continuation=0	side_2_coverage=33.99	side_2_overlap=0	side_2_possible_overlap_registers=42	side_2_read_count=4180	side_2_redundant=0	total_non_overlap_reads=92
JC	65	.	REL606	948241	-1	REL606	1543341	1	0	alignment_overlap=0	coverage_minus=0	coverage_plus=15	flanking_left=293	flanking_right=293	frequency=8.959e-02	junction_possible_overlap_registers=42	key=REL606__948241__-1__REL606__1543341__1__0____293__293__0__0	max_left=14	max_left_minus=0	max_left_plus=14	max_min_left=14	max_min_left_minus=0	max_min_left_plus=14	max_min_right=0	max_min_right_minus=0	max_min_right_plus=0	max_pos_hash_score=86	max_right=34	max_right_minus=0	max_right_plus=34	neg_log10_pos_hash_p_value=9.3	new_junction_coverage=2.04	new_junction_read_count=251	polymorphism_frequency=8.959e-02	pos_hash_score=6	prediction=polymorphism	reject=COVERAGE_EVENNESS_SKEW,FREQUENCY_CUTOFF	side_1_annotate_key=gene	side_1_continuation=0	side_1_coverage=0.58	side_1_overlap=0	side_1_possible_overlap_registers=42	side_1_read_count=71	side_1_redundant=0	side_2_annotate_key=gene	side_2_continuation=0	side_2_coverage=40.91	side_2_overlap=0	side_2_possible_overlap_registers=42	side_2_read_count=5030	side_2_redundant=0	total_non_overlap_reads=15
JC	66	.	REL606	1017392	1	REL606	1543379	1	0	alignment_overlap=5	coverage_minus=1	coverage_plus=363	flanking_left=293	flanking_right=293	frequency=2.622e-01	junction_possible_overlap_registers=37	key=REL606__1017392__1__REL606__1543374__1__5____293__293__0__0	max_left=13	max_left_minus=1	max_left_plus=13	max_min_left=13	max_min_left_minus=1	max_min_left_plus=13	max_min_right=0	max_min_right_minus=0	max_min_right_plus=0	max_pos_hash_score=76	max_right=30	max_right_minus=30	max_right_plus=30	neg_log10_pos_hash_p_value=5.1	new_junction_coverage=6.50	new_junction_read_count=704	polymorphism_frequency=2.622e-01	pos_hash_score=15	prediction=polymorphism	reject=COVERAGE_EVENNESS_SKEW	side_1_annotate_key=gene	side_1_continuation=0	side_1_coverage=0.95	side_1_overlap=5	side_1_possible_overlap_registers=42	side_1_read_count=117	side_1_redundant=0	side_2_annotate_key=gene	side_2_continuation=0	side_2_coverage=35.62	side_2_overlap=0	side_2_possible_overlap_registers=37	side_2_read_count=3859	side_2_redundant=0	total_non_overlap_reads=364
JC	67	.	REL606	1432762	-1	REL606	1567300	-1	0	alignment_overlap=0	coverage_minus=33	coverage_plus=55	flanking_left=293	flanking_right=293	frequency=1	junction_possible_overlap_registers=42	key=REL606__1432762__-1__REL606__1567300__-1__0____293__293__1__0	max_left=261	max_left_minus=261	max_left_plus=261	max_min_left=132	max_min_left_minus=99	max_min_left_plus=132	max_min_right=131	max_min_right_minus=95	max_min_right_plus=131	max_pos_hash_score=86	max_right=257	max_right_minus=257	max_right_plus=257	neg_log10_pos_hash_p_value=0.3	new_junction_coverage=1.15	new_junction_read_count=141	polymorphism_frequency=1.000e+00	pos_hash_score=55	prediction=consensus	read_count_offset=9	side_1_annotate_key=repeat	side_1_continuation=0	side_1_coverage=NA	side_1_overlap=0	side_1_read_count=NA	side_1_redundant=1	side_2_annotate_key=gene	side_2_continuation=0	side_2_coverage=0.00	side_2_overlap=0	side_2_possible_overlap_registers=33	side_2_read_count=0	side_2_redundant=0	total_non_overlap_reads=88
JC	68	.	REL606	1532459	1	REL606	1543586	-1	0	alignment_overlap=2	coverage_minus=4227	coverage_plus=3343	flanking_left=293	flanking_right=293	frequency=1	junction_possible_overlap_registers=40	key=REL606__1532459__1__REL606__1543588__-1__2____293__293__0__0	max_left=288	max_left_minus=288	max_left_plus=286	max_min_left=145	max_min_left_minus=145	max_min_left_plus=143	max_min_right=141	max_min_right_minus=141	max_min_right_plus=141	max_pos_hash_score=82	max_right=289	max_right_minus=289	max_right_plus=289	neg_log10_pos_hash_p_value=NA	new_junction_coverage=71.84	new_junction_read_count=8413	polymorphism_frequency=9.850e-01	pos_hash_score=210	prediction=consensus	side_1_annotate_key=gene	side_1_continuation=0	side_1_coverage=1.07	side_1_overlap=2	side_1_possible_overlap_registers=42	side_1_read_count=131	side_1_redundant=0	side_2_annotate_key=gene	side_2_continuation=0	side_2_coverage=1.13	side_2_overlap=0	side_2_possible_overlap_registers=40	side_2_read_count=132	side_2_redundant=0	total_non_overlap_reads=7570
JC	69	.	REL606	1540154	1	REL606	3424993	1	0	alignment_overlap=7	coverage_minus=116	coverage_plus=1	flanking_left=293	flanking_right=293	frequency=9.162e-02	junction_possible_overlap_registers=35	key=REL606__1540154__1__REL606__3424986__1__7____293__293__0__0	max_left=284	max_left_minus=284	max_left_plus=28	max_min_left=0	max_min_left_minus=0	max_min_left_plus=0	max_min_right=10	max_min_right_minus=10	max_min_right_plus=1	max_pos_hash_score=72	max_right=10	max_right_minus=10	max_right_plus=1	neg_log10_pos_hash_p_value=6.5	new_junction_coverage=2.30	new_junction_read_count=236	polymorphism_frequency=9.162e-02	pos_hash_score=10	prediction=polymorphism	reject=COVERAGE_EVENNESS_SKEW,FREQUENCY_CUTOFF	side_1_annotate_key=gene	side_1_continuation=0	side_1_coverage=44.81	side_1_overlap=7	side_1_possible_overlap_registers=42	side_1_read_count=5510	side_1_redundant=0	side_2_annotate_key=gene	side_2_continuation=0	side_2_coverage=0.86	side_2_overlap=0	side_2_possible_overlap_registers=35	side_2_read_count=88	side_2_redundant=0	total_non_overlap_reads=117
JC	70	.	REL606	1543341	1	REL606	2517859	-1	0	alignment_overlap=10	coverage_minus=143	coverage_plus=4	flanking_left=293	flanking_right=293	frequency=2.045e-01	junction_possible_overlap_registers=32	key=REL606__1543341__1__REL606__2517869__-1__10____293__293__0__0	max_left=25	max_left_minus=25	max_left_plus=25	max_min_left=0	max_min_left_minus=0	max_min_left_plus=0	max_min_right=9	max_min_right_minus=9	max_min_right_plus=2	max_pos_hash_score=66	max_right=9	max_right_minus=9	max_right_plus=2	neg_log10_pos_hash_p_value=5.6	new_junction_coverage=5.28	new_junction_read_count=495	polymorphism_frequency=2.045e-01	pos_hash_score=11	prediction=polymorphism	reject=COVERAGE_EVENNESS_SKEW	side_1_annotate_key=gene	side_1_continuation=0	side_1_coverage=40.67	side_1_overlap=10	side_1_possible_overlap_registers=42	side_1_read_count=5001	side_1_redundant=0	side_2_annotate_key=gene	side_2_continuation=0	side_2_coverage=0.43	side_2_overlap=0	side_2_possible_overlap_registers=32	side_2_read_count=40	side_2_redundant=0	total_non_overlap_reads=147
JC	71	.	REL606	1543341	1	REL606	4194037	-1	0	alignment_overlap=10	coverage_minus=121	coverage_plus=3	flanking_left=293	flanking_right=293	frequency=2.079e-01	junction_possible_overlap_registers=32	key=REL606__1543341__1__REL606__4194047__-1__10____293__293__0__0	max_left=25	max_left_minus=25	max_left_plus=25	max_min_left=12	max_min_left_minus=12	max_min_left_plus=0	max_min_right=12	max_min_right_minus=12	max_min_right_plus=1	max_pos_hash_score=66	max_right=14	max_right_minus=14	max_right_plus=1	neg_log10_pos_hash_p_value=4.9	new_junction_coverage=5.43	new_junction_read_count=509	polymorphism_frequency=2.079e-01	pos_hash_score=13	prediction=polymorphism	reject=COVERAGE_EVENNESS_SKEW	side_1_annotate_key=gene	side_1_continuation=0	side_1_coverage=40.90	side_1_overlap=10	side_1_possible_overlap_registers=42	side_1_read_count=5029	side_1_redundant=0	side_2_annotate_key=gene	side_2_continuation=0	side_2_coverage=0.50	side_2_overlap=0	side_2_possible_overlap_registers=32	side_2_read_count=47	side_2_redundant=0	total_non_overlap_reads=124
JC	72	.	REL606	1543345	1	REL606	2882885	-1	0	alignment_overlap=0	coverage_minus=305	coverage_plus=1	flanking_left=293	flanking_right=293	frequency=2.025e-01	junction_possible_overlap_registers=42	key=REL606__1543345__1__REL606__2882885__-1__0____293__293__0__0	max_left=35	max_left_minus=35	max_left_plus=35	max_min_left=0	max_min_left_minus=0	max_min_left_plus=0	max_min_right=18	max_min_right_minus=18	max_min_right_plus=1	max_pos_hash_score=86	max_right=18	max_right_minus=18	max_right_plus=1	neg_log10_pos_hash_p_value=5.3	new_junction_coverage=5.26	new_junction_read_count=647	polymorphism_frequency=2.025e-01	pos_hash_score=17	prediction=polymorphism	reject=COVERAGE_EVENNESS_SKEW	side_1_annotate_key=gene	side_1_continuation=0	side_1_coverage=41.00	side_1_overlap=0	side_1_possible_overlap_registers=42	side_1_read_count=5042	side_1_redundant=0	side_2_annotate_key=gene	side_2_continuation=0	side_2_coverage=0.45	side_2_overlap=0	side_2_possible_overlap_registers=42	side_2_read_count=55	side_2_redundant=0	total_non_overlap_reads=306
JC	73	.	REL606	1567292	1	REL606	2071375	-1	0	alignment_overlap=0	coverage_minus=29	coverage_plus=26	flanking_left=293	flanking_right=293	frequency=1	junction_possible_overlap_registers=42	key=REL606__1567292__1__REL606__2071375__-1__0____293__293__0__1	max_left=270	max_left_minus=270	max_left_plus=210	max_min_left=138	max_min_left_minus=138	max_min_left_plus=132	max_min_right=131	max_min_right_minus=131	max_min_right_plus=119	max_pos_hash_score=86	max_right=199	max_right_minus=197	max_right_plus=199	neg_log10_pos_hash_p_value=0.9	new_junction_coverage=0.82	new_junction_read_count=101	polymorphism_frequency=1.000e+00	pos_hash_score=45	prediction=consensus	read_count_offset=9	side_1_annotate_key=gene	side_1_continuation=0	side_1_coverage=0.00	side_1_overlap=0	side_1_possible_overlap_registers=33	side_1_read_count=0	side_1_redundant=0	side_2_annotate_key=repeat	side_2_continuation=0	side_2_coverage=NA	side_2_overlap=0	side_2_possible_overlap_registers=NA	side_2_read_count=NA	side_2_redundant=1	total_non_overlap_reads=55
JC	74	.	REL606	1729736	-1	REL606	2099889	1	0	alignment_overlap=0	coverage_minus=59	coverage_plus=39	flanking_left=293	flanking_right=293	frequency=1	junction_possible_overlap_registers=42	key=REL606__1729736__-1__REL606__2099889__1__0____293__293__1__0	max_left=232	max_left_minus=232	max_left_plus=217	max_min_left=136	max_min_left_minus=109	max_min_left_plus=136	max_min_right=122	max_min_right_minus=122	max_min_right_plus=103	max_pos_hash_score=86	max_right=271	max_right_minus=255	max_right_plus=271	neg_log10_pos_hash_p_value=0.1	new_junction_coverage=0.89	new_junction_read_count=110	polymorphism_frequency=1.000e+00	pos_hash_score=59	prediction=consensus	read_count_offset=3	side_1_annotate_key=repeat	side_1_continuation=0	side_1_coverage=NA	side_1_overlap=0	side_1_read_count=NA	side_1_redundant=1	side_2_annotate_key=gene	side_2_continuation=0	side_2_coverage=0.00	side_2_overlap=0	side_2_possible_overlap_registers=39	side_2_read_count=0	side_2_redundant=0	total_non_overlap_reads=98
JC	75	.	REL606	1856751	1	REL606	2264353	-1	0	alignment_overlap=3	coverage_minus=28	coverage_plus=21	flanking_left=293	flanking_right=293	frequency=1	junction_possible_overlap_registers=39	key=REL606__1856751__1__REL606__2264356__-1__3____293__293__1__0	max_left=280	max_left_minus=226	max_left_plus=280	max_min_left=139	max_min_left_minus=139	max_min_left_plus=138	max_min_right=126	max_min_right_minus=126	max_min_right_plus=86	max_pos_hash_score=80	max_right=270	max_right_minus=270	max_right_plus=209	neg_log10_pos_hash_p_value=0.9	new_junction_coverage=0.55	new_junction_read_count=63	polymorphism_frequency=9.616e-01	pos_hash_score=42	prediction=consensus	read_count_offset=8	side_1_annotate_key=repeat	side_1_continuation=0	side_1_coverage=NA	side_1_overlap=3	side_1_read_count=NA	side_1_redundant=1	side_2_annotate_key=gene	side_2_continuation=0	side_2_coverage=0.02	side_2_overlap=0	side_2_possible_overlap_registers=31	side_2_read_count=2	side_2_redundant=0	total_non_overlap_reads=49
JC	76	.	REL606	2062991	1	REL606	2099891	-1	0	alignment_overlap=0	coverage_minus=50	coverage_plus=58	flanking_left=293	flanking_right=293	frequency=1	junction_possible_overlap_registers=42	key=REL606__2062991__1__REL606__2099891__-1__0____293__293__1__0	max_left=286	max_left_minus=286	max_left_plus=265	max_min_left=130	max_min_left_minus=103	max_min_left_plus=130	max_min_right=140	max_min_right_minus=139	max_min_right_plus=140	max_pos_hash_score=86	max_right=252	max_right_minus=220	max_right_plus=252	neg_log10_pos_hash_p_value=0.0	new_junction_coverage=1.07	new_junction_read_count=131	polymorphism_frequency=1.000e+00	pos_hash_score=76	prediction=consensus	read_count_offset=3	side_1_annotate_key=repeat	side_1_continuation=0	side_1_coverage=NA	side_1_overlap=0	side_1_read_count=NA	side_1_redundant=1	side_2_annotate_key=gene	side_2_continuation=0	side_2_coverage=0.00	side_2_overlap=0	side_2_possible_overlap_registers=39	side_2_read_count=0	side_2_redundant=0	total_non_overlap_reads=108
JC	77	.	REL606	2064433	-1	REL606	2348066	-1	0	alignment_overlap=0	coverage_minus=59	coverage_plus=36	flanking_left=293	flanking_right=293	frequency=1	junction_possible_overlap_registers=42	key=REL606__2064433__-1__REL606__2348066__-1__0____293__293__1__0	max_left=276	max_left_minus=269	max_left_plus=276	max_min_left=136	max_min_left_minus=136	max_min_left_plus=120	max_min_right=127	max_min_right_minus=127	max_min_right_plus=86	max_pos_hash_score=86	max_right=276	max_right_minus=256	max_right_plus=276	neg_log10_pos_hash_p_value=0.1	new_junction_coverage=1.18	new_junction_read_count=145	polymorphism_frequency=1.000e+00	pos_hash_score=63	prediction=consensus	read_count_offset=3	side_1_annotate_key=repeat	side_1_continuation=0	side_1_coverage=NA	side_1_overlap=0	side_1_read_count=NA	side_1_redundant=1	side_2_annotate_key=gene	side_2_continuation=0	side_2_coverage=0.00	side_2_overlap=0	side_2_possible_overlap_registers=39	side_2_read_count=0	side_2_redundant=0	total_non_overlap_reads=95
JC	78	.	REL606	2264346	1	REL606	3448437	-1	0	alignment_overlap=1	coverage_minus=52	coverage_plus=33	flanking_left=293	flanking_right=293	frequency=1	junction_possible_overlap_registers=41	key=REL606__2264345__1__REL606__3448437__-1__1____293__293__0__1	max_left=268	max_left_minus=222	max_left_plus=268	max_min_left=135	max_min_left_minus=90	max_min_left_plus=135	max_min_right=137	max_min_right_minus=135	max_min_right_plus=137	max_pos_hash_score=84	max_right=265	max_right_minus=265	max_right_plus=202	neg_log10_pos_hash_p_value=0.1	new_junction_coverage=0.87	new_junction_read_count=104	polymorphism_frequency=9.654e-01	pos_hash_score=60	prediction=consensus	read_count_offset=8	side_1_annotate_key=gene	side_1_continuation=0	side_1_coverage=0.03	side_1_overlap=0	side_1_possible_overlap_registers=33	side_1_read_count=3	side_1_redundant=0	side_2_annotate_key=repeat	side_2_continuation=0	side_2_coverage=NA	side_2_overlap=1	side_2_possible_overlap_registers=NA	side_2_read_count=NA	side_2_redundant=1	total_non_overlap_reads=85
JC	79	.	REL606	2348064	1	REL606	2599141	1	0	alignment_overlap=1	coverage_minus=40	coverage_plus=54	flanking_left=293	flanking_right=293	frequency=1	junction_possible_overlap_registers=41	key=REL606__2348063__1__REL606__2599141__1__1____293__293__0__1	max_left=278	max_left_minus=278	max_left_plus=256	max_min_left=144	max_min_left_minus=144	max_min_left_plus=134	max_min_right=129	max_min_right_minus=129	max_min_right_plus=122	max_pos_hash_score=84	max_right=287	max_right_minus=287	max_right_plus=278	neg_log10_pos_hash_p_value=0.0	new_junction_coverage=1.08	new_junction_read_count=130	polymorphism_frequency=1.000e+00	pos_hash_score=65	prediction=consensus	read_count_offset=3	side_1_annotate_key=gene	side_1_continuation=0	side_1_coverage=0.00	side_1_overlap=0	side_1_possible_overlap_registers=38	side_1_read_count=0	side_1_redundant=0	side_2_annotate_key=repeat	side_2_continuation=0	side_2_coverage=NA	side_2_overlap=1	side_2_possible_overlap_registers=NA	side_2_read_count=NA	side_2_redundant=1	total_non_overlap_reads=94
JC	80	.	REL606	2962023	1	REL606	3109397	-1	0	alignment_overlap=0	coverage_minus=61	coverage_plus=48	flanking_left=293	flanking_right=293	frequency=1	junction_possible_overlap_registers=42	key=REL606__2962023__1__REL606__3109397__-1__0____293__293__1__0	max_left=266	max_left_minus=266	max_left_plus=253	max_min_left=144	max_min_left_minus=144	max_min_left_plus=90	max_min_right=123	max_min_right_minus=123	max_min_right_plus=120	max_pos_hash_score=86	max_right=288	max_right_minus=288	max_right_plus=267	neg_log10_pos_hash_p_value=0.0	new_junction_coverage=1.22	new_junction_read_count=150	polymorphism_frequency=1.000e+00	pos_hash_score=73	prediction=consensus	read_count_offset=4	side_1_annotate_key=repeat	side_1_continuation=0	side_1_coverage=NA	side_1_overlap=0	side_1_read_count=NA	side_1_redundant=1	side_2_annotate_key=gene	side_2_continuation=0	side_2_coverage=0.00	side_2_overlap=0	side_2_possible_overlap_registers=38	side_2_read_count=0	side_2_redundant=0	total_non_overlap_reads=109
JC	81	.	REL606	3109394	1	REL606	3196392	1	0	alignment_overlap=0	coverage_minus=63	coverage_plus=45	flanking_left=293	flanking_right=293	frequency=1	junction_possible_overlap_registers=42	key=REL606__3109394__1__REL606__3196392__1__0____293__293__0__1	max_left=277	max_left_minus=277	max_left_plus=265	max_min_left=137	max_min_left_minus=137	max_min_left_plus=111	max_min_right=136	max_min_right_minus=136	max_min_right_plus=128	max_pos_hash_score=86	max_right=275	max_right_minus=274	max_right_plus=275	neg_log10_pos_hash_p_value=0.0	new_junction_coverage=1.05	new_junction_read_count=129	polymorphism_frequency=1.000e+00	pos_hash_score=65	prediction=consensus	read_count_offset=4	side_1_annotate_key=gene	side_1_continuation=0	side_1_coverage=0.00	side_1_overlap=0	side_1_possible_overlap_registers=38	side_1_read_count=0	side_1_redundant=0	side_2_annotate_key=repeat	side_2_continuation=0	side_2_coverage=NA	side_2_overlap=0	side_2_possible_overlap_registers=NA	side_2_read_count=NA	side_2_redundant=1	total_non_overlap_reads=108
JC	82	.	REL606	3197835	-1	REL606	3501576	1	0	alignment_overlap=0	coverage_minus=43	coverage_plus=28	flanking_left=293	flanking_right=293	frequency=1	junction_possible_overlap_registers=42	key=REL606__3197835__-1__REL606__3501576__1__0____293__293__1__0	max_left=261	max_left_minus=245	max_left_plus=261	max_min_left=145	max_min_left_minus=145	max_min_left_plus=137	max_min_right=131	max_min_right_minus=131	max_min_right_plus=47	max_pos_hash_score=86	max_right=291	max_right_minus=249	max_right_plus=291	neg_log10_pos_hash_p_value=0.3	new_junction_coverage=0.67	new_junction_read_count=82	polymorphism_frequency=1.000e+00	pos_hash_score=55	prediction=consensus	read_count_offset=3	side_1_annotate_key=repeat	side_1_continuation=0	side_1_coverage=NA	side_1_overlap=0	side_1_read_count=NA	side_1_redundant=1	side_2_annotate_key=gene	side_2_continuation=0	side_2_coverage=0.00	side_2_overlap=0	side_2_possible_overlap_registers=39	side_2_read_count=0	side_2_redundant=0	total_non_overlap_reads=71
JC	83	.	REL606	3447098	1	REL606	3687746	-1	0	alignment_overlap=2	coverage_minus=45	coverage_plus=57	flanking_left=293	flanking_right=293	frequency=1	junction_possible_overlap_registers=40	key=REL606__3447098__1__REL606__3687748__-1__2____293__293__1__0	max_left=272	max_left_minus=272	max_left_plus=268	max_min_left=75	max_min_left_minus=75	max_min_left_plus=57	max_min_right=136	max_min_right_minus=120	max_min_right_plus=136	max_pos_hash_score=82	max_right=259	max_right_minus=252	max_right_plus=259	neg_log10_pos_hash_p_value=0.0	new_junction_coverage=0.91	new_junction_read_count=107	polymorphism_frequency=1.000e+00	pos_hash_score=67	prediction=consensus	read_count_offset=9	side_1_annotate_key=repeat	side_1_continuation=0	side_1_coverage=NA	side_1_overlap=2	side_1_read_count=NA	side_1_redundant=1	side_2_annotate_key=gene	side_2_continuation=0	side_2_coverage=0.00	side_2_overlap=0	side_2_possible_overlap_registers=31	side_2_read_count=0	side_2_redundant=0	total_non_overlap_reads=102
JC	84	.	REL606	3448437	-1	REL606	3687738	1	0	alignment_overlap=1	coverage_minus=48	coverage_plus=42	flanking_left=293	flanking_right=293	frequency=1	junction_possible_overlap_registers=41	key=REL606__3448437__-1__REL606__3687737__1__1____293__293__1__0	max_left=258	max_left_minus=258	max_left_plus=208	max_min_left=141	max_min_left_minus=141	max_min_left_plus=133	max_min_right=140	max_min_right_minus=140	max_min_right_plus=100	max_pos_hash_score=84	max_right=281	max_right_minus=281	max_right_plus=275	neg_log10_pos_hash_p_value=0.0	new_junction_coverage=1.18	new_junction_read_count=142	polymorphism_frequency=9.911e-01	pos_hash_score=65	prediction=consensus	read_count_offset=9	side_1_annotate_key=repeat	side_1_continuation=0	side_1_coverage=NA	side_1_overlap=1	side_1_read_count=NA	side_1_redundant=1	side_2_annotate_key=gene	side_2_continuation=0	side_2_coverage=0.01	side_2_overlap=0	side_2_possible_overlap_registers=32	side_2_read_count=1	side_2_redundant=0	total_non_overlap_reads=90
JC	85	.	REL606	3501578	-1	REL606	3582223	1	0	alignment_overlap=0	coverage_minus=46	coverage_plus=43	flanking_left=293	flanking_right=293	frequency=1	junction_possible_overlap_registers=42	key=REL606__3501578__-1__REL606__3582223__1__0____293__293__0__1	max_left=268	max_left_minus=268	max_left_plus=214	max_min_left=132	max_min_left_minus=42	max_min_left_plus=132	max_min_right=143	max_min_right_minus=105	max_min_right_plus=143	max_pos_hash_score=86	max_right=232	max_right_minus=232	max_right_plus=155	neg_log10_pos_hash_p_value=0.4	new_junction_coverage=0.79	new_junction_read_count=97	polymorphism_frequency=1.000e+00	pos_hash_score=53	prediction=consensus	read_count_offset=3	side_1_annotate_key=gene	side_1_continuation=0	side_1_coverage=0.00	side_1_overlap=0	side_1_possible_overlap_registers=39	side_1_read_count=0	side_1_redundant=0	side_2_annotate_key=repeat	side_2_continuation=0	side_2_coverage=NA	side_2_overlap=0	side_2_possible_overlap_registers=NA	side_2_read_count=NA	side_2_redundant=1	total_non_overlap_reads=89
JC	86	.	REL606	3628288	-1	REL606	3629735	1	0	alignment_overlap=3	coverage_minus=11	coverage_plus=12	flanking_left=293	flanking_right=293	frequency=1	junction_possible_overlap_registers=39	key=REL606__3628288__-1__REL606__3629732__1__3____293__293__0__0	max_left=245	max_left_minus=243	max_left_plus=245	max_min_left=144	max_min_left_minus=99	max_min_left_plus=144	max_min_right=137	max_min_right_minus=131	max_min_right_plus=137	max_pos_hash_score=80	max_right=190	max_right_minus=190	max_right_plus=180	neg_log10_pos_hash_p_value=3.9	new_junction_coverage=1.38	new_junction_read_count=158	polymorphism_frequency=1.000e+00	pos_hash_score=21	prediction=consensus	reject=COVERAGE_EVENNESS_SKEW	side_1_annotate_key=gene	side_1_continuation=0	side_1_coverage=0.00	side_1_overlap=3	side_1_possible_overlap_registers=42	side_1_read_count=0	side_1_redundant=0	side_2_annotate_key=gene	side_2_continuation=0	side_2_coverage=0.00	side_2_overlap=0	side_2_possible_overlap_registers=39	side_2_read_count=0	side_2_redundant=0	total_non_overlap_reads=23
JC	87	.	REL606	4456967	1	REL606	4502906	1	0	alignment_overlap=0	coverage_minus=57	coverage_plus=52	flanking_left=293	flanking_right=293	frequency=1	junction_possible_overlap_registers=42	key=REL606__4456967__1__REL606__4502906__1__0____293__293__0__1	max_left=290	max_left_minus=275	max_left_plus=290	max_min_left=146	max_min_left_minus=136	max_min_left_plus=146	max_min_right=139	max_min_right_minus=139	max_min_right_plus=103	max_pos_hash_score=86	max_right=258	max_right_minus=195	max_right_plus=258	neg_log10_pos_hash_p_value=0.0	new_junction_coverage=1.13	new_junction_read_count=139	polymorphism_frequency=1.000e+00	pos_hash_score=66	prediction=consensus	read_count_offset=3	side_1_annotate_key=gene	side_1_continuation=0	side_1_coverage=0.00	side_1_overlap=0	side_1_possible_overlap_registers=39	side_1_read_count=0	side_1_redundant=0	side_2_annotate_key=repeat	side_2_continuation=0	side_2_coverage=NA	side_2_overlap=0	side_2_possible_overlap_registers=NA	side_2_read_count=NA	side_2_redundant=1	total_non_overlap_reads=109
JC	88	.	REL606	4456969	-1	REL606	4504348	-1	0	alignment_overlap=0	coverage_minus=42	coverage_plus=31	flanking_left=293	flanking_right=293	frequency=1	junction_possible_overlap_registers=42	key=REL606__4456969__-1__REL606__4504348__-1__0____293__293__0__1	max_left=283	max_left_minus=282	max_left_plus=283	max_min_left=138	max_min_left_minus=130	max_min_left_plus=138	max_min_right=137	max_min_right_minus=137	max_min_right_plus=126	max_pos_hash_score=86	max_right=274	max_right_minus=274	max_right_plus=178	neg_log10_pos_hash_p_value=0.2	new_junction_coverage=0.67	new_junction_read_count=83	polymorphism_frequency=1.000e+00	pos_hash_score=56	prediction=consensus	read_count_offset=3	side_1_annotate_key=gene	side_1_continuation=0	side_1_coverage=0.00	side_1_overlap=0	side_1_possible_overlap_registers=39	side_1_read_count=0	side_1_redundant=0	side_2_annotate_key=repeat	side_2_continuation=0	side_2_coverage=NA	side_2_overlap=0	side_2_possible_overlap_registers=NA	side_2_read_count=NA	side_2_redundant=1	total_non_overlap_reads=73
UN	89	.	REL606	15483	16538
UN	90	.	REL606	16540	16540
UN	91	.	REL606	16545	16546
UN	92	.	REL606	16549	16551
UN	93	.	REL606	16553	16553
UN	94	.	REL606	16555	16557
UN	95	.	REL606	16561	16561
UN	96	.	REL606	16567	16567
UN	97	.	REL606	16582	16582
UN	98	.	REL606	17173	17173
UN	99	.	REL606	17176	17176
UN	100	.	REL606	17178	18230
UN	101	.	REL606	18232	18238
UN	102	.	REL606	24881	25281
UN	103	.	REL606	25283	25284
UN	104	.	REL606	228093	228093
UN	105	.	REL606	228097	228098
UN	106	.	REL606	228100	228100
UN	107	.	REL606	228102	228102
UN	108	.	REL606	228104	228104
UN	109	.	REL606	228109	228110
UN	110	.	REL606	228120	228121
UN	111	.	REL606	228128	228128
UN	112	.	REL606	228131	228131
UN	113	.	REL606	228133	228134
UN	114	.	REL606	228136	228137
UN	115	.	REL606	228139	228344
UN	116	.	REL606	228347	228350
UN	117	.	REL606	228352	228353
UN	118	.	REL606	228356	228361
UN	119	.	REL606	228365	228366
UN	120	.	REL606	228368	228370
UN	121	.	REL606	228377	228377
UN	122	.	REL606	228380	228380
UN	123	.	REL606	228383	228383
UN	124	.	REL606	228389	228389
UN	125	.	REL606	228393	228395
UN	126	.	REL606	228398	228398
UN	127	.	REL606	228403	228404
UN	128	.	REL606	228406	228406
UN	129	.	REL606	228410	228410
UN	130	.	REL606	228424	228424
UN	131	.	REL606	228653	228653
UN	132	.	REL606	228655	229759
UN	133	.	REL606	229761	229767
UN	134	.	REL606	229783	229783
UN	135	.	REL606	229791	229791
UN	136	.	REL606	230153	230153
UN	137	.	REL606	230158	230158
UN	138	.	REL606	230165	230166
UN	139	.	REL606	230168	230168
UN	140	.	REL606	230170	230172
UN	141	.	REL606	230175	230175
UN	142	.	REL606	230177	230177
UN	143	.	REL606	230179	230179
UN	144	.	REL606	230181	230204
UN	145	.	REL606	230206	230222
UN	146	.	REL606	230224	230227
UN	147	.	REL606	230230	230230
UN	148	.	REL606	230232	230235
UN	149	.	REL606	230238	230240
UN	150	.	REL606	230245	230246
UN	151	.	REL606	230253	230253
UN	152	.	REL606	230257	230258
UN	153	.	REL606	230264	230264
UN	154	.	REL606	230268	230268
UN	155	.	REL606	230274	230277
UN	156	.	REL606	230305	230305
UN	157	.	REL606	230309	230309
UN	158	.	REL606	230317	230317
UN	159	.	REL606	230319	230319
UN	160	.	REL606	230457	230457
UN	161	.	REL606	230466	230467
UN	162	.	REL606	230472	230472
UN	163	.	REL606	230480	230480
UN	164	.	REL606	230482	233023
UN	165	.	REL606	233026	233027
UN	166	.	REL606	233031	233031
UN	167	.	REL606	233042	233042
UN	168	.	REL606	242885	242885
UN	169	.	REL606	242901	242901
UN	170	.	REL606	242906	242906
UN	171	.	REL606	242910	242911
UN	172	.	REL606	242915	242915
UN	173	.	REL606	242918	242928
UN	174	.	REL606	242930	242933
UN	175	.	REL606	242938	242939
UN	176	.	REL606	242941	242943
UN	177	.	REL606	242945	243269
UN	178	.	REL606	264412	264414
UN	179	.	REL606	264422	264422
UN	180	.	REL606	264431	264431
UN	181	.	REL606	264433	264433
UN	182	.	REL606	264435	264439
UN	183	.	REL606	264446	264447
UN	184	.	REL606	264450	264450
UN	185	.	REL606	264453	264799
UN	186	.	REL606	354953	355327
UN	187	.	REL606	355329	355336
UN	188	.	REL606	355338	355338
UN	189	.	REL606	355342	355342
UN	190	.	REL606	378423	378424
UN	191	.	REL606	378426	378427
UN	192	.	REL606	378429	378748
UN	193	.	REL606	378750	378750
UN	194	.	REL606	378752	378752
UN	195	.	REL606	378754	378754
UN	196	.	REL606	378761	378762
UN	197	.	REL606	431109	431109
UN	198	.	REL606	431138	431138
UN	199	.	REL606	431148	432094
UN	200	.	REL606	432096	432100
UN	201	.	REL606	432102	432103
UN	202	.	REL606	432110	432110
UN	203	.	REL606	432117	432118
UN	204	.	REL606	432120	432120
UN	205	.	REL606	497003	497003
UN	206	.	REL606	497022	497023
UN	207	.	REL606	497040	497040
UN	208	.	REL606	497046	497046
UN	209	.	REL606	497048	497048
UN	210	.	REL606	497051	497051
UN	211	.	REL606	497056	497058
UN	212	.	REL606	497060	497061
UN	213	.	REL606	497063	497066
UN	214	.	REL606	497068	497070
UN	215	.	REL606	497072	499620
UN	216	.	REL606	499623	499629
UN	217	.	REL606	499631	499632
UN	218	.	REL606	499638	499639
UN	219	.	REL606	499643	499644
UN	220	.	REL606	499649	499651
UN	221	.	REL606	499653	499654
UN	222	.	REL606	499662	499662
UN	223	.	REL606	499664	499664
UN	224	.	REL606	499666	499666
UN	225	.	REL606	499669	499669
UN	226	.	REL606	499671	499671
UN	227	.	REL606	499677	499677
UN	228	.	REL606	499923	499924
UN	229	.	REL606	499928	499928
UN	230	.	REL606	499930	499931
UN	231	.	REL606	499935	499935
UN	232	.	REL606	499937	499937
UN	233	.	REL606	499939	499949
UN	234	.	REL606	499951	500166
UN	235	.	REL606	500169	500171
UN	236	.	REL606	500173	500173
UN	237	.	REL606	500175	500175
UN	238	.	REL606	500178	500180
UN	239	.	REL606	500196	500196
UN	240	.	REL606	547846	547846
UN	241	.	REL606	547861	547861
UN	242	.	REL606	547864	547864
UN	243	.	REL606	547866	547867
UN	244	.	REL606	547869	547873
UN	245	.	REL606	547875	548193
UN	246	.	REL606	548195	548195
UN	247	.	REL606	548199	548200
UN	248	.	REL606	548203	548204
UN	249	.	REL606	548213	548213
UN	250	.	REL606	549348	549348
UN	251	.	REL606	549359	549359
UN	252	.	REL606	549361	549361
UN	253	.	REL606	549363	549364
UN	254	.	REL606	549367	549367
UN	255	.	REL606	549369	549372
UN	256	.	REL606	549374	549375
UN	257	.	REL606	549378	549749
UN	258	.	REL606	549751	549752
UN	259	.	REL606	549757	549757
UN	260	.	REL606	553106	553106
UN	261	.	REL606	553108	553109
UN	262	.	REL606	553117	553117
UN	263	.	REL606	553123	553123
UN	264	.	REL606	553125	554065
UN	265	.	REL606	554067	554067
UN	266	.	REL606	554069	554069
UN	267	.	REL606	554071	554078
UN	268	.	REL606	554083	554084
UN	269	.	REL606	554086	554086
UN	270	.	REL606	554093	554093
UN	271	.	REL606	554097	554098
UN	272	.	REL606	554101	554101
UN	273	.	REL606	588197	588197
UN	274	.	REL606	588206	588206
UN	275	.	REL606	588216	588216
UN	276	.	REL606	588225	588225
UN	277	.	REL606	588229	588229
UN	278	.	REL606	588237	588237
UN	279	.	REL606	588239	588241
UN	280	.	REL606	588243	588931
UN	281	.	REL606	588940	588940
UN	282	.	REL606	589320	589320
UN	283	.	REL606	589327	589327
UN	284	.	REL606	589331	589682
UN	285	.	REL606	590047	598100
UN	286	.	REL606	618882	618882
UN	287	.	REL606	618889	618891
UN	288	.	REL606	618893	618899
UN	289	.	REL606	618901	619203
UN	290	.	REL606	619205	619205
UN	291	.	REL606	633800	634134
UN	292	.	REL606	634136	634137
UN	293	.	REL606	634141	634141
UN	294	.	REL606	634144	634145
UN	295	.	REL606	643052	643052
UN	296	.	REL606	643055	643055
UN	297	.	REL606	643076	643076
UN	298	.	REL606	643085	643088
UN	299	.	REL606	643094	644146
UN	300	.	REL606	644148	644148
UN	301	.	REL606	644151	644173
UN	302	.	REL606	644177	644179
UN	303	.	REL606	665834	665834
UN	304	.	REL606	665845	665845
UN	305	.	REL606	665848	665848
UN	306	.	REL606	665855	665856
UN	307	.	REL606	665863	665863
UN	308	.	REL606	665873	665873
UN	309	.	REL606	665876	665879
UN	310	.	REL606	665889	665893
UN	311	.	REL606	665895	666996
UN	312	.	REL606	713277	713278
UN	313	.	REL606	713282	713282
UN	314	.	REL606	713284	713284
UN	315	.	REL606	713288	713288
UN	316	.	REL606	713292	713296
UN	317	.	REL606	713299	713302
UN	318	.	REL606	713304	713307
UN	319	.	REL606	713310	713315
UN	320	.	REL606	713317	713323
UN	321	.	REL606	713328	713328
UN	322	.	REL606	713335	713336
UN	323	.	REL606	713345	713345
UN	324	.	REL606	713357	713357
UN	325	.	REL606	713361	713361
UN	326	.	REL606	713363	713363
UN	327	.	REL606	713366	713368
UN	328	.	REL606	713375	713375
UN	329	.	REL606	713379	713380
UN	330	.	REL606	713382	713382
UN	331	.	REL606	713389	713390
UN	332	.	REL606	713396	713396
UN	333	.	REL606	713398	713398
UN	334	.	REL606	713401	713402
UN	335	.	REL606	713643	713643
UN	336	.	REL606	713646	713646
UN	337	.	REL606	713664	713664
UN	338	.	REL606	713666	713667
UN	339	.	REL606	713672	713673
UN	340	.	REL606	713678	713678
UN	341	.	REL606	713683	713683
UN	342	.	REL606	713685	713685
UN	343	.	REL606	1111732	1111732
UN	344	.	REL606	1111737	1111738
UN	345	.	REL606	1111751	1111751
UN	346	.	REL606	1111759	1112661
UN	347	.	REL606	1112671	1112671
UN	348	.	REL606	1112693	1112693
UN	349	.	REL606	1194812	1194812
UN	350	.	REL606	1194820	1194820
UN	351	.	REL606	1194824	1194826
UN	352	.	REL606	1194828	1195187
UN	353	.	REL606	1195189	1195194
UN	354	.	REL606	1195196	1195200
UN	355	.	REL606	1195202	1195202
UN	356	.	REL606	1195213	1195213
UN	357	.	REL606	1270586	1271067
UN	358	.	REL606	1271069	1271069
UN	359	.	REL606	1271071	1271074
UN	360	.	REL606	1271079	1271079
UN	361	.	REL606	1271085	1271085
UN	362	.	REL606	1271090	1271090
UN	363	.	REL606	1271293	1272418
UN	364	.	REL606	1272422	1272422
UN	365	.	REL606	1272425	1272425
UN	366	.	REL606	1272428	1272429
UN	367	.	REL606	1324752	1324752
UN	368	.	REL606	1324774	1324774
UN	369	.	REL606	1324786	1324791
UN	370	.	REL606	1324794	1325194
UN	371	.	REL606	1325197	1325198
UN	372	.	REL606	1325200	1325201
UN	373	.	REL606	1325220	1325220
UN	374	.	REL606	1325230	1325230
UN	375	.	REL606	1422789	1423804
UN	376	.	REL606	1423807	1423807
UN	377	.	REL606	1425263	1425263
UN	378	.	REL606	1432146	1432146
UN	379	.	REL606	1432149	1432151
UN	380	.	REL606	1432161	1432173
UN	381	.	REL606	1432175	1432178
UN	382	.	REL606	1432181	1432651
UN	383	.	REL606	1432654	1432655
UN	384	.	REL606	1432658	1432658
UN	385	.	REL606	1446702	1446702
UN	386	.	REL606	1446724	1446724
UN	387	.	REL606	1446729	1446729
UN	388	.	REL606	1446731	1446732
UN	389	.	REL606	1446734	1446734
UN	390	.	REL606	1446738	1446738
UN	391	.	REL606	1446745	1446747
UN	392	.	REL606	1446749	1446749
UN	393	.	REL606	1446758	1446758
UN	394	.	REL606	1446760	1446765
UN	395	.	REL606	1446768	1446770
UN	396	.	REL606	1446773	1447718
UN	397	.	REL606	1447721	1447727
UN	398	.	REL606	1447731	1447731
UN	399	.	REL606	1447744	1447744
UN	400	.	REL606	1447756	1447756
UN	401	.	REL606	1456155	1456156
UN	402	.	REL606	1456158	1456159
UN	403	.	REL606	1456167	1456168
UN	404	.	REL606	1456171	1456173
UN	405	.	REL606	1456175	1456179
UN	406	.	REL606	1456182	1468882
UN	407	.	REL606	1507289	1507293
UN	408	.	REL606	1507299	1509794
UN	409	.	REL606	1509796	1509799
UN	410	.	REL606	1509802	1509806
UN	411	.	REL606	1509808	1509808
UN	412	.	REL606	1509810	1509812
UN	413	.	REL606	1509821	1509821
UN	414	.	REL606	1509823	1509826
UN	415	.	REL606	1509832	1509832
UN	416	.	REL606	1509844	1509844
UN	417	.	REL606	1509850	1509850
UN	418	.	REL606	1509863	1509863
UN	419	.	REL606	1509865	1509865
UN	420	.	REL606	1509873	1509873
UN	421	.	REL606	1510129	1510129
UN	422	.	REL606	1510131	1510131
UN	423	.	REL606	1510133	1510133
UN	424	.	REL606	1510140	1510140
UN	425	.	REL606	1510146	1510146
UN	426	.	REL606	1510149	1510161
UN	427	.	REL606	1510163	1510167
UN	428	.	REL606	1510170	1510324
UN	429	.	REL606	1510327	1510328
UN	430	.	REL606	1510330	1510330
UN	431	.	REL606	1510332	1510332
UN	432	.	REL606	1510336	1510336
UN	433	.	REL606	1510339	1510339
UN	434	.	REL606	1510341	1510341
UN	435	.	REL606	1510350	1510350
UN	436	.	REL606	1510352	1510352
UN	437	.	REL606	1510354	1510355
UN	438	.	REL606	1510369	1510369
UN	439	.	REL606	1552255	1552255
UN	440	.	REL606	1608442	1608443
UN	441	.	REL606	1608458	1608458
UN	442	.	REL606	1612386	1612386
UN	443	.	REL606	1612396	1612396
UN	444	.	REL606	1612405	1612405
UN	445	.	REL606	1612417	1612417
UN	446	.	REL606	1612420	1612421
UN	447	.	REL606	1612428	1612584
UN	448	.	REL606	1612586	1612589
UN	449	.	REL606	1612593	1612593
UN	450	.	REL606	1612596	1612596
UN	451	.	REL606	1613556	1613556
UN	452	.	REL606	1613562	1614503
UN	453	.	REL606	1614506	1614510
UN	454	.	REL606	1614513	1614515
UN	455	.	REL606	1614519	1614520
UN	456	.	REL606	1614522	1614522
UN	457	.	REL606	1614524	1614524
UN	458	.	REL606	1614533	1614533
UN	459	.	REL606	1614536	1614536
UN	460	.	REL606	1614538	1614539
UN	461	.	REL606	1614805	1614818
UN	462	.	REL606	1614820	1614828
UN	463	.	REL606	1614831	1615808
UN	464	.	REL606	1615810	1615811
UN	465	.	REL606	1615813	1615813
UN	466	.	REL606	1615825	1615825
UN	467	.	REL606	1685144	1685144
UN	468	.	REL606	1728441	1729538
UN	469	.	REL606	1729540	1729540
UN	470	.	REL606	1729544	1729544
UN	471	.	REL606	1729553	1729553
UN	472	.	REL606	1774787	1774787
UN	473	.	REL606	1774790	1774791
UN	474	.	REL606	1774795	1774795
UN	475	.	REL606	1774812	1774812
UN	476	.	REL606	1774819	1774819
UN	477	.	REL606	1774828	1775892
UN	478	.	REL606	1856931	1856931
UN	479	.	REL606	1856939	1856939
UN	480	.	REL606	1856960	1856960
UN	481	.	REL606	1856964	1857959
UN	482	.	REL606	1857961	1857962
UN	483	.	REL606	1857965	1857965
UN	484	.	REL606	1973149	1973149
UN	485	.	REL606	1973177	1973178
UN	486	.	REL606	1973180	1973180
UN	487	.	REL606	1973182	1973184
UN	488	.	REL606	1973186	1973576
UN	489	.	REL606	1973578	1973578
UN	490	.	REL606	1973581	1973581
UN	491	.	REL606	1973584	1973584
UN	492	.	REL606	1973586	1973586
UN	493	.	REL606	1973602	1973602
UN	494	.	REL606	1973604	1973604
UN	495	.	REL606	2063167	2063168
UN	496	.	REL606	2063170	2063170
UN	497	.	REL606	2063175	2063176
UN	498	.	REL606	2063183	2063184
UN	499	.	REL606	2063187	2064228
UN	500	.	REL606	2064231	2064237
UN	501	.	REL606	2064241	2064242
UN	502	.	REL606	2064250	2064250
UN	503	.	REL606	2070765	2070765
UN	504	.	REL606	2070769	2070769
UN	505	.	REL606	2070775	2070778
UN	506	.	REL606	2070780	2071206
UN	507	.	REL606	2071210	2071211
UN	508	.	REL606	2071214	2071214
UN	509	.	REL606	2071219	2071219
UN	510	.	REL606	2085262	2085262
UN	511	.	REL606	2085269	2085269
UN	512	.	REL606	2085271	2085271
UN	513	.	REL606	2085273	2085274
UN	514	.	REL606	2085281	2085709
UN	515	.	REL606	2196825	2196826
UN	516	.	REL606	2196828	2196828
UN	517	.	REL606	2196830	2196830
UN	518	.	REL606	2196841	2196841
UN	519	.	REL606	2196845	2196849
UN	520	.	REL606	2196853	2196853
UN	521	.	REL606	2196962	2196962
UN	522	.	REL606	2204926	2204926
UN	523	.	REL606	2204930	2204930
UN	524	.	REL606	2204932	2205267
UN	525	.	REL606	2205269	2205295
UN	526	.	REL606	2205298	2205298
UN	527	.	REL606	2205300	2205300
UN	528	.	REL606	2205303	2205303
UN	529	.	REL606	2205316	2205318
UN	530	.	REL606	2205322	2205322
UN	531	.	REL606	2349620	2349620
UN	532	.	REL606	2349627	2349629
UN	533	.	REL606	2349640	2349641
UN	534	.	REL606	2349644	2349645
UN	535	.	REL606	2349648	2350010
UN	536	.	REL606	2350012	2350013
UN	537	.	REL606	2350017	2350017
UN	538	.	REL606	2350020	2350022
UN	539	.	REL606	2350028	2350030
UN	540	.	REL606	2350034	2350034
UN	541	.	REL606	2350036	2350036
UN	542	.	REL606	2350044	2350044
UN	543	.	REL606	2350050	2350050
UN	544	.	REL606	2350055	2350055
UN	545	.	REL606	2350060	2350060
UN	546	.	REL606	2350063	2350063
UN	547	.	REL606	2350067	2350067
UN	548	.	REL606	2350075	2350076
UN	549	.	REL606	2350081	2350081
UN	550	.	REL606	2390696	2390696
UN	551	.	REL606	2390707	2390707
UN	552	.	REL606	2390721	2391626
UN	553	.	REL606	2391628	2391630
UN	554	.	REL606	2561594	2561598
UN	555	.	REL606	2561601	2561959
UN	556	.	REL606	2561963	2561963
UN	557	.	REL606	2561965	2561965
UN	558	.	REL606	2561967	2561967
UN	559	.	REL606	2561970	2561972
UN	560	.	REL606	2561982	2561982
UN	561	.	REL606	2591094	2591095
UN	562	.	REL606	2591100	2591103
UN	563	.	REL606	2591108	2591108
UN	564	.	REL606	2591111	2591111
UN	565	.	REL606	2591114	2591122
UN	566	.	REL606	2591124	2591124
UN	567	.	REL606	2591126	2591130
UN	568	.	REL606	2591134	2595989
UN	569	.	REL606	2595997	2596004
UN	570	.	REL606	2596006	2596008
UN	571	.	REL606	2596012	2596012
UN	572	.	REL606	2596021	2596021
UN	573	.	REL606	2599262	2599262
UN	574	.	REL606	2599282	2599282
UN	575	.	REL606	2599293	2599293
UN	576	.	REL606	2599296	2599296
UN	577	.	REL606	2599302	2599302
UN	578	.	REL606	2599305	2599306
UN	579	.	REL606	2599308	2599322
UN	580	.	REL606	2599324	2599325
UN	581	.	REL606	2599327	2599328
UN	582	.	REL606	2599330	2600394
UN	583	.	REL606	2600396	2600397
UN	584	.	REL606	2600399	2600400
UN	585	.	REL606	2600402	2600403
UN	586	.	REL606	2600407	2600410
UN	587	.	REL606	2600413	2600416
UN	588	.	REL606	2600419	2600420
UN	589	.	REL606	2600424	2600424
UN	590	.	REL606	2600427	2600428
UN	591	.	REL606	2600434	2600435
UN	592	.	REL606	2600447	2600447
UN	593	.	REL606	2627697	2627698
UN	594	.	REL606	2627700	2627700
UN	595	.	REL606	2627702	2627930
UN	596	.	REL606	2627932	2627932
UN	597	.	REL606	2627936	2627936
UN	598	.	REL606	2627940	2627940
UN	599	.	REL606	2627943	2627943
UN	600	.	REL606	2627946	2627946
UN	601	.	REL606	2627955	2627955
UN	602	.	REL606	2717803	2717803
UN	603	.	REL606	2717830	2717830
UN	604	.	REL606	2717836	2717837
UN	605	.	REL606	2717839	2717839
UN	606	.	REL606	2717841	2718790
UN	607	.	REL606	2718792	2718792
UN	608	.	REL606	2718795	2718795
UN	609	.	REL606	2718797	2718800
UN	610	.	REL606	2718802	2718802
UN	611	.	REL606	2718807	2718807
UN	612	.	REL606	2718809	2718809
UN	613	.	REL606	2718817	2718817
UN	614	.	REL606	2718824	2718824
UN	615	.	REL606	2718828	2718828
UN	616	.	REL606	2719435	2719435
UN	617	.	REL606	2719447	2720596
UN	618	.	REL606	2720602	2720602
UN	619	.	REL606	2720604	2720604
UN	620	.	REL606	2720607	2720607
UN	621	.	REL606	2767168	2767168
UN	622	.	REL606	2767174	2767184
UN	623	.	REL606	2767186	2767585
UN	624	.	REL606	2767587	2767596
UN	625	.	REL606	2767600	2767616
UN	626	.	REL606	2767618	2767618
UN	627	.	REL606	2767620	2767623
UN	628	.	REL606	2767631	2767631
UN	629	.	REL606	2767633	2767634
UN	630	.	REL606	2767636	2767637
UN	631	.	REL606	2767643	2767643
UN	632	.	REL606	2767645	2767645
UN	633	.	REL606	2767648	2767648
UN	634	.	REL606	2767653	2767653
UN	635	.	REL606	2827681	2827681
UN	636	.	REL606	2827687	2827687
UN	637	.	REL606	2827690	2828611
UN	638	.	REL606	2828613	2828620
UN	639	.	REL606	2828623	2828630
UN	640	.	REL606	2828635	2828635
UN	641	.	REL606	2828642	2828644
UN	642	.	REL606	2844573	2844573
UN	643	.	REL606	2844585	2844587
UN	644	.	REL606	2844589	2844592
UN	645	.	REL606	2844597	2844599
UN	646	.	REL606	2844601	2844601
UN	647	.	REL606	2844604	2844607
UN	648	.	REL606	2844610	2844611
UN	649	.	REL606	2844614	2844616
UN	650	.	REL606	2844618	2845622
UN	651	.	REL606	2845625	2845626
UN	652	.	REL606	2845628	2845637
UN	653	.	REL606	2962236	2962236
UN	654	.	REL606	2962239	2962239
UN	655	.	REL606	2962249	2962250
UN	656	.	REL606	2962254	2962254
UN	657	.	REL606	2962258	2962259
UN	658	.	REL606	2962262	2963313
UN	659	.	REL606	2963315	2963321
UN	660	.	REL606	2963329	2963329
UN	661	.	REL606	3196517	3196524
UN	662	.	REL606	3196526	3196529
UN	663	.	REL606	3196531	3196532
UN	664	.	REL606	3196535	3197603
UN	665	.	REL606	3249971	3249972
UN	666	.	REL606	3249975	3249975
UN	667	.	REL606	3249979	3249979
UN	668	.	REL606	3281600	3281608
UN	669	.	REL606	3281610	3281612
UN	670	.	REL606	3281615	3281617
UN	671	.	REL606	3281623	3281640
UN	672	.	REL606	3281642	3281652
UN	673	.	REL606	3281654	3283905
UN	674	.	REL606	3283907	3283909
UN	675	.	REL606	3283911	3283944
UN	676	.	REL606	3283946	3283950
UN	677	.	REL606	3283952	3283952
UN	678	.	REL606	3283954	3283954
UN	679	.	REL606	3283956	3283962
UN	680	.	REL606	3283964	3283964
UN	681	.	REL606	3283966	3283966
UN	682	.	REL606	3283971	3283971
UN	683	.	REL606	3283973	3283973
UN	684	.	REL606	3283983	3283987
UN	685	.	REL606	3283991	3283992
UN	686	.	REL606	3283997	3283999
UN	687	.	REL606	3284003	3284003
UN	688	.	REL606	3284175	3284175
UN	689	.	REL606	3284177	3284177
UN	690	.	REL606	3284328	3284328
UN	691	.	REL606	3284361	3284361
UN	692	.	REL606	3284367	3286215
UN	693	.	REL606	3286218	3286218
UN	694	.	REL606	3286220	3286223
UN	695	.	REL606	3286226	3286228
UN	696	.	REL606	3286235	3286235
UN	697	.	REL606	3286253	3286253
UN	698	.	REL606	3286322	3286322
UN	699	.	REL606	3286327	3286327
UN	700	.	REL606	3286333	3286333
UN	701	.	REL606	3286350	3286350
UN	702	.	REL606	3286355	3286355
UN	703	.	REL606	3286362	3286362
UN	704	.	REL606	3286372	3286374
UN	705	.	REL606	3286389	3286390
UN	706	.	REL606	3286393	3286396
UN	707	.	REL606	3286398	3286400
UN	708	.	REL606	3286408	3286417
UN	709	.	REL606	3286419	3286419
UN	710	.	REL606	3286422	3286428
UN	711	.	REL606	3286431	3286431
UN	712	.	REL606	3286433	3286435
UN	713	.	REL606	3286441	3286441
UN	714	.	REL606	3286447	3286447
UN	715	.	REL606	3286465	3286465
UN	716	.	REL606	3328111	3328113
UN	717	.	REL606	3328126	3328126
UN	718	.	REL606	3328147	3328152
UN	719	.	REL606	3328154	3328155
UN	720	.	REL606	3328157	3328313
UN	721	.	REL606	3328315	3328319
UN	722	.	REL606	3328322	3328322
UN	723	.	REL606	3328324	3328325
UN	724	.	REL606	3328333	3328333
UN	725	.	REL606	3328347	3328347
UN	726	.	REL606	3328349	3328349
UN	727	.	REL606	3363417	3363417
UN	728	.	REL606	3363423	3363423
UN	729	.	REL606	3363433	3363438
UN	730	.	REL606	3363442	3363444
UN	731	.	REL606	3363446	3363453
UN	732	.	REL606	3363456	3363457
UN	733	.	REL606	3363459	3363833
UN	734	.	REL606	3363836	3363837
UN	735	.	REL606	3363844	3363844
UN	736	.	REL606	3363848	3363848
UN	737	.	REL606	3447279	3447279
UN	738	.	REL606	3447287	3447307
UN	739	.	REL606	3447310	3448223
UN	740	.	REL606	3448227	3448227
UN	741	.	REL606	3448229	3448229
UN	742	.	REL606	3448242	3448243
UN	743	.	REL606	3481455	3481455
UN	744	.	REL606	3481482	3481482
UN	745	.	REL606	3481484	3481484
UN	746	.	REL606	3481502	3481502
UN	747	.	REL606	3481505	3481505
UN	748	.	REL606	3481507	3481508
UN	749	.	REL606	3481511	3481513
UN	750	.	REL606	3481515	3481516
UN	751	.	REL606	3481518	3484471
UN	752	.	REL606	3484473	3484475
UN	753	.	REL606	3484479	3484481
UN	754	.	REL606	3484483	3484486
UN	755	.	REL606	3527609	3527609
UN	756	.	REL606	3527616	3527616
UN	757	.	REL606	3527621	3527621
UN	758	.	REL606	3527623	3527623
UN	759	.	REL606	3527625	3527626
UN	760	.	REL606	3527630	3527631
UN	761	.	REL606	3527635	3527636
UN	762	.	REL606	3527638	3527639
UN	763	.	REL606	3527643	3527644
UN	764	.	REL606	3527647	3527650
UN	765	.	REL606	3527652	3527652
UN	766	.	REL606	3527656	3527661
UN	767	.	REL606	3527664	3527692
UN	768	.	REL606	3527695	3527696
UN	769	.	REL606	3527698	3527698
UN	770	.	REL606	3527702	3527713
UN	771	.	REL606	3527717	3527717
UN	772	.	REL606	3527719	3527719
UN	773	.	REL606	3527721	3527724
UN	774	.	REL606	3527728	3527731
UN	775	.	REL606	3527734	3527734
UN	776	.	REL606	3527756	3527756
UN	777	.	REL606	3527760	3527761
UN	778	.	REL606	3527795	3527795
UN	779	.	REL606	3582413	3582413
UN	780	.	REL606	3582421	3582422
UN	781	.	REL606	3582424	3582425
UN	782	.	REL606	3582428	3582429
UN	783	.	REL606	3582434	3582449
UN	784	.	REL606	3582451	3583534
UN	785	.	REL606	3583536	3583536
UN	786	.	REL606	3628242	3630658
UN	787	.	REL606	3630674	3630674
UN	788	.	REL606	3630679	3630679
UN	789	.	REL606	3631151	3631151
UN	790	.	REL606	3631162	3631162
UN	791	.	REL606	3631166	3631166
UN	792	.	REL606	3631178	3631178
UN	793	.	REL606	3631184	3631185
UN	794	.	REL606	3631187	3631188
UN	795	.	REL606	3631191	3631193
UN	796	.	REL606	3631195	3631610
UN	797	.	REL606	3631623	3631623
UN	798	.	REL606	3673932	3673932
UN	799	.	REL606	3673934	3673936
UN	800	.	REL606	3673945	3673945
UN	801	.	REL606	3673948	3673948
UN	802	.	REL606	3673950	3673954
UN	803	.	REL606	3673957	3673957
UN	804	.	REL606	3673963	3673966
UN	805	.	REL606	3673968	3673970
UN	806	.	REL606	3673972	3674382
UN	807	.	REL606	3674384	3674385
UN	808	.	REL606	3674390	3674392
UN	809	.	REL606	3826078	3826078
UN	810	.	REL606	3826082	3826082
UN	811	.	REL606	3826084	3826085
UN	812	.	REL606	3826095	3826096
UN	813	.	REL606	3826098	3827164
UN	814	.	REL606	3827166	3827166
UN	815	.	REL606	3827168	3827168
UN	816	.	REL606	3827171	3827171
UN	817	.	REL606	3827173	3827174
UN	818	.	REL606	3827185	3827185
UN	819	.	REL606	3827192	3827192
UN	820	.	REL606	3829503	3829504
UN	821	.	REL606	3829509	3829510
UN	822	.	REL606	3829516	3834416
UN	823	.	REL606	3834419	3834419
UN	824	.	REL606	3834422	3834422
UN	825	.	REL606	3834427	3834427
UN	826	.	REL606	3834430	3834430
UN	827	.	REL606	3834433	3834433
UN	828	.	REL606	3834435	3834435
UN	829	.	REL606	3939727	3939727
UN	830	.	REL606	3939736	3939736
UN	831	.	REL606	3939743	3939743
UN	832	.	REL606	3939748	3939748
UN	833	.	REL606	3939750	3939751
UN	834	.	REL606	3939759	3939762
UN	835	.	REL606	3939764	3939765
UN	836	.	REL606	3939768	3939769
UN	837	.	REL606	3939773	3941379
UN	838	.	REL606	3941381	3941387
UN	839	.	REL606	3941391	3941391
UN	840	.	REL606	3941394	3941408
UN	841	.	REL606	3941410	3941410
UN	842	.	REL606	3941415	3941415
UN	843	.	REL606	3941417	3941418
UN	844	.	REL606	3941424	3941424
UN	845	.	REL606	3941447	3941447
UN	846	.	REL606	3941636	3941636
UN	847	.	REL606	3941649	3941651
UN	848	.	REL606	3941653	3941653
UN	849	.	REL606	3941656	3941656
UN	850	.	REL606	3941661	3941661
UN	851	.	REL606	3941671	3941673
UN	852	.	REL606	3941676	3941944
UN	853	.	REL606	3941946	3941948
UN	854	.	REL606	3941950	3941953
UN	855	.	REL606	3941961	3941961
UN	856	.	REL606	3941963	3941963
UN	857	.	REL606	3941968	3941968
UN	858	.	REL606	3941970	3941974
UN	859	.	REL606	3941979	3941979
UN	860	.	REL606	3941981	3941982
UN	861	.	REL606	3941987	3941987
UN	862	.	REL606	3941990	3941995
UN	863	.	REL606	3941997	3941997
UN	864	.	REL606	3941999	3942001
UN	865	.	REL606	3942005	3942005
UN	866	.	REL606	3942007	3942007
UN	867	.	REL606	3942016	3942017
UN	868	.	REL606	3942022	3942022
UN	869	.	REL606	3942026	3942032
UN	870	.	REL606	3942037	3942040
UN	871	.	REL606	3942042	3942042
UN	872	.	REL606	3942044	3942046
UN	873	.	REL606	3942049	3942054
UN	874	.	REL606	3942056	3942065
UN	875	.	REL606	3942068	3942070
UN	876	.	REL606	3942072	3942072
UN	877	.	REL606	3942074	3943055
UN	878	.	REL606	3943057	3943057
UN	879	.	REL606	3943685	3943685
UN	880	.	REL606	3943709	3943709
UN	881	.	REL606	3943746	3943746
UN	882	.	REL606	3943760	3943760
UN	883	.	REL606	3944246	3944247
UN	884	.	REL606	3944249	3944257
UN	885	.	REL606	3944259	3944888
UN	886	.	REL606	3944890	3944890
UN	887	.	REL606	3944892	3944892
UN	888	.	REL606	3944894	3944897
UN	889	.	REL606	3944899	3944899
UN	890	.	REL606	3944901	3944901
UN	891	.	REL606	3944904	3944904
UN	892	.	REL606	4036295	4037424
UN	893	.	REL606	4037426	4037440
UN	894	.	REL606	4037442	4037443
UN	895	.	REL606	4037445	4037445
UN	896	.	REL606	4037451	4037451
UN	897	.	REL606	4073790	4073790
UN	898	.	REL606	4073805	4073806
UN	899	.	REL606	4073810	4073810
UN	900	.	REL606	4073826	4073827
UN	901	.	REL606	4073829	4073831
UN	902	.	REL606	4073833	4073833
UN	903	.	REL606	4073835	4075278
UN	904	.	REL606	4075282	4075283
UN	905	.	REL606	4075296	4075296
UN	906	.	REL606	4075317	4075317
UN	907	.	REL606	4075323	4075324
UN	908	.	REL606	4075945	4075945
UN	909	.	REL606	4075961	4075961
UN	910	.	REL606	4075964	4075965
UN	911	.	REL606	4075974	4075975
UN	912	.	REL606	4075978	4075979
UN	913	.	REL606	4075982	4075982
UN	914	.	REL606	4075994	4075994
UN	915	.	REL606	4075999	4075999
UN	916	.	REL606	4076004	4076006
UN	917	.	REL606	4076008	4076008
UN	918	.	REL606	4076012	4076012
UN	919	.	REL606	4076030	4076030
UN	920	.	REL606	4076032	4076032
UN	921	.	REL606	4076036	4076036
UN	922	.	REL606	4076042	4076043
UN	923	.	REL606	4076048	4076050
UN	924	.	REL606	4076052	4076052
UN	925	.	REL606	4076061	4076061
UN	926	.	REL606	4076065	4076065
UN	927	.	REL606	4076068	4076068
UN	928	.	REL606	4076070	4076070
UN	929	.	REL606	4076072	4076072
UN	930	.	REL606	4076077	4076077
UN	931	.	REL606	4076079	4076079
UN	932	.	REL606	4076083	4076087
UN	933	.	REL606	4076090	4076092
UN	934	.	REL606	4076095	4076096
UN	935	.	REL606	4076100	4076100
UN	936	.	REL606	4076103	4076103
UN	937	.	REL606	4076105	4076105
UN	938	.	REL606	4076120	4076120
UN	939	.	REL606	4076144	4076144
UN	940	.	REL606	4076195	4076195
UN	941	.	REL606	4076198	4076198
UN	942	.	REL606	4076205	4076205
UN	943	.	REL606	4076211	4076213
UN	944	.	REL606	4076215	4076222
UN	945	.	REL606	4076224	4077333
UN	946	.	REL606	4077335	4077336
UN	947	.	REL606	4077340	4077340
UN	948	.	REL606	4077352	4077352
UN	949	.	REL606	4077355	4077355
UN	950	.	REL606	4077360	4077360
UN	951	.	REL606	4077683	4077683
UN	952	.	REL606	4077693	4077694
UN	953	.	REL606	4077698	4077698
UN	954	.	REL606	4077701	4077701
UN	955	.	REL606	4077703	4078743
UN	956	.	REL606	4078746	4078750
UN	957	.	REL606	4078752	4078756
UN	958	.	REL606	4078760	4078761
UN	959	.	REL606	4083522	4083524
UN	960	.	REL606	4083528	4083738
UN	961	.	REL606	4083740	4083742
UN	962	.	REL606	4083744	4083744
UN	963	.	REL606	4083746	4083746
UN	964	.	REL606	4083754	4083754
UN	965	.	REL606	4083763	4083763
UN	966	.	REL606	4115001	4115001
UN	967	.	REL606	4115003	4115005
UN	968	.	REL606	4115010	4115013
UN	969	.	REL606	4115015	4115015
UN	970	.	REL606	4115018	4120041
UN	971	.	REL606	4120043	4120043
UN	972	.	REL606	4120046	4120049
UN	973	.	REL606	4120062	4120062
UN	974	.	REL606	4120068	4120068
UN	975	.	REL606	4120085	4120085
UN	976	.	REL606	4343273	4343275
UN	977	.	REL606	4343277	4343291
UN	978	.	REL606	4343294	4344324
UN	979	.	REL606	4344327	4344327
UN	980	.	REL606	4344329	4344329
UN	981	.	REL606	4344333	4344334
UN	982	.	REL606	4344338	4344341
UN	983	.	REL606	4344343	4344343
UN	984	.	REL606	4344347	4344347
UN	985	.	REL606	4344351	4344351
UN	986	.	REL606	4344355	4344355
UN	987	.	REL606	4418445	4418445
UN	988	.	REL606	4418447	4418447
UN	989	.	REL606	4418450	4418452
UN	990	.	REL606	4418455	4418491
UN	991	.	REL606	4418496	4418496
UN	992	.	REL606	4418503	4418504
UN	993	.	REL606	4418506	4418507
UN	994	.	REL606	4418511	4418511
UN	995	.	REL606	4418514	4418514
UN	996	.	REL606	4418522	4418522
UN	997	.	REL606	4418526	4418526
UN	998	.	REL606	4418529	4418529
UN	999	.	REL606	4418532	4418532
UN	1000	.	REL606	4418534	4418534
UN	1001	.	REL606	4418540	4418540
UN	1002	.	REL606	4418582	4418583
UN	1003	.	REL606	4434285	4434795
UN	1004	.	REL606	4434797	4434797
UN	1005	.	REL606	4434803	4434803
UN	1006	.	REL606	4434805	4434805
UN	1007	.	REL606	4434813	4434814
UN	1008	.	REL606	4450573	4450573
UN	1009	.	REL606	4450600	4450600
UN	1010	.	REL606	4450602	4450602
UN	1011	.	REL606	4450611	4450611
UN	1012	.	REL606	4450615	4450615
UN	1013	.	REL606	4450622	4450622
UN	1014	.	REL606	4450626	4450628
UN	1015	.	REL606	4450631	4450631
UN	1016	.	REL606	4450634	4450634
UN	1017	.	REL606	4450637	4450637
UN	1018	.	REL606	4450639	4450640
UN	1019	.	REL606	4450645	4450645
UN	1020	.	REL606	4450649	4450650
UN	1021	.	REL606	4450656	4450978
UN	1022	.	REL606	4450982	4450982
UN	1023	.	REL606	4450984	4450984
UN	1024	.	REL606	4450987	4450987
UN	1025	.	REL606	4503036	4503038
UN	1026	.	REL606	4503042	4503047
UN	1027	.	REL606	4503049	4503058
UN	1028	.	REL606	4503060	4503065
UN	1029	.	REL606	4503068	4504207
UN	1030	.	REL606	4504213	4504213
UN	1031	.	REL606	4504230	4504231
