# Supplementary material for: Genomic and phenotypic evolution of Escherichia coli in a novel citrate-only resource environment
Source: eLife. 2020 May 29;9:e55414. doi: 10.7554/eLife.55414 (PMC7299349; doi:10.7554/eLife.55414)
Supplement: Supplementary file 5. [file elife-55414-supp5.zip › S4File_genomes-by-environment/DM0-gd/ZDBp880_minus_CZB152.gd]

#=GENOME_DIFF	1.0
#=TITLE	ZDBp880_minus_CZB152
DEL	1	62	REL606	549926	39972	between=IS1	gene_name=[ybcU]–[insK-1]	gene_product=[ybcU],ECB_00510,nohB,ECB_00512,ECB_00513,ECB_00514,ECB_00515,ECB_00516,ECB_00517,appY,ompT,envY,ybcH,nfrA,nfrB,nfrB,ECB_00524,yhhI,ECB_00526,ECB_00527,ECB_00528,ECB_00529,ECB_00530,cusS,cusR,cusC,ylcC,cusB,cusA,pheP,ybdG,nfnB,ybdF,ybdJ,ybdK,insJ-1,insK-1,insB-7,insA-7,[insK-1]	genes_inactivated=ECB_00510,nohB,ECB_00512,ECB_00513,ECB_00514,ECB_00515,ECB_00516,ECB_00517,appY,ompT,envY,ybcH,nfrA,nfrB,nfrB,ECB_00524,yhhI,ECB_00526,ECB_00527,ECB_00528,ECB_00529,ECB_00530,cusS,cusR,cusC,ylcC,cusB,cusA,pheP,ybdG,nfnB,ybdF,ybdJ,ybdK,insJ-1,insK-1,insB-7,insA-7,insK-1	genes_overlapping=ybcU	locus_tag=[ECB_00509]–[ECB_00544_2]	locus_tags_inactivated=ECB_00510,ECB_00511,ECB_00512,ECB_00513,ECB_00514,ECB_00515,ECB_00516,ECB_00517,ECB_00518,ECB_00519,ECB_00520,ECB_00521,ECB_00522,ECB_00523_1,ECB_00523_2,ECB_00524,ECB_00525,ECB_00526,ECB_00527,ECB_00528,ECB_00529,ECB_00530,ECB_00531,ECB_00532,ECB_00533,ECB_00534,ECB_00535,ECB_00536,ECB_00537,ECB_00538,ECB_00539,ECB_00540,ECB_00541,ECB_00542,ECB_00543,ECB_00544_1,ECB_00545,ECB_00546,ECB_00544_2	locus_tags_overlapping=ECB_00509	mutation_category=large_deletion	position_end=589897	position_start=549926
DEL	2	19	REL606	642935	1	gene_name=ybeF	gene_position=pseudogene (2048/2400 nt)	gene_product=predicted DNA-binding transcriptional regulator	gene_strand=<	genes_overlapping=ybeF	locus_tag=ECB_00598	locus_tags_overlapping=ECB_00598	mutation_category=small_indel	position_end=642935	position_start=642935
SNP	3	20	REL606	735765	A	aa_new_seq=I	aa_position=172	aa_ref_seq=M	codon_new_seq=ATT	codon_number=172	codon_position=3	codon_ref_seq=ATG	gene_name=gltA	gene_position=516	gene_product=citrate synthase	gene_strand=<	genes_overlapping=gltA	locus_tag=ECB_00680	locus_tags_overlapping=ECB_00680	mutation_category=snp_nonsynonymous	position_end=735765	position_start=735765	snp_type=nonsynonymous	transl_table=11
MOB	4	112,166	REL606	1236016	IS150	1	3	gene_name=nhaB/fadR	gene_position=intergenic (-128/-91)	gene_product=sodium/proton antiporter/fatty acid metabolism regulator	gene_strand=</>	genes_promoter=nhaB	locus_tag=ECB_01161/ECB_01162	locus_tags_promoter=ECB_01161	mutation_category=mobile_element_insertion	position_end=1236018	position_start=1236016	repeat_size=1443
MOB	5	178,179	REL606	1536594	IS3	1	4	gene_name=rpsV	gene_position=coding (99-102/138 nt)	gene_product=30S ribosomal subunit protein S22	gene_strand=<	genes_inactivated=rpsV	ins_start=GA	locus_tag=ECB_01438	locus_tags_inactivated=ECB_01438	mutation_category=mobile_element_insertion	position_end=1536597	position_start=1536594	repeat_size=1255
MOB	6	114,203	REL606	2133567	IS150	1	4	gene_name=mglB	gene_position=coding (25-28/999 nt)	gene_product=methyl-galactoside transporter subunit	gene_strand=<	genes_inactivated=mglB	locus_tag=ECB_02079	locus_tags_inactivated=ECB_02079	mutation_category=mobile_element_insertion	position_end=2133570	position_start=2133567	repeat_size=1443
MOB	7	115,204	REL606	2325035	IS150	1	3	gene_name=yfcJ	gene_position=coding (685-687/1179 nt)	gene_product=predicted transporter	gene_strand=<	genes_inactivated=yfcJ	locus_tag=ECB_02247	locus_tags_inactivated=ECB_02247	mutation_category=mobile_element_insertion	position_end=2325037	position_start=2325035	repeat_size=1443
DEL	8	65,276	REL606	3196333	59	gene_name=yhbE/insJ-2	gene_position=intergenic (-27/-48)	gene_product=conserved inner membrane protein/IS150 hypothetical protein	gene_strand=</>	genes_promoter=yhbE	locus_tag=ECB_03049/ECB_00619_13	locus_tags_promoter=ECB_03049	mediated=IS150	mutation_category=large_deletion	position_end=3196391	position_start=3196333
MOB	13	296,297	REL606	3501576	IS150	1	3	gene_name=yhiO/uspA	gene_position=intergenic (-35/-354)	gene_product=universal stress protein UspB/universal stress global response regulator	gene_strand=</>	genes_promoter=yhiO	locus_tag=ECB_03343/ECB_03344	locus_tags_promoter=ECB_03343	mutation_category=mobile_element_insertion	position_end=3501578	position_start=3501576	repeat_size=1443
MOB	14	116,327	REL606	3975518	IS150	-1	3	gene_name=yihS	gene_position=coding (322-324/1242 nt)	gene_product=predicted glucosamine isomerase	gene_strand=<	genes_inactivated=yihS	locus_tag=ECB_03765	locus_tags_inactivated=ECB_03765	mutation_category=mobile_element_insertion	position_end=3975520	position_start=3975518	repeat_size=1443
RA	15	.	REL606	155943	0	T	G	aa_new_seq=A	aa_position=191	aa_ref_seq=A	bias_e_value=1.36524e-13	bias_p_value=3.01967e-20	codon_new_seq=GCC	codon_number=191	codon_position=3	codon_ref_seq=GCA	consensus_reject=FREQUENCY_CUTOFF	consensus_score=250.8	fisher_strand_p_value=6.05683e-22	frequency=3.145e-01	gene_name=yadL	gene_position=573	gene_product=predicted fimbrial-like adhesin protein	gene_strand=<	ks_quality_p_value=1	locus_tag=ECB_00136	major_base=T	major_cov=12/73	major_frequency=6.855e-01	minor_base=G	minor_cov=39/0	new_cov=39/0	new_seq=G	polymorphism_frequency=3.145e-01	polymorphism_score=53.0	prediction=polymorphism	ref_cov=12/73	ref_seq=T	snp_type=synonymous	total_cov=51/73	transl_table=11
RA	16	.	REL606	276864	0	A	C	bias_e_value=0.115035	bias_p_value=2.54438e-08	consensus_reject=FREQUENCY_CUTOFF	consensus_score=301.2	fisher_strand_p_value=1.18028e-09	frequency=2.000e-01	ks_quality_p_value=1	major_base=A	major_cov=62/34	major_frequency=8.000e-01	minor_base=C	minor_cov=0/24	new_cov=0/24	no_show=1	polymorphism_frequency=2.000e-01	polymorphism_score=19.7	prediction=polymorphism	ref_cov=62/34	total_cov=62/58
RA	17	.	REL606	472448	0	A	G	aa_new_seq=E	aa_position=294	aa_ref_seq=K	bias_e_value=5.31008e-06	bias_p_value=1.1745e-12	codon_new_seq=GAA	codon_number=294	codon_position=1	codon_ref_seq=AAA	consensus_reject=FREQUENCY_CUTOFF	consensus_score=270.2	fisher_strand_p_value=3.67791e-14	frequency=2.437e-01	gene_name=hemH	gene_position=880	gene_product=ferrochelatase	gene_strand=>	ks_quality_p_value=1	locus_tag=ECB_00426	major_base=A	major_cov=22/68	major_frequency=7.563e-01	minor_base=G	minor_cov=29/0	new_cov=29/0	new_seq=G	polymorphism_frequency=2.437e-01	polymorphism_score=19.1	prediction=polymorphism	ref_cov=22/68	ref_seq=A	snp_type=nonsynonymous	total_cov=52/68	transl_table=11
RA	18	.	REL606	627219	0	T	C	aa_new_seq=E	aa_position=330	aa_ref_seq=K	bias_e_value=37382.5	bias_p_value=0.00826838	codon_new_seq=GAA	codon_number=330	codon_position=1	codon_ref_seq=AAA	consensus_reject=FREQUENCY_CUTOFF	consensus_score=1380.7	fisher_strand_p_value=0.156442	frequency=7.376e-01	gene_name=citT	gene_position=988	gene_product=citrate:succinate antiporter	gene_strand=<	ks_quality_p_value=0.00672712	locus_tag=ECB_00580	major_base=C	major_cov=273/275	major_frequency=7.376e-01	minor_base=T	minor_cov=109/86	new_cov=273/275	new_seq=C	polymorphism_frequency=7.376e-01	polymorphism_score=inf	prediction=polymorphism	ref_cov=109/86	ref_seq=T	snp_type=nonsynonymous	total_cov=383/361	transl_table=11
RA	19	.	REL606	642935	0	G	.	consensus_score=743.2	frequency=1	gene_name=ybeF	gene_position=pseudogene (2048/2400 nt)	gene_product=predicted DNA-binding transcriptional regulator	gene_strand=<	locus_tag=ECB_00598	major_base=.	major_cov=82/79	major_frequency=1.000e+00	minor_base=N	minor_cov=0/0	new_cov=82/79	polymorphism_frequency=1.000e+00	polymorphism_score=NA	prediction=consensus	ref_cov=0/0	snp_type=pseudogene	total_cov=82/79
RA	20	.	REL606	735765	0	C	A	aa_new_seq=I	aa_position=172	aa_ref_seq=M	codon_new_seq=ATT	codon_number=172	codon_position=3	codon_ref_seq=ATG	consensus_score=771.1	frequency=1	gene_name=gltA	gene_position=516	gene_product=citrate synthase	gene_strand=<	locus_tag=ECB_00680	major_base=A	major_cov=128/62	major_frequency=1.000e+00	minor_base=N	minor_cov=0/0	new_cov=128/62	new_seq=A	polymorphism_frequency=1.000e+00	polymorphism_score=NA	prediction=consensus	ref_cov=0/0	ref_seq=C	snp_type=nonsynonymous	total_cov=128/62	transl_table=11
RA	21	.	REL606	956056	0	A	C	bias_e_value=5.97171e-08	bias_p_value=1.32084e-14	consensus_reject=FREQUENCY_CUTOFF	consensus_score=320.0	fisher_strand_p_value=3.61312e-16	frequency=2.083e-01	ks_quality_p_value=1	major_base=A	major_cov=81/14	major_frequency=7.917e-01	minor_base=C	minor_cov=0/25	new_cov=0/25	no_show=1	polymorphism_frequency=2.083e-01	polymorphism_score=24.0	prediction=polymorphism	ref_cov=81/14	total_cov=81/39
RA	22	.	REL606	1005127	0	A	C	bias_e_value=0.0534913	bias_p_value=1.18314e-08	consensus_reject=FREQUENCY_CUTOFF	consensus_score=192.5	fisher_strand_p_value=5.29137e-10	frequency=3.393e-01	gene_name=ompF/asnS	gene_position=intergenic (-32/+570)	gene_product=outer membrane porin 1a (Ia;b;F)/asparaginyl-tRNA synthetase	gene_strand=</<	ks_quality_p_value=1	locus_tag=ECB_00933/ECB_00934	major_base=A	major_cov=40/34	major_frequency=6.607e-01	minor_base=C	minor_cov=0/38	new_cov=0/38	polymorphism_frequency=3.393e-01	polymorphism_score=31.7	prediction=polymorphism	ref_cov=40/34	snp_type=intergenic	total_cov=40/73
RA	23	.	REL606	1020103	0	T	G	bias_e_value=0.000264827	bias_p_value=5.85752e-11	consensus_reject=FREQUENCY_CUTOFF	consensus_score=233.6	fisher_strand_p_value=2.1003e-12	frequency=2.418e-01	ks_quality_p_value=1	major_base=T	major_cov=13/56	major_frequency=7.582e-01	minor_base=G	minor_cov=22/0	new_cov=22/0	no_show=1	polymorphism_frequency=2.418e-01	polymorphism_score=13.2	prediction=polymorphism	ref_cov=13/56	total_cov=35/56
RA	24	.	REL606	1177031	0	T	G	bias_e_value=1.77521e-08	bias_p_value=3.92647e-15	consensus_reject=FREQUENCY_CUTOFF	consensus_score=396.4	fisher_strand_p_value=1.03865e-16	frequency=2.166e-01	ks_quality_p_value=1	major_base=T	major_cov=31/92	major_frequency=7.834e-01	minor_base=G	minor_cov=34/0	new_cov=34/0	no_show=1	polymorphism_frequency=2.166e-01	polymorphism_score=43.5	prediction=polymorphism	ref_cov=31/92	total_cov=65/92
RA	25	.	REL606	1262066	0	A	C	bias_e_value=1.9374e-14	bias_p_value=4.28519e-21	consensus_reject=FREQUENCY_CUTOFF	consensus_score=321.9	fisher_strand_p_value=8.265e-23	frequency=3.056e-01	gene_name=ychM/prsA	gene_position=intergenic (-92/+33)	gene_product=predicted transporter/ribose-phosphate pyrophosphokinase	gene_strand=</<	ks_quality_p_value=1	locus_tag=ECB_01181/ECB_01182	major_base=A	major_cov=82/18	major_frequency=6.944e-01	minor_base=C	minor_cov=0/44	new_cov=0/44	polymorphism_frequency=3.056e-01	polymorphism_score=12.6	prediction=polymorphism	ref_cov=82/18	snp_type=intergenic	total_cov=82/62
RA	26	.	REL606	1288647	0	T	G	bias_e_value=1.96342e-13	bias_p_value=4.34275e-20	consensus_reject=FREQUENCY_CUTOFF	consensus_score=409.2	fisher_strand_p_value=8.77591e-22	frequency=2.778e-01	gene_name=narI/ECB_01206	gene_position=intergenic (+38/-145)	gene_product=nitrate reductase 1, gamma (cytochrome b(NR)) subunit/hypothetical protein	gene_strand=>/>	ks_quality_p_value=1	locus_tag=ECB_01205/ECB_01206	major_base=T	major_cov=35/95	major_frequency=7.222e-01	minor_base=G	minor_cov=50/0	new_cov=50/0	polymorphism_frequency=2.778e-01	polymorphism_score=25.2	prediction=polymorphism	ref_cov=35/95	snp_type=intergenic	total_cov=87/97
RA	27	.	REL606	1323710	0	T	G	aa_new_seq=G	aa_position=29	aa_ref_seq=V	bias_e_value=1.06034e-06	bias_p_value=2.34529e-13	codon_new_seq=GGG	codon_number=29	codon_position=2	codon_ref_seq=GTG	consensus_reject=FREQUENCY_CUTOFF	consensus_score=299.6	fisher_strand_p_value=6.98095e-15	frequency=2.562e-01	gene_name=yciO	gene_position=86	gene_product=hypothetical protein	gene_strand=>	ks_quality_p_value=1	locus_tag=ECB_01241	major_base=T	major_cov=22/68	major_frequency=7.438e-01	minor_base=G	minor_cov=31/0	new_cov=31/0	new_seq=G	polymorphism_frequency=2.562e-01	polymorphism_score=19.9	prediction=polymorphism	ref_cov=22/68	ref_seq=T	snp_type=nonsynonymous	total_cov=53/68	transl_table=11
RA	28	.	REL606	1447820	0	A	C	aa_new_seq=Q	aa_position=285	aa_ref_seq=K	bias_e_value=4419610	bias_p_value=0.977544	codon_new_seq=CAG	codon_number=285	codon_position=1	codon_ref_seq=AAG	consensus_score=403.3	fisher_strand_p_value=1	frequency=1	gene_name=insF-2	gene_position=853	gene_product=IS3 element protein InsF	gene_strand=>	ks_quality_p_value=0.795702	locus_tag=ECB_01360	major_base=C	major_cov=42/64	major_frequency=9.907e-01	minor_base=A	minor_cov=0/1	new_cov=42/64	new_seq=C	polymorphism_frequency=9.907e-01	polymorphism_score=-3.7	prediction=consensus	ref_cov=0/1	ref_seq=A	snp_type=nonsynonymous	total_cov=42/65	transl_table=11
RA	29	.	REL606	1490899	0	A	G	aa_new_seq=G	aa_position=55	aa_ref_seq=G	bias_e_value=3.50309e-13	bias_p_value=7.74825e-20	codon_new_seq=GGG	codon_number=55	codon_position=3	codon_ref_seq=GGA	consensus_reject=FREQUENCY_CUTOFF	consensus_score=200.6	fisher_strand_p_value=1.58471e-21	frequency=3.193e-01	gene_name=ydcU	gene_position=165	gene_product=predicted spermidine/putrescine transporter subunit	gene_strand=>	ks_quality_p_value=1	locus_tag=ECB_01399	major_base=A	major_cov=11/70	major_frequency=6.807e-01	minor_base=G	minor_cov=38/0	new_cov=38/0	new_seq=G	polymorphism_frequency=3.193e-01	polymorphism_score=64.7	prediction=polymorphism	ref_cov=11/70	ref_seq=A	snp_type=synonymous	total_cov=49/70	transl_table=11
RA	30	.	REL606	1490904	0	A	T	aa_new_seq=F	aa_position=57	aa_ref_seq=Y	bias_e_value=4.17014e-07	bias_p_value=9.22363e-14	codon_new_seq=TTT	codon_number=57	codon_position=2	codon_ref_seq=TAT	consensus_reject=FREQUENCY_CUTOFF	consensus_score=247.6	fisher_strand_p_value=2.6691e-15	frequency=2.455e-01	gene_name=ydcU	gene_position=170	gene_product=predicted spermidine/putrescine transporter subunit	gene_strand=>	ks_quality_p_value=1	locus_tag=ECB_01399	major_base=A	major_cov=15/68	major_frequency=7.545e-01	minor_base=T	minor_cov=27/0	new_cov=27/0	new_seq=T	polymorphism_frequency=2.455e-01	polymorphism_score=48.4	prediction=polymorphism	ref_cov=15/68	ref_seq=A	snp_type=nonsynonymous	total_cov=42/68	transl_table=11
RA	31	.	REL606	1510660	0	A	C	bias_e_value=3.46153e-05	bias_p_value=7.65632e-12	consensus_reject=FREQUENCY_CUTOFF	consensus_score=360.4	fisher_strand_p_value=2.5524e-13	frequency=2.044e-01	ks_quality_p_value=1	major_base=A	major_cov=79/30	major_frequency=7.956e-01	minor_base=C	minor_cov=0/28	new_cov=0/28	no_show=1	polymorphism_frequency=2.044e-01	polymorphism_score=51.2	prediction=polymorphism	ref_cov=79/30	total_cov=79/58
RA	32	.	REL606	1618762	0	A	C	bias_e_value=7.23739e-13	bias_p_value=1.60079e-19	consensus_reject=FREQUENCY_CUTOFF	consensus_score=463.0	fisher_strand_p_value=3.32438e-21	frequency=2.320e-01	ks_quality_p_value=1	major_base=A	major_cov=107/32	major_frequency=7.680e-01	minor_base=C	minor_cov=0/42	new_cov=0/42	no_show=1	polymorphism_frequency=2.320e-01	polymorphism_score=37.6	prediction=polymorphism	ref_cov=107/32	total_cov=107/75
RA	33	.	REL606	1688229	0	A	C	aa_new_seq=P	aa_position=92	aa_ref_seq=T	bias_e_value=1.38633e-12	bias_p_value=3.06634e-19	codon_new_seq=CCC	codon_number=92	codon_position=1	codon_ref_seq=ACC	consensus_reject=FREQUENCY_CUTOFF	consensus_score=247.2	fisher_strand_p_value=6.45692e-21	frequency=3.254e-01	gene_name=nth	gene_position=274	gene_product=DNA glycosylase and apyrimidinic (AP) lyase (endonuclease III)	gene_strand=>	ks_quality_p_value=1	locus_tag=ECB_01603	major_base=A	major_cov=70/15	major_frequency=6.746e-01	minor_base=C	minor_cov=0/41	new_cov=0/41	new_seq=C	polymorphism_frequency=3.254e-01	polymorphism_score=46.9	prediction=polymorphism	ref_cov=70/15	ref_seq=A	snp_type=nonsynonymous	total_cov=70/56	transl_table=11
RA	34	.	REL606	1750983	0	G	C	bias_e_value=114.873	bias_p_value=2.5408e-05	consensus_reject=FREQUENCY_CUTOFF	consensus_score=137.4	fisher_strand_p_value=1.80675e-06	frequency=2.941e-01	gene_name=aroD/ydiF	gene_position=intergenic (+33/-112)	gene_product=3-dehydroquinate dehydratase/fused predicted acetyl-CoA:acetoacetyl-CoA transferase: alpha subunit/beta subunit	gene_strand=>/>	ks_quality_p_value=0.98782	locus_tag=ECB_01662/ECB_01663	major_base=G	major_cov=20/28	major_frequency=7.059e-01	minor_base=C	minor_cov=20/0	new_cov=20/0	polymorphism_frequency=2.941e-01	polymorphism_score=30.3	prediction=polymorphism	ref_cov=20/28	snp_type=intergenic	total_cov=40/28
RA	35	.	REL606	1795337	0	A	C	aa_new_seq=G	aa_position=39	aa_ref_seq=V	bias_e_value=4.59645e-07	bias_p_value=1.01666e-13	codon_new_seq=GGG	codon_number=39	codon_position=2	codon_ref_seq=GTG	consensus_reject=FREQUENCY_CUTOFF	consensus_score=244.0	fisher_strand_p_value=2.95053e-15	frequency=2.692e-01	gene_name=celF	gene_position=116	gene_product=cryptic phospho-beta-glucosidase, NAD(P)-binding	gene_strand=<	ks_quality_p_value=1	locus_tag=ECB_01703	major_base=A	major_cov=62/14	major_frequency=7.308e-01	minor_base=C	minor_cov=0/28	new_cov=0/28	new_seq=C	polymorphism_frequency=2.692e-01	polymorphism_score=30.6	prediction=polymorphism	ref_cov=62/14	ref_seq=A	snp_type=nonsynonymous	total_cov=62/42	transl_table=11
RA	36	.	REL606	1802013	0	G	A	bias_e_value=1.81311e-17	bias_p_value=4.01029e-24	consensus_reject=FREQUENCY_CUTOFF	consensus_score=283.1	fisher_strand_p_value=6.80289e-26	frequency=2.269e-01	ks_quality_p_value=1	major_base=G	major_cov=91/1	major_frequency=7.731e-01	minor_base=A	minor_cov=0/27	new_cov=0/27	no_show=1	polymorphism_frequency=2.269e-01	polymorphism_score=50.2	prediction=polymorphism	ref_cov=91/1	total_cov=92/28
RA	37	.	REL606	2007927	0	T	G	bias_e_value=1.01978e-09	bias_p_value=2.25559e-16	consensus_reject=FREQUENCY_CUTOFF	consensus_score=305.3	fisher_strand_p_value=5.53723e-18	frequency=2.072e-01	ks_quality_p_value=1	major_base=T	major_cov=7/81	major_frequency=7.928e-01	minor_base=G	minor_cov=23/0	new_cov=23/0	no_show=1	polymorphism_frequency=2.072e-01	polymorphism_score=27.0	prediction=polymorphism	ref_cov=7/81	total_cov=30/81
RA	38	.	REL606	2139875	0	T	G	bias_e_value=3.41232e-06	bias_p_value=7.54749e-13	consensus_reject=FREQUENCY_CUTOFF	consensus_score=320.4	fisher_strand_p_value=2.33017e-14	frequency=2.119e-01	ks_quality_p_value=1	major_base=T	major_cov=18/75	major_frequency=7.881e-01	minor_base=G	minor_cov=25/0	new_cov=25/0	no_show=1	polymorphism_frequency=2.119e-01	polymorphism_score=13.3	prediction=polymorphism	ref_cov=18/75	total_cov=43/75
RA	39	.	REL606	2173900	0	A	C	aa_new_seq=P	aa_position=25	aa_ref_seq=T	bias_e_value=9.54835e-18	bias_p_value=2.11193e-24	codon_new_seq=CCC	codon_number=25	codon_position=1	codon_ref_seq=ACC	consensus_reject=FREQUENCY_CUTOFF	consensus_score=291.2	fisher_strand_p_value=3.54339e-26	frequency=3.217e-01	gene_name=yejH	gene_position=73	gene_product=predicted ATP-dependet helicase	gene_strand=>	ks_quality_p_value=1	locus_tag=ECB_02114	major_base=A	major_cov=87/10	major_frequency=6.783e-01	minor_base=C	minor_cov=1/45	new_cov=1/45	new_seq=C	polymorphism_frequency=3.217e-01	polymorphism_score=63.5	prediction=polymorphism	ref_cov=87/10	ref_seq=A	snp_type=nonsynonymous	total_cov=88/55	transl_table=11
RA	40	.	REL606	2238337	0	A	C	bias_e_value=0.000198439	bias_p_value=4.38914e-11	consensus_reject=FREQUENCY_CUTOFF	consensus_score=266.4	fisher_strand_p_value=1.55708e-12	frequency=2.377e-01	ks_quality_p_value=1	major_base=A	major_cov=65/28	major_frequency=7.623e-01	minor_base=C	minor_cov=0/29	new_cov=0/29	no_show=1	polymorphism_frequency=2.377e-01	polymorphism_score=46.2	prediction=polymorphism	ref_cov=65/28	total_cov=65/57
RA	41	.	REL606	2575129	0	A	C	bias_e_value=2.76593e-08	bias_p_value=6.11777e-15	consensus_reject=FREQUENCY_CUTOFF	consensus_score=409.3	fisher_strand_p_value=1.63805e-16	frequency=2.036e-01	ks_quality_p_value=1	major_base=A	major_cov=98/35	major_frequency=7.964e-01	minor_base=C	minor_cov=0/34	new_cov=0/34	no_show=1	polymorphism_frequency=2.036e-01	polymorphism_score=40.7	prediction=polymorphism	ref_cov=98/35	total_cov=98/70
RA	42	.	REL606	2774214	0	C	A	aa_new_seq=F	aa_position=108	aa_ref_seq=C	bias_e_value=264.744	bias_p_value=5.85569e-05	codon_new_seq=TTT	codon_number=108	codon_position=2	codon_ref_seq=TGT	consensus_reject=FREQUENCY_CUTOFF	consensus_score=145.4	fisher_strand_p_value=4.39089e-06	frequency=3.000e-01	gene_name=ECB_02652	gene_position=323	gene_product=conserved hypothetical protein	gene_strand=<	ks_quality_p_value=1	locus_tag=ECB_02652	major_base=C	major_cov=28/28	major_frequency=7.000e-01	minor_base=A	minor_cov=0/24	new_cov=0/24	new_seq=A	polymorphism_frequency=3.000e-01	polymorphism_score=24.6	prediction=polymorphism	ref_cov=28/28	ref_seq=C	snp_type=nonsynonymous	total_cov=28/52	transl_table=11
RA	43	.	REL606	2774220	0	T	C	aa_new_seq=G	aa_position=106	aa_ref_seq=E	bias_e_value=2.60076	bias_p_value=5.75245e-07	codon_new_seq=GGG	codon_number=106	codon_position=2	codon_ref_seq=GAG	consensus_reject=FREQUENCY_CUTOFF	consensus_score=102.9	fisher_strand_p_value=3.1479e-08	frequency=3.659e-01	gene_name=ECB_02652	gene_position=317	gene_product=conserved hypothetical protein	gene_strand=<	ks_quality_p_value=1	locus_tag=ECB_02652	major_base=T	major_cov=29/23	major_frequency=6.341e-01	minor_base=C	minor_cov=0/30	new_cov=0/30	new_seq=C	polymorphism_frequency=3.659e-01	polymorphism_score=35.5	prediction=polymorphism	ref_cov=29/23	ref_seq=T	snp_type=nonsynonymous	total_cov=29/53	transl_table=11
RA	44	.	REL606	2871177	0	T	C	bias_e_value=0.085937	bias_p_value=1.90078e-08	consensus_reject=FREQUENCY_CUTOFF	consensus_score=199.1	fisher_strand_p_value=8.69397e-10	frequency=2.366e-01	ks_quality_p_value=1	major_base=T	major_cov=50/21	major_frequency=7.634e-01	minor_base=C	minor_cov=0/22	new_cov=0/22	no_show=1	polymorphism_frequency=2.366e-01	polymorphism_score=27.1	prediction=polymorphism	ref_cov=50/21	total_cov=50/43
RA	45	.	REL606	2921590	0	T	G	bias_e_value=0.639641	bias_p_value=1.41478e-07	consensus_reject=FREQUENCY_CUTOFF	consensus_score=332.4	fisher_strand_p_value=7.1618e-09	frequency=2.074e-01	ks_quality_p_value=1	major_base=T	major_cov=47/60	major_frequency=7.926e-01	minor_base=G	minor_cov=28/0	new_cov=28/0	no_show=1	polymorphism_frequency=2.074e-01	polymorphism_score=19.6	prediction=polymorphism	ref_cov=47/60	total_cov=75/60
RA	46	.	REL606	2945750	0	A	C	bias_e_value=7.83025e-07	bias_p_value=1.73192e-13	consensus_reject=FREQUENCY_CUTOFF	consensus_score=373.0	fisher_strand_p_value=5.1077e-15	frequency=2.500e-01	gene_name=yeeP/flu	gene_position=intergenic (+309/-63)	gene_product=b1999; predicted GTP-binding protein/antigen 43 (Ag43) phase-variable biofilm formation autotransporter	gene_strand=>/>	ks_quality_p_value=1	locus_tag=ECB_02799/ECB_02800	major_base=A	major_cov=78/42	major_frequency=7.500e-01	minor_base=C	minor_cov=0/40	new_cov=0/40	polymorphism_frequency=2.500e-01	polymorphism_score=12.5	prediction=polymorphism	ref_cov=78/42	snp_type=intergenic	total_cov=78/82
RA	47	.	REL606	3217772	0	A	C	aa_new_seq=G	aa_position=91	aa_ref_seq=V	bias_e_value=8644.41	bias_p_value=0.001912	codon_new_seq=GGG	codon_number=91	codon_position=2	codon_ref_seq=GTG	consensus_reject=FREQUENCY_CUTOFF	consensus_score=165.0	fisher_strand_p_value=0.000201005	frequency=2.469e-01	gene_name=arcB	gene_position=272	gene_product=hybrid sensory histidine kinase in two-component regulatory system with ArcA	gene_strand=<	ks_quality_p_value=1	locus_tag=ECB_03075	major_base=A	major_cov=25/36	major_frequency=7.531e-01	minor_base=C	minor_cov=0/20	new_cov=0/20	new_seq=C	polymorphism_frequency=2.469e-01	polymorphism_score=13.2	prediction=polymorphism	ref_cov=25/36	ref_seq=A	snp_type=nonsynonymous	total_cov=25/57	transl_table=11
RA	48	.	REL606	3259133	0	T	C	aa_new_seq=G	aa_position=625	aa_ref_seq=D	bias_e_value=1.11276e-14	bias_p_value=2.46124e-21	codon_new_seq=GGT	codon_number=625	codon_position=2	codon_ref_seq=GAT	consensus_reject=FREQUENCY_CUTOFF	consensus_score=236.0	fisher_strand_p_value=4.69588e-23	frequency=2.881e-01	gene_name=yhdA	gene_position=1874	gene_product=conserved inner membrane protein	gene_strand=<	ks_quality_p_value=1	locus_tag=ECB_03111	major_base=T	major_cov=77/7	major_frequency=7.119e-01	minor_base=C	minor_cov=0/34	new_cov=0/34	new_seq=C	polymorphism_frequency=2.881e-01	polymorphism_score=48.2	prediction=polymorphism	ref_cov=77/7	ref_seq=T	snp_type=nonsynonymous	total_cov=77/41	transl_table=11
RA	49	.	REL606	3421865	0	T	G	bias_e_value=8.37001e-12	bias_p_value=1.8513e-18	consensus_reject=FREQUENCY_CUTOFF	consensus_score=351.9	fisher_strand_p_value=4.05528e-20	frequency=2.279e-01	ks_quality_p_value=1	major_base=T	major_cov=14/91	major_frequency=7.721e-01	minor_base=G	minor_cov=31/0	new_cov=31/0	no_show=1	polymorphism_frequency=2.279e-01	polymorphism_score=36.2	prediction=polymorphism	ref_cov=14/91	total_cov=45/91
RA	50	.	REL606	3481137	0	G	A	aa_new_seq=G	aa_position=42	aa_ref_seq=G	codon_new_seq=GGA	codon_number=42	codon_position=3	codon_ref_seq=GGG	consensus_score=23.4	frequency=1	gene_name=rhsB	gene_position=126	gene_product=rhsB element core protein RshB	gene_strand=>	locus_tag=ECB_03331	major_base=A	major_cov=0/9	major_frequency=1.000e+00	minor_base=N	minor_cov=0/0	new_cov=0/9	new_seq=A	polymorphism_frequency=1.000e+00	polymorphism_score=NA	prediction=consensus	ref_cov=0/0	ref_seq=G	snp_type=synonymous	total_cov=0/9	transl_table=11
RA	51	.	REL606	3481201	0	A	C	aa_new_seq=L	aa_position=64	aa_ref_seq=I	bias_e_value=985820	bias_p_value=0.218047	codon_new_seq=CTT	codon_number=64	codon_position=1	codon_ref_seq=ATC	consensus_score=97.0	fisher_strand_p_value=0.206897	frequency=1	gene_name=rhsB	gene_position=190	gene_product=rhsB element core protein RshB	gene_strand=>	ks_quality_p_value=0.271727	locus_tag=ECB_03331	major_base=C	major_cov=5/23	major_frequency=9.655e-01	minor_base=A	minor_cov=1/0	new_cov=5/23	new_seq=C	polymorphism_frequency=9.655e-01	polymorphism_score=-3.5	prediction=consensus	ref_cov=1/0	ref_seq=A	snp_type=nonsynonymous	total_cov=6/23	transl_table=11
RA	52	.	REL606	3481203	0	C	T	aa_new_seq=L	aa_position=64	aa_ref_seq=I	bias_e_value=946237	bias_p_value=0.209292	codon_new_seq=CTT	codon_number=64	codon_position=3	codon_ref_seq=ATC	consensus_score=99.7	fisher_strand_p_value=0.2	frequency=1	gene_name=rhsB	gene_position=192	gene_product=rhsB element core protein RshB	gene_strand=>	ks_quality_p_value=0.266032	locus_tag=ECB_03331	major_base=T	major_cov=5/24	major_frequency=9.667e-01	minor_base=C	minor_cov=1/0	new_cov=5/24	new_seq=T	polymorphism_frequency=9.667e-01	polymorphism_score=-3.7	prediction=consensus	ref_cov=1/0	ref_seq=C	snp_type=synonymous	total_cov=6/24	transl_table=11
RA	53	.	REL606	3481214	0	C	G	aa_new_seq=G	aa_position=68	aa_ref_seq=A	bias_e_value=982817	bias_p_value=0.217382	codon_new_seq=GGC	codon_number=68	codon_position=2	codon_ref_seq=GCC	consensus_score=173.2	fisher_strand_p_value=0.204082	frequency=1	gene_name=rhsB	gene_position=203	gene_product=rhsB element core protein RshB	gene_strand=>	ks_quality_p_value=0.274345	locus_tag=ECB_03331	major_base=G	major_cov=9/39	major_frequency=9.796e-01	minor_base=C	minor_cov=1/0	new_cov=9/39	new_seq=G	polymorphism_frequency=9.796e-01	polymorphism_score=-3.2	prediction=consensus	ref_cov=1/0	ref_seq=C	snp_type=nonsynonymous	total_cov=10/39	transl_table=11
RA	54	.	REL606	3731971	0	G	A	bias_e_value=0.000105041	bias_p_value=2.32333e-11	consensus_reject=FREQUENCY_CUTOFF	consensus_score=246.8	fisher_strand_p_value=8.05385e-13	frequency=2.281e-01	ks_quality_p_value=1	major_base=G	major_cov=66/22	major_frequency=7.719e-01	minor_base=A	minor_cov=0/26	new_cov=0/26	no_show=1	polymorphism_frequency=2.281e-01	polymorphism_score=26.0	prediction=polymorphism	ref_cov=66/22	total_cov=66/48
RA	55	.	REL606	3787982	0	T	A	bias_e_value=1.79103e-11	bias_p_value=3.96145e-18	consensus_reject=FREQUENCY_CUTOFF	consensus_score=260.5	fisher_strand_p_value=8.82798e-20	frequency=2.308e-01	ks_quality_p_value=1	major_base=T	major_cov=76/4	major_frequency=7.692e-01	minor_base=A	minor_cov=0/24	new_cov=0/24	no_show=1	polymorphism_frequency=2.308e-01	polymorphism_score=52.1	prediction=polymorphism	ref_cov=76/4	total_cov=76/28
RA	56	.	REL606	3825949	1	.	G	consensus_score=769.4	frequency=1	gene_name=kup/insJ-5	gene_position=intergenic (+3/-51)	gene_product=potassium transporter/IS150 hypothetical protein	gene_strand=>/>	locus_tag=ECB_03631/ECB_03632	major_base=G	major_cov=95/103	major_frequency=1.000e+00	minor_base=N	minor_cov=0/0	new_cov=95/103	polymorphism_frequency=1.000e+00	polymorphism_score=NA	prediction=consensus	ref_cov=0/0	snp_type=intergenic	total_cov=95/103
RA	57	.	REL606	3943694	0	C	T	consensus_score=31.6	deleted=1	frequency=1	major_base=T	major_cov=1/9	major_frequency=1.000e+00	minor_base=N	minor_cov=0/0	new_cov=1/9	polymorphism_frequency=1.000e+00	polymorphism_score=NA	prediction=consensus	ref_cov=0/0	total_cov=1/9
RA	58	.	REL606	4068393	0	G	A	bias_e_value=7.66106e-23	bias_p_value=1.6945e-29	consensus_reject=FREQUENCY_CUTOFF	consensus_score=382.8	fisher_strand_p_value=2.36935e-31	frequency=2.038e-01	ks_quality_p_value=1	major_base=G	major_cov=123/2	major_frequency=7.962e-01	minor_base=A	minor_cov=0/32	new_cov=0/32	no_show=1	polymorphism_frequency=2.038e-01	polymorphism_score=55.6	prediction=polymorphism	ref_cov=123/2	total_cov=123/34
RA	59	.	REL606	4068399	0	A	C	bias_e_value=5.35747e-21	bias_p_value=1.18498e-27	consensus_reject=FREQUENCY_CUTOFF	consensus_score=470.7	fisher_strand_p_value=1.76316e-29	frequency=2.037e-01	ks_quality_p_value=1	major_base=A	major_cov=124/5	major_frequency=7.963e-01	minor_base=C	minor_cov=0/33	new_cov=0/33	no_show=1	polymorphism_frequency=2.037e-01	polymorphism_score=13.6	prediction=polymorphism	ref_cov=124/5	total_cov=124/38
RA	60	.	REL606	4320445	0	T	G	aa_new_seq=G	aa_position=211	aa_ref_seq=V	bias_e_value=4.98052e-12	bias_p_value=1.10161e-18	codon_new_seq=GGG	codon_number=211	codon_position=2	codon_ref_seq=GTG	consensus_reject=FREQUENCY_CUTOFF	consensus_score=241.7	fisher_strand_p_value=2.38534e-20	frequency=3.497e-01	gene_name=aidB	gene_position=632	gene_product=isovaleryl CoA dehydrogenase	gene_strand=>	ks_quality_p_value=1	locus_tag=ECB_04054	major_base=T	major_cov=24/69	major_frequency=6.503e-01	minor_base=G	minor_cov=50/0	new_cov=50/0	new_seq=G	polymorphism_frequency=3.497e-01	polymorphism_score=64.1	prediction=polymorphism	ref_cov=24/69	ref_seq=T	snp_type=nonsynonymous	total_cov=74/69	transl_table=11
RA	61	.	REL606	4483462	0	C	T	aa_new_seq=F	aa_position=44	aa_ref_seq=S	bias_e_value=1.6814e-35	bias_p_value=3.71898e-42	codon_new_seq=TTT	codon_number=44	codon_position=2	codon_ref_seq=TCT	consensus_reject=FREQUENCY_CUTOFF	consensus_score=16.8	fisher_strand_p_value=3.28597e-30	frequency=5.405e-01	gene_name=bglJ	gene_position=131	gene_product=DNA-binding transcriptional activator	gene_strand=>	ks_quality_p_value=1.12046e-14	locus_tag=ECB_04243	major_base=T	major_cov=80/0	major_frequency=5.405e-01	minor_base=C	minor_cov=11/57	new_cov=80/0	new_seq=T	polymorphism_frequency=5.405e-01	polymorphism_score=195.4	prediction=polymorphism	ref_cov=11/57	ref_seq=C	snp_type=nonsynonymous	total_cov=92/57	transl_table=11
MC	62	.	REL606	549269	589794	658	1727	gene_name=[insB-6]–[insA-7]	gene_product=[insB-6],insA-6,nmpC,ybcU,ECB_00510,nohB,ECB_00512,ECB_00513,ECB_00514,ECB_00515,ECB_00516,ECB_00517,appY,ompT,envY,ybcH,nfrA,nfrB,nfrB,ECB_00524,yhhI,ECB_00526,ECB_00527,ECB_00528,ECB_00529,ECB_00530,cusS,cusR,cusC,ylcC,cusB,cusA,pheP,ybdG,nfnB,ybdF,ybdJ,ybdK,insJ-1,insK-1,insB-7,[insA-7]	left_inside_cov=53	left_outside_cov=54	locus_tag=[ECB_00504]–[ECB_00546]	right_inside_cov=44	right_outside_cov=56
MC	63	.	REL606	590047	594909	0	0	gene_name=hokE–fepA	gene_product=hokE,insL-3,entD,fepA	left_inside_cov=1	left_outside_cov=1366	locus_tag=[ECB_00547]–[ECB_00550]	right_inside_cov=0	right_outside_cov=125
MC	64	.	REL606	1455942	1468987	0	1315	gene_name=[acpD]–[insJ-2]	gene_product=[acpD],insK-2,insJ-2,hrpA,ydcF,aldA,gapC,insA-12,insB-12,cybB,ydcA,hokB,mokB,insK-2,[insJ-2]	left_inside_cov=52	left_outside_cov=54	locus_tag=[ECB_01367]–[ECB_00619_6]	right_inside_cov=40	right_outside_cov=54
MC	65	.	REL606	3196333	3197709	0	1320	gene_name=insJ-2–[insK-2]	gene_product=insJ-2,[insK-2]	left_inside_cov=0	left_outside_cov=260	locus_tag=[ECB_00619_13]–[ECB_00620_13]	right_inside_cov=49	right_outside_cov=55
MC	66	.	REL606	3481379	3484595	1045	756	gene_name=rhsB	gene_position=coding (368-3584/4236 nt)	gene_product=rhsB element core protein RshB	gene_strand=>	left_inside_cov=53	left_outside_cov=54	locus_tag=ECB_03331	right_inside_cov=53	right_outside_cov=54
MC	67	.	REL606	3943656	3943853	42	151	gene_name=rrlA	gene_position=noncoding (1827-2024/2904 nt)	gene_product=23S ribosomal RNA	gene_strand=>	left_inside_cov=50	left_outside_cov=56	locus_tag=ECB_r00015	right_inside_cov=53	right_outside_cov=57
MC	68	.	REL606	4256888	4256892	0	0	gene_name=dcuS	gene_position=pseudogene (875-879/912 nt)	gene_product=sensor of fumarate two-component regulatory system; b4125_2	gene_strand=<	left_inside_cov=0	left_outside_cov=161	locus_tag=ECB_03996_2	right_inside_cov=0	right_outside_cov=161
JC	69	.	REL606	1	1	REL606	4521141	-1	0	alignment_overlap=0	circular_chromosome=1	coverage_minus=79	coverage_plus=74	flanking_left=150	flanking_right=150	frequency=1	junction_possible_overlap_registers=149	key=REL606__1__1__REL606__4521141__-1__0____150__150__0__0	max_left=149	max_left_minus=149	max_left_plus=136	max_min_left=73	max_min_left_minus=66	max_min_left_plus=73	max_min_right=75	max_min_right_minus=72	max_min_right_plus=75	max_pos_hash_score=298	max_right=148	max_right_minus=147	max_right_plus=148	neg_log10_pos_hash_p_value=0.5	new_junction_coverage=0.95	new_junction_read_count=153	polymorphism_frequency=1.000e+00	pos_hash_score=59	prediction=consensus	side_1_annotate_key=gene	side_1_continuation=0	side_1_coverage=0.00	side_1_overlap=0	side_1_possible_overlap_registers=149	side_1_read_count=0	side_1_redundant=0	side_2_annotate_key=gene	side_2_continuation=0	side_2_coverage=0.00	side_2_overlap=0	side_2_possible_overlap_registers=149	side_2_read_count=0	side_2_redundant=0	total_non_overlap_reads=153
JC	70	.	REL606	32124	1	REL606	32163	1	0	alignment_overlap=3	coverage_minus=0	coverage_plus=5	flanking_left=150	flanking_right=150	frequency=3.108e-02	junction_possible_overlap_registers=146	key=REL606__32124__1__REL606__32160__1__3____150__150__0__0	max_left=113	max_left_minus=0	max_left_plus=113	max_min_left=67	max_min_left_minus=0	max_min_left_plus=67	max_min_right=63	max_min_right_minus=0	max_min_right_plus=63	max_pos_hash_score=292	max_right=80	max_right_minus=0	max_right_plus=80	neg_log10_pos_hash_p_value=9.0	new_junction_coverage=0.03	new_junction_read_count=5	no_show=1	polymorphism_frequency=3.108e-02	pos_hash_score=5	prediction=polymorphism	reject=COVERAGE_EVENNESS_SKEW,FREQUENCY_CUTOFF	side_1_annotate_key=gene	side_1_continuation=0	side_1_coverage=0.99	side_1_overlap=3	side_1_possible_overlap_registers=149	side_1_read_count=160	side_1_redundant=0	side_2_annotate_key=gene	side_2_continuation=0	side_2_coverage=0.98	side_2_overlap=0	side_2_possible_overlap_registers=146	side_2_read_count=155	side_2_redundant=0	total_non_overlap_reads=5
JC	71	.	REL606	41355	-1	REL606	41453	-1	0	alignment_overlap=8	coverage_minus=4	coverage_plus=0	flanking_left=150	flanking_right=150	frequency=3.709e-02	junction_possible_overlap_registers=141	key=REL606__41355__-1__REL606__41461__-1__8____150__150__0__0	max_left=84	max_left_minus=84	max_left_plus=0	max_min_left=23	max_min_left_minus=23	max_min_left_plus=0	max_min_right=62	max_min_right_minus=62	max_min_right_plus=0	max_pos_hash_score=282	max_right=122	max_right_minus=122	max_right_plus=0	neg_log10_pos_hash_p_value=9.3	new_junction_coverage=0.03	new_junction_read_count=4	no_show=1	polymorphism_frequency=3.709e-02	pos_hash_score=4	prediction=polymorphism	reject=COVERAGE_EVENNESS_SKEW,FREQUENCY_CUTOFF	side_1_annotate_key=gene	side_1_continuation=0	side_1_coverage=0.73	side_1_overlap=8	side_1_possible_overlap_registers=149	side_1_read_count=118	side_1_redundant=0	side_2_annotate_key=gene	side_2_continuation=0	side_2_coverage=0.63	side_2_overlap=0	side_2_possible_overlap_registers=141	side_2_read_count=96	side_2_redundant=0	total_non_overlap_reads=4
JC	72	.	REL606	69429	-1	REL606	69507	-1	0	alignment_overlap=9	coverage_minus=3	coverage_plus=0	flanking_left=150	flanking_right=150	frequency=1.951e-02	junction_possible_overlap_registers=140	key=REL606__69429__-1__REL606__69516__-1__9____150__150__0__0	max_left=69	max_left_minus=69	max_left_plus=0	max_min_left=69	max_min_left_minus=69	max_min_left_plus=0	max_min_right=0	max_min_right_minus=0	max_min_right_plus=0	max_pos_hash_score=280	max_right=136	max_right_minus=136	max_right_plus=0	neg_log10_pos_hash_p_value=9.9	new_junction_coverage=0.02	new_junction_read_count=3	no_show=1	polymorphism_frequency=1.951e-02	pos_hash_score=3	prediction=polymorphism	reject=COVERAGE_EVENNESS_SKEW,FREQUENCY_CUTOFF	side_1_annotate_key=gene	side_1_continuation=0	side_1_coverage=0.98	side_1_overlap=9	side_1_possible_overlap_registers=149	side_1_read_count=158	side_1_redundant=0	side_2_annotate_key=gene	side_2_continuation=0	side_2_coverage=1.01	side_2_overlap=0	side_2_possible_overlap_registers=140	side_2_read_count=153	side_2_redundant=0	total_non_overlap_reads=3
JC	73	.	REL606	71613	-1	REL606	71644	-1	0	alignment_overlap=10	coverage_minus=11	coverage_plus=0	flanking_left=150	flanking_right=150	frequency=6.409e-02	junction_possible_overlap_registers=139	key=REL606__71613__-1__REL606__71654__-1__10____150__150__0__0	max_left=55	max_left_minus=55	max_left_plus=0	max_min_left=55	max_min_left_minus=55	max_min_left_plus=0	max_min_right=0	max_min_right_minus=0	max_min_right_plus=0	max_pos_hash_score=278	max_right=138	max_right_minus=138	max_right_plus=0	neg_log10_pos_hash_p_value=7.7	new_junction_coverage=0.07	new_junction_read_count=11	no_show=1	polymorphism_frequency=6.409e-02	pos_hash_score=7	prediction=polymorphism	reject=COVERAGE_EVENNESS_SKEW,FREQUENCY_CUTOFF	side_1_annotate_key=gene	side_1_continuation=0	side_1_coverage=1.09	side_1_overlap=10	side_1_possible_overlap_registers=149	side_1_read_count=175	side_1_redundant=0	side_2_annotate_key=gene	side_2_continuation=0	side_2_coverage=1.05	side_2_overlap=0	side_2_possible_overlap_registers=139	side_2_read_count=158	side_2_redundant=0	total_non_overlap_reads=11
JC	74	.	REL606	72928	-1	REL606	73220	-1	0	alignment_overlap=11	coverage_minus=6	coverage_plus=0	flanking_left=150	flanking_right=150	frequency=3.956e-02	junction_possible_overlap_registers=138	key=REL606__72928__-1__REL606__73231__-1__11____150__150__0__0	max_left=66	max_left_minus=66	max_left_plus=0	max_min_left=66	max_min_left_minus=66	max_min_left_plus=0	max_min_right=0	max_min_right_minus=0	max_min_right_plus=0	max_pos_hash_score=276	max_right=112	max_right_minus=112	max_right_plus=0	neg_log10_pos_hash_p_value=9.2	new_junction_coverage=0.04	new_junction_read_count=6	no_show=1	polymorphism_frequency=3.956e-02	pos_hash_score=4	prediction=polymorphism	reject=COVERAGE_EVENNESS_SKEW,FREQUENCY_CUTOFF	side_1_annotate_key=gene	side_1_continuation=0	side_1_coverage=1.07	side_1_overlap=11	side_1_possible_overlap_registers=149	side_1_read_count=172	side_1_redundant=0	side_2_annotate_key=gene	side_2_continuation=0	side_2_coverage=0.88	side_2_overlap=0	side_2_possible_overlap_registers=138	side_2_read_count=132	side_2_redundant=0	total_non_overlap_reads=6
JC	75	.	REL606	76590	-1	REL606	76760	-1	0	alignment_overlap=11	coverage_minus=3	coverage_plus=0	flanking_left=150	flanking_right=150	frequency=2.102e-02	junction_possible_overlap_registers=138	key=REL606__76590__-1__REL606__76771__-1__11____150__150__0__0	max_left=108	max_left_minus=108	max_left_plus=0	max_min_left=50	max_min_left_minus=50	max_min_left_plus=0	max_min_right=31	max_min_right_minus=31	max_min_right_plus=0	max_pos_hash_score=276	max_right=130	max_right_minus=130	max_right_plus=0	neg_log10_pos_hash_p_value=9.8	new_junction_coverage=0.02	new_junction_read_count=3	no_show=1	polymorphism_frequency=2.102e-02	pos_hash_score=3	prediction=polymorphism	reject=COVERAGE_EVENNESS_SKEW,FREQUENCY_CUTOFF	side_1_annotate_key=gene	side_1_continuation=0	side_1_coverage=1.14	side_1_overlap=11	side_1_possible_overlap_registers=149	side_1_read_count=184	side_1_redundant=0	side_2_annotate_key=gene	side_2_continuation=0	side_2_coverage=0.73	side_2_overlap=0	side_2_possible_overlap_registers=138	side_2_read_count=109	side_2_redundant=0	total_non_overlap_reads=3
JC	76	.	REL606	77935	1	REL606	77968	1	0	alignment_overlap=7	coverage_minus=1	coverage_plus=4	flanking_left=150	flanking_right=150	frequency=3.613e-02	junction_possible_overlap_registers=142	key=REL606__77935__1__REL606__77961__1__7____150__150__0__0	max_left=138	max_left_minus=9	max_left_plus=138	max_min_left=9	max_min_left_minus=9	max_min_left_plus=0	max_min_right=61	max_min_right_minus=0	max_min_right_plus=61	max_pos_hash_score=284	max_right=134	max_right_minus=134	max_right_plus=61	neg_log10_pos_hash_p_value=8.8	new_junction_coverage=0.03	new_junction_read_count=5	no_show=1	polymorphism_frequency=3.613e-02	pos_hash_score=5	prediction=polymorphism	reject=COVERAGE_EVENNESS_SKEW,FREQUENCY_CUTOFF	side_1_annotate_key=gene	side_1_continuation=0	side_1_coverage=0.82	side_1_overlap=7	side_1_possible_overlap_registers=149	side_1_read_count=133	side_1_redundant=0	side_2_annotate_key=gene	side_2_continuation=0	side_2_coverage=0.91	side_2_overlap=0	side_2_possible_overlap_registers=142	side_2_read_count=140	side_2_redundant=0	total_non_overlap_reads=5
JC	77	.	REL606	116531	1	REL606	116562	1	0	alignment_overlap=6	coverage_minus=0	coverage_plus=4	flanking_left=150	flanking_right=150	frequency=3.584e-02	junction_possible_overlap_registers=143	key=REL606__116531__1__REL606__116556__1__6____150__150__0__0	max_left=110	max_left_minus=0	max_left_plus=110	max_min_left=0	max_min_left_minus=0	max_min_left_plus=0	max_min_right=50	max_min_right_minus=0	max_min_right_plus=50	max_pos_hash_score=286	max_right=50	max_right_minus=0	max_right_plus=50	neg_log10_pos_hash_p_value=10.0	new_junction_coverage=0.03	new_junction_read_count=4	no_show=1	polymorphism_frequency=3.584e-02	pos_hash_score=3	prediction=polymorphism	reject=COVERAGE_EVENNESS_SKEW,FREQUENCY_CUTOFF	side_1_annotate_key=gene	side_1_continuation=0	side_1_coverage=0.74	side_1_overlap=6	side_1_possible_overlap_registers=149	side_1_read_count=119	side_1_redundant=0	side_2_annotate_key=gene	side_2_continuation=0	side_2_coverage=0.65	side_2_overlap=0	side_2_possible_overlap_registers=143	side_2_read_count=101	side_2_redundant=0	total_non_overlap_reads=4
JC	78	.	REL606	150529	1	REL606	150552	1	0	alignment_overlap=9	coverage_minus=2	coverage_plus=2	flanking_left=150	flanking_right=150	frequency=3.528e-02	junction_possible_overlap_registers=140	key=REL606__150529__1__REL606__150543__1__9____150__150__0__0	max_left=140	max_left_minus=140	max_left_plus=129	max_min_left=0	max_min_left_minus=0	max_min_left_plus=0	max_min_right=41	max_min_right_minus=41	max_min_right_plus=41	max_pos_hash_score=280	max_right=41	max_right_minus=41	max_right_plus=41	neg_log10_pos_hash_p_value=9.3	new_junction_coverage=0.03	new_junction_read_count=4	no_show=1	polymorphism_frequency=3.528e-02	pos_hash_score=4	prediction=polymorphism	reject=COVERAGE_EVENNESS_SKEW,FREQUENCY_CUTOFF	side_1_annotate_key=gene	side_1_continuation=0	side_1_coverage=0.74	side_1_overlap=9	side_1_possible_overlap_registers=149	side_1_read_count=120	side_1_redundant=0	side_2_annotate_key=gene	side_2_continuation=0	side_2_coverage=0.70	side_2_overlap=0	side_2_possible_overlap_registers=140	side_2_read_count=106	side_2_redundant=0	total_non_overlap_reads=4
JC	79	.	REL606	191375	1	REL606	191413	1	0	alignment_overlap=7	coverage_minus=0	coverage_plus=6	flanking_left=150	flanking_right=150	frequency=4.251e-02	junction_possible_overlap_registers=142	key=REL606__191375__1__REL606__191406__1__7____150__150__0__0	max_left=119	max_left_minus=0	max_left_plus=119	max_min_left=0	max_min_left_minus=0	max_min_left_plus=0	max_min_right=65	max_min_right_minus=0	max_min_right_plus=65	max_pos_hash_score=284	max_right=65	max_right_minus=0	max_right_plus=65	neg_log10_pos_hash_p_value=9.4	new_junction_coverage=0.04	new_junction_read_count=6	no_show=1	polymorphism_frequency=4.251e-02	pos_hash_score=4	prediction=polymorphism	reject=COVERAGE_EVENNESS_SKEW,FREQUENCY_CUTOFF	side_1_annotate_key=gene	side_1_continuation=0	side_1_coverage=0.76	side_1_overlap=7	side_1_possible_overlap_registers=149	side_1_read_count=122	side_1_redundant=0	side_2_annotate_key=gene	side_2_continuation=0	side_2_coverage=1.00	side_2_overlap=0	side_2_possible_overlap_registers=142	side_2_read_count=154	side_2_redundant=0	total_non_overlap_reads=6
JC	80	.	REL606	196759	1	REL606	196973	1	0	alignment_overlap=7	coverage_minus=0	coverage_plus=3	flanking_left=150	flanking_right=150	frequency=1.822e-02	junction_possible_overlap_registers=142	key=REL606__196759__1__REL606__196966__1__7____150__150__0__0	max_left=138	max_left_minus=0	max_left_plus=138	max_min_left=0	max_min_left_minus=0	max_min_left_plus=0	max_min_right=34	max_min_right_minus=0	max_min_right_plus=34	max_pos_hash_score=284	max_right=34	max_right_minus=0	max_right_plus=34	neg_log10_pos_hash_p_value=10.0	new_junction_coverage=0.02	new_junction_read_count=3	no_show=1	polymorphism_frequency=1.822e-02	pos_hash_score=3	prediction=polymorphism	reject=COVERAGE_EVENNESS_SKEW,FREQUENCY_CUTOFF	side_1_annotate_key=gene	side_1_continuation=0	side_1_coverage=0.88	side_1_overlap=7	side_1_possible_overlap_registers=149	side_1_read_count=142	side_1_redundant=0	side_2_annotate_key=gene	side_2_continuation=0	side_2_coverage=1.22	side_2_overlap=0	side_2_possible_overlap_registers=142	side_2_read_count=188	side_2_redundant=0	total_non_overlap_reads=3
JC	81	.	REL606	199926	-1	REL606	200031	-1	0	alignment_overlap=8	coverage_minus=7	coverage_plus=0	flanking_left=150	flanking_right=150	frequency=6.115e-02	junction_possible_overlap_registers=141	key=REL606__199926__-1__REL606__200039__-1__8____150__150__0__0	max_left=132	max_left_minus=132	max_left_plus=0	max_min_left=69	max_min_left_minus=69	max_min_left_plus=0	max_min_right=10	max_min_right_minus=10	max_min_right_plus=0	max_pos_hash_score=282	max_right=125	max_right_minus=125	max_right_plus=0	neg_log10_pos_hash_p_value=8.8	new_junction_coverage=0.05	new_junction_read_count=7	no_show=1	polymorphism_frequency=6.115e-02	pos_hash_score=5	prediction=polymorphism	reject=COVERAGE_EVENNESS_SKEW,FREQUENCY_CUTOFF	side_1_annotate_key=gene	side_1_continuation=0	side_1_coverage=0.70	side_1_overlap=8	side_1_possible_overlap_registers=149	side_1_read_count=113	side_1_redundant=0	side_2_annotate_key=gene	side_2_continuation=0	side_2_coverage=0.71	side_2_overlap=0	side_2_possible_overlap_registers=141	side_2_read_count=108	side_2_redundant=0	total_non_overlap_reads=7
JC	82	.	REL606	207455	-1	REL606	207465	-1	0	alignment_overlap=7	coverage_minus=3	coverage_plus=0	flanking_left=150	flanking_right=150	frequency=1.932e-02	junction_possible_overlap_registers=142	key=REL606__207455__-1__REL606__207472__-1__7____150__150__0__0	max_left=38	max_left_minus=38	max_left_plus=0	max_min_left=38	max_min_left_minus=38	max_min_left_plus=0	max_min_right=0	max_min_right_minus=0	max_min_right_plus=0	max_pos_hash_score=284	max_right=111	max_right_minus=111	max_right_plus=0	neg_log10_pos_hash_p_value=10.0	new_junction_coverage=0.02	new_junction_read_count=3	no_show=1	polymorphism_frequency=1.932e-02	pos_hash_score=3	prediction=polymorphism	reject=COVERAGE_EVENNESS_SKEW,FREQUENCY_CUTOFF	side_1_annotate_key=gene	side_1_continuation=0	side_1_coverage=0.99	side_1_overlap=7	side_1_possible_overlap_registers=149	side_1_read_count=160	side_1_redundant=0	side_2_annotate_key=gene	side_2_continuation=0	side_2_coverage=0.99	side_2_overlap=0	side_2_possible_overlap_registers=142	side_2_read_count=152	side_2_redundant=0	total_non_overlap_reads=3
JC	83	.	REL606	216932	1	REL606	216966	1	0	alignment_overlap=6	coverage_minus=0	coverage_plus=3	flanking_left=150	flanking_right=150	frequency=3.064e-02	junction_possible_overlap_registers=143	key=REL606__216932__1__REL606__216960__1__6____150__150__0__0	max_left=135	max_left_minus=0	max_left_plus=135	max_min_left=68	max_min_left_minus=0	max_min_left_plus=68	max_min_right=49	max_min_right_minus=0	max_min_right_plus=49	max_pos_hash_score=286	max_right=76	max_right_minus=0	max_right_plus=76	neg_log10_pos_hash_p_value=10.0	new_junction_coverage=0.02	new_junction_read_count=3	no_show=1	polymorphism_frequency=3.064e-02	pos_hash_score=3	prediction=polymorphism	reject=COVERAGE_EVENNESS_SKEW,FREQUENCY_CUTOFF	side_1_annotate_key=gene	side_1_continuation=0	side_1_coverage=0.64	side_1_overlap=6	side_1_possible_overlap_registers=149	side_1_read_count=104	side_1_redundant=0	side_2_annotate_key=gene	side_2_continuation=0	side_2_coverage=0.58	side_2_overlap=0	side_2_possible_overlap_registers=143	side_2_read_count=90	side_2_redundant=0	total_non_overlap_reads=3
JC	84	.	REL606	221414	1	REL606	221441	1	0	alignment_overlap=9	coverage_minus=0	coverage_plus=4	flanking_left=150	flanking_right=150	frequency=1.998e-02	junction_possible_overlap_registers=140	key=REL606__221414__1__REL606__221432__1__9____150__150__0__0	max_left=110	max_left_minus=0	max_left_plus=110	max_min_left=0	max_min_left_minus=0	max_min_left_plus=0	max_min_right=46	max_min_right_minus=0	max_min_right_plus=46	max_pos_hash_score=280	max_right=46	max_right_minus=0	max_right_plus=46	neg_log10_pos_hash_p_value=9.9	new_junction_coverage=0.03	new_junction_read_count=4	no_show=1	polymorphism_frequency=1.998e-02	pos_hash_score=3	prediction=polymorphism	reject=COVERAGE_EVENNESS_SKEW,FREQUENCY_CUTOFF	side_1_annotate_key=gene	side_1_continuation=0	side_1_coverage=1.30	side_1_overlap=9	side_1_possible_overlap_registers=149	side_1_read_count=210	side_1_redundant=0	side_2_annotate_key=gene	side_2_continuation=0	side_2_coverage=1.29	side_2_overlap=0	side_2_possible_overlap_registers=140	side_2_read_count=195	side_2_redundant=0	total_non_overlap_reads=4
JC	85	.	REL606	223218	1	REL606	223416	1	0	alignment_overlap=9	coverage_minus=0	coverage_plus=5	flanking_left=150	flanking_right=150	frequency=3.420e-02	junction_possible_overlap_registers=140	key=REL606__223218__1__REL606__223407__1__9____150__150__0__0	max_left=94	max_left_minus=0	max_left_plus=94	max_min_left=56	max_min_left_minus=0	max_min_left_plus=56	max_min_right=47	max_min_right_minus=0	max_min_right_plus=47	max_pos_hash_score=280	max_right=98	max_right_minus=0	max_right_plus=98	neg_log10_pos_hash_p_value=9.9	new_junction_coverage=0.03	new_junction_read_count=5	no_show=1	polymorphism_frequency=3.420e-02	pos_hash_score=3	prediction=polymorphism	reject=COVERAGE_EVENNESS_SKEW,FREQUENCY_CUTOFF	side_1_annotate_key=gene	side_1_continuation=0	side_1_coverage=0.88	side_1_overlap=9	side_1_possible_overlap_registers=149	side_1_read_count=142	side_1_redundant=0	side_2_annotate_key=gene	side_2_continuation=0	side_2_coverage=0.98	side_2_overlap=0	side_2_possible_overlap_registers=140	side_2_read_count=149	side_2_redundant=0	total_non_overlap_reads=5
JC	86	.	REL606	229740	1	REL606	229761	1	0	alignment_overlap=9	coverage_minus=0	coverage_plus=4	flanking_left=150	flanking_right=150	frequency=NA	junction_possible_overlap_registers=140	key=REL606__229740__1__REL606__229752__1__9____150__150__1__1	max_left=105	max_left_minus=0	max_left_plus=105	max_min_left=0	max_min_left_minus=0	max_min_left_plus=0	max_min_right=45	max_min_right_minus=0	max_min_right_plus=45	max_pos_hash_score=280	max_right=45	max_right_minus=0	max_right_plus=45	neg_log10_pos_hash_p_value=9.9	new_junction_coverage=0.08	new_junction_read_count=12	no_show=1	polymorphism_frequency=NA	pos_hash_score=3	prediction=unknown	reject=COVERAGE_EVENNESS_SKEW	side_1_annotate_key=repeat	side_1_continuation=0	side_1_coverage=NA	side_1_overlap=9	side_1_read_count=NA	side_1_redundant=1	side_2_annotate_key=repeat	side_2_continuation=0	side_2_coverage=NA	side_2_overlap=0	side_2_possible_overlap_registers=NA	side_2_read_count=NA	side_2_redundant=1	total_non_overlap_reads=4
JC	87	.	REL606	229752	1	REL606	229752	1	-3	alignment_overlap=-3	coverage_minus=5	coverage_plus=3	flanking_left=150	flanking_right=150	frequency=NA	junction_possible_overlap_registers=146	key=REL606__229752__1__REL606__229752__1__-3__ACC__150__150__1__1	max_left=80	max_left_minus=80	max_left_plus=41	max_min_left=55	max_min_left_minus=55	max_min_left_plus=41	max_min_right=69	max_min_right_minus=69	max_min_right_plus=0	max_pos_hash_score=292	max_right=120	max_right_minus=104	max_right_plus=120	neg_log10_pos_hash_p_value=7.6	new_junction_coverage=0.10	new_junction_read_count=16	no_show=1	polymorphism_frequency=NA	pos_hash_score=8	prediction=unknown	reject=COVERAGE_EVENNESS_SKEW	side_1_annotate_key=repeat	side_1_continuation=0	side_1_coverage=NA	side_1_overlap=0	side_1_read_count=NA	side_1_redundant=1	side_2_annotate_key=repeat	side_2_continuation=0	side_2_coverage=NA	side_2_overlap=0	side_2_possible_overlap_registers=NA	side_2_read_count=NA	side_2_redundant=1	total_non_overlap_reads=8	unique_read_sequence=ACC
JC	88	.	REL606	232293	1	REL606	232318	1	0	alignment_overlap=7	coverage_minus=1	coverage_plus=10	flanking_left=150	flanking_right=150	frequency=NA	junction_possible_overlap_registers=142	key=REL606__232293__1__REL606__232311__1__7____150__150__1__1	max_left=140	max_left_minus=105	max_left_plus=140	max_min_left=17	max_min_left_minus=0	max_min_left_plus=17	max_min_right=49	max_min_right_minus=34	max_min_right_plus=49	max_pos_hash_score=284	max_right=126	max_right_minus=34	max_right_plus=126	neg_log10_pos_hash_p_value=6.6	new_junction_coverage=0.07	new_junction_read_count=11	polymorphism_frequency=NA	pos_hash_score=10	prediction=unknown	reject=COVERAGE_EVENNESS_SKEW	side_1_annotate_key=repeat	side_1_continuation=0	side_1_coverage=NA	side_1_overlap=7	side_1_read_count=NA	side_1_redundant=1	side_2_annotate_key=repeat	side_2_continuation=0	side_2_coverage=NA	side_2_overlap=0	side_2_possible_overlap_registers=NA	side_2_read_count=NA	side_2_redundant=1	total_non_overlap_reads=11
JC	89	.	REL606	245551	-1	REL606	245619	-1	0	alignment_overlap=11	coverage_minus=5	coverage_plus=0	flanking_left=150	flanking_right=150	frequency=5.146e-02	junction_possible_overlap_registers=138	key=REL606__245551__-1__REL606__245630__-1__11____150__150__0__0	max_left=38	max_left_minus=38	max_left_plus=0	max_min_left=38	max_min_left_minus=38	max_min_left_plus=0	max_min_right=0	max_min_right_minus=0	max_min_right_plus=0	max_pos_hash_score=276	max_right=119	max_right_minus=119	max_right_plus=0	neg_log10_pos_hash_p_value=9.2	new_junction_coverage=0.03	new_junction_read_count=5	no_show=1	polymorphism_frequency=5.146e-02	pos_hash_score=4	prediction=polymorphism	reject=COVERAGE_EVENNESS_SKEW,FREQUENCY_CUTOFF	side_1_annotate_key=gene	side_1_continuation=0	side_1_coverage=0.64	side_1_overlap=11	side_1_possible_overlap_registers=149	side_1_read_count=104	side_1_redundant=0	side_2_annotate_key=gene	side_2_continuation=0	side_2_coverage=0.59	side_2_overlap=0	side_2_possible_overlap_registers=138	side_2_read_count=88	side_2_redundant=0	total_non_overlap_reads=5
JC	90	.	REL606	302930	-1	REL606	302951	-1	0	alignment_overlap=8	coverage_minus=9	coverage_plus=0	flanking_left=150	flanking_right=150	frequency=5.299e-02	junction_possible_overlap_registers=141	key=REL606__302930__-1__REL606__302959__-1__8____150__150__0__0	max_left=45	max_left_minus=45	max_left_plus=0	max_min_left=45	max_min_left_minus=45	max_min_left_plus=0	max_min_right=0	max_min_right_minus=0	max_min_right_plus=0	max_pos_hash_score=282	max_right=142	max_right_minus=142	max_right_plus=0	neg_log10_pos_hash_p_value=8.2	new_junction_coverage=0.06	new_junction_read_count=9	no_show=1	polymorphism_frequency=5.299e-02	pos_hash_score=6	prediction=polymorphism	reject=COVERAGE_EVENNESS_SKEW,FREQUENCY_CUTOFF	side_1_annotate_key=gene	side_1_continuation=0	side_1_coverage=1.07	side_1_overlap=8	side_1_possible_overlap_registers=149	side_1_read_count=173	side_1_redundant=0	side_2_annotate_key=gene	side_2_continuation=0	side_2_coverage=1.04	side_2_overlap=0	side_2_possible_overlap_registers=141	side_2_read_count=158	side_2_redundant=0	total_non_overlap_reads=9
JC	91	.	REL606	327362	1	REL606	327490	1	0	alignment_overlap=12	coverage_minus=0	coverage_plus=8	flanking_left=150	flanking_right=150	frequency=7.037e-02	junction_possible_overlap_registers=137	key=REL606__327362__1__REL606__327478__1__12____150__150__0__0	max_left=134	max_left_minus=0	max_left_plus=134	max_min_left=41	max_min_left_minus=0	max_min_left_plus=41	max_min_right=68	max_min_right_minus=0	max_min_right_plus=68	max_pos_hash_score=274	max_right=112	max_right_minus=0	max_right_plus=112	neg_log10_pos_hash_p_value=7.6	new_junction_coverage=0.05	new_junction_read_count=8	no_show=1	polymorphism_frequency=7.037e-02	pos_hash_score=7	prediction=polymorphism	reject=COVERAGE_EVENNESS_SKEW,FREQUENCY_CUTOFF	side_1_annotate_key=gene	side_1_continuation=0	side_1_coverage=0.66	side_1_overlap=12	side_1_possible_overlap_registers=149	side_1_read_count=107	side_1_redundant=0	side_2_annotate_key=gene	side_2_continuation=0	side_2_coverage=0.76	side_2_overlap=0	side_2_possible_overlap_registers=137	side_2_read_count=113	side_2_redundant=0	total_non_overlap_reads=8
JC	92	.	REL606	334255	1	REL606	334281	1	0	alignment_overlap=11	coverage_minus=1	coverage_plus=3	flanking_left=150	flanking_right=150	frequency=3.002e-02	junction_possible_overlap_registers=138	key=REL606__334255__1__REL606__334270__1__11____150__150__0__0	max_left=132	max_left_minus=102	max_left_plus=132	max_min_left=0	max_min_left_minus=0	max_min_left_plus=0	max_min_right=39	max_min_right_minus=37	max_min_right_plus=39	max_pos_hash_score=276	max_right=39	max_right_minus=37	max_right_plus=39	neg_log10_pos_hash_p_value=9.2	new_junction_coverage=0.03	new_junction_read_count=4	no_show=1	polymorphism_frequency=3.002e-02	pos_hash_score=4	prediction=polymorphism	reject=COVERAGE_EVENNESS_SKEW,FREQUENCY_CUTOFF	side_1_annotate_key=gene	side_1_continuation=0	side_1_coverage=0.88	side_1_overlap=11	side_1_possible_overlap_registers=149	side_1_read_count=142	side_1_redundant=0	side_2_annotate_key=gene	side_2_continuation=0	side_2_coverage=0.85	side_2_overlap=0	side_2_possible_overlap_registers=138	side_2_read_count=127	side_2_redundant=0	total_non_overlap_reads=4
JC	93	.	REL606	347050	1	REL606	347068	1	0	alignment_overlap=18	coverage_minus=3	coverage_plus=3	flanking_left=150	flanking_right=150	frequency=4.796e-02	junction_possible_overlap_registers=131	key=REL606__347050__1__REL606__347050__1__18____150__150__0__0	max_left=112	max_left_minus=35	max_left_plus=112	max_min_left=35	max_min_left_minus=35	max_min_left_plus=0	max_min_right=36	max_min_right_minus=0	max_min_right_plus=36	max_pos_hash_score=262	max_right=123	max_right_minus=123	max_right_plus=36	neg_log10_pos_hash_p_value=7.8	new_junction_coverage=0.04	new_junction_read_count=6	no_show=1	polymorphism_frequency=4.796e-02	pos_hash_score=6	prediction=polymorphism	reject=COVERAGE_EVENNESS_SKEW,FREQUENCY_CUTOFF	side_1_annotate_key=gene	side_1_continuation=0	side_1_coverage=0.86	side_1_overlap=18	side_1_possible_overlap_registers=149	side_1_read_count=139	side_1_redundant=0	side_2_annotate_key=gene	side_2_continuation=0	side_2_coverage=0.82	side_2_overlap=0	side_2_possible_overlap_registers=131	side_2_read_count=116	side_2_redundant=0	total_non_overlap_reads=6
JC	94	.	REL606	364849	1	REL606	364937	1	0	alignment_overlap=9	coverage_minus=0	coverage_plus=13	flanking_left=150	flanking_right=150	frequency=8.106e-02	junction_possible_overlap_registers=140	key=REL606__364849__1__REL606__364928__1__9____150__150__0__0	max_left=135	max_left_minus=0	max_left_plus=135	max_min_left=68	max_min_left_minus=0	max_min_left_plus=68	max_min_right=41	max_min_right_minus=0	max_min_right_plus=41	max_pos_hash_score=280	max_right=75	max_right_minus=0	max_right_plus=75	neg_log10_pos_hash_p_value=6.2	new_junction_coverage=0.09	new_junction_read_count=13	polymorphism_frequency=8.106e-02	pos_hash_score=11	prediction=polymorphism	reject=COVERAGE_EVENNESS_SKEW,FREQUENCY_CUTOFF	side_1_annotate_key=gene	side_1_continuation=0	side_1_coverage=0.95	side_1_overlap=9	side_1_possible_overlap_registers=149	side_1_read_count=153	side_1_redundant=0	side_2_annotate_key=gene	side_2_continuation=0	side_2_coverage=1.00	side_2_overlap=0	side_2_possible_overlap_registers=140	side_2_read_count=151	side_2_redundant=0	total_non_overlap_reads=13
JC	95	.	REL606	367484	-1	REL606	367470	-1	0	alignment_overlap=14	coverage_minus=2	coverage_plus=3	flanking_left=150	flanking_right=150	frequency=3.149e-02	junction_possible_overlap_registers=135	key=REL606__367484__-1__REL606__367484__-1__14____150__150__0__0	max_left=118	max_left_minus=97	max_left_plus=118	max_min_left=6	max_min_left_minus=6	max_min_left_plus=0	max_min_right=60	max_min_right_minus=37	max_min_right_plus=60	max_pos_hash_score=270	max_right=130	max_right_minus=130	max_right_plus=60	neg_log10_pos_hash_p_value=8.5	new_junction_coverage=0.03	new_junction_read_count=5	no_show=1	polymorphism_frequency=3.149e-02	pos_hash_score=5	prediction=polymorphism	reject=COVERAGE_EVENNESS_SKEW,FREQUENCY_CUTOFF	side_1_annotate_key=gene	side_1_continuation=0	side_1_coverage=1.02	side_1_overlap=14	side_1_possible_overlap_registers=149	side_1_read_count=164	side_1_redundant=0	side_2_annotate_key=gene	side_2_continuation=0	side_2_coverage=1.09	side_2_overlap=0	side_2_possible_overlap_registers=135	side_2_read_count=159	side_2_redundant=0	total_non_overlap_reads=5
JC	96	.	REL606	391801	1	REL606	391882	1	0	alignment_overlap=8	coverage_minus=0	coverage_plus=4	flanking_left=150	flanking_right=150	frequency=2.212e-02	junction_possible_overlap_registers=141	key=REL606__391801__1__REL606__391874__1__8____150__150__0__0	max_left=94	max_left_minus=0	max_left_plus=94	max_min_left=62	max_min_left_minus=0	max_min_left_plus=62	max_min_right=52	max_min_right_minus=0	max_min_right_plus=52	max_pos_hash_score=282	max_right=86	max_right_minus=0	max_right_plus=86	neg_log10_pos_hash_p_value=9.3	new_junction_coverage=0.03	new_junction_read_count=4	no_show=1	polymorphism_frequency=2.212e-02	pos_hash_score=4	prediction=polymorphism	reject=COVERAGE_EVENNESS_SKEW,FREQUENCY_CUTOFF	side_1_annotate_key=gene	side_1_continuation=0	side_1_coverage=1.09	side_1_overlap=8	side_1_possible_overlap_registers=149	side_1_read_count=175	side_1_redundant=0	side_2_annotate_key=gene	side_2_continuation=0	side_2_coverage=1.23	side_2_overlap=0	side_2_possible_overlap_registers=141	side_2_read_count=188	side_2_redundant=0	total_non_overlap_reads=4
JC	97	.	REL606	392618	-1	REL606	392685	-1	0	alignment_overlap=8	coverage_minus=5	coverage_plus=1	flanking_left=150	flanking_right=150	frequency=3.601e-02	junction_possible_overlap_registers=141	key=REL606__392618__-1__REL606__392693__-1__8____150__150__0__0	max_left=91	max_left_minus=34	max_left_plus=91	max_min_left=34	max_min_left_minus=34	max_min_left_plus=0	max_min_right=51	max_min_right_minus=0	max_min_right_plus=51	max_pos_hash_score=282	max_right=127	max_right_minus=127	max_right_plus=51	neg_log10_pos_hash_p_value=10.0	new_junction_coverage=0.04	new_junction_read_count=6	no_show=1	polymorphism_frequency=3.601e-02	pos_hash_score=3	prediction=polymorphism	reject=COVERAGE_EVENNESS_SKEW,FREQUENCY_CUTOFF	side_1_annotate_key=gene	side_1_continuation=0	side_1_coverage=1.02	side_1_overlap=8	side_1_possible_overlap_registers=149	side_1_read_count=164	side_1_redundant=0	side_2_annotate_key=gene	side_2_continuation=0	side_2_coverage=1.09	side_2_overlap=0	side_2_possible_overlap_registers=141	side_2_read_count=166	side_2_redundant=0	total_non_overlap_reads=6
JC	98	.	REL606	395579	-1	REL606	395593	-1	0	alignment_overlap=8	coverage_minus=3	coverage_plus=0	flanking_left=150	flanking_right=150	frequency=1.883e-02	junction_possible_overlap_registers=141	key=REL606__395579__-1__REL606__395601__-1__8____150__150__0__0	max_left=50	max_left_minus=50	max_left_plus=0	max_min_left=50	max_min_left_minus=50	max_min_left_plus=0	max_min_right=0	max_min_right_minus=0	max_min_right_plus=0	max_pos_hash_score=282	max_right=105	max_right_minus=105	max_right_plus=0	neg_log10_pos_hash_p_value=10.0	new_junction_coverage=0.02	new_junction_read_count=3	no_show=1	polymorphism_frequency=1.883e-02	pos_hash_score=3	prediction=polymorphism	reject=COVERAGE_EVENNESS_SKEW,FREQUENCY_CUTOFF	side_1_annotate_key=gene	side_1_continuation=0	side_1_coverage=0.97	side_1_overlap=8	side_1_possible_overlap_registers=149	side_1_read_count=156	side_1_redundant=0	side_2_annotate_key=gene	side_2_continuation=0	side_2_coverage=1.08	side_2_overlap=0	side_2_possible_overlap_registers=141	side_2_read_count=165	side_2_redundant=0	total_non_overlap_reads=3
JC	99	.	REL606	396513	-1	REL606	396629	-1	0	alignment_overlap=9	coverage_minus=4	coverage_plus=0	flanking_left=150	flanking_right=150	frequency=2.664e-02	junction_possible_overlap_registers=140	key=REL606__396513__-1__REL606__396638__-1__9____150__150__0__0	max_left=69	max_left_minus=69	max_left_plus=0	max_min_left=69	max_min_left_minus=69	max_min_left_plus=0	max_min_right=0	max_min_right_minus=0	max_min_right_plus=0	max_pos_hash_score=280	max_right=124	max_right_minus=124	max_right_plus=0	neg_log10_pos_hash_p_value=9.3	new_junction_coverage=0.03	new_junction_read_count=4	no_show=1	polymorphism_frequency=2.664e-02	pos_hash_score=4	prediction=polymorphism	reject=COVERAGE_EVENNESS_SKEW,FREQUENCY_CUTOFF	side_1_annotate_key=gene	side_1_continuation=0	side_1_coverage=1.10	side_1_overlap=9	side_1_possible_overlap_registers=149	side_1_read_count=178	side_1_redundant=0	side_2_annotate_key=gene	side_2_continuation=0	side_2_coverage=0.82	side_2_overlap=0	side_2_possible_overlap_registers=140	side_2_read_count=125	side_2_redundant=0	total_non_overlap_reads=4
JC	100	.	REL606	408610	1	REL606	408790	1	0	alignment_overlap=9	coverage_minus=1	coverage_plus=3	flanking_left=150	flanking_right=150	frequency=2.191e-02	junction_possible_overlap_registers=140	key=REL606__408610__1__REL606__408781__1__9____150__150__0__0	max_left=140	max_left_minus=140	max_left_plus=134	max_min_left=67	max_min_left_minus=0	max_min_left_plus=67	max_min_right=7	max_min_right_minus=1	max_min_right_plus=7	max_pos_hash_score=280	max_right=81	max_right_minus=1	max_right_plus=81	neg_log10_pos_hash_p_value=9.3	new_junction_coverage=0.03	new_junction_read_count=4	no_show=1	polymorphism_frequency=2.191e-02	pos_hash_score=4	prediction=polymorphism	reject=COVERAGE_EVENNESS_SKEW,FREQUENCY_CUTOFF	side_1_annotate_key=gene	side_1_continuation=0	side_1_coverage=1.01	side_1_overlap=9	side_1_possible_overlap_registers=149	side_1_read_count=163	side_1_redundant=0	side_2_annotate_key=gene	side_2_continuation=0	side_2_coverage=1.35	side_2_overlap=0	side_2_possible_overlap_registers=140	side_2_read_count=204	side_2_redundant=0	total_non_overlap_reads=4
JC	101	.	REL606	414020	1	REL606	414091	1	0	alignment_overlap=9	coverage_minus=0	coverage_plus=5	flanking_left=150	flanking_right=150	frequency=3.541e-02	junction_possible_overlap_registers=140	key=REL606__414020__1__REL606__414082__1__9____150__150__0__0	max_left=108	max_left_minus=0	max_left_plus=108	max_min_left=0	max_min_left_minus=0	max_min_left_plus=0	max_min_right=43	max_min_right_minus=0	max_min_right_plus=43	max_pos_hash_score=280	max_right=43	max_right_minus=0	max_right_plus=43	neg_log10_pos_hash_p_value=9.9	new_junction_coverage=0.03	new_junction_read_count=5	no_show=1	polymorphism_frequency=3.541e-02	pos_hash_score=3	prediction=polymorphism	reject=COVERAGE_EVENNESS_SKEW,FREQUENCY_CUTOFF	side_1_annotate_key=gene	side_1_continuation=0	side_1_coverage=0.88	side_1_overlap=9	side_1_possible_overlap_registers=149	side_1_read_count=142	side_1_redundant=0	side_2_annotate_key=gene	side_2_continuation=0	side_2_coverage=0.92	side_2_overlap=0	side_2_possible_overlap_registers=140	side_2_read_count=139	side_2_redundant=0	total_non_overlap_reads=5
JC	102	.	REL606	419366	1	REL606	419427	1	0	alignment_overlap=11	coverage_minus=0	coverage_plus=7	flanking_left=150	flanking_right=150	frequency=4.634e-02	junction_possible_overlap_registers=138	key=REL606__419366__1__REL606__419416__1__11____150__150__0__0	max_left=128	max_left_minus=0	max_left_plus=128	max_min_left=0	max_min_left_minus=0	max_min_left_plus=0	max_min_right=61	max_min_right_minus=0	max_min_right_plus=61	max_pos_hash_score=276	max_right=61	max_right_minus=0	max_right_plus=61	neg_log10_pos_hash_p_value=7.7	new_junction_coverage=0.05	new_junction_read_count=7	no_show=1	polymorphism_frequency=4.634e-02	pos_hash_score=7	prediction=polymorphism	reject=COVERAGE_EVENNESS_SKEW,FREQUENCY_CUTOFF	side_1_annotate_key=gene	side_1_continuation=0	side_1_coverage=1.00	side_1_overlap=11	side_1_possible_overlap_registers=149	side_1_read_count=161	side_1_redundant=0	side_2_annotate_key=gene	side_2_continuation=0	side_2_coverage=0.93	side_2_overlap=0	side_2_possible_overlap_registers=138	side_2_read_count=139	side_2_redundant=0	total_non_overlap_reads=7
JC	103	.	REL606	419376	-1	REL606	419415	-1	0	alignment_overlap=11	coverage_minus=4	coverage_plus=0	flanking_left=150	flanking_right=150	frequency=2.727e-02	junction_possible_overlap_registers=138	key=REL606__419376__-1__REL606__419426__-1__11____150__150__0__0	max_left=48	max_left_minus=48	max_left_plus=0	max_min_left=48	max_min_left_minus=48	max_min_left_plus=0	max_min_right=0	max_min_right_minus=0	max_min_right_plus=0	max_pos_hash_score=276	max_right=138	max_right_minus=138	max_right_plus=0	neg_log10_pos_hash_p_value=9.2	new_junction_coverage=0.03	new_junction_read_count=4	no_show=1	polymorphism_frequency=2.727e-02	pos_hash_score=4	prediction=polymorphism	reject=COVERAGE_EVENNESS_SKEW,FREQUENCY_CUTOFF	side_1_annotate_key=gene	side_1_continuation=0	side_1_coverage=0.97	side_1_overlap=11	side_1_possible_overlap_registers=149	side_1_read_count=157	side_1_redundant=0	side_2_annotate_key=gene	side_2_continuation=0	side_2_coverage=0.94	side_2_overlap=0	side_2_possible_overlap_registers=138	side_2_read_count=140	side_2_redundant=0	total_non_overlap_reads=4
JC	104	.	REL606	424396	1	REL606	424493	1	0	alignment_overlap=8	coverage_minus=0	coverage_plus=4	flanking_left=150	flanking_right=150	frequency=3.794e-02	junction_possible_overlap_registers=141	key=REL606__424396__1__REL606__424485__1__8____150__150__0__0	max_left=137	max_left_minus=0	max_left_plus=137	max_min_left=0	max_min_left_minus=0	max_min_left_plus=0	max_min_right=49	max_min_right_minus=0	max_min_right_plus=49	max_pos_hash_score=282	max_right=49	max_right_minus=0	max_right_plus=49	neg_log10_pos_hash_p_value=9.3	new_junction_coverage=0.03	new_junction_read_count=4	no_show=1	polymorphism_frequency=3.794e-02	pos_hash_score=4	prediction=polymorphism	reject=COVERAGE_EVENNESS_SKEW,FREQUENCY_CUTOFF	side_1_annotate_key=gene	side_1_continuation=0	side_1_coverage=0.60	side_1_overlap=8	side_1_possible_overlap_registers=149	side_1_read_count=96	side_1_redundant=0	side_2_annotate_key=gene	side_2_continuation=0	side_2_coverage=0.73	side_2_overlap=0	side_2_possible_overlap_registers=141	side_2_read_count=112	side_2_redundant=0	total_non_overlap_reads=4
JC	105	.	REL606	437846	1	REL606	437871	1	0	alignment_overlap=10	coverage_minus=1	coverage_plus=4	flanking_left=150	flanking_right=150	frequency=3.086e-02	junction_possible_overlap_registers=139	key=REL606__437846__1__REL606__437861__1__10____150__150__0__0	max_left=129	max_left_minus=129	max_left_plus=117	max_min_left=0	max_min_left_minus=0	max_min_left_plus=0	max_min_right=49	max_min_right_minus=11	max_min_right_plus=49	max_pos_hash_score=278	max_right=49	max_right_minus=11	max_right_plus=49	neg_log10_pos_hash_p_value=9.2	new_junction_coverage=0.03	new_junction_read_count=5	no_show=1	polymorphism_frequency=3.086e-02	pos_hash_score=4	prediction=polymorphism	reject=COVERAGE_EVENNESS_SKEW,FREQUENCY_CUTOFF	side_1_annotate_key=gene	side_1_continuation=0	side_1_coverage=1.10	side_1_overlap=10	side_1_possible_overlap_registers=149	side_1_read_count=178	side_1_redundant=0	side_2_annotate_key=gene	side_2_continuation=0	side_2_coverage=0.98	side_2_overlap=0	side_2_possible_overlap_registers=139	side_2_read_count=148	side_2_redundant=0	total_non_overlap_reads=5
JC	106	.	REL606	466847	-1	REL606	466850	-1	0	alignment_overlap=8	coverage_minus=6	coverage_plus=0	flanking_left=150	flanking_right=150	frequency=5.681e-02	junction_possible_overlap_registers=141	key=REL606__466847__-1__REL606__466858__-1__8____150__150__0__0	max_left=43	max_left_minus=43	max_left_plus=0	max_min_left=43	max_min_left_minus=43	max_min_left_plus=0	max_min_right=0	max_min_right_minus=0	max_min_right_plus=0	max_pos_hash_score=282	max_right=136	max_right_minus=136	max_right_plus=0	neg_log10_pos_hash_p_value=8.2	new_junction_coverage=0.05	new_junction_read_count=7	no_show=1	polymorphism_frequency=5.681e-02	pos_hash_score=6	prediction=polymorphism	reject=COVERAGE_EVENNESS_SKEW,FREQUENCY_CUTOFF	side_1_annotate_key=gene	side_1_continuation=0	side_1_coverage=0.76	side_1_overlap=8	side_1_possible_overlap_registers=149	side_1_read_count=122	side_1_redundant=0	side_2_annotate_key=gene	side_2_continuation=0	side_2_coverage=0.77	side_2_overlap=0	side_2_possible_overlap_registers=141	side_2_read_count=117	side_2_redundant=0	total_non_overlap_reads=6
JC	107	.	REL606	471361	-1	REL606	471374	-1	0	alignment_overlap=5	coverage_minus=1	coverage_plus=2	flanking_left=150	flanking_right=150	frequency=2.222e-02	junction_possible_overlap_registers=144	key=REL606__471361__-1__REL606__471379__-1__5____150__150__0__0	max_left=47	max_left_minus=47	max_left_plus=47	max_min_left=47	max_min_left_minus=47	max_min_left_plus=47	max_min_right=0	max_min_right_minus=0	max_min_right_plus=0	max_pos_hash_score=288	max_right=141	max_right_minus=98	max_right_plus=141	neg_log10_pos_hash_p_value=10.1	new_junction_coverage=0.02	new_junction_read_count=3	no_show=1	polymorphism_frequency=2.222e-02	pos_hash_score=3	prediction=polymorphism	reject=COVERAGE_EVENNESS_SKEW,FREQUENCY_CUTOFF	side_1_annotate_key=gene	side_1_continuation=0	side_1_coverage=0.91	side_1_overlap=5	side_1_possible_overlap_registers=149	side_1_read_count=147	side_1_redundant=0	side_2_annotate_key=gene	side_2_continuation=0	side_2_coverage=0.78	side_2_overlap=0	side_2_possible_overlap_registers=144	side_2_read_count=122	side_2_redundant=0	total_non_overlap_reads=3
JC	108	.	REL606	483511	1	REL606	483541	1	0	alignment_overlap=8	coverage_minus=0	coverage_plus=8	flanking_left=150	flanking_right=150	frequency=5.699e-02	junction_possible_overlap_registers=141	key=REL606__483511__1__REL606__483533__1__8____150__150__0__0	max_left=140	max_left_minus=0	max_left_plus=140	max_min_left=68	max_min_left_minus=0	max_min_left_plus=68	max_min_right=64	max_min_right_minus=0	max_min_right_plus=64	max_pos_hash_score=282	max_right=73	max_right_minus=0	max_right_plus=73	neg_log10_pos_hash_p_value=7.4	new_junction_coverage=0.05	new_junction_read_count=8	no_show=1	polymorphism_frequency=5.699e-02	pos_hash_score=8	prediction=polymorphism	reject=COVERAGE_EVENNESS_SKEW,FREQUENCY_CUTOFF	side_1_annotate_key=gene	side_1_continuation=0	side_1_coverage=0.84	side_1_overlap=8	side_1_possible_overlap_registers=149	side_1_read_count=135	side_1_redundant=0	side_2_annotate_key=gene	side_2_continuation=0	side_2_coverage=0.90	side_2_overlap=0	side_2_possible_overlap_registers=141	side_2_read_count=137	side_2_redundant=0	total_non_overlap_reads=8
JC	109	.	REL606	488412	1	REL606	488551	1	0	alignment_overlap=9	coverage_minus=0	coverage_plus=8	flanking_left=150	flanking_right=150	frequency=7.185e-02	junction_possible_overlap_registers=140	key=REL606__488412__1__REL606__488542__1__9____150__150__0__0	max_left=135	max_left_minus=0	max_left_plus=135	max_min_left=53	max_min_left_minus=0	max_min_left_plus=53	max_min_right=54	max_min_right_minus=0	max_min_right_plus=54	max_pos_hash_score=280	max_right=88	max_right_minus=0	max_right_plus=88	neg_log10_pos_hash_p_value=7.7	new_junction_coverage=0.05	new_junction_read_count=8	no_show=1	polymorphism_frequency=7.185e-02	pos_hash_score=7	prediction=polymorphism	reject=COVERAGE_EVENNESS_SKEW,FREQUENCY_CUTOFF	side_1_annotate_key=gene	side_1_continuation=0	side_1_coverage=0.55	side_1_overlap=9	side_1_possible_overlap_registers=149	side_1_read_count=88	side_1_redundant=0	side_2_annotate_key=gene	side_2_continuation=0	side_2_coverage=0.82	side_2_overlap=0	side_2_possible_overlap_registers=140	side_2_read_count=124	side_2_redundant=0	total_non_overlap_reads=8
JC	110	.	REL606	497273	-1	REL606	497351	-1	0	alignment_overlap=8	coverage_minus=3	coverage_plus=0	flanking_left=150	flanking_right=150	frequency=1	junction_possible_overlap_registers=141	key=REL606__497281__-1__REL606__497351__-1__8____150__150__1__0	max_left=33	max_left_minus=33	max_left_plus=0	max_min_left=33	max_min_left_minus=33	max_min_left_plus=0	max_min_right=0	max_min_right_minus=0	max_min_right_plus=0	max_pos_hash_score=282	max_right=126	max_right_minus=126	max_right_plus=0	neg_log10_pos_hash_p_value=10.0	new_junction_coverage=0.02	new_junction_read_count=3	no_show=1	polymorphism_frequency=1.000e+00	pos_hash_score=3	prediction=consensus	reject=COVERAGE_EVENNESS_SKEW	side_1_annotate_key=repeat	side_1_continuation=0	side_1_coverage=NA	side_1_overlap=0	side_1_read_count=NA	side_1_redundant=1	side_2_annotate_key=gene	side_2_continuation=0	side_2_coverage=0.00	side_2_overlap=8	side_2_possible_overlap_registers=149	side_2_read_count=0	side_2_redundant=0	total_non_overlap_reads=3
JC	111	.	REL606	590046	-1	REL606	594910	1	0	alignment_overlap=1	coverage_minus=48	coverage_plus=75	flanking_left=150	flanking_right=150	frequency=1	junction_possible_overlap_registers=148	key=REL606__590047__-1__REL606__594910__1__1____150__150__0__0	max_left=147	max_left_minus=141	max_left_plus=147	max_min_left=60	max_min_left_minus=54	max_min_left_plus=60	max_min_right=72	max_min_right_minus=72	max_min_right_plus=72	max_pos_hash_score=296	max_right=148	max_right_minus=147	max_right_plus=148	neg_log10_pos_hash_p_value=0.5	new_junction_coverage=0.77	new_junction_read_count=124	polymorphism_frequency=1.000e+00	pos_hash_score=61	prediction=consensus	side_1_annotate_key=repeat	side_1_continuation=0	side_1_coverage=NA	side_1_overlap=0	side_1_read_count=NA	side_1_redundant=0	side_2_annotate_key=gene	side_2_continuation=0	side_2_coverage=0.00	side_2_overlap=1	side_2_possible_overlap_registers=149	side_2_read_count=0	side_2_redundant=0	total_non_overlap_reads=123
JC	112	.	REL606	590046	-1	REL606	1236016	1	0	alignment_overlap=0	coverage_minus=107	coverage_plus=105	flanking_left=150	flanking_right=150	frequency=1	junction_possible_overlap_registers=149	key=REL606__590046__-1__REL606__1236016__1__0____150__150__0__0	max_left=146	max_left_minus=146	max_left_plus=146	max_min_left=72	max_min_left_minus=72	max_min_left_plus=72	max_min_right=74	max_min_right_minus=74	max_min_right_plus=73	max_pos_hash_score=298	max_right=148	max_right_minus=145	max_right_plus=148	neg_log10_pos_hash_p_value=0.1	new_junction_coverage=1.42	new_junction_read_count=229	polymorphism_frequency=1.000e+00	pos_hash_score=84	prediction=consensus	read_count_offset=3	side_1_annotate_key=repeat	side_1_continuation=0	side_1_coverage=NA	side_1_overlap=0	side_1_read_count=NA	side_1_redundant=0	side_2_annotate_key=gene	side_2_continuation=0	side_2_coverage=0.00	side_2_overlap=0	side_2_possible_overlap_registers=146	side_2_read_count=0	side_2_redundant=0	total_non_overlap_reads=212
JC	113	.	REL606	590046	-1	REL606	1455962	-1	0	alignment_overlap=0	coverage_minus=121	coverage_plus=87	flanking_left=150	flanking_right=150	frequency=NA	junction_possible_overlap_registers=149	key=REL606__590046__-1__REL606__1455962__-1__0____150__150__0__1	max_left=146	max_left_minus=146	max_left_plus=146	max_min_left=74	max_min_left_minus=72	max_min_left_plus=74	max_min_right=75	max_min_right_minus=74	max_min_right_plus=75	max_pos_hash_score=298	max_right=149	max_right_minus=148	max_right_plus=149	neg_log10_pos_hash_p_value=0.1	new_junction_coverage=1.57	new_junction_read_count=253	polymorphism_frequency=NA	pos_hash_score=81	prediction=unknown	side_1_annotate_key=repeat	side_1_continuation=0	side_1_coverage=NA	side_1_overlap=0	side_1_read_count=NA	side_1_redundant=0	side_2_annotate_key=repeat	side_2_continuation=0	side_2_coverage=NA	side_2_overlap=0	side_2_possible_overlap_registers=NA	side_2_read_count=NA	side_2_redundant=1	total_non_overlap_reads=208
JC	114	.	REL606	590046	-1	REL606	2133567	1	0	alignment_overlap=1	coverage_minus=126	coverage_plus=128	flanking_left=150	flanking_right=150	frequency=1	junction_possible_overlap_registers=148	key=REL606__590047__-1__REL606__2133567__1__1____150__150__0__0	max_left=146	max_left_minus=146	max_left_plus=146	max_min_left=72	max_min_left_minus=72	max_min_left_plus=61	max_min_right=73	max_min_right_minus=73	max_min_right_plus=73	max_pos_hash_score=296	max_right=148	max_right_minus=146	max_right_plus=148	neg_log10_pos_hash_p_value=0.1	new_junction_coverage=1.67	new_junction_read_count=268	polymorphism_frequency=1.000e+00	pos_hash_score=85	prediction=consensus	read_count_offset=4	side_1_annotate_key=repeat	side_1_continuation=0	side_1_coverage=NA	side_1_overlap=0	side_1_read_count=NA	side_1_redundant=0	side_2_annotate_key=gene	side_2_continuation=0	side_2_coverage=0.00	side_2_overlap=1	side_2_possible_overlap_registers=145	side_2_read_count=0	side_2_redundant=0	total_non_overlap_reads=254
JC	115	.	REL606	590046	-1	REL606	2325035	1	0	alignment_overlap=0	coverage_minus=108	coverage_plus=157	flanking_left=150	flanking_right=150	frequency=1	junction_possible_overlap_registers=149	key=REL606__590046__-1__REL606__2325035__1__0____150__150__0__0	max_left=148	max_left_minus=141	max_left_plus=148	max_min_left=74	max_min_left_minus=72	max_min_left_plus=74	max_min_right=74	max_min_right_minus=74	max_min_right_plus=73	max_pos_hash_score=298	max_right=148	max_right_minus=145	max_right_plus=148	neg_log10_pos_hash_p_value=0.0	new_junction_coverage=1.78	new_junction_read_count=287	polymorphism_frequency=1.000e+00	pos_hash_score=92	prediction=consensus	read_count_offset=3	side_1_annotate_key=repeat	side_1_continuation=0	side_1_coverage=NA	side_1_overlap=0	side_1_read_count=NA	side_1_redundant=0	side_2_annotate_key=gene	side_2_continuation=0	side_2_coverage=0.00	side_2_overlap=0	side_2_possible_overlap_registers=146	side_2_read_count=0	side_2_redundant=0	total_non_overlap_reads=265
JC	116	.	REL606	590046	-1	REL606	3975520	-1	0	alignment_overlap=0	coverage_minus=114	coverage_plus=73	flanking_left=150	flanking_right=150	frequency=1	junction_possible_overlap_registers=149	key=REL606__590046__-1__REL606__3975520__-1__0____150__150__0__0	max_left=147	max_left_minus=146	max_left_plus=147	max_min_left=71	max_min_left_minus=70	max_min_left_plus=71	max_min_right=74	max_min_right_minus=74	max_min_right_plus=70	max_pos_hash_score=298	max_right=148	max_right_minus=145	max_right_plus=148	neg_log10_pos_hash_p_value=0.2	new_junction_coverage=1.27	new_junction_read_count=204	polymorphism_frequency=1.000e+00	pos_hash_score=71	prediction=consensus	read_count_offset=3	side_1_annotate_key=repeat	side_1_continuation=0	side_1_coverage=NA	side_1_overlap=0	side_1_read_count=NA	side_1_redundant=0	side_2_annotate_key=gene	side_2_continuation=0	side_2_coverage=0.00	side_2_overlap=0	side_2_possible_overlap_registers=146	side_2_read_count=0	side_2_redundant=0	total_non_overlap_reads=187
JC	117	.	REL606	590047	-1	REL606	1729738	-1	0	alignment_overlap=2	coverage_minus=1	coverage_plus=2	flanking_left=150	flanking_right=150	frequency=NA	junction_possible_overlap_registers=147	key=REL606__590047__-1__REL606__1729740__-1__2____150__150__0__0	max_left=145	max_left_minus=1	max_left_plus=145	max_min_left=1	max_min_left_minus=1	max_min_left_plus=0	max_min_right=7	max_min_right_minus=0	max_min_right_plus=7	max_pos_hash_score=294	max_right=147	max_right_minus=147	max_right_plus=7	neg_log10_pos_hash_p_value=10.2	new_junction_coverage=0.04	new_junction_read_count=6	no_show=1	polymorphism_frequency=NA	pos_hash_score=3	prediction=unknown	reject=COVERAGE_EVENNESS_SKEW	side_1_annotate_key=repeat	side_1_continuation=0	side_1_coverage=NA	side_1_overlap=2	side_1_read_count=NA	side_1_redundant=0	side_2_annotate_key=repeat	side_2_continuation=0	side_2_coverage=NA	side_2_overlap=0	side_2_possible_overlap_registers=NA	side_2_read_count=NA	side_2_redundant=0	total_non_overlap_reads=3
JC	118	.	REL606	602842	-1	REL606	602878	-1	0	alignment_overlap=7	coverage_minus=6	coverage_plus=0	flanking_left=150	flanking_right=150	frequency=4.218e-02	junction_possible_overlap_registers=142	key=REL606__602842__-1__REL606__602885__-1__7____150__150__0__0	max_left=102	max_left_minus=102	max_left_plus=0	max_min_left=32	max_min_left_minus=32	max_min_left_plus=0	max_min_right=41	max_min_right_minus=41	max_min_right_plus=0	max_pos_hash_score=284	max_right=124	max_right_minus=124	max_right_plus=0	neg_log10_pos_hash_p_value=9.4	new_junction_coverage=0.04	new_junction_read_count=6	no_show=1	polymorphism_frequency=4.218e-02	pos_hash_score=4	prediction=polymorphism	reject=COVERAGE_EVENNESS_SKEW,FREQUENCY_CUTOFF	side_1_annotate_key=gene	side_1_continuation=0	side_1_coverage=0.86	side_1_overlap=7	side_1_possible_overlap_registers=149	side_1_read_count=139	side_1_redundant=0	side_2_annotate_key=gene	side_2_continuation=0	side_2_coverage=0.91	side_2_overlap=0	side_2_possible_overlap_registers=142	side_2_read_count=140	side_2_redundant=0	total_non_overlap_reads=6
JC	119	.	REL606	603263	-1	REL606	603324	-1	0	alignment_overlap=9	coverage_minus=4	coverage_plus=1	flanking_left=150	flanking_right=150	frequency=3.356e-02	junction_possible_overlap_registers=140	key=REL606__603263__-1__REL606__603333__-1__9____150__150__0__0	max_left=107	max_left_minus=50	max_left_plus=107	max_min_left=50	max_min_left_minus=50	max_min_left_plus=0	max_min_right=34	max_min_right_minus=0	max_min_right_plus=34	max_pos_hash_score=280	max_right=99	max_right_minus=99	max_right_plus=34	neg_log10_pos_hash_p_value=9.9	new_junction_coverage=0.03	new_junction_read_count=5	no_show=1	polymorphism_frequency=3.356e-02	pos_hash_score=3	prediction=polymorphism	reject=COVERAGE_EVENNESS_SKEW,FREQUENCY_CUTOFF	side_1_annotate_key=gene	side_1_continuation=0	side_1_coverage=0.93	side_1_overlap=9	side_1_possible_overlap_registers=149	side_1_read_count=150	side_1_redundant=0	side_2_annotate_key=gene	side_2_continuation=0	side_2_coverage=0.97	side_2_overlap=0	side_2_possible_overlap_registers=140	side_2_read_count=147	side_2_redundant=0	total_non_overlap_reads=5
JC	120	.	REL606	606584	1	REL606	606615	1	0	alignment_overlap=9	coverage_minus=0	coverage_plus=3	flanking_left=150	flanking_right=150	frequency=2.309e-02	junction_possible_overlap_registers=140	key=REL606__606584__1__REL606__606606__1__9____150__150__0__0	max_left=134	max_left_minus=0	max_left_plus=134	max_min_left=0	max_min_left_minus=0	max_min_left_plus=0	max_min_right=62	max_min_right_minus=0	max_min_right_plus=62	max_pos_hash_score=280	max_right=62	max_right_minus=0	max_right_plus=62	neg_log10_pos_hash_p_value=9.9	new_junction_coverage=0.02	new_junction_read_count=3	no_show=1	polymorphism_frequency=2.309e-02	pos_hash_score=3	prediction=polymorphism	reject=COVERAGE_EVENNESS_SKEW,FREQUENCY_CUTOFF	side_1_annotate_key=gene	side_1_continuation=0	side_1_coverage=0.84	side_1_overlap=9	side_1_possible_overlap_registers=149	side_1_read_count=135	side_1_redundant=0	side_2_annotate_key=gene	side_2_continuation=0	side_2_coverage=0.84	side_2_overlap=0	side_2_possible_overlap_registers=140	side_2_read_count=127	side_2_redundant=0	total_non_overlap_reads=3
JC	121	.	REL606	609048	-1	REL606	609070	-1	0	alignment_overlap=12	coverage_minus=5	coverage_plus=1	flanking_left=150	flanking_right=150	frequency=4.792e-02	junction_possible_overlap_registers=137	key=REL606__609048__-1__REL606__609082__-1__12____150__150__0__0	max_left=57	max_left_minus=57	max_left_plus=30	max_min_left=57	max_min_left_minus=57	max_min_left_plus=30	max_min_right=0	max_min_right_minus=0	max_min_right_plus=0	max_pos_hash_score=274	max_right=131	max_right_minus=131	max_right_plus=100	neg_log10_pos_hash_p_value=8.1	new_junction_coverage=0.05	new_junction_read_count=8	no_show=1	polymorphism_frequency=4.792e-02	pos_hash_score=6	prediction=polymorphism	reject=COVERAGE_EVENNESS_SKEW,FREQUENCY_CUTOFF	side_1_annotate_key=gene	side_1_continuation=0	side_1_coverage=1.01	side_1_overlap=12	side_1_possible_overlap_registers=149	side_1_read_count=163	side_1_redundant=0	side_2_annotate_key=gene	side_2_continuation=0	side_2_coverage=1.13	side_2_overlap=0	side_2_possible_overlap_registers=137	side_2_read_count=168	side_2_redundant=0	total_non_overlap_reads=6
JC	122	.	REL606	619701	1	REL606	642940	1	0	alignment_overlap=1	coverage_minus=99	coverage_plus=114	flanking_left=150	flanking_right=150	frequency=1	junction_possible_overlap_registers=148	key=REL606__619700__1__REL606__642940__1__1____150__150__0__1	max_left=148	max_left_minus=148	max_left_plus=145	max_min_left=73	max_min_left_minus=73	max_min_left_plus=65	max_min_right=74	max_min_right_minus=72	max_min_right_plus=74	max_pos_hash_score=296	max_right=146	max_right_minus=145	max_right_plus=146	neg_log10_pos_hash_p_value=0.1	new_junction_coverage=1.58	new_junction_read_count=253	polymorphism_frequency=1.000e+00	pos_hash_score=78	prediction=consensus	read_count_offset=3	side_1_annotate_key=gene	side_1_continuation=0	side_1_coverage=0.00	side_1_overlap=0	side_1_possible_overlap_registers=145	side_1_read_count=0	side_1_redundant=0	side_2_annotate_key=repeat	side_2_continuation=0	side_2_coverage=NA	side_2_overlap=1	side_2_possible_overlap_registers=NA	side_2_read_count=NA	side_2_redundant=1	total_non_overlap_reads=213
JC	123	.	REL606	619703	-1	REL606	644382	-1	0	alignment_overlap=1	coverage_minus=69	coverage_plus=82	flanking_left=150	flanking_right=150	frequency=1	junction_possible_overlap_registers=148	key=REL606__619704__-1__REL606__644382__-1__1____150__150__0__1	max_left=148	max_left_minus=148	max_left_plus=145	max_min_left=74	max_min_left_minus=72	max_min_left_plus=74	max_min_right=73	max_min_right_minus=73	max_min_right_plus=71	max_pos_hash_score=296	max_right=144	max_right_minus=113	max_right_plus=144	neg_log10_pos_hash_p_value=0.4	new_junction_coverage=0.95	new_junction_read_count=152	polymorphism_frequency=1.000e+00	pos_hash_score=62	prediction=consensus	read_count_offset=3	side_1_annotate_key=gene	side_1_continuation=0	side_1_coverage=0.00	side_1_overlap=0	side_1_possible_overlap_registers=145	side_1_read_count=0	side_1_redundant=0	side_2_annotate_key=repeat	side_2_continuation=0	side_2_coverage=NA	side_2_overlap=1	side_2_possible_overlap_registers=NA	side_2_read_count=NA	side_2_redundant=1	total_non_overlap_reads=151
JC	124	.	REL606	625464	1	REL606	628396	-1	0	alignment_overlap=1	coverage_minus=154	coverage_plus=42	flanking_left=150	flanking_right=150	frequency=5.867e-01	junction_possible_overlap_registers=148	key=REL606__625464__1__REL606__628397__-1__1____150__150__0__0	max_left=147	max_left_minus=147	max_left_plus=147	max_min_left=74	max_min_left_minus=74	max_min_left_plus=62	max_min_right=74	max_min_right_minus=74	max_min_right_plus=70	max_pos_hash_score=296	max_right=148	max_right_minus=148	max_right_plus=143	neg_log10_pos_hash_p_value=0.1	new_junction_coverage=1.24	new_junction_read_count=198	polymorphism_frequency=5.867e-01	pos_hash_score=76	prediction=polymorphism	side_1_annotate_key=gene	side_1_continuation=0	side_1_coverage=0.95	side_1_overlap=1	side_1_possible_overlap_registers=149	side_1_read_count=153	side_1_redundant=0	side_2_annotate_key=gene	side_2_continuation=0	side_2_coverage=0.79	side_2_overlap=0	side_2_possible_overlap_registers=148	side_2_read_count=127	side_2_redundant=0	total_non_overlap_reads=196
JC	125	.	REL606	626490	-1	REL606	626496	-1	0	alignment_overlap=8	coverage_minus=3	coverage_plus=0	flanking_left=150	flanking_right=150	frequency=5.524e-03	junction_possible_overlap_registers=141	key=REL606__626490__-1__REL606__626504__-1__8____150__150__0__0	max_left=123	max_left_minus=123	max_left_plus=0	max_min_left=0	max_min_left_minus=0	max_min_left_plus=0	max_min_right=53	max_min_right_minus=53	max_min_right_plus=0	max_pos_hash_score=282	max_right=53	max_right_minus=53	max_right_plus=0	neg_log10_pos_hash_p_value=10.0	new_junction_coverage=0.02	new_junction_read_count=3	no_show=1	polymorphism_frequency=5.524e-03	pos_hash_score=3	prediction=polymorphism	reject=COVERAGE_EVENNESS_SKEW,FREQUENCY_CUTOFF	side_1_annotate_key=gene	side_1_continuation=0	side_1_coverage=3.45	side_1_overlap=8	side_1_possible_overlap_registers=149	side_1_read_count=556	side_1_redundant=0	side_2_annotate_key=gene	side_2_continuation=0	side_2_coverage=3.63	side_2_overlap=0	side_2_possible_overlap_registers=141	side_2_read_count=554	side_2_redundant=0	total_non_overlap_reads=3
JC	126	.	REL606	647633	1	REL606	647701	1	0	alignment_overlap=12	coverage_minus=0	coverage_plus=6	flanking_left=150	flanking_right=150	frequency=3.917e-02	junction_possible_overlap_registers=137	key=REL606__647633__1__REL606__647689__1__12____150__150__0__0	max_left=126	max_left_minus=0	max_left_plus=126	max_min_left=62	max_min_left_minus=0	max_min_left_plus=62	max_min_right=69	max_min_right_minus=0	max_min_right_plus=69	max_pos_hash_score=274	max_right=76	max_right_minus=0	max_right_plus=76	neg_log10_pos_hash_p_value=9.2	new_junction_coverage=0.04	new_junction_read_count=6	no_show=1	polymorphism_frequency=3.917e-02	pos_hash_score=4	prediction=polymorphism	reject=COVERAGE_EVENNESS_SKEW,FREQUENCY_CUTOFF	side_1_annotate_key=gene	side_1_continuation=0	side_1_coverage=1.05	side_1_overlap=12	side_1_possible_overlap_registers=149	side_1_read_count=169	side_1_redundant=0	side_2_annotate_key=gene	side_2_continuation=0	side_2_coverage=0.94	side_2_overlap=0	side_2_possible_overlap_registers=137	side_2_read_count=139	side_2_redundant=0	total_non_overlap_reads=6
JC	127	.	REL606	663544	-1	REL606	663605	-1	0	alignment_overlap=9	coverage_minus=3	coverage_plus=0	flanking_left=150	flanking_right=150	frequency=3.397e-02	junction_possible_overlap_registers=140	key=REL606__663544__-1__REL606__663614__-1__9____150__150__0__0	max_left=45	max_left_minus=45	max_left_plus=0	max_min_left=45	max_min_left_minus=45	max_min_left_plus=0	max_min_right=0	max_min_right_minus=0	max_min_right_plus=0	max_pos_hash_score=280	max_right=113	max_right_minus=113	max_right_plus=0	neg_log10_pos_hash_p_value=9.9	new_junction_coverage=0.02	new_junction_read_count=3	no_show=1	polymorphism_frequency=3.397e-02	pos_hash_score=3	prediction=polymorphism	reject=COVERAGE_EVENNESS_SKEW,FREQUENCY_CUTOFF	side_1_annotate_key=gene	side_1_continuation=0	side_1_coverage=0.55	side_1_overlap=9	side_1_possible_overlap_registers=149	side_1_read_count=89	side_1_redundant=0	side_2_annotate_key=gene	side_2_continuation=0	side_2_coverage=0.57	side_2_overlap=0	side_2_possible_overlap_registers=140	side_2_read_count=87	side_2_redundant=0	total_non_overlap_reads=3
JC	128	.	REL606	707236	1	REL606	707273	1	0	alignment_overlap=9	coverage_minus=1	coverage_plus=2	flanking_left=150	flanking_right=150	frequency=2.690e-02	junction_possible_overlap_registers=140	key=REL606__707236__1__REL606__707264__1__9____150__150__0__0	max_left=124	max_left_minus=37	max_left_plus=124	max_min_left=37	max_min_left_minus=37	max_min_left_plus=0	max_min_right=30	max_min_right_minus=0	max_min_right_plus=30	max_pos_hash_score=280	max_right=104	max_right_minus=104	max_right_plus=30	neg_log10_pos_hash_p_value=9.9	new_junction_coverage=0.02	new_junction_read_count=3	no_show=1	polymorphism_frequency=2.690e-02	pos_hash_score=3	prediction=polymorphism	reject=COVERAGE_EVENNESS_SKEW,FREQUENCY_CUTOFF	side_1_annotate_key=gene	side_1_continuation=0	side_1_coverage=0.71	side_1_overlap=9	side_1_possible_overlap_registers=149	side_1_read_count=115	side_1_redundant=0	side_2_annotate_key=gene	side_2_continuation=0	side_2_coverage=0.72	side_2_overlap=0	side_2_possible_overlap_registers=140	side_2_read_count=109	side_2_redundant=0	total_non_overlap_reads=3
JC	129	.	REL606	735481	1	REL606	735572	1	0	alignment_overlap=10	coverage_minus=0	coverage_plus=5	flanking_left=150	flanking_right=150	frequency=2.873e-02	junction_possible_overlap_registers=139	key=REL606__735481__1__REL606__735562__1__10____150__150__0__0	max_left=116	max_left_minus=0	max_left_plus=116	max_min_left=47	max_min_left_minus=0	max_min_left_plus=47	max_min_right=57	max_min_right_minus=0	max_min_right_plus=57	max_pos_hash_score=278	max_right=102	max_right_minus=0	max_right_plus=102	neg_log10_pos_hash_p_value=8.7	new_junction_coverage=0.03	new_junction_read_count=5	no_show=1	polymorphism_frequency=2.873e-02	pos_hash_score=5	prediction=polymorphism	reject=COVERAGE_EVENNESS_SKEW,FREQUENCY_CUTOFF	side_1_annotate_key=gene	side_1_continuation=0	side_1_coverage=0.82	side_1_overlap=10	side_1_possible_overlap_registers=149	side_1_read_count=133	side_1_redundant=0	side_2_annotate_key=gene	side_2_continuation=0	side_2_coverage=1.42	side_2_overlap=0	side_2_possible_overlap_registers=139	side_2_read_count=214	side_2_redundant=0	total_non_overlap_reads=5
JC	130	.	REL606	735490	-1	REL606	735561	-1	0	alignment_overlap=10	coverage_minus=4	coverage_plus=0	flanking_left=150	flanking_right=150	frequency=2.199e-02	junction_possible_overlap_registers=139	key=REL606__735490__-1__REL606__735571__-1__10____150__150__0__0	max_left=52	max_left_minus=52	max_left_plus=0	max_min_left=52	max_min_left_minus=52	max_min_left_plus=0	max_min_right=0	max_min_right_minus=0	max_min_right_plus=0	max_pos_hash_score=278	max_right=135	max_right_minus=135	max_right_plus=0	neg_log10_pos_hash_p_value=9.9	new_junction_coverage=0.03	new_junction_read_count=4	no_show=1	polymorphism_frequency=2.199e-02	pos_hash_score=3	prediction=polymorphism	reject=COVERAGE_EVENNESS_SKEW,FREQUENCY_CUTOFF	side_1_annotate_key=gene	side_1_continuation=0	side_1_coverage=0.94	side_1_overlap=10	side_1_possible_overlap_registers=149	side_1_read_count=152	side_1_redundant=0	side_2_annotate_key=gene	side_2_continuation=0	side_2_coverage=1.42	side_2_overlap=0	side_2_possible_overlap_registers=139	side_2_read_count=214	side_2_redundant=0	total_non_overlap_reads=4
JC	131	.	REL606	743635	1	REL606	743702	1	0	alignment_overlap=11	coverage_minus=0	coverage_plus=9	flanking_left=150	flanking_right=150	frequency=7.353e-02	junction_possible_overlap_registers=138	key=REL606__743635__1__REL606__743691__1__11____150__150__0__0	max_left=124	max_left_minus=0	max_left_plus=124	max_min_left=36	max_min_left_minus=0	max_min_left_plus=36	max_min_right=58	max_min_right_minus=0	max_min_right_plus=58	max_pos_hash_score=276	max_right=120	max_right_minus=0	max_right_plus=120	neg_log10_pos_hash_p_value=7.2	new_junction_coverage=0.06	new_junction_read_count=9	no_show=1	polymorphism_frequency=7.353e-02	pos_hash_score=8	prediction=polymorphism	reject=COVERAGE_EVENNESS_SKEW,FREQUENCY_CUTOFF	side_1_annotate_key=gene	side_1_continuation=0	side_1_coverage=0.86	side_1_overlap=11	side_1_possible_overlap_registers=149	side_1_read_count=138	side_1_redundant=0	side_2_annotate_key=gene	side_2_continuation=0	side_2_coverage=0.66	side_2_overlap=0	side_2_possible_overlap_registers=138	side_2_read_count=99	side_2_redundant=0	total_non_overlap_reads=9
JC	132	.	REL606	743928	1	REL606	744152	1	0	alignment_overlap=14	coverage_minus=1	coverage_plus=4	flanking_left=150	flanking_right=150	frequency=3.799e-02	junction_possible_overlap_registers=135	key=REL606__743928__1__REL606__744138__1__14____150__150__0__0	max_left=128	max_left_minus=11	max_left_plus=128	max_min_left=11	max_min_left_minus=11	max_min_left_plus=0	max_min_right=46	max_min_right_minus=0	max_min_right_plus=46	max_pos_hash_score=270	max_right=125	max_right_minus=125	max_right_plus=46	neg_log10_pos_hash_p_value=9.1	new_junction_coverage=0.03	new_junction_read_count=5	no_show=1	polymorphism_frequency=3.799e-02	pos_hash_score=4	prediction=polymorphism	reject=COVERAGE_EVENNESS_SKEW,FREQUENCY_CUTOFF	side_1_annotate_key=gene	side_1_continuation=0	side_1_coverage=0.78	side_1_overlap=14	side_1_possible_overlap_registers=149	side_1_read_count=125	side_1_redundant=0	side_2_annotate_key=gene	side_2_continuation=0	side_2_coverage=0.96	side_2_overlap=0	side_2_possible_overlap_registers=135	side_2_read_count=140	side_2_redundant=0	total_non_overlap_reads=5
JC	133	.	REL606	762457	1	REL606	2397363	-1	-1	alignment_overlap=-1	coverage_minus=4	coverage_plus=0	flanking_left=150	flanking_right=150	frequency=1.694e-01	junction_possible_overlap_registers=148	key=REL606__762457__1__REL606__2397363__-1__-1__G__150__150__0__0	max_left=25	max_left_minus=25	max_left_plus=0	max_min_left=25	max_min_left_minus=25	max_min_left_plus=0	max_min_right=0	max_min_right_minus=0	max_min_right_plus=0	max_pos_hash_score=296	max_right=143	max_right_minus=143	max_right_plus=0	neg_log10_pos_hash_p_value=10.2	new_junction_coverage=0.25	new_junction_read_count=40	no_show=1	polymorphism_frequency=1.694e-01	pos_hash_score=3	prediction=polymorphism	reject=COVERAGE_EVENNESS_SKEW,FREQUENCY_CUTOFF	side_1_annotate_key=gene	side_1_continuation=0	side_1_coverage=1.10	side_1_overlap=0	side_1_possible_overlap_registers=149	side_1_read_count=177	side_1_redundant=0	side_2_annotate_key=gene	side_2_continuation=0	side_2_coverage=1.35	side_2_overlap=0	side_2_possible_overlap_registers=149	side_2_read_count=218	side_2_redundant=0	total_non_overlap_reads=4	unique_read_sequence=G
JC	134	.	REL606	762534	-1	REL606	763488	-1	-2	alignment_overlap=-2	coverage_minus=3	coverage_plus=1	flanking_left=150	flanking_right=150	frequency=3.990e-02	junction_possible_overlap_registers=147	key=REL606__762534__-1__REL606__763488__-1__-2__GT__150__150__0__0	max_left=143	max_left_minus=135	max_left_plus=143	max_min_left=64	max_min_left_minus=64	max_min_left_plus=0	max_min_right=10	max_min_right_minus=10	max_min_right_plus=5	max_pos_hash_score=294	max_right=84	max_right_minus=84	max_right_plus=5	neg_log10_pos_hash_p_value=9.6	new_junction_coverage=0.06	new_junction_read_count=9	no_show=1	polymorphism_frequency=3.990e-02	pos_hash_score=4	prediction=polymorphism	reject=COVERAGE_EVENNESS_SKEW,FREQUENCY_CUTOFF	side_1_annotate_key=gene	side_1_continuation=0	side_1_coverage=1.39	side_1_overlap=0	side_1_possible_overlap_registers=149	side_1_read_count=224	side_1_redundant=0	side_2_annotate_key=gene	side_2_continuation=0	side_2_coverage=1.33	side_2_overlap=0	side_2_possible_overlap_registers=149	side_2_read_count=215	side_2_redundant=0	total_non_overlap_reads=4	unique_read_sequence=GT
JC	135	.	REL606	762534	-1	REL606	2397593	-1	-2	alignment_overlap=-2	coverage_minus=6	coverage_plus=1	flanking_left=150	flanking_right=150	frequency=5.239e-02	junction_possible_overlap_registers=147	key=REL606__762534__-1__REL606__2397593__-1__-2__GT__150__150__0__0	max_left=143	max_left_minus=135	max_left_plus=143	max_min_left=64	max_min_left_minus=64	max_min_left_plus=0	max_min_right=10	max_min_right_minus=10	max_min_right_plus=5	max_pos_hash_score=294	max_right=138	max_right_minus=138	max_right_plus=5	neg_log10_pos_hash_p_value=8.5	new_junction_coverage=0.08	new_junction_read_count=12	no_show=1	polymorphism_frequency=5.239e-02	pos_hash_score=6	prediction=polymorphism	reject=COVERAGE_EVENNESS_SKEW,FREQUENCY_CUTOFF	side_1_annotate_key=gene	side_1_continuation=0	side_1_coverage=1.39	side_1_overlap=0	side_1_possible_overlap_registers=149	side_1_read_count=224	side_1_redundant=0	side_2_annotate_key=gene	side_2_continuation=0	side_2_coverage=1.34	side_2_overlap=0	side_2_possible_overlap_registers=149	side_2_read_count=216	side_2_redundant=0	total_non_overlap_reads=7	unique_read_sequence=GT
JC	136	.	REL606	762821	-1	REL606	763293	-1	-48	alignment_overlap=-48	coverage_minus=1	coverage_plus=2	flanking_left=150	flanking_right=150	frequency=2.859e-02	junction_possible_overlap_registers=101	key=REL606__762821__-1__REL606__763293__-1__-48__ATTTAAAGGTGGTTACTGGTAGAGAACGTGAAGGATAACGTTGCGTTA__150__150__0__0	max_left=43	max_left_minus=18	max_left_plus=43	max_min_left=43	max_min_left_minus=18	max_min_left_plus=43	max_min_right=0	max_min_right_minus=0	max_min_right_plus=0	max_pos_hash_score=202	max_right=84	max_right_minus=84	max_right_plus=62	neg_log10_pos_hash_p_value=8.1	new_junction_coverage=0.04	new_junction_read_count=4	no_show=1	polymorphism_frequency=2.859e-02	pos_hash_score=3	prediction=polymorphism	reject=COVERAGE_EVENNESS_SKEW,FREQUENCY_CUTOFF	side_1_annotate_key=gene	side_1_continuation=0	side_1_coverage=1.26	side_1_overlap=0	side_1_possible_overlap_registers=149	side_1_read_count=203	side_1_redundant=0	side_2_annotate_key=gene	side_2_continuation=0	side_2_coverage=1.23	side_2_overlap=0	side_2_possible_overlap_registers=149	side_2_read_count=198	side_2_redundant=0	total_non_overlap_reads=3	unique_read_sequence=ATTTAAAGGTGGTTACTGGTAGAGAACGTGAAGGATAACGTTGCGTTA
JC	137	.	REL606	762821	-1	REL606	2397593	-1	-4	alignment_overlap=-4	coverage_minus=4	coverage_plus=0	flanking_left=150	flanking_right=150	frequency=2.859e-02	junction_possible_overlap_registers=145	key=REL606__762821__-1__REL606__2397593__-1__-4__ATGT__150__150__0__0	max_left=62	max_left_minus=62	max_left_plus=0	max_min_left=62	max_min_left_minus=62	max_min_left_plus=0	max_min_right=0	max_min_right_minus=0	max_min_right_plus=0	max_pos_hash_score=290	max_right=138	max_right_minus=138	max_right_plus=0	neg_log10_pos_hash_p_value=10.1	new_junction_coverage=0.04	new_junction_read_count=6	no_show=1	polymorphism_frequency=2.859e-02	pos_hash_score=3	prediction=polymorphism	reject=COVERAGE_EVENNESS_SKEW,FREQUENCY_CUTOFF	side_1_annotate_key=gene	side_1_continuation=0	side_1_coverage=1.26	side_1_overlap=0	side_1_possible_overlap_registers=149	side_1_read_count=203	side_1_redundant=0	side_2_annotate_key=gene	side_2_continuation=0	side_2_coverage=1.34	side_2_overlap=0	side_2_possible_overlap_registers=149	side_2_read_count=216	side_2_redundant=0	total_non_overlap_reads=4	unique_read_sequence=ATGT
JC	138	.	REL606	763027	-1	REL606	2397593	-1	-4	alignment_overlap=-4	coverage_minus=5	coverage_plus=0	flanking_left=150	flanking_right=150	frequency=3.422e-02	junction_possible_overlap_registers=145	key=REL606__763027__-1__REL606__2397593__-1__-4__ATGT__150__150__0__0	max_left=129	max_left_minus=129	max_left_plus=0	max_min_left=62	max_min_left_minus=62	max_min_left_plus=0	max_min_right=8	max_min_right_minus=8	max_min_right_plus=0	max_pos_hash_score=290	max_right=138	max_right_minus=138	max_right_plus=0	neg_log10_pos_hash_p_value=9.5	new_junction_coverage=0.04	new_junction_read_count=7	no_show=1	polymorphism_frequency=3.422e-02	pos_hash_score=4	prediction=polymorphism	reject=COVERAGE_EVENNESS_SKEW,FREQUENCY_CUTOFF	side_1_annotate_key=gene	side_1_continuation=0	side_1_coverage=1.18	side_1_overlap=0	side_1_possible_overlap_registers=149	side_1_read_count=190	side_1_redundant=0	side_2_annotate_key=gene	side_2_continuation=0	side_2_coverage=1.34	side_2_overlap=0	side_2_possible_overlap_registers=149	side_2_read_count=216	side_2_redundant=0	total_non_overlap_reads=5	unique_read_sequence=ATGT
JC	139	.	REL606	763174	1	REL606	2397363	-1	-1	alignment_overlap=-1	coverage_minus=4	coverage_plus=2	flanking_left=150	flanking_right=150	frequency=1.749e-01	junction_possible_overlap_registers=148	key=REL606__763174__1__REL606__2397363__-1__-1__G__150__150__0__0	max_left=140	max_left_minus=25	max_left_plus=140	max_min_left=25	max_min_left_minus=25	max_min_left_plus=0	max_min_right=61	max_min_right_minus=0	max_min_right_plus=61	max_pos_hash_score=296	max_right=143	max_right_minus=143	max_right_plus=61	neg_log10_pos_hash_p_value=9.0	new_junction_coverage=0.26	new_junction_read_count=42	no_show=1	polymorphism_frequency=1.749e-01	pos_hash_score=5	prediction=polymorphism	reject=COVERAGE_EVENNESS_SKEW,FREQUENCY_CUTOFF	side_1_annotate_key=gene	side_1_continuation=0	side_1_coverage=1.12	side_1_overlap=0	side_1_possible_overlap_registers=149	side_1_read_count=181	side_1_redundant=0	side_2_annotate_key=gene	side_2_continuation=0	side_2_coverage=1.35	side_2_overlap=0	side_2_possible_overlap_registers=149	side_2_read_count=218	side_2_redundant=0	total_non_overlap_reads=6	unique_read_sequence=G
JC	140	.	REL606	763293	-1	REL606	763297	-1	0	alignment_overlap=6	coverage_minus=2	coverage_plus=1	flanking_left=150	flanking_right=150	frequency=1.527e-02	junction_possible_overlap_registers=143	key=REL606__763293__-1__REL606__763303__-1__6____150__150__0__0	max_left=78	max_left_minus=56	max_left_plus=78	max_min_left=56	max_min_left_minus=56	max_min_left_plus=0	max_min_right=66	max_min_right_minus=0	max_min_right_plus=66	max_pos_hash_score=286	max_right=91	max_right_minus=91	max_right_plus=66	neg_log10_pos_hash_p_value=10.0	new_junction_coverage=0.02	new_junction_read_count=3	no_show=1	polymorphism_frequency=1.527e-02	pos_hash_score=3	prediction=polymorphism	reject=COVERAGE_EVENNESS_SKEW,FREQUENCY_CUTOFF	side_1_annotate_key=gene	side_1_continuation=0	side_1_coverage=1.23	side_1_overlap=6	side_1_possible_overlap_registers=149	side_1_read_count=199	side_1_redundant=0	side_2_annotate_key=gene	side_2_continuation=0	side_2_coverage=1.27	side_2_overlap=0	side_2_possible_overlap_registers=143	side_2_read_count=196	side_2_redundant=0	total_non_overlap_reads=3
JC	141	.	REL606	763382	1	REL606	2397240	-1	-3	alignment_overlap=-3	coverage_minus=1	coverage_plus=3	flanking_left=150	flanking_right=150	frequency=3.812e-02	junction_possible_overlap_registers=146	key=REL606__763382__1__REL606__2397240__-1__-3__GAG__150__150__0__0	max_left=140	max_left_minus=22	max_left_plus=140	max_min_left=22	max_min_left_minus=22	max_min_left_plus=0	max_min_right=72	max_min_right_minus=0	max_min_right_plus=72	max_pos_hash_score=292	max_right=124	max_right_minus=124	max_right_plus=72	neg_log10_pos_hash_p_value=9.5	new_junction_coverage=0.05	new_junction_read_count=8	no_show=1	polymorphism_frequency=3.812e-02	pos_hash_score=4	prediction=polymorphism	reject=COVERAGE_EVENNESS_SKEW,FREQUENCY_CUTOFF	side_1_annotate_key=gene	side_1_continuation=0	side_1_coverage=1.13	side_1_overlap=0	side_1_possible_overlap_registers=149	side_1_read_count=182	side_1_redundant=0	side_2_annotate_key=gene	side_2_continuation=0	side_2_coverage=1.43	side_2_overlap=0	side_2_possible_overlap_registers=149	side_2_read_count=230	side_2_redundant=0	total_non_overlap_reads=4	unique_read_sequence=GAG
JC	142	.	REL606	763382	1	REL606	2397362	-1	-1	alignment_overlap=-1	coverage_minus=0	coverage_plus=3	flanking_left=150	flanking_right=150	frequency=5.247e-02	junction_possible_overlap_registers=148	key=REL606__763382__1__REL606__2397362__-1__-1__G__150__150__0__0	max_left=140	max_left_minus=0	max_left_plus=140	max_min_left=72	max_min_left_minus=0	max_min_left_plus=72	max_min_right=52	max_min_right_minus=0	max_min_right_plus=52	max_pos_hash_score=296	max_right=74	max_right_minus=0	max_right_plus=74	neg_log10_pos_hash_p_value=10.2	new_junction_coverage=0.07	new_junction_read_count=11	no_show=1	polymorphism_frequency=5.247e-02	pos_hash_score=3	prediction=polymorphism	reject=COVERAGE_EVENNESS_SKEW,FREQUENCY_CUTOFF	side_1_annotate_key=gene	side_1_continuation=0	side_1_coverage=1.13	side_1_overlap=0	side_1_possible_overlap_registers=149	side_1_read_count=182	side_1_redundant=0	side_2_annotate_key=gene	side_2_continuation=0	side_2_coverage=1.35	side_2_overlap=0	side_2_possible_overlap_registers=149	side_2_read_count=218	side_2_redundant=0	total_non_overlap_reads=3	unique_read_sequence=G
JC	143	.	REL606	763382	1	REL606	2397363	-1	-1	alignment_overlap=-1	coverage_minus=4	coverage_plus=1	flanking_left=150	flanking_right=150	frequency=3.118e-01	junction_possible_overlap_registers=148	key=REL606__763382__1__REL606__2397363__-1__-1__G__150__150__0__0	max_left=96	max_left_minus=25	max_left_plus=96	max_min_left=25	max_min_left_minus=25	max_min_left_plus=0	max_min_right=50	max_min_right_minus=0	max_min_right_plus=50	max_pos_hash_score=296	max_right=143	max_right_minus=143	max_right_plus=50	neg_log10_pos_hash_p_value=9.6	new_junction_coverage=0.56	new_junction_read_count=90	no_show=1	polymorphism_frequency=3.118e-01	pos_hash_score=4	prediction=polymorphism	reject=COVERAGE_EVENNESS_SKEW	side_1_annotate_key=gene	side_1_continuation=0	side_1_coverage=1.13	side_1_overlap=0	side_1_possible_overlap_registers=149	side_1_read_count=182	side_1_redundant=0	side_2_annotate_key=gene	side_2_continuation=0	side_2_coverage=1.35	side_2_overlap=0	side_2_possible_overlap_registers=149	side_2_read_count=218	side_2_redundant=0	total_non_overlap_reads=5	unique_read_sequence=G
JC	144	.	REL606	804026	-1	REL606	804070	-1	0	alignment_overlap=9	coverage_minus=4	coverage_plus=0	flanking_left=150	flanking_right=150	frequency=3.242e-02	junction_possible_overlap_registers=140	key=REL606__804026__-1__REL606__804079__-1__9____150__150__0__0	max_left=61	max_left_minus=61	max_left_plus=0	max_min_left=61	max_min_left_minus=61	max_min_left_plus=0	max_min_right=0	max_min_right_minus=0	max_min_right_plus=0	max_pos_hash_score=280	max_right=130	max_right_minus=130	max_right_plus=0	neg_log10_pos_hash_p_value=9.3	new_junction_coverage=0.03	new_junction_read_count=4	no_show=1	polymorphism_frequency=3.242e-02	pos_hash_score=4	prediction=polymorphism	reject=COVERAGE_EVENNESS_SKEW,FREQUENCY_CUTOFF	side_1_annotate_key=gene	side_1_continuation=0	side_1_coverage=0.74	side_1_overlap=9	side_1_possible_overlap_registers=149	side_1_read_count=120	side_1_redundant=0	side_2_annotate_key=gene	side_2_continuation=0	side_2_coverage=0.83	side_2_overlap=0	side_2_possible_overlap_registers=140	side_2_read_count=126	side_2_redundant=0	total_non_overlap_reads=4
JC	145	.	REL606	829876	-1	REL606	829882	-1	0	alignment_overlap=10	coverage_minus=3	coverage_plus=0	flanking_left=150	flanking_right=150	frequency=3.027e-02	junction_possible_overlap_registers=139	key=REL606__829876__-1__REL606__829892__-1__10____150__150__0__0	max_left=51	max_left_minus=51	max_left_plus=0	max_min_left=51	max_min_left_minus=51	max_min_left_plus=0	max_min_right=0	max_min_right_minus=0	max_min_right_plus=0	max_pos_hash_score=278	max_right=110	max_right_minus=110	max_right_plus=0	neg_log10_pos_hash_p_value=9.9	new_junction_coverage=0.02	new_junction_read_count=3	no_show=1	polymorphism_frequency=3.027e-02	pos_hash_score=3	prediction=polymorphism	reject=COVERAGE_EVENNESS_SKEW,FREQUENCY_CUTOFF	side_1_annotate_key=gene	side_1_continuation=0	side_1_coverage=0.63	side_1_overlap=10	side_1_possible_overlap_registers=149	side_1_read_count=101	side_1_redundant=0	side_2_annotate_key=gene	side_2_continuation=0	side_2_coverage=0.65	side_2_overlap=0	side_2_possible_overlap_registers=139	side_2_read_count=98	side_2_redundant=0	total_non_overlap_reads=3
JC	146	.	REL606	832537	1	REL606	832567	1	0	alignment_overlap=10	coverage_minus=0	coverage_plus=3	flanking_left=150	flanking_right=150	frequency=1.835e-02	junction_possible_overlap_registers=139	key=REL606__832537__1__REL606__832557__1__10____150__150__0__0	max_left=111	max_left_minus=0	max_left_plus=111	max_min_left=0	max_min_left_minus=0	max_min_left_plus=0	max_min_right=62	max_min_right_minus=0	max_min_right_plus=62	max_pos_hash_score=278	max_right=62	max_right_minus=0	max_right_plus=62	neg_log10_pos_hash_p_value=9.9	new_junction_coverage=0.02	new_junction_read_count=3	no_show=1	polymorphism_frequency=1.835e-02	pos_hash_score=3	prediction=polymorphism	reject=COVERAGE_EVENNESS_SKEW,FREQUENCY_CUTOFF	side_1_annotate_key=gene	side_1_continuation=0	side_1_coverage=1.02	side_1_overlap=10	side_1_possible_overlap_registers=149	side_1_read_count=164	side_1_redundant=0	side_2_annotate_key=gene	side_2_continuation=0	side_2_coverage=1.12	side_2_overlap=0	side_2_possible_overlap_registers=139	side_2_read_count=168	side_2_redundant=0	total_non_overlap_reads=3
JC	147	.	REL606	851221	-1	REL606	851226	-1	0	alignment_overlap=12	coverage_minus=3	coverage_plus=0	flanking_left=150	flanking_right=150	frequency=1.994e-02	junction_possible_overlap_registers=137	key=REL606__851221__-1__REL606__851238__-1__12____150__150__0__0	max_left=58	max_left_minus=58	max_left_plus=0	max_min_left=58	max_min_left_minus=58	max_min_left_plus=0	max_min_right=0	max_min_right_minus=0	max_min_right_plus=0	max_pos_hash_score=274	max_right=133	max_right_minus=133	max_right_plus=0	neg_log10_pos_hash_p_value=9.8	new_junction_coverage=0.02	new_junction_read_count=3	no_show=1	polymorphism_frequency=1.994e-02	pos_hash_score=3	prediction=polymorphism	reject=COVERAGE_EVENNESS_SKEW,FREQUENCY_CUTOFF	side_1_annotate_key=gene	side_1_continuation=0	side_1_coverage=1.01	side_1_overlap=12	side_1_possible_overlap_registers=149	side_1_read_count=163	side_1_redundant=0	side_2_annotate_key=gene	side_2_continuation=0	side_2_coverage=0.98	side_2_overlap=0	side_2_possible_overlap_registers=137	side_2_read_count=145	side_2_redundant=0	total_non_overlap_reads=3
JC	148	.	REL606	857861	1	REL606	857891	1	0	alignment_overlap=10	coverage_minus=0	coverage_plus=5	flanking_left=150	flanking_right=150	frequency=4.192e-02	junction_possible_overlap_registers=139	key=REL606__857861__1__REL606__857881__1__10____150__150__0__0	max_left=118	max_left_minus=0	max_left_plus=118	max_min_left=0	max_min_left_minus=0	max_min_left_plus=0	max_min_right=66	max_min_right_minus=0	max_min_right_plus=66	max_pos_hash_score=278	max_right=66	max_right_minus=0	max_right_plus=66	neg_log10_pos_hash_p_value=8.7	new_junction_coverage=0.04	new_junction_read_count=6	no_show=1	polymorphism_frequency=4.192e-02	pos_hash_score=5	prediction=polymorphism	reject=COVERAGE_EVENNESS_SKEW,FREQUENCY_CUTOFF	side_1_annotate_key=gene	side_1_continuation=0	side_1_coverage=0.90	side_1_overlap=10	side_1_possible_overlap_registers=149	side_1_read_count=145	side_1_redundant=0	side_2_annotate_key=gene	side_2_continuation=0	side_2_coverage=0.92	side_2_overlap=0	side_2_possible_overlap_registers=139	side_2_read_count=139	side_2_redundant=0	total_non_overlap_reads=5
JC	149	.	REL606	893973	1	REL606	894120	1	0	alignment_overlap=9	coverage_minus=0	coverage_plus=3	flanking_left=150	flanking_right=150	frequency=1.558e-02	junction_possible_overlap_registers=140	key=REL606__893973__1__REL606__894111__1__9____150__150__0__0	max_left=129	max_left_minus=0	max_left_plus=129	max_min_left=65	max_min_left_minus=0	max_min_left_plus=65	max_min_right=60	max_min_right_minus=0	max_min_right_plus=60	max_pos_hash_score=280	max_right=72	max_right_minus=0	max_right_plus=72	neg_log10_pos_hash_p_value=9.9	new_junction_coverage=0.02	new_junction_read_count=3	no_show=1	polymorphism_frequency=1.558e-02	pos_hash_score=3	prediction=polymorphism	reject=COVERAGE_EVENNESS_SKEW,FREQUENCY_CUTOFF	side_1_annotate_key=gene	side_1_continuation=0	side_1_coverage=1.32	side_1_overlap=9	side_1_possible_overlap_registers=149	side_1_read_count=213	side_1_redundant=0	side_2_annotate_key=gene	side_2_continuation=0	side_2_coverage=1.18	side_2_overlap=0	side_2_possible_overlap_registers=140	side_2_read_count=179	side_2_redundant=0	total_non_overlap_reads=3
JC	150	.	REL606	897844	-1	REL606	897828	-1	0	alignment_overlap=16	coverage_minus=1	coverage_plus=2	flanking_left=150	flanking_right=150	frequency=2.360e-02	junction_possible_overlap_registers=133	key=REL606__897844__-1__REL606__897844__-1__16____150__150__0__0	max_left=123	max_left_minus=51	max_left_plus=123	max_min_left=51	max_min_left_minus=51	max_min_left_plus=0	max_min_right=50	max_min_right_minus=0	max_min_right_plus=50	max_pos_hash_score=266	max_right=83	max_right_minus=83	max_right_plus=50	neg_log10_pos_hash_p_value=9.6	new_junction_coverage=0.02	new_junction_read_count=3	no_show=1	polymorphism_frequency=2.360e-02	pos_hash_score=3	prediction=polymorphism	reject=COVERAGE_EVENNESS_SKEW,FREQUENCY_CUTOFF	side_1_annotate_key=gene	side_1_continuation=0	side_1_coverage=0.85	side_1_overlap=16	side_1_possible_overlap_registers=149	side_1_read_count=137	side_1_redundant=0	side_2_annotate_key=gene	side_2_continuation=0	side_2_coverage=0.88	side_2_overlap=0	side_2_possible_overlap_registers=133	side_2_read_count=126	side_2_redundant=0	total_non_overlap_reads=3
JC	151	.	REL606	987473	1	REL606	987515	1	0	alignment_overlap=9	coverage_minus=1	coverage_plus=6	flanking_left=150	flanking_right=150	frequency=6.021e-02	junction_possible_overlap_registers=140	key=REL606__987473__1__REL606__987506__1__9____150__150__0__0	max_left=131	max_left_minus=116	max_left_plus=131	max_min_left=1	max_min_left_minus=0	max_min_left_plus=1	max_min_right=52	max_min_right_minus=25	max_min_right_plus=52	max_pos_hash_score=280	max_right=140	max_right_minus=25	max_right_plus=140	neg_log10_pos_hash_p_value=7.7	new_junction_coverage=0.05	new_junction_read_count=7	no_show=1	polymorphism_frequency=6.021e-02	pos_hash_score=7	prediction=polymorphism	reject=COVERAGE_EVENNESS_SKEW,FREQUENCY_CUTOFF	side_1_annotate_key=gene	side_1_continuation=0	side_1_coverage=0.66	side_1_overlap=9	side_1_possible_overlap_registers=149	side_1_read_count=107	side_1_redundant=0	side_2_annotate_key=gene	side_2_continuation=0	side_2_coverage=0.78	side_2_overlap=0	side_2_possible_overlap_registers=140	side_2_read_count=118	side_2_redundant=0	total_non_overlap_reads=7
JC	152	.	REL606	1011964	-1	REL606	1011987	-1	0	alignment_overlap=7	coverage_minus=3	coverage_plus=0	flanking_left=150	flanking_right=150	frequency=4.367e-02	junction_possible_overlap_registers=142	key=REL606__1011964__-1__REL606__1011994__-1__7____150__150__0__0	max_left=57	max_left_minus=57	max_left_plus=0	max_min_left=57	max_min_left_minus=57	max_min_left_plus=0	max_min_right=0	max_min_right_minus=0	max_min_right_plus=0	max_pos_hash_score=284	max_right=122	max_right_minus=122	max_right_plus=0	neg_log10_pos_hash_p_value=10.0	new_junction_coverage=0.02	new_junction_read_count=3	no_show=1	polymorphism_frequency=4.367e-02	pos_hash_score=3	prediction=polymorphism	reject=COVERAGE_EVENNESS_SKEW,FREQUENCY_CUTOFF	side_1_annotate_key=gene	side_1_continuation=0	side_1_coverage=0.48	side_1_overlap=7	side_1_possible_overlap_registers=149	side_1_read_count=77	side_1_redundant=0	side_2_annotate_key=gene	side_2_continuation=0	side_2_coverage=0.38	side_2_overlap=0	side_2_possible_overlap_registers=142	side_2_read_count=58	side_2_redundant=0	total_non_overlap_reads=3
JC	153	.	REL606	1060933	1	REL606	1061001	1	0	alignment_overlap=9	coverage_minus=0	coverage_plus=4	flanking_left=150	flanking_right=150	frequency=2.446e-02	junction_possible_overlap_registers=140	key=REL606__1060933__1__REL606__1060992__1__9____150__150__0__0	max_left=126	max_left_minus=0	max_left_plus=126	max_min_left=64	max_min_left_minus=0	max_min_left_plus=64	max_min_right=31	max_min_right_minus=0	max_min_right_plus=31	max_pos_hash_score=280	max_right=77	max_right_minus=0	max_right_plus=77	neg_log10_pos_hash_p_value=9.9	new_junction_coverage=0.03	new_junction_read_count=4	no_show=1	polymorphism_frequency=2.446e-02	pos_hash_score=3	prediction=polymorphism	reject=COVERAGE_EVENNESS_SKEW,FREQUENCY_CUTOFF	side_1_annotate_key=gene	side_1_continuation=0	side_1_coverage=1.02	side_1_overlap=9	side_1_possible_overlap_registers=149	side_1_read_count=164	side_1_redundant=0	side_2_annotate_key=gene	side_2_continuation=0	side_2_coverage=1.09	side_2_overlap=0	side_2_possible_overlap_registers=140	side_2_read_count=165	side_2_redundant=0	total_non_overlap_reads=4
JC	154	.	REL606	1063321	-1	REL606	1063412	-1	0	alignment_overlap=9	coverage_minus=5	coverage_plus=0	flanking_left=150	flanking_right=150	frequency=3.708e-02	junction_possible_overlap_registers=140	key=REL606__1063321__-1__REL606__1063421__-1__9____150__150__0__0	max_left=68	max_left_minus=68	max_left_plus=0	max_min_left=68	max_min_left_minus=68	max_min_left_plus=0	max_min_right=0	max_min_right_minus=0	max_min_right_plus=0	max_pos_hash_score=280	max_right=111	max_right_minus=111	max_right_plus=0	neg_log10_pos_hash_p_value=8.7	new_junction_coverage=0.03	new_junction_read_count=5	no_show=1	polymorphism_frequency=3.708e-02	pos_hash_score=5	prediction=polymorphism	reject=COVERAGE_EVENNESS_SKEW,FREQUENCY_CUTOFF	side_1_annotate_key=gene	side_1_continuation=0	side_1_coverage=0.86	side_1_overlap=9	side_1_possible_overlap_registers=149	side_1_read_count=138	side_1_redundant=0	side_2_annotate_key=gene	side_2_continuation=0	side_2_coverage=0.86	side_2_overlap=0	side_2_possible_overlap_registers=140	side_2_read_count=130	side_2_redundant=0	total_non_overlap_reads=5
JC	155	.	REL606	1088458	-1	REL606	1088558	-1	0	alignment_overlap=10	coverage_minus=4	coverage_plus=0	flanking_left=150	flanking_right=150	frequency=2.780e-02	junction_possible_overlap_registers=139	key=REL606__1088458__-1__REL606__1088568__-1__10____150__150__0__0	max_left=48	max_left_minus=48	max_left_plus=0	max_min_left=48	max_min_left_minus=48	max_min_left_plus=0	max_min_right=0	max_min_right_minus=0	max_min_right_plus=0	max_pos_hash_score=278	max_right=134	max_right_minus=134	max_right_plus=0	neg_log10_pos_hash_p_value=9.2	new_junction_coverage=0.03	new_junction_read_count=4	no_show=1	polymorphism_frequency=2.780e-02	pos_hash_score=4	prediction=polymorphism	reject=COVERAGE_EVENNESS_SKEW,FREQUENCY_CUTOFF	side_1_annotate_key=gene	side_1_continuation=0	side_1_coverage=0.95	side_1_overlap=10	side_1_possible_overlap_registers=149	side_1_read_count=153	side_1_redundant=0	side_2_annotate_key=gene	side_2_continuation=0	side_2_coverage=0.91	side_2_overlap=0	side_2_possible_overlap_registers=139	side_2_read_count=137	side_2_redundant=0	total_non_overlap_reads=4
JC	156	.	REL606	1100179	-1	REL606	1100327	-1	0	alignment_overlap=10	coverage_minus=12	coverage_plus=0	flanking_left=150	flanking_right=150	frequency=6.530e-02	junction_possible_overlap_registers=139	key=REL606__1100179__-1__REL606__1100337__-1__10____150__150__0__0	max_left=125	max_left_minus=125	max_left_plus=0	max_min_left=65	max_min_left_minus=65	max_min_left_plus=0	max_min_right=55	max_min_right_minus=55	max_min_right_plus=0	max_pos_hash_score=278	max_right=136	max_right_minus=136	max_right_plus=0	neg_log10_pos_hash_p_value=6.9	new_junction_coverage=0.08	new_junction_read_count=12	polymorphism_frequency=6.530e-02	pos_hash_score=9	prediction=polymorphism	reject=COVERAGE_EVENNESS_SKEW,FREQUENCY_CUTOFF	side_1_annotate_key=gene	side_1_continuation=0	side_1_coverage=1.15	side_1_overlap=10	side_1_possible_overlap_registers=149	side_1_read_count=186	side_1_redundant=0	side_2_annotate_key=gene	side_2_continuation=0	side_2_coverage=1.13	side_2_overlap=0	side_2_possible_overlap_registers=139	side_2_read_count=170	side_2_redundant=0	total_non_overlap_reads=12
JC	157	.	REL606	1100709	-1	REL606	1100717	-1	0	alignment_overlap=8	coverage_minus=4	coverage_plus=0	flanking_left=150	flanking_right=150	frequency=2.600e-02	junction_possible_overlap_registers=141	key=REL606__1100709__-1__REL606__1100725__-1__8____150__150__0__0	max_left=43	max_left_minus=43	max_left_plus=0	max_min_left=43	max_min_left_minus=43	max_min_left_plus=0	max_min_right=0	max_min_right_minus=0	max_min_right_plus=0	max_pos_hash_score=282	max_right=105	max_right_minus=105	max_right_plus=0	neg_log10_pos_hash_p_value=10.0	new_junction_coverage=0.03	new_junction_read_count=4	no_show=1	polymorphism_frequency=2.600e-02	pos_hash_score=3	prediction=polymorphism	reject=COVERAGE_EVENNESS_SKEW,FREQUENCY_CUTOFF	side_1_annotate_key=gene	side_1_continuation=0	side_1_coverage=0.96	side_1_overlap=8	side_1_possible_overlap_registers=149	side_1_read_count=155	side_1_redundant=0	side_2_annotate_key=gene	side_2_continuation=0	side_2_coverage=1.00	side_2_overlap=0	side_2_possible_overlap_registers=141	side_2_read_count=153	side_2_redundant=0	total_non_overlap_reads=4
JC	158	.	REL606	1111945	-1	REL606	1112172	-1	0	alignment_overlap=10	coverage_minus=3	coverage_plus=0	flanking_left=150	flanking_right=150	frequency=NA	junction_possible_overlap_registers=139	key=REL606__1111945__-1__REL606__1112182__-1__10____150__150__1__1	max_left=45	max_left_minus=45	max_left_plus=0	max_min_left=45	max_min_left_minus=45	max_min_left_plus=0	max_min_right=0	max_min_right_minus=0	max_min_right_plus=0	max_pos_hash_score=278	max_right=125	max_right_minus=125	max_right_plus=0	neg_log10_pos_hash_p_value=9.9	new_junction_coverage=0.02	new_junction_read_count=3	no_show=1	polymorphism_frequency=NA	pos_hash_score=3	prediction=unknown	reject=COVERAGE_EVENNESS_SKEW	side_1_annotate_key=repeat	side_1_continuation=0	side_1_coverage=NA	side_1_overlap=10	side_1_read_count=NA	side_1_redundant=1	side_2_annotate_key=repeat	side_2_continuation=0	side_2_coverage=NA	side_2_overlap=0	side_2_possible_overlap_registers=NA	side_2_read_count=NA	side_2_redundant=1	total_non_overlap_reads=3
JC	159	.	REL606	1112408	1	REL606	1112634	1	0	alignment_overlap=13	coverage_minus=0	coverage_plus=11	flanking_left=150	flanking_right=150	frequency=NA	junction_possible_overlap_registers=136	key=REL606__1112408__1__REL606__1112621__1__13____150__150__1__1	max_left=133	max_left_minus=0	max_left_plus=133	max_min_left=63	max_min_left_minus=0	max_min_left_plus=63	max_min_right=49	max_min_right_minus=0	max_min_right_plus=49	max_pos_hash_score=272	max_right=74	max_right_minus=0	max_right_plus=74	neg_log10_pos_hash_p_value=6.4	new_junction_coverage=0.07	new_junction_read_count=11	polymorphism_frequency=NA	pos_hash_score=10	prediction=unknown	reject=COVERAGE_EVENNESS_SKEW	side_1_annotate_key=repeat	side_1_continuation=0	side_1_coverage=NA	side_1_overlap=13	side_1_read_count=NA	side_1_redundant=1	side_2_annotate_key=repeat	side_2_continuation=0	side_2_coverage=NA	side_2_overlap=0	side_2_possible_overlap_registers=NA	side_2_read_count=NA	side_2_redundant=1	total_non_overlap_reads=11
JC	160	.	REL606	1140578	1	REL606	1140665	1	0	alignment_overlap=10	coverage_minus=0	coverage_plus=3	flanking_left=150	flanking_right=150	frequency=2.067e-02	junction_possible_overlap_registers=139	key=REL606__1140578__1__REL606__1140655__1__10____150__150__0__0	max_left=133	max_left_minus=0	max_left_plus=133	max_min_left=0	max_min_left_minus=0	max_min_left_plus=0	max_min_right=51	max_min_right_minus=0	max_min_right_plus=51	max_pos_hash_score=278	max_right=51	max_right_minus=0	max_right_plus=51	neg_log10_pos_hash_p_value=9.9	new_junction_coverage=0.02	new_junction_read_count=3	no_show=1	polymorphism_frequency=2.067e-02	pos_hash_score=3	prediction=polymorphism	reject=COVERAGE_EVENNESS_SKEW,FREQUENCY_CUTOFF	side_1_annotate_key=gene	side_1_continuation=0	side_1_coverage=1.09	side_1_overlap=10	side_1_possible_overlap_registers=149	side_1_read_count=175	side_1_redundant=0	side_2_annotate_key=gene	side_2_continuation=0	side_2_coverage=0.80	side_2_overlap=0	side_2_possible_overlap_registers=139	side_2_read_count=121	side_2_redundant=0	total_non_overlap_reads=3
JC	161	.	REL606	1144081	1	REL606	1144117	1	0	alignment_overlap=8	coverage_minus=1	coverage_plus=4	flanking_left=150	flanking_right=150	frequency=3.895e-02	junction_possible_overlap_registers=141	key=REL606__1144081__1__REL606__1144109__1__8____150__150__0__0	max_left=133	max_left_minus=37	max_left_plus=133	max_min_left=37	max_min_left_minus=37	max_min_left_plus=33	max_min_right=13	max_min_right_minus=0	max_min_right_plus=13	max_pos_hash_score=282	max_right=109	max_right_minus=105	max_right_plus=109	neg_log10_pos_hash_p_value=9.3	new_junction_coverage=0.04	new_junction_read_count=6	no_show=1	polymorphism_frequency=3.895e-02	pos_hash_score=4	prediction=polymorphism	reject=COVERAGE_EVENNESS_SKEW,FREQUENCY_CUTOFF	side_1_annotate_key=gene	side_1_continuation=0	side_1_coverage=0.91	side_1_overlap=8	side_1_possible_overlap_registers=149	side_1_read_count=147	side_1_redundant=0	side_2_annotate_key=gene	side_2_continuation=0	side_2_coverage=1.03	side_2_overlap=0	side_2_possible_overlap_registers=141	side_2_read_count=157	side_2_redundant=0	total_non_overlap_reads=5
JC	162	.	REL606	1149574	1	REL606	1149599	1	0	alignment_overlap=8	coverage_minus=1	coverage_plus=3	flanking_left=150	flanking_right=150	frequency=5.067e-02	junction_possible_overlap_registers=141	key=REL606__1149574__1__REL606__1149591__1__8____150__150__0__0	max_left=119	max_left_minus=9	max_left_plus=119	max_min_left=9	max_min_left_minus=9	max_min_left_plus=0	max_min_right=53	max_min_right_minus=0	max_min_right_plus=53	max_pos_hash_score=282	max_right=133	max_right_minus=133	max_right_plus=53	neg_log10_pos_hash_p_value=9.3	new_junction_coverage=0.03	new_junction_read_count=5	no_show=1	polymorphism_frequency=5.067e-02	pos_hash_score=4	prediction=polymorphism	reject=COVERAGE_EVENNESS_SKEW,FREQUENCY_CUTOFF	side_1_annotate_key=gene	side_1_continuation=0	side_1_coverage=0.65	side_1_overlap=8	side_1_possible_overlap_registers=149	side_1_read_count=105	side_1_redundant=0	side_2_annotate_key=gene	side_2_continuation=0	side_2_coverage=0.58	side_2_overlap=0	side_2_possible_overlap_registers=141	side_2_read_count=88	side_2_redundant=0	total_non_overlap_reads=4
JC	163	.	REL606	1189088	1	REL606	1189276	1	0	alignment_overlap=10	coverage_minus=1	coverage_plus=4	flanking_left=150	flanking_right=150	frequency=3.423e-02	junction_possible_overlap_registers=139	key=REL606__1189088__1__REL606__1189266__1__10____150__150__0__0	max_left=135	max_left_minus=12	max_left_plus=135	max_min_left=12	max_min_left_minus=12	max_min_left_plus=0	max_min_right=67	max_min_right_minus=0	max_min_right_plus=67	max_pos_hash_score=278	max_right=128	max_right_minus=128	max_right_plus=67	neg_log10_pos_hash_p_value=8.7	new_junction_coverage=0.03	new_junction_read_count=5	no_show=1	polymorphism_frequency=3.423e-02	pos_hash_score=5	prediction=polymorphism	reject=COVERAGE_EVENNESS_SKEW,FREQUENCY_CUTOFF	side_1_annotate_key=gene	side_1_continuation=0	side_1_coverage=0.91	side_1_overlap=10	side_1_possible_overlap_registers=149	side_1_read_count=147	side_1_redundant=0	side_2_annotate_key=gene	side_2_continuation=0	side_2_coverage=0.96	side_2_overlap=0	side_2_possible_overlap_registers=139	side_2_read_count=145	side_2_redundant=0	total_non_overlap_reads=5
JC	164	.	REL606	1223450	1	REL606	1223475	1	0	alignment_overlap=9	coverage_minus=1	coverage_plus=2	flanking_left=150	flanking_right=150	frequency=3.468e-02	junction_possible_overlap_registers=140	key=REL606__1223450__1__REL606__1223466__1__9____150__150__0__0	max_left=101	max_left_minus=8	max_left_plus=101	max_min_left=8	max_min_left_minus=8	max_min_left_plus=0	max_min_right=46	max_min_right_minus=0	max_min_right_plus=46	max_pos_hash_score=280	max_right=133	max_right_minus=133	max_right_plus=46	neg_log10_pos_hash_p_value=9.9	new_junction_coverage=0.02	new_junction_read_count=3	no_show=1	polymorphism_frequency=3.468e-02	pos_hash_score=3	prediction=polymorphism	reject=COVERAGE_EVENNESS_SKEW,FREQUENCY_CUTOFF	side_1_annotate_key=gene	side_1_continuation=0	side_1_coverage=0.51	side_1_overlap=9	side_1_possible_overlap_registers=149	side_1_read_count=83	side_1_redundant=0	side_2_annotate_key=gene	side_2_continuation=0	side_2_coverage=0.59	side_2_overlap=0	side_2_possible_overlap_registers=140	side_2_read_count=89	side_2_redundant=0	total_non_overlap_reads=3
JC	165	.	REL606	1234316	1	REL606	1234338	1	0	alignment_overlap=9	coverage_minus=1	coverage_plus=4	flanking_left=150	flanking_right=150	frequency=2.982e-02	junction_possible_overlap_registers=140	key=REL606__1234316__1__REL606__1234329__1__9____150__150__0__0	max_left=118	max_left_minus=114	max_left_plus=118	max_min_left=70	max_min_left_minus=0	max_min_left_plus=70	max_min_right=58	max_min_right_minus=27	max_min_right_plus=58	max_pos_hash_score=280	max_right=71	max_right_minus=27	max_right_plus=71	neg_log10_pos_hash_p_value=8.7	new_junction_coverage=0.03	new_junction_read_count=5	no_show=1	polymorphism_frequency=2.982e-02	pos_hash_score=5	prediction=polymorphism	reject=COVERAGE_EVENNESS_SKEW,FREQUENCY_CUTOFF	side_1_annotate_key=gene	side_1_continuation=0	side_1_coverage=0.99	side_1_overlap=9	side_1_possible_overlap_registers=149	side_1_read_count=160	side_1_redundant=0	side_2_annotate_key=gene	side_2_continuation=0	side_2_coverage=1.15	side_2_overlap=0	side_2_possible_overlap_registers=140	side_2_read_count=175	side_2_redundant=0	total_non_overlap_reads=5
JC	166	.	REL606	1236018	-1	REL606	1272592	-1	0	alignment_overlap=0	coverage_minus=99	coverage_plus=81	flanking_left=150	flanking_right=150	frequency=1	junction_possible_overlap_registers=149	key=REL606__1236018__-1__REL606__1272592__-1__0____150__150__0__1	max_left=149	max_left_minus=149	max_left_plus=146	max_min_left=69	max_min_left_minus=69	max_min_left_plus=55	max_min_right=75	max_min_right_minus=75	max_min_right_plus=75	max_pos_hash_score=298	max_right=132	max_right_minus=118	max_right_plus=132	neg_log10_pos_hash_p_value=0.3	new_junction_coverage=1.15	new_junction_read_count=185	polymorphism_frequency=1.000e+00	pos_hash_score=66	prediction=consensus	read_count_offset=3	side_1_annotate_key=gene	side_1_continuation=0	side_1_coverage=0.00	side_1_overlap=0	side_1_possible_overlap_registers=146	side_1_read_count=0	side_1_redundant=0	side_2_annotate_key=repeat	side_2_continuation=0	side_2_coverage=NA	side_2_overlap=0	side_2_possible_overlap_registers=NA	side_2_read_count=NA	side_2_redundant=1	total_non_overlap_reads=180
JC	167	.	REL606	1244661	1	REL606	1244739	1	0	alignment_overlap=6	coverage_minus=1	coverage_plus=3	flanking_left=150	flanking_right=150	frequency=2.825e-02	junction_possible_overlap_registers=143	key=REL606__1244661__1__REL606__1244733__1__6____150__150__0__0	max_left=132	max_left_minus=62	max_left_plus=132	max_min_left=65	max_min_left_minus=62	max_min_left_plus=65	max_min_right=46	max_min_right_minus=0	max_min_right_plus=46	max_pos_hash_score=286	max_right=82	max_right_minus=82	max_right_plus=79	neg_log10_pos_hash_p_value=9.4	new_junction_coverage=0.03	new_junction_read_count=4	no_show=1	polymorphism_frequency=2.825e-02	pos_hash_score=4	prediction=polymorphism	reject=COVERAGE_EVENNESS_SKEW,FREQUENCY_CUTOFF	side_1_annotate_key=gene	side_1_continuation=0	side_1_coverage=0.89	side_1_overlap=6	side_1_possible_overlap_registers=149	side_1_read_count=144	side_1_redundant=0	side_2_annotate_key=gene	side_2_continuation=0	side_2_coverage=0.89	side_2_overlap=0	side_2_possible_overlap_registers=143	side_2_read_count=137	side_2_redundant=0	total_non_overlap_reads=4
JC	168	.	REL606	1274969	-1	REL606	1275084	-1	0	alignment_overlap=8	coverage_minus=3	coverage_plus=0	flanking_left=150	flanking_right=150	frequency=1.925e-02	junction_possible_overlap_registers=141	key=REL606__1274969__-1__REL606__1275092__-1__8____150__150__0__0	max_left=102	max_left_minus=102	max_left_plus=0	max_min_left=63	max_min_left_minus=63	max_min_left_plus=0	max_min_right=40	max_min_right_minus=40	max_min_right_plus=0	max_pos_hash_score=282	max_right=100	max_right_minus=100	max_right_plus=0	neg_log10_pos_hash_p_value=10.0	new_junction_coverage=0.02	new_junction_read_count=3	no_show=1	polymorphism_frequency=1.925e-02	pos_hash_score=3	prediction=polymorphism	reject=COVERAGE_EVENNESS_SKEW,FREQUENCY_CUTOFF	side_1_annotate_key=gene	side_1_continuation=0	side_1_coverage=1.08	side_1_overlap=8	side_1_possible_overlap_registers=149	side_1_read_count=174	side_1_redundant=0	side_2_annotate_key=gene	side_2_continuation=0	side_2_coverage=0.92	side_2_overlap=0	side_2_possible_overlap_registers=141	side_2_read_count=141	side_2_redundant=0	total_non_overlap_reads=3
JC	169	.	REL606	1287425	1	REL606	1287488	1	0	alignment_overlap=8	coverage_minus=0	coverage_plus=4	flanking_left=150	flanking_right=150	frequency=3.423e-02	junction_possible_overlap_registers=141	key=REL606__1287425__1__REL606__1287480__1__8____150__150__0__0	max_left=133	max_left_minus=0	max_left_plus=133	max_min_left=0	max_min_left_minus=0	max_min_left_plus=0	max_min_right=62	max_min_right_minus=0	max_min_right_plus=62	max_pos_hash_score=282	max_right=62	max_right_minus=0	max_right_plus=62	neg_log10_pos_hash_p_value=9.3	new_junction_coverage=0.03	new_junction_read_count=5	no_show=1	polymorphism_frequency=3.423e-02	pos_hash_score=4	prediction=polymorphism	reject=COVERAGE_EVENNESS_SKEW,FREQUENCY_CUTOFF	side_1_annotate_key=gene	side_1_continuation=0	side_1_coverage=0.91	side_1_overlap=8	side_1_possible_overlap_registers=149	side_1_read_count=146	side_1_redundant=0	side_2_annotate_key=gene	side_2_continuation=0	side_2_coverage=0.94	side_2_overlap=0	side_2_possible_overlap_registers=141	side_2_read_count=144	side_2_redundant=0	total_non_overlap_reads=4
JC	170	.	REL606	1287432	-1	REL606	1287479	-1	0	alignment_overlap=8	coverage_minus=11	coverage_plus=0	flanking_left=150	flanking_right=150	frequency=7.035e-02	junction_possible_overlap_registers=141	key=REL606__1287432__-1__REL606__1287487__-1__8____150__150__0__0	max_left=38	max_left_minus=38	max_left_plus=0	max_min_left=38	max_min_left_minus=38	max_min_left_plus=0	max_min_right=0	max_min_right_minus=0	max_min_right_plus=0	max_pos_hash_score=282	max_right=138	max_right_minus=138	max_right_plus=0	neg_log10_pos_hash_p_value=7.0	new_junction_coverage=0.07	new_junction_read_count=11	polymorphism_frequency=7.035e-02	pos_hash_score=9	prediction=polymorphism	reject=COVERAGE_EVENNESS_SKEW,FREQUENCY_CUTOFF	side_1_annotate_key=gene	side_1_continuation=0	side_1_coverage=0.96	side_1_overlap=8	side_1_possible_overlap_registers=149	side_1_read_count=154	side_1_redundant=0	side_2_annotate_key=gene	side_2_continuation=0	side_2_coverage=0.95	side_2_overlap=0	side_2_possible_overlap_registers=141	side_2_read_count=145	side_2_redundant=0	total_non_overlap_reads=11
JC	171	.	REL606	1290412	-1	REL606	1290456	-1	0	alignment_overlap=9	coverage_minus=3	coverage_plus=0	flanking_left=150	flanking_right=150	frequency=1.883e-02	junction_possible_overlap_registers=140	key=REL606__1290412__-1__REL606__1290465__-1__9____150__150__0__0	max_left=102	max_left_minus=102	max_left_plus=0	max_min_left=48	max_min_left_minus=48	max_min_left_plus=0	max_min_right=39	max_min_right_minus=39	max_min_right_plus=0	max_pos_hash_score=280	max_right=115	max_right_minus=115	max_right_plus=0	neg_log10_pos_hash_p_value=9.9	new_junction_coverage=0.02	new_junction_read_count=3	no_show=1	polymorphism_frequency=1.883e-02	pos_hash_score=3	prediction=polymorphism	reject=COVERAGE_EVENNESS_SKEW,FREQUENCY_CUTOFF	side_1_annotate_key=gene	side_1_continuation=0	side_1_coverage=1.07	side_1_overlap=9	side_1_possible_overlap_registers=149	side_1_read_count=172	side_1_redundant=0	side_2_annotate_key=gene	side_2_continuation=0	side_2_coverage=1.00	side_2_overlap=0	side_2_possible_overlap_registers=140	side_2_read_count=151	side_2_redundant=0	total_non_overlap_reads=3
JC	172	.	REL606	1321105	-1	REL606	1321115	-1	0	alignment_overlap=7	coverage_minus=4	coverage_plus=0	flanking_left=150	flanking_right=150	frequency=2.937e-02	junction_possible_overlap_registers=142	key=REL606__1321105__-1__REL606__1321122__-1__7____150__150__0__0	max_left=50	max_left_minus=50	max_left_plus=0	max_min_left=50	max_min_left_minus=50	max_min_left_plus=0	max_min_right=0	max_min_right_minus=0	max_min_right_plus=0	max_pos_hash_score=284	max_right=138	max_right_minus=138	max_right_plus=0	neg_log10_pos_hash_p_value=9.4	new_junction_coverage=0.03	new_junction_read_count=4	no_show=1	polymorphism_frequency=2.937e-02	pos_hash_score=4	prediction=polymorphism	reject=COVERAGE_EVENNESS_SKEW,FREQUENCY_CUTOFF	side_1_annotate_key=gene	side_1_continuation=0	side_1_coverage=0.87	side_1_overlap=7	side_1_possible_overlap_registers=149	side_1_read_count=141	side_1_redundant=0	side_2_annotate_key=gene	side_2_continuation=0	side_2_coverage=0.85	side_2_overlap=0	side_2_possible_overlap_registers=142	side_2_read_count=130	side_2_redundant=0	total_non_overlap_reads=4
JC	173	.	REL606	1356692	1	REL606	1356747	1	0	alignment_overlap=9	coverage_minus=1	coverage_plus=2	flanking_left=150	flanking_right=150	frequency=2.954e-02	junction_possible_overlap_registers=140	key=REL606__1356692__1__REL606__1356738__1__9____150__150__0__0	max_left=121	max_left_minus=121	max_left_plus=103	max_min_left=0	max_min_left_minus=0	max_min_left_plus=0	max_min_right=41	max_min_right_minus=20	max_min_right_plus=41	max_pos_hash_score=280	max_right=41	max_right_minus=20	max_right_plus=41	neg_log10_pos_hash_p_value=9.9	new_junction_coverage=0.02	new_junction_read_count=3	no_show=1	polymorphism_frequency=2.954e-02	pos_hash_score=3	prediction=polymorphism	reject=COVERAGE_EVENNESS_SKEW,FREQUENCY_CUTOFF	side_1_annotate_key=gene	side_1_continuation=0	side_1_coverage=0.60	side_1_overlap=9	side_1_possible_overlap_registers=149	side_1_read_count=97	side_1_redundant=0	side_2_annotate_key=gene	side_2_continuation=0	side_2_coverage=0.70	side_2_overlap=0	side_2_possible_overlap_registers=140	side_2_read_count=106	side_2_redundant=0	total_non_overlap_reads=3
JC	174	.	REL606	1383168	1	REL606	1383244	1	0	alignment_overlap=11	coverage_minus=0	coverage_plus=3	flanking_left=150	flanking_right=150	frequency=2.125e-02	junction_possible_overlap_registers=138	key=REL606__1383168__1__REL606__1383233__1__11____150__150__0__0	max_left=133	max_left_minus=0	max_left_plus=133	max_min_left=53	max_min_left_minus=0	max_min_left_plus=53	max_min_right=53	max_min_right_minus=0	max_min_right_plus=53	max_pos_hash_score=276	max_right=86	max_right_minus=0	max_right_plus=86	neg_log10_pos_hash_p_value=9.8	new_junction_coverage=0.02	new_junction_read_count=3	no_show=1	polymorphism_frequency=2.125e-02	pos_hash_score=3	prediction=polymorphism	reject=COVERAGE_EVENNESS_SKEW,FREQUENCY_CUTOFF	side_1_annotate_key=gene	side_1_continuation=0	side_1_coverage=0.90	side_1_overlap=11	side_1_possible_overlap_registers=149	side_1_read_count=145	side_1_redundant=0	side_2_annotate_key=gene	side_2_continuation=0	side_2_coverage=0.95	side_2_overlap=0	side_2_possible_overlap_registers=138	side_2_read_count=142	side_2_redundant=0	total_non_overlap_reads=3
JC	175	.	REL606	1467672	1	REL606	1729740	-1	0	alignment_overlap=1	coverage_minus=1	coverage_plus=2	flanking_left=150	flanking_right=150	frequency=NA	junction_possible_overlap_registers=148	key=REL606__1467671__1__REL606__1729740__-1__1____150__150__1__0	max_left=145	max_left_minus=1	max_left_plus=145	max_min_left=1	max_min_left_minus=1	max_min_left_plus=0	max_min_right=8	max_min_right_minus=0	max_min_right_plus=8	max_pos_hash_score=296	max_right=148	max_right_minus=148	max_right_plus=8	neg_log10_pos_hash_p_value=10.2	new_junction_coverage=0.04	new_junction_read_count=6	no_show=1	polymorphism_frequency=NA	pos_hash_score=3	prediction=unknown	reject=COVERAGE_EVENNESS_SKEW	side_1_annotate_key=repeat	side_1_continuation=0	side_1_coverage=NA	side_1_overlap=0	side_1_read_count=NA	side_1_redundant=1	side_2_annotate_key=repeat	side_2_continuation=0	side_2_coverage=NA	side_2_overlap=1	side_2_possible_overlap_registers=NA	side_2_read_count=NA	side_2_redundant=0	total_non_overlap_reads=3
JC	176	.	REL606	1470775	1	REL606	1470892	1	0	alignment_overlap=8	coverage_minus=1	coverage_plus=6	flanking_left=150	flanking_right=150	frequency=3.879e-02	junction_possible_overlap_registers=141	key=REL606__1470775__1__REL606__1470884__1__8____150__150__0__0	max_left=130	max_left_minus=42	max_left_plus=130	max_min_left=52	max_min_left_minus=42	max_min_left_plus=52	max_min_right=50	max_min_right_minus=0	max_min_right_plus=50	max_pos_hash_score=282	max_right=97	max_right_minus=97	max_right_plus=90	neg_log10_pos_hash_p_value=8.2	new_junction_coverage=0.05	new_junction_read_count=7	no_show=1	polymorphism_frequency=3.879e-02	pos_hash_score=6	prediction=polymorphism	reject=COVERAGE_EVENNESS_SKEW,FREQUENCY_CUTOFF	side_1_annotate_key=gene	side_1_continuation=0	side_1_coverage=1.05	side_1_overlap=8	side_1_possible_overlap_registers=149	side_1_read_count=170	side_1_redundant=0	side_2_annotate_key=gene	side_2_continuation=0	side_2_coverage=1.22	side_2_overlap=0	side_2_possible_overlap_registers=141	side_2_read_count=186	side_2_redundant=0	total_non_overlap_reads=7
JC	177	.	REL606	1520069	-1	REL606	1520095	-1	0	alignment_overlap=6	coverage_minus=3	coverage_plus=0	flanking_left=150	flanking_right=150	frequency=1.376e-02	junction_possible_overlap_registers=143	key=REL606__1520069__-1__REL606__1520101__-1__6____150__150__0__0	max_left=68	max_left_minus=68	max_left_plus=0	max_min_left=68	max_min_left_minus=68	max_min_left_plus=0	max_min_right=0	max_min_right_minus=0	max_min_right_plus=0	max_pos_hash_score=286	max_right=133	max_right_minus=133	max_right_plus=0	neg_log10_pos_hash_p_value=10.0	new_junction_coverage=0.02	new_junction_read_count=3	no_show=1	polymorphism_frequency=1.376e-02	pos_hash_score=3	prediction=polymorphism	reject=COVERAGE_EVENNESS_SKEW,FREQUENCY_CUTOFF	side_1_annotate_key=gene	side_1_continuation=0	side_1_coverage=1.40	side_1_overlap=6	side_1_possible_overlap_registers=149	side_1_read_count=226	side_1_redundant=0	side_2_annotate_key=gene	side_2_continuation=0	side_2_coverage=1.38	side_2_overlap=0	side_2_possible_overlap_registers=143	side_2_read_count=213	side_2_redundant=0	total_non_overlap_reads=3
JC	178	.	REL606	1536594	1	REL606	1615967	-1	0	alignment_overlap=0	coverage_minus=63	coverage_plus=103	flanking_left=150	flanking_right=150	frequency=1	junction_possible_overlap_registers=149	key=REL606__1536594__1__REL606__1615967__-1__0____150__150__0__1	max_left=149	max_left_minus=147	max_left_plus=149	max_min_left=74	max_min_left_minus=74	max_min_left_plus=71	max_min_right=75	max_min_right_minus=71	max_min_right_plus=75	max_pos_hash_score=298	max_right=148	max_right_minus=146	max_right_plus=148	neg_log10_pos_hash_p_value=0.3	new_junction_coverage=1.07	new_junction_read_count=172	polymorphism_frequency=1.000e+00	pos_hash_score=67	prediction=consensus	read_count_offset=4	side_1_annotate_key=gene	side_1_continuation=0	side_1_coverage=0.00	side_1_overlap=0	side_1_possible_overlap_registers=145	side_1_read_count=0	side_1_redundant=0	side_2_annotate_key=repeat	side_2_continuation=0	side_2_coverage=NA	side_2_overlap=0	side_2_possible_overlap_registers=NA	side_2_read_count=NA	side_2_redundant=1	total_non_overlap_reads=166
JC	179	.	REL606	1536597	-1	REL606	1614711	1	0	alignment_overlap=1	coverage_minus=85	coverage_plus=85	flanking_left=150	flanking_right=150	frequency=1	junction_possible_overlap_registers=148	key=REL606__1536597__-1__REL606__1614710__1__1____150__150__0__1	max_left=147	max_left_minus=138	max_left_plus=147	max_min_left=74	max_min_left_minus=74	max_min_left_plus=74	max_min_right=72	max_min_right_minus=72	max_min_right_plus=66	max_pos_hash_score=296	max_right=145	max_right_minus=145	max_right_plus=139	neg_log10_pos_hash_p_value=0.2	new_junction_coverage=1.08	new_junction_read_count=173	polymorphism_frequency=1.000e+00	pos_hash_score=75	prediction=consensus	read_count_offset=4	side_1_annotate_key=gene	side_1_continuation=0	side_1_coverage=0.00	side_1_overlap=1	side_1_possible_overlap_registers=145	side_1_read_count=0	side_1_redundant=0	side_2_annotate_key=repeat	side_2_continuation=0	side_2_coverage=NA	side_2_overlap=0	side_2_possible_overlap_registers=NA	side_2_read_count=NA	side_2_redundant=1	total_non_overlap_reads=170
JC	180	.	REL606	1578147	1	REL606	1578197	1	0	alignment_overlap=10	coverage_minus=0	coverage_plus=3	flanking_left=150	flanking_right=150	frequency=2.462e-02	junction_possible_overlap_registers=139	key=REL606__1578147__1__REL606__1578187__1__10____150__150__0__0	max_left=134	max_left_minus=0	max_left_plus=134	max_min_left=39	max_min_left_minus=0	max_min_left_plus=39	max_min_right=41	max_min_right_minus=0	max_min_right_plus=41	max_pos_hash_score=278	max_right=98	max_right_minus=0	max_right_plus=98	neg_log10_pos_hash_p_value=9.9	new_junction_coverage=0.02	new_junction_read_count=3	no_show=1	polymorphism_frequency=2.462e-02	pos_hash_score=3	prediction=polymorphism	reject=COVERAGE_EVENNESS_SKEW,FREQUENCY_CUTOFF	side_1_annotate_key=gene	side_1_continuation=0	side_1_coverage=0.76	side_1_overlap=10	side_1_possible_overlap_registers=149	side_1_read_count=123	side_1_redundant=0	side_2_annotate_key=gene	side_2_continuation=0	side_2_coverage=0.82	side_2_overlap=0	side_2_possible_overlap_registers=139	side_2_read_count=123	side_2_redundant=0	total_non_overlap_reads=3
JC	181	.	REL606	1590742	-1	REL606	1590754	-1	0	alignment_overlap=10	coverage_minus=4	coverage_plus=0	flanking_left=150	flanking_right=150	frequency=2.172e-02	junction_possible_overlap_registers=139	key=REL606__1590742__-1__REL606__1590764__-1__10____150__150__0__0	max_left=66	max_left_minus=66	max_left_plus=0	max_min_left=66	max_min_left_minus=66	max_min_left_plus=0	max_min_right=0	max_min_right_minus=0	max_min_right_plus=0	max_pos_hash_score=278	max_right=129	max_right_minus=129	max_right_plus=0	neg_log10_pos_hash_p_value=9.2	new_junction_coverage=0.03	new_junction_read_count=4	no_show=1	polymorphism_frequency=2.172e-02	pos_hash_score=4	prediction=polymorphism	reject=COVERAGE_EVENNESS_SKEW,FREQUENCY_CUTOFF	side_1_annotate_key=gene	side_1_continuation=0	side_1_coverage=1.17	side_1_overlap=10	side_1_possible_overlap_registers=149	side_1_read_count=188	side_1_redundant=0	side_2_annotate_key=gene	side_2_continuation=0	side_2_coverage=1.23	side_2_overlap=0	side_2_possible_overlap_registers=139	side_2_read_count=185	side_2_redundant=0	total_non_overlap_reads=4
JC	182	.	REL606	1623226	1	REL606	1623252	1	0	alignment_overlap=12	coverage_minus=0	coverage_plus=3	flanking_left=150	flanking_right=150	frequency=2.696e-02	junction_possible_overlap_registers=137	key=REL606__1623226__1__REL606__1623240__1__12____150__150__0__0	max_left=79	max_left_minus=0	max_left_plus=79	max_min_left=0	max_min_left_minus=0	max_min_left_plus=0	max_min_right=66	max_min_right_minus=0	max_min_right_plus=66	max_pos_hash_score=274	max_right=66	max_right_minus=0	max_right_plus=66	neg_log10_pos_hash_p_value=9.8	new_junction_coverage=0.02	new_junction_read_count=3	no_show=1	polymorphism_frequency=2.696e-02	pos_hash_score=3	prediction=polymorphism	reject=COVERAGE_EVENNESS_SKEW,FREQUENCY_CUTOFF	side_1_annotate_key=gene	side_1_continuation=0	side_1_coverage=0.73	side_1_overlap=12	side_1_possible_overlap_registers=149	side_1_read_count=117	side_1_redundant=0	side_2_annotate_key=gene	side_2_continuation=0	side_2_coverage=0.74	side_2_overlap=0	side_2_possible_overlap_registers=137	side_2_read_count=109	side_2_redundant=0	total_non_overlap_reads=3
JC	183	.	REL606	1624149	-1	REL606	1624191	-1	0	alignment_overlap=10	coverage_minus=5	coverage_plus=0	flanking_left=150	flanking_right=150	frequency=3.442e-02	junction_possible_overlap_registers=139	key=REL606__1624149__-1__REL606__1624201__-1__10____150__150__0__0	max_left=48	max_left_minus=48	max_left_plus=0	max_min_left=48	max_min_left_minus=48	max_min_left_plus=0	max_min_right=0	max_min_right_minus=0	max_min_right_plus=0	max_pos_hash_score=278	max_right=135	max_right_minus=135	max_right_plus=0	neg_log10_pos_hash_p_value=8.7	new_junction_coverage=0.03	new_junction_read_count=5	no_show=1	polymorphism_frequency=3.442e-02	pos_hash_score=5	prediction=polymorphism	reject=COVERAGE_EVENNESS_SKEW,FREQUENCY_CUTOFF	side_1_annotate_key=gene	side_1_continuation=0	side_1_coverage=0.97	side_1_overlap=10	side_1_possible_overlap_registers=149	side_1_read_count=156	side_1_redundant=0	side_2_annotate_key=gene	side_2_continuation=0	side_2_coverage=0.90	side_2_overlap=0	side_2_possible_overlap_registers=139	side_2_read_count=135	side_2_redundant=0	total_non_overlap_reads=5
JC	184	.	REL606	1645915	-1	REL606	1645942	-1	0	alignment_overlap=9	coverage_minus=3	coverage_plus=0	flanking_left=150	flanking_right=150	frequency=1.160e-01	junction_possible_overlap_registers=140	key=REL606__1645915__-1__REL606__1645951__-1__9____150__150__0__0	max_left=137	max_left_minus=137	max_left_plus=0	max_min_left=30	max_min_left_minus=30	max_min_left_plus=0	max_min_right=61	max_min_right_minus=61	max_min_right_plus=0	max_pos_hash_score=280	max_right=111	max_right_minus=111	max_right_plus=0	neg_log10_pos_hash_p_value=9.9	new_junction_coverage=0.03	new_junction_read_count=4	no_show=1	polymorphism_frequency=1.160e-01	pos_hash_score=3	prediction=polymorphism	reject=COVERAGE_EVENNESS_SKEW,FREQUENCY_CUTOFF	side_1_annotate_key=gene	side_1_continuation=0	side_1_coverage=0.21	side_1_overlap=9	side_1_possible_overlap_registers=149	side_1_read_count=34	side_1_redundant=0	side_2_annotate_key=gene	side_2_continuation=0	side_2_coverage=0.19	side_2_overlap=0	side_2_possible_overlap_registers=140	side_2_read_count=29	side_2_redundant=0	total_non_overlap_reads=3
JC	185	.	REL606	1670250	1	REL606	1670270	1	0	alignment_overlap=8	coverage_minus=0	coverage_plus=3	flanking_left=150	flanking_right=150	frequency=1.873e-02	junction_possible_overlap_registers=141	key=REL606__1670250__1__REL606__1670262__1__8____150__150__0__0	max_left=140	max_left_minus=0	max_left_plus=140	max_min_left=0	max_min_left_minus=0	max_min_left_plus=0	max_min_right=68	max_min_right_minus=0	max_min_right_plus=68	max_pos_hash_score=282	max_right=68	max_right_minus=0	max_right_plus=68	neg_log10_pos_hash_p_value=10.0	new_junction_coverage=0.02	new_junction_read_count=3	no_show=1	polymorphism_frequency=1.873e-02	pos_hash_score=3	prediction=polymorphism	reject=COVERAGE_EVENNESS_SKEW,FREQUENCY_CUTOFF	side_1_annotate_key=gene	side_1_continuation=0	side_1_coverage=1.00	side_1_overlap=8	side_1_possible_overlap_registers=149	side_1_read_count=162	side_1_redundant=0	side_2_annotate_key=gene	side_2_continuation=0	side_2_coverage=1.06	side_2_overlap=0	side_2_possible_overlap_registers=141	side_2_read_count=161	side_2_redundant=0	total_non_overlap_reads=3
JC	186	.	REL606	1683451	1	REL606	1683475	1	0	alignment_overlap=10	coverage_minus=0	coverage_plus=4	flanking_left=150	flanking_right=150	frequency=2.947e-02	junction_possible_overlap_registers=139	key=REL606__1683451__1__REL606__1683465__1__10____150__150__0__0	max_left=101	max_left_minus=0	max_left_plus=101	max_min_left=0	max_min_left_minus=0	max_min_left_plus=0	max_min_right=68	max_min_right_minus=0	max_min_right_plus=68	max_pos_hash_score=278	max_right=68	max_right_minus=0	max_right_plus=68	neg_log10_pos_hash_p_value=9.2	new_junction_coverage=0.03	new_junction_read_count=4	no_show=1	polymorphism_frequency=2.947e-02	pos_hash_score=4	prediction=polymorphism	reject=COVERAGE_EVENNESS_SKEW,FREQUENCY_CUTOFF	side_1_annotate_key=gene	side_1_continuation=0	side_1_coverage=0.88	side_1_overlap=10	side_1_possible_overlap_registers=149	side_1_read_count=142	side_1_redundant=0	side_2_annotate_key=gene	side_2_continuation=0	side_2_coverage=0.87	side_2_overlap=0	side_2_possible_overlap_registers=139	side_2_read_count=131	side_2_redundant=0	total_non_overlap_reads=4
JC	187	.	REL606	1705589	1	REL606	1705651	1	0	alignment_overlap=9	coverage_minus=1	coverage_plus=4	flanking_left=150	flanking_right=150	frequency=3.231e-02	junction_possible_overlap_registers=140	key=REL606__1705589__1__REL606__1705642__1__9____150__150__0__0	max_left=140	max_left_minus=137	max_left_plus=140	max_min_left=0	max_min_left_minus=0	max_min_left_plus=0	max_min_right=51	max_min_right_minus=1	max_min_right_plus=51	max_pos_hash_score=280	max_right=51	max_right_minus=1	max_right_plus=51	neg_log10_pos_hash_p_value=8.7	new_junction_coverage=0.03	new_junction_read_count=5	no_show=1	polymorphism_frequency=3.231e-02	pos_hash_score=5	prediction=polymorphism	reject=COVERAGE_EVENNESS_SKEW,FREQUENCY_CUTOFF	side_1_annotate_key=gene	side_1_continuation=0	side_1_coverage=1.08	side_1_overlap=9	side_1_possible_overlap_registers=149	side_1_read_count=174	side_1_redundant=0	side_2_annotate_key=gene	side_2_continuation=0	side_2_coverage=0.90	side_2_overlap=0	side_2_possible_overlap_registers=140	side_2_read_count=136	side_2_redundant=0	total_non_overlap_reads=5
JC	188	.	REL606	1716151	-1	REL606	1716163	-1	0	alignment_overlap=8	coverage_minus=4	coverage_plus=0	flanking_left=150	flanking_right=150	frequency=7.246e-02	junction_possible_overlap_registers=141	key=REL606__1716151__-1__REL606__1716171__-1__8____150__150__0__0	max_left=33	max_left_minus=33	max_left_plus=0	max_min_left=33	max_min_left_minus=33	max_min_left_plus=0	max_min_right=0	max_min_right_minus=0	max_min_right_plus=0	max_pos_hash_score=282	max_right=134	max_right_minus=134	max_right_plus=0	neg_log10_pos_hash_p_value=9.3	new_junction_coverage=0.03	new_junction_read_count=4	no_show=1	polymorphism_frequency=7.246e-02	pos_hash_score=4	prediction=polymorphism	reject=COVERAGE_EVENNESS_SKEW,FREQUENCY_CUTOFF	side_1_annotate_key=gene	side_1_continuation=0	side_1_coverage=0.42	side_1_overlap=8	side_1_possible_overlap_registers=149	side_1_read_count=67	side_1_redundant=0	side_2_annotate_key=gene	side_2_continuation=0	side_2_coverage=0.26	side_2_overlap=0	side_2_possible_overlap_registers=141	side_2_read_count=39	side_2_redundant=0	total_non_overlap_reads=4
JC	189	.	REL606	1743267	1	REL606	1743291	1	0	alignment_overlap=6	coverage_minus=0	coverage_plus=3	flanking_left=150	flanking_right=150	frequency=1.625e-02	junction_possible_overlap_registers=143	key=REL606__1743267__1__REL606__1743285__1__6____150__150__0__0	max_left=100	max_left_minus=0	max_left_plus=100	max_min_left=69	max_min_left_minus=0	max_min_left_plus=69	max_min_right=46	max_min_right_minus=0	max_min_right_plus=46	max_pos_hash_score=286	max_right=75	max_right_minus=0	max_right_plus=75	neg_log10_pos_hash_p_value=10.0	new_junction_coverage=0.02	new_junction_read_count=3	no_show=1	polymorphism_frequency=1.625e-02	pos_hash_score=3	prediction=polymorphism	reject=COVERAGE_EVENNESS_SKEW,FREQUENCY_CUTOFF	side_1_annotate_key=gene	side_1_continuation=0	side_1_coverage=1.18	side_1_overlap=6	side_1_possible_overlap_registers=149	side_1_read_count=191	side_1_redundant=0	side_2_annotate_key=gene	side_2_continuation=0	side_2_coverage=1.16	side_2_overlap=0	side_2_possible_overlap_registers=143	side_2_read_count=180	side_2_redundant=0	total_non_overlap_reads=3
JC	190	.	REL606	1754570	1	REL606	1754617	1	0	alignment_overlap=9	coverage_minus=0	coverage_plus=5	flanking_left=150	flanking_right=150	frequency=3.160e-02	junction_possible_overlap_registers=140	key=REL606__1754570__1__REL606__1754608__1__9____150__150__0__0	max_left=128	max_left_minus=0	max_left_plus=128	max_min_left=0	max_min_left_minus=0	max_min_left_plus=0	max_min_right=56	max_min_right_minus=0	max_min_right_plus=56	max_pos_hash_score=280	max_right=56	max_right_minus=0	max_right_plus=56	neg_log10_pos_hash_p_value=9.3	new_junction_coverage=0.03	new_junction_read_count=5	no_show=1	polymorphism_frequency=3.160e-02	pos_hash_score=4	prediction=polymorphism	reject=COVERAGE_EVENNESS_SKEW,FREQUENCY_CUTOFF	side_1_annotate_key=gene	side_1_continuation=0	side_1_coverage=0.87	side_1_overlap=9	side_1_possible_overlap_registers=149	side_1_read_count=141	side_1_redundant=0	side_2_annotate_key=gene	side_2_continuation=0	side_2_coverage=1.15	side_2_overlap=0	side_2_possible_overlap_registers=140	side_2_read_count=174	side_2_redundant=0	total_non_overlap_reads=5
JC	191	.	REL606	1758495	1	REL606	1758516	1	0	alignment_overlap=8	coverage_minus=0	coverage_plus=3	flanking_left=150	flanking_right=150	frequency=1.667e-02	junction_possible_overlap_registers=141	key=REL606__1758495__1__REL606__1758508__1__8____150__150__0__0	max_left=134	max_left_minus=0	max_left_plus=134	max_min_left=54	max_min_left_minus=0	max_min_left_plus=54	max_min_right=56	max_min_right_minus=0	max_min_right_plus=56	max_pos_hash_score=282	max_right=88	max_right_minus=0	max_right_plus=88	neg_log10_pos_hash_p_value=10.0	new_junction_coverage=0.02	new_junction_read_count=3	no_show=1	polymorphism_frequency=1.667e-02	pos_hash_score=3	prediction=polymorphism	reject=COVERAGE_EVENNESS_SKEW,FREQUENCY_CUTOFF	side_1_annotate_key=gene	side_1_continuation=0	side_1_coverage=1.15	side_1_overlap=8	side_1_possible_overlap_registers=149	side_1_read_count=186	side_1_redundant=0	side_2_annotate_key=gene	side_2_continuation=0	side_2_coverage=1.17	side_2_overlap=0	side_2_possible_overlap_registers=141	side_2_read_count=178	side_2_redundant=0	total_non_overlap_reads=3
JC	192	.	REL606	1805816	1	REL606	1805855	1	0	alignment_overlap=7	coverage_minus=1	coverage_plus=2	flanking_left=150	flanking_right=150	frequency=3.965e-02	junction_possible_overlap_registers=142	key=REL606__1805816__1__REL606__1805848__1__7____150__150__0__0	max_left=120	max_left_minus=40	max_left_plus=120	max_min_left=40	max_min_left_minus=40	max_min_left_plus=32	max_min_right=23	max_min_right_minus=0	max_min_right_plus=23	max_pos_hash_score=284	max_right=109	max_right_minus=103	max_right_plus=109	neg_log10_pos_hash_p_value=10.0	new_junction_coverage=0.03	new_junction_read_count=4	no_show=1	polymorphism_frequency=3.965e-02	pos_hash_score=3	prediction=polymorphism	reject=COVERAGE_EVENNESS_SKEW,FREQUENCY_CUTOFF	side_1_annotate_key=gene	side_1_continuation=0	side_1_coverage=0.69	side_1_overlap=7	side_1_possible_overlap_registers=149	side_1_read_count=111	side_1_redundant=0	side_2_annotate_key=gene	side_2_continuation=0	side_2_coverage=0.57	side_2_overlap=0	side_2_possible_overlap_registers=142	side_2_read_count=88	side_2_redundant=0	total_non_overlap_reads=3
JC	193	.	REL606	1808131	-1	REL606	1808239	-1	0	alignment_overlap=9	coverage_minus=3	coverage_plus=0	flanking_left=150	flanking_right=150	frequency=2.121e-02	junction_possible_overlap_registers=140	key=REL606__1808131__-1__REL606__1808248__-1__9____150__150__0__0	max_left=52	max_left_minus=52	max_left_plus=0	max_min_left=52	max_min_left_minus=52	max_min_left_plus=0	max_min_right=0	max_min_right_minus=0	max_min_right_plus=0	max_pos_hash_score=280	max_right=137	max_right_minus=137	max_right_plus=0	neg_log10_pos_hash_p_value=9.9	new_junction_coverage=0.02	new_junction_read_count=3	no_show=1	polymorphism_frequency=2.121e-02	pos_hash_score=3	prediction=polymorphism	reject=COVERAGE_EVENNESS_SKEW,FREQUENCY_CUTOFF	side_1_annotate_key=gene	side_1_continuation=0	side_1_coverage=0.93	side_1_overlap=9	side_1_possible_overlap_registers=149	side_1_read_count=150	side_1_redundant=0	side_2_annotate_key=gene	side_2_continuation=0	side_2_coverage=0.90	side_2_overlap=0	side_2_possible_overlap_registers=140	side_2_read_count=136	side_2_redundant=0	total_non_overlap_reads=3
JC	194	.	REL606	1817546	1	REL606	1817583	1	0	alignment_overlap=7	coverage_minus=0	coverage_plus=3	flanking_left=150	flanking_right=150	frequency=6.339e-02	junction_possible_overlap_registers=142	key=REL606__1817546__1__REL606__1817576__1__7____150__150__0__0	max_left=139	max_left_minus=0	max_left_plus=139	max_min_left=0	max_min_left_minus=0	max_min_left_plus=0	max_min_right=47	max_min_right_minus=0	max_min_right_plus=47	max_pos_hash_score=284	max_right=47	max_right_minus=0	max_right_plus=47	neg_log10_pos_hash_p_value=10.0	new_junction_coverage=0.07	new_junction_read_count=10	no_show=1	polymorphism_frequency=6.339e-02	pos_hash_score=3	prediction=polymorphism	reject=COVERAGE_EVENNESS_SKEW,FREQUENCY_CUTOFF	side_1_annotate_key=gene	side_1_continuation=0	side_1_coverage=0.99	side_1_overlap=7	side_1_possible_overlap_registers=149	side_1_read_count=160	side_1_redundant=0	side_2_annotate_key=gene	side_2_continuation=0	side_2_coverage=0.93	side_2_overlap=0	side_2_possible_overlap_registers=142	side_2_read_count=143	side_2_redundant=0	total_non_overlap_reads=3
JC	195	.	REL606	1817550	1	REL606	1817581	1	0	alignment_overlap=6	coverage_minus=0	coverage_plus=7	flanking_left=150	flanking_right=150	frequency=5.793e-02	junction_possible_overlap_registers=143	key=REL606__1817550__1__REL606__1817575__1__6____150__150__0__0	max_left=127	max_left_minus=0	max_left_plus=127	max_min_left=53	max_min_left_minus=0	max_min_left_plus=53	max_min_right=57	max_min_right_minus=0	max_min_right_plus=57	max_pos_hash_score=286	max_right=88	max_right_minus=0	max_right_plus=88	neg_log10_pos_hash_p_value=8.8	new_junction_coverage=0.06	new_junction_read_count=9	no_show=1	polymorphism_frequency=5.793e-02	pos_hash_score=5	prediction=polymorphism	reject=COVERAGE_EVENNESS_SKEW,FREQUENCY_CUTOFF	side_1_annotate_key=gene	side_1_continuation=0	side_1_coverage=0.97	side_1_overlap=6	side_1_possible_overlap_registers=149	side_1_read_count=156	side_1_redundant=0	side_2_annotate_key=gene	side_2_continuation=0	side_2_coverage=0.92	side_2_overlap=0	side_2_possible_overlap_registers=143	side_2_read_count=143	side_2_redundant=0	total_non_overlap_reads=7
JC	196	.	REL606	1851000	1	REL606	1851026	1	0	alignment_overlap=9	coverage_minus=0	coverage_plus=4	flanking_left=150	flanking_right=150	frequency=2.086e-02	junction_possible_overlap_registers=140	key=REL606__1851000__1__REL606__1851017__1__9____150__150__0__0	max_left=97	max_left_minus=0	max_left_plus=97	max_min_left=54	max_min_left_minus=0	max_min_left_plus=54	max_min_right=66	max_min_right_minus=0	max_min_right_plus=66	max_pos_hash_score=280	max_right=87	max_right_minus=0	max_right_plus=87	neg_log10_pos_hash_p_value=9.3	new_junction_coverage=0.03	new_junction_read_count=4	no_show=1	polymorphism_frequency=2.086e-02	pos_hash_score=4	prediction=polymorphism	reject=COVERAGE_EVENNESS_SKEW,FREQUENCY_CUTOFF	side_1_annotate_key=gene	side_1_continuation=0	side_1_coverage=1.28	side_1_overlap=9	side_1_possible_overlap_registers=149	side_1_read_count=206	side_1_redundant=0	side_2_annotate_key=gene	side_2_continuation=0	side_2_coverage=1.20	side_2_overlap=0	side_2_possible_overlap_registers=140	side_2_read_count=182	side_2_redundant=0	total_non_overlap_reads=4
JC	197	.	REL606	1853039	-1	REL606	1853056	-1	0	alignment_overlap=9	coverage_minus=3	coverage_plus=0	flanking_left=150	flanking_right=150	frequency=1.582e-02	junction_possible_overlap_registers=140	key=REL606__1853039__-1__REL606__1853065__-1__9____150__150__0__0	max_left=105	max_left_minus=105	max_left_plus=0	max_min_left=42	max_min_left_minus=42	max_min_left_plus=0	max_min_right=56	max_min_right_minus=56	max_min_right_plus=0	max_pos_hash_score=280	max_right=99	max_right_minus=99	max_right_plus=0	neg_log10_pos_hash_p_value=9.9	new_junction_coverage=0.02	new_junction_read_count=3	no_show=1	polymorphism_frequency=1.582e-02	pos_hash_score=3	prediction=polymorphism	reject=COVERAGE_EVENNESS_SKEW,FREQUENCY_CUTOFF	side_1_annotate_key=gene	side_1_continuation=0	side_1_coverage=1.20	side_1_overlap=9	side_1_possible_overlap_registers=149	side_1_read_count=194	side_1_redundant=0	side_2_annotate_key=gene	side_2_continuation=0	side_2_coverage=1.26	side_2_overlap=0	side_2_possible_overlap_registers=140	side_2_read_count=191	side_2_redundant=0	total_non_overlap_reads=3
JC	198	.	REL606	1880725	1	REL606	1880745	1	0	alignment_overlap=3	coverage_minus=0	coverage_plus=3	flanking_left=150	flanking_right=150	frequency=2.134e-02	junction_possible_overlap_registers=146	key=REL606__1880725__1__REL606__1880742__1__3____150__150__0__0	max_left=145	max_left_minus=0	max_left_plus=145	max_min_left=0	max_min_left_minus=0	max_min_left_plus=0	max_min_right=54	max_min_right_minus=0	max_min_right_plus=54	max_pos_hash_score=292	max_right=54	max_right_minus=0	max_right_plus=54	neg_log10_pos_hash_p_value=10.2	new_junction_coverage=0.02	new_junction_read_count=3	no_show=1	polymorphism_frequency=2.134e-02	pos_hash_score=3	prediction=polymorphism	reject=COVERAGE_EVENNESS_SKEW,FREQUENCY_CUTOFF	side_1_annotate_key=gene	side_1_continuation=0	side_1_coverage=0.89	side_1_overlap=3	side_1_possible_overlap_registers=149	side_1_read_count=143	side_1_redundant=0	side_2_annotate_key=gene	side_2_continuation=0	side_2_coverage=0.85	side_2_overlap=0	side_2_possible_overlap_registers=146	side_2_read_count=135	side_2_redundant=0	total_non_overlap_reads=3
JC	199	.	REL606	1881651	1	REL606	1881669	1	0	alignment_overlap=6	coverage_minus=0	coverage_plus=3	flanking_left=150	flanking_right=150	frequency=1.982e-02	junction_possible_overlap_registers=143	key=REL606__1881651__1__REL606__1881663__1__6____150__150__0__0	max_left=130	max_left_minus=0	max_left_plus=130	max_min_left=0	max_min_left_minus=0	max_min_left_plus=0	max_min_right=69	max_min_right_minus=0	max_min_right_plus=69	max_pos_hash_score=286	max_right=69	max_right_minus=0	max_right_plus=69	neg_log10_pos_hash_p_value=10.0	new_junction_coverage=0.02	new_junction_read_count=3	no_show=1	polymorphism_frequency=1.982e-02	pos_hash_score=3	prediction=polymorphism	reject=COVERAGE_EVENNESS_SKEW,FREQUENCY_CUTOFF	side_1_annotate_key=gene	side_1_continuation=0	side_1_coverage=0.96	side_1_overlap=6	side_1_possible_overlap_registers=149	side_1_read_count=154	side_1_redundant=0	side_2_annotate_key=gene	side_2_continuation=0	side_2_coverage=0.96	side_2_overlap=0	side_2_possible_overlap_registers=143	side_2_read_count=149	side_2_redundant=0	total_non_overlap_reads=3
JC	200	.	REL606	1923352	1	REL606	1923387	1	0	alignment_overlap=8	coverage_minus=1	coverage_plus=3	flanking_left=150	flanking_right=150	frequency=2.081e-02	junction_possible_overlap_registers=141	key=REL606__1923352__1__REL606__1923379__1__8____150__150__0__0	max_left=129	max_left_minus=116	max_left_plus=129	max_min_left=56	max_min_left_minus=0	max_min_left_plus=56	max_min_right=50	max_min_right_minus=27	max_min_right_plus=50	max_pos_hash_score=282	max_right=86	max_right_minus=27	max_right_plus=86	neg_log10_pos_hash_p_value=9.3	new_junction_coverage=0.03	new_junction_read_count=4	no_show=1	polymorphism_frequency=2.081e-02	pos_hash_score=4	prediction=polymorphism	reject=COVERAGE_EVENNESS_SKEW,FREQUENCY_CUTOFF	side_1_annotate_key=gene	side_1_continuation=0	side_1_coverage=1.22	side_1_overlap=8	side_1_possible_overlap_registers=149	side_1_read_count=197	side_1_redundant=0	side_2_annotate_key=gene	side_2_continuation=0	side_2_coverage=1.25	side_2_overlap=0	side_2_possible_overlap_registers=141	side_2_read_count=190	side_2_redundant=0	total_non_overlap_reads=4
JC	201	.	REL606	1965122	-1	REL606	1965131	-1	0	alignment_overlap=10	coverage_minus=8	coverage_plus=0	flanking_left=150	flanking_right=150	frequency=4.939e-02	junction_possible_overlap_registers=139	key=REL606__1965122__-1__REL606__1965141__-1__10____150__150__0__0	max_left=124	max_left_minus=124	max_left_plus=0	max_min_left=59	max_min_left_minus=59	max_min_left_plus=0	max_min_right=16	max_min_right_minus=16	max_min_right_plus=0	max_pos_hash_score=278	max_right=135	max_right_minus=135	max_right_plus=0	neg_log10_pos_hash_p_value=8.7	new_junction_coverage=0.05	new_junction_read_count=8	no_show=1	polymorphism_frequency=4.939e-02	pos_hash_score=5	prediction=polymorphism	reject=COVERAGE_EVENNESS_SKEW,FREQUENCY_CUTOFF	side_1_annotate_key=gene	side_1_continuation=0	side_1_coverage=1.02	side_1_overlap=10	side_1_possible_overlap_registers=149	side_1_read_count=165	side_1_redundant=0	side_2_annotate_key=gene	side_2_continuation=0	side_2_coverage=1.02	side_2_overlap=0	side_2_possible_overlap_registers=139	side_2_read_count=154	side_2_redundant=0	total_non_overlap_reads=8
JC	202	.	REL606	2021270	1	REL606	2021345	1	0	alignment_overlap=9	coverage_minus=3	coverage_plus=1	flanking_left=150	flanking_right=150	frequency=2.551e-02	junction_possible_overlap_registers=140	key=REL606__2021270__1__REL606__2021336__1__9____150__150__0__0	max_left=47	max_left_minus=47	max_left_plus=22	max_min_left=47	max_min_left_minus=47	max_min_left_plus=22	max_min_right=0	max_min_right_minus=0	max_min_right_plus=0	max_pos_hash_score=280	max_right=119	max_right_minus=119	max_right_plus=119	neg_log10_pos_hash_p_value=9.3	new_junction_coverage=0.03	new_junction_read_count=4	no_show=1	polymorphism_frequency=2.551e-02	pos_hash_score=4	prediction=polymorphism	reject=COVERAGE_EVENNESS_SKEW,FREQUENCY_CUTOFF	side_1_annotate_key=gene	side_1_continuation=0	side_1_coverage=1.07	side_1_overlap=9	side_1_possible_overlap_registers=149	side_1_read_count=173	side_1_redundant=0	side_2_annotate_key=gene	side_2_continuation=0	side_2_coverage=0.94	side_2_overlap=0	side_2_possible_overlap_registers=140	side_2_read_count=143	side_2_redundant=0	total_non_overlap_reads=4
JC	203	.	REL606	2064433	-1	REL606	2133570	-1	0	alignment_overlap=0	coverage_minus=98	coverage_plus=166	flanking_left=150	flanking_right=150	frequency=1	junction_possible_overlap_registers=149	key=REL606__2064433__-1__REL606__2133570__-1__0____150__150__1__0	max_left=147	max_left_minus=147	max_left_plus=146	max_min_left=74	max_min_left_minus=53	max_min_left_plus=74	max_min_right=75	max_min_right_minus=75	max_min_right_plus=72	max_pos_hash_score=298	max_right=148	max_right_minus=148	max_right_plus=145	neg_log10_pos_hash_p_value=0.0	new_junction_coverage=1.85	new_junction_read_count=299	polymorphism_frequency=1.000e+00	pos_hash_score=88	prediction=consensus	read_count_offset=4	side_1_annotate_key=repeat	side_1_continuation=0	side_1_coverage=NA	side_1_overlap=0	side_1_read_count=NA	side_1_redundant=1	side_2_annotate_key=gene	side_2_continuation=0	side_2_coverage=0.00	side_2_overlap=0	side_2_possible_overlap_registers=145	side_2_read_count=0	side_2_redundant=0	total_non_overlap_reads=264
JC	204	.	REL606	2064433	-1	REL606	2325037	-1	0	alignment_overlap=1	coverage_minus=106	coverage_plus=71	flanking_left=150	flanking_right=150	frequency=1	junction_possible_overlap_registers=148	key=REL606__2064433__-1__REL606__2325038__-1__1____150__150__1__0	max_left=145	max_left_minus=145	max_left_plus=145	max_min_left=74	max_min_left_minus=74	max_min_left_plus=72	max_min_right=73	max_min_right_minus=73	max_min_right_plus=63	max_pos_hash_score=296	max_right=148	max_right_minus=145	max_right_plus=148	neg_log10_pos_hash_p_value=0.2	new_junction_coverage=1.15	new_junction_read_count=185	polymorphism_frequency=1.000e+00	pos_hash_score=73	prediction=consensus	read_count_offset=3	side_1_annotate_key=repeat	side_1_continuation=0	side_1_coverage=NA	side_1_overlap=1	side_1_read_count=NA	side_1_redundant=1	side_2_annotate_key=gene	side_2_continuation=0	side_2_coverage=0.00	side_2_overlap=0	side_2_possible_overlap_registers=145	side_2_read_count=0	side_2_redundant=0	total_non_overlap_reads=177
JC	205	.	REL606	2065922	-1	REL606	2065942	-1	0	alignment_overlap=8	coverage_minus=6	coverage_plus=0	flanking_left=150	flanking_right=150	frequency=4.814e-02	junction_possible_overlap_registers=141	key=REL606__2065922__-1__REL606__2065950__-1__8____150__150__0__0	max_left=70	max_left_minus=70	max_left_plus=0	max_min_left=70	max_min_left_minus=70	max_min_left_plus=0	max_min_right=0	max_min_right_minus=0	max_min_right_plus=0	max_pos_hash_score=282	max_right=141	max_right_minus=141	max_right_plus=0	neg_log10_pos_hash_p_value=8.2	new_junction_coverage=0.04	new_junction_read_count=6	no_show=1	polymorphism_frequency=4.814e-02	pos_hash_score=6	prediction=polymorphism	reject=COVERAGE_EVENNESS_SKEW,FREQUENCY_CUTOFF	side_1_annotate_key=gene	side_1_continuation=0	side_1_coverage=0.78	side_1_overlap=8	side_1_possible_overlap_registers=149	side_1_read_count=125	side_1_redundant=0	side_2_annotate_key=gene	side_2_continuation=0	side_2_coverage=0.78	side_2_overlap=0	side_2_possible_overlap_registers=141	side_2_read_count=119	side_2_redundant=0	total_non_overlap_reads=6
JC	206	.	REL606	2099174	-1	REL606	2099472	-1	0	alignment_overlap=8	coverage_minus=2	coverage_plus=1	flanking_left=150	flanking_right=150	frequency=1.673e-02	junction_possible_overlap_registers=141	key=REL606__2099174__-1__REL606__2099480__-1__8____150__150__0__0	max_left=141	max_left_minus=141	max_left_plus=56	max_min_left=56	max_min_left_minus=0	max_min_left_plus=56	max_min_right=49	max_min_right_minus=49	max_min_right_plus=0	max_pos_hash_score=282	max_right=86	max_right_minus=49	max_right_plus=86	neg_log10_pos_hash_p_value=10.0	new_junction_coverage=0.02	new_junction_read_count=3	no_show=1	polymorphism_frequency=1.673e-02	pos_hash_score=3	prediction=polymorphism	reject=COVERAGE_EVENNESS_SKEW,FREQUENCY_CUTOFF	side_1_annotate_key=gene	side_1_continuation=0	side_1_coverage=1.30	side_1_overlap=8	side_1_possible_overlap_registers=149	side_1_read_count=210	side_1_redundant=0	side_2_annotate_key=gene	side_2_continuation=0	side_2_coverage=1.01	side_2_overlap=0	side_2_possible_overlap_registers=141	side_2_read_count=154	side_2_redundant=0	total_non_overlap_reads=3
JC	207	.	REL606	2129765	-1	REL606	2129779	-1	0	alignment_overlap=10	coverage_minus=4	coverage_plus=3	flanking_left=150	flanking_right=150	frequency=5.426e-02	junction_possible_overlap_registers=139	key=REL606__2129765__-1__REL606__2129789__-1__10____150__150__0__0	max_left=129	max_left_minus=88	max_left_plus=129	max_min_left=51	max_min_left_minus=51	max_min_left_plus=0	max_min_right=52	max_min_right_minus=52	max_min_right_plus=16	max_pos_hash_score=278	max_right=118	max_right_minus=118	max_right_plus=16	neg_log10_pos_hash_p_value=8.2	new_junction_coverage=0.05	new_junction_read_count=7	no_show=1	polymorphism_frequency=5.426e-02	pos_hash_score=6	prediction=polymorphism	reject=COVERAGE_EVENNESS_SKEW,FREQUENCY_CUTOFF	side_1_annotate_key=gene	side_1_continuation=0	side_1_coverage=0.83	side_1_overlap=10	side_1_possible_overlap_registers=149	side_1_read_count=134	side_1_redundant=0	side_2_annotate_key=gene	side_2_continuation=0	side_2_coverage=0.79	side_2_overlap=0	side_2_possible_overlap_registers=139	side_2_read_count=119	side_2_redundant=0	total_non_overlap_reads=7
JC	208	.	REL606	2146494	1	REL606	2146568	1	0	alignment_overlap=8	coverage_minus=0	coverage_plus=3	flanking_left=150	flanking_right=150	frequency=4.102e-02	junction_possible_overlap_registers=141	key=REL606__2146494__1__REL606__2146560__1__8____150__150__0__0	max_left=127	max_left_minus=0	max_left_plus=127	max_min_left=0	max_min_left_minus=0	max_min_left_plus=0	max_min_right=33	max_min_right_minus=0	max_min_right_plus=33	max_pos_hash_score=282	max_right=33	max_right_minus=0	max_right_plus=33	neg_log10_pos_hash_p_value=10.0	new_junction_coverage=0.03	new_junction_read_count=4	no_show=1	polymorphism_frequency=4.102e-02	pos_hash_score=3	prediction=polymorphism	reject=COVERAGE_EVENNESS_SKEW,FREQUENCY_CUTOFF	side_1_annotate_key=gene	side_1_continuation=0	side_1_coverage=0.69	side_1_overlap=8	side_1_possible_overlap_registers=149	side_1_read_count=111	side_1_redundant=0	side_2_annotate_key=gene	side_2_continuation=0	side_2_coverage=0.54	side_2_overlap=0	side_2_possible_overlap_registers=141	side_2_read_count=82	side_2_redundant=0	total_non_overlap_reads=3
JC	209	.	REL606	2146501	-1	REL606	2146559	-1	0	alignment_overlap=8	coverage_minus=5	coverage_plus=0	flanking_left=150	flanking_right=150	frequency=5.860e-02	junction_possible_overlap_registers=141	key=REL606__2146501__-1__REL606__2146567__-1__8____150__150__0__0	max_left=82	max_left_minus=82	max_left_plus=0	max_min_left=56	max_min_left_minus=56	max_min_left_plus=0	max_min_right=69	max_min_right_minus=69	max_min_right_plus=0	max_pos_hash_score=282	max_right=124	max_right_minus=124	max_right_plus=0	neg_log10_pos_hash_p_value=8.8	new_junction_coverage=0.04	new_junction_read_count=6	no_show=1	polymorphism_frequency=5.860e-02	pos_hash_score=5	prediction=polymorphism	reject=COVERAGE_EVENNESS_SKEW,FREQUENCY_CUTOFF	side_1_annotate_key=gene	side_1_continuation=0	side_1_coverage=0.72	side_1_overlap=8	side_1_possible_overlap_registers=149	side_1_read_count=116	side_1_redundant=0	side_2_annotate_key=gene	side_2_continuation=0	side_2_coverage=0.54	side_2_overlap=0	side_2_possible_overlap_registers=141	side_2_read_count=83	side_2_redundant=0	total_non_overlap_reads=5
JC	210	.	REL606	2149784	1	REL606	2149816	1	0	alignment_overlap=7	coverage_minus=0	coverage_plus=5	flanking_left=150	flanking_right=150	frequency=4.279e-02	junction_possible_overlap_registers=142	key=REL606__2149784__1__REL606__2149809__1__7____150__150__0__0	max_left=137	max_left_minus=0	max_left_plus=137	max_min_left=0	max_min_left_minus=0	max_min_left_plus=0	max_min_right=60	max_min_right_minus=0	max_min_right_plus=60	max_pos_hash_score=284	max_right=60	max_right_minus=0	max_right_plus=60	neg_log10_pos_hash_p_value=9.4	new_junction_coverage=0.03	new_junction_read_count=5	no_show=1	polymorphism_frequency=4.279e-02	pos_hash_score=4	prediction=polymorphism	reject=COVERAGE_EVENNESS_SKEW,FREQUENCY_CUTOFF	side_1_annotate_key=gene	side_1_continuation=0	side_1_coverage=0.70	side_1_overlap=7	side_1_possible_overlap_registers=149	side_1_read_count=113	side_1_redundant=0	side_2_annotate_key=gene	side_2_continuation=0	side_2_coverage=0.75	side_2_overlap=0	side_2_possible_overlap_registers=142	side_2_read_count=116	side_2_redundant=0	total_non_overlap_reads=5
JC	211	.	REL606	2165786	1	REL606	2165931	1	0	alignment_overlap=7	coverage_minus=0	coverage_plus=5	flanking_left=150	flanking_right=150	frequency=2.865e-02	junction_possible_overlap_registers=142	key=REL606__2165786__1__REL606__2165924__1__7____150__150__0__0	max_left=138	max_left_minus=0	max_left_plus=138	max_min_left=0	max_min_left_minus=0	max_min_left_plus=0	max_min_right=63	max_min_right_minus=0	max_min_right_plus=63	max_pos_hash_score=284	max_right=63	max_right_minus=0	max_right_plus=63	neg_log10_pos_hash_p_value=8.8	new_junction_coverage=0.03	new_junction_read_count=5	no_show=1	polymorphism_frequency=2.865e-02	pos_hash_score=5	prediction=polymorphism	reject=COVERAGE_EVENNESS_SKEW,FREQUENCY_CUTOFF	side_1_annotate_key=gene	side_1_continuation=0	side_1_coverage=0.92	side_1_overlap=7	side_1_possible_overlap_registers=149	side_1_read_count=149	side_1_redundant=0	side_2_annotate_key=gene	side_2_continuation=0	side_2_coverage=1.28	side_2_overlap=0	side_2_possible_overlap_registers=142	side_2_read_count=197	side_2_redundant=0	total_non_overlap_reads=5
JC	212	.	REL606	2169028	1	REL606	2169064	1	0	alignment_overlap=8	coverage_minus=0	coverage_plus=3	flanking_left=150	flanking_right=150	frequency=3.052e-02	junction_possible_overlap_registers=141	key=REL606__2169028__1__REL606__2169056__1__8____150__150__0__0	max_left=129	max_left_minus=0	max_left_plus=129	max_min_left=65	max_min_left_minus=0	max_min_left_plus=65	max_min_right=62	max_min_right_minus=0	max_min_right_plus=62	max_pos_hash_score=282	max_right=77	max_right_minus=0	max_right_plus=77	neg_log10_pos_hash_p_value=10.0	new_junction_coverage=0.02	new_junction_read_count=3	no_show=1	polymorphism_frequency=3.052e-02	pos_hash_score=3	prediction=polymorphism	reject=COVERAGE_EVENNESS_SKEW,FREQUENCY_CUTOFF	side_1_annotate_key=gene	side_1_continuation=0	side_1_coverage=0.63	side_1_overlap=8	side_1_possible_overlap_registers=149	side_1_read_count=101	side_1_redundant=0	side_2_annotate_key=gene	side_2_continuation=0	side_2_coverage=0.62	side_2_overlap=0	side_2_possible_overlap_registers=141	side_2_read_count=95	side_2_redundant=0	total_non_overlap_reads=3
JC	213	.	REL606	2195239	-1	REL606	2195325	-1	0	alignment_overlap=7	coverage_minus=6	coverage_plus=0	flanking_left=150	flanking_right=150	frequency=5.493e-02	junction_possible_overlap_registers=142	key=REL606__2195239__-1__REL606__2195332__-1__7____150__150__0__0	max_left=138	max_left_minus=138	max_left_plus=0	max_min_left=64	max_min_left_minus=64	max_min_left_plus=0	max_min_right=1	max_min_right_minus=1	max_min_right_plus=0	max_pos_hash_score=284	max_right=134	max_right_minus=134	max_right_plus=0	neg_log10_pos_hash_p_value=8.8	new_junction_coverage=0.05	new_junction_read_count=7	no_show=1	polymorphism_frequency=5.493e-02	pos_hash_score=5	prediction=polymorphism	reject=COVERAGE_EVENNESS_SKEW,FREQUENCY_CUTOFF	side_1_annotate_key=gene	side_1_continuation=0	side_1_coverage=0.81	side_1_overlap=7	side_1_possible_overlap_registers=149	side_1_read_count=130	side_1_redundant=0	side_2_annotate_key=gene	side_2_continuation=0	side_2_coverage=0.76	side_2_overlap=0	side_2_possible_overlap_registers=142	side_2_read_count=117	side_2_redundant=0	total_non_overlap_reads=6
JC	214	.	REL606	2198062	1	REL606	2198091	1	0	alignment_overlap=7	coverage_minus=0	coverage_plus=6	flanking_left=150	flanking_right=150	frequency=4.490e-02	junction_possible_overlap_registers=142	key=REL606__2198062__1__REL606__2198084__1__7____150__150__0__0	max_left=137	max_left_minus=0	max_left_plus=137	max_min_left=0	max_min_left_minus=0	max_min_left_plus=0	max_min_right=51	max_min_right_minus=0	max_min_right_plus=51	max_pos_hash_score=284	max_right=51	max_right_minus=0	max_right_plus=51	neg_log10_pos_hash_p_value=9.4	new_junction_coverage=0.04	new_junction_read_count=6	no_show=1	polymorphism_frequency=4.490e-02	pos_hash_score=4	prediction=polymorphism	reject=COVERAGE_EVENNESS_SKEW,FREQUENCY_CUTOFF	side_1_annotate_key=gene	side_1_continuation=0	side_1_coverage=0.89	side_1_overlap=7	side_1_possible_overlap_registers=149	side_1_read_count=143	side_1_redundant=0	side_2_annotate_key=gene	side_2_continuation=0	side_2_coverage=0.77	side_2_overlap=0	side_2_possible_overlap_registers=142	side_2_read_count=119	side_2_redundant=0	total_non_overlap_reads=6
JC	215	.	REL606	2207955	-1	REL606	2207972	-1	0	alignment_overlap=8	coverage_minus=6	coverage_plus=0	flanking_left=150	flanking_right=150	frequency=4.449e-02	junction_possible_overlap_registers=141	key=REL606__2207955__-1__REL606__2207980__-1__8____150__150__0__0	max_left=72	max_left_minus=72	max_left_plus=0	max_min_left=52	max_min_left_minus=52	max_min_left_plus=0	max_min_right=70	max_min_right_minus=70	max_min_right_plus=0	max_pos_hash_score=282	max_right=140	max_right_minus=140	max_right_plus=0	neg_log10_pos_hash_p_value=8.2	new_junction_coverage=0.04	new_junction_read_count=6	no_show=1	polymorphism_frequency=4.449e-02	pos_hash_score=6	prediction=polymorphism	reject=COVERAGE_EVENNESS_SKEW,FREQUENCY_CUTOFF	side_1_annotate_key=gene	side_1_continuation=0	side_1_coverage=0.84	side_1_overlap=8	side_1_possible_overlap_registers=149	side_1_read_count=135	side_1_redundant=0	side_2_annotate_key=gene	side_2_continuation=0	side_2_coverage=0.85	side_2_overlap=0	side_2_possible_overlap_registers=141	side_2_read_count=130	side_2_redundant=0	total_non_overlap_reads=6
JC	216	.	REL606	2213845	1	REL606	2213987	1	0	alignment_overlap=9	coverage_minus=1	coverage_plus=9	flanking_left=150	flanking_right=150	frequency=5.560e-02	junction_possible_overlap_registers=140	key=REL606__2213845__1__REL606__2213978__1__9____150__150__0__0	max_left=135	max_left_minus=106	max_left_plus=135	max_min_left=0	max_min_left_minus=0	max_min_left_plus=0	max_min_right=67	max_min_right_minus=35	max_min_right_plus=67	max_pos_hash_score=280	max_right=67	max_right_minus=35	max_right_plus=67	neg_log10_pos_hash_p_value=7.3	new_junction_coverage=0.07	new_junction_read_count=10	no_show=1	polymorphism_frequency=5.560e-02	pos_hash_score=8	prediction=polymorphism	reject=COVERAGE_EVENNESS_SKEW,FREQUENCY_CUTOFF	side_1_annotate_key=gene	side_1_continuation=0	side_1_coverage=1.05	side_1_overlap=9	side_1_possible_overlap_registers=149	side_1_read_count=170	side_1_redundant=0	side_2_annotate_key=gene	side_2_continuation=0	side_2_coverage=1.19	side_2_overlap=0	side_2_possible_overlap_registers=140	side_2_read_count=180	side_2_redundant=0	total_non_overlap_reads=10
JC	217	.	REL606	2215617	-1	REL606	2215652	-1	0	alignment_overlap=8	coverage_minus=7	coverage_plus=0	flanking_left=150	flanking_right=150	frequency=4.573e-02	junction_possible_overlap_registers=141	key=REL606__2215617__-1__REL606__2215660__-1__8____150__150__0__0	max_left=48	max_left_minus=48	max_left_plus=0	max_min_left=48	max_min_left_minus=48	max_min_left_plus=0	max_min_right=0	max_min_right_minus=0	max_min_right_plus=0	max_pos_hash_score=282	max_right=136	max_right_minus=136	max_right_plus=0	neg_log10_pos_hash_p_value=7.8	new_junction_coverage=0.05	new_junction_read_count=7	no_show=1	polymorphism_frequency=4.573e-02	pos_hash_score=7	prediction=polymorphism	reject=COVERAGE_EVENNESS_SKEW,FREQUENCY_CUTOFF	side_1_annotate_key=gene	side_1_continuation=0	side_1_coverage=0.91	side_1_overlap=8	side_1_possible_overlap_registers=149	side_1_read_count=146	side_1_redundant=0	side_2_annotate_key=gene	side_2_continuation=0	side_2_coverage=1.01	side_2_overlap=0	side_2_possible_overlap_registers=141	side_2_read_count=154	side_2_redundant=0	total_non_overlap_reads=7
JC	218	.	REL606	2258885	-1	REL606	2258986	-1	0	alignment_overlap=6	coverage_minus=5	coverage_plus=0	flanking_left=150	flanking_right=150	frequency=2.994e-02	junction_possible_overlap_registers=143	key=REL606__2258885__-1__REL606__2258992__-1__6____150__150__0__0	max_left=42	max_left_minus=42	max_left_plus=0	max_min_left=42	max_min_left_minus=42	max_min_left_plus=0	max_min_right=0	max_min_right_minus=0	max_min_right_plus=0	max_pos_hash_score=286	max_right=135	max_right_minus=135	max_right_plus=0	neg_log10_pos_hash_p_value=9.4	new_junction_coverage=0.03	new_junction_read_count=5	no_show=1	polymorphism_frequency=2.994e-02	pos_hash_score=4	prediction=polymorphism	reject=COVERAGE_EVENNESS_SKEW,FREQUENCY_CUTOFF	side_1_annotate_key=gene	side_1_continuation=0	side_1_coverage=0.92	side_1_overlap=6	side_1_possible_overlap_registers=149	side_1_read_count=148	side_1_redundant=0	side_2_annotate_key=gene	side_2_continuation=0	side_2_coverage=1.18	side_2_overlap=0	side_2_possible_overlap_registers=143	side_2_read_count=182	side_2_redundant=0	total_non_overlap_reads=5
JC	219	.	REL606	2309038	1	REL606	2309072	1	0	alignment_overlap=8	coverage_minus=0	coverage_plus=6	flanking_left=150	flanking_right=150	frequency=2.960e-02	junction_possible_overlap_registers=141	key=REL606__2309038__1__REL606__2309064__1__8____150__150__0__0	max_left=132	max_left_minus=0	max_left_plus=132	max_min_left=0	max_min_left_minus=0	max_min_left_plus=0	max_min_right=53	max_min_right_minus=0	max_min_right_plus=53	max_pos_hash_score=282	max_right=53	max_right_minus=0	max_right_plus=53	neg_log10_pos_hash_p_value=9.3	new_junction_coverage=0.04	new_junction_read_count=6	no_show=1	polymorphism_frequency=2.960e-02	pos_hash_score=4	prediction=polymorphism	reject=COVERAGE_EVENNESS_SKEW,FREQUENCY_CUTOFF	side_1_annotate_key=gene	side_1_continuation=0	side_1_coverage=1.35	side_1_overlap=8	side_1_possible_overlap_registers=149	side_1_read_count=217	side_1_redundant=0	side_2_annotate_key=gene	side_2_continuation=0	side_2_coverage=1.23	side_2_overlap=0	side_2_possible_overlap_registers=141	side_2_read_count=188	side_2_redundant=0	total_non_overlap_reads=6
JC	220	.	REL606	2315056	-1	REL606	2315154	-1	0	alignment_overlap=7	coverage_minus=3	coverage_plus=0	flanking_left=150	flanking_right=150	frequency=1.986e-02	junction_possible_overlap_registers=142	key=REL606__2315056__-1__REL606__2315161__-1__7____150__150__0__0	max_left=57	max_left_minus=57	max_left_plus=0	max_min_left=57	max_min_left_minus=57	max_min_left_plus=0	max_min_right=0	max_min_right_minus=0	max_min_right_plus=0	max_pos_hash_score=284	max_right=136	max_right_minus=136	max_right_plus=0	neg_log10_pos_hash_p_value=10.0	new_junction_coverage=0.02	new_junction_read_count=3	no_show=1	polymorphism_frequency=1.986e-02	pos_hash_score=3	prediction=polymorphism	reject=COVERAGE_EVENNESS_SKEW,FREQUENCY_CUTOFF	side_1_annotate_key=gene	side_1_continuation=0	side_1_coverage=0.92	side_1_overlap=7	side_1_possible_overlap_registers=149	side_1_read_count=148	side_1_redundant=0	side_2_annotate_key=gene	side_2_continuation=0	side_2_coverage=1.01	side_2_overlap=0	side_2_possible_overlap_registers=142	side_2_read_count=155	side_2_redundant=0	total_non_overlap_reads=3
JC	221	.	REL606	2341954	1	REL606	2341991	1	0	alignment_overlap=15	coverage_minus=2	coverage_plus=2	flanking_left=150	flanking_right=150	frequency=4.019e-02	junction_possible_overlap_registers=134	key=REL606__2341954__1__REL606__2341976__1__15____150__150__0__0	max_left=94	max_left_minus=9	max_left_plus=94	max_min_left=9	max_min_left_minus=9	max_min_left_plus=0	max_min_right=45	max_min_right_minus=0	max_min_right_plus=45	max_pos_hash_score=268	max_right=126	max_right_minus=126	max_right_plus=45	neg_log10_pos_hash_p_value=9.7	new_junction_coverage=0.03	new_junction_read_count=4	no_show=1	polymorphism_frequency=4.019e-02	pos_hash_score=3	prediction=polymorphism	reject=COVERAGE_EVENNESS_SKEW,FREQUENCY_CUTOFF	side_1_annotate_key=gene	side_1_continuation=0	side_1_coverage=0.61	side_1_overlap=15	side_1_possible_overlap_registers=149	side_1_read_count=99	side_1_redundant=0	side_2_annotate_key=gene	side_2_continuation=0	side_2_coverage=0.70	side_2_overlap=0	side_2_possible_overlap_registers=134	side_2_read_count=102	side_2_redundant=0	total_non_overlap_reads=4
JC	222	.	REL606	2379256	-1	REL606	2379420	-1	0	alignment_overlap=10	coverage_minus=3	coverage_plus=1	flanking_left=150	flanking_right=150	frequency=2.822e-02	junction_possible_overlap_registers=139	key=REL606__2379256__-1__REL606__2379430__-1__10____150__150__0__0	max_left=114	max_left_minus=56	max_left_plus=114	max_min_left=56	max_min_left_minus=56	max_min_left_plus=0	max_min_right=26	max_min_right_minus=0	max_min_right_plus=26	max_pos_hash_score=278	max_right=139	max_right_minus=139	max_right_plus=26	neg_log10_pos_hash_p_value=9.2	new_junction_coverage=0.03	new_junction_read_count=4	no_show=1	polymorphism_frequency=2.822e-02	pos_hash_score=4	prediction=polymorphism	reject=COVERAGE_EVENNESS_SKEW,FREQUENCY_CUTOFF	side_1_annotate_key=gene	side_1_continuation=0	side_1_coverage=0.97	side_1_overlap=10	side_1_possible_overlap_registers=149	side_1_read_count=156	side_1_redundant=0	side_2_annotate_key=gene	side_2_continuation=0	side_2_coverage=0.86	side_2_overlap=0	side_2_possible_overlap_registers=139	side_2_read_count=130	side_2_redundant=0	total_non_overlap_reads=4
JC	223	.	REL606	2384928	-1	REL606	2384966	-1	0	alignment_overlap=10	coverage_minus=3	coverage_plus=0	flanking_left=150	flanking_right=150	frequency=2.369e-02	junction_possible_overlap_registers=139	key=REL606__2384928__-1__REL606__2384976__-1__10____150__150__0__0	max_left=49	max_left_minus=49	max_left_plus=0	max_min_left=49	max_min_left_minus=49	max_min_left_plus=0	max_min_right=0	max_min_right_minus=0	max_min_right_plus=0	max_pos_hash_score=278	max_right=105	max_right_minus=105	max_right_plus=0	neg_log10_pos_hash_p_value=9.9	new_junction_coverage=0.02	new_junction_read_count=3	no_show=1	polymorphism_frequency=2.369e-02	pos_hash_score=3	prediction=polymorphism	reject=COVERAGE_EVENNESS_SKEW,FREQUENCY_CUTOFF	side_1_annotate_key=gene	side_1_continuation=0	side_1_coverage=0.81	side_1_overlap=10	side_1_possible_overlap_registers=149	side_1_read_count=130	side_1_redundant=0	side_2_annotate_key=gene	side_2_continuation=0	side_2_coverage=0.84	side_2_overlap=0	side_2_possible_overlap_registers=139	side_2_read_count=126	side_2_redundant=0	total_non_overlap_reads=3
JC	224	.	REL606	2394351	-1	REL606	3284765	-1	-22	alignment_overlap=-22	coverage_minus=4	coverage_plus=0	flanking_left=150	flanking_right=150	frequency=7.686e-02	junction_possible_overlap_registers=127	key=REL606__2394351__-1__REL606__3284765__-1__-22__TAACATGTAGTTAAAACCTCTT__150__150__0__1	max_left=23	max_left_minus=23	max_left_plus=0	max_min_left=23	max_min_left_minus=23	max_min_left_plus=0	max_min_right=0	max_min_right_minus=0	max_min_right_plus=0	max_pos_hash_score=254	max_right=114	max_right_minus=114	max_right_plus=0	neg_log10_pos_hash_p_value=9.4	new_junction_coverage=0.08	new_junction_read_count=11	no_show=1	polymorphism_frequency=7.686e-02	pos_hash_score=3	prediction=polymorphism	reject=COVERAGE_EVENNESS_SKEW,FREQUENCY_CUTOFF	side_1_annotate_key=gene	side_1_continuation=0	side_1_coverage=0.96	side_1_overlap=0	side_1_possible_overlap_registers=149	side_1_read_count=155	side_1_redundant=0	side_2_annotate_key=repeat	side_2_continuation=0	side_2_coverage=NA	side_2_overlap=0	side_2_possible_overlap_registers=NA	side_2_read_count=NA	side_2_redundant=1	total_non_overlap_reads=4	unique_read_sequence=TAACATGTAGTTAAAACCTCTT
JC	225	.	REL606	2394351	-1	REL606	3941527	1	-22	alignment_overlap=-22	coverage_minus=3	coverage_plus=2	flanking_left=150	flanking_right=150	frequency=6.690e-02	junction_possible_overlap_registers=127	key=REL606__2394351__-1__REL606__3941527__1__-22__TAACATGTAGTTAAAACCTCTT__150__150__0__0	max_left=24	max_left_minus=24	max_left_plus=10	max_min_left=24	max_min_left_minus=24	max_min_left_plus=10	max_min_right=0	max_min_right_minus=0	max_min_right_plus=0	max_pos_hash_score=254	max_right=124	max_right_minus=116	max_right_plus=124	neg_log10_pos_hash_p_value=8.2	new_junction_coverage=0.08	new_junction_read_count=11	no_show=1	polymorphism_frequency=6.690e-02	pos_hash_score=5	prediction=polymorphism	reject=COVERAGE_EVENNESS_SKEW,FREQUENCY_CUTOFF	side_1_annotate_key=gene	side_1_continuation=0	side_1_coverage=0.96	side_1_overlap=0	side_1_possible_overlap_registers=149	side_1_read_count=155	side_1_redundant=0	side_2_annotate_key=gene	side_2_continuation=0	side_2_coverage=1.27	side_2_overlap=0	side_2_possible_overlap_registers=149	side_2_read_count=205	side_2_redundant=0	total_non_overlap_reads=5	unique_read_sequence=TAACATGTAGTTAAAACCTCTT
JC	226	.	REL606	2394465	-1	REL606	3284765	-1	-23	alignment_overlap=-23	coverage_minus=4	coverage_plus=0	flanking_left=150	flanking_right=150	frequency=7.108e-02	junction_possible_overlap_registers=126	key=REL606__2394465__-1__REL606__3284765__-1__-23__ATAACATGTAGTTAAAACCTCTT__150__150__0__1	max_left=22	max_left_minus=22	max_left_plus=0	max_min_left=22	max_min_left_minus=22	max_min_left_plus=0	max_min_right=0	max_min_right_minus=0	max_min_right_plus=0	max_pos_hash_score=252	max_right=114	max_right_minus=114	max_right_plus=0	neg_log10_pos_hash_p_value=9.3	new_junction_coverage=0.08	new_junction_read_count=11	no_show=1	polymorphism_frequency=7.108e-02	pos_hash_score=3	prediction=polymorphism	reject=COVERAGE_EVENNESS_SKEW,FREQUENCY_CUTOFF	side_1_annotate_key=gene	side_1_continuation=0	side_1_coverage=1.05	side_1_overlap=0	side_1_possible_overlap_registers=149	side_1_read_count=170	side_1_redundant=0	side_2_annotate_key=repeat	side_2_continuation=0	side_2_coverage=NA	side_2_overlap=0	side_2_possible_overlap_registers=NA	side_2_read_count=NA	side_2_redundant=1	total_non_overlap_reads=4	unique_read_sequence=ATAACATGTAGTTAAAACCTCTT
JC	227	.	REL606	2394465	-1	REL606	3941527	1	-23	alignment_overlap=-23	coverage_minus=3	coverage_plus=2	flanking_left=150	flanking_right=150	frequency=6.487e-02	junction_possible_overlap_registers=126	key=REL606__2394465__-1__REL606__3941527__1__-23__ATAACATGTAGTTAAAACCTCTT__150__150__0__0	max_left=23	max_left_minus=23	max_left_plus=9	max_min_left=23	max_min_left_minus=23	max_min_left_plus=9	max_min_right=0	max_min_right_minus=0	max_min_right_plus=0	max_pos_hash_score=252	max_right=124	max_right_minus=116	max_right_plus=124	neg_log10_pos_hash_p_value=8.1	new_junction_coverage=0.08	new_junction_read_count=11	no_show=1	polymorphism_frequency=6.487e-02	pos_hash_score=5	prediction=polymorphism	reject=COVERAGE_EVENNESS_SKEW,FREQUENCY_CUTOFF	side_1_annotate_key=gene	side_1_continuation=0	side_1_coverage=1.05	side_1_overlap=0	side_1_possible_overlap_registers=149	side_1_read_count=170	side_1_redundant=0	side_2_annotate_key=gene	side_2_continuation=0	side_2_coverage=1.27	side_2_overlap=0	side_2_possible_overlap_registers=149	side_2_read_count=205	side_2_redundant=0	total_non_overlap_reads=5	unique_read_sequence=ATAACATGTAGTTAAAACCTCTT
JC	228	.	REL606	2404049	-1	REL606	2404251	-1	0	alignment_overlap=10	coverage_minus=5	coverage_plus=0	flanking_left=150	flanking_right=150	frequency=3.056e-02	junction_possible_overlap_registers=139	key=REL606__2404049__-1__REL606__2404261__-1__10____150__150__0__0	max_left=50	max_left_minus=50	max_left_plus=0	max_min_left=50	max_min_left_minus=50	max_min_left_plus=0	max_min_right=0	max_min_right_minus=0	max_min_right_plus=0	max_pos_hash_score=278	max_right=128	max_right_minus=128	max_right_plus=0	neg_log10_pos_hash_p_value=8.7	new_junction_coverage=0.03	new_junction_read_count=5	no_show=1	polymorphism_frequency=3.056e-02	pos_hash_score=5	prediction=polymorphism	reject=COVERAGE_EVENNESS_SKEW,FREQUENCY_CUTOFF	side_1_annotate_key=gene	side_1_continuation=0	side_1_coverage=0.99	side_1_overlap=10	side_1_possible_overlap_registers=149	side_1_read_count=160	side_1_redundant=0	side_2_annotate_key=gene	side_2_continuation=0	side_2_coverage=1.12	side_2_overlap=0	side_2_possible_overlap_registers=139	side_2_read_count=168	side_2_redundant=0	total_non_overlap_reads=5
JC	229	.	REL606	2419456	-1	REL606	2419471	-1	0	alignment_overlap=9	coverage_minus=11	coverage_plus=1	flanking_left=150	flanking_right=150	frequency=8.640e-02	junction_possible_overlap_registers=140	key=REL606__2419456__-1__REL606__2419480__-1__9____150__150__0__0	max_left=90	max_left_minus=90	max_left_plus=6	max_min_left=64	max_min_left_minus=64	max_min_left_plus=6	max_min_right=70	max_min_right_minus=70	max_min_right_plus=0	max_pos_hash_score=280	max_right=135	max_right_minus=128	max_right_plus=135	neg_log10_pos_hash_p_value=6.6	new_junction_coverage=0.08	new_junction_read_count=12	polymorphism_frequency=8.640e-02	pos_hash_score=10	prediction=polymorphism	reject=COVERAGE_EVENNESS_SKEW,FREQUENCY_CUTOFF	side_1_annotate_key=gene	side_1_continuation=0	side_1_coverage=0.84	side_1_overlap=9	side_1_possible_overlap_registers=149	side_1_read_count=136	side_1_redundant=0	side_2_annotate_key=gene	side_2_continuation=0	side_2_coverage=0.83	side_2_overlap=0	side_2_possible_overlap_registers=140	side_2_read_count=126	side_2_redundant=0	total_non_overlap_reads=12
JC	230	.	REL606	2421074	-1	REL606	2421345	-1	0	alignment_overlap=9	coverage_minus=3	coverage_plus=0	flanking_left=150	flanking_right=150	frequency=2.224e-02	junction_possible_overlap_registers=140	key=REL606__2421074__-1__REL606__2421354__-1__9____150__150__0__0	max_left=44	max_left_minus=44	max_left_plus=0	max_min_left=44	max_min_left_minus=44	max_min_left_plus=0	max_min_right=0	max_min_right_minus=0	max_min_right_plus=0	max_pos_hash_score=280	max_right=120	max_right_minus=120	max_right_plus=0	neg_log10_pos_hash_p_value=9.9	new_junction_coverage=0.02	new_junction_read_count=3	no_show=1	polymorphism_frequency=2.224e-02	pos_hash_score=3	prediction=polymorphism	reject=COVERAGE_EVENNESS_SKEW,FREQUENCY_CUTOFF	side_1_annotate_key=gene	side_1_continuation=0	side_1_coverage=0.84	side_1_overlap=9	side_1_possible_overlap_registers=149	side_1_read_count=136	side_1_redundant=0	side_2_annotate_key=gene	side_2_continuation=0	side_2_coverage=0.90	side_2_overlap=0	side_2_possible_overlap_registers=140	side_2_read_count=136	side_2_redundant=0	total_non_overlap_reads=3
JC	231	.	REL606	2427900	-1	REL606	2427954	-1	0	alignment_overlap=7	coverage_minus=3	coverage_plus=0	flanking_left=150	flanking_right=150	frequency=1.915e-02	junction_possible_overlap_registers=142	key=REL606__2427900__-1__REL606__2427961__-1__7____150__150__0__0	max_left=98	max_left_minus=98	max_left_plus=0	max_min_left=1	max_min_left_minus=1	max_min_left_plus=0	max_min_right=62	max_min_right_minus=62	max_min_right_plus=0	max_pos_hash_score=284	max_right=142	max_right_minus=142	max_right_plus=0	neg_log10_pos_hash_p_value=10.0	new_junction_coverage=0.02	new_junction_read_count=3	no_show=1	polymorphism_frequency=1.915e-02	pos_hash_score=3	prediction=polymorphism	reject=COVERAGE_EVENNESS_SKEW,FREQUENCY_CUTOFF	side_1_annotate_key=gene	side_1_continuation=0	side_1_coverage=0.89	side_1_overlap=7	side_1_possible_overlap_registers=149	side_1_read_count=143	side_1_redundant=0	side_2_annotate_key=gene	side_2_continuation=0	side_2_coverage=1.11	side_2_overlap=0	side_2_possible_overlap_registers=142	side_2_read_count=171	side_2_redundant=0	total_non_overlap_reads=3
JC	232	.	REL606	2461049	1	REL606	2461076	1	0	alignment_overlap=11	coverage_minus=1	coverage_plus=5	flanking_left=150	flanking_right=150	frequency=4.437e-02	junction_possible_overlap_registers=138	key=REL606__2461049__1__REL606__2461065__1__11____150__150__0__0	max_left=138	max_left_minus=7	max_left_plus=138	max_min_left=7	max_min_left_minus=7	max_min_left_plus=0	max_min_right=58	max_min_right_minus=0	max_min_right_plus=58	max_pos_hash_score=276	max_right=132	max_right_minus=132	max_right_plus=58	neg_log10_pos_hash_p_value=8.6	new_junction_coverage=0.04	new_junction_read_count=6	no_show=1	polymorphism_frequency=4.437e-02	pos_hash_score=5	prediction=polymorphism	reject=COVERAGE_EVENNESS_SKEW,FREQUENCY_CUTOFF	side_1_annotate_key=gene	side_1_continuation=0	side_1_coverage=0.89	side_1_overlap=11	side_1_possible_overlap_registers=149	side_1_read_count=143	side_1_redundant=0	side_2_annotate_key=gene	side_2_continuation=0	side_2_coverage=0.84	side_2_overlap=0	side_2_possible_overlap_registers=138	side_2_read_count=126	side_2_redundant=0	total_non_overlap_reads=6
JC	233	.	REL606	2509370	-1	REL606	2509433	-1	0	alignment_overlap=3	coverage_minus=2	coverage_plus=1	flanking_left=150	flanking_right=150	frequency=2.848e-02	junction_possible_overlap_registers=146	key=REL606__2509370__-1__REL606__2509436__-1__3____150__150__0__0	max_left=136	max_left_minus=71	max_left_plus=136	max_min_left=71	max_min_left_minus=71	max_min_left_plus=0	max_min_right=11	max_min_right_minus=0	max_min_right_plus=11	max_pos_hash_score=292	max_right=112	max_right_minus=112	max_right_plus=11	neg_log10_pos_hash_p_value=10.2	new_junction_coverage=0.02	new_junction_read_count=3	no_show=1	polymorphism_frequency=2.848e-02	pos_hash_score=3	prediction=polymorphism	reject=COVERAGE_EVENNESS_SKEW,FREQUENCY_CUTOFF	side_1_annotate_key=gene	side_1_continuation=0	side_1_coverage=0.71	side_1_overlap=3	side_1_possible_overlap_registers=149	side_1_read_count=114	side_1_redundant=0	side_2_annotate_key=gene	side_2_continuation=0	side_2_coverage=0.59	side_2_overlap=0	side_2_possible_overlap_registers=146	side_2_read_count=93	side_2_redundant=0	total_non_overlap_reads=3
JC	234	.	REL606	2535582	1	REL606	2535649	1	0	alignment_overlap=2	coverage_minus=2	coverage_plus=1	flanking_left=150	flanking_right=150	frequency=1.693e-02	junction_possible_overlap_registers=147	key=REL606__2535582__1__REL606__2535647__1__2____150__150__0__0	max_left=146	max_left_minus=146	max_left_plus=37	max_min_left=37	max_min_left_minus=0	max_min_left_plus=37	max_min_right=74	max_min_right_minus=74	max_min_right_plus=0	max_pos_hash_score=294	max_right=111	max_right_minus=74	max_right_plus=111	neg_log10_pos_hash_p_value=10.2	new_junction_coverage=0.02	new_junction_read_count=3	no_show=1	polymorphism_frequency=1.693e-02	pos_hash_score=3	prediction=polymorphism	reject=COVERAGE_EVENNESS_SKEW,FREQUENCY_CUTOFF	side_1_annotate_key=gene	side_1_continuation=0	side_1_coverage=1.16	side_1_overlap=2	side_1_possible_overlap_registers=149	side_1_read_count=187	side_1_redundant=0	side_2_annotate_key=gene	side_2_continuation=0	side_2_coverage=1.03	side_2_overlap=0	side_2_possible_overlap_registers=147	side_2_read_count=164	side_2_redundant=0	total_non_overlap_reads=3
JC	235	.	REL606	2556354	1	REL606	2556477	1	0	alignment_overlap=9	coverage_minus=0	coverage_plus=3	flanking_left=150	flanking_right=150	frequency=1.608e-02	junction_possible_overlap_registers=140	key=REL606__2556354__1__REL606__2556468__1__9____150__150__0__0	max_left=126	max_left_minus=0	max_left_plus=126	max_min_left=0	max_min_left_minus=0	max_min_left_plus=0	max_min_right=48	max_min_right_minus=0	max_min_right_plus=48	max_pos_hash_score=280	max_right=48	max_right_minus=0	max_right_plus=48	neg_log10_pos_hash_p_value=9.9	new_junction_coverage=0.02	new_junction_read_count=3	no_show=1	polymorphism_frequency=1.608e-02	pos_hash_score=3	prediction=polymorphism	reject=COVERAGE_EVENNESS_SKEW,FREQUENCY_CUTOFF	side_1_annotate_key=gene	side_1_continuation=0	side_1_coverage=1.12	side_1_overlap=9	side_1_possible_overlap_registers=149	side_1_read_count=180	side_1_redundant=0	side_2_annotate_key=gene	side_2_continuation=0	side_2_coverage=1.31	side_2_overlap=0	side_2_possible_overlap_registers=140	side_2_read_count=198	side_2_redundant=0	total_non_overlap_reads=3
JC	236	.	REL606	2558501	-1	REL606	2558700	1	0	alignment_overlap=9	coverage_minus=1	coverage_plus=2	flanking_left=150	flanking_right=150	frequency=2.938e-02	junction_possible_overlap_registers=140	key=REL606__2558501__-1__REL606__2558691__1__9____150__150__0__0	max_left=140	max_left_minus=140	max_left_plus=59	max_min_left=59	max_min_left_minus=0	max_min_left_plus=59	max_min_right=1	max_min_right_minus=1	max_min_right_plus=0	max_pos_hash_score=280	max_right=83	max_right_minus=1	max_right_plus=83	neg_log10_pos_hash_p_value=9.9	new_junction_coverage=0.02	new_junction_read_count=3	no_show=1	polymorphism_frequency=2.938e-02	pos_hash_score=3	prediction=polymorphism	reject=COVERAGE_EVENNESS_SKEW,FREQUENCY_CUTOFF	side_1_annotate_key=gene	side_1_continuation=0	side_1_coverage=0.60	side_1_overlap=9	side_1_possible_overlap_registers=149	side_1_read_count=96	side_1_redundant=0	side_2_annotate_key=gene	side_2_continuation=0	side_2_coverage=0.71	side_2_overlap=0	side_2_possible_overlap_registers=140	side_2_read_count=108	side_2_redundant=0	total_non_overlap_reads=3
JC	237	.	REL606	2562971	-1	REL606	2562991	-1	0	alignment_overlap=6	coverage_minus=3	coverage_plus=0	flanking_left=150	flanking_right=150	frequency=1.765e-02	junction_possible_overlap_registers=143	key=REL606__2562971__-1__REL606__2562997__-1__6____150__150__0__0	max_left=105	max_left_minus=105	max_left_plus=0	max_min_left=66	max_min_left_minus=66	max_min_left_plus=0	max_min_right=39	max_min_right_minus=39	max_min_right_plus=0	max_pos_hash_score=286	max_right=83	max_right_minus=83	max_right_plus=0	neg_log10_pos_hash_p_value=10.0	new_junction_coverage=0.02	new_junction_read_count=3	no_show=1	polymorphism_frequency=1.765e-02	pos_hash_score=3	prediction=polymorphism	reject=COVERAGE_EVENNESS_SKEW,FREQUENCY_CUTOFF	side_1_annotate_key=gene	side_1_continuation=0	side_1_coverage=1.08	side_1_overlap=6	side_1_possible_overlap_registers=149	side_1_read_count=174	side_1_redundant=0	side_2_annotate_key=gene	side_2_continuation=0	side_2_coverage=1.08	side_2_overlap=0	side_2_possible_overlap_registers=143	side_2_read_count=167	side_2_redundant=0	total_non_overlap_reads=3
JC	238	.	REL606	2570744	-1	REL606	2570797	-1	0	alignment_overlap=9	coverage_minus=4	coverage_plus=1	flanking_left=150	flanking_right=150	frequency=2.269e-02	junction_possible_overlap_registers=140	key=REL606__2570744__-1__REL606__2570806__-1__9____150__150__0__0	max_left=90	max_left_minus=58	max_left_plus=90	max_min_left=58	max_min_left_minus=58	max_min_left_plus=0	max_min_right=51	max_min_right_minus=0	max_min_right_plus=51	max_pos_hash_score=280	max_right=136	max_right_minus=136	max_right_plus=51	neg_log10_pos_hash_p_value=8.7	new_junction_coverage=0.03	new_junction_read_count=5	no_show=1	polymorphism_frequency=2.269e-02	pos_hash_score=5	prediction=polymorphism	reject=COVERAGE_EVENNESS_SKEW,FREQUENCY_CUTOFF	side_1_annotate_key=gene	side_1_continuation=0	side_1_coverage=1.36	side_1_overlap=9	side_1_possible_overlap_registers=149	side_1_read_count=219	side_1_redundant=0	side_2_annotate_key=gene	side_2_continuation=0	side_2_coverage=1.48	side_2_overlap=0	side_2_possible_overlap_registers=140	side_2_read_count=225	side_2_redundant=0	total_non_overlap_reads=5
JC	239	.	REL606	2578669	1	REL606	2578770	1	0	alignment_overlap=11	coverage_minus=1	coverage_plus=4	flanking_left=150	flanking_right=150	frequency=2.626e-02	junction_possible_overlap_registers=138	key=REL606__2578669__1__REL606__2578759__1__11____150__150__0__0	max_left=94	max_left_minus=84	max_left_plus=94	max_min_left=0	max_min_left_minus=0	max_min_left_plus=0	max_min_right=68	max_min_right_minus=55	max_min_right_plus=68	max_pos_hash_score=276	max_right=68	max_right_minus=55	max_right_plus=68	neg_log10_pos_hash_p_value=8.6	new_junction_coverage=0.03	new_junction_read_count=5	no_show=1	polymorphism_frequency=2.626e-02	pos_hash_score=5	prediction=polymorphism	reject=COVERAGE_EVENNESS_SKEW,FREQUENCY_CUTOFF	side_1_annotate_key=gene	side_1_continuation=0	side_1_coverage=1.36	side_1_overlap=11	side_1_possible_overlap_registers=149	side_1_read_count=220	side_1_redundant=0	side_2_annotate_key=gene	side_2_continuation=0	side_2_coverage=1.12	side_2_overlap=0	side_2_possible_overlap_registers=138	side_2_read_count=167	side_2_redundant=0	total_non_overlap_reads=5
JC	240	.	REL606	2595012	1	REL606	2599141	1	0	alignment_overlap=1	coverage_minus=88	coverage_plus=88	flanking_left=150	flanking_right=150	frequency=NA	junction_possible_overlap_registers=148	key=REL606__2595011__1__REL606__2599141__1__1____150__150__1__1	max_left=145	max_left_minus=143	max_left_plus=145	max_min_left=74	max_min_left_minus=72	max_min_left_plus=74	max_min_right=72	max_min_right_minus=72	max_min_right_plus=71	max_pos_hash_score=296	max_right=128	max_right_minus=128	max_right_plus=122	neg_log10_pos_hash_p_value=0.3	new_junction_coverage=1.13	new_junction_read_count=181	polymorphism_frequency=NA	pos_hash_score=67	prediction=unknown	side_1_annotate_key=repeat	side_1_continuation=0	side_1_coverage=NA	side_1_overlap=0	side_1_read_count=NA	side_1_redundant=1	side_2_annotate_key=repeat	side_2_continuation=0	side_2_coverage=NA	side_2_overlap=1	side_2_possible_overlap_registers=NA	side_2_read_count=NA	side_2_redundant=1	total_non_overlap_reads=176
JC	241	.	REL606	2629089	1	REL606	2629119	1	0	alignment_overlap=6	coverage_minus=1	coverage_plus=2	flanking_left=150	flanking_right=150	frequency=2.036e-02	junction_possible_overlap_registers=143	key=REL606__2629089__1__REL606__2629113__1__6____150__150__0__0	max_left=106	max_left_minus=105	max_left_plus=106	max_min_left=0	max_min_left_minus=0	max_min_left_plus=0	max_min_right=63	max_min_right_minus=32	max_min_right_plus=63	max_pos_hash_score=286	max_right=63	max_right_minus=32	max_right_plus=63	neg_log10_pos_hash_p_value=10.0	new_junction_coverage=0.02	new_junction_read_count=3	no_show=1	polymorphism_frequency=2.036e-02	pos_hash_score=3	prediction=polymorphism	reject=COVERAGE_EVENNESS_SKEW,FREQUENCY_CUTOFF	side_1_annotate_key=gene	side_1_continuation=0	side_1_coverage=0.97	side_1_overlap=6	side_1_possible_overlap_registers=149	side_1_read_count=156	side_1_redundant=0	side_2_annotate_key=gene	side_2_continuation=0	side_2_coverage=0.90	side_2_overlap=0	side_2_possible_overlap_registers=143	side_2_read_count=139	side_2_redundant=0	total_non_overlap_reads=3
JC	242	.	REL606	2640602	1	REL606	2640621	1	0	alignment_overlap=9	coverage_minus=0	coverage_plus=3	flanking_left=150	flanking_right=150	frequency=3.023e-02	junction_possible_overlap_registers=140	key=REL606__2640602__1__REL606__2640612__1__9____150__150__0__0	max_left=140	max_left_minus=0	max_left_plus=140	max_min_left=0	max_min_left_minus=0	max_min_left_plus=0	max_min_right=48	max_min_right_minus=0	max_min_right_plus=48	max_pos_hash_score=280	max_right=48	max_right_minus=0	max_right_plus=48	neg_log10_pos_hash_p_value=9.9	new_junction_coverage=0.03	new_junction_read_count=4	no_show=1	polymorphism_frequency=3.023e-02	pos_hash_score=3	prediction=polymorphism	reject=COVERAGE_EVENNESS_SKEW,FREQUENCY_CUTOFF	side_1_annotate_key=gene	side_1_continuation=0	side_1_coverage=0.86	side_1_overlap=9	side_1_possible_overlap_registers=149	side_1_read_count=138	side_1_redundant=0	side_2_annotate_key=gene	side_2_continuation=0	side_2_coverage=0.84	side_2_overlap=0	side_2_possible_overlap_registers=140	side_2_read_count=127	side_2_redundant=0	total_non_overlap_reads=3
JC	243	.	REL606	2642996	1	REL606	2643084	1	0	alignment_overlap=10	coverage_minus=1	coverage_plus=2	flanking_left=150	flanking_right=150	frequency=1.926e-02	junction_possible_overlap_registers=139	key=REL606__2642996__1__REL606__2643074__1__10____150__150__0__0	max_left=120	max_left_minus=69	max_left_plus=120	max_min_left=69	max_min_left_minus=69	max_min_left_plus=0	max_min_right=45	max_min_right_minus=0	max_min_right_plus=45	max_pos_hash_score=278	max_right=71	max_right_minus=71	max_right_plus=45	neg_log10_pos_hash_p_value=9.9	new_junction_coverage=0.02	new_junction_read_count=3	no_show=1	polymorphism_frequency=1.926e-02	pos_hash_score=3	prediction=polymorphism	reject=COVERAGE_EVENNESS_SKEW,FREQUENCY_CUTOFF	side_1_annotate_key=gene	side_1_continuation=0	side_1_coverage=0.96	side_1_overlap=10	side_1_possible_overlap_registers=149	side_1_read_count=155	side_1_redundant=0	side_2_annotate_key=gene	side_2_continuation=0	side_2_coverage=1.07	side_2_overlap=0	side_2_possible_overlap_registers=139	side_2_read_count=161	side_2_redundant=0	total_non_overlap_reads=3
JC	244	.	REL606	2672743	1	REL606	2672882	1	0	alignment_overlap=9	coverage_minus=0	coverage_plus=4	flanking_left=150	flanking_right=150	frequency=2.246e-02	junction_possible_overlap_registers=140	key=REL606__2672743__1__REL606__2672873__1__9____150__150__0__0	max_left=100	max_left_minus=0	max_left_plus=100	max_min_left=51	max_min_left_minus=0	max_min_left_plus=51	max_min_right=57	max_min_right_minus=0	max_min_right_plus=57	max_pos_hash_score=280	max_right=104	max_right_minus=0	max_right_plus=104	neg_log10_pos_hash_p_value=9.3	new_junction_coverage=0.03	new_junction_read_count=4	no_show=1	polymorphism_frequency=2.246e-02	pos_hash_score=4	prediction=polymorphism	reject=COVERAGE_EVENNESS_SKEW,FREQUENCY_CUTOFF	side_1_annotate_key=gene	side_1_continuation=0	side_1_coverage=1.31	side_1_overlap=9	side_1_possible_overlap_registers=149	side_1_read_count=211	side_1_redundant=0	side_2_annotate_key=gene	side_2_continuation=0	side_2_coverage=0.99	side_2_overlap=0	side_2_possible_overlap_registers=140	side_2_read_count=150	side_2_redundant=0	total_non_overlap_reads=4
JC	245	.	REL606	2698068	-1	REL606	2698079	-1	0	alignment_overlap=5	coverage_minus=2	coverage_plus=1	flanking_left=150	flanking_right=150	frequency=1.545e-02	junction_possible_overlap_registers=144	key=REL606__2698068__-1__REL606__2698084__-1__5____150__150__0__0	max_left=142	max_left_minus=142	max_left_plus=36	max_min_left=41	max_min_left_minus=41	max_min_left_plus=36	max_min_right=1	max_min_right_minus=1	max_min_right_plus=0	max_pos_hash_score=288	max_right=109	max_right_minus=104	max_right_plus=109	neg_log10_pos_hash_p_value=10.1	new_junction_coverage=0.02	new_junction_read_count=3	no_show=1	polymorphism_frequency=1.545e-02	pos_hash_score=3	prediction=polymorphism	reject=COVERAGE_EVENNESS_SKEW,FREQUENCY_CUTOFF	side_1_annotate_key=gene	side_1_continuation=0	side_1_coverage=1.24	side_1_overlap=5	side_1_possible_overlap_registers=149	side_1_read_count=200	side_1_redundant=0	side_2_annotate_key=gene	side_2_continuation=0	side_2_coverage=1.21	side_2_overlap=0	side_2_possible_overlap_registers=144	side_2_read_count=189	side_2_redundant=0	total_non_overlap_reads=3
JC	246	.	REL606	2724577	-1	REL606	2724605	-1	0	alignment_overlap=4	coverage_minus=4	coverage_plus=0	flanking_left=150	flanking_right=150	frequency=3.104e-02	junction_possible_overlap_registers=145	key=REL606__2724577__-1__REL606__2724609__-1__4____150__150__0__0	max_left=75	max_left_minus=75	max_left_plus=0	max_min_left=65	max_min_left_minus=65	max_min_left_plus=0	max_min_right=71	max_min_right_minus=71	max_min_right_plus=0	max_pos_hash_score=290	max_right=140	max_right_minus=140	max_right_plus=0	neg_log10_pos_hash_p_value=9.5	new_junction_coverage=0.03	new_junction_read_count=4	no_show=1	polymorphism_frequency=3.104e-02	pos_hash_score=4	prediction=polymorphism	reject=COVERAGE_EVENNESS_SKEW,FREQUENCY_CUTOFF	side_1_annotate_key=gene	side_1_continuation=0	side_1_coverage=0.76	side_1_overlap=4	side_1_possible_overlap_registers=149	side_1_read_count=122	side_1_redundant=0	side_2_annotate_key=gene	side_2_continuation=0	side_2_coverage=0.83	side_2_overlap=0	side_2_possible_overlap_registers=145	side_2_read_count=131	side_2_redundant=0	total_non_overlap_reads=4
JC	247	.	REL606	2730558	1	REL606	2730657	1	0	alignment_overlap=8	coverage_minus=0	coverage_plus=4	flanking_left=150	flanking_right=150	frequency=2.730e-02	junction_possible_overlap_registers=141	key=REL606__2730558__1__REL606__2730649__1__8____150__150__0__0	max_left=91	max_left_minus=0	max_left_plus=91	max_min_left=0	max_min_left_minus=0	max_min_left_plus=0	max_min_right=68	max_min_right_minus=0	max_min_right_plus=68	max_pos_hash_score=282	max_right=68	max_right_minus=0	max_right_plus=68	neg_log10_pos_hash_p_value=9.3	new_junction_coverage=0.03	new_junction_read_count=4	no_show=1	polymorphism_frequency=2.730e-02	pos_hash_score=4	prediction=polymorphism	reject=COVERAGE_EVENNESS_SKEW,FREQUENCY_CUTOFF	side_1_annotate_key=gene	side_1_continuation=0	side_1_coverage=0.92	side_1_overlap=8	side_1_possible_overlap_registers=149	side_1_read_count=148	side_1_redundant=0	side_2_annotate_key=gene	side_2_continuation=0	side_2_coverage=0.95	side_2_overlap=0	side_2_possible_overlap_registers=141	side_2_read_count=145	side_2_redundant=0	total_non_overlap_reads=4
JC	248	.	REL606	2742298	1	REL606	2742398	1	0	alignment_overlap=10	coverage_minus=0	coverage_plus=3	flanking_left=150	flanking_right=150	frequency=1.910e-02	junction_possible_overlap_registers=139	key=REL606__2742298__1__REL606__2742388__1__10____150__150__0__0	max_left=110	max_left_minus=0	max_left_plus=110	max_min_left=0	max_min_left_minus=0	max_min_left_plus=0	max_min_right=67	max_min_right_minus=0	max_min_right_plus=67	max_pos_hash_score=278	max_right=67	max_right_minus=0	max_right_plus=67	neg_log10_pos_hash_p_value=9.9	new_junction_coverage=0.02	new_junction_read_count=3	no_show=1	polymorphism_frequency=1.910e-02	pos_hash_score=3	prediction=polymorphism	reject=COVERAGE_EVENNESS_SKEW,FREQUENCY_CUTOFF	side_1_annotate_key=gene	side_1_continuation=0	side_1_coverage=0.92	side_1_overlap=10	side_1_possible_overlap_registers=149	side_1_read_count=148	side_1_redundant=0	side_2_annotate_key=gene	side_2_continuation=0	side_2_coverage=1.13	side_2_overlap=0	side_2_possible_overlap_registers=139	side_2_read_count=170	side_2_redundant=0	total_non_overlap_reads=3
JC	249	.	REL606	2743577	-1	REL606	2743603	-1	0	alignment_overlap=8	coverage_minus=3	coverage_plus=0	flanking_left=150	flanking_right=150	frequency=2.158e-02	junction_possible_overlap_registers=141	key=REL606__2743577__-1__REL606__2743611__-1__8____150__150__0__0	max_left=107	max_left_minus=107	max_left_plus=0	max_min_left=2	max_min_left_minus=2	max_min_left_plus=0	max_min_right=69	max_min_right_minus=69	max_min_right_plus=0	max_pos_hash_score=282	max_right=140	max_right_minus=140	max_right_plus=0	neg_log10_pos_hash_p_value=10.0	new_junction_coverage=0.02	new_junction_read_count=3	no_show=1	polymorphism_frequency=2.158e-02	pos_hash_score=3	prediction=polymorphism	reject=COVERAGE_EVENNESS_SKEW,FREQUENCY_CUTOFF	side_1_annotate_key=gene	side_1_continuation=0	side_1_coverage=0.92	side_1_overlap=8	side_1_possible_overlap_registers=149	side_1_read_count=149	side_1_redundant=0	side_2_annotate_key=gene	side_2_continuation=0	side_2_coverage=0.86	side_2_overlap=0	side_2_possible_overlap_registers=141	side_2_read_count=131	side_2_redundant=0	total_non_overlap_reads=3
JC	250	.	REL606	2745475	1	REL606	2745501	1	0	alignment_overlap=8	coverage_minus=1	coverage_plus=6	flanking_left=150	flanking_right=150	frequency=3.938e-02	junction_possible_overlap_registers=141	key=REL606__2745475__1__REL606__2745493__1__8____150__150__0__0	max_left=135	max_left_minus=89	max_left_plus=135	max_min_left=70	max_min_left_minus=0	max_min_left_plus=70	max_min_right=60	max_min_right_minus=53	max_min_right_plus=60	max_pos_hash_score=282	max_right=72	max_right_minus=53	max_right_plus=72	neg_log10_pos_hash_p_value=8.8	new_junction_coverage=0.05	new_junction_read_count=7	no_show=1	polymorphism_frequency=3.938e-02	pos_hash_score=5	prediction=polymorphism	reject=COVERAGE_EVENNESS_SKEW,FREQUENCY_CUTOFF	side_1_annotate_key=gene	side_1_continuation=0	side_1_coverage=1.21	side_1_overlap=8	side_1_possible_overlap_registers=149	side_1_read_count=195	side_1_redundant=0	side_2_annotate_key=gene	side_2_continuation=0	side_2_coverage=1.03	side_2_overlap=0	side_2_possible_overlap_registers=141	side_2_read_count=157	side_2_redundant=0	total_non_overlap_reads=7
JC	251	.	REL606	2776846	1	REL606	2776874	1	0	alignment_overlap=11	coverage_minus=0	coverage_plus=3	flanking_left=150	flanking_right=150	frequency=1.701e-02	junction_possible_overlap_registers=138	key=REL606__2776846__1__REL606__2776863__1__11____150__150__0__0	max_left=93	max_left_minus=0	max_left_plus=93	max_min_left=0	max_min_left_minus=0	max_min_left_plus=0	max_min_right=64	max_min_right_minus=0	max_min_right_plus=64	max_pos_hash_score=276	max_right=64	max_right_minus=0	max_right_plus=64	neg_log10_pos_hash_p_value=9.8	new_junction_coverage=0.02	new_junction_read_count=3	no_show=1	polymorphism_frequency=1.701e-02	pos_hash_score=3	prediction=polymorphism	reject=COVERAGE_EVENNESS_SKEW,FREQUENCY_CUTOFF	side_1_annotate_key=gene	side_1_continuation=0	side_1_coverage=1.20	side_1_overlap=11	side_1_possible_overlap_registers=149	side_1_read_count=194	side_1_redundant=0	side_2_annotate_key=gene	side_2_continuation=0	side_2_coverage=1.12	side_2_overlap=0	side_2_possible_overlap_registers=138	side_2_read_count=167	side_2_redundant=0	total_non_overlap_reads=3
JC	252	.	REL606	2832056	-1	REL606	2832196	-1	0	alignment_overlap=9	coverage_minus=4	coverage_plus=0	flanking_left=150	flanking_right=150	frequency=2.600e-02	junction_possible_overlap_registers=140	key=REL606__2832056__-1__REL606__2832205__-1__9____150__150__0__0	max_left=60	max_left_minus=60	max_left_plus=0	max_min_left=60	max_min_left_minus=60	max_min_left_plus=0	max_min_right=0	max_min_right_minus=0	max_min_right_plus=0	max_pos_hash_score=280	max_right=138	max_right_minus=138	max_right_plus=0	neg_log10_pos_hash_p_value=9.9	new_junction_coverage=0.03	new_junction_read_count=4	no_show=1	polymorphism_frequency=2.600e-02	pos_hash_score=3	prediction=polymorphism	reject=COVERAGE_EVENNESS_SKEW,FREQUENCY_CUTOFF	side_1_annotate_key=gene	side_1_continuation=0	side_1_coverage=1.16	side_1_overlap=9	side_1_possible_overlap_registers=149	side_1_read_count=187	side_1_redundant=0	side_2_annotate_key=gene	side_2_continuation=0	side_2_coverage=0.82	side_2_overlap=0	side_2_possible_overlap_registers=140	side_2_read_count=124	side_2_redundant=0	total_non_overlap_reads=4
JC	253	.	REL606	2844416	1	REL606	2845861	-1	0	alignment_overlap=5	coverage_minus=23	coverage_plus=15	flanking_left=150	flanking_right=150	frequency=NA	junction_possible_overlap_registers=144	key=REL606__2844416__1__REL606__2845866__-1__5____150__150__0__1	max_left=144	max_left_minus=124	max_left_plus=144	max_min_left=70	max_min_left_minus=70	max_min_left_plus=62	max_min_right=69	max_min_right_minus=69	max_min_right_plus=65	max_pos_hash_score=288	max_right=127	max_right_minus=127	max_right_plus=124	neg_log10_pos_hash_p_value=2.3	new_junction_coverage=0.76	new_junction_read_count=118	polymorphism_frequency=NA	pos_hash_score=32	prediction=unknown	side_1_annotate_key=repeat	side_1_continuation=0	side_1_coverage=NA	side_1_overlap=5	side_1_read_count=NA	side_1_redundant=0	side_2_annotate_key=repeat	side_2_continuation=0	side_2_coverage=NA	side_2_overlap=0	side_2_possible_overlap_registers=NA	side_2_read_count=NA	side_2_redundant=1	total_non_overlap_reads=38
JC	254	.	REL606	2854583	-1	REL606	2854640	-1	0	alignment_overlap=8	coverage_minus=5	coverage_plus=1	flanking_left=150	flanking_right=150	frequency=3.345e-02	junction_possible_overlap_registers=141	key=REL606__2854583__-1__REL606__2854648__-1__8____150__150__0__0	max_left=94	max_left_minus=70	max_left_plus=94	max_min_left=70	max_min_left_minus=70	max_min_left_plus=0	max_min_right=48	max_min_right_minus=0	max_min_right_plus=48	max_pos_hash_score=282	max_right=130	max_right_minus=130	max_right_plus=48	neg_log10_pos_hash_p_value=8.2	new_junction_coverage=0.04	new_junction_read_count=6	no_show=1	polymorphism_frequency=3.345e-02	pos_hash_score=6	prediction=polymorphism	reject=COVERAGE_EVENNESS_SKEW,FREQUENCY_CUTOFF	side_1_annotate_key=gene	side_1_continuation=0	side_1_coverage=1.19	side_1_overlap=8	side_1_possible_overlap_registers=149	side_1_read_count=192	side_1_redundant=0	side_2_annotate_key=gene	side_2_continuation=0	side_2_coverage=1.08	side_2_overlap=0	side_2_possible_overlap_registers=141	side_2_read_count=165	side_2_redundant=0	total_non_overlap_reads=6
JC	255	.	REL606	2860687	-1	REL606	2860692	-1	0	alignment_overlap=8	coverage_minus=2	coverage_plus=1	flanking_left=150	flanking_right=150	frequency=2.335e-02	junction_possible_overlap_registers=141	key=REL606__2860687__-1__REL606__2860700__-1__8____150__150__0__0	max_left=44	max_left_minus=44	max_left_plus=42	max_min_left=44	max_min_left_minus=44	max_min_left_plus=42	max_min_right=0	max_min_right_minus=0	max_min_right_plus=0	max_pos_hash_score=282	max_right=104	max_right_minus=104	max_right_plus=100	neg_log10_pos_hash_p_value=10.0	new_junction_coverage=0.02	new_junction_read_count=3	no_show=1	polymorphism_frequency=2.335e-02	pos_hash_score=3	prediction=polymorphism	reject=COVERAGE_EVENNESS_SKEW,FREQUENCY_CUTOFF	side_1_annotate_key=gene	side_1_continuation=0	side_1_coverage=0.81	side_1_overlap=8	side_1_possible_overlap_registers=149	side_1_read_count=131	side_1_redundant=0	side_2_annotate_key=gene	side_2_continuation=0	side_2_coverage=0.83	side_2_overlap=0	side_2_possible_overlap_registers=141	side_2_read_count=127	side_2_redundant=0	total_non_overlap_reads=3
JC	256	.	REL606	2884660	-1	REL606	2884697	-1	0	alignment_overlap=7	coverage_minus=2	coverage_plus=1	flanking_left=150	flanking_right=150	frequency=2.155e-02	junction_possible_overlap_registers=142	key=REL606__2884660__-1__REL606__2884704__-1__7____150__150__0__0	max_left=96	max_left_minus=96	max_left_plus=21	max_min_left=36	max_min_left_minus=36	max_min_left_plus=21	max_min_right=47	max_min_right_minus=47	max_min_right_plus=0	max_pos_hash_score=284	max_right=122	max_right_minus=107	max_right_plus=122	neg_log10_pos_hash_p_value=10.0	new_junction_coverage=0.02	new_junction_read_count=3	no_show=1	polymorphism_frequency=2.155e-02	pos_hash_score=3	prediction=polymorphism	reject=COVERAGE_EVENNESS_SKEW,FREQUENCY_CUTOFF	side_1_annotate_key=gene	side_1_continuation=0	side_1_coverage=0.87	side_1_overlap=7	side_1_possible_overlap_registers=149	side_1_read_count=141	side_1_redundant=0	side_2_annotate_key=gene	side_2_continuation=0	side_2_coverage=0.90	side_2_overlap=0	side_2_possible_overlap_registers=142	side_2_read_count=138	side_2_redundant=0	total_non_overlap_reads=3
JC	257	.	REL606	2896499	1	REL606	2896513	1	0	alignment_overlap=14	coverage_minus=0	coverage_plus=4	flanking_left=150	flanking_right=150	frequency=2.111e-02	junction_possible_overlap_registers=135	key=REL606__2896499__1__REL606__2896499__1__14____150__150__0__0	max_left=119	max_left_minus=0	max_left_plus=119	max_min_left=10	max_min_left_minus=0	max_min_left_plus=10	max_min_right=60	max_min_right_minus=0	max_min_right_plus=60	max_pos_hash_score=270	max_right=126	max_right_minus=0	max_right_plus=126	neg_log10_pos_hash_p_value=9.1	new_junction_coverage=0.03	new_junction_read_count=4	no_show=1	polymorphism_frequency=2.111e-02	pos_hash_score=4	prediction=polymorphism	reject=COVERAGE_EVENNESS_SKEW,FREQUENCY_CUTOFF	side_1_annotate_key=gene	side_1_continuation=0	side_1_coverage=1.25	side_1_overlap=14	side_1_possible_overlap_registers=149	side_1_read_count=202	side_1_redundant=0	side_2_annotate_key=gene	side_2_continuation=0	side_2_coverage=1.29	side_2_overlap=0	side_2_possible_overlap_registers=135	side_2_read_count=188	side_2_redundant=0	total_non_overlap_reads=4
JC	258	.	REL606	2908064	-1	REL606	2908121	-1	0	alignment_overlap=8	coverage_minus=3	coverage_plus=0	flanking_left=150	flanking_right=150	frequency=2.562e-02	junction_possible_overlap_registers=141	key=REL606__2908064__-1__REL606__2908129__-1__8____150__150__0__0	max_left=85	max_left_minus=85	max_left_plus=0	max_min_left=24	max_min_left_minus=24	max_min_left_plus=0	max_min_right=68	max_min_right_minus=68	max_min_right_plus=0	max_pos_hash_score=282	max_right=114	max_right_minus=114	max_right_plus=0	neg_log10_pos_hash_p_value=10.0	new_junction_coverage=0.02	new_junction_read_count=3	no_show=1	polymorphism_frequency=2.562e-02	pos_hash_score=3	prediction=polymorphism	reject=COVERAGE_EVENNESS_SKEW,FREQUENCY_CUTOFF	side_1_annotate_key=gene	side_1_continuation=0	side_1_coverage=0.78	side_1_overlap=8	side_1_possible_overlap_registers=149	side_1_read_count=126	side_1_redundant=0	side_2_annotate_key=gene	side_2_continuation=0	side_2_coverage=0.71	side_2_overlap=0	side_2_possible_overlap_registers=141	side_2_read_count=109	side_2_redundant=0	total_non_overlap_reads=3
JC	259	.	REL606	2924876	-1	REL606	2924893	-1	0	alignment_overlap=9	coverage_minus=4	coverage_plus=0	flanking_left=150	flanking_right=150	frequency=2.276e-02	junction_possible_overlap_registers=140	key=REL606__2924876__-1__REL606__2924902__-1__9____150__150__0__0	max_left=81	max_left_minus=81	max_left_plus=0	max_min_left=46	max_min_left_minus=46	max_min_left_plus=0	max_min_right=60	max_min_right_minus=60	max_min_right_plus=0	max_pos_hash_score=280	max_right=126	max_right_minus=126	max_right_plus=0	neg_log10_pos_hash_p_value=9.3	new_junction_coverage=0.03	new_junction_read_count=4	no_show=1	polymorphism_frequency=2.276e-02	pos_hash_score=4	prediction=polymorphism	reject=COVERAGE_EVENNESS_SKEW,FREQUENCY_CUTOFF	side_1_annotate_key=gene	side_1_continuation=0	side_1_coverage=1.09	side_1_overlap=9	side_1_possible_overlap_registers=149	side_1_read_count=175	side_1_redundant=0	side_2_annotate_key=gene	side_2_continuation=0	side_2_coverage=1.18	side_2_overlap=0	side_2_possible_overlap_registers=140	side_2_read_count=179	side_2_redundant=0	total_non_overlap_reads=4
JC	260	.	REL606	2930067	-1	REL606	2930228	-1	0	alignment_overlap=8	coverage_minus=3	coverage_plus=0	flanking_left=150	flanking_right=150	frequency=2.729e-02	junction_possible_overlap_registers=141	key=REL606__2930067__-1__REL606__2930236__-1__8____150__150__0__0	max_left=64	max_left_minus=64	max_left_plus=0	max_min_left=64	max_min_left_minus=64	max_min_left_plus=0	max_min_right=0	max_min_right_minus=0	max_min_right_plus=0	max_pos_hash_score=282	max_right=137	max_right_minus=137	max_right_plus=0	neg_log10_pos_hash_p_value=10.0	new_junction_coverage=0.03	new_junction_read_count=4	no_show=1	polymorphism_frequency=2.729e-02	pos_hash_score=3	prediction=polymorphism	reject=COVERAGE_EVENNESS_SKEW,FREQUENCY_CUTOFF	side_1_annotate_key=gene	side_1_continuation=0	side_1_coverage=1.02	side_1_overlap=8	side_1_possible_overlap_registers=149	side_1_read_count=165	side_1_redundant=0	side_2_annotate_key=gene	side_2_continuation=0	side_2_coverage=0.85	side_2_overlap=0	side_2_possible_overlap_registers=141	side_2_read_count=129	side_2_redundant=0	total_non_overlap_reads=3
JC	261	.	REL606	2939315	-1	REL606	2939405	-1	0	alignment_overlap=9	coverage_minus=8	coverage_plus=0	flanking_left=150	flanking_right=150	frequency=4.711e-02	junction_possible_overlap_registers=140	key=REL606__2939315__-1__REL606__2939414__-1__9____150__150__0__0	max_left=91	max_left_minus=91	max_left_plus=0	max_min_left=54	max_min_left_minus=54	max_min_left_plus=0	max_min_right=50	max_min_right_minus=50	max_min_right_plus=0	max_pos_hash_score=280	max_right=138	max_right_minus=138	max_right_plus=0	neg_log10_pos_hash_p_value=8.2	new_junction_coverage=0.05	new_junction_read_count=8	no_show=1	polymorphism_frequency=4.711e-02	pos_hash_score=6	prediction=polymorphism	reject=COVERAGE_EVENNESS_SKEW,FREQUENCY_CUTOFF	side_1_annotate_key=gene	side_1_continuation=0	side_1_coverage=0.96	side_1_overlap=9	side_1_possible_overlap_registers=149	side_1_read_count=155	side_1_redundant=0	side_2_annotate_key=gene	side_2_continuation=0	side_2_coverage=1.17	side_2_overlap=0	side_2_possible_overlap_registers=140	side_2_read_count=178	side_2_redundant=0	total_non_overlap_reads=8
JC	262	.	REL606	2946756	-1	REL606	2946757	-1	0	alignment_overlap=9	coverage_minus=5	coverage_plus=0	flanking_left=150	flanking_right=150	frequency=4.390e-02	junction_possible_overlap_registers=140	key=REL606__2946756__-1__REL606__2946766__-1__9____150__150__0__0	max_left=81	max_left_minus=81	max_left_plus=0	max_min_left=34	max_min_left_minus=34	max_min_left_plus=0	max_min_right=60	max_min_right_minus=60	max_min_right_plus=0	max_pos_hash_score=280	max_right=137	max_right_minus=137	max_right_plus=0	neg_log10_pos_hash_p_value=8.7	new_junction_coverage=0.04	new_junction_read_count=6	no_show=1	polymorphism_frequency=4.390e-02	pos_hash_score=5	prediction=polymorphism	reject=COVERAGE_EVENNESS_SKEW,FREQUENCY_CUTOFF	side_1_annotate_key=gene	side_1_continuation=0	side_1_coverage=0.89	side_1_overlap=9	side_1_possible_overlap_registers=149	side_1_read_count=143	side_1_redundant=0	side_2_annotate_key=gene	side_2_continuation=0	side_2_coverage=0.84	side_2_overlap=0	side_2_possible_overlap_registers=140	side_2_read_count=127	side_2_redundant=0	total_non_overlap_reads=5
JC	263	.	REL606	2961005	1	REL606	2961078	1	0	alignment_overlap=8	coverage_minus=1	coverage_plus=5	flanking_left=150	flanking_right=150	frequency=4.718e-02	junction_possible_overlap_registers=141	key=REL606__2961005__1__REL606__2961070__1__8____150__150__0__0	max_left=141	max_left_minus=11	max_left_plus=141	max_min_left=11	max_min_left_minus=11	max_min_left_plus=0	max_min_right=67	max_min_right_minus=0	max_min_right_plus=67	max_pos_hash_score=282	max_right=131	max_right_minus=131	max_right_plus=67	neg_log10_pos_hash_p_value=8.8	new_junction_coverage=0.04	new_junction_read_count=6	no_show=1	polymorphism_frequency=4.718e-02	pos_hash_score=5	prediction=polymorphism	reject=COVERAGE_EVENNESS_SKEW,FREQUENCY_CUTOFF	side_1_annotate_key=gene	side_1_continuation=0	side_1_coverage=0.77	side_1_overlap=8	side_1_possible_overlap_registers=149	side_1_read_count=124	side_1_redundant=0	side_2_annotate_key=gene	side_2_continuation=0	side_2_coverage=0.82	side_2_overlap=0	side_2_possible_overlap_registers=141	side_2_read_count=125	side_2_redundant=0	total_non_overlap_reads=6
JC	264	.	REL606	2961677	1	REL606	2961762	1	0	alignment_overlap=9	coverage_minus=0	coverage_plus=12	flanking_left=150	flanking_right=150	frequency=6.708e-02	junction_possible_overlap_registers=140	key=REL606__2961677__1__REL606__2961753__1__9____150__150__0__0	max_left=134	max_left_minus=0	max_left_plus=134	max_min_left=49	max_min_left_minus=0	max_min_left_plus=49	max_min_right=61	max_min_right_minus=0	max_min_right_plus=61	max_pos_hash_score=280	max_right=115	max_right_minus=0	max_right_plus=115	neg_log10_pos_hash_p_value=7.7	new_junction_coverage=0.09	new_junction_read_count=13	no_show=1	polymorphism_frequency=6.708e-02	pos_hash_score=7	prediction=polymorphism	reject=COVERAGE_EVENNESS_SKEW,FREQUENCY_CUTOFF	side_1_annotate_key=gene	side_1_continuation=0	side_1_coverage=1.17	side_1_overlap=9	side_1_possible_overlap_registers=149	side_1_read_count=189	side_1_redundant=0	side_2_annotate_key=gene	side_2_continuation=0	side_2_coverage=1.21	side_2_overlap=0	side_2_possible_overlap_registers=140	side_2_read_count=184	side_2_redundant=0	total_non_overlap_reads=12
JC	265	.	REL606	2983934	1	REL606	2983959	1	0	alignment_overlap=5	coverage_minus=3	coverage_plus=0	flanking_left=150	flanking_right=150	frequency=2.467e-02	junction_possible_overlap_registers=144	key=REL606__2983934__1__REL606__2983954__1__5____150__150__0__0	max_left=64	max_left_minus=64	max_left_plus=0	max_min_left=64	max_min_left_minus=64	max_min_left_plus=0	max_min_right=0	max_min_right_minus=0	max_min_right_plus=0	max_pos_hash_score=288	max_right=138	max_right_minus=138	max_right_plus=0	neg_log10_pos_hash_p_value=10.1	new_junction_coverage=0.03	new_junction_read_count=4	no_show=1	polymorphism_frequency=2.467e-02	pos_hash_score=3	prediction=polymorphism	reject=COVERAGE_EVENNESS_SKEW,FREQUENCY_CUTOFF	side_1_annotate_key=gene	side_1_continuation=0	side_1_coverage=1.07	side_1_overlap=5	side_1_possible_overlap_registers=149	side_1_read_count=172	side_1_redundant=0	side_2_annotate_key=gene	side_2_continuation=0	side_2_coverage=0.96	side_2_overlap=0	side_2_possible_overlap_registers=144	side_2_read_count=150	side_2_redundant=0	total_non_overlap_reads=3
JC	266	.	REL606	3070373	-1	REL606	3070416	-1	0	alignment_overlap=10	coverage_minus=6	coverage_plus=1	flanking_left=150	flanking_right=150	frequency=5.174e-02	junction_possible_overlap_registers=139	key=REL606__3070373__-1__REL606__3070426__-1__10____150__150__0__0	max_left=96	max_left_minus=51	max_left_plus=96	max_min_left=51	max_min_left_minus=51	max_min_left_plus=0	max_min_right=37	max_min_right_minus=0	max_min_right_plus=37	max_pos_hash_score=278	max_right=124	max_right_minus=124	max_right_plus=37	neg_log10_pos_hash_p_value=8.2	new_junction_coverage=0.05	new_junction_read_count=7	no_show=1	polymorphism_frequency=5.174e-02	pos_hash_score=6	prediction=polymorphism	reject=COVERAGE_EVENNESS_SKEW,FREQUENCY_CUTOFF	side_1_annotate_key=gene	side_1_continuation=0	side_1_coverage=0.87	side_1_overlap=10	side_1_possible_overlap_registers=149	side_1_read_count=140	side_1_redundant=0	side_2_annotate_key=gene	side_2_continuation=0	side_2_coverage=0.84	side_2_overlap=0	side_2_possible_overlap_registers=139	side_2_read_count=126	side_2_redundant=0	total_non_overlap_reads=7
JC	267	.	REL606	3081397	1	REL606	3081569	1	0	alignment_overlap=10	coverage_minus=0	coverage_plus=3	flanking_left=150	flanking_right=150	frequency=1.973e-02	junction_possible_overlap_registers=139	key=REL606__3081397__1__REL606__3081559__1__10____150__150__0__0	max_left=106	max_left_minus=0	max_left_plus=106	max_min_left=66	max_min_left_minus=0	max_min_left_plus=66	max_min_right=49	max_min_right_minus=0	max_min_right_plus=49	max_pos_hash_score=278	max_right=74	max_right_minus=0	max_right_plus=74	neg_log10_pos_hash_p_value=9.9	new_junction_coverage=0.02	new_junction_read_count=3	no_show=1	polymorphism_frequency=1.973e-02	pos_hash_score=3	prediction=polymorphism	reject=COVERAGE_EVENNESS_SKEW,FREQUENCY_CUTOFF	side_1_annotate_key=gene	side_1_continuation=0	side_1_coverage=0.91	side_1_overlap=10	side_1_possible_overlap_registers=149	side_1_read_count=147	side_1_redundant=0	side_2_annotate_key=gene	side_2_continuation=0	side_2_coverage=1.07	side_2_overlap=0	side_2_possible_overlap_registers=139	side_2_read_count=161	side_2_redundant=0	total_non_overlap_reads=3
JC	268	.	REL606	3081406	-1	REL606	3081558	-1	0	alignment_overlap=10	coverage_minus=7	coverage_plus=2	flanking_left=150	flanking_right=150	frequency=5.627e-02	junction_possible_overlap_registers=139	key=REL606__3081406__-1__REL606__3081568__-1__10____150__150__0__0	max_left=110	max_left_minus=82	max_left_plus=110	max_min_left=37	max_min_left_minus=37	max_min_left_plus=28	max_min_right=58	max_min_right_minus=58	max_min_right_plus=30	max_pos_hash_score=278	max_right=114	max_right_minus=114	max_right_plus=112	neg_log10_pos_hash_p_value=8.7	new_junction_coverage=0.06	new_junction_read_count=9	no_show=1	polymorphism_frequency=5.627e-02	pos_hash_score=5	prediction=polymorphism	reject=COVERAGE_EVENNESS_SKEW,FREQUENCY_CUTOFF	side_1_annotate_key=gene	side_1_continuation=0	side_1_coverage=0.94	side_1_overlap=10	side_1_possible_overlap_registers=149	side_1_read_count=151	side_1_redundant=0	side_2_annotate_key=gene	side_2_continuation=0	side_2_coverage=1.07	side_2_overlap=0	side_2_possible_overlap_registers=139	side_2_read_count=161	side_2_redundant=0	total_non_overlap_reads=9
JC	269	.	REL606	3083014	1	REL606	3083075	1	0	alignment_overlap=8	coverage_minus=0	coverage_plus=9	flanking_left=150	flanking_right=150	frequency=6.941e-02	junction_possible_overlap_registers=141	key=REL606__3083014__1__REL606__3083067__1__8____150__150__0__0	max_left=134	max_left_minus=0	max_left_plus=134	max_min_left=65	max_min_left_minus=0	max_min_left_plus=65	max_min_right=65	max_min_right_minus=0	max_min_right_plus=65	max_pos_hash_score=282	max_right=84	max_right_minus=0	max_right_plus=84	neg_log10_pos_hash_p_value=7.8	new_junction_coverage=0.06	new_junction_read_count=9	no_show=1	polymorphism_frequency=6.941e-02	pos_hash_score=7	prediction=polymorphism	reject=COVERAGE_EVENNESS_SKEW,FREQUENCY_CUTOFF	side_1_annotate_key=gene	side_1_continuation=0	side_1_coverage=0.77	side_1_overlap=8	side_1_possible_overlap_registers=149	side_1_read_count=124	side_1_redundant=0	side_2_annotate_key=gene	side_2_continuation=0	side_2_coverage=0.81	side_2_overlap=0	side_2_possible_overlap_registers=141	side_2_read_count=124	side_2_redundant=0	total_non_overlap_reads=9
JC	270	.	REL606	3100898	1	REL606	3100930	1	0	alignment_overlap=9	coverage_minus=0	coverage_plus=7	flanking_left=150	flanking_right=150	frequency=5.778e-02	junction_possible_overlap_registers=140	key=REL606__3100898__1__REL606__3100921__1__9____150__150__0__0	max_left=136	max_left_minus=0	max_left_plus=136	max_min_left=0	max_min_left_minus=0	max_min_left_plus=0	max_min_right=60	max_min_right_minus=0	max_min_right_plus=60	max_pos_hash_score=280	max_right=60	max_right_minus=0	max_right_plus=60	neg_log10_pos_hash_p_value=8.7	new_junction_coverage=0.05	new_junction_read_count=8	no_show=1	polymorphism_frequency=5.778e-02	pos_hash_score=5	prediction=polymorphism	reject=COVERAGE_EVENNESS_SKEW,FREQUENCY_CUTOFF	side_1_annotate_key=gene	side_1_continuation=0	side_1_coverage=0.83	side_1_overlap=9	side_1_possible_overlap_registers=149	side_1_read_count=134	side_1_redundant=0	side_2_annotate_key=gene	side_2_continuation=0	side_2_coverage=0.89	side_2_overlap=0	side_2_possible_overlap_registers=140	side_2_read_count=135	side_2_redundant=0	total_non_overlap_reads=7
JC	271	.	REL606	3110191	1	REL606	3110216	1	0	alignment_overlap=10	coverage_minus=1	coverage_plus=3	flanking_left=150	flanking_right=150	frequency=2.738e-02	junction_possible_overlap_registers=139	key=REL606__3110191__1__REL606__3110206__1__10____150__150__0__0	max_left=120	max_left_minus=120	max_left_plus=76	max_min_left=53	max_min_left_minus=0	max_min_left_plus=53	max_min_right=67	max_min_right_minus=20	max_min_right_plus=67	max_pos_hash_score=278	max_right=87	max_right_minus=20	max_right_plus=87	neg_log10_pos_hash_p_value=9.2	new_junction_coverage=0.03	new_junction_read_count=4	no_show=1	polymorphism_frequency=2.738e-02	pos_hash_score=4	prediction=polymorphism	reject=COVERAGE_EVENNESS_SKEW,FREQUENCY_CUTOFF	side_1_annotate_key=gene	side_1_continuation=0	side_1_coverage=0.91	side_1_overlap=10	side_1_possible_overlap_registers=149	side_1_read_count=147	side_1_redundant=0	side_2_annotate_key=gene	side_2_continuation=0	side_2_coverage=0.98	side_2_overlap=0	side_2_possible_overlap_registers=139	side_2_read_count=147	side_2_redundant=0	total_non_overlap_reads=4
JC	272	.	REL606	3124509	1	REL606	3124563	1	0	alignment_overlap=11	coverage_minus=0	coverage_plus=6	flanking_left=150	flanking_right=150	frequency=4.009e-02	junction_possible_overlap_registers=138	key=REL606__3124509__1__REL606__3124552__1__11____150__150__0__0	max_left=126	max_left_minus=0	max_left_plus=126	max_min_left=66	max_min_left_minus=0	max_min_left_plus=66	max_min_right=67	max_min_right_minus=0	max_min_right_plus=67	max_pos_hash_score=276	max_right=73	max_right_minus=0	max_right_plus=73	neg_log10_pos_hash_p_value=8.1	new_junction_coverage=0.04	new_junction_read_count=6	no_show=1	polymorphism_frequency=4.009e-02	pos_hash_score=6	prediction=polymorphism	reject=COVERAGE_EVENNESS_SKEW,FREQUENCY_CUTOFF	side_1_annotate_key=gene	side_1_continuation=0	side_1_coverage=0.98	side_1_overlap=11	side_1_possible_overlap_registers=149	side_1_read_count=158	side_1_redundant=0	side_2_annotate_key=gene	side_2_continuation=0	side_2_coverage=0.94	side_2_overlap=0	side_2_possible_overlap_registers=138	side_2_read_count=141	side_2_redundant=0	total_non_overlap_reads=6
JC	273	.	REL606	3144347	1	REL606	3144375	1	0	alignment_overlap=7	coverage_minus=0	coverage_plus=5	flanking_left=150	flanking_right=150	frequency=2.955e-02	junction_possible_overlap_registers=142	key=REL606__3144347__1__REL606__3144368__1__7____150__150__0__0	max_left=133	max_left_minus=0	max_left_plus=133	max_min_left=0	max_min_left_minus=0	max_min_left_plus=0	max_min_right=69	max_min_right_minus=0	max_min_right_plus=69	max_pos_hash_score=284	max_right=69	max_right_minus=0	max_right_plus=69	neg_log10_pos_hash_p_value=8.8	new_junction_coverage=0.03	new_junction_read_count=5	no_show=1	polymorphism_frequency=2.955e-02	pos_hash_score=5	prediction=polymorphism	reject=COVERAGE_EVENNESS_SKEW,FREQUENCY_CUTOFF	side_1_annotate_key=gene	side_1_continuation=0	side_1_coverage=1.13	side_1_overlap=7	side_1_possible_overlap_registers=149	side_1_read_count=182	side_1_redundant=0	side_2_annotate_key=gene	side_2_continuation=0	side_2_coverage=1.01	side_2_overlap=0	side_2_possible_overlap_registers=142	side_2_read_count=155	side_2_redundant=0	total_non_overlap_reads=5
JC	274	.	REL606	3165852	-1	REL606	3165878	-1	0	alignment_overlap=7	coverage_minus=3	coverage_plus=0	flanking_left=150	flanking_right=150	frequency=1.665e-02	junction_possible_overlap_registers=142	key=REL606__3165852__-1__REL606__3165885__-1__7____150__150__0__0	max_left=59	max_left_minus=59	max_left_plus=0	max_min_left=59	max_min_left_minus=59	max_min_left_plus=0	max_min_right=0	max_min_right_minus=0	max_min_right_plus=0	max_pos_hash_score=284	max_right=106	max_right_minus=106	max_right_plus=0	neg_log10_pos_hash_p_value=10.0	new_junction_coverage=0.02	new_junction_read_count=3	no_show=1	polymorphism_frequency=1.665e-02	pos_hash_score=3	prediction=polymorphism	reject=COVERAGE_EVENNESS_SKEW,FREQUENCY_CUTOFF	side_1_annotate_key=gene	side_1_continuation=0	side_1_coverage=1.15	side_1_overlap=7	side_1_possible_overlap_registers=149	side_1_read_count=186	side_1_redundant=0	side_2_annotate_key=gene	side_2_continuation=0	side_2_coverage=1.15	side_2_overlap=0	side_2_possible_overlap_registers=142	side_2_read_count=177	side_2_redundant=0	total_non_overlap_reads=3
JC	275	.	REL606	3176773	1	REL606	3176798	1	0	alignment_overlap=11	coverage_minus=0	coverage_plus=3	flanking_left=150	flanking_right=150	frequency=2.332e-02	junction_possible_overlap_registers=138	key=REL606__3176773__1__REL606__3176787__1__11____150__150__0__0	max_left=115	max_left_minus=0	max_left_plus=115	max_min_left=0	max_min_left_minus=0	max_min_left_plus=0	max_min_right=34	max_min_right_minus=0	max_min_right_plus=34	max_pos_hash_score=276	max_right=34	max_right_minus=0	max_right_plus=34	neg_log10_pos_hash_p_value=9.8	new_junction_coverage=0.02	new_junction_read_count=3	no_show=1	polymorphism_frequency=2.332e-02	pos_hash_score=3	prediction=polymorphism	reject=COVERAGE_EVENNESS_SKEW,FREQUENCY_CUTOFF	side_1_annotate_key=gene	side_1_continuation=0	side_1_coverage=0.82	side_1_overlap=11	side_1_possible_overlap_registers=149	side_1_read_count=132	side_1_redundant=0	side_2_annotate_key=gene	side_2_continuation=0	side_2_coverage=0.86	side_2_overlap=0	side_2_possible_overlap_registers=138	side_2_read_count=129	side_2_redundant=0	total_non_overlap_reads=3
JC	276	.	REL606	3196332	-1	REL606	3196392	1	0	alignment_overlap=0	coverage_minus=130	coverage_plus=111	flanking_left=150	flanking_right=150	frequency=1	junction_possible_overlap_registers=149	key=REL606__3196332__-1__REL606__3196392__1__0____150__150__0__1	max_left=149	max_left_minus=149	max_left_plus=148	max_min_left=73	max_min_left_minus=73	max_min_left_plus=73	max_min_right=75	max_min_right_minus=75	max_min_right_plus=75	max_pos_hash_score=298	max_right=148	max_right_minus=148	max_right_plus=147	neg_log10_pos_hash_p_value=0.1	new_junction_coverage=1.59	new_junction_read_count=256	polymorphism_frequency=1.000e+00	pos_hash_score=86	prediction=consensus	side_1_annotate_key=gene	side_1_continuation=0	side_1_coverage=0.00	side_1_overlap=0	side_1_possible_overlap_registers=149	side_1_read_count=0	side_1_redundant=0	side_2_annotate_key=repeat	side_2_continuation=0	side_2_coverage=NA	side_2_overlap=0	side_2_possible_overlap_registers=NA	side_2_read_count=NA	side_2_redundant=1	total_non_overlap_reads=241
JC	277	.	REL606	3239520	1	REL606	3239550	1	0	alignment_overlap=9	coverage_minus=0	coverage_plus=13	flanking_left=150	flanking_right=150	frequency=1.104e-01	junction_possible_overlap_registers=140	key=REL606__3239520__1__REL606__3239541__1__9____150__150__0__0	max_left=139	max_left_minus=0	max_left_plus=139	max_min_left=63	max_min_left_minus=0	max_min_left_plus=63	max_min_right=34	max_min_right_minus=0	max_min_right_plus=34	max_pos_hash_score=280	max_right=78	max_right_minus=0	max_right_plus=78	neg_log10_pos_hash_p_value=7.7	new_junction_coverage=0.09	new_junction_read_count=13	no_show=1	polymorphism_frequency=1.104e-01	pos_hash_score=7	prediction=polymorphism	reject=COVERAGE_EVENNESS_SKEW,FREQUENCY_CUTOFF	side_1_annotate_key=gene	side_1_continuation=0	side_1_coverage=0.66	side_1_overlap=9	side_1_possible_overlap_registers=149	side_1_read_count=106	side_1_redundant=0	side_2_annotate_key=gene	side_2_continuation=0	side_2_coverage=0.73	side_2_overlap=0	side_2_possible_overlap_registers=140	side_2_read_count=110	side_2_redundant=0	total_non_overlap_reads=13
JC	278	.	REL606	3316018	-1	REL606	3316037	-1	0	alignment_overlap=8	coverage_minus=1	coverage_plus=2	flanking_left=150	flanking_right=150	frequency=2.023e-02	junction_possible_overlap_registers=141	key=REL606__3316018__-1__REL606__3316045__-1__8____150__150__0__0	max_left=138	max_left_minus=138	max_left_plus=111	max_min_left=0	max_min_left_minus=0	max_min_left_plus=0	max_min_right=43	max_min_right_minus=4	max_min_right_plus=43	max_pos_hash_score=282	max_right=43	max_right_minus=4	max_right_plus=43	neg_log10_pos_hash_p_value=10.0	new_junction_coverage=0.02	new_junction_read_count=3	no_show=1	polymorphism_frequency=2.023e-02	pos_hash_score=3	prediction=polymorphism	reject=COVERAGE_EVENNESS_SKEW,FREQUENCY_CUTOFF	side_1_annotate_key=gene	side_1_continuation=0	side_1_coverage=0.98	side_1_overlap=8	side_1_possible_overlap_registers=149	side_1_read_count=158	side_1_redundant=0	side_2_annotate_key=gene	side_2_continuation=0	side_2_coverage=0.92	side_2_overlap=0	side_2_possible_overlap_registers=141	side_2_read_count=141	side_2_redundant=0	total_non_overlap_reads=3
JC	279	.	REL606	3339515	-1	REL606	3340359	1	0	alignment_overlap=31	coverage_minus=6	coverage_plus=2	flanking_left=150	flanking_right=150	frequency=8.119e-02	junction_possible_overlap_registers=118	key=REL606__3339515__-1__REL606__3340328__1__31____150__150__0__0	max_left=105	max_left_minus=105	max_left_plus=66	max_min_left=52	max_min_left_minus=52	max_min_left_plus=4	max_min_right=51	max_min_right_minus=14	max_min_right_plus=51	max_pos_hash_score=236	max_right=113	max_right_minus=81	max_right_plus=113	neg_log10_pos_hash_p_value=6.8	new_junction_coverage=0.06	new_junction_read_count=8	polymorphism_frequency=8.119e-02	pos_hash_score=7	prediction=polymorphism	reject=COVERAGE_EVENNESS_SKEW,FREQUENCY_CUTOFF	side_1_annotate_key=gene	side_1_continuation=0	side_1_coverage=0.71	side_1_overlap=31	side_1_possible_overlap_registers=149	side_1_read_count=115	side_1_redundant=0	side_2_annotate_key=gene	side_2_continuation=0	side_2_coverage=0.70	side_2_overlap=0	side_2_possible_overlap_registers=118	side_2_read_count=90	side_2_redundant=0	total_non_overlap_reads=8
JC	280	.	REL606	3351453	-1	REL606	3351463	-1	0	alignment_overlap=8	coverage_minus=3	coverage_plus=0	flanking_left=150	flanking_right=150	frequency=2.019e-02	junction_possible_overlap_registers=141	key=REL606__3351453__-1__REL606__3351471__-1__8____150__150__0__0	max_left=35	max_left_minus=35	max_left_plus=0	max_min_left=35	max_min_left_minus=35	max_min_left_plus=0	max_min_right=0	max_min_right_minus=0	max_min_right_plus=0	max_pos_hash_score=282	max_right=117	max_right_minus=117	max_right_plus=0	neg_log10_pos_hash_p_value=10.0	new_junction_coverage=0.02	new_junction_read_count=3	no_show=1	polymorphism_frequency=2.019e-02	pos_hash_score=3	prediction=polymorphism	reject=COVERAGE_EVENNESS_SKEW,FREQUENCY_CUTOFF	side_1_annotate_key=gene	side_1_continuation=0	side_1_coverage=0.90	side_1_overlap=8	side_1_possible_overlap_registers=149	side_1_read_count=145	side_1_redundant=0	side_2_annotate_key=gene	side_2_continuation=0	side_2_coverage=1.01	side_2_overlap=0	side_2_possible_overlap_registers=141	side_2_read_count=154	side_2_redundant=0	total_non_overlap_reads=3
JC	281	.	REL606	3387872	-1	REL606	3387928	-1	0	alignment_overlap=10	coverage_minus=10	coverage_plus=1	flanking_left=150	flanking_right=150	frequency=6.892e-02	junction_possible_overlap_registers=139	key=REL606__3387872__-1__REL606__3387938__-1__10____150__150__0__0	max_left=127	max_left_minus=127	max_left_plus=2	max_min_left=63	max_min_left_minus=63	max_min_left_plus=2	max_min_right=69	max_min_right_minus=69	max_min_right_plus=0	max_pos_hash_score=278	max_right=133	max_right_minus=133	max_right_plus=130	neg_log10_pos_hash_p_value=7.3	new_junction_coverage=0.07	new_junction_read_count=11	no_show=1	polymorphism_frequency=6.892e-02	pos_hash_score=8	prediction=polymorphism	reject=COVERAGE_EVENNESS_SKEW,FREQUENCY_CUTOFF	side_1_annotate_key=gene	side_1_continuation=0	side_1_coverage=1.00	side_1_overlap=10	side_1_possible_overlap_registers=149	side_1_read_count=161	side_1_redundant=0	side_2_annotate_key=gene	side_2_continuation=0	side_2_coverage=0.98	side_2_overlap=0	side_2_possible_overlap_registers=139	side_2_read_count=147	side_2_redundant=0	total_non_overlap_reads=11
JC	282	.	REL606	3393974	1	REL606	3394110	1	0	alignment_overlap=9	coverage_minus=0	coverage_plus=5	flanking_left=150	flanking_right=150	frequency=3.330e-02	junction_possible_overlap_registers=140	key=REL606__3393974__1__REL606__3394101__1__9____150__150__0__0	max_left=124	max_left_minus=0	max_left_plus=124	max_min_left=68	max_min_left_minus=0	max_min_left_plus=68	max_min_right=64	max_min_right_minus=0	max_min_right_plus=64	max_pos_hash_score=280	max_right=82	max_right_minus=0	max_right_plus=82	neg_log10_pos_hash_p_value=8.7	new_junction_coverage=0.03	new_junction_read_count=5	no_show=1	polymorphism_frequency=3.330e-02	pos_hash_score=5	prediction=polymorphism	reject=COVERAGE_EVENNESS_SKEW,FREQUENCY_CUTOFF	side_1_annotate_key=gene	side_1_continuation=0	side_1_coverage=0.79	side_1_overlap=9	side_1_possible_overlap_registers=149	side_1_read_count=127	side_1_redundant=0	side_2_annotate_key=gene	side_2_continuation=0	side_2_coverage=1.13	side_2_overlap=0	side_2_possible_overlap_registers=140	side_2_read_count=171	side_2_redundant=0	total_non_overlap_reads=5
JC	283	.	REL606	3403091	1	REL606	3403150	1	0	alignment_overlap=9	coverage_minus=0	coverage_plus=3	flanking_left=150	flanking_right=150	frequency=1.864e-02	junction_possible_overlap_registers=140	key=REL606__3403091__1__REL606__3403141__1__9____150__150__0__0	max_left=128	max_left_minus=0	max_left_plus=128	max_min_left=41	max_min_left_minus=0	max_min_left_plus=41	max_min_right=47	max_min_right_minus=0	max_min_right_plus=47	max_pos_hash_score=280	max_right=100	max_right_minus=0	max_right_plus=100	neg_log10_pos_hash_p_value=9.9	new_junction_coverage=0.02	new_junction_read_count=3	no_show=1	polymorphism_frequency=1.864e-02	pos_hash_score=3	prediction=polymorphism	reject=COVERAGE_EVENNESS_SKEW,FREQUENCY_CUTOFF	side_1_annotate_key=gene	side_1_continuation=0	side_1_coverage=1.04	side_1_overlap=9	side_1_possible_overlap_registers=149	side_1_read_count=167	side_1_redundant=0	side_2_annotate_key=gene	side_2_continuation=0	side_2_coverage=1.05	side_2_overlap=0	side_2_possible_overlap_registers=140	side_2_read_count=159	side_2_redundant=0	total_non_overlap_reads=3
JC	284	.	REL606	3403099	-1	REL606	3403140	-1	0	alignment_overlap=9	coverage_minus=5	coverage_plus=0	flanking_left=150	flanking_right=150	frequency=3.077e-02	junction_possible_overlap_registers=140	key=REL606__3403099__-1__REL606__3403149__-1__9____150__150__0__0	max_left=50	max_left_minus=50	max_left_plus=0	max_min_left=50	max_min_left_minus=50	max_min_left_plus=0	max_min_right=0	max_min_right_minus=0	max_min_right_plus=0	max_pos_hash_score=280	max_right=133	max_right_minus=133	max_right_plus=0	neg_log10_pos_hash_p_value=9.3	new_junction_coverage=0.03	new_junction_read_count=5	no_show=1	polymorphism_frequency=3.077e-02	pos_hash_score=4	prediction=polymorphism	reject=COVERAGE_EVENNESS_SKEW,FREQUENCY_CUTOFF	side_1_annotate_key=gene	side_1_continuation=0	side_1_coverage=1.03	side_1_overlap=9	side_1_possible_overlap_registers=149	side_1_read_count=166	side_1_redundant=0	side_2_annotate_key=gene	side_2_continuation=0	side_2_coverage=1.05	side_2_overlap=0	side_2_possible_overlap_registers=140	side_2_read_count=159	side_2_redundant=0	total_non_overlap_reads=5
JC	285	.	REL606	3412460	-1	REL606	3412478	-1	0	alignment_overlap=3	coverage_minus=7	coverage_plus=1	flanking_left=150	flanking_right=150	frequency=6.542e-02	junction_possible_overlap_registers=146	key=REL606__3412460__-1__REL606__3412481__-1__3____150__150__0__0	max_left=146	max_left_minus=146	max_left_plus=134	max_min_left=40	max_min_left_minus=40	max_min_left_plus=0	max_min_right=13	max_min_right_minus=6	max_min_right_plus=13	max_pos_hash_score=292	max_right=145	max_right_minus=145	max_right_plus=13	neg_log10_pos_hash_p_value=8.0	new_junction_coverage=0.05	new_junction_read_count=8	no_show=1	polymorphism_frequency=6.542e-02	pos_hash_score=7	prediction=polymorphism	reject=COVERAGE_EVENNESS_SKEW,FREQUENCY_CUTOFF	side_1_annotate_key=gene	side_1_continuation=0	side_1_coverage=0.74	side_1_overlap=3	side_1_possible_overlap_registers=149	side_1_read_count=120	side_1_redundant=0	side_2_annotate_key=gene	side_2_continuation=0	side_2_coverage=0.70	side_2_overlap=0	side_2_possible_overlap_registers=146	side_2_read_count=111	side_2_redundant=0	total_non_overlap_reads=8
JC	286	.	REL606	3421788	1	REL606	3421806	1	0	alignment_overlap=7	coverage_minus=0	coverage_plus=3	flanking_left=150	flanking_right=150	frequency=2.156e-02	junction_possible_overlap_registers=142	key=REL606__3421788__1__REL606__3421799__1__7____150__150__0__0	max_left=123	max_left_minus=0	max_left_plus=123	max_min_left=70	max_min_left_minus=0	max_min_left_plus=70	max_min_right=62	max_min_right_minus=0	max_min_right_plus=62	max_pos_hash_score=284	max_right=71	max_right_minus=0	max_right_plus=71	neg_log10_pos_hash_p_value=10.0	new_junction_coverage=0.02	new_junction_read_count=3	no_show=1	polymorphism_frequency=2.156e-02	pos_hash_score=3	prediction=polymorphism	reject=COVERAGE_EVENNESS_SKEW,FREQUENCY_CUTOFF	side_1_annotate_key=gene	side_1_continuation=0	side_1_coverage=0.88	side_1_overlap=7	side_1_possible_overlap_registers=149	side_1_read_count=142	side_1_redundant=0	side_2_annotate_key=gene	side_2_continuation=0	side_2_coverage=0.89	side_2_overlap=0	side_2_possible_overlap_registers=142	side_2_read_count=137	side_2_redundant=0	total_non_overlap_reads=3
JC	287	.	REL606	3440623	-1	REL606	3440706	-1	0	alignment_overlap=10	coverage_minus=8	coverage_plus=0	flanking_left=150	flanking_right=150	frequency=4.563e-02	junction_possible_overlap_registers=139	key=REL606__3440623__-1__REL606__3440716__-1__10____150__150__0__0	max_left=107	max_left_minus=107	max_left_plus=0	max_min_left=52	max_min_left_minus=52	max_min_left_plus=0	max_min_right=33	max_min_right_minus=33	max_min_right_plus=0	max_pos_hash_score=278	max_right=133	max_right_minus=133	max_right_plus=0	neg_log10_pos_hash_p_value=7.7	new_junction_coverage=0.06	new_junction_read_count=9	no_show=1	polymorphism_frequency=4.563e-02	pos_hash_score=7	prediction=polymorphism	reject=COVERAGE_EVENNESS_SKEW,FREQUENCY_CUTOFF	side_1_annotate_key=gene	side_1_continuation=0	side_1_coverage=1.34	side_1_overlap=10	side_1_possible_overlap_registers=149	side_1_read_count=216	side_1_redundant=0	side_2_annotate_key=gene	side_2_continuation=0	side_2_coverage=1.16	side_2_overlap=0	side_2_possible_overlap_registers=139	side_2_read_count=175	side_2_redundant=0	total_non_overlap_reads=8
JC	288	.	REL606	3449375	1	REL606	3449434	1	0	alignment_overlap=10	coverage_minus=1	coverage_plus=4	flanking_left=150	flanking_right=150	frequency=3.867e-02	junction_possible_overlap_registers=139	key=REL606__3449375__1__REL606__3449424__1__10____150__150__0__0	max_left=120	max_left_minus=41	max_left_plus=120	max_min_left=41	max_min_left_minus=41	max_min_left_plus=0	max_min_right=48	max_min_right_minus=0	max_min_right_plus=48	max_pos_hash_score=278	max_right=99	max_right_minus=99	max_right_plus=48	neg_log10_pos_hash_p_value=9.2	new_junction_coverage=0.03	new_junction_read_count=5	no_show=1	polymorphism_frequency=3.867e-02	pos_hash_score=4	prediction=polymorphism	reject=COVERAGE_EVENNESS_SKEW,FREQUENCY_CUTOFF	side_1_annotate_key=gene	side_1_continuation=0	side_1_coverage=0.87	side_1_overlap=10	side_1_possible_overlap_registers=149	side_1_read_count=140	side_1_redundant=0	side_2_annotate_key=gene	side_2_continuation=0	side_2_coverage=0.78	side_2_overlap=0	side_2_possible_overlap_registers=139	side_2_read_count=118	side_2_redundant=0	total_non_overlap_reads=5
JC	289	.	REL606	3464215	1	REL606	3464236	1	0	alignment_overlap=3	coverage_minus=0	coverage_plus=5	flanking_left=150	flanking_right=150	frequency=2.979e-02	junction_possible_overlap_registers=146	key=REL606__3464215__1__REL606__3464233__1__3____150__150__0__0	max_left=141	max_left_minus=0	max_left_plus=141	max_min_left=1	max_min_left_minus=0	max_min_left_plus=1	max_min_right=49	max_min_right_minus=0	max_min_right_plus=49	max_pos_hash_score=292	max_right=142	max_right_minus=0	max_right_plus=142	neg_log10_pos_hash_p_value=9.0	new_junction_coverage=0.03	new_junction_read_count=5	no_show=1	polymorphism_frequency=2.979e-02	pos_hash_score=5	prediction=polymorphism	reject=COVERAGE_EVENNESS_SKEW,FREQUENCY_CUTOFF	side_1_annotate_key=gene	side_1_continuation=0	side_1_coverage=1.02	side_1_overlap=3	side_1_possible_overlap_registers=149	side_1_read_count=165	side_1_redundant=0	side_2_annotate_key=gene	side_2_continuation=0	side_2_coverage=1.04	side_2_overlap=0	side_2_possible_overlap_registers=146	side_2_read_count=164	side_2_redundant=0	total_non_overlap_reads=5
JC	290	.	REL606	3469379	1	REL606	3469507	1	0	alignment_overlap=8	coverage_minus=0	coverage_plus=3	flanking_left=150	flanking_right=150	frequency=4.815e-02	junction_possible_overlap_registers=141	key=REL606__3469379__1__REL606__3469499__1__8____150__150__0__0	max_left=103	max_left_minus=0	max_left_plus=103	max_min_left=0	max_min_left_minus=0	max_min_left_plus=0	max_min_right=58	max_min_right_minus=0	max_min_right_plus=58	max_pos_hash_score=282	max_right=58	max_right_minus=0	max_right_plus=58	neg_log10_pos_hash_p_value=10.0	new_junction_coverage=0.03	new_junction_read_count=5	no_show=1	polymorphism_frequency=4.815e-02	pos_hash_score=3	prediction=polymorphism	reject=COVERAGE_EVENNESS_SKEW,FREQUENCY_CUTOFF	side_1_annotate_key=gene	side_1_continuation=0	side_1_coverage=0.61	side_1_overlap=8	side_1_possible_overlap_registers=149	side_1_read_count=99	side_1_redundant=0	side_2_annotate_key=gene	side_2_continuation=0	side_2_coverage=0.68	side_2_overlap=0	side_2_possible_overlap_registers=141	side_2_read_count=104	side_2_redundant=0	total_non_overlap_reads=3
JC	291	.	REL606	3481111	-1	REL606	3628267	-1	0	alignment_overlap=11	coverage_minus=5	coverage_plus=1	flanking_left=150	flanking_right=150	frequency=7.847e-02	junction_possible_overlap_registers=138	key=REL606__3481111__-1__REL606__3628278__-1__11____150__150__0__0	max_left=125	max_left_minus=125	max_left_plus=40	max_min_left=40	max_min_left_minus=40	max_min_left_plus=40	max_min_right=5	max_min_right_minus=5	max_min_right_plus=0	max_pos_hash_score=276	max_right=123	max_right_minus=123	max_right_plus=99	neg_log10_pos_hash_p_value=8.6	new_junction_coverage=0.05	new_junction_read_count=7	no_show=1	polymorphism_frequency=7.847e-02	pos_hash_score=5	prediction=polymorphism	reject=COVERAGE_EVENNESS_SKEW,FREQUENCY_CUTOFF	side_1_annotate_key=gene	side_1_continuation=0	side_1_coverage=0.22	side_1_overlap=11	side_1_possible_overlap_registers=149	side_1_read_count=35	side_1_redundant=0	side_2_annotate_key=gene	side_2_continuation=0	side_2_coverage=0.88	side_2_overlap=0	side_2_possible_overlap_registers=138	side_2_read_count=132	side_2_redundant=0	total_non_overlap_reads=6
JC	292	.	REL606	3481739	1	REL606	3481786	1	0	alignment_overlap=8	coverage_minus=4	coverage_plus=0	flanking_left=150	flanking_right=150	frequency=1	junction_possible_overlap_registers=141	key=REL606__3481731__1__REL606__3481786__1__8____150__150__1__0	max_left=37	max_left_minus=37	max_left_plus=0	max_min_left=37	max_min_left_minus=37	max_min_left_plus=0	max_min_right=0	max_min_right_minus=0	max_min_right_plus=0	max_pos_hash_score=282	max_right=134	max_right_minus=134	max_right_plus=0	neg_log10_pos_hash_p_value=9.3	new_junction_coverage=0.03	new_junction_read_count=5	no_show=1	polymorphism_frequency=1.000e+00	pos_hash_score=4	prediction=consensus	reject=COVERAGE_EVENNESS_SKEW	side_1_annotate_key=repeat	side_1_continuation=0	side_1_coverage=NA	side_1_overlap=0	side_1_read_count=NA	side_1_redundant=1	side_2_annotate_key=gene	side_2_continuation=0	side_2_coverage=0.00	side_2_overlap=8	side_2_possible_overlap_registers=149	side_2_read_count=0	side_2_redundant=0	total_non_overlap_reads=4
JC	293	.	REL606	3482700	1	REL606	3482818	1	0	alignment_overlap=11	coverage_minus=1	coverage_plus=3	flanking_left=150	flanking_right=150	frequency=1	junction_possible_overlap_registers=138	key=REL606__3482689__1__REL606__3482818__1__11____150__150__1__0	max_left=120	max_left_minus=120	max_left_plus=102	max_min_left=0	max_min_left_minus=0	max_min_left_plus=0	max_min_right=51	max_min_right_minus=19	max_min_right_plus=51	max_pos_hash_score=276	max_right=51	max_right_minus=19	max_right_plus=51	neg_log10_pos_hash_p_value=9.2	new_junction_coverage=0.03	new_junction_read_count=4	no_show=1	polymorphism_frequency=1.000e+00	pos_hash_score=4	prediction=consensus	reject=COVERAGE_EVENNESS_SKEW	side_1_annotate_key=repeat	side_1_continuation=0	side_1_coverage=NA	side_1_overlap=0	side_1_read_count=NA	side_1_redundant=1	side_2_annotate_key=gene	side_2_continuation=0	side_2_coverage=0.00	side_2_overlap=11	side_2_possible_overlap_registers=149	side_2_read_count=0	side_2_redundant=0	total_non_overlap_reads=4
JC	294	.	REL606	3483840	1	REL606	3632244	1	0	alignment_overlap=4	coverage_minus=5	coverage_plus=0	flanking_left=150	flanking_right=150	frequency=4.811e-02	junction_possible_overlap_registers=145	key=REL606__3483836__1__REL606__3632244__1__4____150__150__1__0	max_left=58	max_left_minus=58	max_left_plus=0	max_min_left=58	max_min_left_minus=58	max_min_left_plus=0	max_min_right=0	max_min_right_minus=0	max_min_right_plus=0	max_pos_hash_score=290	max_right=143	max_right_minus=143	max_right_plus=0	neg_log10_pos_hash_p_value=8.9	new_junction_coverage=0.06	new_junction_read_count=9	no_show=1	polymorphism_frequency=4.811e-02	pos_hash_score=5	prediction=polymorphism	reject=COVERAGE_EVENNESS_SKEW,FREQUENCY_CUTOFF	side_1_annotate_key=repeat	side_1_continuation=0	side_1_coverage=NA	side_1_overlap=0	side_1_read_count=NA	side_1_redundant=1	side_2_annotate_key=gene	side_2_continuation=0	side_2_coverage=1.13	side_2_overlap=4	side_2_possible_overlap_registers=149	side_2_read_count=183	side_2_redundant=0	total_non_overlap_reads=5
JC	295	.	REL606	3487466	-1	REL606	3487477	-1	0	alignment_overlap=11	coverage_minus=2	coverage_plus=1	flanking_left=150	flanking_right=150	frequency=2.014e-02	junction_possible_overlap_registers=138	key=REL606__3487466__-1__REL606__3487488__-1__11____150__150__0__0	max_left=125	max_left_minus=71	max_left_plus=125	max_min_left=42	max_min_left_minus=42	max_min_left_plus=0	max_min_right=68	max_min_right_minus=68	max_min_right_plus=14	max_pos_hash_score=276	max_right=97	max_right_minus=97	max_right_plus=14	neg_log10_pos_hash_p_value=9.8	new_junction_coverage=0.02	new_junction_read_count=3	no_show=1	polymorphism_frequency=2.014e-02	pos_hash_score=3	prediction=polymorphism	reject=COVERAGE_EVENNESS_SKEW,FREQUENCY_CUTOFF	side_1_annotate_key=gene	side_1_continuation=0	side_1_coverage=0.94	side_1_overlap=11	side_1_possible_overlap_registers=149	side_1_read_count=151	side_1_redundant=0	side_2_annotate_key=gene	side_2_continuation=0	side_2_coverage=1.02	side_2_overlap=0	side_2_possible_overlap_registers=138	side_2_read_count=152	side_2_redundant=0	total_non_overlap_reads=3
JC	296	.	REL606	3501576	1	REL606	3583665	-1	0	alignment_overlap=2	coverage_minus=315	coverage_plus=151	flanking_left=150	flanking_right=150	frequency=1	junction_possible_overlap_registers=147	key=REL606__3501574__1__REL606__3583665__-1__2____150__150__0__1	max_left=146	max_left_minus=146	max_left_plus=145	max_min_left=73	max_min_left_minus=70	max_min_left_plus=73	max_min_right=74	max_min_right_minus=70	max_min_right_plus=74	max_pos_hash_score=294	max_right=144	max_right_minus=144	max_right_plus=144	neg_log10_pos_hash_p_value=0.0	new_junction_coverage=3.29	new_junction_read_count=524	polymorphism_frequency=1.000e+00	pos_hash_score=97	prediction=consensus	read_count_offset=3	side_1_annotate_key=gene	side_1_continuation=0	side_1_coverage=0.00	side_1_overlap=0	side_1_possible_overlap_registers=144	side_1_read_count=0	side_1_redundant=0	side_2_annotate_key=repeat	side_2_continuation=0	side_2_coverage=NA	side_2_overlap=2	side_2_possible_overlap_registers=NA	side_2_read_count=NA	side_2_redundant=1	total_non_overlap_reads=466
JC	297	.	REL606	3501578	-1	REL606	3582223	1	0	alignment_overlap=0	coverage_minus=147	coverage_plus=93	flanking_left=150	flanking_right=150	frequency=1	junction_possible_overlap_registers=149	key=REL606__3501578__-1__REL606__3582223__1__0____150__150__0__1	max_left=147	max_left_minus=144	max_left_plus=147	max_min_left=72	max_min_left_minus=72	max_min_left_plus=63	max_min_right=75	max_min_right_minus=73	max_min_right_plus=75	max_pos_hash_score=298	max_right=147	max_right_minus=147	max_right_plus=147	neg_log10_pos_hash_p_value=0.1	new_junction_coverage=1.69	new_junction_read_count=273	polymorphism_frequency=1.000e+00	pos_hash_score=83	prediction=consensus	read_count_offset=3	side_1_annotate_key=gene	side_1_continuation=0	side_1_coverage=0.00	side_1_overlap=0	side_1_possible_overlap_registers=146	side_1_read_count=0	side_1_redundant=0	side_2_annotate_key=repeat	side_2_continuation=0	side_2_coverage=NA	side_2_overlap=0	side_2_possible_overlap_registers=NA	side_2_read_count=NA	side_2_redundant=1	total_non_overlap_reads=240
JC	298	.	REL606	3502412	-1	REL606	3502390	-1	0	alignment_overlap=22	coverage_minus=6	coverage_plus=1	flanking_left=150	flanking_right=150	frequency=2.093e-02	junction_possible_overlap_registers=127	key=REL606__3502412__-1__REL606__3502412__-1__22____150__150__0__0	max_left=103	max_left_minus=103	max_left_plus=95	max_min_left=58	max_min_left_minus=58	max_min_left_plus=0	max_min_right=33	max_min_right_minus=25	max_min_right_plus=33	max_pos_hash_score=254	max_right=122	max_right_minus=122	max_right_plus=33	neg_log10_pos_hash_p_value=7.2	new_junction_coverage=0.05	new_junction_read_count=7	no_show=1	polymorphism_frequency=2.093e-02	pos_hash_score=7	prediction=polymorphism	reject=COVERAGE_EVENNESS_SKEW,FREQUENCY_CUTOFF	side_1_annotate_key=gene	side_1_continuation=0	side_1_coverage=2.32	side_1_overlap=22	side_1_possible_overlap_registers=149	side_1_read_count=374	side_1_redundant=0	side_2_annotate_key=gene	side_2_continuation=0	side_2_coverage=2.44	side_2_overlap=0	side_2_possible_overlap_registers=127	side_2_read_count=336	side_2_redundant=0	total_non_overlap_reads=7
JC	299	.	REL606	3507489	-1	REL606	3507547	-1	0	alignment_overlap=11	coverage_minus=4	coverage_plus=0	flanking_left=150	flanking_right=150	frequency=1.359e-02	junction_possible_overlap_registers=138	key=REL606__3507489__-1__REL606__3507558__-1__11____150__150__0__0	max_left=72	max_left_minus=72	max_left_plus=0	max_min_left=43	max_min_left_minus=43	max_min_left_plus=0	max_min_right=67	max_min_right_minus=67	max_min_right_plus=0	max_pos_hash_score=276	max_right=111	max_right_minus=111	max_right_plus=0	neg_log10_pos_hash_p_value=9.2	new_junction_coverage=0.03	new_junction_read_count=4	no_show=1	polymorphism_frequency=1.359e-02	pos_hash_score=4	prediction=polymorphism	reject=COVERAGE_EVENNESS_SKEW,FREQUENCY_CUTOFF	side_1_annotate_key=gene	side_1_continuation=0	side_1_coverage=1.97	side_1_overlap=11	side_1_possible_overlap_registers=149	side_1_read_count=318	side_1_redundant=0	side_2_annotate_key=gene	side_2_continuation=0	side_2_coverage=1.91	side_2_overlap=0	side_2_possible_overlap_registers=138	side_2_read_count=286	side_2_redundant=0	total_non_overlap_reads=4
JC	300	.	REL606	3546968	-1	REL606	3547048	-1	0	alignment_overlap=10	coverage_minus=14	coverage_plus=0	flanking_left=150	flanking_right=150	frequency=4.457e-02	junction_possible_overlap_registers=139	key=REL606__3546968__-1__REL606__3547058__-1__10____150__150__0__0	max_left=115	max_left_minus=115	max_left_plus=0	max_min_left=61	max_min_left_minus=61	max_min_left_plus=0	max_min_right=39	max_min_right_minus=39	max_min_right_plus=0	max_pos_hash_score=278	max_right=134	max_right_minus=134	max_right_plus=0	neg_log10_pos_hash_p_value=7.3	new_junction_coverage=0.09	new_junction_read_count=14	no_show=1	polymorphism_frequency=4.457e-02	pos_hash_score=8	prediction=polymorphism	reject=COVERAGE_EVENNESS_SKEW,FREQUENCY_CUTOFF	side_1_annotate_key=gene	side_1_continuation=0	side_1_coverage=2.10	side_1_overlap=10	side_1_possible_overlap_registers=149	side_1_read_count=339	side_1_redundant=0	side_2_annotate_key=gene	side_2_continuation=0	side_2_coverage=1.89	side_2_overlap=0	side_2_possible_overlap_registers=139	side_2_read_count=284	side_2_redundant=0	total_non_overlap_reads=14
JC	301	.	REL606	3554191	-1	REL606	3554222	-1	0	alignment_overlap=8	coverage_minus=9	coverage_plus=0	flanking_left=150	flanking_right=150	frequency=2.152e-02	junction_possible_overlap_registers=141	key=REL606__3554191__-1__REL606__3554230__-1__8____150__150__0__0	max_left=42	max_left_minus=42	max_left_plus=0	max_min_left=42	max_min_left_minus=42	max_min_left_plus=0	max_min_right=0	max_min_right_minus=0	max_min_right_plus=0	max_pos_hash_score=282	max_right=141	max_right_minus=141	max_right_plus=0	neg_log10_pos_hash_p_value=8.8	new_junction_coverage=0.06	new_junction_read_count=9	no_show=1	polymorphism_frequency=2.152e-02	pos_hash_score=5	prediction=polymorphism	reject=COVERAGE_EVENNESS_SKEW,FREQUENCY_CUTOFF	side_1_annotate_key=gene	side_1_continuation=0	side_1_coverage=2.71	side_1_overlap=8	side_1_possible_overlap_registers=149	side_1_read_count=437	side_1_redundant=0	side_2_annotate_key=gene	side_2_continuation=0	side_2_coverage=2.65	side_2_overlap=0	side_2_possible_overlap_registers=141	side_2_read_count=405	side_2_redundant=0	total_non_overlap_reads=9
JC	302	.	REL606	3557917	1	REL606	3558004	1	0	alignment_overlap=4	coverage_minus=0	coverage_plus=3	flanking_left=150	flanking_right=150	frequency=8.248e-03	junction_possible_overlap_registers=145	key=REL606__3557917__1__REL606__3558000__1__4____150__150__0__0	max_left=145	max_left_minus=0	max_left_plus=145	max_min_left=58	max_min_left_minus=0	max_min_left_plus=58	max_min_right=68	max_min_right_minus=0	max_min_right_plus=68	max_pos_hash_score=290	max_right=88	max_right_minus=0	max_right_plus=88	neg_log10_pos_hash_p_value=10.1	new_junction_coverage=0.02	new_junction_read_count=3	no_show=1	polymorphism_frequency=8.248e-03	pos_hash_score=3	prediction=polymorphism	reject=COVERAGE_EVENNESS_SKEW,FREQUENCY_CUTOFF	side_1_annotate_key=gene	side_1_continuation=0	side_1_coverage=2.44	side_1_overlap=4	side_1_possible_overlap_registers=149	side_1_read_count=394	side_1_redundant=0	side_2_annotate_key=gene	side_2_continuation=0	side_2_coverage=2.15	side_2_overlap=0	side_2_possible_overlap_registers=145	side_2_read_count=338	side_2_redundant=0	total_non_overlap_reads=3
JC	303	.	REL606	3559599	-1	REL606	3559673	-1	0	alignment_overlap=9	coverage_minus=7	coverage_plus=0	flanking_left=150	flanking_right=150	frequency=1.866e-02	junction_possible_overlap_registers=140	key=REL606__3559599__-1__REL606__3559682__-1__9____150__150__0__0	max_left=82	max_left_minus=82	max_left_plus=0	max_min_left=67	max_min_left_minus=67	max_min_left_plus=0	max_min_right=63	max_min_right_minus=63	max_min_right_plus=0	max_pos_hash_score=280	max_right=98	max_right_minus=98	max_right_plus=0	neg_log10_pos_hash_p_value=7.7	new_junction_coverage=0.05	new_junction_read_count=7	no_show=1	polymorphism_frequency=1.866e-02	pos_hash_score=7	prediction=polymorphism	reject=COVERAGE_EVENNESS_SKEW,FREQUENCY_CUTOFF	side_1_annotate_key=gene	side_1_continuation=0	side_1_coverage=2.34	side_1_overlap=9	side_1_possible_overlap_registers=149	side_1_read_count=378	side_1_redundant=0	side_2_annotate_key=gene	side_2_continuation=0	side_2_coverage=2.51	side_2_overlap=0	side_2_possible_overlap_registers=140	side_2_read_count=381	side_2_redundant=0	total_non_overlap_reads=7
JC	304	.	REL606	3560559	1	REL606	3560595	1	0	alignment_overlap=6	coverage_minus=2	coverage_plus=1	flanking_left=150	flanking_right=150	frequency=1.175e-02	junction_possible_overlap_registers=143	key=REL606__3560559__1__REL606__3560589__1__6____150__150__0__0	max_left=139	max_left_minus=35	max_left_plus=139	max_min_left=35	max_min_left_minus=35	max_min_left_plus=0	max_min_right=5	max_min_right_minus=0	max_min_right_plus=5	max_pos_hash_score=286	max_right=127	max_right_minus=127	max_right_plus=5	neg_log10_pos_hash_p_value=10.0	new_junction_coverage=0.03	new_junction_read_count=4	no_show=1	polymorphism_frequency=1.175e-02	pos_hash_score=3	prediction=polymorphism	reject=COVERAGE_EVENNESS_SKEW,FREQUENCY_CUTOFF	side_1_annotate_key=gene	side_1_continuation=0	side_1_coverage=2.15	side_1_overlap=6	side_1_possible_overlap_registers=149	side_1_read_count=346	side_1_redundant=0	side_2_annotate_key=gene	side_2_continuation=0	side_2_coverage=2.20	side_2_overlap=0	side_2_possible_overlap_registers=143	side_2_read_count=341	side_2_redundant=0	total_non_overlap_reads=3
JC	305	.	REL606	3560819	-1	REL606	3561823	-1	0	alignment_overlap=8	coverage_minus=3	coverage_plus=1	flanking_left=150	flanking_right=150	frequency=1.402e-02	junction_possible_overlap_registers=141	key=REL606__3560819__-1__REL606__3561831__-1__8____150__150__0__0	max_left=85	max_left_minus=14	max_left_plus=85	max_min_left=14	max_min_left_minus=14	max_min_left_plus=0	max_min_right=57	max_min_right_minus=0	max_min_right_plus=57	max_pos_hash_score=282	max_right=131	max_right_minus=131	max_right_plus=57	neg_log10_pos_hash_p_value=10.0	new_junction_coverage=0.04	new_junction_read_count=6	no_show=1	polymorphism_frequency=1.402e-02	pos_hash_score=3	prediction=polymorphism	reject=COVERAGE_EVENNESS_SKEW,FREQUENCY_CUTOFF	side_1_annotate_key=gene	side_1_continuation=0	side_1_coverage=2.93	side_1_overlap=8	side_1_possible_overlap_registers=149	side_1_read_count=472	side_1_redundant=0	side_2_annotate_key=gene	side_2_continuation=0	side_2_coverage=2.60	side_2_overlap=0	side_2_possible_overlap_registers=141	side_2_read_count=397	side_2_redundant=0	total_non_overlap_reads=4
JC	306	.	REL606	3561018	-1	REL606	3561028	-1	0	alignment_overlap=9	coverage_minus=7	coverage_plus=0	flanking_left=150	flanking_right=150	frequency=2.665e-02	junction_possible_overlap_registers=140	key=REL606__3561018__-1__REL606__3561037__-1__9____150__150__0__0	max_left=67	max_left_minus=67	max_left_plus=0	max_min_left=67	max_min_left_minus=67	max_min_left_plus=0	max_min_right=0	max_min_right_minus=0	max_min_right_plus=0	max_pos_hash_score=280	max_right=89	max_right_minus=89	max_right_plus=0	neg_log10_pos_hash_p_value=9.3	new_junction_coverage=0.05	new_junction_read_count=8	no_show=1	polymorphism_frequency=2.665e-02	pos_hash_score=4	prediction=polymorphism	reject=COVERAGE_EVENNESS_SKEW,FREQUENCY_CUTOFF	side_1_annotate_key=gene	side_1_continuation=0	side_1_coverage=1.92	side_1_overlap=9	side_1_possible_overlap_registers=149	side_1_read_count=310	side_1_redundant=0	side_2_annotate_key=gene	side_2_continuation=0	side_2_coverage=1.93	side_2_overlap=0	side_2_possible_overlap_registers=140	side_2_read_count=293	side_2_redundant=0	total_non_overlap_reads=7
JC	307	.	REL606	3561018	-1	REL606	3561511	-1	0	alignment_overlap=9	coverage_minus=6	coverage_plus=0	flanking_left=150	flanking_right=150	frequency=2.468e-02	junction_possible_overlap_registers=140	key=REL606__3561018__-1__REL606__3561520__-1__9____150__150__0__0	max_left=67	max_left_minus=67	max_left_plus=0	max_min_left=67	max_min_left_minus=67	max_min_left_plus=0	max_min_right=0	max_min_right_minus=0	max_min_right_plus=0	max_pos_hash_score=280	max_right=82	max_right_minus=82	max_right_plus=0	neg_log10_pos_hash_p_value=9.9	new_junction_coverage=0.05	new_junction_read_count=8	no_show=1	polymorphism_frequency=2.468e-02	pos_hash_score=3	prediction=polymorphism	reject=COVERAGE_EVENNESS_SKEW,FREQUENCY_CUTOFF	side_1_annotate_key=gene	side_1_continuation=0	side_1_coverage=1.92	side_1_overlap=9	side_1_possible_overlap_registers=149	side_1_read_count=310	side_1_redundant=0	side_2_annotate_key=gene	side_2_continuation=0	side_2_coverage=2.25	side_2_overlap=0	side_2_possible_overlap_registers=140	side_2_read_count=341	side_2_redundant=0	total_non_overlap_reads=6
JC	308	.	REL606	3561037	-1	REL606	3561492	-1	0	alignment_overlap=9	coverage_minus=0	coverage_plus=7	flanking_left=150	flanking_right=150	frequency=2.443e-02	junction_possible_overlap_registers=140	key=REL606__3561037__-1__REL606__3561501__-1__9____150__150__0__0	max_left=89	max_left_minus=0	max_left_plus=89	max_min_left=0	max_min_left_minus=0	max_min_left_plus=0	max_min_right=67	max_min_right_minus=0	max_min_right_plus=67	max_pos_hash_score=280	max_right=67	max_right_minus=0	max_right_plus=67	neg_log10_pos_hash_p_value=9.3	new_junction_coverage=0.05	new_junction_read_count=8	no_show=1	polymorphism_frequency=2.443e-02	pos_hash_score=4	prediction=polymorphism	reject=COVERAGE_EVENNESS_SKEW,FREQUENCY_CUTOFF	side_1_annotate_key=gene	side_1_continuation=0	side_1_coverage=1.96	side_1_overlap=9	side_1_possible_overlap_registers=149	side_1_read_count=316	side_1_redundant=0	side_2_annotate_key=gene	side_2_continuation=0	side_2_coverage=2.26	side_2_overlap=0	side_2_possible_overlap_registers=140	side_2_read_count=342	side_2_redundant=0	total_non_overlap_reads=7
JC	309	.	REL606	3561336	-1	REL606	3561785	-1	-4	alignment_overlap=-4	coverage_minus=3	coverage_plus=4	flanking_left=150	flanking_right=150	frequency=2.429e-02	junction_possible_overlap_registers=145	key=REL606__3561336__-1__REL606__3561785__-1__-4__AAAG__150__150__0__0	max_left=144	max_left_minus=144	max_left_plus=129	max_min_left=44	max_min_left_minus=0	max_min_left_plus=44	max_min_right=65	max_min_right_minus=14	max_min_right_plus=65	max_pos_hash_score=290	max_right=101	max_right_minus=14	max_right_plus=101	neg_log10_pos_hash_p_value=8.4	new_junction_coverage=0.07	new_junction_read_count=11	no_show=1	polymorphism_frequency=2.429e-02	pos_hash_score=6	prediction=polymorphism	reject=COVERAGE_EVENNESS_SKEW,FREQUENCY_CUTOFF	side_1_annotate_key=gene	side_1_continuation=0	side_1_coverage=2.92	side_1_overlap=0	side_1_possible_overlap_registers=149	side_1_read_count=471	side_1_redundant=0	side_2_annotate_key=gene	side_2_continuation=0	side_2_coverage=2.71	side_2_overlap=0	side_2_possible_overlap_registers=149	side_2_read_count=437	side_2_redundant=0	total_non_overlap_reads=7	unique_read_sequence=AAAG
JC	310	.	REL606	3561501	-1	REL606	3561511	-1	0	alignment_overlap=9	coverage_minus=6	coverage_plus=0	flanking_left=150	flanking_right=150	frequency=2.333e-02	junction_possible_overlap_registers=140	key=REL606__3561501__-1__REL606__3561520__-1__9____150__150__0__0	max_left=67	max_left_minus=67	max_left_plus=0	max_min_left=67	max_min_left_minus=67	max_min_left_plus=0	max_min_right=0	max_min_right_minus=0	max_min_right_plus=0	max_pos_hash_score=280	max_right=82	max_right_minus=82	max_right_plus=0	neg_log10_pos_hash_p_value=9.9	new_junction_coverage=0.05	new_junction_read_count=8	no_show=1	polymorphism_frequency=2.333e-02	pos_hash_score=3	prediction=polymorphism	reject=COVERAGE_EVENNESS_SKEW,FREQUENCY_CUTOFF	side_1_annotate_key=gene	side_1_continuation=0	side_1_coverage=2.17	side_1_overlap=9	side_1_possible_overlap_registers=149	side_1_read_count=350	side_1_redundant=0	side_2_annotate_key=gene	side_2_continuation=0	side_2_coverage=2.25	side_2_overlap=0	side_2_possible_overlap_registers=140	side_2_read_count=341	side_2_redundant=0	total_non_overlap_reads=6
JC	311	.	REL606	3561785	-1	REL606	3561823	-1	0	alignment_overlap=8	coverage_minus=5	coverage_plus=0	flanking_left=150	flanking_right=150	frequency=1.942e-02	junction_possible_overlap_registers=141	key=REL606__3561785__-1__REL606__3561831__-1__8____150__150__0__0	max_left=93	max_left_minus=93	max_left_plus=0	max_min_left=26	max_min_left_minus=26	max_min_left_plus=0	max_min_right=48	max_min_right_minus=48	max_min_right_plus=0	max_pos_hash_score=282	max_right=131	max_right_minus=131	max_right_plus=0	neg_log10_pos_hash_p_value=9.3	new_junction_coverage=0.05	new_junction_read_count=8	no_show=1	polymorphism_frequency=1.942e-02	pos_hash_score=4	prediction=polymorphism	reject=COVERAGE_EVENNESS_SKEW,FREQUENCY_CUTOFF	side_1_annotate_key=gene	side_1_continuation=0	side_1_coverage=2.69	side_1_overlap=8	side_1_possible_overlap_registers=149	side_1_read_count=434	side_1_redundant=0	side_2_annotate_key=gene	side_2_continuation=0	side_2_coverage=2.60	side_2_overlap=0	side_2_possible_overlap_registers=141	side_2_read_count=397	side_2_redundant=0	total_non_overlap_reads=5
JC	312	.	REL606	3564670	1	REL606	3564728	1	0	alignment_overlap=8	coverage_minus=1	coverage_plus=2	flanking_left=150	flanking_right=150	frequency=1.022e-02	junction_possible_overlap_registers=141	key=REL606__3564670__1__REL606__3564720__1__8____150__150__0__0	max_left=134	max_left_minus=44	max_left_plus=134	max_min_left=44	max_min_left_minus=44	max_min_left_plus=0	max_min_right=44	max_min_right_minus=0	max_min_right_plus=44	max_pos_hash_score=282	max_right=98	max_right_minus=98	max_right_plus=44	neg_log10_pos_hash_p_value=10.0	new_junction_coverage=0.02	new_junction_read_count=3	no_show=1	polymorphism_frequency=1.022e-02	pos_hash_score=3	prediction=polymorphism	reject=COVERAGE_EVENNESS_SKEW,FREQUENCY_CUTOFF	side_1_annotate_key=gene	side_1_continuation=0	side_1_coverage=1.92	side_1_overlap=8	side_1_possible_overlap_registers=149	side_1_read_count=310	side_1_redundant=0	side_2_annotate_key=gene	side_2_continuation=0	side_2_coverage=1.89	side_2_overlap=0	side_2_possible_overlap_registers=141	side_2_read_count=288	side_2_redundant=0	total_non_overlap_reads=3
JC	313	.	REL606	3576836	-1	REL606	3576922	-1	0	alignment_overlap=8	coverage_minus=5	coverage_plus=0	flanking_left=150	flanking_right=150	frequency=2.394e-02	junction_possible_overlap_registers=141	key=REL606__3576836__-1__REL606__3576930__-1__8____150__150__0__0	max_left=68	max_left_minus=68	max_left_plus=0	max_min_left=68	max_min_left_minus=68	max_min_left_plus=0	max_min_right=0	max_min_right_minus=0	max_min_right_plus=0	max_pos_hash_score=282	max_right=135	max_right_minus=135	max_right_plus=0	neg_log10_pos_hash_p_value=8.8	new_junction_coverage=0.05	new_junction_read_count=7	no_show=1	polymorphism_frequency=2.394e-02	pos_hash_score=5	prediction=polymorphism	reject=COVERAGE_EVENNESS_SKEW,FREQUENCY_CUTOFF	side_1_annotate_key=gene	side_1_continuation=0	side_1_coverage=1.99	side_1_overlap=8	side_1_possible_overlap_registers=149	side_1_read_count=321	side_1_redundant=0	side_2_annotate_key=gene	side_2_continuation=0	side_2_coverage=1.75	side_2_overlap=0	side_2_possible_overlap_registers=141	side_2_read_count=267	side_2_redundant=0	total_non_overlap_reads=5
JC	314	.	REL606	3628108	-1	REL606	3628267	-1	0	alignment_overlap=11	coverage_minus=4	coverage_plus=1	flanking_left=150	flanking_right=150	frequency=3.697e-02	junction_possible_overlap_registers=138	key=REL606__3628108__-1__REL606__3628278__-1__11____150__150__0__0	max_left=40	max_left_minus=40	max_left_plus=40	max_min_left=40	max_min_left_minus=40	max_min_left_plus=40	max_min_right=0	max_min_right_minus=0	max_min_right_plus=0	max_pos_hash_score=276	max_right=123	max_right_minus=123	max_right_plus=99	neg_log10_pos_hash_p_value=9.2	new_junction_coverage=0.04	new_junction_read_count=6	no_show=1	polymorphism_frequency=3.697e-02	pos_hash_score=4	prediction=polymorphism	reject=COVERAGE_EVENNESS_SKEW,FREQUENCY_CUTOFF	side_1_annotate_key=gene	side_1_continuation=0	side_1_coverage=1.21	side_1_overlap=11	side_1_possible_overlap_registers=149	side_1_read_count=195	side_1_redundant=0	side_2_annotate_key=gene	side_2_continuation=0	side_2_coverage=0.88	side_2_overlap=0	side_2_possible_overlap_registers=138	side_2_read_count=132	side_2_redundant=0	total_non_overlap_reads=5
JC	315	.	REL606	3628286	1	REL606	3629731	-1	0	alignment_overlap=3	coverage_minus=3	coverage_plus=2	flanking_left=150	flanking_right=150	frequency=NA	junction_possible_overlap_registers=146	key=REL606__3628286__1__REL606__3629734__-1__3____150__150__0__0	max_left=146	max_left_minus=138	max_left_plus=146	max_min_left=5	max_min_left_minus=5	max_min_left_plus=0	max_min_right=9	max_min_right_minus=9	max_min_right_plus=7	max_pos_hash_score=292	max_right=146	max_right_minus=146	max_right_plus=7	neg_log10_pos_hash_p_value=9.0	new_junction_coverage=0.04	new_junction_read_count=6	no_show=1	polymorphism_frequency=NA	pos_hash_score=5	prediction=unknown	reject=COVERAGE_EVENNESS_SKEW	side_1_annotate_key=repeat	side_1_continuation=0	side_1_coverage=NA	side_1_overlap=3	side_1_read_count=NA	side_1_redundant=0	side_2_annotate_key=repeat	side_2_continuation=0	side_2_coverage=NA	side_2_overlap=0	side_2_possible_overlap_registers=NA	side_2_read_count=NA	side_2_redundant=0	total_non_overlap_reads=5
JC	316	.	REL606	3628288	-1	REL606	3629735	1	0	alignment_overlap=3	coverage_minus=13	coverage_plus=52	flanking_left=150	flanking_right=150	frequency=3.889e-01	junction_possible_overlap_registers=146	key=REL606__3628288__-1__REL606__3629732__1__3____150__150__0__0	max_left=135	max_left_minus=127	max_left_plus=135	max_min_left=0	max_min_left_minus=0	max_min_left_plus=0	max_min_right=71	max_min_right_minus=57	max_min_right_plus=71	max_pos_hash_score=292	max_right=71	max_right_minus=57	max_right_plus=71	neg_log10_pos_hash_p_value=3.3	new_junction_coverage=0.75	new_junction_read_count=119	polymorphism_frequency=3.889e-01	pos_hash_score=25	prediction=polymorphism	reject=COVERAGE_EVENNESS_SKEW	side_1_annotate_key=gene	side_1_continuation=0	side_1_coverage=0.94	side_1_overlap=3	side_1_possible_overlap_registers=149	side_1_read_count=152	side_1_redundant=0	side_2_annotate_key=gene	side_2_continuation=0	side_2_coverage=1.42	side_2_overlap=0	side_2_possible_overlap_registers=146	side_2_read_count=225	side_2_redundant=0	total_non_overlap_reads=65
JC	317	.	REL606	3632244	1	REL606	3632283	1	0	alignment_overlap=8	coverage_minus=0	coverage_plus=6	flanking_left=150	flanking_right=150	frequency=3.103e-02	junction_possible_overlap_registers=141	key=REL606__3632244__1__REL606__3632275__1__8____150__150__0__0	max_left=139	max_left_minus=0	max_left_plus=139	max_min_left=17	max_min_left_minus=0	max_min_left_plus=17	max_min_right=58	max_min_right_minus=0	max_min_right_plus=58	max_pos_hash_score=282	max_right=125	max_right_minus=0	max_right_plus=125	neg_log10_pos_hash_p_value=8.2	new_junction_coverage=0.05	new_junction_read_count=7	no_show=1	polymorphism_frequency=3.103e-02	pos_hash_score=6	prediction=polymorphism	reject=COVERAGE_EVENNESS_SKEW,FREQUENCY_CUTOFF	side_1_annotate_key=gene	side_1_continuation=0	side_1_coverage=1.13	side_1_overlap=8	side_1_possible_overlap_registers=149	side_1_read_count=183	side_1_redundant=0	side_2_annotate_key=gene	side_2_continuation=0	side_2_coverage=1.73	side_2_overlap=0	side_2_possible_overlap_registers=141	side_2_read_count=264	side_2_redundant=0	total_non_overlap_reads=6
JC	318	.	REL606	3641582	-1	REL606	3641598	-1	0	alignment_overlap=7	coverage_minus=2	coverage_plus=1	flanking_left=150	flanking_right=150	frequency=1.722e-02	junction_possible_overlap_registers=142	key=REL606__3641582__-1__REL606__3641605__-1__7____150__150__0__0	max_left=62	max_left_minus=62	max_left_plus=14	max_min_left=62	max_min_left_minus=62	max_min_left_plus=14	max_min_right=0	max_min_right_minus=0	max_min_right_plus=0	max_pos_hash_score=284	max_right=129	max_right_minus=101	max_right_plus=129	neg_log10_pos_hash_p_value=10.0	new_junction_coverage=0.02	new_junction_read_count=3	no_show=1	polymorphism_frequency=1.722e-02	pos_hash_score=3	prediction=polymorphism	reject=COVERAGE_EVENNESS_SKEW,FREQUENCY_CUTOFF	side_1_annotate_key=gene	side_1_continuation=0	side_1_coverage=1.12	side_1_overlap=7	side_1_possible_overlap_registers=149	side_1_read_count=181	side_1_redundant=0	side_2_annotate_key=gene	side_2_continuation=0	side_2_coverage=1.11	side_2_overlap=0	side_2_possible_overlap_registers=142	side_2_read_count=170	side_2_redundant=0	total_non_overlap_reads=3
JC	319	.	REL606	3731899	-1	REL606	3731901	-1	0	alignment_overlap=7	coverage_minus=2	coverage_plus=1	flanking_left=150	flanking_right=150	frequency=2.227e-02	junction_possible_overlap_registers=142	key=REL606__3731899__-1__REL606__3731908__-1__7____150__150__0__0	max_left=76	max_left_minus=76	max_left_plus=14	max_min_left=36	max_min_left_minus=36	max_min_left_plus=14	max_min_right=67	max_min_right_minus=67	max_min_right_plus=0	max_pos_hash_score=284	max_right=129	max_right_minus=107	max_right_plus=129	neg_log10_pos_hash_p_value=10.0	new_junction_coverage=0.02	new_junction_read_count=3	no_show=1	polymorphism_frequency=2.227e-02	pos_hash_score=3	prediction=polymorphism	reject=COVERAGE_EVENNESS_SKEW,FREQUENCY_CUTOFF	side_1_annotate_key=gene	side_1_continuation=0	side_1_coverage=0.87	side_1_overlap=7	side_1_possible_overlap_registers=149	side_1_read_count=141	side_1_redundant=0	side_2_annotate_key=gene	side_2_continuation=0	side_2_coverage=0.84	side_2_overlap=0	side_2_possible_overlap_registers=142	side_2_read_count=129	side_2_redundant=0	total_non_overlap_reads=3
JC	320	.	REL606	3733531	1	REL606	3733663	1	0	alignment_overlap=8	coverage_minus=0	coverage_plus=4	flanking_left=150	flanking_right=150	frequency=4.518e-02	junction_possible_overlap_registers=141	key=REL606__3733531__1__REL606__3733655__1__8____150__150__0__0	max_left=128	max_left_minus=0	max_left_plus=128	max_min_left=0	max_min_left_minus=0	max_min_left_plus=0	max_min_right=39	max_min_right_minus=0	max_min_right_plus=39	max_pos_hash_score=282	max_right=39	max_right_minus=0	max_right_plus=39	neg_log10_pos_hash_p_value=9.3	new_junction_coverage=0.03	new_junction_read_count=4	no_show=1	polymorphism_frequency=4.518e-02	pos_hash_score=4	prediction=polymorphism	reject=COVERAGE_EVENNESS_SKEW,FREQUENCY_CUTOFF	side_1_annotate_key=gene	side_1_continuation=0	side_1_coverage=0.57	side_1_overlap=8	side_1_possible_overlap_registers=149	side_1_read_count=92	side_1_redundant=0	side_2_annotate_key=gene	side_2_continuation=0	side_2_coverage=0.54	side_2_overlap=0	side_2_possible_overlap_registers=141	side_2_read_count=82	side_2_redundant=0	total_non_overlap_reads=4
JC	321	.	REL606	3747398	-1	REL606	3747424	-1	0	alignment_overlap=7	coverage_minus=3	coverage_plus=0	flanking_left=150	flanking_right=150	frequency=1.945e-02	junction_possible_overlap_registers=142	key=REL606__3747398__-1__REL606__3747431__-1__7____150__150__0__0	max_left=88	max_left_minus=88	max_left_plus=0	max_min_left=53	max_min_left_minus=53	max_min_left_plus=0	max_min_right=55	max_min_right_minus=55	max_min_right_plus=0	max_pos_hash_score=284	max_right=138	max_right_minus=138	max_right_plus=0	neg_log10_pos_hash_p_value=10.0	new_junction_coverage=0.02	new_junction_read_count=3	no_show=1	polymorphism_frequency=1.945e-02	pos_hash_score=3	prediction=polymorphism	reject=COVERAGE_EVENNESS_SKEW,FREQUENCY_CUTOFF	side_1_annotate_key=gene	side_1_continuation=0	side_1_coverage=0.99	side_1_overlap=7	side_1_possible_overlap_registers=149	side_1_read_count=159	side_1_redundant=0	side_2_annotate_key=gene	side_2_continuation=0	side_2_coverage=0.98	side_2_overlap=0	side_2_possible_overlap_registers=142	side_2_read_count=151	side_2_redundant=0	total_non_overlap_reads=3
JC	322	.	REL606	3750526	1	REL606	3750575	1	0	alignment_overlap=13	coverage_minus=1	coverage_plus=7	flanking_left=150	flanking_right=150	frequency=5.264e-02	junction_possible_overlap_registers=136	key=REL606__3750526__1__REL606__3750562__1__13____150__150__0__0	max_left=135	max_left_minus=33	max_left_plus=135	max_min_left=33	max_min_left_minus=33	max_min_left_plus=18	max_min_right=31	max_min_right_minus=0	max_min_right_plus=31	max_pos_hash_score=272	max_right=119	max_right_minus=104	max_right_plus=119	neg_log10_pos_hash_p_value=7.6	new_junction_coverage=0.06	new_junction_read_count=9	no_show=1	polymorphism_frequency=5.264e-02	pos_hash_score=7	prediction=polymorphism	reject=COVERAGE_EVENNESS_SKEW,FREQUENCY_CUTOFF	side_1_annotate_key=gene	side_1_continuation=0	side_1_coverage=1.00	side_1_overlap=13	side_1_possible_overlap_registers=149	side_1_read_count=161	side_1_redundant=0	side_2_annotate_key=gene	side_2_continuation=0	side_2_coverage=1.20	side_2_overlap=0	side_2_possible_overlap_registers=136	side_2_read_count=177	side_2_redundant=0	total_non_overlap_reads=8
JC	323	.	REL606	3761082	1	REL606	3761103	1	0	alignment_overlap=7	coverage_minus=1	coverage_plus=6	flanking_left=150	flanking_right=150	frequency=3.505e-02	junction_possible_overlap_registers=142	key=REL606__3761082__1__REL606__3761096__1__7____150__150__0__0	max_left=133	max_left_minus=133	max_left_plus=125	max_min_left=70	max_min_left_minus=0	max_min_left_plus=70	max_min_right=71	max_min_right_minus=10	max_min_right_plus=71	max_pos_hash_score=284	max_right=98	max_right_minus=10	max_right_plus=98	neg_log10_pos_hash_p_value=8.8	new_junction_coverage=0.05	new_junction_read_count=7	no_show=1	polymorphism_frequency=3.505e-02	pos_hash_score=5	prediction=polymorphism	reject=COVERAGE_EVENNESS_SKEW,FREQUENCY_CUTOFF	side_1_annotate_key=gene	side_1_continuation=0	side_1_coverage=1.26	side_1_overlap=7	side_1_possible_overlap_registers=149	side_1_read_count=203	side_1_redundant=0	side_2_annotate_key=gene	side_2_continuation=0	side_2_coverage=1.25	side_2_overlap=0	side_2_possible_overlap_registers=142	side_2_read_count=192	side_2_redundant=0	total_non_overlap_reads=7
JC	324	.	REL606	3766858	1	REL606	3766890	1	0	alignment_overlap=5	coverage_minus=0	coverage_plus=5	flanking_left=150	flanking_right=150	frequency=3.498e-02	junction_possible_overlap_registers=144	key=REL606__3766858__1__REL606__3766885__1__5____150__150__0__0	max_left=138	max_left_minus=0	max_left_plus=138	max_min_left=70	max_min_left_minus=0	max_min_left_plus=70	max_min_right=65	max_min_right_minus=0	max_min_right_plus=65	max_pos_hash_score=288	max_right=75	max_right_minus=0	max_right_plus=75	neg_log10_pos_hash_p_value=8.9	new_junction_coverage=0.03	new_junction_read_count=5	no_show=1	polymorphism_frequency=3.498e-02	pos_hash_score=5	prediction=polymorphism	reject=COVERAGE_EVENNESS_SKEW,FREQUENCY_CUTOFF	side_1_annotate_key=gene	side_1_continuation=0	side_1_coverage=0.94	side_1_overlap=5	side_1_possible_overlap_registers=149	side_1_read_count=152	side_1_redundant=0	side_2_annotate_key=gene	side_2_continuation=0	side_2_coverage=0.83	side_2_overlap=0	side_2_possible_overlap_registers=144	side_2_read_count=129	side_2_redundant=0	total_non_overlap_reads=5
JC	325	.	REL606	3820180	1	REL606	3820219	1	0	alignment_overlap=12	coverage_minus=1	coverage_plus=10	flanking_left=150	flanking_right=150	frequency=7.302e-02	junction_possible_overlap_registers=137	key=REL606__3820180__1__REL606__3820207__1__12____150__150__0__0	max_left=132	max_left_minus=132	max_left_plus=130	max_min_left=0	max_min_left_minus=0	max_min_left_plus=0	max_min_right=58	max_min_right_minus=6	max_min_right_plus=58	max_pos_hash_score=274	max_right=58	max_right_minus=6	max_right_plus=58	neg_log10_pos_hash_p_value=6.8	new_junction_coverage=0.07	new_junction_read_count=11	polymorphism_frequency=7.302e-02	pos_hash_score=9	prediction=polymorphism	reject=COVERAGE_EVENNESS_SKEW,FREQUENCY_CUTOFF	side_1_annotate_key=gene	side_1_continuation=0	side_1_coverage=0.98	side_1_overlap=12	side_1_possible_overlap_registers=149	side_1_read_count=158	side_1_redundant=0	side_2_annotate_key=gene	side_2_continuation=0	side_2_coverage=0.90	side_2_overlap=0	side_2_possible_overlap_registers=137	side_2_read_count=134	side_2_redundant=0	total_non_overlap_reads=11
JC	326	.	REL606	3820191	-1	REL606	3820206	-1	0	alignment_overlap=12	coverage_minus=5	coverage_plus=1	flanking_left=150	flanking_right=150	frequency=4.129e-02	junction_possible_overlap_registers=137	key=REL606__3820191__-1__REL606__3820218__-1__12____150__150__0__0	max_left=134	max_left_minus=134	max_left_plus=120	max_min_left=61	max_min_left_minus=61	max_min_left_plus=0	max_min_right=42	max_min_right_minus=42	max_min_right_plus=18	max_pos_hash_score=274	max_right=128	max_right_minus=128	max_right_plus=18	neg_log10_pos_hash_p_value=8.1	new_junction_coverage=0.04	new_junction_read_count=6	no_show=1	polymorphism_frequency=4.129e-02	pos_hash_score=6	prediction=polymorphism	reject=COVERAGE_EVENNESS_SKEW,FREQUENCY_CUTOFF	side_1_annotate_key=gene	side_1_continuation=0	side_1_coverage=0.96	side_1_overlap=12	side_1_possible_overlap_registers=149	side_1_read_count=154	side_1_redundant=0	side_2_annotate_key=gene	side_2_continuation=0	side_2_coverage=0.92	side_2_overlap=0	side_2_possible_overlap_registers=137	side_2_read_count=137	side_2_redundant=0	total_non_overlap_reads=6
JC	327	.	REL606	3825953	1	REL606	3975518	1	0	alignment_overlap=0	coverage_minus=99	coverage_plus=90	flanking_left=150	flanking_right=150	frequency=1	junction_possible_overlap_registers=149	key=REL606__3825953__1__REL606__3975518__1__0____150__150__1__0	max_left=146	max_left_minus=146	max_left_plus=146	max_min_left=73	max_min_left_minus=65	max_min_left_plus=73	max_min_right=75	max_min_right_minus=75	max_min_right_plus=74	max_pos_hash_score=298	max_right=149	max_right_minus=149	max_right_plus=145	neg_log10_pos_hash_p_value=0.1	new_junction_coverage=1.30	new_junction_read_count=210	polymorphism_frequency=1.000e+00	pos_hash_score=85	prediction=consensus	read_count_offset=3	side_1_annotate_key=repeat	side_1_continuation=0	side_1_coverage=NA	side_1_overlap=0	side_1_read_count=NA	side_1_redundant=1	side_2_annotate_key=gene	side_2_continuation=0	side_2_coverage=0.00	side_2_overlap=0	side_2_possible_overlap_registers=146	side_2_read_count=0	side_2_redundant=0	total_non_overlap_reads=189
JC	328	.	REL606	3845167	1	REL606	3845249	1	0	alignment_overlap=10	coverage_minus=0	coverage_plus=5	flanking_left=150	flanking_right=150	frequency=4.251e-02	junction_possible_overlap_registers=139	key=REL606__3845167__1__REL606__3845239__1__10____150__150__0__0	max_left=112	max_left_minus=0	max_left_plus=112	max_min_left=62	max_min_left_minus=0	max_min_left_plus=62	max_min_right=66	max_min_right_minus=0	max_min_right_plus=66	max_pos_hash_score=278	max_right=78	max_right_minus=0	max_right_plus=78	neg_log10_pos_hash_p_value=8.7	new_junction_coverage=0.03	new_junction_read_count=5	no_show=1	polymorphism_frequency=4.251e-02	pos_hash_score=5	prediction=polymorphism	reject=COVERAGE_EVENNESS_SKEW,FREQUENCY_CUTOFF	side_1_annotate_key=gene	side_1_continuation=0	side_1_coverage=0.63	side_1_overlap=10	side_1_possible_overlap_registers=149	side_1_read_count=101	side_1_redundant=0	side_2_annotate_key=gene	side_2_continuation=0	side_2_coverage=0.87	side_2_overlap=0	side_2_possible_overlap_registers=139	side_2_read_count=131	side_2_redundant=0	total_non_overlap_reads=5
JC	329	.	REL606	3862714	1	REL606	3862863	1	0	alignment_overlap=9	coverage_minus=2	coverage_plus=2	flanking_left=150	flanking_right=150	frequency=2.515e-02	junction_possible_overlap_registers=140	key=REL606__3862714__1__REL606__3862854__1__9____150__150__0__0	max_left=127	max_left_minus=87	max_left_plus=127	max_min_left=11	max_min_left_minus=11	max_min_left_plus=0	max_min_right=56	max_min_right_minus=54	max_min_right_plus=56	max_pos_hash_score=280	max_right=130	max_right_minus=130	max_right_plus=56	neg_log10_pos_hash_p_value=9.3	new_junction_coverage=0.03	new_junction_read_count=4	no_show=1	polymorphism_frequency=2.515e-02	pos_hash_score=4	prediction=polymorphism	reject=COVERAGE_EVENNESS_SKEW,FREQUENCY_CUTOFF	side_1_annotate_key=gene	side_1_continuation=0	side_1_coverage=1.02	side_1_overlap=9	side_1_possible_overlap_registers=149	side_1_read_count=164	side_1_redundant=0	side_2_annotate_key=gene	side_2_continuation=0	side_2_coverage=1.03	side_2_overlap=0	side_2_possible_overlap_registers=140	side_2_read_count=156	side_2_redundant=0	total_non_overlap_reads=4
JC	330	.	REL606	3868839	-1	REL606	3868840	-1	0	alignment_overlap=9	coverage_minus=3	coverage_plus=0	flanking_left=150	flanking_right=150	frequency=1.836e-02	junction_possible_overlap_registers=140	key=REL606__3868839__-1__REL606__3868849__-1__9____150__150__0__0	max_left=66	max_left_minus=66	max_left_plus=0	max_min_left=66	max_min_left_minus=66	max_min_left_plus=0	max_min_right=0	max_min_right_minus=0	max_min_right_plus=0	max_pos_hash_score=280	max_right=132	max_right_minus=132	max_right_plus=0	neg_log10_pos_hash_p_value=9.9	new_junction_coverage=0.02	new_junction_read_count=3	no_show=1	polymorphism_frequency=1.836e-02	pos_hash_score=3	prediction=polymorphism	reject=COVERAGE_EVENNESS_SKEW,FREQUENCY_CUTOFF	side_1_annotate_key=gene	side_1_continuation=0	side_1_coverage=1.05	side_1_overlap=9	side_1_possible_overlap_registers=149	side_1_read_count=169	side_1_redundant=0	side_2_annotate_key=gene	side_2_continuation=0	side_2_coverage=1.07	side_2_overlap=0	side_2_possible_overlap_registers=140	side_2_read_count=162	side_2_redundant=0	total_non_overlap_reads=3
JC	331	.	REL606	3877644	-1	REL606	3877736	-1	0	alignment_overlap=8	coverage_minus=4	coverage_plus=0	flanking_left=150	flanking_right=150	frequency=3.235e-02	junction_possible_overlap_registers=141	key=REL606__3877644__-1__REL606__3877744__-1__8____150__150__0__0	max_left=55	max_left_minus=55	max_left_plus=0	max_min_left=55	max_min_left_minus=55	max_min_left_plus=0	max_min_right=0	max_min_right_minus=0	max_min_right_plus=0	max_pos_hash_score=282	max_right=124	max_right_minus=124	max_right_plus=0	neg_log10_pos_hash_p_value=9.3	new_junction_coverage=0.03	new_junction_read_count=5	no_show=1	polymorphism_frequency=3.235e-02	pos_hash_score=4	prediction=polymorphism	reject=COVERAGE_EVENNESS_SKEW,FREQUENCY_CUTOFF	side_1_annotate_key=gene	side_1_continuation=0	side_1_coverage=1.02	side_1_overlap=8	side_1_possible_overlap_registers=149	side_1_read_count=165	side_1_redundant=0	side_2_annotate_key=gene	side_2_continuation=0	side_2_coverage=0.94	side_2_overlap=0	side_2_possible_overlap_registers=141	side_2_read_count=143	side_2_redundant=0	total_non_overlap_reads=4
JC	332	.	REL606	3882761	1	REL606	3882967	1	0	alignment_overlap=8	coverage_minus=0	coverage_plus=3	flanking_left=150	flanking_right=150	frequency=2.046e-02	junction_possible_overlap_registers=141	key=REL606__3882761__1__REL606__3882959__1__8____150__150__0__0	max_left=122	max_left_minus=0	max_left_plus=122	max_min_left=0	max_min_left_minus=0	max_min_left_plus=0	max_min_right=61	max_min_right_minus=0	max_min_right_plus=61	max_pos_hash_score=282	max_right=61	max_right_minus=0	max_right_plus=61	neg_log10_pos_hash_p_value=10.0	new_junction_coverage=0.02	new_junction_read_count=3	no_show=1	polymorphism_frequency=2.046e-02	pos_hash_score=3	prediction=polymorphism	reject=COVERAGE_EVENNESS_SKEW,FREQUENCY_CUTOFF	side_1_annotate_key=gene	side_1_continuation=0	side_1_coverage=1.00	side_1_overlap=8	side_1_possible_overlap_registers=149	side_1_read_count=162	side_1_redundant=0	side_2_annotate_key=gene	side_2_continuation=0	side_2_coverage=0.88	side_2_overlap=0	side_2_possible_overlap_registers=141	side_2_read_count=134	side_2_redundant=0	total_non_overlap_reads=3
JC	333	.	REL606	3882768	-1	REL606	3882958	-1	0	alignment_overlap=8	coverage_minus=4	coverage_plus=0	flanking_left=150	flanking_right=150	frequency=2.727e-02	junction_possible_overlap_registers=141	key=REL606__3882768__-1__REL606__3882966__-1__8____150__150__0__0	max_left=98	max_left_minus=98	max_left_plus=0	max_min_left=39	max_min_left_minus=39	max_min_left_plus=0	max_min_right=44	max_min_right_minus=44	max_min_right_plus=0	max_pos_hash_score=282	max_right=133	max_right_minus=133	max_right_plus=0	neg_log10_pos_hash_p_value=9.3	new_junction_coverage=0.03	new_junction_read_count=4	no_show=1	polymorphism_frequency=2.727e-02	pos_hash_score=4	prediction=polymorphism	reject=COVERAGE_EVENNESS_SKEW,FREQUENCY_CUTOFF	side_1_annotate_key=gene	side_1_continuation=0	side_1_coverage=0.99	side_1_overlap=8	side_1_possible_overlap_registers=149	side_1_read_count=160	side_1_redundant=0	side_2_annotate_key=gene	side_2_continuation=0	side_2_coverage=0.88	side_2_overlap=0	side_2_possible_overlap_registers=141	side_2_read_count=134	side_2_redundant=0	total_non_overlap_reads=4
JC	334	.	REL606	3900660	1	REL606	3900773	1	0	alignment_overlap=8	coverage_minus=0	coverage_plus=7	flanking_left=150	flanking_right=150	frequency=4.478e-02	junction_possible_overlap_registers=141	key=REL606__3900660__1__REL606__3900765__1__8____150__150__0__0	max_left=135	max_left_minus=0	max_left_plus=135	max_min_left=70	max_min_left_minus=0	max_min_left_plus=70	max_min_right=66	max_min_right_minus=0	max_min_right_plus=66	max_pos_hash_score=282	max_right=82	max_right_minus=0	max_right_plus=82	neg_log10_pos_hash_p_value=8.2	new_junction_coverage=0.05	new_junction_read_count=7	no_show=1	polymorphism_frequency=4.478e-02	pos_hash_score=6	prediction=polymorphism	reject=COVERAGE_EVENNESS_SKEW,FREQUENCY_CUTOFF	side_1_annotate_key=gene	side_1_continuation=0	side_1_coverage=1.08	side_1_overlap=8	side_1_possible_overlap_registers=149	side_1_read_count=174	side_1_redundant=0	side_2_annotate_key=gene	side_2_continuation=0	side_2_coverage=0.88	side_2_overlap=0	side_2_possible_overlap_registers=141	side_2_read_count=134	side_2_redundant=0	total_non_overlap_reads=7
JC	335	.	REL606	3900667	-1	REL606	3900764	-1	0	alignment_overlap=8	coverage_minus=3	coverage_plus=0	flanking_left=150	flanking_right=150	frequency=1.938e-02	junction_possible_overlap_registers=141	key=REL606__3900667__-1__REL606__3900772__-1__8____150__150__0__0	max_left=74	max_left_minus=74	max_left_plus=0	max_min_left=46	max_min_left_minus=46	max_min_left_plus=0	max_min_right=68	max_min_right_minus=68	max_min_right_plus=0	max_pos_hash_score=282	max_right=114	max_right_minus=114	max_right_plus=0	neg_log10_pos_hash_p_value=10.0	new_junction_coverage=0.02	new_junction_read_count=3	no_show=1	polymorphism_frequency=1.938e-02	pos_hash_score=3	prediction=polymorphism	reject=COVERAGE_EVENNESS_SKEW,FREQUENCY_CUTOFF	side_1_annotate_key=gene	side_1_continuation=0	side_1_coverage=1.09	side_1_overlap=8	side_1_possible_overlap_registers=149	side_1_read_count=176	side_1_redundant=0	side_2_annotate_key=gene	side_2_continuation=0	side_2_coverage=0.90	side_2_overlap=0	side_2_possible_overlap_registers=141	side_2_read_count=137	side_2_redundant=0	total_non_overlap_reads=3
JC	336	.	REL606	3902131	1	REL606	3902172	1	0	alignment_overlap=9	coverage_minus=0	coverage_plus=4	flanking_left=150	flanking_right=150	frequency=2.511e-02	junction_possible_overlap_registers=140	key=REL606__3902131__1__REL606__3902163__1__9____150__150__0__0	max_left=130	max_left_minus=0	max_left_plus=130	max_min_left=65	max_min_left_minus=0	max_min_left_plus=65	max_min_right=35	max_min_right_minus=0	max_min_right_plus=35	max_pos_hash_score=280	max_right=76	max_right_minus=0	max_right_plus=76	neg_log10_pos_hash_p_value=9.3	new_junction_coverage=0.03	new_junction_read_count=4	no_show=1	polymorphism_frequency=2.511e-02	pos_hash_score=4	prediction=polymorphism	reject=COVERAGE_EVENNESS_SKEW,FREQUENCY_CUTOFF	side_1_annotate_key=gene	side_1_continuation=0	side_1_coverage=1.07	side_1_overlap=9	side_1_possible_overlap_registers=149	side_1_read_count=173	side_1_redundant=0	side_2_annotate_key=gene	side_2_continuation=0	side_2_coverage=0.98	side_2_overlap=0	side_2_possible_overlap_registers=140	side_2_read_count=148	side_2_redundant=0	total_non_overlap_reads=4
JC	337	.	REL606	3907189	1	REL606	3907317	1	0	alignment_overlap=9	coverage_minus=0	coverage_plus=3	flanking_left=150	flanking_right=150	frequency=1.393e-02	junction_possible_overlap_registers=140	key=REL606__3907189__1__REL606__3907308__1__9____150__150__0__0	max_left=95	max_left_minus=0	max_left_plus=95	max_min_left=35	max_min_left_minus=0	max_min_left_plus=35	max_min_right=56	max_min_right_minus=0	max_min_right_plus=56	max_pos_hash_score=280	max_right=106	max_right_minus=0	max_right_plus=106	neg_log10_pos_hash_p_value=9.9	new_junction_coverage=0.02	new_junction_read_count=3	no_show=1	polymorphism_frequency=1.393e-02	pos_hash_score=3	prediction=polymorphism	reject=COVERAGE_EVENNESS_SKEW,FREQUENCY_CUTOFF	side_1_annotate_key=gene	side_1_continuation=0	side_1_coverage=1.46	side_1_overlap=9	side_1_possible_overlap_registers=149	side_1_read_count=236	side_1_redundant=0	side_2_annotate_key=gene	side_2_continuation=0	side_2_coverage=1.34	side_2_overlap=0	side_2_possible_overlap_registers=140	side_2_read_count=203	side_2_redundant=0	total_non_overlap_reads=3
JC	338	.	REL606	3928634	-1	REL606	3928689	-1	0	alignment_overlap=8	coverage_minus=4	coverage_plus=0	flanking_left=150	flanking_right=150	frequency=2.933e-02	junction_possible_overlap_registers=141	key=REL606__3928634__-1__REL606__3928697__-1__8____150__150__0__0	max_left=63	max_left_minus=63	max_left_plus=0	max_min_left=63	max_min_left_minus=63	max_min_left_plus=0	max_min_right=0	max_min_right_minus=0	max_min_right_plus=0	max_pos_hash_score=282	max_right=141	max_right_minus=141	max_right_plus=0	neg_log10_pos_hash_p_value=9.3	new_junction_coverage=0.03	new_junction_read_count=4	no_show=1	polymorphism_frequency=2.933e-02	pos_hash_score=4	prediction=polymorphism	reject=COVERAGE_EVENNESS_SKEW,FREQUENCY_CUTOFF	side_1_annotate_key=gene	side_1_continuation=0	side_1_coverage=0.84	side_1_overlap=8	side_1_possible_overlap_registers=149	side_1_read_count=135	side_1_redundant=0	side_2_annotate_key=gene	side_2_continuation=0	side_2_coverage=0.90	side_2_overlap=0	side_2_possible_overlap_registers=141	side_2_read_count=137	side_2_redundant=0	total_non_overlap_reads=4
JC	339	.	REL606	3938404	1	REL606	3938494	1	0	alignment_overlap=10	coverage_minus=0	coverage_plus=6	flanking_left=150	flanking_right=150	frequency=4.569e-02	junction_possible_overlap_registers=139	key=REL606__3938404__1__REL606__3938484__1__10____150__150__0__0	max_left=105	max_left_minus=0	max_left_plus=105	max_min_left=50	max_min_left_minus=0	max_min_left_plus=50	max_min_right=56	max_min_right_minus=0	max_min_right_plus=56	max_pos_hash_score=278	max_right=118	max_right_minus=0	max_right_plus=118	neg_log10_pos_hash_p_value=8.7	new_junction_coverage=0.04	new_junction_read_count=6	no_show=1	polymorphism_frequency=4.569e-02	pos_hash_score=5	prediction=polymorphism	reject=COVERAGE_EVENNESS_SKEW,FREQUENCY_CUTOFF	side_1_annotate_key=gene	side_1_continuation=0	side_1_coverage=0.96	side_1_overlap=10	side_1_possible_overlap_registers=149	side_1_read_count=154	side_1_redundant=0	side_2_annotate_key=gene	side_2_continuation=0	side_2_coverage=0.71	side_2_overlap=0	side_2_possible_overlap_registers=139	side_2_read_count=107	side_2_redundant=0	total_non_overlap_reads=6
JC	340	.	REL606	3938413	-1	REL606	3938483	-1	0	alignment_overlap=10	coverage_minus=7	coverage_plus=0	flanking_left=150	flanking_right=150	frequency=5.327e-02	junction_possible_overlap_registers=139	key=REL606__3938413__-1__REL606__3938493__-1__10____150__150__0__0	max_left=81	max_left_minus=81	max_left_plus=0	max_min_left=61	max_min_left_minus=61	max_min_left_plus=0	max_min_right=59	max_min_right_minus=59	max_min_right_plus=0	max_pos_hash_score=278	max_right=130	max_right_minus=130	max_right_plus=0	neg_log10_pos_hash_p_value=7.7	new_junction_coverage=0.05	new_junction_read_count=7	no_show=1	polymorphism_frequency=5.327e-02	pos_hash_score=7	prediction=polymorphism	reject=COVERAGE_EVENNESS_SKEW,FREQUENCY_CUTOFF	side_1_annotate_key=gene	side_1_continuation=0	side_1_coverage=0.94	side_1_overlap=10	side_1_possible_overlap_registers=149	side_1_read_count=152	side_1_redundant=0	side_2_annotate_key=gene	side_2_continuation=0	side_2_coverage=0.71	side_2_overlap=0	side_2_possible_overlap_registers=139	side_2_read_count=107	side_2_redundant=0	total_non_overlap_reads=7
JC	341	.	REL606	3941527	1	REL606	3941548	1	0	alignment_overlap=9	coverage_minus=3	coverage_plus=5	flanking_left=150	flanking_right=150	frequency=5.865e-02	junction_possible_overlap_registers=140	key=REL606__3941527__1__REL606__3941539__1__9____150__150__0__1	max_left=123	max_left_minus=123	max_left_plus=107	max_min_left=70	max_min_left_minus=0	max_min_left_plus=70	max_min_right=69	max_min_right_minus=32	max_min_right_plus=69	max_pos_hash_score=280	max_right=71	max_right_minus=32	max_right_plus=71	neg_log10_pos_hash_p_value=7.3	new_junction_coverage=0.08	new_junction_read_count=12	no_show=1	polymorphism_frequency=5.865e-02	pos_hash_score=8	prediction=polymorphism	reject=COVERAGE_EVENNESS_SKEW,FREQUENCY_CUTOFF	side_1_annotate_key=gene	side_1_continuation=0	side_1_coverage=1.27	side_1_overlap=9	side_1_possible_overlap_registers=149	side_1_read_count=205	side_1_redundant=0	side_2_annotate_key=repeat	side_2_continuation=0	side_2_coverage=NA	side_2_overlap=0	side_2_possible_overlap_registers=NA	side_2_read_count=NA	side_2_redundant=1	total_non_overlap_reads=8
JC	342	.	REL606	3941539	1	REL606	3941539	1	-3	alignment_overlap=-3	coverage_minus=4	coverage_plus=0	flanking_left=150	flanking_right=150	frequency=8.416e-02	junction_possible_overlap_registers=146	key=REL606__3941539__1__REL606__3941539__1__-3__ACG__150__150__0__0	max_left=54	max_left_minus=54	max_left_plus=0	max_min_left=54	max_min_left_minus=54	max_min_left_plus=0	max_min_right=0	max_min_right_minus=0	max_min_right_plus=0	max_pos_hash_score=292	max_right=102	max_right_minus=102	max_right_plus=0	neg_log10_pos_hash_p_value=10.2	new_junction_coverage=0.12	new_junction_read_count=19	no_show=1	polymorphism_frequency=8.416e-02	pos_hash_score=3	prediction=polymorphism	reject=COVERAGE_EVENNESS_SKEW,FREQUENCY_CUTOFF	side_1_annotate_key=gene	side_1_continuation=0	side_1_coverage=1.31	side_1_overlap=0	side_1_possible_overlap_registers=149	side_1_read_count=211	side_1_redundant=0	side_2_annotate_key=gene	side_2_continuation=0	side_2_coverage=1.31	side_2_overlap=0	side_2_possible_overlap_registers=149	side_2_read_count=211	side_2_redundant=0	total_non_overlap_reads=4	unique_read_sequence=ACG
JC	343	.	REL606	3945450	-1	REL606	3945456	-1	0	alignment_overlap=10	coverage_minus=4	coverage_plus=0	flanking_left=150	flanking_right=150	frequency=2.173e-02	junction_possible_overlap_registers=139	key=REL606__3945450__-1__REL606__3945466__-1__10____150__150__0__0	max_left=45	max_left_minus=45	max_left_plus=0	max_min_left=45	max_min_left_minus=45	max_min_left_plus=0	max_min_right=0	max_min_right_minus=0	max_min_right_plus=0	max_pos_hash_score=278	max_right=132	max_right_minus=132	max_right_plus=0	neg_log10_pos_hash_p_value=9.2	new_junction_coverage=0.03	new_junction_read_count=4	no_show=1	polymorphism_frequency=2.173e-02	pos_hash_score=4	prediction=polymorphism	reject=COVERAGE_EVENNESS_SKEW,FREQUENCY_CUTOFF	side_1_annotate_key=gene	side_1_continuation=0	side_1_coverage=1.19	side_1_overlap=10	side_1_possible_overlap_registers=149	side_1_read_count=192	side_1_redundant=0	side_2_annotate_key=gene	side_2_continuation=0	side_2_coverage=1.20	side_2_overlap=0	side_2_possible_overlap_registers=139	side_2_read_count=181	side_2_redundant=0	total_non_overlap_reads=4
JC	344	.	REL606	3960692	1	REL606	3960726	1	0	alignment_overlap=10	coverage_minus=0	coverage_plus=5	flanking_left=150	flanking_right=150	frequency=2.708e-02	junction_possible_overlap_registers=139	key=REL606__3960692__1__REL606__3960716__1__10____150__150__0__0	max_left=138	max_left_minus=0	max_left_plus=138	max_min_left=0	max_min_left_minus=0	max_min_left_plus=0	max_min_right=45	max_min_right_minus=0	max_min_right_plus=45	max_pos_hash_score=278	max_right=45	max_right_minus=0	max_right_plus=45	neg_log10_pos_hash_p_value=9.2	new_junction_coverage=0.03	new_junction_read_count=5	no_show=1	polymorphism_frequency=2.708e-02	pos_hash_score=4	prediction=polymorphism	reject=COVERAGE_EVENNESS_SKEW,FREQUENCY_CUTOFF	side_1_annotate_key=gene	side_1_continuation=0	side_1_coverage=1.17	side_1_overlap=10	side_1_possible_overlap_registers=149	side_1_read_count=189	side_1_redundant=0	side_2_annotate_key=gene	side_2_continuation=0	side_2_coverage=1.22	side_2_overlap=0	side_2_possible_overlap_registers=139	side_2_read_count=183	side_2_redundant=0	total_non_overlap_reads=5
JC	345	.	REL606	3960701	-1	REL606	3960715	-1	0	alignment_overlap=10	coverage_minus=4	coverage_plus=1	flanking_left=150	flanking_right=150	frequency=2.707e-02	junction_possible_overlap_registers=139	key=REL606__3960701__-1__REL606__3960725__-1__10____150__150__0__0	max_left=128	max_left_minus=47	max_left_plus=128	max_min_left=47	max_min_left_minus=47	max_min_left_plus=0	max_min_right=12	max_min_right_minus=0	max_min_right_plus=12	max_pos_hash_score=278	max_right=135	max_right_minus=135	max_right_plus=12	neg_log10_pos_hash_p_value=8.7	new_junction_coverage=0.03	new_junction_read_count=5	no_show=1	polymorphism_frequency=2.707e-02	pos_hash_score=5	prediction=polymorphism	reject=COVERAGE_EVENNESS_SKEW,FREQUENCY_CUTOFF	side_1_annotate_key=gene	side_1_continuation=0	side_1_coverage=1.17	side_1_overlap=10	side_1_possible_overlap_registers=149	side_1_read_count=188	side_1_redundant=0	side_2_annotate_key=gene	side_2_continuation=0	side_2_coverage=1.22	side_2_overlap=0	side_2_possible_overlap_registers=139	side_2_read_count=184	side_2_redundant=0	total_non_overlap_reads=5
JC	346	.	REL606	3984893	-1	REL606	3984942	-1	0	alignment_overlap=8	coverage_minus=4	coverage_plus=1	flanking_left=150	flanking_right=150	frequency=3.638e-02	junction_possible_overlap_registers=141	key=REL606__3984893__-1__REL606__3984950__-1__8____150__150__0__0	max_left=75	max_left_minus=75	max_left_plus=1	max_min_left=52	max_min_left_minus=52	max_min_left_plus=1	max_min_right=67	max_min_right_minus=67	max_min_right_plus=0	max_pos_hash_score=282	max_right=137	max_right_minus=137	max_right_plus=137	neg_log10_pos_hash_p_value=9.3	new_junction_coverage=0.03	new_junction_read_count=5	no_show=1	polymorphism_frequency=3.638e-02	pos_hash_score=4	prediction=polymorphism	reject=COVERAGE_EVENNESS_SKEW,FREQUENCY_CUTOFF	side_1_annotate_key=gene	side_1_continuation=0	side_1_coverage=0.82	side_1_overlap=8	side_1_possible_overlap_registers=149	side_1_read_count=132	side_1_redundant=0	side_2_annotate_key=gene	side_2_continuation=0	side_2_coverage=0.92	side_2_overlap=0	side_2_possible_overlap_registers=141	side_2_read_count=140	side_2_redundant=0	total_non_overlap_reads=5
JC	347	.	REL606	3999080	-1	REL606	3999305	-1	0	alignment_overlap=10	coverage_minus=5	coverage_plus=0	flanking_left=150	flanking_right=150	frequency=3.233e-02	junction_possible_overlap_registers=139	key=REL606__3999080__-1__REL606__3999315__-1__10____150__150__0__0	max_left=109	max_left_minus=109	max_left_plus=0	max_min_left=26	max_min_left_minus=26	max_min_left_plus=0	max_min_right=60	max_min_right_minus=60	max_min_right_plus=0	max_pos_hash_score=278	max_right=114	max_right_minus=114	max_right_plus=0	neg_log10_pos_hash_p_value=9.9	new_junction_coverage=0.03	new_junction_read_count=5	no_show=1	polymorphism_frequency=3.233e-02	pos_hash_score=3	prediction=polymorphism	reject=COVERAGE_EVENNESS_SKEW,FREQUENCY_CUTOFF	side_1_annotate_key=gene	side_1_continuation=0	side_1_coverage=1.08	side_1_overlap=10	side_1_possible_overlap_registers=149	side_1_read_count=174	side_1_redundant=0	side_2_annotate_key=gene	side_2_continuation=0	side_2_coverage=0.91	side_2_overlap=0	side_2_possible_overlap_registers=139	side_2_read_count=137	side_2_redundant=0	total_non_overlap_reads=5
JC	348	.	REL606	4037620	-1	REL606	4074811	1	0	alignment_overlap=1	coverage_minus=107	coverage_plus=83	flanking_left=150	flanking_right=150	frequency=NA	junction_possible_overlap_registers=148	key=REL606__4037620__-1__REL606__4074810__1__1____150__150__1__1	max_left=145	max_left_minus=144	max_left_plus=145	max_min_left=74	max_min_left_minus=74	max_min_left_plus=71	max_min_right=72	max_min_right_minus=65	max_min_right_plus=72	max_pos_hash_score=296	max_right=146	max_right_minus=145	max_right_plus=146	neg_log10_pos_hash_p_value=0.1	new_junction_coverage=1.25	new_junction_read_count=201	polymorphism_frequency=NA	pos_hash_score=81	prediction=unknown	side_1_annotate_key=repeat	side_1_continuation=0	side_1_coverage=NA	side_1_overlap=1	side_1_read_count=NA	side_1_redundant=1	side_2_annotate_key=repeat	side_2_continuation=0	side_2_coverage=NA	side_2_overlap=0	side_2_possible_overlap_registers=NA	side_2_read_count=NA	side_2_redundant=1	total_non_overlap_reads=190
JC	349	.	REL606	4054218	1	REL606	4054247	1	0	alignment_overlap=7	coverage_minus=0	coverage_plus=3	flanking_left=150	flanking_right=150	frequency=2.667e-02	junction_possible_overlap_registers=142	key=REL606__4054218__1__REL606__4054240__1__7____150__150__0__0	max_left=91	max_left_minus=0	max_left_plus=91	max_min_left=67	max_min_left_minus=0	max_min_left_plus=67	max_min_right=54	max_min_right_minus=0	max_min_right_plus=54	max_pos_hash_score=284	max_right=75	max_right_minus=0	max_right_plus=75	neg_log10_pos_hash_p_value=10.0	new_junction_coverage=0.02	new_junction_read_count=3	no_show=1	polymorphism_frequency=2.667e-02	pos_hash_score=3	prediction=polymorphism	reject=COVERAGE_EVENNESS_SKEW,FREQUENCY_CUTOFF	side_1_annotate_key=gene	side_1_continuation=0	side_1_coverage=0.66	side_1_overlap=7	side_1_possible_overlap_registers=149	side_1_read_count=107	side_1_redundant=0	side_2_annotate_key=gene	side_2_continuation=0	side_2_coverage=0.76	side_2_overlap=0	side_2_possible_overlap_registers=142	side_2_read_count=117	side_2_redundant=0	total_non_overlap_reads=3
JC	350	.	REL606	4082668	1	REL606	4082739	1	0	alignment_overlap=7	coverage_minus=1	coverage_plus=2	flanking_left=150	flanking_right=150	frequency=1.720e-02	junction_possible_overlap_registers=142	key=REL606__4082668__1__REL606__4082732__1__7____150__150__0__0	max_left=121	max_left_minus=121	max_left_plus=111	max_min_left=0	max_min_left_minus=0	max_min_left_plus=0	max_min_right=41	max_min_right_minus=22	max_min_right_plus=41	max_pos_hash_score=284	max_right=41	max_right_minus=22	max_right_plus=41	neg_log10_pos_hash_p_value=10.0	new_junction_coverage=0.02	new_junction_read_count=3	no_show=1	polymorphism_frequency=1.720e-02	pos_hash_score=3	prediction=polymorphism	reject=COVERAGE_EVENNESS_SKEW,FREQUENCY_CUTOFF	side_1_annotate_key=gene	side_1_continuation=0	side_1_coverage=1.21	side_1_overlap=7	side_1_possible_overlap_registers=149	side_1_read_count=195	side_1_redundant=0	side_2_annotate_key=gene	side_2_continuation=0	side_2_coverage=1.02	side_2_overlap=0	side_2_possible_overlap_registers=142	side_2_read_count=157	side_2_redundant=0	total_non_overlap_reads=3
JC	351	.	REL606	4133548	1	REL606	4133667	1	0	alignment_overlap=9	coverage_minus=0	coverage_plus=5	flanking_left=150	flanking_right=150	frequency=2.882e-02	junction_possible_overlap_registers=140	key=REL606__4133548__1__REL606__4133658__1__9____150__150__0__0	max_left=128	max_left_minus=0	max_left_plus=128	max_min_left=0	max_min_left_minus=0	max_min_left_plus=0	max_min_right=56	max_min_right_minus=0	max_min_right_plus=56	max_pos_hash_score=280	max_right=56	max_right_minus=0	max_right_plus=56	neg_log10_pos_hash_p_value=8.7	new_junction_coverage=0.03	new_junction_read_count=5	no_show=1	polymorphism_frequency=2.882e-02	pos_hash_score=5	prediction=polymorphism	reject=COVERAGE_EVENNESS_SKEW,FREQUENCY_CUTOFF	side_1_annotate_key=gene	side_1_continuation=0	side_1_coverage=1.23	side_1_overlap=9	side_1_possible_overlap_registers=149	side_1_read_count=198	side_1_redundant=0	side_2_annotate_key=gene	side_2_continuation=0	side_2_coverage=1.00	side_2_overlap=0	side_2_possible_overlap_registers=140	side_2_read_count=151	side_2_redundant=0	total_non_overlap_reads=5
JC	352	.	REL606	4195333	1	REL606	4195409	1	0	alignment_overlap=9	coverage_minus=0	coverage_plus=4	flanking_left=150	flanking_right=150	frequency=2.719e-02	junction_possible_overlap_registers=140	key=REL606__4195333__1__REL606__4195400__1__9____150__150__0__0	max_left=116	max_left_minus=0	max_left_plus=116	max_min_left=36	max_min_left_minus=0	max_min_left_plus=36	max_min_right=59	max_min_right_minus=0	max_min_right_plus=59	max_pos_hash_score=280	max_right=112	max_right_minus=0	max_right_plus=112	neg_log10_pos_hash_p_value=9.3	new_junction_coverage=0.03	new_junction_read_count=4	no_show=1	polymorphism_frequency=2.719e-02	pos_hash_score=4	prediction=polymorphism	reject=COVERAGE_EVENNESS_SKEW,FREQUENCY_CUTOFF	side_1_annotate_key=gene	side_1_continuation=0	side_1_coverage=1.00	side_1_overlap=9	side_1_possible_overlap_registers=149	side_1_read_count=162	side_1_redundant=0	side_2_annotate_key=gene	side_2_continuation=0	side_2_coverage=0.88	side_2_overlap=0	side_2_possible_overlap_registers=140	side_2_read_count=134	side_2_redundant=0	total_non_overlap_reads=4
JC	353	.	REL606	4204531	-1	REL606	4204515	-1	0	alignment_overlap=16	coverage_minus=2	coverage_plus=1	flanking_left=150	flanking_right=150	frequency=1.967e-02	junction_possible_overlap_registers=133	key=REL606__4204531__-1__REL606__4204531__-1__16____150__150__0__0	max_left=107	max_left_minus=107	max_left_plus=80	max_min_left=0	max_min_left_minus=0	max_min_left_plus=0	max_min_right=54	max_min_right_minus=54	max_min_right_plus=53	max_pos_hash_score=266	max_right=54	max_right_minus=54	max_right_plus=53	neg_log10_pos_hash_p_value=9.6	new_junction_coverage=0.02	new_junction_read_count=3	no_show=1	polymorphism_frequency=1.967e-02	pos_hash_score=3	prediction=polymorphism	reject=COVERAGE_EVENNESS_SKEW,FREQUENCY_CUTOFF	side_1_annotate_key=gene	side_1_continuation=0	side_1_coverage=1.09	side_1_overlap=16	side_1_possible_overlap_registers=149	side_1_read_count=176	side_1_redundant=0	side_2_annotate_key=gene	side_2_continuation=0	side_2_coverage=0.99	side_2_overlap=0	side_2_possible_overlap_registers=133	side_2_read_count=142	side_2_redundant=0	total_non_overlap_reads=3
JC	354	.	REL606	4205195	-1	REL606	4205175	-1	0	alignment_overlap=20	coverage_minus=1	coverage_plus=4	flanking_left=150	flanking_right=150	frequency=3.629e-02	junction_possible_overlap_registers=129	key=REL606__4205195__-1__REL606__4205195__-1__20____150__150__0__0	max_left=129	max_left_minus=36	max_left_plus=129	max_min_left=36	max_min_left_minus=36	max_min_left_plus=0	max_min_right=45	max_min_right_minus=0	max_min_right_plus=45	max_pos_hash_score=258	max_right=94	max_right_minus=94	max_right_plus=45	neg_log10_pos_hash_p_value=8.8	new_junction_coverage=0.04	new_junction_read_count=5	no_show=1	polymorphism_frequency=3.629e-02	pos_hash_score=4	prediction=polymorphism	reject=COVERAGE_EVENNESS_SKEW,FREQUENCY_CUTOFF	side_1_annotate_key=gene	side_1_continuation=0	side_1_coverage=0.99	side_1_overlap=20	side_1_possible_overlap_registers=149	side_1_read_count=160	side_1_redundant=0	side_2_annotate_key=gene	side_2_continuation=0	side_2_coverage=0.91	side_2_overlap=0	side_2_possible_overlap_registers=129	side_2_read_count=127	side_2_redundant=0	total_non_overlap_reads=5
JC	355	.	REL606	4215831	-1	REL606	4215855	-1	0	alignment_overlap=8	coverage_minus=3	coverage_plus=0	flanking_left=150	flanking_right=150	frequency=2.211e-02	junction_possible_overlap_registers=141	key=REL606__4215831__-1__REL606__4215863__-1__8____150__150__0__0	max_left=66	max_left_minus=66	max_left_plus=0	max_min_left=66	max_min_left_minus=66	max_min_left_plus=0	max_min_right=0	max_min_right_minus=0	max_min_right_plus=0	max_pos_hash_score=282	max_right=116	max_right_minus=116	max_right_plus=0	neg_log10_pos_hash_p_value=10.0	new_junction_coverage=0.02	new_junction_read_count=3	no_show=1	polymorphism_frequency=2.211e-02	pos_hash_score=3	prediction=polymorphism	reject=COVERAGE_EVENNESS_SKEW,FREQUENCY_CUTOFF	side_1_annotate_key=gene	side_1_continuation=0	side_1_coverage=0.88	side_1_overlap=8	side_1_possible_overlap_registers=149	side_1_read_count=142	side_1_redundant=0	side_2_annotate_key=gene	side_2_continuation=0	side_2_coverage=0.86	side_2_overlap=0	side_2_possible_overlap_registers=141	side_2_read_count=131	side_2_redundant=0	total_non_overlap_reads=3
JC	356	.	REL606	4226965	-1	REL606	4227051	-1	0	alignment_overlap=8	coverage_minus=3	coverage_plus=0	flanking_left=150	flanking_right=150	frequency=3.131e-02	junction_possible_overlap_registers=141	key=REL606__4226965__-1__REL606__4227059__-1__8____150__150__0__0	max_left=81	max_left_minus=81	max_left_plus=0	max_min_left=62	max_min_left_minus=62	max_min_left_plus=0	max_min_right=61	max_min_right_minus=61	max_min_right_plus=0	max_pos_hash_score=282	max_right=140	max_right_minus=140	max_right_plus=0	neg_log10_pos_hash_p_value=10.0	new_junction_coverage=0.02	new_junction_read_count=3	no_show=1	polymorphism_frequency=3.131e-02	pos_hash_score=3	prediction=polymorphism	reject=COVERAGE_EVENNESS_SKEW,FREQUENCY_CUTOFF	side_1_annotate_key=gene	side_1_continuation=0	side_1_coverage=0.74	side_1_overlap=8	side_1_possible_overlap_registers=149	side_1_read_count=119	side_1_redundant=0	side_2_annotate_key=gene	side_2_continuation=0	side_2_coverage=0.48	side_2_overlap=0	side_2_possible_overlap_registers=141	side_2_read_count=73	side_2_redundant=0	total_non_overlap_reads=3
JC	357	.	REL606	4234502	-1	REL606	4234519	-1	0	alignment_overlap=9	coverage_minus=14	coverage_plus=0	flanking_left=150	flanking_right=150	frequency=9.569e-02	junction_possible_overlap_registers=140	key=REL606__4234502__-1__REL606__4234528__-1__9____150__150__0__0	max_left=70	max_left_minus=70	max_left_plus=0	max_min_left=70	max_min_left_minus=70	max_min_left_plus=0	max_min_right=0	max_min_right_minus=0	max_min_right_plus=0	max_pos_hash_score=280	max_right=136	max_right_minus=136	max_right_plus=0	neg_log10_pos_hash_p_value=6.9	new_junction_coverage=0.09	new_junction_read_count=14	polymorphism_frequency=9.569e-02	pos_hash_score=9	prediction=polymorphism	reject=COVERAGE_EVENNESS_SKEW,FREQUENCY_CUTOFF	side_1_annotate_key=gene	side_1_continuation=0	side_1_coverage=0.86	side_1_overlap=9	side_1_possible_overlap_registers=149	side_1_read_count=139	side_1_redundant=0	side_2_annotate_key=gene	side_2_continuation=0	side_2_coverage=0.88	side_2_overlap=0	side_2_possible_overlap_registers=140	side_2_read_count=134	side_2_redundant=0	total_non_overlap_reads=14
JC	358	.	REL606	4249383	1	REL606	4249409	1	0	alignment_overlap=8	coverage_minus=0	coverage_plus=4	flanking_left=150	flanking_right=150	frequency=2.707e-02	junction_possible_overlap_registers=141	key=REL606__4249383__1__REL606__4249401__1__8____150__150__0__0	max_left=138	max_left_minus=0	max_left_plus=138	max_min_left=0	max_min_left_minus=0	max_min_left_plus=0	max_min_right=64	max_min_right_minus=0	max_min_right_plus=64	max_pos_hash_score=282	max_right=64	max_right_minus=0	max_right_plus=64	neg_log10_pos_hash_p_value=9.3	new_junction_coverage=0.03	new_junction_read_count=4	no_show=1	polymorphism_frequency=2.707e-02	pos_hash_score=4	prediction=polymorphism	reject=COVERAGE_EVENNESS_SKEW,FREQUENCY_CUTOFF	side_1_annotate_key=gene	side_1_continuation=0	side_1_coverage=0.86	side_1_overlap=8	side_1_possible_overlap_registers=149	side_1_read_count=139	side_1_redundant=0	side_2_annotate_key=gene	side_2_continuation=0	side_2_coverage=1.02	side_2_overlap=0	side_2_possible_overlap_registers=141	side_2_read_count=156	side_2_redundant=0	total_non_overlap_reads=4
JC	359	.	REL606	4251743	1	REL606	4251763	1	0	alignment_overlap=20	coverage_minus=2	coverage_plus=4	flanking_left=150	flanking_right=150	frequency=5.042e-02	junction_possible_overlap_registers=129	key=REL606__4251743__1__REL606__4251743__1__20____150__150__0__0	max_left=117	max_left_minus=48	max_left_plus=117	max_min_left=48	max_min_left_minus=48	max_min_left_plus=0	max_min_right=52	max_min_right_minus=0	max_min_right_plus=52	max_pos_hash_score=258	max_right=117	max_right_minus=117	max_right_plus=52	neg_log10_pos_hash_p_value=7.7	new_junction_coverage=0.04	new_junction_read_count=6	no_show=1	polymorphism_frequency=5.042e-02	pos_hash_score=6	prediction=polymorphism	reject=COVERAGE_EVENNESS_SKEW,FREQUENCY_CUTOFF	side_1_annotate_key=gene	side_1_continuation=0	side_1_coverage=0.83	side_1_overlap=20	side_1_possible_overlap_registers=149	side_1_read_count=134	side_1_redundant=0	side_2_annotate_key=gene	side_2_continuation=0	side_2_coverage=0.79	side_2_overlap=0	side_2_possible_overlap_registers=129	side_2_read_count=110	side_2_redundant=0	total_non_overlap_reads=6
JC	360	.	REL606	4254239	-1	REL606	4254724	-1	0	alignment_overlap=10	coverage_minus=2	coverage_plus=1	flanking_left=150	flanking_right=150	frequency=1.804e-02	junction_possible_overlap_registers=139	key=REL606__4254239__-1__REL606__4254734__-1__10____150__150__0__0	max_left=139	max_left_minus=139	max_left_plus=55	max_min_left=55	max_min_left_minus=54	max_min_left_plus=55	max_min_right=1	max_min_right_minus=1	max_min_right_plus=0	max_pos_hash_score=278	max_right=81	max_right_minus=81	max_right_plus=81	neg_log10_pos_hash_p_value=9.9	new_junction_coverage=0.02	new_junction_read_count=3	no_show=1	polymorphism_frequency=1.804e-02	pos_hash_score=3	prediction=polymorphism	reject=COVERAGE_EVENNESS_SKEW,FREQUENCY_CUTOFF	side_1_annotate_key=gene	side_1_continuation=0	side_1_coverage=0.96	side_1_overlap=10	side_1_possible_overlap_registers=149	side_1_read_count=154	side_1_redundant=0	side_2_annotate_key=gene	side_2_continuation=0	side_2_coverage=1.22	side_2_overlap=0	side_2_possible_overlap_registers=139	side_2_read_count=183	side_2_redundant=0	total_non_overlap_reads=3
JC	361	.	REL606	4256893	1	REL606	4256887	-1	0	alignment_overlap=13	coverage_minus=84	coverage_plus=59	flanking_left=150	flanking_right=150	frequency=1	junction_possible_overlap_registers=136	key=REL606__4256893__1__REL606__4256900__-1__13____150__150__0__0	max_left=136	max_left_minus=134	max_left_plus=136	max_min_left=66	max_min_left_minus=66	max_min_left_plus=63	max_min_right=65	max_min_right_minus=65	max_min_right_plus=63	max_pos_hash_score=272	max_right=134	max_right_minus=134	max_right_plus=133	neg_log10_pos_hash_p_value=0.2	new_junction_coverage=0.99	new_junction_read_count=145	polymorphism_frequency=1.000e+00	pos_hash_score=64	prediction=consensus	side_1_annotate_key=gene	side_1_continuation=0	side_1_coverage=0.00	side_1_overlap=13	side_1_possible_overlap_registers=149	side_1_read_count=0	side_1_redundant=0	side_2_annotate_key=gene	side_2_continuation=0	side_2_coverage=0.00	side_2_overlap=0	side_2_possible_overlap_registers=136	side_2_read_count=0	side_2_redundant=0	total_non_overlap_reads=143
JC	362	.	REL606	4270258	1	REL606	4270313	1	0	alignment_overlap=9	coverage_minus=0	coverage_plus=3	flanking_left=150	flanking_right=150	frequency=1.571e-02	junction_possible_overlap_registers=140	key=REL606__4270258__1__REL606__4270304__1__9____150__150__0__0	max_left=103	max_left_minus=0	max_left_plus=103	max_min_left=28	max_min_left_minus=0	max_min_left_plus=28	max_min_right=61	max_min_right_minus=0	max_min_right_plus=61	max_pos_hash_score=280	max_right=113	max_right_minus=0	max_right_plus=113	neg_log10_pos_hash_p_value=9.9	new_junction_coverage=0.02	new_junction_read_count=3	no_show=1	polymorphism_frequency=1.571e-02	pos_hash_score=3	prediction=polymorphism	reject=COVERAGE_EVENNESS_SKEW,FREQUENCY_CUTOFF	side_1_annotate_key=gene	side_1_continuation=0	side_1_coverage=1.24	side_1_overlap=9	side_1_possible_overlap_registers=149	side_1_read_count=200	side_1_redundant=0	side_2_annotate_key=gene	side_2_continuation=0	side_2_coverage=1.24	side_2_overlap=0	side_2_possible_overlap_registers=140	side_2_read_count=188	side_2_redundant=0	total_non_overlap_reads=3
JC	363	.	REL606	4315164	1	REL606	4315247	1	0	alignment_overlap=10	coverage_minus=0	coverage_plus=4	flanking_left=150	flanking_right=150	frequency=3.201e-02	junction_possible_overlap_registers=139	key=REL606__4315164__1__REL606__4315237__1__10____150__150__0__0	max_left=125	max_left_minus=0	max_left_plus=125	max_min_left=0	max_min_left_minus=0	max_min_left_plus=0	max_min_right=56	max_min_right_minus=0	max_min_right_plus=56	max_pos_hash_score=278	max_right=56	max_right_minus=0	max_right_plus=56	neg_log10_pos_hash_p_value=9.9	new_junction_coverage=0.03	new_junction_read_count=4	no_show=1	polymorphism_frequency=3.201e-02	pos_hash_score=3	prediction=polymorphism	reject=COVERAGE_EVENNESS_SKEW,FREQUENCY_CUTOFF	side_1_annotate_key=gene	side_1_continuation=0	side_1_coverage=0.74	side_1_overlap=10	side_1_possible_overlap_registers=149	side_1_read_count=120	side_1_redundant=0	side_2_annotate_key=gene	side_2_continuation=0	side_2_coverage=0.86	side_2_overlap=0	side_2_possible_overlap_registers=139	side_2_read_count=130	side_2_redundant=0	total_non_overlap_reads=4
JC	364	.	REL606	4315173	-1	REL606	4315236	-1	0	alignment_overlap=10	coverage_minus=5	coverage_plus=0	flanking_left=150	flanking_right=150	frequency=3.968e-02	junction_possible_overlap_registers=139	key=REL606__4315173__-1__REL606__4315246__-1__10____150__150__0__0	max_left=35	max_left_minus=35	max_left_plus=0	max_min_left=35	max_min_left_minus=35	max_min_left_plus=0	max_min_right=0	max_min_right_minus=0	max_min_right_plus=0	max_pos_hash_score=278	max_right=133	max_right_minus=133	max_right_plus=0	neg_log10_pos_hash_p_value=8.7	new_junction_coverage=0.03	new_junction_read_count=5	no_show=1	polymorphism_frequency=3.968e-02	pos_hash_score=5	prediction=polymorphism	reject=COVERAGE_EVENNESS_SKEW,FREQUENCY_CUTOFF	side_1_annotate_key=gene	side_1_continuation=0	side_1_coverage=0.74	side_1_overlap=10	side_1_possible_overlap_registers=149	side_1_read_count=119	side_1_redundant=0	side_2_annotate_key=gene	side_2_continuation=0	side_2_coverage=0.87	side_2_overlap=0	side_2_possible_overlap_registers=139	side_2_read_count=131	side_2_redundant=0	total_non_overlap_reads=5
JC	365	.	REL606	4355034	-1	REL606	4355307	-1	0	alignment_overlap=10	coverage_minus=7	coverage_plus=0	flanking_left=150	flanking_right=150	frequency=4.523e-02	junction_possible_overlap_registers=139	key=REL606__4355034__-1__REL606__4355317__-1__10____150__150__0__0	max_left=53	max_left_minus=53	max_left_plus=0	max_min_left=53	max_min_left_minus=53	max_min_left_plus=0	max_min_right=0	max_min_right_minus=0	max_min_right_plus=0	max_pos_hash_score=278	max_right=124	max_right_minus=124	max_right_plus=0	neg_log10_pos_hash_p_value=8.2	new_junction_coverage=0.05	new_junction_read_count=7	no_show=1	polymorphism_frequency=4.523e-02	pos_hash_score=6	prediction=polymorphism	reject=COVERAGE_EVENNESS_SKEW,FREQUENCY_CUTOFF	side_1_annotate_key=gene	side_1_continuation=0	side_1_coverage=0.78	side_1_overlap=10	side_1_possible_overlap_registers=149	side_1_read_count=126	side_1_redundant=0	side_2_annotate_key=gene	side_2_continuation=0	side_2_coverage=1.18	side_2_overlap=0	side_2_possible_overlap_registers=139	side_2_read_count=178	side_2_redundant=0	total_non_overlap_reads=7
JC	366	.	REL606	4371711	-1	REL606	4371738	-1	0	alignment_overlap=7	coverage_minus=2	coverage_plus=1	flanking_left=150	flanking_right=150	frequency=2.522e-02	junction_possible_overlap_registers=142	key=REL606__4371711__-1__REL606__4371745__-1__7____150__150__0__0	max_left=93	max_left_minus=93	max_left_plus=21	max_min_left=49	max_min_left_minus=49	max_min_left_plus=21	max_min_right=50	max_min_right_minus=50	max_min_right_plus=0	max_pos_hash_score=284	max_right=122	max_right_minus=94	max_right_plus=122	neg_log10_pos_hash_p_value=10.0	new_junction_coverage=0.02	new_junction_read_count=3	no_show=1	polymorphism_frequency=2.522e-02	pos_hash_score=3	prediction=polymorphism	reject=COVERAGE_EVENNESS_SKEW,FREQUENCY_CUTOFF	side_1_annotate_key=gene	side_1_continuation=0	side_1_coverage=0.81	side_1_overlap=7	side_1_possible_overlap_registers=149	side_1_read_count=130	side_1_redundant=0	side_2_annotate_key=gene	side_2_continuation=0	side_2_coverage=0.70	side_2_overlap=0	side_2_possible_overlap_registers=142	side_2_read_count=108	side_2_redundant=0	total_non_overlap_reads=3
JC	367	.	REL606	4425914	1	REL606	4426009	1	0	alignment_overlap=10	coverage_minus=0	coverage_plus=8	flanking_left=150	flanking_right=150	frequency=7.452e-02	junction_possible_overlap_registers=139	key=REL606__4425914__1__REL606__4425999__1__10____150__150__0__0	max_left=133	max_left_minus=0	max_left_plus=133	max_min_left=3	max_min_left_minus=0	max_min_left_plus=3	max_min_right=41	max_min_right_minus=0	max_min_right_plus=41	max_pos_hash_score=278	max_right=138	max_right_minus=0	max_right_plus=138	neg_log10_pos_hash_p_value=9.2	new_junction_coverage=0.06	new_junction_read_count=9	no_show=1	polymorphism_frequency=7.452e-02	pos_hash_score=4	prediction=polymorphism	reject=COVERAGE_EVENNESS_SKEW,FREQUENCY_CUTOFF	side_1_annotate_key=gene	side_1_continuation=0	side_1_coverage=0.69	side_1_overlap=10	side_1_possible_overlap_registers=149	side_1_read_count=111	side_1_redundant=0	side_2_annotate_key=gene	side_2_continuation=0	side_2_coverage=0.80	side_2_overlap=0	side_2_possible_overlap_registers=139	side_2_read_count=120	side_2_redundant=0	total_non_overlap_reads=8
JC	368	.	REL606	4430751	1	REL606	4430785	1	0	alignment_overlap=9	coverage_minus=0	coverage_plus=5	flanking_left=150	flanking_right=150	frequency=4.127e-02	junction_possible_overlap_registers=140	key=REL606__4430751__1__REL606__4430776__1__9____150__150__0__0	max_left=109	max_left_minus=0	max_left_plus=109	max_min_left=0	max_min_left_minus=0	max_min_left_plus=0	max_min_right=58	max_min_right_minus=0	max_min_right_plus=58	max_pos_hash_score=280	max_right=58	max_right_minus=0	max_right_plus=58	neg_log10_pos_hash_p_value=9.9	new_junction_coverage=0.03	new_junction_read_count=5	no_show=1	polymorphism_frequency=4.127e-02	pos_hash_score=3	prediction=polymorphism	reject=COVERAGE_EVENNESS_SKEW,FREQUENCY_CUTOFF	side_1_annotate_key=gene	side_1_continuation=0	side_1_coverage=0.79	side_1_overlap=9	side_1_possible_overlap_registers=149	side_1_read_count=127	side_1_redundant=0	side_2_annotate_key=gene	side_2_continuation=0	side_2_coverage=0.75	side_2_overlap=0	side_2_possible_overlap_registers=140	side_2_read_count=113	side_2_redundant=0	total_non_overlap_reads=5
JC	369	.	REL606	4508523	-1	REL606	4508527	-1	0	alignment_overlap=8	coverage_minus=2	coverage_plus=1	flanking_left=150	flanking_right=150	frequency=1.940e-02	junction_possible_overlap_registers=141	key=REL606__4508523__-1__REL606__4508535__-1__8____150__150__0__0	max_left=56	max_left_minus=56	max_left_plus=39	max_min_left=56	max_min_left_minus=56	max_min_left_plus=39	max_min_right=0	max_min_right_minus=0	max_min_right_plus=0	max_pos_hash_score=282	max_right=108	max_right_minus=108	max_right_plus=103	neg_log10_pos_hash_p_value=10.0	new_junction_coverage=0.02	new_junction_read_count=3	no_show=1	polymorphism_frequency=1.940e-02	pos_hash_score=3	prediction=polymorphism	reject=COVERAGE_EVENNESS_SKEW,FREQUENCY_CUTOFF	side_1_annotate_key=gene	side_1_continuation=0	side_1_coverage=1.01	side_1_overlap=8	side_1_possible_overlap_registers=149	side_1_read_count=163	side_1_redundant=0	side_2_annotate_key=gene	side_2_continuation=0	side_2_coverage=0.98	side_2_overlap=0	side_2_possible_overlap_registers=141	side_2_read_count=149	side_2_redundant=0	total_non_overlap_reads=3
JC	370	.	REL606	4512946	1	REL606	4513082	1	0	alignment_overlap=9	coverage_minus=0	coverage_plus=4	flanking_left=150	flanking_right=150	frequency=3.696e-02	junction_possible_overlap_registers=140	key=REL606__4512946__1__REL606__4513073__1__9____150__150__0__0	max_left=134	max_left_minus=0	max_left_plus=134	max_min_left=0	max_min_left_minus=0	max_min_left_plus=0	max_min_right=55	max_min_right_minus=0	max_min_right_plus=55	max_pos_hash_score=280	max_right=55	max_right_minus=0	max_right_plus=55	neg_log10_pos_hash_p_value=9.3	new_junction_coverage=0.03	new_junction_read_count=4	no_show=1	polymorphism_frequency=3.696e-02	pos_hash_score=4	prediction=polymorphism	reject=COVERAGE_EVENNESS_SKEW,FREQUENCY_CUTOFF	side_1_annotate_key=gene	side_1_continuation=0	side_1_coverage=0.67	side_1_overlap=9	side_1_possible_overlap_registers=149	side_1_read_count=108	side_1_redundant=0	side_2_annotate_key=gene	side_2_continuation=0	side_2_coverage=0.71	side_2_overlap=0	side_2_possible_overlap_registers=140	side_2_read_count=107	side_2_redundant=0	total_non_overlap_reads=4
UN	371	.	REL606	15528	16586
UN	372	.	REL606	17137	18290
UN	373	.	REL606	24874	25366
UN	374	.	REL606	228113	228358
UN	375	.	REL606	228647	229841
UN	376	.	REL606	230122	230244
UN	377	.	REL606	230439	233115
UN	378	.	REL606	242847	243326
UN	379	.	REL606	264381	264867
UN	380	.	REL606	354853	355339
UN	381	.	REL606	378328	378824
UN	382	.	REL606	431090	432151
UN	383	.	REL606	496988	499644
UN	384	.	REL606	499920	500205
UN	385	.	REL606	547791	548278
UN	386	.	REL606	549296	589760
UN	387	.	REL606	590047	594909
UN	388	.	REL606	618832	618832
UN	389	.	REL606	618838	619321
UN	390	.	REL606	633691	634178
UN	391	.	REL606	643084	644237
UN	392	.	REL606	665846	667006
UN	393	.	REL606	713303	713401
UN	394	.	REL606	715550	715556
UN	395	.	REL606	715561	715562
UN	396	.	REL606	715567	715567
UN	397	.	REL606	1111684	1112663
UN	398	.	REL606	1194774	1195266
UN	399	.	REL606	1271295	1272448
UN	400	.	REL606	1324784	1325283
UN	401	.	REL606	1422784	1423772
UN	402	.	REL606	1425180	1425323
UN	403	.	REL606	1428202	1428209
UN	404	.	REL606	1428914	1428939
UN	405	.	REL606	1432138	1432624
UN	406	.	REL606	1446747	1447732
UN	407	.	REL606	1455954	1468969
UN	408	.	REL606	1505000	1505074
UN	409	.	REL606	1505919	1505968
UN	410	.	REL606	1507205	1509843
UN	411	.	REL606	1510109	1510400
UN	412	.	REL606	1513427	1513456
UN	413	.	REL606	1552285	1552354
UN	414	.	REL606	1607716	1607734
UN	415	.	REL606	1608446	1608455
UN	416	.	REL606	1612398	1612531
UN	417	.	REL606	1613534	1614569
UN	418	.	REL606	1614851	1615821
UN	419	.	REL606	1728439	1729592
UN	420	.	REL606	1774823	1775976
UN	421	.	REL606	1856892	1857948
UN	422	.	REL606	1973103	1973588
UN	423	.	REL606	2063136	2064289
UN	424	.	REL606	2070741	2071237
UN	425	.	REL606	2085212	2085695
UN	426	.	REL606	2196807	2196808
UN	427	.	REL606	2196810	2196810
UN	428	.	REL606	2196815	2196828
UN	429	.	REL606	2204886	2205381
UN	430	.	REL606	2349591	2350080
UN	431	.	REL606	2390649	2391706
UN	432	.	REL606	2561528	2561991
UN	433	.	REL606	2591043	2595937
UN	434	.	REL606	2595940	2595940
UN	435	.	REL606	2599286	2600442
UN	436	.	REL606	2600444	2600444
UN	437	.	REL606	2627665	2628040
UN	438	.	REL606	2717794	2718855
UN	439	.	REL606	2719383	2720536
UN	440	.	REL606	2767128	2767619
UN	441	.	REL606	2827657	2828630
UN	442	.	REL606	2844566	2845724
UN	443	.	REL606	2962168	2963321
UN	444	.	REL606	3196333	3197689
UN	445	.	REL606	3281593	3283928
UN	446	.	REL606	3284343	3286218
UN	447	.	REL606	3286379	3286540
UN	448	.	REL606	3328205	3328394
UN	449	.	REL606	3363383	3363868
UN	450	.	REL606	3447238	3448293
UN	451	.	REL606	3481149	3481175
UN	452	.	REL606	3481432	3484548
UN	453	.	REL606	3486447	3486519
UN	454	.	REL606	3527706	3527767
UN	455	.	REL606	3582367	3583522
UN	456	.	REL606	3628434	3629587
UN	457	.	REL606	3629876	3630722
UN	458	.	REL606	3631109	3631712
UN	459	.	REL606	3632971	3632978
UN	460	.	REL606	3673914	3674405
UN	461	.	REL606	3826097	3827250
UN	462	.	REL606	3829535	3834426
UN	463	.	REL606	3939711	3941398
UN	464	.	REL606	3941677	3941953
UN	465	.	REL606	3942112	3943163
UN	466	.	REL606	3943696	3943816
UN	467	.	REL606	3944178	3944934
UN	468	.	REL606	3944937	3944937
UN	469	.	REL606	4036323	4037476
UN	470	.	REL606	4073770	4075347
UN	471	.	REL606	4075349	4075349
UN	472	.	REL606	4075907	4075907
UN	473	.	REL606	4075910	4076049
UN	474	.	REL606	4076300	4077380
UN	475	.	REL606	4077670	4078815
UN	476	.	REL606	4083558	4083751
UN	477	.	REL606	4115025	4120077
UN	478	.	REL606	4256888	4256892
UN	479	.	REL606	4343242	4344395
UN	480	.	REL606	4418433	4418562
UN	481	.	REL606	4423008	4423138
UN	482	.	REL606	4434313	4434799
UN	483	.	REL606	4450537	4451028
UN	484	.	REL606	4503035	4504216
