# Supplementary material for: Genomic and phenotypic evolution of Escherichia coli in a novel citrate-only resource environment
Source: eLife. 2020 May 29;9:e55414. doi: 10.7554/eLife.55414 (PMC7299349; doi:10.7554/eLife.55414)
Supplement: Supplementary file 5. [file elife-55414-supp5.zip › S4File_genomes-by-environment/DM0-gd/ZDBp877_minus_CZB152.gd]

#=GENOME_DIFF	1.0
#=TITLE	ZDBp877_minus_CZB152
SNP	1	23	REL606	323378	A	aa_new_seq=N	aa_position=201	aa_ref_seq=D	codon_new_seq=AAT	codon_number=201	codon_position=1	codon_ref_seq=GAT	gene_name=prpB	gene_position=601	gene_product=2-methylisocitrate lyase	gene_strand=>	genes_overlapping=prpB	locus_tag=ECB_00286	locus_tags_overlapping=ECB_00286	mutation_category=snp_nonsynonymous	position_end=323378	position_start=323378	snp_type=nonsynonymous	transl_table=11
MOB	2	62,63	REL606	557465	IS3	1	3	gene_name=ECB_00515	gene_position=coding (542-544/705 nt)	gene_product=conserved hypothetical protein	gene_strand=>	genes_inactivated=ECB_00515	ins_start=TGA	locus_tag=ECB_00515	locus_tags_inactivated=ECB_00515	mutation_category=mobile_element_insertion	position_end=557467	position_start=557465	repeat_size=1255
SNP	3	25	REL606	735765	A	aa_new_seq=I	aa_position=172	aa_ref_seq=M	codon_new_seq=ATT	codon_number=172	codon_position=3	codon_ref_seq=ATG	gene_name=gltA	gene_position=516	gene_product=citrate synthase	gene_strand=<	genes_overlapping=gltA	locus_tag=ECB_00680	locus_tags_overlapping=ECB_00680	mutation_category=snp_nonsynonymous	position_end=735765	position_start=735765	snp_type=nonsynonymous	transl_table=11
SNP	4	26	REL606	940328	T	gene_name=cspD/clpS	gene_position=intergenic (-11/-312)	gene_product=cold shock protein homolog/ATP-dependent Clp protease adaptor protein ClpS	gene_strand=</>	genes_promoter=cspD	locus_tag=ECB_00885/ECB_00886	locus_tags_promoter=ECB_00885	mutation_category=snp_intergenic	position_end=940328	position_start=940328	snp_type=intergenic
SNP	5	27	REL606	1004674	A	aa_new_seq=V	aa_position=141	aa_ref_seq=G	codon_new_seq=GTC	codon_number=141	codon_position=2	codon_ref_seq=GGC	gene_name=ompF	gene_position=422	gene_product=outer membrane porin 1a (Ia;b;F)	gene_strand=<	genes_overlapping=ompF	locus_tag=ECB_00933	locus_tags_overlapping=ECB_00933	mutation_category=snp_nonsynonymous	position_end=1004674	position_start=1004674	snp_type=nonsynonymous	transl_table=11
MOB	6	73,74	REL606	1137052	IS150	1	3	gene_name=dinI	gene_position=coding (27-29/246 nt)	gene_product=DNA damage-inducible protein I	gene_strand=<	genes_inactivated=dinI	locus_tag=ECB_01057	locus_tags_inactivated=ECB_01057	mutation_category=mobile_element_insertion	position_end=1137054	position_start=1137052	repeat_size=1443
SNP	7	28	REL606	1181558	T	gene_name=ycfP/ndh	gene_position=intergenic (+283/-125)	gene_product=hypothetical protein/respiratory NADH dehydrogenase 2/cupric reductase	gene_strand=>/>	genes_promoter=ndh	locus_tag=ECB_01104/ECB_01105	locus_tags_promoter=ECB_01105	mutation_category=snp_intergenic	position_end=1181558	position_start=1181558	snp_type=intergenic
MOB	8	76,77	REL606	1307420	IS150	-1	3	gene_name=cls	gene_position=coding (751-753/1461 nt)	gene_product=cardiolipin synthetase	gene_strand=<	genes_inactivated=cls	locus_tag=ECB_01223	locus_tags_inactivated=ECB_01223	mutation_category=mobile_element_insertion	position_end=1307422	position_start=1307420	repeat_size=1443
#SNP	9	29	REL606	1422844	A	aa_new_seq=Q	aa_position=48	aa_ref_seq=Q	codon_new_seq=CAA	codon_number=48	codon_position=3	codon_ref_seq=CAG	filtered=gene_name == insE-5	gene_name=insE-5	gene_position=144	gene_product=putative transposase-related protein	gene_strand=>	genes_overlapping=insE-5	locus_tag=ECB_02695_1	locus_tags_overlapping=ECB_02695_1	mutation_category=snp_synonymous	position_end=1422844	position_start=1422844	snp_type=synonymous	transl_table=11
DEL	10	51	REL606	1457389	11725	between=IS150	gene_name=[acpD]–insJ-2	gene_product=[acpD],hrpA,ydcF,aldA,gapC,insA-12,insB-12,cybB,ydcA,hokB,mokB,insK-2,insJ-2	genes_inactivated=acpD,hrpA,ydcF,aldA,gapC,insA-12,insB-12,cybB,ydcA,hokB,mokB,insK-2,insJ-2	locus_tag=[ECB_01367]–[ECB_00619_6]	locus_tags_inactivated=ECB_01367,ECB_01368,ECB_01369,ECB_01370,ECB_01371,ECB_01372,ECB_01373,ECB_01374,ECB_01375,ECB_01376,ECB_01377,ECB_00620_6,ECB_00619_6	mutation_category=large_deletion	position_end=1469113	position_start=1457389
MOB	11	85,86	REL606	1887041	IS1	1	9	gene_name=yobG/ECB_01797	gene_position=intergenic (-10/-141)	gene_product=hypothetical protein/hypothetical protein	gene_strand=</>	genes_promoter=yobG	locus_tag=ECB_01796/ECB_01797	locus_tags_promoter=ECB_01796	mutation_category=mobile_element_insertion	position_end=1887049	position_start=1887041	repeat_size=768
MOB	12	82,83	REL606	1988179	IS150	1	3	gene_name=yeeJ	gene_position=coding (5631-5633/7152 nt)	gene_product=adhesin	gene_strand=>	genes_inactivated=yeeJ	locus_tag=ECB_01891	locus_tags_inactivated=ECB_01891	mutation_category=mobile_element_insertion	position_end=1988181	position_start=1988179	repeat_size=1443
MOB	13	84,99	REL606	2348048	IS150	-1	3	gene_name=fadL	gene_position=coding (1076-1078/1347 nt)	gene_product=long-chain fatty acid outer membrane transporter	gene_strand=>	genes_inactivated=fadL	locus_tag=ECB_02268	locus_tags_inactivated=ECB_02268	mutation_category=mobile_element_insertion	position_end=2348050	position_start=2348048	repeat_size=1443
MOB	14	100,101	REL606	2465970	IS186	-1	8	gene_name=hyfA	gene_position=coding (584-591/618 nt)	gene_product=hydrogenase 4, 4Fe-4S subunit	gene_strand=>	genes_overlapping=hyfA	locus_tag=ECB_02373	locus_tags_overlapping=ECB_02373	mutation_category=mobile_element_insertion	position_end=2465977	position_start=2465970	repeat_size=1343
SNP	15	40	REL606	2527313	A	aa_new_seq=L	aa_position=23	aa_ref_seq=R	codon_new_seq=CTT	codon_number=23	codon_position=2	codon_ref_seq=CGT	gene_name=yfhQ	gene_position=68	gene_product=predicted methyltransferase	gene_strand=<	genes_overlapping=yfhQ	locus_tag=ECB_02424	locus_tags_overlapping=ECB_02424	mutation_category=snp_nonsynonymous	position_end=2527313	position_start=2527313	snp_type=nonsynonymous	transl_table=11
INS	16	102	REL606	2529490	ACA	gene_name=yfhR/csiE	gene_position=intergenic (+189/-2)	gene_product=predicted peptidase/stationary phase inducible protein	gene_strand=>/>	genes_promoter=csiE	locus_tag=ECB_02426/ECB_02427	locus_tags_promoter=ECB_02427	mutation_category=small_indel	position_end=2529490	position_start=2529490
MOB	17	105,106	REL606	2914014	IS150	1	3	gene_name=yggG	gene_position=coding (102-104/759 nt)	gene_product=predicted peptidase	gene_strand=>	genes_inactivated=yggG	locus_tag=ECB_02766	locus_tags_inactivated=ECB_02766	mutation_category=mobile_element_insertion	position_end=2914016	position_start=2914014	repeat_size=1443
MOB	18	104,107	REL606	3172540	IS150	-1	3	gene_name=nlpI/pnp	gene_position=intergenic (-39/+68)	gene_product=hypothetical protein/polynucleotide phosphorylase/polyadenylase	gene_strand=</<	genes_promoter=nlpI	locus_tag=ECB_03030/ECB_03031	locus_tags_promoter=ECB_03030	mutation_category=mobile_element_insertion	position_end=3172542	position_start=3172540	repeat_size=1443
MOB	19	109,110	REL606	3501576	IS150	1	3	gene_name=yhiO/uspA	gene_position=intergenic (-35/-354)	gene_product=universal stress protein UspB/universal stress global response regulator	gene_strand=</>	genes_promoter=yhiO	locus_tag=ECB_03343/ECB_03344	locus_tags_promoter=ECB_03343	mutation_category=mobile_element_insertion	position_end=3501578	position_start=3501576	repeat_size=1443
SNP	20	45	REL606	3544110	G	gene_name=dctA/yhjK	gene_position=intergenic (-39/+144)	gene_product=C4-dicarboxylate transport protein/predicted diguanylate cyclase	gene_strand=</<	genes_promoter=dctA	locus_tag=ECB_03376/ECB_03377	locus_tags_promoter=ECB_03376	mutation_category=snp_intergenic	position_end=3544110	position_start=3544110	snp_type=intergenic
MOB	21	108,112	REL606	3700202	IS1	-1	8	gene_name=gltS/yicE	gene_position=intergenic (-94/-179)	gene_product=glutamate transporter/predicted transporter	gene_strand=</>	genes_promoter=gltS	locus_tag=ECB_03511/ECB_03512	locus_tags_promoter=ECB_03511	mutation_category=mobile_element_insertion	position_end=3700209	position_start=3700202	repeat_size=768
MOB	22	113,114	REL606	3748889	IS150	-1	3	gene_name=yidI	gene_position=coding (142-144/450 nt)	gene_product=predicted inner membrane protein	gene_strand=>	genes_inactivated=yidI	locus_tag=ECB_03561	locus_tags_inactivated=ECB_03561	mutation_category=mobile_element_insertion	position_end=3748891	position_start=3748889	repeat_size=1443
RA	23	.	REL606	323378	0	G	A	aa_new_seq=N	aa_position=201	aa_ref_seq=D	bias_e_value=4521090	bias_p_value=0.999988	codon_new_seq=AAT	codon_number=201	codon_position=1	codon_ref_seq=GAT	consensus_score=177.7	fisher_strand_p_value=1	frequency=1	gene_name=prpB	gene_position=601	gene_product=2-methylisocitrate lyase	gene_strand=>	ks_quality_p_value=0.995094	locus_tag=ECB_00286	major_base=A	major_cov=33/27	major_frequency=9.836e-01	minor_base=C	minor_cov=1/0	new_cov=33/27	new_seq=A	polymorphism_frequency=9.836e-01	polymorphism_score=NA	prediction=consensus	ref_cov=1/0	ref_seq=G	snp_type=nonsynonymous	total_cov=35/27	transl_table=11
RA	24	.	REL606	627873	0	T	G	aa_new_seq=L	aa_position=112	aa_ref_seq=I	bias_e_value=3683610	bias_p_value=0.814753	codon_new_seq=CTT	codon_number=112	codon_position=1	codon_ref_seq=ATT	consensus_reject=FREQUENCY_CUTOFF	consensus_score=582.9	fisher_strand_p_value=0.593643	frequency=7.500e-01	gene_name=citT	gene_position=334	gene_product=citrate:succinate antiporter	gene_strand=<	ks_quality_p_value=0.769584	locus_tag=ECB_00580	major_base=G	major_cov=138/93	major_frequency=7.500e-01	minor_base=T	minor_cov=43/34	new_cov=138/93	new_seq=G	polymorphism_frequency=7.500e-01	polymorphism_score=161.9	prediction=polymorphism	ref_cov=43/34	ref_seq=T	snp_type=nonsynonymous	total_cov=184/131	transl_table=11
RA	25	.	REL606	735765	0	C	A	aa_new_seq=I	aa_position=172	aa_ref_seq=M	bias_e_value=4075890	bias_p_value=0.901518	codon_new_seq=ATT	codon_number=172	codon_position=3	codon_ref_seq=ATG	consensus_score=166.8	fisher_strand_p_value=1	frequency=1	gene_name=gltA	gene_position=516	gene_product=citrate synthase	gene_strand=<	ks_quality_p_value=0.590407	locus_tag=ECB_00680	major_base=A	major_cov=25/31	major_frequency=9.825e-01	minor_base=C	minor_cov=0/1	new_cov=25/31	new_seq=A	polymorphism_frequency=9.825e-01	polymorphism_score=-4.1	prediction=consensus	ref_cov=0/1	ref_seq=C	snp_type=nonsynonymous	total_cov=26/33	transl_table=11
RA	26	.	REL606	940328	0	C	T	bias_e_value=4521130	bias_p_value=0.999997	consensus_score=129.3	fisher_strand_p_value=1	frequency=1	gene_name=cspD/clpS	gene_position=intergenic (-11/-312)	gene_product=cold shock protein homolog/ATP-dependent Clp protease adaptor protein ClpS	gene_strand=</>	ks_quality_p_value=0.997622	locus_tag=ECB_00885/ECB_00886	major_base=T	major_cov=17/23	major_frequency=9.524e-01	minor_base=C	minor_cov=1/1	new_cov=17/23	polymorphism_frequency=9.524e-01	polymorphism_score=-3.5	prediction=consensus	ref_cov=1/1	snp_type=intergenic	total_cov=18/24
RA	27	.	REL606	1004674	0	C	A	aa_new_seq=V	aa_position=141	aa_ref_seq=G	bias_e_value=4521140	bias_p_value=0.999999	codon_new_seq=GTC	codon_number=141	codon_position=2	codon_ref_seq=GGC	consensus_score=151.0	fisher_strand_p_value=1	frequency=1	gene_name=ompF	gene_position=422	gene_product=outer membrane porin 1a (Ia;b;F)	gene_strand=<	ks_quality_p_value=0.998725	locus_tag=ECB_00933	major_base=A	major_cov=28/27	major_frequency=9.649e-01	minor_base=C	minor_cov=1/1	new_cov=28/27	new_seq=A	polymorphism_frequency=9.649e-01	polymorphism_score=-5.1	prediction=consensus	ref_cov=1/1	ref_seq=C	snp_type=nonsynonymous	total_cov=29/28	transl_table=11
RA	28	.	REL606	1181558	0	C	T	consensus_score=70.9	frequency=1	gene_name=ycfP/ndh	gene_position=intergenic (+283/-125)	gene_product=hypothetical protein/respiratory NADH dehydrogenase 2/cupric reductase	gene_strand=>/>	locus_tag=ECB_01104/ECB_01105	major_base=T	major_cov=12/14	major_frequency=1.000e+00	minor_base=N	minor_cov=0/0	new_cov=12/14	polymorphism_frequency=1.000e+00	polymorphism_score=NA	prediction=consensus	ref_cov=0/0	snp_type=intergenic	total_cov=12/14
RA	29	.	REL606	1422844	0	G	A	aa_new_seq=Q	aa_position=48	aa_ref_seq=Q	codon_new_seq=CAA	codon_number=48	codon_position=3	codon_ref_seq=CAG	consensus_score=18.9	frequency=1	gene_name=insE-5	gene_position=144	gene_product=putative transposase-related protein	gene_strand=>	locus_tag=ECB_02695_1	major_base=A	major_cov=6/6	major_frequency=1.000e+00	minor_base=N	minor_cov=0/0	new_cov=6/6	new_seq=A	polymorphism_frequency=1.000e+00	polymorphism_score=NA	prediction=consensus	ref_cov=0/0	ref_seq=G	snp_type=synonymous	total_cov=6/6	transl_table=11
RA	30	.	REL606	1447820	0	A	C	aa_new_seq=Q	aa_position=285	aa_ref_seq=K	bias_e_value=3509520	bias_p_value=0.776247	codon_new_seq=CAG	codon_number=285	codon_position=1	codon_ref_seq=AAG	consensus_score=38.9	fisher_strand_p_value=1	frequency=1	gene_name=insF-2	gene_position=853	gene_product=IS3 element protein InsF	gene_strand=>	ks_quality_p_value=0.410777	locus_tag=ECB_01360	major_base=C	major_cov=8/8	major_frequency=9.412e-01	minor_base=A	minor_cov=0/1	new_cov=8/8	new_seq=C	polymorphism_frequency=9.412e-01	polymorphism_score=-4.1	prediction=consensus	ref_cov=0/1	ref_seq=A	snp_type=nonsynonymous	total_cov=8/9	transl_table=11
RA	31	.	REL606	2057848	0	C	G	aa_new_seq=V	aa_position=199	aa_ref_seq=L	bias_e_value=51735.5	bias_p_value=0.011443	codon_new_seq=GTG	codon_number=199	codon_position=1	codon_ref_seq=CTG	consensus_reject=FREQUENCY_CUTOFF	consensus_score=130.4	fisher_strand_p_value=0.0015292	frequency=2.333e-01	gene_name=yegD	gene_position=595	gene_product=predicted chaperone	gene_strand=>	ks_quality_p_value=1	locus_tag=ECB_01975	major_base=C	major_cov=16/30	major_frequency=7.667e-01	minor_base=G	minor_cov=12/2	new_cov=12/2	new_seq=G	polymorphism_frequency=2.333e-01	polymorphism_score=17.1	prediction=polymorphism	ref_cov=16/30	ref_seq=C	snp_type=nonsynonymous	total_cov=28/33	transl_table=11
RA	32	.	REL606	2057852	0	A	G	aa_new_seq=G	aa_position=200	aa_ref_seq=D	bias_e_value=3290.17	bias_p_value=0.00072773	codon_new_seq=GGT	codon_number=200	codon_position=2	codon_ref_seq=GAT	consensus_reject=FREQUENCY_CUTOFF	consensus_score=140.3	fisher_strand_p_value=6.87509e-05	frequency=2.273e-01	gene_name=yegD	gene_position=599	gene_product=predicted chaperone	gene_strand=>	ks_quality_p_value=1	locus_tag=ECB_01975	major_base=A	major_cov=18/33	major_frequency=7.727e-01	minor_base=G	minor_cov=14/1	new_cov=14/1	new_seq=G	polymorphism_frequency=2.273e-01	polymorphism_score=13.1	prediction=polymorphism	ref_cov=18/33	ref_seq=A	snp_type=nonsynonymous	total_cov=32/34	transl_table=11
RA	33	.	REL606	2120888	0	G	T	aa_new_seq=E	aa_position=349	aa_ref_seq=A	bias_e_value=72646.5	bias_p_value=0.0160682	codon_new_seq=GAA	codon_number=349	codon_position=2	codon_ref_seq=GCA	consensus_reject=FREQUENCY_CUTOFF	consensus_score=116.2	fisher_strand_p_value=0.00247412	frequency=2.143e-01	gene_name=yohGH	gene_position=1046	gene_product=predicted outer membrane protein	gene_strand=<	ks_quality_p_value=0.91607	locus_tag=ECB_02068	major_base=G	major_cov=18/26	major_frequency=7.857e-01	minor_base=T	minor_cov=11/1	new_cov=11/1	new_seq=T	polymorphism_frequency=2.143e-01	polymorphism_score=10.3	prediction=polymorphism	ref_cov=18/26	ref_seq=G	snp_type=nonsynonymous	total_cov=29/28	transl_table=11
RA	34	.	REL606	2133832	1	.	A	bias_e_value=2038600	bias_p_value=0.450903	consensus_reject=FREQUENCY_CUTOFF	consensus_score=34.8	fisher_strand_p_value=0.207716	frequency=6.400e-01	gene_name=mglB/galS	gene_position=intergenic (-238/+42)	gene_product=methyl-galactoside transporter subunit/DNA-binding transcriptional repressor	gene_strand=</<	ks_quality_p_value=0.764228	locus_tag=ECB_02079/ECB_02080	major_base=A	major_cov=9/7	major_frequency=6.400e-01	minor_base=.	minor_cov=2/7	new_cov=9/7	polymorphism_frequency=6.400e-01	polymorphism_score=33.0	prediction=polymorphism	ref_cov=2/7	snp_type=intergenic	total_cov=11/14
RA	35	.	REL606	2133832	2	.	T	bias_e_value=1200140	bias_p_value=0.26545	consensus_reject=FREQUENCY_CUTOFF	consensus_score=31.8	fisher_strand_p_value=0.104927	frequency=6.250e-01	gene_name=mglB/galS	gene_position=intergenic (-238/+42)	gene_product=methyl-galactoside transporter subunit/DNA-binding transcriptional repressor	gene_strand=</<	ks_quality_p_value=0.700784	locus_tag=ECB_02079/ECB_02080	major_base=T	major_cov=9/6	major_frequency=6.250e-01	minor_base=.	minor_cov=2/7	new_cov=9/6	polymorphism_frequency=6.250e-01	polymorphism_score=32.7	prediction=polymorphism	ref_cov=2/7	snp_type=intergenic	total_cov=11/14
RA	36	.	REL606	2133832	3	.	T	bias_e_value=2038600	bias_p_value=0.450903	consensus_reject=FREQUENCY_CUTOFF	consensus_score=35.9	fisher_strand_p_value=0.207716	frequency=6.400e-01	gene_name=mglB/galS	gene_position=intergenic (-238/+42)	gene_product=methyl-galactoside transporter subunit/DNA-binding transcriptional repressor	gene_strand=</<	ks_quality_p_value=0.764228	locus_tag=ECB_02079/ECB_02080	major_base=T	major_cov=9/7	major_frequency=6.400e-01	minor_base=.	minor_cov=2/7	new_cov=9/7	polymorphism_frequency=6.400e-01	polymorphism_score=32.7	prediction=polymorphism	ref_cov=2/7	snp_type=intergenic	total_cov=11/14
RA	37	.	REL606	2133832	4	.	G	bias_e_value=1709940	bias_p_value=0.378209	consensus_reject=FREQUENCY_CUTOFF	consensus_score=44.0	fisher_strand_p_value=0.207716	frequency=6.400e-01	gene_name=mglB/galS	gene_position=intergenic (-238/+42)	gene_product=methyl-galactoside transporter subunit/DNA-binding transcriptional repressor	gene_strand=</<	ks_quality_p_value=0.58632	locus_tag=ECB_02079/ECB_02080	major_base=G	major_cov=9/7	major_frequency=6.400e-01	minor_base=.	minor_cov=2/7	new_cov=9/7	polymorphism_frequency=6.400e-01	polymorphism_score=31.5	prediction=polymorphism	ref_cov=2/7	snp_type=intergenic	total_cov=11/14
RA	38	.	REL606	2133832	5	.	T	bias_e_value=2472320	bias_p_value=0.546835	consensus_reject=FREQUENCY_CUTOFF	consensus_score=30.9	fisher_strand_p_value=0.228295	frequency=6.087e-01	gene_name=mglB/galS	gene_position=intergenic (-238/+42)	gene_product=methyl-galactoside transporter subunit/DNA-binding transcriptional repressor	gene_strand=</<	ks_quality_p_value=0.945633	locus_tag=ECB_02079/ECB_02080	major_base=T	major_cov=7/7	major_frequency=6.087e-01	minor_base=.	minor_cov=2/7	new_cov=7/7	polymorphism_frequency=6.087e-01	polymorphism_score=32.7	prediction=polymorphism	ref_cov=2/7	snp_type=intergenic	total_cov=11/14
RA	39	.	REL606	2334646	0	C	G	aa_new_seq=G	aa_position=147	aa_ref_seq=A	bias_e_value=14665.1	bias_p_value=0.00324367	codon_new_seq=GGG	codon_number=147	codon_position=2	codon_ref_seq=GCG	consensus_reject=FREQUENCY_CUTOFF	consensus_score=61.4	fisher_strand_p_value=0.00036367	frequency=2.609e-01	gene_name=yfcN	gene_position=440	gene_product=hypothetical protein	gene_strand=>	ks_quality_p_value=1	locus_tag=ECB_02256	major_base=C	major_cov=14/20	major_frequency=7.391e-01	minor_base=G	minor_cov=12/0	new_cov=12/0	new_seq=G	polymorphism_frequency=2.609e-01	polymorphism_score=12.8	prediction=polymorphism	ref_cov=14/20	ref_seq=C	snp_type=nonsynonymous	total_cov=26/20	transl_table=11
RA	40	.	REL606	2527313	0	C	A	aa_new_seq=L	aa_position=23	aa_ref_seq=R	bias_e_value=4496630	bias_p_value=0.994579	codon_new_seq=CTT	codon_number=23	codon_position=2	codon_ref_seq=CGT	consensus_score=155.2	fisher_strand_p_value=1	frequency=1	gene_name=yfhQ	gene_position=68	gene_product=predicted methyltransferase	gene_strand=<	ks_quality_p_value=0.897701	locus_tag=ECB_02424	major_base=A	major_cov=23/31	major_frequency=9.310e-01	minor_base=C	minor_cov=2/2	new_cov=23/31	new_seq=A	polymorphism_frequency=9.310e-01	polymorphism_score=2.2	prediction=consensus	ref_cov=2/2	ref_seq=C	snp_type=nonsynonymous	total_cov=25/33	transl_table=11
RA	41	.	REL606	3362765	0	A	G	bias_e_value=378.198	bias_p_value=8.3651e-05	consensus_reject=FREQUENCY_CUTOFF	consensus_score=112.5	fisher_strand_p_value=6.45957e-06	frequency=2.419e-01	gene_name=yhfS	gene_position=pseudogene (479/621 nt)	gene_product=putative enzyme; b3376_1	gene_strand=<	ks_quality_p_value=1	locus_tag=ECB_03226_1	major_base=A	major_cov=16/31	major_frequency=7.581e-01	minor_base=G	minor_cov=15/0	new_cov=15/0	polymorphism_frequency=2.419e-01	polymorphism_score=12.4	prediction=polymorphism	ref_cov=16/31	snp_type=pseudogene	total_cov=31/31
RA	42	.	REL606	3481164	0	G	C	consensus_score=10.2	deleted=1	frequency=1	major_base=C	major_cov=3/3	major_frequency=1.000e+00	minor_base=N	minor_cov=0/0	new_cov=3/3	polymorphism_frequency=1.000e+00	polymorphism_score=NA	prediction=consensus	ref_cov=0/0	total_cov=3/3
RA	43	.	REL606	3481201	0	A	C	consensus_score=12.7	deleted=1	frequency=1	major_base=C	major_cov=5/2	major_frequency=1.000e+00	minor_base=N	minor_cov=0/0	new_cov=5/2	polymorphism_frequency=1.000e+00	polymorphism_score=NA	prediction=consensus	ref_cov=0/0	total_cov=5/2
RA	44	.	REL606	3481203	0	C	T	consensus_score=11.1	deleted=1	frequency=1	major_base=T	major_cov=5/2	major_frequency=1.000e+00	minor_base=N	minor_cov=0/0	new_cov=5/2	polymorphism_frequency=1.000e+00	polymorphism_score=NA	prediction=consensus	ref_cov=0/0	total_cov=5/2
RA	45	.	REL606	3544110	0	A	G	bias_e_value=2899470	bias_p_value=0.641315	consensus_score=152.6	fisher_strand_p_value=0.505882	frequency=1	gene_name=dctA/yhjK	gene_position=intergenic (-39/+144)	gene_product=C4-dicarboxylate transport protein/predicted diguanylate cyclase	gene_strand=</<	ks_quality_p_value=0.561114	locus_tag=ECB_03376/ECB_03377	major_base=G	major_cov=21/28	major_frequency=9.608e-01	minor_base=A	minor_cov=0/2	new_cov=21/28	polymorphism_frequency=9.608e-01	polymorphism_score=-1.5	prediction=consensus	ref_cov=0/2	snp_type=intergenic	total_cov=23/30
RA	46	.	REL606	3767042	0	T	C	aa_new_seq=G	aa_position=65	aa_ref_seq=G	bias_e_value=189.068	bias_p_value=4.18187e-05	codon_new_seq=GGG	codon_number=65	codon_position=3	codon_ref_seq=GGA	consensus_reject=FREQUENCY_CUTOFF	consensus_score=153.8	fisher_strand_p_value=3.05256e-06	frequency=2.027e-01	gene_name=dgoK	gene_position=195	gene_product=2-oxo-3-deoxygalactonate kinase	gene_strand=<	ks_quality_p_value=1	locus_tag=ECB_03577	major_base=T	major_cov=38/21	major_frequency=7.973e-01	minor_base=C	minor_cov=0/15	new_cov=0/15	new_seq=C	polymorphism_frequency=2.027e-01	polymorphism_score=15.0	prediction=polymorphism	ref_cov=38/21	ref_seq=T	snp_type=synonymous	total_cov=38/37	transl_table=11
RA	47	.	REL606	3943694	0	C	T	consensus_score=15.9	frequency=1	gene_name=rrlA	gene_position=noncoding (1865/2904 nt)	gene_product=23S ribosomal RNA	gene_strand=>	locus_tag=ECB_r00015	major_base=T	major_cov=7/6	major_frequency=1.000e+00	minor_base=N	minor_cov=0/0	new_cov=7/6	polymorphism_frequency=1.000e+00	polymorphism_score=NA	prediction=consensus	ref_cov=0/0	snp_type=noncoding	total_cov=7/6
RA	48	.	REL606	4365430	0	A	G	aa_new_seq=G	aa_position=260	aa_ref_seq=E	bias_e_value=6395.3	bias_p_value=0.00141453	codon_new_seq=GGG	codon_number=260	codon_position=2	codon_ref_seq=GAG	consensus_reject=FREQUENCY_CUTOFF	consensus_score=68.6	fisher_strand_p_value=0.000143633	frequency=2.708e-01	gene_name=ytfT	gene_position=779	gene_product=predicted sugar transporter subunit: membrane component of ABC superfamily	gene_strand=>	ks_quality_p_value=1	locus_tag=ECB_04098	major_base=A	major_cov=10/25	major_frequency=7.292e-01	minor_base=G	minor_cov=12/1	new_cov=12/1	new_seq=G	polymorphism_frequency=2.708e-01	polymorphism_score=13.0	prediction=polymorphism	ref_cov=10/25	ref_seq=A	snp_type=nonsynonymous	total_cov=22/26	transl_table=11
MC	49	.	REL606	574071	581852	0	0	gene_name=[cusS]–[cusA]	gene_product=[cusS],cusR,cusC,ylcC,cusB,[cusA]	left_inside_cov=1	left_outside_cov=58	locus_tag=[ECB_00531]–[ECB_00536]	right_inside_cov=2	right_outside_cov=70
MC	50	.	REL606	590047	594909	0	0	gene_name=hokE–fepA	gene_product=hokE,insL-3,entD,fepA	left_inside_cov=1	left_outside_cov=65	locus_tag=[ECB_00547]–[ECB_00550]	right_inside_cov=0	right_outside_cov=64
MC	51	.	REL606	1455977	1469091	1410	1423	gene_name=[acpD]–insJ-2	gene_product=[acpD],[insK-2],insJ-2,hrpA,ydcF,aldA,gapC,insA-12,insB-12,cybB,ydcA,hokB,mokB,insK-2,insJ-2	left_inside_cov=21	left_outside_cov=24	locus_tag=[ECB_01367]–[ECB_00619_6]	right_inside_cov=22	right_outside_cov=24
MC	52	.	REL606	3481069	3484563	1394	993	gene_name=rhsB	gene_position=coding (58-3552/4236 nt)	gene_product=rhsB element core protein RshB	gene_strand=>	left_inside_cov=21	left_outside_cov=23	locus_tag=ECB_03331	right_inside_cov=22	right_outside_cov=23
MC	53	.	REL606	3628288	3630742	0	1010	gene_name=rhsA	gene_position=pseudogene (280-2734/5580 nt)	gene_product=rhsA element core protein RshA	gene_strand=>	left_inside_cov=1	left_outside_cov=53	locus_tag=ECB_03448	right_inside_cov=22	right_outside_cov=23
JC	54	.	REL606	1	1	REL606	4521141	-1	0	alignment_overlap=0	circular_chromosome=1	coverage_minus=25	coverage_plus=18	flanking_left=293	flanking_right=293	frequency=1	junction_possible_overlap_registers=49	key=REL606__1__1__REL606__4521141__-1__0____293__293__0__0	max_left=269	max_left_minus=269	max_left_plus=243	max_min_left=140	max_min_left_minus=130	max_min_left_plus=140	max_min_right=135	max_min_right_minus=135	max_min_right_plus=132	max_pos_hash_score=98	max_right=270	max_right_minus=257	max_right_plus=270	neg_log10_pos_hash_p_value=0.1	new_junction_coverage=0.74	new_junction_read_count=44	polymorphism_frequency=1.000e+00	pos_hash_score=41	prediction=consensus	side_1_annotate_key=gene	side_1_continuation=0	side_1_coverage=0.00	side_1_overlap=0	side_1_possible_overlap_registers=49	side_1_read_count=0	side_1_redundant=0	side_2_annotate_key=gene	side_2_continuation=0	side_2_coverage=0.00	side_2_overlap=0	side_2_possible_overlap_registers=49	side_2_read_count=0	side_2_redundant=0	total_non_overlap_reads=43
JC	55	.	REL606	25398	1	REL606	2312878	1	0	alignment_overlap=5	coverage_minus=6	coverage_plus=0	flanking_left=293	flanking_right=293	frequency=1.852e-01	junction_possible_overlap_registers=44	key=REL606__25398__1__REL606__2312873__1__5____293__293__0__0	max_left=282	max_left_minus=282	max_left_plus=0	max_min_left=0	max_min_left_minus=0	max_min_left_plus=0	max_min_right=9	max_min_right_minus=9	max_min_right_plus=0	max_pos_hash_score=88	max_right=9	max_right_minus=9	max_right_plus=0	neg_log10_pos_hash_p_value=5.8	new_junction_coverage=0.19	new_junction_read_count=10	polymorphism_frequency=1.852e-01	pos_hash_score=5	prediction=polymorphism	reject=COVERAGE_EVENNESS_SKEW,FREQUENCY_CUTOFF	side_1_annotate_key=gene	side_1_continuation=0	side_1_coverage=0.17	side_1_overlap=5	side_1_possible_overlap_registers=49	side_1_read_count=10	side_1_redundant=0	side_2_annotate_key=gene	side_2_continuation=0	side_2_coverage=1.49	side_2_overlap=0	side_2_possible_overlap_registers=44	side_2_read_count=79	side_2_redundant=0	total_non_overlap_reads=6
JC	56	.	REL606	243364	1	REL606	2312878	1	0	alignment_overlap=5	coverage_minus=5	coverage_plus=0	flanking_left=293	flanking_right=293	frequency=1.728e-01	junction_possible_overlap_registers=44	key=REL606__243364__1__REL606__2312873__1__5____293__293__0__0	max_left=29	max_left_minus=29	max_left_plus=0	max_min_left=0	max_min_left_minus=0	max_min_left_plus=0	max_min_right=9	max_min_right_minus=9	max_min_right_plus=0	max_pos_hash_score=88	max_right=9	max_right_minus=9	max_right_plus=0	neg_log10_pos_hash_p_value=6.4	new_junction_coverage=0.17	new_junction_read_count=9	no_show=1	polymorphism_frequency=1.728e-01	pos_hash_score=4	prediction=polymorphism	reject=COVERAGE_EVENNESS_SKEW,FREQUENCY_CUTOFF	side_1_annotate_key=gene	side_1_continuation=0	side_1_coverage=0.14	side_1_overlap=5	side_1_possible_overlap_registers=49	side_1_read_count=8	side_1_redundant=0	side_2_annotate_key=gene	side_2_continuation=0	side_2_coverage=1.49	side_2_overlap=0	side_2_possible_overlap_registers=44	side_2_read_count=79	side_2_redundant=0	total_non_overlap_reads=5
JC	57	.	REL606	264899	1	REL606	2312878	1	0	alignment_overlap=5	coverage_minus=5	coverage_plus=0	flanking_left=293	flanking_right=293	frequency=1.616e-01	junction_possible_overlap_registers=44	key=REL606__264899__1__REL606__2312873__1__5____293__293__0__0	max_left=29	max_left_minus=29	max_left_plus=0	max_min_left=0	max_min_left_minus=0	max_min_left_plus=0	max_min_right=9	max_min_right_minus=9	max_min_right_plus=0	max_pos_hash_score=88	max_right=9	max_right_minus=9	max_right_plus=0	neg_log10_pos_hash_p_value=6.4	new_junction_coverage=0.17	new_junction_read_count=9	no_show=1	polymorphism_frequency=1.616e-01	pos_hash_score=4	prediction=polymorphism	reject=COVERAGE_EVENNESS_SKEW,FREQUENCY_CUTOFF	side_1_annotate_key=gene	side_1_continuation=0	side_1_coverage=0.27	side_1_overlap=5	side_1_possible_overlap_registers=49	side_1_read_count=16	side_1_redundant=0	side_2_annotate_key=gene	side_2_continuation=0	side_2_coverage=1.49	side_2_overlap=0	side_2_possible_overlap_registers=44	side_2_read_count=79	side_2_redundant=0	total_non_overlap_reads=5
JC	58	.	REL606	354816	-1	REL606	2312878	1	0	alignment_overlap=5	coverage_minus=5	coverage_plus=0	flanking_left=293	flanking_right=293	frequency=1.578e-01	junction_possible_overlap_registers=44	key=REL606__354816__-1__REL606__2312873__1__5____293__293__0__0	max_left=29	max_left_minus=29	max_left_plus=0	max_min_left=0	max_min_left_minus=0	max_min_left_plus=0	max_min_right=9	max_min_right_minus=9	max_min_right_plus=0	max_pos_hash_score=88	max_right=9	max_right_minus=9	max_right_plus=0	neg_log10_pos_hash_p_value=6.4	new_junction_coverage=0.17	new_junction_read_count=9	no_show=1	polymorphism_frequency=1.578e-01	pos_hash_score=4	prediction=polymorphism	reject=COVERAGE_EVENNESS_SKEW,FREQUENCY_CUTOFF	side_1_annotate_key=gene	side_1_continuation=0	side_1_coverage=0.32	side_1_overlap=5	side_1_possible_overlap_registers=49	side_1_read_count=19	side_1_redundant=0	side_2_annotate_key=gene	side_2_continuation=0	side_2_coverage=1.49	side_2_overlap=0	side_2_possible_overlap_registers=44	side_2_read_count=79	side_2_redundant=0	total_non_overlap_reads=5
JC	59	.	REL606	378301	-1	REL606	2312878	1	0	alignment_overlap=5	coverage_minus=5	coverage_plus=0	flanking_left=293	flanking_right=293	frequency=1.713e-01	junction_possible_overlap_registers=44	key=REL606__378301__-1__REL606__2312873__1__5____293__293__0__0	max_left=29	max_left_minus=29	max_left_plus=0	max_min_left=0	max_min_left_minus=0	max_min_left_plus=0	max_min_right=9	max_min_right_minus=9	max_min_right_plus=0	max_pos_hash_score=88	max_right=9	max_right_minus=9	max_right_plus=0	neg_log10_pos_hash_p_value=6.4	new_junction_coverage=0.17	new_junction_read_count=9	no_show=1	polymorphism_frequency=1.713e-01	pos_hash_score=4	prediction=polymorphism	reject=COVERAGE_EVENNESS_SKEW,FREQUENCY_CUTOFF	side_1_annotate_key=gene	side_1_continuation=0	side_1_coverage=0.15	side_1_overlap=5	side_1_possible_overlap_registers=49	side_1_read_count=9	side_1_redundant=0	side_2_annotate_key=gene	side_2_continuation=0	side_2_coverage=1.49	side_2_overlap=0	side_2_possible_overlap_registers=44	side_2_read_count=79	side_2_redundant=0	total_non_overlap_reads=5
JC	60	.	REL606	548310	1	REL606	2312878	1	0	alignment_overlap=5	coverage_minus=5	coverage_plus=0	flanking_left=293	flanking_right=293	frequency=1.728e-01	junction_possible_overlap_registers=44	key=REL606__548310__1__REL606__2312873__1__5____293__293__0__0	max_left=29	max_left_minus=29	max_left_plus=0	max_min_left=0	max_min_left_minus=0	max_min_left_plus=0	max_min_right=9	max_min_right_minus=9	max_min_right_plus=0	max_pos_hash_score=88	max_right=9	max_right_minus=9	max_right_plus=0	neg_log10_pos_hash_p_value=6.4	new_junction_coverage=0.17	new_junction_read_count=9	no_show=1	polymorphism_frequency=1.728e-01	pos_hash_score=4	prediction=polymorphism	reject=COVERAGE_EVENNESS_SKEW,FREQUENCY_CUTOFF	side_1_annotate_key=gene	side_1_continuation=0	side_1_coverage=0.14	side_1_overlap=5	side_1_possible_overlap_registers=49	side_1_read_count=8	side_1_redundant=0	side_2_annotate_key=gene	side_2_continuation=0	side_2_coverage=1.49	side_2_overlap=0	side_2_possible_overlap_registers=44	side_2_read_count=79	side_2_redundant=0	total_non_overlap_reads=5
JC	61	.	REL606	549264	-1	REL606	2312878	1	0	alignment_overlap=5	coverage_minus=5	coverage_plus=0	flanking_left=293	flanking_right=293	frequency=1.758e-01	junction_possible_overlap_registers=44	key=REL606__549264__-1__REL606__2312873__1__5____293__293__0__0	max_left=29	max_left_minus=29	max_left_plus=0	max_min_left=0	max_min_left_minus=0	max_min_left_plus=0	max_min_right=9	max_min_right_minus=9	max_min_right_plus=0	max_pos_hash_score=88	max_right=9	max_right_minus=9	max_right_plus=0	neg_log10_pos_hash_p_value=6.4	new_junction_coverage=0.17	new_junction_read_count=9	no_show=1	polymorphism_frequency=1.758e-01	pos_hash_score=4	prediction=polymorphism	reject=COVERAGE_EVENNESS_SKEW,FREQUENCY_CUTOFF	side_1_annotate_key=gene	side_1_continuation=0	side_1_coverage=0.10	side_1_overlap=5	side_1_possible_overlap_registers=49	side_1_read_count=6	side_1_redundant=0	side_2_annotate_key=gene	side_2_continuation=0	side_2_coverage=1.49	side_2_overlap=0	side_2_possible_overlap_registers=44	side_2_read_count=79	side_2_redundant=0	total_non_overlap_reads=5
JC	62	.	REL606	557465	1	REL606	1423902	-1	0	alignment_overlap=0	coverage_minus=25	coverage_plus=23	flanking_left=293	flanking_right=293	frequency=1	junction_possible_overlap_registers=49	key=REL606__557465__1__REL606__1423902__-1__0____293__293__0__1	max_left=273	max_left_minus=240	max_left_plus=273	max_min_left=119	max_min_left_minus=86	max_min_left_plus=119	max_min_right=132	max_min_right_minus=57	max_min_right_plus=132	max_pos_hash_score=98	max_right=288	max_right_minus=266	max_right_plus=288	neg_log10_pos_hash_p_value=0.2	new_junction_coverage=0.88	new_junction_read_count=52	polymorphism_frequency=1.000e+00	pos_hash_score=39	prediction=consensus	read_count_offset=3	side_1_annotate_key=gene	side_1_continuation=0	side_1_coverage=0.00	side_1_overlap=0	side_1_possible_overlap_registers=46	side_1_read_count=0	side_1_redundant=0	side_2_annotate_key=repeat	side_2_continuation=0	side_2_coverage=NA	side_2_overlap=0	side_2_possible_overlap_registers=NA	side_2_read_count=NA	side_2_redundant=1	total_non_overlap_reads=48
JC	63	.	REL606	557467	-1	REL606	1422645	1	0	alignment_overlap=0	coverage_minus=29	coverage_plus=29	flanking_left=293	flanking_right=293	frequency=1	junction_possible_overlap_registers=49	key=REL606__557467__-1__REL606__1422645__1__0____293__293__0__1	max_left=269	max_left_minus=236	max_left_plus=269	max_min_left=129	max_min_left_minus=129	max_min_left_plus=129	max_min_right=128	max_min_right_minus=81	max_min_right_plus=128	max_pos_hash_score=98	max_right=286	max_right_minus=286	max_right_plus=238	neg_log10_pos_hash_p_value=0.0	new_junction_coverage=1.17	new_junction_read_count=69	polymorphism_frequency=1.000e+00	pos_hash_score=47	prediction=consensus	read_count_offset=3	side_1_annotate_key=gene	side_1_continuation=0	side_1_coverage=0.00	side_1_overlap=0	side_1_possible_overlap_registers=46	side_1_read_count=0	side_1_redundant=0	side_2_annotate_key=repeat	side_2_continuation=0	side_2_coverage=NA	side_2_overlap=0	side_2_possible_overlap_registers=NA	side_2_read_count=NA	side_2_redundant=1	total_non_overlap_reads=58
JC	64	.	REL606	574070	-1	REL606	644382	-1	0	alignment_overlap=0	coverage_minus=18	coverage_plus=20	flanking_left=293	flanking_right=293	frequency=1	junction_possible_overlap_registers=49	key=REL606__574070__-1__REL606__644382__-1__0____293__293__0__1	max_left=284	max_left_minus=260	max_left_plus=284	max_min_left=137	max_min_left_minus=124	max_min_left_plus=137	max_min_right=144	max_min_right_minus=144	max_min_right_plus=111	max_pos_hash_score=98	max_right=247	max_right_minus=247	max_right_plus=212	neg_log10_pos_hash_p_value=0.4	new_junction_coverage=0.96	new_junction_read_count=57	polymorphism_frequency=9.828e-01	pos_hash_score=34	prediction=consensus	side_1_annotate_key=gene	side_1_continuation=0	side_1_coverage=0.02	side_1_overlap=0	side_1_possible_overlap_registers=49	side_1_read_count=1	side_1_redundant=0	side_2_annotate_key=repeat	side_2_continuation=0	side_2_coverage=NA	side_2_overlap=0	side_2_possible_overlap_registers=NA	side_2_read_count=NA	side_2_redundant=1	total_non_overlap_reads=38
JC	65	.	REL606	581853	1	REL606	588070	1	0	alignment_overlap=0	coverage_minus=31	coverage_plus=24	flanking_left=293	flanking_right=293	frequency=1	junction_possible_overlap_registers=49	key=REL606__581853__1__REL606__588070__1__0____293__293__0__1	max_left=273	max_left_minus=255	max_left_plus=273	max_min_left=130	max_min_left_minus=130	max_min_left_plus=126	max_min_right=136	max_min_right_minus=126	max_min_right_plus=136	max_pos_hash_score=98	max_right=285	max_right_minus=244	max_right_plus=285	neg_log10_pos_hash_p_value=0.0	new_junction_coverage=1.13	new_junction_read_count=67	polymorphism_frequency=9.710e-01	pos_hash_score=48	prediction=consensus	side_1_annotate_key=gene	side_1_continuation=0	side_1_coverage=0.03	side_1_overlap=0	side_1_possible_overlap_registers=49	side_1_read_count=2	side_1_redundant=0	side_2_annotate_key=repeat	side_2_continuation=0	side_2_coverage=NA	side_2_overlap=0	side_2_possible_overlap_registers=NA	side_2_read_count=NA	side_2_redundant=1	total_non_overlap_reads=55
JC	66	.	REL606	589236	-1	REL606	2312878	1	0	alignment_overlap=5	coverage_minus=5	coverage_plus=0	flanking_left=293	flanking_right=293	frequency=1.542e-01	junction_possible_overlap_registers=44	key=REL606__589236__-1__REL606__2312873__1__5____293__293__0__0	max_left=29	max_left_minus=29	max_left_plus=0	max_min_left=0	max_min_left_minus=0	max_min_left_plus=0	max_min_right=9	max_min_right_minus=9	max_min_right_plus=0	max_pos_hash_score=88	max_right=9	max_right_minus=9	max_right_plus=0	neg_log10_pos_hash_p_value=6.4	new_junction_coverage=0.17	new_junction_read_count=9	no_show=1	polymorphism_frequency=1.542e-01	pos_hash_score=4	prediction=polymorphism	reject=COVERAGE_EVENNESS_SKEW,FREQUENCY_CUTOFF	side_1_annotate_key=gene	side_1_continuation=0	side_1_coverage=0.37	side_1_overlap=5	side_1_possible_overlap_registers=49	side_1_read_count=22	side_1_redundant=0	side_2_annotate_key=gene	side_2_continuation=0	side_2_coverage=1.49	side_2_overlap=0	side_2_possible_overlap_registers=44	side_2_read_count=79	side_2_redundant=0	total_non_overlap_reads=5
JC	67	.	REL606	590046	-1	REL606	594910	1	0	alignment_overlap=1	coverage_minus=25	coverage_plus=34	flanking_left=293	flanking_right=293	frequency=1	junction_possible_overlap_registers=48	key=REL606__590047__-1__REL606__594910__1__1____293__293__0__0	max_left=271	max_left_minus=271	max_left_plus=267	max_min_left=137	max_min_left_minus=137	max_min_left_plus=117	max_min_right=139	max_min_right_minus=128	max_min_right_plus=139	max_pos_hash_score=96	max_right=268	max_right_minus=268	max_right_plus=163	neg_log10_pos_hash_p_value=0.0	new_junction_coverage=1.10	new_junction_read_count=64	polymorphism_frequency=1.000e+00	pos_hash_score=47	prediction=consensus	side_1_annotate_key=repeat	side_1_continuation=0	side_1_coverage=NA	side_1_overlap=0	side_1_read_count=NA	side_1_redundant=0	side_2_annotate_key=gene	side_2_continuation=0	side_2_coverage=0.00	side_2_overlap=1	side_2_possible_overlap_registers=49	side_2_read_count=0	side_2_redundant=0	total_non_overlap_reads=59
JC	68	.	REL606	618798	-1	REL606	2312878	1	0	alignment_overlap=5	coverage_minus=5	coverage_plus=0	flanking_left=293	flanking_right=293	frequency=1.629e-01	junction_possible_overlap_registers=44	key=REL606__618798__-1__REL606__2312873__1__5____293__293__0__0	max_left=29	max_left_minus=29	max_left_plus=0	max_min_left=0	max_min_left_minus=0	max_min_left_plus=0	max_min_right=9	max_min_right_minus=9	max_min_right_plus=0	max_pos_hash_score=88	max_right=9	max_right_minus=9	max_right_plus=0	neg_log10_pos_hash_p_value=6.4	new_junction_coverage=0.17	new_junction_read_count=9	no_show=1	polymorphism_frequency=1.629e-01	pos_hash_score=4	prediction=polymorphism	reject=COVERAGE_EVENNESS_SKEW,FREQUENCY_CUTOFF	side_1_annotate_key=gene	side_1_continuation=0	side_1_coverage=0.25	side_1_overlap=5	side_1_possible_overlap_registers=49	side_1_read_count=15	side_1_redundant=0	side_2_annotate_key=gene	side_2_continuation=0	side_2_coverage=1.49	side_2_overlap=0	side_2_possible_overlap_registers=44	side_2_read_count=79	side_2_redundant=0	total_non_overlap_reads=5
JC	69	.	REL606	619701	1	REL606	642940	1	0	alignment_overlap=1	coverage_minus=29	coverage_plus=24	flanking_left=293	flanking_right=293	frequency=1	junction_possible_overlap_registers=48	key=REL606__619700__1__REL606__642940__1__1____293__293__0__1	max_left=277	max_left_minus=275	max_left_plus=277	max_min_left=126	max_min_left_minus=63	max_min_left_plus=126	max_min_right=141	max_min_right_minus=141	max_min_right_plus=141	max_pos_hash_score=96	max_right=264	max_right_minus=264	max_right_plus=210	neg_log10_pos_hash_p_value=0.0	new_junction_coverage=1.16	new_junction_read_count=67	polymorphism_frequency=9.691e-01	pos_hash_score=47	prediction=consensus	read_count_offset=3	side_1_annotate_key=gene	side_1_continuation=0	side_1_coverage=0.04	side_1_overlap=0	side_1_possible_overlap_registers=45	side_1_read_count=2	side_1_redundant=0	side_2_annotate_key=repeat	side_2_continuation=0	side_2_coverage=NA	side_2_overlap=1	side_2_possible_overlap_registers=NA	side_2_read_count=NA	side_2_redundant=1	total_non_overlap_reads=53
JC	70	.	REL606	619703	-1	REL606	644382	-1	0	alignment_overlap=1	coverage_minus=22	coverage_plus=24	flanking_left=293	flanking_right=293	frequency=1	junction_possible_overlap_registers=48	key=REL606__619704__-1__REL606__644382__-1__1____293__293__0__1	max_left=272	max_left_minus=272	max_left_plus=223	max_min_left=136	max_min_left_minus=126	max_min_left_plus=136	max_min_right=142	max_min_right_minus=138	max_min_right_plus=142	max_pos_hash_score=96	max_right=283	max_right_minus=283	max_right_plus=274	neg_log10_pos_hash_p_value=0.1	new_junction_coverage=1.03	new_junction_read_count=60	polymorphism_frequency=9.657e-01	pos_hash_score=40	prediction=consensus	read_count_offset=3	side_1_annotate_key=gene	side_1_continuation=0	side_1_coverage=0.04	side_1_overlap=0	side_1_possible_overlap_registers=45	side_1_read_count=2	side_1_redundant=0	side_2_annotate_key=repeat	side_2_continuation=0	side_2_coverage=NA	side_2_overlap=1	side_2_possible_overlap_registers=NA	side_2_read_count=NA	side_2_redundant=1	total_non_overlap_reads=46
JC	71	.	REL606	625464	1	REL606	628396	-1	0	alignment_overlap=1	coverage_minus=153	coverage_plus=168	flanking_left=293	flanking_right=293	frequency=1	junction_possible_overlap_registers=48	key=REL606__625464__1__REL606__628397__-1__1____293__293__0__0	max_left=288	max_left_minus=288	max_left_plus=283	max_min_left=143	max_min_left_minus=143	max_min_left_plus=139	max_min_right=142	max_min_right_minus=142	max_min_right_plus=141	max_pos_hash_score=96	max_right=290	max_right_minus=290	max_right_plus=282	neg_log10_pos_hash_p_value=-0.0	new_junction_coverage=5.92	new_junction_read_count=343	polymorphism_frequency=8.411e-01	pos_hash_score=156	prediction=consensus	side_1_annotate_key=gene	side_1_continuation=0	side_1_coverage=1.13	side_1_overlap=1	side_1_possible_overlap_registers=49	side_1_read_count=67	side_1_redundant=0	side_2_annotate_key=gene	side_2_continuation=0	side_2_coverage=1.10	side_2_overlap=0	side_2_possible_overlap_registers=48	side_2_read_count=64	side_2_redundant=0	total_non_overlap_reads=321
JC	72	.	REL606	633659	-1	REL606	2312878	1	0	alignment_overlap=5	coverage_minus=5	coverage_plus=0	flanking_left=293	flanking_right=293	frequency=1.670e-01	junction_possible_overlap_registers=44	key=REL606__633659__-1__REL606__2312873__1__5____293__293__0__0	max_left=29	max_left_minus=29	max_left_plus=0	max_min_left=0	max_min_left_minus=0	max_min_left_plus=0	max_min_right=9	max_min_right_minus=9	max_min_right_plus=0	max_pos_hash_score=88	max_right=9	max_right_minus=9	max_right_plus=0	neg_log10_pos_hash_p_value=6.4	new_junction_coverage=0.17	new_junction_read_count=9	no_show=1	polymorphism_frequency=1.670e-01	pos_hash_score=4	prediction=polymorphism	reject=COVERAGE_EVENNESS_SKEW,FREQUENCY_CUTOFF	side_1_annotate_key=gene	side_1_continuation=0	side_1_coverage=0.20	side_1_overlap=5	side_1_possible_overlap_registers=49	side_1_read_count=12	side_1_redundant=0	side_2_annotate_key=gene	side_2_continuation=0	side_2_coverage=1.49	side_2_overlap=0	side_2_possible_overlap_registers=44	side_2_read_count=79	side_2_redundant=0	total_non_overlap_reads=5
JC	73	.	REL606	1137052	1	REL606	1271150	1	0	alignment_overlap=1	coverage_minus=20	coverage_plus=13	flanking_left=293	flanking_right=293	frequency=1	junction_possible_overlap_registers=48	key=REL606__1137051__1__REL606__1271150__1__1____293__293__0__1	max_left=238	max_left_minus=238	max_left_plus=231	max_min_left=136	max_min_left_minus=51	max_min_left_plus=136	max_min_right=129	max_min_right_minus=129	max_min_right_plus=117	max_pos_hash_score=96	max_right=257	max_right_minus=257	max_right_plus=151	neg_log10_pos_hash_p_value=0.7	new_junction_coverage=0.69	new_junction_read_count=40	polymorphism_frequency=1.000e+00	pos_hash_score=29	prediction=consensus	read_count_offset=3	side_1_annotate_key=gene	side_1_continuation=0	side_1_coverage=0.00	side_1_overlap=0	side_1_possible_overlap_registers=45	side_1_read_count=0	side_1_redundant=0	side_2_annotate_key=repeat	side_2_continuation=0	side_2_coverage=NA	side_2_overlap=1	side_2_possible_overlap_registers=NA	side_2_read_count=NA	side_2_redundant=1	total_non_overlap_reads=33
JC	74	.	REL606	1137054	-1	REL606	1272592	-1	0	alignment_overlap=1	coverage_minus=20	coverage_plus=21	flanking_left=293	flanking_right=293	frequency=1	junction_possible_overlap_registers=48	key=REL606__1137055__-1__REL606__1272592__-1__1____293__293__0__1	max_left=158	max_left_minus=85	max_left_plus=158	max_min_left=89	max_min_left_minus=77	max_min_left_plus=89	max_min_right=130	max_min_right_minus=75	max_min_right_plus=130	max_pos_hash_score=96	max_right=231	max_right_minus=229	max_right_plus=231	neg_log10_pos_hash_p_value=0.2	new_junction_coverage=0.88	new_junction_read_count=51	polymorphism_frequency=1.000e+00	pos_hash_score=38	prediction=consensus	read_count_offset=3	side_1_annotate_key=gene	side_1_continuation=0	side_1_coverage=0.00	side_1_overlap=0	side_1_possible_overlap_registers=45	side_1_read_count=0	side_1_redundant=0	side_2_annotate_key=repeat	side_2_continuation=0	side_2_coverage=NA	side_2_overlap=1	side_2_possible_overlap_registers=NA	side_2_read_count=NA	side_2_redundant=1	total_non_overlap_reads=41
JC	75	.	REL606	1195297	1	REL606	2312878	1	0	alignment_overlap=5	coverage_minus=5	coverage_plus=0	flanking_left=293	flanking_right=293	frequency=1.566e-01	junction_possible_overlap_registers=44	key=REL606__1195297__1__REL606__2312873__1__5____293__293__0__0	max_left=29	max_left_minus=29	max_left_plus=0	max_min_left=0	max_min_left_minus=0	max_min_left_plus=0	max_min_right=9	max_min_right_minus=9	max_min_right_plus=0	max_pos_hash_score=88	max_right=9	max_right_minus=9	max_right_plus=0	neg_log10_pos_hash_p_value=6.4	new_junction_coverage=0.17	new_junction_read_count=9	no_show=1	polymorphism_frequency=1.566e-01	pos_hash_score=4	prediction=polymorphism	reject=COVERAGE_EVENNESS_SKEW,FREQUENCY_CUTOFF	side_1_annotate_key=gene	side_1_continuation=0	side_1_coverage=0.34	side_1_overlap=5	side_1_possible_overlap_registers=49	side_1_read_count=20	side_1_redundant=0	side_2_annotate_key=gene	side_2_continuation=0	side_2_coverage=1.49	side_2_overlap=0	side_2_possible_overlap_registers=44	side_2_read_count=79	side_2_redundant=0	total_non_overlap_reads=5
JC	76	.	REL606	1271150	1	REL606	1307422	-1	0	alignment_overlap=1	coverage_minus=21	coverage_plus=15	flanking_left=293	flanking_right=293	frequency=1	junction_possible_overlap_registers=48	key=REL606__1271150__1__REL606__1307423__-1__1____293__293__1__0	max_left=209	max_left_minus=163	max_left_plus=209	max_min_left=120	max_min_left_minus=120	max_min_left_plus=68	max_min_right=128	max_min_right_minus=128	max_min_right_plus=127	max_pos_hash_score=96	max_right=274	max_right_minus=274	max_right_plus=264	neg_log10_pos_hash_p_value=0.5	new_junction_coverage=0.71	new_junction_read_count=41	polymorphism_frequency=9.746e-01	pos_hash_score=31	prediction=consensus	read_count_offset=3	side_1_annotate_key=repeat	side_1_continuation=0	side_1_coverage=NA	side_1_overlap=1	side_1_read_count=NA	side_1_redundant=1	side_2_annotate_key=gene	side_2_continuation=0	side_2_coverage=0.02	side_2_overlap=0	side_2_possible_overlap_registers=45	side_2_read_count=1	side_2_redundant=0	total_non_overlap_reads=36
JC	77	.	REL606	1272592	-1	REL606	1307420	1	0	alignment_overlap=0	coverage_minus=21	coverage_plus=25	flanking_left=293	flanking_right=293	frequency=1	junction_possible_overlap_registers=49	key=REL606__1272592__-1__REL606__1307420__1__0____293__293__1__0	max_left=237	max_left_minus=237	max_left_plus=190	max_min_left=140	max_min_left_minus=140	max_min_left_plus=95	max_min_right=125	max_min_right_minus=113	max_min_right_plus=125	max_pos_hash_score=98	max_right=242	max_right_minus=196	max_right_plus=242	neg_log10_pos_hash_p_value=0.3	new_junction_coverage=0.86	new_junction_read_count=51	polymorphism_frequency=9.795e-01	pos_hash_score=36	prediction=consensus	read_count_offset=3	side_1_annotate_key=repeat	side_1_continuation=0	side_1_coverage=NA	side_1_overlap=0	side_1_read_count=NA	side_1_redundant=1	side_2_annotate_key=gene	side_2_continuation=0	side_2_coverage=0.02	side_2_overlap=0	side_2_possible_overlap_registers=46	side_2_read_count=1	side_2_redundant=0	total_non_overlap_reads=46
JC	78	.	REL606	1325315	1	REL606	2312878	1	0	alignment_overlap=5	coverage_minus=5	coverage_plus=0	flanking_left=293	flanking_right=293	frequency=1.684e-01	junction_possible_overlap_registers=44	key=REL606__1325315__1__REL606__2312873__1__5____293__293__0__0	max_left=29	max_left_minus=29	max_left_plus=0	max_min_left=0	max_min_left_minus=0	max_min_left_plus=0	max_min_right=9	max_min_right_minus=9	max_min_right_plus=0	max_pos_hash_score=88	max_right=9	max_right_minus=9	max_right_plus=0	neg_log10_pos_hash_p_value=6.4	new_junction_coverage=0.17	new_junction_read_count=9	no_show=1	polymorphism_frequency=1.684e-01	pos_hash_score=4	prediction=polymorphism	reject=COVERAGE_EVENNESS_SKEW,FREQUENCY_CUTOFF	side_1_annotate_key=gene	side_1_continuation=0	side_1_coverage=0.19	side_1_overlap=5	side_1_possible_overlap_registers=49	side_1_read_count=11	side_1_redundant=0	side_2_annotate_key=gene	side_2_continuation=0	side_2_coverage=1.49	side_2_overlap=0	side_2_possible_overlap_registers=44	side_2_read_count=79	side_2_redundant=0	total_non_overlap_reads=5
JC	79	.	REL606	1432101	-1	REL606	2312878	1	0	alignment_overlap=5	coverage_minus=5	coverage_plus=0	flanking_left=293	flanking_right=293	frequency=1.643e-01	junction_possible_overlap_registers=44	key=REL606__1432101__-1__REL606__2312873__1__5____293__293__0__0	max_left=29	max_left_minus=29	max_left_plus=0	max_min_left=0	max_min_left_minus=0	max_min_left_plus=0	max_min_right=9	max_min_right_minus=9	max_min_right_plus=0	max_pos_hash_score=88	max_right=9	max_right_minus=9	max_right_plus=0	neg_log10_pos_hash_p_value=6.4	new_junction_coverage=0.17	new_junction_read_count=9	no_show=1	polymorphism_frequency=1.643e-01	pos_hash_score=4	prediction=polymorphism	reject=COVERAGE_EVENNESS_SKEW,FREQUENCY_CUTOFF	side_1_annotate_key=gene	side_1_continuation=0	side_1_coverage=0.24	side_1_overlap=5	side_1_possible_overlap_registers=49	side_1_read_count=14	side_1_redundant=0	side_2_annotate_key=gene	side_2_continuation=0	side_2_coverage=1.49	side_2_overlap=0	side_2_possible_overlap_registers=44	side_2_read_count=79	side_2_redundant=0	total_non_overlap_reads=5
JC	80	.	REL606	1466238	1	REL606	2312878	1	0	alignment_overlap=5	coverage_minus=5	coverage_plus=0	flanking_left=293	flanking_right=293	frequency=1.856e-01	junction_possible_overlap_registers=44	key=REL606__1466238__1__REL606__2312873__1__5____293__293__0__0	max_left=29	max_left_minus=29	max_left_plus=0	max_min_left=0	max_min_left_minus=0	max_min_left_plus=0	max_min_right=9	max_min_right_minus=9	max_min_right_plus=0	max_pos_hash_score=88	max_right=9	max_right_minus=9	max_right_plus=0	neg_log10_pos_hash_p_value=6.4	new_junction_coverage=0.17	new_junction_read_count=9	no_show=1	polymorphism_frequency=1.856e-01	pos_hash_score=4	prediction=polymorphism	reject=COVERAGE_EVENNESS_SKEW,FREQUENCY_CUTOFF	side_1_annotate_key=gene	side_1_continuation=0	side_1_coverage=0.00	side_1_overlap=5	side_1_possible_overlap_registers=49	side_1_read_count=0	side_1_redundant=0	side_2_annotate_key=gene	side_2_continuation=0	side_2_coverage=1.49	side_2_overlap=0	side_2_possible_overlap_registers=44	side_2_read_count=79	side_2_redundant=0	total_non_overlap_reads=5
JC	81	.	REL606	1532459	1	REL606	1543586	-1	0	alignment_overlap=2	coverage_minus=37	coverage_plus=26	flanking_left=293	flanking_right=293	frequency=5.231e-01	junction_possible_overlap_registers=47	key=REL606__1532459__1__REL606__1543588__-1__2____293__293__0__0	max_left=33	max_left_minus=33	max_left_plus=33	max_min_left=16	max_min_left_minus=16	max_min_left_plus=16	max_min_right=17	max_min_right_minus=13	max_min_right_plus=17	max_pos_hash_score=94	max_right=33	max_right_minus=33	max_right_plus=27	neg_log10_pos_hash_p_value=0.1	new_junction_coverage=1.14	new_junction_read_count=65	polymorphism_frequency=5.231e-01	pos_hash_score=38	prediction=polymorphism	side_1_annotate_key=gene	side_1_continuation=0	side_1_coverage=1.03	side_1_overlap=2	side_1_possible_overlap_registers=49	side_1_read_count=61	side_1_redundant=0	side_2_annotate_key=gene	side_2_continuation=0	side_2_coverage=1.06	side_2_overlap=0	side_2_possible_overlap_registers=47	side_2_read_count=60	side_2_redundant=0	total_non_overlap_reads=63
JC	82	.	REL606	1729736	-1	REL606	1988181	-1	0	alignment_overlap=0	coverage_minus=25	coverage_plus=22	flanking_left=293	flanking_right=293	frequency=1	junction_possible_overlap_registers=49	key=REL606__1729736__-1__REL606__1988181__-1__0____293__293__1__0	max_left=247	max_left_minus=247	max_left_plus=232	max_min_left=142	max_min_left_minus=142	max_min_left_plus=95	max_min_right=132	max_min_right_minus=94	max_min_right_plus=132	max_pos_hash_score=98	max_right=284	max_right_minus=257	max_right_plus=284	neg_log10_pos_hash_p_value=0.2	new_junction_coverage=0.86	new_junction_read_count=51	polymorphism_frequency=9.795e-01	pos_hash_score=39	prediction=consensus	read_count_offset=3	side_1_annotate_key=repeat	side_1_continuation=0	side_1_coverage=NA	side_1_overlap=0	side_1_read_count=NA	side_1_redundant=1	side_2_annotate_key=gene	side_2_continuation=0	side_2_coverage=0.02	side_2_overlap=0	side_2_possible_overlap_registers=46	side_2_read_count=1	side_2_redundant=0	total_non_overlap_reads=47
JC	83	.	REL606	1774678	1	REL606	1988179	1	0	alignment_overlap=3	coverage_minus=19	coverage_plus=15	flanking_left=293	flanking_right=293	frequency=1	junction_possible_overlap_registers=46	key=REL606__1774678__1__REL606__1988176__1__3____293__293__1__0	max_left=269	max_left_minus=266	max_left_plus=269	max_min_left=136	max_min_left_minus=136	max_min_left_plus=96	max_min_right=123	max_min_right_minus=123	max_min_right_plus=104	max_pos_hash_score=92	max_right=280	max_right_minus=263	max_right_plus=280	neg_log10_pos_hash_p_value=0.4	new_junction_coverage=0.86	new_junction_read_count=48	polymorphism_frequency=9.782e-01	pos_hash_score=31	prediction=consensus	read_count_offset=3	side_1_annotate_key=repeat	side_1_continuation=0	side_1_coverage=NA	side_1_overlap=3	side_1_read_count=NA	side_1_redundant=1	side_2_annotate_key=gene	side_2_continuation=0	side_2_coverage=0.02	side_2_overlap=0	side_2_possible_overlap_registers=43	side_2_read_count=1	side_2_redundant=0	total_non_overlap_reads=34
JC	84	.	REL606	1774678	1	REL606	2348050	-1	0	alignment_overlap=0	coverage_minus=21	coverage_plus=23	flanking_left=293	flanking_right=293	frequency=1	junction_possible_overlap_registers=49	key=REL606__1774678__1__REL606__2348050__-1__0____293__293__1__0	max_left=260	max_left_minus=260	max_left_plus=244	max_min_left=124	max_min_left_minus=124	max_min_left_plus=101	max_min_right=125	max_min_right_minus=77	max_min_right_plus=125	max_pos_hash_score=98	max_right=284	max_right_minus=223	max_right_plus=284	neg_log10_pos_hash_p_value=0.3	new_junction_coverage=1.33	new_junction_read_count=79	polymorphism_frequency=9.867e-01	pos_hash_score=36	prediction=consensus	read_count_offset=3	side_1_annotate_key=repeat	side_1_continuation=0	side_1_coverage=NA	side_1_overlap=0	side_1_read_count=NA	side_1_redundant=1	side_2_annotate_key=gene	side_2_continuation=0	side_2_coverage=0.02	side_2_overlap=0	side_2_possible_overlap_registers=46	side_2_read_count=1	side_2_redundant=0	total_non_overlap_reads=44
JC	85	.	REL606	1887041	1	REL606	2071375	-1	0	alignment_overlap=1	coverage_minus=26	coverage_plus=27	flanking_left=293	flanking_right=293	frequency=1	junction_possible_overlap_registers=48	key=REL606__1887040__1__REL606__2071375__-1__1____293__293__0__1	max_left=269	max_left_minus=269	max_left_plus=226	max_min_left=141	max_min_left_minus=141	max_min_left_plus=79	max_min_right=116	max_min_right_minus=116	max_min_right_plus=104	max_pos_hash_score=96	max_right=290	max_right_minus=229	max_right_plus=290	neg_log10_pos_hash_p_value=0.1	new_junction_coverage=1.17	new_junction_read_count=68	polymorphism_frequency=1.000e+00	pos_hash_score=40	prediction=consensus	read_count_offset=9	side_1_annotate_key=gene	side_1_continuation=0	side_1_coverage=0.00	side_1_overlap=0	side_1_possible_overlap_registers=39	side_1_read_count=0	side_1_redundant=0	side_2_annotate_key=repeat	side_2_continuation=0	side_2_coverage=NA	side_2_overlap=1	side_2_possible_overlap_registers=NA	side_2_read_count=NA	side_2_redundant=1	total_non_overlap_reads=53
JC	86	.	REL606	1887049	-1	REL606	1972959	1	0	alignment_overlap=0	coverage_minus=30	coverage_plus=26	flanking_left=293	flanking_right=293	frequency=1	junction_possible_overlap_registers=49	key=REL606__1887049__-1__REL606__1972959__1__0____293__293__0__1	max_left=263	max_left_minus=257	max_left_plus=263	max_min_left=123	max_min_left_minus=123	max_min_left_plus=123	max_min_right=140	max_min_right_minus=136	max_min_right_plus=140	max_pos_hash_score=98	max_right=288	max_right_minus=181	max_right_plus=288	neg_log10_pos_hash_p_value=0.0	new_junction_coverage=1.18	new_junction_read_count=70	polymorphism_frequency=1.000e+00	pos_hash_score=48	prediction=consensus	read_count_offset=9	side_1_annotate_key=gene	side_1_continuation=0	side_1_coverage=0.00	side_1_overlap=0	side_1_possible_overlap_registers=40	side_1_read_count=0	side_1_redundant=0	side_2_annotate_key=repeat	side_2_continuation=0	side_2_coverage=NA	side_2_overlap=0	side_2_possible_overlap_registers=NA	side_2_read_count=NA	side_2_redundant=1	total_non_overlap_reads=56
JC	87	.	REL606	1973620	1	REL606	2312878	1	0	alignment_overlap=5	coverage_minus=5	coverage_plus=0	flanking_left=293	flanking_right=293	frequency=1.713e-01	junction_possible_overlap_registers=44	key=REL606__1973620__1__REL606__2312873__1__5____293__293__0__0	max_left=29	max_left_minus=29	max_left_plus=0	max_min_left=0	max_min_left_minus=0	max_min_left_plus=0	max_min_right=9	max_min_right_minus=9	max_min_right_plus=0	max_pos_hash_score=88	max_right=9	max_right_minus=9	max_right_plus=0	neg_log10_pos_hash_p_value=6.4	new_junction_coverage=0.17	new_junction_read_count=9	no_show=1	polymorphism_frequency=1.713e-01	pos_hash_score=4	prediction=polymorphism	reject=COVERAGE_EVENNESS_SKEW,FREQUENCY_CUTOFF	side_1_annotate_key=gene	side_1_continuation=0	side_1_coverage=0.15	side_1_overlap=5	side_1_possible_overlap_registers=49	side_1_read_count=9	side_1_redundant=0	side_2_annotate_key=gene	side_2_continuation=0	side_2_coverage=1.49	side_2_overlap=0	side_2_possible_overlap_registers=44	side_2_read_count=79	side_2_redundant=0	total_non_overlap_reads=5
JC	88	.	REL606	2071269	1	REL606	2312878	1	0	alignment_overlap=5	coverage_minus=5	coverage_plus=0	flanking_left=293	flanking_right=293	frequency=1.603e-01	junction_possible_overlap_registers=44	key=REL606__2071269__1__REL606__2312873__1__5____293__293__0__0	max_left=29	max_left_minus=29	max_left_plus=0	max_min_left=0	max_min_left_minus=0	max_min_left_plus=0	max_min_right=9	max_min_right_minus=9	max_min_right_plus=0	max_pos_hash_score=88	max_right=9	max_right_minus=9	max_right_plus=0	neg_log10_pos_hash_p_value=6.4	new_junction_coverage=0.17	new_junction_read_count=9	no_show=1	polymorphism_frequency=1.603e-01	pos_hash_score=4	prediction=polymorphism	reject=COVERAGE_EVENNESS_SKEW,FREQUENCY_CUTOFF	side_1_annotate_key=gene	side_1_continuation=0	side_1_coverage=0.29	side_1_overlap=5	side_1_possible_overlap_registers=49	side_1_read_count=17	side_1_redundant=0	side_2_annotate_key=gene	side_2_continuation=0	side_2_coverage=1.49	side_2_overlap=0	side_2_possible_overlap_registers=44	side_2_read_count=79	side_2_redundant=0	total_non_overlap_reads=5
JC	89	.	REL606	2085178	-1	REL606	2312878	1	0	alignment_overlap=5	coverage_minus=5	coverage_plus=0	flanking_left=293	flanking_right=293	frequency=1.566e-01	junction_possible_overlap_registers=44	key=REL606__2085178__-1__REL606__2312873__1__5____293__293__0__0	max_left=29	max_left_minus=29	max_left_plus=0	max_min_left=0	max_min_left_minus=0	max_min_left_plus=0	max_min_right=9	max_min_right_minus=9	max_min_right_plus=0	max_pos_hash_score=88	max_right=9	max_right_minus=9	max_right_plus=0	neg_log10_pos_hash_p_value=6.4	new_junction_coverage=0.17	new_junction_read_count=9	no_show=1	polymorphism_frequency=1.566e-01	pos_hash_score=4	prediction=polymorphism	reject=COVERAGE_EVENNESS_SKEW,FREQUENCY_CUTOFF	side_1_annotate_key=gene	side_1_continuation=0	side_1_coverage=0.34	side_1_overlap=5	side_1_possible_overlap_registers=49	side_1_read_count=20	side_1_redundant=0	side_2_annotate_key=gene	side_2_continuation=0	side_2_coverage=1.49	side_2_overlap=0	side_2_possible_overlap_registers=44	side_2_read_count=79	side_2_redundant=0	total_non_overlap_reads=5
JC	90	.	REL606	2204854	-1	REL606	2312878	1	0	alignment_overlap=5	coverage_minus=5	coverage_plus=0	flanking_left=293	flanking_right=293	frequency=1.616e-01	junction_possible_overlap_registers=44	key=REL606__2204854__-1__REL606__2312873__1__5____293__293__0__0	max_left=29	max_left_minus=29	max_left_plus=0	max_min_left=0	max_min_left_minus=0	max_min_left_plus=0	max_min_right=9	max_min_right_minus=9	max_min_right_plus=0	max_pos_hash_score=88	max_right=9	max_right_minus=9	max_right_plus=0	neg_log10_pos_hash_p_value=6.4	new_junction_coverage=0.17	new_junction_read_count=9	polymorphism_frequency=1.616e-01	pos_hash_score=4	prediction=polymorphism	reject=COVERAGE_EVENNESS_SKEW,FREQUENCY_CUTOFF	side_1_annotate_key=gene	side_1_continuation=0	side_1_coverage=0.27	side_1_overlap=5	side_1_possible_overlap_registers=49	side_1_read_count=16	side_1_redundant=0	side_2_annotate_key=gene	side_2_continuation=0	side_2_coverage=1.49	side_2_overlap=0	side_2_possible_overlap_registers=44	side_2_read_count=79	side_2_redundant=0	total_non_overlap_reads=5
JC	91	.	REL606	2312873	1	REL606	2349552	-1	0	alignment_overlap=5	coverage_minus=0	coverage_plus=5	flanking_left=293	flanking_right=293	frequency=1.725e-01	junction_possible_overlap_registers=44	key=REL606__2312873__1__REL606__2349557__-1__5____293__293__0__0	max_left=9	max_left_minus=0	max_left_plus=9	max_min_left=9	max_min_left_minus=0	max_min_left_plus=9	max_min_right=0	max_min_right_minus=0	max_min_right_plus=0	max_pos_hash_score=88	max_right=29	max_right_minus=0	max_right_plus=29	neg_log10_pos_hash_p_value=6.4	new_junction_coverage=0.17	new_junction_read_count=9	polymorphism_frequency=1.725e-01	pos_hash_score=4	prediction=polymorphism	reject=COVERAGE_EVENNESS_SKEW,FREQUENCY_CUTOFF	side_1_annotate_key=gene	side_1_continuation=0	side_1_coverage=1.44	side_1_overlap=5	side_1_possible_overlap_registers=49	side_1_read_count=85	side_1_redundant=0	side_2_annotate_key=gene	side_2_continuation=0	side_2_coverage=0.19	side_2_overlap=0	side_2_possible_overlap_registers=44	side_2_read_count=10	side_2_redundant=0	total_non_overlap_reads=5
JC	92	.	REL606	2312873	1	REL606	2562052	1	0	alignment_overlap=5	coverage_minus=0	coverage_plus=5	flanking_left=293	flanking_right=293	frequency=1.521e-01	junction_possible_overlap_registers=44	key=REL606__2312873__1__REL606__2562047__1__5____293__293__0__0	max_left=9	max_left_minus=0	max_left_plus=9	max_min_left=9	max_min_left_minus=0	max_min_left_plus=9	max_min_right=0	max_min_right_minus=0	max_min_right_plus=0	max_pos_hash_score=88	max_right=29	max_right_minus=0	max_right_plus=29	neg_log10_pos_hash_p_value=6.4	new_junction_coverage=0.17	new_junction_read_count=9	polymorphism_frequency=1.521e-01	pos_hash_score=4	prediction=polymorphism	reject=COVERAGE_EVENNESS_SKEW,FREQUENCY_CUTOFF	side_1_annotate_key=gene	side_1_continuation=0	side_1_coverage=1.44	side_1_overlap=5	side_1_possible_overlap_registers=49	side_1_read_count=85	side_1_redundant=0	side_2_annotate_key=gene	side_2_continuation=0	side_2_coverage=0.45	side_2_overlap=0	side_2_possible_overlap_registers=44	side_2_read_count=24	side_2_redundant=0	total_non_overlap_reads=5
JC	93	.	REL606	2312873	1	REL606	2628077	1	0	alignment_overlap=5	coverage_minus=0	coverage_plus=5	flanking_left=293	flanking_right=293	frequency=1.632e-01	junction_possible_overlap_registers=44	key=REL606__2312873__1__REL606__2628072__1__5____293__293__0__0	max_left=9	max_left_minus=0	max_left_plus=9	max_min_left=9	max_min_left_minus=0	max_min_left_plus=9	max_min_right=0	max_min_right_minus=0	max_min_right_plus=0	max_pos_hash_score=88	max_right=29	max_right_minus=0	max_right_plus=29	neg_log10_pos_hash_p_value=6.4	new_junction_coverage=0.17	new_junction_read_count=9	polymorphism_frequency=1.632e-01	pos_hash_score=4	prediction=polymorphism	reject=COVERAGE_EVENNESS_SKEW,FREQUENCY_CUTOFF	side_1_annotate_key=gene	side_1_continuation=0	side_1_coverage=1.44	side_1_overlap=5	side_1_possible_overlap_registers=49	side_1_read_count=85	side_1_redundant=0	side_2_annotate_key=gene	side_2_continuation=0	side_2_coverage=0.30	side_2_overlap=0	side_2_possible_overlap_registers=44	side_2_read_count=16	side_2_redundant=0	total_non_overlap_reads=5
JC	94	.	REL606	2312873	1	REL606	2767091	-1	0	alignment_overlap=5	coverage_minus=0	coverage_plus=5	flanking_left=293	flanking_right=293	frequency=1.632e-01	junction_possible_overlap_registers=44	key=REL606__2312873__1__REL606__2767096__-1__5____293__293__0__0	max_left=9	max_left_minus=0	max_left_plus=9	max_min_left=9	max_min_left_minus=0	max_min_left_plus=9	max_min_right=0	max_min_right_minus=0	max_min_right_plus=0	max_pos_hash_score=88	max_right=29	max_right_minus=0	max_right_plus=29	neg_log10_pos_hash_p_value=6.4	new_junction_coverage=0.17	new_junction_read_count=9	polymorphism_frequency=1.632e-01	pos_hash_score=4	prediction=polymorphism	reject=COVERAGE_EVENNESS_SKEW,FREQUENCY_CUTOFF	side_1_annotate_key=gene	side_1_continuation=0	side_1_coverage=1.44	side_1_overlap=5	side_1_possible_overlap_registers=49	side_1_read_count=85	side_1_redundant=0	side_2_annotate_key=gene	side_2_continuation=0	side_2_coverage=0.30	side_2_overlap=0	side_2_possible_overlap_registers=44	side_2_read_count=16	side_2_redundant=0	total_non_overlap_reads=5
JC	95	.	REL606	2312873	1	REL606	3363346	-1	0	alignment_overlap=5	coverage_minus=0	coverage_plus=5	flanking_left=293	flanking_right=293	frequency=1.677e-01	junction_possible_overlap_registers=44	key=REL606__2312873__1__REL606__3363351__-1__5____293__293__0__0	max_left=9	max_left_minus=0	max_left_plus=9	max_min_left=9	max_min_left_minus=0	max_min_left_plus=9	max_min_right=0	max_min_right_minus=0	max_min_right_plus=0	max_pos_hash_score=88	max_right=29	max_right_minus=0	max_right_plus=29	neg_log10_pos_hash_p_value=6.4	new_junction_coverage=0.17	new_junction_read_count=9	polymorphism_frequency=1.677e-01	pos_hash_score=4	prediction=polymorphism	reject=COVERAGE_EVENNESS_SKEW,FREQUENCY_CUTOFF	side_1_annotate_key=gene	side_1_continuation=0	side_1_coverage=1.44	side_1_overlap=5	side_1_possible_overlap_registers=49	side_1_read_count=85	side_1_redundant=0	side_2_annotate_key=gene	side_2_continuation=0	side_2_coverage=0.24	side_2_overlap=0	side_2_possible_overlap_registers=44	side_2_read_count=13	side_2_redundant=0	total_non_overlap_reads=5
JC	96	.	REL606	2312873	1	REL606	3673877	-1	0	alignment_overlap=5	coverage_minus=0	coverage_plus=5	flanking_left=293	flanking_right=293	frequency=1.742e-01	junction_possible_overlap_registers=44	key=REL606__2312873__1__REL606__3673882__-1__5____293__293__0__0	max_left=9	max_left_minus=0	max_left_plus=9	max_min_left=9	max_min_left_minus=0	max_min_left_plus=9	max_min_right=0	max_min_right_minus=0	max_min_right_plus=0	max_pos_hash_score=88	max_right=29	max_right_minus=0	max_right_plus=29	neg_log10_pos_hash_p_value=6.4	new_junction_coverage=0.17	new_junction_read_count=9	polymorphism_frequency=1.742e-01	pos_hash_score=4	prediction=polymorphism	reject=COVERAGE_EVENNESS_SKEW,FREQUENCY_CUTOFF	side_1_annotate_key=gene	side_1_continuation=0	side_1_coverage=1.44	side_1_overlap=5	side_1_possible_overlap_registers=49	side_1_read_count=85	side_1_redundant=0	side_2_annotate_key=gene	side_2_continuation=0	side_2_coverage=0.17	side_2_overlap=0	side_2_possible_overlap_registers=44	side_2_read_count=9	side_2_redundant=0	total_non_overlap_reads=5
JC	97	.	REL606	2312873	1	REL606	4434271	-1	0	alignment_overlap=5	coverage_minus=0	coverage_plus=5	flanking_left=293	flanking_right=293	frequency=1.693e-01	junction_possible_overlap_registers=44	key=REL606__2312873__1__REL606__4434276__-1__5____293__293__0__0	max_left=9	max_left_minus=0	max_left_plus=9	max_min_left=9	max_min_left_minus=0	max_min_left_plus=9	max_min_right=0	max_min_right_minus=0	max_min_right_plus=0	max_pos_hash_score=88	max_right=29	max_right_minus=0	max_right_plus=29	neg_log10_pos_hash_p_value=6.4	new_junction_coverage=0.17	new_junction_read_count=9	polymorphism_frequency=1.693e-01	pos_hash_score=4	prediction=polymorphism	reject=COVERAGE_EVENNESS_SKEW,FREQUENCY_CUTOFF	side_1_annotate_key=gene	side_1_continuation=0	side_1_coverage=1.44	side_1_overlap=5	side_1_possible_overlap_registers=49	side_1_read_count=85	side_1_redundant=0	side_2_annotate_key=gene	side_2_continuation=0	side_2_coverage=0.23	side_2_overlap=0	side_2_possible_overlap_registers=44	side_2_read_count=12	side_2_redundant=0	total_non_overlap_reads=5
JC	98	.	REL606	2312873	1	REL606	4450500	-1	0	alignment_overlap=5	coverage_minus=0	coverage_plus=5	flanking_left=293	flanking_right=293	frequency=1.632e-01	junction_possible_overlap_registers=44	key=REL606__2312873__1__REL606__4450505__-1__5____293__293__0__0	max_left=9	max_left_minus=0	max_left_plus=9	max_min_left=9	max_min_left_minus=0	max_min_left_plus=9	max_min_right=0	max_min_right_minus=0	max_min_right_plus=0	max_pos_hash_score=88	max_right=29	max_right_minus=0	max_right_plus=29	neg_log10_pos_hash_p_value=6.4	new_junction_coverage=0.17	new_junction_read_count=9	polymorphism_frequency=1.632e-01	pos_hash_score=4	prediction=polymorphism	reject=COVERAGE_EVENNESS_SKEW,FREQUENCY_CUTOFF	side_1_annotate_key=gene	side_1_continuation=0	side_1_coverage=1.44	side_1_overlap=5	side_1_possible_overlap_registers=49	side_1_read_count=85	side_1_redundant=0	side_2_annotate_key=gene	side_2_continuation=0	side_2_coverage=0.30	side_2_overlap=0	side_2_possible_overlap_registers=44	side_2_read_count=16	side_2_redundant=0	total_non_overlap_reads=5
JC	99	.	REL606	2348048	1	REL606	2600583	-1	0	alignment_overlap=2	coverage_minus=17	coverage_plus=22	flanking_left=293	flanking_right=293	frequency=1	junction_possible_overlap_registers=47	key=REL606__2348046__1__REL606__2600583__-1__2____293__293__0__1	max_left=274	max_left_minus=193	max_left_plus=274	max_min_left=76	max_min_left_minus=15	max_min_left_plus=76	max_min_right=108	max_min_right_minus=108	max_min_right_plus=92	max_pos_hash_score=94	max_right=279	max_right_minus=197	max_right_plus=279	neg_log10_pos_hash_p_value=0.7	new_junction_coverage=0.90	new_junction_read_count=51	polymorphism_frequency=9.795e-01	pos_hash_score=28	prediction=consensus	read_count_offset=3	side_1_annotate_key=gene	side_1_continuation=0	side_1_coverage=0.02	side_1_overlap=0	side_1_possible_overlap_registers=44	side_1_read_count=1	side_1_redundant=0	side_2_annotate_key=repeat	side_2_continuation=0	side_2_coverage=NA	side_2_overlap=2	side_2_possible_overlap_registers=NA	side_2_read_count=NA	side_2_redundant=1	total_non_overlap_reads=39
JC	100	.	REL606	2465970	1	REL606	2717657	1	0	alignment_overlap=3	coverage_minus=24	coverage_plus=38	flanking_left=293	flanking_right=293	frequency=1	junction_possible_overlap_registers=46	key=REL606__2465967__1__REL606__2717657__1__3____293__293__0__1	max_left=279	max_left_minus=222	max_left_plus=279	max_min_left=139	max_min_left_minus=118	max_min_left_plus=139	max_min_right=135	max_min_right_minus=121	max_min_right_plus=135	max_pos_hash_score=92	max_right=286	max_right_minus=250	max_right_plus=286	neg_log10_pos_hash_p_value=0.0	new_junction_coverage=1.35	new_junction_read_count=75	polymorphism_frequency=9.687e-01	pos_hash_score=49	prediction=consensus	read_count_offset=8	side_1_annotate_key=gene	side_1_continuation=0	side_1_coverage=0.04	side_1_overlap=0	side_1_possible_overlap_registers=38	side_1_read_count=2	side_1_redundant=0	side_2_annotate_key=repeat	side_2_continuation=0	side_2_coverage=NA	side_2_overlap=3	side_2_possible_overlap_registers=NA	side_2_read_count=NA	side_2_redundant=1	total_non_overlap_reads=62
JC	101	.	REL606	2465977	-1	REL606	3448437	-1	0	alignment_overlap=1	coverage_minus=19	coverage_plus=36	flanking_left=293	flanking_right=293	frequency=1	junction_possible_overlap_registers=48	key=REL606__2465978__-1__REL606__3448437__-1__1____293__293__0__1	max_left=262	max_left_minus=262	max_left_plus=245	max_min_left=141	max_min_left_minus=141	max_min_left_plus=117	max_min_right=121	max_min_right_minus=92	max_min_right_plus=121	max_pos_hash_score=96	max_right=214	max_right_minus=191	max_right_plus=214	neg_log10_pos_hash_p_value=0.0	new_junction_coverage=1.24	new_junction_read_count=72	polymorphism_frequency=9.375e-01	pos_hash_score=46	prediction=consensus	read_count_offset=8	side_1_annotate_key=gene	side_1_continuation=0	side_1_coverage=0.08	side_1_overlap=0	side_1_possible_overlap_registers=40	side_1_read_count=4	side_1_redundant=0	side_2_annotate_key=repeat	side_2_continuation=0	side_2_coverage=NA	side_2_overlap=1	side_2_possible_overlap_registers=NA	side_2_read_count=NA	side_2_redundant=1	total_non_overlap_reads=55
JC	102	.	REL606	2529487	-1	REL606	2529488	1	-3	alignment_overlap=-3	coverage_minus=22	coverage_plus=23	flanking_left=293	flanking_right=293	frequency=1	junction_possible_overlap_registers=46	key=REL606__2529487__-1__REL606__2529488__1__-3__ACA__293__293__0__0	max_left=288	max_left_minus=264	max_left_plus=288	max_min_left=111	max_min_left_minus=111	max_min_left_plus=90	max_min_right=123	max_min_right_minus=62	max_min_right_plus=123	max_pos_hash_score=86	max_right=259	max_right_minus=259	max_right_plus=249	neg_log10_pos_hash_p_value=0.1	new_junction_coverage=0.86	new_junction_read_count=48	polymorphism_frequency=9.612e-01	pos_hash_score=37	prediction=consensus	side_1_annotate_key=gene	side_1_continuation=3	side_1_coverage=0.04	side_1_overlap=0	side_1_possible_overlap_registers=46	side_1_read_count=2	side_1_redundant=0	side_2_annotate_key=gene	side_2_continuation=0	side_2_coverage=0.03	side_2_overlap=0	side_2_possible_overlap_registers=49	side_2_read_count=2	side_2_redundant=0	total_non_overlap_reads=45	unique_read_sequence=ACA
JC	103	.	REL606	2595012	1	REL606	2599141	1	0	alignment_overlap=1	coverage_minus=30	coverage_plus=16	flanking_left=293	flanking_right=293	frequency=NA	junction_possible_overlap_registers=48	key=REL606__2595011__1__REL606__2599141__1__1____293__293__1__1	max_left=241	max_left_minus=189	max_left_plus=241	max_min_left=145	max_min_left_minus=120	max_min_left_plus=145	max_min_right=145	max_min_right_minus=145	max_min_right_plus=51	max_pos_hash_score=96	max_right=279	max_right_minus=279	max_right_plus=276	neg_log10_pos_hash_p_value=0.2	new_junction_coverage=0.91	new_junction_read_count=53	polymorphism_frequency=NA	pos_hash_score=38	prediction=unknown	side_1_annotate_key=repeat	side_1_continuation=0	side_1_coverage=NA	side_1_overlap=0	side_1_read_count=NA	side_1_redundant=1	side_2_annotate_key=repeat	side_2_continuation=0	side_2_coverage=NA	side_2_overlap=1	side_2_possible_overlap_registers=NA	side_2_read_count=NA	side_2_redundant=1	total_non_overlap_reads=46
JC	104	.	REL606	2845863	-1	REL606	3172540	1	0	alignment_overlap=0	coverage_minus=25	coverage_plus=23	flanking_left=293	flanking_right=293	frequency=1	junction_possible_overlap_registers=49	key=REL606__2845863__-1__REL606__3172540__1__0____293__293__1__0	max_left=270	max_left_minus=220	max_left_plus=270	max_min_left=140	max_min_left_minus=70	max_min_left_plus=140	max_min_right=141	max_min_right_minus=141	max_min_right_plus=76	max_pos_hash_score=98	max_right=256	max_right_minus=256	max_right_plus=232	neg_log10_pos_hash_p_value=0.3	new_junction_coverage=1.23	new_junction_read_count=73	polymorphism_frequency=9.716e-01	pos_hash_score=36	prediction=consensus	read_count_offset=3	side_1_annotate_key=repeat	side_1_continuation=0	side_1_coverage=NA	side_1_overlap=0	side_1_read_count=NA	side_1_redundant=1	side_2_annotate_key=gene	side_2_continuation=0	side_2_coverage=0.04	side_2_overlap=0	side_2_possible_overlap_registers=46	side_2_read_count=2	side_2_redundant=0	total_non_overlap_reads=48
JC	105	.	REL606	2914014	1	REL606	2962023	1	0	alignment_overlap=0	coverage_minus=24	coverage_plus=26	flanking_left=293	flanking_right=293	frequency=1	junction_possible_overlap_registers=49	key=REL606__2914014__1__REL606__2962023__1__0____293__293__0__1	max_left=285	max_left_minus=285	max_left_plus=274	max_min_left=87	max_min_left_minus=87	max_min_left_plus=86	max_min_right=146	max_min_right_minus=146	max_min_right_plus=124	max_pos_hash_score=98	max_right=252	max_right_minus=252	max_right_plus=241	neg_log10_pos_hash_p_value=0.2	new_junction_coverage=0.98	new_junction_read_count=58	polymorphism_frequency=9.316e-01	pos_hash_score=39	prediction=consensus	read_count_offset=3	side_1_annotate_key=gene	side_1_continuation=0	side_1_coverage=0.07	side_1_overlap=0	side_1_possible_overlap_registers=46	side_1_read_count=4	side_1_redundant=0	side_2_annotate_key=repeat	side_2_continuation=0	side_2_coverage=NA	side_2_overlap=0	side_2_possible_overlap_registers=NA	side_2_read_count=NA	side_2_redundant=1	total_non_overlap_reads=50
JC	106	.	REL606	2914016	-1	REL606	2963465	-1	0	alignment_overlap=1	coverage_minus=25	coverage_plus=26	flanking_left=293	flanking_right=293	frequency=1	junction_possible_overlap_registers=48	key=REL606__2914017__-1__REL606__2963465__-1__1____293__293__0__1	max_left=290	max_left_minus=261	max_left_plus=290	max_min_left=139	max_min_left_minus=120	max_min_left_plus=139	max_min_right=128	max_min_right_minus=119	max_min_right_plus=128	max_pos_hash_score=96	max_right=278	max_right_minus=270	max_right_plus=278	neg_log10_pos_hash_p_value=0.0	new_junction_coverage=1.62	new_junction_read_count=94	polymorphism_frequency=9.566e-01	pos_hash_score=44	prediction=consensus	read_count_offset=3	side_1_annotate_key=gene	side_1_continuation=0	side_1_coverage=0.07	side_1_overlap=0	side_1_possible_overlap_registers=45	side_1_read_count=4	side_1_redundant=0	side_2_annotate_key=repeat	side_2_continuation=0	side_2_coverage=NA	side_2_overlap=1	side_2_possible_overlap_registers=NA	side_2_read_count=NA	side_2_redundant=1	total_non_overlap_reads=51
JC	107	.	REL606	3172542	-1	REL606	3197834	-1	0	alignment_overlap=0	coverage_minus=31	coverage_plus=23	flanking_left=293	flanking_right=293	frequency=1	junction_possible_overlap_registers=49	key=REL606__3172542__-1__REL606__3197834__-1__0____293__293__0__1	max_left=281	max_left_minus=281	max_left_plus=235	max_min_left=130	max_min_left_minus=125	max_min_left_plus=130	max_min_right=142	max_min_right_minus=124	max_min_right_plus=142	max_pos_hash_score=98	max_right=259	max_right_minus=249	max_right_plus=259	neg_log10_pos_hash_p_value=0.0	new_junction_coverage=1.39	new_junction_read_count=82	polymorphism_frequency=9.747e-01	pos_hash_score=48	prediction=consensus	read_count_offset=3	side_1_annotate_key=gene	side_1_continuation=0	side_1_coverage=0.04	side_1_overlap=0	side_1_possible_overlap_registers=46	side_1_read_count=2	side_1_redundant=0	side_2_annotate_key=repeat	side_2_continuation=0	side_2_coverage=NA	side_2_overlap=0	side_2_possible_overlap_registers=NA	side_2_read_count=NA	side_2_redundant=1	total_non_overlap_reads=54
JC	108	.	REL606	3363245	1	REL606	3700209	-1	0	alignment_overlap=3	coverage_minus=24	coverage_plus=15	flanking_left=293	flanking_right=293	frequency=1	junction_possible_overlap_registers=46	key=REL606__3363245__1__REL606__3700212__-1__3____293__293__1__0	max_left=282	max_left_minus=282	max_left_plus=272	max_min_left=113	max_min_left_minus=96	max_min_left_plus=113	max_min_right=135	max_min_right_minus=135	max_min_right_plus=64	max_pos_hash_score=92	max_right=259	max_right_minus=259	max_right_plus=255	neg_log10_pos_hash_p_value=0.4	new_junction_coverage=0.86	new_junction_read_count=48	polymorphism_frequency=9.754e-01	pos_hash_score=31	prediction=consensus	read_count_offset=8	side_1_annotate_key=repeat	side_1_continuation=0	side_1_coverage=NA	side_1_overlap=3	side_1_read_count=NA	side_1_redundant=1	side_2_annotate_key=gene	side_2_continuation=0	side_2_coverage=0.02	side_2_overlap=0	side_2_possible_overlap_registers=38	side_2_read_count=1	side_2_redundant=0	total_non_overlap_reads=39
JC	109	.	REL606	3501576	1	REL606	3583665	-1	0	alignment_overlap=2	coverage_minus=22	coverage_plus=19	flanking_left=293	flanking_right=293	frequency=1	junction_possible_overlap_registers=47	key=REL606__3501574__1__REL606__3583665__-1__2____293__293__0__1	max_left=272	max_left_minus=272	max_left_plus=249	max_min_left=105	max_min_left_minus=105	max_min_left_plus=78	max_min_right=130	max_min_right_minus=94	max_min_right_plus=130	max_pos_hash_score=94	max_right=257	max_right_minus=254	max_right_plus=257	neg_log10_pos_hash_p_value=0.1	new_junction_coverage=0.90	new_junction_read_count=51	polymorphism_frequency=9.795e-01	pos_hash_score=39	prediction=consensus	read_count_offset=3	side_1_annotate_key=gene	side_1_continuation=0	side_1_coverage=0.02	side_1_overlap=0	side_1_possible_overlap_registers=44	side_1_read_count=1	side_1_redundant=0	side_2_annotate_key=repeat	side_2_continuation=0	side_2_coverage=NA	side_2_overlap=2	side_2_possible_overlap_registers=NA	side_2_read_count=NA	side_2_redundant=1	total_non_overlap_reads=41
JC	110	.	REL606	3501578	-1	REL606	3582223	1	0	alignment_overlap=0	coverage_minus=28	coverage_plus=23	flanking_left=293	flanking_right=293	frequency=1	junction_possible_overlap_registers=49	key=REL606__3501578__-1__REL606__3582223__1__0____293__293__0__1	max_left=288	max_left_minus=288	max_left_plus=262	max_min_left=108	max_min_left_minus=108	max_min_left_plus=82	max_min_right=141	max_min_right_minus=141	max_min_right_plus=109	max_pos_hash_score=98	max_right=276	max_right_minus=253	max_right_plus=276	neg_log10_pos_hash_p_value=0.0	new_junction_coverage=0.95	new_junction_read_count=56	polymorphism_frequency=9.813e-01	pos_hash_score=46	prediction=consensus	read_count_offset=3	side_1_annotate_key=gene	side_1_continuation=0	side_1_coverage=0.02	side_1_overlap=0	side_1_possible_overlap_registers=46	side_1_read_count=1	side_1_redundant=0	side_2_annotate_key=repeat	side_2_continuation=0	side_2_coverage=NA	side_2_overlap=0	side_2_possible_overlap_registers=NA	side_2_read_count=NA	side_2_redundant=1	total_non_overlap_reads=51
JC	111	.	REL606	3628287	-1	REL606	3629740	1	0	alignment_overlap=4	coverage_minus=14	coverage_plus=23	flanking_left=293	flanking_right=293	frequency=1	junction_possible_overlap_registers=45	key=REL606__3628287__-1__REL606__3629736__1__4____293__293__0__1	max_left=232	max_left_minus=194	max_left_plus=232	max_min_left=142	max_min_left_minus=104	max_min_left_plus=142	max_min_right=120	max_min_right_minus=95	max_min_right_plus=120	max_pos_hash_score=90	max_right=276	max_right_minus=276	max_right_plus=276	neg_log10_pos_hash_p_value=0.3	new_junction_coverage=0.79	new_junction_read_count=43	polymorphism_frequency=9.791e-01	pos_hash_score=33	prediction=consensus	side_1_annotate_key=gene	side_1_continuation=0	side_1_coverage=0.02	side_1_overlap=4	side_1_possible_overlap_registers=49	side_1_read_count=1	side_1_redundant=0	side_2_annotate_key=repeat	side_2_continuation=0	side_2_coverage=NA	side_2_overlap=0	side_2_possible_overlap_registers=NA	side_2_read_count=NA	side_2_redundant=1	total_non_overlap_reads=37
JC	112	.	REL606	3700202	1	REL606	4434937	-1	0	alignment_overlap=0	coverage_minus=32	coverage_plus=31	flanking_left=293	flanking_right=293	frequency=1	junction_possible_overlap_registers=49	key=REL606__3700202__1__REL606__4434937__-1__0____293__293__0__1	max_left=273	max_left_minus=165	max_left_plus=273	max_min_left=108	max_min_left_minus=62	max_min_left_plus=108	max_min_right=145	max_min_right_minus=128	max_min_right_plus=145	max_pos_hash_score=98	max_right=270	max_right_minus=270	max_right_plus=212	neg_log10_pos_hash_p_value=0.0	new_junction_coverage=1.57	new_junction_read_count=93	polymorphism_frequency=9.873e-01	pos_hash_score=47	prediction=consensus	read_count_offset=8	side_1_annotate_key=gene	side_1_continuation=0	side_1_coverage=0.02	side_1_overlap=0	side_1_possible_overlap_registers=41	side_1_read_count=1	side_1_redundant=0	side_2_annotate_key=repeat	side_2_continuation=0	side_2_coverage=NA	side_2_overlap=0	side_2_possible_overlap_registers=NA	side_2_read_count=NA	side_2_redundant=1	total_non_overlap_reads=63
JC	113	.	REL606	3748889	1	REL606	3825953	1	0	alignment_overlap=1	coverage_minus=19	coverage_plus=17	flanking_left=293	flanking_right=293	frequency=1	junction_possible_overlap_registers=48	key=REL606__3748888__1__REL606__3825953__1__1____293__293__0__1	max_left=197	max_left_minus=197	max_left_plus=192	max_min_left=135	max_min_left_minus=135	max_min_left_plus=108	max_min_right=113	max_min_right_minus=102	max_min_right_plus=113	max_pos_hash_score=96	max_right=278	max_right_minus=191	max_right_plus=278	neg_log10_pos_hash_p_value=0.5	new_junction_coverage=0.72	new_junction_read_count=42	polymorphism_frequency=9.517e-01	pos_hash_score=31	prediction=consensus	read_count_offset=3	side_1_annotate_key=gene	side_1_continuation=0	side_1_coverage=0.04	side_1_overlap=0	side_1_possible_overlap_registers=45	side_1_read_count=2	side_1_redundant=0	side_2_annotate_key=repeat	side_2_continuation=0	side_2_coverage=NA	side_2_overlap=1	side_2_possible_overlap_registers=NA	side_2_read_count=NA	side_2_redundant=1	total_non_overlap_reads=36
JC	114	.	REL606	3748891	-1	REL606	3827395	-1	0	alignment_overlap=0	coverage_minus=23	coverage_plus=33	flanking_left=293	flanking_right=293	frequency=1	junction_possible_overlap_registers=49	key=REL606__3748891__-1__REL606__3827395__-1__0____293__293__0__1	max_left=288	max_left_minus=285	max_left_plus=288	max_min_left=145	max_min_left_minus=145	max_min_left_plus=93	max_min_right=136	max_min_right_minus=117	max_min_right_plus=136	max_pos_hash_score=98	max_right=276	max_right_minus=276	max_right_plus=241	neg_log10_pos_hash_p_value=0.0	new_junction_coverage=1.25	new_junction_read_count=74	polymorphism_frequency=9.720e-01	pos_hash_score=52	prediction=consensus	read_count_offset=3	side_1_annotate_key=gene	side_1_continuation=0	side_1_coverage=0.04	side_1_overlap=0	side_1_possible_overlap_registers=46	side_1_read_count=2	side_1_redundant=0	side_2_annotate_key=repeat	side_2_continuation=0	side_2_coverage=NA	side_2_overlap=0	side_2_possible_overlap_registers=NA	side_2_read_count=NA	side_2_redundant=1	total_non_overlap_reads=56
JC	115	.	REL606	4037620	-1	REL606	4074811	1	0	alignment_overlap=1	coverage_minus=15	coverage_plus=20	flanking_left=293	flanking_right=293	frequency=NA	junction_possible_overlap_registers=48	key=REL606__4037620__-1__REL606__4074810__1__1____293__293__1__1	max_left=223	max_left_minus=223	max_left_plus=198	max_min_left=145	max_min_left_minus=115	max_min_left_plus=145	max_min_right=94	max_min_right_minus=87	max_min_right_plus=94	max_pos_hash_score=96	max_right=249	max_right_minus=240	max_right_plus=249	neg_log10_pos_hash_p_value=0.6	new_junction_coverage=0.64	new_junction_read_count=37	polymorphism_frequency=NA	pos_hash_score=30	prediction=unknown	side_1_annotate_key=repeat	side_1_continuation=0	side_1_coverage=NA	side_1_overlap=1	side_1_read_count=NA	side_1_redundant=1	side_2_annotate_key=repeat	side_2_continuation=0	side_2_coverage=NA	side_2_overlap=0	side_2_possible_overlap_registers=NA	side_2_read_count=NA	side_2_redundant=1	total_non_overlap_reads=35
JC	116	.	REL606	4256893	1	REL606	4256887	-1	0	alignment_overlap=13	coverage_minus=18	coverage_plus=13	flanking_left=293	flanking_right=293	frequency=1	junction_possible_overlap_registers=36	key=REL606__4256893__1__REL606__4256900__-1__13____293__293__0__0	max_left=275	max_left_minus=243	max_left_plus=275	max_min_left=112	max_min_left_minus=112	max_min_left_plus=41	max_min_right=135	max_min_right_minus=133	max_min_right_plus=135	max_pos_hash_score=72	max_right=262	max_right_minus=262	max_right_plus=247	neg_log10_pos_hash_p_value=0.1	new_junction_coverage=0.83	new_junction_read_count=36	polymorphism_frequency=9.668e-01	pos_hash_score=30	prediction=consensus	side_1_annotate_key=gene	side_1_continuation=0	side_1_coverage=0.03	side_1_overlap=13	side_1_possible_overlap_registers=49	side_1_read_count=2	side_1_redundant=0	side_2_annotate_key=gene	side_2_continuation=0	side_2_coverage=0.02	side_2_overlap=0	side_2_possible_overlap_registers=36	side_2_read_count=1	side_2_redundant=0	total_non_overlap_reads=31
UN	117	.	REL606	15567	15571
UN	118	.	REL606	15573	15574
UN	119	.	REL606	15577	15577
UN	120	.	REL606	15579	15580
UN	121	.	REL606	15584	15585
UN	122	.	REL606	15588	16518
UN	123	.	REL606	16520	16568
UN	124	.	REL606	16570	16570
UN	125	.	REL606	16572	16573
UN	126	.	REL606	16576	16582
UN	127	.	REL606	16584	16591
UN	128	.	REL606	16594	16598
UN	129	.	REL606	16600	16602
UN	130	.	REL606	16605	16605
UN	131	.	REL606	16620	16620
UN	132	.	REL606	17074	17074
UN	133	.	REL606	17094	17100
UN	134	.	REL606	17102	17127
UN	135	.	REL606	17129	18238
UN	136	.	REL606	18245	18246
UN	137	.	REL606	18251	18252
UN	138	.	REL606	18259	18259
UN	139	.	REL606	18263	18265
UN	140	.	REL606	18267	18268
UN	141	.	REL606	18271	18272
UN	142	.	REL606	18276	18276
UN	143	.	REL606	18294	18294
UN	144	.	REL606	18310	18310
UN	145	.	REL606	24831	24831
UN	146	.	REL606	24835	24835
UN	147	.	REL606	24844	24850
UN	148	.	REL606	24855	24859
UN	149	.	REL606	24861	24864
UN	150	.	REL606	24866	24866
UN	151	.	REL606	24869	24869
UN	152	.	REL606	24871	24876
UN	153	.	REL606	24878	25283
UN	154	.	REL606	25285	25304
UN	155	.	REL606	25306	25307
UN	156	.	REL606	25310	25311
UN	157	.	REL606	25313	25313
UN	158	.	REL606	25320	25320
UN	159	.	REL606	25324	25324
UN	160	.	REL606	25326	25328
UN	161	.	REL606	25330	25332
UN	162	.	REL606	25335	25335
UN	163	.	REL606	25337	25337
UN	164	.	REL606	25342	25343
UN	165	.	REL606	25348	25349
UN	166	.	REL606	25351	25351
UN	167	.	REL606	228134	228134
UN	168	.	REL606	228136	228137
UN	169	.	REL606	228139	228470
UN	170	.	REL606	228549	229759
UN	171	.	REL606	229761	229761
UN	172	.	REL606	230165	230168
UN	173	.	REL606	230170	230170
UN	174	.	REL606	230173	230173
UN	175	.	REL606	230175	230176
UN	176	.	REL606	230178	230185
UN	177	.	REL606	230187	230187
UN	178	.	REL606	230189	230190
UN	179	.	REL606	230197	230199
UN	180	.	REL606	230206	230214
UN	181	.	REL606	230217	230223
UN	182	.	REL606	230235	230235
UN	183	.	REL606	230239	230239
UN	184	.	REL606	230244	230246
UN	185	.	REL606	230248	230248
UN	186	.	REL606	230254	230258
UN	187	.	REL606	230260	230266
UN	188	.	REL606	230276	230277
UN	189	.	REL606	230393	230393
UN	190	.	REL606	230407	230407
UN	191	.	REL606	230415	230415
UN	192	.	REL606	230417	230418
UN	193	.	REL606	230420	230424
UN	194	.	REL606	230427	230438
UN	195	.	REL606	230443	230457
UN	196	.	REL606	230459	233105
UN	197	.	REL606	233107	233107
UN	198	.	REL606	233110	233111
UN	199	.	REL606	233114	233115
UN	200	.	REL606	233117	233119
UN	201	.	REL606	233122	233126
UN	202	.	REL606	242810	242810
UN	203	.	REL606	242837	242838
UN	204	.	REL606	242840	242840
UN	205	.	REL606	242846	242846
UN	206	.	REL606	242849	242849
UN	207	.	REL606	242854	242854
UN	208	.	REL606	242856	242856
UN	209	.	REL606	242858	242858
UN	210	.	REL606	242865	242869
UN	211	.	REL606	242871	243318
UN	212	.	REL606	243321	243321
UN	213	.	REL606	243323	243325
UN	214	.	REL606	243328	243330
UN	215	.	REL606	243340	243340
UN	216	.	REL606	243346	243346
UN	217	.	REL606	243358	243358
UN	218	.	REL606	264361	264361
UN	219	.	REL606	264370	264372
UN	220	.	REL606	264375	264378
UN	221	.	REL606	264380	264382
UN	222	.	REL606	264384	264384
UN	223	.	REL606	264386	264387
UN	224	.	REL606	264389	264393
UN	225	.	REL606	264395	264396
UN	226	.	REL606	264400	264401
UN	227	.	REL606	264403	264407
UN	228	.	REL606	264411	264819
UN	229	.	REL606	264821	264825
UN	230	.	REL606	264827	264831
UN	231	.	REL606	264833	264833
UN	232	.	REL606	264836	264836
UN	233	.	REL606	264838	264838
UN	234	.	REL606	264840	264841
UN	235	.	REL606	264847	264849
UN	236	.	REL606	354915	354916
UN	237	.	REL606	354918	355293
UN	238	.	REL606	355295	355296
UN	239	.	REL606	355298	355298
UN	240	.	REL606	355301	355301
UN	241	.	REL606	355303	355304
UN	242	.	REL606	355309	355309
UN	243	.	REL606	355311	355311
UN	244	.	REL606	355314	355314
UN	245	.	REL606	355320	355320
UN	246	.	REL606	355324	355324
UN	247	.	REL606	355326	355326
UN	248	.	REL606	378337	378337
UN	249	.	REL606	378350	378799
UN	250	.	REL606	431050	431050
UN	251	.	REL606	431076	431082
UN	252	.	REL606	431084	431089
UN	253	.	REL606	431091	432092
UN	254	.	REL606	432094	432096
UN	255	.	REL606	497015	497015
UN	256	.	REL606	497023	497024
UN	257	.	REL606	497031	497031
UN	258	.	REL606	497033	497033
UN	259	.	REL606	497035	497035
UN	260	.	REL606	497040	497040
UN	261	.	REL606	497042	497043
UN	262	.	REL606	497046	497049
UN	263	.	REL606	497051	497053
UN	264	.	REL606	497055	497061
UN	265	.	REL606	497064	497066
UN	266	.	REL606	497068	499734
UN	267	.	REL606	499743	499743
UN	268	.	REL606	499815	499816
UN	269	.	REL606	499826	499826
UN	270	.	REL606	499835	499837
UN	271	.	REL606	499842	499844
UN	272	.	REL606	499846	499846
UN	273	.	REL606	499850	499859
UN	274	.	REL606	499862	499863
UN	275	.	REL606	499865	499865
UN	276	.	REL606	499867	500098
UN	277	.	REL606	500103	500103
UN	278	.	REL606	500105	500105
UN	279	.	REL606	500117	500117
UN	280	.	REL606	547833	547833
UN	281	.	REL606	547845	547845
UN	282	.	REL606	547861	547861
UN	283	.	REL606	547866	548261
UN	284	.	REL606	548264	548267
UN	285	.	REL606	548271	548272
UN	286	.	REL606	548274	548275
UN	287	.	REL606	548281	548281
UN	288	.	REL606	548286	548286
UN	289	.	REL606	548292	548292
UN	290	.	REL606	548294	548294
UN	291	.	REL606	549270	549270
UN	292	.	REL606	549273	549273
UN	293	.	REL606	549275	549276
UN	294	.	REL606	549280	549280
UN	295	.	REL606	549282	549282
UN	296	.	REL606	549284	549286
UN	297	.	REL606	549288	549288
UN	298	.	REL606	549291	549294
UN	299	.	REL606	549297	549297
UN	300	.	REL606	549300	549300
UN	301	.	REL606	549302	549732
UN	302	.	REL606	549735	549737
UN	303	.	REL606	549743	549743
UN	304	.	REL606	549746	549746
UN	305	.	REL606	549749	549749
UN	306	.	REL606	549752	549752
UN	307	.	REL606	553057	553058
UN	308	.	REL606	553063	553063
UN	309	.	REL606	553066	553074
UN	310	.	REL606	553077	553095
UN	311	.	REL606	553098	554128
UN	312	.	REL606	554130	554130
UN	313	.	REL606	569585	569588
UN	314	.	REL606	571959	571959
UN	315	.	REL606	572005	572005
UN	316	.	REL606	572836	572837
UN	317	.	REL606	572840	572840
UN	318	.	REL606	572849	572849
UN	319	.	REL606	572856	572856
UN	320	.	REL606	572877	572877
UN	321	.	REL606	572879	572880
UN	322	.	REL606	572885	572885
UN	323	.	REL606	572895	572895
UN	324	.	REL606	572897	572897
UN	325	.	REL606	572899	572900
UN	326	.	REL606	572909	572909
UN	327	.	REL606	572966	572966
UN	328	.	REL606	574071	575859
UN	329	.	REL606	575861	575862
UN	330	.	REL606	575865	578941
UN	331	.	REL606	578943	578943
UN	332	.	REL606	578946	580562
UN	333	.	REL606	580571	580571
UN	334	.	REL606	580575	580575
UN	335	.	REL606	580578	581852
UN	336	.	REL606	588237	588240
UN	337	.	REL606	588243	588245
UN	338	.	REL606	588247	588950
UN	339	.	REL606	588966	588966
UN	340	.	REL606	589327	589327
UN	341	.	REL606	589331	589331
UN	342	.	REL606	589333	589337
UN	343	.	REL606	589341	589343
UN	344	.	REL606	589345	589347
UN	345	.	REL606	589349	589686
UN	346	.	REL606	589709	589709
UN	347	.	REL606	590047	594909
UN	348	.	REL606	618881	618886
UN	349	.	REL606	618889	618889
UN	350	.	REL606	618892	619283
UN	351	.	REL606	619285	619285
UN	352	.	REL606	619293	619293
UN	353	.	REL606	619295	619299
UN	354	.	REL606	619301	619301
UN	355	.	REL606	619303	619308
UN	356	.	REL606	633709	633709
UN	357	.	REL606	633722	633722
UN	358	.	REL606	633725	634078
UN	359	.	REL606	634080	634081
UN	360	.	REL606	634084	634085
UN	361	.	REL606	634091	634093
UN	362	.	REL606	634097	634097
UN	363	.	REL606	643104	643104
UN	364	.	REL606	643107	643110
UN	365	.	REL606	643114	643117
UN	366	.	REL606	643119	643124
UN	367	.	REL606	643126	644220
UN	368	.	REL606	665901	665903
UN	369	.	REL606	665905	665912
UN	370	.	REL606	665914	665916
UN	371	.	REL606	665918	666944
UN	372	.	REL606	666950	666950
UN	373	.	REL606	666954	666954
UN	374	.	REL606	666967	666968
UN	375	.	REL606	666979	666981
UN	376	.	REL606	666983	666983
UN	377	.	REL606	713278	713278
UN	378	.	REL606	713281	713281
UN	379	.	REL606	713289	713289
UN	380	.	REL606	713294	713294
UN	381	.	REL606	713296	713296
UN	382	.	REL606	713307	713307
UN	383	.	REL606	713316	713318
UN	384	.	REL606	713321	713324
UN	385	.	REL606	713329	713329
UN	386	.	REL606	713331	713332
UN	387	.	REL606	713335	713337
UN	388	.	REL606	713344	713345
UN	389	.	REL606	713349	713349
UN	390	.	REL606	713357	713357
UN	391	.	REL606	713361	713361
UN	392	.	REL606	943756	943756
UN	393	.	REL606	1111719	1111719
UN	394	.	REL606	1111723	1111723
UN	395	.	REL606	1111725	1111725
UN	396	.	REL606	1111728	1112664
UN	397	.	REL606	1112668	1112670
UN	398	.	REL606	1112672	1112674
UN	399	.	REL606	1112676	1112676
UN	400	.	REL606	1112702	1112702
UN	401	.	REL606	1194716	1194716
UN	402	.	REL606	1194718	1194718
UN	403	.	REL606	1194721	1194721
UN	404	.	REL606	1194724	1194724
UN	405	.	REL606	1194728	1194730
UN	406	.	REL606	1194735	1194735
UN	407	.	REL606	1194740	1194740
UN	408	.	REL606	1194743	1194743
UN	409	.	REL606	1194746	1195182
UN	410	.	REL606	1195187	1195187
UN	411	.	REL606	1195191	1195191
UN	412	.	REL606	1213412	1213413
UN	413	.	REL606	1213418	1213422
UN	414	.	REL606	1271353	1272375
UN	415	.	REL606	1272377	1272377
UN	416	.	REL606	1272381	1272381
UN	417	.	REL606	1272383	1272383
UN	418	.	REL606	1272391	1272391
UN	419	.	REL606	1272393	1272394
UN	420	.	REL606	1272396	1272396
UN	421	.	REL606	1272399	1272400
UN	422	.	REL606	1272402	1272404
UN	423	.	REL606	1272408	1272410
UN	424	.	REL606	1324786	1324786
UN	425	.	REL606	1324796	1325266
UN	426	.	REL606	1325268	1325268
UN	427	.	REL606	1325279	1325280
UN	428	.	REL606	1325286	1325286
UN	429	.	REL606	1422849	1422849
UN	430	.	REL606	1422852	1422854
UN	431	.	REL606	1422857	1422858
UN	432	.	REL606	1422863	1422863
UN	433	.	REL606	1422866	1422867
UN	434	.	REL606	1422870	1422870
UN	435	.	REL606	1422873	1422873
UN	436	.	REL606	1422875	1423688
UN	437	.	REL606	1423690	1423695
UN	438	.	REL606	1423697	1423697
UN	439	.	REL606	1423701	1423703
UN	440	.	REL606	1423705	1423705
UN	441	.	REL606	1423709	1423712
UN	442	.	REL606	1423715	1423715
UN	443	.	REL606	1423721	1423721
UN	444	.	REL606	1423728	1423730
UN	445	.	REL606	1423734	1423734
UN	446	.	REL606	1423740	1423740
UN	447	.	REL606	1423742	1423742
UN	448	.	REL606	1423744	1423744
UN	449	.	REL606	1423748	1423748
UN	450	.	REL606	1423763	1423763
UN	451	.	REL606	1425349	1425349
UN	452	.	REL606	1425354	1425354
UN	453	.	REL606	1425360	1425360
UN	454	.	REL606	1425365	1425365
UN	455	.	REL606	1428949	1428949
UN	456	.	REL606	1428964	1428964
UN	457	.	REL606	1429001	1429001
UN	458	.	REL606	1429010	1429010
UN	459	.	REL606	1432185	1432185
UN	460	.	REL606	1432192	1432192
UN	461	.	REL606	1432194	1432199
UN	462	.	REL606	1432202	1432202
UN	463	.	REL606	1432204	1432205
UN	464	.	REL606	1432207	1432207
UN	465	.	REL606	1432211	1432211
UN	466	.	REL606	1432213	1432213
UN	467	.	REL606	1432215	1432612
UN	468	.	REL606	1432616	1432616
UN	469	.	REL606	1432618	1432618
UN	470	.	REL606	1432624	1432624
UN	471	.	REL606	1432628	1432628
UN	472	.	REL606	1446803	1446803
UN	473	.	REL606	1446808	1446808
UN	474	.	REL606	1446811	1446811
UN	475	.	REL606	1446813	1446813
UN	476	.	REL606	1446820	1446820
UN	477	.	REL606	1446824	1446825
UN	478	.	REL606	1446827	1446834
UN	479	.	REL606	1446836	1447710
UN	480	.	REL606	1456122	1456123
UN	481	.	REL606	1456125	1456125
UN	482	.	REL606	1456130	1456131
UN	483	.	REL606	1456144	1456144
UN	484	.	REL606	1456147	1456147
UN	485	.	REL606	1456150	1458372
UN	486	.	REL606	1458378	1458378
UN	487	.	REL606	1458381	1458381
UN	488	.	REL606	1458386	1458387
UN	489	.	REL606	1458389	1464875
UN	490	.	REL606	1464888	1464888
UN	491	.	REL606	1464890	1464890
UN	492	.	REL606	1464893	1464893
UN	493	.	REL606	1464895	1468893
UN	494	.	REL606	1468896	1468908
UN	495	.	REL606	1468911	1468915
UN	496	.	REL606	1468917	1468921
UN	497	.	REL606	1468923	1468927
UN	498	.	REL606	1468929	1468930
UN	499	.	REL606	1468933	1468933
UN	500	.	REL606	1468938	1468939
UN	501	.	REL606	1468944	1468944
UN	502	.	REL606	1505830	1505831
UN	503	.	REL606	1505841	1505841
UN	504	.	REL606	1505844	1505845
UN	505	.	REL606	1505848	1505849
UN	506	.	REL606	1505851	1505851
UN	507	.	REL606	1505854	1505854
UN	508	.	REL606	1505857	1505861
UN	509	.	REL606	1505863	1505866
UN	510	.	REL606	1505869	1505871
UN	511	.	REL606	1505874	1505881
UN	512	.	REL606	1505884	1505884
UN	513	.	REL606	1505887	1505889
UN	514	.	REL606	1505892	1505892
UN	515	.	REL606	1505903	1505903
UN	516	.	REL606	1505917	1505918
UN	517	.	REL606	1505926	1505927
UN	518	.	REL606	1505930	1505930
UN	519	.	REL606	1505935	1505935
UN	520	.	REL606	1505937	1505938
UN	521	.	REL606	1505941	1505941
UN	522	.	REL606	1505947	1505947
UN	523	.	REL606	1505950	1505950
UN	524	.	REL606	1507197	1509869
UN	525	.	REL606	1509873	1509873
UN	526	.	REL606	1509875	1509875
UN	527	.	REL606	1509877	1509879
UN	528	.	REL606	1509886	1509886
UN	529	.	REL606	1509889	1509889
UN	530	.	REL606	1509899	1509900
UN	531	.	REL606	1510038	1510038
UN	532	.	REL606	1510069	1510069
UN	533	.	REL606	1510081	1510081
UN	534	.	REL606	1510084	1510084
UN	535	.	REL606	1510087	1510087
UN	536	.	REL606	1510103	1510104
UN	537	.	REL606	1510109	1510109
UN	538	.	REL606	1510113	1510113
UN	539	.	REL606	1510117	1510117
UN	540	.	REL606	1510125	1510125
UN	541	.	REL606	1510129	1510129
UN	542	.	REL606	1510131	1510131
UN	543	.	REL606	1510133	1510133
UN	544	.	REL606	1510135	1510135
UN	545	.	REL606	1510138	1510138
UN	546	.	REL606	1510140	1510143
UN	547	.	REL606	1510145	1510385
UN	548	.	REL606	1510387	1510388
UN	549	.	REL606	1510390	1510392
UN	550	.	REL606	1510398	1510399
UN	551	.	REL606	1552315	1552318
UN	552	.	REL606	1552322	1552336
UN	553	.	REL606	1552338	1552338
UN	554	.	REL606	1552344	1552348
UN	555	.	REL606	1608495	1608495
UN	556	.	REL606	1608498	1608498
UN	557	.	REL606	1608519	1608521
UN	558	.	REL606	1608524	1608528
UN	559	.	REL606	1608530	1608530
UN	560	.	REL606	1608532	1608558
UN	561	.	REL606	1608560	1608561
UN	562	.	REL606	1608563	1608563
UN	563	.	REL606	1608565	1608565
UN	564	.	REL606	1608634	1608635
UN	565	.	REL606	1608638	1608638
UN	566	.	REL606	1608701	1608701
UN	567	.	REL606	1608710	1608711
UN	568	.	REL606	1608731	1608731
UN	569	.	REL606	1608738	1608738
UN	570	.	REL606	1608744	1608747
UN	571	.	REL606	1608750	1608750
UN	572	.	REL606	1608755	1608755
UN	573	.	REL606	1608763	1608763
UN	574	.	REL606	1608789	1608789
UN	575	.	REL606	1612401	1612401
UN	576	.	REL606	1612405	1612405
UN	577	.	REL606	1612418	1612421
UN	578	.	REL606	1612425	1612425
UN	579	.	REL606	1612433	1612434
UN	580	.	REL606	1612436	1612438
UN	581	.	REL606	1612440	1612451
UN	582	.	REL606	1612454	1612455
UN	583	.	REL606	1612461	1612461
UN	584	.	REL606	1612464	1612464
UN	585	.	REL606	1612467	1612467
UN	586	.	REL606	1612472	1612472
UN	587	.	REL606	1612486	1612486
UN	588	.	REL606	1612495	1612495
UN	589	.	REL606	1612497	1612497
UN	590	.	REL606	1612499	1612501
UN	591	.	REL606	1613546	1613546
UN	592	.	REL606	1613551	1613551
UN	593	.	REL606	1613569	1613569
UN	594	.	REL606	1613575	1613575
UN	595	.	REL606	1613595	1613596
UN	596	.	REL606	1613599	1613599
UN	597	.	REL606	1613601	1614575
UN	598	.	REL606	1614835	1614837
UN	599	.	REL606	1614846	1614846
UN	600	.	REL606	1614857	1615808
UN	601	.	REL606	1615811	1615813
UN	602	.	REL606	1615815	1615818
UN	603	.	REL606	1615830	1615830
UN	604	.	REL606	1615833	1615833
UN	605	.	REL606	1615852	1615852
UN	606	.	REL606	1728468	1728468
UN	607	.	REL606	1728472	1728472
UN	608	.	REL606	1728477	1728478
UN	609	.	REL606	1728485	1729593
UN	610	.	REL606	1729597	1729598
UN	611	.	REL606	1729600	1729600
UN	612	.	REL606	1729604	1729608
UN	613	.	REL606	1729610	1729611
UN	614	.	REL606	1729616	1729616
UN	615	.	REL606	1729621	1729622
UN	616	.	REL606	1729624	1729624
UN	617	.	REL606	1729629	1729630
UN	618	.	REL606	1729632	1729632
UN	619	.	REL606	1729640	1729640
UN	620	.	REL606	1729651	1729651
UN	621	.	REL606	1729658	1729658
UN	622	.	REL606	1729663	1729663
UN	623	.	REL606	1729675	1729675
UN	624	.	REL606	1729682	1729682
UN	625	.	REL606	1774862	1774862
UN	626	.	REL606	1774874	1775975
UN	627	.	REL606	1775979	1775981
UN	628	.	REL606	1775984	1775984
UN	629	.	REL606	1775988	1775989
UN	630	.	REL606	1775992	1775995
UN	631	.	REL606	1775998	1776000
UN	632	.	REL606	1776006	1776006
UN	633	.	REL606	1856957	1856958
UN	634	.	REL606	1856960	1856961
UN	635	.	REL606	1856963	1856968
UN	636	.	REL606	1856970	1857873
UN	637	.	REL606	1857875	1857878
UN	638	.	REL606	1857880	1857884
UN	639	.	REL606	1857886	1857886
UN	640	.	REL606	1857889	1857894
UN	641	.	REL606	1857896	1857897
UN	642	.	REL606	1857901	1857903
UN	643	.	REL606	1857906	1857916
UN	644	.	REL606	1857918	1857922
UN	645	.	REL606	1973138	1973138
UN	646	.	REL606	1973143	1973143
UN	647	.	REL606	1973166	1973166
UN	648	.	REL606	1973168	1973168
UN	649	.	REL606	1973170	1973172
UN	650	.	REL606	1973174	1973174
UN	651	.	REL606	1973176	1973178
UN	652	.	REL606	1973180	1973529
UN	653	.	REL606	1973532	1973533
UN	654	.	REL606	1973536	1973539
UN	655	.	REL606	1973542	1973542
UN	656	.	REL606	1973545	1973545
UN	657	.	REL606	1973548	1973548
UN	658	.	REL606	1973551	1973554
UN	659	.	REL606	1973556	1973557
UN	660	.	REL606	1973559	1973563
UN	661	.	REL606	1973565	1973565
UN	662	.	REL606	1973567	1973571
UN	663	.	REL606	1973573	1973573
UN	664	.	REL606	1973576	1973580
UN	665	.	REL606	1973582	1973582
UN	666	.	REL606	1973584	1973584
UN	667	.	REL606	1973590	1973592
UN	668	.	REL606	1973602	1973602
UN	669	.	REL606	1973609	1973609
UN	670	.	REL606	1973611	1973612
UN	671	.	REL606	2063072	2063072
UN	672	.	REL606	2063086	2063091
UN	673	.	REL606	2063093	2063094
UN	674	.	REL606	2063096	2063114
UN	675	.	REL606	2063116	2063116
UN	676	.	REL606	2063119	2063127
UN	677	.	REL606	2063129	2064335
UN	678	.	REL606	2064337	2064338
UN	679	.	REL606	2064389	2064389
UN	680	.	REL606	2070791	2070798
UN	681	.	REL606	2070800	2070800
UN	682	.	REL606	2070803	2070804
UN	683	.	REL606	2070806	2070806
UN	684	.	REL606	2070808	2071187
UN	685	.	REL606	2071195	2071195
UN	686	.	REL606	2071197	2071197
UN	687	.	REL606	2085299	2085299
UN	688	.	REL606	2085304	2085304
UN	689	.	REL606	2085309	2085672
UN	690	.	REL606	2085707	2085707
UN	691	.	REL606	2204937	2205334
UN	692	.	REL606	2205336	2205353
UN	693	.	REL606	2205356	2205365
UN	694	.	REL606	2205371	2205371
UN	695	.	REL606	2349531	2349531
UN	696	.	REL606	2349563	2349563
UN	697	.	REL606	2349573	2349573
UN	698	.	REL606	2349575	2349575
UN	699	.	REL606	2349577	2349582
UN	700	.	REL606	2349584	2349588
UN	701	.	REL606	2349590	2349997
UN	702	.	REL606	2349999	2350003
UN	703	.	REL606	2350006	2350006
UN	704	.	REL606	2350010	2350010
UN	705	.	REL606	2350030	2350030
UN	706	.	REL606	2390734	2390735
UN	707	.	REL606	2390738	2390741
UN	708	.	REL606	2390743	2390747
UN	709	.	REL606	2390749	2391632
UN	710	.	REL606	2391634	2391640
UN	711	.	REL606	2391644	2391644
UN	712	.	REL606	2391647	2391656
UN	713	.	REL606	2391658	2391661
UN	714	.	REL606	2391664	2391667
UN	715	.	REL606	2391669	2391669
UN	716	.	REL606	2391672	2391672
UN	717	.	REL606	2391675	2391677
UN	718	.	REL606	2391679	2391680
UN	719	.	REL606	2391682	2391682
UN	720	.	REL606	2391685	2391685
UN	721	.	REL606	2391688	2391688
UN	722	.	REL606	2391692	2391692
UN	723	.	REL606	2391700	2391701
UN	724	.	REL606	2391709	2391709
UN	725	.	REL606	2561537	2561538
UN	726	.	REL606	2561541	2561541
UN	727	.	REL606	2561552	2561554
UN	728	.	REL606	2561557	2561557
UN	729	.	REL606	2561561	2561899
UN	730	.	REL606	2561901	2561901
UN	731	.	REL606	2561905	2561905
UN	732	.	REL606	2561907	2561907
UN	733	.	REL606	2561921	2561921
UN	734	.	REL606	2561925	2561926
UN	735	.	REL606	2591036	2591036
UN	736	.	REL606	2591048	2591048
UN	737	.	REL606	2591063	2591063
UN	738	.	REL606	2591066	2591067
UN	739	.	REL606	2591070	2591070
UN	740	.	REL606	2591074	2591084
UN	741	.	REL606	2591086	2595870
UN	742	.	REL606	2595872	2595875
UN	743	.	REL606	2595878	2595879
UN	744	.	REL606	2595882	2595884
UN	745	.	REL606	2595887	2595888
UN	746	.	REL606	2595891	2595891
UN	747	.	REL606	2595897	2595897
UN	748	.	REL606	2595903	2595904
UN	749	.	REL606	2595907	2595907
UN	750	.	REL606	2599286	2600410
UN	751	.	REL606	2600412	2600420
UN	752	.	REL606	2600424	2600424
UN	753	.	REL606	2600437	2600437
UN	754	.	REL606	2600447	2600447
UN	755	.	REL606	2627668	2627668
UN	756	.	REL606	2627671	2627960
UN	757	.	REL606	2627962	2627969
UN	758	.	REL606	2627971	2627973
UN	759	.	REL606	2627977	2627977
UN	760	.	REL606	2717787	2717788
UN	761	.	REL606	2717791	2717794
UN	762	.	REL606	2717796	2717797
UN	763	.	REL606	2717802	2718742
UN	764	.	REL606	2718744	2718744
UN	765	.	REL606	2718746	2718747
UN	766	.	REL606	2718751	2718752
UN	767	.	REL606	2718755	2718757
UN	768	.	REL606	2719390	2719391
UN	769	.	REL606	2719393	2719393
UN	770	.	REL606	2719397	2720455
UN	771	.	REL606	2720458	2720458
UN	772	.	REL606	2767180	2767180
UN	773	.	REL606	2767182	2767182
UN	774	.	REL606	2767187	2767187
UN	775	.	REL606	2767191	2767193
UN	776	.	REL606	2767195	2767196
UN	777	.	REL606	2767201	2767202
UN	778	.	REL606	2767206	2767207
UN	779	.	REL606	2767211	2767601
UN	780	.	REL606	2767606	2767606
UN	781	.	REL606	2767608	2767609
UN	782	.	REL606	2767611	2767611
UN	783	.	REL606	2767613	2767615
UN	784	.	REL606	2827608	2827609
UN	785	.	REL606	2827612	2827613
UN	786	.	REL606	2827615	2827615
UN	787	.	REL606	2827619	2827619
UN	788	.	REL606	2827623	2827626
UN	789	.	REL606	2827629	2827629
UN	790	.	REL606	2827634	2828561
UN	791	.	REL606	2828574	2828574
UN	792	.	REL606	2828588	2828588
UN	793	.	REL606	2844530	2844530
UN	794	.	REL606	2844532	2844532
UN	795	.	REL606	2844537	2844537
UN	796	.	REL606	2844545	2844545
UN	797	.	REL606	2844547	2844547
UN	798	.	REL606	2844549	2844550
UN	799	.	REL606	2844552	2844552
UN	800	.	REL606	2844555	2844556
UN	801	.	REL606	2844559	2844562
UN	802	.	REL606	2844564	2844566
UN	803	.	REL606	2844568	2845767
UN	804	.	REL606	2845773	2845773
UN	805	.	REL606	2845779	2845779
UN	806	.	REL606	2962220	2962220
UN	807	.	REL606	2962224	2963269
UN	808	.	REL606	2963272	2963279
UN	809	.	REL606	2963282	2963282
UN	810	.	REL606	2963285	2963285
UN	811	.	REL606	2963295	2963296
UN	812	.	REL606	2963301	2963301
UN	813	.	REL606	2963310	2963311
UN	814	.	REL606	2963329	2963329
UN	815	.	REL606	2963334	2963334
UN	816	.	REL606	2963345	2963345
UN	817	.	REL606	2963354	2963354
UN	818	.	REL606	3196488	3196488
UN	819	.	REL606	3196492	3196492
UN	820	.	REL606	3196501	3196501
UN	821	.	REL606	3196503	3196507
UN	822	.	REL606	3196510	3196514
UN	823	.	REL606	3196517	3196517
UN	824	.	REL606	3196520	3197687
UN	825	.	REL606	3197689	3197701
UN	826	.	REL606	3197710	3197710
UN	827	.	REL606	3281562	3281562
UN	828	.	REL606	3281568	3281568
UN	829	.	REL606	3281574	3281575
UN	830	.	REL606	3281581	3281581
UN	831	.	REL606	3281583	3281583
UN	832	.	REL606	3281587	3281589
UN	833	.	REL606	3281591	3281608
UN	834	.	REL606	3281610	3283983
UN	835	.	REL606	3283985	3283986
UN	836	.	REL606	3283993	3283993
UN	837	.	REL606	3284012	3284012
UN	838	.	REL606	3284290	3284290
UN	839	.	REL606	3284296	3284296
UN	840	.	REL606	3284298	3284298
UN	841	.	REL606	3284300	3284302
UN	842	.	REL606	3284304	3286174
UN	843	.	REL606	3286176	3286178
UN	844	.	REL606	3286181	3286181
UN	845	.	REL606	3286183	3286183
UN	846	.	REL606	3286187	3286187
UN	847	.	REL606	3286195	3286195
UN	848	.	REL606	3286199	3286199
UN	849	.	REL606	3286201	3286202
UN	850	.	REL606	3286215	3286215
UN	851	.	REL606	3286273	3286273
UN	852	.	REL606	3286328	3286328
UN	853	.	REL606	3286330	3286330
UN	854	.	REL606	3286333	3286333
UN	855	.	REL606	3286337	3286337
UN	856	.	REL606	3286350	3286350
UN	857	.	REL606	3286378	3286378
UN	858	.	REL606	3286499	3286499
UN	859	.	REL606	3286505	3286505
UN	860	.	REL606	3286527	3286528
UN	861	.	REL606	3328223	3328224
UN	862	.	REL606	3328229	3328229
UN	863	.	REL606	3328234	3328236
UN	864	.	REL606	3328240	3328415
UN	865	.	REL606	3328420	3328422
UN	866	.	REL606	3328424	3328429
UN	867	.	REL606	3328431	3328431
UN	868	.	REL606	3328435	3328436
UN	869	.	REL606	3328438	3328438
UN	870	.	REL606	3328440	3328440
UN	871	.	REL606	3328443	3328444
UN	872	.	REL606	3363401	3363401
UN	873	.	REL606	3363411	3363428
UN	874	.	REL606	3363432	3363869
UN	875	.	REL606	3363871	3363871
UN	876	.	REL606	3363873	3363873
UN	877	.	REL606	3363875	3363877
UN	878	.	REL606	3363880	3363880
UN	879	.	REL606	3363884	3363886
UN	880	.	REL606	3363888	3363893
UN	881	.	REL606	3363898	3363899
UN	882	.	REL606	3363903	3363903
UN	883	.	REL606	3363908	3363908
UN	884	.	REL606	3363914	3363916
UN	885	.	REL606	3447210	3447210
UN	886	.	REL606	3447212	3447213
UN	887	.	REL606	3447218	3447218
UN	888	.	REL606	3447221	3447222
UN	889	.	REL606	3447224	3447224
UN	890	.	REL606	3447226	3447229
UN	891	.	REL606	3447231	3447235
UN	892	.	REL606	3447241	3448240
UN	893	.	REL606	3448242	3448242
UN	894	.	REL606	3448249	3448249
UN	895	.	REL606	3481119	3481120
UN	896	.	REL606	3481137	3481137
UN	897	.	REL606	3481139	3481139
UN	898	.	REL606	3481141	3481141
UN	899	.	REL606	3481151	3481151
UN	900	.	REL606	3481157	3481157
UN	901	.	REL606	3481161	3481162
UN	902	.	REL606	3481166	3481166
UN	903	.	REL606	3481168	3481170
UN	904	.	REL606	3481173	3481173
UN	905	.	REL606	3481176	3481178
UN	906	.	REL606	3481181	3481181
UN	907	.	REL606	3481184	3481185
UN	908	.	REL606	3481195	3481195
UN	909	.	REL606	3481209	3481229
UN	910	.	REL606	3481232	3481234
UN	911	.	REL606	3481238	3481240
UN	912	.	REL606	3481353	3481353
UN	913	.	REL606	3481355	3481356
UN	914	.	REL606	3481373	3481373
UN	915	.	REL606	3481375	3481375
UN	916	.	REL606	3481381	3481382
UN	917	.	REL606	3481384	3481384
UN	918	.	REL606	3481388	3481388
UN	919	.	REL606	3481400	3481400
UN	920	.	REL606	3481411	3481411
UN	921	.	REL606	3481414	3481421
UN	922	.	REL606	3481423	3481429
UN	923	.	REL606	3481433	3481433
UN	924	.	REL606	3481436	3481436
UN	925	.	REL606	3481438	3481464
UN	926	.	REL606	3481467	3484461
UN	927	.	REL606	3484463	3484464
UN	928	.	REL606	3484469	3484469
UN	929	.	REL606	3484474	3484475
UN	930	.	REL606	3484478	3484479
UN	931	.	REL606	3484481	3484481
UN	932	.	REL606	3486597	3486597
UN	933	.	REL606	3486620	3486620
UN	934	.	REL606	3527639	3527639
UN	935	.	REL606	3527641	3527642
UN	936	.	REL606	3527644	3527644
UN	937	.	REL606	3527783	3527783
UN	938	.	REL606	3582359	3582359
UN	939	.	REL606	3582398	3582398
UN	940	.	REL606	3582402	3582407
UN	941	.	REL606	3582409	3583462
UN	942	.	REL606	3583464	3583464
UN	943	.	REL606	3583481	3583481
UN	944	.	REL606	3583486	3583486
UN	945	.	REL606	3583488	3583489
UN	946	.	REL606	3583495	3583495
UN	947	.	REL606	3583497	3583497
UN	948	.	REL606	3583515	3583515
UN	949	.	REL606	3628288	3630655
UN	950	.	REL606	3630658	3630658
UN	951	.	REL606	3630664	3630664
UN	952	.	REL606	3630679	3630679
UN	953	.	REL606	3630686	3630686
UN	954	.	REL606	3630698	3630698
UN	955	.	REL606	3631166	3631166
UN	956	.	REL606	3631178	3631178
UN	957	.	REL606	3631181	3631188
UN	958	.	REL606	3631191	3631193
UN	959	.	REL606	3631195	3631198
UN	960	.	REL606	3631201	3631612
UN	961	.	REL606	3631614	3631614
UN	962	.	REL606	3631616	3631616
UN	963	.	REL606	3631619	3631619
UN	964	.	REL606	3631623	3631623
UN	965	.	REL606	3631647	3631647
UN	966	.	REL606	3631649	3631649
UN	967	.	REL606	3673911	3673912
UN	968	.	REL606	3673918	3673918
UN	969	.	REL606	3673920	3673923
UN	970	.	REL606	3673927	3674392
UN	971	.	REL606	3674395	3674404
UN	972	.	REL606	3674408	3674409
UN	973	.	REL606	3674411	3674411
UN	974	.	REL606	3674416	3674416
UN	975	.	REL606	3826133	3826133
UN	976	.	REL606	3826136	3826136
UN	977	.	REL606	3826139	3826139
UN	978	.	REL606	3826145	3826145
UN	979	.	REL606	3826149	3826149
UN	980	.	REL606	3826163	3827264
UN	981	.	REL606	3827266	3827267
UN	982	.	REL606	3827276	3827276
UN	983	.	REL606	3829534	3834397
UN	984	.	REL606	3939736	3939738
UN	985	.	REL606	3939740	3939740
UN	986	.	REL606	3939742	3939742
UN	987	.	REL606	3939744	3939745
UN	988	.	REL606	3939748	3941344
UN	989	.	REL606	3941346	3941350
UN	990	.	REL606	3941352	3941354
UN	991	.	REL606	3941356	3941361
UN	992	.	REL606	3941363	3941369
UN	993	.	REL606	3941371	3941378
UN	994	.	REL606	3941381	3941383
UN	995	.	REL606	3941386	3941390
UN	996	.	REL606	3941392	3941393
UN	997	.	REL606	3941397	3941398
UN	998	.	REL606	3941401	3941401
UN	999	.	REL606	3941405	3941406
UN	1000	.	REL606	3941413	3941414
UN	1001	.	REL606	3941419	3941419
UN	1002	.	REL606	3941421	3941422
UN	1003	.	REL606	3941427	3941427
UN	1004	.	REL606	3941651	3941651
UN	1005	.	REL606	3941737	3941737
UN	1006	.	REL606	3941746	3941944
UN	1007	.	REL606	3941947	3941947
UN	1008	.	REL606	3941949	3941949
UN	1009	.	REL606	3941953	3941953
UN	1010	.	REL606	3941977	3941977
UN	1011	.	REL606	3941981	3941981
UN	1012	.	REL606	3941987	3941987
UN	1013	.	REL606	3942023	3942023
UN	1014	.	REL606	3942039	3942039
UN	1015	.	REL606	3942042	3942042
UN	1016	.	REL606	3942053	3942054
UN	1017	.	REL606	3942058	3942058
UN	1018	.	REL606	3942060	3942060
UN	1019	.	REL606	3942064	3942064
UN	1020	.	REL606	3942079	3942080
UN	1021	.	REL606	3942082	3942082
UN	1022	.	REL606	3942086	3942086
UN	1023	.	REL606	3942094	3942094
UN	1024	.	REL606	3942096	3942097
UN	1025	.	REL606	3942099	3942100
UN	1026	.	REL606	3942102	3942102
UN	1027	.	REL606	3942105	3942105
UN	1028	.	REL606	3942110	3942117
UN	1029	.	REL606	3942119	3942125
UN	1030	.	REL606	3942127	3942131
UN	1031	.	REL606	3942133	3942135
UN	1032	.	REL606	3942140	3942140
UN	1033	.	REL606	3942143	3942145
UN	1034	.	REL606	3942147	3942147
UN	1035	.	REL606	3942149	3942150
UN	1036	.	REL606	3942152	3942153
UN	1037	.	REL606	3942155	3942161
UN	1038	.	REL606	3942163	3942178
UN	1039	.	REL606	3942180	3943080
UN	1040	.	REL606	3943084	3943085
UN	1041	.	REL606	3943696	3943717
UN	1042	.	REL606	3943719	3943724
UN	1043	.	REL606	3943740	3943740
UN	1044	.	REL606	3943745	3943746
UN	1045	.	REL606	3943751	3943752
UN	1046	.	REL606	3943754	3943754
UN	1047	.	REL606	3943756	3943757
UN	1048	.	REL606	3943760	3943766
UN	1049	.	REL606	3943768	3943777
UN	1050	.	REL606	3943780	3943780
UN	1051	.	REL606	3943782	3943782
UN	1052	.	REL606	3944195	3944195
UN	1053	.	REL606	3944197	3944198
UN	1054	.	REL606	3944201	3944201
UN	1055	.	REL606	3944203	3944203
UN	1056	.	REL606	3944205	3944205
UN	1057	.	REL606	3944207	3944208
UN	1058	.	REL606	3944210	3944210
UN	1059	.	REL606	3944213	3944217
UN	1060	.	REL606	3944219	3944219
UN	1061	.	REL606	3944221	3944223
UN	1062	.	REL606	3944227	3944227
UN	1063	.	REL606	3944230	3944230
UN	1064	.	REL606	3944232	3944233
UN	1065	.	REL606	3944235	3944237
UN	1066	.	REL606	3944240	3944240
UN	1067	.	REL606	3944245	3944257
UN	1068	.	REL606	3944259	3944881
UN	1069	.	REL606	3944883	3944883
UN	1070	.	REL606	3944885	3944885
UN	1071	.	REL606	3944887	3944887
UN	1072	.	REL606	3944897	3944897
UN	1073	.	REL606	3944899	3944899
UN	1074	.	REL606	3944908	3944908
UN	1075	.	REL606	4036285	4036299
UN	1076	.	REL606	4036302	4037396
UN	1077	.	REL606	4037398	4037399
UN	1078	.	REL606	4037401	4037403
UN	1079	.	REL606	4037406	4037407
UN	1080	.	REL606	4037411	4037415
UN	1081	.	REL606	4037418	4037418
UN	1082	.	REL606	4037421	4037422
UN	1083	.	REL606	4037424	4037424
UN	1084	.	REL606	4037426	4037431
UN	1085	.	REL606	4037434	4037434
UN	1086	.	REL606	4037436	4037440
UN	1087	.	REL606	4037451	4037451
UN	1088	.	REL606	4037475	4037475
UN	1089	.	REL606	4073733	4073734
UN	1090	.	REL606	4073736	4073737
UN	1091	.	REL606	4073741	4073741
UN	1092	.	REL606	4073745	4073746
UN	1093	.	REL606	4073749	4073750
UN	1094	.	REL606	4073753	4073755
UN	1095	.	REL606	4073757	4075290
UN	1096	.	REL606	4075293	4075293
UN	1097	.	REL606	4075295	4075301
UN	1098	.	REL606	4075304	4075304
UN	1099	.	REL606	4075308	4075309
UN	1100	.	REL606	4075312	4075312
UN	1101	.	REL606	4076005	4076005
UN	1102	.	REL606	4076038	4076038
UN	1103	.	REL606	4076040	4076043
UN	1104	.	REL606	4076045	4076045
UN	1105	.	REL606	4076049	4076055
UN	1106	.	REL606	4076057	4076119
UN	1107	.	REL606	4076133	4076133
UN	1108	.	REL606	4076195	4076195
UN	1109	.	REL606	4076206	4076206
UN	1110	.	REL606	4076211	4076211
UN	1111	.	REL606	4076214	4076214
UN	1112	.	REL606	4076230	4076230
UN	1113	.	REL606	4076233	4076236
UN	1114	.	REL606	4076238	4076238
UN	1115	.	REL606	4076240	4076240
UN	1116	.	REL606	4076243	4076244
UN	1117	.	REL606	4076246	4076249
UN	1118	.	REL606	4076253	4076254
UN	1119	.	REL606	4076256	4076256
UN	1120	.	REL606	4076258	4077395
UN	1121	.	REL606	4077398	4077398
UN	1122	.	REL606	4077400	4077400
UN	1123	.	REL606	4077403	4077403
UN	1124	.	REL606	4077416	4077416
UN	1125	.	REL606	4077418	4077419
UN	1126	.	REL606	4077564	4078703
UN	1127	.	REL606	4078706	4078708
UN	1128	.	REL606	4078710	4078711
UN	1129	.	REL606	4078717	4078718
UN	1130	.	REL606	4078721	4078721
UN	1131	.	REL606	4078723	4078726
UN	1132	.	REL606	4083467	4083467
UN	1133	.	REL606	4083469	4083469
UN	1134	.	REL606	4083472	4083473
UN	1135	.	REL606	4083476	4083478
UN	1136	.	REL606	4083481	4083481
UN	1137	.	REL606	4083484	4083484
UN	1138	.	REL606	4083487	4083783
UN	1139	.	REL606	4083786	4083787
UN	1140	.	REL606	4083789	4083790
UN	1141	.	REL606	4083798	4083798
UN	1142	.	REL606	4083821	4083821
UN	1143	.	REL606	4115074	4115074
UN	1144	.	REL606	4115086	4115086
UN	1145	.	REL606	4115088	4115088
UN	1146	.	REL606	4115099	4115099
UN	1147	.	REL606	4115103	4115105
UN	1148	.	REL606	4115107	4115112
UN	1149	.	REL606	4115114	4115114
UN	1150	.	REL606	4115117	4120004
UN	1151	.	REL606	4120006	4120009
UN	1152	.	REL606	4120011	4120012
UN	1153	.	REL606	4120017	4120017
UN	1154	.	REL606	4256888	4256892
UN	1155	.	REL606	4343301	4343301
UN	1156	.	REL606	4343304	4343304
UN	1157	.	REL606	4343307	4343307
UN	1158	.	REL606	4343310	4343310
UN	1159	.	REL606	4343313	4343315
UN	1160	.	REL606	4343318	4343318
UN	1161	.	REL606	4343324	4343324
UN	1162	.	REL606	4343330	4343330
UN	1163	.	REL606	4343337	4344335
UN	1164	.	REL606	4344337	4344347
UN	1165	.	REL606	4344349	4344350
UN	1166	.	REL606	4344352	4344353
UN	1167	.	REL606	4344355	4344356
UN	1168	.	REL606	4344359	4344359
UN	1169	.	REL606	4344365	4344365
UN	1170	.	REL606	4344369	4344370
UN	1171	.	REL606	4418334	4418334
UN	1172	.	REL606	4418351	4418351
UN	1173	.	REL606	4418388	4418388
UN	1174	.	REL606	4418392	4418392
UN	1175	.	REL606	4418399	4418399
UN	1176	.	REL606	4418404	4418404
UN	1177	.	REL606	4418406	4418406
UN	1178	.	REL606	4418419	4418422
UN	1179	.	REL606	4418424	4418571
UN	1180	.	REL606	4418576	4418580
UN	1181	.	REL606	4418582	4418583
UN	1182	.	REL606	4418586	4418593
UN	1183	.	REL606	4418595	4418599
UN	1184	.	REL606	4418602	4418606
UN	1185	.	REL606	4418608	4418608
UN	1186	.	REL606	4418614	4418614
UN	1187	.	REL606	4418619	4418621
UN	1188	.	REL606	4418625	4418625
UN	1189	.	REL606	4418634	4418634
UN	1190	.	REL606	4418645	4418645
UN	1191	.	REL606	4423081	4423081
UN	1192	.	REL606	4423084	4423084
UN	1193	.	REL606	4423087	4423087
UN	1194	.	REL606	4423112	4423112
UN	1195	.	REL606	4423115	4423118
UN	1196	.	REL606	4423124	4423128
UN	1197	.	REL606	4423130	4423130
UN	1198	.	REL606	4423134	4423136
UN	1199	.	REL606	4423140	4423140
UN	1200	.	REL606	4423154	4423154
UN	1201	.	REL606	4423157	4423157
UN	1202	.	REL606	4423162	4423163
UN	1203	.	REL606	4434312	4434312
UN	1204	.	REL606	4434322	4434323
UN	1205	.	REL606	4434325	4434329
UN	1206	.	REL606	4434342	4434342
UN	1207	.	REL606	4434345	4434348
UN	1208	.	REL606	4434360	4434360
UN	1209	.	REL606	4434367	4434369
UN	1210	.	REL606	4434371	4434377
UN	1211	.	REL606	4434381	4434769
UN	1212	.	REL606	4450555	4450555
UN	1213	.	REL606	4450573	4450574
UN	1214	.	REL606	4450577	4450578
UN	1215	.	REL606	4450587	4450590
UN	1216	.	REL606	4450592	4450592
UN	1217	.	REL606	4450596	4450980
UN	1218	.	REL606	4451002	4451002
UN	1219	.	REL606	4503042	4503042
UN	1220	.	REL606	4503045	4503045
UN	1221	.	REL606	4503052	4503052
UN	1222	.	REL606	4503054	4503054
UN	1223	.	REL606	4503060	4503060
UN	1224	.	REL606	4503068	4503070
UN	1225	.	REL606	4503073	4503073
UN	1226	.	REL606	4503075	4504172
UN	1227	.	REL606	4504175	4504186
UN	1228	.	REL606	4504190	4504190
UN	1229	.	REL606	4504198	4504198
