# Supplementary material for: Genomic and phenotypic evolution of Escherichia coli in a novel citrate-only resource environment
Source: eLife. 2020 May 29;9:e55414. doi: 10.7554/eLife.55414 (PMC7299349; doi:10.7554/eLife.55414)
Supplement: Supplementary file 5. [file elife-55414-supp5.zip › S4File_genomes-by-environment/DM0-gd/ZDBp875_minus_CZB151.gd]

#=GENOME_DIFF	1.0
#=TITLE	ZDBp875_minus_CZB151
MOB	1	47,48	REL606	574068	IS150	-1	3	gene_name=cusS	gene_position=coding (1179-1181/1449 nt)	gene_product=sensory histidine kinase in two-component regulatory system with CusR, senses copper ions	gene_strand=<	genes_overlapping=cusS	locus_tag=ECB_00531	locus_tags_overlapping=ECB_00531	mutation_category=mobile_element_insertion	position_end=574070	position_start=574068	repeat_size=1443
DEL	2	38,49	REL606	590047	2297	gene_name=hokE–[entD]	gene_product=hokE,insL-3,[entD]	genes_inactivated=hokE,insL-3,entD	locus_tag=[ECB_00547]–[ECB_00549]	locus_tags_inactivated=ECB_00547,ECB_00548,ECB_00549	mediated=IS150	mutation_category=large_deletion	position_end=592343	position_start=590047
SNP	3	24	REL606	735580	T	aa_new_seq=D	aa_position=234	aa_ref_seq=A	codon_new_seq=GAC	codon_number=234	codon_position=2	codon_ref_seq=GCC	gene_name=gltA	gene_position=701	gene_product=citrate synthase	gene_strand=<	genes_overlapping=gltA	locus_tag=ECB_00680	locus_tags_overlapping=ECB_00680	mutation_category=snp_nonsynonymous	position_end=735580	position_start=735580	snp_type=nonsynonymous	transl_table=11
SNP	4	25	REL606	736619	C	gene_name=gltA/sdhC	gene_position=intergenic (-339/-370)	gene_product=citrate synthase/succinate dehydrogenase cytochrome b556 large membrane subunit	gene_strand=</>	locus_tag=ECB_00680/ECB_00681	mutation_category=snp_intergenic	position_end=736619	position_start=736619	snp_type=intergenic
MOB	5	51,52	REL606	923149	IS150	-1	3	gene_name=ybjR	gene_position=coding (509-511/831 nt)	gene_product=predicted amidase and lipoprotein	gene_strand=>	genes_inactivated=ybjR	locus_tag=ECB_00872	locus_tags_inactivated=ECB_00872	mutation_category=mobile_element_insertion	position_end=923151	position_start=923149	repeat_size=1443
SNP	6	26	REL606	1004636	A	aa_new_seq=C	aa_position=154	aa_ref_seq=R	codon_new_seq=TGT	codon_number=154	codon_position=1	codon_ref_seq=CGT	gene_name=ompF	gene_position=460	gene_product=outer membrane porin 1a (Ia;b;F)	gene_strand=<	genes_overlapping=ompF	locus_tag=ECB_00933	locus_tags_overlapping=ECB_00933	mutation_category=snp_nonsynonymous	position_end=1004636	position_start=1004636	snp_type=nonsynonymous	transl_table=11
MOB	7	53,54	REL606	1236018	IS150	-1	2	gene_name=nhaB/fadR	gene_position=intergenic (-130/-90)	gene_product=sodium/proton antiporter/fatty acid metabolism regulator	gene_strand=</>	genes_promoter=nhaB	ins_end=TC	locus_tag=ECB_01161/ECB_01162	locus_tags_promoter=ECB_01161	mutation_category=mobile_element_insertion	position_end=1236019	position_start=1236018	repeat_size=1443
MOB	8	55,56	REL606	1294964	IS3	-1	4	gene_name=hns/tdk	gene_position=intergenic (-315/-286)	gene_product=global DNA-binding transcriptional dual regulator H-NS/thymidine kinase	gene_strand=</>	ins_end=TC	locus_tag=ECB_01213/ECB_01214	mutation_category=mobile_element_insertion	position_end=1294967	position_start=1294964	repeat_size=1255
SNP	9	27	REL606	1334535	C	aa_new_seq=L	aa_position=126	aa_ref_seq=M	codon_new_seq=CTG	codon_number=126	codon_position=1	codon_ref_seq=ATG	gene_name=cysB	gene_position=376	gene_product=DNA-binding transcriptional dual regulator, O-acetyl-L-serine-binding	gene_strand=>	genes_overlapping=cysB	locus_tag=ECB_01251	locus_tags_overlapping=ECB_01251	mutation_category=snp_nonsynonymous	position_end=1334535	position_start=1334535	snp_type=nonsynonymous	transl_table=11
DEL	10	39,57	REL606	1457389	14145	gene_name=[acpD]–[ydcI]	gene_product=[acpD],hrpA,ydcF,aldA,gapC,insA-12,insB-12,cybB,ydcA,hokB,mokB,insK-2,insJ-2,trg,[ydcI]	genes_inactivated=acpD,hrpA,ydcF,aldA,gapC,insA-12,insB-12,cybB,ydcA,hokB,mokB,insK-2,insJ-2,trg,ydcI	locus_tag=[ECB_01367]–[ECB_01379]	locus_tags_inactivated=ECB_01367,ECB_01368,ECB_01369,ECB_01370,ECB_01371,ECB_01372,ECB_01373,ECB_01374,ECB_01375,ECB_01376,ECB_01377,ECB_00620_6,ECB_00619_6,ECB_01378,ECB_01379	mediated=IS150	mutation_category=large_deletion	position_end=1471533	position_start=1457389
MOB	11	58,59	REL606	1640803	IS150	-1	3	gene_name=ynfH	gene_position=coding (761-763/855 nt)	gene_product=oxidoreductase, membrane subunit	gene_strand=>	genes_overlapping=ynfH	locus_tag=ECB_01559	locus_tags_overlapping=ECB_01559	mutation_category=mobile_element_insertion	position_end=1640805	position_start=1640803	repeat_size=1443
MOB	12	62,65	REL606	1887034	IS150	1	3	gene_name=yobG/ECB_01797	gene_position=intergenic (-3/-154)	gene_product=hypothetical protein/hypothetical protein	gene_strand=</>	genes_promoter=yobG	locus_tag=ECB_01796/ECB_01797	locus_tags_promoter=ECB_01796	mutation_category=mobile_element_insertion	position_end=1887036	position_start=1887034	repeat_size=1443
MOB	13	60,63	REL606	1902189	IS150	-1	3	gene_name=yebZ	gene_position=coding (664-666/873 nt)	gene_product=predicted inner membrane protein	gene_strand=<	genes_inactivated=yebZ	locus_tag=ECB_01811	locus_tags_inactivated=ECB_01811	mutation_category=mobile_element_insertion	position_end=1902191	position_start=1902189	repeat_size=1443
SNP	14	29	REL606	2302013	A	aa_new_seq=T	aa_position=556	aa_ref_seq=A	codon_new_seq=ACG	codon_number=556	codon_position=1	codon_ref_seq=GCG	gene_name=pta	gene_position=1666	gene_product=phosphate acetyltransferase	gene_strand=>	genes_overlapping=pta	locus_tag=ECB_02222	locus_tags_overlapping=ECB_02222	mutation_category=snp_nonsynonymous	position_end=2302013	position_start=2302013	snp_type=nonsynonymous	transl_table=11
MOB	15	68,69	REL606	2347259	IS150	-1	3	gene_name=fadL	gene_position=coding (287-289/1347 nt)	gene_product=long-chain fatty acid outer membrane transporter	gene_strand=>	genes_inactivated=fadL	locus_tag=ECB_02268	locus_tags_inactivated=ECB_02268	mutation_category=mobile_element_insertion	position_end=2347261	position_start=2347259	repeat_size=1443
DEL	16	41,70	REL606	2963466	13009	gene_name=[ECB_02836]–[yghK]	gene_product=[ECB_02836],ECB_02837,ECB_02838,yghF,yghG,pppA,yghJ,[yghK]	genes_inactivated=ECB_02837,ECB_02838,yghF,yghG,pppA,yghJ,yghK	genes_overlapping=ECB_02836	locus_tag=[ECB_02836]–[ECB_02843]	locus_tags_inactivated=ECB_02837,ECB_02838,ECB_02839,ECB_02840,ECB_02841,ECB_02842,ECB_02843	locus_tags_overlapping=ECB_02836	mediated=IS150	mutation_category=large_deletion	position_end=2976474	position_start=2963466
MOB	18	71,72	REL606	3501576	IS150	1	3	gene_name=yhiO/uspA	gene_position=intergenic (-35/-354)	gene_product=universal stress protein UspB/universal stress global response regulator	gene_strand=</>	genes_promoter=yhiO	locus_tag=ECB_03343/ECB_03344	locus_tags_promoter=ECB_03343	mutation_category=mobile_element_insertion	position_end=3501578	position_start=3501576	repeat_size=1443
MOB	19	74,75	REL606	3975518	IS150	-1	3	gene_name=yihS	gene_position=coding (322-324/1242 nt)	gene_product=predicted glucosamine isomerase	gene_strand=<	genes_inactivated=yihS	locus_tag=ECB_03765	locus_tags_inactivated=ECB_03765	mutation_category=mobile_element_insertion	position_end=3975520	position_start=3975518	repeat_size=1443
SNP	20	37	REL606	4188718	T	aa_new_seq=I	aa_position=225	aa_ref_seq=M	codon_new_seq=ATA	codon_number=225	codon_position=3	codon_ref_seq=ATG	gene_name=yjcF	gene_position=675	gene_product=hypothetical protein	gene_strand=<	genes_overlapping=yjcF	locus_tag=ECB_03938	locus_tags_overlapping=ECB_03938	mutation_category=snp_nonsynonymous	position_end=4188718	position_start=4188718	snp_type=nonsynonymous	transl_table=11
MOB	21	77,78	REL606	4260612	IS150	-1	3	gene_name=lysU	gene_position=coding (208-210/1518 nt)	gene_product=lysine tRNA synthetase, inducible	gene_strand=<	genes_inactivated=lysU	locus_tag=ECB_04000	locus_tags_inactivated=ECB_04000	mutation_category=mobile_element_insertion	position_end=4260614	position_start=4260612	repeat_size=1443
DEL	22	44,79	REL606	4343098	1446	gene_name=cycA	gene_position=pseudogene (852-2297/2859 nt)	gene_product=D-alanine/D-serine/glycine transporter	gene_strand=>	genes_inactivated=cycA	locus_tag=ECB_04080	locus_tags_inactivated=ECB_04080	mediated=IS150	mutation_category=large_deletion	position_end=4344543	position_start=4343098
RA	23	.	REL606	448737	0	T	C	bias_e_value=4521130	bias_p_value=0.999998	consensus_score=96.7	fisher_strand_p_value=1	frequency=1	gene_name=tesB/ybaY	gene_position=intergenic (-62/-156)	gene_product=acyl-CoA thioesterase II/predicted outer membrane lipoprotein	gene_strand=</>	ks_quality_p_value=0.997852	locus_tag=ECB_00404/ECB_00405	major_base=C	major_cov=18/12	major_frequency=9.677e-01	minor_base=T	minor_cov=1/0	new_cov=18/12	polymorphism_frequency=9.677e-01	polymorphism_score=NA	prediction=consensus	ref_cov=1/0	snp_type=intergenic	total_cov=19/12
RA	24	.	REL606	735580	0	G	T	aa_new_seq=D	aa_position=234	aa_ref_seq=A	bias_e_value=4521140	bias_p_value=1	codon_new_seq=GAC	codon_number=234	codon_position=2	codon_ref_seq=GCC	consensus_score=48.6	fisher_strand_p_value=1	frequency=1	gene_name=gltA	gene_position=701	gene_product=citrate synthase	gene_strand=<	ks_quality_p_value=1	locus_tag=ECB_00680	major_base=T	major_cov=9/13	major_frequency=9.167e-01	minor_base=G	minor_cov=1/1	new_cov=9/13	new_seq=T	polymorphism_frequency=9.167e-01	polymorphism_score=NA	prediction=consensus	ref_cov=1/1	ref_seq=G	snp_type=nonsynonymous	total_cov=11/14	transl_table=11
RA	25	.	REL606	736619	0	T	C	consensus_score=106.0	frequency=1	gene_name=gltA/sdhC	gene_position=intergenic (-339/-370)	gene_product=citrate synthase/succinate dehydrogenase cytochrome b556 large membrane subunit	gene_strand=</>	locus_tag=ECB_00680/ECB_00681	major_base=C	major_cov=14/18	major_frequency=1.000e+00	minor_base=N	minor_cov=0/0	new_cov=14/18	polymorphism_frequency=1.000e+00	polymorphism_score=NA	prediction=consensus	ref_cov=0/0	snp_type=intergenic	total_cov=14/18
RA	26	.	REL606	1004636	0	G	A	aa_new_seq=C	aa_position=154	aa_ref_seq=R	bias_e_value=4521140	bias_p_value=1	codon_new_seq=TGT	codon_number=154	codon_position=1	codon_ref_seq=CGT	consensus_score=114.7	fisher_strand_p_value=1	frequency=1	gene_name=ompF	gene_position=460	gene_product=outer membrane porin 1a (Ia;b;F)	gene_strand=<	ks_quality_p_value=1	locus_tag=ECB_00933	major_base=A	major_cov=21/21	major_frequency=9.767e-01	minor_base=C	minor_cov=0/1	new_cov=21/21	new_seq=A	polymorphism_frequency=9.767e-01	polymorphism_score=NA	prediction=consensus	ref_cov=0/0	ref_seq=G	snp_type=nonsynonymous	total_cov=21/22	transl_table=11
RA	27	.	REL606	1334535	0	A	C	aa_new_seq=L	aa_position=126	aa_ref_seq=M	bias_e_value=2621280	bias_p_value=0.579782	codon_new_seq=CTG	codon_number=126	codon_position=1	codon_ref_seq=ATG	consensus_score=73.0	fisher_strand_p_value=0.238095	frequency=1	gene_name=cysB	gene_position=376	gene_product=DNA-binding transcriptional dual regulator, O-acetyl-L-serine-binding	gene_strand=>	ks_quality_p_value=1	locus_tag=ECB_01251	major_base=C	major_cov=13/12	major_frequency=8.929e-01	minor_base=T	minor_cov=3/0	new_cov=13/12	new_seq=C	polymorphism_frequency=8.929e-01	polymorphism_score=-6.9	prediction=consensus	ref_cov=0/0	ref_seq=A	snp_type=nonsynonymous	total_cov=16/12	transl_table=11
RA	28	.	REL606	2005805	0	C	T	aa_new_seq=K	aa_position=181	aa_ref_seq=E	codon_new_seq=AAA	codon_number=181	codon_position=1	codon_ref_seq=GAA	consensus_score=81.6	frequency=1	gene_name=insD	gene_position=541	gene_product=IS2 insertion element transposase InsAB'	gene_strand=<	locus_tag=ECB_01904	major_base=T	major_cov=16/15	major_frequency=1.000e+00	minor_base=N	minor_cov=0/0	new_cov=16/15	new_seq=T	polymorphism_frequency=1.000e+00	polymorphism_score=NA	prediction=consensus	ref_cov=0/0	ref_seq=C	snp_type=nonsynonymous	total_cov=16/15	transl_table=11
RA	29	.	REL606	2302013	0	G	A	aa_new_seq=T	aa_position=556	aa_ref_seq=A	codon_new_seq=ACG	codon_number=556	codon_position=1	codon_ref_seq=GCG	consensus_score=54.9	frequency=1	gene_name=pta	gene_position=1666	gene_product=phosphate acetyltransferase	gene_strand=>	locus_tag=ECB_02222	major_base=A	major_cov=15/7	major_frequency=1.000e+00	minor_base=N	minor_cov=0/0	new_cov=15/7	new_seq=A	polymorphism_frequency=1.000e+00	polymorphism_score=NA	prediction=consensus	ref_cov=0/0	ref_seq=G	snp_type=nonsynonymous	total_cov=15/7	transl_table=11
RA	30	.	REL606	3481137	0	G	A	aa_new_seq=G	aa_position=42	aa_ref_seq=G	bias_e_value=2170240	bias_p_value=0.48002	codon_new_seq=GGA	codon_number=42	codon_position=3	codon_ref_seq=GGG	consensus_score=26.2	fisher_strand_p_value=0.175	frequency=1	gene_name=rhsB	gene_position=126	gene_product=rhsB element core protein RshB	gene_strand=>	ks_quality_p_value=1	locus_tag=ECB_03331	major_base=A	major_cov=5/9	major_frequency=8.750e-01	minor_base=G	minor_cov=2/0	new_cov=5/9	new_seq=A	polymorphism_frequency=8.750e-01	polymorphism_score=-5.6	prediction=consensus	ref_cov=2/0	ref_seq=G	snp_type=synonymous	total_cov=8/9	transl_table=11
RA	31	.	REL606	3481164	0	G	C	bias_e_value=3675390	bias_p_value=0.812935	consensus_score=24.2	fisher_strand_p_value=0.454545	frequency=1	gene_name=rhsB	gene_position=coding (153/4236 nt)	gene_product=rhsB element core protein RshB	gene_strand=>	ks_quality_p_value=1	locus_tag=ECB_03331	major_base=C	major_cov=4/6	major_frequency=9.091e-01	minor_base=.	minor_cov=1/0	new_cov=4/6	polymorphism_frequency=9.091e-01	polymorphism_score=-4.5	prediction=consensus	ref_cov=0/0	total_cov=5/6
RA	32	.	REL606	3544091	0	C	T	bias_e_value=4520990	bias_p_value=0.999968	consensus_score=81.8	fisher_strand_p_value=1	frequency=1	gene_name=dctA/yhjK	gene_position=intergenic (-20/+163)	gene_product=C4-dicarboxylate transport protein/predicted diguanylate cyclase	gene_strand=</<	ks_quality_p_value=0.991968	locus_tag=ECB_03376/ECB_03377	major_base=T	major_cov=15/16	major_frequency=9.688e-01	minor_base=A	minor_cov=0/1	new_cov=15/16	polymorphism_frequency=9.688e-01	polymorphism_score=NA	prediction=consensus	ref_cov=0/0	snp_type=intergenic	total_cov=15/17
RA	33	.	REL606	3943694	0	C	T	consensus_score=33.1	frequency=1	gene_name=rrlA	gene_position=noncoding (1865/2904 nt)	gene_product=23S ribosomal RNA	gene_strand=>	locus_tag=ECB_r00015	major_base=T	major_cov=13/6	major_frequency=1.000e+00	minor_base=N	minor_cov=0/0	new_cov=13/6	polymorphism_frequency=1.000e+00	polymorphism_score=NA	prediction=consensus	ref_cov=0/0	snp_type=noncoding	total_cov=13/6
RA	34	.	REL606	3943697	1	.	G	bias_e_value=4521060	bias_p_value=0.999983	consensus_score=35.2	fisher_strand_p_value=1	frequency=1	gene_name=rrlA	gene_position=noncoding (1868/2904 nt)	gene_product=23S ribosomal RNA	gene_strand=>	ks_quality_p_value=0.994169	locus_tag=ECB_r00015	major_base=G	major_cov=12/6	major_frequency=9.474e-01	minor_base=.	minor_cov=1/0	new_cov=12/6	polymorphism_frequency=9.474e-01	polymorphism_score=-3.8	prediction=consensus	ref_cov=1/0	snp_type=noncoding	total_cov=13/6
RA	35	.	REL606	3943699	0	C	T	bias_e_value=4521060	bias_p_value=0.999983	consensus_score=30.9	fisher_strand_p_value=1	frequency=1	gene_name=rrlA	gene_position=noncoding (1870/2904 nt)	gene_product=23S ribosomal RNA	gene_strand=>	ks_quality_p_value=0.994169	locus_tag=ECB_r00015	major_base=T	major_cov=12/6	major_frequency=9.474e-01	minor_base=A	minor_cov=1/0	new_cov=12/6	polymorphism_frequency=9.474e-01	polymorphism_score=-4.8	prediction=consensus	ref_cov=0/0	snp_type=noncoding	total_cov=13/6
RA	36	.	REL606	3943701	1	.	C	bias_e_value=4519920	bias_p_value=0.999731	consensus_score=25.8	fisher_strand_p_value=1	frequency=1	gene_name=rrlA	gene_position=noncoding (1872/2904 nt)	gene_product=23S ribosomal RNA	gene_strand=>	ks_quality_p_value=0.97688	locus_tag=ECB_r00015	major_base=C	major_cov=12/6	major_frequency=9.474e-01	minor_base=.	minor_cov=1/0	new_cov=12/6	polymorphism_frequency=9.474e-01	polymorphism_score=-4.5	prediction=consensus	ref_cov=1/0	snp_type=noncoding	total_cov=13/6
RA	37	.	REL606	4188718	0	C	T	aa_new_seq=I	aa_position=225	aa_ref_seq=M	bias_e_value=4521140	bias_p_value=1	codon_new_seq=ATA	codon_number=225	codon_position=3	codon_ref_seq=ATG	consensus_score=92.5	fisher_strand_p_value=1	frequency=1	gene_name=yjcF	gene_position=675	gene_product=hypothetical protein	gene_strand=<	ks_quality_p_value=1	locus_tag=ECB_03938	major_base=T	major_cov=19/17	major_frequency=9.730e-01	minor_base=A	minor_cov=1/0	new_cov=19/17	new_seq=T	polymorphism_frequency=9.730e-01	polymorphism_score=NA	prediction=consensus	ref_cov=0/0	ref_seq=C	snp_type=nonsynonymous	total_cov=20/17	transl_table=11
MC	38	.	REL606	590047	592343	0	0	gene_name=hokE–[entD]	gene_product=hokE,insL-3,[entD]	left_inside_cov=0	left_outside_cov=25	locus_tag=[ECB_00547]–[ECB_00549]	right_inside_cov=0	right_outside_cov=25
MC	39	.	REL606	1456138	1471533	1247	0	gene_name=[acpD]–[ydcI]	gene_product=[acpD],[insK-2],insJ-2,hrpA,ydcF,aldA,gapC,insA-12,insB-12,cybB,ydcA,hokB,mokB,insK-2,insJ-2,trg,[ydcI]	left_inside_cov=8	left_outside_cov=9	locus_tag=[ECB_01367]–[ECB_01379]	right_inside_cov=0	right_outside_cov=28
MC	40	.	REL606	2337155	2339534	0	0	gene_name=[yfcR]–[yfcTU]	gene_product=[yfcR],yfcS,[yfcTU]	left_inside_cov=0	left_outside_cov=29	locus_tag=[ECB_02260]–[ECB_02262]	right_inside_cov=0	right_outside_cov=44
MC	41	.	REL606	2962214	2976474	1248	0	gene_name=[ECB_02816]–[yghK]	gene_product=[ECB_02816],[insK-2],insJ-2,ECB_02836,ECB_02837,ECB_02838,yghF,yghG,pppA,yghJ,[yghK]	left_inside_cov=8	left_outside_cov=10	locus_tag=[ECB_02816]–[ECB_02843]	right_inside_cov=0	right_outside_cov=37
MC	42	.	REL606	3481184	3484480	0	93	gene_name=rhsB	gene_position=coding (173-3469/4236 nt)	gene_product=rhsB element core protein RshB	gene_strand=>	left_inside_cov=8	left_outside_cov=9	locus_tag=ECB_03331	right_inside_cov=8	right_outside_cov=9
MC	43	.	REL606	3628289	3629734	0	0	gene_name=rhsA	gene_position=pseudogene (281-1726/5580 nt)	gene_product=rhsA element core protein RshA	gene_strand=>	left_inside_cov=0	left_outside_cov=49	locus_tag=ECB_03448	right_inside_cov=0	right_outside_cov=48
MC	44	.	REL606	4343098	4344543	0	0	gene_name=cycA	gene_position=pseudogene (852-2297/2859 nt)	gene_product=D-alanine/D-serine/glycine transporter	gene_strand=>	left_inside_cov=1	left_outside_cov=29	locus_tag=ECB_04080	right_inside_cov=0	right_outside_cov=28
JC	45	.	REL606	1	1	REL606	4521141	-1	0	alignment_overlap=0	circular_chromosome=1	coverage_minus=11	coverage_plus=16	flanking_left=293	flanking_right=293	frequency=1	junction_possible_overlap_registers=272	key=REL606__1__1__REL606__4521141__-1__0____293__293__0__0	max_left=285	max_left_minus=223	max_left_plus=285	max_min_left=107	max_min_left_minus=86	max_min_left_plus=107	max_min_right=132	max_min_right_minus=120	max_min_right_plus=132	max_pos_hash_score=544	max_right=269	max_right_minus=269	max_right_plus=250	neg_log10_pos_hash_p_value=0.1	new_junction_coverage=0.90	new_junction_read_count=27	polymorphism_frequency=1.000e+00	pos_hash_score=24	prediction=consensus	side_1_annotate_key=gene	side_1_continuation=0	side_1_coverage=0.00	side_1_overlap=0	side_1_possible_overlap_registers=272	side_1_read_count=0	side_1_redundant=0	side_2_annotate_key=gene	side_2_continuation=0	side_2_coverage=0.00	side_2_overlap=0	side_2_possible_overlap_registers=272	side_2_read_count=0	side_2_redundant=0	total_non_overlap_reads=27
JC	46	.	REL606	552929	1	REL606	1446608	1	0	alignment_overlap=1	coverage_minus=1	coverage_plus=2	flanking_left=293	flanking_right=293	frequency=3.123e-01	junction_possible_overlap_registers=271	key=REL606__552929__1__REL606__1446607__1__1____293__293__0__1	max_left=48	max_left_minus=12	max_left_plus=48	max_min_left=48	max_min_left_minus=12	max_min_left_plus=48	max_min_right=0	max_min_right_minus=0	max_min_right_plus=0	max_pos_hash_score=542	max_right=259	max_right_minus=209	max_right_plus=259	neg_log10_pos_hash_p_value=3.2	new_junction_coverage=0.63	new_junction_read_count=19	polymorphism_frequency=3.123e-01	pos_hash_score=3	prediction=polymorphism	reject=COVERAGE_EVENNESS_SKEW	side_1_annotate_key=gene	side_1_continuation=0	side_1_coverage=1.39	side_1_overlap=1	side_1_possible_overlap_registers=272	side_1_read_count=42	side_1_redundant=0	side_2_annotate_key=repeat	side_2_continuation=0	side_2_coverage=NA	side_2_overlap=0	side_2_possible_overlap_registers=NA	side_2_read_count=NA	side_2_redundant=1	total_non_overlap_reads=3
JC	47	.	REL606	574068	1	REL606	588070	1	0	alignment_overlap=2	coverage_minus=14	coverage_plus=14	flanking_left=293	flanking_right=293	frequency=1	junction_possible_overlap_registers=270	key=REL606__574066__1__REL606__588070__1__2____293__293__0__1	max_left=277	max_left_minus=277	max_left_plus=270	max_min_left=143	max_min_left_minus=143	max_min_left_plus=139	max_min_right=142	max_min_right_minus=142	max_min_right_plus=136	max_pos_hash_score=540	max_right=253	max_right_minus=253	max_right_plus=211	neg_log10_pos_hash_p_value=0.1	new_junction_coverage=0.94	new_junction_read_count=28	polymorphism_frequency=1.000e+00	pos_hash_score=25	prediction=consensus	read_count_offset=3	side_1_annotate_key=gene	side_1_continuation=0	side_1_coverage=0.00	side_1_overlap=0	side_1_possible_overlap_registers=267	side_1_read_count=0	side_1_redundant=0	side_2_annotate_key=repeat	side_2_continuation=0	side_2_coverage=NA	side_2_overlap=2	side_2_possible_overlap_registers=NA	side_2_read_count=NA	side_2_redundant=1	total_non_overlap_reads=28
JC	48	.	REL606	574070	-1	REL606	644382	-1	0	alignment_overlap=0	coverage_minus=9	coverage_plus=6	flanking_left=293	flanking_right=293	frequency=1	junction_possible_overlap_registers=272	key=REL606__574070__-1__REL606__644382__-1__0____293__293__0__1	max_left=260	max_left_minus=230	max_left_plus=260	max_min_left=93	max_min_left_minus=93	max_min_left_plus=91	max_min_right=137	max_min_right_minus=137	max_min_right_plus=51	max_pos_hash_score=544	max_right=286	max_right_minus=286	max_right_plus=254	neg_log10_pos_hash_p_value=0.5	new_junction_coverage=0.53	new_junction_read_count=16	polymorphism_frequency=1.000e+00	pos_hash_score=15	prediction=consensus	read_count_offset=3	side_1_annotate_key=gene	side_1_continuation=0	side_1_coverage=0.00	side_1_overlap=0	side_1_possible_overlap_registers=269	side_1_read_count=0	side_1_redundant=0	side_2_annotate_key=repeat	side_2_continuation=0	side_2_coverage=NA	side_2_overlap=0	side_2_possible_overlap_registers=NA	side_2_read_count=NA	side_2_redundant=1	total_non_overlap_reads=15
JC	49	.	REL606	590046	-1	REL606	592344	1	0	alignment_overlap=1	coverage_minus=13	coverage_plus=12	flanking_left=293	flanking_right=293	frequency=1	junction_possible_overlap_registers=271	key=REL606__590046__-1__REL606__592343__1__1____293__293__0__0	max_left=288	max_left_minus=288	max_left_plus=229	max_min_left=145	max_min_left_minus=145	max_min_left_plus=102	max_min_right=139	max_min_right_minus=139	max_min_right_plus=96	max_pos_hash_score=542	max_right=288	max_right_minus=288	max_right_plus=262	neg_log10_pos_hash_p_value=0.1	new_junction_coverage=0.83	new_junction_read_count=25	polymorphism_frequency=1.000e+00	pos_hash_score=23	prediction=consensus	side_1_annotate_key=repeat	side_1_continuation=0	side_1_coverage=NA	side_1_overlap=1	side_1_read_count=NA	side_1_redundant=0	side_2_annotate_key=gene	side_2_continuation=0	side_2_coverage=0.00	side_2_overlap=0	side_2_possible_overlap_registers=271	side_2_read_count=0	side_2_redundant=0	total_non_overlap_reads=25
JC	50	.	REL606	625464	1	REL606	628396	-1	0	alignment_overlap=1	coverage_minus=118	coverage_plus=99	flanking_left=293	flanking_right=293	frequency=1	junction_possible_overlap_registers=271	key=REL606__625464__1__REL606__628397__-1__1____293__293__0__0	max_left=288	max_left_minus=288	max_left_plus=277	max_min_left=145	max_min_left_minus=145	max_min_left_plus=140	max_min_right=143	max_min_right_minus=142	max_min_right_plus=143	max_pos_hash_score=542	max_right=287	max_right_minus=285	max_right_plus=287	neg_log10_pos_hash_p_value=0.0	new_junction_coverage=7.60	new_junction_read_count=228	polymorphism_frequency=9.085e-01	pos_hash_score=151	prediction=consensus	side_1_annotate_key=gene	side_1_continuation=0	side_1_coverage=0.76	side_1_overlap=1	side_1_possible_overlap_registers=272	side_1_read_count=23	side_1_redundant=0	side_2_annotate_key=gene	side_2_continuation=0	side_2_coverage=0.77	side_2_overlap=0	side_2_possible_overlap_registers=271	side_2_read_count=23	side_2_redundant=0	total_non_overlap_reads=217
JC	51	.	REL606	665709	1	REL606	923149	1	0	alignment_overlap=0	coverage_minus=13	coverage_plus=12	flanking_left=293	flanking_right=293	frequency=1	junction_possible_overlap_registers=272	key=REL606__665709__1__REL606__923149__1__0____293__293__1__0	max_left=266	max_left_minus=266	max_left_plus=230	max_min_left=111	max_min_left_minus=109	max_min_left_plus=111	max_min_right=140	max_min_right_minus=140	max_min_right_plus=104	max_pos_hash_score=544	max_right=253	max_right_minus=211	max_right_plus=253	neg_log10_pos_hash_p_value=0.1	new_junction_coverage=0.83	new_junction_read_count=25	polymorphism_frequency=1.000e+00	pos_hash_score=23	prediction=consensus	read_count_offset=3	side_1_annotate_key=repeat	side_1_continuation=0	side_1_coverage=NA	side_1_overlap=0	side_1_read_count=NA	side_1_redundant=1	side_2_annotate_key=gene	side_2_continuation=0	side_2_coverage=0.00	side_2_overlap=0	side_2_possible_overlap_registers=269	side_2_read_count=0	side_2_redundant=0	total_non_overlap_reads=25
JC	52	.	REL606	667151	-1	REL606	923151	-1	0	alignment_overlap=0	coverage_minus=12	coverage_plus=10	flanking_left=293	flanking_right=293	frequency=1	junction_possible_overlap_registers=272	key=REL606__667151__-1__REL606__923151__-1__0____293__293__1__0	max_left=241	max_left_minus=241	max_left_plus=230	max_min_left=141	max_min_left_minus=119	max_min_left_plus=141	max_min_right=135	max_min_right_minus=135	max_min_right_plus=117	max_pos_hash_score=544	max_right=271	max_right_minus=268	max_right_plus=271	neg_log10_pos_hash_p_value=0.1	new_junction_coverage=0.80	new_junction_read_count=24	polymorphism_frequency=1.000e+00	pos_hash_score=22	prediction=consensus	read_count_offset=3	side_1_annotate_key=repeat	side_1_continuation=0	side_1_coverage=NA	side_1_overlap=0	side_1_read_count=NA	side_1_redundant=1	side_2_annotate_key=gene	side_2_continuation=0	side_2_coverage=0.00	side_2_overlap=0	side_2_possible_overlap_registers=269	side_2_read_count=0	side_2_redundant=0	total_non_overlap_reads=22
JC	53	.	REL606	1236018	1	REL606	1729738	-1	0	alignment_overlap=0	coverage_minus=18	coverage_plus=14	flanking_left=293	flanking_right=293	frequency=1	junction_possible_overlap_registers=272	key=REL606__1236018__1__REL606__1729738__-1__0____293__293__0__1	max_left=265	max_left_minus=265	max_left_plus=242	max_min_left=130	max_min_left_minus=130	max_min_left_plus=128	max_min_right=145	max_min_right_minus=145	max_min_right_plus=131	max_pos_hash_score=544	max_right=280	max_right_minus=280	max_right_plus=269	neg_log10_pos_hash_p_value=0.0	new_junction_coverage=1.06	new_junction_read_count=32	polymorphism_frequency=9.695e-01	pos_hash_score=30	prediction=consensus	read_count_offset=2	side_1_annotate_key=gene	side_1_continuation=0	side_1_coverage=0.03	side_1_overlap=0	side_1_possible_overlap_registers=270	side_1_read_count=1	side_1_redundant=0	side_2_annotate_key=repeat	side_2_continuation=0	side_2_coverage=NA	side_2_overlap=0	side_2_possible_overlap_registers=NA	side_2_read_count=NA	side_2_redundant=1	total_non_overlap_reads=32
JC	54	.	REL606	1236019	-1	REL606	1271150	1	0	alignment_overlap=0	coverage_minus=12	coverage_plus=14	flanking_left=293	flanking_right=293	frequency=1	junction_possible_overlap_registers=272	key=REL606__1236019__-1__REL606__1271150__1__0____293__293__0__1	max_left=274	max_left_minus=274	max_left_plus=241	max_min_left=145	max_min_left_minus=112	max_min_left_plus=145	max_min_right=145	max_min_right_minus=145	max_min_right_plus=140	max_pos_hash_score=544	max_right=246	max_right_minus=221	max_right_plus=246	neg_log10_pos_hash_p_value=0.1	new_junction_coverage=0.86	new_junction_read_count=26	polymorphism_frequency=9.627e-01	pos_hash_score=25	prediction=consensus	read_count_offset=2	side_1_annotate_key=gene	side_1_continuation=0	side_1_coverage=0.03	side_1_overlap=0	side_1_possible_overlap_registers=270	side_1_read_count=1	side_1_redundant=0	side_2_annotate_key=repeat	side_2_continuation=0	side_2_coverage=NA	side_2_overlap=0	side_2_possible_overlap_registers=NA	side_2_read_count=NA	side_2_redundant=1	total_non_overlap_reads=26
JC	55	.	REL606	1294964	1	REL606	1446608	1	0	alignment_overlap=1	coverage_minus=12	coverage_plus=8	flanking_left=293	flanking_right=293	frequency=1	junction_possible_overlap_registers=271	key=REL606__1294964__1__REL606__1446607__1__1____293__293__0__1	max_left=290	max_left_minus=290	max_left_plus=256	max_min_left=106	max_min_left_minus=106	max_min_left_plus=106	max_min_right=145	max_min_right_minus=98	max_min_right_plus=145	max_pos_hash_score=542	max_right=287	max_right_minus=274	max_right_plus=287	neg_log10_pos_hash_p_value=0.2	new_junction_coverage=0.80	new_junction_read_count=24	polymorphism_frequency=1.000e+00	pos_hash_score=19	prediction=consensus	read_count_offset=4	side_1_annotate_key=gene	side_1_continuation=0	side_1_coverage=0.00	side_1_overlap=1	side_1_possible_overlap_registers=268	side_1_read_count=0	side_1_redundant=0	side_2_annotate_key=repeat	side_2_continuation=0	side_2_coverage=NA	side_2_overlap=0	side_2_possible_overlap_registers=NA	side_2_read_count=NA	side_2_redundant=1	total_non_overlap_reads=20
JC	56	.	REL606	1294967	-1	REL606	1447864	-1	0	alignment_overlap=1	coverage_minus=19	coverage_plus=14	flanking_left=293	flanking_right=293	frequency=1	junction_possible_overlap_registers=271	key=REL606__1294968__-1__REL606__1447864__-1__1____293__293__0__1	max_left=274	max_left_minus=274	max_left_plus=257	max_min_left=136	max_min_left_minus=136	max_min_left_plus=121	max_min_right=127	max_min_right_minus=127	max_min_right_plus=119	max_pos_hash_score=542	max_right=289	max_right_minus=289	max_right_plus=262	neg_log10_pos_hash_p_value=0.0	new_junction_coverage=1.17	new_junction_read_count=35	polymorphism_frequency=1.000e+00	pos_hash_score=33	prediction=consensus	read_count_offset=4	side_1_annotate_key=gene	side_1_continuation=0	side_1_coverage=0.00	side_1_overlap=0	side_1_possible_overlap_registers=267	side_1_read_count=0	side_1_redundant=0	side_2_annotate_key=repeat	side_2_continuation=0	side_2_coverage=NA	side_2_overlap=1	side_2_possible_overlap_registers=NA	side_2_read_count=NA	side_2_redundant=1	total_non_overlap_reads=33
JC	57	.	REL606	1469113	-1	REL606	1471534	1	0	alignment_overlap=0	coverage_minus=13	coverage_plus=14	flanking_left=293	flanking_right=293	frequency=1	junction_possible_overlap_registers=272	key=REL606__1469113__-1__REL606__1471534__1__0____293__293__1__0	max_left=280	max_left_minus=225	max_left_plus=280	max_min_left=143	max_min_left_minus=130	max_min_left_plus=143	max_min_right=132	max_min_right_minus=132	max_min_right_plus=106	max_pos_hash_score=544	max_right=263	max_right_minus=215	max_right_plus=263	neg_log10_pos_hash_p_value=0.0	new_junction_coverage=0.93	new_junction_read_count=28	polymorphism_frequency=1.000e+00	pos_hash_score=27	prediction=consensus	side_1_annotate_key=repeat	side_1_continuation=0	side_1_coverage=NA	side_1_overlap=0	side_1_read_count=NA	side_1_redundant=1	side_2_annotate_key=gene	side_2_continuation=0	side_2_coverage=0.00	side_2_overlap=0	side_2_possible_overlap_registers=272	side_2_read_count=0	side_2_redundant=0	total_non_overlap_reads=27
JC	58	.	REL606	1640803	1	REL606	1776120	-1	0	alignment_overlap=1	coverage_minus=20	coverage_plus=18	flanking_left=293	flanking_right=293	frequency=1	junction_possible_overlap_registers=271	key=REL606__1640802__1__REL606__1776120__-1__1____293__293__0__1	max_left=277	max_left_minus=270	max_left_plus=277	max_min_left=136	max_min_left_minus=136	max_min_left_plus=135	max_min_right=123	max_min_right_minus=123	max_min_right_plus=120	max_pos_hash_score=542	max_right=274	max_right_minus=256	max_right_plus=274	neg_log10_pos_hash_p_value=0.0	new_junction_coverage=1.37	new_junction_read_count=41	polymorphism_frequency=1.000e+00	pos_hash_score=36	prediction=consensus	read_count_offset=3	side_1_annotate_key=gene	side_1_continuation=0	side_1_coverage=0.00	side_1_overlap=0	side_1_possible_overlap_registers=268	side_1_read_count=0	side_1_redundant=0	side_2_annotate_key=repeat	side_2_continuation=0	side_2_coverage=NA	side_2_overlap=1	side_2_possible_overlap_registers=NA	side_2_read_count=NA	side_2_redundant=1	total_non_overlap_reads=38
JC	59	.	REL606	1640805	-1	REL606	1728294	1	0	alignment_overlap=2	coverage_minus=14	coverage_plus=15	flanking_left=293	flanking_right=293	frequency=1	junction_possible_overlap_registers=270	key=REL606__1640807__-1__REL606__1728294__1__2____293__293__0__1	max_left=288	max_left_minus=275	max_left_plus=288	max_min_left=145	max_min_left_minus=143	max_min_left_plus=145	max_min_right=124	max_min_right_minus=124	max_min_right_plus=95	max_pos_hash_score=540	max_right=286	max_right_minus=286	max_right_plus=230	neg_log10_pos_hash_p_value=0.0	new_junction_coverage=1.20	new_junction_read_count=36	polymorphism_frequency=1.000e+00	pos_hash_score=28	prediction=consensus	read_count_offset=3	side_1_annotate_key=gene	side_1_continuation=0	side_1_coverage=0.00	side_1_overlap=0	side_1_possible_overlap_registers=267	side_1_read_count=0	side_1_redundant=0	side_2_annotate_key=repeat	side_2_continuation=0	side_2_coverage=NA	side_2_overlap=2	side_2_possible_overlap_registers=NA	side_2_read_count=NA	side_2_redundant=1	total_non_overlap_reads=29
JC	60	.	REL606	1774678	1	REL606	1902191	-1	0	alignment_overlap=0	coverage_minus=7	coverage_plus=13	flanking_left=293	flanking_right=293	frequency=1	junction_possible_overlap_registers=272	key=REL606__1774678__1__REL606__1902191__-1__0____293__293__1__0	max_left=288	max_left_minus=192	max_left_plus=288	max_min_left=126	max_min_left_minus=111	max_min_left_plus=126	max_min_right=122	max_min_right_minus=122	max_min_right_plus=116	max_pos_hash_score=544	max_right=262	max_right_minus=182	max_right_plus=262	neg_log10_pos_hash_p_value=0.2	new_junction_coverage=0.70	new_junction_read_count=21	polymorphism_frequency=9.541e-01	pos_hash_score=20	prediction=consensus	read_count_offset=3	side_1_annotate_key=repeat	side_1_continuation=0	side_1_coverage=NA	side_1_overlap=0	side_1_read_count=NA	side_1_redundant=1	side_2_annotate_key=gene	side_2_continuation=0	side_2_coverage=0.03	side_2_overlap=0	side_2_possible_overlap_registers=269	side_2_read_count=1	side_2_redundant=0	total_non_overlap_reads=20
JC	61	.	REL606	1774678	1	REL606	2337154	-1	0	alignment_overlap=0	coverage_minus=14	coverage_plus=13	flanking_left=293	flanking_right=293	frequency=1	junction_possible_overlap_registers=272	key=REL606__1774678__1__REL606__2337154__-1__0____293__293__1__0	max_left=286	max_left_minus=286	max_left_plus=286	max_min_left=144	max_min_left_minus=144	max_min_left_plus=86	max_min_right=136	max_min_right_minus=131	max_min_right_plus=136	max_pos_hash_score=544	max_right=284	max_right_minus=284	max_right_plus=267	neg_log10_pos_hash_p_value=0.0	new_junction_coverage=0.96	new_junction_read_count=29	polymorphism_frequency=1.000e+00	pos_hash_score=26	prediction=consensus	side_1_annotate_key=repeat	side_1_continuation=0	side_1_coverage=NA	side_1_overlap=0	side_1_read_count=NA	side_1_redundant=1	side_2_annotate_key=gene	side_2_continuation=0	side_2_coverage=0.00	side_2_overlap=0	side_2_possible_overlap_registers=272	side_2_read_count=0	side_2_redundant=0	total_non_overlap_reads=27
JC	62	.	REL606	1776120	-1	REL606	1887036	-1	0	alignment_overlap=1	coverage_minus=6	coverage_plus=12	flanking_left=293	flanking_right=293	frequency=1	junction_possible_overlap_registers=271	key=REL606__1776120__-1__REL606__1887037__-1__1____293__293__1__0	max_left=277	max_left_minus=191	max_left_plus=277	max_min_left=110	max_min_left_minus=75	max_min_left_plus=110	max_min_right=134	max_min_right_minus=132	max_min_right_plus=134	max_pos_hash_score=542	max_right=253	max_right_minus=217	max_right_plus=253	neg_log10_pos_hash_p_value=0.3	new_junction_coverage=0.63	new_junction_read_count=19	polymorphism_frequency=1.000e+00	pos_hash_score=18	prediction=consensus	read_count_offset=3	side_1_annotate_key=repeat	side_1_continuation=0	side_1_coverage=NA	side_1_overlap=1	side_1_read_count=NA	side_1_redundant=1	side_2_annotate_key=gene	side_2_continuation=0	side_2_coverage=0.00	side_2_overlap=0	side_2_possible_overlap_registers=268	side_2_read_count=0	side_2_redundant=0	total_non_overlap_reads=18
JC	63	.	REL606	1776120	-1	REL606	1902189	1	0	alignment_overlap=2	coverage_minus=11	coverage_plus=11	flanking_left=293	flanking_right=293	frequency=1	junction_possible_overlap_registers=270	key=REL606__1776120__-1__REL606__1902187__1__2____293__293__1__0	max_left=245	max_left_minus=245	max_left_plus=240	max_min_left=144	max_min_left_minus=144	max_min_left_plus=140	max_min_right=127	max_min_right_minus=127	max_min_right_plus=117	max_pos_hash_score=540	max_right=270	max_right_minus=256	max_right_plus=270	neg_log10_pos_hash_p_value=0.1	new_junction_coverage=0.74	new_junction_read_count=22	polymorphism_frequency=1.000e+00	pos_hash_score=22	prediction=consensus	read_count_offset=3	side_1_annotate_key=repeat	side_1_continuation=0	side_1_coverage=NA	side_1_overlap=2	side_1_read_count=NA	side_1_redundant=1	side_2_annotate_key=gene	side_2_continuation=0	side_2_coverage=0.00	side_2_overlap=0	side_2_possible_overlap_registers=267	side_2_read_count=0	side_2_redundant=0	total_non_overlap_reads=22
JC	64	.	REL606	1856751	1	REL606	2264353	-1	0	alignment_overlap=3	coverage_minus=16	coverage_plus=13	flanking_left=293	flanking_right=293	frequency=1	junction_possible_overlap_registers=269	key=REL606__1856751__1__REL606__2264356__-1__3____293__293__1__0	max_left=277	max_left_minus=232	max_left_plus=277	max_min_left=143	max_min_left_minus=143	max_min_left_plus=143	max_min_right=121	max_min_right_minus=121	max_min_right_plus=109	max_pos_hash_score=538	max_right=254	max_right_minus=254	max_right_plus=246	neg_log10_pos_hash_p_value=0.0	new_junction_coverage=1.01	new_junction_read_count=30	polymorphism_frequency=1.000e+00	pos_hash_score=27	prediction=consensus	read_count_offset=8	side_1_annotate_key=repeat	side_1_continuation=0	side_1_coverage=NA	side_1_overlap=3	side_1_read_count=NA	side_1_redundant=1	side_2_annotate_key=gene	side_2_continuation=0	side_2_coverage=0.00	side_2_overlap=0	side_2_possible_overlap_registers=261	side_2_read_count=0	side_2_redundant=0	total_non_overlap_reads=29
JC	65	.	REL606	1887034	1	REL606	2062991	1	0	alignment_overlap=0	coverage_minus=12	coverage_plus=16	flanking_left=293	flanking_right=293	frequency=1	junction_possible_overlap_registers=272	key=REL606__1887034__1__REL606__2062991__1__0____293__293__0__1	max_left=276	max_left_minus=276	max_left_plus=273	max_min_left=100	max_min_left_minus=86	max_min_left_plus=100	max_min_right=136	max_min_right_minus=99	max_min_right_plus=136	max_pos_hash_score=544	max_right=246	max_right_minus=245	max_right_plus=246	neg_log10_pos_hash_p_value=0.0	new_junction_coverage=0.96	new_junction_read_count=29	polymorphism_frequency=1.000e+00	pos_hash_score=26	prediction=consensus	read_count_offset=3	side_1_annotate_key=gene	side_1_continuation=0	side_1_coverage=0.00	side_1_overlap=0	side_1_possible_overlap_registers=269	side_1_read_count=0	side_1_redundant=0	side_2_annotate_key=repeat	side_2_continuation=0	side_2_coverage=NA	side_2_overlap=0	side_2_possible_overlap_registers=NA	side_2_read_count=NA	side_2_redundant=1	total_non_overlap_reads=28
JC	66	.	REL606	2264346	1	REL606	3448437	-1	0	alignment_overlap=1	coverage_minus=9	coverage_plus=9	flanking_left=293	flanking_right=293	frequency=1	junction_possible_overlap_registers=271	key=REL606__2264345__1__REL606__3448437__-1__1____293__293__0__1	max_left=273	max_left_minus=230	max_left_plus=273	max_min_left=124	max_min_left_minus=124	max_min_left_plus=124	max_min_right=133	max_min_right_minus=133	max_min_right_plus=119	max_pos_hash_score=542	max_right=265	max_right_minus=265	max_right_plus=181	neg_log10_pos_hash_p_value=0.4	new_junction_coverage=0.67	new_junction_read_count=20	polymorphism_frequency=1.000e+00	pos_hash_score=17	prediction=consensus	read_count_offset=8	side_1_annotate_key=gene	side_1_continuation=0	side_1_coverage=0.00	side_1_overlap=0	side_1_possible_overlap_registers=263	side_1_read_count=0	side_1_redundant=0	side_2_annotate_key=repeat	side_2_continuation=0	side_2_coverage=NA	side_2_overlap=1	side_2_possible_overlap_registers=NA	side_2_read_count=NA	side_2_redundant=1	total_non_overlap_reads=18
JC	67	.	REL606	2339535	1	REL606	2600583	-1	0	alignment_overlap=2	coverage_minus=14	coverage_plus=22	flanking_left=293	flanking_right=293	frequency=1	junction_possible_overlap_registers=270	key=REL606__2339533__1__REL606__2600583__-1__2____293__293__0__1	max_left=287	max_left_minus=257	max_left_plus=287	max_min_left=136	max_min_left_minus=136	max_min_left_plus=134	max_min_right=126	max_min_right_minus=110	max_min_right_plus=126	max_pos_hash_score=540	max_right=258	max_right_minus=203	max_right_plus=258	neg_log10_pos_hash_p_value=0.0	new_junction_coverage=1.47	new_junction_read_count=44	polymorphism_frequency=1.000e+00	pos_hash_score=33	prediction=consensus	side_1_annotate_key=gene	side_1_continuation=0	side_1_coverage=0.00	side_1_overlap=0	side_1_possible_overlap_registers=270	side_1_read_count=0	side_1_redundant=0	side_2_annotate_key=repeat	side_2_continuation=0	side_2_coverage=NA	side_2_overlap=2	side_2_possible_overlap_registers=NA	side_2_read_count=NA	side_2_redundant=1	total_non_overlap_reads=36
JC	68	.	REL606	2347259	1	REL606	2600583	-1	0	alignment_overlap=1	coverage_minus=17	coverage_plus=18	flanking_left=293	flanking_right=293	frequency=1	junction_possible_overlap_registers=271	key=REL606__2347258__1__REL606__2600583__-1__1____293__293__0__1	max_left=288	max_left_minus=288	max_left_plus=288	max_min_left=131	max_min_left_minus=131	max_min_left_plus=81	max_min_right=135	max_min_right_minus=135	max_min_right_plus=125	max_pos_hash_score=542	max_right=289	max_right_minus=289	max_right_plus=245	neg_log10_pos_hash_p_value=0.0	new_junction_coverage=1.33	new_junction_read_count=40	polymorphism_frequency=1.000e+00	pos_hash_score=33	prediction=consensus	read_count_offset=3	side_1_annotate_key=gene	side_1_continuation=0	side_1_coverage=0.00	side_1_overlap=0	side_1_possible_overlap_registers=268	side_1_read_count=0	side_1_redundant=0	side_2_annotate_key=repeat	side_2_continuation=0	side_2_coverage=NA	side_2_overlap=1	side_2_possible_overlap_registers=NA	side_2_read_count=NA	side_2_redundant=1	total_non_overlap_reads=35
JC	69	.	REL606	2347261	-1	REL606	2599141	1	0	alignment_overlap=0	coverage_minus=13	coverage_plus=16	flanking_left=293	flanking_right=293	frequency=1	junction_possible_overlap_registers=272	key=REL606__2347261__-1__REL606__2599141__1__0____293__293__0__1	max_left=266	max_left_minus=266	max_left_plus=260	max_min_left=144	max_min_left_minus=123	max_min_left_plus=144	max_min_right=120	max_min_right_minus=120	max_min_right_plus=89	max_pos_hash_score=544	max_right=276	max_right_minus=263	max_right_plus=276	neg_log10_pos_hash_p_value=0.0	new_junction_coverage=1.00	new_junction_read_count=30	polymorphism_frequency=9.674e-01	pos_hash_score=27	prediction=consensus	read_count_offset=3	side_1_annotate_key=gene	side_1_continuation=0	side_1_coverage=0.03	side_1_overlap=0	side_1_possible_overlap_registers=269	side_1_read_count=1	side_1_redundant=0	side_2_annotate_key=repeat	side_2_continuation=0	side_2_coverage=NA	side_2_overlap=0	side_2_possible_overlap_registers=NA	side_2_read_count=NA	side_2_redundant=1	total_non_overlap_reads=29
JC	70	.	REL606	2963465	-1	REL606	2976475	1	0	alignment_overlap=2	coverage_minus=13	coverage_plus=16	flanking_left=293	flanking_right=293	frequency=1	junction_possible_overlap_registers=270	key=REL606__2963465__-1__REL606__2976473__1__2____293__293__1__0	max_left=271	max_left_minus=271	max_left_plus=230	max_min_left=142	max_min_left_minus=142	max_min_left_plus=142	max_min_right=126	max_min_right_minus=126	max_min_right_plus=120	max_pos_hash_score=540	max_right=287	max_right_minus=229	max_right_plus=287	neg_log10_pos_hash_p_value=0.0	new_junction_coverage=1.24	new_junction_read_count=37	polymorphism_frequency=1.000e+00	pos_hash_score=28	prediction=consensus	side_1_annotate_key=repeat	side_1_continuation=0	side_1_coverage=NA	side_1_overlap=2	side_1_read_count=NA	side_1_redundant=1	side_2_annotate_key=gene	side_2_continuation=0	side_2_coverage=0.00	side_2_overlap=0	side_2_possible_overlap_registers=270	side_2_read_count=0	side_2_redundant=0	total_non_overlap_reads=29
JC	71	.	REL606	3501576	1	REL606	3583665	-1	0	alignment_overlap=2	coverage_minus=12	coverage_plus=8	flanking_left=293	flanking_right=293	frequency=1	junction_possible_overlap_registers=270	key=REL606__3501574__1__REL606__3583665__-1__2____293__293__0__1	max_left=286	max_left_minus=286	max_left_plus=216	max_min_left=134	max_min_left_minus=134	max_min_left_plus=41	max_min_right=99	max_min_right_minus=23	max_min_right_plus=99	max_pos_hash_score=540	max_right=286	max_right_minus=286	max_right_plus=268	neg_log10_pos_hash_p_value=0.2	new_junction_coverage=0.77	new_junction_read_count=23	polymorphism_frequency=1.000e+00	pos_hash_score=20	prediction=consensus	read_count_offset=3	side_1_annotate_key=gene	side_1_continuation=0	side_1_coverage=0.00	side_1_overlap=0	side_1_possible_overlap_registers=267	side_1_read_count=0	side_1_redundant=0	side_2_annotate_key=repeat	side_2_continuation=0	side_2_coverage=NA	side_2_overlap=2	side_2_possible_overlap_registers=NA	side_2_read_count=NA	side_2_redundant=1	total_non_overlap_reads=20
JC	72	.	REL606	3501578	-1	REL606	3582223	1	0	alignment_overlap=0	coverage_minus=12	coverage_plus=8	flanking_left=293	flanking_right=293	frequency=1	junction_possible_overlap_registers=272	key=REL606__3501578__-1__REL606__3582223__1__0____293__293__0__1	max_left=276	max_left_minus=276	max_left_plus=270	max_min_left=128	max_min_left_minus=128	max_min_left_plus=122	max_min_right=146	max_min_right_minus=116	max_min_right_plus=146	max_pos_hash_score=544	max_right=289	max_right_minus=289	max_right_plus=175	neg_log10_pos_hash_p_value=0.2	new_junction_coverage=0.66	new_junction_read_count=20	polymorphism_frequency=1.000e+00	pos_hash_score=19	prediction=consensus	read_count_offset=3	side_1_annotate_key=gene	side_1_continuation=0	side_1_coverage=0.00	side_1_overlap=0	side_1_possible_overlap_registers=269	side_1_read_count=0	side_1_redundant=0	side_2_annotate_key=repeat	side_2_continuation=0	side_2_coverage=NA	side_2_overlap=0	side_2_possible_overlap_registers=NA	side_2_read_count=NA	side_2_redundant=1	total_non_overlap_reads=20
JC	73	.	REL606	3628288	-1	REL606	3629735	1	0	alignment_overlap=3	coverage_minus=16	coverage_plus=18	flanking_left=293	flanking_right=293	frequency=1	junction_possible_overlap_registers=269	key=REL606__3628288__-1__REL606__3629732__1__3____293__293__0__0	max_left=281	max_left_minus=281	max_left_plus=278	max_min_left=136	max_min_left_minus=125	max_min_left_plus=136	max_min_right=129	max_min_right_minus=129	max_min_right_plus=107	max_pos_hash_score=538	max_right=214	max_right_minus=190	max_right_plus=214	neg_log10_pos_hash_p_value=0.0	new_junction_coverage=1.58	new_junction_read_count=47	polymorphism_frequency=1.000e+00	pos_hash_score=32	prediction=consensus	side_1_annotate_key=gene	side_1_continuation=0	side_1_coverage=0.00	side_1_overlap=3	side_1_possible_overlap_registers=272	side_1_read_count=0	side_1_redundant=0	side_2_annotate_key=gene	side_2_continuation=0	side_2_coverage=0.00	side_2_overlap=0	side_2_possible_overlap_registers=269	side_2_read_count=0	side_2_redundant=0	total_non_overlap_reads=34
JC	74	.	REL606	3825953	1	REL606	3975518	1	0	alignment_overlap=0	coverage_minus=15	coverage_plus=14	flanking_left=293	flanking_right=293	frequency=1	junction_possible_overlap_registers=272	key=REL606__3825953__1__REL606__3975518__1__0____293__293__1__0	max_left=260	max_left_minus=260	max_left_plus=234	max_min_left=135	max_min_left_minus=109	max_min_left_plus=135	max_min_right=138	max_min_right_minus=133	max_min_right_plus=138	max_pos_hash_score=544	max_right=290	max_right_minus=290	max_right_plus=265	neg_log10_pos_hash_p_value=0.0	new_junction_coverage=1.00	new_junction_read_count=30	polymorphism_frequency=1.000e+00	pos_hash_score=27	prediction=consensus	read_count_offset=3	side_1_annotate_key=repeat	side_1_continuation=0	side_1_coverage=NA	side_1_overlap=0	side_1_read_count=NA	side_1_redundant=1	side_2_annotate_key=gene	side_2_continuation=0	side_2_coverage=0.00	side_2_overlap=0	side_2_possible_overlap_registers=269	side_2_read_count=0	side_2_redundant=0	total_non_overlap_reads=29
JC	75	.	REL606	3975520	-1	REL606	4036178	1	0	alignment_overlap=0	coverage_minus=10	coverage_plus=12	flanking_left=293	flanking_right=293	frequency=1	junction_possible_overlap_registers=272	key=REL606__3975520__-1__REL606__4036178__1__0____293__293__0__1	max_left=250	max_left_minus=240	max_left_plus=250	max_min_left=139	max_min_left_minus=139	max_min_left_plus=132	max_min_right=120	max_min_right_minus=75	max_min_right_plus=120	max_pos_hash_score=544	max_right=248	max_right_minus=248	max_right_plus=229	neg_log10_pos_hash_p_value=0.2	new_junction_coverage=0.86	new_junction_read_count=26	polymorphism_frequency=1.000e+00	pos_hash_score=21	prediction=consensus	read_count_offset=3	side_1_annotate_key=gene	side_1_continuation=0	side_1_coverage=0.00	side_1_overlap=0	side_1_possible_overlap_registers=269	side_1_read_count=0	side_1_redundant=0	side_2_annotate_key=repeat	side_2_continuation=0	side_2_coverage=NA	side_2_overlap=0	side_2_possible_overlap_registers=NA	side_2_read_count=NA	side_2_redundant=1	total_non_overlap_reads=22
JC	76	.	REL606	4256893	1	REL606	4256887	-1	0	alignment_overlap=13	coverage_minus=15	coverage_plus=18	flanking_left=293	flanking_right=293	frequency=1	junction_possible_overlap_registers=259	key=REL606__4256893__1__REL606__4256900__-1__13____293__293__0__0	max_left=246	max_left_minus=232	max_left_plus=246	max_min_left=133	max_min_left_minus=133	max_min_left_plus=115	max_min_right=134	max_min_right_minus=130	max_min_right_plus=134	max_pos_hash_score=518	max_right=259	max_right_minus=259	max_right_plus=256	neg_log10_pos_hash_p_value=0.0	new_junction_coverage=1.22	new_junction_read_count=35	polymorphism_frequency=9.729e-01	pos_hash_score=30	prediction=consensus	side_1_annotate_key=gene	side_1_continuation=0	side_1_coverage=0.03	side_1_overlap=13	side_1_possible_overlap_registers=272	side_1_read_count=1	side_1_redundant=0	side_2_annotate_key=gene	side_2_continuation=0	side_2_coverage=0.03	side_2_overlap=0	side_2_possible_overlap_registers=259	side_2_read_count=1	side_2_redundant=0	total_non_overlap_reads=33
JC	77	.	REL606	4260612	1	REL606	4344539	-1	0	alignment_overlap=0	coverage_minus=12	coverage_plus=10	flanking_left=293	flanking_right=293	frequency=1	junction_possible_overlap_registers=272	key=REL606__4260612__1__REL606__4344539__-1__0____293__293__0__1	max_left=288	max_left_minus=246	max_left_plus=288	max_min_left=140	max_min_left_minus=95	max_min_left_plus=140	max_min_right=143	max_min_right_minus=143	max_min_right_plus=116	max_pos_hash_score=544	max_right=238	max_right_minus=238	max_right_plus=146	neg_log10_pos_hash_p_value=0.2	new_junction_coverage=0.73	new_junction_read_count=22	polymorphism_frequency=1.000e+00	pos_hash_score=21	prediction=consensus	read_count_offset=3	side_1_annotate_key=gene	side_1_continuation=0	side_1_coverage=0.00	side_1_overlap=0	side_1_possible_overlap_registers=269	side_1_read_count=0	side_1_redundant=0	side_2_annotate_key=repeat	side_2_continuation=0	side_2_coverage=NA	side_2_overlap=0	side_2_possible_overlap_registers=NA	side_2_read_count=NA	side_2_redundant=1	total_non_overlap_reads=22
JC	78	.	REL606	4260614	-1	REL606	4343097	1	0	alignment_overlap=0	coverage_minus=7	coverage_plus=8	flanking_left=293	flanking_right=293	frequency=1	junction_possible_overlap_registers=272	key=REL606__4260614__-1__REL606__4343097__1__0____293__293__0__1	max_left=263	max_left_minus=262	max_left_plus=263	max_min_left=131	max_min_left_minus=85	max_min_left_plus=131	max_min_right=113	max_min_right_minus=113	max_min_right_plus=103	max_pos_hash_score=544	max_right=261	max_right_minus=261	max_right_plus=260	neg_log10_pos_hash_p_value=0.5	new_junction_coverage=0.56	new_junction_read_count=17	polymorphism_frequency=1.000e+00	pos_hash_score=15	prediction=consensus	read_count_offset=3	side_1_annotate_key=gene	side_1_continuation=0	side_1_coverage=0.00	side_1_overlap=0	side_1_possible_overlap_registers=269	side_1_read_count=0	side_1_redundant=0	side_2_annotate_key=repeat	side_2_continuation=0	side_2_coverage=NA	side_2_overlap=0	side_2_possible_overlap_registers=NA	side_2_read_count=NA	side_2_redundant=1	total_non_overlap_reads=15
JC	79	.	REL606	4343097	-1	REL606	4344544	1	0	alignment_overlap=4	coverage_minus=12	coverage_plus=15	flanking_left=293	flanking_right=293	frequency=1	junction_possible_overlap_registers=268	key=REL606__4343097__-1__REL606__4344540__1__4____293__293__0__0	max_left=283	max_left_minus=274	max_left_plus=283	max_min_left=140	max_min_left_minus=125	max_min_left_plus=140	max_min_right=115	max_min_right_minus=115	max_min_right_plus=91	max_pos_hash_score=536	max_right=287	max_right_minus=287	max_right_plus=256	neg_log10_pos_hash_p_value=0.1	new_junction_coverage=0.94	new_junction_read_count=28	polymorphism_frequency=9.827e-01	pos_hash_score=24	prediction=consensus	side_1_annotate_key=gene	side_1_continuation=0	side_1_coverage=0.03	side_1_overlap=4	side_1_possible_overlap_registers=272	side_1_read_count=1	side_1_redundant=0	side_2_annotate_key=gene	side_2_continuation=0	side_2_coverage=0.00	side_2_overlap=0	side_2_possible_overlap_registers=268	side_2_read_count=0	side_2_redundant=0	total_non_overlap_reads=27
UN	80	.	REL606	15456	15456
UN	81	.	REL606	15459	15459
UN	82	.	REL606	15499	15499
UN	83	.	REL606	15507	15508
UN	84	.	REL606	15517	15517
UN	85	.	REL606	15520	15520
UN	86	.	REL606	15532	15536
UN	87	.	REL606	15538	16525
UN	88	.	REL606	16527	16527
UN	89	.	REL606	16531	16532
UN	90	.	REL606	16534	16536
UN	91	.	REL606	16538	16538
UN	92	.	REL606	16541	16541
UN	93	.	REL606	16553	16553
UN	94	.	REL606	16557	16557
UN	95	.	REL606	16567	16567
UN	96	.	REL606	17124	17124
UN	97	.	REL606	17129	17129
UN	98	.	REL606	17137	17143
UN	99	.	REL606	17145	17145
UN	100	.	REL606	17147	17147
UN	101	.	REL606	17154	17157
UN	102	.	REL606	17159	18211
UN	103	.	REL606	18213	18215
UN	104	.	REL606	18217	18223
UN	105	.	REL606	18225	18232
UN	106	.	REL606	24935	24935
UN	107	.	REL606	24939	24939
UN	108	.	REL606	24946	24949
UN	109	.	REL606	24954	24954
UN	110	.	REL606	24959	25332
UN	111	.	REL606	25335	25335
UN	112	.	REL606	25348	25348
UN	113	.	REL606	228134	228134
UN	114	.	REL606	228137	228137
UN	115	.	REL606	228148	228152
UN	116	.	REL606	228156	228158
UN	117	.	REL606	228162	228164
UN	118	.	REL606	228168	228168
UN	119	.	REL606	228170	228170
UN	120	.	REL606	228172	228172
UN	121	.	REL606	228175	228175
UN	122	.	REL606	228177	228179
UN	123	.	REL606	228182	228184
UN	124	.	REL606	228186	228188
UN	125	.	REL606	228190	228191
UN	126	.	REL606	228193	228314
UN	127	.	REL606	228632	228632
UN	128	.	REL606	228634	228637
UN	129	.	REL606	228640	228640
UN	130	.	REL606	228643	229770
UN	131	.	REL606	229783	229783
UN	132	.	REL606	230179	230179
UN	133	.	REL606	230466	230466
UN	134	.	REL606	230471	230473
UN	135	.	REL606	230475	230476
UN	136	.	REL606	230478	230478
UN	137	.	REL606	230480	233027
UN	138	.	REL606	233029	233036
UN	139	.	REL606	233038	233042
UN	140	.	REL606	233044	233047
UN	141	.	REL606	233049	233056
UN	142	.	REL606	233058	233058
UN	143	.	REL606	233060	233068
UN	144	.	REL606	233070	233071
UN	145	.	REL606	233073	233076
UN	146	.	REL606	233078	233081
UN	147	.	REL606	233087	233087
UN	148	.	REL606	233089	233089
UN	149	.	REL606	233091	233091
UN	150	.	REL606	233095	233097
UN	151	.	REL606	242876	242876
UN	152	.	REL606	242882	242882
UN	153	.	REL606	242884	242884
UN	154	.	REL606	242891	242893
UN	155	.	REL606	242895	242896
UN	156	.	REL606	242898	242899
UN	157	.	REL606	242901	243233
UN	158	.	REL606	243235	243235
UN	159	.	REL606	243238	243238
UN	160	.	REL606	243240	243244
UN	161	.	REL606	243246	243251
UN	162	.	REL606	243253	243255
UN	163	.	REL606	243257	243258
UN	164	.	REL606	243265	243265
UN	165	.	REL606	243273	243273
UN	166	.	REL606	243280	243281
UN	167	.	REL606	243292	243293
UN	168	.	REL606	243298	243298
UN	169	.	REL606	243301	243301
UN	170	.	REL606	243319	243319
UN	171	.	REL606	249527	249528
UN	172	.	REL606	249530	249532
UN	173	.	REL606	264413	264859
UN	174	.	REL606	264863	264863
UN	175	.	REL606	264879	264879
UN	176	.	REL606	354907	354907
UN	177	.	REL606	354917	354917
UN	178	.	REL606	354926	354926
UN	179	.	REL606	354937	354937
UN	180	.	REL606	354939	354939
UN	181	.	REL606	354941	354942
UN	182	.	REL606	354945	354945
UN	183	.	REL606	354947	355310
UN	184	.	REL606	378385	378385
UN	185	.	REL606	378387	378389
UN	186	.	REL606	378392	378394
UN	187	.	REL606	378396	378800
UN	188	.	REL606	378807	378807
UN	189	.	REL606	378809	378809
UN	190	.	REL606	431119	431120
UN	191	.	REL606	431138	431138
UN	192	.	REL606	431144	431145
UN	193	.	REL606	431163	432071
UN	194	.	REL606	432081	432082
UN	195	.	REL606	432084	432086
UN	196	.	REL606	432090	432091
UN	197	.	REL606	432093	432093
UN	198	.	REL606	432097	432100
UN	199	.	REL606	432102	432103
UN	200	.	REL606	432106	432109
UN	201	.	REL606	432144	432144
UN	202	.	REL606	496989	496989
UN	203	.	REL606	497004	497004
UN	204	.	REL606	497006	497007
UN	205	.	REL606	497014	497014
UN	206	.	REL606	497022	499591
UN	207	.	REL606	499593	499606
UN	208	.	REL606	499609	499618
UN	209	.	REL606	499625	499631
UN	210	.	REL606	499635	499640
UN	211	.	REL606	499642	499645
UN	212	.	REL606	499649	499651
UN	213	.	REL606	499653	499653
UN	214	.	REL606	499664	499664
UN	215	.	REL606	499669	499669
UN	216	.	REL606	499687	499687
UN	217	.	REL606	499952	499952
UN	218	.	REL606	499955	499967
UN	219	.	REL606	499969	499991
UN	220	.	REL606	499993	499994
UN	221	.	REL606	499996	500210
UN	222	.	REL606	500213	500215
UN	223	.	REL606	500217	500218
UN	224	.	REL606	500226	500226
UN	225	.	REL606	500232	500232
UN	226	.	REL606	500234	500234
UN	227	.	REL606	500238	500239
UN	228	.	REL606	500241	500241
UN	229	.	REL606	547833	547833
UN	230	.	REL606	547837	547839
UN	231	.	REL606	547842	547842
UN	232	.	REL606	547844	547847
UN	233	.	REL606	547849	547851
UN	234	.	REL606	547853	548201
UN	235	.	REL606	548203	548205
UN	236	.	REL606	548208	548211
UN	237	.	REL606	548213	548215
UN	238	.	REL606	548217	548226
UN	239	.	REL606	549370	549370
UN	240	.	REL606	549374	549375
UN	241	.	REL606	549379	549379
UN	242	.	REL606	549381	549382
UN	243	.	REL606	549385	549698
UN	244	.	REL606	549700	549704
UN	245	.	REL606	549709	549710
UN	246	.	REL606	549713	549713
UN	247	.	REL606	553131	553131
UN	248	.	REL606	553141	553141
UN	249	.	REL606	553149	554019
UN	250	.	REL606	554022	554027
UN	251	.	REL606	574510	574510
UN	252	.	REL606	574514	574514
UN	253	.	REL606	588225	588225
UN	254	.	REL606	588232	588234
UN	255	.	REL606	588236	588241
UN	256	.	REL606	588244	588906
UN	257	.	REL606	589274	589758
UN	258	.	REL606	589765	589765
UN	259	.	REL606	590047	592343
UN	260	.	REL606	618889	618889
UN	261	.	REL606	618893	618893
UN	262	.	REL606	618895	618895
UN	263	.	REL606	618897	618897
UN	264	.	REL606	618904	618904
UN	265	.	REL606	618908	618908
UN	266	.	REL606	618910	618911
UN	267	.	REL606	618913	618916
UN	268	.	REL606	618918	618922
UN	269	.	REL606	618924	619252
UN	270	.	REL606	619254	619254
UN	271	.	REL606	619257	619264
UN	272	.	REL606	619266	619266
UN	273	.	REL606	619268	619269
UN	274	.	REL606	633769	633769
UN	275	.	REL606	633788	633788
UN	276	.	REL606	633794	633794
UN	277	.	REL606	633796	634136
UN	278	.	REL606	634138	634141
UN	279	.	REL606	634143	634147
UN	280	.	REL606	634149	634149
UN	281	.	REL606	634151	634152
UN	282	.	REL606	643132	643132
UN	283	.	REL606	643136	643136
UN	284	.	REL606	643145	643145
UN	285	.	REL606	643157	643157
UN	286	.	REL606	643161	643162
UN	287	.	REL606	643166	644124
UN	288	.	REL606	644135	644135
UN	289	.	REL606	644138	644138
UN	290	.	REL606	644155	644155
UN	291	.	REL606	644157	644157
UN	292	.	REL606	644166	644166
UN	293	.	REL606	665876	665876
UN	294	.	REL606	665878	665879
UN	295	.	REL606	665884	665884
UN	296	.	REL606	665889	665889
UN	297	.	REL606	665891	665893
UN	298	.	REL606	665895	665897
UN	299	.	REL606	665899	665902
UN	300	.	REL606	665905	665905
UN	301	.	REL606	665907	666990
UN	302	.	REL606	666992	666992
UN	303	.	REL606	666999	666999
UN	304	.	REL606	713284	713284
UN	305	.	REL606	713321	713321
UN	306	.	REL606	1111715	1111715
UN	307	.	REL606	1111732	1111732
UN	308	.	REL606	1111738	1111738
UN	309	.	REL606	1111741	1111743
UN	310	.	REL606	1111746	1111746
UN	311	.	REL606	1111748	1112580
UN	312	.	REL606	1112582	1112591
UN	313	.	REL606	1112593	1112596
UN	314	.	REL606	1112598	1112601
UN	315	.	REL606	1112603	1112608
UN	316	.	REL606	1112612	1112615
UN	317	.	REL606	1112618	1112619
UN	318	.	REL606	1112628	1112629
UN	319	.	REL606	1194768	1194768
UN	320	.	REL606	1194799	1194802
UN	321	.	REL606	1194804	1194804
UN	322	.	REL606	1194807	1194807
UN	323	.	REL606	1194809	1195242
UN	324	.	REL606	1271266	1271266
UN	325	.	REL606	1271282	1271289
UN	326	.	REL606	1271291	1272438
UN	327	.	REL606	1324835	1324835
UN	328	.	REL606	1324844	1324845
UN	329	.	REL606	1324849	1324849
UN	330	.	REL606	1324854	1324854
UN	331	.	REL606	1324856	1324856
UN	332	.	REL606	1324858	1324858
UN	333	.	REL606	1324861	1325222
UN	334	.	REL606	1325224	1325224
UN	335	.	REL606	1325231	1325233
UN	336	.	REL606	1325243	1325243
UN	337	.	REL606	1325245	1325245
UN	338	.	REL606	1325247	1325247
UN	339	.	REL606	1422820	1422820
UN	340	.	REL606	1422825	1423696
UN	341	.	REL606	1423700	1423700
UN	342	.	REL606	1423703	1423707
UN	343	.	REL606	1423711	1423712
UN	344	.	REL606	1425204	1425205
UN	345	.	REL606	1425207	1425212
UN	346	.	REL606	1425214	1425214
UN	347	.	REL606	1425217	1425217
UN	348	.	REL606	1425226	1425227
UN	349	.	REL606	1425230	1425230
UN	350	.	REL606	1425234	1425234
UN	351	.	REL606	1425239	1425239
UN	352	.	REL606	1428348	1428348
UN	353	.	REL606	1432174	1432174
UN	354	.	REL606	1432183	1432183
UN	355	.	REL606	1432196	1432196
UN	356	.	REL606	1432198	1432198
UN	357	.	REL606	1432200	1432200
UN	358	.	REL606	1432207	1432207
UN	359	.	REL606	1432211	1432212
UN	360	.	REL606	1432216	1432574
UN	361	.	REL606	1432577	1432579
UN	362	.	REL606	1432581	1432581
UN	363	.	REL606	1432583	1432583
UN	364	.	REL606	1432589	1432590
UN	365	.	REL606	1432594	1432596
UN	366	.	REL606	1432599	1432599
UN	367	.	REL606	1432604	1432604
UN	368	.	REL606	1432607	1432607
UN	369	.	REL606	1432609	1432609
UN	370	.	REL606	1432616	1432618
UN	371	.	REL606	1446837	1446838
UN	372	.	REL606	1446843	1446843
UN	373	.	REL606	1446846	1446855
UN	374	.	REL606	1446857	1446862
UN	375	.	REL606	1446864	1447677
UN	376	.	REL606	1447683	1447683
UN	377	.	REL606	1447688	1447692
UN	378	.	REL606	1447696	1447696
UN	379	.	REL606	1447700	1447700
UN	380	.	REL606	1447703	1447710
UN	381	.	REL606	1447712	1447712
UN	382	.	REL606	1447719	1447719
UN	383	.	REL606	1447725	1447725
UN	384	.	REL606	1456159	1456159
UN	385	.	REL606	1456167	1456168
UN	386	.	REL606	1456171	1471533
UN	387	.	REL606	1507240	1507240
UN	388	.	REL606	1507254	1507254
UN	389	.	REL606	1507265	1507268
UN	390	.	REL606	1507277	1507277
UN	391	.	REL606	1507279	1507279
UN	392	.	REL606	1507282	1507282
UN	393	.	REL606	1507284	1507285
UN	394	.	REL606	1507287	1509851
UN	395	.	REL606	1509854	1509857
UN	396	.	REL606	1509859	1509860
UN	397	.	REL606	1509863	1509863
UN	398	.	REL606	1509865	1509865
UN	399	.	REL606	1509868	1509869
UN	400	.	REL606	1509871	1509873
UN	401	.	REL606	1510150	1510150
UN	402	.	REL606	1510153	1510153
UN	403	.	REL606	1510159	1510159
UN	404	.	REL606	1510164	1510164
UN	405	.	REL606	1510171	1510171
UN	406	.	REL606	1510174	1510180
UN	407	.	REL606	1510182	1510347
UN	408	.	REL606	1510349	1510352
UN	409	.	REL606	1510355	1510356
UN	410	.	REL606	1510364	1510364
UN	411	.	REL606	1510367	1510367
UN	412	.	REL606	1510372	1510373
UN	413	.	REL606	1510390	1510390
UN	414	.	REL606	1613607	1613607
UN	415	.	REL606	1613610	1613610
UN	416	.	REL606	1613618	1613630
UN	417	.	REL606	1613633	1614559
UN	418	.	REL606	1614561	1614561
UN	419	.	REL606	1614566	1614566
UN	420	.	REL606	1614570	1614570
UN	421	.	REL606	1614862	1614862
UN	422	.	REL606	1614865	1614865
UN	423	.	REL606	1614867	1615791
UN	424	.	REL606	1672411	1672411
UN	425	.	REL606	1672413	1672414
UN	426	.	REL606	1672416	1672416
UN	427	.	REL606	1685208	1685208
UN	428	.	REL606	1685219	1685219
UN	429	.	REL606	1685229	1685229
UN	430	.	REL606	1685238	1685238
UN	431	.	REL606	1728471	1728471
UN	432	.	REL606	1728499	1729550
UN	433	.	REL606	1729552	1729556
UN	434	.	REL606	1729559	1729559
UN	435	.	REL606	1729561	1729561
UN	436	.	REL606	1774882	1774883
UN	437	.	REL606	1774887	1774888
UN	438	.	REL606	1774890	1774896
UN	439	.	REL606	1774899	1774900
UN	440	.	REL606	1774903	1775906
UN	441	.	REL606	1775908	1775915
UN	442	.	REL606	1775918	1775925
UN	443	.	REL606	1775927	1775930
UN	444	.	REL606	1775932	1775934
UN	445	.	REL606	1775936	1775940
UN	446	.	REL606	1856970	1856971
UN	447	.	REL606	1856973	1857861
UN	448	.	REL606	1857864	1857864
UN	449	.	REL606	1973166	1973167
UN	450	.	REL606	1973169	1973169
UN	451	.	REL606	1973171	1973171
UN	452	.	REL606	1973174	1973529
UN	453	.	REL606	1973534	1973534
UN	454	.	REL606	1973536	1973538
UN	455	.	REL606	1973547	1973548
UN	456	.	REL606	1973551	1973551
UN	457	.	REL606	1973554	1973554
UN	458	.	REL606	1973556	1973557
UN	459	.	REL606	1973559	1973560
UN	460	.	REL606	1973565	1973565
UN	461	.	REL606	1973568	1973570
UN	462	.	REL606	2063196	2063198
UN	463	.	REL606	2063201	2063201
UN	464	.	REL606	2063208	2063213
UN	465	.	REL606	2063215	2064214
UN	466	.	REL606	2064216	2064222
UN	467	.	REL606	2064237	2064237
UN	468	.	REL606	2070820	2070820
UN	469	.	REL606	2070823	2070823
UN	470	.	REL606	2070831	2070831
UN	471	.	REL606	2070835	2070839
UN	472	.	REL606	2070843	2070844
UN	473	.	REL606	2070846	2070847
UN	474	.	REL606	2070853	2070862
UN	475	.	REL606	2070864	2071178
UN	476	.	REL606	2071185	2071185
UN	477	.	REL606	2085295	2085295
UN	478	.	REL606	2085301	2085301
UN	479	.	REL606	2085303	2085684
UN	480	.	REL606	2085688	2085688
UN	481	.	REL606	2085707	2085707
UN	482	.	REL606	2204949	2204951
UN	483	.	REL606	2204953	2204955
UN	484	.	REL606	2204957	2204957
UN	485	.	REL606	2204960	2204960
UN	486	.	REL606	2204964	2204965
UN	487	.	REL606	2204969	2204972
UN	488	.	REL606	2204975	2205259
UN	489	.	REL606	2205261	2205263
UN	490	.	REL606	2205265	2205266
UN	491	.	REL606	2205269	2205269
UN	492	.	REL606	2205272	2205272
UN	493	.	REL606	2205275	2205277
UN	494	.	REL606	2205280	2205280
UN	495	.	REL606	2205282	2205282
UN	496	.	REL606	2205284	2205284
UN	497	.	REL606	2205286	2205286
UN	498	.	REL606	2205288	2205288
UN	499	.	REL606	2205292	2205295
UN	500	.	REL606	2205297	2205297
UN	501	.	REL606	2205300	2205300
UN	502	.	REL606	2205303	2205303
UN	503	.	REL606	2205313	2205314
UN	504	.	REL606	2205317	2205318
UN	505	.	REL606	2221913	2221914
UN	506	.	REL606	2221916	2221916
UN	507	.	REL606	2337155	2339534
UN	508	.	REL606	2349652	2349652
UN	509	.	REL606	2349674	2349675
UN	510	.	REL606	2349678	2350012
UN	511	.	REL606	2350017	2350018
UN	512	.	REL606	2350020	2350021
UN	513	.	REL606	2350025	2350025
UN	514	.	REL606	2350028	2350028
UN	515	.	REL606	2350030	2350030
UN	516	.	REL606	2350039	2350039
UN	517	.	REL606	2350041	2350042
UN	518	.	REL606	2379038	2379038
UN	519	.	REL606	2379056	2379056
UN	520	.	REL606	2379059	2379059
UN	521	.	REL606	2379061	2379064
UN	522	.	REL606	2379066	2379066
UN	523	.	REL606	2379068	2379072
UN	524	.	REL606	2379074	2379075
UN	525	.	REL606	2379077	2379078
UN	526	.	REL606	2379080	2379080
UN	527	.	REL606	2379083	2379084
UN	528	.	REL606	2379086	2379087
UN	529	.	REL606	2379089	2379090
UN	530	.	REL606	2379104	2379104
UN	531	.	REL606	2379134	2379134
UN	532	.	REL606	2379158	2379158
UN	533	.	REL606	2390689	2390690
UN	534	.	REL606	2390693	2390701
UN	535	.	REL606	2390706	2390707
UN	536	.	REL606	2390711	2390711
UN	537	.	REL606	2390713	2390714
UN	538	.	REL606	2390719	2390719
UN	539	.	REL606	2390723	2391593
UN	540	.	REL606	2391595	2391595
UN	541	.	REL606	2391599	2391599
UN	542	.	REL606	2391602	2391607
UN	543	.	REL606	2391613	2391613
UN	544	.	REL606	2391622	2391622
UN	545	.	REL606	2511921	2511921
UN	546	.	REL606	2561609	2561611
UN	547	.	REL606	2561613	2561926
UN	548	.	REL606	2561948	2561948
UN	549	.	REL606	2591139	2595853
UN	550	.	REL606	2595855	2595861
UN	551	.	REL606	2595863	2595875
UN	552	.	REL606	2595878	2595880
UN	553	.	REL606	2595882	2595887
UN	554	.	REL606	2599381	2600333
UN	555	.	REL606	2600335	2600336
UN	556	.	REL606	2600340	2600342
UN	557	.	REL606	2600349	2600349
UN	558	.	REL606	2627699	2627699
UN	559	.	REL606	2627713	2627714
UN	560	.	REL606	2627723	2627723
UN	561	.	REL606	2627725	2627725
UN	562	.	REL606	2627730	2627732
UN	563	.	REL606	2627734	2627736
UN	564	.	REL606	2627739	2627941
UN	565	.	REL606	2627943	2627943
UN	566	.	REL606	2627946	2627952
UN	567	.	REL606	2627954	2627955
UN	568	.	REL606	2627957	2627959
UN	569	.	REL606	2627965	2627966
UN	570	.	REL606	2627975	2627975
UN	571	.	REL606	2717861	2717862
UN	572	.	REL606	2717876	2717877
UN	573	.	REL606	2717879	2717879
UN	574	.	REL606	2717887	2717887
UN	575	.	REL606	2717890	2717890
UN	576	.	REL606	2717895	2718803
UN	577	.	REL606	2718808	2718809
UN	578	.	REL606	2718828	2718828
UN	579	.	REL606	2718841	2718841
UN	580	.	REL606	2719408	2719408
UN	581	.	REL606	2719416	2719419
UN	582	.	REL606	2719421	2719422
UN	583	.	REL606	2719425	2719425
UN	584	.	REL606	2719427	2719429
UN	585	.	REL606	2719431	2719433
UN	586	.	REL606	2719435	2720536
UN	587	.	REL606	2720544	2720544
UN	588	.	REL606	2720549	2720549
UN	589	.	REL606	2764470	2764470
UN	590	.	REL606	2764476	2764476
UN	591	.	REL606	2764481	2764481
UN	592	.	REL606	2764485	2764485
UN	593	.	REL606	2764487	2764487
UN	594	.	REL606	2767124	2767126
UN	595	.	REL606	2767132	2767132
UN	596	.	REL606	2767135	2767136
UN	597	.	REL606	2767138	2767141
UN	598	.	REL606	2767143	2767562
UN	599	.	REL606	2767564	2767569
UN	600	.	REL606	2767571	2767571
UN	601	.	REL606	2767576	2767576
UN	602	.	REL606	2767581	2767581
UN	603	.	REL606	2786916	2786922
UN	604	.	REL606	2786929	2786954
UN	605	.	REL606	2786961	2786961
UN	606	.	REL606	2786964	2786964
UN	607	.	REL606	2786966	2786966
UN	608	.	REL606	2827637	2827637
UN	609	.	REL606	2827666	2827666
UN	610	.	REL606	2827668	2827669
UN	611	.	REL606	2827671	2828561
UN	612	.	REL606	2828572	2828574
UN	613	.	REL606	2828576	2828576
UN	614	.	REL606	2828578	2828578
UN	615	.	REL606	2828588	2828588
UN	616	.	REL606	2844571	2844571
UN	617	.	REL606	2844573	2844573
UN	618	.	REL606	2844576	2844576
UN	619	.	REL606	2844579	2844579
UN	620	.	REL606	2844581	2844582
UN	621	.	REL606	2844585	2844586
UN	622	.	REL606	2844588	2844589
UN	623	.	REL606	2844591	2844592
UN	624	.	REL606	2844597	2844601
UN	625	.	REL606	2844605	2844605
UN	626	.	REL606	2844607	2845634
UN	627	.	REL606	2845640	2845640
UN	628	.	REL606	2845642	2845643
UN	629	.	REL606	2916794	2916794
UN	630	.	REL606	2962215	2962216
UN	631	.	REL606	2962219	2962225
UN	632	.	REL606	2962227	2962230
UN	633	.	REL606	2962232	2976474
UN	634	.	REL606	3196572	3196572
UN	635	.	REL606	3196582	3196582
UN	636	.	REL606	3196584	3196584
UN	637	.	REL606	3196588	3196588
UN	638	.	REL606	3196597	3196597
UN	639	.	REL606	3196601	3196601
UN	640	.	REL606	3196609	3196609
UN	641	.	REL606	3196620	3197627
UN	642	.	REL606	3197629	3197629
UN	643	.	REL606	3197633	3197633
UN	644	.	REL606	3281629	3281629
UN	645	.	REL606	3281655	3281655
UN	646	.	REL606	3281657	3281663
UN	647	.	REL606	3281665	3281671
UN	648	.	REL606	3281673	3281673
UN	649	.	REL606	3281675	3281685
UN	650	.	REL606	3281690	3281691
UN	651	.	REL606	3281693	3283923
UN	652	.	REL606	3283925	3283925
UN	653	.	REL606	3283928	3283932
UN	654	.	REL606	3283934	3283934
UN	655	.	REL606	3283936	3283936
UN	656	.	REL606	3283938	3283939
UN	657	.	REL606	3283941	3283943
UN	658	.	REL606	3283966	3283966
UN	659	.	REL606	3284361	3284361
UN	660	.	REL606	3284371	3286191
UN	661	.	REL606	3286194	3286195
UN	662	.	REL606	3286199	3286199
UN	663	.	REL606	3286201	3286202
UN	664	.	REL606	3286205	3286205
UN	665	.	REL606	3286208	3286208
UN	666	.	REL606	3286398	3286398
UN	667	.	REL606	3286464	3286464
UN	668	.	REL606	3286502	3286502
UN	669	.	REL606	3328224	3328224
UN	670	.	REL606	3328229	3328230
UN	671	.	REL606	3328233	3328373
UN	672	.	REL606	3328377	3328377
UN	673	.	REL606	3328383	3328383
UN	674	.	REL606	3328387	3328387
UN	675	.	REL606	3328394	3328394
UN	676	.	REL606	3363457	3363457
UN	677	.	REL606	3363461	3363461
UN	678	.	REL606	3363466	3363466
UN	679	.	REL606	3363469	3363469
UN	680	.	REL606	3363472	3363472
UN	681	.	REL606	3363474	3363474
UN	682	.	REL606	3363476	3363791
UN	683	.	REL606	3363794	3363794
UN	684	.	REL606	3363797	3363797
UN	685	.	REL606	3363800	3363800
UN	686	.	REL606	3363804	3363804
UN	687	.	REL606	3422142	3422142
UN	688	.	REL606	3447327	3447327
UN	689	.	REL606	3447332	3447332
UN	690	.	REL606	3447334	3447334
UN	691	.	REL606	3447336	3447336
UN	692	.	REL606	3447339	3447340
UN	693	.	REL606	3447345	3448223
UN	694	.	REL606	3448225	3448229
UN	695	.	REL606	3481193	3481193
UN	696	.	REL606	3481195	3481195
UN	697	.	REL606	3481199	3484500
UN	698	.	REL606	3527677	3527677
UN	699	.	REL606	3527701	3527703
UN	700	.	REL606	3527711	3527711
UN	701	.	REL606	3527713	3527714
UN	702	.	REL606	3527729	3527731
UN	703	.	REL606	3582406	3582406
UN	704	.	REL606	3582438	3582438
UN	705	.	REL606	3582449	3582449
UN	706	.	REL606	3582453	3582454
UN	707	.	REL606	3582457	3582464
UN	708	.	REL606	3582466	3583469
UN	709	.	REL606	3583472	3583476
UN	710	.	REL606	3583479	3583481
UN	711	.	REL606	3583489	3583489
UN	712	.	REL606	3628289	3629734
UN	713	.	REL606	3629950	3630636
UN	714	.	REL606	3630638	3630643
UN	715	.	REL606	3630645	3630647
UN	716	.	REL606	3630650	3630650
UN	717	.	REL606	3630652	3630656
UN	718	.	REL606	3630658	3630658
UN	719	.	REL606	3630663	3630663
UN	720	.	REL606	3630674	3630674
UN	721	.	REL606	3630683	3630683
UN	722	.	REL606	3630686	3630686
UN	723	.	REL606	3631193	3631193
UN	724	.	REL606	3631201	3631201
UN	725	.	REL606	3631205	3631205
UN	726	.	REL606	3631211	3631218
UN	727	.	REL606	3631220	3631591
UN	728	.	REL606	3631594	3631594
UN	729	.	REL606	3631598	3631598
UN	730	.	REL606	3631601	3631601
UN	731	.	REL606	3631606	3631606
UN	732	.	REL606	3647516	3647516
UN	733	.	REL606	3647521	3647521
UN	734	.	REL606	3673977	3673977
UN	735	.	REL606	3673979	3673979
UN	736	.	REL606	3673981	3673981
UN	737	.	REL606	3673984	3674326
UN	738	.	REL606	3674328	3674328
UN	739	.	REL606	3674331	3674331
UN	740	.	REL606	3674333	3674333
UN	741	.	REL606	3674335	3674336
UN	742	.	REL606	3826133	3826133
UN	743	.	REL606	3826149	3826149
UN	744	.	REL606	3826160	3826166
UN	745	.	REL606	3826168	3826170
UN	746	.	REL606	3826172	3827170
UN	747	.	REL606	3827173	3827174
UN	748	.	REL606	3827176	3827178
UN	749	.	REL606	3827180	3827180
UN	750	.	REL606	3827182	3827182
UN	751	.	REL606	3827185	3827186
UN	752	.	REL606	3829509	3829511
UN	753	.	REL606	3829513	3834355
UN	754	.	REL606	3939715	3939715
UN	755	.	REL606	3939727	3939727
UN	756	.	REL606	3939743	3939743
UN	757	.	REL606	3939749	3939749
UN	758	.	REL606	3939751	3939751
UN	759	.	REL606	3939756	3941293
UN	760	.	REL606	3941295	3941298
UN	761	.	REL606	3941300	3941300
UN	762	.	REL606	3941302	3941302
UN	763	.	REL606	3941306	3941307
UN	764	.	REL606	3941309	3941310
UN	765	.	REL606	3941312	3941316
UN	766	.	REL606	3941713	3941713
UN	767	.	REL606	3941730	3941730
UN	768	.	REL606	3941738	3941738
UN	769	.	REL606	3941742	3941742
UN	770	.	REL606	3941744	3941744
UN	771	.	REL606	3941746	3941864
UN	772	.	REL606	3941866	3941867
UN	773	.	REL606	3941869	3941873
UN	774	.	REL606	3941876	3941878
UN	775	.	REL606	3941888	3941888
UN	776	.	REL606	3941894	3941894
UN	777	.	REL606	3942100	3942101
UN	778	.	REL606	3942103	3942103
UN	779	.	REL606	3942107	3942107
UN	780	.	REL606	3942109	3942111
UN	781	.	REL606	3942113	3942119
UN	782	.	REL606	3942123	3942125
UN	783	.	REL606	3942129	3942131
UN	784	.	REL606	3942133	3942136
UN	785	.	REL606	3942138	3942140
UN	786	.	REL606	3942142	3943048
UN	787	.	REL606	3944252	3944252
UN	788	.	REL606	3944269	3944272
UN	789	.	REL606	3944277	3944277
UN	790	.	REL606	3944279	3944279
UN	791	.	REL606	3944281	3944282
UN	792	.	REL606	3944285	3944785
UN	793	.	REL606	3944787	3944787
UN	794	.	REL606	3944789	3944789
UN	795	.	REL606	3944791	3944799
UN	796	.	REL606	3944802	3944802
UN	797	.	REL606	3944804	3944804
UN	798	.	REL606	3944806	3944809
UN	799	.	REL606	3944812	3944812
UN	800	.	REL606	3944817	3944817
UN	801	.	REL606	4036277	4036277
UN	802	.	REL606	4036279	4036279
UN	803	.	REL606	4036281	4036282
UN	804	.	REL606	4036284	4036285
UN	805	.	REL606	4036287	4036287
UN	806	.	REL606	4036289	4036290
UN	807	.	REL606	4036294	4036294
UN	808	.	REL606	4036303	4036306
UN	809	.	REL606	4036309	4036309
UN	810	.	REL606	4036311	4036313
UN	811	.	REL606	4036315	4036316
UN	812	.	REL606	4036318	4036321
UN	813	.	REL606	4036324	4036328
UN	814	.	REL606	4036330	4037461
UN	815	.	REL606	4037475	4037476
UN	816	.	REL606	4037481	4037481
UN	817	.	REL606	4073858	4075365
UN	818	.	REL606	4075372	4075372
UN	819	.	REL606	4075377	4075377
UN	820	.	REL606	4075388	4075388
UN	821	.	REL606	4076361	4076363
UN	822	.	REL606	4076373	4076373
UN	823	.	REL606	4076378	4076378
UN	824	.	REL606	4076381	4077336
UN	825	.	REL606	4077343	4077343
UN	826	.	REL606	4077670	4077670
UN	827	.	REL606	4077672	4077672
UN	828	.	REL606	4077675	4078831
UN	829	.	REL606	4078833	4078833
UN	830	.	REL606	4078836	4078836
UN	831	.	REL606	4083575	4083575
UN	832	.	REL606	4083589	4083589
UN	833	.	REL606	4083591	4083592
UN	834	.	REL606	4083595	4083595
UN	835	.	REL606	4083607	4083607
UN	836	.	REL606	4083610	4083700
UN	837	.	REL606	4083704	4083706
UN	838	.	REL606	4083708	4083710
UN	839	.	REL606	4083712	4083714
UN	840	.	REL606	4083716	4083716
UN	841	.	REL606	4083719	4083721
UN	842	.	REL606	4083726	4083727
UN	843	.	REL606	4115092	4115092
UN	844	.	REL606	4115103	4115103
UN	845	.	REL606	4115123	4120003
UN	846	.	REL606	4120005	4120005
UN	847	.	REL606	4120007	4120007
UN	848	.	REL606	4120017	4120020
UN	849	.	REL606	4120027	4120027
UN	850	.	REL606	4120029	4120033
UN	851	.	REL606	4120035	4120035
UN	852	.	REL606	4256888	4256892
UN	853	.	REL606	4343098	4344543
UN	854	.	REL606	4418408	4418449
UN	855	.	REL606	4418452	4418452
UN	856	.	REL606	4418455	4418456
UN	857	.	REL606	4418461	4418461
UN	858	.	REL606	4418465	4418465
UN	859	.	REL606	4418474	4418474
UN	860	.	REL606	4418481	4418483
UN	861	.	REL606	4418486	4418487
UN	862	.	REL606	4418489	4418491
UN	863	.	REL606	4418493	4418496
UN	864	.	REL606	4418503	4418505
UN	865	.	REL606	4418510	4418512
UN	866	.	REL606	4418514	4418515
UN	867	.	REL606	4418517	4418518
UN	868	.	REL606	4418547	4418547
UN	869	.	REL606	4434375	4434375
UN	870	.	REL606	4434381	4434382
UN	871	.	REL606	4434386	4434389
UN	872	.	REL606	4434391	4434391
UN	873	.	REL606	4434393	4434394
UN	874	.	REL606	4434397	4434402
UN	875	.	REL606	4434404	4434405
UN	876	.	REL606	4434408	4434408
UN	877	.	REL606	4434410	4434412
UN	878	.	REL606	4434416	4434735
UN	879	.	REL606	4434737	4434737
UN	880	.	REL606	4450605	4450605
UN	881	.	REL606	4450628	4450628
UN	882	.	REL606	4450631	4450631
UN	883	.	REL606	4450634	4450634
UN	884	.	REL606	4450638	4450641
UN	885	.	REL606	4450645	4450645
UN	886	.	REL606	4450647	4451010
UN	887	.	REL606	4503016	4504151
UN	888	.	REL606	4504158	4504159
UN	889	.	REL606	4504161	4504165
UN	890	.	REL606	4504168	4504171
UN	891	.	REL606	4504177	4504178
UN	892	.	REL606	4504198	4504198
