# Supplementary material for: Genomic and phenotypic evolution of Escherichia coli in a novel citrate-only resource environment
Source: eLife. 2020 May 29;9:e55414. doi: 10.7554/eLife.55414 (PMC7299349; doi:10.7554/eLife.55414)
Supplement: Supplementary file 5. [file elife-55414-supp5.zip › S4File_genomes-by-environment/DM0-gd/ZDBp901_minus_ZDB69.gd]

#=GENOME_DIFF	1.0
#=TITLE	ZDBp901_minus_ZDB69
SNP	1	20	REL606	249356	A	gene_name=fadE/lpcA	gene_position=intergenic (-36/-204)	gene_product=acyl-CoA dehydrogenase/phosphoheptose isomerase	gene_strand=</>	genes_promoter=fadE	locus_tag=ECB_00216/ECB_00217	locus_tags_promoter=ECB_00216	mutation_category=snp_intergenic	position_end=249356	position_start=249356	snp_type=intergenic
MOB	2	133,134	REL606	464051	IS150	1	3	gene_name=priC	gene_position=coding (274-276/528 nt)	gene_product=primosomal replication protein N''	gene_strand=<	genes_inactivated=priC	locus_tag=ECB_00418	locus_tags_inactivated=ECB_00418	mutation_category=mobile_element_insertion	position_end=464053	position_start=464051	repeat_size=1443
MOB	3	159,161	REL606	681779	IS150	1	3	gene_name=asnB	gene_position=coding (513-515/1665 nt)	gene_product=asparagine synthetase B	gene_strand=<	genes_inactivated=asnB	locus_tag=ECB_00631	locus_tags_inactivated=ECB_00631	mutation_category=mobile_element_insertion	position_end=681781	position_start=681779	repeat_size=1443
SNP	4	27	REL606	735572	C	aa_new_seq=A	aa_position=237	aa_ref_seq=S	codon_new_seq=GCC	codon_number=237	codon_position=1	codon_ref_seq=TCC	gene_name=gltA	gene_position=709	gene_product=citrate synthase	gene_strand=<	genes_overlapping=gltA	locus_tag=ECB_00680	locus_tags_overlapping=ECB_00680	mutation_category=snp_nonsynonymous	position_end=735572	position_start=735572	snp_type=nonsynonymous	transl_table=11
SNP	5	28	REL606	736121	T	aa_new_seq=K	aa_position=54	aa_ref_seq=E	codon_new_seq=AAA	codon_number=54	codon_position=1	codon_ref_seq=GAA	gene_name=gltA	gene_position=160	gene_product=citrate synthase	gene_strand=<	genes_overlapping=gltA	locus_tag=ECB_00680	locus_tags_overlapping=ECB_00680	mutation_category=snp_nonsynonymous	position_end=736121	position_start=736121	snp_type=nonsynonymous	transl_table=11
MOB	6	160,162	REL606	923167	IS150	1	3	gene_name=ybjR	gene_position=coding (527-529/831 nt)	gene_product=predicted amidase and lipoprotein	gene_strand=>	genes_inactivated=ybjR	locus_tag=ECB_00872	locus_tags_inactivated=ECB_00872	mutation_category=mobile_element_insertion	position_end=923169	position_start=923167	repeat_size=1443
INS	7	31	REL606	1216074	T	gene_name=ycgF	gene_position=coding (584/1212 nt)	gene_product=predicted FAD-binding phosphodiesterase	gene_strand=<	genes_inactivated=ycgF	locus_tag=ECB_01138	locus_tags_inactivated=ECB_01138	mutation_category=small_indel	position_end=1216074	position_start=1216074	repeat_length=1	repeat_new_copies=8	repeat_ref_copies=7	repeat_seq=T
DEL	8	79	REL606	1457389	11725	between=IS150	gene_name=[acpD]–insJ-2	gene_product=[acpD],hrpA,ydcF,aldA,gapC,insA-12,insB-12,cybB,ydcA,hokB,mokB,insK-2,insJ-2	genes_inactivated=acpD,hrpA,ydcF,aldA,gapC,insA-12,insB-12,cybB,ydcA,hokB,mokB,insK-2,insJ-2	locus_tag=[ECB_01367]–[ECB_00619_6]	locus_tags_inactivated=ECB_01367,ECB_01368,ECB_01369,ECB_01370,ECB_01371,ECB_01372,ECB_01373,ECB_01374,ECB_01375,ECB_01376,ECB_01377,ECB_00620_6,ECB_00619_6	mutation_category=large_deletion	position_end=1469113	position_start=1457389
MOB	9	144,371	REL606	3109394	IS150	-1	4	gene_name=yqjA	gene_position=coding (245-248/663 nt)	gene_product=conserved inner membrane protein	gene_strand=>	genes_inactivated=yqjA	locus_tag=ECB_02964	locus_tags_inactivated=ECB_02964	mutation_category=mobile_element_insertion	position_end=3109397	position_start=3109394	repeat_size=1443
MOB	12	145,402	REL606	3501352	IS150	1	3	gene_name=yhiO	gene_position=coding (188-190/336 nt)	gene_product=universal stress protein UspB	gene_strand=<	genes_inactivated=yhiO	ins_start=A	locus_tag=ECB_03343	locus_tags_inactivated=ECB_03343	mutation_category=mobile_element_insertion	position_end=3501354	position_start=3501352	repeat_size=1443
SNP	13	70	REL606	4090512	A	aa_new_seq=H	aa_position=758	aa_ref_seq=R	codon_new_seq=CAT	codon_number=758	codon_position=2	codon_ref_seq=CGT	gene_name=rpoB	gene_position=2273	gene_product=DNA-directed RNA polymerase subunit beta	gene_strand=>	genes_overlapping=rpoB	locus_tag=ECB_03863	locus_tags_overlapping=ECB_03863	mutation_category=snp_nonsynonymous	position_end=4090512	position_start=4090512	snp_type=nonsynonymous	transl_table=11
MOB	14	146,450	REL606	4122754	IS150	-1	3	gene_name=aceB	gene_position=coding (448-450/1602 nt)	gene_product=malate synthase	gene_strand=>	genes_inactivated=aceB	locus_tag=ECB_03886	locus_tags_inactivated=ECB_03886	mutation_category=mobile_element_insertion	position_end=4122756	position_start=4122754	repeat_size=1443
SNP	15	72	REL606	4134638	C	aa_new_seq=P	aa_position=198	aa_ref_seq=L	codon_new_seq=CCG	codon_number=198	codon_position=2	codon_ref_seq=CTG	gene_name=yjbB	gene_position=593	gene_product=predicted transporter	gene_strand=>	genes_overlapping=yjbB	locus_tag=ECB_03892	locus_tags_overlapping=ECB_03892	mutation_category=snp_nonsynonymous	position_end=4134638	position_start=4134638	snp_type=nonsynonymous	transl_table=11
DEL	16	465	REL606	4256901	5	gene_name=dcuS	gene_position=pseudogene (862-866/912 nt)	gene_product=sensor of fumarate two-component regulatory system; b4125_2	gene_strand=<	genes_overlapping=dcuS	locus_tag=ECB_03996_2	locus_tags_overlapping=ECB_03996_2	mutation_category=small_indel	position_end=4256905	position_start=4256901	repeat_length=5	repeat_new_copies=2	repeat_ref_copies=3	repeat_seq=CGCGG
MOB	17	482,483	REL606	4478024	IS150	-1	3	gene_name=mdoB	gene_position=coding (534-536/2292 nt)	gene_product=phosphoglycerol transferase I	gene_strand=<	genes_inactivated=mdoB	locus_tag=ECB_04236	locus_tags_inactivated=ECB_04236	mutation_category=mobile_element_insertion	position_end=4478026	position_start=4478024	repeat_size=1443
RA	18	.	REL606	72313	0	T	C	aa_new_seq=G	aa_position=92	aa_ref_seq=D	codon_new_seq=GGC	codon_number=92	codon_position=2	codon_ref_seq=GAC	consensus_score=741.1	frequency=1	gene_name=araA	gene_position=275	gene_product=L-arabinose isomerase	gene_strand=<	locus_tag=ECB_00064	major_base=C	major_cov=117/72	major_frequency=1.000e+00	minor_base=N	minor_cov=0/0	new_cov=117/72	new_seq=C	polymorphism_frequency=1.000e+00	polymorphism_score=NA	prediction=consensus	ref_cov=0/0	ref_seq=T	snp_type=nonsynonymous	total_cov=117/72	transl_table=11
RA	19	.	REL606	155943	0	T	G	aa_new_seq=A	aa_position=191	aa_ref_seq=A	bias_e_value=2.27627e-16	bias_p_value=5.03472e-23	codon_new_seq=GCC	codon_number=191	codon_position=3	codon_ref_seq=GCA	consensus_reject=FREQUENCY_CUTOFF	consensus_score=367.6	fisher_strand_p_value=8.93074e-25	frequency=2.921e-01	gene_name=yadL	gene_position=573	gene_product=predicted fimbrial-like adhesin protein	gene_strand=<	ks_quality_p_value=1	locus_tag=ECB_00136	major_base=T	major_cov=28/98	major_frequency=7.079e-01	minor_base=G	minor_cov=52/0	new_cov=52/0	new_seq=G	polymorphism_frequency=2.921e-01	polymorphism_score=62.0	prediction=polymorphism	ref_cov=28/98	ref_seq=T	snp_type=synonymous	total_cov=81/98	transl_table=11
RA	20	.	REL606	249356	0	C	A	bias_e_value=4512810	bias_p_value=0.998158	consensus_score=747.4	fisher_strand_p_value=1	frequency=1	gene_name=fadE/lpcA	gene_position=intergenic (-36/-204)	gene_product=acyl-CoA dehydrogenase/phosphoheptose isomerase	gene_strand=</>	ks_quality_p_value=0.939928	locus_tag=ECB_00216/ECB_00217	major_base=A	major_cov=81/106	major_frequency=9.947e-01	minor_base=G	minor_cov=0/1	new_cov=81/106	polymorphism_frequency=9.947e-01	polymorphism_score=-4.8	prediction=consensus	ref_cov=0/0	snp_type=intergenic	total_cov=81/107
RA	21	.	REL606	413549	0	T	G	bias_e_value=0.000863039	bias_p_value=1.9089e-10	consensus_reject=FREQUENCY_CUTOFF	consensus_score=339.0	fisher_strand_p_value=7.15945e-12	frequency=2.238e-01	ks_quality_p_value=1	major_base=T	major_cov=41/70	major_frequency=7.762e-01	minor_base=G	minor_cov=32/0	new_cov=32/0	no_show=1	polymorphism_frequency=2.238e-01	polymorphism_score=14.2	prediction=polymorphism	ref_cov=41/70	total_cov=73/70
RA	22	.	REL606	448506	0	A	C	bias_e_value=0.0159231	bias_p_value=3.52192e-09	consensus_reject=FREQUENCY_CUTOFF	consensus_score=248.8	fisher_strand_p_value=1.49066e-10	frequency=2.336e-01	ks_quality_p_value=1	major_base=A	major_cov=56/26	major_frequency=7.664e-01	minor_base=C	minor_cov=0/25	new_cov=0/25	no_show=1	polymorphism_frequency=2.336e-01	polymorphism_score=24.0	prediction=polymorphism	ref_cov=56/26	total_cov=56/51
RA	23	.	REL606	448737	0	T	C	consensus_score=681.0	frequency=1	gene_name=tesB/ybaY	gene_position=intergenic (-62/-156)	gene_product=acyl-CoA thioesterase II/predicted outer membrane lipoprotein	gene_strand=</>	locus_tag=ECB_00404/ECB_00405	major_base=C	major_cov=71/103	major_frequency=1.000e+00	minor_base=N	minor_cov=0/0	new_cov=71/103	polymorphism_frequency=1.000e+00	polymorphism_score=NA	prediction=consensus	ref_cov=0/0	snp_type=intergenic	total_cov=71/103
RA	24	.	REL606	472448	0	A	G	aa_new_seq=E	aa_position=294	aa_ref_seq=K	bias_e_value=9.34501e-06	bias_p_value=2.06696e-12	codon_new_seq=GAA	codon_number=294	codon_position=1	codon_ref_seq=AAA	consensus_reject=FREQUENCY_CUTOFF	consensus_score=252.1	fisher_strand_p_value=6.59313e-14	frequency=2.544e-01	gene_name=hemH	gene_position=880	gene_product=ferrochelatase	gene_strand=>	ks_quality_p_value=1	locus_tag=ECB_00426	major_base=A	major_cov=21/64	major_frequency=7.456e-01	minor_base=G	minor_cov=29/0	new_cov=29/0	new_seq=G	polymorphism_frequency=2.544e-01	polymorphism_score=16.8	prediction=polymorphism	ref_cov=21/64	ref_seq=A	snp_type=nonsynonymous	total_cov=50/64	transl_table=11
RA	25	.	REL606	627185	0	G	A	aa_new_seq=I	aa_position=341	aa_ref_seq=T	bias_e_value=1809790	bias_p_value=0.400294	codon_new_seq=ATA	codon_number=341	codon_position=2	codon_ref_seq=ACA	consensus_reject=FREQUENCY_CUTOFF	consensus_score=1668.3	fisher_strand_p_value=0.160657	frequency=7.544e-01	gene_name=citT	gene_position=1022	gene_product=citrate:succinate antiporter	gene_strand=<	ks_quality_p_value=0.824704	locus_tag=ECB_00580	major_base=A	major_cov=279/326	major_frequency=7.544e-01	minor_base=G	minor_cov=79/118	new_cov=279/326	new_seq=A	polymorphism_frequency=7.544e-01	polymorphism_score=inf	prediction=polymorphism	ref_cov=79/118	ref_seq=G	snp_type=nonsynonymous	total_cov=359/444	transl_table=11
RA	26	.	REL606	632402	0	A	T	bias_e_value=0.00691643	bias_p_value=1.5298e-09	consensus_reject=FREQUENCY_CUTOFF	consensus_score=244.3	fisher_strand_p_value=6.24492e-11	frequency=2.165e-01	ks_quality_p_value=1	major_base=A	major_cov=18/58	major_frequency=7.835e-01	minor_base=T	minor_cov=21/0	new_cov=21/0	no_show=1	polymorphism_frequency=2.165e-01	polymorphism_score=21.1	prediction=polymorphism	ref_cov=18/58	total_cov=39/58
RA	27	.	REL606	735572	0	A	C	aa_new_seq=A	aa_position=237	aa_ref_seq=S	codon_new_seq=GCC	codon_number=237	codon_position=1	codon_ref_seq=TCC	consensus_score=954.4	frequency=1	gene_name=gltA	gene_position=709	gene_product=citrate synthase	gene_strand=<	locus_tag=ECB_00680	major_base=C	major_cov=113/139	major_frequency=1.000e+00	minor_base=N	minor_cov=0/0	new_cov=113/139	new_seq=C	polymorphism_frequency=1.000e+00	polymorphism_score=NA	prediction=consensus	ref_cov=0/0	ref_seq=A	snp_type=nonsynonymous	total_cov=113/139	transl_table=11
RA	28	.	REL606	736121	0	C	T	aa_new_seq=K	aa_position=54	aa_ref_seq=E	bias_e_value=3178980	bias_p_value=0.703136	codon_new_seq=AAA	codon_number=54	codon_position=1	codon_ref_seq=GAA	consensus_score=775.5	fisher_strand_p_value=0.336788	frequency=1	gene_name=gltA	gene_position=160	gene_product=citrate synthase	gene_strand=<	ks_quality_p_value=0.999514	locus_tag=ECB_00680	major_base=T	major_cov=64/128	major_frequency=9.948e-01	minor_base=C	minor_cov=1/0	new_cov=64/128	new_seq=T	polymorphism_frequency=9.948e-01	polymorphism_score=-5.2	prediction=consensus	ref_cov=1/0	ref_seq=C	snp_type=nonsynonymous	total_cov=65/128	transl_table=11
RA	29	.	REL606	1005127	0	A	C	bias_e_value=26.0127	bias_p_value=5.75357e-06	consensus_reject=FREQUENCY_CUTOFF	consensus_score=106.7	fisher_strand_p_value=3.63519e-07	frequency=4.353e-01	gene_name=ompF/asnS	gene_position=intergenic (-32/+570)	gene_product=outer membrane porin 1a (Ia;b;F)/asparaginyl-tRNA synthetase	gene_strand=</<	ks_quality_p_value=1	locus_tag=ECB_00933/ECB_00934	major_base=A	major_cov=22/26	major_frequency=5.647e-01	minor_base=C	minor_cov=0/37	new_cov=0/37	polymorphism_frequency=4.353e-01	polymorphism_score=25.1	prediction=polymorphism	ref_cov=22/26	snp_type=intergenic	total_cov=22/64
RA	30	.	REL606	1020103	0	T	G	bias_e_value=6.84943e-10	bias_p_value=1.51498e-16	consensus_reject=FREQUENCY_CUTOFF	consensus_score=295.2	fisher_strand_p_value=3.68222e-18	frequency=2.435e-01	ks_quality_p_value=1	major_base=T	major_cov=11/76	major_frequency=7.565e-01	minor_base=G	minor_cov=28/0	new_cov=28/0	no_show=1	polymorphism_frequency=2.435e-01	polymorphism_score=27.2	prediction=polymorphism	ref_cov=11/76	total_cov=39/76
RA	31	.	REL606	1216067	1	.	T	bias_e_value=3827560	bias_p_value=0.846591	consensus_score=531.8	fisher_strand_p_value=1	frequency=1	gene_name=ycgF	gene_position=coding (591/1212 nt)	gene_product=predicted FAD-binding phosphodiesterase	gene_strand=<	ks_quality_p_value=0.500025	locus_tag=ECB_01138	major_base=T	major_cov=75/57	major_frequency=9.925e-01	minor_base=.	minor_cov=1/0	new_cov=75/57	polymorphism_frequency=9.925e-01	polymorphism_score=-3.3	prediction=consensus	ref_cov=1/0	total_cov=76/57
RA	32	.	REL606	1288647	0	T	G	bias_e_value=3.08749e-13	bias_p_value=6.82901e-20	consensus_reject=FREQUENCY_CUTOFF	consensus_score=442.1	fisher_strand_p_value=1.39303e-21	frequency=2.829e-01	gene_name=narI/ECB_01206	gene_position=intergenic (+38/-145)	gene_product=nitrate reductase 1, gamma (cytochrome b(NR)) subunit/hypothetical protein	gene_strand=>/>	ks_quality_p_value=1	locus_tag=ECB_01205/ECB_01206	major_base=T	major_cov=49/98	major_frequency=7.171e-01	minor_base=G	minor_cov=58/0	new_cov=58/0	polymorphism_frequency=2.829e-01	polymorphism_score=25.7	prediction=polymorphism	ref_cov=49/98	snp_type=intergenic	total_cov=109/98
RA	33	.	REL606	1347144	0	A	T	bias_e_value=4.44315	bias_p_value=9.82751e-07	consensus_reject=FREQUENCY_CUTOFF	consensus_score=185.4	fisher_strand_p_value=5.55011e-08	frequency=2.105e-01	ks_quality_p_value=1	major_base=A	major_cov=16/44	major_frequency=7.895e-01	minor_base=T	minor_cov=16/0	new_cov=16/0	no_show=1	polymorphism_frequency=2.105e-01	polymorphism_score=25.9	prediction=polymorphism	ref_cov=16/44	total_cov=32/44
RA	34	.	REL606	1490899	0	A	G	aa_new_seq=G	aa_position=55	aa_ref_seq=G	bias_e_value=5.8718e-26	bias_p_value=1.29874e-32	codon_new_seq=GGG	codon_number=55	codon_position=3	codon_ref_seq=GGA	consensus_reject=FREQUENCY_CUTOFF	consensus_score=167.1	fisher_strand_p_value=1.6484e-34	frequency=3.986e-01	gene_name=ydcU	gene_position=165	gene_product=predicted spermidine/putrescine transporter subunit	gene_strand=>	ks_quality_p_value=1	locus_tag=ECB_01399	major_base=A	major_cov=5/81	major_frequency=6.014e-01	minor_base=G	minor_cov=57/0	new_cov=57/0	new_seq=G	polymorphism_frequency=3.986e-01	polymorphism_score=114.5	prediction=polymorphism	ref_cov=5/81	ref_seq=A	snp_type=synonymous	total_cov=62/81	transl_table=11
RA	35	.	REL606	1490904	0	A	T	aa_new_seq=F	aa_position=57	aa_ref_seq=Y	bias_e_value=6.9128e-15	bias_p_value=1.52899e-21	codon_new_seq=TTT	codon_number=57	codon_position=2	codon_ref_seq=TAT	consensus_reject=FREQUENCY_CUTOFF	consensus_score=257.1	fisher_strand_p_value=2.89046e-23	frequency=2.880e-01	gene_name=ydcU	gene_position=170	gene_product=predicted spermidine/putrescine transporter subunit	gene_strand=>	ks_quality_p_value=1	locus_tag=ECB_01399	major_base=A	major_cov=9/80	major_frequency=7.120e-01	minor_base=T	minor_cov=36/0	new_cov=36/0	new_seq=T	polymorphism_frequency=2.880e-01	polymorphism_score=69.0	prediction=polymorphism	ref_cov=9/80	ref_seq=A	snp_type=nonsynonymous	total_cov=45/80	transl_table=11
RA	36	.	REL606	1510660	0	A	C	bias_e_value=0.0112581	bias_p_value=2.49009e-09	consensus_reject=FREQUENCY_CUTOFF	consensus_score=379.5	fisher_strand_p_value=1.03803e-10	frequency=2.069e-01	ks_quality_p_value=1	major_base=A	major_cov=76/39	major_frequency=7.931e-01	minor_base=C	minor_cov=1/29	new_cov=1/29	no_show=1	polymorphism_frequency=2.069e-01	polymorphism_score=52.8	prediction=polymorphism	ref_cov=76/39	total_cov=77/68
RA	37	.	REL606	1688229	0	A	C	aa_new_seq=P	aa_position=92	aa_ref_seq=T	bias_e_value=1.73546e-19	bias_p_value=3.83853e-26	codon_new_seq=CCC	codon_number=92	codon_position=1	codon_ref_seq=ACC	consensus_reject=FREQUENCY_CUTOFF	consensus_score=288.9	fisher_strand_p_value=6.02823e-28	frequency=3.233e-01	gene_name=nth	gene_position=274	gene_product=DNA glycosylase and apyrimidinic (AP) lyase (endonuclease III)	gene_strand=>	ks_quality_p_value=1	locus_tag=ECB_01603	major_base=A	major_cov=83/7	major_frequency=6.767e-01	minor_base=C	minor_cov=0/43	new_cov=0/43	new_seq=C	polymorphism_frequency=3.233e-01	polymorphism_score=35.3	prediction=polymorphism	ref_cov=83/7	ref_seq=A	snp_type=nonsynonymous	total_cov=83/50	transl_table=11
RA	38	.	REL606	1750983	0	G	C	bias_e_value=34.9407	bias_p_value=7.72829e-06	consensus_reject=FREQUENCY_CUTOFF	consensus_score=205.8	fisher_strand_p_value=4.98205e-07	frequency=2.391e-01	ks_quality_p_value=1	major_base=G	major_cov=30/40	major_frequency=7.609e-01	minor_base=C	minor_cov=22/0	new_cov=22/0	no_show=1	polymorphism_frequency=2.391e-01	polymorphism_score=27.2	prediction=polymorphism	ref_cov=30/40	total_cov=52/40
RA	39	.	REL606	1802082	0	G	T	bias_e_value=57.9487	bias_p_value=1.28173e-05	consensus_reject=FREQUENCY_CUTOFF	consensus_score=190.9	fisher_strand_p_value=8.56151e-07	frequency=2.278e-01	ks_quality_p_value=1	major_base=G	major_cov=23/38	major_frequency=7.722e-01	minor_base=T	minor_cov=18/0	new_cov=18/0	no_show=1	polymorphism_frequency=2.278e-01	polymorphism_score=27.3	prediction=polymorphism	ref_cov=23/38	total_cov=41/38
RA	40	.	REL606	2007927	0	T	G	bias_e_value=8.65748e-11	bias_p_value=1.91489e-17	consensus_reject=FREQUENCY_CUTOFF	consensus_score=272.8	fisher_strand_p_value=4.4263e-19	frequency=2.336e-01	ks_quality_p_value=1	major_base=T	major_cov=6/76	major_frequency=7.664e-01	minor_base=G	minor_cov=25/0	new_cov=25/0	no_show=1	polymorphism_frequency=2.336e-01	polymorphism_score=24.6	prediction=polymorphism	ref_cov=6/76	total_cov=31/76
RA	41	.	REL606	2173900	0	A	C	aa_new_seq=P	aa_position=25	aa_ref_seq=T	bias_e_value=7.90695e-23	bias_p_value=1.74888e-29	codon_new_seq=CCC	codon_number=25	codon_position=1	codon_ref_seq=ACC	consensus_reject=FREQUENCY_CUTOFF	consensus_score=443.6	fisher_strand_p_value=2.44649e-31	frequency=2.742e-01	gene_name=yejH	gene_position=73	gene_product=predicted ATP-dependet helicase	gene_strand=>	ks_quality_p_value=1	locus_tag=ECB_02114	major_base=A	major_cov=118/17	major_frequency=7.258e-01	minor_base=C	minor_cov=0/51	new_cov=0/51	new_seq=C	polymorphism_frequency=2.742e-01	polymorphism_score=59.7	prediction=polymorphism	ref_cov=118/17	ref_seq=A	snp_type=nonsynonymous	total_cov=118/68	transl_table=11
RA	42	.	REL606	2238337	0	A	C	bias_e_value=9.56491e-11	bias_p_value=2.1156e-17	consensus_reject=FREQUENCY_CUTOFF	consensus_score=334.1	fisher_strand_p_value=4.90181e-19	frequency=2.531e-01	gene_name=inaA/yfaH	gene_position=intergenic (-149/-66)	gene_product=hypothetical protein/hypothetical protein	gene_strand=</>	ks_quality_p_value=1	locus_tag=ECB_02163/ECB_02164	major_base=A	major_cov=90/31	major_frequency=7.469e-01	minor_base=C	minor_cov=0/41	new_cov=0/41	polymorphism_frequency=2.531e-01	polymorphism_score=63.8	prediction=polymorphism	ref_cov=90/31	snp_type=intergenic	total_cov=90/72
RA	43	.	REL606	2262442	0	A	C	aa_new_seq=G	aa_position=361	aa_ref_seq=G	bias_e_value=6.37984e-10	bias_p_value=1.41111e-16	codon_new_seq=GGG	codon_number=361	codon_position=3	codon_ref_seq=GGT	consensus_reject=FREQUENCY_CUTOFF	consensus_score=345.7	fisher_strand_p_value=3.42372e-18	frequency=2.733e-01	gene_name=menE	gene_position=1083	gene_product=O-succinylbenzoic acid-CoA ligase	gene_strand=<	ks_quality_p_value=1	locus_tag=ECB_02187	major_base=A	major_cov=80/29	major_frequency=7.267e-01	minor_base=C	minor_cov=0/41	new_cov=0/41	new_seq=C	polymorphism_frequency=2.733e-01	polymorphism_score=27.7	prediction=polymorphism	ref_cov=80/29	ref_seq=A	snp_type=synonymous	total_cov=80/70	transl_table=11
RA	44	.	REL606	2531183	0	A	C	bias_e_value=4.76945e-06	bias_p_value=1.05492e-12	consensus_reject=FREQUENCY_CUTOFF	consensus_score=223.2	fisher_strand_p_value=3.29204e-14	frequency=2.500e-01	ks_quality_p_value=1	major_base=A	major_cov=59/10	major_frequency=7.500e-01	minor_base=C	minor_cov=0/23	new_cov=0/23	no_show=1	polymorphism_frequency=2.500e-01	polymorphism_score=21.7	prediction=polymorphism	ref_cov=59/10	total_cov=59/33
RA	45	.	REL606	2647708	0	A	C	bias_e_value=0.000612051	bias_p_value=1.35375e-10	consensus_reject=FREQUENCY_CUTOFF	consensus_score=313.4	fisher_strand_p_value=5.01028e-12	frequency=2.149e-01	ks_quality_p_value=1	major_base=A	major_cov=68/27	major_frequency=7.851e-01	minor_base=C	minor_cov=0/26	new_cov=0/26	no_show=1	polymorphism_frequency=2.149e-01	polymorphism_score=10.9	prediction=polymorphism	ref_cov=68/27	total_cov=68/53
RA	46	.	REL606	2774214	0	C	A	bias_e_value=26.4661	bias_p_value=5.85386e-06	consensus_reject=FREQUENCY_CUTOFF	consensus_score=272.8	fisher_strand_p_value=3.70287e-07	frequency=2.326e-01	ks_quality_p_value=1	major_base=C	major_cov=45/54	major_frequency=7.674e-01	minor_base=A	minor_cov=0/30	new_cov=0/30	no_show=1	polymorphism_frequency=2.326e-01	polymorphism_score=13.1	prediction=polymorphism	ref_cov=45/54	total_cov=45/84
RA	47	.	REL606	2774220	0	T	C	aa_new_seq=G	aa_position=106	aa_ref_seq=E	bias_e_value=2.38203	bias_p_value=5.26865e-07	codon_new_seq=GGG	codon_number=106	codon_position=2	codon_ref_seq=GAG	consensus_reject=FREQUENCY_CUTOFF	consensus_score=229.8	fisher_strand_p_value=2.86856e-08	frequency=2.615e-01	gene_name=ECB_02652	gene_position=317	gene_product=conserved hypothetical protein	gene_strand=<	ks_quality_p_value=1	locus_tag=ECB_02652	major_base=T	major_cov=46/50	major_frequency=7.385e-01	minor_base=C	minor_cov=0/34	new_cov=0/34	new_seq=C	polymorphism_frequency=2.615e-01	polymorphism_score=27.2	prediction=polymorphism	ref_cov=46/50	ref_seq=T	snp_type=nonsynonymous	total_cov=46/84	transl_table=11
RA	48	.	REL606	2945750	0	A	C	bias_e_value=1.05083e-07	bias_p_value=2.32426e-14	consensus_reject=FREQUENCY_CUTOFF	consensus_score=429.5	fisher_strand_p_value=6.46065e-16	frequency=2.337e-01	ks_quality_p_value=1	major_base=A	major_cov=90/51	major_frequency=7.663e-01	minor_base=C	minor_cov=0/43	new_cov=0/43	no_show=1	polymorphism_frequency=2.337e-01	polymorphism_score=21.6	prediction=polymorphism	ref_cov=90/51	total_cov=90/94
RA	49	.	REL606	2994830	0	A	C	bias_e_value=3.07567e-08	bias_p_value=6.80286e-15	consensus_reject=FREQUENCY_CUTOFF	consensus_score=353.6	fisher_strand_p_value=1.82682e-16	frequency=2.109e-01	ks_quality_p_value=1	major_base=A	major_cov=84/17	major_frequency=7.891e-01	minor_base=C	minor_cov=0/27	new_cov=0/27	no_show=1	polymorphism_frequency=2.109e-01	polymorphism_score=24.3	prediction=polymorphism	ref_cov=84/17	total_cov=84/44
RA	50	.	REL606	2998205	0	C	T	bias_e_value=4.39249e-12	bias_p_value=9.71545e-19	consensus_reject=FREQUENCY_CUTOFF	consensus_score=314.7	fisher_strand_p_value=2.09788e-20	frequency=2.276e-01	ks_quality_p_value=1	major_base=C	major_cov=17/95	major_frequency=7.724e-01	minor_base=T	minor_cov=33/0	new_cov=33/0	no_show=1	polymorphism_frequency=2.276e-01	polymorphism_score=57.8	prediction=polymorphism	ref_cov=17/95	total_cov=51/95
RA	51	.	REL606	3007482	0	T	G	aa_new_seq=T	aa_position=30	aa_ref_seq=N	bias_e_value=0.0106174	bias_p_value=2.3484e-09	codon_new_seq=ACC	codon_number=30	codon_position=2	codon_ref_seq=AAC	consensus_reject=FREQUENCY_CUTOFF	consensus_score=216.3	fisher_strand_p_value=9.7648e-11	frequency=2.680e-01	gene_name=hybA	gene_position=89	gene_product=hydrogenase 2 4Fe-4S ferredoxin-type component	gene_strand=<	ks_quality_p_value=1	locus_tag=ECB_02872	major_base=T	major_cov=22/49	major_frequency=7.320e-01	minor_base=G	minor_cov=26/0	new_cov=26/0	new_seq=G	polymorphism_frequency=2.680e-01	polymorphism_score=10.8	prediction=polymorphism	ref_cov=22/49	ref_seq=T	snp_type=nonsynonymous	total_cov=48/49	transl_table=11
RA	52	.	REL606	3145567	0	A	C	aa_new_seq=P	aa_position=6	aa_ref_seq=T	bias_e_value=1.07394	bias_p_value=2.37537e-07	codon_new_seq=CCC	codon_number=6	codon_position=1	codon_ref_seq=ACC	consensus_reject=FREQUENCY_CUTOFF	consensus_score=346.1	fisher_strand_p_value=1.23664e-08	frequency=2.517e-01	gene_name=agaS	gene_position=16	gene_product=tagatose-6-phosphate ketose/aldose isomerase	gene_strand=>	ks_quality_p_value=1	locus_tag=ECB_03003	major_base=A	major_cov=50/60	major_frequency=7.483e-01	minor_base=C	minor_cov=0/37	new_cov=0/37	new_seq=C	polymorphism_frequency=2.517e-01	polymorphism_score=15.6	prediction=polymorphism	ref_cov=50/60	ref_seq=A	snp_type=nonsynonymous	total_cov=50/97	transl_table=11
RA	53	.	REL606	3172494	0	G	.	consensus_score=854.9	frequency=1	gene_name=nlpI	gene_position=coding (8/885 nt)	gene_product=hypothetical protein	gene_strand=<	locus_tag=ECB_03030	major_base=.	major_cov=119/62	major_frequency=1.000e+00	minor_base=N	minor_cov=0/0	new_cov=119/62	polymorphism_frequency=1.000e+00	polymorphism_score=NA	prediction=consensus	ref_cov=0/0	total_cov=119/62
RA	54	.	REL606	3217772	0	A	C	aa_new_seq=G	aa_position=91	aa_ref_seq=V	bias_e_value=1042.1	bias_p_value=0.000230495	codon_new_seq=GGG	codon_number=91	codon_position=2	codon_ref_seq=GTG	consensus_reject=FREQUENCY_CUTOFF	consensus_score=233.7	fisher_strand_p_value=1.94553e-05	frequency=2.655e-01	gene_name=arcB	gene_position=272	gene_product=hybrid sensory histidine kinase in two-component regulatory system with ArcA	gene_strand=<	ks_quality_p_value=1	locus_tag=ECB_03075	major_base=A	major_cov=31/52	major_frequency=7.345e-01	minor_base=C	minor_cov=0/30	new_cov=0/30	new_seq=C	polymorphism_frequency=2.655e-01	polymorphism_score=25.0	prediction=polymorphism	ref_cov=31/52	ref_seq=A	snp_type=nonsynonymous	total_cov=31/82	transl_table=11
RA	55	.	REL606	3259133	0	T	C	aa_new_seq=G	aa_position=625	aa_ref_seq=D	bias_e_value=4.98285e-14	bias_p_value=1.10212e-20	codon_new_seq=GGT	codon_number=625	codon_position=2	codon_ref_seq=GAT	consensus_reject=FREQUENCY_CUTOFF	consensus_score=254.5	fisher_strand_p_value=2.16595e-22	frequency=2.696e-01	gene_name=yhdA	gene_position=1874	gene_product=conserved inner membrane protein	gene_strand=<	ks_quality_p_value=1	locus_tag=ECB_03111	major_base=T	major_cov=78/6	major_frequency=7.304e-01	minor_base=C	minor_cov=0/31	new_cov=0/31	new_seq=C	polymorphism_frequency=2.696e-01	polymorphism_score=34.8	prediction=polymorphism	ref_cov=78/6	ref_seq=T	snp_type=nonsynonymous	total_cov=78/37	transl_table=11
RA	56	.	REL606	3481201	0	A	C	aa_new_seq=L	aa_position=64	aa_ref_seq=I	codon_new_seq=CTT	codon_number=64	codon_position=1	codon_ref_seq=ATC	consensus_score=225.1	frequency=1	gene_name=rhsB	gene_position=190	gene_product=rhsB element core protein RshB	gene_strand=>	locus_tag=ECB_03331	major_base=C	major_cov=20/42	major_frequency=1.000e+00	minor_base=N	minor_cov=0/0	new_cov=20/42	new_seq=C	polymorphism_frequency=1.000e+00	polymorphism_score=NA	prediction=consensus	ref_cov=0/0	ref_seq=A	snp_type=nonsynonymous	total_cov=20/42	transl_table=11
RA	57	.	REL606	3481203	0	C	T	aa_new_seq=L	aa_position=64	aa_ref_seq=I	codon_new_seq=CTT	codon_number=64	codon_position=3	codon_ref_seq=ATC	consensus_score=229.2	frequency=1	gene_name=rhsB	gene_position=192	gene_product=rhsB element core protein RshB	gene_strand=>	locus_tag=ECB_03331	major_base=T	major_cov=20/42	major_frequency=1.000e+00	minor_base=N	minor_cov=0/0	new_cov=20/42	new_seq=T	polymorphism_frequency=1.000e+00	polymorphism_score=NA	prediction=consensus	ref_cov=0/0	ref_seq=C	snp_type=synonymous	total_cov=20/42	transl_table=11
RA	58	.	REL606	3481214	0	C	G	aa_new_seq=G	aa_position=68	aa_ref_seq=A	codon_new_seq=GGC	codon_number=68	codon_position=2	codon_ref_seq=GCC	consensus_score=382.4	frequency=1	gene_name=rhsB	gene_position=203	gene_product=rhsB element core protein RshB	gene_strand=>	locus_tag=ECB_03331	major_base=G	major_cov=37/65	major_frequency=1.000e+00	minor_base=N	minor_cov=0/0	new_cov=37/65	new_seq=G	polymorphism_frequency=1.000e+00	polymorphism_score=NA	prediction=consensus	ref_cov=0/0	ref_seq=C	snp_type=nonsynonymous	total_cov=37/65	transl_table=11
RA	59	.	REL606	3544091	0	C	T	bias_e_value=4500490	bias_p_value=0.995432	consensus_score=686.1	fisher_strand_p_value=1	frequency=1	gene_name=dctA/yhjK	gene_position=intergenic (-20/+163)	gene_product=C4-dicarboxylate transport protein/predicted diguanylate cyclase	gene_strand=</<	ks_quality_p_value=0.905954	locus_tag=ECB_03376/ECB_03377	major_base=T	major_cov=84/91	major_frequency=9.943e-01	minor_base=C	minor_cov=0/1	new_cov=84/91	polymorphism_frequency=9.943e-01	polymorphism_score=-4.5	prediction=consensus	ref_cov=0/1	snp_type=intergenic	total_cov=84/92
RA	60	.	REL606	3602497	0	T	G	bias_e_value=1.38119e-07	bias_p_value=3.05497e-14	consensus_reject=FREQUENCY_CUTOFF	consensus_score=276.2	fisher_strand_p_value=8.55867e-16	frequency=2.315e-01	ks_quality_p_value=1	major_base=T	major_cov=12/71	major_frequency=7.685e-01	minor_base=G	minor_cov=25/0	new_cov=25/0	no_show=1	polymorphism_frequency=2.315e-01	polymorphism_score=13.2	prediction=polymorphism	ref_cov=12/71	total_cov=37/71
RA	61	.	REL606	3606985	0	A	C	bias_e_value=0.0683665	bias_p_value=1.51215e-08	consensus_reject=FREQUENCY_CUTOFF	consensus_score=192.9	fisher_strand_p_value=6.84143e-10	frequency=2.468e-01	ks_quality_p_value=1	major_base=A	major_cov=45/13	major_frequency=7.532e-01	minor_base=C	minor_cov=0/19	new_cov=0/19	no_show=1	polymorphism_frequency=2.468e-01	polymorphism_score=12.5	prediction=polymorphism	ref_cov=45/13	total_cov=45/32
RA	62	.	REL606	3622976	0	T	G	bias_e_value=6.25881e-08	bias_p_value=1.38434e-14	consensus_reject=FREQUENCY_CUTOFF	consensus_score=400.5	fisher_strand_p_value=3.79183e-16	frequency=2.078e-01	ks_quality_p_value=1	major_base=T	major_cov=30/92	major_frequency=7.922e-01	minor_base=G	minor_cov=32/0	new_cov=32/0	no_show=1	polymorphism_frequency=2.078e-01	polymorphism_score=23.2	prediction=polymorphism	ref_cov=30/92	total_cov=62/92
RA	63	.	REL606	3719133	0	G	.	consensus_score=940.6	frequency=1	gene_name=ECB_03525/ECB_03526	gene_position=intergenic (-10/+75)	gene_product=conserved hypothetical protein/hypothetical protein	gene_strand=</<	locus_tag=ECB_03525/ECB_03526	major_base=.	major_cov=140/59	major_frequency=1.000e+00	minor_base=N	minor_cov=0/0	new_cov=140/59	polymorphism_frequency=1.000e+00	polymorphism_score=NA	prediction=consensus	ref_cov=0/0	snp_type=intergenic	total_cov=140/59
RA	64	.	REL606	3731971	0	G	A	bias_e_value=5.50874e-09	bias_p_value=1.21844e-15	consensus_reject=FREQUENCY_CUTOFF	consensus_score=268.3	fisher_strand_p_value=3.12382e-17	frequency=2.397e-01	ks_quality_p_value=1	major_base=G	major_cov=77/15	major_frequency=7.603e-01	minor_base=A	minor_cov=0/29	new_cov=0/29	no_show=1	polymorphism_frequency=2.397e-01	polymorphism_score=30.5	prediction=polymorphism	ref_cov=77/15	total_cov=77/45
RA	65	.	REL606	3787982	0	T	A	bias_e_value=1.6172e-16	bias_p_value=3.57698e-23	consensus_reject=FREQUENCY_CUTOFF	consensus_score=367.7	fisher_strand_p_value=6.30604e-25	frequency=2.090e-01	ks_quality_p_value=1	major_base=T	major_cov=102/4	major_frequency=7.910e-01	minor_base=A	minor_cov=0/28	new_cov=0/28	no_show=1	polymorphism_frequency=2.090e-01	polymorphism_score=53.0	prediction=polymorphism	ref_cov=102/4	total_cov=102/32
RA	66	.	REL606	3909638	0	T	G	bias_e_value=0.00173442	bias_p_value=3.83624e-10	consensus_reject=FREQUENCY_CUTOFF	consensus_score=231.9	fisher_strand_p_value=1.47906e-11	frequency=2.268e-01	ks_quality_p_value=1	major_base=T	major_cov=17/58	major_frequency=7.732e-01	minor_base=G	minor_cov=22/0	new_cov=22/0	no_show=1	polymorphism_frequency=2.268e-01	polymorphism_score=30.6	prediction=polymorphism	ref_cov=17/58	total_cov=39/58
RA	67	.	REL606	3943694	0	C	T	consensus_score=20.1	deleted=1	frequency=1	major_base=T	major_cov=2/6	major_frequency=1.000e+00	minor_base=N	minor_cov=0/0	new_cov=2/6	polymorphism_frequency=1.000e+00	polymorphism_score=NA	prediction=consensus	ref_cov=0/0	total_cov=2/6
RA	68	.	REL606	4006927	0	T	G	bias_e_value=4.4663e-12	bias_p_value=9.87871e-19	consensus_reject=FREQUENCY_CUTOFF	consensus_score=229.0	fisher_strand_p_value=2.13392e-20	frequency=3.243e-01	gene_name=sodA/kdgT	gene_position=intergenic (+77/-183)	gene_product=superoxide dismutase, Mn/2-keto-3-deoxygluconate permease	gene_strand=>/>	ks_quality_p_value=1	locus_tag=ECB_03794/ECB_03795	major_base=T	major_cov=10/65	major_frequency=6.757e-01	minor_base=G	minor_cov=36/0	new_cov=36/0	polymorphism_frequency=3.243e-01	polymorphism_score=24.6	prediction=polymorphism	ref_cov=10/65	snp_type=intergenic	total_cov=47/65
RA	69	.	REL606	4075584	0	T	G	bias_e_value=0.00210688	bias_p_value=4.66005e-10	consensus_reject=FREQUENCY_CUTOFF	consensus_score=313.8	fisher_strand_p_value=1.81081e-11	frequency=2.205e-01	ks_quality_p_value=1	major_base=T	major_cov=33/66	major_frequency=7.795e-01	minor_base=G	minor_cov=28/0	new_cov=28/0	no_show=1	polymorphism_frequency=2.205e-01	polymorphism_score=11.5	prediction=polymorphism	ref_cov=33/66	total_cov=61/66
RA	70	.	REL606	4090512	0	G	A	aa_new_seq=H	aa_position=758	aa_ref_seq=R	codon_new_seq=CAT	codon_number=758	codon_position=2	codon_ref_seq=CGT	consensus_score=921.3	frequency=1	gene_name=rpoB	gene_position=2273	gene_product=DNA-directed RNA polymerase subunit beta	gene_strand=>	locus_tag=ECB_03863	major_base=A	major_cov=118/113	major_frequency=1.000e+00	minor_base=N	minor_cov=0/0	new_cov=118/113	new_seq=A	polymorphism_frequency=1.000e+00	polymorphism_score=NA	prediction=consensus	ref_cov=0/0	ref_seq=G	snp_type=nonsynonymous	total_cov=118/113	transl_table=11
RA	71	.	REL606	4123258	0	A	C	bias_e_value=1.11771e-15	bias_p_value=2.47218e-22	consensus_reject=FREQUENCY_CUTOFF	consensus_score=520.0	fisher_strand_p_value=4.51501e-24	frequency=2.074e-01	ks_quality_p_value=1	major_base=A	major_cov=125/24	major_frequency=7.926e-01	minor_base=C	minor_cov=0/39	new_cov=0/39	no_show=1	polymorphism_frequency=2.074e-01	polymorphism_score=31.8	prediction=polymorphism	ref_cov=125/24	total_cov=125/63
RA	72	.	REL606	4134638	0	T	C	aa_new_seq=P	aa_position=198	aa_ref_seq=L	codon_new_seq=CCG	codon_number=198	codon_position=2	codon_ref_seq=CTG	consensus_score=306.8	frequency=1	gene_name=yjbB	gene_position=593	gene_product=predicted transporter	gene_strand=>	locus_tag=ECB_03892	major_base=C	major_cov=73/6	major_frequency=1.000e+00	minor_base=N	minor_cov=0/0	new_cov=73/6	new_seq=C	polymorphism_frequency=1.000e+00	polymorphism_score=NA	prediction=consensus	ref_cov=0/0	ref_seq=T	snp_type=nonsynonymous	total_cov=73/6	transl_table=11
RA	73	.	REL606	4274969	0	C	A	aa_new_seq=K	aa_position=67	aa_ref_seq=N	bias_e_value=44.396	bias_p_value=9.81964e-06	codon_new_seq=AAA	codon_number=67	codon_position=3	codon_ref_seq=AAC	consensus_reject=FREQUENCY_CUTOFF	consensus_score=201.2	fisher_strand_p_value=6.43653e-07	frequency=2.556e-01	gene_name=fxsA	gene_position=201	gene_product=inner membrane protein	gene_strand=>	ks_quality_p_value=1	locus_tag=ECB_04010	major_base=C	major_cov=30/37	major_frequency=7.444e-01	minor_base=A	minor_cov=23/0	new_cov=23/0	new_seq=A	polymorphism_frequency=2.556e-01	polymorphism_score=35.0	prediction=polymorphism	ref_cov=30/37	ref_seq=C	snp_type=nonsynonymous	total_cov=53/37	transl_table=11
RA	74	.	REL606	4320445	0	T	G	aa_new_seq=G	aa_position=211	aa_ref_seq=V	bias_e_value=6.2542e-10	bias_p_value=1.38332e-16	codon_new_seq=GGG	codon_number=211	codon_position=2	codon_ref_seq=GTG	consensus_reject=FREQUENCY_CUTOFF	consensus_score=218.1	fisher_strand_p_value=3.35464e-18	frequency=3.525e-01	gene_name=aidB	gene_position=632	gene_product=isovaleryl CoA dehydrogenase	gene_strand=>	ks_quality_p_value=1	locus_tag=ECB_04054	major_base=T	major_cov=27/63	major_frequency=6.475e-01	minor_base=G	minor_cov=49/0	new_cov=49/0	new_seq=G	polymorphism_frequency=3.525e-01	polymorphism_score=76.5	prediction=polymorphism	ref_cov=27/63	ref_seq=T	snp_type=nonsynonymous	total_cov=76/63	transl_table=11
RA	75	.	REL606	4425877	0	T	G	bias_e_value=541143	bias_p_value=0.119692	consensus_reject=FREQUENCY_CUTOFF	consensus_score=114.7	fisher_strand_p_value=0.0256719	frequency=2.462e-01	ks_quality_p_value=1	major_base=T	major_cov=31/18	major_frequency=7.538e-01	minor_base=G	minor_cov=15/1	new_cov=15/1	no_show=1	polymorphism_frequency=2.462e-01	polymorphism_score=11.6	prediction=polymorphism	ref_cov=31/18	total_cov=46/19
RA	76	.	REL606	4483462	0	C	T	aa_new_seq=F	aa_position=44	aa_ref_seq=S	bias_e_value=4.69075e-26	bias_p_value=1.03751e-32	codon_new_seq=TTT	codon_number=44	codon_position=2	codon_ref_seq=TCT	consensus_reject=FREQUENCY_CUTOFF	consensus_score=133.0	fisher_strand_p_value=1.31305e-34	frequency=4.444e-01	gene_name=bglJ	gene_position=131	gene_product=DNA-binding transcriptional activator	gene_strand=>	ks_quality_p_value=1	locus_tag=ECB_04243	major_base=C	major_cov=27/88	major_frequency=5.556e-01	minor_base=T	minor_cov=92/0	new_cov=92/0	new_seq=T	polymorphism_frequency=4.444e-01	polymorphism_score=198.1	prediction=polymorphism	ref_cov=27/88	ref_seq=C	snp_type=nonsynonymous	total_cov=120/89	transl_table=11
MC	77	.	REL606	571055	589900	0	1833	gene_name=ECB_00529–[insK-1]	gene_product=ECB_00529,ECB_00530,cusS,cusR,cusC,ylcC,cusB,cusA,pheP,ybdG,nfnB,ybdF,ybdJ,ybdK,insJ-1,insK-1,insB-7,insA-7,[insK-1]	left_inside_cov=0	left_outside_cov=186	locus_tag=[ECB_00529]–[ECB_00544_2]	right_inside_cov=53	right_outside_cov=107
MC	78	.	REL606	590047	600896	1	0	gene_name=hokE–[fepE]	gene_product=hokE,insL-3,entD,fepA,fes,ybdZ,entF,[fepE]	left_inside_cov=2	left_outside_cov=793	locus_tag=[ECB_00547]–[ECB_00554]	right_inside_cov=0	right_outside_cov=231
MC	79	.	REL606	1456062	1468988	1325	1315	gene_name=[acpD]–[insJ-2]	gene_product=[acpD],[insK-2],insJ-2,hrpA,ydcF,aldA,gapC,insA-12,insB-12,cybB,ydcA,hokB,mokB,insK-2,[insJ-2]	left_inside_cov=67	left_outside_cov=73	locus_tag=[ECB_01367]–[ECB_00619_6]	right_inside_cov=68	right_outside_cov=74
MC	80	.	REL606	3481398	3484595	1027	924	gene_name=rhsB	gene_position=coding (387-3584/4236 nt)	gene_product=rhsB element core protein RshB	gene_strand=>	left_inside_cov=70	left_outside_cov=74	locus_tag=ECB_03331	right_inside_cov=66	right_outside_cov=75
MC	81	.	REL606	3628248	3630750	0	1018	gene_name=rhsA	gene_position=pseudogene (240-2742/5580 nt)	gene_product=rhsA element core protein RshA	gene_strand=>	left_inside_cov=66	left_outside_cov=76	locus_tag=ECB_03448	right_inside_cov=68	right_outside_cov=72
MC	82	.	REL606	3943687	3943826	0	124	gene_name=rrlA	gene_position=noncoding (1858-1997/2904 nt)	gene_product=23S ribosomal RNA	gene_strand=>	left_inside_cov=50	left_outside_cov=75	locus_tag=ECB_r00015	right_inside_cov=44	right_outside_cov=74
JC	83	.	REL606	1	1	REL606	4521141	-1	0	alignment_overlap=0	circular_chromosome=1	coverage_minus=83	coverage_plus=67	flanking_left=150	flanking_right=150	frequency=1	junction_possible_overlap_registers=149	key=REL606__1__1__REL606__4521141__-1__0____150__150__0__0	max_left=149	max_left_minus=149	max_left_plus=136	max_min_left=73	max_min_left_minus=69	max_min_left_plus=73	max_min_right=72	max_min_right_minus=72	max_min_right_plus=72	max_pos_hash_score=298	max_right=143	max_right_minus=138	max_right_plus=143	neg_log10_pos_hash_p_value=0.7	new_junction_coverage=0.79	new_junction_read_count=151	polymorphism_frequency=1.000e+00	pos_hash_score=61	prediction=consensus	side_1_annotate_key=gene	side_1_continuation=0	side_1_coverage=0.00	side_1_overlap=0	side_1_possible_overlap_registers=149	side_1_read_count=0	side_1_redundant=0	side_2_annotate_key=gene	side_2_continuation=0	side_2_coverage=0.00	side_2_overlap=0	side_2_possible_overlap_registers=149	side_2_read_count=0	side_2_redundant=0	total_non_overlap_reads=150
JC	84	.	REL606	5669	-1	REL606	4412809	1	-46	alignment_overlap=-46	coverage_minus=2	coverage_plus=2	flanking_left=150	flanking_right=150	frequency=7.391e-02	junction_possible_overlap_registers=103	key=REL606__5669__-1__REL606__4412809__1__-46__AAACAAAGCGCACTTTGTCAATAATCTGAAACCCCGGCCATATGCC__150__150__0__0	max_left=39	max_left_minus=39	max_left_plus=30	max_min_left=39	max_min_left_minus=39	max_min_left_plus=30	max_min_right=0	max_min_right_minus=0	max_min_right_plus=0	max_pos_hash_score=206	max_right=99	max_right_minus=99	max_right_plus=85	neg_log10_pos_hash_p_value=9.1	new_junction_coverage=0.06	new_junction_read_count=8	no_show=1	polymorphism_frequency=7.391e-02	pos_hash_score=4	prediction=polymorphism	reject=COVERAGE_EVENNESS_SKEW,FREQUENCY_CUTOFF	side_1_annotate_key=gene	side_1_continuation=0	side_1_coverage=0.75	side_1_overlap=0	side_1_possible_overlap_registers=149	side_1_read_count=145	side_1_redundant=0	side_2_annotate_key=repeat	side_2_continuation=0	side_2_coverage=NA	side_2_overlap=0	side_2_possible_overlap_registers=NA	side_2_read_count=NA	side_2_redundant=0	total_non_overlap_reads=4	unique_read_sequence=AAACAAAGCGCACTTTGTCAATAATCTGAAACCCCGGCCATATGCC
JC	85	.	REL606	6298	1	REL606	6316	1	0	alignment_overlap=18	coverage_minus=1	coverage_plus=3	flanking_left=150	flanking_right=150	frequency=2.735e-02	junction_possible_overlap_registers=131	key=REL606__6298__1__REL606__6298__1__18____150__150__0__0	max_left=93	max_left_minus=80	max_left_plus=93	max_min_left=0	max_min_left_minus=0	max_min_left_plus=0	max_min_right=52	max_min_right_minus=52	max_min_right_plus=52	max_pos_hash_score=262	max_right=52	max_right_minus=52	max_right_plus=52	neg_log10_pos_hash_p_value=10.7	new_junction_coverage=0.02	new_junction_read_count=4	no_show=1	polymorphism_frequency=2.735e-02	pos_hash_score=4	prediction=polymorphism	reject=COVERAGE_EVENNESS_SKEW,FREQUENCY_CUTOFF	side_1_annotate_key=gene	side_1_continuation=0	side_1_coverage=0.80	side_1_overlap=18	side_1_possible_overlap_registers=149	side_1_read_count=153	side_1_redundant=0	side_2_annotate_key=gene	side_2_continuation=0	side_2_coverage=0.89	side_2_overlap=0	side_2_possible_overlap_registers=131	side_2_read_count=150	side_2_redundant=0	total_non_overlap_reads=4
JC	86	.	REL606	15520	-1	REL606	2390556	-1	0	alignment_overlap=9	coverage_minus=0	coverage_plus=3	flanking_left=150	flanking_right=150	frequency=1.946e-02	junction_possible_overlap_registers=140	key=REL606__15520__-1__REL606__2390565__-1__9____150__150__0__0	max_left=116	max_left_minus=0	max_left_plus=116	max_min_left=48	max_min_left_minus=0	max_min_left_plus=48	max_min_right=35	max_min_right_minus=0	max_min_right_plus=35	max_pos_hash_score=280	max_right=93	max_right_minus=0	max_right_plus=93	neg_log10_pos_hash_p_value=11.9	new_junction_coverage=0.02	new_junction_read_count=3	no_show=1	polymorphism_frequency=1.946e-02	pos_hash_score=3	prediction=polymorphism	reject=COVERAGE_EVENNESS_SKEW,FREQUENCY_CUTOFF	side_1_annotate_key=gene	side_1_continuation=0	side_1_coverage=0.06	side_1_overlap=9	side_1_possible_overlap_registers=149	side_1_read_count=12	side_1_redundant=0	side_2_annotate_key=gene	side_2_continuation=0	side_2_coverage=1.61	side_2_overlap=0	side_2_possible_overlap_registers=140	side_2_read_count=291	side_2_redundant=0	total_non_overlap_reads=3
JC	87	.	REL606	15520	-1	REL606	3447145	-1	0	alignment_overlap=9	coverage_minus=0	coverage_plus=3	flanking_left=150	flanking_right=150	frequency=5.297e-02	junction_possible_overlap_registers=140	key=REL606__15520__-1__REL606__3447154__-1__9____150__150__0__0	max_left=116	max_left_minus=0	max_left_plus=116	max_min_left=38	max_min_left_minus=0	max_min_left_plus=38	max_min_right=35	max_min_right_minus=0	max_min_right_plus=35	max_pos_hash_score=280	max_right=103	max_right_minus=0	max_right_plus=103	neg_log10_pos_hash_p_value=11.9	new_junction_coverage=0.02	new_junction_read_count=3	no_show=1	polymorphism_frequency=5.297e-02	pos_hash_score=3	prediction=polymorphism	reject=COVERAGE_EVENNESS_SKEW,FREQUENCY_CUTOFF	side_1_annotate_key=gene	side_1_continuation=0	side_1_coverage=0.06	side_1_overlap=9	side_1_possible_overlap_registers=149	side_1_read_count=12	side_1_redundant=0	side_2_annotate_key=gene	side_2_continuation=0	side_2_coverage=0.53	side_2_overlap=0	side_2_possible_overlap_registers=140	side_2_read_count=96	side_2_redundant=0	total_non_overlap_reads=3
JC	88	.	REL606	15601	-1	REL606	15805	-1	0	alignment_overlap=7	coverage_minus=8	coverage_plus=0	flanking_left=150	flanking_right=150	frequency=NA	junction_possible_overlap_registers=142	key=REL606__15601__-1__REL606__15812__-1__7____150__150__1__1	max_left=36	max_left_minus=36	max_left_plus=0	max_min_left=36	max_min_left_minus=36	max_min_left_plus=0	max_min_right=0	max_min_right_minus=0	max_min_right_plus=0	max_pos_hash_score=284	max_right=142	max_right_minus=142	max_right_plus=0	neg_log10_pos_hash_p_value=10.1	new_junction_coverage=0.04	new_junction_read_count=8	no_show=1	polymorphism_frequency=NA	pos_hash_score=6	prediction=unknown	reject=COVERAGE_EVENNESS_SKEW	side_1_annotate_key=repeat	side_1_continuation=0	side_1_coverage=NA	side_1_overlap=7	side_1_read_count=NA	side_1_redundant=1	side_2_annotate_key=repeat	side_2_continuation=0	side_2_coverage=NA	side_2_overlap=0	side_2_possible_overlap_registers=NA	side_2_read_count=NA	side_2_redundant=1	total_non_overlap_reads=8
JC	89	.	REL606	18314	-1	REL606	224313	1	0	alignment_overlap=9	coverage_minus=5	coverage_plus=2	flanking_left=150	flanking_right=150	frequency=4.549e-02	junction_possible_overlap_registers=140	key=REL606__18323__-1__REL606__224313__1__9____150__150__1__0	max_left=139	max_left_minus=139	max_left_plus=91	max_min_left=0	max_min_left_minus=0	max_min_left_plus=0	max_min_right=50	max_min_right_minus=37	max_min_right_plus=50	max_pos_hash_score=280	max_right=50	max_right_minus=37	max_right_plus=50	neg_log10_pos_hash_p_value=10.5	new_junction_coverage=0.05	new_junction_read_count=9	no_show=1	polymorphism_frequency=4.549e-02	pos_hash_score=5	prediction=polymorphism	reject=COVERAGE_EVENNESS_SKEW,FREQUENCY_CUTOFF	side_1_annotate_key=repeat	side_1_continuation=0	side_1_coverage=NA	side_1_overlap=0	side_1_read_count=NA	side_1_redundant=1	side_2_annotate_key=gene	side_2_continuation=0	side_2_coverage=1.05	side_2_overlap=9	side_2_possible_overlap_registers=149	side_2_read_count=201	side_2_redundant=0	total_non_overlap_reads=7
JC	90	.	REL606	32124	1	REL606	32163	1	0	alignment_overlap=3	coverage_minus=0	coverage_plus=3	flanking_left=150	flanking_right=150	frequency=1.612e-02	junction_possible_overlap_registers=146	key=REL606__32124__1__REL606__32160__1__3____150__150__0__0	max_left=118	max_left_minus=0	max_left_plus=118	max_min_left=0	max_min_left_minus=0	max_min_left_plus=0	max_min_right=59	max_min_right_minus=0	max_min_right_plus=59	max_pos_hash_score=292	max_right=59	max_right_minus=0	max_right_plus=59	neg_log10_pos_hash_p_value=12.2	new_junction_coverage=0.02	new_junction_read_count=3	no_show=1	polymorphism_frequency=1.612e-02	pos_hash_score=3	prediction=polymorphism	reject=COVERAGE_EVENNESS_SKEW,FREQUENCY_CUTOFF	side_1_annotate_key=gene	side_1_continuation=0	side_1_coverage=0.96	side_1_overlap=3	side_1_possible_overlap_registers=149	side_1_read_count=185	side_1_redundant=0	side_2_annotate_key=gene	side_2_continuation=0	side_2_coverage=0.98	side_2_overlap=0	side_2_possible_overlap_registers=146	side_2_read_count=185	side_2_redundant=0	total_non_overlap_reads=3
JC	91	.	REL606	41355	-1	REL606	41453	-1	0	alignment_overlap=8	coverage_minus=12	coverage_plus=0	flanking_left=150	flanking_right=150	frequency=7.704e-02	junction_possible_overlap_registers=141	key=REL606__41355__-1__REL606__41461__-1__8____150__150__0__0	max_left=130	max_left_minus=130	max_left_plus=0	max_min_left=67	max_min_left_minus=67	max_min_left_plus=0	max_min_right=66	max_min_right_minus=66	max_min_right_plus=0	max_pos_hash_score=282	max_right=97	max_right_minus=97	max_right_plus=0	neg_log10_pos_hash_p_value=7.8	new_junction_coverage=0.07	new_junction_read_count=12	polymorphism_frequency=7.704e-02	pos_hash_score=11	prediction=polymorphism	reject=COVERAGE_EVENNESS_SKEW,FREQUENCY_CUTOFF	side_1_annotate_key=gene	side_1_continuation=0	side_1_coverage=0.82	side_1_overlap=8	side_1_possible_overlap_registers=149	side_1_read_count=158	side_1_redundant=0	side_2_annotate_key=gene	side_2_continuation=0	side_2_coverage=0.76	side_2_overlap=0	side_2_possible_overlap_registers=141	side_2_read_count=138	side_2_redundant=0	total_non_overlap_reads=12
JC	92	.	REL606	48639	-1	REL606	48715	-1	0	alignment_overlap=10	coverage_minus=4	coverage_plus=0	flanking_left=150	flanking_right=150	frequency=2.700e-02	junction_possible_overlap_registers=139	key=REL606__48639__-1__REL606__48725__-1__10____150__150__0__0	max_left=73	max_left_minus=73	max_left_plus=0	max_min_left=54	max_min_left_minus=54	max_min_left_plus=0	max_min_right=67	max_min_right_minus=67	max_min_right_plus=0	max_pos_hash_score=278	max_right=127	max_right_minus=127	max_right_plus=0	neg_log10_pos_hash_p_value=11.1	new_junction_coverage=0.02	new_junction_read_count=4	no_show=1	polymorphism_frequency=2.700e-02	pos_hash_score=4	prediction=polymorphism	reject=COVERAGE_EVENNESS_SKEW,FREQUENCY_CUTOFF	side_1_annotate_key=gene	side_1_continuation=0	side_1_coverage=0.75	side_1_overlap=10	side_1_possible_overlap_registers=149	side_1_read_count=145	side_1_redundant=0	side_2_annotate_key=gene	side_2_continuation=0	side_2_coverage=0.85	side_2_overlap=0	side_2_possible_overlap_registers=139	side_2_read_count=153	side_2_redundant=0	total_non_overlap_reads=4
JC	93	.	REL606	55205	-1	REL606	59216	-1	0	alignment_overlap=8	coverage_minus=1	coverage_plus=2	flanking_left=150	flanking_right=150	frequency=1.721e-02	junction_possible_overlap_registers=141	key=REL606__55205__-1__REL606__59224__-1__8____150__150__0__0	max_left=62	max_left_minus=62	max_left_plus=40	max_min_left=62	max_min_left_minus=62	max_min_left_plus=40	max_min_right=0	max_min_right_minus=0	max_min_right_plus=0	max_pos_hash_score=282	max_right=139	max_right_minus=80	max_right_plus=139	neg_log10_pos_hash_p_value=11.9	new_junction_coverage=0.02	new_junction_read_count=3	no_show=1	polymorphism_frequency=1.721e-02	pos_hash_score=3	prediction=polymorphism	reject=COVERAGE_EVENNESS_SKEW,FREQUENCY_CUTOFF	side_1_annotate_key=gene	side_1_continuation=0	side_1_coverage=1.20	side_1_overlap=8	side_1_possible_overlap_registers=149	side_1_read_count=230	side_1_redundant=0	side_2_annotate_key=gene	side_2_continuation=0	side_2_coverage=0.69	side_2_overlap=0	side_2_possible_overlap_registers=141	side_2_read_count=125	side_2_redundant=0	total_non_overlap_reads=3
JC	94	.	REL606	63922	1	REL606	63955	1	0	alignment_overlap=9	coverage_minus=0	coverage_plus=4	flanking_left=150	flanking_right=150	frequency=2.869e-02	junction_possible_overlap_registers=140	key=REL606__63922__1__REL606__63946__1__9____150__150__0__0	max_left=126	max_left_minus=0	max_left_plus=126	max_min_left=0	max_min_left_minus=0	max_min_left_plus=0	max_min_right=61	max_min_right_minus=0	max_min_right_plus=61	max_pos_hash_score=280	max_right=61	max_right_minus=0	max_right_plus=61	neg_log10_pos_hash_p_value=11.2	new_junction_coverage=0.02	new_junction_read_count=4	no_show=1	polymorphism_frequency=2.869e-02	pos_hash_score=4	prediction=polymorphism	reject=COVERAGE_EVENNESS_SKEW,FREQUENCY_CUTOFF	side_1_annotate_key=gene	side_1_continuation=0	side_1_coverage=0.79	side_1_overlap=9	side_1_possible_overlap_registers=149	side_1_read_count=151	side_1_redundant=0	side_2_annotate_key=gene	side_2_continuation=0	side_2_coverage=0.71	side_2_overlap=0	side_2_possible_overlap_registers=140	side_2_read_count=129	side_2_redundant=0	total_non_overlap_reads=4
JC	95	.	REL606	65028	-1	REL606	930889	1	0	alignment_overlap=1	coverage_minus=1	coverage_plus=2	flanking_left=150	flanking_right=150	frequency=1.787e-02	junction_possible_overlap_registers=148	key=REL606__65028__-1__REL606__930888__1__1____150__150__0__0	max_left=67	max_left_minus=67	max_left_plus=65	max_min_left=67	max_min_left_minus=67	max_min_left_plus=65	max_min_right=0	max_min_right_minus=0	max_min_right_plus=0	max_pos_hash_score=296	max_right=144	max_right_minus=82	max_right_plus=144	neg_log10_pos_hash_p_value=12.3	new_junction_coverage=0.02	new_junction_read_count=3	no_show=1	polymorphism_frequency=1.787e-02	pos_hash_score=3	prediction=polymorphism	reject=COVERAGE_EVENNESS_SKEW,FREQUENCY_CUTOFF	side_1_annotate_key=gene	side_1_continuation=0	side_1_coverage=0.93	side_1_overlap=1	side_1_possible_overlap_registers=149	side_1_read_count=178	side_1_redundant=0	side_2_annotate_key=gene	side_2_continuation=0	side_2_coverage=0.80	side_2_overlap=0	side_2_possible_overlap_registers=148	side_2_read_count=153	side_2_redundant=0	total_non_overlap_reads=3
JC	96	.	REL606	68807	-1	REL606	68827	-1	0	alignment_overlap=9	coverage_minus=4	coverage_plus=1	flanking_left=150	flanking_right=150	frequency=2.388e-02	junction_possible_overlap_registers=140	key=REL606__68807__-1__REL606__68836__-1__9____150__150__0__0	max_left=120	max_left_minus=120	max_left_plus=20	max_min_left=48	max_min_left_minus=48	max_min_left_plus=20	max_min_right=51	max_min_right_minus=51	max_min_right_plus=0	max_pos_hash_score=280	max_right=117	max_right_minus=117	max_right_plus=117	neg_log10_pos_hash_p_value=10.5	new_junction_coverage=0.03	new_junction_read_count=5	no_show=1	polymorphism_frequency=2.388e-02	pos_hash_score=5	prediction=polymorphism	reject=COVERAGE_EVENNESS_SKEW,FREQUENCY_CUTOFF	side_1_annotate_key=gene	side_1_continuation=0	side_1_coverage=1.22	side_1_overlap=9	side_1_possible_overlap_registers=149	side_1_read_count=235	side_1_redundant=0	side_2_annotate_key=gene	side_2_continuation=0	side_2_coverage=1.04	side_2_overlap=0	side_2_possible_overlap_registers=140	side_2_read_count=188	side_2_redundant=0	total_non_overlap_reads=5
JC	97	.	REL606	69429	-1	REL606	69507	-1	0	alignment_overlap=9	coverage_minus=5	coverage_plus=0	flanking_left=150	flanking_right=150	frequency=2.593e-02	junction_possible_overlap_registers=140	key=REL606__69429__-1__REL606__69516__-1__9____150__150__0__0	max_left=117	max_left_minus=117	max_left_plus=0	max_min_left=45	max_min_left_minus=45	max_min_left_plus=0	max_min_right=46	max_min_right_minus=46	max_min_right_plus=0	max_pos_hash_score=280	max_right=96	max_right_minus=96	max_right_plus=0	neg_log10_pos_hash_p_value=11.2	new_junction_coverage=0.03	new_junction_read_count=5	no_show=1	polymorphism_frequency=2.593e-02	pos_hash_score=4	prediction=polymorphism	reject=COVERAGE_EVENNESS_SKEW,FREQUENCY_CUTOFF	side_1_annotate_key=gene	side_1_continuation=0	side_1_coverage=1.06	side_1_overlap=9	side_1_possible_overlap_registers=149	side_1_read_count=204	side_1_redundant=0	side_2_annotate_key=gene	side_2_continuation=0	side_2_coverage=1.02	side_2_overlap=0	side_2_possible_overlap_registers=140	side_2_read_count=184	side_2_redundant=0	total_non_overlap_reads=5
JC	98	.	REL606	71051	1	REL606	71082	1	0	alignment_overlap=11	coverage_minus=1	coverage_plus=3	flanking_left=150	flanking_right=150	frequency=3.810e-02	junction_possible_overlap_registers=138	key=REL606__71051__1__REL606__71071__1__11____150__150__0__0	max_left=134	max_left_minus=11	max_left_plus=134	max_min_left=11	max_min_left_minus=11	max_min_left_plus=0	max_min_right=63	max_min_right_minus=0	max_min_right_plus=63	max_pos_hash_score=276	max_right=128	max_right_minus=128	max_right_plus=63	neg_log10_pos_hash_p_value=11.1	new_junction_coverage=0.03	new_junction_read_count=6	no_show=1	polymorphism_frequency=3.810e-02	pos_hash_score=4	prediction=polymorphism	reject=COVERAGE_EVENNESS_SKEW,FREQUENCY_CUTOFF	side_1_annotate_key=gene	side_1_continuation=0	side_1_coverage=0.77	side_1_overlap=11	side_1_possible_overlap_registers=149	side_1_read_count=149	side_1_redundant=0	side_2_annotate_key=gene	side_2_continuation=0	side_2_coverage=0.93	side_2_overlap=0	side_2_possible_overlap_registers=138	side_2_read_count=165	side_2_redundant=0	total_non_overlap_reads=4
JC	99	.	REL606	104792	-1	REL606	104887	-1	0	alignment_overlap=8	coverage_minus=4	coverage_plus=0	flanking_left=150	flanking_right=150	frequency=2.719e-02	junction_possible_overlap_registers=141	key=REL606__104792__-1__REL606__104895__-1__8____150__150__0__0	max_left=66	max_left_minus=66	max_left_plus=0	max_min_left=66	max_min_left_minus=66	max_min_left_plus=0	max_min_right=0	max_min_right_minus=0	max_min_right_plus=0	max_pos_hash_score=282	max_right=114	max_right_minus=114	max_right_plus=0	neg_log10_pos_hash_p_value=11.2	new_junction_coverage=0.02	new_junction_read_count=4	no_show=1	polymorphism_frequency=2.719e-02	pos_hash_score=4	prediction=polymorphism	reject=COVERAGE_EVENNESS_SKEW,FREQUENCY_CUTOFF	side_1_annotate_key=gene	side_1_continuation=0	side_1_coverage=0.75	side_1_overlap=8	side_1_possible_overlap_registers=149	side_1_read_count=145	side_1_redundant=0	side_2_annotate_key=gene	side_2_continuation=0	side_2_coverage=0.82	side_2_overlap=0	side_2_possible_overlap_registers=141	side_2_read_count=149	side_2_redundant=0	total_non_overlap_reads=4
JC	100	.	REL606	116531	1	REL606	116562	1	0	alignment_overlap=6	coverage_minus=1	coverage_plus=5	flanking_left=150	flanking_right=150	frequency=4.172e-02	junction_possible_overlap_registers=143	key=REL606__116531__1__REL606__116556__1__6____150__150__0__0	max_left=135	max_left_minus=135	max_left_plus=115	max_min_left=0	max_min_left_minus=0	max_min_left_plus=0	max_min_right=50	max_min_right_minus=1	max_min_right_plus=50	max_pos_hash_score=286	max_right=50	max_right_minus=1	max_right_plus=50	neg_log10_pos_hash_p_value=10.7	new_junction_coverage=0.03	new_junction_read_count=6	no_show=1	polymorphism_frequency=4.172e-02	pos_hash_score=5	prediction=polymorphism	reject=COVERAGE_EVENNESS_SKEW,FREQUENCY_CUTOFF	side_1_annotate_key=gene	side_1_continuation=0	side_1_coverage=0.82	side_1_overlap=6	side_1_possible_overlap_registers=149	side_1_read_count=158	side_1_redundant=0	side_2_annotate_key=gene	side_2_continuation=0	side_2_coverage=0.67	side_2_overlap=0	side_2_possible_overlap_registers=143	side_2_read_count=124	side_2_redundant=0	total_non_overlap_reads=6
JC	101	.	REL606	130508	1	REL606	130542	1	0	alignment_overlap=7	coverage_minus=1	coverage_plus=2	flanking_left=150	flanking_right=150	frequency=3.006e-02	junction_possible_overlap_registers=142	key=REL606__130508__1__REL606__130535__1__7____150__150__0__0	max_left=68	max_left_minus=16	max_left_plus=68	max_min_left=68	max_min_left_minus=16	max_min_left_plus=68	max_min_right=0	max_min_right_minus=0	max_min_right_plus=0	max_pos_hash_score=284	max_right=127	max_right_minus=127	max_right_plus=85	neg_log10_pos_hash_p_value=12.0	new_junction_coverage=0.02	new_junction_read_count=3	no_show=1	polymorphism_frequency=3.006e-02	pos_hash_score=3	prediction=polymorphism	reject=COVERAGE_EVENNESS_SKEW,FREQUENCY_CUTOFF	side_1_annotate_key=gene	side_1_continuation=0	side_1_coverage=0.48	side_1_overlap=7	side_1_possible_overlap_registers=149	side_1_read_count=93	side_1_redundant=0	side_2_annotate_key=gene	side_2_continuation=0	side_2_coverage=0.57	side_2_overlap=0	side_2_possible_overlap_registers=142	side_2_read_count=105	side_2_redundant=0	total_non_overlap_reads=3
JC	102	.	REL606	138061	1	REL606	138199	1	0	alignment_overlap=9	coverage_minus=0	coverage_plus=4	flanking_left=150	flanking_right=150	frequency=1.708e-02	junction_possible_overlap_registers=140	key=REL606__138061__1__REL606__138190__1__9____150__150__0__0	max_left=134	max_left_minus=0	max_left_plus=134	max_min_left=0	max_min_left_minus=0	max_min_left_plus=0	max_min_right=36	max_min_right_minus=0	max_min_right_plus=36	max_pos_hash_score=280	max_right=36	max_right_minus=0	max_right_plus=36	neg_log10_pos_hash_p_value=11.2	new_junction_coverage=0.02	new_junction_read_count=4	no_show=1	polymorphism_frequency=1.708e-02	pos_hash_score=4	prediction=polymorphism	reject=COVERAGE_EVENNESS_SKEW,FREQUENCY_CUTOFF	side_1_annotate_key=gene	side_1_continuation=0	side_1_coverage=1.42	side_1_overlap=9	side_1_possible_overlap_registers=149	side_1_read_count=273	side_1_redundant=0	side_2_annotate_key=gene	side_2_continuation=0	side_2_coverage=1.13	side_2_overlap=0	side_2_possible_overlap_registers=140	side_2_read_count=204	side_2_redundant=0	total_non_overlap_reads=4
JC	103	.	REL606	191375	1	REL606	191413	1	0	alignment_overlap=7	coverage_minus=0	coverage_plus=4	flanking_left=150	flanking_right=150	frequency=2.786e-02	junction_possible_overlap_registers=142	key=REL606__191375__1__REL606__191406__1__7____150__150__0__0	max_left=129	max_left_minus=0	max_left_plus=129	max_min_left=0	max_min_left_minus=0	max_min_left_plus=0	max_min_right=46	max_min_right_minus=0	max_min_right_plus=46	max_pos_hash_score=284	max_right=46	max_right_minus=0	max_right_plus=46	neg_log10_pos_hash_p_value=12.0	new_junction_coverage=0.02	new_junction_read_count=4	no_show=1	polymorphism_frequency=2.786e-02	pos_hash_score=3	prediction=polymorphism	reject=COVERAGE_EVENNESS_SKEW,FREQUENCY_CUTOFF	side_1_annotate_key=gene	side_1_continuation=0	side_1_coverage=0.64	side_1_overlap=7	side_1_possible_overlap_registers=149	side_1_read_count=124	side_1_redundant=0	side_2_annotate_key=gene	side_2_continuation=0	side_2_coverage=0.88	side_2_overlap=0	side_2_possible_overlap_registers=142	side_2_read_count=161	side_2_redundant=0	total_non_overlap_reads=4
JC	104	.	REL606	209997	1	REL606	210079	1	0	alignment_overlap=9	coverage_minus=1	coverage_plus=2	flanking_left=150	flanking_right=150	frequency=1.761e-02	junction_possible_overlap_registers=140	key=REL606__209997__1__REL606__210070__1__9____150__150__0__0	max_left=133	max_left_minus=65	max_left_plus=133	max_min_left=65	max_min_left_minus=65	max_min_left_plus=0	max_min_right=58	max_min_right_minus=0	max_min_right_plus=58	max_pos_hash_score=280	max_right=76	max_right_minus=76	max_right_plus=58	neg_log10_pos_hash_p_value=11.9	new_junction_coverage=0.02	new_junction_read_count=3	no_show=1	polymorphism_frequency=1.761e-02	pos_hash_score=3	prediction=polymorphism	reject=COVERAGE_EVENNESS_SKEW,FREQUENCY_CUTOFF	side_1_annotate_key=gene	side_1_continuation=0	side_1_coverage=0.88	side_1_overlap=9	side_1_possible_overlap_registers=149	side_1_read_count=170	side_1_redundant=0	side_2_annotate_key=gene	side_2_continuation=0	side_2_coverage=0.97	side_2_overlap=0	side_2_possible_overlap_registers=140	side_2_read_count=175	side_2_redundant=0	total_non_overlap_reads=3
JC	105	.	REL606	214590	1	REL606	214666	1	0	alignment_overlap=8	coverage_minus=0	coverage_plus=3	flanking_left=150	flanking_right=150	frequency=1.669e-02	junction_possible_overlap_registers=141	key=REL606__214590__1__REL606__214658__1__8____150__150__0__0	max_left=126	max_left_minus=0	max_left_plus=126	max_min_left=69	max_min_left_minus=0	max_min_left_plus=69	max_min_right=40	max_min_right_minus=0	max_min_right_plus=40	max_pos_hash_score=282	max_right=73	max_right_minus=0	max_right_plus=73	neg_log10_pos_hash_p_value=11.9	new_junction_coverage=0.02	new_junction_read_count=3	no_show=1	polymorphism_frequency=1.669e-02	pos_hash_score=3	prediction=polymorphism	reject=COVERAGE_EVENNESS_SKEW,FREQUENCY_CUTOFF	side_1_annotate_key=gene	side_1_continuation=0	side_1_coverage=0.92	side_1_overlap=8	side_1_possible_overlap_registers=149	side_1_read_count=176	side_1_redundant=0	side_2_annotate_key=gene	side_2_continuation=0	side_2_coverage=1.03	side_2_overlap=0	side_2_possible_overlap_registers=141	side_2_read_count=187	side_2_redundant=0	total_non_overlap_reads=3
JC	106	.	REL606	220400	1	REL606	220626	1	0	alignment_overlap=10	coverage_minus=0	coverage_plus=4	flanking_left=150	flanking_right=150	frequency=2.586e-02	junction_possible_overlap_registers=139	key=REL606__220400__1__REL606__220616__1__10____150__150__0__0	max_left=135	max_left_minus=0	max_left_plus=135	max_min_left=46	max_min_left_minus=0	max_min_left_plus=46	max_min_right=40	max_min_right_minus=0	max_min_right_plus=40	max_pos_hash_score=278	max_right=88	max_right_minus=0	max_right_plus=88	neg_log10_pos_hash_p_value=11.1	new_junction_coverage=0.02	new_junction_read_count=4	no_show=1	polymorphism_frequency=2.586e-02	pos_hash_score=4	prediction=polymorphism	reject=COVERAGE_EVENNESS_SKEW,FREQUENCY_CUTOFF	side_1_annotate_key=gene	side_1_continuation=0	side_1_coverage=0.83	side_1_overlap=10	side_1_possible_overlap_registers=149	side_1_read_count=159	side_1_redundant=0	side_2_annotate_key=gene	side_2_continuation=0	side_2_coverage=0.85	side_2_overlap=0	side_2_possible_overlap_registers=139	side_2_read_count=153	side_2_redundant=0	total_non_overlap_reads=4
JC	107	.	REL606	229740	1	REL606	229761	1	0	alignment_overlap=9	coverage_minus=2	coverage_plus=8	flanking_left=150	flanking_right=150	frequency=NA	junction_possible_overlap_registers=140	key=REL606__229740__1__REL606__229752__1__9____150__150__1__1	max_left=120	max_left_minus=120	max_left_plus=116	max_min_left=70	max_min_left_minus=0	max_min_left_plus=70	max_min_right=45	max_min_right_minus=30	max_min_right_plus=45	max_pos_hash_score=280	max_right=71	max_right_minus=30	max_right_plus=71	neg_log10_pos_hash_p_value=9.0	new_junction_coverage=0.07	new_junction_read_count=13	no_show=1	polymorphism_frequency=NA	pos_hash_score=8	prediction=unknown	reject=COVERAGE_EVENNESS_SKEW	side_1_annotate_key=repeat	side_1_continuation=0	side_1_coverage=NA	side_1_overlap=9	side_1_read_count=NA	side_1_redundant=1	side_2_annotate_key=repeat	side_2_continuation=0	side_2_coverage=NA	side_2_overlap=0	side_2_possible_overlap_registers=NA	side_2_read_count=NA	side_2_redundant=1	total_non_overlap_reads=10
JC	108	.	REL606	232293	1	REL606	232318	1	0	alignment_overlap=7	coverage_minus=0	coverage_plus=9	flanking_left=150	flanking_right=150	frequency=NA	junction_possible_overlap_registers=142	key=REL606__232293__1__REL606__232311__1__7____150__150__1__1	max_left=135	max_left_minus=0	max_left_plus=135	max_min_left=62	max_min_left_minus=0	max_min_left_plus=62	max_min_right=71	max_min_right_minus=0	max_min_right_plus=71	max_pos_hash_score=284	max_right=118	max_right_minus=0	max_right_plus=118	neg_log10_pos_hash_p_value=10.1	new_junction_coverage=0.05	new_junction_read_count=9	no_show=1	polymorphism_frequency=NA	pos_hash_score=6	prediction=unknown	reject=COVERAGE_EVENNESS_SKEW	side_1_annotate_key=repeat	side_1_continuation=0	side_1_coverage=NA	side_1_overlap=7	side_1_read_count=NA	side_1_redundant=1	side_2_annotate_key=repeat	side_2_continuation=0	side_2_coverage=NA	side_2_overlap=0	side_2_possible_overlap_registers=NA	side_2_read_count=NA	side_2_redundant=1	total_non_overlap_reads=9
JC	109	.	REL606	245551	-1	REL606	245619	-1	0	alignment_overlap=11	coverage_minus=4	coverage_plus=0	flanking_left=150	flanking_right=150	frequency=3.946e-02	junction_possible_overlap_registers=138	key=REL606__245551__-1__REL606__245630__-1__11____150__150__0__0	max_left=49	max_left_minus=49	max_left_plus=0	max_min_left=49	max_min_left_minus=49	max_min_left_plus=0	max_min_right=0	max_min_right_minus=0	max_min_right_plus=0	max_pos_hash_score=276	max_right=131	max_right_minus=131	max_right_plus=0	neg_log10_pos_hash_p_value=11.1	new_junction_coverage=0.02	new_junction_read_count=4	no_show=1	polymorphism_frequency=3.946e-02	pos_hash_score=4	prediction=polymorphism	reject=COVERAGE_EVENNESS_SKEW,FREQUENCY_CUTOFF	side_1_annotate_key=gene	side_1_continuation=0	side_1_coverage=0.58	side_1_overlap=11	side_1_possible_overlap_registers=149	side_1_read_count=112	side_1_redundant=0	side_2_annotate_key=gene	side_2_continuation=0	side_2_coverage=0.51	side_2_overlap=0	side_2_possible_overlap_registers=138	side_2_read_count=91	side_2_redundant=0	total_non_overlap_reads=4
JC	110	.	REL606	255624	1	REL606	255726	1	0	alignment_overlap=11	coverage_minus=1	coverage_plus=2	flanking_left=150	flanking_right=150	frequency=1.742e-02	junction_possible_overlap_registers=138	key=REL606__255624__1__REL606__255715__1__11____150__150__0__0	max_left=137	max_left_minus=80	max_left_plus=137	max_min_left=68	max_min_left_minus=0	max_min_left_plus=68	max_min_right=59	max_min_right_minus=59	max_min_right_plus=2	max_pos_hash_score=276	max_right=71	max_right_minus=59	max_right_plus=71	neg_log10_pos_hash_p_value=11.8	new_junction_coverage=0.02	new_junction_read_count=3	no_show=1	polymorphism_frequency=1.742e-02	pos_hash_score=3	prediction=polymorphism	reject=COVERAGE_EVENNESS_SKEW,FREQUENCY_CUTOFF	side_1_annotate_key=gene	side_1_continuation=0	side_1_coverage=0.96	side_1_overlap=11	side_1_possible_overlap_registers=149	side_1_read_count=185	side_1_redundant=0	side_2_annotate_key=gene	side_2_continuation=0	side_2_coverage=0.94	side_2_overlap=0	side_2_possible_overlap_registers=138	side_2_read_count=167	side_2_redundant=0	total_non_overlap_reads=3
JC	111	.	REL606	273172	-1	REL606	273263	-1	0	alignment_overlap=10	coverage_minus=6	coverage_plus=0	flanking_left=150	flanking_right=150	frequency=2.826e-02	junction_possible_overlap_registers=139	key=REL606__273172__-1__REL606__273273__-1__10____150__150__0__0	max_left=102	max_left_minus=102	max_left_plus=0	max_min_left=38	max_min_left_minus=38	max_min_left_plus=0	max_min_right=39	max_min_right_minus=39	max_min_right_plus=0	max_pos_hash_score=278	max_right=106	max_right_minus=106	max_right_plus=0	neg_log10_pos_hash_p_value=11.1	new_junction_coverage=0.03	new_junction_read_count=6	no_show=1	polymorphism_frequency=2.826e-02	pos_hash_score=4	prediction=polymorphism	reject=COVERAGE_EVENNESS_SKEW,FREQUENCY_CUTOFF	side_1_annotate_key=gene	side_1_continuation=0	side_1_coverage=1.19	side_1_overlap=10	side_1_possible_overlap_registers=149	side_1_read_count=228	side_1_redundant=0	side_2_annotate_key=gene	side_2_continuation=0	side_2_coverage=1.11	side_2_overlap=0	side_2_possible_overlap_registers=139	side_2_read_count=200	side_2_redundant=0	total_non_overlap_reads=6
JC	112	.	REL606	278991	-1	REL606	279004	-1	0	alignment_overlap=8	coverage_minus=5	coverage_plus=0	flanking_left=150	flanking_right=150	frequency=5.312e-02	junction_possible_overlap_registers=141	key=REL606__278991__-1__REL606__279012__-1__8____150__150__0__0	max_left=107	max_left_minus=107	max_left_plus=0	max_min_left=63	max_min_left_minus=63	max_min_left_plus=0	max_min_right=35	max_min_right_minus=35	max_min_right_plus=0	max_pos_hash_score=282	max_right=124	max_right_minus=124	max_right_plus=0	neg_log10_pos_hash_p_value=10.6	new_junction_coverage=0.03	new_junction_read_count=5	no_show=1	polymorphism_frequency=5.312e-02	pos_hash_score=5	prediction=polymorphism	reject=COVERAGE_EVENNESS_SKEW,FREQUENCY_CUTOFF	side_1_annotate_key=gene	side_1_continuation=0	side_1_coverage=0.56	side_1_overlap=8	side_1_possible_overlap_registers=149	side_1_read_count=107	side_1_redundant=0	side_2_annotate_key=gene	side_2_continuation=0	side_2_coverage=0.42	side_2_overlap=0	side_2_possible_overlap_registers=141	side_2_read_count=77	side_2_redundant=0	total_non_overlap_reads=5
JC	113	.	REL606	300644	1	REL606	300747	1	0	alignment_overlap=10	coverage_minus=0	coverage_plus=3	flanking_left=150	flanking_right=150	frequency=1.529e-02	junction_possible_overlap_registers=139	key=REL606__300644__1__REL606__300737__1__10____150__150__0__0	max_left=134	max_left_minus=0	max_left_plus=134	max_min_left=39	max_min_left_minus=0	max_min_left_plus=39	max_min_right=44	max_min_right_minus=0	max_min_right_plus=44	max_pos_hash_score=278	max_right=101	max_right_minus=0	max_right_plus=101	neg_log10_pos_hash_p_value=11.8	new_junction_coverage=0.02	new_junction_read_count=3	no_show=1	polymorphism_frequency=1.529e-02	pos_hash_score=3	prediction=polymorphism	reject=COVERAGE_EVENNESS_SKEW,FREQUENCY_CUTOFF	side_1_annotate_key=gene	side_1_continuation=0	side_1_coverage=1.05	side_1_overlap=10	side_1_possible_overlap_registers=149	side_1_read_count=202	side_1_redundant=0	side_2_annotate_key=gene	side_2_continuation=0	side_2_coverage=1.10	side_2_overlap=0	side_2_possible_overlap_registers=139	side_2_read_count=198	side_2_redundant=0	total_non_overlap_reads=3
JC	114	.	REL606	300653	-1	REL606	300736	-1	0	alignment_overlap=10	coverage_minus=3	coverage_plus=0	flanking_left=150	flanking_right=150	frequency=1.514e-02	junction_possible_overlap_registers=139	key=REL606__300653__-1__REL606__300746__-1__10____150__150__0__0	max_left=74	max_left_minus=74	max_left_plus=0	max_min_left=39	max_min_left_minus=39	max_min_left_plus=0	max_min_right=66	max_min_right_minus=66	max_min_right_plus=0	max_pos_hash_score=278	max_right=106	max_right_minus=106	max_right_plus=0	neg_log10_pos_hash_p_value=11.8	new_junction_coverage=0.02	new_junction_read_count=3	no_show=1	polymorphism_frequency=1.514e-02	pos_hash_score=3	prediction=polymorphism	reject=COVERAGE_EVENNESS_SKEW,FREQUENCY_CUTOFF	side_1_annotate_key=gene	side_1_continuation=0	side_1_coverage=1.07	side_1_overlap=10	side_1_possible_overlap_registers=149	side_1_read_count=205	side_1_redundant=0	side_2_annotate_key=gene	side_2_continuation=0	side_2_coverage=1.11	side_2_overlap=0	side_2_possible_overlap_registers=139	side_2_read_count=199	side_2_redundant=0	total_non_overlap_reads=3
JC	115	.	REL606	327362	1	REL606	327490	1	0	alignment_overlap=12	coverage_minus=0	coverage_plus=4	flanking_left=150	flanking_right=150	frequency=3.696e-02	junction_possible_overlap_registers=137	key=REL606__327362__1__REL606__327478__1__12____150__150__0__0	max_left=135	max_left_minus=0	max_left_plus=135	max_min_left=59	max_min_left_minus=0	max_min_left_plus=59	max_min_right=32	max_min_right_minus=0	max_min_right_plus=32	max_pos_hash_score=274	max_right=80	max_right_minus=0	max_right_plus=80	neg_log10_pos_hash_p_value=11.0	new_junction_coverage=0.03	new_junction_read_count=5	no_show=1	polymorphism_frequency=3.696e-02	pos_hash_score=4	prediction=polymorphism	reject=COVERAGE_EVENNESS_SKEW,FREQUENCY_CUTOFF	side_1_annotate_key=gene	side_1_continuation=0	side_1_coverage=0.74	side_1_overlap=12	side_1_possible_overlap_registers=149	side_1_read_count=142	side_1_redundant=0	side_2_annotate_key=gene	side_2_continuation=0	side_2_coverage=0.74	side_2_overlap=0	side_2_possible_overlap_registers=137	side_2_read_count=130	side_2_redundant=0	total_non_overlap_reads=4
JC	116	.	REL606	333238	-1	REL606	333366	-1	0	alignment_overlap=15	coverage_minus=3	coverage_plus=1	flanking_left=150	flanking_right=150	frequency=3.762e-02	junction_possible_overlap_registers=134	key=REL606__333238__-1__REL606__333381__-1__15____150__150__0__0	max_left=82	max_left_minus=82	max_left_plus=53	max_min_left=59	max_min_left_minus=59	max_min_left_plus=53	max_min_right=66	max_min_right_minus=66	max_min_right_plus=0	max_pos_hash_score=268	max_right=82	max_right_minus=76	max_right_plus=82	neg_log10_pos_hash_p_value=10.9	new_junction_coverage=0.03	new_junction_read_count=6	no_show=1	polymorphism_frequency=3.762e-02	pos_hash_score=4	prediction=polymorphism	reject=COVERAGE_EVENNESS_SKEW,FREQUENCY_CUTOFF	side_1_annotate_key=gene	side_1_continuation=0	side_1_coverage=1.09	side_1_overlap=15	side_1_possible_overlap_registers=149	side_1_read_count=209	side_1_redundant=0	side_2_annotate_key=gene	side_2_continuation=0	side_2_coverage=0.69	side_2_overlap=0	side_2_possible_overlap_registers=134	side_2_read_count=119	side_2_redundant=0	total_non_overlap_reads=4
JC	117	.	REL606	334255	1	REL606	334281	1	0	alignment_overlap=11	coverage_minus=4	coverage_plus=5	flanking_left=150	flanking_right=150	frequency=6.244e-02	junction_possible_overlap_registers=138	key=REL606__334255__1__REL606__334270__1__11____150__150__0__0	max_left=132	max_left_minus=130	max_left_plus=132	max_min_left=7	max_min_left_minus=7	max_min_left_plus=0	max_min_right=68	max_min_right_minus=25	max_min_right_plus=68	max_pos_hash_score=276	max_right=132	max_right_minus=132	max_right_plus=68	neg_log10_pos_hash_p_value=8.9	new_junction_coverage=0.06	new_junction_read_count=10	no_show=1	polymorphism_frequency=6.244e-02	pos_hash_score=8	prediction=polymorphism	reject=COVERAGE_EVENNESS_SKEW,FREQUENCY_CUTOFF	side_1_annotate_key=gene	side_1_continuation=0	side_1_coverage=0.89	side_1_overlap=11	side_1_possible_overlap_registers=149	side_1_read_count=172	side_1_redundant=0	side_2_annotate_key=gene	side_2_continuation=0	side_2_coverage=0.79	side_2_overlap=0	side_2_possible_overlap_registers=138	side_2_read_count=141	side_2_redundant=0	total_non_overlap_reads=9
JC	118	.	REL606	340091	1	REL606	340119	1	0	alignment_overlap=11	coverage_minus=2	coverage_plus=8	flanking_left=150	flanking_right=150	frequency=6.515e-02	junction_possible_overlap_registers=138	key=REL606__340091__1__REL606__340108__1__11____150__150__0__0	max_left=138	max_left_minus=96	max_left_plus=138	max_min_left=8	max_min_left_minus=8	max_min_left_plus=0	max_min_right=64	max_min_right_minus=43	max_min_right_plus=64	max_pos_hash_score=276	max_right=131	max_right_minus=131	max_right_plus=64	neg_log10_pos_hash_p_value=8.4	new_junction_coverage=0.06	new_junction_read_count=10	no_show=1	polymorphism_frequency=6.515e-02	pos_hash_score=9	prediction=polymorphism	reject=COVERAGE_EVENNESS_SKEW,FREQUENCY_CUTOFF	side_1_annotate_key=gene	side_1_continuation=0	side_1_coverage=0.77	side_1_overlap=11	side_1_possible_overlap_registers=149	side_1_read_count=149	side_1_redundant=0	side_2_annotate_key=gene	side_2_continuation=0	side_2_coverage=0.84	side_2_overlap=0	side_2_possible_overlap_registers=138	side_2_read_count=149	side_2_redundant=0	total_non_overlap_reads=10
JC	119	.	REL606	343086	-1	REL606	343168	-1	0	alignment_overlap=8	coverage_minus=1	coverage_plus=2	flanking_left=150	flanking_right=150	frequency=1.625e-02	junction_possible_overlap_registers=141	key=REL606__343086__-1__REL606__343176__-1__8____150__150__0__0	max_left=103	max_left_minus=103	max_left_plus=74	max_min_left=1	max_min_left_minus=0	max_min_left_plus=1	max_min_right=68	max_min_right_minus=39	max_min_right_plus=68	max_pos_hash_score=282	max_right=138	max_right_minus=39	max_right_plus=138	neg_log10_pos_hash_p_value=11.9	new_junction_coverage=0.02	new_junction_read_count=3	no_show=1	polymorphism_frequency=1.625e-02	pos_hash_score=3	prediction=polymorphism	reject=COVERAGE_EVENNESS_SKEW,FREQUENCY_CUTOFF	side_1_annotate_key=gene	side_1_continuation=0	side_1_coverage=0.86	side_1_overlap=8	side_1_possible_overlap_registers=149	side_1_read_count=165	side_1_redundant=0	side_2_annotate_key=gene	side_2_continuation=0	side_2_coverage=1.14	side_2_overlap=0	side_2_possible_overlap_registers=141	side_2_read_count=207	side_2_redundant=0	total_non_overlap_reads=3
JC	120	.	REL606	357567	1	REL606	357595	1	0	alignment_overlap=7	coverage_minus=0	coverage_plus=3	flanking_left=150	flanking_right=150	frequency=1.768e-02	junction_possible_overlap_registers=142	key=REL606__357567__1__REL606__357588__1__7____150__150__0__0	max_left=137	max_left_minus=0	max_left_plus=137	max_min_left=0	max_min_left_minus=0	max_min_left_plus=0	max_min_right=49	max_min_right_minus=0	max_min_right_plus=49	max_pos_hash_score=284	max_right=49	max_right_minus=0	max_right_plus=49	neg_log10_pos_hash_p_value=12.0	new_junction_coverage=0.02	new_junction_read_count=3	no_show=1	polymorphism_frequency=1.768e-02	pos_hash_score=3	prediction=polymorphism	reject=COVERAGE_EVENNESS_SKEW,FREQUENCY_CUTOFF	side_1_annotate_key=gene	side_1_continuation=0	side_1_coverage=0.96	side_1_overlap=7	side_1_possible_overlap_registers=149	side_1_read_count=185	side_1_redundant=0	side_2_annotate_key=gene	side_2_continuation=0	side_2_coverage=0.86	side_2_overlap=0	side_2_possible_overlap_registers=142	side_2_read_count=157	side_2_redundant=0	total_non_overlap_reads=3
JC	121	.	REL606	364857	-1	REL606	364927	-1	0	alignment_overlap=9	coverage_minus=8	coverage_plus=0	flanking_left=150	flanking_right=150	frequency=4.197e-02	junction_possible_overlap_registers=140	key=REL606__364857__-1__REL606__364936__-1__9____150__150__0__0	max_left=92	max_left_minus=92	max_left_plus=0	max_min_left=57	max_min_left_minus=57	max_min_left_plus=0	max_min_right=67	max_min_right_minus=67	max_min_right_plus=0	max_pos_hash_score=280	max_right=120	max_right_minus=120	max_right_plus=0	neg_log10_pos_hash_p_value=9.0	new_junction_coverage=0.04	new_junction_read_count=8	no_show=1	polymorphism_frequency=4.197e-02	pos_hash_score=8	prediction=polymorphism	reject=COVERAGE_EVENNESS_SKEW,FREQUENCY_CUTOFF	side_1_annotate_key=gene	side_1_continuation=0	side_1_coverage=1.10	side_1_overlap=9	side_1_possible_overlap_registers=149	side_1_read_count=212	side_1_redundant=0	side_2_annotate_key=gene	side_2_continuation=0	side_2_coverage=0.92	side_2_overlap=0	side_2_possible_overlap_registers=140	side_2_read_count=166	side_2_redundant=0	total_non_overlap_reads=8
JC	122	.	REL606	364957	1	REL606	365228	1	0	alignment_overlap=9	coverage_minus=3	coverage_plus=0	flanking_left=150	flanking_right=150	frequency=1.970e-02	junction_possible_overlap_registers=140	key=REL606__364957__1__REL606__365219__1__9____150__150__0__0	max_left=66	max_left_minus=66	max_left_plus=0	max_min_left=66	max_min_left_minus=66	max_min_left_plus=0	max_min_right=0	max_min_right_minus=0	max_min_right_plus=0	max_pos_hash_score=280	max_right=97	max_right_minus=97	max_right_plus=0	neg_log10_pos_hash_p_value=11.9	new_junction_coverage=0.02	new_junction_read_count=3	no_show=1	polymorphism_frequency=1.970e-02	pos_hash_score=3	prediction=polymorphism	reject=COVERAGE_EVENNESS_SKEW,FREQUENCY_CUTOFF	side_1_annotate_key=gene	side_1_continuation=0	side_1_coverage=0.89	side_1_overlap=9	side_1_possible_overlap_registers=149	side_1_read_count=172	side_1_redundant=0	side_2_annotate_key=gene	side_2_continuation=0	side_2_coverage=0.76	side_2_overlap=0	side_2_possible_overlap_registers=140	side_2_read_count=137	side_2_redundant=0	total_non_overlap_reads=3
JC	123	.	REL606	368886	1	REL606	368915	1	0	alignment_overlap=7	coverage_minus=0	coverage_plus=4	flanking_left=150	flanking_right=150	frequency=2.361e-02	junction_possible_overlap_registers=142	key=REL606__368886__1__REL606__368908__1__7____150__150__0__0	max_left=138	max_left_minus=0	max_left_plus=138	max_min_left=67	max_min_left_minus=0	max_min_left_plus=67	max_min_right=36	max_min_right_minus=0	max_min_right_plus=36	max_pos_hash_score=284	max_right=76	max_right_minus=0	max_right_plus=76	neg_log10_pos_hash_p_value=11.3	new_junction_coverage=0.02	new_junction_read_count=4	no_show=1	polymorphism_frequency=2.361e-02	pos_hash_score=4	prediction=polymorphism	reject=COVERAGE_EVENNESS_SKEW,FREQUENCY_CUTOFF	side_1_annotate_key=gene	side_1_continuation=0	side_1_coverage=0.91	side_1_overlap=7	side_1_possible_overlap_registers=149	side_1_read_count=175	side_1_redundant=0	side_2_annotate_key=gene	side_2_continuation=0	side_2_coverage=0.89	side_2_overlap=0	side_2_possible_overlap_registers=142	side_2_read_count=164	side_2_redundant=0	total_non_overlap_reads=4
JC	124	.	REL606	392611	1	REL606	392694	1	0	alignment_overlap=8	coverage_minus=1	coverage_plus=4	flanking_left=150	flanking_right=150	frequency=3.122e-02	junction_possible_overlap_registers=141	key=REL606__392611__1__REL606__392686__1__8____150__150__0__0	max_left=136	max_left_minus=67	max_left_plus=136	max_min_left=67	max_min_left_minus=67	max_min_left_plus=0	max_min_right=47	max_min_right_minus=0	max_min_right_plus=47	max_pos_hash_score=282	max_right=75	max_right_minus=75	max_right_plus=47	neg_log10_pos_hash_p_value=11.2	new_junction_coverage=0.03	new_junction_read_count=6	no_show=1	polymorphism_frequency=3.122e-02	pos_hash_score=4	prediction=polymorphism	reject=COVERAGE_EVENNESS_SKEW,FREQUENCY_CUTOFF	side_1_annotate_key=gene	side_1_continuation=0	side_1_coverage=1.12	side_1_overlap=8	side_1_possible_overlap_registers=149	side_1_read_count=216	side_1_redundant=0	side_2_annotate_key=gene	side_2_continuation=0	side_2_coverage=0.92	side_2_overlap=0	side_2_possible_overlap_registers=141	side_2_read_count=168	side_2_redundant=0	total_non_overlap_reads=5
JC	125	.	REL606	396513	-1	REL606	396629	-1	0	alignment_overlap=9	coverage_minus=3	coverage_plus=0	flanking_left=150	flanking_right=150	frequency=1.995e-02	junction_possible_overlap_registers=140	key=REL606__396513__-1__REL606__396638__-1__9____150__150__0__0	max_left=63	max_left_minus=63	max_left_plus=0	max_min_left=63	max_min_left_minus=63	max_min_left_plus=0	max_min_right=0	max_min_right_minus=0	max_min_right_plus=0	max_pos_hash_score=280	max_right=123	max_right_minus=123	max_right_plus=0	neg_log10_pos_hash_p_value=11.9	new_junction_coverage=0.02	new_junction_read_count=3	no_show=1	polymorphism_frequency=1.995e-02	pos_hash_score=3	prediction=polymorphism	reject=COVERAGE_EVENNESS_SKEW,FREQUENCY_CUTOFF	side_1_annotate_key=gene	side_1_continuation=0	side_1_coverage=0.88	side_1_overlap=9	side_1_possible_overlap_registers=149	side_1_read_count=169	side_1_redundant=0	side_2_annotate_key=gene	side_2_continuation=0	side_2_coverage=0.75	side_2_overlap=0	side_2_possible_overlap_registers=140	side_2_read_count=136	side_2_redundant=0	total_non_overlap_reads=3
JC	126	.	REL606	414020	1	REL606	414091	1	0	alignment_overlap=9	coverage_minus=0	coverage_plus=8	flanking_left=150	flanking_right=150	frequency=4.663e-02	junction_possible_overlap_registers=140	key=REL606__414020__1__REL606__414082__1__9____150__150__0__0	max_left=119	max_left_minus=0	max_left_plus=119	max_min_left=0	max_min_left_minus=0	max_min_left_plus=0	max_min_right=66	max_min_right_minus=0	max_min_right_plus=66	max_pos_hash_score=280	max_right=66	max_right_minus=0	max_right_plus=66	neg_log10_pos_hash_p_value=10.5	new_junction_coverage=0.04	new_junction_read_count=8	no_show=1	polymorphism_frequency=4.663e-02	pos_hash_score=5	prediction=polymorphism	reject=COVERAGE_EVENNESS_SKEW,FREQUENCY_CUTOFF	side_1_annotate_key=gene	side_1_continuation=0	side_1_coverage=0.85	side_1_overlap=9	side_1_possible_overlap_registers=149	side_1_read_count=164	side_1_redundant=0	side_2_annotate_key=gene	side_2_continuation=0	side_2_coverage=0.96	side_2_overlap=0	side_2_possible_overlap_registers=140	side_2_read_count=173	side_2_redundant=0	total_non_overlap_reads=8
JC	127	.	REL606	419366	1	REL606	419427	1	0	alignment_overlap=11	coverage_minus=1	coverage_plus=8	flanking_left=150	flanking_right=150	frequency=4.754e-02	junction_possible_overlap_registers=138	key=REL606__419366__1__REL606__419416__1__11____150__150__0__0	max_left=138	max_left_minus=111	max_left_plus=138	max_min_left=0	max_min_left_minus=0	max_min_left_plus=0	max_min_right=61	max_min_right_minus=26	max_min_right_plus=61	max_pos_hash_score=276	max_right=61	max_right_minus=26	max_right_plus=61	neg_log10_pos_hash_p_value=9.3	new_junction_coverage=0.06	new_junction_read_count=10	no_show=1	polymorphism_frequency=4.754e-02	pos_hash_score=7	prediction=polymorphism	reject=COVERAGE_EVENNESS_SKEW,FREQUENCY_CUTOFF	side_1_annotate_key=gene	side_1_continuation=0	side_1_coverage=1.08	side_1_overlap=11	side_1_possible_overlap_registers=149	side_1_read_count=207	side_1_redundant=0	side_2_annotate_key=gene	side_2_continuation=0	side_2_coverage=1.17	side_2_overlap=0	side_2_possible_overlap_registers=138	side_2_read_count=209	side_2_redundant=0	total_non_overlap_reads=9
JC	128	.	REL606	419376	-1	REL606	419415	-1	0	alignment_overlap=11	coverage_minus=7	coverage_plus=0	flanking_left=150	flanking_right=150	frequency=3.390e-02	junction_possible_overlap_registers=138	key=REL606__419376__-1__REL606__419426__-1__11____150__150__0__0	max_left=32	max_left_minus=32	max_left_plus=0	max_min_left=32	max_min_left_minus=32	max_min_left_plus=0	max_min_right=0	max_min_right_minus=0	max_min_right_plus=0	max_pos_hash_score=276	max_right=138	max_right_minus=138	max_right_plus=0	neg_log10_pos_hash_p_value=9.3	new_junction_coverage=0.04	new_junction_read_count=7	no_show=1	polymorphism_frequency=3.390e-02	pos_hash_score=7	prediction=polymorphism	reject=COVERAGE_EVENNESS_SKEW,FREQUENCY_CUTOFF	side_1_annotate_key=gene	side_1_continuation=0	side_1_coverage=1.06	side_1_overlap=11	side_1_possible_overlap_registers=149	side_1_read_count=203	side_1_redundant=0	side_2_annotate_key=gene	side_2_continuation=0	side_2_coverage=1.18	side_2_overlap=0	side_2_possible_overlap_registers=138	side_2_read_count=211	side_2_redundant=0	total_non_overlap_reads=7
JC	129	.	REL606	429474	-1	REL606	429488	-1	0	alignment_overlap=8	coverage_minus=5	coverage_plus=1	flanking_left=150	flanking_right=150	frequency=2.377e-02	junction_possible_overlap_registers=141	key=REL606__429474__-1__REL606__429496__-1__8____150__150__0__0	max_left=82	max_left_minus=82	max_left_plus=1	max_min_left=58	max_min_left_minus=58	max_min_left_plus=1	max_min_right=60	max_min_right_minus=60	max_min_right_plus=0	max_pos_hash_score=282	max_right=141	max_right_minus=117	max_right_plus=141	neg_log10_pos_hash_p_value=10.0	new_junction_coverage=0.03	new_junction_read_count=6	no_show=1	polymorphism_frequency=2.377e-02	pos_hash_score=6	prediction=polymorphism	reject=COVERAGE_EVENNESS_SKEW,FREQUENCY_CUTOFF	side_1_annotate_key=gene	side_1_continuation=0	side_1_coverage=1.38	side_1_overlap=8	side_1_possible_overlap_registers=149	side_1_read_count=265	side_1_redundant=0	side_2_annotate_key=gene	side_2_continuation=0	side_2_coverage=1.33	side_2_overlap=0	side_2_possible_overlap_registers=141	side_2_read_count=242	side_2_redundant=0	total_non_overlap_reads=6
JC	130	.	REL606	432156	1	REL606	2390556	-1	0	alignment_overlap=9	coverage_minus=0	coverage_plus=3	flanking_left=150	flanking_right=150	frequency=1.911e-02	junction_possible_overlap_registers=140	key=REL606__432156__1__REL606__2390565__-1__9____150__150__0__0	max_left=116	max_left_minus=0	max_left_plus=116	max_min_left=48	max_min_left_minus=0	max_min_left_plus=48	max_min_right=35	max_min_right_minus=0	max_min_right_plus=35	max_pos_hash_score=280	max_right=93	max_right_minus=0	max_right_plus=93	neg_log10_pos_hash_p_value=11.9	new_junction_coverage=0.02	new_junction_read_count=3	no_show=1	polymorphism_frequency=1.911e-02	pos_hash_score=3	prediction=polymorphism	reject=COVERAGE_EVENNESS_SKEW,FREQUENCY_CUTOFF	side_1_annotate_key=gene	side_1_continuation=0	side_1_coverage=0.09	side_1_overlap=9	side_1_possible_overlap_registers=149	side_1_read_count=18	side_1_redundant=0	side_2_annotate_key=gene	side_2_continuation=0	side_2_coverage=1.61	side_2_overlap=0	side_2_possible_overlap_registers=140	side_2_read_count=291	side_2_redundant=0	total_non_overlap_reads=3
JC	131	.	REL606	432156	1	REL606	3447145	-1	0	alignment_overlap=9	coverage_minus=0	coverage_plus=3	flanking_left=150	flanking_right=150	frequency=5.046e-02	junction_possible_overlap_registers=140	key=REL606__432156__1__REL606__3447154__-1__9____150__150__0__0	max_left=116	max_left_minus=0	max_left_plus=116	max_min_left=38	max_min_left_minus=0	max_min_left_plus=38	max_min_right=35	max_min_right_minus=0	max_min_right_plus=35	max_pos_hash_score=280	max_right=103	max_right_minus=0	max_right_plus=103	neg_log10_pos_hash_p_value=11.9	new_junction_coverage=0.02	new_junction_read_count=3	no_show=1	polymorphism_frequency=5.046e-02	pos_hash_score=3	prediction=polymorphism	reject=COVERAGE_EVENNESS_SKEW,FREQUENCY_CUTOFF	side_1_annotate_key=gene	side_1_continuation=0	side_1_coverage=0.09	side_1_overlap=9	side_1_possible_overlap_registers=149	side_1_read_count=18	side_1_redundant=0	side_2_annotate_key=gene	side_2_continuation=0	side_2_coverage=0.53	side_2_overlap=0	side_2_possible_overlap_registers=140	side_2_read_count=96	side_2_redundant=0	total_non_overlap_reads=3
JC	132	.	REL606	432285	1	REL606	432305	1	0	alignment_overlap=8	coverage_minus=1	coverage_plus=4	flanking_left=150	flanking_right=150	frequency=2.417e-02	junction_possible_overlap_registers=141	key=REL606__432285__1__REL606__432297__1__8____150__150__0__0	max_left=119	max_left_minus=100	max_left_plus=119	max_min_left=0	max_min_left_minus=0	max_min_left_plus=0	max_min_right=40	max_min_right_minus=40	max_min_right_plus=40	max_pos_hash_score=282	max_right=40	max_right_minus=40	max_right_plus=40	neg_log10_pos_hash_p_value=10.6	new_junction_coverage=0.03	new_junction_read_count=5	no_show=1	polymorphism_frequency=2.417e-02	pos_hash_score=5	prediction=polymorphism	reject=COVERAGE_EVENNESS_SKEW,FREQUENCY_CUTOFF	side_1_annotate_key=gene	side_1_continuation=0	side_1_coverage=1.09	side_1_overlap=8	side_1_possible_overlap_registers=149	side_1_read_count=210	side_1_redundant=0	side_2_annotate_key=gene	side_2_continuation=0	side_2_coverage=1.13	side_2_overlap=0	side_2_possible_overlap_registers=141	side_2_read_count=205	side_2_redundant=0	total_non_overlap_reads=5
JC	133	.	REL606	464051	1	REL606	667151	-1	0	alignment_overlap=2	coverage_minus=77	coverage_plus=120	flanking_left=150	flanking_right=150	frequency=1	junction_possible_overlap_registers=147	key=REL606__464049__1__REL606__667151__-1__2____150__150__0__1	max_left=147	max_left_minus=147	max_left_plus=145	max_min_left=73	max_min_left_minus=70	max_min_left_plus=73	max_min_right=74	max_min_right_minus=65	max_min_right_plus=74	max_pos_hash_score=294	max_right=144	max_right_minus=144	max_right_plus=144	neg_log10_pos_hash_p_value=0.4	new_junction_coverage=1.08	new_junction_read_count=204	polymorphism_frequency=9.901e-01	pos_hash_score=71	prediction=consensus	read_count_offset=3	side_1_annotate_key=gene	side_1_continuation=0	side_1_coverage=0.01	side_1_overlap=0	side_1_possible_overlap_registers=144	side_1_read_count=2	side_1_redundant=0	side_2_annotate_key=repeat	side_2_continuation=0	side_2_coverage=NA	side_2_overlap=2	side_2_possible_overlap_registers=NA	side_2_read_count=NA	side_2_redundant=1	total_non_overlap_reads=197
JC	134	.	REL606	464053	-1	REL606	588070	1	0	alignment_overlap=0	coverage_minus=97	coverage_plus=133	flanking_left=150	flanking_right=150	frequency=1	junction_possible_overlap_registers=149	key=REL606__464053__-1__REL606__588070__1__0____150__150__0__1	max_left=149	max_left_minus=148	max_left_plus=149	max_min_left=73	max_min_left_minus=67	max_min_left_plus=73	max_min_right=75	max_min_right_minus=73	max_min_right_plus=75	max_pos_hash_score=298	max_right=146	max_right_minus=146	max_right_plus=132	neg_log10_pos_hash_p_value=0.3	new_junction_coverage=1.31	new_junction_read_count=252	polymorphism_frequency=9.802e-01	pos_hash_score=76	prediction=consensus	read_count_offset=3	side_1_annotate_key=gene	side_1_continuation=0	side_1_coverage=0.03	side_1_overlap=0	side_1_possible_overlap_registers=146	side_1_read_count=5	side_1_redundant=0	side_2_annotate_key=repeat	side_2_continuation=0	side_2_coverage=NA	side_2_overlap=0	side_2_possible_overlap_registers=NA	side_2_read_count=NA	side_2_redundant=1	total_non_overlap_reads=230
JC	135	.	REL606	483511	1	REL606	483541	1	0	alignment_overlap=8	coverage_minus=0	coverage_plus=11	flanking_left=150	flanking_right=150	frequency=5.346e-02	junction_possible_overlap_registers=141	key=REL606__483511__1__REL606__483533__1__8____150__150__0__0	max_left=140	max_left_minus=0	max_left_plus=140	max_min_left=2	max_min_left_minus=0	max_min_left_plus=2	max_min_right=58	max_min_right_minus=0	max_min_right_plus=58	max_pos_hash_score=282	max_right=135	max_right_minus=0	max_right_plus=135	neg_log10_pos_hash_p_value=8.6	new_junction_coverage=0.06	new_junction_read_count=11	no_show=1	polymorphism_frequency=5.346e-02	pos_hash_score=9	prediction=polymorphism	reject=COVERAGE_EVENNESS_SKEW,FREQUENCY_CUTOFF	side_1_annotate_key=gene	side_1_continuation=0	side_1_coverage=1.01	side_1_overlap=8	side_1_possible_overlap_registers=149	side_1_read_count=195	side_1_redundant=0	side_2_annotate_key=gene	side_2_continuation=0	side_2_coverage=1.13	side_2_overlap=0	side_2_possible_overlap_registers=141	side_2_read_count=205	side_2_redundant=0	total_non_overlap_reads=11
JC	136	.	REL606	486955	-1	REL606	486970	-1	0	alignment_overlap=10	coverage_minus=5	coverage_plus=0	flanking_left=150	flanking_right=150	frequency=3.611e-02	junction_possible_overlap_registers=139	key=REL606__486955__-1__REL606__486980__-1__10____150__150__0__0	max_left=81	max_left_minus=81	max_left_plus=0	max_min_left=37	max_min_left_minus=37	max_min_left_plus=0	max_min_right=65	max_min_right_minus=65	max_min_right_plus=0	max_pos_hash_score=278	max_right=135	max_right_minus=135	max_right_plus=0	neg_log10_pos_hash_p_value=11.1	new_junction_coverage=0.03	new_junction_read_count=5	no_show=1	polymorphism_frequency=3.611e-02	pos_hash_score=4	prediction=polymorphism	reject=COVERAGE_EVENNESS_SKEW,FREQUENCY_CUTOFF	side_1_annotate_key=gene	side_1_continuation=0	side_1_coverage=0.70	side_1_overlap=10	side_1_possible_overlap_registers=149	side_1_read_count=135	side_1_redundant=0	side_2_annotate_key=gene	side_2_continuation=0	side_2_coverage=0.79	side_2_overlap=0	side_2_possible_overlap_registers=139	side_2_read_count=141	side_2_redundant=0	total_non_overlap_reads=5
JC	137	.	REL606	488412	1	REL606	488551	1	0	alignment_overlap=9	coverage_minus=0	coverage_plus=8	flanking_left=150	flanking_right=150	frequency=5.230e-02	junction_possible_overlap_registers=140	key=REL606__488412__1__REL606__488542__1__9____150__150__0__0	max_left=133	max_left_minus=0	max_left_plus=133	max_min_left=53	max_min_left_minus=0	max_min_left_plus=53	max_min_right=56	max_min_right_minus=0	max_min_right_plus=56	max_pos_hash_score=280	max_right=88	max_right_minus=0	max_right_plus=88	neg_log10_pos_hash_p_value=9.4	new_junction_coverage=0.04	new_junction_read_count=8	no_show=1	polymorphism_frequency=5.230e-02	pos_hash_score=7	prediction=polymorphism	reject=COVERAGE_EVENNESS_SKEW,FREQUENCY_CUTOFF	side_1_annotate_key=gene	side_1_continuation=0	side_1_coverage=0.78	side_1_overlap=9	side_1_possible_overlap_registers=149	side_1_read_count=150	side_1_redundant=0	side_2_annotate_key=gene	side_2_continuation=0	side_2_coverage=0.82	side_2_overlap=0	side_2_possible_overlap_registers=140	side_2_read_count=149	side_2_redundant=0	total_non_overlap_reads=8
JC	138	.	REL606	497641	1	REL606	497809	1	0	alignment_overlap=9	coverage_minus=2	coverage_plus=3	flanking_left=150	flanking_right=150	frequency=1	junction_possible_overlap_registers=140	key=REL606__497632__1__REL606__497809__1__9____150__150__1__0	max_left=139	max_left_minus=8	max_left_plus=139	max_min_left=8	max_min_left_minus=8	max_min_left_plus=0	max_min_right=50	max_min_right_minus=0	max_min_right_plus=50	max_pos_hash_score=280	max_right=135	max_right_minus=135	max_right_plus=50	neg_log10_pos_hash_p_value=10.5	new_junction_coverage=0.03	new_junction_read_count=5	no_show=1	polymorphism_frequency=1.000e+00	pos_hash_score=5	prediction=consensus	reject=COVERAGE_EVENNESS_SKEW	side_1_annotate_key=repeat	side_1_continuation=0	side_1_coverage=NA	side_1_overlap=0	side_1_read_count=NA	side_1_redundant=1	side_2_annotate_key=gene	side_2_continuation=0	side_2_coverage=0.00	side_2_overlap=9	side_2_possible_overlap_registers=149	side_2_read_count=0	side_2_redundant=0	total_non_overlap_reads=5
JC	139	.	REL606	526277	1	REL606	526330	1	0	alignment_overlap=8	coverage_minus=0	coverage_plus=3	flanking_left=150	flanking_right=150	frequency=1.402e-02	junction_possible_overlap_registers=141	key=REL606__526277__1__REL606__526322__1__8____150__150__0__0	max_left=120	max_left_minus=0	max_left_plus=120	max_min_left=0	max_min_left_minus=0	max_min_left_plus=0	max_min_right=55	max_min_right_minus=0	max_min_right_plus=55	max_pos_hash_score=282	max_right=55	max_right_minus=0	max_right_plus=55	neg_log10_pos_hash_p_value=11.9	new_junction_coverage=0.02	new_junction_read_count=3	no_show=1	polymorphism_frequency=1.402e-02	pos_hash_score=3	prediction=polymorphism	reject=COVERAGE_EVENNESS_SKEW,FREQUENCY_CUTOFF	side_1_annotate_key=gene	side_1_continuation=0	side_1_coverage=1.17	side_1_overlap=8	side_1_possible_overlap_registers=149	side_1_read_count=225	side_1_redundant=0	side_2_annotate_key=gene	side_2_continuation=0	side_2_coverage=1.15	side_2_overlap=0	side_2_possible_overlap_registers=141	side_2_read_count=209	side_2_redundant=0	total_non_overlap_reads=3
JC	140	.	REL606	551715	1	REL606	551794	1	0	alignment_overlap=7	coverage_minus=0	coverage_plus=6	flanking_left=150	flanking_right=150	frequency=2.643e-02	junction_possible_overlap_registers=142	key=REL606__551715__1__REL606__551787__1__7____150__150__0__0	max_left=110	max_left_minus=0	max_left_plus=110	max_min_left=68	max_min_left_minus=0	max_min_left_plus=68	max_min_right=63	max_min_right_minus=0	max_min_right_plus=63	max_pos_hash_score=284	max_right=75	max_right_minus=0	max_right_plus=75	neg_log10_pos_hash_p_value=11.3	new_junction_coverage=0.03	new_junction_read_count=6	no_show=1	polymorphism_frequency=2.643e-02	pos_hash_score=4	prediction=polymorphism	reject=COVERAGE_EVENNESS_SKEW,FREQUENCY_CUTOFF	side_1_annotate_key=gene	side_1_continuation=0	side_1_coverage=1.21	side_1_overlap=7	side_1_possible_overlap_registers=149	side_1_read_count=232	side_1_redundant=0	side_2_annotate_key=gene	side_2_continuation=0	side_2_coverage=1.21	side_2_overlap=0	side_2_possible_overlap_registers=142	side_2_read_count=221	side_2_redundant=0	total_non_overlap_reads=6
JC	141	.	REL606	571054	-1	REL606	1423902	-1	0	alignment_overlap=0	coverage_minus=114	coverage_plus=66	flanking_left=150	flanking_right=150	frequency=1	junction_possible_overlap_registers=149	key=REL606__571054__-1__REL606__1423902__-1__0____150__150__0__1	max_left=149	max_left_minus=147	max_left_plus=149	max_min_left=71	max_min_left_minus=71	max_min_left_plus=71	max_min_right=72	max_min_right_minus=67	max_min_right_plus=72	max_pos_hash_score=298	max_right=149	max_right_minus=147	max_right_plus=149	neg_log10_pos_hash_p_value=0.2	new_junction_coverage=0.96	new_junction_read_count=185	polymorphism_frequency=1.000e+00	pos_hash_score=80	prediction=consensus	side_1_annotate_key=gene	side_1_continuation=0	side_1_coverage=0.00	side_1_overlap=0	side_1_possible_overlap_registers=149	side_1_read_count=0	side_1_redundant=0	side_2_annotate_key=repeat	side_2_continuation=0	side_2_coverage=NA	side_2_overlap=0	side_2_possible_overlap_registers=NA	side_2_read_count=NA	side_2_redundant=1	total_non_overlap_reads=180
JC	142	.	REL606	590046	-1	REL606	1270614	-1	0	alignment_overlap=2	coverage_minus=4	coverage_plus=21	flanking_left=150	flanking_right=150	frequency=4.124e-01	junction_possible_overlap_registers=147	key=REL606__590048__-1__REL606__1270614__-1__2____150__150__0__0	max_left=81	max_left_minus=77	max_left_plus=81	max_min_left=70	max_min_left_minus=44	max_min_left_plus=70	max_min_right=72	max_min_right_minus=72	max_min_right_plus=63	max_pos_hash_score=294	max_right=145	max_right_minus=104	max_right_plus=145	neg_log10_pos_hash_p_value=5.9	new_junction_coverage=0.71	new_junction_read_count=135	polymorphism_frequency=4.124e-01	pos_hash_score=18	prediction=polymorphism	reject=COVERAGE_EVENNESS_SKEW	side_1_annotate_key=repeat	side_1_continuation=0	side_1_coverage=NA	side_1_overlap=0	side_1_read_count=NA	side_1_redundant=0	side_2_annotate_key=gene	side_2_continuation=0	side_2_coverage=1.01	side_2_overlap=2	side_2_possible_overlap_registers=149	side_2_read_count=195	side_2_redundant=0	total_non_overlap_reads=25
JC	143	.	REL606	590046	-1	REL606	2062616	-1	0	alignment_overlap=3	coverage_minus=1	coverage_plus=4	flanking_left=150	flanking_right=150	frequency=2.464e-02	junction_possible_overlap_registers=146	key=REL606__590049__-1__REL606__2062616__-1__3____150__150__0__0	max_left=141	max_left_minus=113	max_left_plus=141	max_min_left=61	max_min_left_minus=0	max_min_left_plus=61	max_min_right=34	max_min_right_minus=34	max_min_right_plus=34	max_pos_hash_score=292	max_right=132	max_right_minus=34	max_right_plus=132	neg_log10_pos_hash_p_value=10.8	new_junction_coverage=0.03	new_junction_read_count=5	no_show=1	polymorphism_frequency=2.464e-02	pos_hash_score=5	prediction=polymorphism	reject=COVERAGE_EVENNESS_SKEW,FREQUENCY_CUTOFF	side_1_annotate_key=repeat	side_1_continuation=0	side_1_coverage=NA	side_1_overlap=0	side_1_read_count=NA	side_1_redundant=0	side_2_annotate_key=gene	side_2_continuation=0	side_2_coverage=1.05	side_2_overlap=3	side_2_possible_overlap_registers=149	side_2_read_count=202	side_2_redundant=0	total_non_overlap_reads=5
JC	144	.	REL606	590046	-1	REL606	3109397	-1	0	alignment_overlap=1	coverage_minus=142	coverage_plus=65	flanking_left=150	flanking_right=150	frequency=1	junction_possible_overlap_registers=148	key=REL606__590047__-1__REL606__3109397__-1__1____150__150__0__0	max_left=146	max_left_minus=145	max_left_plus=146	max_min_left=72	max_min_left_minus=72	max_min_left_plus=69	max_min_right=73	max_min_right_minus=73	max_min_right_plus=55	max_pos_hash_score=296	max_right=146	max_right_minus=146	max_right_plus=137	neg_log10_pos_hash_p_value=0.3	new_junction_coverage=1.10	new_junction_read_count=210	polymorphism_frequency=1.000e+00	pos_hash_score=72	prediction=consensus	read_count_offset=4	side_1_annotate_key=repeat	side_1_continuation=0	side_1_coverage=NA	side_1_overlap=0	side_1_read_count=NA	side_1_redundant=0	side_2_annotate_key=gene	side_2_continuation=0	side_2_coverage=0.00	side_2_overlap=1	side_2_possible_overlap_registers=145	side_2_read_count=0	side_2_redundant=0	total_non_overlap_reads=207
JC	145	.	REL606	590046	-1	REL606	3501352	1	0	alignment_overlap=0	coverage_minus=122	coverage_plus=178	flanking_left=150	flanking_right=150	frequency=1	junction_possible_overlap_registers=149	key=REL606__590046__-1__REL606__3501352__1__0____150__150__0__0	max_left=146	max_left_minus=146	max_left_plus=146	max_min_left=71	max_min_left_minus=70	max_min_left_plus=71	max_min_right=74	max_min_right_minus=69	max_min_right_plus=74	max_pos_hash_score=298	max_right=147	max_right_minus=146	max_right_plus=147	neg_log10_pos_hash_p_value=0.1	new_junction_coverage=1.63	new_junction_read_count=314	polymorphism_frequency=1.000e+00	pos_hash_score=92	prediction=consensus	read_count_offset=3	side_1_annotate_key=repeat	side_1_continuation=0	side_1_coverage=NA	side_1_overlap=0	side_1_read_count=NA	side_1_redundant=0	side_2_annotate_key=gene	side_2_continuation=0	side_2_coverage=0.00	side_2_overlap=0	side_2_possible_overlap_registers=146	side_2_read_count=0	side_2_redundant=0	total_non_overlap_reads=300
JC	146	.	REL606	590046	-1	REL606	4122756	-1	0	alignment_overlap=0	coverage_minus=105	coverage_plus=117	flanking_left=150	flanking_right=150	frequency=1	junction_possible_overlap_registers=149	key=REL606__590046__-1__REL606__4122756__-1__0____150__150__0__0	max_left=147	max_left_minus=147	max_left_plus=147	max_min_left=72	max_min_left_minus=72	max_min_left_plus=72	max_min_right=74	max_min_right_minus=74	max_min_right_plus=74	max_pos_hash_score=298	max_right=147	max_right_minus=147	max_right_plus=147	neg_log10_pos_hash_p_value=0.3	new_junction_coverage=1.19	new_junction_read_count=228	polymorphism_frequency=1.000e+00	pos_hash_score=76	prediction=consensus	read_count_offset=3	side_1_annotate_key=repeat	side_1_continuation=0	side_1_coverage=NA	side_1_overlap=0	side_1_read_count=NA	side_1_redundant=0	side_2_annotate_key=gene	side_2_continuation=0	side_2_coverage=0.00	side_2_overlap=0	side_2_possible_overlap_registers=146	side_2_read_count=0	side_2_redundant=0	total_non_overlap_reads=222
JC	147	.	REL606	590424	-1	REL606	2390556	-1	0	alignment_overlap=9	coverage_minus=0	coverage_plus=3	flanking_left=150	flanking_right=150	frequency=2.014e-02	junction_possible_overlap_registers=140	key=REL606__590424__-1__REL606__2390565__-1__9____150__150__0__0	max_left=116	max_left_minus=0	max_left_plus=116	max_min_left=48	max_min_left_minus=0	max_min_left_plus=48	max_min_right=35	max_min_right_minus=0	max_min_right_plus=35	max_pos_hash_score=280	max_right=93	max_right_minus=0	max_right_plus=93	neg_log10_pos_hash_p_value=11.9	new_junction_coverage=0.02	new_junction_read_count=3	no_show=1	polymorphism_frequency=2.014e-02	pos_hash_score=3	prediction=polymorphism	reject=COVERAGE_EVENNESS_SKEW,FREQUENCY_CUTOFF	side_1_annotate_key=gene	side_1_continuation=0	side_1_coverage=0.01	side_1_overlap=9	side_1_possible_overlap_registers=149	side_1_read_count=1	side_1_redundant=0	side_2_annotate_key=gene	side_2_continuation=0	side_2_coverage=1.61	side_2_overlap=0	side_2_possible_overlap_registers=140	side_2_read_count=291	side_2_redundant=0	total_non_overlap_reads=3
JC	148	.	REL606	590424	-1	REL606	3447145	-1	0	alignment_overlap=9	coverage_minus=0	coverage_plus=3	flanking_left=150	flanking_right=150	frequency=5.829e-02	junction_possible_overlap_registers=140	key=REL606__590424__-1__REL606__3447154__-1__9____150__150__0__0	max_left=116	max_left_minus=0	max_left_plus=116	max_min_left=38	max_min_left_minus=0	max_min_left_plus=38	max_min_right=35	max_min_right_minus=0	max_min_right_plus=35	max_pos_hash_score=280	max_right=103	max_right_minus=0	max_right_plus=103	neg_log10_pos_hash_p_value=11.9	new_junction_coverage=0.02	new_junction_read_count=3	no_show=1	polymorphism_frequency=5.829e-02	pos_hash_score=3	prediction=polymorphism	reject=COVERAGE_EVENNESS_SKEW,FREQUENCY_CUTOFF	side_1_annotate_key=gene	side_1_continuation=0	side_1_coverage=0.01	side_1_overlap=9	side_1_possible_overlap_registers=149	side_1_read_count=1	side_1_redundant=0	side_2_annotate_key=gene	side_2_continuation=0	side_2_coverage=0.53	side_2_overlap=0	side_2_possible_overlap_registers=140	side_2_read_count=96	side_2_redundant=0	total_non_overlap_reads=3
JC	149	.	REL606	600897	1	REL606	1112808	-1	0	alignment_overlap=0	coverage_minus=100	coverage_plus=113	flanking_left=150	flanking_right=150	frequency=1	junction_possible_overlap_registers=149	key=REL606__600897__1__REL606__1112808__-1__0____150__150__0__1	max_left=150	max_left_minus=150	max_left_plus=147	max_min_left=74	max_min_left_minus=66	max_min_left_plus=74	max_min_right=71	max_min_right_minus=68	max_min_right_plus=71	max_pos_hash_score=298	max_right=149	max_right_minus=149	max_right_plus=147	neg_log10_pos_hash_p_value=0.1	new_junction_coverage=1.14	new_junction_read_count=219	polymorphism_frequency=1.000e+00	pos_hash_score=85	prediction=consensus	side_1_annotate_key=gene	side_1_continuation=0	side_1_coverage=0.00	side_1_overlap=0	side_1_possible_overlap_registers=149	side_1_read_count=0	side_1_redundant=0	side_2_annotate_key=repeat	side_2_continuation=0	side_2_coverage=NA	side_2_overlap=0	side_2_possible_overlap_registers=NA	side_2_read_count=NA	side_2_redundant=1	total_non_overlap_reads=213
JC	150	.	REL606	603255	1	REL606	603334	1	0	alignment_overlap=9	coverage_minus=1	coverage_plus=8	flanking_left=150	flanking_right=150	frequency=4.825e-02	junction_possible_overlap_registers=140	key=REL606__603255__1__REL606__603325__1__9____150__150__0__0	max_left=135	max_left_minus=123	max_left_plus=135	max_min_left=27	max_min_left_minus=0	max_min_left_plus=27	max_min_right=47	max_min_right_minus=15	max_min_right_plus=47	max_pos_hash_score=280	max_right=107	max_right_minus=15	max_right_plus=107	neg_log10_pos_hash_p_value=9.0	new_junction_coverage=0.05	new_junction_read_count=9	no_show=1	polymorphism_frequency=4.825e-02	pos_hash_score=8	prediction=polymorphism	reject=COVERAGE_EVENNESS_SKEW,FREQUENCY_CUTOFF	side_1_annotate_key=gene	side_1_continuation=0	side_1_coverage=1.03	side_1_overlap=9	side_1_possible_overlap_registers=149	side_1_read_count=198	side_1_redundant=0	side_2_annotate_key=gene	side_2_continuation=0	side_2_coverage=0.94	side_2_overlap=0	side_2_possible_overlap_registers=140	side_2_read_count=169	side_2_redundant=0	total_non_overlap_reads=9
JC	151	.	REL606	603263	-1	REL606	603324	-1	0	alignment_overlap=9	coverage_minus=3	coverage_plus=0	flanking_left=150	flanking_right=150	frequency=1.648e-02	junction_possible_overlap_registers=140	key=REL606__603263__-1__REL606__603333__-1__9____150__150__0__0	max_left=60	max_left_minus=60	max_left_plus=0	max_min_left=60	max_min_left_minus=60	max_min_left_plus=0	max_min_right=0	max_min_right_minus=0	max_min_right_plus=0	max_pos_hash_score=280	max_right=136	max_right_minus=136	max_right_plus=0	neg_log10_pos_hash_p_value=11.9	new_junction_coverage=0.02	new_junction_read_count=3	no_show=1	polymorphism_frequency=1.648e-02	pos_hash_score=3	prediction=polymorphism	reject=COVERAGE_EVENNESS_SKEW,FREQUENCY_CUTOFF	side_1_annotate_key=gene	side_1_continuation=0	side_1_coverage=1.03	side_1_overlap=9	side_1_possible_overlap_registers=149	side_1_read_count=199	side_1_redundant=0	side_2_annotate_key=gene	side_2_continuation=0	side_2_coverage=0.95	side_2_overlap=0	side_2_possible_overlap_registers=140	side_2_read_count=171	side_2_redundant=0	total_non_overlap_reads=3
JC	152	.	REL606	603773	1	REL606	603796	1	0	alignment_overlap=6	coverage_minus=1	coverage_plus=2	flanking_left=150	flanking_right=150	frequency=1.504e-02	junction_possible_overlap_registers=143	key=REL606__603773__1__REL606__603790__1__6____150__150__0__0	max_left=120	max_left_minus=120	max_left_plus=114	max_min_left=0	max_min_left_minus=0	max_min_left_plus=0	max_min_right=53	max_min_right_minus=24	max_min_right_plus=53	max_pos_hash_score=286	max_right=53	max_right_minus=24	max_right_plus=53	neg_log10_pos_hash_p_value=12.0	new_junction_coverage=0.02	new_junction_read_count=3	no_show=1	polymorphism_frequency=1.504e-02	pos_hash_score=3	prediction=polymorphism	reject=COVERAGE_EVENNESS_SKEW,FREQUENCY_CUTOFF	side_1_annotate_key=gene	side_1_continuation=0	side_1_coverage=1.06	side_1_overlap=6	side_1_possible_overlap_registers=149	side_1_read_count=203	side_1_redundant=0	side_2_annotate_key=gene	side_2_continuation=0	side_2_coverage=1.07	side_2_overlap=0	side_2_possible_overlap_registers=143	side_2_read_count=198	side_2_redundant=0	total_non_overlap_reads=3
JC	153	.	REL606	604333	1	REL606	604356	1	0	alignment_overlap=4	coverage_minus=2	coverage_plus=1	flanking_left=150	flanking_right=150	frequency=1.962e-02	junction_possible_overlap_registers=145	key=REL606__604333__1__REL606__604352__1__4____150__150__0__0	max_left=112	max_left_minus=35	max_left_plus=112	max_min_left=35	max_min_left_minus=35	max_min_left_plus=0	max_min_right=34	max_min_right_minus=0	max_min_right_plus=34	max_pos_hash_score=290	max_right=127	max_right_minus=127	max_right_plus=34	neg_log10_pos_hash_p_value=12.1	new_junction_coverage=0.02	new_junction_read_count=3	no_show=1	polymorphism_frequency=1.962e-02	pos_hash_score=3	prediction=polymorphism	reject=COVERAGE_EVENNESS_SKEW,FREQUENCY_CUTOFF	side_1_annotate_key=gene	side_1_continuation=0	side_1_coverage=0.82	side_1_overlap=4	side_1_possible_overlap_registers=149	side_1_read_count=157	side_1_redundant=0	side_2_annotate_key=gene	side_2_continuation=0	side_2_coverage=0.79	side_2_overlap=0	side_2_possible_overlap_registers=145	side_2_read_count=147	side_2_redundant=0	total_non_overlap_reads=3
JC	154	.	REL606	606584	1	REL606	606615	1	0	alignment_overlap=9	coverage_minus=1	coverage_plus=8	flanking_left=150	flanking_right=150	frequency=6.476e-02	junction_possible_overlap_registers=140	key=REL606__606584__1__REL606__606606__1__9____150__150__0__0	max_left=127	max_left_minus=1	max_left_plus=127	max_min_left=31	max_min_left_minus=1	max_min_left_plus=31	max_min_right=37	max_min_right_minus=0	max_min_right_plus=37	max_pos_hash_score=280	max_right=140	max_right_minus=140	max_right_plus=110	neg_log10_pos_hash_p_value=10.5	new_junction_coverage=0.05	new_junction_read_count=9	no_show=1	polymorphism_frequency=6.476e-02	pos_hash_score=5	prediction=polymorphism	reject=COVERAGE_EVENNESS_SKEW,FREQUENCY_CUTOFF	side_1_annotate_key=gene	side_1_continuation=0	side_1_coverage=0.69	side_1_overlap=9	side_1_possible_overlap_registers=149	side_1_read_count=133	side_1_redundant=0	side_2_annotate_key=gene	side_2_continuation=0	side_2_coverage=0.75	side_2_overlap=0	side_2_possible_overlap_registers=140	side_2_read_count=135	side_2_redundant=0	total_non_overlap_reads=9
JC	155	.	REL606	609048	-1	REL606	609070	-1	0	alignment_overlap=12	coverage_minus=14	coverage_plus=1	flanking_left=150	flanking_right=150	frequency=6.926e-02	junction_possible_overlap_registers=137	key=REL606__609048__-1__REL606__609082__-1__12____150__150__0__0	max_left=122	max_left_minus=98	max_left_plus=122	max_min_left=49	max_min_left_minus=49	max_min_left_plus=0	max_min_right=63	max_min_right_minus=63	max_min_right_plus=17	max_pos_hash_score=274	max_right=131	max_right_minus=131	max_right_plus=17	neg_log10_pos_hash_p_value=8.4	new_junction_coverage=0.08	new_junction_read_count=15	no_show=1	polymorphism_frequency=6.926e-02	pos_hash_score=9	prediction=polymorphism	reject=COVERAGE_EVENNESS_SKEW,FREQUENCY_CUTOFF	side_1_annotate_key=gene	side_1_continuation=0	side_1_coverage=1.09	side_1_overlap=12	side_1_possible_overlap_registers=149	side_1_read_count=209	side_1_redundant=0	side_2_annotate_key=gene	side_2_continuation=0	side_2_coverage=1.19	side_2_overlap=0	side_2_possible_overlap_registers=137	side_2_read_count=211	side_2_redundant=0	total_non_overlap_reads=15
JC	156	.	REL606	625464	1	REL606	628396	-1	0	alignment_overlap=1	coverage_minus=205	coverage_plus=35	flanking_left=150	flanking_right=150	frequency=5.956e-01	junction_possible_overlap_registers=148	key=REL606__625464__1__REL606__628397__-1__1____150__150__0__0	max_left=147	max_left_minus=147	max_left_plus=139	max_min_left=74	max_min_left_minus=74	max_min_left_plus=44	max_min_right=74	max_min_right_minus=74	max_min_right_plus=27	max_pos_hash_score=296	max_right=142	max_right_minus=141	max_right_plus=142	neg_log10_pos_hash_p_value=0.2	new_junction_coverage=1.30	new_junction_read_count=248	polymorphism_frequency=5.956e-01	pos_hash_score=79	prediction=polymorphism	side_1_annotate_key=gene	side_1_continuation=0	side_1_coverage=0.92	side_1_overlap=1	side_1_possible_overlap_registers=149	side_1_read_count=176	side_1_redundant=0	side_2_annotate_key=gene	side_2_continuation=0	side_2_coverage=0.85	side_2_overlap=0	side_2_possible_overlap_registers=148	side_2_read_count=162	side_2_redundant=0	total_non_overlap_reads=240
JC	157	.	REL606	626490	-1	REL606	626496	-1	0	alignment_overlap=8	coverage_minus=4	coverage_plus=1	flanking_left=150	flanking_right=150	frequency=7.152e-03	junction_possible_overlap_registers=141	key=REL606__626490__-1__REL606__626504__-1__8____150__150__0__0	max_left=141	max_left_minus=141	max_left_plus=19	max_min_left=39	max_min_left_minus=39	max_min_left_plus=19	max_min_right=35	max_min_right_minus=35	max_min_right_plus=0	max_pos_hash_score=282	max_right=117	max_right_minus=117	max_right_plus=117	neg_log10_pos_hash_p_value=10.6	new_junction_coverage=0.03	new_junction_read_count=5	no_show=1	polymorphism_frequency=7.152e-03	pos_hash_score=5	prediction=polymorphism	reject=COVERAGE_EVENNESS_SKEW,FREQUENCY_CUTOFF	side_1_annotate_key=gene	side_1_continuation=0	side_1_coverage=3.75	side_1_overlap=8	side_1_possible_overlap_registers=149	side_1_read_count=722	side_1_redundant=0	side_2_annotate_key=gene	side_2_continuation=0	side_2_coverage=3.87	side_2_overlap=0	side_2_possible_overlap_registers=141	side_2_read_count=705	side_2_redundant=0	total_non_overlap_reads=5
JC	158	.	REL606	635934	-1	REL606	2237612	1	0	alignment_overlap=6	coverage_minus=1	coverage_plus=2	flanking_left=150	flanking_right=150	frequency=1.421e-02	junction_possible_overlap_registers=143	key=REL606__635934__-1__REL606__2237606__1__6____150__150__0__0	max_left=57	max_left_minus=57	max_left_plus=39	max_min_left=57	max_min_left_minus=57	max_min_left_plus=39	max_min_right=0	max_min_right_minus=0	max_min_right_plus=0	max_pos_hash_score=286	max_right=141	max_right_minus=87	max_right_plus=141	neg_log10_pos_hash_p_value=12.0	new_junction_coverage=0.02	new_junction_read_count=3	no_show=1	polymorphism_frequency=1.421e-02	pos_hash_score=3	prediction=polymorphism	reject=COVERAGE_EVENNESS_SKEW,FREQUENCY_CUTOFF	side_1_annotate_key=gene	side_1_continuation=0	side_1_coverage=1.13	side_1_overlap=6	side_1_possible_overlap_registers=149	side_1_read_count=217	side_1_redundant=0	side_2_annotate_key=gene	side_2_continuation=0	side_2_coverage=1.13	side_2_overlap=0	side_2_possible_overlap_registers=143	side_2_read_count=208	side_2_redundant=0	total_non_overlap_reads=3
JC	159	.	REL606	665709	1	REL606	681781	-1	0	alignment_overlap=0	coverage_minus=119	coverage_plus=71	flanking_left=150	flanking_right=150	frequency=1	junction_possible_overlap_registers=149	key=REL606__665709__1__REL606__681781__-1__0____150__150__1__0	max_left=131	max_left_minus=131	max_left_plus=125	max_min_left=72	max_min_left_minus=67	max_min_left_plus=72	max_min_right=75	max_min_right_minus=75	max_min_right_plus=71	max_pos_hash_score=298	max_right=149	max_right_minus=149	max_right_plus=142	neg_log10_pos_hash_p_value=0.5	new_junction_coverage=1.00	new_junction_read_count=193	polymorphism_frequency=9.947e-01	pos_hash_score=67	prediction=consensus	read_count_offset=3	side_1_annotate_key=repeat	side_1_continuation=0	side_1_coverage=NA	side_1_overlap=0	side_1_read_count=NA	side_1_redundant=1	side_2_annotate_key=gene	side_2_continuation=0	side_2_coverage=0.01	side_2_overlap=0	side_2_possible_overlap_registers=146	side_2_read_count=1	side_2_redundant=0	total_non_overlap_reads=190
JC	160	.	REL606	665709	1	REL606	923169	-1	0	alignment_overlap=0	coverage_minus=118	coverage_plus=116	flanking_left=150	flanking_right=150	frequency=1	junction_possible_overlap_registers=149	key=REL606__665709__1__REL606__923169__-1__0____150__150__1__0	max_left=147	max_left_minus=147	max_left_plus=147	max_min_left=74	max_min_left_minus=65	max_min_left_plus=74	max_min_right=75	max_min_right_minus=75	max_min_right_plus=75	max_pos_hash_score=298	max_right=145	max_right_minus=145	max_right_plus=141	neg_log10_pos_hash_p_value=0.1	new_junction_coverage=1.49	new_junction_read_count=287	polymorphism_frequency=1.000e+00	pos_hash_score=91	prediction=consensus	read_count_offset=3	side_1_annotate_key=repeat	side_1_continuation=0	side_1_coverage=NA	side_1_overlap=0	side_1_read_count=NA	side_1_redundant=1	side_2_annotate_key=gene	side_2_continuation=0	side_2_coverage=0.00	side_2_overlap=0	side_2_possible_overlap_registers=146	side_2_read_count=0	side_2_redundant=0	total_non_overlap_reads=234
JC	161	.	REL606	667151	-1	REL606	681779	1	0	alignment_overlap=1	coverage_minus=114	coverage_plus=146	flanking_left=150	flanking_right=150	frequency=1	junction_possible_overlap_registers=148	key=REL606__667151__-1__REL606__681778__1__1____150__150__1__0	max_left=145	max_left_minus=145	max_left_plus=145	max_min_left=73	max_min_left_minus=69	max_min_left_plus=73	max_min_right=74	max_min_right_minus=74	max_min_right_plus=71	max_pos_hash_score=296	max_right=148	max_right_minus=147	max_right_plus=148	neg_log10_pos_hash_p_value=0.1	new_junction_coverage=1.71	new_junction_read_count=327	polymorphism_frequency=9.969e-01	pos_hash_score=91	prediction=consensus	read_count_offset=3	side_1_annotate_key=repeat	side_1_continuation=0	side_1_coverage=NA	side_1_overlap=1	side_1_read_count=NA	side_1_redundant=1	side_2_annotate_key=gene	side_2_continuation=0	side_2_coverage=0.01	side_2_overlap=0	side_2_possible_overlap_registers=145	side_2_read_count=1	side_2_redundant=0	total_non_overlap_reads=260
JC	162	.	REL606	667151	-1	REL606	923167	1	0	alignment_overlap=0	coverage_minus=122	coverage_plus=119	flanking_left=150	flanking_right=150	frequency=1	junction_possible_overlap_registers=149	key=REL606__667151__-1__REL606__923167__1__0____150__150__1__0	max_left=131	max_left_minus=131	max_left_plus=131	max_min_left=72	max_min_left_minus=70	max_min_left_plus=72	max_min_right=74	max_min_right_minus=74	max_min_right_plus=71	max_pos_hash_score=298	max_right=148	max_right_minus=145	max_right_plus=148	neg_log10_pos_hash_p_value=0.4	new_junction_coverage=1.26	new_junction_read_count=242	polymorphism_frequency=1.000e+00	pos_hash_score=71	prediction=consensus	read_count_offset=3	side_1_annotate_key=repeat	side_1_continuation=0	side_1_coverage=NA	side_1_overlap=0	side_1_read_count=NA	side_1_redundant=1	side_2_annotate_key=gene	side_2_continuation=0	side_2_coverage=0.00	side_2_overlap=0	side_2_possible_overlap_registers=146	side_2_read_count=0	side_2_redundant=0	total_non_overlap_reads=241
JC	163	.	REL606	673819	-1	REL606	674032	-1	0	alignment_overlap=13	coverage_minus=3	coverage_plus=2	flanking_left=150	flanking_right=150	frequency=3.058e-02	junction_possible_overlap_registers=136	key=REL606__673819__-1__REL606__674045__-1__13____150__150__0__0	max_left=131	max_left_minus=95	max_left_plus=131	max_min_left=34	max_min_left_minus=34	max_min_left_plus=0	max_min_right=60	max_min_right_minus=42	max_min_right_plus=60	max_pos_hash_score=272	max_right=105	max_right_minus=105	max_right_plus=60	neg_log10_pos_hash_p_value=10.3	new_junction_coverage=0.03	new_junction_read_count=5	no_show=1	polymorphism_frequency=3.058e-02	pos_hash_score=5	prediction=polymorphism	reject=COVERAGE_EVENNESS_SKEW,FREQUENCY_CUTOFF	side_1_annotate_key=gene	side_1_continuation=0	side_1_coverage=0.95	side_1_overlap=13	side_1_possible_overlap_registers=149	side_1_read_count=183	side_1_redundant=0	side_2_annotate_key=gene	side_2_continuation=0	side_2_coverage=0.85	side_2_overlap=0	side_2_possible_overlap_registers=136	side_2_read_count=150	side_2_redundant=0	total_non_overlap_reads=5
JC	164	.	REL606	691051	-1	REL606	4412809	1	-47	alignment_overlap=-47	coverage_minus=2	coverage_plus=2	flanking_left=150	flanking_right=150	frequency=1.653e-01	junction_possible_overlap_registers=102	key=REL606__691051__-1__REL606__4412809__1__-47__TAAACAAAGCGCACTTTGTCAATAATCTGAAACCCCGGCCATATGCC__150__150__0__0	max_left=38	max_left_minus=38	max_left_plus=29	max_min_left=38	max_min_left_minus=38	max_min_left_plus=29	max_min_right=0	max_min_right_minus=0	max_min_right_plus=0	max_pos_hash_score=204	max_right=99	max_right_minus=99	max_right_plus=85	neg_log10_pos_hash_p_value=9.0	new_junction_coverage=0.06	new_junction_read_count=8	no_show=1	polymorphism_frequency=1.653e-01	pos_hash_score=4	prediction=polymorphism	reject=COVERAGE_EVENNESS_SKEW,FREQUENCY_CUTOFF	side_1_annotate_key=gene	side_1_continuation=0	side_1_coverage=0.31	side_1_overlap=0	side_1_possible_overlap_registers=149	side_1_read_count=59	side_1_redundant=0	side_2_annotate_key=repeat	side_2_continuation=0	side_2_coverage=NA	side_2_overlap=0	side_2_possible_overlap_registers=NA	side_2_read_count=NA	side_2_redundant=0	total_non_overlap_reads=4	unique_read_sequence=TAAACAAAGCGCACTTTGTCAATAATCTGAAACCCCGGCCATATGCC
JC	165	.	REL606	700022	1	REL606	700048	1	0	alignment_overlap=10	coverage_minus=0	coverage_plus=3	flanking_left=150	flanking_right=150	frequency=2.162e-02	junction_possible_overlap_registers=139	key=REL606__700022__1__REL606__700038__1__10____150__150__0__0	max_left=77	max_left_minus=0	max_left_plus=77	max_min_left=57	max_min_left_minus=0	max_min_left_plus=57	max_min_right=65	max_min_right_minus=0	max_min_right_plus=65	max_pos_hash_score=278	max_right=83	max_right_minus=0	max_right_plus=83	neg_log10_pos_hash_p_value=11.8	new_junction_coverage=0.02	new_junction_read_count=3	no_show=1	polymorphism_frequency=2.162e-02	pos_hash_score=3	prediction=polymorphism	reject=COVERAGE_EVENNESS_SKEW,FREQUENCY_CUTOFF	side_1_annotate_key=gene	side_1_continuation=0	side_1_coverage=0.73	side_1_overlap=10	side_1_possible_overlap_registers=149	side_1_read_count=141	side_1_redundant=0	side_2_annotate_key=gene	side_2_continuation=0	side_2_coverage=0.78	side_2_overlap=0	side_2_possible_overlap_registers=139	side_2_read_count=140	side_2_redundant=0	total_non_overlap_reads=3
JC	166	.	REL606	713137	1	REL606	3483840	1	0	alignment_overlap=4	coverage_minus=1	coverage_plus=3	flanking_left=150	flanking_right=150	frequency=1.478e-01	junction_possible_overlap_registers=145	key=REL606__713137__1__REL606__3483836__1__4____150__150__0__1	max_left=144	max_left_minus=144	max_left_plus=113	max_min_left=0	max_min_left_minus=0	max_min_left_plus=0	max_min_right=58	max_min_right_minus=1	max_min_right_plus=58	max_pos_hash_score=290	max_right=58	max_right_minus=1	max_right_plus=58	neg_log10_pos_hash_p_value=12.1	new_junction_coverage=0.07	new_junction_read_count=13	no_show=1	polymorphism_frequency=1.478e-01	pos_hash_score=3	prediction=polymorphism	reject=COVERAGE_EVENNESS_SKEW,FREQUENCY_CUTOFF	side_1_annotate_key=gene	side_1_continuation=0	side_1_coverage=0.40	side_1_overlap=4	side_1_possible_overlap_registers=149	side_1_read_count=77	side_1_redundant=0	side_2_annotate_key=repeat	side_2_continuation=0	side_2_coverage=NA	side_2_overlap=0	side_2_possible_overlap_registers=NA	side_2_read_count=NA	side_2_redundant=1	total_non_overlap_reads=4
JC	167	.	REL606	713137	1	REL606	3632283	1	0	alignment_overlap=8	coverage_minus=1	coverage_plus=5	flanking_left=150	flanking_right=150	frequency=4.880e-02	junction_possible_overlap_registers=141	key=REL606__713137__1__REL606__3632275__1__8____150__150__0__0	max_left=140	max_left_minus=140	max_left_plus=109	max_min_left=46	max_min_left_minus=0	max_min_left_plus=46	max_min_right=69	max_min_right_minus=1	max_min_right_plus=69	max_pos_hash_score=282	max_right=96	max_right_minus=1	max_right_plus=96	neg_log10_pos_hash_p_value=10.6	new_junction_coverage=0.06	new_junction_read_count=11	no_show=1	polymorphism_frequency=4.880e-02	pos_hash_score=5	prediction=polymorphism	reject=COVERAGE_EVENNESS_SKEW,FREQUENCY_CUTOFF	side_1_annotate_key=gene	side_1_continuation=0	side_1_coverage=0.40	side_1_overlap=8	side_1_possible_overlap_registers=149	side_1_read_count=77	side_1_redundant=0	side_2_annotate_key=gene	side_2_continuation=0	side_2_coverage=1.96	side_2_overlap=0	side_2_possible_overlap_registers=141	side_2_read_count=356	side_2_redundant=0	total_non_overlap_reads=6
JC	168	.	REL606	713144	-1	REL606	715038	-1	0	alignment_overlap=8	coverage_minus=5	coverage_plus=0	flanking_left=150	flanking_right=150	frequency=3.796e-02	junction_possible_overlap_registers=141	key=REL606__713144__-1__REL606__715046__-1__8____150__150__0__0	max_left=55	max_left_minus=55	max_left_plus=0	max_min_left=55	max_min_left_minus=55	max_min_left_plus=0	max_min_right=0	max_min_right_minus=0	max_min_right_plus=0	max_pos_hash_score=282	max_right=116	max_right_minus=116	max_right_plus=0	neg_log10_pos_hash_p_value=10.6	new_junction_coverage=0.03	new_junction_read_count=5	no_show=1	polymorphism_frequency=3.796e-02	pos_hash_score=5	prediction=polymorphism	reject=COVERAGE_EVENNESS_SKEW,FREQUENCY_CUTOFF	side_1_annotate_key=gene	side_1_continuation=0	side_1_coverage=0.44	side_1_overlap=8	side_1_possible_overlap_registers=149	side_1_read_count=85	side_1_redundant=0	side_2_annotate_key=gene	side_2_continuation=0	side_2_coverage=0.95	side_2_overlap=0	side_2_possible_overlap_registers=141	side_2_read_count=173	side_2_redundant=0	total_non_overlap_reads=5
JC	169	.	REL606	713144	-1	REL606	3483831	-1	0	alignment_overlap=3	coverage_minus=5	coverage_plus=2	flanking_left=150	flanking_right=150	frequency=9.752e-02	junction_possible_overlap_registers=146	key=REL606__713144__-1__REL606__3483834__-1__3____150__150__0__1	max_left=60	max_left_minus=60	max_left_plus=6	max_min_left=60	max_min_left_minus=60	max_min_left_plus=6	max_min_right=0	max_min_right_minus=0	max_min_right_plus=0	max_pos_hash_score=292	max_right=141	max_right_minus=116	max_right_plus=141	neg_log10_pos_hash_p_value=10.2	new_junction_coverage=0.05	new_junction_read_count=9	no_show=1	polymorphism_frequency=9.752e-02	pos_hash_score=6	prediction=polymorphism	reject=COVERAGE_EVENNESS_SKEW,FREQUENCY_CUTOFF	side_1_annotate_key=gene	side_1_continuation=0	side_1_coverage=0.44	side_1_overlap=3	side_1_possible_overlap_registers=149	side_1_read_count=85	side_1_redundant=0	side_2_annotate_key=repeat	side_2_continuation=0	side_2_coverage=NA	side_2_overlap=0	side_2_possible_overlap_registers=NA	side_2_read_count=NA	side_2_redundant=1	total_non_overlap_reads=7
JC	170	.	REL606	715015	-1	REL606	715038	-1	0	alignment_overlap=8	coverage_minus=5	coverage_plus=0	flanking_left=150	flanking_right=150	frequency=2.800e-02	junction_possible_overlap_registers=141	key=REL606__715015__-1__REL606__715046__-1__8____150__150__0__0	max_left=55	max_left_minus=55	max_left_plus=0	max_min_left=55	max_min_left_minus=55	max_min_left_plus=0	max_min_right=0	max_min_right_minus=0	max_min_right_plus=0	max_pos_hash_score=282	max_right=116	max_right_minus=116	max_right_plus=0	neg_log10_pos_hash_p_value=10.6	new_junction_coverage=0.03	new_junction_read_count=5	no_show=1	polymorphism_frequency=2.800e-02	pos_hash_score=5	prediction=polymorphism	reject=COVERAGE_EVENNESS_SKEW,FREQUENCY_CUTOFF	side_1_annotate_key=gene	side_1_continuation=0	side_1_coverage=0.96	side_1_overlap=8	side_1_possible_overlap_registers=149	side_1_read_count=184	side_1_redundant=0	side_2_annotate_key=gene	side_2_continuation=0	side_2_coverage=0.95	side_2_overlap=0	side_2_possible_overlap_registers=141	side_2_read_count=173	side_2_redundant=0	total_non_overlap_reads=5
JC	171	.	REL606	715015	-1	REL606	3483831	-1	0	alignment_overlap=3	coverage_minus=5	coverage_plus=2	flanking_left=150	flanking_right=150	frequency=4.754e-02	junction_possible_overlap_registers=146	key=REL606__715015__-1__REL606__3483834__-1__3____150__150__0__1	max_left=60	max_left_minus=60	max_left_plus=6	max_min_left=60	max_min_left_minus=60	max_min_left_plus=6	max_min_right=0	max_min_right_minus=0	max_min_right_plus=0	max_pos_hash_score=292	max_right=141	max_right_minus=116	max_right_plus=141	neg_log10_pos_hash_p_value=10.2	new_junction_coverage=0.05	new_junction_read_count=9	no_show=1	polymorphism_frequency=4.754e-02	pos_hash_score=6	prediction=polymorphism	reject=COVERAGE_EVENNESS_SKEW,FREQUENCY_CUTOFF	side_1_annotate_key=gene	side_1_continuation=0	side_1_coverage=0.96	side_1_overlap=3	side_1_possible_overlap_registers=149	side_1_read_count=184	side_1_redundant=0	side_2_annotate_key=repeat	side_2_continuation=0	side_2_coverage=NA	side_2_overlap=0	side_2_possible_overlap_registers=NA	side_2_read_count=NA	side_2_redundant=1	total_non_overlap_reads=7
JC	172	.	REL606	715046	-1	REL606	3483800	-1	0	alignment_overlap=8	coverage_minus=0	coverage_plus=5	flanking_left=150	flanking_right=150	frequency=5.574e-02	junction_possible_overlap_registers=141	key=REL606__715046__-1__REL606__3483808__-1__8____150__150__0__0	max_left=116	max_left_minus=0	max_left_plus=116	max_min_left=0	max_min_left_minus=0	max_min_left_plus=0	max_min_right=55	max_min_right_minus=0	max_min_right_plus=55	max_pos_hash_score=282	max_right=55	max_right_minus=0	max_right_plus=55	neg_log10_pos_hash_p_value=10.6	new_junction_coverage=0.03	new_junction_read_count=5	no_show=1	polymorphism_frequency=5.574e-02	pos_hash_score=5	prediction=polymorphism	reject=COVERAGE_EVENNESS_SKEW,FREQUENCY_CUTOFF	side_1_annotate_key=gene	side_1_continuation=0	side_1_coverage=0.93	side_1_overlap=8	side_1_possible_overlap_registers=149	side_1_read_count=179	side_1_redundant=0	side_2_annotate_key=gene	side_2_continuation=0	side_2_coverage=0.00	side_2_overlap=0	side_2_possible_overlap_registers=141	side_2_read_count=0	side_2_redundant=0	total_non_overlap_reads=5
JC	173	.	REL606	715046	-1	REL606	3632243	-1	0	alignment_overlap=8	coverage_minus=0	coverage_plus=5	flanking_left=150	flanking_right=150	frequency=2.555e-02	junction_possible_overlap_registers=141	key=REL606__715046__-1__REL606__3632251__-1__8____150__150__0__0	max_left=116	max_left_minus=0	max_left_plus=116	max_min_left=0	max_min_left_minus=0	max_min_left_plus=0	max_min_right=55	max_min_right_minus=0	max_min_right_plus=55	max_pos_hash_score=282	max_right=55	max_right_minus=0	max_right_plus=55	neg_log10_pos_hash_p_value=10.6	new_junction_coverage=0.03	new_junction_read_count=5	no_show=1	polymorphism_frequency=2.555e-02	pos_hash_score=5	prediction=polymorphism	reject=COVERAGE_EVENNESS_SKEW,FREQUENCY_CUTOFF	side_1_annotate_key=gene	side_1_continuation=0	side_1_coverage=0.93	side_1_overlap=8	side_1_possible_overlap_registers=149	side_1_read_count=179	side_1_redundant=0	side_2_annotate_key=gene	side_2_continuation=0	side_2_coverage=1.17	side_2_overlap=0	side_2_possible_overlap_registers=141	side_2_read_count=212	side_2_redundant=0	total_non_overlap_reads=5
JC	174	.	REL606	721509	1	REL606	721541	1	0	alignment_overlap=5	coverage_minus=0	coverage_plus=3	flanking_left=150	flanking_right=150	frequency=1.332e-02	junction_possible_overlap_registers=144	key=REL606__721509__1__REL606__721536__1__5____150__150__0__0	max_left=125	max_left_minus=0	max_left_plus=125	max_min_left=0	max_min_left_minus=0	max_min_left_plus=0	max_min_right=71	max_min_right_minus=0	max_min_right_plus=71	max_pos_hash_score=288	max_right=71	max_right_minus=0	max_right_plus=71	neg_log10_pos_hash_p_value=12.1	new_junction_coverage=0.02	new_junction_read_count=3	no_show=1	polymorphism_frequency=1.332e-02	pos_hash_score=3	prediction=polymorphism	reject=COVERAGE_EVENNESS_SKEW,FREQUENCY_CUTOFF	side_1_annotate_key=gene	side_1_continuation=0	side_1_coverage=1.19	side_1_overlap=5	side_1_possible_overlap_registers=149	side_1_read_count=228	side_1_redundant=0	side_2_annotate_key=gene	side_2_continuation=0	side_2_coverage=1.21	side_2_overlap=0	side_2_possible_overlap_registers=144	side_2_read_count=224	side_2_redundant=0	total_non_overlap_reads=3
JC	175	.	REL606	721831	1	REL606	721976	1	0	alignment_overlap=8	coverage_minus=0	coverage_plus=8	flanking_left=150	flanking_right=150	frequency=4.472e-02	junction_possible_overlap_registers=141	key=REL606__721831__1__REL606__721968__1__8____150__150__0__0	max_left=139	max_left_minus=0	max_left_plus=139	max_min_left=33	max_min_left_minus=0	max_min_left_plus=33	max_min_right=53	max_min_right_minus=0	max_min_right_plus=53	max_pos_hash_score=282	max_right=109	max_right_minus=0	max_right_plus=109	neg_log10_pos_hash_p_value=10.0	new_junction_coverage=0.04	new_junction_read_count=8	no_show=1	polymorphism_frequency=4.472e-02	pos_hash_score=6	prediction=polymorphism	reject=COVERAGE_EVENNESS_SKEW,FREQUENCY_CUTOFF	side_1_annotate_key=gene	side_1_continuation=0	side_1_coverage=0.99	side_1_overlap=8	side_1_possible_overlap_registers=149	side_1_read_count=190	side_1_redundant=0	side_2_annotate_key=gene	side_2_continuation=0	side_2_coverage=0.89	side_2_overlap=0	side_2_possible_overlap_registers=141	side_2_read_count=162	side_2_redundant=0	total_non_overlap_reads=8
JC	176	.	REL606	735481	1	REL606	735572	1	0	alignment_overlap=10	coverage_minus=0	coverage_plus=7	flanking_left=150	flanking_right=150	frequency=2.910e-02	junction_possible_overlap_registers=139	key=REL606__735481__1__REL606__735562__1__10____150__150__0__0	max_left=135	max_left_minus=0	max_left_plus=135	max_min_left=48	max_min_left_minus=0	max_min_left_plus=48	max_min_right=47	max_min_right_minus=0	max_min_right_plus=47	max_pos_hash_score=278	max_right=102	max_right_minus=0	max_right_plus=102	neg_log10_pos_hash_p_value=9.9	new_junction_coverage=0.04	new_junction_read_count=7	no_show=1	polymorphism_frequency=2.910e-02	pos_hash_score=6	prediction=polymorphism	reject=COVERAGE_EVENNESS_SKEW,FREQUENCY_CUTOFF	side_1_annotate_key=gene	side_1_continuation=0	side_1_coverage=1.07	side_1_overlap=10	side_1_possible_overlap_registers=149	side_1_read_count=206	side_1_redundant=0	side_2_annotate_key=gene	side_2_continuation=0	side_2_coverage=1.53	side_2_overlap=0	side_2_possible_overlap_registers=139	side_2_read_count=275	side_2_redundant=0	total_non_overlap_reads=7
JC	177	.	REL606	743635	1	REL606	743702	1	0	alignment_overlap=11	coverage_minus=0	coverage_plus=9	flanking_left=150	flanking_right=150	frequency=5.799e-02	junction_possible_overlap_registers=138	key=REL606__743635__1__REL606__743691__1__11____150__150__0__0	max_left=107	max_left_minus=0	max_left_plus=107	max_min_left=65	max_min_left_minus=0	max_min_left_plus=65	max_min_right=58	max_min_right_minus=0	max_min_right_plus=58	max_pos_hash_score=276	max_right=73	max_right_minus=0	max_right_plus=73	neg_log10_pos_hash_p_value=9.3	new_junction_coverage=0.05	new_junction_read_count=9	no_show=1	polymorphism_frequency=5.799e-02	pos_hash_score=7	prediction=polymorphism	reject=COVERAGE_EVENNESS_SKEW,FREQUENCY_CUTOFF	side_1_annotate_key=gene	side_1_continuation=0	side_1_coverage=0.96	side_1_overlap=11	side_1_possible_overlap_registers=149	side_1_read_count=184	side_1_redundant=0	side_2_annotate_key=gene	side_2_continuation=0	side_2_coverage=0.69	side_2_overlap=0	side_2_possible_overlap_registers=138	side_2_read_count=122	side_2_redundant=0	total_non_overlap_reads=9
JC	178	.	REL606	763174	1	REL606	2397240	-1	-2	alignment_overlap=-2	coverage_minus=2	coverage_plus=2	flanking_left=150	flanking_right=150	frequency=3.342e-02	junction_possible_overlap_registers=147	key=REL606__763174__1__REL606__2397240__-1__-2__GG__150__150__0__0	max_left=133	max_left_minus=77	max_left_plus=133	max_min_left=0	max_min_left_minus=0	max_min_left_plus=0	max_min_right=71	max_min_right_minus=71	max_min_right_plus=45	max_pos_hash_score=294	max_right=71	max_right_minus=71	max_right_plus=45	neg_log10_pos_hash_p_value=12.2	new_junction_coverage=0.04	new_junction_read_count=8	no_show=1	polymorphism_frequency=3.342e-02	pos_hash_score=3	prediction=polymorphism	reject=COVERAGE_EVENNESS_SKEW,FREQUENCY_CUTOFF	side_1_annotate_key=gene	side_1_continuation=0	side_1_coverage=1.35	side_1_overlap=0	side_1_possible_overlap_registers=149	side_1_read_count=259	side_1_redundant=0	side_2_annotate_key=gene	side_2_continuation=0	side_2_coverage=1.09	side_2_overlap=0	side_2_possible_overlap_registers=149	side_2_read_count=210	side_2_redundant=0	total_non_overlap_reads=4	unique_read_sequence=GG
JC	179	.	REL606	763174	1	REL606	2397361	-1	-1	alignment_overlap=-1	coverage_minus=3	coverage_plus=2	flanking_left=150	flanking_right=150	frequency=3.307e-02	junction_possible_overlap_registers=148	key=REL606__763174__1__REL606__2397361__-1__-1__G__150__150__0__0	max_left=133	max_left_minus=77	max_left_plus=133	max_min_left=22	max_min_left_minus=22	max_min_left_plus=0	max_min_right=72	max_min_right_minus=72	max_min_right_plus=46	max_pos_hash_score=296	max_right=125	max_right_minus=125	max_right_plus=46	neg_log10_pos_hash_p_value=11.5	new_junction_coverage=0.04	new_junction_read_count=8	no_show=1	polymorphism_frequency=3.307e-02	pos_hash_score=4	prediction=polymorphism	reject=COVERAGE_EVENNESS_SKEW,FREQUENCY_CUTOFF	side_1_annotate_key=gene	side_1_continuation=0	side_1_coverage=1.35	side_1_overlap=0	side_1_possible_overlap_registers=149	side_1_read_count=259	side_1_redundant=0	side_2_annotate_key=gene	side_2_continuation=0	side_2_coverage=1.10	side_2_overlap=0	side_2_possible_overlap_registers=149	side_2_read_count=212	side_2_redundant=0	total_non_overlap_reads=5	unique_read_sequence=G
JC	180	.	REL606	763382	1	REL606	2397240	-1	-4	alignment_overlap=-4	coverage_minus=4	coverage_plus=2	flanking_left=150	flanking_right=150	frequency=3.331e-01	junction_possible_overlap_registers=145	key=REL606__763382__1__REL606__2397240__-1__-4__GAAG__150__150__0__0	max_left=128	max_left_minus=128	max_left_plus=98	max_min_left=67	max_min_left_minus=67	max_min_left_plus=46	max_min_right=45	max_min_right_minus=29	max_min_right_plus=45	max_pos_hash_score=290	max_right=100	max_right_minus=78	max_right_plus=100	neg_log10_pos_hash_p_value=10.2	new_junction_coverage=0.56	new_junction_read_count=104	no_show=1	polymorphism_frequency=3.331e-01	pos_hash_score=6	prediction=polymorphism	reject=COVERAGE_EVENNESS_SKEW	side_1_annotate_key=gene	side_1_continuation=0	side_1_coverage=1.13	side_1_overlap=0	side_1_possible_overlap_registers=149	side_1_read_count=218	side_1_redundant=0	side_2_annotate_key=gene	side_2_continuation=0	side_2_coverage=1.09	side_2_overlap=0	side_2_possible_overlap_registers=149	side_2_read_count=210	side_2_redundant=0	total_non_overlap_reads=6	unique_read_sequence=GAAG
JC	181	.	REL606	763382	1	REL606	4354514	1	0	alignment_overlap=3	coverage_minus=3	coverage_plus=1	flanking_left=150	flanking_right=150	frequency=1.737e-02	junction_possible_overlap_registers=146	key=REL606__763382__1__REL606__4354511__1__3____150__150__0__0	max_left=145	max_left_minus=145	max_left_plus=90	max_min_left=0	max_min_left_minus=0	max_min_left_plus=0	max_min_right=57	max_min_right_minus=52	max_min_right_plus=57	max_pos_hash_score=292	max_right=57	max_right_minus=52	max_right_plus=57	neg_log10_pos_hash_p_value=12.2	new_junction_coverage=0.02	new_junction_read_count=4	no_show=1	polymorphism_frequency=1.737e-02	pos_hash_score=3	prediction=polymorphism	reject=COVERAGE_EVENNESS_SKEW,FREQUENCY_CUTOFF	side_1_annotate_key=gene	side_1_continuation=0	side_1_coverage=1.14	side_1_overlap=3	side_1_possible_overlap_registers=149	side_1_read_count=219	side_1_redundant=0	side_2_annotate_key=gene	side_2_continuation=0	side_2_coverage=1.26	side_2_overlap=0	side_2_possible_overlap_registers=146	side_2_read_count=238	side_2_redundant=0	total_non_overlap_reads=4
JC	182	.	REL606	804026	-1	REL606	804070	-1	0	alignment_overlap=9	coverage_minus=4	coverage_plus=0	flanking_left=150	flanking_right=150	frequency=2.400e-02	junction_possible_overlap_registers=140	key=REL606__804026__-1__REL606__804079__-1__9____150__150__0__0	max_left=58	max_left_minus=58	max_left_plus=0	max_min_left=58	max_min_left_minus=58	max_min_left_plus=0	max_min_right=0	max_min_right_minus=0	max_min_right_plus=0	max_pos_hash_score=280	max_right=114	max_right_minus=114	max_right_plus=0	neg_log10_pos_hash_p_value=11.2	new_junction_coverage=0.02	new_junction_read_count=4	no_show=1	polymorphism_frequency=2.400e-02	pos_hash_score=4	prediction=polymorphism	reject=COVERAGE_EVENNESS_SKEW,FREQUENCY_CUTOFF	side_1_annotate_key=gene	side_1_continuation=0	side_1_coverage=0.92	side_1_overlap=9	side_1_possible_overlap_registers=149	side_1_read_count=176	side_1_redundant=0	side_2_annotate_key=gene	side_2_continuation=0	side_2_coverage=0.89	side_2_overlap=0	side_2_possible_overlap_registers=140	side_2_read_count=160	side_2_redundant=0	total_non_overlap_reads=4
JC	183	.	REL606	817461	-1	REL606	817525	-1	0	alignment_overlap=7	coverage_minus=5	coverage_plus=0	flanking_left=150	flanking_right=150	frequency=3.448e-02	junction_possible_overlap_registers=142	key=REL606__817461__-1__REL606__817532__-1__7____150__150__0__0	max_left=54	max_left_minus=54	max_left_plus=0	max_min_left=54	max_min_left_minus=54	max_min_left_plus=0	max_min_right=0	max_min_right_minus=0	max_min_right_plus=0	max_pos_hash_score=284	max_right=122	max_right_minus=122	max_right_plus=0	neg_log10_pos_hash_p_value=11.3	new_junction_coverage=0.03	new_junction_read_count=5	no_show=1	polymorphism_frequency=3.448e-02	pos_hash_score=4	prediction=polymorphism	reject=COVERAGE_EVENNESS_SKEW,FREQUENCY_CUTOFF	side_1_annotate_key=gene	side_1_continuation=0	side_1_coverage=0.77	side_1_overlap=7	side_1_possible_overlap_registers=149	side_1_read_count=149	side_1_redundant=0	side_2_annotate_key=gene	side_2_continuation=0	side_2_coverage=0.75	side_2_overlap=0	side_2_possible_overlap_registers=142	side_2_read_count=138	side_2_redundant=0	total_non_overlap_reads=5
JC	184	.	REL606	844974	-1	REL606	848411	-1	0	alignment_overlap=8	coverage_minus=2	coverage_plus=1	flanking_left=150	flanking_right=150	frequency=1.705e-02	junction_possible_overlap_registers=141	key=REL606__844974__-1__REL606__848419__-1__8____150__150__0__0	max_left=134	max_left_minus=134	max_left_plus=47	max_min_left=61	max_min_left_minus=61	max_min_left_plus=47	max_min_right=1	max_min_right_minus=1	max_min_right_plus=0	max_pos_hash_score=282	max_right=95	max_right_minus=81	max_right_plus=95	neg_log10_pos_hash_p_value=11.9	new_junction_coverage=0.02	new_junction_read_count=3	no_show=1	polymorphism_frequency=1.705e-02	pos_hash_score=3	prediction=polymorphism	reject=COVERAGE_EVENNESS_SKEW,FREQUENCY_CUTOFF	side_1_annotate_key=gene	side_1_continuation=0	side_1_coverage=1.17	side_1_overlap=8	side_1_possible_overlap_registers=149	side_1_read_count=225	side_1_redundant=0	side_2_annotate_key=gene	side_2_continuation=0	side_2_coverage=0.73	side_2_overlap=0	side_2_possible_overlap_registers=141	side_2_read_count=133	side_2_redundant=0	total_non_overlap_reads=3
JC	185	.	REL606	856019	1	REL606	856089	1	0	alignment_overlap=8	coverage_minus=0	coverage_plus=5	flanking_left=150	flanking_right=150	frequency=2.322e-02	junction_possible_overlap_registers=141	key=REL606__856019__1__REL606__856081__1__8____150__150__0__0	max_left=108	max_left_minus=0	max_left_plus=108	max_min_left=58	max_min_left_minus=0	max_min_left_plus=58	max_min_right=67	max_min_right_minus=0	max_min_right_plus=67	max_pos_hash_score=282	max_right=84	max_right_minus=0	max_right_plus=84	neg_log10_pos_hash_p_value=10.6	new_junction_coverage=0.03	new_junction_read_count=5	no_show=1	polymorphism_frequency=2.322e-02	pos_hash_score=5	prediction=polymorphism	reject=COVERAGE_EVENNESS_SKEW,FREQUENCY_CUTOFF	side_1_annotate_key=gene	side_1_continuation=0	side_1_coverage=1.10	side_1_overlap=8	side_1_possible_overlap_registers=149	side_1_read_count=212	side_1_redundant=0	side_2_annotate_key=gene	side_2_continuation=0	side_2_coverage=1.21	side_2_overlap=0	side_2_possible_overlap_registers=141	side_2_read_count=220	side_2_redundant=0	total_non_overlap_reads=5
JC	186	.	REL606	856026	-1	REL606	856080	-1	0	alignment_overlap=8	coverage_minus=2	coverage_plus=1	flanking_left=150	flanking_right=150	frequency=1.400e-02	junction_possible_overlap_registers=141	key=REL606__856026__-1__REL606__856088__-1__8____150__150__0__0	max_left=114	max_left_minus=45	max_left_plus=114	max_min_left=45	max_min_left_minus=45	max_min_left_plus=0	max_min_right=28	max_min_right_minus=0	max_min_right_plus=28	max_pos_hash_score=282	max_right=102	max_right_minus=102	max_right_plus=28	neg_log10_pos_hash_p_value=11.9	new_junction_coverage=0.02	new_junction_read_count=3	no_show=1	polymorphism_frequency=1.400e-02	pos_hash_score=3	prediction=polymorphism	reject=COVERAGE_EVENNESS_SKEW,FREQUENCY_CUTOFF	side_1_annotate_key=gene	side_1_continuation=0	side_1_coverage=1.11	side_1_overlap=8	side_1_possible_overlap_registers=149	side_1_read_count=214	side_1_redundant=0	side_2_annotate_key=gene	side_2_continuation=0	side_2_coverage=1.21	side_2_overlap=0	side_2_possible_overlap_registers=141	side_2_read_count=220	side_2_redundant=0	total_non_overlap_reads=3
JC	187	.	REL606	881549	1	REL606	905703	-1	0	alignment_overlap=14	coverage_minus=4	coverage_plus=0	flanking_left=150	flanking_right=150	frequency=3.840e-02	junction_possible_overlap_registers=135	key=REL606__881549__1__REL606__905717__-1__14____150__150__0__0	max_left=73	max_left_minus=73	max_left_plus=0	max_min_left=67	max_min_left_minus=67	max_min_left_plus=0	max_min_right=63	max_min_right_minus=63	max_min_right_plus=0	max_pos_hash_score=270	max_right=133	max_right_minus=133	max_right_plus=0	neg_log10_pos_hash_p_value=10.9	new_junction_coverage=0.02	new_junction_read_count=4	no_show=1	polymorphism_frequency=3.840e-02	pos_hash_score=4	prediction=polymorphism	reject=COVERAGE_EVENNESS_SKEW,FREQUENCY_CUTOFF	side_1_annotate_key=gene	side_1_continuation=0	side_1_coverage=0.70	side_1_overlap=14	side_1_possible_overlap_registers=149	side_1_read_count=135	side_1_redundant=0	side_2_annotate_key=gene	side_2_continuation=0	side_2_coverage=0.45	side_2_overlap=0	side_2_possible_overlap_registers=135	side_2_read_count=78	side_2_redundant=0	total_non_overlap_reads=4
JC	188	.	REL606	897844	-1	REL606	897828	-1	0	alignment_overlap=16	coverage_minus=4	coverage_plus=1	flanking_left=150	flanking_right=150	frequency=2.996e-02	junction_possible_overlap_registers=133	key=REL606__897844__-1__REL606__897844__-1__16____150__150__0__0	max_left=104	max_left_minus=93	max_left_plus=104	max_min_left=63	max_min_left_minus=63	max_min_left_plus=0	max_min_right=40	max_min_right_minus=40	max_min_right_plus=30	max_pos_hash_score=266	max_right=129	max_right_minus=129	max_right_plus=30	neg_log10_pos_hash_p_value=10.2	new_junction_coverage=0.03	new_junction_read_count=5	no_show=1	polymorphism_frequency=2.996e-02	pos_hash_score=5	prediction=polymorphism	reject=COVERAGE_EVENNESS_SKEW,FREQUENCY_CUTOFF	side_1_annotate_key=gene	side_1_continuation=0	side_1_coverage=0.93	side_1_overlap=16	side_1_possible_overlap_registers=149	side_1_read_count=179	side_1_redundant=0	side_2_annotate_key=gene	side_2_continuation=0	side_2_coverage=0.96	side_2_overlap=0	side_2_possible_overlap_registers=133	side_2_read_count=164	side_2_redundant=0	total_non_overlap_reads=5
JC	189	.	REL606	908817	1	REL606	908883	1	0	alignment_overlap=8	coverage_minus=0	coverage_plus=4	flanking_left=150	flanking_right=150	frequency=2.896e-02	junction_possible_overlap_registers=141	key=REL606__908817__1__REL606__908875__1__8____150__150__0__0	max_left=136	max_left_minus=0	max_left_plus=136	max_min_left=57	max_min_left_minus=0	max_min_left_plus=57	max_min_right=42	max_min_right_minus=0	max_min_right_plus=42	max_pos_hash_score=282	max_right=85	max_right_minus=0	max_right_plus=85	neg_log10_pos_hash_p_value=11.2	new_junction_coverage=0.02	new_junction_read_count=4	no_show=1	polymorphism_frequency=2.896e-02	pos_hash_score=4	prediction=polymorphism	reject=COVERAGE_EVENNESS_SKEW,FREQUENCY_CUTOFF	side_1_annotate_key=gene	side_1_continuation=0	side_1_coverage=0.65	side_1_overlap=8	side_1_possible_overlap_registers=149	side_1_read_count=125	side_1_redundant=0	side_2_annotate_key=gene	side_2_continuation=0	side_2_coverage=0.82	side_2_overlap=0	side_2_possible_overlap_registers=141	side_2_read_count=150	side_2_redundant=0	total_non_overlap_reads=4
JC	190	.	REL606	943988	1	REL606	1112908	1	-9	alignment_overlap=-9	coverage_minus=2	coverage_plus=2	flanking_left=150	flanking_right=150	frequency=3.372e-02	junction_possible_overlap_registers=140	key=REL606__943988__1__REL606__1112908__1__-9__CTTCTCATC__150__150__0__0	max_left=66	max_left_minus=58	max_left_plus=66	max_min_left=66	max_min_left_minus=58	max_min_left_plus=66	max_min_right=0	max_min_right_minus=0	max_min_right_plus=0	max_pos_hash_score=280	max_right=131	max_right_minus=84	max_right_plus=131	neg_log10_pos_hash_p_value=11.2	new_junction_coverage=0.03	new_junction_read_count=5	no_show=1	polymorphism_frequency=3.372e-02	pos_hash_score=4	prediction=polymorphism	reject=COVERAGE_EVENNESS_SKEW,FREQUENCY_CUTOFF	side_1_annotate_key=gene	side_1_continuation=0	side_1_coverage=0.76	side_1_overlap=0	side_1_possible_overlap_registers=149	side_1_read_count=147	side_1_redundant=0	side_2_annotate_key=gene	side_2_continuation=0	side_2_coverage=0.82	side_2_overlap=0	side_2_possible_overlap_registers=149	side_2_read_count=158	side_2_redundant=0	total_non_overlap_reads=4	unique_read_sequence=CTTCTCATC
JC	191	.	REL606	947504	1	REL606	948178	1	0	alignment_overlap=7	coverage_minus=1	coverage_plus=2	flanking_left=150	flanking_right=150	frequency=2.078e-02	junction_possible_overlap_registers=142	key=REL606__947504__1__REL606__948171__1__7____150__150__0__0	max_left=111	max_left_minus=111	max_left_plus=51	max_min_left=51	max_min_left_minus=0	max_min_left_plus=51	max_min_right=32	max_min_right_minus=32	max_min_right_plus=0	max_pos_hash_score=284	max_right=110	max_right_minus=32	max_right_plus=110	neg_log10_pos_hash_p_value=12.0	new_junction_coverage=0.02	new_junction_read_count=3	no_show=1	polymorphism_frequency=2.078e-02	pos_hash_score=3	prediction=polymorphism	reject=COVERAGE_EVENNESS_SKEW,FREQUENCY_CUTOFF	side_1_annotate_key=gene	side_1_continuation=0	side_1_coverage=0.69	side_1_overlap=7	side_1_possible_overlap_registers=149	side_1_read_count=132	side_1_redundant=0	side_2_annotate_key=gene	side_2_continuation=0	side_2_coverage=0.86	side_2_overlap=0	side_2_possible_overlap_registers=142	side_2_read_count=157	side_2_redundant=0	total_non_overlap_reads=3
JC	192	.	REL606	948724	-1	REL606	949401	-1	0	alignment_overlap=7	coverage_minus=2	coverage_plus=1	flanking_left=150	flanking_right=150	frequency=1.597e-02	junction_possible_overlap_registers=142	key=REL606__948724__-1__REL606__949408__-1__7____150__150__0__0	max_left=142	max_left_minus=142	max_left_plus=40	max_min_left=47	max_min_left_minus=47	max_min_left_plus=40	max_min_right=1	max_min_right_minus=1	max_min_right_plus=0	max_pos_hash_score=284	max_right=103	max_right_minus=96	max_right_plus=103	neg_log10_pos_hash_p_value=12.0	new_junction_coverage=0.02	new_junction_read_count=3	no_show=1	polymorphism_frequency=1.597e-02	pos_hash_score=3	prediction=polymorphism	reject=COVERAGE_EVENNESS_SKEW,FREQUENCY_CUTOFF	side_1_annotate_key=gene	side_1_continuation=0	side_1_coverage=0.92	side_1_overlap=7	side_1_possible_overlap_registers=149	side_1_read_count=177	side_1_redundant=0	side_2_annotate_key=gene	side_2_continuation=0	side_2_coverage=1.10	side_2_overlap=0	side_2_possible_overlap_registers=142	side_2_read_count=201	side_2_redundant=0	total_non_overlap_reads=3
JC	193	.	REL606	972125	-1	REL606	972207	-1	0	alignment_overlap=9	coverage_minus=4	coverage_plus=0	flanking_left=150	flanking_right=150	frequency=2.458e-02	junction_possible_overlap_registers=140	key=REL606__972125__-1__REL606__972216__-1__9____150__150__0__0	max_left=106	max_left_minus=106	max_left_plus=0	max_min_left=41	max_min_left_minus=41	max_min_left_plus=0	max_min_right=35	max_min_right_minus=35	max_min_right_plus=0	max_pos_hash_score=280	max_right=135	max_right_minus=135	max_right_plus=0	neg_log10_pos_hash_p_value=11.2	new_junction_coverage=0.02	new_junction_read_count=4	no_show=1	polymorphism_frequency=2.458e-02	pos_hash_score=4	prediction=polymorphism	reject=COVERAGE_EVENNESS_SKEW,FREQUENCY_CUTOFF	side_1_annotate_key=gene	side_1_continuation=0	side_1_coverage=0.82	side_1_overlap=9	side_1_possible_overlap_registers=149	side_1_read_count=158	side_1_redundant=0	side_2_annotate_key=gene	side_2_continuation=0	side_2_coverage=0.94	side_2_overlap=0	side_2_possible_overlap_registers=140	side_2_read_count=169	side_2_redundant=0	total_non_overlap_reads=4
JC	194	.	REL606	1062192	1	REL606	1062221	1	0	alignment_overlap=10	coverage_minus=0	coverage_plus=3	flanking_left=150	flanking_right=150	frequency=1.480e-02	junction_possible_overlap_registers=139	key=REL606__1062192__1__REL606__1062211__1__10____150__150__0__0	max_left=115	max_left_minus=0	max_left_plus=115	max_min_left=0	max_min_left_minus=0	max_min_left_plus=0	max_min_right=57	max_min_right_minus=0	max_min_right_plus=57	max_pos_hash_score=278	max_right=57	max_right_minus=0	max_right_plus=57	neg_log10_pos_hash_p_value=11.8	new_junction_coverage=0.02	new_junction_read_count=3	no_show=1	polymorphism_frequency=1.480e-02	pos_hash_score=3	prediction=polymorphism	reject=COVERAGE_EVENNESS_SKEW,FREQUENCY_CUTOFF	side_1_annotate_key=gene	side_1_continuation=0	side_1_coverage=1.12	side_1_overlap=10	side_1_possible_overlap_registers=149	side_1_read_count=216	side_1_redundant=0	side_2_annotate_key=gene	side_2_continuation=0	side_2_coverage=1.10	side_2_overlap=0	side_2_possible_overlap_registers=139	side_2_read_count=198	side_2_redundant=0	total_non_overlap_reads=3
JC	195	.	REL606	1063321	-1	REL606	1063412	-1	0	alignment_overlap=9	coverage_minus=5	coverage_plus=0	flanking_left=150	flanking_right=150	frequency=3.149e-02	junction_possible_overlap_registers=140	key=REL606__1063321__-1__REL606__1063421__-1__9____150__150__0__0	max_left=92	max_left_minus=92	max_left_plus=0	max_min_left=46	max_min_left_minus=46	max_min_left_plus=0	max_min_right=46	max_min_right_minus=46	max_min_right_plus=0	max_pos_hash_score=280	max_right=134	max_right_minus=134	max_right_plus=0	neg_log10_pos_hash_p_value=10.5	new_junction_coverage=0.03	new_junction_read_count=5	no_show=1	polymorphism_frequency=3.149e-02	pos_hash_score=5	prediction=polymorphism	reject=COVERAGE_EVENNESS_SKEW,FREQUENCY_CUTOFF	side_1_annotate_key=gene	side_1_continuation=0	side_1_coverage=0.82	side_1_overlap=9	side_1_possible_overlap_registers=149	side_1_read_count=157	side_1_redundant=0	side_2_annotate_key=gene	side_2_continuation=0	side_2_coverage=0.89	side_2_overlap=0	side_2_possible_overlap_registers=140	side_2_read_count=160	side_2_redundant=0	total_non_overlap_reads=5
JC	196	.	REL606	1087564	1	REL606	1087612	1	0	alignment_overlap=6	coverage_minus=0	coverage_plus=5	flanking_left=150	flanking_right=150	frequency=2.599e-02	junction_possible_overlap_registers=143	key=REL606__1087564__1__REL606__1087606__1__6____150__150__0__0	max_left=139	max_left_minus=0	max_left_plus=139	max_min_left=71	max_min_left_minus=0	max_min_left_plus=71	max_min_right=67	max_min_right_minus=0	max_min_right_plus=67	max_pos_hash_score=286	max_right=73	max_right_minus=0	max_right_plus=73	neg_log10_pos_hash_p_value=10.7	new_junction_coverage=0.03	new_junction_read_count=5	no_show=1	polymorphism_frequency=2.599e-02	pos_hash_score=5	prediction=polymorphism	reject=COVERAGE_EVENNESS_SKEW,FREQUENCY_CUTOFF	side_1_annotate_key=gene	side_1_continuation=0	side_1_coverage=1.07	side_1_overlap=6	side_1_possible_overlap_registers=149	side_1_read_count=205	side_1_redundant=0	side_2_annotate_key=gene	side_2_continuation=0	side_2_coverage=0.96	side_2_overlap=0	side_2_possible_overlap_registers=143	side_2_read_count=178	side_2_redundant=0	total_non_overlap_reads=5
JC	197	.	REL606	1088458	-1	REL606	1088558	-1	0	alignment_overlap=10	coverage_minus=5	coverage_plus=0	flanking_left=150	flanking_right=150	frequency=3.043e-02	junction_possible_overlap_registers=139	key=REL606__1088458__-1__REL606__1088568__-1__10____150__150__0__0	max_left=58	max_left_minus=58	max_left_plus=0	max_min_left=58	max_min_left_minus=58	max_min_left_plus=0	max_min_right=0	max_min_right_minus=0	max_min_right_plus=0	max_pos_hash_score=278	max_right=119	max_right_minus=119	max_right_plus=0	neg_log10_pos_hash_p_value=10.5	new_junction_coverage=0.03	new_junction_read_count=5	no_show=1	polymorphism_frequency=3.043e-02	pos_hash_score=5	prediction=polymorphism	reject=COVERAGE_EVENNESS_SKEW,FREQUENCY_CUTOFF	side_1_annotate_key=gene	side_1_continuation=0	side_1_coverage=0.88	side_1_overlap=10	side_1_possible_overlap_registers=149	side_1_read_count=169	side_1_redundant=0	side_2_annotate_key=gene	side_2_continuation=0	side_2_coverage=0.90	side_2_overlap=0	side_2_possible_overlap_registers=139	side_2_read_count=161	side_2_redundant=0	total_non_overlap_reads=5
JC	198	.	REL606	1092190	1	REL606	1092218	1	0	alignment_overlap=9	coverage_minus=2	coverage_plus=2	flanking_left=150	flanking_right=150	frequency=2.155e-02	junction_possible_overlap_registers=140	key=REL606__1092190__1__REL606__1092209__1__9____150__150__0__0	max_left=109	max_left_minus=13	max_left_plus=109	max_min_left=13	max_min_left_minus=13	max_min_left_plus=0	max_min_right=37	max_min_right_minus=0	max_min_right_plus=37	max_pos_hash_score=280	max_right=129	max_right_minus=129	max_right_plus=37	neg_log10_pos_hash_p_value=11.2	new_junction_coverage=0.02	new_junction_read_count=4	no_show=1	polymorphism_frequency=2.155e-02	pos_hash_score=4	prediction=polymorphism	reject=COVERAGE_EVENNESS_SKEW,FREQUENCY_CUTOFF	side_1_annotate_key=gene	side_1_continuation=0	side_1_coverage=1.02	side_1_overlap=9	side_1_possible_overlap_registers=149	side_1_read_count=196	side_1_redundant=0	side_2_annotate_key=gene	side_2_continuation=0	side_2_coverage=0.99	side_2_overlap=0	side_2_possible_overlap_registers=140	side_2_read_count=179	side_2_redundant=0	total_non_overlap_reads=4
JC	199	.	REL606	1095972	1	REL606	1096043	1	0	alignment_overlap=11	coverage_minus=0	coverage_plus=3	flanking_left=150	flanking_right=150	frequency=2.012e-02	junction_possible_overlap_registers=138	key=REL606__1095972__1__REL606__1096032__1__11____150__150__0__0	max_left=85	max_left_minus=0	max_left_plus=85	max_min_left=34	max_min_left_minus=0	max_min_left_plus=34	max_min_right=63	max_min_right_minus=0	max_min_right_plus=63	max_pos_hash_score=276	max_right=105	max_right_minus=0	max_right_plus=105	neg_log10_pos_hash_p_value=11.8	new_junction_coverage=0.02	new_junction_read_count=3	no_show=1	polymorphism_frequency=2.012e-02	pos_hash_score=3	prediction=polymorphism	reject=COVERAGE_EVENNESS_SKEW,FREQUENCY_CUTOFF	side_1_annotate_key=gene	side_1_continuation=0	side_1_coverage=0.83	side_1_overlap=11	side_1_possible_overlap_registers=149	side_1_read_count=159	side_1_redundant=0	side_2_annotate_key=gene	side_2_continuation=0	side_2_coverage=0.81	side_2_overlap=0	side_2_possible_overlap_registers=138	side_2_read_count=145	side_2_redundant=0	total_non_overlap_reads=3
JC	200	.	REL606	1100179	-1	REL606	1100327	-1	0	alignment_overlap=10	coverage_minus=9	coverage_plus=0	flanking_left=150	flanking_right=150	frequency=4.480e-02	junction_possible_overlap_registers=139	key=REL606__1100179__-1__REL606__1100337__-1__10____150__150__0__0	max_left=108	max_left_minus=108	max_left_plus=0	max_min_left=55	max_min_left_minus=55	max_min_left_plus=0	max_min_right=47	max_min_right_minus=47	max_min_right_plus=0	max_pos_hash_score=278	max_right=105	max_right_minus=105	max_right_plus=0	neg_log10_pos_hash_p_value=8.5	new_junction_coverage=0.05	new_junction_read_count=9	no_show=1	polymorphism_frequency=4.480e-02	pos_hash_score=9	prediction=polymorphism	reject=COVERAGE_EVENNESS_SKEW,FREQUENCY_CUTOFF	side_1_annotate_key=gene	side_1_continuation=0	side_1_coverage=1.18	side_1_overlap=10	side_1_possible_overlap_registers=149	side_1_read_count=227	side_1_redundant=0	side_2_annotate_key=gene	side_2_continuation=0	side_2_coverage=0.96	side_2_overlap=0	side_2_possible_overlap_registers=139	side_2_read_count=172	side_2_redundant=0	total_non_overlap_reads=9
JC	201	.	REL606	1129122	1	REL606	1129151	1	0	alignment_overlap=12	coverage_minus=0	coverage_plus=3	flanking_left=150	flanking_right=150	frequency=1.681e-02	junction_possible_overlap_registers=137	key=REL606__1129122__1__REL606__1129139__1__12____150__150__0__0	max_left=119	max_left_minus=0	max_left_plus=119	max_min_left=0	max_min_left_minus=0	max_min_left_plus=0	max_min_right=50	max_min_right_minus=0	max_min_right_plus=50	max_pos_hash_score=274	max_right=50	max_right_minus=0	max_right_plus=50	neg_log10_pos_hash_p_value=11.7	new_junction_coverage=0.02	new_junction_read_count=3	no_show=1	polymorphism_frequency=1.681e-02	pos_hash_score=3	prediction=polymorphism	reject=COVERAGE_EVENNESS_SKEW,FREQUENCY_CUTOFF	side_1_annotate_key=gene	side_1_continuation=0	side_1_coverage=0.92	side_1_overlap=12	side_1_possible_overlap_registers=149	side_1_read_count=176	side_1_redundant=0	side_2_annotate_key=gene	side_2_continuation=0	side_2_coverage=1.07	side_2_overlap=0	side_2_possible_overlap_registers=137	side_2_read_count=189	side_2_redundant=0	total_non_overlap_reads=3
JC	202	.	REL606	1146248	-1	REL606	3945868	1	0	alignment_overlap=6	coverage_minus=2	coverage_plus=1	flanking_left=150	flanking_right=150	frequency=1.746e-02	junction_possible_overlap_registers=143	key=REL606__1146248__-1__REL606__3945862__1__6____150__150__0__0	max_left=143	max_left_minus=143	max_left_plus=94	max_min_left=0	max_min_left_minus=0	max_min_left_plus=0	max_min_right=50	max_min_right_minus=49	max_min_right_plus=50	max_pos_hash_score=286	max_right=50	max_right_minus=49	max_right_plus=50	neg_log10_pos_hash_p_value=12.0	new_junction_coverage=0.02	new_junction_read_count=3	no_show=1	polymorphism_frequency=1.746e-02	pos_hash_score=3	prediction=polymorphism	reject=COVERAGE_EVENNESS_SKEW,FREQUENCY_CUTOFF	side_1_annotate_key=gene	side_1_continuation=0	side_1_coverage=0.83	side_1_overlap=6	side_1_possible_overlap_registers=149	side_1_read_count=159	side_1_redundant=0	side_2_annotate_key=gene	side_2_continuation=0	side_2_coverage=1.00	side_2_overlap=0	side_2_possible_overlap_registers=143	side_2_read_count=185	side_2_redundant=0	total_non_overlap_reads=3
JC	203	.	REL606	1147504	-1	REL606	1147558	-1	0	alignment_overlap=9	coverage_minus=3	coverage_plus=0	flanking_left=150	flanking_right=150	frequency=1.633e-02	junction_possible_overlap_registers=140	key=REL606__1147504__-1__REL606__1147567__-1__9____150__150__0__0	max_left=66	max_left_minus=66	max_left_plus=0	max_min_left=66	max_min_left_minus=66	max_min_left_plus=0	max_min_right=0	max_min_right_minus=0	max_min_right_plus=0	max_pos_hash_score=280	max_right=121	max_right_minus=121	max_right_plus=0	neg_log10_pos_hash_p_value=11.9	new_junction_coverage=0.02	new_junction_read_count=3	no_show=1	polymorphism_frequency=1.633e-02	pos_hash_score=3	prediction=polymorphism	reject=COVERAGE_EVENNESS_SKEW,FREQUENCY_CUTOFF	side_1_annotate_key=gene	side_1_continuation=0	side_1_coverage=1.09	side_1_overlap=9	side_1_possible_overlap_registers=149	side_1_read_count=209	side_1_redundant=0	side_2_annotate_key=gene	side_2_continuation=0	side_2_coverage=0.91	side_2_overlap=0	side_2_possible_overlap_registers=140	side_2_read_count=165	side_2_redundant=0	total_non_overlap_reads=3
JC	204	.	REL606	1149574	1	REL606	1149599	1	0	alignment_overlap=8	coverage_minus=0	coverage_plus=4	flanking_left=150	flanking_right=150	frequency=2.586e-02	junction_possible_overlap_registers=141	key=REL606__1149574__1__REL606__1149591__1__8____150__150__0__0	max_left=132	max_left_minus=0	max_left_plus=132	max_min_left=0	max_min_left_minus=0	max_min_left_plus=0	max_min_right=45	max_min_right_minus=0	max_min_right_plus=45	max_pos_hash_score=282	max_right=45	max_right_minus=0	max_right_plus=45	neg_log10_pos_hash_p_value=11.9	new_junction_coverage=0.02	new_junction_read_count=4	no_show=1	polymorphism_frequency=2.586e-02	pos_hash_score=3	prediction=polymorphism	reject=COVERAGE_EVENNESS_SKEW,FREQUENCY_CUTOFF	side_1_annotate_key=gene	side_1_continuation=0	side_1_coverage=0.83	side_1_overlap=8	side_1_possible_overlap_registers=149	side_1_read_count=160	side_1_redundant=0	side_2_annotate_key=gene	side_2_continuation=0	side_2_coverage=0.82	side_2_overlap=0	side_2_possible_overlap_registers=141	side_2_read_count=150	side_2_redundant=0	total_non_overlap_reads=4
JC	205	.	REL606	1170950	-1	REL606	1171155	-1	0	alignment_overlap=10	coverage_minus=4	coverage_plus=0	flanking_left=150	flanking_right=150	frequency=2.699e-02	junction_possible_overlap_registers=139	key=REL606__1170950__-1__REL606__1171165__-1__10____150__150__0__0	max_left=83	max_left_minus=83	max_left_plus=0	max_min_left=17	max_min_left_minus=17	max_min_left_plus=0	max_min_right=59	max_min_right_minus=59	max_min_right_plus=0	max_pos_hash_score=278	max_right=131	max_right_minus=131	max_right_plus=0	neg_log10_pos_hash_p_value=11.1	new_junction_coverage=0.02	new_junction_read_count=4	no_show=1	polymorphism_frequency=2.699e-02	pos_hash_score=4	prediction=polymorphism	reject=COVERAGE_EVENNESS_SKEW,FREQUENCY_CUTOFF	side_1_annotate_key=gene	side_1_continuation=0	side_1_coverage=0.90	side_1_overlap=10	side_1_possible_overlap_registers=149	side_1_read_count=173	side_1_redundant=0	side_2_annotate_key=gene	side_2_continuation=0	side_2_coverage=0.71	side_2_overlap=0	side_2_possible_overlap_registers=139	side_2_read_count=127	side_2_redundant=0	total_non_overlap_reads=4
JC	206	.	REL606	1189088	1	REL606	1189276	1	0	alignment_overlap=10	coverage_minus=0	coverage_plus=5	flanking_left=150	flanking_right=150	frequency=3.343e-02	junction_possible_overlap_registers=139	key=REL606__1189088__1__REL606__1189266__1__10____150__150__0__0	max_left=135	max_left_minus=0	max_left_plus=135	max_min_left=47	max_min_left_minus=0	max_min_left_plus=47	max_min_right=48	max_min_right_minus=0	max_min_right_plus=48	max_pos_hash_score=278	max_right=93	max_right_minus=0	max_right_plus=93	neg_log10_pos_hash_p_value=10.5	new_junction_coverage=0.03	new_junction_read_count=5	no_show=1	polymorphism_frequency=3.343e-02	pos_hash_score=5	prediction=polymorphism	reject=COVERAGE_EVENNESS_SKEW,FREQUENCY_CUTOFF	side_1_annotate_key=gene	side_1_continuation=0	side_1_coverage=0.84	side_1_overlap=10	side_1_possible_overlap_registers=149	side_1_read_count=162	side_1_redundant=0	side_2_annotate_key=gene	side_2_continuation=0	side_2_coverage=0.77	side_2_overlap=0	side_2_possible_overlap_registers=139	side_2_read_count=138	side_2_redundant=0	total_non_overlap_reads=5
JC	207	.	REL606	1192991	1	REL606	1193217	1	0	alignment_overlap=9	coverage_minus=0	coverage_plus=7	flanking_left=150	flanking_right=150	frequency=4.721e-02	junction_possible_overlap_registers=140	key=REL606__1192991__1__REL606__1193208__1__9____150__150__0__0	max_left=133	max_left_minus=0	max_left_plus=133	max_min_left=66	max_min_left_minus=0	max_min_left_plus=66	max_min_right=62	max_min_right_minus=0	max_min_right_plus=62	max_pos_hash_score=280	max_right=100	max_right_minus=0	max_right_plus=100	neg_log10_pos_hash_p_value=9.4	new_junction_coverage=0.04	new_junction_read_count=7	no_show=1	polymorphism_frequency=4.721e-02	pos_hash_score=7	prediction=polymorphism	reject=COVERAGE_EVENNESS_SKEW,FREQUENCY_CUTOFF	side_1_annotate_key=gene	side_1_continuation=0	side_1_coverage=0.64	side_1_overlap=9	side_1_possible_overlap_registers=149	side_1_read_count=123	side_1_redundant=0	side_2_annotate_key=gene	side_2_continuation=0	side_2_coverage=0.92	side_2_overlap=0	side_2_possible_overlap_registers=140	side_2_read_count=167	side_2_redundant=0	total_non_overlap_reads=7
JC	208	.	REL606	1194457	1	REL606	1194473	1	0	alignment_overlap=7	coverage_minus=0	coverage_plus=3	flanking_left=150	flanking_right=150	frequency=1.890e-02	junction_possible_overlap_registers=142	key=REL606__1194457__1__REL606__1194466__1__7____150__150__0__0	max_left=116	max_left_minus=0	max_left_plus=116	max_min_left=67	max_min_left_minus=0	max_min_left_plus=67	max_min_right=67	max_min_right_minus=0	max_min_right_plus=67	max_pos_hash_score=284	max_right=76	max_right_minus=0	max_right_plus=76	neg_log10_pos_hash_p_value=12.0	new_junction_coverage=0.02	new_junction_read_count=3	no_show=1	polymorphism_frequency=1.890e-02	pos_hash_score=3	prediction=polymorphism	reject=COVERAGE_EVENNESS_SKEW,FREQUENCY_CUTOFF	side_1_annotate_key=gene	side_1_continuation=0	side_1_coverage=0.84	side_1_overlap=7	side_1_possible_overlap_registers=149	side_1_read_count=162	side_1_redundant=0	side_2_annotate_key=gene	side_2_continuation=0	side_2_coverage=0.86	side_2_overlap=0	side_2_possible_overlap_registers=142	side_2_read_count=157	side_2_redundant=0	total_non_overlap_reads=3
JC	209	.	REL606	1205162	1	REL606	1205187	1	0	alignment_overlap=6	coverage_minus=0	coverage_plus=3	flanking_left=150	flanking_right=150	frequency=1.725e-02	junction_possible_overlap_registers=143	key=REL606__1205162__1__REL606__1205181__1__6____150__150__0__0	max_left=140	max_left_minus=0	max_left_plus=140	max_min_left=62	max_min_left_minus=0	max_min_left_plus=62	max_min_right=4	max_min_right_minus=0	max_min_right_plus=4	max_pos_hash_score=286	max_right=112	max_right_minus=0	max_right_plus=112	neg_log10_pos_hash_p_value=12.0	new_junction_coverage=0.02	new_junction_read_count=3	no_show=1	polymorphism_frequency=1.725e-02	pos_hash_score=3	prediction=polymorphism	reject=COVERAGE_EVENNESS_SKEW,FREQUENCY_CUTOFF	side_1_annotate_key=gene	side_1_continuation=0	side_1_coverage=0.92	side_1_overlap=6	side_1_possible_overlap_registers=149	side_1_read_count=176	side_1_redundant=0	side_2_annotate_key=gene	side_2_continuation=0	side_2_coverage=0.94	side_2_overlap=0	side_2_possible_overlap_registers=143	side_2_read_count=173	side_2_redundant=0	total_non_overlap_reads=3
JC	210	.	REL606	1218296	-1	REL606	1218302	-1	0	alignment_overlap=15	coverage_minus=3	coverage_plus=1	flanking_left=150	flanking_right=150	frequency=2.099e-02	junction_possible_overlap_registers=134	key=REL606__1218296__-1__REL606__1218317__-1__15____150__150__0__0	max_left=57	max_left_minus=57	max_left_plus=4	max_min_left=57	max_min_left_minus=57	max_min_left_plus=4	max_min_right=0	max_min_right_minus=0	max_min_right_plus=0	max_pos_hash_score=268	max_right=131	max_right_minus=93	max_right_plus=131	neg_log10_pos_hash_p_value=10.9	new_junction_coverage=0.02	new_junction_read_count=4	no_show=1	polymorphism_frequency=2.099e-02	pos_hash_score=4	prediction=polymorphism	reject=COVERAGE_EVENNESS_SKEW,FREQUENCY_CUTOFF	side_1_annotate_key=gene	side_1_continuation=0	side_1_coverage=1.08	side_1_overlap=15	side_1_possible_overlap_registers=149	side_1_read_count=207	side_1_redundant=0	side_2_annotate_key=gene	side_2_continuation=0	side_2_coverage=1.08	side_2_overlap=0	side_2_possible_overlap_registers=134	side_2_read_count=187	side_2_redundant=0	total_non_overlap_reads=4
JC	211	.	REL606	1243748	1	REL606	1243766	1	0	alignment_overlap=18	coverage_minus=3	coverage_plus=4	flanking_left=150	flanking_right=150	frequency=3.891e-02	junction_possible_overlap_registers=131	key=REL606__1243748__1__REL606__1243748__1__18____150__150__0__0	max_left=90	max_left_minus=81	max_left_plus=90	max_min_left=64	max_min_left_minus=15	max_min_left_plus=64	max_min_right=52	max_min_right_minus=51	max_min_right_plus=52	max_pos_hash_score=262	max_right=126	max_right_minus=117	max_right_plus=126	neg_log10_pos_hash_p_value=9.5	new_junction_coverage=0.04	new_junction_read_count=7	no_show=1	polymorphism_frequency=3.891e-02	pos_hash_score=6	prediction=polymorphism	reject=COVERAGE_EVENNESS_SKEW,FREQUENCY_CUTOFF	side_1_annotate_key=gene	side_1_continuation=0	side_1_coverage=0.96	side_1_overlap=18	side_1_possible_overlap_registers=149	side_1_read_count=184	side_1_redundant=0	side_2_annotate_key=gene	side_2_continuation=0	side_2_coverage=1.09	side_2_overlap=0	side_2_possible_overlap_registers=131	side_2_read_count=184	side_2_redundant=0	total_non_overlap_reads=7
JC	212	.	REL606	1243765	-1	REL606	1243747	-1	0	alignment_overlap=18	coverage_minus=1	coverage_plus=3	flanking_left=150	flanking_right=150	frequency=2.256e-02	junction_possible_overlap_registers=131	key=REL606__1243765__-1__REL606__1243765__-1__18____150__150__0__0	max_left=115	max_left_minus=57	max_left_plus=115	max_min_left=57	max_min_left_minus=57	max_min_left_plus=0	max_min_right=48	max_min_right_minus=0	max_min_right_plus=48	max_pos_hash_score=262	max_right=75	max_right_minus=75	max_right_plus=48	neg_log10_pos_hash_p_value=11.4	new_junction_coverage=0.02	new_junction_read_count=4	no_show=1	polymorphism_frequency=2.256e-02	pos_hash_score=3	prediction=polymorphism	reject=COVERAGE_EVENNESS_SKEW,FREQUENCY_CUTOFF	side_1_annotate_key=gene	side_1_continuation=0	side_1_coverage=0.96	side_1_overlap=18	side_1_possible_overlap_registers=149	side_1_read_count=185	side_1_redundant=0	side_2_annotate_key=gene	side_2_continuation=0	side_2_coverage=1.09	side_2_overlap=0	side_2_possible_overlap_registers=131	side_2_read_count=184	side_2_redundant=0	total_non_overlap_reads=4
JC	213	.	REL606	1246799	1	REL606	1246838	1	0	alignment_overlap=9	coverage_minus=0	coverage_plus=3	flanking_left=150	flanking_right=150	frequency=1.855e-02	junction_possible_overlap_registers=140	key=REL606__1246799__1__REL606__1246829__1__9____150__150__0__0	max_left=123	max_left_minus=0	max_left_plus=123	max_min_left=68	max_min_left_minus=0	max_min_left_plus=68	max_min_right=39	max_min_right_minus=0	max_min_right_plus=39	max_pos_hash_score=280	max_right=73	max_right_minus=0	max_right_plus=73	neg_log10_pos_hash_p_value=11.9	new_junction_coverage=0.02	new_junction_read_count=3	no_show=1	polymorphism_frequency=1.855e-02	pos_hash_score=3	prediction=polymorphism	reject=COVERAGE_EVENNESS_SKEW,FREQUENCY_CUTOFF	side_1_annotate_key=gene	side_1_continuation=0	side_1_coverage=0.91	side_1_overlap=9	side_1_possible_overlap_registers=149	side_1_read_count=175	side_1_redundant=0	side_2_annotate_key=gene	side_2_continuation=0	side_2_coverage=0.85	side_2_overlap=0	side_2_possible_overlap_registers=140	side_2_read_count=153	side_2_redundant=0	total_non_overlap_reads=3
JC	214	.	REL606	1265422	-1	REL606	3266953	-1	0	alignment_overlap=7	coverage_minus=4	coverage_plus=2	flanking_left=150	flanking_right=150	frequency=3.963e-02	junction_possible_overlap_registers=142	key=REL606__1265422__-1__REL606__3266960__-1__7____150__150__0__0	max_left=141	max_left_minus=141	max_left_plus=67	max_min_left=67	max_min_left_minus=0	max_min_left_plus=67	max_min_right=40	max_min_right_minus=40	max_min_right_plus=0	max_pos_hash_score=284	max_right=76	max_right_minus=40	max_right_plus=76	neg_log10_pos_hash_p_value=11.3	new_junction_coverage=0.03	new_junction_read_count=6	no_show=1	polymorphism_frequency=3.963e-02	pos_hash_score=4	prediction=polymorphism	reject=COVERAGE_EVENNESS_SKEW,FREQUENCY_CUTOFF	side_1_annotate_key=gene	side_1_continuation=0	side_1_coverage=0.80	side_1_overlap=7	side_1_possible_overlap_registers=149	side_1_read_count=153	side_1_redundant=0	side_2_annotate_key=gene	side_2_continuation=0	side_2_coverage=0.79	side_2_overlap=0	side_2_possible_overlap_registers=142	side_2_read_count=145	side_2_redundant=0	total_non_overlap_reads=6
JC	215	.	REL606	1266609	1	REL606	1266640	1	0	alignment_overlap=8	coverage_minus=0	coverage_plus=7	flanking_left=150	flanking_right=150	frequency=4.852e-02	junction_possible_overlap_registers=141	key=REL606__1266609__1__REL606__1266632__1__8____150__150__0__0	max_left=118	max_left_minus=0	max_left_plus=118	max_min_left=36	max_min_left_minus=0	max_min_left_plus=36	max_min_right=59	max_min_right_minus=0	max_min_right_plus=59	max_pos_hash_score=282	max_right=100	max_right_minus=0	max_right_plus=100	neg_log10_pos_hash_p_value=10.0	new_junction_coverage=0.04	new_junction_read_count=7	no_show=1	polymorphism_frequency=4.852e-02	pos_hash_score=6	prediction=polymorphism	reject=COVERAGE_EVENNESS_SKEW,FREQUENCY_CUTOFF	side_1_annotate_key=gene	side_1_continuation=0	side_1_coverage=0.72	side_1_overlap=8	side_1_possible_overlap_registers=149	side_1_read_count=139	side_1_redundant=0	side_2_annotate_key=gene	side_2_continuation=0	side_2_coverage=0.79	side_2_overlap=0	side_2_possible_overlap_registers=141	side_2_read_count=143	side_2_redundant=0	total_non_overlap_reads=7
JC	216	.	REL606	1270614	-1	REL606	1467671	1	0	alignment_overlap=0	coverage_minus=20	coverage_plus=4	flanking_left=150	flanking_right=150	frequency=4.162e-01	junction_possible_overlap_registers=149	key=REL606__1270614__-1__REL606__1467671__1__0____150__150__0__1	max_left=147	max_left_minus=147	max_left_plus=106	max_min_left=74	max_min_left_minus=65	max_min_left_plus=74	max_min_right=70	max_min_right_minus=70	max_min_right_plus=44	max_pos_hash_score=298	max_right=81	max_right_minus=81	max_right_plus=77	neg_log10_pos_hash_p_value=6.2	new_junction_coverage=0.72	new_junction_read_count=139	polymorphism_frequency=4.162e-01	pos_hash_score=17	prediction=polymorphism	reject=COVERAGE_EVENNESS_SKEW	side_1_annotate_key=gene	side_1_continuation=0	side_1_coverage=1.01	side_1_overlap=0	side_1_possible_overlap_registers=149	side_1_read_count=195	side_1_redundant=0	side_2_annotate_key=repeat	side_2_continuation=0	side_2_coverage=NA	side_2_overlap=0	side_2_possible_overlap_registers=NA	side_2_read_count=NA	side_2_redundant=1	total_non_overlap_reads=24
JC	217	.	REL606	1362302	1	REL606	1362352	1	0	alignment_overlap=9	coverage_minus=0	coverage_plus=4	flanking_left=150	flanking_right=150	frequency=1.856e-02	junction_possible_overlap_registers=140	key=REL606__1362302__1__REL606__1362343__1__9____150__150__0__0	max_left=131	max_left_minus=0	max_left_plus=131	max_min_left=0	max_min_left_minus=0	max_min_left_plus=0	max_min_right=40	max_min_right_minus=0	max_min_right_plus=40	max_pos_hash_score=280	max_right=40	max_right_minus=0	max_right_plus=40	neg_log10_pos_hash_p_value=11.9	new_junction_coverage=0.02	new_junction_read_count=4	no_show=1	polymorphism_frequency=1.856e-02	pos_hash_score=3	prediction=polymorphism	reject=COVERAGE_EVENNESS_SKEW,FREQUENCY_CUTOFF	side_1_annotate_key=gene	side_1_continuation=0	side_1_coverage=1.20	side_1_overlap=9	side_1_possible_overlap_registers=149	side_1_read_count=231	side_1_redundant=0	side_2_annotate_key=gene	side_2_continuation=0	side_2_coverage=1.14	side_2_overlap=0	side_2_possible_overlap_registers=140	side_2_read_count=206	side_2_redundant=0	total_non_overlap_reads=4
JC	218	.	REL606	1369721	-1	REL606	1369784	-1	0	alignment_overlap=7	coverage_minus=3	coverage_plus=0	flanking_left=150	flanking_right=150	frequency=2.800e-02	junction_possible_overlap_registers=142	key=REL606__1369721__-1__REL606__1369791__-1__7____150__150__0__0	max_left=83	max_left_minus=83	max_left_plus=0	max_min_left=43	max_min_left_minus=43	max_min_left_plus=0	max_min_right=60	max_min_right_minus=60	max_min_right_plus=0	max_pos_hash_score=284	max_right=124	max_right_minus=124	max_right_plus=0	neg_log10_pos_hash_p_value=12.0	new_junction_coverage=0.02	new_junction_read_count=3	no_show=1	polymorphism_frequency=2.800e-02	pos_hash_score=3	prediction=polymorphism	reject=COVERAGE_EVENNESS_SKEW,FREQUENCY_CUTOFF	side_1_annotate_key=gene	side_1_continuation=0	side_1_coverage=0.63	side_1_overlap=7	side_1_possible_overlap_registers=149	side_1_read_count=122	side_1_redundant=0	side_2_annotate_key=gene	side_2_continuation=0	side_2_coverage=0.50	side_2_overlap=0	side_2_possible_overlap_registers=142	side_2_read_count=92	side_2_redundant=0	total_non_overlap_reads=3
JC	219	.	REL606	1401958	-1	REL606	1402002	-1	0	alignment_overlap=8	coverage_minus=5	coverage_plus=0	flanking_left=150	flanking_right=150	frequency=3.024e-02	junction_possible_overlap_registers=141	key=REL606__1401958__-1__REL606__1402010__-1__8____150__150__0__0	max_left=58	max_left_minus=58	max_left_plus=0	max_min_left=58	max_min_left_minus=58	max_min_left_plus=0	max_min_right=0	max_min_right_minus=0	max_min_right_plus=0	max_pos_hash_score=282	max_right=125	max_right_minus=125	max_right_plus=0	neg_log10_pos_hash_p_value=11.2	new_junction_coverage=0.03	new_junction_read_count=5	no_show=1	polymorphism_frequency=3.024e-02	pos_hash_score=4	prediction=polymorphism	reject=COVERAGE_EVENNESS_SKEW,FREQUENCY_CUTOFF	side_1_annotate_key=gene	side_1_continuation=0	side_1_coverage=0.90	side_1_overlap=8	side_1_possible_overlap_registers=149	side_1_read_count=173	side_1_redundant=0	side_2_annotate_key=gene	side_2_continuation=0	side_2_coverage=0.86	side_2_overlap=0	side_2_possible_overlap_registers=141	side_2_read_count=157	side_2_redundant=0	total_non_overlap_reads=5
JC	220	.	REL606	1470775	1	REL606	1470892	1	0	alignment_overlap=8	coverage_minus=0	coverage_plus=4	flanking_left=150	flanking_right=150	frequency=2.017e-02	junction_possible_overlap_registers=141	key=REL606__1470775__1__REL606__1470884__1__8____150__150__0__0	max_left=127	max_left_minus=0	max_left_plus=127	max_min_left=67	max_min_left_minus=0	max_min_left_plus=67	max_min_right=36	max_min_right_minus=0	max_min_right_plus=36	max_pos_hash_score=282	max_right=108	max_right_minus=0	max_right_plus=108	neg_log10_pos_hash_p_value=11.2	new_junction_coverage=0.02	new_junction_read_count=4	no_show=1	polymorphism_frequency=2.017e-02	pos_hash_score=4	prediction=polymorphism	reject=COVERAGE_EVENNESS_SKEW,FREQUENCY_CUTOFF	side_1_annotate_key=gene	side_1_continuation=0	side_1_coverage=1.00	side_1_overlap=8	side_1_possible_overlap_registers=149	side_1_read_count=193	side_1_redundant=0	side_2_annotate_key=gene	side_2_continuation=0	side_2_coverage=1.13	side_2_overlap=0	side_2_possible_overlap_registers=141	side_2_read_count=206	side_2_redundant=0	total_non_overlap_reads=4
JC	221	.	REL606	1489867	1	REL606	1489932	1	0	alignment_overlap=10	coverage_minus=0	coverage_plus=7	flanking_left=150	flanking_right=150	frequency=3.518e-02	junction_possible_overlap_registers=139	key=REL606__1489867__1__REL606__1489922__1__10____150__150__0__0	max_left=120	max_left_minus=0	max_left_plus=120	max_min_left=0	max_min_left_minus=0	max_min_left_plus=0	max_min_right=56	max_min_right_minus=0	max_min_right_plus=56	max_pos_hash_score=278	max_right=56	max_right_minus=0	max_right_plus=56	neg_log10_pos_hash_p_value=9.9	new_junction_coverage=0.04	new_junction_read_count=7	no_show=1	polymorphism_frequency=3.518e-02	pos_hash_score=6	prediction=polymorphism	reject=COVERAGE_EVENNESS_SKEW,FREQUENCY_CUTOFF	side_1_annotate_key=gene	side_1_continuation=0	side_1_coverage=1.09	side_1_overlap=10	side_1_possible_overlap_registers=149	side_1_read_count=209	side_1_redundant=0	side_2_annotate_key=gene	side_2_continuation=0	side_2_coverage=1.05	side_2_overlap=0	side_2_possible_overlap_registers=139	side_2_read_count=189	side_2_redundant=0	total_non_overlap_reads=7
JC	222	.	REL606	1493958	-1	REL606	1493967	-1	0	alignment_overlap=13	coverage_minus=4	coverage_plus=1	flanking_left=150	flanking_right=150	frequency=2.709e-02	junction_possible_overlap_registers=136	key=REL606__1493958__-1__REL606__1493980__-1__13____150__150__0__0	max_left=125	max_left_minus=79	max_left_plus=125	max_min_left=66	max_min_left_minus=66	max_min_left_plus=0	max_min_right=59	max_min_right_minus=59	max_min_right_plus=10	max_pos_hash_score=272	max_right=86	max_right_minus=86	max_right_plus=10	neg_log10_pos_hash_p_value=10.3	new_junction_coverage=0.03	new_junction_read_count=6	no_show=1	polymorphism_frequency=2.709e-02	pos_hash_score=5	prediction=polymorphism	reject=COVERAGE_EVENNESS_SKEW,FREQUENCY_CUTOFF	side_1_annotate_key=gene	side_1_continuation=0	side_1_coverage=1.19	side_1_overlap=13	side_1_possible_overlap_registers=149	side_1_read_count=229	side_1_redundant=0	side_2_annotate_key=gene	side_2_continuation=0	side_2_coverage=1.26	side_2_overlap=0	side_2_possible_overlap_registers=136	side_2_read_count=222	side_2_redundant=0	total_non_overlap_reads=5
JC	223	.	REL606	1508958	1	REL606	3482834	1	-1	alignment_overlap=-1	coverage_minus=3	coverage_plus=1	flanking_left=150	flanking_right=150	frequency=NA	junction_possible_overlap_registers=148	key=REL606__1508958__1__REL606__3482834__1__-1__A__150__150__1__1	max_left=26	max_left_minus=26	max_left_plus=17	max_min_left=26	max_min_left_minus=26	max_min_left_plus=17	max_min_right=0	max_min_right_minus=0	max_min_right_plus=0	max_pos_hash_score=296	max_right=137	max_right_minus=137	max_right_plus=128	neg_log10_pos_hash_p_value=11.5	new_junction_coverage=0.04	new_junction_read_count=7	no_show=1	polymorphism_frequency=NA	pos_hash_score=4	prediction=unknown	reject=COVERAGE_EVENNESS_SKEW	side_1_annotate_key=repeat	side_1_continuation=0	side_1_coverage=NA	side_1_overlap=0	side_1_read_count=NA	side_1_redundant=1	side_2_annotate_key=repeat	side_2_continuation=0	side_2_coverage=NA	side_2_overlap=0	side_2_possible_overlap_registers=NA	side_2_read_count=NA	side_2_redundant=1	total_non_overlap_reads=4	unique_read_sequence=A
JC	224	.	REL606	1534682	-1	REL606	1534688	-1	0	alignment_overlap=9	coverage_minus=4	coverage_plus=2	flanking_left=150	flanking_right=150	frequency=3.133e-02	junction_possible_overlap_registers=140	key=REL606__1534682__-1__REL606__1534697__-1__9____150__150__0__0	max_left=40	max_left_minus=40	max_left_plus=19	max_min_left=40	max_min_left_minus=40	max_min_left_plus=19	max_min_right=0	max_min_right_minus=0	max_min_right_plus=0	max_pos_hash_score=280	max_right=126	max_right_minus=106	max_right_plus=126	neg_log10_pos_hash_p_value=11.2	new_junction_coverage=0.03	new_junction_read_count=6	no_show=1	polymorphism_frequency=3.133e-02	pos_hash_score=4	prediction=polymorphism	reject=COVERAGE_EVENNESS_SKEW,FREQUENCY_CUTOFF	side_1_annotate_key=gene	side_1_continuation=0	side_1_coverage=1.03	side_1_overlap=9	side_1_possible_overlap_registers=149	side_1_read_count=199	side_1_redundant=0	side_2_annotate_key=gene	side_2_continuation=0	side_2_coverage=1.02	side_2_overlap=0	side_2_possible_overlap_registers=140	side_2_read_count=184	side_2_redundant=0	total_non_overlap_reads=6
JC	225	.	REL606	1578147	1	REL606	1578197	1	0	alignment_overlap=10	coverage_minus=0	coverage_plus=3	flanking_left=150	flanking_right=150	frequency=2.005e-02	junction_possible_overlap_registers=139	key=REL606__1578147__1__REL606__1578187__1__10____150__150__0__0	max_left=74	max_left_minus=0	max_left_plus=74	max_min_left=58	max_min_left_minus=0	max_min_left_plus=58	max_min_right=63	max_min_right_minus=0	max_min_right_plus=63	max_pos_hash_score=278	max_right=110	max_right_minus=0	max_right_plus=110	neg_log10_pos_hash_p_value=11.8	new_junction_coverage=0.02	new_junction_read_count=3	no_show=1	polymorphism_frequency=2.005e-02	pos_hash_score=3	prediction=polymorphism	reject=COVERAGE_EVENNESS_SKEW,FREQUENCY_CUTOFF	side_1_annotate_key=gene	side_1_continuation=0	side_1_coverage=0.83	side_1_overlap=10	side_1_possible_overlap_registers=149	side_1_read_count=160	side_1_redundant=0	side_2_annotate_key=gene	side_2_continuation=0	side_2_coverage=0.80	side_2_overlap=0	side_2_possible_overlap_registers=139	side_2_read_count=144	side_2_redundant=0	total_non_overlap_reads=3
JC	226	.	REL606	1590742	-1	REL606	1590754	-1	0	alignment_overlap=10	coverage_minus=3	coverage_plus=0	flanking_left=150	flanking_right=150	frequency=1.437e-02	junction_possible_overlap_registers=139	key=REL606__1590742__-1__REL606__1590764__-1__10____150__150__0__0	max_left=66	max_left_minus=66	max_left_plus=0	max_min_left=66	max_min_left_minus=66	max_min_left_plus=0	max_min_right=0	max_min_right_minus=0	max_min_right_plus=0	max_pos_hash_score=278	max_right=123	max_right_minus=123	max_right_plus=0	neg_log10_pos_hash_p_value=11.8	new_junction_coverage=0.02	new_junction_read_count=3	no_show=1	polymorphism_frequency=1.437e-02	pos_hash_score=3	prediction=polymorphism	reject=COVERAGE_EVENNESS_SKEW,FREQUENCY_CUTOFF	side_1_annotate_key=gene	side_1_continuation=0	side_1_coverage=1.13	side_1_overlap=10	side_1_possible_overlap_registers=149	side_1_read_count=217	side_1_redundant=0	side_2_annotate_key=gene	side_2_continuation=0	side_2_coverage=1.17	side_2_overlap=0	side_2_possible_overlap_registers=139	side_2_read_count=209	side_2_redundant=0	total_non_overlap_reads=3
JC	227	.	REL606	1624149	-1	REL606	1624191	-1	0	alignment_overlap=10	coverage_minus=4	coverage_plus=2	flanking_left=150	flanking_right=150	frequency=4.915e-02	junction_possible_overlap_registers=139	key=REL606__1624149__-1__REL606__1624201__-1__10____150__150__0__0	max_left=95	max_left_minus=43	max_left_plus=95	max_min_left=43	max_min_left_minus=43	max_min_left_plus=3	max_min_right=45	max_min_right_minus=0	max_min_right_plus=45	max_pos_hash_score=278	max_right=136	max_right_minus=134	max_right_plus=136	neg_log10_pos_hash_p_value=10.5	new_junction_coverage=0.03	new_junction_read_count=6	no_show=1	polymorphism_frequency=4.915e-02	pos_hash_score=5	prediction=polymorphism	reject=COVERAGE_EVENNESS_SKEW,FREQUENCY_CUTOFF	side_1_annotate_key=gene	side_1_continuation=0	side_1_coverage=0.69	side_1_overlap=10	side_1_possible_overlap_registers=149	side_1_read_count=132	side_1_redundant=0	side_2_annotate_key=gene	side_2_continuation=0	side_2_coverage=0.61	side_2_overlap=0	side_2_possible_overlap_registers=139	side_2_read_count=109	side_2_redundant=0	total_non_overlap_reads=6
JC	228	.	REL606	1661416	-1	REL606	1661495	-1	0	alignment_overlap=7	coverage_minus=9	coverage_plus=0	flanking_left=150	flanking_right=150	frequency=5.418e-02	junction_possible_overlap_registers=142	key=REL606__1661416__-1__REL606__1661502__-1__7____150__150__0__0	max_left=130	max_left_minus=130	max_left_plus=0	max_min_left=56	max_min_left_minus=56	max_min_left_plus=0	max_min_right=70	max_min_right_minus=70	max_min_right_plus=0	max_pos_hash_score=284	max_right=131	max_right_minus=131	max_right_plus=0	neg_log10_pos_hash_p_value=9.1	new_junction_coverage=0.05	new_junction_read_count=10	no_show=1	polymorphism_frequency=5.418e-02	pos_hash_score=8	prediction=polymorphism	reject=COVERAGE_EVENNESS_SKEW,FREQUENCY_CUTOFF	side_1_annotate_key=gene	side_1_continuation=0	side_1_coverage=0.98	side_1_overlap=7	side_1_possible_overlap_registers=149	side_1_read_count=189	side_1_redundant=0	side_2_annotate_key=gene	side_2_continuation=0	side_2_coverage=0.92	side_2_overlap=0	side_2_possible_overlap_registers=142	side_2_read_count=169	side_2_redundant=0	total_non_overlap_reads=9
JC	229	.	REL606	1669843	1	REL606	1669860	1	0	alignment_overlap=7	coverage_minus=0	coverage_plus=5	flanking_left=150	flanking_right=150	frequency=3.190e-02	junction_possible_overlap_registers=142	key=REL606__1669843__1__REL606__1669853__1__7____150__150__0__0	max_left=131	max_left_minus=0	max_left_plus=131	max_min_left=66	max_min_left_minus=0	max_min_left_plus=66	max_min_right=67	max_min_right_minus=0	max_min_right_plus=67	max_pos_hash_score=284	max_right=83	max_right_minus=0	max_right_plus=83	neg_log10_pos_hash_p_value=10.6	new_junction_coverage=0.03	new_junction_read_count=5	no_show=1	polymorphism_frequency=3.190e-02	pos_hash_score=5	prediction=polymorphism	reject=COVERAGE_EVENNESS_SKEW,FREQUENCY_CUTOFF	side_1_annotate_key=gene	side_1_continuation=0	side_1_coverage=0.83	side_1_overlap=7	side_1_possible_overlap_registers=149	side_1_read_count=160	side_1_redundant=0	side_2_annotate_key=gene	side_2_continuation=0	side_2_coverage=0.82	side_2_overlap=0	side_2_possible_overlap_registers=142	side_2_read_count=151	side_2_redundant=0	total_non_overlap_reads=5
JC	230	.	REL606	1718306	-1	REL606	1718443	-1	0	alignment_overlap=8	coverage_minus=2	coverage_plus=1	flanking_left=150	flanking_right=150	frequency=1.567e-02	junction_possible_overlap_registers=141	key=REL606__1718306__-1__REL606__1718451__-1__8____150__150__0__0	max_left=65	max_left_minus=65	max_left_plus=50	max_min_left=65	max_min_left_minus=65	max_min_left_plus=50	max_min_right=0	max_min_right_minus=0	max_min_right_plus=0	max_pos_hash_score=282	max_right=118	max_right_minus=118	max_right_plus=92	neg_log10_pos_hash_p_value=11.9	new_junction_coverage=0.02	new_junction_read_count=3	no_show=1	polymorphism_frequency=1.567e-02	pos_hash_score=3	prediction=polymorphism	reject=COVERAGE_EVENNESS_SKEW,FREQUENCY_CUTOFF	side_1_annotate_key=gene	side_1_continuation=0	side_1_coverage=0.98	side_1_overlap=8	side_1_possible_overlap_registers=149	side_1_read_count=188	side_1_redundant=0	side_2_annotate_key=gene	side_2_continuation=0	side_2_coverage=1.09	side_2_overlap=0	side_2_possible_overlap_registers=141	side_2_read_count=199	side_2_redundant=0	total_non_overlap_reads=3
JC	231	.	REL606	1756874	-1	REL606	1756880	-1	0	alignment_overlap=8	coverage_minus=4	coverage_plus=0	flanking_left=150	flanking_right=150	frequency=2.102e-02	junction_possible_overlap_registers=141	key=REL606__1756874__-1__REL606__1756888__-1__8____150__150__0__0	max_left=62	max_left_minus=62	max_left_plus=0	max_min_left=62	max_min_left_minus=62	max_min_left_plus=0	max_min_right=0	max_min_right_minus=0	max_min_right_plus=0	max_pos_hash_score=282	max_right=139	max_right_minus=139	max_right_plus=0	neg_log10_pos_hash_p_value=11.2	new_junction_coverage=0.02	new_junction_read_count=4	no_show=1	polymorphism_frequency=2.102e-02	pos_hash_score=4	prediction=polymorphism	reject=COVERAGE_EVENNESS_SKEW,FREQUENCY_CUTOFF	side_1_annotate_key=gene	side_1_continuation=0	side_1_coverage=1.00	side_1_overlap=8	side_1_possible_overlap_registers=149	side_1_read_count=193	side_1_redundant=0	side_2_annotate_key=gene	side_2_continuation=0	side_2_coverage=1.04	side_2_overlap=0	side_2_possible_overlap_registers=141	side_2_read_count=190	side_2_redundant=0	total_non_overlap_reads=4
JC	232	.	REL606	1758495	1	REL606	1758516	1	0	alignment_overlap=8	coverage_minus=0	coverage_plus=3	flanking_left=150	flanking_right=150	frequency=2.060e-02	junction_possible_overlap_registers=141	key=REL606__1758495__1__REL606__1758508__1__8____150__150__0__0	max_left=90	max_left_minus=0	max_left_plus=90	max_min_left=21	max_min_left_minus=0	max_min_left_plus=21	max_min_right=56	max_min_right_minus=0	max_min_right_plus=56	max_pos_hash_score=282	max_right=121	max_right_minus=0	max_right_plus=121	neg_log10_pos_hash_p_value=11.9	new_junction_coverage=0.02	new_junction_read_count=4	no_show=1	polymorphism_frequency=2.060e-02	pos_hash_score=3	prediction=polymorphism	reject=COVERAGE_EVENNESS_SKEW,FREQUENCY_CUTOFF	side_1_annotate_key=gene	side_1_continuation=0	side_1_coverage=1.03	side_1_overlap=8	side_1_possible_overlap_registers=149	side_1_read_count=198	side_1_redundant=0	side_2_annotate_key=gene	side_2_continuation=0	side_2_coverage=1.06	side_2_overlap=0	side_2_possible_overlap_registers=141	side_2_read_count=193	side_2_redundant=0	total_non_overlap_reads=3
JC	233	.	REL606	1793157	1	REL606	2579147	-1	0	alignment_overlap=6	coverage_minus=1	coverage_plus=2	flanking_left=150	flanking_right=150	frequency=1.618e-02	junction_possible_overlap_registers=143	key=REL606__1793157__1__REL606__2579153__-1__6____150__150__0__0	max_left=111	max_left_minus=45	max_left_plus=111	max_min_left=45	max_min_left_minus=45	max_min_left_plus=0	max_min_right=44	max_min_right_minus=0	max_min_right_plus=44	max_pos_hash_score=286	max_right=99	max_right_minus=99	max_right_plus=44	neg_log10_pos_hash_p_value=12.0	new_junction_coverage=0.02	new_junction_read_count=3	no_show=1	polymorphism_frequency=1.618e-02	pos_hash_score=3	prediction=polymorphism	reject=COVERAGE_EVENNESS_SKEW,FREQUENCY_CUTOFF	side_1_annotate_key=gene	side_1_continuation=0	side_1_coverage=0.93	side_1_overlap=6	side_1_possible_overlap_registers=149	side_1_read_count=178	side_1_redundant=0	side_2_annotate_key=gene	side_2_continuation=0	side_2_coverage=1.05	side_2_overlap=0	side_2_possible_overlap_registers=143	side_2_read_count=194	side_2_redundant=0	total_non_overlap_reads=3
JC	234	.	REL606	1804084	-1	REL606	1804118	-1	0	alignment_overlap=9	coverage_minus=7	coverage_plus=0	flanking_left=150	flanking_right=150	frequency=4.334e-02	junction_possible_overlap_registers=140	key=REL606__1804084__-1__REL606__1804127__-1__9____150__150__0__0	max_left=113	max_left_minus=113	max_left_plus=0	max_min_left=57	max_min_left_minus=57	max_min_left_plus=0	max_min_right=69	max_min_right_minus=69	max_min_right_plus=0	max_pos_hash_score=280	max_right=116	max_right_minus=116	max_right_plus=0	neg_log10_pos_hash_p_value=10.0	new_junction_coverage=0.04	new_junction_read_count=7	no_show=1	polymorphism_frequency=4.334e-02	pos_hash_score=6	prediction=polymorphism	reject=COVERAGE_EVENNESS_SKEW,FREQUENCY_CUTOFF	side_1_annotate_key=gene	side_1_continuation=0	side_1_coverage=0.77	side_1_overlap=9	side_1_possible_overlap_registers=149	side_1_read_count=149	side_1_redundant=0	side_2_annotate_key=gene	side_2_continuation=0	side_2_coverage=0.94	side_2_overlap=0	side_2_possible_overlap_registers=140	side_2_read_count=169	side_2_redundant=0	total_non_overlap_reads=7
JC	235	.	REL606	1808123	1	REL606	1808249	1	0	alignment_overlap=9	coverage_minus=0	coverage_plus=3	flanking_left=150	flanking_right=150	frequency=1.765e-02	junction_possible_overlap_registers=140	key=REL606__1808123__1__REL606__1808240__1__9____150__150__0__0	max_left=127	max_left_minus=0	max_left_plus=127	max_min_left=49	max_min_left_minus=0	max_min_left_plus=49	max_min_right=14	max_min_right_minus=0	max_min_right_plus=14	max_pos_hash_score=280	max_right=113	max_right_minus=0	max_right_plus=113	neg_log10_pos_hash_p_value=11.9	new_junction_coverage=0.02	new_junction_read_count=3	no_show=1	polymorphism_frequency=1.765e-02	pos_hash_score=3	prediction=polymorphism	reject=COVERAGE_EVENNESS_SKEW,FREQUENCY_CUTOFF	side_1_annotate_key=gene	side_1_continuation=0	side_1_coverage=1.03	side_1_overlap=9	side_1_possible_overlap_registers=149	side_1_read_count=199	side_1_redundant=0	side_2_annotate_key=gene	side_2_continuation=0	side_2_coverage=0.81	side_2_overlap=0	side_2_possible_overlap_registers=140	side_2_read_count=147	side_2_redundant=0	total_non_overlap_reads=3
JC	236	.	REL606	1808131	-1	REL606	1808239	-1	0	alignment_overlap=9	coverage_minus=7	coverage_plus=0	flanking_left=150	flanking_right=150	frequency=4.440e-02	junction_possible_overlap_registers=140	key=REL606__1808131__-1__REL606__1808248__-1__9____150__150__0__0	max_left=98	max_left_minus=98	max_left_plus=0	max_min_left=37	max_min_left_minus=37	max_min_left_plus=0	max_min_right=43	max_min_right_minus=43	max_min_right_plus=0	max_pos_hash_score=280	max_right=132	max_right_minus=132	max_right_plus=0	neg_log10_pos_hash_p_value=10.0	new_junction_coverage=0.04	new_junction_read_count=8	no_show=1	polymorphism_frequency=4.440e-02	pos_hash_score=6	prediction=polymorphism	reject=COVERAGE_EVENNESS_SKEW,FREQUENCY_CUTOFF	side_1_annotate_key=gene	side_1_continuation=0	side_1_coverage=1.09	side_1_overlap=9	side_1_possible_overlap_registers=149	side_1_read_count=209	side_1_redundant=0	side_2_annotate_key=gene	side_2_continuation=0	side_2_coverage=0.82	side_2_overlap=0	side_2_possible_overlap_registers=140	side_2_read_count=148	side_2_redundant=0	total_non_overlap_reads=7
JC	237	.	REL606	1817550	1	REL606	1817581	1	0	alignment_overlap=6	coverage_minus=0	coverage_plus=5	flanking_left=150	flanking_right=150	frequency=2.958e-02	junction_possible_overlap_registers=143	key=REL606__1817550__1__REL606__1817575__1__6____150__150__0__0	max_left=138	max_left_minus=0	max_left_plus=138	max_min_left=47	max_min_left_minus=0	max_min_left_plus=47	max_min_right=57	max_min_right_minus=0	max_min_right_plus=57	max_pos_hash_score=286	max_right=97	max_right_minus=0	max_right_plus=97	neg_log10_pos_hash_p_value=11.3	new_junction_coverage=0.03	new_junction_read_count=5	no_show=1	polymorphism_frequency=2.958e-02	pos_hash_score=4	prediction=polymorphism	reject=COVERAGE_EVENNESS_SKEW,FREQUENCY_CUTOFF	side_1_annotate_key=gene	side_1_continuation=0	side_1_coverage=0.89	side_1_overlap=6	side_1_possible_overlap_registers=149	side_1_read_count=171	side_1_redundant=0	side_2_annotate_key=gene	side_2_continuation=0	side_2_coverage=0.89	side_2_overlap=0	side_2_possible_overlap_registers=143	side_2_read_count=164	side_2_redundant=0	total_non_overlap_reads=5
JC	238	.	REL606	1823383	1	REL606	1823502	1	0	alignment_overlap=8	coverage_minus=1	coverage_plus=2	flanking_left=150	flanking_right=150	frequency=1.476e-02	junction_possible_overlap_registers=141	key=REL606__1823383__1__REL606__1823494__1__8____150__150__0__0	max_left=120	max_left_minus=96	max_left_plus=120	max_min_left=0	max_min_left_minus=0	max_min_left_plus=0	max_min_right=46	max_min_right_minus=46	max_min_right_plus=32	max_pos_hash_score=282	max_right=46	max_right_minus=46	max_right_plus=32	neg_log10_pos_hash_p_value=11.9	new_junction_coverage=0.02	new_junction_read_count=3	no_show=1	polymorphism_frequency=1.476e-02	pos_hash_score=3	prediction=polymorphism	reject=COVERAGE_EVENNESS_SKEW,FREQUENCY_CUTOFF	side_1_annotate_key=gene	side_1_continuation=0	side_1_coverage=1.22	side_1_overlap=8	side_1_possible_overlap_registers=149	side_1_read_count=235	side_1_redundant=0	side_2_annotate_key=gene	side_2_continuation=0	side_2_coverage=0.98	side_2_overlap=0	side_2_possible_overlap_registers=141	side_2_read_count=178	side_2_redundant=0	total_non_overlap_reads=3
JC	239	.	REL606	1828926	-1	REL606	1828954	-1	0	alignment_overlap=10	coverage_minus=4	coverage_plus=0	flanking_left=150	flanking_right=150	frequency=1.643e-02	junction_possible_overlap_registers=139	key=REL606__1828926__-1__REL606__1828964__-1__10____150__150__0__0	max_left=38	max_left_minus=38	max_left_plus=0	max_min_left=38	max_min_left_minus=38	max_min_left_plus=0	max_min_right=0	max_min_right_minus=0	max_min_right_plus=0	max_pos_hash_score=278	max_right=118	max_right_minus=118	max_right_plus=0	neg_log10_pos_hash_p_value=11.1	new_junction_coverage=0.02	new_junction_read_count=4	no_show=1	polymorphism_frequency=1.643e-02	pos_hash_score=4	prediction=polymorphism	reject=COVERAGE_EVENNESS_SKEW,FREQUENCY_CUTOFF	side_1_annotate_key=gene	side_1_continuation=0	side_1_coverage=1.40	side_1_overlap=10	side_1_possible_overlap_registers=149	side_1_read_count=269	side_1_redundant=0	side_2_annotate_key=gene	side_2_continuation=0	side_2_coverage=1.27	side_2_overlap=0	side_2_possible_overlap_registers=139	side_2_read_count=228	side_2_redundant=0	total_non_overlap_reads=4
JC	240	.	REL606	1856751	1	REL606	2264348	1	0	alignment_overlap=3	coverage_minus=3	coverage_plus=0	flanking_left=150	flanking_right=150	frequency=2.667e-01	junction_possible_overlap_registers=146	key=REL606__1856751__1__REL606__2264345__1__3____150__150__1__0	max_left=83	max_left_minus=83	max_left_plus=0	max_min_left=49	max_min_left_minus=49	max_min_left_plus=0	max_min_right=69	max_min_right_minus=69	max_min_right_plus=0	max_pos_hash_score=292	max_right=98	max_right_minus=98	max_right_plus=0	neg_log10_pos_hash_p_value=12.2	new_junction_coverage=0.02	new_junction_read_count=4	no_show=1	polymorphism_frequency=2.667e-01	pos_hash_score=3	prediction=polymorphism	reject=COVERAGE_EVENNESS_SKEW	side_1_annotate_key=repeat	side_1_continuation=0	side_1_coverage=NA	side_1_overlap=3	side_1_read_count=NA	side_1_redundant=1	side_2_annotate_key=gene	side_2_continuation=0	side_2_coverage=0.06	side_2_overlap=0	side_2_possible_overlap_registers=146	side_2_read_count=11	side_2_redundant=0	total_non_overlap_reads=3
JC	241	.	REL606	1856751	1	REL606	2264353	-1	0	alignment_overlap=3	coverage_minus=140	coverage_plus=95	flanking_left=150	flanking_right=150	frequency=1	junction_possible_overlap_registers=146	key=REL606__1856751__1__REL606__2264356__-1__3____150__150__1__0	max_left=144	max_left_minus=139	max_left_plus=144	max_min_left=72	max_min_left_minus=72	max_min_left_plus=70	max_min_right=72	max_min_right_minus=72	max_min_right_plus=61	max_pos_hash_score=292	max_right=146	max_right_minus=146	max_right_plus=145	neg_log10_pos_hash_p_value=0.1	new_junction_coverage=1.33	new_junction_read_count=250	polymorphism_frequency=9.916e-01	pos_hash_score=88	prediction=consensus	read_count_offset=8	side_1_annotate_key=repeat	side_1_continuation=0	side_1_coverage=NA	side_1_overlap=3	side_1_read_count=NA	side_1_redundant=1	side_2_annotate_key=gene	side_2_continuation=0	side_2_coverage=0.01	side_2_overlap=0	side_2_possible_overlap_registers=138	side_2_read_count=2	side_2_redundant=0	total_non_overlap_reads=235
JC	242	.	REL606	1856885	-1	REL606	2390556	-1	0	alignment_overlap=9	coverage_minus=0	coverage_plus=3	flanking_left=150	flanking_right=150	frequency=1.917e-02	junction_possible_overlap_registers=140	key=REL606__1856885__-1__REL606__2390565__-1__9____150__150__0__0	max_left=116	max_left_minus=0	max_left_plus=116	max_min_left=48	max_min_left_minus=0	max_min_left_plus=48	max_min_right=35	max_min_right_minus=0	max_min_right_plus=35	max_pos_hash_score=280	max_right=93	max_right_minus=0	max_right_plus=93	neg_log10_pos_hash_p_value=11.9	new_junction_coverage=0.02	new_junction_read_count=3	no_show=1	polymorphism_frequency=1.917e-02	pos_hash_score=3	prediction=polymorphism	reject=COVERAGE_EVENNESS_SKEW,FREQUENCY_CUTOFF	side_1_annotate_key=gene	side_1_continuation=0	side_1_coverage=0.09	side_1_overlap=9	side_1_possible_overlap_registers=149	side_1_read_count=17	side_1_redundant=0	side_2_annotate_key=gene	side_2_continuation=0	side_2_coverage=1.61	side_2_overlap=0	side_2_possible_overlap_registers=140	side_2_read_count=291	side_2_redundant=0	total_non_overlap_reads=3
JC	243	.	REL606	1856885	-1	REL606	3447145	-1	0	alignment_overlap=9	coverage_minus=0	coverage_plus=3	flanking_left=150	flanking_right=150	frequency=5.086e-02	junction_possible_overlap_registers=140	key=REL606__1856885__-1__REL606__3447154__-1__9____150__150__0__0	max_left=116	max_left_minus=0	max_left_plus=116	max_min_left=38	max_min_left_minus=0	max_min_left_plus=38	max_min_right=35	max_min_right_minus=0	max_min_right_plus=35	max_pos_hash_score=280	max_right=103	max_right_minus=0	max_right_plus=103	neg_log10_pos_hash_p_value=11.9	new_junction_coverage=0.02	new_junction_read_count=3	no_show=1	polymorphism_frequency=5.086e-02	pos_hash_score=3	prediction=polymorphism	reject=COVERAGE_EVENNESS_SKEW,FREQUENCY_CUTOFF	side_1_annotate_key=gene	side_1_continuation=0	side_1_coverage=0.09	side_1_overlap=9	side_1_possible_overlap_registers=149	side_1_read_count=17	side_1_redundant=0	side_2_annotate_key=gene	side_2_continuation=0	side_2_coverage=0.53	side_2_overlap=0	side_2_possible_overlap_registers=140	side_2_read_count=96	side_2_redundant=0	total_non_overlap_reads=3
JC	244	.	REL606	1903439	-1	REL606	1903791	-1	0	alignment_overlap=11	coverage_minus=2	coverage_plus=1	flanking_left=150	flanking_right=150	frequency=1.778e-02	junction_possible_overlap_registers=138	key=REL606__1903439__-1__REL606__1903802__-1__11____150__150__0__0	max_left=99	max_left_minus=99	max_left_plus=79	max_min_left=35	max_min_left_minus=35	max_min_left_plus=0	max_min_right=60	max_min_right_minus=40	max_min_right_plus=60	max_pos_hash_score=276	max_right=104	max_right_minus=104	max_right_plus=60	neg_log10_pos_hash_p_value=11.8	new_junction_coverage=0.02	new_junction_read_count=3	no_show=1	polymorphism_frequency=1.778e-02	pos_hash_score=3	prediction=polymorphism	reject=COVERAGE_EVENNESS_SKEW,FREQUENCY_CUTOFF	side_1_annotate_key=gene	side_1_continuation=0	side_1_coverage=0.89	side_1_overlap=11	side_1_possible_overlap_registers=149	side_1_read_count=171	side_1_redundant=0	side_2_annotate_key=gene	side_2_continuation=0	side_2_coverage=0.97	side_2_overlap=0	side_2_possible_overlap_registers=138	side_2_read_count=173	side_2_redundant=0	total_non_overlap_reads=3
JC	245	.	REL606	1923359	-1	REL606	1923378	-1	0	alignment_overlap=8	coverage_minus=4	coverage_plus=0	flanking_left=150	flanking_right=150	frequency=1.861e-02	junction_possible_overlap_registers=141	key=REL606__1923359__-1__REL606__1923386__-1__8____150__150__0__0	max_left=68	max_left_minus=68	max_left_plus=0	max_min_left=68	max_min_left_minus=68	max_min_left_plus=0	max_min_right=0	max_min_right_minus=0	max_min_right_plus=0	max_pos_hash_score=282	max_right=135	max_right_minus=135	max_right_plus=0	neg_log10_pos_hash_p_value=11.9	new_junction_coverage=0.02	new_junction_read_count=4	no_show=1	polymorphism_frequency=1.861e-02	pos_hash_score=3	prediction=polymorphism	reject=COVERAGE_EVENNESS_SKEW,FREQUENCY_CUTOFF	side_1_annotate_key=gene	side_1_continuation=0	side_1_coverage=1.17	side_1_overlap=8	side_1_possible_overlap_registers=149	side_1_read_count=225	side_1_redundant=0	side_2_annotate_key=gene	side_2_continuation=0	side_2_coverage=1.15	side_2_overlap=0	side_2_possible_overlap_registers=141	side_2_read_count=209	side_2_redundant=0	total_non_overlap_reads=4
JC	246	.	REL606	1924491	-1	REL606	1924493	-1	0	alignment_overlap=8	coverage_minus=5	coverage_plus=0	flanking_left=150	flanking_right=150	frequency=3.754e-02	junction_possible_overlap_registers=141	key=REL606__1924491__-1__REL606__1924501__-1__8____150__150__0__0	max_left=107	max_left_minus=107	max_left_plus=0	max_min_left=70	max_min_left_minus=70	max_min_left_plus=0	max_min_right=33	max_min_right_minus=33	max_min_right_plus=0	max_pos_hash_score=282	max_right=91	max_right_minus=91	max_right_plus=0	neg_log10_pos_hash_p_value=10.6	new_junction_coverage=0.03	new_junction_read_count=5	no_show=1	polymorphism_frequency=3.754e-02	pos_hash_score=5	prediction=polymorphism	reject=COVERAGE_EVENNESS_SKEW,FREQUENCY_CUTOFF	side_1_annotate_key=gene	side_1_continuation=0	side_1_coverage=0.74	side_1_overlap=8	side_1_possible_overlap_registers=149	side_1_read_count=142	side_1_redundant=0	side_2_annotate_key=gene	side_2_continuation=0	side_2_coverage=0.67	side_2_overlap=0	side_2_possible_overlap_registers=141	side_2_read_count=122	side_2_redundant=0	total_non_overlap_reads=5
JC	247	.	REL606	1929411	-1	REL606	1929422	-1	0	alignment_overlap=7	coverage_minus=3	coverage_plus=1	flanking_left=150	flanking_right=150	frequency=3.572e-02	junction_possible_overlap_registers=142	key=REL606__1929411__-1__REL606__1929429__-1__7____150__150__0__0	max_left=41	max_left_minus=41	max_left_plus=37	max_min_left=41	max_min_left_minus=41	max_min_left_plus=37	max_min_right=0	max_min_right_minus=0	max_min_right_plus=0	max_pos_hash_score=284	max_right=123	max_right_minus=123	max_right_plus=106	neg_log10_pos_hash_p_value=11.3	new_junction_coverage=0.02	new_junction_read_count=4	no_show=1	polymorphism_frequency=3.572e-02	pos_hash_score=4	prediction=polymorphism	reject=COVERAGE_EVENNESS_SKEW,FREQUENCY_CUTOFF	side_1_annotate_key=gene	side_1_continuation=0	side_1_coverage=0.56	side_1_overlap=7	side_1_possible_overlap_registers=149	side_1_read_count=107	side_1_redundant=0	side_2_annotate_key=gene	side_2_continuation=0	side_2_coverage=0.62	side_2_overlap=0	side_2_possible_overlap_registers=142	side_2_read_count=114	side_2_redundant=0	total_non_overlap_reads=4
JC	248	.	REL606	1932885	1	REL606	4412809	1	-47	alignment_overlap=-47	coverage_minus=2	coverage_plus=2	flanking_left=150	flanking_right=150	frequency=4.571e-02	junction_possible_overlap_registers=102	key=REL606__1932885__1__REL606__4412809__1__-47__TAAACAAAGCGCACTTTGTCAATAATCTGAAACCCCGGCCATATGCC__150__150__0__0	max_left=38	max_left_minus=38	max_left_plus=29	max_min_left=38	max_min_left_minus=38	max_min_left_plus=29	max_min_right=0	max_min_right_minus=0	max_min_right_plus=0	max_pos_hash_score=204	max_right=99	max_right_minus=99	max_right_plus=85	neg_log10_pos_hash_p_value=9.0	new_junction_coverage=0.06	new_junction_read_count=8	no_show=1	polymorphism_frequency=4.571e-02	pos_hash_score=4	prediction=polymorphism	reject=COVERAGE_EVENNESS_SKEW,FREQUENCY_CUTOFF	side_1_annotate_key=gene	side_1_continuation=0	side_1_coverage=1.27	side_1_overlap=0	side_1_possible_overlap_registers=149	side_1_read_count=244	side_1_redundant=0	side_2_annotate_key=repeat	side_2_continuation=0	side_2_coverage=NA	side_2_overlap=0	side_2_possible_overlap_registers=NA	side_2_read_count=NA	side_2_redundant=0	total_non_overlap_reads=4	unique_read_sequence=TAAACAAAGCGCACTTTGTCAATAATCTGAAACCCCGGCCATATGCC
JC	249	.	REL606	1932906	1	REL606	1932969	1	0	alignment_overlap=6	coverage_minus=0	coverage_plus=3	flanking_left=150	flanking_right=150	frequency=1.340e-02	junction_possible_overlap_registers=143	key=REL606__1932906__1__REL606__1932963__1__6____150__150__0__0	max_left=118	max_left_minus=0	max_left_plus=118	max_min_left=0	max_min_left_minus=0	max_min_left_plus=0	max_min_right=37	max_min_right_minus=0	max_min_right_plus=37	max_pos_hash_score=286	max_right=37	max_right_minus=0	max_right_plus=37	neg_log10_pos_hash_p_value=12.0	new_junction_coverage=0.02	new_junction_read_count=3	no_show=1	polymorphism_frequency=1.340e-02	pos_hash_score=3	prediction=polymorphism	reject=COVERAGE_EVENNESS_SKEW,FREQUENCY_CUTOFF	side_1_annotate_key=gene	side_1_continuation=0	side_1_coverage=1.31	side_1_overlap=6	side_1_possible_overlap_registers=149	side_1_read_count=251	side_1_redundant=0	side_2_annotate_key=gene	side_2_continuation=0	side_2_coverage=1.09	side_2_overlap=0	side_2_possible_overlap_registers=143	side_2_read_count=201	side_2_redundant=0	total_non_overlap_reads=3
JC	250	.	REL606	1945298	1	REL606	1945431	1	0	alignment_overlap=8	coverage_minus=0	coverage_plus=3	flanking_left=150	flanking_right=150	frequency=1.395e-02	junction_possible_overlap_registers=141	key=REL606__1945298__1__REL606__1945423__1__8____150__150__0__0	max_left=137	max_left_minus=0	max_left_plus=137	max_min_left=0	max_min_left_minus=0	max_min_left_plus=0	max_min_right=71	max_min_right_minus=0	max_min_right_plus=71	max_pos_hash_score=282	max_right=71	max_right_minus=0	max_right_plus=71	neg_log10_pos_hash_p_value=11.9	new_junction_coverage=0.02	new_junction_read_count=3	no_show=1	polymorphism_frequency=1.395e-02	pos_hash_score=3	prediction=polymorphism	reject=COVERAGE_EVENNESS_SKEW,FREQUENCY_CUTOFF	side_1_annotate_key=gene	side_1_continuation=0	side_1_coverage=1.24	side_1_overlap=8	side_1_possible_overlap_registers=149	side_1_read_count=238	side_1_redundant=0	side_2_annotate_key=gene	side_2_continuation=0	side_2_coverage=1.09	side_2_overlap=0	side_2_possible_overlap_registers=141	side_2_read_count=199	side_2_redundant=0	total_non_overlap_reads=3
JC	251	.	REL606	1946018	-1	REL606	1946091	-1	0	alignment_overlap=8	coverage_minus=2	coverage_plus=1	flanking_left=150	flanking_right=150	frequency=1.557e-02	junction_possible_overlap_registers=141	key=REL606__1946018__-1__REL606__1946099__-1__8____150__150__0__0	max_left=95	max_left_minus=95	max_left_plus=71	max_min_left=60	max_min_left_minus=60	max_min_left_plus=0	max_min_right=71	max_min_right_minus=47	max_min_right_plus=71	max_pos_hash_score=282	max_right=82	max_right_minus=82	max_right_plus=71	neg_log10_pos_hash_p_value=11.9	new_junction_coverage=0.02	new_junction_read_count=3	no_show=1	polymorphism_frequency=1.557e-02	pos_hash_score=3	prediction=polymorphism	reject=COVERAGE_EVENNESS_SKEW,FREQUENCY_CUTOFF	side_1_annotate_key=gene	side_1_continuation=0	side_1_coverage=1.02	side_1_overlap=8	side_1_possible_overlap_registers=149	side_1_read_count=197	side_1_redundant=0	side_2_annotate_key=gene	side_2_continuation=0	side_2_coverage=1.06	side_2_overlap=0	side_2_possible_overlap_registers=141	side_2_read_count=193	side_2_redundant=0	total_non_overlap_reads=3
JC	252	.	REL606	1946203	1	REL606	1946277	1	0	alignment_overlap=8	coverage_minus=0	coverage_plus=3	flanking_left=150	flanking_right=150	frequency=1.266e-02	junction_possible_overlap_registers=141	key=REL606__1946203__1__REL606__1946269__1__8____150__150__0__0	max_left=131	max_left_minus=0	max_left_plus=131	max_min_left=66	max_min_left_minus=0	max_min_left_plus=66	max_min_right=54	max_min_right_minus=0	max_min_right_plus=54	max_pos_hash_score=282	max_right=76	max_right_minus=0	max_right_plus=76	neg_log10_pos_hash_p_value=11.9	new_junction_coverage=0.02	new_junction_read_count=3	no_show=1	polymorphism_frequency=1.266e-02	pos_hash_score=3	prediction=polymorphism	reject=COVERAGE_EVENNESS_SKEW,FREQUENCY_CUTOFF	side_1_annotate_key=gene	side_1_continuation=0	side_1_coverage=1.27	side_1_overlap=8	side_1_possible_overlap_registers=149	side_1_read_count=244	side_1_redundant=0	side_2_annotate_key=gene	side_2_continuation=0	side_2_coverage=1.30	side_2_overlap=0	side_2_possible_overlap_registers=141	side_2_read_count=237	side_2_redundant=0	total_non_overlap_reads=3
JC	253	.	REL606	1947868	1	REL606	3305789	-1	0	alignment_overlap=7	coverage_minus=2	coverage_plus=1	flanking_left=150	flanking_right=150	frequency=1.255e-02	junction_possible_overlap_registers=142	key=REL606__1947868__1__REL606__3305796__-1__7____150__150__0__0	max_left=141	max_left_minus=141	max_left_plus=70	max_min_left=70	max_min_left_minus=0	max_min_left_plus=70	max_min_right=66	max_min_right_minus=66	max_min_right_plus=0	max_pos_hash_score=284	max_right=73	max_right_minus=66	max_right_plus=73	neg_log10_pos_hash_p_value=12.0	new_junction_coverage=0.02	new_junction_read_count=3	no_show=1	polymorphism_frequency=1.255e-02	pos_hash_score=3	prediction=polymorphism	reject=COVERAGE_EVENNESS_SKEW,FREQUENCY_CUTOFF	side_1_annotate_key=gene	side_1_continuation=0	side_1_coverage=1.09	side_1_overlap=7	side_1_possible_overlap_registers=149	side_1_read_count=210	side_1_redundant=0	side_2_annotate_key=gene	side_2_continuation=0	side_2_coverage=1.48	side_2_overlap=0	side_2_possible_overlap_registers=142	side_2_read_count=272	side_2_redundant=0	total_non_overlap_reads=3
JC	254	.	REL606	1962792	-1	REL606	1962793	-1	0	alignment_overlap=11	coverage_minus=3	coverage_plus=0	flanking_left=150	flanking_right=150	frequency=1.940e-02	junction_possible_overlap_registers=138	key=REL606__1962792__-1__REL606__1962804__-1__11____150__150__0__0	max_left=61	max_left_minus=61	max_left_plus=0	max_min_left=61	max_min_left_minus=61	max_min_left_plus=0	max_min_right=0	max_min_right_minus=0	max_min_right_plus=0	max_pos_hash_score=276	max_right=132	max_right_minus=132	max_right_plus=0	neg_log10_pos_hash_p_value=11.8	new_junction_coverage=0.02	new_junction_read_count=3	no_show=1	polymorphism_frequency=1.940e-02	pos_hash_score=3	prediction=polymorphism	reject=COVERAGE_EVENNESS_SKEW,FREQUENCY_CUTOFF	side_1_annotate_key=gene	side_1_continuation=0	side_1_coverage=0.89	side_1_overlap=11	side_1_possible_overlap_registers=149	side_1_read_count=172	side_1_redundant=0	side_2_annotate_key=gene	side_2_continuation=0	side_2_coverage=0.81	side_2_overlap=0	side_2_possible_overlap_registers=138	side_2_read_count=144	side_2_redundant=0	total_non_overlap_reads=3
JC	255	.	REL606	1965122	-1	REL606	1965131	-1	0	alignment_overlap=10	coverage_minus=6	coverage_plus=1	flanking_left=150	flanking_right=150	frequency=3.499e-02	junction_possible_overlap_registers=139	key=REL606__1965122__-1__REL606__1965141__-1__10____150__150__0__0	max_left=66	max_left_minus=54	max_left_plus=66	max_min_left=66	max_min_left_minus=54	max_min_left_plus=66	max_min_right=0	max_min_right_minus=0	max_min_right_plus=0	max_pos_hash_score=278	max_right=139	max_right_minus=139	max_right_plus=73	neg_log10_pos_hash_p_value=9.9	new_junction_coverage=0.04	new_junction_read_count=7	no_show=1	polymorphism_frequency=3.499e-02	pos_hash_score=6	prediction=polymorphism	reject=COVERAGE_EVENNESS_SKEW,FREQUENCY_CUTOFF	side_1_annotate_key=gene	side_1_continuation=0	side_1_coverage=1.08	side_1_overlap=10	side_1_possible_overlap_registers=149	side_1_read_count=207	side_1_redundant=0	side_2_annotate_key=gene	side_2_continuation=0	side_2_coverage=1.08	side_2_overlap=0	side_2_possible_overlap_registers=139	side_2_read_count=193	side_2_redundant=0	total_non_overlap_reads=7
JC	256	.	REL606	2020866	-1	REL606	2020997	-1	0	alignment_overlap=11	coverage_minus=3	coverage_plus=0	flanking_left=150	flanking_right=150	frequency=1.466e-02	junction_possible_overlap_registers=138	key=REL606__2020866__-1__REL606__2021008__-1__11____150__150__0__0	max_left=44	max_left_minus=44	max_left_plus=0	max_min_left=44	max_min_left_minus=44	max_min_left_plus=0	max_min_right=0	max_min_right_minus=0	max_min_right_plus=0	max_pos_hash_score=276	max_right=126	max_right_minus=126	max_right_plus=0	neg_log10_pos_hash_p_value=11.8	new_junction_coverage=0.02	new_junction_read_count=3	no_show=1	polymorphism_frequency=1.466e-02	pos_hash_score=3	prediction=polymorphism	reject=COVERAGE_EVENNESS_SKEW,FREQUENCY_CUTOFF	side_1_annotate_key=gene	side_1_continuation=0	side_1_coverage=1.18	side_1_overlap=11	side_1_possible_overlap_registers=149	side_1_read_count=227	side_1_redundant=0	side_2_annotate_key=gene	side_2_continuation=0	side_2_coverage=1.08	side_2_overlap=0	side_2_possible_overlap_registers=138	side_2_read_count=193	side_2_redundant=0	total_non_overlap_reads=3
JC	257	.	REL606	2021278	-1	REL606	2021335	-1	0	alignment_overlap=9	coverage_minus=4	coverage_plus=0	flanking_left=150	flanking_right=150	frequency=2.502e-02	junction_possible_overlap_registers=140	key=REL606__2021278__-1__REL606__2021344__-1__9____150__150__0__0	max_left=51	max_left_minus=51	max_left_plus=0	max_min_left=51	max_min_left_minus=51	max_min_left_plus=0	max_min_right=0	max_min_right_minus=0	max_min_right_plus=0	max_pos_hash_score=280	max_right=125	max_right_minus=125	max_right_plus=0	neg_log10_pos_hash_p_value=11.9	new_junction_coverage=0.02	new_junction_read_count=4	no_show=1	polymorphism_frequency=2.502e-02	pos_hash_score=3	prediction=polymorphism	reject=COVERAGE_EVENNESS_SKEW,FREQUENCY_CUTOFF	side_1_annotate_key=gene	side_1_continuation=0	side_1_coverage=0.80	side_1_overlap=9	side_1_possible_overlap_registers=149	side_1_read_count=154	side_1_redundant=0	side_2_annotate_key=gene	side_2_continuation=0	side_2_coverage=0.92	side_2_overlap=0	side_2_possible_overlap_registers=140	side_2_read_count=167	side_2_redundant=0	total_non_overlap_reads=4
JC	258	.	REL606	2056087	-1	REL606	2056114	-1	0	alignment_overlap=9	coverage_minus=6	coverage_plus=0	flanking_left=150	flanking_right=150	frequency=3.799e-02	junction_possible_overlap_registers=140	key=REL606__2056087__-1__REL606__2056123__-1__9____150__150__0__0	max_left=103	max_left_minus=103	max_left_plus=0	max_min_left=70	max_min_left_minus=70	max_min_left_plus=0	max_min_right=36	max_min_right_minus=36	max_min_right_plus=0	max_pos_hash_score=280	max_right=137	max_right_minus=137	max_right_plus=0	neg_log10_pos_hash_p_value=10.0	new_junction_coverage=0.03	new_junction_read_count=6	no_show=1	polymorphism_frequency=3.799e-02	pos_hash_score=6	prediction=polymorphism	reject=COVERAGE_EVENNESS_SKEW,FREQUENCY_CUTOFF	side_1_annotate_key=gene	side_1_continuation=0	side_1_coverage=0.87	side_1_overlap=9	side_1_possible_overlap_registers=149	side_1_read_count=167	side_1_redundant=0	side_2_annotate_key=gene	side_2_continuation=0	side_2_coverage=0.81	side_2_overlap=0	side_2_possible_overlap_registers=140	side_2_read_count=147	side_2_redundant=0	total_non_overlap_reads=6
JC	259	.	REL606	2062616	-1	REL606	2062991	1	0	alignment_overlap=0	coverage_minus=4	coverage_plus=1	flanking_left=150	flanking_right=150	frequency=4.265e-02	junction_possible_overlap_registers=149	key=REL606__2062616__-1__REL606__2062991__1__0____150__150__0__1	max_left=135	max_left_minus=135	max_left_plus=37	max_min_left=37	max_min_left_minus=37	max_min_left_plus=37	max_min_right=61	max_min_right_minus=61	max_min_right_plus=0	max_pos_hash_score=298	max_right=141	max_right_minus=141	max_right_plus=113	neg_log10_pos_hash_p_value=11.0	new_junction_coverage=0.05	new_junction_read_count=9	no_show=1	polymorphism_frequency=4.265e-02	pos_hash_score=5	prediction=polymorphism	reject=COVERAGE_EVENNESS_SKEW,FREQUENCY_CUTOFF	side_1_annotate_key=gene	side_1_continuation=0	side_1_coverage=1.05	side_1_overlap=0	side_1_possible_overlap_registers=149	side_1_read_count=202	side_1_redundant=0	side_2_annotate_key=repeat	side_2_continuation=0	side_2_coverage=NA	side_2_overlap=0	side_2_possible_overlap_registers=NA	side_2_read_count=NA	side_2_redundant=1	total_non_overlap_reads=5
JC	260	.	REL606	2065922	-1	REL606	2065942	-1	0	alignment_overlap=8	coverage_minus=5	coverage_plus=0	flanking_left=150	flanking_right=150	frequency=2.740e-02	junction_possible_overlap_registers=141	key=REL606__2065922__-1__REL606__2065950__-1__8____150__150__0__0	max_left=71	max_left_minus=71	max_left_plus=0	max_min_left=52	max_min_left_minus=52	max_min_left_plus=0	max_min_right=71	max_min_right_minus=71	max_min_right_plus=0	max_pos_hash_score=282	max_right=119	max_right_minus=119	max_right_plus=0	neg_log10_pos_hash_p_value=10.6	new_junction_coverage=0.03	new_junction_read_count=5	no_show=1	polymorphism_frequency=2.740e-02	pos_hash_score=5	prediction=polymorphism	reject=COVERAGE_EVENNESS_SKEW,FREQUENCY_CUTOFF	side_1_annotate_key=gene	side_1_continuation=0	side_1_coverage=0.98	side_1_overlap=8	side_1_possible_overlap_registers=149	side_1_read_count=188	side_1_redundant=0	side_2_annotate_key=gene	side_2_continuation=0	side_2_coverage=0.97	side_2_overlap=0	side_2_possible_overlap_registers=141	side_2_read_count=177	side_2_redundant=0	total_non_overlap_reads=5
JC	261	.	REL606	2077295	1	REL606	2077330	1	0	alignment_overlap=8	coverage_minus=0	coverage_plus=5	flanking_left=150	flanking_right=150	frequency=3.247e-02	junction_possible_overlap_registers=141	key=REL606__2077295__1__REL606__2077322__1__8____150__150__0__0	max_left=141	max_left_minus=0	max_left_plus=141	max_min_left=0	max_min_left_minus=0	max_min_left_plus=0	max_min_right=57	max_min_right_minus=0	max_min_right_plus=57	max_pos_hash_score=282	max_right=57	max_right_minus=0	max_right_plus=57	neg_log10_pos_hash_p_value=10.6	new_junction_coverage=0.03	new_junction_read_count=5	no_show=1	polymorphism_frequency=3.247e-02	pos_hash_score=5	prediction=polymorphism	reject=COVERAGE_EVENNESS_SKEW,FREQUENCY_CUTOFF	side_1_annotate_key=gene	side_1_continuation=0	side_1_coverage=0.78	side_1_overlap=8	side_1_possible_overlap_registers=149	side_1_read_count=150	side_1_redundant=0	side_2_annotate_key=gene	side_2_continuation=0	side_2_coverage=0.86	side_2_overlap=0	side_2_possible_overlap_registers=141	side_2_read_count=156	side_2_redundant=0	total_non_overlap_reads=5
JC	262	.	REL606	2078164	1	REL606	2078183	1	0	alignment_overlap=7	coverage_minus=0	coverage_plus=6	flanking_left=150	flanking_right=150	frequency=2.718e-02	junction_possible_overlap_registers=142	key=REL606__2078164__1__REL606__2078176__1__7____150__150__0__0	max_left=119	max_left_minus=0	max_left_plus=119	max_min_left=0	max_min_left_minus=0	max_min_left_plus=0	max_min_right=44	max_min_right_minus=0	max_min_right_plus=44	max_pos_hash_score=284	max_right=44	max_right_minus=0	max_right_plus=44	neg_log10_pos_hash_p_value=12.0	new_junction_coverage=0.03	new_junction_read_count=6	no_show=1	polymorphism_frequency=2.718e-02	pos_hash_score=3	prediction=polymorphism	reject=COVERAGE_EVENNESS_SKEW,FREQUENCY_CUTOFF	side_1_annotate_key=gene	side_1_continuation=0	side_1_coverage=1.16	side_1_overlap=7	side_1_possible_overlap_registers=149	side_1_read_count=224	side_1_redundant=0	side_2_annotate_key=gene	side_2_continuation=0	side_2_coverage=1.18	side_2_overlap=0	side_2_possible_overlap_registers=142	side_2_read_count=216	side_2_redundant=0	total_non_overlap_reads=6
JC	263	.	REL606	2090979	-1	REL606	2090989	-1	0	alignment_overlap=11	coverage_minus=7	coverage_plus=5	flanking_left=150	flanking_right=150	frequency=5.777e-02	junction_possible_overlap_registers=138	key=REL606__2090979__-1__REL606__2091000__-1__11____150__150__0__0	max_left=129	max_left_minus=103	max_left_plus=129	max_min_left=44	max_min_left_minus=44	max_min_left_plus=0	max_min_right=36	max_min_right_minus=36	max_min_right_plus=12	max_pos_hash_score=276	max_right=133	max_right_minus=133	max_right_plus=12	neg_log10_pos_hash_p_value=8.9	new_junction_coverage=0.07	new_junction_read_count=12	no_show=1	polymorphism_frequency=5.777e-02	pos_hash_score=8	prediction=polymorphism	reject=COVERAGE_EVENNESS_SKEW,FREQUENCY_CUTOFF	side_1_annotate_key=gene	side_1_continuation=0	side_1_coverage=1.10	side_1_overlap=11	side_1_possible_overlap_registers=149	side_1_read_count=211	side_1_redundant=0	side_2_annotate_key=gene	side_2_continuation=0	side_2_coverage=1.10	side_2_overlap=0	side_2_possible_overlap_registers=138	side_2_read_count=196	side_2_redundant=0	total_non_overlap_reads=12
JC	264	.	REL606	2123660	-1	REL606	2123663	-1	0	alignment_overlap=8	coverage_minus=4	coverage_plus=0	flanking_left=150	flanking_right=150	frequency=1.700e-02	junction_possible_overlap_registers=141	key=REL606__2123660__-1__REL606__2123671__-1__8____150__150__0__0	max_left=66	max_left_minus=66	max_left_plus=0	max_min_left=66	max_min_left_minus=66	max_min_left_plus=0	max_min_right=0	max_min_right_minus=0	max_min_right_plus=0	max_pos_hash_score=282	max_right=95	max_right_minus=95	max_right_plus=0	neg_log10_pos_hash_p_value=11.9	new_junction_coverage=0.02	new_junction_read_count=4	no_show=1	polymorphism_frequency=1.700e-02	pos_hash_score=3	prediction=polymorphism	reject=COVERAGE_EVENNESS_SKEW,FREQUENCY_CUTOFF	side_1_annotate_key=gene	side_1_continuation=0	side_1_coverage=1.31	side_1_overlap=8	side_1_possible_overlap_registers=149	side_1_read_count=251	side_1_redundant=0	side_2_annotate_key=gene	side_2_continuation=0	side_2_coverage=1.24	side_2_overlap=0	side_2_possible_overlap_registers=141	side_2_read_count=225	side_2_redundant=0	total_non_overlap_reads=4
JC	265	.	REL606	2129765	-1	REL606	2129779	-1	0	alignment_overlap=10	coverage_minus=4	coverage_plus=0	flanking_left=150	flanking_right=150	frequency=2.518e-02	junction_possible_overlap_registers=139	key=REL606__2129765__-1__REL606__2129789__-1__10____150__150__0__0	max_left=88	max_left_minus=88	max_left_plus=0	max_min_left=0	max_min_left_minus=0	max_min_left_plus=0	max_min_right=69	max_min_right_minus=69	max_min_right_plus=0	max_pos_hash_score=278	max_right=69	max_right_minus=69	max_right_plus=0	neg_log10_pos_hash_p_value=11.8	new_junction_coverage=0.02	new_junction_read_count=4	no_show=1	polymorphism_frequency=2.518e-02	pos_hash_score=3	prediction=polymorphism	reject=COVERAGE_EVENNESS_SKEW,FREQUENCY_CUTOFF	side_1_annotate_key=gene	side_1_continuation=0	side_1_coverage=0.88	side_1_overlap=10	side_1_possible_overlap_registers=149	side_1_read_count=169	side_1_redundant=0	side_2_annotate_key=gene	side_2_continuation=0	side_2_coverage=0.85	side_2_overlap=0	side_2_possible_overlap_registers=139	side_2_read_count=152	side_2_redundant=0	total_non_overlap_reads=4
JC	266	.	REL606	2129895	1	REL606	4412809	1	-47	alignment_overlap=-47	coverage_minus=2	coverage_plus=2	flanking_left=150	flanking_right=150	frequency=5.044e-02	junction_possible_overlap_registers=102	key=REL606__2129895__1__REL606__4412809__1__-47__TAAACAAAGCGCACTTTGTCAATAATCTGAAACCCCGGCCATATGCC__150__150__0__0	max_left=38	max_left_minus=38	max_left_plus=29	max_min_left=38	max_min_left_minus=38	max_min_left_plus=29	max_min_right=0	max_min_right_minus=0	max_min_right_plus=0	max_pos_hash_score=204	max_right=99	max_right_minus=99	max_right_plus=85	neg_log10_pos_hash_p_value=9.0	new_junction_coverage=0.05	new_junction_read_count=6	no_show=1	polymorphism_frequency=5.044e-02	pos_hash_score=4	prediction=polymorphism	reject=COVERAGE_EVENNESS_SKEW,FREQUENCY_CUTOFF	side_1_annotate_key=gene	side_1_continuation=0	side_1_coverage=0.86	side_1_overlap=0	side_1_possible_overlap_registers=149	side_1_read_count=165	side_1_redundant=0	side_2_annotate_key=repeat	side_2_continuation=0	side_2_coverage=NA	side_2_overlap=0	side_2_possible_overlap_registers=NA	side_2_read_count=NA	side_2_redundant=0	total_non_overlap_reads=4	unique_read_sequence=TAAACAAAGCGCACTTTGTCAATAATCTGAAACCCCGGCCATATGCC
JC	267	.	REL606	2146501	-1	REL606	2146559	-1	0	alignment_overlap=8	coverage_minus=6	coverage_plus=0	flanking_left=150	flanking_right=150	frequency=4.116e-02	junction_possible_overlap_registers=141	key=REL606__2146501__-1__REL606__2146567__-1__8____150__150__0__0	max_left=95	max_left_minus=95	max_left_plus=0	max_min_left=62	max_min_left_minus=62	max_min_left_plus=0	max_min_right=70	max_min_right_minus=70	max_min_right_plus=0	max_pos_hash_score=282	max_right=133	max_right_minus=133	max_right_plus=0	neg_log10_pos_hash_p_value=10.0	new_junction_coverage=0.03	new_junction_read_count=6	no_show=1	polymorphism_frequency=4.116e-02	pos_hash_score=6	prediction=polymorphism	reject=COVERAGE_EVENNESS_SKEW,FREQUENCY_CUTOFF	side_1_annotate_key=gene	side_1_continuation=0	side_1_coverage=0.82	side_1_overlap=8	side_1_possible_overlap_registers=149	side_1_read_count=157	side_1_redundant=0	side_2_annotate_key=gene	side_2_continuation=0	side_2_coverage=0.72	side_2_overlap=0	side_2_possible_overlap_registers=141	side_2_read_count=131	side_2_redundant=0	total_non_overlap_reads=6
JC	268	.	REL606	2169028	1	REL606	2169064	1	0	alignment_overlap=8	coverage_minus=0	coverage_plus=11	flanking_left=150	flanking_right=150	frequency=7.827e-02	junction_possible_overlap_registers=141	key=REL606__2169028__1__REL606__2169056__1__8____150__150__0__0	max_left=139	max_left_minus=0	max_left_plus=139	max_min_left=70	max_min_left_minus=0	max_min_left_plus=70	max_min_right=62	max_min_right_minus=0	max_min_right_plus=62	max_pos_hash_score=282	max_right=88	max_right_minus=0	max_right_plus=88	neg_log10_pos_hash_p_value=7.8	new_junction_coverage=0.06	new_junction_read_count=11	polymorphism_frequency=7.827e-02	pos_hash_score=11	prediction=polymorphism	reject=COVERAGE_EVENNESS_SKEW,FREQUENCY_CUTOFF	side_1_annotate_key=gene	side_1_continuation=0	side_1_coverage=0.67	side_1_overlap=8	side_1_possible_overlap_registers=149	side_1_read_count=129	side_1_redundant=0	side_2_annotate_key=gene	side_2_continuation=0	side_2_coverage=0.75	side_2_overlap=0	side_2_possible_overlap_registers=141	side_2_read_count=137	side_2_redundant=0	total_non_overlap_reads=11
JC	269	.	REL606	2190176	1	REL606	2190198	1	0	alignment_overlap=7	coverage_minus=0	coverage_plus=4	flanking_left=150	flanking_right=150	frequency=2.452e-02	junction_possible_overlap_registers=142	key=REL606__2190176__1__REL606__2190191__1__7____150__150__0__0	max_left=137	max_left_minus=0	max_left_plus=137	max_min_left=0	max_min_left_minus=0	max_min_left_plus=0	max_min_right=40	max_min_right_minus=0	max_min_right_plus=40	max_pos_hash_score=284	max_right=40	max_right_minus=0	max_right_plus=40	neg_log10_pos_hash_p_value=12.0	new_junction_coverage=0.03	new_junction_read_count=5	no_show=1	polymorphism_frequency=2.452e-02	pos_hash_score=3	prediction=polymorphism	reject=COVERAGE_EVENNESS_SKEW,FREQUENCY_CUTOFF	side_1_annotate_key=gene	side_1_continuation=0	side_1_coverage=1.01	side_1_overlap=7	side_1_possible_overlap_registers=149	side_1_read_count=194	side_1_redundant=0	side_2_annotate_key=gene	side_2_continuation=0	side_2_coverage=1.16	side_2_overlap=0	side_2_possible_overlap_registers=142	side_2_read_count=213	side_2_redundant=0	total_non_overlap_reads=4
JC	270	.	REL606	2195239	-1	REL606	2195325	-1	0	alignment_overlap=7	coverage_minus=4	coverage_plus=0	flanking_left=150	flanking_right=150	frequency=2.800e-02	junction_possible_overlap_registers=142	key=REL606__2195239__-1__REL606__2195332__-1__7____150__150__0__0	max_left=58	max_left_minus=58	max_left_plus=0	max_min_left=58	max_min_left_minus=58	max_min_left_plus=0	max_min_right=0	max_min_right_minus=0	max_min_right_plus=0	max_pos_hash_score=284	max_right=115	max_right_minus=115	max_right_plus=0	neg_log10_pos_hash_p_value=11.3	new_junction_coverage=0.02	new_junction_read_count=4	no_show=1	polymorphism_frequency=2.800e-02	pos_hash_score=4	prediction=polymorphism	reject=COVERAGE_EVENNESS_SKEW,FREQUENCY_CUTOFF	side_1_annotate_key=gene	side_1_continuation=0	side_1_coverage=0.81	side_1_overlap=7	side_1_possible_overlap_registers=149	side_1_read_count=155	side_1_redundant=0	side_2_annotate_key=gene	side_2_continuation=0	side_2_coverage=0.71	side_2_overlap=0	side_2_possible_overlap_registers=142	side_2_read_count=130	side_2_redundant=0	total_non_overlap_reads=4
JC	271	.	REL606	2198062	1	REL606	2198091	1	0	alignment_overlap=7	coverage_minus=0	coverage_plus=11	flanking_left=150	flanking_right=150	frequency=8.042e-02	junction_possible_overlap_registers=142	key=REL606__2198062__1__REL606__2198084__1__7____150__150__0__0	max_left=137	max_left_minus=0	max_left_plus=137	max_min_left=70	max_min_left_minus=0	max_min_left_plus=70	max_min_right=51	max_min_right_minus=0	max_min_right_plus=51	max_pos_hash_score=284	max_right=86	max_right_minus=0	max_right_plus=86	neg_log10_pos_hash_p_value=8.6	new_junction_coverage=0.06	new_junction_read_count=11	no_show=1	polymorphism_frequency=8.042e-02	pos_hash_score=9	prediction=polymorphism	reject=COVERAGE_EVENNESS_SKEW,FREQUENCY_CUTOFF	side_1_annotate_key=gene	side_1_continuation=0	side_1_coverage=0.71	side_1_overlap=7	side_1_possible_overlap_registers=149	side_1_read_count=137	side_1_redundant=0	side_2_annotate_key=gene	side_2_continuation=0	side_2_coverage=0.66	side_2_overlap=0	side_2_possible_overlap_registers=142	side_2_read_count=121	side_2_redundant=0	total_non_overlap_reads=11
JC	272	.	REL606	2207955	-1	REL606	2207972	-1	0	alignment_overlap=8	coverage_minus=8	coverage_plus=0	flanking_left=150	flanking_right=150	frequency=5.296e-02	junction_possible_overlap_registers=141	key=REL606__2207955__-1__REL606__2207980__-1__8____150__150__0__0	max_left=83	max_left_minus=83	max_left_plus=0	max_min_left=46	max_min_left_minus=46	max_min_left_plus=0	max_min_right=59	max_min_right_minus=59	max_min_right_plus=0	max_pos_hash_score=282	max_right=139	max_right_minus=139	max_right_plus=0	neg_log10_pos_hash_p_value=9.0	new_junction_coverage=0.04	new_junction_read_count=8	no_show=1	polymorphism_frequency=5.296e-02	pos_hash_score=8	prediction=polymorphism	reject=COVERAGE_EVENNESS_SKEW,FREQUENCY_CUTOFF	side_1_annotate_key=gene	side_1_continuation=0	side_1_coverage=0.76	side_1_overlap=8	side_1_possible_overlap_registers=149	side_1_read_count=147	side_1_redundant=0	side_2_annotate_key=gene	side_2_continuation=0	side_2_coverage=0.81	side_2_overlap=0	side_2_possible_overlap_registers=141	side_2_read_count=147	side_2_redundant=0	total_non_overlap_reads=8
JC	273	.	REL606	2212415	-1	REL606	2212596	-1	0	alignment_overlap=11	coverage_minus=4	coverage_plus=0	flanking_left=150	flanking_right=150	frequency=2.378e-02	junction_possible_overlap_registers=138	key=REL606__2212415__-1__REL606__2212607__-1__11____150__150__0__0	max_left=94	max_left_minus=94	max_left_plus=0	max_min_left=49	max_min_left_minus=49	max_min_left_plus=0	max_min_right=52	max_min_right_minus=52	max_min_right_plus=0	max_pos_hash_score=276	max_right=105	max_right_minus=105	max_right_plus=0	neg_log10_pos_hash_p_value=11.1	new_junction_coverage=0.02	new_junction_read_count=4	no_show=1	polymorphism_frequency=2.378e-02	pos_hash_score=4	prediction=polymorphism	reject=COVERAGE_EVENNESS_SKEW,FREQUENCY_CUTOFF	side_1_annotate_key=gene	side_1_continuation=0	side_1_coverage=1.02	side_1_overlap=11	side_1_possible_overlap_registers=149	side_1_read_count=197	side_1_redundant=0	side_2_annotate_key=gene	side_2_continuation=0	side_2_coverage=0.82	side_2_overlap=0	side_2_possible_overlap_registers=138	side_2_read_count=146	side_2_redundant=0	total_non_overlap_reads=4
JC	274	.	REL606	2213845	1	REL606	2213987	1	0	alignment_overlap=9	coverage_minus=0	coverage_plus=3	flanking_left=150	flanking_right=150	frequency=1.573e-02	junction_possible_overlap_registers=140	key=REL606__2213845__1__REL606__2213978__1__9____150__150__0__0	max_left=120	max_left_minus=0	max_left_plus=120	max_min_left=30	max_min_left_minus=0	max_min_left_plus=30	max_min_right=66	max_min_right_minus=0	max_min_right_plus=66	max_pos_hash_score=280	max_right=111	max_right_minus=0	max_right_plus=111	neg_log10_pos_hash_p_value=11.9	new_junction_coverage=0.02	new_junction_read_count=3	no_show=1	polymorphism_frequency=1.573e-02	pos_hash_score=3	prediction=polymorphism	reject=COVERAGE_EVENNESS_SKEW,FREQUENCY_CUTOFF	side_1_annotate_key=gene	side_1_continuation=0	side_1_coverage=1.00	side_1_overlap=9	side_1_possible_overlap_registers=149	side_1_read_count=193	side_1_redundant=0	side_2_annotate_key=gene	side_2_continuation=0	side_2_coverage=1.07	side_2_overlap=0	side_2_possible_overlap_registers=140	side_2_read_count=194	side_2_redundant=0	total_non_overlap_reads=3
JC	275	.	REL606	2215617	-1	REL606	2215652	-1	0	alignment_overlap=8	coverage_minus=3	coverage_plus=0	flanking_left=150	flanking_right=150	frequency=1.805e-02	junction_possible_overlap_registers=141	key=REL606__2215617__-1__REL606__2215660__-1__8____150__150__0__0	max_left=96	max_left_minus=96	max_left_plus=0	max_min_left=33	max_min_left_minus=33	max_min_left_plus=0	max_min_right=46	max_min_right_minus=46	max_min_right_plus=0	max_pos_hash_score=282	max_right=133	max_right_minus=133	max_right_plus=0	neg_log10_pos_hash_p_value=11.9	new_junction_coverage=0.02	new_junction_read_count=3	no_show=1	polymorphism_frequency=1.805e-02	pos_hash_score=3	prediction=polymorphism	reject=COVERAGE_EVENNESS_SKEW,FREQUENCY_CUTOFF	side_1_annotate_key=gene	side_1_continuation=0	side_1_coverage=0.84	side_1_overlap=8	side_1_possible_overlap_registers=149	side_1_read_count=161	side_1_redundant=0	side_2_annotate_key=gene	side_2_continuation=0	side_2_coverage=0.96	side_2_overlap=0	side_2_possible_overlap_registers=141	side_2_read_count=174	side_2_redundant=0	total_non_overlap_reads=3
JC	276	.	REL606	2220566	-1	REL606	2220567	-1	0	alignment_overlap=8	coverage_minus=7	coverage_plus=0	flanking_left=150	flanking_right=150	frequency=4.028e-02	junction_possible_overlap_registers=141	key=REL606__2220566__-1__REL606__2220575__-1__8____150__150__0__0	max_left=134	max_left_minus=134	max_left_plus=0	max_min_left=50	max_min_left_minus=50	max_min_left_plus=0	max_min_right=58	max_min_right_minus=58	max_min_right_plus=0	max_pos_hash_score=282	max_right=140	max_right_minus=140	max_right_plus=0	neg_log10_pos_hash_p_value=9.5	new_junction_coverage=0.04	new_junction_read_count=7	no_show=1	polymorphism_frequency=4.028e-02	pos_hash_score=7	prediction=polymorphism	reject=COVERAGE_EVENNESS_SKEW,FREQUENCY_CUTOFF	side_1_annotate_key=gene	side_1_continuation=0	side_1_coverage=0.91	side_1_overlap=8	side_1_possible_overlap_registers=149	side_1_read_count=175	side_1_redundant=0	side_2_annotate_key=gene	side_2_continuation=0	side_2_coverage=0.92	side_2_overlap=0	side_2_possible_overlap_registers=141	side_2_read_count=168	side_2_redundant=0	total_non_overlap_reads=7
JC	277	.	REL606	2223268	1	REL606	2223577	1	0	alignment_overlap=11	coverage_minus=0	coverage_plus=3	flanking_left=150	flanking_right=150	frequency=1.679e-02	junction_possible_overlap_registers=138	key=REL606__2223268__1__REL606__2223566__1__11____150__150__0__0	max_left=134	max_left_minus=0	max_left_plus=134	max_min_left=0	max_min_left_minus=0	max_min_left_plus=0	max_min_right=54	max_min_right_minus=0	max_min_right_plus=54	max_pos_hash_score=276	max_right=54	max_right_minus=0	max_right_plus=54	neg_log10_pos_hash_p_value=11.8	new_junction_coverage=0.02	new_junction_read_count=3	no_show=1	polymorphism_frequency=1.679e-02	pos_hash_score=3	prediction=polymorphism	reject=COVERAGE_EVENNESS_SKEW,FREQUENCY_CUTOFF	side_1_annotate_key=gene	side_1_continuation=0	side_1_coverage=1.11	side_1_overlap=11	side_1_possible_overlap_registers=149	side_1_read_count=213	side_1_redundant=0	side_2_annotate_key=gene	side_2_continuation=0	side_2_coverage=0.86	side_2_overlap=0	side_2_possible_overlap_registers=138	side_2_read_count=154	side_2_redundant=0	total_non_overlap_reads=3
JC	278	.	REL606	2247468	1	REL606	2247502	1	0	alignment_overlap=8	coverage_minus=2	coverage_plus=4	flanking_left=150	flanking_right=150	frequency=4.352e-02	junction_possible_overlap_registers=141	key=REL606__2247468__1__REL606__2247494__1__8____150__150__0__0	max_left=137	max_left_minus=136	max_left_plus=137	max_min_left=0	max_min_left_minus=0	max_min_left_plus=0	max_min_right=40	max_min_right_minus=19	max_min_right_plus=40	max_pos_hash_score=282	max_right=40	max_right_minus=19	max_right_plus=40	neg_log10_pos_hash_p_value=10.0	new_junction_coverage=0.03	new_junction_read_count=6	no_show=1	polymorphism_frequency=4.352e-02	pos_hash_score=6	prediction=polymorphism	reject=COVERAGE_EVENNESS_SKEW,FREQUENCY_CUTOFF	side_1_annotate_key=gene	side_1_continuation=0	side_1_coverage=0.70	side_1_overlap=8	side_1_possible_overlap_registers=149	side_1_read_count=135	side_1_redundant=0	side_2_annotate_key=gene	side_2_continuation=0	side_2_coverage=0.75	side_2_overlap=0	side_2_possible_overlap_registers=141	side_2_read_count=136	side_2_redundant=0	total_non_overlap_reads=6
JC	279	.	REL606	2263723	1	REL606	2263802	1	0	alignment_overlap=8	coverage_minus=0	coverage_plus=4	flanking_left=150	flanking_right=150	frequency=3.002e-02	junction_possible_overlap_registers=141	key=REL606__2263723__1__REL606__2263794__1__8____150__150__0__0	max_left=140	max_left_minus=0	max_left_plus=140	max_min_left=0	max_min_left_minus=0	max_min_left_plus=0	max_min_right=58	max_min_right_minus=0	max_min_right_plus=58	max_pos_hash_score=282	max_right=58	max_right_minus=0	max_right_plus=58	neg_log10_pos_hash_p_value=11.2	new_junction_coverage=0.03	new_junction_read_count=5	no_show=1	polymorphism_frequency=3.002e-02	pos_hash_score=4	prediction=polymorphism	reject=COVERAGE_EVENNESS_SKEW,FREQUENCY_CUTOFF	side_1_annotate_key=gene	side_1_continuation=0	side_1_coverage=0.96	side_1_overlap=8	side_1_possible_overlap_registers=149	side_1_read_count=184	side_1_redundant=0	side_2_annotate_key=gene	side_2_continuation=0	side_2_coverage=0.82	side_2_overlap=0	side_2_possible_overlap_registers=141	side_2_read_count=149	side_2_redundant=0	total_non_overlap_reads=4
JC	280	.	REL606	2264346	1	REL606	3448437	-1	0	alignment_overlap=1	coverage_minus=141	coverage_plus=239	flanking_left=150	flanking_right=150	frequency=1	junction_possible_overlap_registers=148	key=REL606__2264345__1__REL606__3448437__-1__1____150__150__0__1	max_left=148	max_left_minus=147	max_left_plus=148	max_min_left=74	max_min_left_minus=74	max_min_left_plus=74	max_min_right=74	max_min_right_minus=59	max_min_right_plus=74	max_pos_hash_score=296	max_right=144	max_right_minus=144	max_right_plus=143	neg_log10_pos_hash_p_value=0.0	new_junction_coverage=2.33	new_junction_read_count=445	polymorphism_frequency=9.953e-01	pos_hash_score=104	prediction=consensus	read_count_offset=8	side_1_annotate_key=gene	side_1_continuation=0	side_1_coverage=0.01	side_1_overlap=0	side_1_possible_overlap_registers=140	side_1_read_count=2	side_1_redundant=0	side_2_annotate_key=repeat	side_2_continuation=0	side_2_coverage=NA	side_2_overlap=1	side_2_possible_overlap_registers=NA	side_2_read_count=NA	side_2_redundant=1	total_non_overlap_reads=380
JC	281	.	REL606	2271071	-1	REL606	2271078	-1	0	alignment_overlap=8	coverage_minus=3	coverage_plus=0	flanking_left=150	flanking_right=150	frequency=8.955e-03	junction_possible_overlap_registers=141	key=REL606__2271071__-1__REL606__2271086__-1__8____150__150__0__0	max_left=58	max_left_minus=58	max_left_plus=0	max_min_left=58	max_min_left_minus=58	max_min_left_plus=0	max_min_right=0	max_min_right_minus=0	max_min_right_plus=0	max_pos_hash_score=282	max_right=117	max_right_minus=117	max_right_plus=0	neg_log10_pos_hash_p_value=11.9	new_junction_coverage=0.02	new_junction_read_count=3	no_show=1	polymorphism_frequency=8.955e-03	pos_hash_score=3	prediction=polymorphism	reject=COVERAGE_EVENNESS_SKEW,FREQUENCY_CUTOFF	side_1_annotate_key=gene	side_1_continuation=0	side_1_coverage=1.84	side_1_overlap=8	side_1_possible_overlap_registers=149	side_1_read_count=354	side_1_redundant=0	side_2_annotate_key=gene	side_2_continuation=0	side_2_coverage=1.81	side_2_overlap=0	side_2_possible_overlap_registers=141	side_2_read_count=329	side_2_redundant=0	total_non_overlap_reads=3
JC	282	.	REL606	2279067	1	REL606	2279246	1	0	alignment_overlap=9	coverage_minus=0	coverage_plus=5	flanking_left=150	flanking_right=150	frequency=2.099e-02	junction_possible_overlap_registers=140	key=REL606__2279067__1__REL606__2279237__1__9____150__150__0__0	max_left=124	max_left_minus=0	max_left_plus=124	max_min_left=2	max_min_left_minus=0	max_min_left_plus=2	max_min_right=48	max_min_right_minus=0	max_min_right_plus=48	max_pos_hash_score=280	max_right=136	max_right_minus=0	max_right_plus=136	neg_log10_pos_hash_p_value=10.5	new_junction_coverage=0.03	new_junction_read_count=5	no_show=1	polymorphism_frequency=2.099e-02	pos_hash_score=5	prediction=polymorphism	reject=COVERAGE_EVENNESS_SKEW,FREQUENCY_CUTOFF	side_1_annotate_key=gene	side_1_continuation=0	side_1_coverage=1.26	side_1_overlap=9	side_1_possible_overlap_registers=149	side_1_read_count=243	side_1_redundant=0	side_2_annotate_key=gene	side_2_continuation=0	side_2_coverage=1.32	side_2_overlap=0	side_2_possible_overlap_registers=140	side_2_read_count=238	side_2_redundant=0	total_non_overlap_reads=5
JC	283	.	REL606	2294397	-1	REL606	2294404	-1	0	alignment_overlap=8	coverage_minus=2	coverage_plus=1	flanking_left=150	flanking_right=150	frequency=1.261e-02	junction_possible_overlap_registers=141	key=REL606__2294397__-1__REL606__2294412__-1__8____150__150__0__0	max_left=60	max_left_minus=60	max_left_plus=23	max_min_left=60	max_min_left_minus=60	max_min_left_plus=23	max_min_right=0	max_min_right_minus=0	max_min_right_plus=0	max_pos_hash_score=282	max_right=119	max_right_minus=103	max_right_plus=119	neg_log10_pos_hash_p_value=11.9	new_junction_coverage=0.02	new_junction_read_count=3	no_show=1	polymorphism_frequency=1.261e-02	pos_hash_score=3	prediction=polymorphism	reject=COVERAGE_EVENNESS_SKEW,FREQUENCY_CUTOFF	side_1_annotate_key=gene	side_1_continuation=0	side_1_coverage=1.36	side_1_overlap=8	side_1_possible_overlap_registers=149	side_1_read_count=262	side_1_redundant=0	side_2_annotate_key=gene	side_2_continuation=0	side_2_coverage=1.22	side_2_overlap=0	side_2_possible_overlap_registers=141	side_2_read_count=222	side_2_redundant=0	total_non_overlap_reads=3
JC	284	.	REL606	2297251	-1	REL606	2297340	-1	0	alignment_overlap=7	coverage_minus=8	coverage_plus=0	flanking_left=150	flanking_right=150	frequency=2.046e-02	junction_possible_overlap_registers=142	key=REL606__2297251__-1__REL606__2297347__-1__7____150__150__0__0	max_left=68	max_left_minus=68	max_left_plus=0	max_min_left=68	max_min_left_minus=68	max_min_left_plus=0	max_min_right=0	max_min_right_minus=0	max_min_right_plus=0	max_pos_hash_score=284	max_right=130	max_right_minus=130	max_right_plus=0	neg_log10_pos_hash_p_value=10.1	new_junction_coverage=0.04	new_junction_read_count=8	no_show=1	polymorphism_frequency=2.046e-02	pos_hash_score=6	prediction=polymorphism	reject=COVERAGE_EVENNESS_SKEW,FREQUENCY_CUTOFF	side_1_annotate_key=gene	side_1_continuation=0	side_1_coverage=2.01	side_1_overlap=7	side_1_possible_overlap_registers=149	side_1_read_count=386	side_1_redundant=0	side_2_annotate_key=gene	side_2_continuation=0	side_2_coverage=2.17	side_2_overlap=0	side_2_possible_overlap_registers=142	side_2_read_count=398	side_2_redundant=0	total_non_overlap_reads=8
JC	285	.	REL606	2304231	-1	REL606	2304209	-1	0	alignment_overlap=22	coverage_minus=2	coverage_plus=2	flanking_left=150	flanking_right=150	frequency=1.147e-02	junction_possible_overlap_registers=127	key=REL606__2304231__-1__REL606__2304231__-1__22____150__150__0__0	max_left=79	max_left_minus=79	max_left_plus=53	max_min_left=53	max_min_left_minus=26	max_min_left_plus=53	max_min_right=49	max_min_right_minus=49	max_min_right_plus=0	max_pos_hash_score=254	max_right=102	max_right_minus=102	max_right_plus=79	neg_log10_pos_hash_p_value=10.5	new_junction_coverage=0.02	new_junction_read_count=4	no_show=1	polymorphism_frequency=1.147e-02	pos_hash_score=4	prediction=polymorphism	reject=COVERAGE_EVENNESS_SKEW,FREQUENCY_CUTOFF	side_1_annotate_key=gene	side_1_continuation=0	side_1_coverage=2.00	side_1_overlap=22	side_1_possible_overlap_registers=149	side_1_read_count=384	side_1_redundant=0	side_2_annotate_key=gene	side_2_continuation=0	side_2_coverage=2.21	side_2_overlap=0	side_2_possible_overlap_registers=127	side_2_read_count=362	side_2_redundant=0	total_non_overlap_reads=4
JC	286	.	REL606	2309038	1	REL606	2309072	1	0	alignment_overlap=8	coverage_minus=0	coverage_plus=20	flanking_left=150	flanking_right=150	frequency=4.488e-02	junction_possible_overlap_registers=141	key=REL606__2309038__1__REL606__2309064__1__8____150__150__0__0	max_left=132	max_left_minus=0	max_left_plus=132	max_min_left=0	max_min_left_minus=0	max_min_left_plus=0	max_min_right=63	max_min_right_minus=0	max_min_right_plus=63	max_pos_hash_score=282	max_right=63	max_right_minus=0	max_right_plus=63	neg_log10_pos_hash_p_value=9.5	new_junction_coverage=0.11	new_junction_read_count=20	no_show=1	polymorphism_frequency=4.488e-02	pos_hash_score=7	prediction=polymorphism	reject=COVERAGE_EVENNESS_SKEW,FREQUENCY_CUTOFF	side_1_annotate_key=gene	side_1_continuation=0	side_1_coverage=2.49	side_1_overlap=8	side_1_possible_overlap_registers=149	side_1_read_count=479	side_1_redundant=0	side_2_annotate_key=gene	side_2_continuation=0	side_2_coverage=2.19	side_2_overlap=0	side_2_possible_overlap_registers=141	side_2_read_count=398	side_2_redundant=0	total_non_overlap_reads=20
JC	287	.	REL606	2309382	-1	REL606	2309466	-1	0	alignment_overlap=9	coverage_minus=5	coverage_plus=0	flanking_left=150	flanking_right=150	frequency=1.413e-02	junction_possible_overlap_registers=140	key=REL606__2309382__-1__REL606__2309475__-1__9____150__150__0__0	max_left=106	max_left_minus=106	max_left_plus=0	max_min_left=59	max_min_left_minus=59	max_min_left_plus=0	max_min_right=35	max_min_right_minus=35	max_min_right_plus=0	max_pos_hash_score=280	max_right=130	max_right_minus=130	max_right_plus=0	neg_log10_pos_hash_p_value=10.5	new_junction_coverage=0.03	new_junction_read_count=5	no_show=1	polymorphism_frequency=1.413e-02	pos_hash_score=5	prediction=polymorphism	reject=COVERAGE_EVENNESS_SKEW,FREQUENCY_CUTOFF	side_1_annotate_key=gene	side_1_continuation=0	side_1_coverage=1.73	side_1_overlap=9	side_1_possible_overlap_registers=149	side_1_read_count=332	side_1_redundant=0	side_2_annotate_key=gene	side_2_continuation=0	side_2_coverage=2.14	side_2_overlap=0	side_2_possible_overlap_registers=140	side_2_read_count=386	side_2_redundant=0	total_non_overlap_reads=5
JC	288	.	REL606	2321847	-1	REL606	2322041	-1	0	alignment_overlap=9	coverage_minus=6	coverage_plus=0	flanking_left=150	flanking_right=150	frequency=1.896e-02	junction_possible_overlap_registers=140	key=REL606__2321847__-1__REL606__2322050__-1__9____150__150__0__0	max_left=113	max_left_minus=113	max_left_plus=0	max_min_left=42	max_min_left_minus=42	max_min_left_plus=0	max_min_right=53	max_min_right_minus=53	max_min_right_plus=0	max_pos_hash_score=280	max_right=119	max_right_minus=119	max_right_plus=0	neg_log10_pos_hash_p_value=10.0	new_junction_coverage=0.03	new_junction_read_count=6	no_show=1	polymorphism_frequency=1.896e-02	pos_hash_score=6	prediction=polymorphism	reject=COVERAGE_EVENNESS_SKEW,FREQUENCY_CUTOFF	side_1_annotate_key=gene	side_1_continuation=0	side_1_coverage=1.91	side_1_overlap=9	side_1_possible_overlap_registers=149	side_1_read_count=368	side_1_redundant=0	side_2_annotate_key=gene	side_2_continuation=0	side_2_coverage=1.52	side_2_overlap=0	side_2_possible_overlap_registers=140	side_2_read_count=275	side_2_redundant=0	total_non_overlap_reads=6
JC	289	.	REL606	2322951	-1	REL606	2322975	-1	0	alignment_overlap=5	coverage_minus=3	coverage_plus=1	flanking_left=150	flanking_right=150	frequency=1.170e-02	junction_possible_overlap_registers=144	key=REL606__2322951__-1__REL606__2322980__-1__5____150__150__0__0	max_left=126	max_left_minus=88	max_left_plus=126	max_min_left=56	max_min_left_minus=56	max_min_left_plus=0	max_min_right=57	max_min_right_minus=57	max_min_right_plus=19	max_pos_hash_score=288	max_right=112	max_right_minus=112	max_right_plus=19	neg_log10_pos_hash_p_value=11.4	new_junction_coverage=0.02	new_junction_read_count=4	no_show=1	polymorphism_frequency=1.170e-02	pos_hash_score=4	prediction=polymorphism	reject=COVERAGE_EVENNESS_SKEW,FREQUENCY_CUTOFF	side_1_annotate_key=gene	side_1_continuation=0	side_1_coverage=1.78	side_1_overlap=5	side_1_possible_overlap_registers=149	side_1_read_count=342	side_1_redundant=0	side_2_annotate_key=gene	side_2_continuation=0	side_2_coverage=1.86	side_2_overlap=0	side_2_possible_overlap_registers=144	side_2_read_count=345	side_2_redundant=0	total_non_overlap_reads=4
JC	290	.	REL606	2328130	-1	REL606	2328215	-1	0	alignment_overlap=9	coverage_minus=18	coverage_plus=0	flanking_left=150	flanking_right=150	frequency=7.816e-02	junction_possible_overlap_registers=140	key=REL606__2328130__-1__REL606__2328224__-1__9____150__150__0__0	max_left=117	max_left_minus=117	max_left_plus=0	max_min_left=25	max_min_left_minus=25	max_min_left_plus=0	max_min_right=46	max_min_right_minus=46	max_min_right_plus=0	max_pos_hash_score=280	max_right=138	max_right_minus=138	max_right_plus=0	neg_log10_pos_hash_p_value=9.4	new_junction_coverage=0.10	new_junction_read_count=18	no_show=1	polymorphism_frequency=7.816e-02	pos_hash_score=7	prediction=polymorphism	reject=COVERAGE_EVENNESS_SKEW,FREQUENCY_CUTOFF	side_1_annotate_key=gene	side_1_continuation=0	side_1_coverage=1.15	side_1_overlap=9	side_1_possible_overlap_registers=149	side_1_read_count=222	side_1_redundant=0	side_2_annotate_key=gene	side_2_continuation=0	side_2_coverage=1.20	side_2_overlap=0	side_2_possible_overlap_registers=140	side_2_read_count=216	side_2_redundant=0	total_non_overlap_reads=18
JC	291	.	REL606	2337922	-1	REL606	2337957	-1	0	alignment_overlap=10	coverage_minus=6	coverage_plus=0	flanking_left=150	flanking_right=150	frequency=1.570e-02	junction_possible_overlap_registers=139	key=REL606__2337922__-1__REL606__2337967__-1__10____150__150__0__0	max_left=61	max_left_minus=61	max_left_plus=0	max_min_left=61	max_min_left_minus=61	max_min_left_plus=0	max_min_right=0	max_min_right_minus=0	max_min_right_plus=0	max_pos_hash_score=278	max_right=132	max_right_minus=132	max_right_plus=0	neg_log10_pos_hash_p_value=10.5	new_junction_coverage=0.03	new_junction_read_count=6	no_show=1	polymorphism_frequency=1.570e-02	pos_hash_score=5	prediction=polymorphism	reject=COVERAGE_EVENNESS_SKEW,FREQUENCY_CUTOFF	side_1_annotate_key=gene	side_1_continuation=0	side_1_coverage=2.14	side_1_overlap=10	side_1_possible_overlap_registers=149	side_1_read_count=412	side_1_redundant=0	side_2_annotate_key=gene	side_2_continuation=0	side_2_coverage=2.05	side_2_overlap=0	side_2_possible_overlap_registers=139	side_2_read_count=368	side_2_redundant=0	total_non_overlap_reads=6
JC	292	.	REL606	2341954	1	REL606	2341991	1	0	alignment_overlap=15	coverage_minus=2	coverage_plus=3	flanking_left=150	flanking_right=150	frequency=2.707e-02	junction_possible_overlap_registers=134	key=REL606__2341954__1__REL606__2341976__1__15____150__150__0__0	max_left=90	max_left_minus=11	max_left_plus=90	max_min_left=12	max_min_left_minus=11	max_min_left_plus=12	max_min_right=50	max_min_right_minus=0	max_min_right_plus=50	max_pos_hash_score=268	max_right=124	max_right_minus=124	max_right_plus=123	neg_log10_pos_hash_p_value=10.9	new_junction_coverage=0.03	new_junction_read_count=5	no_show=1	polymorphism_frequency=2.707e-02	pos_hash_score=4	prediction=polymorphism	reject=COVERAGE_EVENNESS_SKEW,FREQUENCY_CUTOFF	side_1_annotate_key=gene	side_1_continuation=0	side_1_coverage=1.01	side_1_overlap=15	side_1_possible_overlap_registers=149	side_1_read_count=194	side_1_redundant=0	side_2_annotate_key=gene	side_2_continuation=0	side_2_coverage=1.07	side_2_overlap=0	side_2_possible_overlap_registers=134	side_2_read_count=185	side_2_redundant=0	total_non_overlap_reads=5
JC	293	.	REL606	2344671	1	REL606	2344728	1	0	alignment_overlap=8	coverage_minus=1	coverage_plus=3	flanking_left=150	flanking_right=150	frequency=1.365e-02	junction_possible_overlap_registers=141	key=REL606__2344671__1__REL606__2344720__1__8____150__150__0__0	max_left=125	max_left_minus=93	max_left_plus=125	max_min_left=0	max_min_left_minus=0	max_min_left_plus=0	max_min_right=62	max_min_right_minus=49	max_min_right_plus=62	max_pos_hash_score=282	max_right=62	max_right_minus=49	max_right_plus=62	neg_log10_pos_hash_p_value=11.9	new_junction_coverage=0.02	new_junction_read_count=4	no_show=1	polymorphism_frequency=1.365e-02	pos_hash_score=3	prediction=polymorphism	reject=COVERAGE_EVENNESS_SKEW,FREQUENCY_CUTOFF	side_1_annotate_key=gene	side_1_continuation=0	side_1_coverage=1.62	side_1_overlap=8	side_1_possible_overlap_registers=149	side_1_read_count=312	side_1_redundant=0	side_2_annotate_key=gene	side_2_continuation=0	side_2_coverage=1.56	side_2_overlap=0	side_2_possible_overlap_registers=141	side_2_read_count=283	side_2_redundant=0	total_non_overlap_reads=4
JC	294	.	REL606	2351924	-1	REL606	2351937	-1	0	alignment_overlap=9	coverage_minus=8	coverage_plus=1	flanking_left=150	flanking_right=150	frequency=3.822e-02	junction_possible_overlap_registers=140	key=REL606__2351924__-1__REL606__2351946__-1__9____150__150__0__0	max_left=130	max_left_minus=130	max_left_plus=125	max_min_left=62	max_min_left_minus=62	max_min_left_plus=0	max_min_right=16	max_min_right_minus=11	max_min_right_plus=16	max_pos_hash_score=280	max_right=140	max_right_minus=140	max_right_plus=16	neg_log10_pos_hash_p_value=8.5	new_junction_coverage=0.06	new_junction_read_count=10	no_show=1	polymorphism_frequency=3.822e-02	pos_hash_score=9	prediction=polymorphism	reject=COVERAGE_EVENNESS_SKEW,FREQUENCY_CUTOFF	side_1_annotate_key=gene	side_1_continuation=0	side_1_coverage=1.44	side_1_overlap=9	side_1_possible_overlap_registers=149	side_1_read_count=277	side_1_redundant=0	side_2_annotate_key=gene	side_2_continuation=0	side_2_coverage=1.34	side_2_overlap=0	side_2_possible_overlap_registers=140	side_2_read_count=243	side_2_redundant=0	total_non_overlap_reads=9
JC	295	.	REL606	2353238	1	REL606	2353271	1	0	alignment_overlap=12	coverage_minus=1	coverage_plus=10	flanking_left=150	flanking_right=150	frequency=3.164e-02	junction_possible_overlap_registers=137	key=REL606__2353238__1__REL606__2353259__1__12____150__150__0__0	max_left=137	max_left_minus=9	max_left_plus=137	max_min_left=35	max_min_left_minus=9	max_min_left_plus=35	max_min_right=42	max_min_right_minus=0	max_min_right_plus=42	max_pos_hash_score=274	max_right=129	max_right_minus=129	max_right_plus=103	neg_log10_pos_hash_p_value=8.4	new_junction_coverage=0.07	new_junction_read_count=12	no_show=1	polymorphism_frequency=3.164e-02	pos_hash_score=9	prediction=polymorphism	reject=COVERAGE_EVENNESS_SKEW,FREQUENCY_CUTOFF	side_1_annotate_key=gene	side_1_continuation=0	side_1_coverage=2.10	side_1_overlap=12	side_1_possible_overlap_registers=149	side_1_read_count=404	side_1_redundant=0	side_2_annotate_key=gene	side_2_continuation=0	side_2_coverage=2.05	side_2_overlap=0	side_2_possible_overlap_registers=137	side_2_read_count=363	side_2_redundant=0	total_non_overlap_reads=11
JC	296	.	REL606	2356788	-1	REL606	2356806	-1	0	alignment_overlap=10	coverage_minus=3	coverage_plus=1	flanking_left=150	flanking_right=150	frequency=1.463e-02	junction_possible_overlap_registers=139	key=REL606__2356788__-1__REL606__2356816__-1__10____150__150__0__0	max_left=121	max_left_minus=82	max_left_plus=121	max_min_left=62	max_min_left_minus=62	max_min_left_plus=0	max_min_right=58	max_min_right_minus=58	max_min_right_plus=19	max_pos_hash_score=278	max_right=87	max_right_minus=87	max_right_plus=19	neg_log10_pos_hash_p_value=11.1	new_junction_coverage=0.02	new_junction_read_count=4	no_show=1	polymorphism_frequency=1.463e-02	pos_hash_score=4	prediction=polymorphism	reject=COVERAGE_EVENNESS_SKEW,FREQUENCY_CUTOFF	side_1_annotate_key=gene	side_1_continuation=0	side_1_coverage=1.57	side_1_overlap=10	side_1_possible_overlap_registers=149	side_1_read_count=301	side_1_redundant=0	side_2_annotate_key=gene	side_2_continuation=0	side_2_coverage=1.44	side_2_overlap=0	side_2_possible_overlap_registers=139	side_2_read_count=258	side_2_redundant=0	total_non_overlap_reads=4
JC	297	.	REL606	2374341	-1	REL606	2374548	-1	0	alignment_overlap=11	coverage_minus=6	coverage_plus=0	flanking_left=150	flanking_right=150	frequency=3.553e-02	junction_possible_overlap_registers=138	key=REL606__2374341__-1__REL606__2374559__-1__11____150__150__0__0	max_left=67	max_left_minus=67	max_left_plus=0	max_min_left=67	max_min_left_minus=67	max_min_left_plus=0	max_min_right=0	max_min_right_minus=0	max_min_right_plus=0	max_pos_hash_score=276	max_right=127	max_right_minus=127	max_right_plus=0	neg_log10_pos_hash_p_value=10.4	new_junction_coverage=0.03	new_junction_read_count=6	no_show=1	polymorphism_frequency=3.553e-02	pos_hash_score=5	prediction=polymorphism	reject=COVERAGE_EVENNESS_SKEW,FREQUENCY_CUTOFF	side_1_annotate_key=gene	side_1_continuation=0	side_1_coverage=1.14	side_1_overlap=11	side_1_possible_overlap_registers=149	side_1_read_count=220	side_1_redundant=0	side_2_annotate_key=gene	side_2_continuation=0	side_2_coverage=0.69	side_2_overlap=0	side_2_possible_overlap_registers=138	side_2_read_count=122	side_2_redundant=0	total_non_overlap_reads=6
JC	298	.	REL606	2378167	1	REL606	2378193	1	0	alignment_overlap=10	coverage_minus=0	coverage_plus=15	flanking_left=150	flanking_right=150	frequency=6.011e-02	junction_possible_overlap_registers=139	key=REL606__2378167__1__REL606__2378183__1__10____150__150__0__0	max_left=139	max_left_minus=0	max_left_plus=139	max_min_left=64	max_min_left_minus=0	max_min_left_plus=64	max_min_right=46	max_min_right_minus=0	max_min_right_plus=46	max_pos_hash_score=278	max_right=129	max_right_minus=0	max_right_plus=129	neg_log10_pos_hash_p_value=8.1	new_junction_coverage=0.08	new_junction_read_count=15	polymorphism_frequency=6.011e-02	pos_hash_score=10	prediction=polymorphism	reject=COVERAGE_EVENNESS_SKEW,FREQUENCY_CUTOFF	side_1_annotate_key=gene	side_1_continuation=0	side_1_coverage=1.39	side_1_overlap=10	side_1_possible_overlap_registers=149	side_1_read_count=267	side_1_redundant=0	side_2_annotate_key=gene	side_2_continuation=0	side_2_coverage=1.23	side_2_overlap=0	side_2_possible_overlap_registers=139	side_2_read_count=220	side_2_redundant=0	total_non_overlap_reads=15
JC	299	.	REL606	2379247	1	REL606	2379431	1	0	alignment_overlap=10	coverage_minus=0	coverage_plus=4	flanking_left=150	flanking_right=150	frequency=1.271e-02	junction_possible_overlap_registers=139	key=REL606__2379247__1__REL606__2379421__1__10____150__150__0__0	max_left=135	max_left_minus=0	max_left_plus=135	max_min_left=0	max_min_left_minus=0	max_min_left_plus=0	max_min_right=43	max_min_right_minus=0	max_min_right_plus=43	max_pos_hash_score=278	max_right=43	max_right_minus=0	max_right_plus=43	neg_log10_pos_hash_p_value=11.1	new_junction_coverage=0.02	new_junction_read_count=4	no_show=1	polymorphism_frequency=1.271e-02	pos_hash_score=4	prediction=polymorphism	reject=COVERAGE_EVENNESS_SKEW,FREQUENCY_CUTOFF	side_1_annotate_key=gene	side_1_continuation=0	side_1_coverage=1.83	side_1_overlap=10	side_1_possible_overlap_registers=149	side_1_read_count=352	side_1_redundant=0	side_2_annotate_key=gene	side_2_continuation=0	side_2_coverage=1.63	side_2_overlap=0	side_2_possible_overlap_registers=139	side_2_read_count=293	side_2_redundant=0	total_non_overlap_reads=4
JC	300	.	REL606	2380946	-1	REL606	2380961	-1	0	alignment_overlap=8	coverage_minus=4	coverage_plus=0	flanking_left=150	flanking_right=150	frequency=1.416e-02	junction_possible_overlap_registers=141	key=REL606__2380946__-1__REL606__2380969__-1__8____150__150__0__0	max_left=67	max_left_minus=67	max_left_plus=0	max_min_left=67	max_min_left_minus=67	max_min_left_plus=0	max_min_right=0	max_min_right_minus=0	max_min_right_plus=0	max_pos_hash_score=282	max_right=87	max_right_minus=87	max_right_plus=0	neg_log10_pos_hash_p_value=11.9	new_junction_coverage=0.02	new_junction_read_count=4	no_show=1	polymorphism_frequency=1.416e-02	pos_hash_score=3	prediction=polymorphism	reject=COVERAGE_EVENNESS_SKEW,FREQUENCY_CUTOFF	side_1_annotate_key=gene	side_1_continuation=0	side_1_coverage=1.55	side_1_overlap=8	side_1_possible_overlap_registers=149	side_1_read_count=299	side_1_redundant=0	side_2_annotate_key=gene	side_2_continuation=0	side_2_coverage=1.51	side_2_overlap=0	side_2_possible_overlap_registers=141	side_2_read_count=274	side_2_redundant=0	total_non_overlap_reads=4
JC	301	.	REL606	2390509	-1	REL606	3448437	-1	0	alignment_overlap=23	coverage_minus=5	coverage_plus=2	flanking_left=150	flanking_right=150	frequency=1.818e-02	junction_possible_overlap_registers=126	key=REL606__2390532__-1__REL606__3448437__-1__23____150__150__0__1	max_left=120	max_left_minus=84	max_left_plus=120	max_min_left=52	max_min_left_minus=46	max_min_left_plus=52	max_min_right=43	max_min_right_minus=43	max_min_right_plus=7	max_pos_hash_score=252	max_right=81	max_right_minus=81	max_right_plus=75	neg_log10_pos_hash_p_value=10.4	new_junction_coverage=0.04	new_junction_read_count=7	no_show=1	polymorphism_frequency=1.818e-02	pos_hash_score=4	prediction=polymorphism	reject=COVERAGE_EVENNESS_SKEW,FREQUENCY_CUTOFF	side_1_annotate_key=gene	side_1_continuation=0	side_1_coverage=2.32	side_1_overlap=0	side_1_possible_overlap_registers=126	side_1_read_count=378	side_1_redundant=0	side_2_annotate_key=repeat	side_2_continuation=0	side_2_coverage=NA	side_2_overlap=23	side_2_possible_overlap_registers=NA	side_2_read_count=NA	side_2_redundant=1	total_non_overlap_reads=7
JC	302	.	REL606	2390565	-1	REL606	2390633	-1	0	alignment_overlap=9	coverage_minus=3	coverage_plus=0	flanking_left=150	flanking_right=150	frequency=2.045e-02	junction_possible_overlap_registers=140	key=REL606__2390565__-1__REL606__2390642__-1__9____150__150__0__0	max_left=93	max_left_minus=93	max_left_plus=0	max_min_left=35	max_min_left_minus=35	max_min_left_plus=0	max_min_right=48	max_min_right_minus=48	max_min_right_plus=0	max_pos_hash_score=280	max_right=116	max_right_minus=116	max_right_plus=0	neg_log10_pos_hash_p_value=11.9	new_junction_coverage=0.02	new_junction_read_count=3	no_show=1	polymorphism_frequency=2.045e-02	pos_hash_score=3	prediction=polymorphism	reject=COVERAGE_EVENNESS_SKEW,FREQUENCY_CUTOFF	side_1_annotate_key=gene	side_1_continuation=0	side_1_coverage=1.51	side_1_overlap=9	side_1_possible_overlap_registers=149	side_1_read_count=291	side_1_redundant=0	side_2_annotate_key=gene	side_2_continuation=0	side_2_coverage=0.08	side_2_overlap=0	side_2_possible_overlap_registers=140	side_2_read_count=14	side_2_redundant=0	total_non_overlap_reads=3
JC	303	.	REL606	2390565	-1	REL606	2717782	-1	0	alignment_overlap=9	coverage_minus=3	coverage_plus=0	flanking_left=150	flanking_right=150	frequency=2.102e-02	junction_possible_overlap_registers=140	key=REL606__2390565__-1__REL606__2717791__-1__9____150__150__0__0	max_left=93	max_left_minus=93	max_left_plus=0	max_min_left=35	max_min_left_minus=35	max_min_left_plus=0	max_min_right=48	max_min_right_minus=48	max_min_right_plus=0	max_pos_hash_score=280	max_right=116	max_right_minus=116	max_right_plus=0	neg_log10_pos_hash_p_value=11.9	new_junction_coverage=0.02	new_junction_read_count=3	no_show=1	polymorphism_frequency=2.102e-02	pos_hash_score=3	prediction=polymorphism	reject=COVERAGE_EVENNESS_SKEW,FREQUENCY_CUTOFF	side_1_annotate_key=gene	side_1_continuation=0	side_1_coverage=1.51	side_1_overlap=9	side_1_possible_overlap_registers=149	side_1_read_count=291	side_1_redundant=0	side_2_annotate_key=gene	side_2_continuation=0	side_2_coverage=0.03	side_2_overlap=0	side_2_possible_overlap_registers=140	side_2_read_count=6	side_2_redundant=0	total_non_overlap_reads=3
JC	304	.	REL606	2390565	-1	REL606	3447222	-1	0	alignment_overlap=9	coverage_minus=3	coverage_plus=0	flanking_left=150	flanking_right=150	frequency=2.052e-02	junction_possible_overlap_registers=140	key=REL606__2390565__-1__REL606__3447231__-1__9____150__150__0__0	max_left=93	max_left_minus=93	max_left_plus=0	max_min_left=35	max_min_left_minus=35	max_min_left_plus=0	max_min_right=48	max_min_right_minus=48	max_min_right_plus=0	max_pos_hash_score=280	max_right=116	max_right_minus=116	max_right_plus=0	neg_log10_pos_hash_p_value=11.9	new_junction_coverage=0.02	new_junction_read_count=3	no_show=1	polymorphism_frequency=2.052e-02	pos_hash_score=3	prediction=polymorphism	reject=COVERAGE_EVENNESS_SKEW,FREQUENCY_CUTOFF	side_1_annotate_key=gene	side_1_continuation=0	side_1_coverage=1.51	side_1_overlap=9	side_1_possible_overlap_registers=149	side_1_read_count=291	side_1_redundant=0	side_2_annotate_key=gene	side_2_continuation=0	side_2_coverage=0.07	side_2_overlap=0	side_2_possible_overlap_registers=140	side_2_read_count=13	side_2_redundant=0	total_non_overlap_reads=3
JC	305	.	REL606	2390642	-1	REL606	3447145	-1	0	alignment_overlap=9	coverage_minus=0	coverage_plus=3	flanking_left=150	flanking_right=150	frequency=5.210e-02	junction_possible_overlap_registers=140	key=REL606__2390642__-1__REL606__3447154__-1__9____150__150__0__0	max_left=116	max_left_minus=0	max_left_plus=116	max_min_left=38	max_min_left_minus=0	max_min_left_plus=38	max_min_right=35	max_min_right_minus=0	max_min_right_plus=35	max_pos_hash_score=280	max_right=103	max_right_minus=0	max_right_plus=103	neg_log10_pos_hash_p_value=11.9	new_junction_coverage=0.02	new_junction_read_count=3	no_show=1	polymorphism_frequency=5.210e-02	pos_hash_score=3	prediction=polymorphism	reject=COVERAGE_EVENNESS_SKEW,FREQUENCY_CUTOFF	side_1_annotate_key=gene	side_1_continuation=0	side_1_coverage=0.07	side_1_overlap=9	side_1_possible_overlap_registers=149	side_1_read_count=14	side_1_redundant=0	side_2_annotate_key=gene	side_2_continuation=0	side_2_coverage=0.53	side_2_overlap=0	side_2_possible_overlap_registers=140	side_2_read_count=96	side_2_redundant=0	total_non_overlap_reads=3
JC	306	.	REL606	2394351	-1	REL606	3284765	-1	-22	alignment_overlap=-22	coverage_minus=7	coverage_plus=1	flanking_left=150	flanking_right=150	frequency=6.237e-02	junction_possible_overlap_registers=127	key=REL606__2394351__-1__REL606__3284765__-1__-22__TAACATGTAGTTAAAACCTCTT__150__150__0__1	max_left=23	max_left_minus=23	max_left_plus=8	max_min_left=23	max_min_left_minus=23	max_min_left_plus=8	max_min_right=0	max_min_right_minus=0	max_min_right_plus=0	max_pos_hash_score=254	max_right=125	max_right_minus=125	max_right_plus=120	neg_log10_pos_hash_p_value=9.3	new_junction_coverage=0.07	new_junction_read_count=11	no_show=1	polymorphism_frequency=6.237e-02	pos_hash_score=6	prediction=polymorphism	reject=COVERAGE_EVENNESS_SKEW,FREQUENCY_CUTOFF	side_1_annotate_key=gene	side_1_continuation=0	side_1_coverage=1.01	side_1_overlap=0	side_1_possible_overlap_registers=149	side_1_read_count=194	side_1_redundant=0	side_2_annotate_key=repeat	side_2_continuation=0	side_2_coverage=NA	side_2_overlap=0	side_2_possible_overlap_registers=NA	side_2_read_count=NA	side_2_redundant=1	total_non_overlap_reads=8	unique_read_sequence=TAACATGTAGTTAAAACCTCTT
JC	307	.	REL606	2394465	-1	REL606	3284765	-1	-23	alignment_overlap=-23	coverage_minus=7	coverage_plus=1	flanking_left=150	flanking_right=150	frequency=5.655e-02	junction_possible_overlap_registers=126	key=REL606__2394465__-1__REL606__3284765__-1__-23__ATAACATGTAGTTAAAACCTCTT__150__150__0__1	max_left=22	max_left_minus=22	max_left_plus=7	max_min_left=22	max_min_left_minus=22	max_min_left_plus=7	max_min_right=0	max_min_right_minus=0	max_min_right_plus=0	max_pos_hash_score=252	max_right=125	max_right_minus=125	max_right_plus=120	neg_log10_pos_hash_p_value=9.2	new_junction_coverage=0.07	new_junction_read_count=11	no_show=1	polymorphism_frequency=5.655e-02	pos_hash_score=6	prediction=polymorphism	reject=COVERAGE_EVENNESS_SKEW,FREQUENCY_CUTOFF	side_1_annotate_key=gene	side_1_continuation=0	side_1_coverage=1.13	side_1_overlap=0	side_1_possible_overlap_registers=149	side_1_read_count=217	side_1_redundant=0	side_2_annotate_key=repeat	side_2_continuation=0	side_2_coverage=NA	side_2_overlap=0	side_2_possible_overlap_registers=NA	side_2_read_count=NA	side_2_redundant=1	total_non_overlap_reads=8	unique_read_sequence=ATAACATGTAGTTAAAACCTCTT
JC	308	.	REL606	2406986	1	REL606	2407472	1	0	alignment_overlap=6	coverage_minus=1	coverage_plus=2	flanking_left=150	flanking_right=150	frequency=1.233e-02	junction_possible_overlap_registers=143	key=REL606__2406986__1__REL606__2407466__1__6____150__150__0__0	max_left=52	max_left_minus=52	max_left_plus=48	max_min_left=52	max_min_left_minus=52	max_min_left_plus=48	max_min_right=0	max_min_right_minus=0	max_min_right_plus=0	max_pos_hash_score=286	max_right=143	max_right_minus=92	max_right_plus=143	neg_log10_pos_hash_p_value=12.0	new_junction_coverage=0.02	new_junction_read_count=3	no_show=1	polymorphism_frequency=1.233e-02	pos_hash_score=3	prediction=polymorphism	reject=COVERAGE_EVENNESS_SKEW,FREQUENCY_CUTOFF	side_1_annotate_key=gene	side_1_continuation=0	side_1_coverage=1.36	side_1_overlap=6	side_1_possible_overlap_registers=149	side_1_read_count=262	side_1_redundant=0	side_2_annotate_key=gene	side_2_continuation=0	side_2_coverage=1.24	side_2_overlap=0	side_2_possible_overlap_registers=143	side_2_read_count=229	side_2_redundant=0	total_non_overlap_reads=3
JC	309	.	REL606	2419456	-1	REL606	2419471	-1	0	alignment_overlap=9	coverage_minus=10	coverage_plus=0	flanking_left=150	flanking_right=150	frequency=5.018e-02	junction_possible_overlap_registers=140	key=REL606__2419456__-1__REL606__2419480__-1__9____150__150__0__0	max_left=82	max_left_minus=82	max_left_plus=0	max_min_left=61	max_min_left_minus=61	max_min_left_plus=0	max_min_right=70	max_min_right_minus=70	max_min_right_plus=0	max_pos_hash_score=280	max_right=136	max_right_minus=136	max_right_plus=0	neg_log10_pos_hash_p_value=8.5	new_junction_coverage=0.06	new_junction_read_count=10	no_show=1	polymorphism_frequency=5.018e-02	pos_hash_score=9	prediction=polymorphism	reject=COVERAGE_EVENNESS_SKEW,FREQUENCY_CUTOFF	side_1_annotate_key=gene	side_1_continuation=0	side_1_coverage=1.07	side_1_overlap=9	side_1_possible_overlap_registers=149	side_1_read_count=206	side_1_redundant=0	side_2_annotate_key=gene	side_2_continuation=0	side_2_coverage=1.02	side_2_overlap=0	side_2_possible_overlap_registers=140	side_2_read_count=185	side_2_redundant=0	total_non_overlap_reads=10
JC	310	.	REL606	2430026	-1	REL606	2430041	-1	0	alignment_overlap=8	coverage_minus=5	coverage_plus=0	flanking_left=150	flanking_right=150	frequency=4.108e-02	junction_possible_overlap_registers=141	key=REL606__2430026__-1__REL606__2430049__-1__8____150__150__0__0	max_left=105	max_left_minus=105	max_left_plus=0	max_min_left=47	max_min_left_minus=47	max_min_left_plus=0	max_min_right=37	max_min_right_minus=37	max_min_right_plus=0	max_pos_hash_score=282	max_right=137	max_right_minus=137	max_right_plus=0	neg_log10_pos_hash_p_value=10.6	new_junction_coverage=0.03	new_junction_read_count=5	no_show=1	polymorphism_frequency=4.108e-02	pos_hash_score=5	prediction=polymorphism	reject=COVERAGE_EVENNESS_SKEW,FREQUENCY_CUTOFF	side_1_annotate_key=gene	side_1_continuation=0	side_1_coverage=0.63	side_1_overlap=8	side_1_possible_overlap_registers=149	side_1_read_count=122	side_1_redundant=0	side_2_annotate_key=gene	side_2_continuation=0	side_2_coverage=0.65	side_2_overlap=0	side_2_possible_overlap_registers=141	side_2_read_count=118	side_2_redundant=0	total_non_overlap_reads=5
JC	311	.	REL606	2430602	1	REL606	2430662	1	0	alignment_overlap=8	coverage_minus=0	coverage_plus=5	flanking_left=150	flanking_right=150	frequency=3.934e-02	junction_possible_overlap_registers=141	key=REL606__2430602__1__REL606__2430654__1__8____150__150__0__0	max_left=123	max_left_minus=0	max_left_plus=123	max_min_left=0	max_min_left_minus=0	max_min_left_plus=0	max_min_right=67	max_min_right_minus=0	max_min_right_plus=67	max_pos_hash_score=282	max_right=67	max_right_minus=0	max_right_plus=67	neg_log10_pos_hash_p_value=11.2	new_junction_coverage=0.03	new_junction_read_count=5	no_show=1	polymorphism_frequency=3.934e-02	pos_hash_score=4	prediction=polymorphism	reject=COVERAGE_EVENNESS_SKEW,FREQUENCY_CUTOFF	side_1_annotate_key=gene	side_1_continuation=0	side_1_coverage=0.66	side_1_overlap=8	side_1_possible_overlap_registers=149	side_1_read_count=127	side_1_redundant=0	side_2_annotate_key=gene	side_2_continuation=0	side_2_coverage=0.68	side_2_overlap=0	side_2_possible_overlap_registers=141	side_2_read_count=124	side_2_redundant=0	total_non_overlap_reads=5
JC	312	.	REL606	2430921	1	REL606	2430917	-1	0	alignment_overlap=10	coverage_minus=0	coverage_plus=3	flanking_left=150	flanking_right=150	frequency=2.094e-02	junction_possible_overlap_registers=139	key=REL606__2430921__1__REL606__2430927__-1__10____150__150__0__0	max_left=100	max_left_minus=0	max_left_plus=100	max_min_left=1	max_min_left_minus=0	max_min_left_plus=1	max_min_right=60	max_min_right_minus=0	max_min_right_plus=60	max_pos_hash_score=278	max_right=139	max_right_minus=0	max_right_plus=139	neg_log10_pos_hash_p_value=11.8	new_junction_coverage=0.02	new_junction_read_count=3	no_show=1	polymorphism_frequency=2.094e-02	pos_hash_score=3	prediction=polymorphism	reject=COVERAGE_EVENNESS_SKEW,FREQUENCY_CUTOFF	side_1_annotate_key=gene	side_1_continuation=0	side_1_coverage=0.81	side_1_overlap=10	side_1_possible_overlap_registers=149	side_1_read_count=155	side_1_redundant=0	side_2_annotate_key=gene	side_2_continuation=0	side_2_coverage=0.76	side_2_overlap=0	side_2_possible_overlap_registers=139	side_2_read_count=136	side_2_redundant=0	total_non_overlap_reads=3
JC	313	.	REL606	2453780	1	REL606	2453890	1	0	alignment_overlap=9	coverage_minus=0	coverage_plus=3	flanking_left=150	flanking_right=150	frequency=2.792e-02	junction_possible_overlap_registers=140	key=REL606__2453780__1__REL606__2453881__1__9____150__150__0__0	max_left=104	max_left_minus=0	max_left_plus=104	max_min_left=60	max_min_left_minus=0	max_min_left_plus=60	max_min_right=54	max_min_right_minus=0	max_min_right_plus=54	max_pos_hash_score=280	max_right=87	max_right_minus=0	max_right_plus=87	neg_log10_pos_hash_p_value=11.9	new_junction_coverage=0.03	new_junction_read_count=5	no_show=1	polymorphism_frequency=2.792e-02	pos_hash_score=3	prediction=polymorphism	reject=COVERAGE_EVENNESS_SKEW,FREQUENCY_CUTOFF	side_1_annotate_key=gene	side_1_continuation=0	side_1_coverage=1.01	side_1_overlap=9	side_1_possible_overlap_registers=149	side_1_read_count=195	side_1_redundant=0	side_2_annotate_key=gene	side_2_continuation=0	side_2_coverage=0.91	side_2_overlap=0	side_2_possible_overlap_registers=140	side_2_read_count=165	side_2_redundant=0	total_non_overlap_reads=3
JC	314	.	REL606	2459379	-1	REL606	2459433	-1	0	alignment_overlap=9	coverage_minus=9	coverage_plus=0	flanking_left=150	flanking_right=150	frequency=6.469e-02	junction_possible_overlap_registers=140	key=REL606__2459379__-1__REL606__2459442__-1__9____150__150__0__0	max_left=83	max_left_minus=83	max_left_plus=0	max_min_left=58	max_min_left_minus=58	max_min_left_plus=0	max_min_right=58	max_min_right_minus=58	max_min_right_plus=0	max_pos_hash_score=280	max_right=134	max_right_minus=134	max_right_plus=0	neg_log10_pos_hash_p_value=9.0	new_junction_coverage=0.05	new_junction_read_count=9	no_show=1	polymorphism_frequency=6.469e-02	pos_hash_score=8	prediction=polymorphism	reject=COVERAGE_EVENNESS_SKEW,FREQUENCY_CUTOFF	side_1_annotate_key=gene	side_1_continuation=0	side_1_coverage=0.75	side_1_overlap=9	side_1_possible_overlap_registers=149	side_1_read_count=145	side_1_redundant=0	side_2_annotate_key=gene	side_2_continuation=0	side_2_coverage=0.69	side_2_overlap=0	side_2_possible_overlap_registers=140	side_2_read_count=124	side_2_redundant=0	total_non_overlap_reads=9
JC	315	.	REL606	2470063	-1	REL606	2470147	-1	0	alignment_overlap=9	coverage_minus=6	coverage_plus=0	flanking_left=150	flanking_right=150	frequency=4.655e-02	junction_possible_overlap_registers=140	key=REL606__2470063__-1__REL606__2470156__-1__9____150__150__0__0	max_left=83	max_left_minus=83	max_left_plus=0	max_min_left=69	max_min_left_minus=69	max_min_left_plus=0	max_min_right=53	max_min_right_minus=53	max_min_right_plus=0	max_pos_hash_score=280	max_right=130	max_right_minus=130	max_right_plus=0	neg_log10_pos_hash_p_value=11.9	new_junction_coverage=0.03	new_junction_read_count=6	no_show=1	polymorphism_frequency=4.655e-02	pos_hash_score=3	prediction=polymorphism	reject=COVERAGE_EVENNESS_SKEW,FREQUENCY_CUTOFF	side_1_annotate_key=gene	side_1_continuation=0	side_1_coverage=0.62	side_1_overlap=9	side_1_possible_overlap_registers=149	side_1_read_count=119	side_1_redundant=0	side_2_annotate_key=gene	side_2_continuation=0	side_2_coverage=0.74	side_2_overlap=0	side_2_possible_overlap_registers=140	side_2_read_count=134	side_2_redundant=0	total_non_overlap_reads=6
JC	316	.	REL606	2490257	1	REL606	2490778	1	0	alignment_overlap=4	coverage_minus=1	coverage_plus=2	flanking_left=150	flanking_right=150	frequency=1.394e-02	junction_possible_overlap_registers=145	key=REL606__2490257__1__REL606__2490774__1__4____150__150__0__0	max_left=67	max_left_minus=67	max_left_plus=66	max_min_left=67	max_min_left_minus=67	max_min_left_plus=66	max_min_right=0	max_min_right_minus=0	max_min_right_plus=0	max_pos_hash_score=290	max_right=114	max_right_minus=79	max_right_plus=114	neg_log10_pos_hash_p_value=12.1	new_junction_coverage=0.02	new_junction_read_count=3	no_show=1	polymorphism_frequency=1.394e-02	pos_hash_score=3	prediction=polymorphism	reject=COVERAGE_EVENNESS_SKEW,FREQUENCY_CUTOFF	side_1_annotate_key=gene	side_1_continuation=0	side_1_coverage=1.26	side_1_overlap=4	side_1_possible_overlap_registers=149	side_1_read_count=242	side_1_redundant=0	side_2_annotate_key=gene	side_2_continuation=0	side_2_coverage=1.01	side_2_overlap=0	side_2_possible_overlap_registers=145	side_2_read_count=189	side_2_redundant=0	total_non_overlap_reads=3
JC	317	.	REL606	2495094	-1	REL606	2495098	-1	0	alignment_overlap=12	coverage_minus=3	coverage_plus=0	flanking_left=150	flanking_right=150	frequency=1.232e-02	junction_possible_overlap_registers=137	key=REL606__2495094__-1__REL606__2495110__-1__12____150__150__0__0	max_left=88	max_left_minus=88	max_left_plus=0	max_min_left=61	max_min_left_minus=61	max_min_left_plus=0	max_min_right=62	max_min_right_minus=62	max_min_right_plus=0	max_pos_hash_score=274	max_right=77	max_right_minus=77	max_right_plus=0	neg_log10_pos_hash_p_value=11.7	new_junction_coverage=0.02	new_junction_read_count=3	no_show=1	polymorphism_frequency=1.232e-02	pos_hash_score=3	prediction=polymorphism	reject=COVERAGE_EVENNESS_SKEW,FREQUENCY_CUTOFF	side_1_annotate_key=gene	side_1_continuation=0	side_1_coverage=1.41	side_1_overlap=12	side_1_possible_overlap_registers=149	side_1_read_count=271	side_1_redundant=0	side_2_annotate_key=gene	side_2_continuation=0	side_2_coverage=1.31	side_2_overlap=0	side_2_possible_overlap_registers=137	side_2_read_count=232	side_2_redundant=0	total_non_overlap_reads=3
JC	318	.	REL606	2509370	-1	REL606	2509433	-1	0	alignment_overlap=3	coverage_minus=4	coverage_plus=0	flanking_left=150	flanking_right=150	frequency=3.098e-02	junction_possible_overlap_registers=146	key=REL606__2509370__-1__REL606__2509436__-1__3____150__150__0__0	max_left=97	max_left_minus=97	max_left_plus=0	max_min_left=69	max_min_left_minus=69	max_min_left_plus=0	max_min_right=70	max_min_right_minus=70	max_min_right_plus=0	max_pos_hash_score=292	max_right=97	max_right_minus=97	max_right_plus=0	neg_log10_pos_hash_p_value=11.4	new_junction_coverage=0.02	new_junction_read_count=4	no_show=1	polymorphism_frequency=3.098e-02	pos_hash_score=4	prediction=polymorphism	reject=COVERAGE_EVENNESS_SKEW,FREQUENCY_CUTOFF	side_1_annotate_key=gene	side_1_continuation=0	side_1_coverage=0.72	side_1_overlap=3	side_1_possible_overlap_registers=149	side_1_read_count=139	side_1_redundant=0	side_2_annotate_key=gene	side_2_continuation=0	side_2_coverage=0.61	side_2_overlap=0	side_2_possible_overlap_registers=146	side_2_read_count=114	side_2_redundant=0	total_non_overlap_reads=4
JC	319	.	REL606	2519364	-1	REL606	2519472	-1	0	alignment_overlap=9	coverage_minus=3	coverage_plus=0	flanking_left=150	flanking_right=150	frequency=2.011e-02	junction_possible_overlap_registers=140	key=REL606__2519364__-1__REL606__2519481__-1__9____150__150__0__0	max_left=82	max_left_minus=82	max_left_plus=0	max_min_left=4	max_min_left_minus=4	max_min_left_plus=0	max_min_right=70	max_min_right_minus=70	max_min_right_plus=0	max_pos_hash_score=280	max_right=137	max_right_minus=137	max_right_plus=0	neg_log10_pos_hash_p_value=11.9	new_junction_coverage=0.02	new_junction_read_count=3	no_show=1	polymorphism_frequency=2.011e-02	pos_hash_score=3	prediction=polymorphism	reject=COVERAGE_EVENNESS_SKEW,FREQUENCY_CUTOFF	side_1_annotate_key=gene	side_1_continuation=0	side_1_coverage=0.83	side_1_overlap=9	side_1_possible_overlap_registers=149	side_1_read_count=160	side_1_redundant=0	side_2_annotate_key=gene	side_2_continuation=0	side_2_coverage=0.79	side_2_overlap=0	side_2_possible_overlap_registers=140	side_2_read_count=142	side_2_redundant=0	total_non_overlap_reads=3
JC	320	.	REL606	2522661	1	REL606	2522720	1	0	alignment_overlap=8	coverage_minus=0	coverage_plus=4	flanking_left=150	flanking_right=150	frequency=2.845e-02	junction_possible_overlap_registers=141	key=REL606__2522661__1__REL606__2522712__1__8____150__150__0__0	max_left=83	max_left_minus=0	max_left_plus=83	max_min_left=68	max_min_left_minus=0	max_min_left_plus=68	max_min_right=59	max_min_right_minus=0	max_min_right_plus=59	max_pos_hash_score=282	max_right=137	max_right_minus=0	max_right_plus=137	neg_log10_pos_hash_p_value=11.9	new_junction_coverage=0.03	new_junction_read_count=5	no_show=1	polymorphism_frequency=2.845e-02	pos_hash_score=3	prediction=polymorphism	reject=COVERAGE_EVENNESS_SKEW,FREQUENCY_CUTOFF	side_1_annotate_key=gene	side_1_continuation=0	side_1_coverage=1.01	side_1_overlap=8	side_1_possible_overlap_registers=149	side_1_read_count=195	side_1_redundant=0	side_2_annotate_key=gene	side_2_continuation=0	side_2_coverage=0.86	side_2_overlap=0	side_2_possible_overlap_registers=141	side_2_read_count=157	side_2_redundant=0	total_non_overlap_reads=4
JC	321	.	REL606	2528065	-1	REL606	2528136	-1	0	alignment_overlap=8	coverage_minus=5	coverage_plus=1	flanking_left=150	flanking_right=150	frequency=3.266e-02	junction_possible_overlap_registers=141	key=REL606__2528065__-1__REL606__2528144__-1__8____150__150__0__0	max_left=131	max_left_minus=81	max_left_plus=131	max_min_left=66	max_min_left_minus=66	max_min_left_plus=0	max_min_right=69	max_min_right_minus=69	max_min_right_plus=11	max_pos_hash_score=282	max_right=97	max_right_minus=97	max_right_plus=11	neg_log10_pos_hash_p_value=10.0	new_junction_coverage=0.03	new_junction_read_count=6	no_show=1	polymorphism_frequency=3.266e-02	pos_hash_score=6	prediction=polymorphism	reject=COVERAGE_EVENNESS_SKEW,FREQUENCY_CUTOFF	side_1_annotate_key=gene	side_1_continuation=0	side_1_coverage=1.02	side_1_overlap=8	side_1_possible_overlap_registers=149	side_1_read_count=196	side_1_redundant=0	side_2_annotate_key=gene	side_2_continuation=0	side_2_coverage=0.93	side_2_overlap=0	side_2_possible_overlap_registers=141	side_2_read_count=170	side_2_redundant=0	total_non_overlap_reads=6
JC	322	.	REL606	2555677	1	REL606	2555705	1	0	alignment_overlap=11	coverage_minus=1	coverage_plus=2	flanking_left=150	flanking_right=150	frequency=2.725e-02	junction_possible_overlap_registers=138	key=REL606__2555677__1__REL606__2555694__1__11____150__150__0__0	max_left=107	max_left_minus=8	max_left_plus=107	max_min_left=67	max_min_left_minus=8	max_min_left_plus=67	max_min_right=32	max_min_right_minus=0	max_min_right_plus=32	max_pos_hash_score=276	max_right=131	max_right_minus=131	max_right_plus=72	neg_log10_pos_hash_p_value=11.8	new_junction_coverage=0.02	new_junction_read_count=3	no_show=1	polymorphism_frequency=2.725e-02	pos_hash_score=3	prediction=polymorphism	reject=COVERAGE_EVENNESS_SKEW,FREQUENCY_CUTOFF	side_1_annotate_key=gene	side_1_continuation=0	side_1_coverage=0.62	side_1_overlap=11	side_1_possible_overlap_registers=149	side_1_read_count=119	side_1_redundant=0	side_2_annotate_key=gene	side_2_continuation=0	side_2_coverage=0.58	side_2_overlap=0	side_2_possible_overlap_registers=138	side_2_read_count=104	side_2_redundant=0	total_non_overlap_reads=3
JC	323	.	REL606	2556632	1	REL606	2556751	1	0	alignment_overlap=7	coverage_minus=0	coverage_plus=3	flanking_left=150	flanking_right=150	frequency=1.442e-02	junction_possible_overlap_registers=142	key=REL606__2556632__1__REL606__2556744__1__7____150__150__0__0	max_left=136	max_left_minus=0	max_left_plus=136	max_min_left=0	max_min_left_minus=0	max_min_left_plus=0	max_min_right=49	max_min_right_minus=0	max_min_right_plus=49	max_pos_hash_score=284	max_right=49	max_right_minus=0	max_right_plus=49	neg_log10_pos_hash_p_value=12.0	new_junction_coverage=0.02	new_junction_read_count=3	no_show=1	polymorphism_frequency=1.442e-02	pos_hash_score=3	prediction=polymorphism	reject=COVERAGE_EVENNESS_SKEW,FREQUENCY_CUTOFF	side_1_annotate_key=gene	side_1_continuation=0	side_1_coverage=1.09	side_1_overlap=7	side_1_possible_overlap_registers=149	side_1_read_count=210	side_1_redundant=0	side_2_annotate_key=gene	side_2_continuation=0	side_2_coverage=1.15	side_2_overlap=0	side_2_possible_overlap_registers=142	side_2_read_count=210	side_2_redundant=0	total_non_overlap_reads=3
JC	324	.	REL606	2562971	-1	REL606	2562991	-1	0	alignment_overlap=6	coverage_minus=3	coverage_plus=0	flanking_left=150	flanking_right=150	frequency=1.621e-02	junction_possible_overlap_registers=143	key=REL606__2562971__-1__REL606__2562997__-1__6____150__150__0__0	max_left=71	max_left_minus=71	max_left_plus=0	max_min_left=71	max_min_left_minus=71	max_min_left_plus=0	max_min_right=0	max_min_right_minus=0	max_min_right_plus=0	max_pos_hash_score=286	max_right=124	max_right_minus=124	max_right_plus=0	neg_log10_pos_hash_p_value=12.0	new_junction_coverage=0.02	new_junction_read_count=3	no_show=1	polymorphism_frequency=1.621e-02	pos_hash_score=3	prediction=polymorphism	reject=COVERAGE_EVENNESS_SKEW,FREQUENCY_CUTOFF	side_1_annotate_key=gene	side_1_continuation=0	side_1_coverage=1.02	side_1_overlap=6	side_1_possible_overlap_registers=149	side_1_read_count=197	side_1_redundant=0	side_2_annotate_key=gene	side_2_continuation=0	side_2_coverage=0.95	side_2_overlap=0	side_2_possible_overlap_registers=143	side_2_read_count=175	side_2_redundant=0	total_non_overlap_reads=3
JC	325	.	REL606	2578669	1	REL606	2578770	1	0	alignment_overlap=11	coverage_minus=0	coverage_plus=7	flanking_left=150	flanking_right=150	frequency=3.617e-02	junction_possible_overlap_registers=138	key=REL606__2578669__1__REL606__2578759__1__11____150__150__0__0	max_left=125	max_left_minus=0	max_left_plus=125	max_min_left=0	max_min_left_minus=0	max_min_left_plus=0	max_min_right=64	max_min_right_minus=0	max_min_right_plus=64	max_pos_hash_score=276	max_right=64	max_right_minus=0	max_right_plus=64	neg_log10_pos_hash_p_value=11.1	new_junction_coverage=0.04	new_junction_read_count=7	no_show=1	polymorphism_frequency=3.617e-02	pos_hash_score=4	prediction=polymorphism	reject=COVERAGE_EVENNESS_SKEW,FREQUENCY_CUTOFF	side_1_annotate_key=gene	side_1_continuation=0	side_1_coverage=1.05	side_1_overlap=11	side_1_possible_overlap_registers=149	side_1_read_count=202	side_1_redundant=0	side_2_annotate_key=gene	side_2_continuation=0	side_2_coverage=1.04	side_2_overlap=0	side_2_possible_overlap_registers=138	side_2_read_count=186	side_2_redundant=0	total_non_overlap_reads=7
JC	326	.	REL606	2578679	-1	REL606	2578758	-1	0	alignment_overlap=11	coverage_minus=12	coverage_plus=0	flanking_left=150	flanking_right=150	frequency=5.852e-02	junction_possible_overlap_registers=138	key=REL606__2578679__-1__REL606__2578769__-1__11____150__150__0__0	max_left=99	max_left_minus=99	max_left_plus=0	max_min_left=54	max_min_left_minus=54	max_min_left_plus=0	max_min_right=67	max_min_right_minus=67	max_min_right_plus=0	max_pos_hash_score=276	max_right=132	max_right_minus=132	max_right_plus=0	neg_log10_pos_hash_p_value=9.3	new_junction_coverage=0.07	new_junction_read_count=12	no_show=1	polymorphism_frequency=5.852e-02	pos_hash_score=7	prediction=polymorphism	reject=COVERAGE_EVENNESS_SKEW,FREQUENCY_CUTOFF	side_1_annotate_key=gene	side_1_continuation=0	side_1_coverage=1.12	side_1_overlap=11	side_1_possible_overlap_registers=149	side_1_read_count=215	side_1_redundant=0	side_2_annotate_key=gene	side_2_continuation=0	side_2_coverage=1.05	side_2_overlap=0	side_2_possible_overlap_registers=138	side_2_read_count=187	side_2_redundant=0	total_non_overlap_reads=12
JC	327	.	REL606	2586657	-1	REL606	2586726	-1	0	alignment_overlap=8	coverage_minus=3	coverage_plus=0	flanking_left=150	flanking_right=150	frequency=1.453e-02	junction_possible_overlap_registers=141	key=REL606__2586657__-1__REL606__2586734__-1__8____150__150__0__0	max_left=34	max_left_minus=34	max_left_plus=0	max_min_left=34	max_min_left_minus=34	max_min_left_plus=0	max_min_right=0	max_min_right_minus=0	max_min_right_plus=0	max_pos_hash_score=282	max_right=128	max_right_minus=128	max_right_plus=0	neg_log10_pos_hash_p_value=11.9	new_junction_coverage=0.02	new_junction_read_count=3	no_show=1	polymorphism_frequency=1.453e-02	pos_hash_score=3	prediction=polymorphism	reject=COVERAGE_EVENNESS_SKEW,FREQUENCY_CUTOFF	side_1_annotate_key=gene	side_1_continuation=0	side_1_coverage=1.18	side_1_overlap=8	side_1_possible_overlap_registers=149	side_1_read_count=226	side_1_redundant=0	side_2_annotate_key=gene	side_2_continuation=0	side_2_coverage=1.06	side_2_overlap=0	side_2_possible_overlap_registers=141	side_2_read_count=193	side_2_redundant=0	total_non_overlap_reads=3
JC	328	.	REL606	2595149	-1	REL606	2804503	-1	0	alignment_overlap=8	coverage_minus=3	coverage_plus=1	flanking_left=150	flanking_right=150	frequency=3.085e-02	junction_possible_overlap_registers=141	key=REL606__2595157__-1__REL606__2804503__-1__8____150__150__1__0	max_left=140	max_left_minus=140	max_left_plus=34	max_min_left=34	max_min_left_minus=34	max_min_left_plus=34	max_min_right=1	max_min_right_minus=1	max_min_right_plus=0	max_pos_hash_score=282	max_right=104	max_right_minus=104	max_right_plus=104	neg_log10_pos_hash_p_value=11.2	new_junction_coverage=0.03	new_junction_read_count=5	no_show=1	polymorphism_frequency=3.085e-02	pos_hash_score=4	prediction=polymorphism	reject=COVERAGE_EVENNESS_SKEW,FREQUENCY_CUTOFF	side_1_annotate_key=repeat	side_1_continuation=0	side_1_coverage=NA	side_1_overlap=0	side_1_read_count=NA	side_1_redundant=1	side_2_annotate_key=gene	side_2_continuation=0	side_2_coverage=0.86	side_2_overlap=8	side_2_possible_overlap_registers=149	side_2_read_count=166	side_2_redundant=0	total_non_overlap_reads=4
JC	329	.	REL606	2595829	1	REL606	2595847	1	0	alignment_overlap=8	coverage_minus=0	coverage_plus=14	flanking_left=150	flanking_right=150	frequency=NA	junction_possible_overlap_registers=141	key=REL606__2595829__1__REL606__2595839__1__8____150__150__1__1	max_left=138	max_left_minus=0	max_left_plus=138	max_min_left=0	max_min_left_minus=0	max_min_left_plus=0	max_min_right=31	max_min_right_minus=0	max_min_right_plus=31	max_pos_hash_score=282	max_right=31	max_right_minus=0	max_right_plus=31	neg_log10_pos_hash_p_value=8.6	new_junction_coverage=0.08	new_junction_read_count=14	no_show=1	polymorphism_frequency=NA	pos_hash_score=9	prediction=unknown	reject=COVERAGE_EVENNESS_SKEW	side_1_annotate_key=repeat	side_1_continuation=0	side_1_coverage=NA	side_1_overlap=8	side_1_read_count=NA	side_1_redundant=1	side_2_annotate_key=repeat	side_2_continuation=0	side_2_coverage=NA	side_2_overlap=0	side_2_possible_overlap_registers=NA	side_2_read_count=NA	side_2_redundant=1	total_non_overlap_reads=14
JC	330	.	REL606	2603988	-1	REL606	2604026	-1	0	alignment_overlap=7	coverage_minus=3	coverage_plus=0	flanking_left=150	flanking_right=150	frequency=1.702e-02	junction_possible_overlap_registers=142	key=REL606__2603988__-1__REL606__2604033__-1__7____150__150__0__0	max_left=39	max_left_minus=39	max_left_plus=0	max_min_left=39	max_min_left_minus=39	max_min_left_plus=0	max_min_right=0	max_min_right_minus=0	max_min_right_plus=0	max_pos_hash_score=284	max_right=129	max_right_minus=129	max_right_plus=0	neg_log10_pos_hash_p_value=12.0	new_junction_coverage=0.02	new_junction_read_count=3	no_show=1	polymorphism_frequency=1.702e-02	pos_hash_score=3	prediction=polymorphism	reject=COVERAGE_EVENNESS_SKEW,FREQUENCY_CUTOFF	side_1_annotate_key=gene	side_1_continuation=0	side_1_coverage=0.82	side_1_overlap=7	side_1_possible_overlap_registers=149	side_1_read_count=158	side_1_redundant=0	side_2_annotate_key=gene	side_2_continuation=0	side_2_coverage=1.07	side_2_overlap=0	side_2_possible_overlap_registers=142	side_2_read_count=196	side_2_redundant=0	total_non_overlap_reads=3
JC	331	.	REL606	2631271	1	REL606	2631302	1	0	alignment_overlap=8	coverage_minus=2	coverage_plus=3	flanking_left=150	flanking_right=150	frequency=3.727e-02	junction_possible_overlap_registers=141	key=REL606__2631271__1__REL606__2631294__1__8____150__150__0__0	max_left=133	max_left_minus=133	max_left_plus=95	max_min_left=5	max_min_left_minus=5	max_min_left_plus=0	max_min_right=70	max_min_right_minus=9	max_min_right_plus=70	max_pos_hash_score=282	max_right=137	max_right_minus=137	max_right_plus=70	neg_log10_pos_hash_p_value=10.6	new_junction_coverage=0.03	new_junction_read_count=5	no_show=1	polymorphism_frequency=3.727e-02	pos_hash_score=5	prediction=polymorphism	reject=COVERAGE_EVENNESS_SKEW,FREQUENCY_CUTOFF	side_1_annotate_key=gene	side_1_continuation=0	side_1_coverage=0.74	side_1_overlap=8	side_1_possible_overlap_registers=149	side_1_read_count=143	side_1_redundant=0	side_2_annotate_key=gene	side_2_continuation=0	side_2_coverage=0.68	side_2_overlap=0	side_2_possible_overlap_registers=141	side_2_read_count=123	side_2_redundant=0	total_non_overlap_reads=5
JC	332	.	REL606	2632692	-1	REL606	2632733	-1	0	alignment_overlap=7	coverage_minus=0	coverage_plus=3	flanking_left=150	flanking_right=150	frequency=1.546e-02	junction_possible_overlap_registers=142	key=REL606__2632692__-1__REL606__2632740__-1__7____150__150__0__0	max_left=132	max_left_minus=0	max_left_plus=132	max_min_left=0	max_min_left_minus=0	max_min_left_plus=0	max_min_right=58	max_min_right_minus=0	max_min_right_plus=58	max_pos_hash_score=284	max_right=58	max_right_minus=0	max_right_plus=58	neg_log10_pos_hash_p_value=12.0	new_junction_coverage=0.02	new_junction_read_count=3	no_show=1	polymorphism_frequency=1.546e-02	pos_hash_score=3	prediction=polymorphism	reject=COVERAGE_EVENNESS_SKEW,FREQUENCY_CUTOFF	side_1_annotate_key=gene	side_1_continuation=0	side_1_coverage=0.98	side_1_overlap=7	side_1_possible_overlap_registers=149	side_1_read_count=189	side_1_redundant=0	side_2_annotate_key=gene	side_2_continuation=0	side_2_coverage=1.10	side_2_overlap=0	side_2_possible_overlap_registers=142	side_2_read_count=202	side_2_redundant=0	total_non_overlap_reads=3
JC	333	.	REL606	2633057	1	REL606	2633360	1	0	alignment_overlap=10	coverage_minus=0	coverage_plus=8	flanking_left=150	flanking_right=150	frequency=3.938e-02	junction_possible_overlap_registers=139	key=REL606__2633057__1__REL606__2633350__1__10____150__150__0__0	max_left=131	max_left_minus=0	max_left_plus=131	max_min_left=36	max_min_left_minus=0	max_min_left_plus=36	max_min_right=62	max_min_right_minus=0	max_min_right_plus=62	max_pos_hash_score=278	max_right=104	max_right_minus=0	max_right_plus=104	neg_log10_pos_hash_p_value=10.5	new_junction_coverage=0.04	new_junction_read_count=8	no_show=1	polymorphism_frequency=3.938e-02	pos_hash_score=5	prediction=polymorphism	reject=COVERAGE_EVENNESS_SKEW,FREQUENCY_CUTOFF	side_1_annotate_key=gene	side_1_continuation=0	side_1_coverage=0.91	side_1_overlap=10	side_1_possible_overlap_registers=149	side_1_read_count=175	side_1_redundant=0	side_2_annotate_key=gene	side_2_continuation=0	side_2_coverage=1.27	side_2_overlap=0	side_2_possible_overlap_registers=139	side_2_read_count=227	side_2_redundant=0	total_non_overlap_reads=8
JC	334	.	REL606	2642199	1	REL606	2642222	1	0	alignment_overlap=7	coverage_minus=0	coverage_plus=3	flanking_left=150	flanking_right=150	frequency=1.455e-02	junction_possible_overlap_registers=142	key=REL606__2642199__1__REL606__2642215__1__7____150__150__0__0	max_left=104	max_left_minus=0	max_left_plus=104	max_min_left=0	max_min_left_minus=0	max_min_left_plus=0	max_min_right=49	max_min_right_minus=0	max_min_right_plus=49	max_pos_hash_score=284	max_right=49	max_right_minus=0	max_right_plus=49	neg_log10_pos_hash_p_value=12.0	new_junction_coverage=0.02	new_junction_read_count=3	no_show=1	polymorphism_frequency=1.455e-02	pos_hash_score=3	prediction=polymorphism	reject=COVERAGE_EVENNESS_SKEW,FREQUENCY_CUTOFF	side_1_annotate_key=gene	side_1_continuation=0	side_1_coverage=1.05	side_1_overlap=7	side_1_possible_overlap_registers=149	side_1_read_count=202	side_1_redundant=0	side_2_annotate_key=gene	side_2_continuation=0	side_2_coverage=1.17	side_2_overlap=0	side_2_possible_overlap_registers=142	side_2_read_count=214	side_2_redundant=0	total_non_overlap_reads=3
JC	335	.	REL606	2642996	1	REL606	2643084	1	0	alignment_overlap=10	coverage_minus=1	coverage_plus=3	flanking_left=150	flanking_right=150	frequency=2.364e-02	junction_possible_overlap_registers=139	key=REL606__2642996__1__REL606__2643074__1__10____150__150__0__0	max_left=139	max_left_minus=69	max_left_plus=139	max_min_left=69	max_min_left_minus=69	max_min_left_plus=45	max_min_right=45	max_min_right_minus=0	max_min_right_plus=45	max_pos_hash_score=278	max_right=95	max_right_minus=71	max_right_plus=95	neg_log10_pos_hash_p_value=11.1	new_junction_coverage=0.02	new_junction_read_count=4	no_show=1	polymorphism_frequency=2.364e-02	pos_hash_score=4	prediction=polymorphism	reject=COVERAGE_EVENNESS_SKEW,FREQUENCY_CUTOFF	side_1_annotate_key=gene	side_1_continuation=0	side_1_coverage=0.90	side_1_overlap=10	side_1_possible_overlap_registers=149	side_1_read_count=173	side_1_redundant=0	side_2_annotate_key=gene	side_2_continuation=0	side_2_coverage=0.94	side_2_overlap=0	side_2_possible_overlap_registers=139	side_2_read_count=169	side_2_redundant=0	total_non_overlap_reads=4
JC	336	.	REL606	2647200	1	REL606	2647253	1	0	alignment_overlap=8	coverage_minus=0	coverage_plus=3	flanking_left=150	flanking_right=150	frequency=1.495e-02	junction_possible_overlap_registers=141	key=REL606__2647200__1__REL606__2647245__1__8____150__150__0__0	max_left=109	max_left_minus=0	max_left_plus=109	max_min_left=66	max_min_left_minus=0	max_min_left_plus=66	max_min_right=33	max_min_right_minus=0	max_min_right_plus=33	max_pos_hash_score=282	max_right=109	max_right_minus=0	max_right_plus=109	neg_log10_pos_hash_p_value=11.9	new_junction_coverage=0.02	new_junction_read_count=3	no_show=1	polymorphism_frequency=1.495e-02	pos_hash_score=3	prediction=polymorphism	reject=COVERAGE_EVENNESS_SKEW,FREQUENCY_CUTOFF	side_1_annotate_key=gene	side_1_continuation=0	side_1_coverage=1.05	side_1_overlap=8	side_1_possible_overlap_registers=149	side_1_read_count=201	side_1_redundant=0	side_2_annotate_key=gene	side_2_continuation=0	side_2_coverage=1.13	side_2_overlap=0	side_2_possible_overlap_registers=141	side_2_read_count=205	side_2_redundant=0	total_non_overlap_reads=3
JC	337	.	REL606	2667588	-1	REL606	2667874	-1	0	alignment_overlap=10	coverage_minus=4	coverage_plus=0	flanking_left=150	flanking_right=150	frequency=2.116e-02	junction_possible_overlap_registers=139	key=REL606__2667588__-1__REL606__2667884__-1__10____150__150__0__0	max_left=103	max_left_minus=103	max_left_plus=0	max_min_left=49	max_min_left_minus=49	max_min_left_plus=0	max_min_right=37	max_min_right_minus=37	max_min_right_plus=0	max_pos_hash_score=278	max_right=111	max_right_minus=111	max_right_plus=0	neg_log10_pos_hash_p_value=11.1	new_junction_coverage=0.02	new_junction_read_count=4	no_show=1	polymorphism_frequency=2.116e-02	pos_hash_score=4	prediction=polymorphism	reject=COVERAGE_EVENNESS_SKEW,FREQUENCY_CUTOFF	side_1_annotate_key=gene	side_1_continuation=0	side_1_coverage=1.00	side_1_overlap=10	side_1_possible_overlap_registers=149	side_1_read_count=193	side_1_redundant=0	side_2_annotate_key=gene	side_2_continuation=0	side_2_coverage=1.06	side_2_overlap=0	side_2_possible_overlap_registers=139	side_2_read_count=190	side_2_redundant=0	total_non_overlap_reads=4
JC	338	.	REL606	2678249	1	REL606	2678318	1	0	alignment_overlap=8	coverage_minus=0	coverage_plus=4	flanking_left=150	flanking_right=150	frequency=2.255e-02	junction_possible_overlap_registers=141	key=REL606__2678249__1__REL606__2678310__1__8____150__150__0__0	max_left=131	max_left_minus=0	max_left_plus=131	max_min_left=0	max_min_left_minus=0	max_min_left_plus=0	max_min_right=35	max_min_right_minus=0	max_min_right_plus=35	max_pos_hash_score=282	max_right=35	max_right_minus=0	max_right_plus=35	neg_log10_pos_hash_p_value=11.9	new_junction_coverage=0.02	new_junction_read_count=4	no_show=1	polymorphism_frequency=2.255e-02	pos_hash_score=3	prediction=polymorphism	reject=COVERAGE_EVENNESS_SKEW,FREQUENCY_CUTOFF	side_1_annotate_key=gene	side_1_continuation=0	side_1_coverage=0.90	side_1_overlap=8	side_1_possible_overlap_registers=149	side_1_read_count=173	side_1_redundant=0	side_2_annotate_key=gene	side_2_continuation=0	side_2_coverage=1.01	side_2_overlap=0	side_2_possible_overlap_registers=141	side_2_read_count=183	side_2_redundant=0	total_non_overlap_reads=4
JC	339	.	REL606	2691769	1	REL606	2691829	1	0	alignment_overlap=8	coverage_minus=0	coverage_plus=4	flanking_left=150	flanking_right=150	frequency=2.214e-02	junction_possible_overlap_registers=141	key=REL606__2691769__1__REL606__2691821__1__8____150__150__0__0	max_left=138	max_left_minus=0	max_left_plus=138	max_min_left=0	max_min_left_minus=0	max_min_left_plus=0	max_min_right=59	max_min_right_minus=0	max_min_right_plus=59	max_pos_hash_score=282	max_right=59	max_right_minus=0	max_right_plus=59	neg_log10_pos_hash_p_value=11.2	new_junction_coverage=0.02	new_junction_read_count=4	no_show=1	polymorphism_frequency=2.214e-02	pos_hash_score=4	prediction=polymorphism	reject=COVERAGE_EVENNESS_SKEW,FREQUENCY_CUTOFF	side_1_annotate_key=gene	side_1_continuation=0	side_1_coverage=0.94	side_1_overlap=8	side_1_possible_overlap_registers=149	side_1_read_count=181	side_1_redundant=0	side_2_annotate_key=gene	side_2_continuation=0	side_2_coverage=1.00	side_2_overlap=0	side_2_possible_overlap_registers=141	side_2_read_count=182	side_2_redundant=0	total_non_overlap_reads=4
JC	340	.	REL606	2698464	1	REL606	2698507	1	0	alignment_overlap=8	coverage_minus=1	coverage_plus=3	flanking_left=150	flanking_right=150	frequency=1.753e-02	junction_possible_overlap_registers=141	key=REL606__2698464__1__REL606__2698499__1__8____150__150__0__0	max_left=137	max_left_minus=137	max_left_plus=131	max_min_left=65	max_min_left_minus=0	max_min_left_plus=65	max_min_right=39	max_min_right_minus=5	max_min_right_plus=39	max_pos_hash_score=282	max_right=77	max_right_minus=5	max_right_plus=77	neg_log10_pos_hash_p_value=11.2	new_junction_coverage=0.02	new_junction_read_count=4	no_show=1	polymorphism_frequency=1.753e-02	pos_hash_score=4	prediction=polymorphism	reject=COVERAGE_EVENNESS_SKEW,FREQUENCY_CUTOFF	side_1_annotate_key=gene	side_1_continuation=0	side_1_coverage=1.23	side_1_overlap=8	side_1_possible_overlap_registers=149	side_1_read_count=236	side_1_redundant=0	side_2_annotate_key=gene	side_2_continuation=0	side_2_coverage=1.24	side_2_overlap=0	side_2_possible_overlap_registers=141	side_2_read_count=225	side_2_redundant=0	total_non_overlap_reads=4
JC	341	.	REL606	2717791	-1	REL606	3447145	-1	0	alignment_overlap=9	coverage_minus=0	coverage_plus=3	flanking_left=150	flanking_right=150	frequency=5.574e-02	junction_possible_overlap_registers=140	key=REL606__2717791__-1__REL606__3447154__-1__9____150__150__0__0	max_left=116	max_left_minus=0	max_left_plus=116	max_min_left=38	max_min_left_minus=0	max_min_left_plus=38	max_min_right=35	max_min_right_minus=0	max_min_right_plus=35	max_pos_hash_score=280	max_right=103	max_right_minus=0	max_right_plus=103	neg_log10_pos_hash_p_value=11.9	new_junction_coverage=0.02	new_junction_read_count=3	no_show=1	polymorphism_frequency=5.574e-02	pos_hash_score=3	prediction=polymorphism	reject=COVERAGE_EVENNESS_SKEW,FREQUENCY_CUTOFF	side_1_annotate_key=gene	side_1_continuation=0	side_1_coverage=0.03	side_1_overlap=9	side_1_possible_overlap_registers=149	side_1_read_count=6	side_1_redundant=0	side_2_annotate_key=gene	side_2_continuation=0	side_2_coverage=0.53	side_2_overlap=0	side_2_possible_overlap_registers=140	side_2_read_count=96	side_2_redundant=0	total_non_overlap_reads=3
JC	342	.	REL606	2726890	-1	REL606	2726912	-1	0	alignment_overlap=6	coverage_minus=3	coverage_plus=1	flanking_left=150	flanking_right=150	frequency=1.904e-02	junction_possible_overlap_registers=143	key=REL606__2726890__-1__REL606__2726918__-1__6____150__150__0__0	max_left=49	max_left_minus=49	max_left_plus=33	max_min_left=49	max_min_left_minus=49	max_min_left_plus=33	max_min_right=0	max_min_right_minus=0	max_min_right_plus=0	max_pos_hash_score=286	max_right=124	max_right_minus=124	max_right_plus=111	neg_log10_pos_hash_p_value=11.3	new_junction_coverage=0.02	new_junction_read_count=4	no_show=1	polymorphism_frequency=1.904e-02	pos_hash_score=4	prediction=polymorphism	reject=COVERAGE_EVENNESS_SKEW,FREQUENCY_CUTOFF	side_1_annotate_key=gene	side_1_continuation=0	side_1_coverage=1.15	side_1_overlap=6	side_1_possible_overlap_registers=149	side_1_read_count=221	side_1_redundant=0	side_2_annotate_key=gene	side_2_continuation=0	side_2_coverage=1.08	side_2_overlap=0	side_2_possible_overlap_registers=143	side_2_read_count=200	side_2_redundant=0	total_non_overlap_reads=4
JC	343	.	REL606	2730558	1	REL606	2730657	1	0	alignment_overlap=8	coverage_minus=0	coverage_plus=3	flanking_left=150	flanking_right=150	frequency=1.737e-02	junction_possible_overlap_registers=141	key=REL606__2730558__1__REL606__2730649__1__8____150__150__0__0	max_left=103	max_left_minus=0	max_left_plus=103	max_min_left=65	max_min_left_minus=0	max_min_left_plus=65	max_min_right=67	max_min_right_minus=0	max_min_right_plus=67	max_pos_hash_score=282	max_right=77	max_right_minus=0	max_right_plus=77	neg_log10_pos_hash_p_value=11.9	new_junction_coverage=0.02	new_junction_read_count=3	no_show=1	polymorphism_frequency=1.737e-02	pos_hash_score=3	prediction=polymorphism	reject=COVERAGE_EVENNESS_SKEW,FREQUENCY_CUTOFF	side_1_annotate_key=gene	side_1_continuation=0	side_1_coverage=0.84	side_1_overlap=8	side_1_possible_overlap_registers=149	side_1_read_count=161	side_1_redundant=0	side_2_annotate_key=gene	side_2_continuation=0	side_2_coverage=1.03	side_2_overlap=0	side_2_possible_overlap_registers=141	side_2_read_count=187	side_2_redundant=0	total_non_overlap_reads=3
JC	344	.	REL606	2741717	1	REL606	2741742	1	0	alignment_overlap=12	coverage_minus=1	coverage_plus=2	flanking_left=150	flanking_right=150	frequency=1.997e-02	junction_possible_overlap_registers=137	key=REL606__2741717__1__REL606__2741730__1__12____150__150__0__0	max_left=105	max_left_minus=6	max_left_plus=105	max_min_left=57	max_min_left_minus=6	max_min_left_plus=57	max_min_right=33	max_min_right_minus=0	max_min_right_plus=33	max_pos_hash_score=274	max_right=132	max_right_minus=132	max_right_plus=81	neg_log10_pos_hash_p_value=11.7	new_junction_coverage=0.02	new_junction_read_count=3	no_show=1	polymorphism_frequency=1.997e-02	pos_hash_score=3	prediction=polymorphism	reject=COVERAGE_EVENNESS_SKEW,FREQUENCY_CUTOFF	side_1_annotate_key=gene	side_1_continuation=0	side_1_coverage=0.87	side_1_overlap=12	side_1_possible_overlap_registers=149	side_1_read_count=168	side_1_redundant=0	side_2_annotate_key=gene	side_2_continuation=0	side_2_coverage=0.79	side_2_overlap=0	side_2_possible_overlap_registers=137	side_2_read_count=140	side_2_redundant=0	total_non_overlap_reads=3
JC	345	.	REL606	2742298	1	REL606	2742398	1	0	alignment_overlap=10	coverage_minus=1	coverage_plus=3	flanking_left=150	flanking_right=150	frequency=1.966e-02	junction_possible_overlap_registers=139	key=REL606__2742298__1__REL606__2742388__1__10____150__150__0__0	max_left=136	max_left_minus=50	max_left_plus=136	max_min_left=50	max_min_left_minus=50	max_min_left_plus=0	max_min_right=69	max_min_right_minus=0	max_min_right_plus=69	max_pos_hash_score=278	max_right=90	max_right_minus=90	max_right_plus=69	neg_log10_pos_hash_p_value=11.8	new_junction_coverage=0.02	new_junction_read_count=4	no_show=1	polymorphism_frequency=1.966e-02	pos_hash_score=3	prediction=polymorphism	reject=COVERAGE_EVENNESS_SKEW,FREQUENCY_CUTOFF	side_1_annotate_key=gene	side_1_continuation=0	side_1_coverage=1.10	side_1_overlap=10	side_1_possible_overlap_registers=149	side_1_read_count=211	side_1_redundant=0	side_2_annotate_key=gene	side_2_continuation=0	side_2_coverage=1.13	side_2_overlap=0	side_2_possible_overlap_registers=139	side_2_read_count=202	side_2_redundant=0	total_non_overlap_reads=4
JC	346	.	REL606	2757904	-1	REL606	2757955	-1	0	alignment_overlap=8	coverage_minus=1	coverage_plus=2	flanking_left=150	flanking_right=150	frequency=1.740e-02	junction_possible_overlap_registers=141	key=REL606__2757904__-1__REL606__2757963__-1__8____150__150__0__0	max_left=139	max_left_minus=139	max_left_plus=93	max_min_left=0	max_min_left_minus=0	max_min_left_plus=0	max_min_right=51	max_min_right_minus=4	max_min_right_plus=51	max_pos_hash_score=282	max_right=51	max_right_minus=4	max_right_plus=51	neg_log10_pos_hash_p_value=11.9	new_junction_coverage=0.02	new_junction_read_count=3	no_show=1	polymorphism_frequency=1.740e-02	pos_hash_score=3	prediction=polymorphism	reject=COVERAGE_EVENNESS_SKEW,FREQUENCY_CUTOFF	side_1_annotate_key=gene	side_1_continuation=0	side_1_coverage=0.88	side_1_overlap=8	side_1_possible_overlap_registers=149	side_1_read_count=169	side_1_redundant=0	side_2_annotate_key=gene	side_2_continuation=0	side_2_coverage=0.98	side_2_overlap=0	side_2_possible_overlap_registers=141	side_2_read_count=179	side_2_redundant=0	total_non_overlap_reads=3
JC	347	.	REL606	2783022	-1	REL606	2783061	-1	0	alignment_overlap=8	coverage_minus=4	coverage_plus=0	flanking_left=150	flanking_right=150	frequency=2.242e-02	junction_possible_overlap_registers=141	key=REL606__2783022__-1__REL606__2783069__-1__8____150__150__0__0	max_left=65	max_left_minus=65	max_left_plus=0	max_min_left=65	max_min_left_minus=65	max_min_left_plus=0	max_min_right=0	max_min_right_minus=0	max_min_right_plus=0	max_pos_hash_score=282	max_right=132	max_right_minus=132	max_right_plus=0	neg_log10_pos_hash_p_value=11.2	new_junction_coverage=0.02	new_junction_read_count=4	no_show=1	polymorphism_frequency=2.242e-02	pos_hash_score=4	prediction=polymorphism	reject=COVERAGE_EVENNESS_SKEW,FREQUENCY_CUTOFF	side_1_annotate_key=gene	side_1_continuation=0	side_1_coverage=0.98	side_1_overlap=8	side_1_possible_overlap_registers=149	side_1_read_count=189	side_1_redundant=0	side_2_annotate_key=gene	side_2_continuation=0	side_2_coverage=0.93	side_2_overlap=0	side_2_possible_overlap_registers=141	side_2_read_count=170	side_2_redundant=0	total_non_overlap_reads=4
JC	348	.	REL606	2801891	-1	REL606	2801947	-1	0	alignment_overlap=9	coverage_minus=0	coverage_plus=4	flanking_left=150	flanking_right=150	frequency=2.467e-02	junction_possible_overlap_registers=140	key=REL606__2801891__-1__REL606__2801956__-1__9____150__150__0__0	max_left=134	max_left_minus=0	max_left_plus=134	max_min_left=0	max_min_left_minus=0	max_min_left_plus=0	max_min_right=62	max_min_right_minus=0	max_min_right_plus=62	max_pos_hash_score=280	max_right=62	max_right_minus=0	max_right_plus=62	neg_log10_pos_hash_p_value=11.2	new_junction_coverage=0.02	new_junction_read_count=4	no_show=1	polymorphism_frequency=2.467e-02	pos_hash_score=4	prediction=polymorphism	reject=COVERAGE_EVENNESS_SKEW,FREQUENCY_CUTOFF	side_1_annotate_key=gene	side_1_continuation=0	side_1_coverage=0.84	side_1_overlap=9	side_1_possible_overlap_registers=149	side_1_read_count=161	side_1_redundant=0	side_2_annotate_key=gene	side_2_continuation=0	side_2_coverage=0.91	side_2_overlap=0	side_2_possible_overlap_registers=140	side_2_read_count=165	side_2_redundant=0	total_non_overlap_reads=4
JC	349	.	REL606	2812518	1	REL606	2812621	1	0	alignment_overlap=7	coverage_minus=2	coverage_plus=1	flanking_left=150	flanking_right=150	frequency=1.756e-02	junction_possible_overlap_registers=142	key=REL606__2812518__1__REL606__2812614__1__7____150__150__0__0	max_left=141	max_left_minus=141	max_left_plus=85	max_min_left=0	max_min_left_minus=0	max_min_left_plus=0	max_min_right=55	max_min_right_minus=55	max_min_right_plus=55	max_pos_hash_score=284	max_right=55	max_right_minus=55	max_right_plus=55	neg_log10_pos_hash_p_value=12.0	new_junction_coverage=0.02	new_junction_read_count=3	no_show=1	polymorphism_frequency=1.756e-02	pos_hash_score=3	prediction=polymorphism	reject=COVERAGE_EVENNESS_SKEW,FREQUENCY_CUTOFF	side_1_annotate_key=gene	side_1_continuation=0	side_1_coverage=0.92	side_1_overlap=7	side_1_possible_overlap_registers=149	side_1_read_count=177	side_1_redundant=0	side_2_annotate_key=gene	side_2_continuation=0	side_2_coverage=0.91	side_2_overlap=0	side_2_possible_overlap_registers=142	side_2_read_count=167	side_2_redundant=0	total_non_overlap_reads=3
JC	350	.	REL606	2832267	-1	REL606	2832470	-1	0	alignment_overlap=9	coverage_minus=3	coverage_plus=0	flanking_left=150	flanking_right=150	frequency=1.861e-02	junction_possible_overlap_registers=140	key=REL606__2832267__-1__REL606__2832479__-1__9____150__150__0__0	max_left=32	max_left_minus=32	max_left_plus=0	max_min_left=32	max_min_left_minus=32	max_min_left_plus=0	max_min_right=0	max_min_right_minus=0	max_min_right_plus=0	max_pos_hash_score=280	max_right=116	max_right_minus=116	max_right_plus=0	neg_log10_pos_hash_p_value=11.9	new_junction_coverage=0.02	new_junction_read_count=3	no_show=1	polymorphism_frequency=1.861e-02	pos_hash_score=3	prediction=polymorphism	reject=COVERAGE_EVENNESS_SKEW,FREQUENCY_CUTOFF	side_1_annotate_key=gene	side_1_continuation=0	side_1_coverage=0.74	side_1_overlap=9	side_1_possible_overlap_registers=149	side_1_read_count=142	side_1_redundant=0	side_2_annotate_key=gene	side_2_continuation=0	side_2_coverage=1.01	side_2_overlap=0	side_2_possible_overlap_registers=140	side_2_read_count=183	side_2_redundant=0	total_non_overlap_reads=3
JC	351	.	REL606	2838156	1	REL606	2838172	1	0	alignment_overlap=16	coverage_minus=1	coverage_plus=2	flanking_left=150	flanking_right=150	frequency=1.874e-02	junction_possible_overlap_registers=133	key=REL606__2838156__1__REL606__2838156__1__16____150__150__0__0	max_left=102	max_left_minus=61	max_left_plus=102	max_min_left=61	max_min_left_minus=61	max_min_left_plus=0	max_min_right=52	max_min_right_minus=0	max_min_right_plus=52	max_pos_hash_score=266	max_right=73	max_right_minus=73	max_right_plus=52	neg_log10_pos_hash_p_value=11.5	new_junction_coverage=0.02	new_junction_read_count=3	no_show=1	polymorphism_frequency=1.874e-02	pos_hash_score=3	prediction=polymorphism	reject=COVERAGE_EVENNESS_SKEW,FREQUENCY_CUTOFF	side_1_annotate_key=gene	side_1_continuation=0	side_1_coverage=0.92	side_1_overlap=16	side_1_possible_overlap_registers=149	side_1_read_count=176	side_1_redundant=0	side_2_annotate_key=gene	side_2_continuation=0	side_2_coverage=0.91	side_2_overlap=0	side_2_possible_overlap_registers=133	side_2_read_count=157	side_2_redundant=0	total_non_overlap_reads=3
JC	352	.	REL606	2854583	-1	REL606	2854640	-1	0	alignment_overlap=8	coverage_minus=8	coverage_plus=1	flanking_left=150	flanking_right=150	frequency=4.131e-02	junction_possible_overlap_registers=141	key=REL606__2854583__-1__REL606__2854648__-1__8____150__150__0__0	max_left=77	max_left_minus=65	max_left_plus=77	max_min_left=65	max_min_left_minus=65	max_min_left_plus=0	max_min_right=65	max_min_right_minus=0	max_min_right_plus=65	max_pos_hash_score=282	max_right=136	max_right_minus=136	max_right_plus=65	neg_log10_pos_hash_p_value=9.0	new_junction_coverage=0.05	new_junction_read_count=9	no_show=1	polymorphism_frequency=4.131e-02	pos_hash_score=8	prediction=polymorphism	reject=COVERAGE_EVENNESS_SKEW,FREQUENCY_CUTOFF	side_1_annotate_key=gene	side_1_continuation=0	side_1_coverage=1.19	side_1_overlap=8	side_1_possible_overlap_registers=149	side_1_read_count=228	side_1_redundant=0	side_2_annotate_key=gene	side_2_continuation=0	side_2_coverage=1.11	side_2_overlap=0	side_2_possible_overlap_registers=141	side_2_read_count=202	side_2_redundant=0	total_non_overlap_reads=9
JC	353	.	REL606	2864405	-1	REL606	2864408	-1	0	alignment_overlap=7	coverage_minus=3	coverage_plus=0	flanking_left=150	flanking_right=150	frequency=1.647e-02	junction_possible_overlap_registers=142	key=REL606__2864405__-1__REL606__2864415__-1__7____150__150__0__0	max_left=45	max_left_minus=45	max_left_plus=0	max_min_left=45	max_min_left_minus=45	max_min_left_plus=0	max_min_right=0	max_min_right_minus=0	max_min_right_plus=0	max_pos_hash_score=284	max_right=108	max_right_minus=108	max_right_plus=0	neg_log10_pos_hash_p_value=12.0	new_junction_coverage=0.02	new_junction_read_count=3	no_show=1	polymorphism_frequency=1.647e-02	pos_hash_score=3	prediction=polymorphism	reject=COVERAGE_EVENNESS_SKEW,FREQUENCY_CUTOFF	side_1_annotate_key=gene	side_1_continuation=0	side_1_coverage=0.97	side_1_overlap=7	side_1_possible_overlap_registers=149	side_1_read_count=187	side_1_redundant=0	side_2_annotate_key=gene	side_2_continuation=0	side_2_coverage=0.98	side_2_overlap=0	side_2_possible_overlap_registers=142	side_2_read_count=180	side_2_redundant=0	total_non_overlap_reads=3
JC	354	.	REL606	2878052	1	REL606	2878091	1	0	alignment_overlap=11	coverage_minus=0	coverage_plus=6	flanking_left=150	flanking_right=150	frequency=3.233e-02	junction_possible_overlap_registers=138	key=REL606__2878052__1__REL606__2878080__1__11____150__150__0__0	max_left=130	max_left_minus=0	max_left_plus=130	max_min_left=0	max_min_left_minus=0	max_min_left_plus=0	max_min_right=49	max_min_right_minus=0	max_min_right_plus=49	max_pos_hash_score=276	max_right=49	max_right_minus=0	max_right_plus=49	neg_log10_pos_hash_p_value=10.4	new_junction_coverage=0.04	new_junction_read_count=7	no_show=1	polymorphism_frequency=3.233e-02	pos_hash_score=5	prediction=polymorphism	reject=COVERAGE_EVENNESS_SKEW,FREQUENCY_CUTOFF	side_1_annotate_key=gene	side_1_continuation=0	side_1_coverage=1.05	side_1_overlap=11	side_1_possible_overlap_registers=149	side_1_read_count=202	side_1_redundant=0	side_2_annotate_key=gene	side_2_continuation=0	side_2_coverage=1.30	side_2_overlap=0	side_2_possible_overlap_registers=138	side_2_read_count=232	side_2_redundant=0	total_non_overlap_reads=6
JC	355	.	REL606	2884660	-1	REL606	2884697	-1	0	alignment_overlap=7	coverage_minus=5	coverage_plus=0	flanking_left=150	flanking_right=150	frequency=2.631e-02	junction_possible_overlap_registers=142	key=REL606__2884660__-1__REL606__2884704__-1__7____150__150__0__0	max_left=87	max_left_minus=87	max_left_plus=0	max_min_left=51	max_min_left_minus=51	max_min_left_plus=0	max_min_right=56	max_min_right_minus=56	max_min_right_plus=0	max_pos_hash_score=284	max_right=137	max_right_minus=137	max_right_plus=0	neg_log10_pos_hash_p_value=11.3	new_junction_coverage=0.03	new_junction_read_count=5	no_show=1	polymorphism_frequency=2.631e-02	pos_hash_score=4	prediction=polymorphism	reject=COVERAGE_EVENNESS_SKEW,FREQUENCY_CUTOFF	side_1_annotate_key=gene	side_1_continuation=0	side_1_coverage=0.99	side_1_overlap=7	side_1_possible_overlap_registers=149	side_1_read_count=190	side_1_redundant=0	side_2_annotate_key=gene	side_2_continuation=0	side_2_coverage=1.03	side_2_overlap=0	side_2_possible_overlap_registers=142	side_2_read_count=189	side_2_redundant=0	total_non_overlap_reads=5
JC	356	.	REL606	2915839	-1	REL606	2915858	-1	0	alignment_overlap=9	coverage_minus=3	coverage_plus=0	flanking_left=150	flanking_right=150	frequency=2.197e-02	junction_possible_overlap_registers=140	key=REL606__2915839__-1__REL606__2915867__-1__9____150__150__0__0	max_left=38	max_left_minus=38	max_left_plus=0	max_min_left=38	max_min_left_minus=38	max_min_left_plus=0	max_min_right=0	max_min_right_minus=0	max_min_right_plus=0	max_pos_hash_score=280	max_right=117	max_right_minus=117	max_right_plus=0	neg_log10_pos_hash_p_value=11.9	new_junction_coverage=0.02	new_junction_read_count=4	no_show=1	polymorphism_frequency=2.197e-02	pos_hash_score=3	prediction=polymorphism	reject=COVERAGE_EVENNESS_SKEW,FREQUENCY_CUTOFF	side_1_annotate_key=gene	side_1_continuation=0	side_1_coverage=0.94	side_1_overlap=9	side_1_possible_overlap_registers=149	side_1_read_count=181	side_1_redundant=0	side_2_annotate_key=gene	side_2_continuation=0	side_2_coverage=1.03	side_2_overlap=0	side_2_possible_overlap_registers=140	side_2_read_count=186	side_2_redundant=0	total_non_overlap_reads=3
JC	357	.	REL606	2931491	1	REL606	2931508	1	0	alignment_overlap=8	coverage_minus=1	coverage_plus=3	flanking_left=150	flanking_right=150	frequency=2.234e-02	junction_possible_overlap_registers=141	key=REL606__2931491__1__REL606__2931500__1__8____150__150__0__0	max_left=139	max_left_minus=139	max_left_plus=99	max_min_left=0	max_min_left_minus=0	max_min_left_plus=0	max_min_right=59	max_min_right_minus=3	max_min_right_plus=59	max_pos_hash_score=282	max_right=59	max_right_minus=3	max_right_plus=59	neg_log10_pos_hash_p_value=11.2	new_junction_coverage=0.02	new_junction_read_count=4	no_show=1	polymorphism_frequency=2.234e-02	pos_hash_score=4	prediction=polymorphism	reject=COVERAGE_EVENNESS_SKEW,FREQUENCY_CUTOFF	side_1_annotate_key=gene	side_1_continuation=0	side_1_coverage=0.96	side_1_overlap=8	side_1_possible_overlap_registers=149	side_1_read_count=184	side_1_redundant=0	side_2_annotate_key=gene	side_2_continuation=0	side_2_coverage=0.97	side_2_overlap=0	side_2_possible_overlap_registers=141	side_2_read_count=176	side_2_redundant=0	total_non_overlap_reads=4
JC	358	.	REL606	2947231	1	REL606	4378993	-1	0	alignment_overlap=7	coverage_minus=2	coverage_plus=1	flanking_left=150	flanking_right=150	frequency=1.467e-02	junction_possible_overlap_registers=142	key=REL606__2947231__1__REL606__4379000__-1__7____150__150__0__0	max_left=142	max_left_minus=142	max_left_plus=43	max_min_left=43	max_min_left_minus=0	max_min_left_plus=43	max_min_right=65	max_min_right_minus=65	max_min_right_plus=0	max_pos_hash_score=284	max_right=100	max_right_minus=65	max_right_plus=100	neg_log10_pos_hash_p_value=12.0	new_junction_coverage=0.02	new_junction_read_count=3	no_show=1	polymorphism_frequency=1.467e-02	pos_hash_score=3	prediction=polymorphism	reject=COVERAGE_EVENNESS_SKEW,FREQUENCY_CUTOFF	side_1_annotate_key=gene	side_1_continuation=0	side_1_coverage=1.21	side_1_overlap=7	side_1_possible_overlap_registers=149	side_1_read_count=232	side_1_redundant=0	side_2_annotate_key=gene	side_2_continuation=0	side_2_coverage=0.99	side_2_overlap=0	side_2_possible_overlap_registers=142	side_2_read_count=182	side_2_redundant=0	total_non_overlap_reads=3
JC	359	.	REL606	2960884	1	REL606	2960932	1	0	alignment_overlap=7	coverage_minus=0	coverage_plus=5	flanking_left=150	flanking_right=150	frequency=3.489e-02	junction_possible_overlap_registers=142	key=REL606__2960884__1__REL606__2960925__1__7____150__150__0__0	max_left=98	max_left_minus=0	max_left_plus=98	max_min_left=1	max_min_left_minus=0	max_min_left_plus=1	max_min_right=62	max_min_right_minus=0	max_min_right_plus=62	max_pos_hash_score=284	max_right=142	max_right_minus=0	max_right_plus=142	neg_log10_pos_hash_p_value=10.6	new_junction_coverage=0.03	new_junction_read_count=5	no_show=1	polymorphism_frequency=3.489e-02	pos_hash_score=5	prediction=polymorphism	reject=COVERAGE_EVENNESS_SKEW,FREQUENCY_CUTOFF	side_1_annotate_key=gene	side_1_continuation=0	side_1_coverage=0.82	side_1_overlap=7	side_1_possible_overlap_registers=149	side_1_read_count=157	side_1_redundant=0	side_2_annotate_key=gene	side_2_continuation=0	side_2_coverage=0.69	side_2_overlap=0	side_2_possible_overlap_registers=142	side_2_read_count=127	side_2_redundant=0	total_non_overlap_reads=5
JC	360	.	REL606	2961005	1	REL606	2961078	1	0	alignment_overlap=8	coverage_minus=2	coverage_plus=5	flanking_left=150	flanking_right=150	frequency=4.388e-02	junction_possible_overlap_registers=141	key=REL606__2961005__1__REL606__2961070__1__8____150__150__0__0	max_left=135	max_left_minus=66	max_left_plus=135	max_min_left=66	max_min_left_minus=66	max_min_left_plus=0	max_min_right=65	max_min_right_minus=0	max_min_right_plus=65	max_pos_hash_score=282	max_right=81	max_right_minus=81	max_right_plus=65	neg_log10_pos_hash_p_value=10.0	new_junction_coverage=0.04	new_junction_read_count=7	no_show=1	polymorphism_frequency=4.388e-02	pos_hash_score=6	prediction=polymorphism	reject=COVERAGE_EVENNESS_SKEW,FREQUENCY_CUTOFF	side_1_annotate_key=gene	side_1_continuation=0	side_1_coverage=0.87	side_1_overlap=8	side_1_possible_overlap_registers=149	side_1_read_count=167	side_1_redundant=0	side_2_annotate_key=gene	side_2_continuation=0	side_2_coverage=0.81	side_2_overlap=0	side_2_possible_overlap_registers=141	side_2_read_count=147	side_2_redundant=0	total_non_overlap_reads=7
JC	361	.	REL606	2961667	1	REL606	2961687	1	0	alignment_overlap=6	coverage_minus=0	coverage_plus=3	flanking_left=150	flanking_right=150	frequency=1.403e-02	junction_possible_overlap_registers=143	key=REL606__2961667__1__REL606__2961681__1__6____150__150__0__0	max_left=118	max_left_minus=0	max_left_plus=118	max_min_left=0	max_min_left_minus=0	max_min_left_plus=0	max_min_right=68	max_min_right_minus=0	max_min_right_plus=68	max_pos_hash_score=286	max_right=68	max_right_minus=0	max_right_plus=68	neg_log10_pos_hash_p_value=12.0	new_junction_coverage=0.02	new_junction_read_count=3	no_show=1	polymorphism_frequency=1.403e-02	pos_hash_score=3	prediction=polymorphism	reject=COVERAGE_EVENNESS_SKEW,FREQUENCY_CUTOFF	side_1_annotate_key=gene	side_1_continuation=0	side_1_coverage=1.07	side_1_overlap=6	side_1_possible_overlap_registers=149	side_1_read_count=206	side_1_redundant=0	side_2_annotate_key=gene	side_2_continuation=0	side_2_coverage=1.21	side_2_overlap=0	side_2_possible_overlap_registers=143	side_2_read_count=224	side_2_redundant=0	total_non_overlap_reads=3
JC	362	.	REL606	2961677	1	REL606	2961762	1	0	alignment_overlap=9	coverage_minus=1	coverage_plus=9	flanking_left=150	flanking_right=150	frequency=4.152e-02	junction_possible_overlap_registers=140	key=REL606__2961677__1__REL606__2961753__1__9____150__150__0__0	max_left=134	max_left_minus=132	max_left_plus=134	max_min_left=64	max_min_left_minus=0	max_min_left_plus=64	max_min_right=50	max_min_right_minus=7	max_min_right_plus=50	max_pos_hash_score=280	max_right=110	max_right_minus=7	max_right_plus=110	neg_log10_pos_hash_p_value=9.4	new_junction_coverage=0.06	new_junction_read_count=10	no_show=1	polymorphism_frequency=4.152e-02	pos_hash_score=7	prediction=polymorphism	reject=COVERAGE_EVENNESS_SKEW,FREQUENCY_CUTOFF	side_1_annotate_key=gene	side_1_continuation=0	side_1_coverage=1.23	side_1_overlap=9	side_1_possible_overlap_registers=149	side_1_read_count=236	side_1_redundant=0	side_2_annotate_key=gene	side_2_continuation=0	side_2_coverage=1.33	side_2_overlap=0	side_2_possible_overlap_registers=140	side_2_read_count=240	side_2_redundant=0	total_non_overlap_reads=10
JC	363	.	REL606	2975018	1	REL606	2975040	1	0	alignment_overlap=7	coverage_minus=1	coverage_plus=4	flanking_left=150	flanking_right=150	frequency=3.456e-02	junction_possible_overlap_registers=142	key=REL606__2975018__1__REL606__2975033__1__7____150__150__0__0	max_left=110	max_left_minus=110	max_left_plus=104	max_min_left=0	max_min_left_minus=0	max_min_left_plus=0	max_min_right=70	max_min_right_minus=33	max_min_right_plus=70	max_pos_hash_score=284	max_right=70	max_right_minus=33	max_right_plus=70	neg_log10_pos_hash_p_value=10.6	new_junction_coverage=0.03	new_junction_read_count=5	no_show=1	polymorphism_frequency=3.456e-02	pos_hash_score=5	prediction=polymorphism	reject=COVERAGE_EVENNESS_SKEW,FREQUENCY_CUTOFF	side_1_annotate_key=gene	side_1_continuation=0	side_1_coverage=0.74	side_1_overlap=7	side_1_possible_overlap_registers=149	side_1_read_count=142	side_1_redundant=0	side_2_annotate_key=gene	side_2_continuation=0	side_2_coverage=0.79	side_2_overlap=0	side_2_possible_overlap_registers=142	side_2_read_count=144	side_2_redundant=0	total_non_overlap_reads=5
JC	364	.	REL606	2983845	-1	REL606	2984143	-1	0	alignment_overlap=6	coverage_minus=1	coverage_plus=2	flanking_left=150	flanking_right=150	frequency=1.395e-02	junction_possible_overlap_registers=143	key=REL606__2983845__-1__REL606__2984149__-1__6____150__150__0__0	max_left=56	max_left_minus=56	max_left_plus=47	max_min_left=56	max_min_left_minus=56	max_min_left_plus=47	max_min_right=0	max_min_right_minus=0	max_min_right_plus=0	max_pos_hash_score=286	max_right=137	max_right_minus=88	max_right_plus=137	neg_log10_pos_hash_p_value=12.0	new_junction_coverage=0.02	new_junction_read_count=3	no_show=1	polymorphism_frequency=1.395e-02	pos_hash_score=3	prediction=polymorphism	reject=COVERAGE_EVENNESS_SKEW,FREQUENCY_CUTOFF	side_1_annotate_key=gene	side_1_continuation=0	side_1_coverage=1.14	side_1_overlap=6	side_1_possible_overlap_registers=149	side_1_read_count=219	side_1_redundant=0	side_2_annotate_key=gene	side_2_continuation=0	side_2_coverage=1.16	side_2_overlap=0	side_2_possible_overlap_registers=143	side_2_read_count=214	side_2_redundant=0	total_non_overlap_reads=3
JC	365	.	REL606	2988159	-1	REL606	2988186	-1	0	alignment_overlap=7	coverage_minus=3	coverage_plus=0	flanking_left=150	flanking_right=150	frequency=1.483e-02	junction_possible_overlap_registers=142	key=REL606__2988159__-1__REL606__2988193__-1__7____150__150__0__0	max_left=69	max_left_minus=69	max_left_plus=0	max_min_left=69	max_min_left_minus=69	max_min_left_plus=0	max_min_right=0	max_min_right_minus=0	max_min_right_plus=0	max_pos_hash_score=284	max_right=100	max_right_minus=100	max_right_plus=0	neg_log10_pos_hash_p_value=12.0	new_junction_coverage=0.02	new_junction_read_count=3	no_show=1	polymorphism_frequency=1.483e-02	pos_hash_score=3	prediction=polymorphism	reject=COVERAGE_EVENNESS_SKEW,FREQUENCY_CUTOFF	side_1_annotate_key=gene	side_1_continuation=0	side_1_coverage=1.14	side_1_overlap=7	side_1_possible_overlap_registers=149	side_1_read_count=219	side_1_redundant=0	side_2_annotate_key=gene	side_2_continuation=0	side_2_coverage=1.04	side_2_overlap=0	side_2_possible_overlap_registers=142	side_2_read_count=190	side_2_redundant=0	total_non_overlap_reads=3
JC	366	.	REL606	2989067	-1	REL606	2989129	-1	0	alignment_overlap=9	coverage_minus=1	coverage_plus=2	flanking_left=150	flanking_right=150	frequency=2.560e-02	junction_possible_overlap_registers=140	key=REL606__2989067__-1__REL606__2989138__-1__9____150__150__0__0	max_left=130	max_left_minus=130	max_left_plus=107	max_min_left=0	max_min_left_minus=0	max_min_left_plus=0	max_min_right=55	max_min_right_minus=11	max_min_right_plus=55	max_pos_hash_score=280	max_right=55	max_right_minus=11	max_right_plus=55	neg_log10_pos_hash_p_value=11.9	new_junction_coverage=0.02	new_junction_read_count=3	no_show=1	polymorphism_frequency=2.560e-02	pos_hash_score=3	prediction=polymorphism	reject=COVERAGE_EVENNESS_SKEW,FREQUENCY_CUTOFF	side_1_annotate_key=gene	side_1_continuation=0	side_1_coverage=0.66	side_1_overlap=9	side_1_possible_overlap_registers=149	side_1_read_count=126	side_1_redundant=0	side_2_annotate_key=gene	side_2_continuation=0	side_2_coverage=0.61	side_2_overlap=0	side_2_possible_overlap_registers=140	side_2_read_count=110	side_2_redundant=0	total_non_overlap_reads=3
JC	367	.	REL606	2989283	-1	REL606	2989362	-1	0	alignment_overlap=9	coverage_minus=7	coverage_plus=0	flanking_left=150	flanking_right=150	frequency=6.252e-02	junction_possible_overlap_registers=140	key=REL606__2989283__-1__REL606__2989371__-1__9____150__150__0__0	max_left=51	max_left_minus=51	max_left_plus=0	max_min_left=51	max_min_left_minus=51	max_min_left_plus=0	max_min_right=0	max_min_right_minus=0	max_min_right_plus=0	max_pos_hash_score=280	max_right=135	max_right_minus=135	max_right_plus=0	neg_log10_pos_hash_p_value=9.4	new_junction_coverage=0.04	new_junction_read_count=7	no_show=1	polymorphism_frequency=6.252e-02	pos_hash_score=7	prediction=polymorphism	reject=COVERAGE_EVENNESS_SKEW,FREQUENCY_CUTOFF	side_1_annotate_key=gene	side_1_continuation=0	side_1_coverage=0.61	side_1_overlap=9	side_1_possible_overlap_registers=149	side_1_read_count=117	side_1_redundant=0	side_2_annotate_key=gene	side_2_continuation=0	side_2_coverage=0.55	side_2_overlap=0	side_2_possible_overlap_registers=140	side_2_read_count=100	side_2_redundant=0	total_non_overlap_reads=7
JC	368	.	REL606	3077334	-1	REL606	3077396	-1	0	alignment_overlap=10	coverage_minus=2	coverage_plus=1	flanking_left=150	flanking_right=150	frequency=2.324e-02	junction_possible_overlap_registers=139	key=REL606__3077334__-1__REL606__3077406__-1__10____150__150__0__0	max_left=41	max_left_minus=32	max_left_plus=41	max_min_left=41	max_min_left_minus=32	max_min_left_plus=41	max_min_right=0	max_min_right_minus=0	max_min_right_plus=0	max_pos_hash_score=278	max_right=113	max_right_minus=113	max_right_plus=99	neg_log10_pos_hash_p_value=11.8	new_junction_coverage=0.02	new_junction_read_count=3	no_show=1	polymorphism_frequency=2.324e-02	pos_hash_score=3	prediction=polymorphism	reject=COVERAGE_EVENNESS_SKEW,FREQUENCY_CUTOFF	side_1_annotate_key=gene	side_1_continuation=0	side_1_coverage=0.76	side_1_overlap=10	side_1_possible_overlap_registers=149	side_1_read_count=147	side_1_redundant=0	side_2_annotate_key=gene	side_2_continuation=0	side_2_coverage=0.64	side_2_overlap=0	side_2_possible_overlap_registers=139	side_2_read_count=115	side_2_redundant=0	total_non_overlap_reads=3
JC	369	.	REL606	3083014	1	REL606	3083075	1	0	alignment_overlap=8	coverage_minus=0	coverage_plus=9	flanking_left=150	flanking_right=150	frequency=6.592e-02	junction_possible_overlap_registers=141	key=REL606__3083014__1__REL606__3083067__1__8____150__150__0__0	max_left=134	max_left_minus=0	max_left_plus=134	max_min_left=0	max_min_left_minus=0	max_min_left_plus=0	max_min_right=69	max_min_right_minus=0	max_min_right_plus=69	max_pos_hash_score=282	max_right=69	max_right_minus=0	max_right_plus=69	neg_log10_pos_hash_p_value=9.5	new_junction_coverage=0.05	new_junction_read_count=9	no_show=1	polymorphism_frequency=6.592e-02	pos_hash_score=7	prediction=polymorphism	reject=COVERAGE_EVENNESS_SKEW,FREQUENCY_CUTOFF	side_1_annotate_key=gene	side_1_continuation=0	side_1_coverage=0.67	side_1_overlap=8	side_1_possible_overlap_registers=149	side_1_read_count=129	side_1_redundant=0	side_2_annotate_key=gene	side_2_continuation=0	side_2_coverage=0.73	side_2_overlap=0	side_2_possible_overlap_registers=141	side_2_read_count=133	side_2_redundant=0	total_non_overlap_reads=9
JC	370	.	REL606	3098503	-1	REL606	3098511	-1	0	alignment_overlap=9	coverage_minus=3	coverage_plus=0	flanking_left=150	flanking_right=150	frequency=1.734e-02	junction_possible_overlap_registers=140	key=REL606__3098503__-1__REL606__3098520__-1__9____150__150__0__0	max_left=88	max_left_minus=88	max_left_plus=0	max_min_left=62	max_min_left_minus=62	max_min_left_plus=0	max_min_right=53	max_min_right_minus=53	max_min_right_plus=0	max_pos_hash_score=280	max_right=134	max_right_minus=134	max_right_plus=0	neg_log10_pos_hash_p_value=11.9	new_junction_coverage=0.02	new_junction_read_count=3	no_show=1	polymorphism_frequency=1.734e-02	pos_hash_score=3	prediction=polymorphism	reject=COVERAGE_EVENNESS_SKEW,FREQUENCY_CUTOFF	side_1_annotate_key=gene	side_1_continuation=0	side_1_coverage=0.95	side_1_overlap=9	side_1_possible_overlap_registers=149	side_1_read_count=183	side_1_redundant=0	side_2_annotate_key=gene	side_2_continuation=0	side_2_coverage=0.93	side_2_overlap=0	side_2_possible_overlap_registers=140	side_2_read_count=168	side_2_redundant=0	total_non_overlap_reads=3
JC	371	.	REL606	3109394	1	REL606	3196392	1	0	alignment_overlap=0	coverage_minus=128	coverage_plus=28	flanking_left=150	flanking_right=150	frequency=1	junction_possible_overlap_registers=149	key=REL606__3109394__1__REL606__3196392__1__0____150__150__0__1	max_left=145	max_left_minus=143	max_left_plus=145	max_min_left=69	max_min_left_minus=69	max_min_left_plus=62	max_min_right=75	max_min_right_minus=74	max_min_right_plus=75	max_pos_hash_score=298	max_right=129	max_right_minus=129	max_right_plus=127	neg_log10_pos_hash_p_value=1.2	new_junction_coverage=0.83	new_junction_read_count=160	polymorphism_frequency=1.000e+00	pos_hash_score=52	prediction=consensus	read_count_offset=4	side_1_annotate_key=gene	side_1_continuation=0	side_1_coverage=0.00	side_1_overlap=0	side_1_possible_overlap_registers=145	side_1_read_count=0	side_1_redundant=0	side_2_annotate_key=repeat	side_2_continuation=0	side_2_coverage=NA	side_2_overlap=0	side_2_possible_overlap_registers=NA	side_2_read_count=NA	side_2_redundant=1	total_non_overlap_reads=156
JC	372	.	REL606	3116617	1	REL606	3116670	1	0	alignment_overlap=10	coverage_minus=1	coverage_plus=4	flanking_left=150	flanking_right=150	frequency=3.282e-02	junction_possible_overlap_registers=139	key=REL606__3116617__1__REL606__3116660__1__10____150__150__0__0	max_left=134	max_left_minus=35	max_left_plus=134	max_min_left=35	max_min_left_minus=35	max_min_left_plus=0	max_min_right=52	max_min_right_minus=0	max_min_right_plus=52	max_pos_hash_score=278	max_right=105	max_right_minus=105	max_right_plus=52	neg_log10_pos_hash_p_value=10.5	new_junction_coverage=0.03	new_junction_read_count=5	no_show=1	polymorphism_frequency=3.282e-02	pos_hash_score=5	prediction=polymorphism	reject=COVERAGE_EVENNESS_SKEW,FREQUENCY_CUTOFF	side_1_annotate_key=gene	side_1_continuation=0	side_1_coverage=0.80	side_1_overlap=10	side_1_possible_overlap_registers=149	side_1_read_count=153	side_1_redundant=0	side_2_annotate_key=gene	side_2_continuation=0	side_2_coverage=0.85	side_2_overlap=0	side_2_possible_overlap_registers=139	side_2_read_count=152	side_2_redundant=0	total_non_overlap_reads=5
JC	373	.	REL606	3131872	-1	REL606	3131884	-1	0	alignment_overlap=8	coverage_minus=3	coverage_plus=0	flanking_left=150	flanking_right=150	frequency=2.471e-02	junction_possible_overlap_registers=141	key=REL606__3131872__-1__REL606__3131892__-1__8____150__150__0__0	max_left=50	max_left_minus=50	max_left_plus=0	max_min_left=50	max_min_left_minus=50	max_min_left_plus=0	max_min_right=0	max_min_right_minus=0	max_min_right_plus=0	max_pos_hash_score=282	max_right=128	max_right_minus=128	max_right_plus=0	neg_log10_pos_hash_p_value=11.9	new_junction_coverage=0.02	new_junction_read_count=4	no_show=1	polymorphism_frequency=2.471e-02	pos_hash_score=3	prediction=polymorphism	reject=COVERAGE_EVENNESS_SKEW,FREQUENCY_CUTOFF	side_1_annotate_key=gene	side_1_continuation=0	side_1_coverage=0.80	side_1_overlap=8	side_1_possible_overlap_registers=149	side_1_read_count=153	side_1_redundant=0	side_2_annotate_key=gene	side_2_continuation=0	side_2_coverage=0.94	side_2_overlap=0	side_2_possible_overlap_registers=141	side_2_read_count=171	side_2_redundant=0	total_non_overlap_reads=3
JC	374	.	REL606	3144347	1	REL606	3144375	1	0	alignment_overlap=7	coverage_minus=0	coverage_plus=4	flanking_left=150	flanking_right=150	frequency=1.868e-02	junction_possible_overlap_registers=142	key=REL606__3144347__1__REL606__3144368__1__7____150__150__0__0	max_left=116	max_left_minus=0	max_left_plus=116	max_min_left=66	max_min_left_minus=0	max_min_left_plus=66	max_min_right=58	max_min_right_minus=0	max_min_right_plus=58	max_pos_hash_score=284	max_right=77	max_right_minus=0	max_right_plus=77	neg_log10_pos_hash_p_value=11.3	new_junction_coverage=0.02	new_junction_read_count=4	no_show=1	polymorphism_frequency=1.868e-02	pos_hash_score=4	prediction=polymorphism	reject=COVERAGE_EVENNESS_SKEW,FREQUENCY_CUTOFF	side_1_annotate_key=gene	side_1_continuation=0	side_1_coverage=1.19	side_1_overlap=7	side_1_possible_overlap_registers=149	side_1_read_count=228	side_1_redundant=0	side_2_annotate_key=gene	side_2_continuation=0	side_2_coverage=1.11	side_2_overlap=0	side_2_possible_overlap_registers=142	side_2_read_count=203	side_2_redundant=0	total_non_overlap_reads=4
JC	375	.	REL606	3163176	1	REL606	3163218	1	0	alignment_overlap=10	coverage_minus=1	coverage_plus=4	flanking_left=150	flanking_right=150	frequency=3.541e-02	junction_possible_overlap_registers=139	key=REL606__3163176__1__REL606__3163208__1__10____150__150__0__0	max_left=102	max_left_minus=23	max_left_plus=102	max_min_left=23	max_min_left_minus=23	max_min_left_plus=0	max_min_right=58	max_min_right_minus=0	max_min_right_plus=58	max_pos_hash_score=278	max_right=117	max_right_minus=117	max_right_plus=58	neg_log10_pos_hash_p_value=11.1	new_junction_coverage=0.03	new_junction_read_count=5	no_show=1	polymorphism_frequency=3.541e-02	pos_hash_score=4	prediction=polymorphism	reject=COVERAGE_EVENNESS_SKEW,FREQUENCY_CUTOFF	side_1_annotate_key=gene	side_1_continuation=0	side_1_coverage=0.74	side_1_overlap=10	side_1_possible_overlap_registers=149	side_1_read_count=143	side_1_redundant=0	side_2_annotate_key=gene	side_2_continuation=0	side_2_coverage=0.77	side_2_overlap=0	side_2_possible_overlap_registers=139	side_2_read_count=139	side_2_redundant=0	total_non_overlap_reads=5
JC	376	.	REL606	3167573	-1	REL606	3167765	-1	0	alignment_overlap=11	coverage_minus=10	coverage_plus=0	flanking_left=150	flanking_right=150	frequency=6.701e-02	junction_possible_overlap_registers=138	key=REL606__3167573__-1__REL606__3167776__-1__11____150__150__0__0	max_left=90	max_left_minus=90	max_left_plus=0	max_min_left=40	max_min_left_minus=40	max_min_left_plus=0	max_min_right=48	max_min_right_minus=48	max_min_right_plus=0	max_pos_hash_score=276	max_right=129	max_right_minus=129	max_right_plus=0	neg_log10_pos_hash_p_value=9.9	new_junction_coverage=0.06	new_junction_read_count=10	no_show=1	polymorphism_frequency=6.701e-02	pos_hash_score=6	prediction=polymorphism	reject=COVERAGE_EVENNESS_SKEW,FREQUENCY_CUTOFF	side_1_annotate_key=gene	side_1_continuation=0	side_1_coverage=0.74	side_1_overlap=11	side_1_possible_overlap_registers=149	side_1_read_count=143	side_1_redundant=0	side_2_annotate_key=gene	side_2_continuation=0	side_2_coverage=0.82	side_2_overlap=0	side_2_possible_overlap_registers=138	side_2_read_count=146	side_2_redundant=0	total_non_overlap_reads=10
JC	377	.	REL606	3193982	1	REL606	4412810	1	0	alignment_overlap=1	coverage_minus=11	coverage_plus=10	flanking_left=150	flanking_right=150	frequency=1.148e-01	junction_possible_overlap_registers=148	key=REL606__3193982__1__REL606__4412809__1__1____150__150__0__0	max_left=139	max_left_minus=139	max_left_plus=130	max_min_left=65	max_min_left_minus=51	max_min_left_plus=65	max_min_right=73	max_min_right_minus=64	max_min_right_plus=73	max_pos_hash_score=296	max_right=147	max_right_minus=147	max_right_plus=129	neg_log10_pos_hash_p_value=6.5	new_junction_coverage=0.11	new_junction_read_count=21	polymorphism_frequency=1.148e-01	pos_hash_score=16	prediction=polymorphism	reject=COVERAGE_EVENNESS_SKEW,FREQUENCY_CUTOFF	side_1_annotate_key=gene	side_1_continuation=0	side_1_coverage=0.85	side_1_overlap=1	side_1_possible_overlap_registers=149	side_1_read_count=163	side_1_redundant=0	side_2_annotate_key=repeat	side_2_continuation=0	side_2_coverage=NA	side_2_overlap=0	side_2_possible_overlap_registers=NA	side_2_read_count=NA	side_2_redundant=0	total_non_overlap_reads=21
JC	378	.	REL606	3193993	-1	REL606	4414235	-1	0	alignment_overlap=0	coverage_minus=8	coverage_plus=11	flanking_left=150	flanking_right=150	frequency=1.005e-01	junction_possible_overlap_registers=149	key=REL606__3193993__-1__REL606__4414235__-1__0____150__150__0__0	max_left=149	max_left_minus=122	max_left_plus=149	max_min_left=54	max_min_left_minus=54	max_min_left_plus=53	max_min_right=62	max_min_right_minus=62	max_min_right_plus=51	max_pos_hash_score=298	max_right=138	max_right_minus=116	max_right_plus=138	neg_log10_pos_hash_p_value=6.2	new_junction_coverage=0.10	new_junction_read_count=19	polymorphism_frequency=1.005e-01	pos_hash_score=17	prediction=polymorphism	reject=COVERAGE_EVENNESS_SKEW,FREQUENCY_CUTOFF	side_1_annotate_key=gene	side_1_continuation=0	side_1_coverage=0.88	side_1_overlap=0	side_1_possible_overlap_registers=149	side_1_read_count=170	side_1_redundant=0	side_2_annotate_key=repeat	side_2_continuation=0	side_2_coverage=NA	side_2_overlap=0	side_2_possible_overlap_registers=NA	side_2_read_count=NA	side_2_redundant=0	total_non_overlap_reads=19
JC	379	.	REL606	3220617	1	REL606	3220669	1	0	alignment_overlap=8	coverage_minus=0	coverage_plus=4	flanking_left=150	flanking_right=150	frequency=1.765e-02	junction_possible_overlap_registers=141	key=REL606__3220617__1__REL606__3220661__1__8____150__150__0__0	max_left=138	max_left_minus=0	max_left_plus=138	max_min_left=0	max_min_left_minus=0	max_min_left_plus=0	max_min_right=60	max_min_right_minus=0	max_min_right_plus=60	max_pos_hash_score=282	max_right=60	max_right_minus=0	max_right_plus=60	neg_log10_pos_hash_p_value=11.2	new_junction_coverage=0.02	new_junction_read_count=4	no_show=1	polymorphism_frequency=1.765e-02	pos_hash_score=4	prediction=polymorphism	reject=COVERAGE_EVENNESS_SKEW,FREQUENCY_CUTOFF	side_1_annotate_key=gene	side_1_continuation=0	side_1_coverage=1.23	side_1_overlap=8	side_1_possible_overlap_registers=149	side_1_read_count=236	side_1_redundant=0	side_2_annotate_key=gene	side_2_continuation=0	side_2_coverage=1.22	side_2_overlap=0	side_2_possible_overlap_registers=141	side_2_read_count=222	side_2_redundant=0	total_non_overlap_reads=4
JC	380	.	REL606	3220750	-1	REL606	3220914	-1	0	alignment_overlap=7	coverage_minus=6	coverage_plus=0	flanking_left=150	flanking_right=150	frequency=3.042e-02	junction_possible_overlap_registers=142	key=REL606__3220750__-1__REL606__3220921__-1__7____150__150__0__0	max_left=62	max_left_minus=62	max_left_plus=0	max_min_left=62	max_min_left_minus=62	max_min_left_plus=0	max_min_right=0	max_min_right_minus=0	max_min_right_plus=0	max_pos_hash_score=284	max_right=124	max_right_minus=124	max_right_plus=0	neg_log10_pos_hash_p_value=12.0	new_junction_coverage=0.03	new_junction_read_count=6	no_show=1	polymorphism_frequency=3.042e-02	pos_hash_score=3	prediction=polymorphism	reject=COVERAGE_EVENNESS_SKEW,FREQUENCY_CUTOFF	side_1_annotate_key=gene	side_1_continuation=0	side_1_coverage=1.06	side_1_overlap=7	side_1_possible_overlap_registers=149	side_1_read_count=204	side_1_redundant=0	side_2_annotate_key=gene	side_2_continuation=0	side_2_coverage=1.03	side_2_overlap=0	side_2_possible_overlap_registers=142	side_2_read_count=188	side_2_redundant=0	total_non_overlap_reads=6
JC	381	.	REL606	3228200	-1	REL606	3228312	-1	0	alignment_overlap=8	coverage_minus=0	coverage_plus=3	flanking_left=150	flanking_right=150	frequency=2.858e-02	junction_possible_overlap_registers=141	key=REL606__3228200__-1__REL606__3228320__-1__8____150__150__0__0	max_left=133	max_left_minus=0	max_left_plus=133	max_min_left=45	max_min_left_minus=0	max_min_left_plus=45	max_min_right=9	max_min_right_minus=0	max_min_right_plus=9	max_pos_hash_score=282	max_right=112	max_right_minus=0	max_right_plus=112	neg_log10_pos_hash_p_value=11.9	new_junction_coverage=0.02	new_junction_read_count=4	no_show=1	polymorphism_frequency=2.858e-02	pos_hash_score=3	prediction=polymorphism	reject=COVERAGE_EVENNESS_SKEW,FREQUENCY_CUTOFF	side_1_annotate_key=gene	side_1_continuation=0	side_1_coverage=0.79	side_1_overlap=8	side_1_possible_overlap_registers=149	side_1_read_count=151	side_1_redundant=0	side_2_annotate_key=gene	side_2_continuation=0	side_2_coverage=0.71	side_2_overlap=0	side_2_possible_overlap_registers=141	side_2_read_count=129	side_2_redundant=0	total_non_overlap_reads=3
JC	382	.	REL606	3239520	1	REL606	3239550	1	0	alignment_overlap=9	coverage_minus=0	coverage_plus=15	flanking_left=150	flanking_right=150	frequency=9.736e-02	junction_possible_overlap_registers=140	key=REL606__3239520__1__REL606__3239541__1__9____150__150__0__0	max_left=139	max_left_minus=0	max_left_plus=139	max_min_left=54	max_min_left_minus=0	max_min_left_plus=54	max_min_right=64	max_min_right_minus=0	max_min_right_plus=64	max_pos_hash_score=280	max_right=87	max_right_minus=0	max_right_plus=87	neg_log10_pos_hash_p_value=9.0	new_junction_coverage=0.08	new_junction_read_count=15	no_show=1	polymorphism_frequency=9.736e-02	pos_hash_score=8	prediction=polymorphism	reject=COVERAGE_EVENNESS_SKEW,FREQUENCY_CUTOFF	side_1_annotate_key=gene	side_1_continuation=0	side_1_coverage=0.76	side_1_overlap=9	side_1_possible_overlap_registers=149	side_1_read_count=147	side_1_redundant=0	side_2_annotate_key=gene	side_2_continuation=0	side_2_coverage=0.77	side_2_overlap=0	side_2_possible_overlap_registers=140	side_2_read_count=140	side_2_redundant=0	total_non_overlap_reads=15
JC	383	.	REL606	3260103	1	REL606	3260424	1	0	alignment_overlap=12	coverage_minus=0	coverage_plus=3	flanking_left=150	flanking_right=150	frequency=1.413e-02	junction_possible_overlap_registers=137	key=REL606__3260103__1__REL606__3260412__1__12____150__150__0__0	max_left=116	max_left_minus=0	max_left_plus=116	max_min_left=0	max_min_left_minus=0	max_min_left_plus=0	max_min_right=61	max_min_right_minus=0	max_min_right_plus=61	max_pos_hash_score=274	max_right=61	max_right_minus=0	max_right_plus=61	neg_log10_pos_hash_p_value=11.7	new_junction_coverage=0.02	new_junction_read_count=3	no_show=1	polymorphism_frequency=1.413e-02	pos_hash_score=3	prediction=polymorphism	reject=COVERAGE_EVENNESS_SKEW,FREQUENCY_CUTOFF	side_1_annotate_key=gene	side_1_continuation=0	side_1_coverage=1.24	side_1_overlap=12	side_1_possible_overlap_registers=149	side_1_read_count=239	side_1_redundant=0	side_2_annotate_key=gene	side_2_continuation=0	side_2_coverage=1.13	side_2_overlap=0	side_2_possible_overlap_registers=137	side_2_read_count=199	side_2_redundant=0	total_non_overlap_reads=3
JC	384	.	REL606	3339515	-1	REL606	3340359	1	0	alignment_overlap=31	coverage_minus=4	coverage_plus=2	flanking_left=150	flanking_right=150	frequency=5.505e-02	junction_possible_overlap_registers=118	key=REL606__3339515__-1__REL606__3340328__1__31____150__150__0__0	max_left=107	max_left_minus=47	max_left_plus=107	max_min_left=47	max_min_left_minus=47	max_min_left_plus=0	max_min_right=37	max_min_right_minus=0	max_min_right_plus=37	max_pos_hash_score=236	max_right=107	max_right_minus=107	max_right_plus=37	neg_log10_pos_hash_p_value=9.4	new_junction_coverage=0.04	new_junction_read_count=6	no_show=1	polymorphism_frequency=5.505e-02	pos_hash_score=5	prediction=polymorphism	reject=COVERAGE_EVENNESS_SKEW,FREQUENCY_CUTOFF	side_1_annotate_key=gene	side_1_continuation=0	side_1_coverage=0.77	side_1_overlap=31	side_1_possible_overlap_registers=149	side_1_read_count=149	side_1_redundant=0	side_2_annotate_key=gene	side_2_continuation=0	side_2_coverage=0.58	side_2_overlap=0	side_2_possible_overlap_registers=118	side_2_read_count=88	side_2_redundant=0	total_non_overlap_reads=6
JC	385	.	REL606	3340918	1	REL606	3340946	1	0	alignment_overlap=12	coverage_minus=1	coverage_plus=3	flanking_left=150	flanking_right=150	frequency=2.751e-02	junction_possible_overlap_registers=137	key=REL606__3340918__1__REL606__3340934__1__12____150__150__0__0	max_left=118	max_left_minus=93	max_left_plus=118	max_min_left=0	max_min_left_minus=0	max_min_left_plus=0	max_min_right=45	max_min_right_minus=45	max_min_right_plus=44	max_pos_hash_score=274	max_right=45	max_right_minus=45	max_right_plus=44	neg_log10_pos_hash_p_value=11.0	new_junction_coverage=0.02	new_junction_read_count=4	no_show=1	polymorphism_frequency=2.751e-02	pos_hash_score=4	prediction=polymorphism	reject=COVERAGE_EVENNESS_SKEW,FREQUENCY_CUTOFF	side_1_annotate_key=gene	side_1_continuation=0	side_1_coverage=0.79	side_1_overlap=12	side_1_possible_overlap_registers=149	side_1_read_count=152	side_1_redundant=0	side_2_annotate_key=gene	side_2_continuation=0	side_2_coverage=0.81	side_2_overlap=0	side_2_possible_overlap_registers=137	side_2_read_count=143	side_2_redundant=0	total_non_overlap_reads=4
JC	386	.	REL606	3345799	-1	REL606	3347021	-1	0	alignment_overlap=4	coverage_minus=1	coverage_plus=2	flanking_left=150	flanking_right=150	frequency=1.329e-02	junction_possible_overlap_registers=145	key=REL606__3345799__-1__REL606__3347025__-1__4____150__150__0__0	max_left=44	max_left_minus=44	max_left_plus=37	max_min_left=44	max_min_left_minus=44	max_min_left_plus=37	max_min_right=0	max_min_right_minus=0	max_min_right_plus=0	max_pos_hash_score=290	max_right=140	max_right_minus=102	max_right_plus=140	neg_log10_pos_hash_p_value=12.1	new_junction_coverage=0.02	new_junction_read_count=3	no_show=1	polymorphism_frequency=1.329e-02	pos_hash_score=3	prediction=polymorphism	reject=COVERAGE_EVENNESS_SKEW,FREQUENCY_CUTOFF	side_1_annotate_key=gene	side_1_continuation=0	side_1_coverage=1.27	side_1_overlap=4	side_1_possible_overlap_registers=149	side_1_read_count=245	side_1_redundant=0	side_2_annotate_key=gene	side_2_continuation=0	side_2_coverage=1.11	side_2_overlap=0	side_2_possible_overlap_registers=145	side_2_read_count=207	side_2_redundant=0	total_non_overlap_reads=3
JC	387	.	REL606	3351453	-1	REL606	3351463	-1	0	alignment_overlap=8	coverage_minus=6	coverage_plus=0	flanking_left=150	flanking_right=150	frequency=3.364e-02	junction_possible_overlap_registers=141	key=REL606__3351453__-1__REL606__3351471__-1__8____150__150__0__0	max_left=90	max_left_minus=90	max_left_plus=0	max_min_left=33	max_min_left_minus=33	max_min_left_plus=0	max_min_right=52	max_min_right_minus=52	max_min_right_plus=0	max_pos_hash_score=282	max_right=140	max_right_minus=140	max_right_plus=0	neg_log10_pos_hash_p_value=10.0	new_junction_coverage=0.03	new_junction_read_count=6	no_show=1	polymorphism_frequency=3.364e-02	pos_hash_score=6	prediction=polymorphism	reject=COVERAGE_EVENNESS_SKEW,FREQUENCY_CUTOFF	side_1_annotate_key=gene	side_1_continuation=0	side_1_coverage=0.89	side_1_overlap=8	side_1_possible_overlap_registers=149	side_1_read_count=172	side_1_redundant=0	side_2_annotate_key=gene	side_2_continuation=0	side_2_coverage=1.00	side_2_overlap=0	side_2_possible_overlap_registers=141	side_2_read_count=182	side_2_redundant=0	total_non_overlap_reads=6
JC	388	.	REL606	3387872	-1	REL606	3387928	-1	0	alignment_overlap=10	coverage_minus=13	coverage_plus=0	flanking_left=150	flanking_right=150	frequency=7.323e-02	junction_possible_overlap_registers=139	key=REL606__3387872__-1__REL606__3387938__-1__10____150__150__0__0	max_left=91	max_left_minus=91	max_left_plus=0	max_min_left=69	max_min_left_minus=69	max_min_left_plus=0	max_min_right=59	max_min_right_minus=59	max_min_right_plus=0	max_pos_hash_score=278	max_right=133	max_right_minus=133	max_right_plus=0	neg_log10_pos_hash_p_value=8.5	new_junction_coverage=0.07	new_junction_read_count=13	no_show=1	polymorphism_frequency=7.323e-02	pos_hash_score=9	prediction=polymorphism	reject=COVERAGE_EVENNESS_SKEW,FREQUENCY_CUTOFF	side_1_annotate_key=gene	side_1_continuation=0	side_1_coverage=0.85	side_1_overlap=10	side_1_possible_overlap_registers=149	side_1_read_count=163	side_1_redundant=0	side_2_annotate_key=gene	side_2_continuation=0	side_2_coverage=0.99	side_2_overlap=0	side_2_possible_overlap_registers=139	side_2_read_count=177	side_2_redundant=0	total_non_overlap_reads=13
JC	389	.	REL606	3388181	-1	REL606	3388291	-1	0	alignment_overlap=7	coverage_minus=2	coverage_plus=1	flanking_left=150	flanking_right=150	frequency=1.906e-02	junction_possible_overlap_registers=142	key=REL606__3388181__-1__REL606__3388298__-1__7____150__150__0__0	max_left=89	max_left_minus=89	max_left_plus=60	max_min_left=60	max_min_left_minus=59	max_min_left_plus=60	max_min_right=54	max_min_right_minus=54	max_min_right_plus=0	max_pos_hash_score=284	max_right=84	max_right_minus=84	max_right_plus=83	neg_log10_pos_hash_p_value=12.0	new_junction_coverage=0.02	new_junction_read_count=3	no_show=1	polymorphism_frequency=1.906e-02	pos_hash_score=3	prediction=polymorphism	reject=COVERAGE_EVENNESS_SKEW,FREQUENCY_CUTOFF	side_1_annotate_key=gene	side_1_continuation=0	side_1_coverage=0.92	side_1_overlap=7	side_1_possible_overlap_registers=149	side_1_read_count=176	side_1_redundant=0	side_2_annotate_key=gene	side_2_continuation=0	side_2_coverage=0.77	side_2_overlap=0	side_2_possible_overlap_registers=142	side_2_read_count=141	side_2_redundant=0	total_non_overlap_reads=3
JC	390	.	REL606	3403099	-1	REL606	3403140	-1	0	alignment_overlap=9	coverage_minus=6	coverage_plus=0	flanking_left=150	flanking_right=150	frequency=3.517e-02	junction_possible_overlap_registers=140	key=REL606__3403099__-1__REL606__3403149__-1__9____150__150__0__0	max_left=55	max_left_minus=55	max_left_plus=0	max_min_left=55	max_min_left_minus=55	max_min_left_plus=0	max_min_right=0	max_min_right_minus=0	max_min_right_plus=0	max_pos_hash_score=280	max_right=136	max_right_minus=136	max_right_plus=0	neg_log10_pos_hash_p_value=10.5	new_junction_coverage=0.03	new_junction_read_count=6	no_show=1	polymorphism_frequency=3.517e-02	pos_hash_score=5	prediction=polymorphism	reject=COVERAGE_EVENNESS_SKEW,FREQUENCY_CUTOFF	side_1_annotate_key=gene	side_1_continuation=0	side_1_coverage=0.93	side_1_overlap=9	side_1_possible_overlap_registers=149	side_1_read_count=178	side_1_redundant=0	side_2_annotate_key=gene	side_2_continuation=0	side_2_coverage=0.90	side_2_overlap=0	side_2_possible_overlap_registers=140	side_2_read_count=162	side_2_redundant=0	total_non_overlap_reads=6
JC	391	.	REL606	3432361	1	REL606	3432521	1	0	alignment_overlap=9	coverage_minus=0	coverage_plus=4	flanking_left=150	flanking_right=150	frequency=2.156e-02	junction_possible_overlap_registers=140	key=REL606__3432361__1__REL606__3432512__1__9____150__150__0__0	max_left=133	max_left_minus=0	max_left_plus=133	max_min_left=62	max_min_left_minus=0	max_min_left_plus=62	max_min_right=61	max_min_right_minus=0	max_min_right_plus=61	max_pos_hash_score=280	max_right=79	max_right_minus=0	max_right_plus=79	neg_log10_pos_hash_p_value=11.2	new_junction_coverage=0.02	new_junction_read_count=4	no_show=1	polymorphism_frequency=2.156e-02	pos_hash_score=4	prediction=polymorphism	reject=COVERAGE_EVENNESS_SKEW,FREQUENCY_CUTOFF	side_1_annotate_key=gene	side_1_continuation=0	side_1_coverage=0.77	side_1_overlap=9	side_1_possible_overlap_registers=149	side_1_read_count=149	side_1_redundant=0	side_2_annotate_key=gene	side_2_continuation=0	side_2_coverage=1.23	side_2_overlap=0	side_2_possible_overlap_registers=140	side_2_read_count=223	side_2_redundant=0	total_non_overlap_reads=4
JC	392	.	REL606	3437800	-1	REL606	3437809	-1	0	alignment_overlap=6	coverage_minus=2	coverage_plus=1	flanking_left=150	flanking_right=150	frequency=2.008e-02	junction_possible_overlap_registers=143	key=REL606__3437800__-1__REL606__3437815__-1__6____150__150__0__0	max_left=136	max_left_minus=44	max_left_plus=136	max_min_left=44	max_min_left_minus=44	max_min_left_plus=0	max_min_right=8	max_min_right_minus=0	max_min_right_plus=8	max_pos_hash_score=286	max_right=104	max_right_minus=104	max_right_plus=8	neg_log10_pos_hash_p_value=12.0	new_junction_coverage=0.02	new_junction_read_count=3	no_show=1	polymorphism_frequency=2.008e-02	pos_hash_score=3	prediction=polymorphism	reject=COVERAGE_EVENNESS_SKEW,FREQUENCY_CUTOFF	side_1_annotate_key=gene	side_1_continuation=0	side_1_coverage=0.81	side_1_overlap=6	side_1_possible_overlap_registers=149	side_1_read_count=155	side_1_redundant=0	side_2_annotate_key=gene	side_2_continuation=0	side_2_coverage=0.78	side_2_overlap=0	side_2_possible_overlap_registers=143	side_2_read_count=144	side_2_redundant=0	total_non_overlap_reads=3
JC	393	.	REL606	3447154	-1	REL606	3447222	-1	0	alignment_overlap=9	coverage_minus=3	coverage_plus=0	flanking_left=150	flanking_right=150	frequency=5.494e-02	junction_possible_overlap_registers=140	key=REL606__3447154__-1__REL606__3447231__-1__9____150__150__0__0	max_left=103	max_left_minus=103	max_left_plus=0	max_min_left=35	max_min_left_minus=35	max_min_left_plus=0	max_min_right=38	max_min_right_minus=38	max_min_right_plus=0	max_pos_hash_score=280	max_right=116	max_right_minus=116	max_right_plus=0	neg_log10_pos_hash_p_value=11.9	new_junction_coverage=0.02	new_junction_read_count=3	no_show=1	polymorphism_frequency=5.494e-02	pos_hash_score=3	prediction=polymorphism	reject=COVERAGE_EVENNESS_SKEW,FREQUENCY_CUTOFF	side_1_annotate_key=gene	side_1_continuation=0	side_1_coverage=0.50	side_1_overlap=9	side_1_possible_overlap_registers=149	side_1_read_count=96	side_1_redundant=0	side_2_annotate_key=gene	side_2_continuation=0	side_2_coverage=0.07	side_2_overlap=0	side_2_possible_overlap_registers=140	side_2_read_count=13	side_2_redundant=0	total_non_overlap_reads=3
JC	394	.	REL606	3449264	-1	REL606	3449376	-1	0	alignment_overlap=7	coverage_minus=4	coverage_plus=0	flanking_left=150	flanking_right=150	frequency=2.247e-02	junction_possible_overlap_registers=142	key=REL606__3449264__-1__REL606__3449383__-1__7____150__150__0__0	max_left=37	max_left_minus=37	max_left_plus=0	max_min_left=37	max_min_left_minus=37	max_min_left_plus=0	max_min_right=0	max_min_right_minus=0	max_min_right_plus=0	max_pos_hash_score=284	max_right=132	max_right_minus=132	max_right_plus=0	neg_log10_pos_hash_p_value=12.0	new_junction_coverage=0.02	new_junction_read_count=4	no_show=1	polymorphism_frequency=2.247e-02	pos_hash_score=3	prediction=polymorphism	reject=COVERAGE_EVENNESS_SKEW,FREQUENCY_CUTOFF	side_1_annotate_key=gene	side_1_continuation=0	side_1_coverage=1.00	side_1_overlap=7	side_1_possible_overlap_registers=149	side_1_read_count=192	side_1_redundant=0	side_2_annotate_key=gene	side_2_continuation=0	side_2_coverage=0.90	side_2_overlap=0	side_2_possible_overlap_registers=142	side_2_read_count=165	side_2_redundant=0	total_non_overlap_reads=4
JC	395	.	REL606	3469389	1	REL606	3469501	1	0	alignment_overlap=10	coverage_minus=1	coverage_plus=4	flanking_left=150	flanking_right=150	frequency=3.559e-02	junction_possible_overlap_registers=139	key=REL606__3469389__1__REL606__3469491__1__10____150__150__0__0	max_left=138	max_left_minus=94	max_left_plus=138	max_min_left=0	max_min_left_minus=0	max_min_left_plus=0	max_min_right=56	max_min_right_minus=46	max_min_right_plus=56	max_pos_hash_score=278	max_right=56	max_right_minus=46	max_right_plus=56	neg_log10_pos_hash_p_value=10.5	new_junction_coverage=0.03	new_junction_read_count=5	no_show=1	polymorphism_frequency=3.559e-02	pos_hash_score=5	prediction=polymorphism	reject=COVERAGE_EVENNESS_SKEW,FREQUENCY_CUTOFF	side_1_annotate_key=gene	side_1_continuation=0	side_1_coverage=0.77	side_1_overlap=10	side_1_possible_overlap_registers=149	side_1_read_count=149	side_1_redundant=0	side_2_annotate_key=gene	side_2_continuation=0	side_2_coverage=0.74	side_2_overlap=0	side_2_possible_overlap_registers=139	side_2_read_count=132	side_2_redundant=0	total_non_overlap_reads=5
JC	396	.	REL606	3469398	-1	REL606	3469490	-1	0	alignment_overlap=10	coverage_minus=6	coverage_plus=0	flanking_left=150	flanking_right=150	frequency=4.848e-02	junction_possible_overlap_registers=139	key=REL606__3469398__-1__REL606__3469500__-1__10____150__150__0__0	max_left=37	max_left_minus=37	max_left_plus=0	max_min_left=37	max_min_left_minus=37	max_min_left_plus=0	max_min_right=0	max_min_right_minus=0	max_min_right_plus=0	max_pos_hash_score=278	max_right=129	max_right_minus=129	max_right_plus=0	neg_log10_pos_hash_p_value=11.1	new_junction_coverage=0.04	new_junction_read_count=7	no_show=1	polymorphism_frequency=4.848e-02	pos_hash_score=4	prediction=polymorphism	reject=COVERAGE_EVENNESS_SKEW,FREQUENCY_CUTOFF	side_1_annotate_key=gene	side_1_continuation=0	side_1_coverage=0.79	side_1_overlap=10	side_1_possible_overlap_registers=149	side_1_read_count=152	side_1_redundant=0	side_2_annotate_key=gene	side_2_continuation=0	side_2_coverage=0.74	side_2_overlap=0	side_2_possible_overlap_registers=139	side_2_read_count=133	side_2_redundant=0	total_non_overlap_reads=6
JC	397	.	REL606	3481698	1	REL606	3481712	1	0	alignment_overlap=9	coverage_minus=0	coverage_plus=7	flanking_left=150	flanking_right=150	frequency=1	junction_possible_overlap_registers=140	key=REL606__3481689__1__REL606__3481712__1__9____150__150__1__0	max_left=131	max_left_minus=0	max_left_plus=131	max_min_left=23	max_min_left_minus=0	max_min_left_plus=23	max_min_right=61	max_min_right_minus=0	max_min_right_plus=61	max_pos_hash_score=280	max_right=118	max_right_minus=0	max_right_plus=118	neg_log10_pos_hash_p_value=10.0	new_junction_coverage=0.04	new_junction_read_count=7	no_show=1	polymorphism_frequency=1.000e+00	pos_hash_score=6	prediction=consensus	reject=COVERAGE_EVENNESS_SKEW	side_1_annotate_key=repeat	side_1_continuation=0	side_1_coverage=NA	side_1_overlap=0	side_1_read_count=NA	side_1_redundant=1	side_2_annotate_key=gene	side_2_continuation=0	side_2_coverage=0.00	side_2_overlap=9	side_2_possible_overlap_registers=149	side_2_read_count=0	side_2_redundant=0	total_non_overlap_reads=7
JC	398	.	REL606	3482842	1	REL606	3482878	1	0	alignment_overlap=8	coverage_minus=3	coverage_plus=6	flanking_left=150	flanking_right=150	frequency=1	junction_possible_overlap_registers=141	key=REL606__3482834__1__REL606__3482878__1__8____150__150__1__0	max_left=129	max_left_minus=120	max_left_plus=129	max_min_left=33	max_min_left_minus=33	max_min_left_plus=0	max_min_right=60	max_min_right_minus=18	max_min_right_plus=60	max_pos_hash_score=282	max_right=115	max_right_minus=115	max_right_plus=60	neg_log10_pos_hash_p_value=8.6	new_junction_coverage=0.05	new_junction_read_count=9	no_show=1	polymorphism_frequency=1.000e+00	pos_hash_score=9	prediction=consensus	reject=COVERAGE_EVENNESS_SKEW	side_1_annotate_key=repeat	side_1_continuation=0	side_1_coverage=NA	side_1_overlap=0	side_1_read_count=NA	side_1_redundant=1	side_2_annotate_key=gene	side_2_continuation=0	side_2_coverage=0.00	side_2_overlap=8	side_2_possible_overlap_registers=149	side_2_read_count=0	side_2_redundant=0	total_non_overlap_reads=9
JC	399	.	REL606	3483808	-1	REL606	3483831	-1	0	alignment_overlap=3	coverage_minus=5	coverage_plus=2	flanking_left=150	flanking_right=150	frequency=1	junction_possible_overlap_registers=146	key=REL606__3483808__-1__REL606__3483834__-1__3____150__150__0__1	max_left=60	max_left_minus=60	max_left_plus=6	max_min_left=60	max_min_left_minus=60	max_min_left_plus=6	max_min_right=0	max_min_right_minus=0	max_min_right_plus=0	max_pos_hash_score=292	max_right=141	max_right_minus=116	max_right_plus=141	neg_log10_pos_hash_p_value=10.2	new_junction_coverage=0.05	new_junction_read_count=9	no_show=1	polymorphism_frequency=1.000e+00	pos_hash_score=6	prediction=consensus	reject=COVERAGE_EVENNESS_SKEW	side_1_annotate_key=gene	side_1_continuation=0	side_1_coverage=0.00	side_1_overlap=3	side_1_possible_overlap_registers=149	side_1_read_count=0	side_1_redundant=0	side_2_annotate_key=repeat	side_2_continuation=0	side_2_coverage=NA	side_2_overlap=0	side_2_possible_overlap_registers=NA	side_2_read_count=NA	side_2_redundant=1	total_non_overlap_reads=7
JC	400	.	REL606	3483831	-1	REL606	3632251	-1	0	alignment_overlap=3	coverage_minus=2	coverage_plus=5	flanking_left=150	flanking_right=150	frequency=3.716e-02	junction_possible_overlap_registers=146	key=REL606__3483834__-1__REL606__3632251__-1__3____150__150__1__0	max_left=141	max_left_minus=141	max_left_plus=116	max_min_left=0	max_min_left_minus=0	max_min_left_plus=0	max_min_right=60	max_min_right_minus=6	max_min_right_plus=60	max_pos_hash_score=292	max_right=60	max_right_minus=6	max_right_plus=60	neg_log10_pos_hash_p_value=10.2	new_junction_coverage=0.05	new_junction_read_count=9	no_show=1	polymorphism_frequency=3.716e-02	pos_hash_score=6	prediction=polymorphism	reject=COVERAGE_EVENNESS_SKEW,FREQUENCY_CUTOFF	side_1_annotate_key=repeat	side_1_continuation=0	side_1_coverage=NA	side_1_overlap=0	side_1_read_count=NA	side_1_redundant=1	side_2_annotate_key=gene	side_2_continuation=0	side_2_coverage=1.24	side_2_overlap=3	side_2_possible_overlap_registers=149	side_2_read_count=238	side_2_redundant=0	total_non_overlap_reads=7
JC	401	.	REL606	3491117	-1	REL606	3491133	-1	0	alignment_overlap=8	coverage_minus=4	coverage_plus=0	flanking_left=150	flanking_right=150	frequency=2.436e-02	junction_possible_overlap_registers=141	key=REL606__3491117__-1__REL606__3491141__-1__8____150__150__0__0	max_left=54	max_left_minus=54	max_left_plus=0	max_min_left=54	max_min_left_minus=54	max_min_left_plus=0	max_min_right=0	max_min_right_minus=0	max_min_right_plus=0	max_pos_hash_score=282	max_right=116	max_right_minus=116	max_right_plus=0	neg_log10_pos_hash_p_value=11.9	new_junction_coverage=0.02	new_junction_read_count=4	no_show=1	polymorphism_frequency=2.436e-02	pos_hash_score=3	prediction=polymorphism	reject=COVERAGE_EVENNESS_SKEW,FREQUENCY_CUTOFF	side_1_annotate_key=gene	side_1_continuation=0	side_1_coverage=0.83	side_1_overlap=8	side_1_possible_overlap_registers=149	side_1_read_count=159	side_1_redundant=0	side_2_annotate_key=gene	side_2_continuation=0	side_2_coverage=0.93	side_2_overlap=0	side_2_possible_overlap_registers=141	side_2_read_count=170	side_2_redundant=0	total_non_overlap_reads=4
JC	402	.	REL606	3501354	-1	REL606	3582222	1	0	alignment_overlap=0	coverage_minus=111	coverage_plus=96	flanking_left=150	flanking_right=150	frequency=1	junction_possible_overlap_registers=149	key=REL606__3501354__-1__REL606__3582222__1__0____150__150__0__1	max_left=148	max_left_minus=146	max_left_plus=148	max_min_left=74	max_min_left_minus=71	max_min_left_plus=74	max_min_right=74	max_min_right_minus=74	max_min_right_plus=68	max_pos_hash_score=298	max_right=146	max_right_minus=146	max_right_plus=142	neg_log10_pos_hash_p_value=0.1	new_junction_coverage=1.21	new_junction_read_count=233	polymorphism_frequency=1.000e+00	pos_hash_score=91	prediction=consensus	read_count_offset=3	side_1_annotate_key=gene	side_1_continuation=0	side_1_coverage=0.00	side_1_overlap=0	side_1_possible_overlap_registers=146	side_1_read_count=0	side_1_redundant=0	side_2_annotate_key=repeat	side_2_continuation=0	side_2_coverage=NA	side_2_overlap=0	side_2_possible_overlap_registers=NA	side_2_read_count=NA	side_2_redundant=1	total_non_overlap_reads=207
JC	403	.	REL606	3532087	-1	REL606	3532131	-1	0	alignment_overlap=7	coverage_minus=4	coverage_plus=0	flanking_left=150	flanking_right=150	frequency=3.418e-02	junction_possible_overlap_registers=142	key=REL606__3532087__-1__REL606__3532138__-1__7____150__150__0__0	max_left=98	max_left_minus=98	max_left_plus=0	max_min_left=68	max_min_left_minus=68	max_min_left_plus=0	max_min_right=67	max_min_right_minus=67	max_min_right_plus=0	max_pos_hash_score=284	max_right=75	max_right_minus=75	max_right_plus=0	neg_log10_pos_hash_p_value=11.3	new_junction_coverage=0.02	new_junction_read_count=4	no_show=1	polymorphism_frequency=3.418e-02	pos_hash_score=4	prediction=polymorphism	reject=COVERAGE_EVENNESS_SKEW,FREQUENCY_CUTOFF	side_1_annotate_key=gene	side_1_continuation=0	side_1_coverage=0.55	side_1_overlap=7	side_1_possible_overlap_registers=149	side_1_read_count=105	side_1_redundant=0	side_2_annotate_key=gene	side_2_continuation=0	side_2_coverage=0.69	side_2_overlap=0	side_2_possible_overlap_registers=142	side_2_read_count=126	side_2_redundant=0	total_non_overlap_reads=4
JC	404	.	REL606	3536834	1	REL606	3536893	1	0	alignment_overlap=9	coverage_minus=0	coverage_plus=3	flanking_left=150	flanking_right=150	frequency=2.065e-02	junction_possible_overlap_registers=140	key=REL606__3536834__1__REL606__3536884__1__9____150__150__0__0	max_left=136	max_left_minus=0	max_left_plus=136	max_min_left=0	max_min_left_minus=0	max_min_left_plus=0	max_min_right=55	max_min_right_minus=0	max_min_right_plus=55	max_pos_hash_score=280	max_right=55	max_right_minus=0	max_right_plus=55	neg_log10_pos_hash_p_value=11.9	new_junction_coverage=0.02	new_junction_read_count=3	no_show=1	polymorphism_frequency=2.065e-02	pos_hash_score=3	prediction=polymorphism	reject=COVERAGE_EVENNESS_SKEW,FREQUENCY_CUTOFF	side_1_annotate_key=gene	side_1_continuation=0	side_1_coverage=0.82	side_1_overlap=9	side_1_possible_overlap_registers=149	side_1_read_count=157	side_1_redundant=0	side_2_annotate_key=gene	side_2_continuation=0	side_2_coverage=0.76	side_2_overlap=0	side_2_possible_overlap_registers=140	side_2_read_count=137	side_2_redundant=0	total_non_overlap_reads=3
JC	405	.	REL606	3560819	-1	REL606	3561336	-1	-4	alignment_overlap=-4	coverage_minus=2	coverage_plus=2	flanking_left=150	flanking_right=150	frequency=2.819e-02	junction_possible_overlap_registers=145	key=REL606__3560819__-1__REL606__3561336__-1__-4__CTTT__150__150__0__0	max_left=103	max_left_minus=17	max_left_plus=103	max_min_left=17	max_min_left_minus=17	max_min_left_plus=2	max_min_right=43	max_min_right_minus=0	max_min_right_plus=43	max_pos_hash_score=290	max_right=144	max_right_minus=144	max_right_plus=144	neg_log10_pos_hash_p_value=11.4	new_junction_coverage=0.04	new_junction_read_count=7	no_show=1	polymorphism_frequency=2.819e-02	pos_hash_score=4	prediction=polymorphism	reject=COVERAGE_EVENNESS_SKEW,FREQUENCY_CUTOFF	side_1_annotate_key=gene	side_1_continuation=0	side_1_coverage=1.42	side_1_overlap=0	side_1_possible_overlap_registers=149	side_1_read_count=273	side_1_redundant=0	side_2_annotate_key=gene	side_2_continuation=0	side_2_coverage=1.16	side_2_overlap=0	side_2_possible_overlap_registers=149	side_2_read_count=223	side_2_redundant=0	total_non_overlap_reads=4	unique_read_sequence=CTTT
JC	406	.	REL606	3560819	-1	REL606	3561823	-1	0	alignment_overlap=8	coverage_minus=2	coverage_plus=1	flanking_left=150	flanking_right=150	frequency=2.019e-02	junction_possible_overlap_registers=141	key=REL606__3560819__-1__REL606__3561831__-1__8____150__150__0__0	max_left=95	max_left_minus=24	max_left_plus=95	max_min_left=24	max_min_left_minus=24	max_min_left_plus=0	max_min_right=47	max_min_right_minus=0	max_min_right_plus=47	max_pos_hash_score=282	max_right=126	max_right_minus=126	max_right_plus=47	neg_log10_pos_hash_p_value=11.9	new_junction_coverage=0.03	new_junction_read_count=5	no_show=1	polymorphism_frequency=2.019e-02	pos_hash_score=3	prediction=polymorphism	reject=COVERAGE_EVENNESS_SKEW,FREQUENCY_CUTOFF	side_1_annotate_key=gene	side_1_continuation=0	side_1_coverage=1.42	side_1_overlap=8	side_1_possible_overlap_registers=149	side_1_read_count=273	side_1_redundant=0	side_2_annotate_key=gene	side_2_continuation=0	side_2_coverage=1.25	side_2_overlap=0	side_2_possible_overlap_registers=141	side_2_read_count=227	side_2_redundant=0	total_non_overlap_reads=3
JC	407	.	REL606	3561302	-1	REL606	3561336	-1	-4	alignment_overlap=-4	coverage_minus=2	coverage_plus=1	flanking_left=150	flanking_right=150	frequency=3.540e-02	junction_possible_overlap_registers=145	key=REL606__3561302__-1__REL606__3561336__-1__-4__CTTT__150__150__0__0	max_left=17	max_left_minus=17	max_left_plus=2	max_min_left=17	max_min_left_minus=17	max_min_left_plus=2	max_min_right=0	max_min_right_minus=0	max_min_right_plus=0	max_pos_hash_score=290	max_right=144	max_right_minus=144	max_right_plus=144	neg_log10_pos_hash_p_value=12.1	new_junction_coverage=0.04	new_junction_read_count=8	no_show=1	polymorphism_frequency=3.540e-02	pos_hash_score=3	prediction=polymorphism	reject=COVERAGE_EVENNESS_SKEW,FREQUENCY_CUTOFF	side_1_annotate_key=gene	side_1_continuation=0	side_1_coverage=1.17	side_1_overlap=0	side_1_possible_overlap_registers=149	side_1_read_count=225	side_1_redundant=0	side_2_annotate_key=gene	side_2_continuation=0	side_2_coverage=1.16	side_2_overlap=0	side_2_possible_overlap_registers=149	side_2_read_count=223	side_2_redundant=0	total_non_overlap_reads=3	unique_read_sequence=CTTT
JC	408	.	REL606	3561336	-1	REL606	3561785	-1	-4	alignment_overlap=-4	coverage_minus=2	coverage_plus=2	flanking_left=150	flanking_right=150	frequency=2.988e-02	junction_possible_overlap_registers=145	key=REL606__3561336__-1__REL606__3561785__-1__-4__AAAG__150__150__0__0	max_left=144	max_left_minus=144	max_left_plus=144	max_min_left=51	max_min_left_minus=51	max_min_left_plus=0	max_min_right=17	max_min_right_minus=2	max_min_right_plus=17	max_pos_hash_score=290	max_right=95	max_right_minus=95	max_right_plus=17	neg_log10_pos_hash_p_value=11.4	new_junction_coverage=0.04	new_junction_read_count=7	no_show=1	polymorphism_frequency=2.988e-02	pos_hash_score=4	prediction=polymorphism	reject=COVERAGE_EVENNESS_SKEW,FREQUENCY_CUTOFF	side_1_annotate_key=gene	side_1_continuation=0	side_1_coverage=1.16	side_1_overlap=0	side_1_possible_overlap_registers=149	side_1_read_count=223	side_1_redundant=0	side_2_annotate_key=gene	side_2_continuation=0	side_2_coverage=1.27	side_2_overlap=0	side_2_possible_overlap_registers=149	side_2_read_count=244	side_2_redundant=0	total_non_overlap_reads=4	unique_read_sequence=AAAG
JC	409	.	REL606	3561785	-1	REL606	3561823	-1	0	alignment_overlap=8	coverage_minus=2	coverage_plus=1	flanking_left=150	flanking_right=150	frequency=2.137e-02	junction_possible_overlap_registers=141	key=REL606__3561785__-1__REL606__3561831__-1__8____150__150__0__0	max_left=87	max_left_minus=24	max_left_plus=87	max_min_left=24	max_min_left_minus=24	max_min_left_plus=0	max_min_right=55	max_min_right_minus=0	max_min_right_plus=55	max_pos_hash_score=282	max_right=126	max_right_minus=126	max_right_plus=55	neg_log10_pos_hash_p_value=11.9	new_junction_coverage=0.03	new_junction_read_count=5	no_show=1	polymorphism_frequency=2.137e-02	pos_hash_score=3	prediction=polymorphism	reject=COVERAGE_EVENNESS_SKEW,FREQUENCY_CUTOFF	side_1_annotate_key=gene	side_1_continuation=0	side_1_coverage=1.27	side_1_overlap=8	side_1_possible_overlap_registers=149	side_1_read_count=244	side_1_redundant=0	side_2_annotate_key=gene	side_2_continuation=0	side_2_coverage=1.25	side_2_overlap=0	side_2_possible_overlap_registers=141	side_2_read_count=227	side_2_redundant=0	total_non_overlap_reads=3
JC	410	.	REL606	3564886	1	REL606	3564963	1	0	alignment_overlap=8	coverage_minus=0	coverage_plus=3	flanking_left=150	flanking_right=150	frequency=2.226e-02	junction_possible_overlap_registers=141	key=REL606__3564886__1__REL606__3564955__1__8____150__150__0__0	max_left=105	max_left_minus=0	max_left_plus=105	max_min_left=0	max_min_left_minus=0	max_min_left_plus=0	max_min_right=52	max_min_right_minus=0	max_min_right_plus=52	max_pos_hash_score=282	max_right=52	max_right_minus=0	max_right_plus=52	neg_log10_pos_hash_p_value=11.9	new_junction_coverage=0.02	new_junction_read_count=3	no_show=1	polymorphism_frequency=2.226e-02	pos_hash_score=3	prediction=polymorphism	reject=COVERAGE_EVENNESS_SKEW,FREQUENCY_CUTOFF	side_1_annotate_key=gene	side_1_continuation=0	side_1_coverage=0.82	side_1_overlap=8	side_1_possible_overlap_registers=149	side_1_read_count=157	side_1_redundant=0	side_2_annotate_key=gene	side_2_continuation=0	side_2_coverage=0.63	side_2_overlap=0	side_2_possible_overlap_registers=141	side_2_read_count=115	side_2_redundant=0	total_non_overlap_reads=3
JC	411	.	REL606	3570289	1	REL606	3570317	1	0	alignment_overlap=5	coverage_minus=1	coverage_plus=2	flanking_left=150	flanking_right=150	frequency=2.441e-02	junction_possible_overlap_registers=144	key=REL606__3570289__1__REL606__3570312__1__5____150__150__0__0	max_left=82	max_left_minus=23	max_left_plus=82	max_min_left=70	max_min_left_minus=23	max_min_left_plus=70	max_min_right=63	max_min_right_minus=0	max_min_right_plus=63	max_pos_hash_score=288	max_right=122	max_right_minus=122	max_right_plus=74	neg_log10_pos_hash_p_value=12.1	new_junction_coverage=0.02	new_junction_read_count=4	no_show=1	polymorphism_frequency=2.441e-02	pos_hash_score=3	prediction=polymorphism	reject=COVERAGE_EVENNESS_SKEW,FREQUENCY_CUTOFF	side_1_annotate_key=gene	side_1_continuation=0	side_1_coverage=0.81	side_1_overlap=5	side_1_possible_overlap_registers=149	side_1_read_count=156	side_1_redundant=0	side_2_annotate_key=gene	side_2_continuation=0	side_2_coverage=0.91	side_2_overlap=0	side_2_possible_overlap_registers=144	side_2_read_count=169	side_2_redundant=0	total_non_overlap_reads=3
JC	412	.	REL606	3576836	-1	REL606	3576922	-1	0	alignment_overlap=8	coverage_minus=3	coverage_plus=0	flanking_left=150	flanking_right=150	frequency=1.675e-02	junction_possible_overlap_registers=141	key=REL606__3576836__-1__REL606__3576930__-1__8____150__150__0__0	max_left=82	max_left_minus=82	max_left_plus=0	max_min_left=62	max_min_left_minus=62	max_min_left_plus=0	max_min_right=67	max_min_right_minus=67	max_min_right_plus=0	max_pos_hash_score=282	max_right=80	max_right_minus=80	max_right_plus=0	neg_log10_pos_hash_p_value=11.9	new_junction_coverage=0.02	new_junction_read_count=3	no_show=1	polymorphism_frequency=1.675e-02	pos_hash_score=3	prediction=polymorphism	reject=COVERAGE_EVENNESS_SKEW,FREQUENCY_CUTOFF	side_1_annotate_key=gene	side_1_continuation=0	side_1_coverage=1.05	side_1_overlap=8	side_1_possible_overlap_registers=149	side_1_read_count=201	side_1_redundant=0	side_2_annotate_key=gene	side_2_continuation=0	side_2_coverage=0.89	side_2_overlap=0	side_2_possible_overlap_registers=141	side_2_read_count=162	side_2_redundant=0	total_non_overlap_reads=3
JC	413	.	REL606	3625243	1	REL606	3625293	1	0	alignment_overlap=8	coverage_minus=0	coverage_plus=6	flanking_left=150	flanking_right=150	frequency=4.689e-02	junction_possible_overlap_registers=141	key=REL606__3625243__1__REL606__3625285__1__8____150__150__0__0	max_left=135	max_left_minus=0	max_left_plus=135	max_min_left=15	max_min_left_minus=0	max_min_left_plus=15	max_min_right=62	max_min_right_minus=0	max_min_right_plus=62	max_pos_hash_score=282	max_right=127	max_right_minus=0	max_right_plus=127	neg_log10_pos_hash_p_value=10.6	new_junction_coverage=0.05	new_junction_read_count=9	no_show=1	polymorphism_frequency=4.689e-02	pos_hash_score=5	prediction=polymorphism	reject=COVERAGE_EVENNESS_SKEW,FREQUENCY_CUTOFF	side_1_annotate_key=gene	side_1_continuation=0	side_1_coverage=0.98	side_1_overlap=8	side_1_possible_overlap_registers=149	side_1_read_count=188	side_1_redundant=0	side_2_annotate_key=gene	side_2_continuation=0	side_2_coverage=1.03	side_2_overlap=0	side_2_possible_overlap_registers=141	side_2_read_count=188	side_2_redundant=0	total_non_overlap_reads=6
JC	414	.	REL606	3632244	1	REL606	3632283	1	0	alignment_overlap=8	coverage_minus=0	coverage_plus=4	flanking_left=150	flanking_right=150	frequency=3.087e-02	junction_possible_overlap_registers=141	key=REL606__3632244__1__REL606__3632275__1__8____150__150__0__0	max_left=84	max_left_minus=0	max_left_plus=84	max_min_left=46	max_min_left_minus=0	max_min_left_plus=46	max_min_right=69	max_min_right_minus=0	max_min_right_plus=69	max_pos_hash_score=282	max_right=96	max_right_minus=0	max_right_plus=96	neg_log10_pos_hash_p_value=11.9	new_junction_coverage=0.05	new_junction_read_count=9	no_show=1	polymorphism_frequency=3.087e-02	pos_hash_score=3	prediction=polymorphism	reject=COVERAGE_EVENNESS_SKEW,FREQUENCY_CUTOFF	side_1_annotate_key=gene	side_1_continuation=0	side_1_coverage=1.15	side_1_overlap=8	side_1_possible_overlap_registers=149	side_1_read_count=221	side_1_redundant=0	side_2_annotate_key=gene	side_2_continuation=0	side_2_coverage=1.96	side_2_overlap=0	side_2_possible_overlap_registers=141	side_2_read_count=356	side_2_redundant=0	total_non_overlap_reads=4
JC	415	.	REL606	3642995	-1	REL606	3643079	-1	0	alignment_overlap=10	coverage_minus=5	coverage_plus=0	flanking_left=150	flanking_right=150	frequency=2.965e-02	junction_possible_overlap_registers=139	key=REL606__3642995__-1__REL606__3643089__-1__10____150__150__0__0	max_left=99	max_left_minus=99	max_left_plus=0	max_min_left=50	max_min_left_minus=50	max_min_left_plus=0	max_min_right=41	max_min_right_minus=41	max_min_right_plus=0	max_pos_hash_score=278	max_right=101	max_right_minus=101	max_right_plus=0	neg_log10_pos_hash_p_value=11.8	new_junction_coverage=0.03	new_junction_read_count=5	no_show=1	polymorphism_frequency=2.965e-02	pos_hash_score=3	prediction=polymorphism	reject=COVERAGE_EVENNESS_SKEW,FREQUENCY_CUTOFF	side_1_annotate_key=gene	side_1_continuation=0	side_1_coverage=0.91	side_1_overlap=10	side_1_possible_overlap_registers=149	side_1_read_count=175	side_1_redundant=0	side_2_annotate_key=gene	side_2_continuation=0	side_2_coverage=0.91	side_2_overlap=0	side_2_possible_overlap_registers=139	side_2_read_count=164	side_2_redundant=0	total_non_overlap_reads=5
JC	416	.	REL606	3660960	-1	REL606	3661049	-1	0	alignment_overlap=8	coverage_minus=4	coverage_plus=0	flanking_left=150	flanking_right=150	frequency=2.439e-02	junction_possible_overlap_registers=141	key=REL606__3660960__-1__REL606__3661057__-1__8____150__150__0__0	max_left=47	max_left_minus=47	max_left_plus=0	max_min_left=47	max_min_left_minus=47	max_min_left_plus=0	max_min_right=0	max_min_right_minus=0	max_min_right_plus=0	max_pos_hash_score=282	max_right=136	max_right_minus=136	max_right_plus=0	neg_log10_pos_hash_p_value=11.9	new_junction_coverage=0.02	new_junction_read_count=4	no_show=1	polymorphism_frequency=2.439e-02	pos_hash_score=3	prediction=polymorphism	reject=COVERAGE_EVENNESS_SKEW,FREQUENCY_CUTOFF	side_1_annotate_key=gene	side_1_continuation=0	side_1_coverage=0.78	side_1_overlap=8	side_1_possible_overlap_registers=149	side_1_read_count=150	side_1_redundant=0	side_2_annotate_key=gene	side_2_continuation=0	side_2_coverage=0.98	side_2_overlap=0	side_2_possible_overlap_registers=141	side_2_read_count=178	side_2_redundant=0	total_non_overlap_reads=4
JC	417	.	REL606	3688454	1	REL606	3688474	1	0	alignment_overlap=8	coverage_minus=0	coverage_plus=3	flanking_left=150	flanking_right=150	frequency=1.586e-02	junction_possible_overlap_registers=141	key=REL606__3688454__1__REL606__3688466__1__8____150__150__0__0	max_left=103	max_left_minus=0	max_left_plus=103	max_min_left=47	max_min_left_minus=0	max_min_left_plus=47	max_min_right=42	max_min_right_minus=0	max_min_right_plus=42	max_pos_hash_score=282	max_right=95	max_right_minus=0	max_right_plus=95	neg_log10_pos_hash_p_value=11.9	new_junction_coverage=0.02	new_junction_read_count=3	no_show=1	polymorphism_frequency=1.586e-02	pos_hash_score=3	prediction=polymorphism	reject=COVERAGE_EVENNESS_SKEW,FREQUENCY_CUTOFF	side_1_annotate_key=gene	side_1_continuation=0	side_1_coverage=1.02	side_1_overlap=8	side_1_possible_overlap_registers=149	side_1_read_count=197	side_1_redundant=0	side_2_annotate_key=gene	side_2_continuation=0	side_2_coverage=1.02	side_2_overlap=0	side_2_possible_overlap_registers=141	side_2_read_count=186	side_2_redundant=0	total_non_overlap_reads=3
JC	418	.	REL606	3689686	1	REL606	3689751	1	0	alignment_overlap=3	coverage_minus=0	coverage_plus=3	flanking_left=150	flanking_right=150	frequency=1.829e-02	junction_possible_overlap_registers=146	key=REL606__3689686__1__REL606__3689748__1__3____150__150__0__0	max_left=122	max_left_minus=0	max_left_plus=122	max_min_left=0	max_min_left_minus=0	max_min_left_plus=0	max_min_right=45	max_min_right_minus=0	max_min_right_plus=45	max_pos_hash_score=292	max_right=45	max_right_minus=0	max_right_plus=45	neg_log10_pos_hash_p_value=12.2	new_junction_coverage=0.02	new_junction_read_count=3	no_show=1	polymorphism_frequency=1.829e-02	pos_hash_score=3	prediction=polymorphism	reject=COVERAGE_EVENNESS_SKEW,FREQUENCY_CUTOFF	side_1_annotate_key=gene	side_1_continuation=0	side_1_coverage=0.75	side_1_overlap=3	side_1_possible_overlap_registers=149	side_1_read_count=144	side_1_redundant=0	side_2_annotate_key=gene	side_2_continuation=0	side_2_coverage=0.96	side_2_overlap=0	side_2_possible_overlap_registers=146	side_2_read_count=181	side_2_redundant=0	total_non_overlap_reads=3
JC	419	.	REL606	3692128	-1	REL606	3692224	-1	0	alignment_overlap=7	coverage_minus=3	coverage_plus=0	flanking_left=150	flanking_right=150	frequency=1.522e-02	junction_possible_overlap_registers=142	key=REL606__3692128__-1__REL606__3692231__-1__7____150__150__0__0	max_left=82	max_left_minus=82	max_left_plus=0	max_min_left=60	max_min_left_minus=60	max_min_left_plus=0	max_min_right=61	max_min_right_minus=61	max_min_right_plus=0	max_pos_hash_score=284	max_right=134	max_right_minus=134	max_right_plus=0	neg_log10_pos_hash_p_value=12.0	new_junction_coverage=0.02	new_junction_read_count=3	no_show=1	polymorphism_frequency=1.522e-02	pos_hash_score=3	prediction=polymorphism	reject=COVERAGE_EVENNESS_SKEW,FREQUENCY_CUTOFF	side_1_annotate_key=gene	side_1_continuation=0	side_1_coverage=0.97	side_1_overlap=7	side_1_possible_overlap_registers=149	side_1_read_count=187	side_1_redundant=0	side_2_annotate_key=gene	side_2_continuation=0	side_2_coverage=1.15	side_2_overlap=0	side_2_possible_overlap_registers=142	side_2_read_count=210	side_2_redundant=0	total_non_overlap_reads=3
JC	420	.	REL606	3697143	-1	REL606	3697321	-1	0	alignment_overlap=10	coverage_minus=4	coverage_plus=0	flanking_left=150	flanking_right=150	frequency=3.708e-02	junction_possible_overlap_registers=139	key=REL606__3697143__-1__REL606__3697331__-1__10____150__150__0__0	max_left=94	max_left_minus=94	max_left_plus=0	max_min_left=44	max_min_left_minus=44	max_min_left_plus=0	max_min_right=46	max_min_right_minus=46	max_min_right_plus=0	max_pos_hash_score=278	max_right=134	max_right_minus=134	max_right_plus=0	neg_log10_pos_hash_p_value=11.1	new_junction_coverage=0.03	new_junction_read_count=5	no_show=1	polymorphism_frequency=3.708e-02	pos_hash_score=4	prediction=polymorphism	reject=COVERAGE_EVENNESS_SKEW,FREQUENCY_CUTOFF	side_1_annotate_key=gene	side_1_continuation=0	side_1_coverage=0.88	side_1_overlap=10	side_1_possible_overlap_registers=149	side_1_read_count=169	side_1_redundant=0	side_2_annotate_key=gene	side_2_continuation=0	side_2_coverage=0.57	side_2_overlap=0	side_2_possible_overlap_registers=139	side_2_read_count=102	side_2_redundant=0	total_non_overlap_reads=4
[truncated: 72,038 more chars]
