# Supplementary material for: Genomic and phenotypic evolution of Escherichia coli in a novel citrate-only resource environment
Source: eLife. 2020 May 29;9:e55414. doi: 10.7554/eLife.55414 (PMC7299349; doi:10.7554/eLife.55414)
Supplement: Supplementary file 5. [file elife-55414-supp5.zip › S4File_genomes-by-environment/DM0-gd/ZDBp898_minus_ZDB68.gd]

#=GENOME_DIFF	1.0
#=TITLE	ZDBp898_minus_ZDB68
MOB	1	84,91	REL606	140966	IS150	-1	4	gene_name=yacC	gene_position=coding (198-201/348 nt)	gene_product=hypothetical protein	gene_strand=<	genes_inactivated=yacC	locus_tag=ECB_00121	locus_tags_inactivated=ECB_00121	mutation_category=mobile_element_insertion	position_end=140969	position_start=140966	repeat_size=1443
MOB	2	116,117	REL606	468912	IS150	1	3	gene_name=htpG	gene_position=coding (279-281/1875 nt)	gene_product=heat shock protein 90	gene_strand=>	genes_inactivated=htpG	locus_tag=ECB_00424	locus_tags_inactivated=ECB_00424	mutation_category=mobile_element_insertion	position_end=468914	position_start=468912	repeat_size=1443
DEL	3	75,141	REL606	642809	131	gene_name=ybeF	gene_position=pseudogene (2044-2174/2400 nt)	gene_product=predicted DNA-binding transcriptional regulator	gene_strand=<	genes_overlapping=ybeF	locus_tag=ECB_00598	locus_tags_overlapping=ECB_00598	mediated=IS150	mutation_category=large_deletion	position_end=642939	position_start=642809
SNP	4	33	REL606	735797	T	aa_new_seq=T	aa_position=162	aa_ref_seq=A	codon_new_seq=ACG	codon_number=162	codon_position=1	codon_ref_seq=GCG	gene_name=gltA	gene_position=484	gene_product=citrate synthase	gene_strand=<	genes_overlapping=gltA	locus_tag=ECB_00680	locus_tags_overlapping=ECB_00680	mutation_category=snp_nonsynonymous	position_end=735797	position_start=735797	snp_type=nonsynonymous	transl_table=11
MOB	5	128,167	REL606	1097283	IS150	-1	3	gene_name=putP	gene_position=coding (674-676/1509 nt)	gene_product=proline:sodium symporter	gene_strand=>	genes_inactivated=putP	locus_tag=ECB_01018	locus_tags_inactivated=ECB_01018	mutation_category=mobile_element_insertion	position_end=1097285	position_start=1097283	repeat_size=1443
SNP	6	35	REL606	1181558	T	gene_name=ycfP/ndh	gene_position=intergenic (+283/-125)	gene_product=hypothetical protein/respiratory NADH dehydrogenase 2/cupric reductase	gene_strand=>/>	genes_promoter=ndh	locus_tag=ECB_01104/ECB_01105	locus_tags_promoter=ECB_01105	mutation_category=snp_intergenic	position_end=1181558	position_start=1181558	snp_type=intergenic
SNP	7	36	REL606	1257394	G	gene_name=ycgV/ychF	gene_position=intergenic (-271/+498)	gene_product=predicted adhesin/translation-associated GTPase	gene_strand=</<	locus_tag=ECB_01177/ECB_01178	mutation_category=snp_intergenic	position_end=1257394	position_start=1257394	snp_type=intergenic
MOB	8	177,178	REL606	1306894	IS150	-1	3	gene_name=cls	gene_position=coding (1277-1279/1461 nt)	gene_product=cardiolipin synthetase	gene_strand=<	genes_overlapping=cls	locus_tag=ECB_01223	locus_tags_overlapping=ECB_01223	mutation_category=mobile_element_insertion	position_end=1306896	position_start=1306894	repeat_size=1443
DEL	9	76,179	REL606	1457389	13493	gene_name=[acpD]–[trg]	gene_product=[acpD],hrpA,ydcF,aldA,gapC,insA-12,insB-12,cybB,ydcA,hokB,mokB,insK-2,insJ-2,[trg]	genes_inactivated=acpD,hrpA,ydcF,aldA,gapC,insA-12,insB-12,cybB,ydcA,hokB,mokB,insK-2,insJ-2	genes_overlapping=trg	locus_tag=[ECB_01367]–[ECB_01378]	locus_tags_inactivated=ECB_01367,ECB_01368,ECB_01369,ECB_01370,ECB_01371,ECB_01372,ECB_01373,ECB_01374,ECB_01375,ECB_01376,ECB_01377,ECB_00620_6,ECB_00619_6	locus_tags_overlapping=ECB_01378	mediated=IS150	mutation_category=large_deletion	position_end=1470881	position_start=1457389
DEL	10	77,194	REL606	1729737	2150	gene_name=[ydhY]–[pykF]	gene_product=[ydhY],ydhZ,[pykF]	genes_inactivated=ydhZ,pykF	genes_overlapping=ydhY	locus_tag=[ECB_01643]–[ECB_01645]	locus_tags_inactivated=ECB_01644,ECB_01645	locus_tags_overlapping=ECB_01643	mediated=IS150	mutation_category=large_deletion	position_end=1731886	position_start=1729737
DEL	11	46	REL606	1789698	1	gene_name=ydjO	gene_position=coding (399/795 nt)	gene_product=hypothetical protein	gene_strand=<	genes_inactivated=ydjO	locus_tag=ECB_01699	locus_tags_inactivated=ECB_01699	mutation_category=small_indel	position_end=1789698	position_start=1789698	repeat_length=1	repeat_new_copies=5	repeat_ref_copies=6	repeat_seq=T
INS	12	200	REL606	1867855	CTT	gene_name=fadD	gene_position=coding (157/1686 nt)	gene_product=acyl-CoA synthase	gene_strand=<	genes_overlapping=fadD	locus_tag=ECB_01775	locus_tags_overlapping=ECB_01775	mutation_category=small_indel	position_end=1867855	position_start=1867855
MOB	13	201,202	REL606	1887084	IS1	1	9	gene_name=yobG/ECB_01797	gene_position=intergenic (-53/-98)	gene_product=hypothetical protein/hypothetical protein	gene_strand=</>	genes_promoter=yobG	locus_tag=ECB_01796/ECB_01797	locus_tags_promoter=ECB_01796	mutation_category=mobile_element_insertion	position_end=1887092	position_start=1887084	repeat_size=768
MOB	14	129,196	REL606	1913929	IS150	-1	3	gene_name=zwf	gene_position=coding (647-649/1476 nt)	gene_product=glucose-6-phosphate 1-dehydrogenase	gene_strand=<	genes_inactivated=zwf	locus_tag=ECB_01823	locus_tags_inactivated=ECB_01823	mutation_category=mobile_element_insertion	position_end=1913931	position_start=1913929	repeat_size=1443
SNP	15	55	REL606	2468533	C	gene_name=hyfC	gene_position=pseudogene (274/720 nt)	gene_product=hydrogenase 4 membrane subunit; b2483_2	gene_strand=>	genes_overlapping=hyfC	locus_tag=ECB_02375_2	locus_tags_overlapping=ECB_02375_2	mutation_category=snp_pseudogene	position_end=2468533	position_start=2468533	snp_type=pseudogene
SNP	16	57	REL606	2769779	A	aa_new_seq=*	aa_position=415	aa_ref_seq=R	codon_new_seq=TGA	codon_number=415	codon_position=1	codon_ref_seq=CGA	gene_name=ECB_02649	gene_position=1243	gene_product=protein similar to L-ribulokinase AraB	gene_strand=<	genes_inactivated=ECB_02649	locus_tag=ECB_02649	locus_tags_inactivated=ECB_02649	mutation_category=snp_nonsense	position_end=2769779	position_start=2769779	snp_type=nonsense	transl_table=11
DEL	17	79,246	REL606	2845864	2335	gene_name=[yqeB]–[ygfK]	gene_product=[yqeB],yqeC,ygfJ,[ygfK]	genes_inactivated=yqeB,yqeC,ygfJ,ygfK	locus_tag=[ECB_02708]–[ECB_02711]	locus_tags_inactivated=ECB_02708,ECB_02709,ECB_02710,ECB_02711	mediated=IS150	mutation_category=large_deletion	position_end=2848198	position_start=2845864
MOB	18	265,266	REL606	3393071	IS150	-1	3	gene_name=envZ	gene_position=coding (1263-1265/1353 nt)	gene_product=osmolarity sensor protein	gene_strand=<	genes_overlapping=envZ	locus_tag=ECB_03256	locus_tags_overlapping=ECB_03256	mutation_category=mobile_element_insertion	position_end=3393073	position_start=3393071	repeat_size=1443
SNP	19	60	REL606	3429542	A	aa_new_seq=C	aa_position=349	aa_ref_seq=G	codon_new_seq=TGT	codon_number=349	codon_position=1	codon_ref_seq=GGT	gene_name=glgC	gene_position=1045	gene_product=glucose-1-phosphate adenylyltransferase	gene_strand=<	genes_overlapping=glgC	locus_tag=ECB_03282	locus_tags_overlapping=ECB_03282	mutation_category=snp_nonsynonymous	position_end=3429542	position_start=3429542	snp_type=nonsynonymous	transl_table=11
DEL	20	62	REL606	3583667	1	gene_name=insK-4/glyS	gene_position=intergenic (+28/+251)	gene_product=IS150 putative transposase/glycyl-tRNA synthetase subunit beta	gene_strand=>/<	genes_promoter=glyS	locus_tag=ECB_03409/ECB_03410	locus_tags_promoter=ECB_03410	mutation_category=small_indel	position_end=3583667	position_start=3583667
MOB	21	131,329	REL606	4191720	IS150	1	4	gene_name=yjcH/acs	gene_position=intergenic (-190/+7)	gene_product=conserved inner membrane protein involved in acetate transport/acetyl-coenzyme A synthetase	gene_strand=</<	locus_tag=ECB_03940/ECB_03941	mutation_category=mobile_element_insertion	position_end=4191723	position_start=4191720	repeat_size=1443
MOB	22	332,333	REL606	4203100	IS150	-1	3	gene_name=yjcO	gene_position=coding (230-232/690 nt)	gene_product=hypothetical protein	gene_strand=<	genes_inactivated=yjcO	locus_tag=ECB_03950	locus_tags_inactivated=ECB_03950	mutation_category=mobile_element_insertion	position_end=4203102	position_start=4203100	repeat_size=1443
DEL	23	82,339	REL606	4307583	61	gene_name=hflK	gene_position=coding (7-67/1260 nt)	gene_product=modulator for HflB protease specific for phage lambda cII repressor	gene_strand=>	genes_inactivated=hflK	locus_tag=ECB_04041	locus_tags_inactivated=ECB_04041	mutation_category=large_deletion	position_end=4307643	position_start=4307583
MOB	24	132,342	REL606	4478040	IS150	1	3	gene_name=mdoB	gene_position=coding (518-520/2292 nt)	gene_product=phosphoglycerol transferase I	gene_strand=<	genes_inactivated=mdoB	locus_tag=ECB_04236	locus_tags_inactivated=ECB_04236	mutation_category=mobile_element_insertion	position_end=4478042	position_start=4478040	repeat_size=1443
INS	25	72	REL606	4502903	A	gene_name=smp/insJ-2	gene_position=intergenic (-16/-50)	gene_product=hypothetical protein/IS150 hypothetical protein	gene_strand=</>	genes_promoter=smp	locus_tag=ECB_04263/ECB_00619_17	locus_tags_promoter=ECB_04263	mutation_category=small_indel	position_end=4502903	position_start=4502903
RA	26	.	REL606	72313	0	T	C	aa_new_seq=G	aa_position=92	aa_ref_seq=D	codon_new_seq=GGC	codon_number=92	codon_position=2	codon_ref_seq=GAC	consensus_score=503.8	frequency=1	gene_name=araA	gene_position=275	gene_product=L-arabinose isomerase	gene_strand=<	locus_tag=ECB_00064	major_base=C	major_cov=72/58	major_frequency=1.000e+00	minor_base=N	minor_cov=0/0	new_cov=72/58	new_seq=C	polymorphism_frequency=1.000e+00	polymorphism_score=NA	prediction=consensus	ref_cov=0/0	ref_seq=T	snp_type=nonsynonymous	total_cov=72/58	transl_table=11
RA	27	.	REL606	155943	0	T	G	aa_new_seq=A	aa_position=191	aa_ref_seq=A	bias_e_value=6.38304e-08	bias_p_value=1.41182e-14	codon_new_seq=GCC	codon_number=191	codon_position=3	codon_ref_seq=GCA	consensus_reject=FREQUENCY_CUTOFF	consensus_score=182.3	fisher_strand_p_value=3.86924e-16	frequency=3.043e-01	gene_name=yadL	gene_position=573	gene_product=predicted fimbrial-like adhesin protein	gene_strand=<	ks_quality_p_value=1	locus_tag=ECB_00136	major_base=T	major_cov=9/55	major_frequency=6.957e-01	minor_base=G	minor_cov=28/0	new_cov=28/0	new_seq=G	polymorphism_frequency=3.043e-01	polymorphism_score=39.1	prediction=polymorphism	ref_cov=9/55	ref_seq=T	snp_type=synonymous	total_cov=37/55	transl_table=11
RA	28	.	REL606	448506	0	A	C	aa_new_seq=G	aa_position=57	aa_ref_seq=V	bias_e_value=211.754	bias_p_value=4.68364e-05	codon_new_seq=GGA	codon_number=57	codon_position=2	codon_ref_seq=GTA	consensus_reject=FREQUENCY_CUTOFF	consensus_score=177.7	fisher_strand_p_value=3.44963e-06	frequency=2.500e-01	gene_name=tesB	gene_position=170	gene_product=acyl-CoA thioesterase II	gene_strand=<	ks_quality_p_value=1	locus_tag=ECB_00404	major_base=A	major_cov=34/29	major_frequency=7.500e-01	minor_base=C	minor_cov=0/21	new_cov=0/21	new_seq=C	polymorphism_frequency=2.500e-01	polymorphism_score=19.3	prediction=polymorphism	ref_cov=34/29	ref_seq=A	snp_type=nonsynonymous	total_cov=34/51	transl_table=11
RA	29	.	REL606	472448	0	A	G	aa_new_seq=E	aa_position=294	aa_ref_seq=K	bias_e_value=0.00163513	bias_p_value=3.61663e-10	codon_new_seq=GAA	codon_number=294	codon_position=1	codon_ref_seq=AAA	consensus_reject=FREQUENCY_CUTOFF	consensus_score=211.8	fisher_strand_p_value=1.3911e-11	frequency=2.577e-01	gene_name=hemH	gene_position=880	gene_product=ferrochelatase	gene_strand=>	ks_quality_p_value=1	locus_tag=ECB_00426	major_base=A	major_cov=19/53	major_frequency=7.423e-01	minor_base=G	minor_cov=25/0	new_cov=25/0	new_seq=G	polymorphism_frequency=2.577e-01	polymorphism_score=15.9	prediction=polymorphism	ref_cov=19/53	ref_seq=A	snp_type=nonsynonymous	total_cov=44/53	transl_table=11
RA	30	.	REL606	627887	0	A	C	bias_e_value=2.39729e-31	bias_p_value=5.30241e-38	consensus_reject=FREQUENCY_CUTOFF	consensus_score=1458.5	fisher_strand_p_value=5.80483e-40	frequency=2.128e-01	ks_quality_p_value=1	major_base=A	major_cov=268/187	major_frequency=7.872e-01	minor_base=C	minor_cov=0/123	new_cov=0/123	no_show=1	polymorphism_frequency=2.128e-01	polymorphism_score=94.2	prediction=polymorphism	ref_cov=268/187	total_cov=268/313
RA	31	.	REL606	632407	0	C	T	bias_e_value=0.00832386	bias_p_value=1.8411e-09	consensus_reject=FREQUENCY_CUTOFF	consensus_score=187.1	fisher_strand_p_value=7.57543e-11	frequency=2.222e-01	ks_quality_p_value=1	major_base=C	major_cov=11/52	major_frequency=7.778e-01	minor_base=T	minor_cov=18/0	new_cov=18/0	no_show=1	polymorphism_frequency=2.222e-01	polymorphism_score=20.3	prediction=polymorphism	ref_cov=11/52	total_cov=29/52
RA	32	.	REL606	717853	0	T	G	bias_e_value=1.48544	bias_p_value=3.28555e-07	consensus_reject=FREQUENCY_CUTOFF	consensus_score=173.9	fisher_strand_p_value=1.74152e-08	frequency=2.206e-01	ks_quality_p_value=1	major_base=T	major_cov=11/42	major_frequency=7.794e-01	minor_base=G	minor_cov=15/0	new_cov=15/0	no_show=1	polymorphism_frequency=2.206e-01	polymorphism_score=17.4	prediction=polymorphism	ref_cov=11/42	total_cov=26/42
RA	33	.	REL606	735797	0	C	T	aa_new_seq=T	aa_position=162	aa_ref_seq=A	codon_new_seq=ACG	codon_number=162	codon_position=1	codon_ref_seq=GCG	consensus_score=546.2	frequency=1	gene_name=gltA	gene_position=484	gene_product=citrate synthase	gene_strand=<	locus_tag=ECB_00680	major_base=T	major_cov=81/59	major_frequency=1.000e+00	minor_base=N	minor_cov=0/0	new_cov=81/59	new_seq=T	polymorphism_frequency=1.000e+00	polymorphism_score=NA	prediction=consensus	ref_cov=0/0	ref_seq=C	snp_type=nonsynonymous	total_cov=81/59	transl_table=11
RA	34	.	REL606	1005127	0	A	C	bias_e_value=43.7105	bias_p_value=9.66803e-06	consensus_reject=FREQUENCY_CUTOFF	consensus_score=93.3	fisher_strand_p_value=6.33024e-07	frequency=3.788e-01	gene_name=ompF/asnS	gene_position=intergenic (-32/+570)	gene_product=outer membrane porin 1a (Ia;b;F)/asparaginyl-tRNA synthetase	gene_strand=</<	ks_quality_p_value=1	locus_tag=ECB_00933/ECB_00934	major_base=A	major_cov=23/18	major_frequency=6.212e-01	minor_base=C	minor_cov=0/25	new_cov=0/25	polymorphism_frequency=3.788e-01	polymorphism_score=22.7	prediction=polymorphism	ref_cov=23/18	snp_type=intergenic	total_cov=23/43
RA	35	.	REL606	1181558	0	C	T	consensus_score=555.8	frequency=1	gene_name=ycfP/ndh	gene_position=intergenic (+283/-125)	gene_product=hypothetical protein/respiratory NADH dehydrogenase 2/cupric reductase	gene_strand=>/>	locus_tag=ECB_01104/ECB_01105	major_base=T	major_cov=38/102	major_frequency=1.000e+00	minor_base=N	minor_cov=0/0	new_cov=38/102	polymorphism_frequency=1.000e+00	polymorphism_score=NA	prediction=consensus	ref_cov=0/0	snp_type=intergenic	total_cov=38/102
RA	36	.	REL606	1257394	0	A	G	consensus_score=295.0	frequency=1	gene_name=ycgV/ychF	gene_position=intergenic (-271/+498)	gene_product=predicted adhesin/translation-associated GTPase	gene_strand=</<	locus_tag=ECB_01177/ECB_01178	major_base=G	major_cov=50/24	major_frequency=1.000e+00	minor_base=N	minor_cov=0/0	new_cov=50/24	polymorphism_frequency=1.000e+00	polymorphism_score=NA	prediction=consensus	ref_cov=0/0	snp_type=intergenic	total_cov=50/24
RA	37	.	REL606	1288647	0	T	G	bias_e_value=4.55355e-10	bias_p_value=1.00717e-16	consensus_reject=FREQUENCY_CUTOFF	consensus_score=283.6	fisher_strand_p_value=2.42333e-18	frequency=3.358e-01	gene_name=narI/ECB_01206	gene_position=intergenic (+38/-145)	gene_product=nitrate reductase 1, gamma (cytochrome b(NR)) subunit/hypothetical protein	gene_strand=>/>	ks_quality_p_value=1	locus_tag=ECB_01205/ECB_01206	major_base=T	major_cov=25/66	major_frequency=6.642e-01	minor_base=G	minor_cov=46/0	new_cov=46/0	polymorphism_frequency=3.358e-01	polymorphism_score=21.2	prediction=polymorphism	ref_cov=25/66	snp_type=intergenic	total_cov=72/66
RA	38	.	REL606	1323710	0	T	G	aa_new_seq=G	aa_position=29	aa_ref_seq=V	bias_e_value=0.00328883	bias_p_value=7.27433e-10	codon_new_seq=GGG	codon_number=29	codon_position=2	codon_ref_seq=GTG	consensus_reject=FREQUENCY_CUTOFF	consensus_score=235.3	fisher_strand_p_value=2.87851e-11	frequency=2.818e-01	gene_name=yciO	gene_position=86	gene_product=hypothetical protein	gene_strand=>	ks_quality_p_value=1	locus_tag=ECB_01241	major_base=T	major_cov=28/51	major_frequency=7.182e-01	minor_base=G	minor_cov=31/0	new_cov=31/0	new_seq=G	polymorphism_frequency=2.818e-01	polymorphism_score=22.9	prediction=polymorphism	ref_cov=28/51	ref_seq=T	snp_type=nonsynonymous	total_cov=59/51	transl_table=11
RA	39	.	REL606	1447820	0	A	C	aa_new_seq=Q	aa_position=285	aa_ref_seq=K	bias_e_value=589671	bias_p_value=0.130425	codon_new_seq=CAG	codon_number=285	codon_position=1	codon_ref_seq=AAG	consensus_score=326.4	fisher_strand_p_value=0.547743	frequency=1	gene_name=insF-2	gene_position=853	gene_product=IS3 element protein InsF	gene_strand=>	ks_quality_p_value=0.052302	locus_tag=ECB_01360	major_base=C	major_cov=29/55	major_frequency=9.767e-01	minor_base=A	minor_cov=0/2	new_cov=29/55	new_seq=C	polymorphism_frequency=9.767e-01	polymorphism_score=-0.9	prediction=consensus	ref_cov=0/2	ref_seq=A	snp_type=nonsynonymous	total_cov=29/57	transl_table=11
RA	40	.	REL606	1490899	0	A	G	aa_new_seq=G	aa_position=55	aa_ref_seq=G	bias_e_value=4.85754e-10	bias_p_value=1.07441e-16	codon_new_seq=GGG	codon_number=55	codon_position=3	codon_ref_seq=GGA	consensus_reject=FREQUENCY_CUTOFF	consensus_score=149.4	fisher_strand_p_value=2.58923e-18	frequency=3.333e-01	gene_name=ydcU	gene_position=165	gene_product=predicted spermidine/putrescine transporter subunit	gene_strand=>	ks_quality_p_value=1	locus_tag=ECB_01399	major_base=A	major_cov=8/56	major_frequency=6.667e-01	minor_base=G	minor_cov=32/0	new_cov=32/0	new_seq=G	polymorphism_frequency=3.333e-01	polymorphism_score=54.4	prediction=polymorphism	ref_cov=8/56	ref_seq=A	snp_type=synonymous	total_cov=41/56	transl_table=11
RA	41	.	REL606	1490904	0	A	T	aa_new_seq=F	aa_position=57	aa_ref_seq=Y	bias_e_value=0.000735479	bias_p_value=1.62676e-10	codon_new_seq=TTT	codon_number=57	codon_position=2	codon_ref_seq=TAT	consensus_reject=FREQUENCY_CUTOFF	consensus_score=200.2	fisher_strand_p_value=6.06348e-12	frequency=2.262e-01	gene_name=ydcU	gene_position=170	gene_product=predicted spermidine/putrescine transporter subunit	gene_strand=>	ks_quality_p_value=1	locus_tag=ECB_01399	major_base=A	major_cov=10/55	major_frequency=7.738e-01	minor_base=T	minor_cov=19/0	new_cov=19/0	new_seq=T	polymorphism_frequency=2.262e-01	polymorphism_score=33.7	prediction=polymorphism	ref_cov=10/55	ref_seq=A	snp_type=nonsynonymous	total_cov=29/55	transl_table=11
RA	42	.	REL606	1510660	0	A	C	bias_e_value=0.0705453	bias_p_value=1.56034e-08	consensus_reject=FREQUENCY_CUTOFF	consensus_score=276.7	fisher_strand_p_value=7.06998e-10	frequency=2.056e-01	ks_quality_p_value=1	major_base=A	major_cov=59/26	major_frequency=7.944e-01	minor_base=C	minor_cov=0/22	new_cov=0/22	no_show=1	polymorphism_frequency=2.056e-01	polymorphism_score=37.0	prediction=polymorphism	ref_cov=59/26	total_cov=59/48
RA	43	.	REL606	1544131	0	A	G	bias_e_value=0.000427935	bias_p_value=9.46519e-11	consensus_reject=FREQUENCY_CUTOFF	consensus_score=236.0	fisher_strand_p_value=3.45558e-12	frequency=2.198e-01	ks_quality_p_value=1	major_base=A	major_cov=12/59	major_frequency=7.802e-01	minor_base=G	minor_cov=20/0	new_cov=20/0	no_show=1	polymorphism_frequency=2.198e-01	polymorphism_score=13.7	prediction=polymorphism	ref_cov=12/59	total_cov=32/59
RA	44	.	REL606	1688229	0	A	C	aa_new_seq=P	aa_position=92	aa_ref_seq=T	bias_e_value=1.25562e-17	bias_p_value=2.77723e-24	codon_new_seq=CCC	codon_number=92	codon_position=1	codon_ref_seq=ACC	consensus_reject=FREQUENCY_CUTOFF	consensus_score=179.0	fisher_strand_p_value=4.68149e-26	frequency=4.018e-01	gene_name=nth	gene_position=274	gene_product=DNA glycosylase and apyrimidinic (AP) lyase (endonuclease III)	gene_strand=>	ks_quality_p_value=1	locus_tag=ECB_01603	major_base=A	major_cov=62/5	major_frequency=5.982e-01	minor_base=C	minor_cov=0/45	new_cov=0/45	new_seq=C	polymorphism_frequency=4.018e-01	polymorphism_score=55.4	prediction=polymorphism	ref_cov=62/5	ref_seq=A	snp_type=nonsynonymous	total_cov=62/50	transl_table=11
RA	45	.	REL606	1750983	0	G	C	bias_e_value=19648.1	bias_p_value=0.00434584	consensus_reject=FREQUENCY_CUTOFF	consensus_score=116.4	fisher_strand_p_value=0.000505976	frequency=2.500e-01	gene_name=aroD/ydiF	gene_position=intergenic (+33/-112)	gene_product=3-dehydroquinate dehydratase/fused predicted acetyl-CoA:acetoacetyl-CoA transferase: alpha subunit/beta subunit	gene_strand=>/>	ks_quality_p_value=1	locus_tag=ECB_01662/ECB_01663	major_base=G	major_cov=16/20	major_frequency=7.500e-01	minor_base=C	minor_cov=12/0	new_cov=12/0	polymorphism_frequency=2.500e-01	polymorphism_score=10.8	prediction=polymorphism	ref_cov=16/20	snp_type=intergenic	total_cov=28/20
RA	46	.	REL606	1789693	0	T	.	consensus_score=180.6	frequency=1	gene_name=ydjO	gene_position=coding (404/795 nt)	gene_product=hypothetical protein	gene_strand=<	locus_tag=ECB_01699	major_base=.	major_cov=10/29	major_frequency=1.000e+00	minor_base=N	minor_cov=0/0	new_cov=10/29	polymorphism_frequency=1.000e+00	polymorphism_score=NA	prediction=consensus	ref_cov=0/0	total_cov=10/29
RA	47	.	REL606	1802082	0	G	T	bias_e_value=9265.61	bias_p_value=0.0020494	consensus_reject=FREQUENCY_CUTOFF	consensus_score=139.5	fisher_strand_p_value=0.000217222	frequency=2.034e-01	ks_quality_p_value=1	major_base=G	major_cov=20/27	major_frequency=7.966e-01	minor_base=T	minor_cov=12/0	new_cov=12/0	no_show=1	polymorphism_frequency=2.034e-01	polymorphism_score=12.6	prediction=polymorphism	ref_cov=20/27	total_cov=32/27
RA	48	.	REL606	2139875	0	T	G	aa_new_seq=A	aa_position=47	aa_ref_seq=A	bias_e_value=6.37923e-05	bias_p_value=1.41098e-11	codon_new_seq=GCC	codon_number=47	codon_position=3	codon_ref_seq=GCA	consensus_reject=FREQUENCY_CUTOFF	consensus_score=254.1	fisher_strand_p_value=4.80514e-13	frequency=2.277e-01	gene_name=cirA	gene_position=141	gene_product=ferric iron-catecholate outer membrane transporter	gene_strand=<	ks_quality_p_value=1	locus_tag=ECB_02084	major_base=T	major_cov=15/63	major_frequency=7.723e-01	minor_base=G	minor_cov=23/0	new_cov=23/0	new_seq=G	polymorphism_frequency=2.277e-01	polymorphism_score=14.9	prediction=polymorphism	ref_cov=15/63	ref_seq=T	snp_type=synonymous	total_cov=38/63	transl_table=11
RA	49	.	REL606	2165699	0	A	C	aa_new_seq=T	aa_position=47	aa_ref_seq=N	bias_e_value=0.0487089	bias_p_value=1.07736e-08	codon_new_seq=ACC	codon_number=47	codon_position=2	codon_ref_seq=AAC	consensus_reject=FREQUENCY_CUTOFF	consensus_score=241.5	fisher_strand_p_value=4.79726e-10	frequency=2.396e-01	gene_name=yejA	gene_position=140	gene_product=predicted oligopeptide transporter subunit	gene_strand=>	ks_quality_p_value=1	locus_tag=ECB_02107	major_base=A	major_cov=51/22	major_frequency=7.604e-01	minor_base=C	minor_cov=0/23	new_cov=0/23	new_seq=C	polymorphism_frequency=2.396e-01	polymorphism_score=10.0	prediction=polymorphism	ref_cov=51/22	ref_seq=A	snp_type=nonsynonymous	total_cov=51/46	transl_table=11
RA	50	.	REL606	2173900	0	A	C	aa_new_seq=P	aa_position=25	aa_ref_seq=T	bias_e_value=2.50923e-17	bias_p_value=5.54998e-24	codon_new_seq=CCC	codon_number=25	codon_position=1	codon_ref_seq=ACC	consensus_reject=FREQUENCY_CUTOFF	consensus_score=374.1	fisher_strand_p_value=9.46784e-26	frequency=2.568e-01	gene_name=yejH	gene_position=73	gene_product=predicted ATP-dependet helicase	gene_strand=>	ks_quality_p_value=1	locus_tag=ECB_02114	major_base=A	major_cov=99/11	major_frequency=7.432e-01	minor_base=C	minor_cov=0/38	new_cov=0/38	new_seq=C	polymorphism_frequency=2.568e-01	polymorphism_score=38.6	prediction=polymorphism	ref_cov=99/11	ref_seq=A	snp_type=nonsynonymous	total_cov=99/49	transl_table=11
RA	51	.	REL606	2238337	0	A	C	bias_e_value=6.98755e-11	bias_p_value=1.54553e-17	consensus_reject=FREQUENCY_CUTOFF	consensus_score=199.3	fisher_strand_p_value=3.5545e-19	frequency=3.657e-01	gene_name=inaA/yfaH	gene_position=intergenic (-149/-66)	gene_product=hypothetical protein/hypothetical protein	gene_strand=</>	ks_quality_p_value=1	locus_tag=ECB_02163/ECB_02164	major_base=A	major_cov=62/23	major_frequency=6.343e-01	minor_base=C	minor_cov=0/49	new_cov=0/49	polymorphism_frequency=3.657e-01	polymorphism_score=81.6	prediction=polymorphism	ref_cov=62/23	snp_type=intergenic	total_cov=62/72
RA	52	.	REL606	2261804	0	T	C	aa_new_seq=E	aa_position=86	aa_ref_seq=K	bias_e_value=7.6973e-08	bias_p_value=1.70251e-14	codon_new_seq=GAA	codon_number=86	codon_position=1	codon_ref_seq=AAA	consensus_reject=FREQUENCY_CUTOFF	consensus_score=311.6	fisher_strand_p_value=4.69066e-16	frequency=2.248e-01	gene_name=pmrD	gene_position=256	gene_product=polymyxin resistance protein B	gene_strand=<	ks_quality_p_value=1	locus_tag=ECB_02186	major_base=T	major_cov=80/20	major_frequency=7.752e-01	minor_base=C	minor_cov=0/29	new_cov=0/29	new_seq=C	polymorphism_frequency=2.248e-01	polymorphism_score=23.2	prediction=polymorphism	ref_cov=80/20	ref_seq=T	snp_type=nonsynonymous	total_cov=80/49	transl_table=11
RA	53	.	REL606	2302779	0	C	T	aa_new_seq=I	aa_position=33	aa_ref_seq=T	codon_new_seq=ATC	codon_number=33	codon_position=2	codon_ref_seq=ACC	consensus_score=690.9	frequency=1	gene_name=yfcC	gene_position=98	gene_product=predicted inner membrane protein	gene_strand=>	locus_tag=ECB_02223	major_base=T	major_cov=70/101	major_frequency=1.000e+00	minor_base=N	minor_cov=0/0	new_cov=70/101	new_seq=T	polymorphism_frequency=1.000e+00	polymorphism_score=NA	prediction=consensus	ref_cov=0/0	ref_seq=C	snp_type=nonsynonymous	total_cov=70/101	transl_table=11
RA	54	.	REL606	2359504	0	T	A	bias_e_value=129.087	bias_p_value=2.85518e-05	consensus_reject=FREQUENCY_CUTOFF	consensus_score=131.8	fisher_strand_p_value=2.02341e-06	frequency=2.200e-01	ks_quality_p_value=1	major_base=T	major_cov=31/8	major_frequency=7.800e-01	minor_base=A	minor_cov=0/11	new_cov=0/11	no_show=1	polymorphism_frequency=2.200e-01	polymorphism_score=15.2	prediction=polymorphism	ref_cov=31/8	total_cov=31/19
RA	55	.	REL606	2468533	0	A	C	consensus_score=484.4	frequency=1	gene_name=hyfC	gene_position=pseudogene (274/720 nt)	gene_product=hydrogenase 4 membrane subunit; b2483_2	gene_strand=>	locus_tag=ECB_02375_2	major_base=C	major_cov=54/74	major_frequency=1.000e+00	minor_base=N	minor_cov=0/0	new_cov=54/74	polymorphism_frequency=1.000e+00	polymorphism_score=NA	prediction=consensus	ref_cov=0/0	snp_type=pseudogene	total_cov=54/74
RA	56	.	REL606	2512325	0	A	C	aa_new_seq=G	aa_position=1380	aa_ref_seq=G	bias_e_value=2.2725e-06	bias_p_value=5.02638e-13	codon_new_seq=GGG	codon_number=1380	codon_position=3	codon_ref_seq=GGT	consensus_reject=FREQUENCY_CUTOFF	consensus_score=279.2	fisher_strand_p_value=1.53198e-14	frequency=2.435e-01	gene_name=yfhM	gene_position=4140	gene_product=hypothetical protein	gene_strand=<	ks_quality_p_value=1	locus_tag=ECB_02412	major_base=A	major_cov=68/19	major_frequency=7.565e-01	minor_base=C	minor_cov=0/28	new_cov=0/28	new_seq=C	polymorphism_frequency=2.435e-01	polymorphism_score=26.7	prediction=polymorphism	ref_cov=68/19	ref_seq=A	snp_type=synonymous	total_cov=68/47	transl_table=11
RA	57	.	REL606	2769779	0	G	A	aa_new_seq=*	aa_position=415	aa_ref_seq=R	codon_new_seq=TGA	codon_number=415	codon_position=1	codon_ref_seq=CGA	consensus_score=532.3	frequency=1	gene_name=ECB_02649	gene_position=1243	gene_product=protein similar to L-ribulokinase AraB	gene_strand=<	locus_tag=ECB_02649	major_base=A	major_cov=78/59	major_frequency=1.000e+00	minor_base=N	minor_cov=0/0	new_cov=78/59	new_seq=A	polymorphism_frequency=1.000e+00	polymorphism_score=NA	prediction=consensus	ref_cov=0/0	ref_seq=G	snp_type=nonsense	total_cov=78/59	transl_table=11
RA	58	.	REL606	3068172	0	A	C	aa_new_seq=P	aa_position=184	aa_ref_seq=T	bias_e_value=0.612934	bias_p_value=1.35571e-07	codon_new_seq=CCC	codon_number=184	codon_position=1	codon_ref_seq=ACC	consensus_reject=FREQUENCY_CUTOFF	consensus_score=217.0	fisher_strand_p_value=6.8472e-09	frequency=2.474e-01	gene_name=ttdA	gene_position=550	gene_product=tartrate dehydratase	gene_strand=>	ks_quality_p_value=1	locus_tag=ECB_02931	major_base=A	major_cov=46/27	major_frequency=7.526e-01	minor_base=C	minor_cov=0/24	new_cov=0/24	new_seq=C	polymorphism_frequency=2.474e-01	polymorphism_score=14.9	prediction=polymorphism	ref_cov=46/27	ref_seq=A	snp_type=nonsynonymous	total_cov=46/51	transl_table=11
RA	59	.	REL606	3259133	0	T	C	bias_e_value=1.64847e-06	bias_p_value=3.64615e-13	consensus_reject=FREQUENCY_CUTOFF	consensus_score=191.1	fisher_strand_p_value=1.1002e-14	frequency=2.055e-01	ks_quality_p_value=1	major_base=T	major_cov=57/1	major_frequency=7.945e-01	minor_base=C	minor_cov=0/15	new_cov=0/15	no_show=1	polymorphism_frequency=2.055e-01	polymorphism_score=10.4	prediction=polymorphism	ref_cov=57/1	total_cov=57/17
RA	60	.	REL606	3429542	0	C	A	aa_new_seq=C	aa_position=349	aa_ref_seq=G	codon_new_seq=TGT	codon_number=349	codon_position=1	codon_ref_seq=GGT	consensus_score=505.4	frequency=1	gene_name=glgC	gene_position=1045	gene_product=glucose-1-phosphate adenylyltransferase	gene_strand=<	locus_tag=ECB_03282	major_base=A	major_cov=79/53	major_frequency=1.000e+00	minor_base=N	minor_cov=0/0	new_cov=79/53	new_seq=A	polymorphism_frequency=1.000e+00	polymorphism_score=NA	prediction=consensus	ref_cov=0/0	ref_seq=C	snp_type=nonsynonymous	total_cov=79/53	transl_table=11
RA	61	.	REL606	3481137	0	G	A	bias_e_value=4521140	bias_p_value=1	consensus_score=12.2	deleted=1	fisher_strand_p_value=1	frequency=1	ks_quality_p_value=1	major_base=A	major_cov=0/8	major_frequency=8.889e-01	minor_base=G	minor_cov=0/1	new_cov=0/8	polymorphism_frequency=8.889e-01	polymorphism_score=-4.6	prediction=consensus	ref_cov=0/1	total_cov=0/9
RA	62	.	REL606	3583665	0	A	.	consensus_score=397.1	frequency=1	gene_name=insK-4/glyS	gene_position=intergenic (+26/+253)	gene_product=IS150 putative transposase/glycyl-tRNA synthetase subunit beta	gene_strand=>/<	locus_tag=ECB_03409/ECB_03410	major_base=.	major_cov=17/72	major_frequency=1.000e+00	minor_base=N	minor_cov=0/0	new_cov=17/72	polymorphism_frequency=1.000e+00	polymorphism_score=NA	prediction=consensus	ref_cov=0/0	snp_type=intergenic	total_cov=17/72
RA	63	.	REL606	3787982	0	T	A	bias_e_value=9.97736e-18	bias_p_value=2.20682e-24	consensus_reject=FREQUENCY_CUTOFF	consensus_score=237.5	fisher_strand_p_value=3.70537e-26	frequency=2.727e-01	gene_name=yieF/yieG	gene_position=intergenic (+2/+52)	gene_product=chromate reductase, Class I, flavoprotein/predicted inner membrane protein	gene_strand=>/<	ks_quality_p_value=1	locus_tag=ECB_03597/ECB_03598	major_base=T	major_cov=79/1	major_frequency=7.273e-01	minor_base=A	minor_cov=0/30	new_cov=0/30	polymorphism_frequency=2.727e-01	polymorphism_score=72.1	prediction=polymorphism	ref_cov=79/1	snp_type=intergenic	total_cov=79/31
RA	64	.	REL606	3825949	1	.	G	bias_e_value=4521090	bias_p_value=0.999988	consensus_score=626.3	fisher_strand_p_value=1	frequency=1	gene_name=kup/insJ-5	gene_position=intergenic (+3/-51)	gene_product=potassium transporter/IS150 hypothetical protein	gene_strand=>/>	ks_quality_p_value=0.995104	locus_tag=ECB_03631/ECB_03632	major_base=G	major_cov=61/100	major_frequency=9.938e-01	minor_base=.	minor_cov=0/1	new_cov=61/100	polymorphism_frequency=9.938e-01	polymorphism_score=-3.3	prediction=consensus	ref_cov=0/1	snp_type=intergenic	total_cov=61/101
RA	65	.	REL606	3909638	0	T	G	bias_e_value=0.0111396	bias_p_value=2.4639e-09	consensus_reject=FREQUENCY_CUTOFF	consensus_score=197.8	fisher_strand_p_value=1.05555e-10	frequency=2.152e-01	ks_quality_p_value=0.972616	major_base=T	major_cov=10/52	major_frequency=7.848e-01	minor_base=G	minor_cov=17/0	new_cov=17/0	no_show=1	polymorphism_frequency=2.152e-01	polymorphism_score=20.5	prediction=polymorphism	ref_cov=10/52	total_cov=27/52
RA	66	.	REL606	3924725	0	A	C	bias_e_value=1.40684	bias_p_value=3.11168e-07	consensus_reject=FREQUENCY_CUTOFF	consensus_score=285.4	fisher_strand_p_value=1.64436e-08	frequency=2.018e-01	ks_quality_p_value=1	major_base=A	major_cov=56/35	major_frequency=7.982e-01	minor_base=C	minor_cov=0/23	new_cov=0/23	no_show=1	polymorphism_frequency=2.018e-01	polymorphism_score=15.9	prediction=polymorphism	ref_cov=56/35	total_cov=56/58
RA	67	.	REL606	3943694	0	C	T	consensus_score=22.0	deleted=1	frequency=1	major_base=T	major_cov=1/7	major_frequency=1.000e+00	minor_base=N	minor_cov=0/0	new_cov=1/7	polymorphism_frequency=1.000e+00	polymorphism_score=NA	prediction=consensus	ref_cov=0/0	total_cov=1/7
RA	68	.	REL606	4054702	0	A	G	bias_e_value=0.00117051	bias_p_value=2.58896e-10	consensus_reject=FREQUENCY_CUTOFF	consensus_score=230.1	fisher_strand_p_value=9.82681e-12	frequency=2.111e-01	ks_quality_p_value=1	major_base=A	major_cov=12/59	major_frequency=7.889e-01	minor_base=G	minor_cov=19/0	new_cov=19/0	no_show=1	polymorphism_frequency=2.111e-01	polymorphism_score=17.5	prediction=polymorphism	ref_cov=12/59	total_cov=31/59
RA	69	.	REL606	4320445	0	T	G	aa_new_seq=G	aa_position=211	aa_ref_seq=V	bias_e_value=9.51288e-06	bias_p_value=2.10409e-12	codon_new_seq=GGG	codon_number=211	codon_position=2	codon_ref_seq=GTG	consensus_reject=FREQUENCY_CUTOFF	consensus_score=134.9	fisher_strand_p_value=6.71551e-14	frequency=4.059e-01	gene_name=aidB	gene_position=632	gene_product=isovaleryl CoA dehydrogenase	gene_strand=>	ks_quality_p_value=1	locus_tag=ECB_04054	major_base=T	major_cov=19/41	major_frequency=5.941e-01	minor_base=G	minor_cov=41/0	new_cov=41/0	new_seq=G	polymorphism_frequency=4.059e-01	polymorphism_score=55.1	prediction=polymorphism	ref_cov=19/41	ref_seq=T	snp_type=nonsynonymous	total_cov=60/41	transl_table=11
RA	70	.	REL606	4342367	0	T	G	bias_e_value=2254.42	bias_p_value=0.000498639	consensus_reject=FREQUENCY_CUTOFF	consensus_score=120.2	fisher_strand_p_value=4.53239e-05	frequency=2.174e-01	ks_quality_p_value=1	major_base=T	major_cov=10/26	major_frequency=7.826e-01	minor_base=G	minor_cov=10/0	new_cov=10/0	no_show=1	polymorphism_frequency=2.174e-01	polymorphism_score=11.3	prediction=polymorphism	ref_cov=10/26	total_cov=20/26
RA	71	.	REL606	4483462	0	C	T	aa_new_seq=F	aa_position=44	aa_ref_seq=S	bias_e_value=4.03652e-13	bias_p_value=8.9281e-20	codon_new_seq=TTT	codon_number=44	codon_position=2	codon_ref_seq=TCT	consensus_reject=FREQUENCY_CUTOFF	consensus_score=57.3	fisher_strand_p_value=1.83144e-21	frequency=4.724e-01	gene_name=bglJ	gene_position=131	gene_product=DNA-binding transcriptional activator	gene_strand=>	ks_quality_p_value=1	locus_tag=ECB_04243	major_base=C	major_cov=16/51	major_frequency=5.276e-01	minor_base=T	minor_cov=60/0	new_cov=60/0	new_seq=T	polymorphism_frequency=4.724e-01	polymorphism_score=126.6	prediction=polymorphism	ref_cov=16/51	ref_seq=C	snp_type=nonsynonymous	total_cov=76/51	transl_table=11
RA	72	.	REL606	4502900	1	.	A	bias_e_value=4377600	bias_p_value=0.968252	consensus_score=624.4	fisher_strand_p_value=1	frequency=1	gene_name=smp/insJ-2	gene_position=intergenic (-13/-53)	gene_product=hypothetical protein/IS150 hypothetical protein	gene_strand=</>	ks_quality_p_value=0.758837	locus_tag=ECB_04263/ECB_00619_17	major_base=A	major_cov=65/92	major_frequency=9.874e-01	minor_base=.	minor_cov=1/1	new_cov=65/92	polymorphism_frequency=9.874e-01	polymorphism_score=-0.7	prediction=consensus	ref_cov=1/1	snp_type=intergenic	total_cov=66/93
MC	73	.	REL606	590047	594909	1	0	gene_name=hokE–fepA	gene_product=hokE,insL-3,entD,fepA	left_inside_cov=0	left_outside_cov=998	locus_tag=[ECB_00547]–[ECB_00550]	right_inside_cov=0	right_outside_cov=114
MC	74	.	REL606	612911	619700	0	0	gene_name=[cstA]–[dsbG]	gene_product=[cstA],cstA,ybdD,ybdH,ybdL,ybdM,ybdN,insB-8,insA-8,[dsbG]	left_inside_cov=1	left_outside_cov=207	locus_tag=[ECB_00565_1]–[ECB_00573]	right_inside_cov=0	right_outside_cov=132
MC	75	.	REL606	642809	644236	0	1293	gene_name=ybeF	gene_position=pseudogene (747-2174/2400 nt)	gene_product=predicted DNA-binding transcriptional regulator	gene_strand=<	left_inside_cov=0	left_outside_cov=153	locus_tag=ECB_00598	right_inside_cov=2	right_outside_cov=50
MC	76	.	REL606	1456065	1470881	1322	0	gene_name=[acpD]–[trg]	gene_product=[acpD],[insK-2],insJ-2,hrpA,ydcF,aldA,gapC,insA-12,insB-12,cybB,ydcA,hokB,mokB,insK-2,insJ-2,[trg]	left_inside_cov=42	left_outside_cov=52	locus_tag=[ECB_01367]–[ECB_01378]	right_inside_cov=12	right_outside_cov=208
MC	77	.	REL606	1728427	1731886	1308	0	gene_name=[ydhV]–[pykF]	gene_product=[ydhV],[insK-2],insJ-2,ydhY,ydhZ,[pykF]	left_inside_cov=42	left_outside_cov=45	locus_tag=[ECB_01642]–[ECB_01645]	right_inside_cov=0	right_outside_cov=202
MC	78	.	REL606	2129323	2134868	0	0	gene_name=[yeiA]–[galS]	gene_product=[yeiA],mglC,mglA,mglB,[galS]	left_inside_cov=1	left_outside_cov=170	locus_tag=[ECB_02076]–[ECB_02080]	right_inside_cov=0	right_outside_cov=271
MC	79	.	REL606	2844528	2848198	1338	0	gene_name=[yqeB]–[ygfK]	gene_product=[yqeB],[insK-2],insJ-2,yqeC,ygfJ,[ygfK]	left_inside_cov=43	left_outside_cov=46	locus_tag=[ECB_02708]–[ECB_02711]	right_inside_cov=0	right_outside_cov=174
MC	80	.	REL606	3481104	3484559	187	957	gene_name=rhsB	gene_position=coding (93-3548/4236 nt)	gene_product=rhsB element core protein RshB	gene_strand=>	left_inside_cov=44	left_outside_cov=45	locus_tag=ECB_03331	right_inside_cov=39	right_outside_cov=50
MC	81	.	REL606	3943668	3943841	30	139	gene_name=rrlA	gene_position=noncoding (1839-2012/2904 nt)	gene_product=23S ribosomal RNA	gene_strand=>	left_inside_cov=43	left_outside_cov=45	locus_tag=ECB_r00015	right_inside_cov=41	right_outside_cov=45
MC	82	.	REL606	4307583	4307643	0	0	gene_name=hflK	gene_position=coding (7-67/1260 nt)	gene_product=modulator for HflB protease specific for phage lambda cII repressor	gene_strand=>	left_inside_cov=0	left_outside_cov=128	locus_tag=ECB_04041	right_inside_cov=1	right_outside_cov=126
JC	83	.	REL606	1	1	REL606	4521141	-1	0	alignment_overlap=0	circular_chromosome=1	coverage_minus=88	coverage_plus=54	flanking_left=150	flanking_right=150	frequency=1	junction_possible_overlap_registers=149	key=REL606__1__1__REL606__4521141__-1__0____150__150__0__0	max_left=149	max_left_minus=149	max_left_plus=143	max_min_left=73	max_min_left_minus=67	max_min_left_plus=73	max_min_right=72	max_min_right_minus=72	max_min_right_plus=72	max_pos_hash_score=298	max_right=148	max_right_minus=134	max_right_plus=148	neg_log10_pos_hash_p_value=0.3	new_junction_coverage=1.04	new_junction_read_count=143	polymorphism_frequency=1.000e+00	pos_hash_score=60	prediction=consensus	side_1_annotate_key=gene	side_1_continuation=0	side_1_coverage=0.00	side_1_overlap=0	side_1_possible_overlap_registers=149	side_1_read_count=0	side_1_redundant=0	side_2_annotate_key=gene	side_2_continuation=0	side_2_coverage=0.00	side_2_overlap=0	side_2_possible_overlap_registers=149	side_2_read_count=0	side_2_redundant=0	total_non_overlap_reads=142
JC	84	.	REL606	16993	1	REL606	140966	1	0	alignment_overlap=2	coverage_minus=78	coverage_plus=36	flanking_left=150	flanking_right=150	frequency=1	junction_possible_overlap_registers=147	key=REL606__16993__1__REL606__140964__1__2____150__150__1__0	max_left=129	max_left_minus=129	max_left_plus=128	max_min_left=64	max_min_left_minus=63	max_min_left_plus=64	max_min_right=73	max_min_right_minus=73	max_min_right_plus=68	max_pos_hash_score=294	max_right=147	max_right_minus=147	max_right_plus=145	neg_log10_pos_hash_p_value=0.5	new_junction_coverage=0.84	new_junction_read_count=114	polymorphism_frequency=1.000e+00	pos_hash_score=55	prediction=consensus	read_count_offset=4	side_1_annotate_key=repeat	side_1_continuation=0	side_1_coverage=NA	side_1_overlap=2	side_1_read_count=NA	side_1_redundant=1	side_2_annotate_key=gene	side_2_continuation=0	side_2_coverage=0.00	side_2_overlap=0	side_2_possible_overlap_registers=143	side_2_read_count=0	side_2_redundant=0	total_non_overlap_reads=114
JC	85	.	REL606	41355	-1	REL606	41453	-1	0	alignment_overlap=8	coverage_minus=3	coverage_plus=0	flanking_left=150	flanking_right=150	frequency=3.128e-02	junction_possible_overlap_registers=141	key=REL606__41355__-1__REL606__41461__-1__8____150__150__0__0	max_left=67	max_left_minus=67	max_left_plus=0	max_min_left=67	max_min_left_minus=67	max_min_left_plus=0	max_min_right=0	max_min_right_minus=0	max_min_right_plus=0	max_pos_hash_score=282	max_right=120	max_right_minus=120	max_right_plus=0	neg_log10_pos_hash_p_value=9.1	new_junction_coverage=0.02	new_junction_read_count=3	no_show=1	polymorphism_frequency=3.128e-02	pos_hash_score=3	prediction=polymorphism	reject=COVERAGE_EVENNESS_SKEW,FREQUENCY_CUTOFF	side_1_annotate_key=gene	side_1_continuation=0	side_1_coverage=0.83	side_1_overlap=8	side_1_possible_overlap_registers=149	side_1_read_count=115	side_1_redundant=0	side_2_annotate_key=gene	side_2_continuation=0	side_2_coverage=0.59	side_2_overlap=0	side_2_possible_overlap_registers=141	side_2_read_count=77	side_2_redundant=0	total_non_overlap_reads=3
JC	86	.	REL606	48630	1	REL606	48726	1	0	alignment_overlap=10	coverage_minus=0	coverage_plus=6	flanking_left=150	flanking_right=150	frequency=6.576e-02	junction_possible_overlap_registers=139	key=REL606__48630__1__REL606__48716__1__10____150__150__0__0	max_left=137	max_left_minus=0	max_left_plus=137	max_min_left=0	max_min_left_minus=0	max_min_left_plus=0	max_min_right=48	max_min_right_minus=0	max_min_right_plus=48	max_pos_hash_score=278	max_right=48	max_right_minus=0	max_right_plus=48	neg_log10_pos_hash_p_value=7.9	new_junction_coverage=0.05	new_junction_read_count=6	no_show=1	polymorphism_frequency=6.576e-02	pos_hash_score=5	prediction=polymorphism	reject=COVERAGE_EVENNESS_SKEW,FREQUENCY_CUTOFF	side_1_annotate_key=gene	side_1_continuation=0	side_1_coverage=0.70	side_1_overlap=10	side_1_possible_overlap_registers=149	side_1_read_count=97	side_1_redundant=0	side_2_annotate_key=gene	side_2_continuation=0	side_2_coverage=0.62	side_2_overlap=0	side_2_possible_overlap_registers=139	side_2_read_count=80	side_2_redundant=0	total_non_overlap_reads=6
JC	87	.	REL606	63841	-1	REL606	63860	-1	0	alignment_overlap=7	coverage_minus=3	coverage_plus=0	flanking_left=150	flanking_right=150	frequency=2.607e-02	junction_possible_overlap_registers=142	key=REL606__63841__-1__REL606__63867__-1__7____150__150__0__0	max_left=42	max_left_minus=42	max_left_plus=0	max_min_left=42	max_min_left_minus=42	max_min_left_plus=0	max_min_right=0	max_min_right_minus=0	max_min_right_plus=0	max_pos_hash_score=284	max_right=137	max_right_minus=137	max_right_plus=0	neg_log10_pos_hash_p_value=9.2	new_junction_coverage=0.02	new_junction_read_count=3	no_show=1	polymorphism_frequency=2.607e-02	pos_hash_score=3	prediction=polymorphism	reject=COVERAGE_EVENNESS_SKEW,FREQUENCY_CUTOFF	side_1_annotate_key=gene	side_1_continuation=0	side_1_coverage=0.90	side_1_overlap=7	side_1_possible_overlap_registers=149	side_1_read_count=125	side_1_redundant=0	side_2_annotate_key=gene	side_2_continuation=0	side_2_coverage=0.80	side_2_overlap=0	side_2_possible_overlap_registers=142	side_2_read_count=105	side_2_redundant=0	total_non_overlap_reads=3
JC	88	.	REL606	69429	-1	REL606	69507	-1	0	alignment_overlap=9	coverage_minus=3	coverage_plus=0	flanking_left=150	flanking_right=150	frequency=2.276e-02	junction_possible_overlap_registers=140	key=REL606__69429__-1__REL606__69516__-1__9____150__150__0__0	max_left=74	max_left_minus=74	max_left_plus=0	max_min_left=69	max_min_left_minus=69	max_min_left_plus=0	max_min_right=67	max_min_right_minus=67	max_min_right_plus=0	max_pos_hash_score=280	max_right=138	max_right_minus=138	max_right_plus=0	neg_log10_pos_hash_p_value=9.1	new_junction_coverage=0.02	new_junction_read_count=3	no_show=1	polymorphism_frequency=2.276e-02	pos_hash_score=3	prediction=polymorphism	reject=COVERAGE_EVENNESS_SKEW,FREQUENCY_CUTOFF	side_1_annotate_key=gene	side_1_continuation=0	side_1_coverage=1.00	side_1_overlap=9	side_1_possible_overlap_registers=149	side_1_read_count=138	side_1_redundant=0	side_2_annotate_key=gene	side_2_continuation=0	side_2_coverage=0.99	side_2_overlap=0	side_2_possible_overlap_registers=140	side_2_read_count=128	side_2_redundant=0	total_non_overlap_reads=3
JC	89	.	REL606	72312	-1	REL606	72614	-1	0	alignment_overlap=4	coverage_minus=7	coverage_plus=3	flanking_left=150	flanking_right=150	frequency=8.377e-02	junction_possible_overlap_registers=145	key=REL606__72312__-1__REL606__72618__-1__4____150__150__0__0	max_left=145	max_left_minus=145	max_left_plus=144	max_min_left=62	max_min_left_minus=62	max_min_left_plus=0	max_min_right=3	max_min_right_minus=3	max_min_right_plus=2	max_pos_hash_score=290	max_right=89	max_right_minus=89	max_right_plus=2	neg_log10_pos_hash_p_value=7.2	new_junction_coverage=0.09	new_junction_read_count=12	no_show=1	polymorphism_frequency=8.377e-02	pos_hash_score=7	prediction=polymorphism	reject=COVERAGE_EVENNESS_SKEW,FREQUENCY_CUTOFF	side_1_annotate_key=gene	side_1_continuation=0	side_1_coverage=0.94	side_1_overlap=4	side_1_possible_overlap_registers=149	side_1_read_count=130	side_1_redundant=0	side_2_annotate_key=gene	side_2_continuation=0	side_2_coverage=1.01	side_2_overlap=0	side_2_possible_overlap_registers=145	side_2_read_count=136	side_2_redundant=0	total_non_overlap_reads=10
JC	90	.	REL606	87107	1	REL606	87157	1	0	alignment_overlap=7	coverage_minus=0	coverage_plus=3	flanking_left=150	flanking_right=150	frequency=2.211e-02	junction_possible_overlap_registers=142	key=REL606__87107__1__REL606__87150__1__7____150__150__0__0	max_left=80	max_left_minus=0	max_left_plus=80	max_min_left=35	max_min_left_minus=0	max_min_left_plus=35	max_min_right=68	max_min_right_minus=0	max_min_right_plus=68	max_pos_hash_score=284	max_right=108	max_right_minus=0	max_right_plus=108	neg_log10_pos_hash_p_value=9.2	new_junction_coverage=0.02	new_junction_read_count=3	no_show=1	polymorphism_frequency=2.211e-02	pos_hash_score=3	prediction=polymorphism	reject=COVERAGE_EVENNESS_SKEW,FREQUENCY_CUTOFF	side_1_annotate_key=gene	side_1_continuation=0	side_1_coverage=0.88	side_1_overlap=7	side_1_possible_overlap_registers=149	side_1_read_count=121	side_1_redundant=0	side_2_annotate_key=gene	side_2_continuation=0	side_2_coverage=1.14	side_2_overlap=0	side_2_possible_overlap_registers=142	side_2_read_count=150	side_2_redundant=0	total_non_overlap_reads=3
JC	91	.	REL606	140969	-1	REL606	590046	-1	0	alignment_overlap=3	coverage_minus=46	coverage_plus=85	flanking_left=150	flanking_right=150	frequency=1	junction_possible_overlap_registers=146	key=REL606__140970__-1__REL606__590048__-1__3____150__150__0__0	max_left=143	max_left_minus=143	max_left_plus=143	max_min_left=72	max_min_left_minus=72	max_min_left_plus=61	max_min_right=73	max_min_right_minus=73	max_min_right_plus=66	max_pos_hash_score=292	max_right=130	max_right_minus=128	max_right_plus=130	neg_log10_pos_hash_p_value=0.5	new_junction_coverage=0.99	new_junction_read_count=134	polymorphism_frequency=1.000e+00	pos_hash_score=53	prediction=consensus	read_count_offset=4	side_1_annotate_key=gene	side_1_continuation=0	side_1_coverage=0.00	side_1_overlap=2	side_1_possible_overlap_registers=144	side_1_read_count=0	side_1_redundant=0	side_2_annotate_key=repeat	side_2_continuation=0	side_2_coverage=NA	side_2_overlap=1	side_2_possible_overlap_registers=NA	side_2_read_count=NA	side_2_redundant=0	total_non_overlap_reads=131
JC	92	.	REL606	171578	-1	REL606	171583	-1	0	alignment_overlap=11	coverage_minus=4	coverage_plus=0	flanking_left=150	flanking_right=150	frequency=3.672e-02	junction_possible_overlap_registers=138	key=REL606__171578__-1__REL606__171594__-1__11____150__150__0__0	max_left=89	max_left_minus=89	max_left_plus=0	max_min_left=66	max_min_left_minus=66	max_min_left_plus=0	max_min_right=50	max_min_right_minus=50	max_min_right_plus=0	max_pos_hash_score=276	max_right=83	max_right_minus=83	max_right_plus=0	neg_log10_pos_hash_p_value=9.0	new_junction_coverage=0.03	new_junction_read_count=4	no_show=1	polymorphism_frequency=3.672e-02	pos_hash_score=3	prediction=polymorphism	reject=COVERAGE_EVENNESS_SKEW,FREQUENCY_CUTOFF	side_1_annotate_key=gene	side_1_continuation=0	side_1_coverage=0.80	side_1_overlap=11	side_1_possible_overlap_registers=149	side_1_read_count=110	side_1_redundant=0	side_2_annotate_key=gene	side_2_continuation=0	side_2_coverage=0.84	side_2_overlap=0	side_2_possible_overlap_registers=138	side_2_read_count=108	side_2_redundant=0	total_non_overlap_reads=4
JC	93	.	REL606	199926	-1	REL606	200031	-1	0	alignment_overlap=8	coverage_minus=4	coverage_plus=0	flanking_left=150	flanking_right=150	frequency=4.099e-02	junction_possible_overlap_registers=141	key=REL606__199926__-1__REL606__200039__-1__8____150__150__0__0	max_left=67	max_left_minus=67	max_left_plus=0	max_min_left=67	max_min_left_minus=67	max_min_left_plus=0	max_min_right=0	max_min_right_minus=0	max_min_right_plus=0	max_pos_hash_score=282	max_right=121	max_right_minus=121	max_right_plus=0	neg_log10_pos_hash_p_value=9.1	new_junction_coverage=0.03	new_junction_read_count=4	no_show=1	polymorphism_frequency=4.099e-02	pos_hash_score=3	prediction=polymorphism	reject=COVERAGE_EVENNESS_SKEW,FREQUENCY_CUTOFF	side_1_annotate_key=gene	side_1_continuation=0	side_1_coverage=0.65	side_1_overlap=8	side_1_possible_overlap_registers=149	side_1_read_count=90	side_1_redundant=0	side_2_annotate_key=gene	side_2_continuation=0	side_2_coverage=0.78	side_2_overlap=0	side_2_possible_overlap_registers=141	side_2_read_count=102	side_2_redundant=0	total_non_overlap_reads=4
JC	94	.	REL606	223218	1	REL606	223416	1	0	alignment_overlap=9	coverage_minus=0	coverage_plus=4	flanking_left=150	flanking_right=150	frequency=3.722e-02	junction_possible_overlap_registers=140	key=REL606__223218__1__REL606__223407__1__9____150__150__0__0	max_left=132	max_left_minus=0	max_left_plus=132	max_min_left=43	max_min_left_minus=0	max_min_left_plus=43	max_min_right=30	max_min_right_minus=0	max_min_right_plus=30	max_pos_hash_score=280	max_right=98	max_right_minus=0	max_right_plus=98	neg_log10_pos_hash_p_value=8.5	new_junction_coverage=0.03	new_junction_read_count=4	no_show=1	polymorphism_frequency=3.722e-02	pos_hash_score=4	prediction=polymorphism	reject=COVERAGE_EVENNESS_SKEW,FREQUENCY_CUTOFF	side_1_annotate_key=gene	side_1_continuation=0	side_1_coverage=0.72	side_1_overlap=9	side_1_possible_overlap_registers=149	side_1_read_count=100	side_1_redundant=0	side_2_annotate_key=gene	side_2_continuation=0	side_2_coverage=0.87	side_2_overlap=0	side_2_possible_overlap_registers=140	side_2_read_count=113	side_2_redundant=0	total_non_overlap_reads=4
JC	95	.	REL606	228137	-1	REL606	228139	-1	0	alignment_overlap=8	coverage_minus=6	coverage_plus=0	flanking_left=150	flanking_right=150	frequency=NA	junction_possible_overlap_registers=141	key=REL606__228137__-1__REL606__228147__-1__8____150__150__1__1	max_left=40	max_left_minus=40	max_left_plus=0	max_min_left=40	max_min_left_minus=40	max_min_left_plus=0	max_min_right=0	max_min_right_minus=0	max_min_right_plus=0	max_pos_hash_score=282	max_right=139	max_right_minus=139	max_right_plus=0	neg_log10_pos_hash_p_value=8.0	new_junction_coverage=0.05	new_junction_read_count=6	no_show=1	polymorphism_frequency=NA	pos_hash_score=5	prediction=unknown	reject=COVERAGE_EVENNESS_SKEW	side_1_annotate_key=repeat	side_1_continuation=0	side_1_coverage=NA	side_1_overlap=8	side_1_read_count=NA	side_1_redundant=1	side_2_annotate_key=repeat	side_2_continuation=0	side_2_coverage=NA	side_2_overlap=0	side_2_possible_overlap_registers=NA	side_2_read_count=NA	side_2_redundant=1	total_non_overlap_reads=6
JC	96	.	REL606	229740	1	REL606	229761	1	0	alignment_overlap=9	coverage_minus=0	coverage_plus=6	flanking_left=150	flanking_right=150	frequency=NA	junction_possible_overlap_registers=140	key=REL606__229740__1__REL606__229752__1__9____150__150__1__1	max_left=106	max_left_minus=0	max_left_plus=106	max_min_left=0	max_min_left_minus=0	max_min_left_plus=0	max_min_right=69	max_min_right_minus=0	max_min_right_plus=69	max_pos_hash_score=280	max_right=69	max_right_minus=0	max_right_plus=69	neg_log10_pos_hash_p_value=7.9	new_junction_coverage=0.06	new_junction_read_count=8	no_show=1	polymorphism_frequency=NA	pos_hash_score=5	prediction=unknown	reject=COVERAGE_EVENNESS_SKEW	side_1_annotate_key=repeat	side_1_continuation=0	side_1_coverage=NA	side_1_overlap=9	side_1_read_count=NA	side_1_redundant=1	side_2_annotate_key=repeat	side_2_continuation=0	side_2_coverage=NA	side_2_overlap=0	side_2_possible_overlap_registers=NA	side_2_read_count=NA	side_2_redundant=1	total_non_overlap_reads=6
JC	97	.	REL606	232293	1	REL606	232318	1	0	alignment_overlap=7	coverage_minus=0	coverage_plus=4	flanking_left=150	flanking_right=150	frequency=NA	junction_possible_overlap_registers=142	key=REL606__232293__1__REL606__232311__1__7____150__150__1__1	max_left=115	max_left_minus=0	max_left_plus=115	max_min_left=0	max_min_left_minus=0	max_min_left_plus=0	max_min_right=57	max_min_right_minus=0	max_min_right_plus=57	max_pos_hash_score=284	max_right=57	max_right_minus=0	max_right_plus=57	neg_log10_pos_hash_p_value=8.5	new_junction_coverage=0.04	new_junction_read_count=5	no_show=1	polymorphism_frequency=NA	pos_hash_score=4	prediction=unknown	reject=COVERAGE_EVENNESS_SKEW	side_1_annotate_key=repeat	side_1_continuation=0	side_1_coverage=NA	side_1_overlap=7	side_1_read_count=NA	side_1_redundant=1	side_2_annotate_key=repeat	side_2_continuation=0	side_2_coverage=NA	side_2_overlap=0	side_2_possible_overlap_registers=NA	side_2_read_count=NA	side_2_redundant=1	total_non_overlap_reads=4
JC	98	.	REL606	255634	-1	REL606	255714	-1	0	alignment_overlap=11	coverage_minus=7	coverage_plus=0	flanking_left=150	flanking_right=150	frequency=6.847e-02	junction_possible_overlap_registers=138	key=REL606__255634__-1__REL606__255725__-1__11____150__150__0__0	max_left=48	max_left_minus=48	max_left_plus=0	max_min_left=48	max_min_left_minus=48	max_min_left_plus=0	max_min_right=0	max_min_right_minus=0	max_min_right_plus=0	max_pos_hash_score=276	max_right=126	max_right_minus=126	max_right_plus=0	neg_log10_pos_hash_p_value=7.8	new_junction_coverage=0.05	new_junction_read_count=7	no_show=1	polymorphism_frequency=6.847e-02	pos_hash_score=5	prediction=polymorphism	reject=COVERAGE_EVENNESS_SKEW,FREQUENCY_CUTOFF	side_1_annotate_key=gene	side_1_continuation=0	side_1_coverage=0.74	side_1_overlap=11	side_1_possible_overlap_registers=149	side_1_read_count=102	side_1_redundant=0	side_2_annotate_key=gene	side_2_continuation=0	side_2_coverage=0.75	side_2_overlap=0	side_2_possible_overlap_registers=138	side_2_read_count=96	side_2_redundant=0	total_non_overlap_reads=7
JC	99	.	REL606	327362	1	REL606	327490	1	0	alignment_overlap=12	coverage_minus=0	coverage_plus=4	flanking_left=150	flanking_right=150	frequency=3.966e-02	junction_possible_overlap_registers=137	key=REL606__327362__1__REL606__327478__1__12____150__150__0__0	max_left=116	max_left_minus=0	max_left_plus=116	max_min_left=0	max_min_left_minus=0	max_min_left_plus=0	max_min_right=58	max_min_right_minus=0	max_min_right_plus=58	max_pos_hash_score=274	max_right=58	max_right_minus=0	max_right_plus=58	neg_log10_pos_hash_p_value=9.0	new_junction_coverage=0.03	new_junction_read_count=4	no_show=1	polymorphism_frequency=3.966e-02	pos_hash_score=3	prediction=polymorphism	reject=COVERAGE_EVENNESS_SKEW,FREQUENCY_CUTOFF	side_1_annotate_key=gene	side_1_continuation=0	side_1_coverage=0.75	side_1_overlap=12	side_1_possible_overlap_registers=149	side_1_read_count=103	side_1_redundant=0	side_2_annotate_key=gene	side_2_continuation=0	side_2_coverage=0.78	side_2_overlap=0	side_2_possible_overlap_registers=137	side_2_read_count=99	side_2_redundant=0	total_non_overlap_reads=4
JC	100	.	REL606	349436	-1	REL606	349453	-1	0	alignment_overlap=7	coverage_minus=3	coverage_plus=0	flanking_left=150	flanking_right=150	frequency=2.682e-02	junction_possible_overlap_registers=142	key=REL606__349436__-1__REL606__349460__-1__7____150__150__0__0	max_left=51	max_left_minus=51	max_left_plus=0	max_min_left=51	max_min_left_minus=51	max_min_left_plus=0	max_min_right=0	max_min_right_minus=0	max_min_right_plus=0	max_pos_hash_score=284	max_right=102	max_right_minus=102	max_right_plus=0	neg_log10_pos_hash_p_value=9.2	new_junction_coverage=0.02	new_junction_read_count=3	no_show=1	polymorphism_frequency=2.682e-02	pos_hash_score=3	prediction=polymorphism	reject=COVERAGE_EVENNESS_SKEW,FREQUENCY_CUTOFF	side_1_annotate_key=gene	side_1_continuation=0	side_1_coverage=0.81	side_1_overlap=7	side_1_possible_overlap_registers=149	side_1_read_count=112	side_1_redundant=0	side_2_annotate_key=gene	side_2_continuation=0	side_2_coverage=0.84	side_2_overlap=0	side_2_possible_overlap_registers=142	side_2_read_count=111	side_2_redundant=0	total_non_overlap_reads=3
JC	101	.	REL606	364849	1	REL606	364937	1	0	alignment_overlap=9	coverage_minus=0	coverage_plus=6	flanking_left=150	flanking_right=150	frequency=4.572e-02	junction_possible_overlap_registers=140	key=REL606__364849__1__REL606__364928__1__9____150__150__0__0	max_left=123	max_left_minus=0	max_left_plus=123	max_min_left=0	max_min_left_minus=0	max_min_left_plus=0	max_min_right=53	max_min_right_minus=0	max_min_right_plus=53	max_pos_hash_score=280	max_right=53	max_right_minus=0	max_right_plus=53	neg_log10_pos_hash_p_value=7.9	new_junction_coverage=0.05	new_junction_read_count=6	no_show=1	polymorphism_frequency=4.572e-02	pos_hash_score=5	prediction=polymorphism	reject=COVERAGE_EVENNESS_SKEW,FREQUENCY_CUTOFF	side_1_annotate_key=gene	side_1_continuation=0	side_1_coverage=1.02	side_1_overlap=9	side_1_possible_overlap_registers=149	side_1_read_count=141	side_1_redundant=0	side_2_annotate_key=gene	side_2_continuation=0	side_2_coverage=0.91	side_2_overlap=0	side_2_possible_overlap_registers=140	side_2_read_count=118	side_2_redundant=0	total_non_overlap_reads=6
JC	102	.	REL606	367484	-1	REL606	367470	-1	0	alignment_overlap=14	coverage_minus=3	coverage_plus=2	flanking_left=150	flanking_right=150	frequency=3.859e-02	junction_possible_overlap_registers=135	key=REL606__367484__-1__REL606__367484__-1__14____150__150__0__0	max_left=110	max_left_minus=46	max_left_plus=110	max_min_left=66	max_min_left_minus=46	max_min_left_plus=66	max_min_right=26	max_min_right_minus=0	max_min_right_plus=26	max_pos_hash_score=270	max_right=115	max_right_minus=115	max_right_plus=70	neg_log10_pos_hash_p_value=7.7	new_junction_coverage=0.04	new_junction_read_count=5	no_show=1	polymorphism_frequency=3.859e-02	pos_hash_score=5	prediction=polymorphism	reject=COVERAGE_EVENNESS_SKEW,FREQUENCY_CUTOFF	side_1_annotate_key=gene	side_1_continuation=0	side_1_coverage=0.99	side_1_overlap=14	side_1_possible_overlap_registers=149	side_1_read_count=137	side_1_redundant=0	side_2_annotate_key=gene	side_2_continuation=0	side_2_coverage=1.00	side_2_overlap=0	side_2_possible_overlap_registers=135	side_2_read_count=125	side_2_redundant=0	total_non_overlap_reads=5
JC	103	.	REL606	380603	1	REL606	381244	1	0	alignment_overlap=8	coverage_minus=2	coverage_plus=1	flanking_left=150	flanking_right=150	frequency=3.017e-02	junction_possible_overlap_registers=141	key=REL606__380603__1__REL606__381236__1__8____150__150__0__0	max_left=141	max_left_minus=141	max_left_plus=68	max_min_left=68	max_min_left_minus=0	max_min_left_plus=68	max_min_right=69	max_min_right_minus=69	max_min_right_plus=0	max_pos_hash_score=282	max_right=74	max_right_minus=69	max_right_plus=74	neg_log10_pos_hash_p_value=9.1	new_junction_coverage=0.02	new_junction_read_count=3	no_show=1	polymorphism_frequency=3.017e-02	pos_hash_score=3	prediction=polymorphism	reject=COVERAGE_EVENNESS_SKEW,FREQUENCY_CUTOFF	side_1_annotate_key=gene	side_1_continuation=0	side_1_coverage=0.83	side_1_overlap=8	side_1_possible_overlap_registers=149	side_1_read_count=114	side_1_redundant=0	side_2_annotate_key=gene	side_2_continuation=0	side_2_coverage=0.65	side_2_overlap=0	side_2_possible_overlap_registers=141	side_2_read_count=85	side_2_redundant=0	total_non_overlap_reads=3
JC	104	.	REL606	384695	-1	REL606	384701	-1	0	alignment_overlap=7	coverage_minus=4	coverage_plus=0	flanking_left=150	flanking_right=150	frequency=3.501e-02	junction_possible_overlap_registers=142	key=REL606__384695__-1__REL606__384708__-1__7____150__150__0__0	max_left=60	max_left_minus=60	max_left_plus=0	max_min_left=60	max_min_left_minus=60	max_min_left_plus=0	max_min_right=0	max_min_right_minus=0	max_min_right_plus=0	max_pos_hash_score=284	max_right=114	max_right_minus=114	max_right_plus=0	neg_log10_pos_hash_p_value=8.5	new_junction_coverage=0.03	new_junction_read_count=4	no_show=1	polymorphism_frequency=3.501e-02	pos_hash_score=4	prediction=polymorphism	reject=COVERAGE_EVENNESS_SKEW,FREQUENCY_CUTOFF	side_1_annotate_key=gene	side_1_continuation=0	side_1_coverage=0.85	side_1_overlap=7	side_1_possible_overlap_registers=149	side_1_read_count=117	side_1_redundant=0	side_2_annotate_key=gene	side_2_continuation=0	side_2_coverage=0.83	side_2_overlap=0	side_2_possible_overlap_registers=142	side_2_read_count=109	side_2_redundant=0	total_non_overlap_reads=4
JC	105	.	REL606	386376	1	REL606	386677	1	0	alignment_overlap=5	coverage_minus=2	coverage_plus=3	flanking_left=150	flanking_right=150	frequency=2.999e-02	junction_possible_overlap_registers=144	key=REL606__386376__1__REL606__386672__1__5____150__150__0__0	max_left=69	max_left_minus=69	max_left_plus=38	max_min_left=69	max_min_left_minus=69	max_min_left_plus=38	max_min_right=0	max_min_right_minus=0	max_min_right_plus=0	max_pos_hash_score=288	max_right=137	max_right_minus=76	max_right_plus=137	neg_log10_pos_hash_p_value=9.2	new_junction_coverage=0.04	new_junction_read_count=5	no_show=1	polymorphism_frequency=2.999e-02	pos_hash_score=3	prediction=polymorphism	reject=COVERAGE_EVENNESS_SKEW,FREQUENCY_CUTOFF	side_1_annotate_key=gene	side_1_continuation=0	side_1_coverage=1.21	side_1_overlap=5	side_1_possible_overlap_registers=149	side_1_read_count=167	side_1_redundant=0	side_2_annotate_key=gene	side_2_continuation=0	side_2_coverage=1.21	side_2_overlap=0	side_2_possible_overlap_registers=144	side_2_read_count=162	side_2_redundant=0	total_non_overlap_reads=5
JC	106	.	REL606	392611	1	REL606	392694	1	0	alignment_overlap=8	coverage_minus=1	coverage_plus=3	flanking_left=150	flanking_right=150	frequency=2.969e-02	junction_possible_overlap_registers=141	key=REL606__392611__1__REL606__392686__1__8____150__150__0__0	max_left=107	max_left_minus=25	max_left_plus=107	max_min_left=25	max_min_left_minus=25	max_min_left_plus=0	max_min_right=52	max_min_right_minus=0	max_min_right_plus=52	max_pos_hash_score=282	max_right=117	max_right_minus=117	max_right_plus=52	neg_log10_pos_hash_p_value=8.5	new_junction_coverage=0.03	new_junction_read_count=4	no_show=1	polymorphism_frequency=2.969e-02	pos_hash_score=4	prediction=polymorphism	reject=COVERAGE_EVENNESS_SKEW,FREQUENCY_CUTOFF	side_1_annotate_key=gene	side_1_continuation=0	side_1_coverage=1.02	side_1_overlap=8	side_1_possible_overlap_registers=149	side_1_read_count=141	side_1_redundant=0	side_2_annotate_key=gene	side_2_continuation=0	side_2_coverage=0.98	side_2_overlap=0	side_2_possible_overlap_registers=141	side_2_read_count=128	side_2_redundant=0	total_non_overlap_reads=4
JC	107	.	REL606	408610	1	REL606	408790	1	0	alignment_overlap=9	coverage_minus=0	coverage_plus=5	flanking_left=150	flanking_right=150	frequency=2.954e-02	junction_possible_overlap_registers=140	key=REL606__408610__1__REL606__408781__1__9____150__150__0__0	max_left=134	max_left_minus=0	max_left_plus=134	max_min_left=0	max_min_left_minus=0	max_min_left_plus=0	max_min_right=55	max_min_right_minus=0	max_min_right_plus=55	max_pos_hash_score=280	max_right=55	max_right_minus=0	max_right_plus=55	neg_log10_pos_hash_p_value=7.9	new_junction_coverage=0.04	new_junction_read_count=5	no_show=1	polymorphism_frequency=2.954e-02	pos_hash_score=5	prediction=polymorphism	reject=COVERAGE_EVENNESS_SKEW,FREQUENCY_CUTOFF	side_1_annotate_key=gene	side_1_continuation=0	side_1_coverage=1.25	side_1_overlap=9	side_1_possible_overlap_registers=149	side_1_read_count=173	side_1_redundant=0	side_2_annotate_key=gene	side_2_continuation=0	side_2_coverage=1.28	side_2_overlap=0	side_2_possible_overlap_registers=140	side_2_read_count=166	side_2_redundant=0	total_non_overlap_reads=5
JC	108	.	REL606	414020	1	REL606	414091	1	0	alignment_overlap=9	coverage_minus=0	coverage_plus=7	flanking_left=150	flanking_right=150	frequency=5.520e-02	junction_possible_overlap_registers=140	key=REL606__414020__1__REL606__414082__1__9____150__150__0__0	max_left=118	max_left_minus=0	max_left_plus=118	max_min_left=0	max_min_left_minus=0	max_min_left_plus=0	max_min_right=45	max_min_right_minus=0	max_min_right_plus=45	max_pos_hash_score=280	max_right=45	max_right_minus=0	max_right_plus=45	neg_log10_pos_hash_p_value=7.9	new_junction_coverage=0.05	new_junction_read_count=7	no_show=1	polymorphism_frequency=5.520e-02	pos_hash_score=5	prediction=polymorphism	reject=COVERAGE_EVENNESS_SKEW,FREQUENCY_CUTOFF	side_1_annotate_key=gene	side_1_continuation=0	side_1_coverage=1.01	side_1_overlap=9	side_1_possible_overlap_registers=149	side_1_read_count=139	side_1_redundant=0	side_2_annotate_key=gene	side_2_continuation=0	side_2_coverage=0.84	side_2_overlap=0	side_2_possible_overlap_registers=140	side_2_read_count=109	side_2_redundant=0	total_non_overlap_reads=7
JC	109	.	REL606	419366	1	REL606	419427	1	0	alignment_overlap=11	coverage_minus=0	coverage_plus=6	flanking_left=150	flanking_right=150	frequency=4.570e-02	junction_possible_overlap_registers=138	key=REL606__419366__1__REL606__419416__1__11____150__150__0__0	max_left=130	max_left_minus=0	max_left_plus=130	max_min_left=0	max_min_left_minus=0	max_min_left_plus=0	max_min_right=61	max_min_right_minus=0	max_min_right_plus=61	max_pos_hash_score=276	max_right=61	max_right_minus=0	max_right_plus=61	neg_log10_pos_hash_p_value=8.4	new_junction_coverage=0.05	new_junction_read_count=6	no_show=1	polymorphism_frequency=4.570e-02	pos_hash_score=4	prediction=polymorphism	reject=COVERAGE_EVENNESS_SKEW,FREQUENCY_CUTOFF	side_1_annotate_key=gene	side_1_continuation=0	side_1_coverage=1.02	side_1_overlap=11	side_1_possible_overlap_registers=149	side_1_read_count=141	side_1_redundant=0	side_2_annotate_key=gene	side_2_continuation=0	side_2_coverage=0.94	side_2_overlap=0	side_2_possible_overlap_registers=138	side_2_read_count=120	side_2_redundant=0	total_non_overlap_reads=6
JC	110	.	REL606	419376	-1	REL606	419415	-1	0	alignment_overlap=11	coverage_minus=11	coverage_plus=0	flanking_left=150	flanking_right=150	frequency=8.208e-02	junction_possible_overlap_registers=138	key=REL606__419376__-1__REL606__419426__-1__11____150__150__0__0	max_left=48	max_left_minus=48	max_left_plus=0	max_min_left=48	max_min_left_minus=48	max_min_left_plus=0	max_min_right=0	max_min_right_minus=0	max_min_right_plus=0	max_pos_hash_score=276	max_right=130	max_right_minus=130	max_right_plus=0	neg_log10_pos_hash_p_value=6.1	new_junction_coverage=0.09	new_junction_read_count=11	polymorphism_frequency=8.208e-02	pos_hash_score=9	prediction=polymorphism	reject=COVERAGE_EVENNESS_SKEW,FREQUENCY_CUTOFF	side_1_annotate_key=gene	side_1_continuation=0	side_1_coverage=0.98	side_1_overlap=11	side_1_possible_overlap_registers=149	side_1_read_count=135	side_1_redundant=0	side_2_annotate_key=gene	side_2_continuation=0	side_2_coverage=0.95	side_2_overlap=0	side_2_possible_overlap_registers=138	side_2_read_count=121	side_2_redundant=0	total_non_overlap_reads=11
JC	111	.	REL606	429474	-1	REL606	429488	-1	0	alignment_overlap=8	coverage_minus=4	coverage_plus=0	flanking_left=150	flanking_right=150	frequency=2.121e-02	junction_possible_overlap_registers=141	key=REL606__429474__-1__REL606__429496__-1__8____150__150__0__0	max_left=119	max_left_minus=119	max_left_plus=0	max_min_left=36	max_min_left_minus=36	max_min_left_plus=0	max_min_right=39	max_min_right_minus=39	max_min_right_plus=0	max_pos_hash_score=282	max_right=133	max_right_minus=133	max_right_plus=0	neg_log10_pos_hash_p_value=8.5	new_junction_coverage=0.03	new_junction_read_count=4	no_show=1	polymorphism_frequency=2.121e-02	pos_hash_score=4	prediction=polymorphism	reject=COVERAGE_EVENNESS_SKEW,FREQUENCY_CUTOFF	side_1_annotate_key=gene	side_1_continuation=0	side_1_coverage=1.46	side_1_overlap=8	side_1_possible_overlap_registers=149	side_1_read_count=202	side_1_redundant=0	side_2_annotate_key=gene	side_2_continuation=0	side_2_coverage=1.36	side_2_overlap=0	side_2_possible_overlap_registers=141	side_2_read_count=178	side_2_redundant=0	total_non_overlap_reads=4
JC	112	.	REL606	432871	1	REL606	433135	1	0	alignment_overlap=11	coverage_minus=0	coverage_plus=3	flanking_left=150	flanking_right=150	frequency=2.382e-02	junction_possible_overlap_registers=138	key=REL606__432871__1__REL606__433124__1__11____150__150__0__0	max_left=120	max_left_minus=0	max_left_plus=120	max_min_left=63	max_min_left_minus=0	max_min_left_plus=63	max_min_right=41	max_min_right_minus=0	max_min_right_plus=41	max_pos_hash_score=276	max_right=76	max_right_minus=0	max_right_plus=76	neg_log10_pos_hash_p_value=9.0	new_junction_coverage=0.02	new_junction_read_count=3	no_show=1	polymorphism_frequency=2.382e-02	pos_hash_score=3	prediction=polymorphism	reject=COVERAGE_EVENNESS_SKEW,FREQUENCY_CUTOFF	side_1_annotate_key=gene	side_1_continuation=0	side_1_coverage=1.09	side_1_overlap=11	side_1_possible_overlap_registers=149	side_1_read_count=150	side_1_redundant=0	side_2_annotate_key=gene	side_2_continuation=0	side_2_coverage=0.84	side_2_overlap=0	side_2_possible_overlap_registers=138	side_2_read_count=107	side_2_redundant=0	total_non_overlap_reads=3
JC	113	.	REL606	441778	-1	REL606	441760	-1	0	alignment_overlap=18	coverage_minus=3	coverage_plus=0	flanking_left=150	flanking_right=150	frequency=3.844e-02	junction_possible_overlap_registers=131	key=REL606__441778__-1__REL606__441778__-1__18____150__150__0__0	max_left=86	max_left_minus=86	max_left_plus=0	max_min_left=54	max_min_left_minus=54	max_min_left_plus=0	max_min_right=40	max_min_right_minus=40	max_min_right_plus=0	max_pos_hash_score=262	max_right=87	max_right_minus=87	max_right_plus=0	neg_log10_pos_hash_p_value=8.7	new_junction_coverage=0.02	new_junction_read_count=3	no_show=1	polymorphism_frequency=3.844e-02	pos_hash_score=3	prediction=polymorphism	reject=COVERAGE_EVENNESS_SKEW,FREQUENCY_CUTOFF	side_1_annotate_key=gene	side_1_continuation=0	side_1_coverage=0.59	side_1_overlap=18	side_1_possible_overlap_registers=149	side_1_read_count=82	side_1_redundant=0	side_2_annotate_key=gene	side_2_continuation=0	side_2_coverage=0.64	side_2_overlap=0	side_2_possible_overlap_registers=131	side_2_read_count=78	side_2_redundant=0	total_non_overlap_reads=3
JC	114	.	REL606	449484	-1	REL606	449486	-1	0	alignment_overlap=12	coverage_minus=3	coverage_plus=0	flanking_left=150	flanking_right=150	frequency=2.524e-02	junction_possible_overlap_registers=137	key=REL606__449484__-1__REL606__449498__-1__12____150__150__0__0	max_left=60	max_left_minus=60	max_left_plus=0	max_min_left=60	max_min_left_minus=60	max_min_left_plus=0	max_min_right=0	max_min_right_minus=0	max_min_right_plus=0	max_pos_hash_score=274	max_right=135	max_right_minus=135	max_right_plus=0	neg_log10_pos_hash_p_value=9.0	new_junction_coverage=0.02	new_junction_read_count=3	no_show=1	polymorphism_frequency=2.524e-02	pos_hash_score=3	prediction=polymorphism	reject=COVERAGE_EVENNESS_SKEW,FREQUENCY_CUTOFF	side_1_annotate_key=gene	side_1_continuation=0	side_1_coverage=0.93	side_1_overlap=12	side_1_possible_overlap_registers=149	side_1_read_count=128	side_1_redundant=0	side_2_annotate_key=gene	side_2_continuation=0	side_2_coverage=0.90	side_2_overlap=0	side_2_possible_overlap_registers=137	side_2_read_count=114	side_2_redundant=0	total_non_overlap_reads=3
JC	115	.	REL606	466847	-1	REL606	466850	-1	0	alignment_overlap=8	coverage_minus=4	coverage_plus=0	flanking_left=150	flanking_right=150	frequency=4.170e-02	junction_possible_overlap_registers=141	key=REL606__466847__-1__REL606__466858__-1__8____150__150__0__0	max_left=38	max_left_minus=38	max_left_plus=0	max_min_left=38	max_min_left_minus=38	max_min_left_plus=0	max_min_right=0	max_min_right_minus=0	max_min_right_plus=0	max_pos_hash_score=282	max_right=140	max_right_minus=140	max_right_plus=0	neg_log10_pos_hash_p_value=8.5	new_junction_coverage=0.03	new_junction_read_count=4	no_show=1	polymorphism_frequency=4.170e-02	pos_hash_score=4	prediction=polymorphism	reject=COVERAGE_EVENNESS_SKEW,FREQUENCY_CUTOFF	side_1_annotate_key=gene	side_1_continuation=0	side_1_coverage=0.69	side_1_overlap=8	side_1_possible_overlap_registers=149	side_1_read_count=96	side_1_redundant=0	side_2_annotate_key=gene	side_2_continuation=0	side_2_coverage=0.71	side_2_overlap=0	side_2_possible_overlap_registers=141	side_2_read_count=93	side_2_redundant=0	total_non_overlap_reads=4
JC	116	.	REL606	468912	1	REL606	644382	-1	0	alignment_overlap=2	coverage_minus=82	coverage_plus=107	flanking_left=150	flanking_right=150	frequency=1	junction_possible_overlap_registers=147	key=REL606__468910__1__REL606__644382__-1__2____150__150__0__1	max_left=147	max_left_minus=147	max_left_plus=145	max_min_left=73	max_min_left_minus=73	max_min_left_plus=73	max_min_right=74	max_min_right_minus=73	max_min_right_plus=74	max_pos_hash_score=294	max_right=146	max_right_minus=146	max_right_plus=144	neg_log10_pos_hash_p_value=0.0	new_junction_coverage=1.41	new_junction_read_count=192	polymorphism_frequency=1.000e+00	pos_hash_score=84	prediction=consensus	read_count_offset=3	side_1_annotate_key=gene	side_1_continuation=0	side_1_coverage=0.00	side_1_overlap=0	side_1_possible_overlap_registers=144	side_1_read_count=0	side_1_redundant=0	side_2_annotate_key=repeat	side_2_continuation=0	side_2_coverage=NA	side_2_overlap=2	side_2_possible_overlap_registers=NA	side_2_read_count=NA	side_2_redundant=1	total_non_overlap_reads=189
JC	117	.	REL606	468914	-1	REL606	642940	1	0	alignment_overlap=0	coverage_minus=86	coverage_plus=85	flanking_left=150	flanking_right=150	frequency=1	junction_possible_overlap_registers=149	key=REL606__468914__-1__REL606__642940__1__0____150__150__0__1	max_left=148	max_left_minus=148	max_left_plus=148	max_min_left=74	max_min_left_minus=74	max_min_left_plus=62	max_min_right=75	max_min_right_minus=62	max_min_right_plus=75	max_pos_hash_score=298	max_right=132	max_right_minus=131	max_right_plus=132	neg_log10_pos_hash_p_value=0.2	new_junction_coverage=1.26	new_junction_read_count=174	polymorphism_frequency=1.000e+00	pos_hash_score=68	prediction=consensus	read_count_offset=3	side_1_annotate_key=gene	side_1_continuation=0	side_1_coverage=0.00	side_1_overlap=0	side_1_possible_overlap_registers=146	side_1_read_count=0	side_1_redundant=0	side_2_annotate_key=repeat	side_2_continuation=0	side_2_coverage=NA	side_2_overlap=0	side_2_possible_overlap_registers=NA	side_2_read_count=NA	side_2_redundant=1	total_non_overlap_reads=171
JC	118	.	REL606	483511	1	REL606	483541	1	0	alignment_overlap=8	coverage_minus=0	coverage_plus=3	flanking_left=150	flanking_right=150	frequency=2.363e-02	junction_possible_overlap_registers=141	key=REL606__483511__1__REL606__483533__1__8____150__150__0__0	max_left=105	max_left_minus=0	max_left_plus=105	max_min_left=1	max_min_left_minus=0	max_min_left_plus=1	max_min_right=64	max_min_right_minus=0	max_min_right_plus=64	max_pos_hash_score=282	max_right=140	max_right_minus=0	max_right_plus=140	neg_log10_pos_hash_p_value=9.1	new_junction_coverage=0.02	new_junction_read_count=3	no_show=1	polymorphism_frequency=2.363e-02	pos_hash_score=3	prediction=polymorphism	reject=COVERAGE_EVENNESS_SKEW,FREQUENCY_CUTOFF	side_1_annotate_key=gene	side_1_continuation=0	side_1_coverage=0.95	side_1_overlap=8	side_1_possible_overlap_registers=149	side_1_read_count=131	side_1_redundant=0	side_2_annotate_key=gene	side_2_continuation=0	side_2_coverage=0.95	side_2_overlap=0	side_2_possible_overlap_registers=141	side_2_read_count=124	side_2_redundant=0	total_non_overlap_reads=3
JC	119	.	REL606	483754	1	REL606	483796	1	0	alignment_overlap=6	coverage_minus=1	coverage_plus=3	flanking_left=150	flanking_right=150	frequency=2.786e-02	junction_possible_overlap_registers=143	key=REL606__483754__1__REL606__483790__1__6____150__150__0__0	max_left=119	max_left_minus=43	max_left_plus=119	max_min_left=43	max_min_left_minus=43	max_min_left_plus=0	max_min_right=35	max_min_right_minus=0	max_min_right_plus=35	max_pos_hash_score=286	max_right=101	max_right_minus=101	max_right_plus=35	neg_log10_pos_hash_p_value=8.6	new_junction_coverage=0.03	new_junction_read_count=4	no_show=1	polymorphism_frequency=2.786e-02	pos_hash_score=4	prediction=polymorphism	reject=COVERAGE_EVENNESS_SKEW,FREQUENCY_CUTOFF	side_1_annotate_key=gene	side_1_continuation=0	side_1_coverage=1.05	side_1_overlap=6	side_1_possible_overlap_registers=149	side_1_read_count=145	side_1_redundant=0	side_2_annotate_key=gene	side_2_continuation=0	side_2_coverage=1.06	side_2_overlap=0	side_2_possible_overlap_registers=143	side_2_read_count=140	side_2_redundant=0	total_non_overlap_reads=4
JC	120	.	REL606	488412	1	REL606	488551	1	0	alignment_overlap=9	coverage_minus=1	coverage_plus=4	flanking_left=150	flanking_right=150	frequency=4.843e-02	junction_possible_overlap_registers=140	key=REL606__488412__1__REL606__488542__1__9____150__150__0__0	max_left=138	max_left_minus=138	max_left_plus=138	max_min_left=0	max_min_left_minus=0	max_min_left_plus=0	max_min_right=70	max_min_right_minus=1	max_min_right_plus=70	max_pos_hash_score=280	max_right=70	max_right_minus=1	max_right_plus=70	neg_log10_pos_hash_p_value=8.5	new_junction_coverage=0.04	new_junction_read_count=5	no_show=1	polymorphism_frequency=4.843e-02	pos_hash_score=4	prediction=polymorphism	reject=COVERAGE_EVENNESS_SKEW,FREQUENCY_CUTOFF	side_1_annotate_key=gene	side_1_continuation=0	side_1_coverage=0.54	side_1_overlap=9	side_1_possible_overlap_registers=149	side_1_read_count=75	side_1_redundant=0	side_2_annotate_key=gene	side_2_continuation=0	side_2_coverage=0.97	side_2_overlap=0	side_2_possible_overlap_registers=140	side_2_read_count=126	side_2_redundant=0	total_non_overlap_reads=5
JC	121	.	REL606	491702	1	REL606	491754	1	0	alignment_overlap=4	coverage_minus=0	coverage_plus=3	flanking_left=150	flanking_right=150	frequency=1.649e-02	junction_possible_overlap_registers=145	key=REL606__491702__1__REL606__491750__1__4____150__150__0__0	max_left=127	max_left_minus=0	max_left_plus=127	max_min_left=0	max_min_left_minus=0	max_min_left_plus=0	max_min_right=73	max_min_right_minus=0	max_min_right_plus=73	max_pos_hash_score=290	max_right=73	max_right_minus=0	max_right_plus=73	neg_log10_pos_hash_p_value=9.3	new_junction_coverage=0.02	new_junction_read_count=3	no_show=1	polymorphism_frequency=1.649e-02	pos_hash_score=3	prediction=polymorphism	reject=COVERAGE_EVENNESS_SKEW,FREQUENCY_CUTOFF	side_1_annotate_key=gene	side_1_continuation=0	side_1_coverage=1.37	side_1_overlap=4	side_1_possible_overlap_registers=149	side_1_read_count=189	side_1_redundant=0	side_2_annotate_key=gene	side_2_continuation=0	side_2_coverage=1.29	side_2_overlap=0	side_2_possible_overlap_registers=145	side_2_read_count=174	side_2_redundant=0	total_non_overlap_reads=3
JC	122	.	REL606	499525	1	REL606	499530	1	0	alignment_overlap=6	coverage_minus=0	coverage_plus=3	flanking_left=150	flanking_right=150	frequency=1	junction_possible_overlap_registers=143	key=REL606__499519__1__REL606__499530__1__6____150__150__1__0	max_left=128	max_left_minus=0	max_left_plus=128	max_min_left=0	max_min_left_minus=0	max_min_left_plus=0	max_min_right=62	max_min_right_minus=0	max_min_right_plus=62	max_pos_hash_score=286	max_right=62	max_right_minus=0	max_right_plus=62	neg_log10_pos_hash_p_value=9.2	new_junction_coverage=0.02	new_junction_read_count=3	no_show=1	polymorphism_frequency=1.000e+00	pos_hash_score=3	prediction=consensus	reject=COVERAGE_EVENNESS_SKEW	side_1_annotate_key=repeat	side_1_continuation=0	side_1_coverage=NA	side_1_overlap=0	side_1_read_count=NA	side_1_redundant=1	side_2_annotate_key=gene	side_2_continuation=0	side_2_coverage=0.00	side_2_overlap=6	side_2_possible_overlap_registers=149	side_2_read_count=0	side_2_redundant=0	total_non_overlap_reads=3
JC	123	.	REL606	519494	-1	REL606	519527	-1	0	alignment_overlap=8	coverage_minus=5	coverage_plus=0	flanking_left=150	flanking_right=150	frequency=3.520e-02	junction_possible_overlap_registers=141	key=REL606__519494__-1__REL606__519535__-1__8____150__150__0__0	max_left=56	max_left_minus=56	max_left_plus=0	max_min_left=56	max_min_left_minus=56	max_min_left_plus=0	max_min_right=0	max_min_right_minus=0	max_min_right_plus=0	max_pos_hash_score=282	max_right=125	max_right_minus=125	max_right_plus=0	neg_log10_pos_hash_p_value=8.0	new_junction_coverage=0.04	new_junction_read_count=5	no_show=1	polymorphism_frequency=3.520e-02	pos_hash_score=5	prediction=polymorphism	reject=COVERAGE_EVENNESS_SKEW,FREQUENCY_CUTOFF	side_1_annotate_key=gene	side_1_continuation=0	side_1_coverage=1.07	side_1_overlap=8	side_1_possible_overlap_registers=149	side_1_read_count=148	side_1_redundant=0	side_2_annotate_key=gene	side_2_continuation=0	side_2_coverage=1.03	side_2_overlap=0	side_2_possible_overlap_registers=141	side_2_read_count=134	side_2_redundant=0	total_non_overlap_reads=5
JC	124	.	REL606	526277	1	REL606	526330	1	0	alignment_overlap=8	coverage_minus=1	coverage_plus=4	flanking_left=150	flanking_right=150	frequency=3.046e-02	junction_possible_overlap_registers=141	key=REL606__526277__1__REL606__526322__1__8____150__150__0__0	max_left=122	max_left_minus=122	max_left_plus=112	max_min_left=0	max_min_left_minus=0	max_min_left_plus=0	max_min_right=45	max_min_right_minus=20	max_min_right_plus=45	max_pos_hash_score=282	max_right=45	max_right_minus=20	max_right_plus=45	neg_log10_pos_hash_p_value=8.5	new_junction_coverage=0.04	new_junction_read_count=5	no_show=1	polymorphism_frequency=3.046e-02	pos_hash_score=4	prediction=polymorphism	reject=COVERAGE_EVENNESS_SKEW,FREQUENCY_CUTOFF	side_1_annotate_key=gene	side_1_continuation=0	side_1_coverage=1.17	side_1_overlap=8	side_1_possible_overlap_registers=149	side_1_read_count=162	side_1_redundant=0	side_2_annotate_key=gene	side_2_continuation=0	side_2_coverage=1.26	side_2_overlap=0	side_2_possible_overlap_registers=141	side_2_read_count=165	side_2_redundant=0	total_non_overlap_reads=5
JC	125	.	REL606	551715	1	REL606	551794	1	0	alignment_overlap=7	coverage_minus=0	coverage_plus=5	flanking_left=150	flanking_right=150	frequency=3.200e-02	junction_possible_overlap_registers=142	key=REL606__551715__1__REL606__551787__1__7____150__150__0__0	max_left=136	max_left_minus=0	max_left_plus=136	max_min_left=57	max_min_left_minus=0	max_min_left_plus=57	max_min_right=33	max_min_right_minus=0	max_min_right_plus=33	max_pos_hash_score=284	max_right=86	max_right_minus=0	max_right_plus=86	neg_log10_pos_hash_p_value=8.5	new_junction_coverage=0.04	new_junction_read_count=5	no_show=1	polymorphism_frequency=3.200e-02	pos_hash_score=4	prediction=polymorphism	reject=COVERAGE_EVENNESS_SKEW,FREQUENCY_CUTOFF	side_1_annotate_key=gene	side_1_continuation=0	side_1_coverage=1.15	side_1_overlap=7	side_1_possible_overlap_registers=149	side_1_read_count=159	side_1_redundant=0	side_2_annotate_key=gene	side_2_continuation=0	side_2_coverage=1.15	side_2_overlap=0	side_2_possible_overlap_registers=142	side_2_read_count=151	side_2_redundant=0	total_non_overlap_reads=5
JC	126	.	REL606	576918	-1	REL606	576968	-1	0	alignment_overlap=8	coverage_minus=6	coverage_plus=0	flanking_left=150	flanking_right=150	frequency=6.666e-02	junction_possible_overlap_registers=141	key=REL606__576918__-1__REL606__576976__-1__8____150__150__0__0	max_left=57	max_left_minus=57	max_left_plus=0	max_min_left=57	max_min_left_minus=57	max_min_left_plus=0	max_min_right=0	max_min_right_minus=0	max_min_right_plus=0	max_pos_hash_score=282	max_right=140	max_right_minus=140	max_right_plus=0	neg_log10_pos_hash_p_value=8.0	new_junction_coverage=0.05	new_junction_read_count=6	no_show=1	polymorphism_frequency=6.666e-02	pos_hash_score=5	prediction=polymorphism	reject=COVERAGE_EVENNESS_SKEW,FREQUENCY_CUTOFF	side_1_annotate_key=gene	side_1_continuation=0	side_1_coverage=0.67	side_1_overlap=8	side_1_possible_overlap_registers=149	side_1_read_count=93	side_1_redundant=0	side_2_annotate_key=gene	side_2_continuation=0	side_2_coverage=0.61	side_2_overlap=0	side_2_possible_overlap_registers=141	side_2_read_count=80	side_2_redundant=0	total_non_overlap_reads=6
JC	127	.	REL606	590046	-1	REL606	594910	1	0	alignment_overlap=1	coverage_minus=44	coverage_plus=66	flanking_left=150	flanking_right=150	frequency=1	junction_possible_overlap_registers=148	key=REL606__590047__-1__REL606__594910__1__1____150__150__0__0	max_left=146	max_left_minus=145	max_left_plus=146	max_min_left=65	max_min_left_minus=65	max_min_left_plus=65	max_min_right=72	max_min_right_minus=65	max_min_right_plus=72	max_pos_hash_score=296	max_right=144	max_right_minus=144	max_right_plus=144	neg_log10_pos_hash_p_value=0.5	new_junction_coverage=0.82	new_junction_read_count=112	polymorphism_frequency=1.000e+00	pos_hash_score=55	prediction=consensus	side_1_annotate_key=repeat	side_1_continuation=0	side_1_coverage=NA	side_1_overlap=0	side_1_read_count=NA	side_1_redundant=0	side_2_annotate_key=gene	side_2_continuation=0	side_2_coverage=0.00	side_2_overlap=1	side_2_possible_overlap_registers=149	side_2_read_count=0	side_2_redundant=0	total_non_overlap_reads=110
JC	128	.	REL606	590046	-1	REL606	1097285	-1	0	alignment_overlap=0	coverage_minus=95	coverage_plus=109	flanking_left=150	flanking_right=150	frequency=1	junction_possible_overlap_registers=149	key=REL606__590046__-1__REL606__1097285__-1__0____150__150__0__0	max_left=143	max_left_minus=143	max_left_plus=132	max_min_left=70	max_min_left_minus=70	max_min_left_plus=69	max_min_right=75	max_min_right_minus=74	max_min_right_plus=75	max_pos_hash_score=298	max_right=149	max_right_minus=149	max_right_plus=138	neg_log10_pos_hash_p_value=0.2	new_junction_coverage=1.59	new_junction_read_count=220	polymorphism_frequency=1.000e+00	pos_hash_score=67	prediction=consensus	read_count_offset=3	side_1_annotate_key=repeat	side_1_continuation=0	side_1_coverage=NA	side_1_overlap=0	side_1_read_count=NA	side_1_redundant=0	side_2_annotate_key=gene	side_2_continuation=0	side_2_coverage=0.00	side_2_overlap=0	side_2_possible_overlap_registers=146	side_2_read_count=0	side_2_redundant=0	total_non_overlap_reads=204
JC	129	.	REL606	590046	-1	REL606	1913931	-1	0	alignment_overlap=0	coverage_minus=100	coverage_plus=57	flanking_left=150	flanking_right=150	frequency=1	junction_possible_overlap_registers=149	key=REL606__590046__-1__REL606__1913931__-1__0____150__150__0__0	max_left=144	max_left_minus=141	max_left_plus=144	max_min_left=73	max_min_left_minus=67	max_min_left_plus=73	max_min_right=74	max_min_right_minus=74	max_min_right_plus=72	max_pos_hash_score=298	max_right=149	max_right_minus=149	max_right_plus=149	neg_log10_pos_hash_p_value=0.2	new_junction_coverage=1.40	new_junction_read_count=194	polymorphism_frequency=1.000e+00	pos_hash_score=65	prediction=consensus	read_count_offset=3	side_1_annotate_key=repeat	side_1_continuation=0	side_1_coverage=NA	side_1_overlap=0	side_1_read_count=NA	side_1_redundant=0	side_2_annotate_key=gene	side_2_continuation=0	side_2_coverage=0.00	side_2_overlap=0	side_2_possible_overlap_registers=146	side_2_read_count=0	side_2_redundant=0	total_non_overlap_reads=157
JC	130	.	REL606	590046	-1	REL606	3561279	-1	0	alignment_overlap=4	coverage_minus=0	coverage_plus=5	flanking_left=150	flanking_right=150	frequency=1.508e-02	junction_possible_overlap_registers=145	key=REL606__590048__-1__REL606__3561281__-1__4____150__150__0__0	max_left=59	max_left_minus=0	max_left_plus=59	max_min_left=59	max_min_left_minus=0	max_min_left_plus=59	max_min_right=0	max_min_right_minus=0	max_min_right_plus=0	max_pos_hash_score=290	max_right=99	max_right_minus=0	max_right_plus=99	neg_log10_pos_hash_p_value=9.3	new_junction_coverage=0.04	new_junction_read_count=5	no_show=1	polymorphism_frequency=1.508e-02	pos_hash_score=3	prediction=polymorphism	reject=COVERAGE_EVENNESS_SKEW,FREQUENCY_CUTOFF	side_1_annotate_key=repeat	side_1_continuation=0	side_1_coverage=NA	side_1_overlap=2	side_1_read_count=NA	side_1_redundant=0	side_2_annotate_key=gene	side_2_continuation=0	side_2_coverage=2.43	side_2_overlap=2	side_2_possible_overlap_registers=147	side_2_read_count=331	side_2_redundant=0	total_non_overlap_reads=5
JC	131	.	REL606	590046	-1	REL606	4191720	1	0	alignment_overlap=1	coverage_minus=128	coverage_plus=87	flanking_left=150	flanking_right=150	frequency=1	junction_possible_overlap_registers=148	key=REL606__590047__-1__REL606__4191720__1__1____150__150__0__0	max_left=147	max_left_minus=145	max_left_plus=147	max_min_left=72	max_min_left_minus=72	max_min_left_plus=63	max_min_right=74	max_min_right_minus=73	max_min_right_plus=74	max_pos_hash_score=296	max_right=146	max_right_minus=146	max_right_plus=141	neg_log10_pos_hash_p_value=0.2	new_junction_coverage=1.60	new_junction_read_count=220	polymorphism_frequency=1.000e+00	pos_hash_score=67	prediction=consensus	read_count_offset=4	side_1_annotate_key=repeat	side_1_continuation=0	side_1_coverage=NA	side_1_overlap=0	side_1_read_count=NA	side_1_redundant=0	side_2_annotate_key=gene	side_2_continuation=0	side_2_coverage=0.00	side_2_overlap=1	side_2_possible_overlap_registers=145	side_2_read_count=0	side_2_redundant=0	total_non_overlap_reads=215
JC	132	.	REL606	590046	-1	REL606	4478040	1	0	alignment_overlap=0	coverage_minus=72	coverage_plus=44	flanking_left=150	flanking_right=150	frequency=1	junction_possible_overlap_registers=149	key=REL606__590046__-1__REL606__4478040__1__0____150__150__0__0	max_left=128	max_left_minus=128	max_left_plus=122	max_min_left=72	max_min_left_minus=72	max_min_left_plus=72	max_min_right=75	max_min_right_minus=74	max_min_right_plus=75	max_pos_hash_score=298	max_right=148	max_right_minus=148	max_right_plus=131	neg_log10_pos_hash_p_value=0.6	new_junction_coverage=0.85	new_junction_read_count=117	polymorphism_frequency=1.000e+00	pos_hash_score=51	prediction=consensus	read_count_offset=3	side_1_annotate_key=repeat	side_1_continuation=0	side_1_coverage=NA	side_1_overlap=0	side_1_read_count=NA	side_1_redundant=0	side_2_annotate_key=gene	side_2_continuation=0	side_2_coverage=0.00	side_2_overlap=0	side_2_possible_overlap_registers=146	side_2_read_count=0	side_2_redundant=0	total_non_overlap_reads=116
JC	133	.	REL606	597934	1	REL606	597984	1	0	alignment_overlap=8	coverage_minus=1	coverage_plus=2	flanking_left=150	flanking_right=150	frequency=3.327e-02	junction_possible_overlap_registers=141	key=REL606__597934__1__REL606__597976__1__8____150__150__0__0	max_left=84	max_left_minus=26	max_left_plus=84	max_min_left=26	max_min_left_minus=26	max_min_left_plus=0	max_min_right=59	max_min_right_minus=0	max_min_right_plus=59	max_pos_hash_score=282	max_right=116	max_right_minus=116	max_right_plus=59	neg_log10_pos_hash_p_value=9.1	new_junction_coverage=0.02	new_junction_read_count=3	no_show=1	polymorphism_frequency=3.327e-02	pos_hash_score=3	prediction=polymorphism	reject=COVERAGE_EVENNESS_SKEW,FREQUENCY_CUTOFF	side_1_annotate_key=gene	side_1_continuation=0	side_1_coverage=0.63	side_1_overlap=8	side_1_possible_overlap_registers=149	side_1_read_count=87	side_1_redundant=0	side_2_annotate_key=gene	side_2_continuation=0	side_2_coverage=0.70	side_2_overlap=0	side_2_possible_overlap_registers=141	side_2_read_count=92	side_2_redundant=0	total_non_overlap_reads=3
JC	134	.	REL606	609037	1	REL606	609083	1	0	alignment_overlap=12	coverage_minus=0	coverage_plus=3	flanking_left=150	flanking_right=150	frequency=2.471e-02	junction_possible_overlap_registers=137	key=REL606__609037__1__REL606__609071__1__12____150__150__0__0	max_left=125	max_left_minus=0	max_left_plus=125	max_min_left=0	max_min_left_minus=0	max_min_left_plus=0	max_min_right=43	max_min_right_minus=0	max_min_right_plus=43	max_pos_hash_score=274	max_right=43	max_right_minus=0	max_right_plus=43	neg_log10_pos_hash_p_value=9.0	new_junction_coverage=0.03	new_junction_read_count=4	no_show=1	polymorphism_frequency=2.471e-02	pos_hash_score=3	prediction=polymorphism	reject=COVERAGE_EVENNESS_SKEW,FREQUENCY_CUTOFF	side_1_annotate_key=gene	side_1_continuation=0	side_1_coverage=1.19	side_1_overlap=12	side_1_possible_overlap_registers=149	side_1_read_count=165	side_1_redundant=0	side_2_annotate_key=gene	side_2_continuation=0	side_2_coverage=1.29	side_2_overlap=0	side_2_possible_overlap_registers=137	side_2_read_count=164	side_2_redundant=0	total_non_overlap_reads=3
JC	135	.	REL606	609048	-1	REL606	609070	-1	0	alignment_overlap=12	coverage_minus=10	coverage_plus=1	flanking_left=150	flanking_right=150	frequency=6.476e-02	junction_possible_overlap_registers=137	key=REL606__609048__-1__REL606__609082__-1__12____150__150__0__0	max_left=69	max_left_minus=69	max_left_plus=8	max_min_left=64	max_min_left_minus=64	max_min_left_plus=8	max_min_right=64	max_min_right_minus=64	max_min_right_plus=0	max_pos_hash_score=274	max_right=136	max_right_minus=136	max_right_plus=126	neg_log10_pos_hash_p_value=6.5	new_junction_coverage=0.09	new_junction_read_count=11	polymorphism_frequency=6.476e-02	pos_hash_score=8	prediction=polymorphism	reject=COVERAGE_EVENNESS_SKEW,FREQUENCY_CUTOFF	side_1_annotate_key=gene	side_1_continuation=0	side_1_coverage=1.19	side_1_overlap=12	side_1_possible_overlap_registers=149	side_1_read_count=165	side_1_redundant=0	side_2_annotate_key=gene	side_2_continuation=0	side_2_coverage=1.31	side_2_overlap=0	side_2_possible_overlap_registers=137	side_2_read_count=166	side_2_redundant=0	total_non_overlap_reads=11
JC	136	.	REL606	612910	-1	REL606	644382	-1	0	alignment_overlap=0	coverage_minus=89	coverage_plus=107	flanking_left=150	flanking_right=150	frequency=1	junction_possible_overlap_registers=149	key=REL606__612910__-1__REL606__644382__-1__0____150__150__0__1	max_left=147	max_left_minus=145	max_left_plus=147	max_min_left=74	max_min_left_minus=74	max_min_left_plus=74	max_min_right=75	max_min_right_minus=75	max_min_right_plus=70	max_pos_hash_score=298	max_right=146	max_right_minus=146	max_right_plus=146	neg_log10_pos_hash_p_value=0.1	new_junction_coverage=1.48	new_junction_read_count=205	polymorphism_frequency=9.951e-01	pos_hash_score=77	prediction=consensus	side_1_annotate_key=gene	side_1_continuation=0	side_1_coverage=0.01	side_1_overlap=0	side_1_possible_overlap_registers=149	side_1_read_count=1	side_1_redundant=0	side_2_annotate_key=repeat	side_2_continuation=0	side_2_coverage=NA	side_2_overlap=0	side_2_possible_overlap_registers=NA	side_2_read_count=NA	side_2_redundant=1	total_non_overlap_reads=196
JC	137	.	REL606	619701	1	REL606	642940	1	0	alignment_overlap=1	coverage_minus=49	coverage_plus=77	flanking_left=150	flanking_right=150	frequency=1	junction_possible_overlap_registers=148	key=REL606__619700__1__REL606__642940__1__1____150__150__0__1	max_left=148	max_left_minus=148	max_left_plus=145	max_min_left=73	max_min_left_minus=67	max_min_left_plus=73	max_min_right=72	max_min_right_minus=72	max_min_right_plus=64	max_pos_hash_score=296	max_right=130	max_right_minus=129	max_right_plus=130	neg_log10_pos_hash_p_value=0.4	new_junction_coverage=0.93	new_junction_read_count=128	polymorphism_frequency=1.000e+00	pos_hash_score=57	prediction=consensus	side_1_annotate_key=gene	side_1_continuation=0	side_1_coverage=0.00	side_1_overlap=0	side_1_possible_overlap_registers=148	side_1_read_count=0	side_1_redundant=0	side_2_annotate_key=repeat	side_2_continuation=0	side_2_coverage=NA	side_2_overlap=1	side_2_possible_overlap_registers=NA	side_2_read_count=NA	side_2_redundant=1	total_non_overlap_reads=126
JC	138	.	REL606	625464	1	REL606	628396	-1	0	alignment_overlap=1	coverage_minus=261	coverage_plus=50	flanking_left=150	flanking_right=150	frequency=7.276e-01	junction_possible_overlap_registers=148	key=REL606__625464__1__REL606__628397__-1__1____150__150__0__0	max_left=147	max_left_minus=145	max_left_plus=147	max_min_left=73	max_min_left_minus=73	max_min_left_plus=53	max_min_right=74	max_min_right_minus=74	max_min_right_plus=31	max_pos_hash_score=296	max_right=148	max_right_minus=148	max_right_plus=142	neg_log10_pos_hash_p_value=0.0	new_junction_coverage=2.35	new_junction_read_count=322	polymorphism_frequency=7.276e-01	pos_hash_score=88	prediction=polymorphism	side_1_annotate_key=gene	side_1_continuation=0	side_1_coverage=1.00	side_1_overlap=1	side_1_possible_overlap_registers=149	side_1_read_count=138	side_1_redundant=0	side_2_annotate_key=gene	side_2_continuation=0	side_2_coverage=0.76	side_2_overlap=0	side_2_possible_overlap_registers=148	side_2_read_count=104	side_2_redundant=0	total_non_overlap_reads=311
JC	139	.	REL606	626287	1	REL606	626334	1	0	alignment_overlap=7	coverage_minus=1	coverage_plus=3	flanking_left=150	flanking_right=150	frequency=5.570e-03	junction_possible_overlap_registers=142	key=REL606__626287__1__REL606__626327__1__7____150__150__0__0	max_left=121	max_left_minus=33	max_left_plus=121	max_min_left=69	max_min_left_minus=33	max_min_left_plus=69	max_min_right=57	max_min_right_minus=0	max_min_right_plus=57	max_pos_hash_score=284	max_right=110	max_right_minus=110	max_right_plus=72	neg_log10_pos_hash_p_value=8.5	new_junction_coverage=0.03	new_junction_read_count=4	no_show=1	polymorphism_frequency=5.570e-03	pos_hash_score=4	prediction=polymorphism	reject=COVERAGE_EVENNESS_SKEW,FREQUENCY_CUTOFF	side_1_annotate_key=gene	side_1_continuation=0	side_1_coverage=5.65	side_1_overlap=7	side_1_possible_overlap_registers=149	side_1_read_count=781	side_1_redundant=0	side_2_annotate_key=gene	side_2_continuation=0	side_2_coverage=5.20	side_2_overlap=0	side_2_possible_overlap_registers=142	side_2_read_count=684	side_2_redundant=0	total_non_overlap_reads=4
JC	140	.	REL606	627649	-1	REL606	627721	-1	0	alignment_overlap=6	coverage_minus=5	coverage_plus=0	flanking_left=150	flanking_right=150	frequency=5.284e-03	junction_possible_overlap_registers=143	key=REL606__627649__-1__REL606__627727__-1__6____150__150__0__0	max_left=53	max_left_minus=53	max_left_plus=0	max_min_left=53	max_min_left_minus=53	max_min_left_plus=0	max_min_right=0	max_min_right_minus=0	max_min_right_plus=0	max_pos_hash_score=286	max_right=137	max_right_minus=137	max_right_plus=0	neg_log10_pos_hash_p_value=8.0	new_junction_coverage=0.04	new_junction_read_count=5	no_show=1	polymorphism_frequency=5.284e-03	pos_hash_score=5	prediction=polymorphism	reject=COVERAGE_EVENNESS_SKEW,FREQUENCY_CUTOFF	side_1_annotate_key=gene	side_1_continuation=0	side_1_coverage=7.30	side_1_overlap=6	side_1_possible_overlap_registers=149	side_1_read_count=1008	side_1_redundant=0	side_2_annotate_key=gene	side_2_continuation=0	side_2_coverage=6.90	side_2_overlap=0	side_2_possible_overlap_registers=143	side_2_read_count=915	side_2_redundant=0	total_non_overlap_reads=5
JC	141	.	REL606	642808	-1	REL606	665709	1	0	alignment_overlap=0	coverage_minus=55	coverage_plus=95	flanking_left=150	flanking_right=150	frequency=1	junction_possible_overlap_registers=149	key=REL606__642808__-1__REL606__665709__1__0____150__150__0__1	max_left=147	max_left_minus=132	max_left_plus=147	max_min_left=74	max_min_left_minus=74	max_min_left_plus=73	max_min_right=75	max_min_right_minus=74	max_min_right_plus=75	max_pos_hash_score=298	max_right=132	max_right_minus=132	max_right_plus=127	neg_log10_pos_hash_p_value=0.2	new_junction_coverage=1.09	new_junction_read_count=151	polymorphism_frequency=1.000e+00	pos_hash_score=65	prediction=consensus	side_1_annotate_key=gene	side_1_continuation=0	side_1_coverage=0.00	side_1_overlap=0	side_1_possible_overlap_registers=149	side_1_read_count=0	side_1_redundant=0	side_2_annotate_key=repeat	side_2_continuation=0	side_2_coverage=NA	side_2_overlap=0	side_2_possible_overlap_registers=NA	side_2_read_count=NA	side_2_redundant=1	total_non_overlap_reads=150
JC	142	.	REL606	642936	1	REL606	644381	-1	0	alignment_overlap=5	coverage_minus=4	coverage_plus=14	flanking_left=150	flanking_right=150	frequency=NA	junction_possible_overlap_registers=144	key=REL606__642936__1__REL606__644386__-1__5____150__150__0__0	max_left=130	max_left_minus=130	max_left_plus=112	max_min_left=51	max_min_left_minus=51	max_min_left_plus=33	max_min_right=57	max_min_right_minus=24	max_min_right_plus=57	max_pos_hash_score=288	max_right=125	max_right_minus=94	max_right_plus=125	neg_log10_pos_hash_p_value=5.4	new_junction_coverage=0.28	new_junction_read_count=38	polymorphism_frequency=NA	pos_hash_score=12	prediction=unknown	reject=COVERAGE_EVENNESS_SKEW	side_1_annotate_key=repeat	side_1_continuation=0	side_1_coverage=NA	side_1_overlap=5	side_1_read_count=NA	side_1_redundant=0	side_2_annotate_key=repeat	side_2_continuation=0	side_2_coverage=NA	side_2_overlap=0	side_2_possible_overlap_registers=NA	side_2_read_count=NA	side_2_redundant=0	total_non_overlap_reads=18
JC	143	.	REL606	663544	-1	REL606	663605	-1	0	alignment_overlap=9	coverage_minus=5	coverage_plus=0	flanking_left=150	flanking_right=150	frequency=6.255e-02	junction_possible_overlap_registers=140	key=REL606__663544__-1__REL606__663614__-1__9____150__150__0__0	max_left=47	max_left_minus=47	max_left_plus=0	max_min_left=47	max_min_left_minus=47	max_min_left_plus=0	max_min_right=0	max_min_right_minus=0	max_min_right_plus=0	max_pos_hash_score=280	max_right=138	max_right_minus=138	max_right_plus=0	neg_log10_pos_hash_p_value=7.9	new_junction_coverage=0.04	new_junction_read_count=5	no_show=1	polymorphism_frequency=6.255e-02	pos_hash_score=5	prediction=polymorphism	reject=COVERAGE_EVENNESS_SKEW,FREQUENCY_CUTOFF	side_1_annotate_key=gene	side_1_continuation=0	side_1_coverage=0.62	side_1_overlap=9	side_1_possible_overlap_registers=149	side_1_read_count=85	side_1_redundant=0	side_2_annotate_key=gene	side_2_continuation=0	side_2_coverage=0.54	side_2_overlap=0	side_2_possible_overlap_registers=140	side_2_read_count=70	side_2_redundant=0	total_non_overlap_reads=5
JC	144	.	REL606	665709	1	REL606	712976	1	0	alignment_overlap=0	coverage_minus=74	coverage_plus=75	flanking_left=150	flanking_right=150	frequency=NA	junction_possible_overlap_registers=149	key=REL606__665709__1__REL606__712976__1__0____150__150__1__1	max_left=121	max_left_minus=119	max_left_plus=121	max_min_left=73	max_min_left_minus=65	max_min_left_plus=73	max_min_right=75	max_min_right_minus=75	max_min_right_plus=70	max_pos_hash_score=298	max_right=145	max_right_minus=145	max_right_plus=143	neg_log10_pos_hash_p_value=0.3	new_junction_coverage=1.87	new_junction_read_count=258	polymorphism_frequency=NA	pos_hash_score=61	prediction=unknown	side_1_annotate_key=repeat	side_1_continuation=0	side_1_coverage=NA	side_1_overlap=0	side_1_read_count=NA	side_1_redundant=1	side_2_annotate_key=repeat	side_2_continuation=0	side_2_coverage=NA	side_2_overlap=0	side_2_possible_overlap_registers=NA	side_2_read_count=NA	side_2_redundant=1	total_non_overlap_reads=149
JC	145	.	REL606	673819	-1	REL606	674032	-1	0	alignment_overlap=13	coverage_minus=4	coverage_plus=0	flanking_left=150	flanking_right=150	frequency=3.105e-02	junction_possible_overlap_registers=136	key=REL606__673819__-1__REL606__674045__-1__13____150__150__0__0	max_left=114	max_left_minus=114	max_left_plus=0	max_min_left=45	max_min_left_minus=45	max_min_left_plus=0	max_min_right=23	max_min_right_minus=23	max_min_right_plus=0	max_pos_hash_score=272	max_right=108	max_right_minus=108	max_right_plus=0	neg_log10_pos_hash_p_value=8.3	new_junction_coverage=0.03	new_junction_read_count=4	no_show=1	polymorphism_frequency=3.105e-02	pos_hash_score=4	prediction=polymorphism	reject=COVERAGE_EVENNESS_SKEW,FREQUENCY_CUTOFF	side_1_annotate_key=gene	side_1_continuation=0	side_1_coverage=0.94	side_1_overlap=13	side_1_possible_overlap_registers=149	side_1_read_count=130	side_1_redundant=0	side_2_annotate_key=gene	side_2_continuation=0	side_2_coverage=1.04	side_2_overlap=0	side_2_possible_overlap_registers=136	side_2_read_count=131	side_2_redundant=0	total_non_overlap_reads=4
JC	146	.	REL606	713137	1	REL606	3632283	1	0	alignment_overlap=8	coverage_minus=0	coverage_plus=5	flanking_left=150	flanking_right=150	frequency=3.421e-02	junction_possible_overlap_registers=141	key=REL606__713137__1__REL606__3632275__1__8____150__150__0__0	max_left=103	max_left_minus=0	max_left_plus=103	max_min_left=60	max_min_left_minus=0	max_min_left_plus=60	max_min_right=58	max_min_right_minus=0	max_min_right_plus=58	max_pos_hash_score=282	max_right=89	max_right_minus=0	max_right_plus=89	neg_log10_pos_hash_p_value=8.5	new_junction_coverage=0.06	new_junction_read_count=8	no_show=1	polymorphism_frequency=3.421e-02	pos_hash_score=4	prediction=polymorphism	reject=COVERAGE_EVENNESS_SKEW,FREQUENCY_CUTOFF	side_1_annotate_key=gene	side_1_continuation=0	side_1_coverage=0.72	side_1_overlap=8	side_1_possible_overlap_registers=149	side_1_read_count=99	side_1_redundant=0	side_2_annotate_key=gene	side_2_continuation=0	side_2_coverage=2.74	side_2_overlap=0	side_2_possible_overlap_registers=141	side_2_read_count=358	side_2_redundant=0	total_non_overlap_reads=5
JC	147	.	REL606	713144	-1	REL606	3483831	-1	0	alignment_overlap=3	coverage_minus=3	coverage_plus=0	flanking_left=150	flanking_right=150	frequency=6.486e-02	junction_possible_overlap_registers=146	key=REL606__713144__-1__REL606__3483834__-1__3____150__150__0__1	max_left=76	max_left_minus=76	max_left_plus=0	max_min_left=60	max_min_left_minus=60	max_min_left_plus=0	max_min_right=71	max_min_right_minus=71	max_min_right_plus=0	max_pos_hash_score=292	max_right=132	max_right_minus=132	max_right_plus=0	neg_log10_pos_hash_p_value=9.3	new_junction_coverage=0.05	new_junction_read_count=7	no_show=1	polymorphism_frequency=6.486e-02	pos_hash_score=3	prediction=polymorphism	reject=COVERAGE_EVENNESS_SKEW,FREQUENCY_CUTOFF	side_1_annotate_key=gene	side_1_continuation=0	side_1_coverage=0.75	side_1_overlap=3	side_1_possible_overlap_registers=149	side_1_read_count=103	side_1_redundant=0	side_2_annotate_key=repeat	side_2_continuation=0	side_2_coverage=NA	side_2_overlap=0	side_2_possible_overlap_registers=NA	side_2_read_count=NA	side_2_redundant=1	total_non_overlap_reads=3
JC	148	.	REL606	715015	-1	REL606	3483831	-1	0	alignment_overlap=3	coverage_minus=3	coverage_plus=0	flanking_left=150	flanking_right=150	frequency=5.801e-02	junction_possible_overlap_registers=146	key=REL606__715015__-1__REL606__3483834__-1__3____150__150__0__1	max_left=76	max_left_minus=76	max_left_plus=0	max_min_left=60	max_min_left_minus=60	max_min_left_plus=0	max_min_right=71	max_min_right_minus=71	max_min_right_plus=0	max_pos_hash_score=292	max_right=132	max_right_minus=132	max_right_plus=0	neg_log10_pos_hash_p_value=9.3	new_junction_coverage=0.05	new_junction_read_count=7	no_show=1	polymorphism_frequency=5.801e-02	pos_hash_score=3	prediction=polymorphism	reject=COVERAGE_EVENNESS_SKEW,FREQUENCY_CUTOFF	side_1_annotate_key=gene	side_1_continuation=0	side_1_coverage=0.84	side_1_overlap=3	side_1_possible_overlap_registers=149	side_1_read_count=116	side_1_redundant=0	side_2_annotate_key=repeat	side_2_continuation=0	side_2_coverage=NA	side_2_overlap=0	side_2_possible_overlap_registers=NA	side_2_read_count=NA	side_2_redundant=1	total_non_overlap_reads=3
JC	149	.	REL606	721831	1	REL606	721976	1	0	alignment_overlap=8	coverage_minus=0	coverage_plus=3	flanking_left=150	flanking_right=150	frequency=2.479e-02	junction_possible_overlap_registers=141	key=REL606__721831__1__REL606__721968__1__8____150__150__0__0	max_left=118	max_left_minus=0	max_left_plus=118	max_min_left=0	max_min_left_minus=0	max_min_left_plus=0	max_min_right=38	max_min_right_minus=0	max_min_right_plus=38	max_pos_hash_score=282	max_right=38	max_right_minus=0	max_right_plus=38	neg_log10_pos_hash_p_value=9.1	new_junction_coverage=0.02	new_junction_read_count=3	no_show=1	polymorphism_frequency=2.479e-02	pos_hash_score=3	prediction=polymorphism	reject=COVERAGE_EVENNESS_SKEW,FREQUENCY_CUTOFF	side_1_annotate_key=gene	side_1_continuation=0	side_1_coverage=0.94	side_1_overlap=8	side_1_possible_overlap_registers=149	side_1_read_count=130	side_1_redundant=0	side_2_annotate_key=gene	side_2_continuation=0	side_2_coverage=0.86	side_2_overlap=0	side_2_possible_overlap_registers=141	side_2_read_count=113	side_2_redundant=0	total_non_overlap_reads=3
JC	150	.	REL606	735481	1	REL606	735572	1	0	alignment_overlap=10	coverage_minus=0	coverage_plus=5	flanking_left=150	flanking_right=150	frequency=2.934e-02	junction_possible_overlap_registers=139	key=REL606__735481__1__REL606__735562__1__10____150__150__0__0	max_left=126	max_left_minus=0	max_left_plus=126	max_min_left=57	max_min_left_minus=0	max_min_left_plus=57	max_min_right=48	max_min_right_minus=0	max_min_right_plus=48	max_pos_hash_score=278	max_right=83	max_right_minus=0	max_right_plus=83	neg_log10_pos_hash_p_value=7.9	new_junction_coverage=0.04	new_junction_read_count=5	no_show=1	polymorphism_frequency=2.934e-02	pos_hash_score=5	prediction=polymorphism	reject=COVERAGE_EVENNESS_SKEW,FREQUENCY_CUTOFF	side_1_annotate_key=gene	side_1_continuation=0	side_1_coverage=1.09	side_1_overlap=10	side_1_possible_overlap_registers=149	side_1_read_count=151	side_1_redundant=0	side_2_annotate_key=gene	side_2_continuation=0	side_2_coverage=1.47	side_2_overlap=0	side_2_possible_overlap_registers=139	side_2_read_count=190	side_2_redundant=0	total_non_overlap_reads=5
JC	151	.	REL606	735490	-1	REL606	735561	-1	0	alignment_overlap=10	coverage_minus=5	coverage_plus=0	flanking_left=150	flanking_right=150	frequency=2.847e-02	junction_possible_overlap_registers=139	key=REL606__735490__-1__REL606__735571__-1__10____150__150__0__0	max_left=52	max_left_minus=52	max_left_plus=0	max_min_left=52	max_min_left_minus=52	max_min_left_plus=0	max_min_right=0	max_min_right_minus=0	max_min_right_plus=0	max_pos_hash_score=278	max_right=135	max_right_minus=135	max_right_plus=0	neg_log10_pos_hash_p_value=8.4	new_junction_coverage=0.04	new_junction_read_count=5	no_show=1	polymorphism_frequency=2.847e-02	pos_hash_score=4	prediction=polymorphism	reject=COVERAGE_EVENNESS_SKEW,FREQUENCY_CUTOFF	side_1_annotate_key=gene	side_1_continuation=0	side_1_coverage=1.17	side_1_overlap=10	side_1_possible_overlap_registers=149	side_1_read_count=161	side_1_redundant=0	side_2_annotate_key=gene	side_2_continuation=0	side_2_coverage=1.48	side_2_overlap=0	side_2_possible_overlap_registers=139	side_2_read_count=191	side_2_redundant=0	total_non_overlap_reads=5
JC	152	.	REL606	743635	1	REL606	743702	1	0	alignment_overlap=11	coverage_minus=1	coverage_plus=5	flanking_left=150	flanking_right=150	frequency=5.777e-02	junction_possible_overlap_registers=138	key=REL606__743635__1__REL606__743691__1__11____150__150__0__0	max_left=121	max_left_minus=121	max_left_plus=121	max_min_left=0	max_min_left_minus=0	max_min_left_plus=0	max_min_right=49	max_min_right_minus=16	max_min_right_plus=49	max_pos_hash_score=276	max_right=49	max_right_minus=16	max_right_plus=49	neg_log10_pos_hash_p_value=7.8	new_junction_coverage=0.05	new_junction_read_count=6	no_show=1	polymorphism_frequency=5.777e-02	pos_hash_score=5	prediction=polymorphism	reject=COVERAGE_EVENNESS_SKEW,FREQUENCY_CUTOFF	side_1_annotate_key=gene	side_1_continuation=0	side_1_coverage=0.81	side_1_overlap=11	side_1_possible_overlap_registers=149	side_1_read_count=112	side_1_redundant=0	side_2_annotate_key=gene	side_2_continuation=0	side_2_coverage=0.72	side_2_overlap=0	side_2_possible_overlap_registers=138	side_2_read_count=92	side_2_redundant=0	total_non_overlap_reads=6
JC	153	.	REL606	743928	1	REL606	744152	1	0	alignment_overlap=14	coverage_minus=0	coverage_plus=4	flanking_left=150	flanking_right=150	frequency=2.920e-02	junction_possible_overlap_registers=135	key=REL606__743928__1__REL606__744138__1__14____150__150__0__0	max_left=128	max_left_minus=0	max_left_plus=128	max_min_left=36	max_min_left_minus=0	max_min_left_plus=36	max_min_right=42	max_min_right_minus=0	max_min_right_plus=42	max_pos_hash_score=270	max_right=100	max_right_minus=0	max_right_plus=100	neg_log10_pos_hash_p_value=8.3	new_junction_coverage=0.03	new_junction_read_count=4	no_show=1	polymorphism_frequency=2.920e-02	pos_hash_score=4	prediction=polymorphism	reject=COVERAGE_EVENNESS_SKEW,FREQUENCY_CUTOFF	side_1_annotate_key=gene	side_1_continuation=0	side_1_coverage=1.08	side_1_overlap=14	side_1_possible_overlap_registers=149	side_1_read_count=149	side_1_redundant=0	side_2_annotate_key=gene	side_2_continuation=0	side_2_coverage=1.05	side_2_overlap=0	side_2_possible_overlap_registers=135	side_2_read_count=131	side_2_redundant=0	total_non_overlap_reads=4
JC	154	.	REL606	856019	1	REL606	856089	1	0	alignment_overlap=8	coverage_minus=1	coverage_plus=5	flanking_left=150	flanking_right=150	frequency=4.437e-02	junction_possible_overlap_registers=141	key=REL606__856019__1__REL606__856081__1__8____150__150__0__0	max_left=99	max_left_minus=37	max_left_plus=99	max_min_left=48	max_min_left_minus=37	max_min_left_plus=48	max_min_right=69	max_min_right_minus=0	max_min_right_plus=69	max_pos_hash_score=282	max_right=111	max_right_minus=105	max_right_plus=111	neg_log10_pos_hash_p_value=7.5	new_junction_coverage=0.05	new_junction_read_count=7	no_show=1	polymorphism_frequency=4.437e-02	pos_hash_score=6	prediction=polymorphism	reject=COVERAGE_EVENNESS_SKEW,FREQUENCY_CUTOFF	side_1_annotate_key=gene	side_1_continuation=0	side_1_coverage=1.14	side_1_overlap=8	side_1_possible_overlap_registers=149	side_1_read_count=158	side_1_redundant=0	side_2_annotate_key=gene	side_2_continuation=0	side_2_coverage=1.16	side_2_overlap=0	side_2_possible_overlap_registers=141	side_2_read_count=152	side_2_redundant=0	total_non_overlap_reads=6
JC	155	.	REL606	856236	-1	REL606	856312	-1	0	alignment_overlap=8	coverage_minus=3	coverage_plus=0	flanking_left=150	flanking_right=150	frequency=2.123e-02	junction_possible_overlap_registers=141	key=REL606__856236__-1__REL606__856320__-1__8____150__150__0__0	max_left=59	max_left_minus=59	max_left_plus=0	max_min_left=59	max_min_left_minus=59	max_min_left_plus=0	max_min_right=0	max_min_right_minus=0	max_min_right_plus=0	max_pos_hash_score=282	max_right=117	max_right_minus=117	max_right_plus=0	neg_log10_pos_hash_p_value=9.1	new_junction_coverage=0.02	new_junction_read_count=3	no_show=1	polymorphism_frequency=2.123e-02	pos_hash_score=3	prediction=polymorphism	reject=COVERAGE_EVENNESS_SKEW,FREQUENCY_CUTOFF	side_1_annotate_key=gene	side_1_continuation=0	side_1_coverage=1.14	side_1_overlap=8	side_1_possible_overlap_registers=149	side_1_read_count=157	side_1_redundant=0	side_2_annotate_key=gene	side_2_continuation=0	side_2_coverage=0.98	side_2_overlap=0	side_2_possible_overlap_registers=141	side_2_read_count=128	side_2_redundant=0	total_non_overlap_reads=3
JC	156	.	REL606	888059	1	REL606	888123	1	0	alignment_overlap=11	coverage_minus=0	coverage_plus=3	flanking_left=150	flanking_right=150	frequency=1.586e-02	junction_possible_overlap_registers=138	key=REL606__888059__1__REL606__888112__1__11____150__150__0__0	max_left=118	max_left_minus=0	max_left_plus=118	max_min_left=60	max_min_left_minus=0	max_min_left_plus=60	max_min_right=37	max_min_right_minus=0	max_min_right_plus=37	max_pos_hash_score=276	max_right=79	max_right_minus=0	max_right_plus=79	neg_log10_pos_hash_p_value=9.0	new_junction_coverage=0.02	new_junction_read_count=3	no_show=1	polymorphism_frequency=1.586e-02	pos_hash_score=3	prediction=polymorphism	reject=COVERAGE_EVENNESS_SKEW,FREQUENCY_CUTOFF	side_1_annotate_key=gene	side_1_continuation=0	side_1_coverage=1.35	side_1_overlap=11	side_1_possible_overlap_registers=149	side_1_read_count=186	side_1_redundant=0	side_2_annotate_key=gene	side_2_continuation=0	side_2_coverage=1.56	side_2_overlap=0	side_2_possible_overlap_registers=138	side_2_read_count=200	side_2_redundant=0	total_non_overlap_reads=3
JC	157	.	REL606	897844	-1	REL606	897828	-1	0	alignment_overlap=16	coverage_minus=0	coverage_plus=4	flanking_left=150	flanking_right=150	frequency=4.111e-02	junction_possible_overlap_registers=133	key=REL606__897844__-1__REL606__897844__-1__16____150__150__0__0	max_left=128	max_left_minus=0	max_left_plus=128	max_min_left=66	max_min_left_minus=0	max_min_left_plus=66	max_min_right=30	max_min_right_minus=0	max_min_right_plus=30	max_pos_hash_score=266	max_right=68	max_right_minus=0	max_right_plus=68	neg_log10_pos_hash_p_value=8.2	new_junction_coverage=0.03	new_junction_read_count=4	no_show=1	polymorphism_frequency=4.111e-02	pos_hash_score=4	prediction=polymorphism	reject=COVERAGE_EVENNESS_SKEW,FREQUENCY_CUTOFF	side_1_annotate_key=gene	side_1_continuation=0	side_1_coverage=0.77	side_1_overlap=16	side_1_possible_overlap_registers=149	side_1_read_count=106	side_1_redundant=0	side_2_annotate_key=gene	side_2_continuation=0	side_2_coverage=0.75	side_2_overlap=0	side_2_possible_overlap_registers=133	side_2_read_count=92	side_2_redundant=0	total_non_overlap_reads=4
JC	158	.	REL606	903272	1	REL606	903302	1	0	alignment_overlap=8	coverage_minus=0	coverage_plus=3	flanking_left=150	flanking_right=150	frequency=2.392e-02	junction_possible_overlap_registers=141	key=REL606__903272__1__REL606__903294__1__8____150__150__0__0	max_left=141	max_left_minus=0	max_left_plus=141	max_min_left=62	max_min_left_minus=0	max_min_left_plus=62	max_min_right=1	max_min_right_minus=0	max_min_right_plus=1	max_pos_hash_score=282	max_right=82	max_right_minus=0	max_right_plus=82	neg_log10_pos_hash_p_value=9.1	new_junction_coverage=0.02	new_junction_read_count=3	no_show=1	polymorphism_frequency=2.392e-02	pos_hash_score=3	prediction=polymorphism	reject=COVERAGE_EVENNESS_SKEW,FREQUENCY_CUTOFF	side_1_annotate_key=gene	side_1_continuation=0	side_1_coverage=0.97	side_1_overlap=8	side_1_possible_overlap_registers=149	side_1_read_count=134	side_1_redundant=0	side_2_annotate_key=gene	side_2_continuation=0	side_2_coverage=0.90	side_2_overlap=0	side_2_possible_overlap_registers=141	side_2_read_count=118	side_2_redundant=0	total_non_overlap_reads=3
JC	159	.	REL606	922752	-1	REL606	922947	-1	0	alignment_overlap=10	coverage_minus=4	coverage_plus=0	flanking_left=150	flanking_right=150	frequency=2.680e-02	junction_possible_overlap_registers=139	key=REL606__922752__-1__REL606__922957__-1__10____150__150__0__0	max_left=53	max_left_minus=53	max_left_plus=0	max_min_left=53	max_min_left_minus=53	max_min_left_plus=0	max_min_right=0	max_min_right_minus=0	max_min_right_plus=0	max_pos_hash_score=278	max_right=132	max_right_minus=132	max_right_plus=0	neg_log10_pos_hash_p_value=8.4	new_junction_coverage=0.03	new_junction_read_count=4	no_show=1	polymorphism_frequency=2.680e-02	pos_hash_score=4	prediction=polymorphism	reject=COVERAGE_EVENNESS_SKEW,FREQUENCY_CUTOFF	side_1_annotate_key=gene	side_1_continuation=0	side_1_coverage=1.24	side_1_overlap=10	side_1_possible_overlap_registers=149	side_1_read_count=171	side_1_redundant=0	side_2_annotate_key=gene	side_2_continuation=0	side_2_coverage=1.02	side_2_overlap=0	side_2_possible_overlap_registers=139	side_2_read_count=131	side_2_redundant=0	total_non_overlap_reads=4
JC	160	.	REL606	923260	1	REL606	923313	1	0	alignment_overlap=7	coverage_minus=0	coverage_plus=7	flanking_left=150	flanking_right=150	frequency=4.027e-02	junction_possible_overlap_registers=142	key=REL606__923260__1__REL606__923306__1__7____150__150__0__0	max_left=137	max_left_minus=0	max_left_plus=137	max_min_left=0	max_min_left_minus=0	max_min_left_plus=0	max_min_right=58	max_min_right_minus=0	max_min_right_plus=58	max_pos_hash_score=284	max_right=58	max_right_minus=0	max_right_plus=58	neg_log10_pos_hash_p_value=7.5	new_junction_coverage=0.05	new_junction_read_count=7	no_show=1	polymorphism_frequency=4.027e-02	pos_hash_score=6	prediction=polymorphism	reject=COVERAGE_EVENNESS_SKEW,FREQUENCY_CUTOFF	side_1_annotate_key=gene	side_1_continuation=0	side_1_coverage=1.29	side_1_overlap=7	side_1_possible_overlap_registers=149	side_1_read_count=178	side_1_redundant=0	side_2_annotate_key=gene	side_2_continuation=0	side_2_coverage=1.25	side_2_overlap=0	side_2_possible_overlap_registers=142	side_2_read_count=164	side_2_redundant=0	total_non_overlap_reads=7
JC	161	.	REL606	934748	1	REL606	934935	1	0	alignment_overlap=9	coverage_minus=0	coverage_plus=3	flanking_left=150	flanking_right=150	frequency=2.626e-02	junction_possible_overlap_registers=140	key=REL606__934748__1__REL606__934926__1__9____150__150__0__0	max_left=127	max_left_minus=0	max_left_plus=127	max_min_left=0	max_min_left_minus=0	max_min_left_plus=0	max_min_right=61	max_min_right_minus=0	max_min_right_plus=61	max_pos_hash_score=280	max_right=61	max_right_minus=0	max_right_plus=61	neg_log10_pos_hash_p_value=9.1	new_junction_coverage=0.02	new_junction_read_count=3	no_show=1	polymorphism_frequency=2.626e-02	pos_hash_score=3	prediction=polymorphism	reject=COVERAGE_EVENNESS_SKEW,FREQUENCY_CUTOFF	side_1_annotate_key=gene	side_1_continuation=0	side_1_coverage=0.78	side_1_overlap=9	side_1_possible_overlap_registers=149	side_1_read_count=108	side_1_redundant=0	side_2_annotate_key=gene	side_2_continuation=0	side_2_coverage=0.93	side_2_overlap=0	side_2_possible_overlap_registers=140	side_2_read_count=121	side_2_redundant=0	total_non_overlap_reads=3
JC	162	.	REL606	972125	-1	REL606	972207	-1	0	alignment_overlap=9	coverage_minus=5	coverage_plus=0	flanking_left=150	flanking_right=150	frequency=4.145e-02	junction_possible_overlap_registers=140	key=REL606__972125__-1__REL606__972216__-1__9____150__150__0__0	max_left=106	max_left_minus=106	max_left_plus=0	max_min_left=41	max_min_left_minus=41	max_min_left_plus=0	max_min_right=62	max_min_right_minus=62	max_min_right_plus=0	max_pos_hash_score=280	max_right=131	max_right_minus=131	max_right_plus=0	neg_log10_pos_hash_p_value=7.9	new_junction_coverage=0.04	new_junction_read_count=5	no_show=1	polymorphism_frequency=4.145e-02	pos_hash_score=5	prediction=polymorphism	reject=COVERAGE_EVENNESS_SKEW,FREQUENCY_CUTOFF	side_1_annotate_key=gene	side_1_continuation=0	side_1_coverage=0.93	side_1_overlap=9	side_1_possible_overlap_registers=149	side_1_read_count=128	side_1_redundant=0	side_2_annotate_key=gene	side_2_continuation=0	side_2_coverage=0.86	side_2_overlap=0	side_2_possible_overlap_registers=140	side_2_read_count=111	side_2_redundant=0	total_non_overlap_reads=5
JC	163	.	REL606	987473	1	REL606	987515	1	0	alignment_overlap=9	coverage_minus=1	coverage_plus=7	flanking_left=150	flanking_right=150	frequency=7.655e-02	junction_possible_overlap_registers=140	key=REL606__987473__1__REL606__987506__1__9____150__150__0__0	max_left=131	max_left_minus=126	max_left_plus=131	max_min_left=0	max_min_left_minus=0	max_min_left_plus=0	max_min_right=58	max_min_right_minus=13	max_min_right_plus=58	max_pos_hash_score=280	max_right=58	max_right_minus=13	max_right_plus=58	neg_log10_pos_hash_p_value=7.0	new_junction_coverage=0.06	new_junction_read_count=8	no_show=1	polymorphism_frequency=7.655e-02	pos_hash_score=7	prediction=polymorphism	reject=COVERAGE_EVENNESS_SKEW,FREQUENCY_CUTOFF	side_1_annotate_key=gene	side_1_continuation=0	side_1_coverage=0.72	side_1_overlap=9	side_1_possible_overlap_registers=149	side_1_read_count=99	side_1_redundant=0	side_2_annotate_key=gene	side_2_continuation=0	side_2_coverage=0.77	side_2_overlap=0	side_2_possible_overlap_registers=140	side_2_read_count=100	side_2_redundant=0	total_non_overlap_reads=8
JC	164	.	REL606	1050660	-1	REL606	1050689	-1	0	alignment_overlap=7	coverage_minus=3	coverage_plus=1	flanking_left=150	flanking_right=150	frequency=4.095e-02	junction_possible_overlap_registers=142	key=REL606__1050660__-1__REL606__1050696__-1__7____150__150__0__0	max_left=113	max_left_minus=48	max_left_plus=113	max_min_left=48	max_min_left_minus=48	max_min_left_plus=0	max_min_right=30	max_min_right_minus=0	max_min_right_plus=30	max_pos_hash_score=284	max_right=132	max_right_minus=132	max_right_plus=30	neg_log10_pos_hash_p_value=8.5	new_junction_coverage=0.03	new_junction_read_count=4	no_show=1	polymorphism_frequency=4.095e-02	pos_hash_score=4	prediction=polymorphism	reject=COVERAGE_EVENNESS_SKEW,FREQUENCY_CUTOFF	side_1_annotate_key=gene	side_1_continuation=0	side_1_coverage=0.72	side_1_overlap=7	side_1_possible_overlap_registers=149	side_1_read_count=99	side_1_redundant=0	side_2_annotate_key=gene	side_2_continuation=0	side_2_coverage=0.71	side_2_overlap=0	side_2_possible_overlap_registers=142	side_2_read_count=93	side_2_redundant=0	total_non_overlap_reads=4
JC	165	.	REL606	1063313	1	REL606	1063422	1	0	alignment_overlap=9	coverage_minus=0	coverage_plus=5	flanking_left=150	flanking_right=150	frequency=5.036e-02	junction_possible_overlap_registers=140	key=REL606__1063313__1__REL606__1063413__1__9____150__150__0__0	max_left=137	max_left_minus=0	max_left_plus=137	max_min_left=1	max_min_left_minus=0	max_min_left_plus=1	max_min_right=66	max_min_right_minus=0	max_min_right_plus=66	max_pos_hash_score=280	max_right=138	max_right_minus=0	max_right_plus=138	neg_log10_pos_hash_p_value=8.5	new_junction_coverage=0.04	new_junction_read_count=5	no_show=1	polymorphism_frequency=5.036e-02	pos_hash_score=4	prediction=polymorphism	reject=COVERAGE_EVENNESS_SKEW,FREQUENCY_CUTOFF	side_1_annotate_key=gene	side_1_continuation=0	side_1_coverage=0.65	side_1_overlap=9	side_1_possible_overlap_registers=149	side_1_read_count=90	side_1_redundant=0	side_2_annotate_key=gene	side_2_continuation=0	side_2_coverage=0.80	side_2_overlap=0	side_2_possible_overlap_registers=140	side_2_read_count=104	side_2_redundant=0	total_non_overlap_reads=5
JC	166	.	REL606	1092661	1	REL606	1092742	1	0	alignment_overlap=8	coverage_minus=0	coverage_plus=6	flanking_left=150	flanking_right=150	frequency=4.288e-02	junction_possible_overlap_registers=141	key=REL606__1092661__1__REL606__1092734__1__8____150__150__0__0	max_left=122	max_left_minus=0	max_left_plus=122	max_min_left=67	max_min_left_minus=0	max_min_left_plus=67	max_min_right=57	max_min_right_minus=0	max_min_right_plus=57	max_pos_hash_score=282	max_right=91	max_right_minus=0	max_right_plus=91	neg_log10_pos_hash_p_value=8.0	new_junction_coverage=0.05	new_junction_read_count=6	no_show=1	polymorphism_frequency=4.288e-02	pos_hash_score=5	prediction=polymorphism	reject=COVERAGE_EVENNESS_SKEW,FREQUENCY_CUTOFF	side_1_annotate_key=gene	side_1_continuation=0	side_1_coverage=0.96	side_1_overlap=8	side_1_possible_overlap_registers=149	side_1_read_count=133	side_1_redundant=0	side_2_annotate_key=gene	side_2_continuation=0	side_2_coverage=1.09	side_2_overlap=0	side_2_possible_overlap_registers=141	side_2_read_count=142	side_2_redundant=0	total_non_overlap_reads=6
JC	167	.	REL606	1097283	1	REL606	1272592	-1	0	alignment_overlap=0	coverage_minus=112	coverage_plus=47	flanking_left=150	flanking_right=150	frequency=1	junction_possible_overlap_registers=149	key=REL606__1097283__1__REL606__1272592__-1__0____150__150__0__1	max_left=148	max_left_minus=148	max_left_plus=145	max_min_left=74	max_min_left_minus=74	max_min_left_plus=65	max_min_right=74	max_min_right_minus=71	max_min_right_plus=74	max_pos_hash_score=298	max_right=146	max_right_minus=146	max_right_plus=133	neg_log10_pos_hash_p_value=0.1	new_junction_coverage=1.24	new_junction_read_count=171	polymorphism_frequency=1.000e+00	pos_hash_score=72	prediction=consensus	read_count_offset=3	side_1_annotate_key=gene	side_1_continuation=0	side_1_coverage=0.00	side_1_overlap=0	side_1_possible_overlap_registers=146	side_1_read_count=0	side_1_redundant=0	side_2_annotate_key=repeat	side_2_continuation=0	side_2_coverage=NA	side_2_overlap=0	side_2_possible_overlap_registers=NA	side_2_read_count=NA	side_2_redundant=1	total_non_overlap_reads=159
JC	168	.	REL606	1100179	-1	REL606	1100327	-1	0	alignment_overlap=10	coverage_minus=5	coverage_plus=1	flanking_left=150	flanking_right=150	frequency=4.192e-02	junction_possible_overlap_registers=139	key=REL606__1100179__-1__REL606__1100337__-1__10____150__150__0__0	max_left=106	max_left_minus=106	max_left_plus=3	max_min_left=48	max_min_left_minus=48	max_min_left_plus=3	max_min_right=55	max_min_right_minus=55	max_min_right_plus=0	max_pos_hash_score=278	max_right=137	max_right_minus=117	max_right_plus=137	neg_log10_pos_hash_p_value=7.4	new_junction_coverage=0.05	new_junction_read_count=6	no_show=1	polymorphism_frequency=4.192e-02	pos_hash_score=6	prediction=polymorphism	reject=COVERAGE_EVENNESS_SKEW,FREQUENCY_CUTOFF	side_1_annotate_key=gene	side_1_continuation=0	side_1_coverage=1.05	side_1_overlap=10	side_1_possible_overlap_registers=149	side_1_read_count=145	side_1_redundant=0	side_2_annotate_key=gene	side_2_continuation=0	side_2_coverage=1.08	side_2_overlap=0	side_2_possible_overlap_registers=139	side_2_read_count=139	side_2_redundant=0	total_non_overlap_reads=6
JC	169	.	REL606	1112408	1	REL606	1112634	1	0	alignment_overlap=13	coverage_minus=0	coverage_plus=6	flanking_left=150	flanking_right=150	frequency=NA	junction_possible_overlap_registers=136	key=REL606__1112408__1__REL606__1112621__1__13____150__150__1__1	max_left=135	max_left_minus=0	max_left_plus=135	max_min_left=57	max_min_left_minus=0	max_min_left_plus=57	max_min_right=24	max_min_right_minus=0	max_min_right_plus=24	max_pos_hash_score=272	max_right=91	max_right_minus=0	max_right_plus=91	neg_log10_pos_hash_p_value=7.3	new_junction_coverage=0.05	new_junction_read_count=6	no_show=1	polymorphism_frequency=NA	pos_hash_score=6	prediction=unknown	reject=COVERAGE_EVENNESS_SKEW	side_1_annotate_key=repeat	side_1_continuation=0	side_1_coverage=NA	side_1_overlap=13	side_1_read_count=NA	side_1_redundant=1	side_2_annotate_key=repeat	side_2_continuation=0	side_2_coverage=NA	side_2_overlap=0	side_2_possible_overlap_registers=NA	side_2_read_count=NA	side_2_redundant=1	total_non_overlap_reads=6
JC	170	.	REL606	1159914	1	REL606	1159938	1	0	alignment_overlap=8	coverage_minus=0	coverage_plus=3	flanking_left=150	flanking_right=150	frequency=2.557e-02	junction_possible_overlap_registers=141	key=REL606__1159914__1__REL606__1159930__1__8____150__150__0__0	max_left=85	max_left_minus=0	max_left_plus=85	max_min_left=52	max_min_left_minus=0	max_min_left_plus=52	max_min_right=57	max_min_right_minus=0	max_min_right_plus=57	max_pos_hash_score=282	max_right=106	max_right_minus=0	max_right_plus=106	neg_log10_pos_hash_p_value=9.1	new_junction_coverage=0.02	new_junction_read_count=3	no_show=1	polymorphism_frequency=2.557e-02	pos_hash_score=3	prediction=polymorphism	reject=COVERAGE_EVENNESS_SKEW,FREQUENCY_CUTOFF	side_1_annotate_key=gene	side_1_continuation=0	side_1_coverage=0.86	side_1_overlap=8	side_1_possible_overlap_registers=149	side_1_read_count=119	side_1_redundant=0	side_2_annotate_key=gene	side_2_continuation=0	side_2_coverage=0.89	side_2_overlap=0	side_2_possible_overlap_registers=141	side_2_read_count=116	side_2_redundant=0	total_non_overlap_reads=3
JC	171	.	REL606	1161528	-1	REL606	1161544	-1	0	alignment_overlap=8	coverage_minus=3	coverage_plus=0	flanking_left=150	flanking_right=150	frequency=2.579e-02	junction_possible_overlap_registers=141	key=REL606__1161528__-1__REL606__1161552__-1__8____150__150__0__0	max_left=47	max_left_minus=47	max_left_plus=0	max_min_left=47	max_min_left_minus=47	max_min_left_plus=0	max_min_right=0	max_min_right_minus=0	max_min_right_plus=0	max_pos_hash_score=282	max_right=107	max_right_minus=107	max_right_plus=0	neg_log10_pos_hash_p_value=9.1	new_junction_coverage=0.02	new_junction_read_count=3	no_show=1	polymorphism_frequency=2.579e-02	pos_hash_score=3	prediction=polymorphism	reject=COVERAGE_EVENNESS_SKEW,FREQUENCY_CUTOFF	side_1_annotate_key=gene	side_1_continuation=0	side_1_coverage=0.85	side_1_overlap=8	side_1_possible_overlap_registers=149	side_1_read_count=118	side_1_redundant=0	side_2_annotate_key=gene	side_2_continuation=0	side_2_coverage=0.88	side_2_overlap=0	side_2_possible_overlap_registers=141	side_2_read_count=115	side_2_redundant=0	total_non_overlap_reads=3
JC	172	.	REL606	1173980	-1	REL606	1184751	-1	0	alignment_overlap=6	coverage_minus=1	coverage_plus=2	flanking_left=150	flanking_right=150	frequency=3.315e-02	junction_possible_overlap_registers=143	key=REL606__1173980__-1__REL606__1184757__-1__6____150__150__0__0	max_left=107	max_left_minus=107	max_left_plus=96	max_min_left=1	max_min_left_minus=0	max_min_left_plus=1	max_min_right=48	max_min_right_minus=37	max_min_right_plus=48	max_pos_hash_score=286	max_right=139	max_right_minus=37	max_right_plus=139	neg_log10_pos_hash_p_value=9.2	new_junction_coverage=0.02	new_junction_read_count=3	no_show=1	polymorphism_frequency=3.315e-02	pos_hash_score=3	prediction=polymorphism	reject=COVERAGE_EVENNESS_SKEW,FREQUENCY_CUTOFF	side_1_annotate_key=gene	side_1_continuation=0	side_1_coverage=0.90	side_1_overlap=6	side_1_possible_overlap_registers=149	side_1_read_count=124	side_1_redundant=0	side_2_annotate_key=gene	side_2_continuation=0	side_2_coverage=0.42	side_2_overlap=0	side_2_possible_overlap_registers=143	side_2_read_count=56	side_2_redundant=0	total_non_overlap_reads=3
JC	173	.	REL606	1214765	1	REL606	1214815	1	0	alignment_overlap=10	coverage_minus=1	coverage_plus=6	flanking_left=150	flanking_right=150	frequency=6.044e-02	junction_possible_overlap_registers=139	key=REL606__1214765__1__REL606__1214805__1__10____150__150__0__0	max_left=136	max_left_minus=136	max_left_plus=135	max_min_left=0	max_min_left_minus=0	max_min_left_plus=0	max_min_right=42	max_min_right_minus=4	max_min_right_plus=42	max_pos_hash_score=278	max_right=42	max_right_minus=4	max_right_plus=42	neg_log10_pos_hash_p_value=6.9	new_junction_coverage=0.05	new_junction_read_count=7	no_show=1	polymorphism_frequency=6.044e-02	pos_hash_score=7	prediction=polymorphism	reject=COVERAGE_EVENNESS_SKEW,FREQUENCY_CUTOFF	side_1_annotate_key=gene	side_1_continuation=0	side_1_coverage=0.80	side_1_overlap=10	side_1_possible_overlap_registers=149	side_1_read_count=110	side_1_redundant=0	side_2_annotate_key=gene	side_2_continuation=0	side_2_coverage=0.89	side_2_overlap=0	side_2_possible_overlap_registers=139	side_2_read_count=115	side_2_redundant=0	total_non_overlap_reads=7
JC	174	.	REL606	1232612	1	REL606	1232644	1	0	alignment_overlap=7	coverage_minus=0	coverage_plus=3	flanking_left=150	flanking_right=150	frequency=1.897e-02	junction_possible_overlap_registers=142	key=REL606__1232612__1__REL606__1232637__1__7____150__150__0__0	max_left=105	max_left_minus=0	max_left_plus=105	max_min_left=43	max_min_left_minus=0	max_min_left_plus=43	max_min_right=38	max_min_right_minus=0	max_min_right_plus=38	max_pos_hash_score=284	max_right=129	max_right_minus=0	max_right_plus=129	neg_log10_pos_hash_p_value=9.2	new_junction_coverage=0.02	new_junction_read_count=3	no_show=1	polymorphism_frequency=1.897e-02	pos_hash_score=3	prediction=polymorphism	reject=COVERAGE_EVENNESS_SKEW,FREQUENCY_CUTOFF	side_1_annotate_key=gene	side_1_continuation=0	side_1_coverage=1.19	side_1_overlap=7	side_1_possible_overlap_registers=149	side_1_read_count=165	side_1_redundant=0	side_2_annotate_key=gene	side_2_continuation=0	side_2_coverage=1.16	side_2_overlap=0	side_2_possible_overlap_registers=142	side_2_read_count=153	side_2_redundant=0	total_non_overlap_reads=3
JC	175	.	REL606	1243748	1	REL606	1243766	1	0	alignment_overlap=18	coverage_minus=2	coverage_plus=4	flanking_left=150	flanking_right=150	frequency=4.787e-02	junction_possible_overlap_registers=131	key=REL606__1243748__1__REL606__1243748__1__18____150__150__0__0	max_left=112	max_left_minus=81	max_left_plus=112	max_min_left=49	max_min_left_minus=5	max_min_left_plus=49	max_min_right=52	max_min_right_minus=51	max_min_right_plus=52	max_pos_hash_score=262	max_right=127	max_right_minus=127	max_right_plus=119	neg_log10_pos_hash_p_value=7.1	new_junction_coverage=0.05	new_junction_read_count=6	no_show=1	polymorphism_frequency=4.787e-02	pos_hash_score=6	prediction=polymorphism	reject=COVERAGE_EVENNESS_SKEW,FREQUENCY_CUTOFF	side_1_annotate_key=gene	side_1_continuation=0	side_1_coverage=0.92	side_1_overlap=18	side_1_possible_overlap_registers=149	side_1_read_count=127	side_1_redundant=0	side_2_annotate_key=gene	side_2_continuation=0	side_2_coverage=1.05	side_2_overlap=0	side_2_possible_overlap_registers=131	side_2_read_count=127	side_2_redundant=0	total_non_overlap_reads=6
JC	176	.	REL606	1243765	-1	REL606	1243747	-1	0	alignment_overlap=18	coverage_minus=6	coverage_plus=1	flanking_left=150	flanking_right=150	frequency=5.541e-02	junction_possible_overlap_registers=131	key=REL606__1243765__-1__REL606__1243765__-1__18____150__150__0__0	max_left=73	max_left_minus=62	max_left_plus=73	max_min_left=62	max_min_left_minus=62	max_min_left_plus=0	max_min_right=59	max_min_right_minus=0	max_min_right_plus=59	max_pos_hash_score=262	max_right=122	max_right_minus=122	max_right_plus=59	neg_log10_pos_hash_p_value=7.1	new_junction_coverage=0.06	new_junction_read_count=7	no_show=1	polymorphism_frequency=5.541e-02	pos_hash_score=6	prediction=polymorphism	reject=COVERAGE_EVENNESS_SKEW,FREQUENCY_CUTOFF	side_1_annotate_key=gene	side_1_continuation=0	side_1_coverage=0.92	side_1_overlap=18	side_1_possible_overlap_registers=149	side_1_read_count=127	side_1_redundant=0	side_2_annotate_key=gene	side_2_continuation=0	side_2_coverage=1.05	side_2_overlap=0	side_2_possible_overlap_registers=131	side_2_read_count=127	side_2_redundant=0	total_non_overlap_reads=7
JC	177	.	REL606	1271150	1	REL606	1306896	-1	0	alignment_overlap=1	coverage_minus=86	coverage_plus=64	flanking_left=150	flanking_right=150	frequency=1	junction_possible_overlap_registers=148	key=REL606__1271150__1__REL606__1306897__-1__1____150__150__1__0	max_left=147	max_left_minus=140	max_left_plus=147	max_min_left=72	max_min_left_minus=71	max_min_left_plus=72	max_min_right=74	max_min_right_minus=74	max_min_right_plus=72	max_pos_hash_score=296	max_right=148	max_right_minus=146	max_right_plus=148	neg_log10_pos_hash_p_value=0.1	new_junction_coverage=1.39	new_junction_read_count=191	polymorphism_frequency=1.000e+00	pos_hash_score=69	prediction=consensus	read_count_offset=3	side_1_annotate_key=repeat	side_1_continuation=0	side_1_coverage=NA	side_1_overlap=1	side_1_read_count=NA	side_1_redundant=1	side_2_annotate_key=gene	side_2_continuation=0	side_2_coverage=0.00	side_2_overlap=0	side_2_possible_overlap_registers=145	side_2_read_count=0	side_2_redundant=0	total_non_overlap_reads=150
JC	178	.	REL606	1272592	-1	REL606	1306894	1	0	alignment_overlap=3	coverage_minus=88	coverage_plus=115	flanking_left=150	flanking_right=150	frequency=1	junction_possible_overlap_registers=146	key=REL606__1272592__-1__REL606__1306891__1__3____150__150__1__0	max_left=144	max_left_minus=144	max_left_plus=144	max_min_left=73	max_min_left_minus=72	max_min_left_plus=73	max_min_right=73	max_min_right_minus=73	max_min_right_plus=73	max_pos_hash_score=292	max_right=145	max_right_minus=145	max_right_plus=144	neg_log10_pos_hash_p_value=0.1	new_junction_coverage=1.71	new_junction_read_count=232	polymorphism_frequency=1.000e+00	pos_hash_score=74	prediction=consensus	read_count_offset=3	side_1_annotate_key=repeat	side_1_continuation=0	side_1_coverage=NA	side_1_overlap=3	side_1_read_count=NA	side_1_redundant=1	side_2_annotate_key=gene	side_2_continuation=0	side_2_coverage=0.00	side_2_overlap=0	side_2_possible_overlap_registers=143	side_2_read_count=0	side_2_redundant=0	total_non_overlap_reads=203
JC	179	.	REL606	1272592	-1	REL606	1470882	1	0	alignment_overlap=2	coverage_minus=83	coverage_plus=81	flanking_left=150	flanking_right=150	frequency=1	junction_possible_overlap_registers=147	key=REL606__1272592__-1__REL606__1470880__1__2____150__150__1__0	max_left=145	max_left_minus=145	max_left_plus=144	max_min_left=73	max_min_left_minus=73	max_min_left_plus=71	max_min_right=69	max_min_right_minus=62	max_min_right_plus=69	max_pos_hash_score=294	max_right=145	max_right_minus=145	max_right_plus=145	neg_log10_pos_hash_p_value=0.1	new_junction_coverage=1.42	new_junction_read_count=194	polymorphism_frequency=1.000e+00	pos_hash_score=76	prediction=consensus	side_1_annotate_key=repeat	side_1_continuation=0	side_1_coverage=NA	side_1_overlap=2	side_1_read_count=NA	side_1_redundant=1	side_2_annotate_key=gene	side_2_continuation=0	side_2_coverage=0.00	side_2_overlap=0	side_2_possible_overlap_registers=147	side_2_read_count=0	side_2_redundant=0	total_non_overlap_reads=164
JC	180	.	REL606	1287425	1	REL606	1287488	1	0	alignment_overlap=8	coverage_minus=0	coverage_plus=5	flanking_left=150	flanking_right=150	frequency=3.260e-02	junction_possible_overlap_registers=141	key=REL606__1287425__1__REL606__1287480__1__8____150__150__0__0	max_left=137	max_left_minus=0	max_left_plus=137	max_min_left=0	max_min_left_minus=0	max_min_left_plus=0	max_min_right=37	max_min_right_minus=0	max_min_right_plus=37	max_pos_hash_score=282	max_right=37	max_right_minus=0	max_right_plus=37	neg_log10_pos_hash_p_value=8.0	new_junction_coverage=0.04	new_junction_read_count=5	no_show=1	polymorphism_frequency=3.260e-02	pos_hash_score=5	prediction=polymorphism	reject=COVERAGE_EVENNESS_SKEW,FREQUENCY_CUTOFF	side_1_annotate_key=gene	side_1_continuation=0	side_1_coverage=1.11	side_1_overlap=8	side_1_possible_overlap_registers=149	side_1_read_count=153	side_1_redundant=0	side_2_annotate_key=gene	side_2_continuation=0	side_2_coverage=1.16	side_2_overlap=0	side_2_possible_overlap_registers=141	side_2_read_count=152	side_2_redundant=0	total_non_overlap_reads=5
JC	181	.	REL606	1287432	-1	REL606	1287479	-1	0	alignment_overlap=8	coverage_minus=7	coverage_plus=0	flanking_left=150	flanking_right=150	frequency=4.357e-02	junction_possible_overlap_registers=141	key=REL606__1287432__-1__REL606__1287487__-1__8____150__150__0__0	max_left=52	max_left_minus=52	max_left_plus=0	max_min_left=52	max_min_left_minus=52	max_min_left_plus=0	max_min_right=0	max_min_right_minus=0	max_min_right_plus=0	max_pos_hash_score=282	max_right=133	max_right_minus=133	max_right_plus=0	neg_log10_pos_hash_p_value=7.5	new_junction_coverage=0.05	new_junction_read_count=7	no_show=1	polymorphism_frequency=4.357e-02	pos_hash_score=6	prediction=polymorphism	reject=COVERAGE_EVENNESS_SKEW,FREQUENCY_CUTOFF	side_1_annotate_key=gene	side_1_continuation=0	side_1_coverage=1.17	side_1_overlap=8	side_1_possible_overlap_registers=149	side_1_read_count=162	side_1_redundant=0	side_2_annotate_key=gene	side_2_continuation=0	side_2_coverage=1.18	side_2_overlap=0	side_2_possible_overlap_registers=141	side_2_read_count=154	side_2_redundant=0	total_non_overlap_reads=7
JC	182	.	REL606	1365890	1	REL606	1365904	1	0	alignment_overlap=14	coverage_minus=3	coverage_plus=0	flanking_left=150	flanking_right=150	frequency=1.608e-02	junction_possible_overlap_registers=135	key=REL606__1365890__1__REL606__1365890__1__14____150__150__0__0	max_left=98	max_left_minus=98	max_left_plus=0	max_min_left=57	max_min_left_minus=57	max_min_left_plus=0	max_min_right=38	max_min_right_minus=38	max_min_right_plus=0	max_pos_hash_score=270	max_right=89	max_right_minus=89	max_right_plus=0	neg_log10_pos_hash_p_value=8.9	new_junction_coverage=0.02	new_junction_read_count=3	no_show=1	polymorphism_frequency=1.608e-02	pos_hash_score=3	prediction=polymorphism	reject=COVERAGE_EVENNESS_SKEW,FREQUENCY_CUTOFF	side_1_annotate_key=gene	side_1_continuation=0	side_1_coverage=1.45	side_1_overlap=14	side_1_possible_overlap_registers=149	side_1_read_count=200	side_1_redundant=0	side_2_annotate_key=gene	side_2_continuation=0	side_2_coverage=1.49	side_2_overlap=0	side_2_possible_overlap_registers=135	side_2_read_count=186	side_2_redundant=0	total_non_overlap_reads=3
JC	183	.	REL606	1373585	-1	REL606	1373593	-1	0	alignment_overlap=8	coverage_minus=7	coverage_plus=0	flanking_left=150	flanking_right=150	frequency=5.484e-02	junction_possible_overlap_registers=141	key=REL606__1373585__-1__REL606__1373601__-1__8____150__150__0__0	max_left=53	max_left_minus=53	max_left_plus=0	max_min_left=53	max_min_left_minus=53	max_min_left_plus=0	max_min_right=0	max_min_right_minus=0	max_min_right_plus=0	max_pos_hash_score=282	max_right=137	max_right_minus=137	max_right_plus=0	neg_log10_pos_hash_p_value=7.0	new_junction_coverage=0.05	new_junction_read_count=7	no_show=1	polymorphism_frequency=5.484e-02	pos_hash_score=7	prediction=polymorphism	reject=COVERAGE_EVENNESS_SKEW,FREQUENCY_CUTOFF	side_1_annotate_key=gene	side_1_continuation=0	side_1_coverage=1.04	side_1_overlap=8	side_1_possible_overlap_registers=149	side_1_read_count=144	side_1_redundant=0	side_2_annotate_key=gene	side_2_continuation=0	side_2_coverage=0.80	side_2_overlap=0	side_2_possible_overlap_registers=141	side_2_read_count=105	side_2_redundant=0	total_non_overlap_reads=7
JC	184	.	REL606	1401958	-1	REL606	1402002	-1	0	alignment_overlap=8	coverage_minus=3	coverage_plus=1	flanking_left=150	flanking_right=150	frequency=2.828e-02	junction_possible_overlap_registers=141	key=REL606__1401958__-1__REL606__1402010__-1__8____150__150__0__0	max_left=98	max_left_minus=93	max_left_plus=98	max_min_left=2	max_min_left_minus=2	max_min_left_plus=0	max_min_right=71	max_min_right_minus=71	max_min_right_plus=44	max_pos_hash_score=282	max_right=140	max_right_minus=140	max_right_plus=44	neg_log10_pos_hash_p_value=8.5	new_junction_coverage=0.03	new_junction_read_count=4	no_show=1	polymorphism_frequency=2.828e-02	pos_hash_score=4	prediction=polymorphism	reject=COVERAGE_EVENNESS_SKEW,FREQUENCY_CUTOFF	side_1_annotate_key=gene	side_1_continuation=0	side_1_coverage=1.09	side_1_overlap=8	side_1_possible_overlap_registers=149	side_1_read_count=151	side_1_redundant=0	side_2_annotate_key=gene	side_2_continuation=0	side_2_coverage=1.01	side_2_overlap=0	side_2_possible_overlap_registers=141	side_2_read_count=132	side_2_redundant=0	total_non_overlap_reads=4
JC	185	.	REL606	1489867	1	REL606	1489932	1	0	alignment_overlap=10	coverage_minus=1	coverage_plus=5	flanking_left=150	flanking_right=150	frequency=3.528e-02	junction_possible_overlap_registers=139	key=REL606__1489867__1__REL606__1489922__1__10____150__150__0__0	max_left=136	max_left_minus=45	max_left_plus=136	max_min_left=45	max_min_left_minus=45	max_min_left_plus=45	max_min_right=21	max_min_right_minus=0	max_min_right_plus=21	max_pos_hash_score=278	max_right=97	max_right_minus=95	max_right_plus=97	neg_log10_pos_hash_p_value=7.4	new_junction_coverage=0.05	new_junction_read_count=6	no_show=1	polymorphism_frequency=3.528e-02	pos_hash_score=6	prediction=polymorphism	reject=COVERAGE_EVENNESS_SKEW,FREQUENCY_CUTOFF	side_1_annotate_key=gene	side_1_continuation=0	side_1_coverage=1.39	side_1_overlap=10	side_1_possible_overlap_registers=149	side_1_read_count=192	side_1_redundant=0	side_2_annotate_key=gene	side_2_continuation=0	side_2_coverage=1.16	side_2_overlap=0	side_2_possible_overlap_registers=139	side_2_read_count=149	side_2_redundant=0	total_non_overlap_reads=6
JC	186	.	REL606	1520871	1	REL606	1521177	1	0	alignment_overlap=10	coverage_minus=0	coverage_plus=3	flanking_left=150	flanking_right=150	frequency=3.097e-02	junction_possible_overlap_registers=139	key=REL606__1520871__1__REL606__1521167__1__10____150__150__0__0	max_left=138	max_left_minus=0	max_left_plus=138	max_min_left=0	max_min_left_minus=0	max_min_left_plus=0	max_min_right=35	max_min_right_minus=0	max_min_right_plus=35	max_pos_hash_score=278	max_right=35	max_right_minus=0	max_right_plus=35	neg_log10_pos_hash_p_value=9.0	new_junction_coverage=0.02	new_junction_read_count=3	no_show=1	polymorphism_frequency=3.097e-02	pos_hash_score=3	prediction=polymorphism	reject=COVERAGE_EVENNESS_SKEW,FREQUENCY_CUTOFF	side_1_annotate_key=gene	side_1_continuation=0	side_1_coverage=0.67	side_1_overlap=10	side_1_possible_overlap_registers=149	side_1_read_count=93	side_1_redundant=0	side_2_annotate_key=gene	side_2_continuation=0	side_2_coverage=0.78	side_2_overlap=0	side_2_possible_overlap_registers=139	side_2_read_count=101	side_2_redundant=0	total_non_overlap_reads=3
JC	187	.	REL606	1532976	1	REL606	1533016	1	0	alignment_overlap=12	coverage_minus=1	coverage_plus=4	flanking_left=150	flanking_right=150	frequency=2.893e-02	junction_possible_overlap_registers=137	key=REL606__1532976__1__REL606__1533004__1__12____150__150__0__0	max_left=93	max_left_minus=2	max_left_plus=93	max_min_left=2	max_min_left_minus=2	max_min_left_plus=0	max_min_right=55	max_min_right_minus=0	max_min_right_plus=55	max_pos_hash_score=274	max_right=136	max_right_minus=136	max_right_plus=55	neg_log10_pos_hash_p_value=7.8	new_junction_coverage=0.04	new_junction_read_count=5	no_show=1	polymorphism_frequency=2.893e-02	pos_hash_score=5	prediction=polymorphism	reject=COVERAGE_EVENNESS_SKEW,FREQUENCY_CUTOFF	side_1_annotate_key=gene	side_1_continuation=0	side_1_coverage=1.38	side_1_overlap=12	side_1_possible_overlap_registers=149	side_1_read_count=190	side_1_redundant=0	side_2_annotate_key=gene	side_2_continuation=0	side_2_coverage=1.27	side_2_overlap=0	side_2_possible_overlap_registers=137	side_2_read_count=161	side_2_redundant=0	total_non_overlap_reads=5
JC	188	.	REL606	1542050	-1	REL606	2871561	1	0	alignment_overlap=6	coverage_minus=1	coverage_plus=2	flanking_left=150	flanking_right=150	frequency=2.629e-02	junction_possible_overlap_registers=143	key=REL606__1542050__-1__REL606__2871555__1__6____150__150__0__0	max_left=70	max_left_minus=70	max_left_plus=50	max_min_left=70	max_min_left_minus=70	max_min_left_plus=50	max_min_right=0	max_min_right_minus=0	max_min_right_plus=0	max_pos_hash_score=286	max_right=143	max_right_minus=74	max_right_plus=143	neg_log10_pos_hash_p_value=9.2	new_junction_coverage=0.02	new_junction_read_count=3	no_show=1	polymorphism_frequency=2.629e-02	pos_hash_score=3	prediction=polymorphism	reject=COVERAGE_EVENNESS_SKEW,FREQUENCY_CUTOFF	side_1_annotate_key=gene	side_1_continuation=0	side_1_coverage=1.04	side_1_overlap=6	side_1_possible_overlap_registers=149	side_1_read_count=143	side_1_redundant=0	side_2_annotate_key=gene	side_2_continuation=0	side_2_coverage=0.64	side_2_overlap=0	side_2_possible_overlap_registers=143	side_2_read_count=85	side_2_redundant=0	total_non_overlap_reads=3
JC	189	.	REL606	1549649	1	REL606	1549676	1	0	alignment_overlap=11	coverage_minus=0	coverage_plus=5	flanking_left=150	flanking_right=150	frequency=2.607e-02	junction_possible_overlap_registers=138	key=REL606__1549649__1__REL606__1549665__1__11____150__150__0__0	max_left=130	max_left_minus=0	max_left_plus=130	max_min_left=66	max_min_left_minus=0	max_min_left_plus=66	max_min_right=63	max_min_right_minus=0	max_min_right_plus=63	max_pos_hash_score=276	max_right=80	max_right_minus=0	max_right_plus=80	neg_log10_pos_hash_p_value=8.4	new_junction_coverage=0.04	new_junction_read_count=5	no_show=1	polymorphism_frequency=2.607e-02	pos_hash_score=4	prediction=polymorphism	reject=COVERAGE_EVENNESS_SKEW,FREQUENCY_CUTOFF	side_1_annotate_key=gene	side_1_continuation=0	side_1_coverage=1.41	side_1_overlap=11	side_1_possible_overlap_registers=149	side_1_read_count=195	side_1_redundant=0	side_2_annotate_key=gene	side_2_continuation=0	side_2_coverage=1.51	side_2_overlap=0	side_2_possible_overlap_registers=138	side_2_read_count=193	side_2_redundant=0	total_non_overlap_reads=5
JC	190	.	REL606	1624149	-1	REL606	1624191	-1	0	alignment_overlap=10	coverage_minus=4	coverage_plus=0	flanking_left=150	flanking_right=150	frequency=4.210e-02	junction_possible_overlap_registers=139	key=REL606__1624149__-1__REL606__1624201__-1__10____150__150__0__0	max_left=44	max_left_minus=44	max_left_plus=0	max_min_left=44	max_min_left_minus=44	max_min_left_plus=0	max_min_right=0	max_min_right_minus=0	max_min_right_plus=0	max_pos_hash_score=278	max_right=134	max_right_minus=134	max_right_plus=0	neg_log10_pos_hash_p_value=8.4	new_junction_coverage=0.03	new_junction_read_count=4	no_show=1	polymorphism_frequency=4.210e-02	pos_hash_score=4	prediction=polymorphism	reject=COVERAGE_EVENNESS_SKEW,FREQUENCY_CUTOFF	side_1_annotate_key=gene	side_1_continuation=0	side_1_coverage=0.75	side_1_overlap=10	side_1_possible_overlap_registers=149	side_1_read_count=104	side_1_redundant=0	side_2_annotate_key=gene	side_2_continuation=0	side_2_coverage=0.66	side_2_overlap=0	side_2_possible_overlap_registers=139	side_2_read_count=85	side_2_redundant=0	total_non_overlap_reads=4
JC	191	.	REL606	1647401	-1	REL606	1647415	-1	0	alignment_overlap=13	coverage_minus=3	coverage_plus=0	flanking_left=150	flanking_right=150	frequency=3.472e-02	junction_possible_overlap_registers=136	key=REL606__1647401__-1__REL606__1647428__-1__13____150__150__0__0	max_left=73	max_left_minus=73	max_left_plus=0	max_min_left=52	max_min_left_minus=52	max_min_left_plus=0	max_min_right=63	max_min_right_minus=63	max_min_right_plus=0	max_pos_hash_score=272	max_right=113	max_right_minus=113	max_right_plus=0	neg_log10_pos_hash_p_value=8.9	new_junction_coverage=0.03	new_junction_read_count=4	no_show=1	polymorphism_frequency=3.472e-02	pos_hash_score=3	prediction=polymorphism	reject=COVERAGE_EVENNESS_SKEW,FREQUENCY_CUTOFF	side_1_annotate_key=gene	side_1_continuation=0	side_1_coverage=0.80	side_1_overlap=13	side_1_possible_overlap_registers=149	side_1_read_count=110	side_1_redundant=0	side_2_annotate_key=gene	side_2_continuation=0	side_2_coverage=0.97	side_2_overlap=0	side_2_possible_overlap_registers=136	side_2_read_count=122	side_2_redundant=0	total_non_overlap_reads=3
JC	192	.	REL606	1661416	-1	REL606	1661495	-1	0	alignment_overlap=7	coverage_minus=5	coverage_plus=0	flanking_left=150	flanking_right=150	frequency=2.828e-02	junction_possible_overlap_registers=142	key=REL606__1661416__-1__REL606__1661502__-1__7____150__150__0__0	max_left=117	max_left_minus=117	max_left_plus=0	max_min_left=62	max_min_left_minus=62	max_min_left_plus=0	max_min_right=38	max_min_right_minus=38	max_min_right_plus=0	max_pos_hash_score=284	max_right=137	max_right_minus=137	max_right_plus=0	neg_log10_pos_hash_p_value=8.0	new_junction_coverage=0.04	new_junction_read_count=5	no_show=1	polymorphism_frequency=2.828e-02	pos_hash_score=5	prediction=polymorphism	reject=COVERAGE_EVENNESS_SKEW,FREQUENCY_CUTOFF	side_1_annotate_key=gene	side_1_continuation=0	side_1_coverage=1.30	side_1_overlap=7	side_1_possible_overlap_registers=149	side_1_read_count=179	side_1_redundant=0	side_2_annotate_key=gene	side_2_continuation=0	side_2_coverage=1.31	side_2_overlap=0	side_2_possible_overlap_registers=142	side_2_read_count=173	side_2_redundant=0	total_non_overlap_reads=5
JC	193	.	REL606	1706926	1	REL606	1707162	1	0	alignment_overlap=9	coverage_minus=0	coverage_plus=4	flanking_left=150	flanking_right=150	frequency=2.448e-02	junction_possible_overlap_registers=140	key=REL606__1706926__1__REL606__1707153__1__9____150__150__0__0	max_left=118	max_left_minus=0	max_left_plus=118	max_min_left=54	max_min_left_minus=0	max_min_left_plus=54	max_min_right=25	max_min_right_minus=0	max_min_right_plus=25	max_pos_hash_score=280	max_right=88	max_right_minus=0	max_right_plus=88	neg_log10_pos_hash_p_value=8.5	new_junction_coverage=0.03	new_junction_read_count=4	no_show=1	polymorphism_frequency=2.448e-02	pos_hash_score=4	prediction=polymorphism	reject=COVERAGE_EVENNESS_SKEW,FREQUENCY_CUTOFF	side_1_annotate_key=gene	side_1_continuation=0	side_1_coverage=1.23	side_1_overlap=9	side_1_possible_overlap_registers=149	side_1_read_count=170	side_1_redundant=0	side_2_annotate_key=gene	side_2_continuation=0	side_2_coverage=1.23	side_2_overlap=0	side_2_possible_overlap_registers=140	side_2_read_count=159	side_2_redundant=0	total_non_overlap_reads=4
JC	194	.	REL606	1729736	-1	REL606	1731887	1	0	alignment_overlap=2	coverage_minus=100	coverage_plus=77	flanking_left=150	flanking_right=150	frequency=1	junction_possible_overlap_registers=147	key=REL606__1729736__-1__REL606__1731885__1__2____150__150__1__0	max_left=145	max_left_minus=145	max_left_plus=144	max_min_left=73	max_min_left_minus=73	max_min_left_plus=68	max_min_right=71	max_min_right_minus=63	max_min_right_plus=71	max_pos_hash_score=294	max_right=147	max_right_minus=145	max_right_plus=147	neg_log10_pos_hash_p_value=0.1	new_junction_coverage=1.47	new_junction_read_count=200	polymorphism_frequency=1.000e+00	pos_hash_score=73	prediction=consensus	side_1_annotate_key=repeat	side_1_continuation=0	side_1_coverage=NA	side_1_overlap=2	side_1_read_count=NA	side_1_redundant=1	side_2_annotate_key=gene	side_2_continuation=0	side_2_coverage=0.00	side_2_overlap=0	side_2_possible_overlap_registers=147	side_2_read_count=0	side_2_redundant=0	total_non_overlap_reads=177
JC	195	.	REL606	1774678	1	REL606	2129322	-1	0	alignment_overlap=1	coverage_minus=82	coverage_plus=69	flanking_left=150	flanking_right=150	frequency=1	junction_possible_overlap_registers=148	key=REL606__1774678__1__REL606__2129323__-1__1____150__150__1__0	max_left=144	max_left_minus=144	max_left_plus=144	max_min_left=69	max_min_left_minus=66	max_min_left_plus=69	max_min_right=74	max_min_right_minus=74	max_min_right_plus=73	max_pos_hash_score=296	max_right=146	max_right_minus=145	max_right_plus=146	neg_log10_pos_hash_p_value=0.4	new_junction_coverage=1.23	new_junction_read_count=169	polymorphism_frequency=9.941e-01	pos_hash_score=56	prediction=consensus	side_1_annotate_key=repeat	side_1_continuation=0	side_1_coverage=NA	side_1_overlap=1	side_1_read_count=NA	side_1_redundant=1	side_2_annotate_key=gene	side_2_continuation=0	side_2_coverage=0.01	side_2_overlap=0	side_2_possible_overlap_registers=148	side_2_read_count=1	side_2_redundant=0	total_non_overlap_reads=151
JC	196	.	REL606	1776120	-1	REL606	1913929	1	0	alignment_overlap=2	coverage_minus=82	coverage_plus=100	flanking_left=150	flanking_right=150	frequency=1	junction_possible_overlap_registers=147	key=REL606__1776120__-1__REL606__1913927__1__2____150__150__1__0	max_left=145	max_left_minus=145	max_left_plus=145	max_min_left=73	max_min_left_minus=65	max_min_left_plus=73	max_min_right=74	max_min_right_minus=55	max_min_right_plus=74	max_pos_hash_score=294	max_right=145	max_right_minus=145	max_right_plus=143	neg_log10_pos_hash_p_value=0.0	new_junction_coverage=1.50	new_junction_read_count=204	polymorphism_frequency=1.000e+00	pos_hash_score=82	prediction=consensus	read_count_offset=3	side_1_annotate_key=repeat	side_1_continuation=0	side_1_coverage=NA	side_1_overlap=2	side_1_read_count=NA	side_1_redundant=1	side_2_annotate_key=gene	side_2_continuation=0	side_2_coverage=0.00	side_2_overlap=0	side_2_possible_overlap_registers=144	side_2_read_count=0	side_2_redundant=0	total_non_overlap_reads=182
JC	197	.	REL606	1808131	-1	REL606	1808239	-1	0	alignment_overlap=9	coverage_minus=4	coverage_plus=1	flanking_left=150	flanking_right=150	frequency=4.068e-02	junction_possible_overlap_registers=140	key=REL606__1808131__-1__REL606__1808248__-1__9____150__150__0__0	max_left=47	max_left_minus=47	max_left_plus=34	max_min_left=47	max_min_left_minus=47	max_min_left_plus=34	max_min_right=0	max_min_right_minus=0	max_min_right_plus=0	max_pos_hash_score=280	max_right=132	max_right_minus=132	max_right_plus=107	neg_log10_pos_hash_p_value=7.9	new_junction_coverage=0.04	new_junction_read_count=5	no_show=1	polymorphism_frequency=4.068e-02	pos_hash_score=5	prediction=polymorphism	reject=COVERAGE_EVENNESS_SKEW,FREQUENCY_CUTOFF	side_1_annotate_key=gene	side_1_continuation=0	side_1_coverage=1.10	side_1_overlap=9	side_1_possible_overlap_registers=149	side_1_read_count=152	side_1_redundant=0	side_2_annotate_key=gene	side_2_continuation=0	side_2_coverage=0.72	side_2_overlap=0	side_2_possible_overlap_registers=140	side_2_read_count=93	side_2_redundant=0	total_non_overlap_reads=5
JC	198	.	REL606	1828926	-1	REL606	1828954	-1	0	alignment_overlap=10	coverage_minus=4	coverage_plus=0	flanking_left=150	flanking_right=150	frequency=2.008e-02	junction_possible_overlap_registers=139	key=REL606__1828926__-1__REL606__1828964__-1__10____150__150__0__0	max_left=43	max_left_minus=43	max_left_plus=0	max_min_left=43	max_min_left_minus=43	max_min_left_plus=0	max_min_right=0	max_min_right_minus=0	max_min_right_plus=0	max_pos_hash_score=278	max_right=138	max_right_minus=138	max_right_plus=0	neg_log10_pos_hash_p_value=8.4	new_junction_coverage=0.03	new_junction_read_count=4	no_show=1	polymorphism_frequency=2.008e-02	pos_hash_score=4	prediction=polymorphism	reject=COVERAGE_EVENNESS_SKEW,FREQUENCY_CUTOFF	side_1_annotate_key=gene	side_1_continuation=0	side_1_coverage=1.56	side_1_overlap=10	side_1_possible_overlap_registers=149	side_1_read_count=216	side_1_redundant=0	side_2_annotate_key=gene	side_2_continuation=0	side_2_coverage=1.47	side_2_overlap=0	side_2_possible_overlap_registers=139	side_2_read_count=189	side_2_redundant=0	total_non_overlap_reads=4
JC	199	.	REL606	1856900	1	REL606	1858096	-1	0	alignment_overlap=5	coverage_minus=3	coverage_plus=0	flanking_left=150	flanking_right=150	frequency=NA	junction_possible_overlap_registers=144	key=REL606__1856900__1__REL606__1858101__-1__5____150__150__1__0	max_left=140	max_left_minus=140	max_left_plus=0	max_min_left=56	max_min_left_minus=56	max_min_left_plus=0	max_min_right=1	max_min_right_minus=1	max_min_right_plus=0	max_pos_hash_score=288	max_right=96	max_right_minus=96	max_right_plus=0	neg_log10_pos_hash_p_value=9.2	new_junction_coverage=0.02	new_junction_read_count=3	no_show=1	polymorphism_frequency=NA	pos_hash_score=3	prediction=unknown	reject=COVERAGE_EVENNESS_SKEW	side_1_annotate_key=repeat	side_1_continuation=0	side_1_coverage=NA	side_1_overlap=5	side_1_read_count=NA	side_1_redundant=1	side_2_annotate_key=repeat	side_2_continuation=0	side_2_coverage=NA	side_2_overlap=0	side_2_possible_overlap_registers=NA	side_2_read_count=NA	side_2_redundant=0	total_non_overlap_reads=3
JC	200	.	REL606	1867852	-1	REL606	1867853	1	-3	alignment_overlap=-3	coverage_minus=52	coverage_plus=74	flanking_left=150	flanking_right=150	frequency=1	junction_possible_overlap_registers=146	key=REL606__1867852__-1__REL606__1867853__1__-3__CTT__150__150__0__0	max_left=141	max_left_minus=141	max_left_plus=136	max_min_left=73	max_min_left_minus=73	max_min_left_plus=71	max_min_right=71	max_min_right_minus=71	max_min_right_plus=70	max_pos_hash_score=286	max_right=145	max_right_minus=140	max_right_plus=145	neg_log10_pos_hash_p_value=0.2	new_junction_coverage=0.95	new_junction_read_count=129	polymorphism_frequency=9.924e-01	pos_hash_score=65	prediction=consensus	side_1_annotate_key=gene	side_1_continuation=3	side_1_coverage=0.01	side_1_overlap=0	side_1_possible_overlap_registers=146	side_1_read_count=1	side_1_redundant=0	side_2_annotate_key=gene	side_2_continuation=0	side_2_coverage=0.01	side_2_overlap=0	side_2_possible_overlap_registers=149	side_2_read_count=1	side_2_redundant=0	total_non_overlap_reads=126	unique_read_sequence=CTT
JC	201	.	REL606	1887084	1	REL606	1973726	-1	0	alignment_overlap=0	coverage_minus=82	coverage_plus=79	flanking_left=150	flanking_right=150	frequency=1	junction_possible_overlap_registers=149	key=REL606__1887084__1__REL606__1973726__-1__0____150__150__0__1	max_left=149	max_left_minus=149	max_left_plus=146	max_min_left=72	max_min_left_minus=72	max_min_left_plus=68	max_min_right=72	max_min_right_minus=68	max_min_right_plus=72	max_pos_hash_score=298	max_right=145	max_right_minus=145	max_right_plus=139	neg_log10_pos_hash_p_value=0.2	new_junction_coverage=1.28	new_junction_read_count=177	polymorphism_frequency=1.000e+00	pos_hash_score=69	prediction=consensus	read_count_offset=9	side_1_annotate_key=gene	side_1_continuation=0	side_1_coverage=0.00	side_1_overlap=0	side_1_possible_overlap_registers=140	side_1_read_count=0	side_1_redundant=0	side_2_annotate_key=repeat	side_2_continuation=0	side_2_coverage=NA	side_2_overlap=0	side_2_possible_overlap_registers=NA	side_2_read_count=NA	side_2_redundant=1	total_non_overlap_reads=161
JC	202	.	REL606	1887092	-1	REL606	1972959	1	0	alignment_overlap=0	coverage_minus=81	coverage_plus=51	flanking_left=150	flanking_right=150	frequency=1	junction_possible_overlap_registers=149	key=REL606__1887092__-1__REL606__1972959__1__0____150__150__0__1	max_left=149	max_left_minus=149	max_left_plus=135	max_min_left=74	max_min_left_minus=68	max_min_left_plus=74	max_min_right=73	max_min_right_minus=64	max_min_right_plus=73	max_pos_hash_score=298	max_right=145	max_right_minus=145	max_right_plus=129	neg_log10_pos_hash_p_value=0.3	new_junction_coverage=1.09	new_junction_read_count=150	polymorphism_frequency=1.000e+00	pos_hash_score=61	prediction=consensus	read_count_offset=9	side_1_annotate_key=gene	side_1_continuation=0	side_1_coverage=0.00	side_1_overlap=0	side_1_possible_overlap_registers=140	side_1_read_count=0	side_1_redundant=0	side_2_annotate_key=repeat	side_2_continuation=0	side_2_coverage=NA	side_2_overlap=0	side_2_possible_overlap_registers=NA	side_2_read_count=NA	side_2_redundant=1	total_non_overlap_reads=132
JC	203	.	REL606	1905473	-1	REL606	1905481	-1	0	alignment_overlap=8	coverage_minus=3	coverage_plus=0	flanking_left=150	flanking_right=150	frequency=2.868e-02	junction_possible_overlap_registers=141	key=REL606__1905473__-1__REL606__1905489__-1__8____150__150__0__0	max_left=98	max_left_minus=98	max_left_plus=0	max_min_left=0	max_min_left_minus=0	max_min_left_plus=0	max_min_right=68	max_min_right_minus=68	max_min_right_plus=0	max_pos_hash_score=282	max_right=68	max_right_minus=68	max_right_plus=0	neg_log10_pos_hash_p_value=9.1	new_junction_coverage=0.02	new_junction_read_count=3	no_show=1	polymorphism_frequency=2.868e-02	pos_hash_score=3	prediction=polymorphism	reject=COVERAGE_EVENNESS_SKEW,FREQUENCY_CUTOFF	side_1_annotate_key=gene	side_1_continuation=0	side_1_coverage=0.78	side_1_overlap=8	side_1_possible_overlap_registers=149	side_1_read_count=108	side_1_redundant=0	side_2_annotate_key=gene	side_2_continuation=0	side_2_coverage=0.77	side_2_overlap=0	side_2_possible_overlap_registers=141	side_2_read_count=101	side_2_redundant=0	total_non_overlap_reads=3
JC	204	.	REL606	1924491	-1	REL606	1924493	-1	0	alignment_overlap=8	coverage_minus=3	coverage_plus=0	flanking_left=150	flanking_right=150	frequency=2.659e-02	junction_possible_overlap_registers=141	key=REL606__1924491__-1__REL606__1924501__-1__8____150__150__0__0	max_left=59	max_left_minus=59	max_left_plus=0	max_min_left=59	max_min_left_minus=59	max_min_left_plus=0	max_min_right=0	max_min_right_minus=0	max_min_right_plus=0	max_pos_hash_score=282	max_right=100	max_right_minus=100	max_right_plus=0	neg_log10_pos_hash_p_value=9.1	new_junction_coverage=0.02	new_junction_read_count=3	no_show=1	polymorphism_frequency=2.659e-02	pos_hash_score=3	prediction=polymorphism	reject=COVERAGE_EVENNESS_SKEW,FREQUENCY_CUTOFF	side_1_annotate_key=gene	side_1_continuation=0	side_1_coverage=0.86	side_1_overlap=8	side_1_possible_overlap_registers=149	side_1_read_count=119	side_1_redundant=0	side_2_annotate_key=gene	side_2_continuation=0	side_2_coverage=0.82	side_2_overlap=0	side_2_possible_overlap_registers=141	side_2_read_count=107	side_2_redundant=0	total_non_overlap_reads=3
JC	205	.	REL606	1944810	1	REL606	1944842	1	0	alignment_overlap=7	coverage_minus=0	coverage_plus=4	flanking_left=150	flanking_right=150	frequency=2.559e-02	junction_possible_overlap_registers=142	key=REL606__1944810__1__REL606__1944835__1__7____150__150__0__0	max_left=128	max_left_minus=0	max_left_plus=128	max_min_left=0	max_min_left_minus=0	max_min_left_plus=0	max_min_right=62	max_min_right_minus=0	max_min_right_plus=62	max_pos_hash_score=284	max_right=62	max_right_minus=0	max_right_plus=62	neg_log10_pos_hash_p_value=8.5	new_junction_coverage=0.03	new_junction_read_count=4	no_show=1	polymorphism_frequency=2.559e-02	pos_hash_score=4	prediction=polymorphism	reject=COVERAGE_EVENNESS_SKEW,FREQUENCY_CUTOFF	side_1_annotate_key=gene	side_1_continuation=0	side_1_coverage=1.14	side_1_overlap=7	side_1_possible_overlap_registers=149	side_1_read_count=157	side_1_redundant=0	side_2_annotate_key=gene	side_2_continuation=0	side_2_coverage=1.18	side_2_overlap=0	side_2_possible_overlap_registers=142	side_2_read_count=155	side_2_redundant=0	total_non_overlap_reads=4
JC	206	.	REL606	1946018	-1	REL606	1946091	-1	0	alignment_overlap=8	coverage_minus=4	coverage_plus=0	flanking_left=150	flanking_right=150	frequency=2.698e-02	junction_possible_overlap_registers=141	key=REL606__1946018__-1__REL606__1946099__-1__8____150__150__0__0	max_left=46	max_left_minus=46	max_left_plus=0	max_min_left=46	max_min_left_minus=46	max_min_left_plus=0	max_min_right=0	max_min_right_minus=0	max_min_right_plus=0	max_pos_hash_score=282	max_right=125	max_right_minus=125	max_right_plus=0	neg_log10_pos_hash_p_value=9.1	new_junction_coverage=0.03	new_junction_read_count=4	no_show=1	polymorphism_frequency=2.698e-02	pos_hash_score=3	prediction=polymorphism	reject=COVERAGE_EVENNESS_SKEW,FREQUENCY_CUTOFF	side_1_annotate_key=gene	side_1_continuation=0	side_1_coverage=1.15	side_1_overlap=8	side_1_possible_overlap_registers=149	side_1_read_count=159	side_1_redundant=0	side_2_annotate_key=gene	side_2_continuation=0	side_2_coverage=1.06	side_2_overlap=0	side_2_possible_overlap_registers=141	side_2_read_count=138	side_2_redundant=0	total_non_overlap_reads=4
JC	207	.	REL606	1946203	1	REL606	1946277	1	0	alignment_overlap=8	coverage_minus=1	coverage_plus=3	flanking_left=150	flanking_right=150	frequency=2.131e-02	junction_possible_overlap_registers=141	key=REL606__1946203__1__REL606__1946269__1__8____150__150__0__0	max_left=133	max_left_minus=46	max_left_plus=133	max_min_left=46	max_min_left_minus=46	max_min_left_plus=0	max_min_right=63	max_min_right_minus=0	max_min_right_plus=63	max_pos_hash_score=282	max_right=96	max_right_minus=96	max_right_plus=63	neg_log10_pos_hash_p_value=8.5	new_junction_coverage=0.03	new_junction_read_count=4	no_show=1	polymorphism_frequency=2.131e-02	pos_hash_score=4	prediction=polymorphism	reject=COVERAGE_EVENNESS_SKEW,FREQUENCY_CUTOFF	side_1_annotate_key=gene	side_1_continuation=0	side_1_coverage=1.42	side_1_overlap=8	side_1_possible_overlap_registers=149	side_1_read_count=196	side_1_redundant=0	side_2_annotate_key=gene	side_2_continuation=0	side_2_coverage=1.39	side_2_overlap=0	side_2_possible_overlap_registers=141	side_2_read_count=182	side_2_redundant=0	total_non_overlap_reads=4
JC	208	.	REL606	1965122	-1	REL606	1965131	-1	0	alignment_overlap=10	coverage_minus=6	coverage_plus=2	flanking_left=150	flanking_right=150	frequency=4.864e-02	junction_possible_overlap_registers=139	key=REL606__1965122__-1__REL606__1965141__-1__10____150__150__0__0	max_left=66	max_left_minus=66	max_left_plus=35	max_min_left=66	max_min_left_minus=66	max_min_left_plus=35	max_min_right=0	max_min_right_minus=0	max_min_right_plus=0	max_pos_hash_score=278	max_right=138	max_right_minus=125	max_right_plus=138	neg_log10_pos_hash_p_value=6.9	new_junction_coverage=0.06	new_junction_read_count=8	no_show=1	polymorphism_frequency=4.864e-02	pos_hash_score=7	prediction=polymorphism	reject=COVERAGE_EVENNESS_SKEW,FREQUENCY_CUTOFF	side_1_annotate_key=gene	side_1_continuation=0	side_1_coverage=1.19	side_1_overlap=10	side_1_possible_overlap_registers=149	side_1_read_count=165	side_1_redundant=0	side_2_annotate_key=gene	side_2_continuation=0	side_2_coverage=1.23	side_2_overlap=0	side_2_possible_overlap_registers=139	side_2_read_count=159	side_2_redundant=0	total_non_overlap_reads=8
JC	209	.	REL606	2000029	1	REL606	2000057	1	0	alignment_overlap=12	coverage_minus=1	coverage_plus=2	flanking_left=150	flanking_right=150	frequency=1.956e-02	junction_possible_overlap_registers=137	key=REL606__2000029__1__REL606__2000045__1__12____150__150__0__0	max_left=78	max_left_minus=7	max_left_plus=78	max_min_left=46	max_min_left_minus=7	max_min_left_plus=46	max_min_right=60	max_min_right_minus=0	max_min_right_plus=60	max_pos_hash_score=274	max_right=131	max_right_minus=131	max_right_plus=92	neg_log10_pos_hash_p_value=9.0	new_junction_coverage=0.02	new_junction_read_count=3	no_show=1	polymorphism_frequency=1.956e-02	pos_hash_score=3	prediction=polymorphism	reject=COVERAGE_EVENNESS_SKEW,FREQUENCY_CUTOFF	side_1_annotate_key=gene	side_1_continuation=0	side_1_coverage=1.19	side_1_overlap=12	side_1_possible_overlap_registers=149	side_1_read_count=164	side_1_redundant=0	side_2_annotate_key=gene	side_2_continuation=0	side_2_coverage=1.18	side_2_overlap=0	side_2_possible_overlap_registers=137	side_2_read_count=150	side_2_redundant=0	total_non_overlap_reads=3
JC	210	.	REL606	2020866	-1	REL606	2020997	-1	0	alignment_overlap=11	coverage_minus=3	coverage_plus=0	flanking_left=150	flanking_right=150	frequency=1.989e-02	junction_possible_overlap_registers=138	key=REL606__2020866__-1__REL606__2021008__-1__11____150__150__0__0	max_left=53	max_left_minus=53	max_left_plus=0	max_min_left=53	max_min_left_minus=53	max_min_left_plus=0	max_min_right=0	max_min_right_minus=0	max_min_right_plus=0	max_pos_hash_score=276	max_right=114	max_right_minus=114	max_right_plus=0	neg_log10_pos_hash_p_value=9.0	new_junction_coverage=0.02	new_junction_read_count=3	no_show=1	polymorphism_frequency=1.989e-02	pos_hash_score=3	prediction=polymorphism	reject=COVERAGE_EVENNESS_SKEW,FREQUENCY_CUTOFF	side_1_annotate_key=gene	side_1_continuation=0	side_1_coverage=1.11	side_1_overlap=11	side_1_possible_overlap_registers=149	side_1_read_count=153	side_1_redundant=0	side_2_annotate_key=gene	side_2_continuation=0	side_2_coverage=1.20	side_2_overlap=0	side_2_possible_overlap_registers=138	side_2_read_count=154	side_2_redundant=0	total_non_overlap_reads=3
JC	211	.	REL606	2064433	-1	REL606	2134869	1	0	alignment_overlap=0	coverage_minus=91	coverage_plus=128	flanking_left=150	flanking_right=150	frequency=1	junction_possible_overlap_registers=149	key=REL606__2064433__-1__REL606__2134869__1__0____150__150__1__0	max_left=147	max_left_minus=147	max_left_plus=146	max_min_left=70	max_min_left_minus=65	max_min_left_plus=70	max_min_right=75	max_min_right_minus=75	max_min_right_plus=72	max_pos_hash_score=298	max_right=148	max_right_minus=148	max_right_plus=148	neg_log10_pos_hash_p_value=0.0	new_junction_coverage=1.91	new_junction_read_count=264	polymorphism_frequency=1.000e+00	pos_hash_score=86	prediction=consensus	side_1_annotate_key=repeat	side_1_continuation=0	side_1_coverage=NA	side_1_overlap=0	side_1_read_count=NA	side_1_redundant=1	side_2_annotate_key=gene	side_2_continuation=0	side_2_coverage=0.00	side_2_overlap=0	side_2_possible_overlap_registers=149	side_2_read_count=0	side_2_redundant=0	total_non_overlap_reads=219
JC	212	.	REL606	2065922	-1	REL606	2065942	-1	0	alignment_overlap=8	coverage_minus=3	coverage_plus=0	flanking_left=150	flanking_right=150	frequency=2.360e-02	junction_possible_overlap_registers=141	key=REL606__2065922__-1__REL606__2065950__-1__8____150__150__0__0	max_left=58	max_left_minus=58	max_left_plus=0	max_min_left=58	max_min_left_minus=58	max_min_left_plus=0	max_min_right=0	max_min_right_minus=0	max_min_right_plus=0	max_pos_hash_score=282	max_right=107	max_right_minus=107	max_right_plus=0	neg_log10_pos_hash_p_value=9.1	new_junction_coverage=0.02	new_junction_read_count=3	no_show=1	polymorphism_frequency=2.360e-02	pos_hash_score=3	prediction=polymorphism	reject=COVERAGE_EVENNESS_SKEW,FREQUENCY_CUTOFF	side_1_annotate_key=gene	side_1_continuation=0	side_1_coverage=0.90	side_1_overlap=8	side_1_possible_overlap_registers=149	side_1_read_count=125	side_1_redundant=0	side_2_annotate_key=gene	side_2_continuation=0	side_2_coverage=0.99	side_2_overlap=0	side_2_possible_overlap_registers=141	side_2_read_count=130	side_2_redundant=0	total_non_overlap_reads=3
JC	213	.	REL606	2112822	-1	REL606	2112829	-1	0	alignment_overlap=6	coverage_minus=4	coverage_plus=0	flanking_left=150	flanking_right=150	frequency=5.163e-02	junction_possible_overlap_registers=143	key=REL606__2112822__-1__REL606__2112835__-1__6____150__150__0__0	max_left=62	max_left_minus=62	max_left_plus=0	max_min_left=62	max_min_left_minus=62	max_min_left_plus=0	max_min_right=0	max_min_right_minus=0	max_min_right_plus=0	max_pos_hash_score=286	max_right=96	max_right_minus=96	max_right_plus=0	neg_log10_pos_hash_p_value=9.2	new_junction_coverage=0.03	new_junction_read_count=4	no_show=1	polymorphism_frequency=5.163e-02	pos_hash_score=3	prediction=polymorphism	reject=COVERAGE_EVENNESS_SKEW,FREQUENCY_CUTOFF	side_1_annotate_key=gene	side_1_continuation=0	side_1_coverage=0.55	side_1_overlap=6	side_1_possible_overlap_registers=149	side_1_read_count=76	side_1_redundant=0	side_2_annotate_key=gene	side_2_continuation=0	side_2_coverage=0.56	side_2_overlap=0	side_2_possible_overlap_registers=143	side_2_read_count=74	side_2_redundant=0	total_non_overlap_reads=4
JC	214	.	REL606	2121414	-1	REL606	2121432	-1	0	alignment_overlap=7	coverage_minus=3	coverage_plus=3	flanking_left=150	flanking_right=150	frequency=7.023e-02	junction_possible_overlap_registers=142	key=REL606__2121414__-1__REL606__2121439__-1__7____150__150__0__0	max_left=108	max_left_minus=36	max_left_plus=108	max_min_left=36	max_min_left_minus=36	max_min_left_plus=23	max_min_right=35	max_min_right_minus=0	max_min_right_plus=35	max_pos_hash_score=284	max_right=133	max_right_minus=133	max_right_plus=132	neg_log10_pos_hash_p_value=7.5	new_junction_coverage=0.05	new_junction_read_count=6	no_show=1	polymorphism_frequency=7.023e-02	pos_hash_score=6	prediction=polymorphism	reject=COVERAGE_EVENNESS_SKEW,FREQUENCY_CUTOFF	side_1_annotate_key=gene	side_1_continuation=0	side_1_coverage=0.64	side_1_overlap=7	side_1_possible_overlap_registers=149	side_1_read_count=88	side_1_redundant=0	side_2_annotate_key=gene	side_2_continuation=0	side_2_coverage=0.57	side_2_overlap=0	side_2_possible_overlap_registers=142	side_2_read_count=75	side_2_redundant=0	total_non_overlap_reads=6
JC	215	.	REL606	2123660	-1	REL606	2123663	-1	0	alignment_overlap=8	coverage_minus=3	coverage_plus=0	flanking_left=150	flanking_right=150	frequency=2.004e-02	junction_possible_overlap_registers=141	key=REL606__2123660__-1__REL606__2123671__-1__8____150__150__0__0	max_left=107	max_left_minus=107	max_left_plus=0	max_min_left=51	max_min_left_minus=51	max_min_left_plus=0	max_min_right=35	max_min_right_minus=35	max_min_right_plus=0	max_pos_hash_score=282	max_right=107	max_right_minus=107	max_right_plus=0	neg_log10_pos_hash_p_value=9.1	new_junction_coverage=0.02	new_junction_read_count=3	no_show=1	polymorphism_frequency=2.004e-02	pos_hash_score=3	prediction=polymorphism	reject=COVERAGE_EVENNESS_SKEW,FREQUENCY_CUTOFF	side_1_annotate_key=gene	side_1_continuation=0	side_1_coverage=1.16	side_1_overlap=8	side_1_possible_overlap_registers=149	side_1_read_count=160	side_1_redundant=0	side_2_annotate_key=gene	side_2_continuation=0	side_2_coverage=1.09	side_2_overlap=0	side_2_possible_overlap_registers=141	side_2_read_count=142	side_2_redundant=0	total_non_overlap_reads=3
JC	216	.	REL606	2146494	1	REL606	2146568	1	0	alignment_overlap=8	coverage_minus=0	coverage_plus=3	flanking_left=150	flanking_right=150	frequency=3.128e-02	junction_possible_overlap_registers=141	key=REL606__2146494__1__REL606__2146560__1__8____150__150__0__0	max_left=121	max_left_minus=0	max_left_plus=121	max_min_left=0	max_min_left_minus=0	max_min_left_plus=0	max_min_right=41	max_min_right_minus=0	max_min_right_plus=41	max_pos_hash_score=282	max_right=41	max_right_minus=0	max_right_plus=41	neg_log10_pos_hash_p_value=9.1	new_junction_coverage=0.02	new_junction_read_count=3	no_show=1	polymorphism_frequency=3.128e-02	pos_hash_score=3	prediction=polymorphism	reject=COVERAGE_EVENNESS_SKEW,FREQUENCY_CUTOFF	side_1_annotate_key=gene	side_1_continuation=0	side_1_coverage=0.70	side_1_overlap=8	side_1_possible_overlap_registers=149	side_1_read_count=97	side_1_redundant=0	side_2_annotate_key=gene	side_2_continuation=0	side_2_coverage=0.72	side_2_overlap=0	side_2_possible_overlap_registers=141	side_2_read_count=94	side_2_redundant=0	total_non_overlap_reads=3
JC	217	.	REL606	2169028	1	REL606	2169064	1	0	alignment_overlap=8	coverage_minus=0	coverage_plus=4	flanking_left=150	flanking_right=150	frequency=5.255e-02	junction_possible_overlap_registers=141	key=REL606__2169028__1__REL606__2169056__1__8____150__150__0__0	max_left=129	max_left_minus=0	max_left_plus=129	max_min_left=0	max_min_left_minus=0	max_min_left_plus=0	max_min_right=57	max_min_right_minus=0	max_min_right_plus=57	max_pos_hash_score=282	max_right=57	max_right_minus=0	max_right_plus=57	neg_log10_pos_hash_p_value=8.5	new_junction_coverage=0.03	new_junction_read_count=4	no_show=1	polymorphism_frequency=5.255e-02	pos_hash_score=4	prediction=polymorphism	reject=COVERAGE_EVENNESS_SKEW,FREQUENCY_CUTOFF	side_1_annotate_key=gene	side_1_continuation=0	side_1_coverage=0.51	side_1_overlap=8	side_1_possible_overlap_registers=149	side_1_read_count=70	side_1_redundant=0	side_2_annotate_key=gene	side_2_continuation=0	side_2_coverage=0.60	side_2_overlap=0	side_2_possible_overlap_registers=141	side_2_read_count=78	side_2_redundant=0	total_non_overlap_reads=4
JC	218	.	REL606	2179322	1	REL606	2179355	1	0	alignment_overlap=13	coverage_minus=1	coverage_plus=3	flanking_left=150	flanking_right=150	frequency=2.727e-02	junction_possible_overlap_registers=136	key=REL606__2179322__1__REL606__2179342__1__13____150__150__0__0	max_left=124	max_left_minus=124	max_left_plus=102	max_min_left=0	max_min_left_minus=0	max_min_left_plus=0	max_min_right=65	max_min_right_minus=13	max_min_right_plus=65	max_pos_hash_score=272	max_right=65	max_right_minus=13	max_right_plus=65	neg_log10_pos_hash_p_value=8.3	new_junction_coverage=0.03	new_junction_read_count=4	no_show=1	polymorphism_frequency=2.727e-02	pos_hash_score=4	prediction=polymorphism	reject=COVERAGE_EVENNESS_SKEW,FREQUENCY_CUTOFF	side_1_annotate_key=gene	side_1_continuation=0	side_1_coverage=1.13	side_1_overlap=13	side_1_possible_overlap_registers=149	side_1_read_count=156	side_1_redundant=0	side_2_annotate_key=gene	side_2_continuation=0	side_2_coverage=1.13	side_2_overlap=0	side_2_possible_overlap_registers=136	side_2_read_count=143	side_2_redundant=0	total_non_overlap_reads=4
JC	219	.	REL606	2182437	1	REL606	2182456	1	0	alignment_overlap=8	coverage_minus=0	coverage_plus=4	flanking_left=150	flanking_right=150	frequency=2.851e-02	junction_possible_overlap_registers=141	key=REL606__2182437__1__REL606__2182448__1__8____150__150__0__0	max_left=102	max_left_minus=0	max_left_plus=102	max_min_left=57	max_min_left_minus=0	max_min_left_plus=57	max_min_right=52	max_min_right_minus=0	max_min_right_plus=52	max_pos_hash_score=282	max_right=85	max_right_minus=0	max_right_plus=85	neg_log10_pos_hash_p_value=8.5	new_junction_coverage=0.03	new_junction_read_count=4	no_show=1	polymorphism_frequency=2.851e-02	pos_hash_score=4	prediction=polymorphism	reject=COVERAGE_EVENNESS_SKEW,FREQUENCY_CUTOFF	side_1_annotate_key=gene	side_1_continuation=0	side_1_coverage=1.00	side_1_overlap=8	side_1_possible_overlap_registers=149	side_1_read_count=138	side_1_redundant=0	side_2_annotate_key=gene	side_2_continuation=0	side_2_coverage=1.09	side_2_overlap=0	side_2_possible_overlap_registers=141	side_2_read_count=142	side_2_redundant=0	total_non_overlap_reads=4
JC	220	.	REL606	2198062	1	REL606	2198091	1	0	alignment_overlap=7	coverage_minus=0	coverage_plus=5	flanking_left=150	flanking_right=150	frequency=5.118e-02	junction_possible_overlap_registers=142	key=REL606__2198062__1__REL606__2198084__1__7____150__150__0__0	max_left=132	max_left_minus=0	max_left_plus=132	max_min_left=0	max_min_left_minus=0	max_min_left_plus=0	max_min_right=51	max_min_right_minus=0	max_min_right_plus=51	max_pos_hash_score=284	max_right=51	max_right_minus=0	max_right_plus=51	neg_log10_pos_hash_p_value=9.2	new_junction_coverage=0.04	new_junction_read_count=5	no_show=1	polymorphism_frequency=5.118e-02	pos_hash_score=3	prediction=polymorphism	reject=COVERAGE_EVENNESS_SKEW,FREQUENCY_CUTOFF	side_1_annotate_key=gene	side_1_continuation=0	side_1_coverage=0.71	side_1_overlap=7	side_1_possible_overlap_registers=149	side_1_read_count=98	side_1_redundant=0	side_2_annotate_key=gene	side_2_continuation=0	side_2_coverage=0.70	side_2_overlap=0	side_2_possible_overlap_registers=142	side_2_read_count=92	side_2_redundant=0	total_non_overlap_reads=5
JC	221	.	REL606	2213845	1	REL606	2213987	1	0	alignment_overlap=9	coverage_minus=0	coverage_plus=7	flanking_left=150	flanking_right=150	frequency=4.662e-02	junction_possible_overlap_registers=140	key=REL606__2213845__1__REL606__2213978__1__9____150__150__0__0	max_left=135	max_left_minus=0	max_left_plus=135	max_min_left=39	max_min_left_minus=0	max_min_left_plus=39	max_min_right=68	max_min_right_minus=0	max_min_right_plus=68	max_pos_hash_score=280	max_right=102	max_right_minus=0	max_right_plus=102	neg_log10_pos_hash_p_value=7.4	new_junction_coverage=0.05	new_junction_read_count=7	no_show=1	polymorphism_frequency=4.662e-02	pos_hash_score=6	prediction=polymorphism	reject=COVERAGE_EVENNESS_SKEW,FREQUENCY_CUTOFF	side_1_annotate_key=gene	side_1_continuation=0	side_1_coverage=0.93	side_1_overlap=9	side_1_possible_overlap_registers=149	side_1_read_count=128	side_1_redundant=0	side_2_annotate_key=gene	side_2_continuation=0	side_2_coverage=1.28	side_2_overlap=0	side_2_possible_overlap_registers=140	side_2_read_count=166	side_2_redundant=0	total_non_overlap_reads=7
JC	222	.	REL606	2215610	1	REL606	2215661	1	0	alignment_overlap=8	coverage_minus=0	coverage_plus=3	flanking_left=150	flanking_right=150	frequency=2.264e-02	junction_possible_overlap_registers=141	key=REL606__2215610__1__REL606__2215653__1__8____150__150__0__0	max_left=110	max_left_minus=0	max_left_plus=110	max_min_left=69	max_min_left_minus=0	max_min_left_plus=69	max_min_right=63	max_min_right_minus=0	max_min_right_plus=63	max_pos_hash_score=282	max_right=72	max_right_minus=0	max_right_plus=72	neg_log10_pos_hash_p_value=9.1	new_junction_coverage=0.02	new_junction_read_count=3	no_show=1	polymorphism_frequency=2.264e-02	pos_hash_score=3	prediction=polymorphism	reject=COVERAGE_EVENNESS_SKEW,FREQUENCY_CUTOFF	side_1_annotate_key=gene	side_1_continuation=0	side_1_coverage=0.94	side_1_overlap=8	side_1_possible_overlap_registers=149	side_1_read_count=130	side_1_redundant=0	side_2_annotate_key=gene	side_2_continuation=0	side_2_coverage=1.04	side_2_overlap=0	side_2_possible_overlap_registers=141	side_2_read_count=136	side_2_redundant=0	total_non_overlap_reads=3
JC	223	.	REL606	2229939	-1	REL606	2230104	-1	0	alignment_overlap=13	coverage_minus=2	coverage_plus=1	flanking_left=150	flanking_right=150	frequency=2.510e-02	junction_possible_overlap_registers=136	key=REL606__2229939__-1__REL606__2230117__-1__13____150__150__0__0	max_left=132	max_left_minus=132	max_left_plus=93	max_min_left=0	max_min_left_minus=0	max_min_left_plus=0	max_min_right=44	max_min_right_minus=31	max_min_right_plus=44	max_pos_hash_score=272	max_right=44	max_right_minus=31	max_right_plus=44	neg_log10_pos_hash_p_value=8.9	new_junction_coverage=0.02	new_junction_read_count=3	no_show=1	polymorphism_frequency=2.510e-02	pos_hash_score=3	prediction=polymorphism	reject=COVERAGE_EVENNESS_SKEW,FREQUENCY_CUTOFF	side_1_annotate_key=gene	side_1_continuation=0	side_1_coverage=0.91	side_1_overlap=13	side_1_possible_overlap_registers=149	side_1_read_count=126	side_1_redundant=0	side_2_annotate_key=gene	side_2_continuation=0	side_2_coverage=0.94	side_2_overlap=0	side_2_possible_overlap_registers=136	side_2_read_count=118	side_2_redundant=0	total_non_overlap_reads=3
JC	224	.	REL606	2394351	-1	REL606	3284765	-1	-22	alignment_overlap=-22	coverage_minus=5	coverage_plus=0	flanking_left=150	flanking_right=150	frequency=7.144e-02	junction_possible_overlap_registers=127	key=REL606__2394351__-1__REL606__3284765__-1__-22__TAACATGTAGTTAAAACCTCTT__150__150__0__1	max_left=24	max_left_minus=24	max_left_plus=0	max_min_left=24	max_min_left_minus=24	max_min_left_plus=0	max_min_right=0	max_min_right_minus=0	max_min_right_plus=0	max_pos_hash_score=254	max_right=115	max_right_minus=115	max_right_plus=0	neg_log10_pos_hash_p_value=7.9	new_junction_coverage=0.07	new_junction_read_count=8	no_show=1	polymorphism_frequency=7.144e-02	pos_hash_score=4	prediction=polymorphism	reject=COVERAGE_EVENNESS_SKEW,FREQUENCY_CUTOFF	side_1_annotate_key=gene	side_1_continuation=0	side_1_coverage=0.88	side_1_overlap=0	side_1_possible_overlap_registers=149	side_1_read_count=122	side_1_redundant=0	side_2_annotate_key=repeat	side_2_continuation=0	side_2_coverage=NA	side_2_overlap=0	side_2_possible_overlap_registers=NA	side_2_read_count=NA	side_2_redundant=1	total_non_overlap_reads=5	unique_read_sequence=TAACATGTAGTTAAAACCTCTT
JC	225	.	REL606	2394465	-1	REL606	3284765	-1	-23	alignment_overlap=-23	coverage_minus=5	coverage_plus=0	flanking_left=150	flanking_right=150	frequency=7.036e-02	junction_possible_overlap_registers=126	key=REL606__2394465__-1__REL606__3284765__-1__-23__ATAACATGTAGTTAAAACCTCTT__150__150__0__1	max_left=23	max_left_minus=23	max_left_plus=0	max_min_left=23	max_min_left_minus=23	max_min_left_plus=0	max_min_right=0	max_min_right_minus=0	max_min_right_plus=0	max_pos_hash_score=252	max_right=115	max_right_minus=115	max_right_plus=0	neg_log10_pos_hash_p_value=7.9	new_junction_coverage=0.07	new_junction_read_count=8	no_show=1	polymorphism_frequency=7.036e-02	pos_hash_score=4	prediction=polymorphism	reject=COVERAGE_EVENNESS_SKEW,FREQUENCY_CUTOFF	side_1_annotate_key=gene	side_1_continuation=0	side_1_coverage=0.90	side_1_overlap=0	side_1_possible_overlap_registers=149	side_1_read_count=125	side_1_redundant=0	side_2_annotate_key=repeat	side_2_continuation=0	side_2_coverage=NA	side_2_overlap=0	side_2_possible_overlap_registers=NA	side_2_read_count=NA	side_2_redundant=1	total_non_overlap_reads=5	unique_read_sequence=ATAACATGTAGTTAAAACCTCTT
JC	226	.	REL606	2404049	-1	REL606	2404251	-1	0	alignment_overlap=10	coverage_minus=3	coverage_plus=0	flanking_left=150	flanking_right=150	frequency=2.100e-02	junction_possible_overlap_registers=139	key=REL606__2404049__-1__REL606__2404261__-1__10____150__150__0__0	max_left=35	max_left_minus=35	max_left_plus=0	max_min_left=35	max_min_left_minus=35	max_min_left_plus=0	max_min_right=0	max_min_right_minus=0	max_min_right_plus=0	max_pos_hash_score=278	max_right=123	max_right_minus=123	max_right_plus=0	neg_log10_pos_hash_p_value=9.0	new_junction_coverage=0.02	new_junction_read_count=3	no_show=1	polymorphism_frequency=2.100e-02	pos_hash_score=3	prediction=polymorphism	reject=COVERAGE_EVENNESS_SKEW,FREQUENCY_CUTOFF	side_1_annotate_key=gene	side_1_continuation=0	side_1_coverage=1.11	side_1_overlap=10	side_1_possible_overlap_registers=149	side_1_read_count=153	side_1_redundant=0	side_2_annotate_key=gene	side_2_continuation=0	side_2_coverage=1.06	side_2_overlap=0	side_2_possible_overlap_registers=139	side_2_read_count=137	side_2_redundant=0	total_non_overlap_reads=3
JC	227	.	REL606	2419456	-1	REL606	2419471	-1	0	alignment_overlap=9	coverage_minus=5	coverage_plus=2	flanking_left=150	flanking_right=150	frequency=6.389e-02	junction_possible_overlap_registers=140	key=REL606__2419456__-1__REL606__2419480__-1__9____150__150__0__0	max_left=121	max_left_minus=61	max_left_plus=121	max_min_left=62	max_min_left_minus=61	max_min_left_plus=62	max_min_right=20	max_min_right_minus=0	max_min_right_plus=20	max_pos_hash_score=280	max_right=131	max_right_minus=131	max_right_plus=79	neg_log10_pos_hash_p_value=7.4	new_junction_coverage=0.06	new_junction_read_count=8	no_show=1	polymorphism_frequency=6.389e-02	pos_hash_score=6	prediction=polymorphism	reject=COVERAGE_EVENNESS_SKEW,FREQUENCY_CUTOFF	side_1_annotate_key=gene	side_1_continuation=0	side_1_coverage=0.90	side_1_overlap=9	side_1_possible_overlap_registers=149	side_1_read_count=125	side_1_redundant=0	side_2_annotate_key=gene	side_2_continuation=0	side_2_coverage=0.90	side_2_overlap=0	side_2_possible_overlap_registers=140	side_2_read_count=117	side_2_redundant=0	total_non_overlap_reads=7
JC	228	.	REL606	2430602	1	REL606	2430662	1	0	alignment_overlap=8	coverage_minus=1	coverage_plus=3	flanking_left=150	flanking_right=150	frequency=3.348e-02	junction_possible_overlap_registers=141	key=REL606__2430602__1__REL606__2430654__1__8____150__150__0__0	max_left=115	max_left_minus=33	max_left_plus=115	max_min_left=33	max_min_left_minus=33	max_min_left_plus=0	max_min_right=57	max_min_right_minus=0	max_min_right_plus=57	max_pos_hash_score=282	max_right=109	max_right_minus=109	max_right_plus=57	neg_log10_pos_hash_p_value=8.5	new_junction_coverage=0.03	new_junction_read_count=4	no_show=1	polymorphism_frequency=3.348e-02	pos_hash_score=4	prediction=polymorphism	reject=COVERAGE_EVENNESS_SKEW,FREQUENCY_CUTOFF	side_1_annotate_key=gene	side_1_continuation=0	side_1_coverage=0.82	side_1_overlap=8	side_1_possible_overlap_registers=149	side_1_read_count=113	side_1_redundant=0	side_2_annotate_key=gene	side_2_continuation=0	side_2_coverage=0.95	side_2_overlap=0	side_2_possible_overlap_registers=141	side_2_read_count=124	side_2_redundant=0	total_non_overlap_reads=4
JC	229	.	REL606	2448704	-1	REL606	2448893	-1	0	alignment_overlap=10	coverage_minus=3	coverage_plus=0	flanking_left=150	flanking_right=150	frequency=1.933e-02	junction_possible_overlap_registers=139	key=REL606__2448704__-1__REL606__2448903__-1__10____150__150__0__0	max_left=54	max_left_minus=54	max_left_plus=0	max_min_left=54	max_min_left_minus=54	max_min_left_plus=0	max_min_right=0	max_min_right_minus=0	max_min_right_plus=0	max_pos_hash_score=278	max_right=121	max_right_minus=121	max_right_plus=0	neg_log10_pos_hash_p_value=9.0	new_junction_coverage=0.02	new_junction_read_count=3	no_show=1	polymorphism_frequency=1.933e-02	pos_hash_score=3	prediction=polymorphism	reject=COVERAGE_EVENNESS_SKEW,FREQUENCY_CUTOFF	side_1_annotate_key=gene	side_1_continuation=0	side_1_coverage=1.25	side_1_overlap=10	side_1_possible_overlap_registers=149	side_1_read_count=173	side_1_redundant=0	side_2_annotate_key=gene	side_2_continuation=0	side_2_coverage=1.11	side_2_overlap=0	side_2_possible_overlap_registers=139	side_2_read_count=143	side_2_redundant=0	total_non_overlap_reads=3
JC	230	.	REL606	2519364	-1	REL606	2519472	-1	0	alignment_overlap=9	coverage_minus=4	coverage_plus=0	flanking_left=150	flanking_right=150	frequency=2.964e-02	junction_possible_overlap_registers=140	key=REL606__2519364__-1__REL606__2519481__-1__9____150__150__0__0	max_left=82	max_left_minus=82	max_left_plus=0	max_min_left=52	max_min_left_minus=52	max_min_left_plus=0	max_min_right=59	max_min_right_minus=59	max_min_right_plus=0	max_pos_hash_score=280	max_right=139	max_right_minus=139	max_right_plus=0	neg_log10_pos_hash_p_value=8.5	new_junction_coverage=0.03	new_junction_read_count=4	no_show=1	polymorphism_frequency=2.964e-02	pos_hash_score=4	prediction=polymorphism	reject=COVERAGE_EVENNESS_SKEW,FREQUENCY_CUTOFF	side_1_annotate_key=gene	side_1_continuation=0	side_1_coverage=1.09	side_1_overlap=9	side_1_possible_overlap_registers=149	side_1_read_count=150	side_1_redundant=0	side_2_annotate_key=gene	side_2_continuation=0	side_2_coverage=0.93	side_2_overlap=0	side_2_possible_overlap_registers=140	side_2_read_count=121	side_2_redundant=0	total_non_overlap_reads=4
JC	231	.	REL606	2521673	-1	REL606	2521730	-1	0	alignment_overlap=8	coverage_minus=3	coverage_plus=0	flanking_left=150	flanking_right=150	frequency=2.041e-02	junction_possible_overlap_registers=141	key=REL606__2521673__-1__REL606__2521738__-1__8____150__150__0__0	max_left=70	max_left_minus=70	max_left_plus=0	max_min_left=70	max_min_left_minus=70	max_min_left_plus=0	max_min_right=0	max_min_right_minus=0	max_min_right_plus=0	max_pos_hash_score=282	max_right=95	max_right_minus=95	max_right_plus=0	neg_log10_pos_hash_p_value=9.1	new_junction_coverage=0.02	new_junction_read_count=3	no_show=1	polymorphism_frequency=2.041e-02	pos_hash_score=3	prediction=polymorphism	reject=COVERAGE_EVENNESS_SKEW,FREQUENCY_CUTOFF	side_1_annotate_key=gene	side_1_continuation=0	side_1_coverage=1.09	side_1_overlap=8	side_1_possible_overlap_registers=149	side_1_read_count=150	side_1_redundant=0	side_2_annotate_key=gene	side_2_continuation=0	side_2_coverage=1.12	side_2_overlap=0	side_2_possible_overlap_registers=141	side_2_read_count=146	side_2_redundant=0	total_non_overlap_reads=3
JC	232	.	REL606	2545336	1	REL606	2546261	1	0	alignment_overlap=12	coverage_minus=2	coverage_plus=1	flanking_left=150	flanking_right=150	frequency=3.076e-02	junction_possible_overlap_registers=137	key=REL606__2545336__1__REL606__2546249__1__12____150__150__0__0	max_left=89	max_left_minus=89	max_left_plus=33	max_min_left=56	max_min_left_minus=56	max_min_left_plus=33	max_min_right=49	max_min_right_minus=49	max_min_right_plus=0	max_pos_hash_score=274	max_right=105	max_right_minus=82	max_right_plus=105	neg_log10_pos_hash_p_value=9.0	new_junction_coverage=0.03	new_junction_read_count=4	no_show=1	polymorphism_frequency=3.076e-02	pos_hash_score=3	prediction=polymorphism	reject=COVERAGE_EVENNESS_SKEW,FREQUENCY_CUTOFF	side_1_annotate_key=gene	side_1_continuation=0	side_1_coverage=1.16	side_1_overlap=12	side_1_possible_overlap_registers=149	side_1_read_count=160	side_1_redundant=0	side_2_annotate_key=gene	side_2_continuation=0	side_2_coverage=0.83	side_2_overlap=0	side_2_possible_overlap_registers=137	side_2_read_count=105	side_2_redundant=0	total_non_overlap_reads=3
JC	233	.	REL606	2546536	-1	REL606	2546554	-1	0	alignment_overlap=7	coverage_minus=2	coverage_plus=1	flanking_left=150	flanking_right=150	frequency=2.455e-02	junction_possible_overlap_registers=142	key=REL606__2546536__-1__REL606__2546561__-1__7____150__150__0__0	max_left=124	max_left_minus=52	max_left_plus=124	max_min_left=52	max_min_left_minus=52	max_min_left_plus=0	max_min_right=19	max_min_right_minus=0	max_min_right_plus=19	max_pos_hash_score=284	max_right=109	max_right_minus=109	max_right_plus=19	neg_log10_pos_hash_p_value=9.2	new_junction_coverage=0.02	new_junction_read_count=3	no_show=1	polymorphism_frequency=2.455e-02	pos_hash_score=3	prediction=polymorphism	reject=COVERAGE_EVENNESS_SKEW,FREQUENCY_CUTOFF	side_1_annotate_key=gene	side_1_continuation=0	side_1_coverage=0.87	side_1_overlap=7	side_1_possible_overlap_registers=149	side_1_read_count=120	side_1_redundant=0	side_2_annotate_key=gene	side_2_continuation=0	side_2_coverage=0.94	side_2_overlap=0	side_2_possible_overlap_registers=142	side_2_read_count=124	side_2_redundant=0	total_non_overlap_reads=3
JC	234	.	REL606	2562971	-1	REL606	2562991	-1	0	alignment_overlap=6	coverage_minus=4	coverage_plus=0	flanking_left=150	flanking_right=150	frequency=2.723e-02	junction_possible_overlap_registers=143	key=REL606__2562971__-1__REL606__2562997__-1__6____150__150__0__0	max_left=71	max_left_minus=71	max_left_plus=0	max_min_left=71	max_min_left_minus=71	max_min_left_plus=0	max_min_right=0	max_min_right_minus=0	max_min_right_plus=0	max_pos_hash_score=286	max_right=124	max_right_minus=124	max_right_plus=0	neg_log10_pos_hash_p_value=8.6	new_junction_coverage=0.03	new_junction_read_count=4	no_show=1	polymorphism_frequency=2.723e-02	pos_hash_score=4	prediction=polymorphism	reject=COVERAGE_EVENNESS_SKEW,FREQUENCY_CUTOFF	side_1_annotate_key=gene	side_1_continuation=0	side_1_coverage=1.11	side_1_overlap=6	side_1_possible_overlap_registers=149	side_1_read_count=154	side_1_redundant=0	side_2_annotate_key=gene	side_2_continuation=0	side_2_coverage=1.04	side_2_overlap=0	side_2_possible_overlap_registers=143	side_2_read_count=138	side_2_redundant=0	total_non_overlap_reads=4
JC	235	.	REL606	2568958	-1	REL606	2569026	-1	0	alignment_overlap=13	coverage_minus=4	coverage_plus=1	flanking_left=150	flanking_right=150	frequency=3.305e-02	junction_possible_overlap_registers=136	key=REL606__2568958__-1__REL606__2569039__-1__13____150__150__0__0	max_left=68	max_left_minus=39	max_left_plus=68	max_min_left=68	max_min_left_minus=39	max_min_left_plus=68	max_min_right=0	max_min_right_minus=0	max_min_right_plus=0	max_pos_hash_score=272	max_right=132	max_right_minus=132	max_right_plus=69	neg_log10_pos_hash_p_value=8.3	new_junction_coverage=0.04	new_junction_read_count=5	no_show=1	polymorphism_frequency=3.305e-02	pos_hash_score=4	prediction=polymorphism	reject=COVERAGE_EVENNESS_SKEW,FREQUENCY_CUTOFF	side_1_annotate_key=gene	side_1_continuation=0	side_1_coverage=1.19	side_1_overlap=13	side_1_possible_overlap_registers=149	side_1_read_count=165	side_1_redundant=0	side_2_annotate_key=gene	side_2_continuation=0	side_2_coverage=1.13	side_2_overlap=0	side_2_possible_overlap_registers=136	side_2_read_count=142	side_2_redundant=0	total_non_overlap_reads=5
JC	236	.	REL606	2570744	-1	REL606	2570797	-1	0	alignment_overlap=9	coverage_minus=3	coverage_plus=0	flanking_left=150	flanking_right=150	frequency=1.977e-02	junction_possible_overlap_registers=140	key=REL606__2570744__-1__REL606__2570806__-1__9____150__150__0__0	max_left=66	max_left_minus=66	max_left_plus=0	max_min_left=66	max_min_left_minus=66	max_min_left_plus=0	max_min_right=0	max_min_right_minus=0	max_min_right_plus=0	max_pos_hash_score=280	max_right=119	max_right_minus=119	max_right_plus=0	neg_log10_pos_hash_p_value=9.1	new_junction_coverage=0.02	new_junction_read_count=3	no_show=1	polymorphism_frequency=1.977e-02	pos_hash_score=3	prediction=polymorphism	reject=COVERAGE_EVENNESS_SKEW,FREQUENCY_CUTOFF	side_1_annotate_key=gene	side_1_continuation=0	side_1_coverage=1.02	side_1_overlap=9	side_1_possible_overlap_registers=149	side_1_read_count=141	side_1_redundant=0	side_2_annotate_key=gene	side_2_continuation=0	side_2_coverage=1.27	side_2_overlap=0	side_2_possible_overlap_registers=140	side_2_read_count=165	side_2_redundant=0	total_non_overlap_reads=3
JC	237	.	REL606	2578669	1	REL606	2578770	1	0	alignment_overlap=11	coverage_minus=2	coverage_plus=5	flanking_left=150	flanking_right=150	frequency=4.422e-02	junction_possible_overlap_registers=138	key=REL606__2578669__1__REL606__2578759__1__11____150__150__0__0	max_left=95	max_left_minus=80	max_left_plus=95	max_min_left=42	max_min_left_minus=42	max_min_left_plus=0	max_min_right=64	max_min_right_minus=59	max_min_right_plus=64	max_pos_hash_score=276	max_right=97	max_right_minus=97	max_right_plus=64	neg_log10_pos_hash_p_value=7.8	new_junction_coverage=0.05	new_junction_read_count=7	no_show=1	polymorphism_frequency=4.422e-02	pos_hash_score=5	prediction=polymorphism	reject=COVERAGE_EVENNESS_SKEW,FREQUENCY_CUTOFF	side_1_annotate_key=gene	side_1_continuation=0	side_1_coverage=1.11	side_1_overlap=11	side_1_possible_overlap_registers=149	side_1_read_count=154	side_1_redundant=0	side_2_annotate_key=gene	side_2_continuation=0	side_2_coverage=1.25	side_2_overlap=0	side_2_possible_overlap_registers=138	side_2_read_count=160	side_2_redundant=0	total_non_overlap_reads=7
JC	238	.	REL606	2578679	-1	REL606	2578758	-1	0	alignment_overlap=11	coverage_minus=13	coverage_plus=2	flanking_left=150	flanking_right=150	frequency=8.589e-02	junction_possible_overlap_registers=138	key=REL606__2578679__-1__REL606__2578769__-1__11____150__150__0__0	max_left=93	max_left_minus=93	max_left_plus=57	max_min_left=57	max_min_left_minus=53	max_min_left_plus=57	max_min_right=67	max_min_right_minus=67	max_min_right_plus=0	max_pos_hash_score=276	max_right=132	max_right_minus=132	max_right_plus=82	neg_log10_pos_hash_p_value=5.5	new_junction_coverage=0.12	new_junction_read_count=15	polymorphism_frequency=8.589e-02	pos_hash_score=11	prediction=polymorphism	reject=COVERAGE_EVENNESS_SKEW,FREQUENCY_CUTOFF	side_1_annotate_key=gene	side_1_continuation=0	side_1_coverage=1.25	side_1_overlap=11	side_1_possible_overlap_registers=149	side_1_read_count=172	side_1_redundant=0	side_2_annotate_key=gene	side_2_continuation=0	side_2_coverage=1.25	side_2_overlap=0	side_2_possible_overlap_registers=138	side_2_read_count=160	side_2_redundant=0	total_non_overlap_reads=15
JC	239	.	REL606	2633057	1	REL606	2633360	1	0	alignment_overlap=10	coverage_minus=0	coverage_plus=3	flanking_left=150	flanking_right=150	frequency=3.327e-02	junction_possible_overlap_registers=139	key=REL606__2633057__1__REL606__2633350__1__10____150__150__0__0	max_left=123	max_left_minus=0	max_left_plus=123	max_min_left=0	max_min_left_minus=0	max_min_left_plus=0	max_min_right=42	max_min_right_minus=0	max_min_right_plus=42	max_pos_hash_score=278	max_right=42	max_right_minus=0	max_right_plus=42	neg_log10_pos_hash_p_value=9.0	new_junction_coverage=0.03	new_junction_read_count=4	no_show=1	polymorphism_frequency=3.327e-02	pos_hash_score=3	prediction=polymorphism	reject=COVERAGE_EVENNESS_SKEW,FREQUENCY_CUTOFF	side_1_annotate_key=gene	side_1_continuation=0	side_1_coverage=0.71	side_1_overlap=10	side_1_possible_overlap_registers=149	side_1_read_count=98	side_1_redundant=0	side_2_annotate_key=gene	side_2_continuation=0	side_2_coverage=1.09	side_2_overlap=0	side_2_possible_overlap_registers=139	side_2_read_count=141	side_2_redundant=0	total_non_overlap_reads=3
JC	240	.	REL606	2691769	1	REL606	2691829	1	0	alignment_overlap=8	coverage_minus=0	coverage_plus=7	flanking_left=150	flanking_right=150	frequency=5.016e-02	junction_possible_overlap_registers=141	key=REL606__2691769__1__REL606__2691821__1__8____150__150__0__0	max_left=131	max_left_minus=0	max_left_plus=131	max_min_left=46	max_min_left_minus=0	max_min_left_plus=46	max_min_right=46	max_min_right_minus=0	max_min_right_plus=46	max_pos_hash_score=282	max_right=96	max_right_minus=0	max_right_plus=96	neg_log10_pos_hash_p_value=7.5	new_junction_coverage=0.05	new_junction_read_count=7	no_show=1	polymorphism_frequency=5.016e-02	pos_hash_score=6	prediction=polymorphism	reject=COVERAGE_EVENNESS_SKEW,FREQUENCY_CUTOFF	side_1_annotate_key=gene	side_1_continuation=0	side_1_coverage=1.06	side_1_overlap=8	side_1_possible_overlap_registers=149	side_1_read_count=147	side_1_redundant=0	side_2_annotate_key=gene	side_2_continuation=0	side_2_coverage=0.96	side_2_overlap=0	side_2_possible_overlap_registers=141	side_2_read_count=126	side_2_redundant=0	total_non_overlap_reads=7
JC	241	.	REL606	2697378	1	REL606	2697454	1	0	alignment_overlap=7	coverage_minus=0	coverage_plus=3	flanking_left=150	flanking_right=150	frequency=2.643e-02	junction_possible_overlap_registers=142	key=REL606__2697378__1__REL606__2697447__1__7____150__150__0__0	max_left=135	max_left_minus=0	max_left_plus=135	max_min_left=0	max_min_left_minus=0	max_min_left_plus=0	max_min_right=47	max_min_right_minus=0	max_min_right_plus=47	max_pos_hash_score=284	max_right=47	max_right_minus=0	max_right_plus=47	neg_log10_pos_hash_p_value=9.2	new_junction_coverage=0.02	new_junction_read_count=3	no_show=1	polymorphism_frequency=2.643e-02	pos_hash_score=3	prediction=polymorphism	reject=COVERAGE_EVENNESS_SKEW,FREQUENCY_CUTOFF	side_1_annotate_key=gene	side_1_continuation=0	side_1_coverage=0.77	side_1_overlap=7	side_1_possible_overlap_registers=149	side_1_read_count=106	side_1_redundant=0	side_2_annotate_key=gene	side_2_continuation=0	side_2_coverage=0.91	side_2_overlap=0	side_2_possible_overlap_registers=142	side_2_read_count=120	side_2_redundant=0	total_non_overlap_reads=3
JC	242	.	REL606	2725995	-1	REL606	2726004	-1	0	alignment_overlap=6	coverage_minus=3	coverage_plus=1	flanking_left=150	flanking_right=150	frequency=3.001e-02	junction_possible_overlap_registers=143	key=REL606__2725995__-1__REL606__2726010__-1__6____150__150__0__0	max_left=68	max_left_minus=68	max_left_plus=25	max_min_left=68	max_min_left_minus=68	max_min_left_plus=25	max_min_right=0	max_min_right_minus=0	max_min_right_plus=0	max_pos_hash_score=286	max_right=119	max_right_minus=112	max_right_plus=119	neg_log10_pos_hash_p_value=8.6	new_junction_coverage=0.04	new_junction_read_count=5	no_show=1	polymorphism_frequency=3.001e-02	pos_hash_score=4	prediction=polymorphism	reject=COVERAGE_EVENNESS_SKEW,FREQUENCY_CUTOFF	side_1_annotate_key=gene	side_1_continuation=0	side_1_coverage=1.21	side_1_overlap=6	side_1_possible_overlap_registers=149	side_1_read_count=167	side_1_redundant=0	side_2_annotate_key=gene	side_2_continuation=0	side_2_coverage=1.23	side_2_overlap=0	side_2_possible_overlap_registers=143	side_2_read_count=163	side_2_redundant=0	total_non_overlap_reads=4
JC	243	.	REL606	2730558	1	REL606	2730657	1	0	alignment_overlap=8	coverage_minus=0	coverage_plus=9	flanking_left=150	flanking_right=150	frequency=7.124e-02	junction_possible_overlap_registers=141	key=REL606__2730558__1__REL606__2730649__1__8____150__150__0__0	max_left=140	max_left_minus=0	max_left_plus=140	max_min_left=66	max_min_left_minus=0	max_min_left_plus=66	max_min_right=56	max_min_right_minus=0	max_min_right_plus=56	max_pos_hash_score=282	max_right=77	max_right_minus=0	max_right_plus=77	neg_log10_pos_hash_p_value=7.0	new_junction_coverage=0.07	new_junction_read_count=9	no_show=1	polymorphism_frequency=7.124e-02	pos_hash_score=7	prediction=polymorphism	reject=COVERAGE_EVENNESS_SKEW,FREQUENCY_CUTOFF	side_1_annotate_key=gene	side_1_continuation=0	side_1_coverage=0.85	side_1_overlap=8	side_1_possible_overlap_registers=149	side_1_read_count=118	side_1_redundant=0	side_2_annotate_key=gene	side_2_continuation=0	side_2_coverage=0.94	side_2_overlap=0	side_2_possible_overlap_registers=141	side_2_read_count=123	side_2_redundant=0	total_non_overlap_reads=9
JC	244	.	REL606	2792140	1	REL606	2792172	1	0	alignment_overlap=8	coverage_minus=0	coverage_plus=3	flanking_left=150	flanking_right=150	frequency=2.037e-02	junction_possible_overlap_registers=141	key=REL606__2792140__1__REL606__2792164__1__8____150__150__0__0	max_left=127	max_left_minus=0	max_left_plus=127	max_min_left=0	max_min_left_minus=0	max_min_left_plus=0	max_min_right=55	max_min_right_minus=0	max_min_right_plus=55	max_pos_hash_score=282	max_right=55	max_right_minus=0	max_right_plus=55	neg_log10_pos_hash_p_value=9.1	new_junction_coverage=0.02	new_junction_read_count=3	no_show=1	polymorphism_frequency=2.037e-02	pos_hash_score=3	prediction=polymorphism	reject=COVERAGE_EVENNESS_SKEW,FREQUENCY_CUTOFF	side_1_annotate_key=gene	side_1_continuation=0	side_1_coverage=1.14	side_1_overlap=8	side_1_possible_overlap_registers=149	side_1_read_count=158	side_1_redundant=0	side_2_annotate_key=gene	side_2_continuation=0	side_2_coverage=1.06	side_2_overlap=0	side_2_possible_overlap_registers=141	side_2_read_count=139	side_2_redundant=0	total_non_overlap_reads=3
JC	245	.	REL606	2838156	1	REL606	2838172	1	0	alignment_overlap=16	coverage_minus=3	coverage_plus=0	flanking_left=150	flanking_right=150	frequency=2.954e-02	junction_possible_overlap_registers=133	key=REL606__2838156__1__REL606__2838156__1__16____150__150__0__0	max_left=93	max_left_minus=93	max_left_plus=0	max_min_left=32	max_min_left_minus=32	max_min_left_plus=0	max_min_right=41	max_min_right_minus=41	max_min_right_plus=0	max_pos_hash_score=266	max_right=119	max_right_minus=119	max_right_plus=0	neg_log10_pos_hash_p_value=8.8	new_junction_coverage=0.02	new_junction_read_count=3	no_show=1	polymorphism_frequency=2.954e-02	pos_hash_score=3	prediction=polymorphism	reject=COVERAGE_EVENNESS_SKEW,FREQUENCY_CUTOFF	side_1_annotate_key=gene	side_1_continuation=0	side_1_coverage=0.80	side_1_overlap=16	side_1_possible_overlap_registers=149	side_1_read_count=111	side_1_redundant=0	side_2_annotate_key=gene	side_2_continuation=0	side_2_coverage=0.79	side_2_overlap=0	side_2_possible_overlap_registers=133	side_2_read_count=98	side_2_redundant=0	total_non_overlap_reads=3
JC	246	.	REL606	2845863	-1	REL606	2848199	1	0	alignment_overlap=0	coverage_minus=92	coverage_plus=63	flanking_left=150	flanking_right=150	frequency=1	junction_possible_overlap_registers=149	key=REL606__2845863__-1__REL606__2848199__1__0____150__150__1__0	max_left=147	max_left_minus=147	max_left_plus=147	max_min_left=66	max_min_left_minus=65	max_min_left_plus=66	max_min_right=75	max_min_right_minus=75	max_min_right_plus=75	max_pos_hash_score=298	max_right=149	max_right_minus=149	max_right_plus=146	neg_log10_pos_hash_p_value=0.1	new_junction_coverage=1.26	new_junction_read_count=174	polymorphism_frequency=1.000e+00	pos_hash_score=76	prediction=consensus	side_1_annotate_key=repeat	side_1_continuation=0	side_1_coverage=NA	side_1_overlap=0	side_1_read_count=NA	side_1_redundant=1	side_2_annotate_key=gene	side_2_continuation=0	side_2_coverage=0.00	side_2_overlap=0	side_2_possible_overlap_registers=149	side_2_read_count=0	side_2_redundant=0	total_non_overlap_reads=155
JC	247	.	REL606	2864405	-1	REL606	2864408	-1	0	alignment_overlap=7	coverage_minus=3	coverage_plus=0	flanking_left=150	flanking_right=150	frequency=2.439e-02	junction_possible_overlap_registers=142	key=REL606__2864405__-1__REL606__2864415__-1__7____150__150__0__0	max_left=64	max_left_minus=64	max_left_plus=0	max_min_left=64	max_min_left_minus=64	max_min_left_plus=0	max_min_right=0	max_min_right_minus=0	max_min_right_plus=0	max_pos_hash_score=284	max_right=110	max_right_minus=110	max_right_plus=0	neg_log10_pos_hash_p_value=9.2	new_junction_coverage=0.02	new_junction_read_count=3	no_show=1	polymorphism_frequency=2.439e-02	pos_hash_score=3	prediction=polymorphism	reject=COVERAGE_EVENNESS_SKEW,FREQUENCY_CUTOFF	side_1_annotate_key=gene	side_1_continuation=0	side_1_coverage=0.93	side_1_overlap=7	side_1_possible_overlap_registers=149	side_1_read_count=128	side_1_redundant=0	side_2_annotate_key=gene	side_2_continuation=0	side_2_coverage=0.90	side_2_overlap=0	side_2_possible_overlap_registers=142	side_2_read_count=118	side_2_redundant=0	total_non_overlap_reads=3
JC	248	.	REL606	2902042	1	REL606	2902066	1	0	alignment_overlap=7	coverage_minus=3	coverage_plus=0	flanking_left=150	flanking_right=150	frequency=2.019e-02	junction_possible_overlap_registers=142	key=REL606__2902042__1__REL606__2902059__1__7____150__150__0__0	max_left=45	max_left_minus=45	max_left_plus=0	max_min_left=45	max_min_left_minus=45	max_min_left_plus=0	max_min_right=0	max_min_right_minus=0	max_min_right_plus=0	max_pos_hash_score=284	max_right=118	max_right_minus=118	max_right_plus=0	neg_log10_pos_hash_p_value=9.2	new_junction_coverage=0.02	new_junction_read_count=3	no_show=1	polymorphism_frequency=2.019e-02	pos_hash_score=3	prediction=polymorphism	reject=COVERAGE_EVENNESS_SKEW,FREQUENCY_CUTOFF	side_1_annotate_key=gene	side_1_continuation=0	side_1_coverage=1.06	side_1_overlap=7	side_1_possible_overlap_registers=149	side_1_read_count=146	side_1_redundant=0	side_2_annotate_key=gene	side_2_continuation=0	side_2_coverage=1.15	side_2_overlap=0	side_2_possible_overlap_registers=142	side_2_read_count=152	side_2_redundant=0	total_non_overlap_reads=3
JC	249	.	REL606	2930067	-1	REL606	2930228	-1	0	alignment_overlap=8	coverage_minus=3	coverage_plus=0	flanking_left=150	flanking_right=150	frequency=2.301e-02	junction_possible_overlap_registers=141	key=REL606__2930067__-1__REL606__2930236__-1__8____150__150__0__0	max_left=57	max_left_minus=57	max_left_plus=0	max_min_left=57	max_min_left_minus=57	max_min_left_plus=0	max_min_right=0	max_min_right_minus=0	max_min_right_plus=0	max_pos_hash_score=282	max_right=125	max_right_minus=125	max_right_plus=0	neg_log10_pos_hash_p_value=9.1	new_junction_coverage=0.02	new_junction_read_count=3	no_show=1	polymorphism_frequency=2.301e-02	pos_hash_score=3	prediction=polymorphism	reject=COVERAGE_EVENNESS_SKEW,FREQUENCY_CUTOFF	side_1_annotate_key=gene	side_1_continuation=0	side_1_coverage=0.97	side_1_overlap=8	side_1_possible_overlap_registers=149	side_1_read_count=134	side_1_redundant=0	side_2_annotate_key=gene	side_2_continuation=0	side_2_coverage=0.98	side_2_overlap=0	side_2_possible_overlap_registers=141	side_2_read_count=128	side_2_redundant=0	total_non_overlap_reads=3
JC	250	.	REL606	2947416	-1	REL606	2947431	-1	0	alignment_overlap=7	coverage_minus=4	coverage_plus=1	flanking_left=150	flanking_right=150	frequency=3.324e-02	junction_possible_overlap_registers=142	key=REL606__2947416__-1__REL606__2947438__-1__7____150__150__0__0	max_left=93	max_left_minus=93	max_left_plus=2	max_min_left=57	max_min_left_minus=57	max_min_left_plus=2	max_min_right=50	max_min_right_minus=50	max_min_right_plus=0	max_pos_hash_score=284	max_right=141	max_right_minus=106	max_right_plus=141	neg_log10_pos_hash_p_value=8.0	new_junction_coverage=0.04	new_junction_read_count=5	no_show=1	polymorphism_frequency=3.324e-02	pos_hash_score=5	prediction=polymorphism	reject=COVERAGE_EVENNESS_SKEW,FREQUENCY_CUTOFF	side_1_annotate_key=gene	side_1_continuation=0	side_1_coverage=1.11	side_1_overlap=7	side_1_possible_overlap_registers=149	side_1_read_count=153	side_1_redundant=0	side_2_annotate_key=gene	side_2_continuation=0	side_2_coverage=1.10	side_2_overlap=0	side_2_possible_overlap_registers=142	side_2_read_count=145	side_2_redundant=0	total_non_overlap_reads=5
JC	251	.	REL606	2960884	1	REL606	2960932	1	0	alignment_overlap=7	coverage_minus=0	coverage_plus=6	flanking_left=150	flanking_right=150	frequency=7.275e-02	junction_possible_overlap_registers=142	key=REL606__2960884__1__REL606__2960925__1__7____150__150__0__0	max_left=133	max_left_minus=0	max_left_plus=133	max_min_left=0	max_min_left_minus=0	max_min_left_plus=0	max_min_right=66	max_min_right_minus=0	max_min_right_plus=66	max_pos_hash_score=284	max_right=66	max_right_minus=0	max_right_plus=66	neg_log10_pos_hash_p_value=8.0	new_junction_coverage=0.06	new_junction_read_count=8	no_show=1	polymorphism_frequency=7.275e-02	pos_hash_score=5	prediction=polymorphism	reject=COVERAGE_EVENNESS_SKEW,FREQUENCY_CUTOFF	side_1_annotate_key=gene	side_1_continuation=0	side_1_coverage=0.78	side_1_overlap=7	side_1_possible_overlap_registers=149	side_1_read_count=108	side_1_redundant=0	side_2_annotate_key=gene	side_2_continuation=0	side_2_coverage=0.77	side_2_overlap=0	side_2_possible_overlap_registers=142	side_2_read_count=101	side_2_redundant=0	total_non_overlap_reads=6
JC	252	.	REL606	2961677	1	REL606	2961762	1	0	alignment_overlap=9	coverage_minus=0	coverage_plus=9	flanking_left=150	flanking_right=150	frequency=5.866e-02	junction_possible_overlap_registers=140	key=REL606__2961677__1__REL606__2961753__1__9____150__150__0__0	max_left=136	max_left_minus=0	max_left_plus=136	max_min_left=52	max_min_left_minus=0	max_min_left_plus=52	max_min_right=66	max_min_right_minus=0	max_min_right_plus=66	max_pos_hash_score=280	max_right=122	max_right_minus=0	max_right_plus=122	neg_log10_pos_hash_p_value=7.0	new_junction_coverage=0.07	new_junction_read_count=9	no_show=1	polymorphism_frequency=5.866e-02	pos_hash_score=7	prediction=polymorphism	reject=COVERAGE_EVENNESS_SKEW,FREQUENCY_CUTOFF	side_1_annotate_key=gene	side_1_continuation=0	side_1_coverage=0.98	side_1_overlap=9	side_1_possible_overlap_registers=149	side_1_read_count=135	side_1_redundant=0	side_2_annotate_key=gene	side_2_continuation=0	side_2_coverage=1.25	side_2_overlap=0	side_2_possible_overlap_registers=140	side_2_read_count=162	side_2_redundant=0	total_non_overlap_reads=9
JC	253	.	REL606	3041394	-1	REL606	3041406	-1	0	alignment_overlap=7	coverage_minus=3	coverage_plus=0	flanking_left=150	flanking_right=150	frequency=2.035e-02	junction_possible_overlap_registers=142	key=REL606__3041394__-1__REL606__3041413__-1__7____150__150__0__0	max_left=70	max_left_minus=70	max_left_plus=0	max_min_left=70	max_min_left_minus=70	max_min_left_plus=0	max_min_right=0	max_min_right_minus=0	max_min_right_plus=0	max_pos_hash_score=284	max_right=125	max_right_minus=125	max_right_plus=0	neg_log10_pos_hash_p_value=9.2	new_junction_coverage=0.02	new_junction_read_count=3	no_show=1	polymorphism_frequency=2.035e-02	pos_hash_score=3	prediction=polymorphism	reject=COVERAGE_EVENNESS_SKEW,FREQUENCY_CUTOFF	side_1_annotate_key=gene	side_1_continuation=0	side_1_coverage=1.09	side_1_overlap=7	side_1_possible_overlap_registers=149	side_1_read_count=151	side_1_redundant=0	side_2_annotate_key=gene	side_2_continuation=0	side_2_coverage=1.10	side_2_overlap=0	side_2_possible_overlap_registers=142	side_2_read_count=145	side_2_redundant=0	total_non_overlap_reads=3
JC	254	.	REL606	3070373	-1	REL606	3070416	-1	0	alignment_overlap=10	coverage_minus=4	coverage_plus=0	flanking_left=150	flanking_right=150	frequency=4.012e-02	junction_possible_overlap_registers=139	key=REL606__3070373__-1__REL606__3070426__-1__10____150__150__0__0	max_left=49	max_left_minus=49	max_left_plus=0	max_min_left=49	max_min_left_minus=49	max_min_left_plus=0	max_min_right=0	max_min_right_minus=0	max_min_right_plus=0	max_pos_hash_score=278	max_right=134	max_right_minus=134	max_right_plus=0	neg_log10_pos_hash_p_value=8.4	new_junction_coverage=0.03	new_junction_read_count=4	no_show=1	polymorphism_frequency=4.012e-02	pos_hash_score=4	prediction=polymorphism	reject=COVERAGE_EVENNESS_SKEW,FREQUENCY_CUTOFF	side_1_annotate_key=gene	side_1_continuation=0	side_1_coverage=0.82	side_1_overlap=10	side_1_possible_overlap_registers=149	side_1_read_count=113	side_1_redundant=0	side_2_annotate_key=gene	side_2_continuation=0	side_2_coverage=0.67	side_2_overlap=0	side_2_possible_overlap_registers=139	side_2_read_count=86	side_2_redundant=0	total_non_overlap_reads=4
JC	255	.	REL606	3081680	1	REL606	3081890	1	0	alignment_overlap=9	coverage_minus=0	coverage_plus=4	flanking_left=150	flanking_right=150	frequency=3.873e-02	junction_possible_overlap_registers=140	key=REL606__3081680__1__REL606__3081881__1__9____150__150__0__0	max_left=132	max_left_minus=0	max_left_plus=132	max_min_left=0	max_min_left_minus=0	max_min_left_plus=0	max_min_right=49	max_min_right_minus=0	max_min_right_plus=49	max_pos_hash_score=280	max_right=49	max_right_minus=0	max_right_plus=49	neg_log10_pos_hash_p_value=8.5	new_junction_coverage=0.04	new_junction_read_count=5	no_show=1	polymorphism_frequency=3.873e-02	pos_hash_score=4	prediction=polymorphism	reject=COVERAGE_EVENNESS_SKEW,FREQUENCY_CUTOFF	side_1_annotate_key=gene	side_1_continuation=0	side_1_coverage=1.17	side_1_overlap=9	side_1_possible_overlap_registers=149	side_1_read_count=162	side_1_redundant=0	side_2_annotate_key=gene	side_2_continuation=0	side_2_coverage=0.74	side_2_overlap=0	side_2_possible_overlap_registers=140	side_2_read_count=96	side_2_redundant=0	total_non_overlap_reads=4
JC	256	.	REL606	3083014	1	REL606	3083075	1	0	alignment_overlap=8	coverage_minus=0	coverage_plus=8	flanking_left=150	flanking_right=150	frequency=6.902e-02	junction_possible_overlap_registers=141	key=REL606__3083014__1__REL606__3083067__1__8____150__150__0__0	max_left=136	max_left_minus=0	max_left_plus=136	max_min_left=12	max_min_left_minus=0	max_min_left_plus=12	max_min_right=60	max_min_right_minus=0	max_min_right_plus=60	max_pos_hash_score=282	max_right=130	max_right_minus=0	max_right_plus=130	neg_log10_pos_hash_p_value=6.6	new_junction_coverage=0.06	new_junction_read_count=8	polymorphism_frequency=6.902e-02	pos_hash_score=8	prediction=polymorphism	reject=COVERAGE_EVENNESS_SKEW,FREQUENCY_CUTOFF	side_1_annotate_key=gene	side_1_continuation=0	side_1_coverage=0.83	side_1_overlap=8	side_1_possible_overlap_registers=149	side_1_read_count=115	side_1_redundant=0	side_2_annotate_key=gene	side_2_continuation=0	side_2_coverage=0.82	side_2_overlap=0	side_2_possible_overlap_registers=141	side_2_read_count=107	side_2_redundant=0	total_non_overlap_reads=8
JC	257	.	REL606	3104138	1	REL606	3104164	1	0	alignment_overlap=9	coverage_minus=0	coverage_plus=5	flanking_left=150	flanking_right=150	frequency=3.548e-02	junction_possible_overlap_registers=140	key=REL606__3104138__1__REL606__3104155__1__9____150__150__0__0	max_left=137	max_left_minus=0	max_left_plus=137	max_min_left=0	max_min_left_minus=0	max_min_left_plus=0	max_min_right=43	max_min_right_minus=0	max_min_right_plus=43	max_pos_hash_score=280	max_right=43	max_right_minus=0	max_right_plus=43	neg_log10_pos_hash_p_value=8.5	new_junction_coverage=0.04	new_junction_read_count=5	no_show=1	polymorphism_frequency=3.548e-02	pos_hash_score=4	prediction=polymorphism	reject=COVERAGE_EVENNESS_SKEW,FREQUENCY_CUTOFF	side_1_annotate_key=gene	side_1_continuation=0	side_1_coverage=0.98	side_1_overlap=9	side_1_possible_overlap_registers=149	side_1_read_count=135	side_1_redundant=0	side_2_annotate_key=gene	side_2_continuation=0	side_2_coverage=1.12	side_2_overlap=0	side_2_possible_overlap_registers=140	side_2_read_count=145	side_2_redundant=0	total_non_overlap_reads=5
JC	258	.	REL606	3124509	1	REL606	3124563	1	0	alignment_overlap=11	coverage_minus=0	coverage_plus=10	flanking_left=150	flanking_right=150	frequency=7.196e-02	junction_possible_overlap_registers=138	key=REL606__3124509__1__REL606__3124552__1__11____150__150__0__0	max_left=136	max_left_minus=0	max_left_plus=136	max_min_left=0	max_min_left_minus=0	max_min_left_plus=0	max_min_right=43	max_min_right_minus=0	max_min_right_plus=43	max_pos_hash_score=276	max_right=43	max_right_minus=0	max_right_plus=43	neg_log10_pos_hash_p_value=6.1	new_junction_coverage=0.08	new_junction_read_count=10	polymorphism_frequency=7.196e-02	pos_hash_score=9	prediction=polymorphism	reject=COVERAGE_EVENNESS_SKEW,FREQUENCY_CUTOFF	side_1_annotate_key=gene	side_1_continuation=0	side_1_coverage=1.09	side_1_overlap=11	side_1_possible_overlap_registers=149	side_1_read_count=150	side_1_redundant=0	side_2_annotate_key=gene	side_2_continuation=0	side_2_coverage=0.93	side_2_overlap=0	side_2_possible_overlap_registers=138	side_2_read_count=119	side_2_redundant=0	total_non_overlap_reads=10
JC	259	.	REL606	3156025	-1	REL606	3156031	-1	0	alignment_overlap=9	coverage_minus=3	coverage_plus=0	flanking_left=150	flanking_right=150	frequency=1.673e-02	junction_possible_overlap_registers=140	key=REL606__3156025__-1__REL606__3156040__-1__9____150__150__0__0	max_left=97	max_left_minus=97	max_left_plus=0	max_min_left=69	max_min_left_minus=69	max_min_left_plus=0	max_min_right=44	max_min_right_minus=44	max_min_right_plus=0	max_pos_hash_score=280	max_right=107	max_right_minus=107	max_right_plus=0	neg_log10_pos_hash_p_value=9.1	new_junction_coverage=0.02	new_junction_read_count=3	no_show=1	polymorphism_frequency=1.673e-02	pos_hash_score=3	prediction=polymorphism	reject=COVERAGE_EVENNESS_SKEW,FREQUENCY_CUTOFF	side_1_annotate_key=gene	side_1_continuation=0	side_1_coverage=1.36	side_1_overlap=9	side_1_possible_overlap_registers=149	side_1_read_count=188	side_1_redundant=0	side_2_annotate_key=gene	side_2_continuation=0	side_2_coverage=1.36	side_2_overlap=0	side_2_possible_overlap_registers=140	side_2_read_count=176	side_2_redundant=0	total_non_overlap_reads=3
JC	260	.	REL606	3205743	-1	REL606	3205759	-1	0	alignment_overlap=9	coverage_minus=2	coverage_plus=1	flanking_left=150	flanking_right=150	frequency=3.160e-02	junction_possible_overlap_registers=140	key=REL606__3205743__-1__REL606__3205768__-1__9____150__150__0__0	max_left=60	max_left_minus=60	max_left_plus=20	max_min_left=60	max_min_left_minus=60	max_min_left_plus=20	max_min_right=0	max_min_right_minus=0	max_min_right_plus=0	max_pos_hash_score=280	max_right=121	max_right_minus=103	max_right_plus=121	neg_log10_pos_hash_p_value=9.1	new_junction_coverage=0.03	new_junction_read_count=4	no_show=1	polymorphism_frequency=3.160e-02	pos_hash_score=3	prediction=polymorphism	reject=COVERAGE_EVENNESS_SKEW,FREQUENCY_CUTOFF	side_1_annotate_key=gene	side_1_continuation=0	side_1_coverage=0.94	side_1_overlap=9	side_1_possible_overlap_registers=149	side_1_read_count=130	side_1_redundant=0	side_2_annotate_key=gene	side_2_continuation=0	side_2_coverage=0.95	side_2_overlap=0	side_2_possible_overlap_registers=140	side_2_read_count=123	side_2_redundant=0	total_non_overlap_reads=3
JC	261	.	REL606	3244461	-1	REL606	3244474	-1	0	alignment_overlap=7	coverage_minus=3	coverage_plus=0	flanking_left=150	flanking_right=150	frequency=2.515e-02	junction_possible_overlap_registers=142	key=REL606__3244461__-1__REL606__3244481__-1__7____150__150__0__0	max_left=51	max_left_minus=51	max_left_plus=0	max_min_left=51	max_min_left_minus=51	max_min_left_plus=0	max_min_right=0	max_min_right_minus=0	max_min_right_plus=0	max_pos_hash_score=284	max_right=96	max_right_minus=96	max_right_plus=0	neg_log10_pos_hash_p_value=9.2	new_junction_coverage=0.02	new_junction_read_count=3	no_show=1	polymorphism_frequency=2.515e-02	pos_hash_score=3	prediction=polymorphism	reject=COVERAGE_EVENNESS_SKEW,FREQUENCY_CUTOFF	side_1_annotate_key=gene	side_1_continuation=0	side_1_coverage=0.98	side_1_overlap=7	side_1_possible_overlap_registers=149	side_1_read_count=136	side_1_redundant=0	side_2_annotate_key=gene	side_2_continuation=0	side_2_coverage=0.78	side_2_overlap=0	side_2_possible_overlap_registers=142	side_2_read_count=103	side_2_redundant=0	total_non_overlap_reads=3
JC	262	.	REL606	3255045	-1	REL606	3255049	-1	0	alignment_overlap=8	coverage_minus=3	coverage_plus=0	flanking_left=150	flanking_right=150	frequency=2.476e-02	junction_possible_overlap_registers=141	key=REL606__3255045__-1__REL606__3255057__-1__8____150__150__0__0	max_left=99	max_left_minus=99	max_left_plus=0	max_min_left=56	max_min_left_minus=56	max_min_left_plus=0	max_min_right=43	max_min_right_minus=43	max_min_right_plus=0	max_pos_hash_score=282	max_right=89	max_right_minus=89	max_right_plus=0	neg_log10_pos_hash_p_value=9.1	new_junction_coverage=0.02	new_junction_read_count=3	no_show=1	polymorphism_frequency=2.476e-02	pos_hash_score=3	prediction=polymorphism	reject=COVERAGE_EVENNESS_SKEW,FREQUENCY_CUTOFF	side_1_annotate_key=gene	side_1_continuation=0	side_1_coverage=0.90	side_1_overlap=8	side_1_possible_overlap_registers=149	side_1_read_count=125	side_1_redundant=0	side_2_annotate_key=gene	side_2_continuation=0	side_2_coverage=0.90	side_2_overlap=0	side_2_possible_overlap_registers=141	side_2_read_count=118	side_2_redundant=0	total_non_overlap_reads=3
JC	263	.	REL606	3355769	-1	REL606	3355774	-1	0	alignment_overlap=9	coverage_minus=5	coverage_plus=0	flanking_left=150	flanking_right=150	frequency=4.179e-02	junction_possible_overlap_registers=140	key=REL606__3355769__-1__REL606__3355783__-1__9____150__150__0__0	max_left=68	max_left_minus=68	max_left_plus=0	max_min_left=68	max_min_left_minus=68	max_min_left_plus=0	max_min_right=0	max_min_right_minus=0	max_min_right_plus=0	max_pos_hash_score=280	max_right=136	max_right_minus=136	max_right_plus=0	neg_log10_pos_hash_p_value=8.5	new_junction_coverage=0.04	new_junction_read_count=5	no_show=1	polymorphism_frequency=4.179e-02	pos_hash_score=4	prediction=polymorphism	reject=COVERAGE_EVENNESS_SKEW,FREQUENCY_CUTOFF	side_1_annotate_key=gene	side_1_continuation=0	side_1_coverage=0.93	side_1_overlap=9	side_1_possible_overlap_registers=149	side_1_read_count=128	side_1_redundant=0	side_2_annotate_key=gene	side_2_continuation=0	side_2_coverage=0.84	side_2_overlap=0	side_2_possible_overlap_registers=140	side_2_read_count=109	side_2_redundant=0	total_non_overlap_reads=5
JC	264	.	REL606	3374447	1	REL606	3374475	1	0	alignment_overlap=9	coverage_minus=0	coverage_plus=4	flanking_left=150	flanking_right=150	frequency=3.073e-02	junction_possible_overlap_registers=140	key=REL606__3374447__1__REL606__3374466__1__9____150__150__0__0	max_left=120	max_left_minus=0	max_left_plus=120	max_min_left=0	max_min_left_minus=0	max_min_left_plus=0	max_min_right=70	max_min_right_minus=0	max_min_right_plus=70	max_pos_hash_score=280	max_right=70	max_right_minus=0	max_right_plus=70	neg_log10_pos_hash_p_value=8.5	new_junction_coverage=0.03	new_junction_read_count=4	no_show=1	polymorphism_frequency=3.073e-02	pos_hash_score=4	prediction=polymorphism	reject=COVERAGE_EVENNESS_SKEW,FREQUENCY_CUTOFF	side_1_annotate_key=gene	side_1_continuation=0	side_1_coverage=0.92	side_1_overlap=9	side_1_possible_overlap_registers=149	side_1_read_count=127	side_1_redundant=0	side_2_annotate_key=gene	side_2_continuation=0	side_2_coverage=1.02	side_2_overlap=0	side_2_possible_overlap_registers=140	side_2_read_count=133	side_2_redundant=0	total_non_overlap_reads=4
JC	265	.	REL606	3393071	1	REL606	3582223	1	0	alignment_overlap=2	coverage_minus=119	coverage_plus=88	flanking_left=150	flanking_right=150	frequency=1	junction_possible_overlap_registers=147	key=REL606__3393069__1__REL606__3582223__1__2____150__150__0__1	max_left=147	max_left_minus=140	max_left_plus=147	max_min_left=73	max_min_left_minus=73	max_min_left_plus=73	max_min_right=73	max_min_right_minus=73	max_min_right_plus=63	max_pos_hash_score=294	max_right=145	max_right_minus=145	max_right_plus=145	neg_log10_pos_hash_p_value=0.0	new_junction_coverage=2.16	new_junction_read_count=294	polymorphism_frequency=9.664e-01	pos_hash_score=82	prediction=consensus	read_count_offset=3	side_1_annotate_key=gene	side_1_continuation=0	side_1_coverage=0.07	side_1_overlap=0	side_1_possible_overlap_registers=144	side_1_read_count=10	side_1_redundant=0	side_2_annotate_key=repeat	side_2_continuation=0	side_2_coverage=NA	side_2_overlap=2	side_2_possible_overlap_registers=NA	side_2_read_count=NA	side_2_redundant=1	total_non_overlap_reads=207
JC	266	.	REL606	3393073	-1	REL606	3583665	-1	0	alignment_overlap=1	coverage_minus=66	coverage_plus=74	flanking_left=150	flanking_right=150	frequency=1	junction_possible_overlap_registers=148	key=REL606__3393074__-1__REL606__3583665__-1__1____150__150__0__1	max_left=148	max_left_minus=148	max_left_plus=145	max_min_left=74	max_min_left_minus=72	max_min_left_plus=74	max_min_right=71	max_min_right_minus=71	max_min_right_plus=71	max_pos_hash_score=296	max_right=132	max_right_minus=132	max_right_plus=132	neg_log10_pos_hash_p_value=0.4	new_junction_coverage=1.08	new_junction_read_count=148	polymorphism_frequency=9.416e-01	pos_hash_score=57	prediction=consensus	read_count_offset=3	side_1_annotate_key=gene	side_1_continuation=0	side_1_coverage=0.07	side_1_overlap=0	side_1_possible_overlap_registers=145	side_1_read_count=9	side_1_redundant=0	side_2_annotate_key=repeat	side_2_continuation=0	side_2_coverage=NA	side_2_overlap=1	side_2_possible_overlap_registers=NA	side_2_read_count=NA	side_2_redundant=1	total_non_overlap_reads=140
JC	267	.	REL606	3403099	-1	REL606	3403140	-1	0	alignment_overlap=9	coverage_minus=3	coverage_plus=0	flanking_left=150	flanking_right=150	frequency=2.514e-02	junction_possible_overlap_registers=140	key=REL606__3403099__-1__REL606__3403149__-1__9____150__150__0__0	max_left=49	max_left_minus=49	max_left_plus=0	max_min_left=49	max_min_left_minus=49	max_min_left_plus=0	max_min_right=0	max_min_right_minus=0	max_min_right_plus=0	max_pos_hash_score=280	max_right=121	max_right_minus=121	max_right_plus=0	neg_log10_pos_hash_p_value=9.1	new_junction_coverage=0.02	new_junction_read_count=3	no_show=1	polymorphism_frequency=2.514e-02	pos_hash_score=3	prediction=polymorphism	reject=COVERAGE_EVENNESS_SKEW,FREQUENCY_CUTOFF	side_1_annotate_key=gene	side_1_continuation=0	side_1_coverage=0.88	side_1_overlap=9	side_1_possible_overlap_registers=149	side_1_read_count=121	side_1_redundant=0	side_2_annotate_key=gene	side_2_continuation=0	side_2_coverage=0.92	side_2_overlap=0	side_2_possible_overlap_registers=140	side_2_read_count=119	side_2_redundant=0	total_non_overlap_reads=3
JC	268	.	REL606	3417048	1	REL606	3417100	1	0	alignment_overlap=4	coverage_minus=0	coverage_plus=6	flanking_left=150	flanking_right=150	frequency=7.549e-02	junction_possible_overlap_registers=145	key=REL606__3417048__1__REL606__3417096__1__4____150__150__0__0	max_left=138	max_left_minus=0	max_left_plus=138	max_min_left=0	max_min_left_minus=0	max_min_left_plus=0	max_min_right=47	max_min_right_minus=0	max_min_right_plus=47	max_pos_hash_score=290	max_right=47	max_right_minus=0	max_right_plus=47	neg_log10_pos_hash_p_value=8.7	new_junction_coverage=0.04	new_junction_read_count=6	no_show=1	polymorphism_frequency=7.549e-02	pos_hash_score=4	prediction=polymorphism	reject=COVERAGE_EVENNESS_SKEW,FREQUENCY_CUTOFF	side_1_annotate_key=gene	side_1_continuation=0	side_1_coverage=0.55	side_1_overlap=4	side_1_possible_overlap_registers=149	side_1_read_count=76	side_1_redundant=0	side_2_annotate_key=gene	side_2_continuation=0	side_2_coverage=0.54	side_2_overlap=0	side_2_possible_overlap_registers=145	side_2_read_count=73	side_2_redundant=0	total_non_overlap_reads=6
JC	269	.	REL606	3418143	1	REL606	3418201	1	0	alignment_overlap=9	coverage_minus=2	coverage_plus=2	flanking_left=150	flanking_right=150	frequency=2.513e-02	junction_possible_overlap_registers=140	key=REL606__3418143__1__REL606__3418192__1__9____150__150__0__0	max_left=104	max_left_minus=42	max_left_plus=104	max_min_left=42	max_min_left_minus=42	max_min_left_plus=0	max_min_right=37	max_min_right_minus=0	max_min_right_plus=37	max_pos_hash_score=280	max_right=100	max_right_minus=100	max_right_plus=37	neg_log10_pos_hash_p_value=9.1	new_junction_coverage=0.03	new_junction_read_count=4	no_show=1	polymorphism_frequency=2.513e-02	pos_hash_score=3	prediction=polymorphism	reject=COVERAGE_EVENNESS_SKEW,FREQUENCY_CUTOFF	side_1_annotate_key=gene	side_1_continuation=0	side_1_coverage=1.15	side_1_overlap=9	side_1_possible_overlap_registers=149	side_1_read_count=159	side_1_redundant=0	side_2_annotate_key=gene	side_2_continuation=0	side_2_coverage=1.24	side_2_overlap=0	side_2_possible_overlap_registers=140	side_2_read_count=161	side_2_redundant=0	total_non_overlap_reads=4
JC	270	.	REL606	3431183	-1	REL606	3431196	-1	0	alignment_overlap=11	coverage_minus=3	coverage_plus=0	flanking_left=150	flanking_right=150	frequency=2.063e-02	junction_possible_overlap_registers=138	key=REL606__3431183__-1__REL606__3431207__-1__11____150__150__0__0	max_left=106	max_left_minus=106	max_left_plus=0	max_min_left=0	max_min_left_minus=0	max_min_left_plus=0	max_min_right=64	max_min_right_minus=64	max_min_right_plus=0	max_pos_hash_score=276	max_right=64	max_right_minus=64	max_right_plus=0	neg_log10_pos_hash_p_value=9.0	new_junction_coverage=0.02	new_junction_read_count=3	no_show=1	polymorphism_frequency=2.063e-02	pos_hash_score=3	prediction=polymorphism	reject=COVERAGE_EVENNESS_SKEW,FREQUENCY_CUTOFF	side_1_annotate_key=gene	side_1_continuation=0	side_1_coverage=1.19	side_1_overlap=11	side_1_possible_overlap_registers=149	side_1_read_count=164	side_1_redundant=0	side_2_annotate_key=gene	side_2_continuation=0	side_2_coverage=1.04	side_2_overlap=0	side_2_possible_overlap_registers=138	side_2_read_count=133	side_2_redundant=0	total_non_overlap_reads=3
JC	271	.	REL606	3436923	1	REL606	3436949	1	0	alignment_overlap=9	coverage_minus=2	coverage_plus=2	flanking_left=150	flanking_right=150	frequency=3.439e-02	junction_possible_overlap_registers=140	key=REL606__3436923__1__REL606__3436940__1__9____150__150__0__0	max_left=110	max_left_minus=110	max_left_plus=109	max_min_left=10	max_min_left_minus=10	max_min_left_plus=0	max_min_right=53	max_min_right_minus=31	max_min_right_plus=53	max_pos_hash_score=280	max_right=131	max_right_minus=131	max_right_plus=53	neg_log10_pos_hash_p_value=8.5	new_junction_coverage=0.03	new_junction_read_count=4	no_show=1	polymorphism_frequency=3.439e-02	pos_hash_score=4	prediction=polymorphism	reject=COVERAGE_EVENNESS_SKEW,FREQUENCY_CUTOFF	side_1_annotate_key=gene	side_1_continuation=0	side_1_coverage=0.88	side_1_overlap=9	side_1_possible_overlap_registers=149	side_1_read_count=122	side_1_redundant=0	side_2_annotate_key=gene	side_2_continuation=0	side_2_coverage=0.85	side_2_overlap=0	side_2_possible_overlap_registers=140	side_2_read_count=110	side_2_redundant=0	total_non_overlap_reads=4
JC	272	.	REL606	3439354	-1	REL606	3439418	-1	0	alignment_overlap=8	coverage_minus=3	coverage_plus=0	flanking_left=150	flanking_right=150	frequency=2.260e-02	junction_possible_overlap_registers=141	key=REL606__3439354__-1__REL606__3439426__-1__8____150__150__0__0	max_left=49	max_left_minus=49	max_left_plus=0	max_min_left=49	max_min_left_minus=49	max_min_left_plus=0	max_min_right=0	max_min_right_minus=0	max_min_right_plus=0	max_pos_hash_score=282	max_right=117	max_right_minus=117	max_right_plus=0	neg_log10_pos_hash_p_value=9.1	new_junction_coverage=0.02	new_junction_read_count=3	no_show=1	polymorphism_frequency=2.260e-02	pos_hash_score=3	prediction=polymorphism	reject=COVERAGE_EVENNESS_SKEW,FREQUENCY_CUTOFF	side_1_annotate_key=gene	side_1_continuation=0	side_1_coverage=1.01	side_1_overlap=8	side_1_possible_overlap_registers=149	side_1_read_count=140	side_1_redundant=0	side_2_annotate_key=gene	side_2_continuation=0	side_2_coverage=0.97	side_2_overlap=0	side_2_possible_overlap_registers=141	side_2_read_count=127	side_2_redundant=0	total_non_overlap_reads=3
JC	273	.	REL606	3440623	-1	REL606	3440706	-1	0	alignment_overlap=10	coverage_minus=5	coverage_plus=0	flanking_left=150	flanking_right=150	frequency=2.799e-02	junction_possible_overlap_registers=139	key=REL606__3440623__-1__REL606__3440716__-1__10____150__150__0__0	max_left=58	max_left_minus=58	max_left_plus=0	max_min_left=58	max_min_left_minus=58	max_min_left_plus=0	max_min_right=0	max_min_right_minus=0	max_min_right_plus=0	max_pos_hash_score=278	max_right=128	max_right_minus=128	max_right_plus=0	neg_log10_pos_hash_p_value=7.9	new_junction_coverage=0.04	new_junction_read_count=5	no_show=1	polymorphism_frequency=2.799e-02	pos_hash_score=5	prediction=polymorphism	reject=COVERAGE_EVENNESS_SKEW,FREQUENCY_CUTOFF	side_1_annotate_key=gene	side_1_continuation=0	side_1_coverage=1.48	side_1_overlap=10	side_1_possible_overlap_registers=149	side_1_read_count=205	side_1_redundant=0	side_2_annotate_key=gene	side_2_continuation=0	side_2_coverage=1.21	side_2_overlap=0	side_2_possible_overlap_registers=139	side_2_read_count=156	side_2_redundant=0	total_non_overlap_reads=5
JC	274	.	REL606	3469389	1	REL606	3469501	1	0	alignment_overlap=10	coverage_minus=0	coverage_plus=8	flanking_left=150	flanking_right=150	frequency=7.746e-02	junction_possible_overlap_registers=139	key=REL606__3469389__1__REL606__3469491__1__10____150__150__0__0	max_left=121	max_left_minus=0	max_left_plus=121	max_min_left=37	max_min_left_minus=0	max_min_left_plus=37	max_min_right=67	max_min_right_minus=0	max_min_right_plus=67	max_pos_hash_score=278	max_right=103	max_right_minus=0	max_right_plus=103	neg_log10_pos_hash_p_value=6.9	new_junction_coverage=0.06	new_junction_read_count=8	no_show=1	polymorphism_frequency=7.746e-02	pos_hash_score=7	prediction=polymorphism	reject=COVERAGE_EVENNESS_SKEW,FREQUENCY_CUTOFF	side_1_annotate_key=gene	side_1_continuation=0	side_1_coverage=0.69	side_1_overlap=10	side_1_possible_overlap_registers=149	side_1_read_count=96	side_1_redundant=0	side_2_annotate_key=gene	side_2_continuation=0	side_2_coverage=0.78	side_2_overlap=0	side_2_possible_overlap_registers=139	side_2_read_count=101	side_2_redundant=0	total_non_overlap_reads=8
JC	275	.	REL606	3469667	1	REL606	3469757	1	0	alignment_overlap=9	coverage_minus=1	coverage_plus=3	flanking_left=150	flanking_right=150	frequency=4.221e-02	junction_possible_overlap_registers=140	key=REL606__3469667__1__REL606__3469748__1__9____150__150__0__0	max_left=127	max_left_minus=51	max_left_plus=127	max_min_left=51	max_min_left_minus=51	max_min_left_plus=0	max_min_right=19	max_min_right_minus=0	max_min_right_plus=19	max_pos_hash_score=280	max_right=90	max_right_minus=90	max_right_plus=19	neg_log10_pos_hash_p_value=9.1	new_junction_coverage=0.03	new_junction_read_count=4	no_show=1	polymorphism_frequency=4.221e-02	pos_hash_score=3	prediction=polymorphism	reject=COVERAGE_EVENNESS_SKEW,FREQUENCY_CUTOFF	side_1_annotate_key=gene	side_1_continuation=0	side_1_coverage=0.77	side_1_overlap=9	side_1_possible_overlap_registers=149	side_1_read_count=107	side_1_redundant=0	side_2_annotate_key=gene	side_2_continuation=0	side_2_coverage=0.62	side_2_overlap=0	side_2_possible_overlap_registers=140	side_2_read_count=81	side_2_redundant=0	total_non_overlap_reads=4
JC	276	.	REL606	3481111	-1	REL606	3628267	-1	0	alignment_overlap=11	coverage_minus=3	coverage_plus=2	flanking_left=150	flanking_right=150	frequency=4.968e-02	junction_possible_overlap_registers=138	key=REL606__3481111__-1__REL606__3628278__-1__11____150__150__0__0	max_left=40	max_left_minus=32	max_left_plus=40	max_min_left=40	max_min_left_minus=32	max_min_left_plus=40	max_min_right=0	max_min_right_minus=0	max_min_right_plus=0	max_pos_hash_score=276	max_right=137	max_right_minus=137	max_right_plus=135	neg_log10_pos_hash_p_value=8.4	new_junction_coverage=0.04	new_junction_read_count=5	no_show=1	polymorphism_frequency=4.968e-02	pos_hash_score=4	prediction=polymorphism	reject=COVERAGE_EVENNESS_SKEW,FREQUENCY_CUTOFF	side_1_annotate_key=gene	side_1_continuation=0	side_1_coverage=0.27	side_1_overlap=11	side_1_possible_overlap_registers=149	side_1_read_count=37	side_1_redundant=0	side_2_annotate_key=gene	side_2_continuation=0	side_2_coverage=1.23	side_2_overlap=0	side_2_possible_overlap_registers=138	side_2_read_count=157	side_2_redundant=0	total_non_overlap_reads=5
JC	277	.	REL606	3481289	1	REL606	3582223	1	0	alignment_overlap=0	coverage_minus=0	coverage_plus=7	flanking_left=150	flanking_right=150	frequency=1	junction_possible_overlap_registers=149	key=REL606__3481289__1__REL606__3582223__1__0____150__150__0__1	max_left=140	max_left_minus=0	max_left_plus=140	max_min_left=60	max_min_left_minus=0	max_min_left_plus=60	max_min_right=66	max_min_right_minus=0	max_min_right_plus=66	max_pos_hash_score=298	max_right=87	max_right_minus=0	max_right_plus=87	neg_log10_pos_hash_p_value=7.3	new_junction_coverage=2.21	new_junction_read_count=305	no_show=1	polymorphism_frequency=1.000e+00	pos_hash_score=7	prediction=consensus	reject=COVERAGE_EVENNESS_SKEW	side_1_annotate_key=gene	side_1_continuation=0	side_1_coverage=0.00	side_1_overlap=0	side_1_possible_overlap_registers=149	side_1_read_count=0	side_1_redundant=0	side_2_annotate_key=repeat	side_2_continuation=0	side_2_coverage=NA	side_2_overlap=0	side_2_possible_overlap_registers=NA	side_2_read_count=NA	side_2_redundant=1	total_non_overlap_reads=7
JC	278	.	REL606	3481730	-1	REL606	3481793	-1	0	alignment_overlap=8	coverage_minus=5	coverage_plus=2	flanking_left=150	flanking_right=150	frequency=1	junction_possible_overlap_registers=141	key=REL606__3481738__-1__REL606__3481793__-1__8____150__150__1__0	max_left=111	max_left_minus=11	max_left_plus=111	max_min_left=11	max_min_left_minus=11	max_min_left_plus=0	max_min_right=43	max_min_right_minus=0	max_min_right_plus=43	max_pos_hash_score=282	max_right=141	max_right_minus=141	max_right_plus=43	neg_log10_pos_hash_p_value=7.5	new_junction_coverage=0.05	new_junction_read_count=7	no_show=1	polymorphism_frequency=1.000e+00	pos_hash_score=6	prediction=consensus	reject=COVERAGE_EVENNESS_SKEW	side_1_annotate_key=repeat	side_1_continuation=0	side_1_coverage=NA	side_1_overlap=0	side_1_read_count=NA	side_1_redundant=1	side_2_annotate_key=gene	side_2_continuation=0	side_2_coverage=0.00	side_2_overlap=8	side_2_possible_overlap_registers=149	side_2_read_count=0	side_2_redundant=0	total_non_overlap_reads=7
JC	279	.	REL606	3483808	-1	REL606	3483831	-1	0	alignment_overlap=3	coverage_minus=3	coverage_plus=0	flanking_left=150	flanking_right=150	frequency=1	junction_possible_overlap_registers=146	key=REL606__3483808__-1__REL606__3483834__-1__3____150__150__0__1	max_left=76	max_left_minus=76	max_left_plus=0	max_min_left=60	max_min_left_minus=60	max_min_left_plus=0	max_min_right=71	max_min_right_minus=71	max_min_right_plus=0	max_pos_hash_score=292	max_right=132	max_right_minus=132	max_right_plus=0	neg_log10_pos_hash_p_value=9.3	new_junction_coverage=0.05	new_junction_read_count=7	no_show=1	polymorphism_frequency=1.000e+00	pos_hash_score=3	prediction=consensus	reject=COVERAGE_EVENNESS_SKEW	side_1_annotate_key=gene	side_1_continuation=0	side_1_coverage=0.00	side_1_overlap=3	side_1_possible_overlap_registers=149	side_1_read_count=0	side_1_redundant=0	side_2_annotate_key=repeat	side_2_continuation=0	side_2_coverage=NA	side_2_overlap=0	side_2_possible_overlap_registers=NA	side_2_read_count=NA	side_2_redundant=1	total_non_overlap_reads=3
JC	280	.	REL606	3483831	-1	REL606	3632251	-1	0	alignment_overlap=3	coverage_minus=0	coverage_plus=3	flanking_left=150	flanking_right=150	frequency=3.012e-02	junction_possible_overlap_registers=146	key=REL606__3483834__-1__REL606__3632251__-1__3____150__150__1__0	max_left=132	max_left_minus=0	max_left_plus=132	max_min_left=71	max_min_left_minus=0	max_min_left_plus=71	max_min_right=60	max_min_right_minus=0	max_min_right_plus=60	max_pos_hash_score=292	max_right=76	max_right_minus=0	max_right_plus=76	neg_log10_pos_hash_p_value=9.3	new_junction_coverage=0.05	new_junction_read_count=7	no_show=1	polymorphism_frequency=3.012e-02	pos_hash_score=3	prediction=polymorphism	reject=COVERAGE_EVENNESS_SKEW,FREQUENCY_CUTOFF	side_1_annotate_key=repeat	side_1_continuation=0	side_1_coverage=NA	side_1_overlap=0	side_1_read_count=NA	side_1_redundant=1	side_2_annotate_key=gene	side_2_continuation=0	side_2_coverage=1.67	side_2_overlap=3	side_2_possible_overlap_registers=149	side_2_read_count=230	side_2_redundant=0	total_non_overlap_reads=3
JC	281	.	REL606	3483840	1	REL606	3632244	1	0	alignment_overlap=4	coverage_minus=4	coverage_plus=0	flanking_left=150	flanking_right=150	frequency=5.262e-02	junction_possible_overlap_registers=145	key=REL606__3483836__1__REL606__3632244__1__4____150__150__1__0	max_left=58	max_left_minus=58	max_left_plus=0	max_min_left=58	max_min_left_minus=58	max_min_left_plus=0	max_min_right=0	max_min_right_minus=0	max_min_right_plus=0	max_pos_hash_score=290	max_right=107	max_right_minus=107	max_right_plus=0	neg_log10_pos_hash_p_value=9.3	new_junction_coverage=0.09	new_junction_read_count=12	no_show=1	polymorphism_frequency=5.262e-02	pos_hash_score=3	prediction=polymorphism	reject=COVERAGE_EVENNESS_SKEW,FREQUENCY_CUTOFF	side_1_annotate_key=repeat	side_1_continuation=0	side_1_coverage=NA	side_1_overlap=0	side_1_read_count=NA	side_1_redundant=1	side_2_annotate_key=gene	side_2_continuation=0	side_2_coverage=1.61	side_2_overlap=4	side_2_possible_overlap_registers=149	side_2_read_count=222	side_2_redundant=0	total_non_overlap_reads=4
JC	282	.	REL606	3492261	-1	REL606	3492332	-1	0	alignment_overlap=9	coverage_minus=3	coverage_plus=0	flanking_left=150	flanking_right=150	frequency=1.922e-02	junction_possible_overlap_registers=140	key=REL606__3492261__-1__REL606__3492341__-1__9____150__150__0__0	max_left=74	max_left_minus=74	max_left_plus=0	max_min_left=69	max_min_left_minus=69	max_min_left_plus=0	max_min_right=67	max_min_right_minus=67	max_min_right_plus=0	max_pos_hash_score=280	max_right=95	max_right_minus=95	max_right_plus=0	neg_log10_pos_hash_p_value=9.1	new_junction_coverage=0.02	new_junction_read_count=3	no_show=1	polymorphism_frequency=1.922e-02	pos_hash_score=3	prediction=polymorphism	reject=COVERAGE_EVENNESS_SKEW,FREQUENCY_CUTOFF	side_1_annotate_key=gene	side_1_continuation=0	side_1_coverage=1.29	side_1_overlap=9	side_1_possible_overlap_registers=149	side_1_read_count=178	side_1_redundant=0	side_2_annotate_key=gene	side_2_continuation=0	side_2_coverage=1.07	side_2_overlap=0	side_2_possible_overlap_registers=140	side_2_read_count=139	side_2_redundant=0	total_non_overlap_reads=3
JC	283	.	REL606	3502391	1	REL606	3502413	1	0	alignment_overlap=22	coverage_minus=2	coverage_plus=1	flanking_left=150	flanking_right=150	frequency=1.115e-02	junction_possible_overlap_registers=127	key=REL606__3502391__1__REL606__3502391__1__22____150__150__0__0	max_left=70	max_left_minus=31	max_left_plus=70	max_min_left=31	max_min_left_minus=31	max_min_left_plus=0	max_min_right=58	max_min_right_minus=0	max_min_right_plus=58	max_pos_hash_score=254	max_right=102	max_right_minus=102	max_right_plus=58	neg_log10_pos_hash_p_value=8.6	new_junction_coverage=0.03	new_junction_read_count=3	no_show=1	polymorphism_frequency=1.115e-02	pos_hash_score=3	prediction=polymorphism	reject=COVERAGE_EVENNESS_SKEW,FREQUENCY_CUTOFF	side_1_annotate_key=gene	side_1_continuation=0	side_1_coverage=2.21	side_1_overlap=22	side_1_possible_overlap_registers=149	side_1_read_count=305	side_1_redundant=0	side_2_annotate_key=gene	side_2_continuation=0	side_2_coverage=2.31	side_2_overlap=0	side_2_possible_overlap_registers=127	side_2_read_count=272	side_2_redundant=0	total_non_overlap_reads=3
JC	284	.	REL606	3504467	-1	REL606	3504559	-1	0	alignment_overlap=6	coverage_minus=3	coverage_plus=1	flanking_left=150	flanking_right=150	frequency=1.708e-02	junction_possible_overlap_registers=143	key=REL606__3504467__-1__REL606__3504565__-1__6____150__150__0__0	max_left=123	max_left_minus=90	max_left_plus=123	max_min_left=61	max_min_left_minus=61	max_min_left_plus=0	max_min_right=54	max_min_right_minus=54	max_min_right_plus=21	max_pos_hash_score=286	max_right=128	max_right_minus=128	max_right_plus=21	neg_log10_pos_hash_p_value=8.6	new_junction_coverage=0.03	new_junction_read_count=4	no_show=1	polymorphism_frequency=1.708e-02	pos_hash_score=4	prediction=polymorphism	reject=COVERAGE_EVENNESS_SKEW,FREQUENCY_CUTOFF	side_1_annotate_key=gene	side_1_continuation=0	side_1_coverage=1.72	side_1_overlap=6	side_1_possible_overlap_registers=149	side_1_read_count=237	side_1_redundant=0	side_2_annotate_key=gene	side_2_continuation=0	side_2_coverage=1.76	side_2_overlap=0	side_2_possible_overlap_registers=143	side_2_read_count=233	side_2_redundant=0	total_non_overlap_reads=4
JC	285	.	REL606	3505636	-1	REL606	3505750	-1	0	alignment_overlap=5	coverage_minus=1	coverage_plus=2	flanking_left=150	flanking_right=150	frequency=1.026e-02	junction_possible_overlap_registers=144	key=REL606__3505636__-1__REL606__3505755__-1__5____150__150__0__0	max_left=134	max_left_minus=134	max_left_plus=80	max_min_left=38	max_min_left_minus=0	max_min_left_plus=38	max_min_right=65	max_min_right_minus=11	max_min_right_plus=65	max_pos_hash_score=288	max_right=107	max_right_minus=11	max_right_plus=107	neg_log10_pos_hash_p_value=9.2	new_junction_coverage=0.02	new_junction_read_count=3	no_show=1	polymorphism_frequency=1.026e-02	pos_hash_score=3	prediction=polymorphism	reject=COVERAGE_EVENNESS_SKEW,FREQUENCY_CUTOFF	side_1_annotate_key=gene	side_1_continuation=0	side_1_coverage=2.23	side_1_overlap=5	side_1_possible_overlap_registers=149	side_1_read_count=308	side_1_redundant=0	side_2_annotate_key=gene	side_2_continuation=0	side_2_coverage=2.10	side_2_overlap=0	side_2_possible_overlap_registers=144	side_2_read_count=281	side_2_redundant=0	total_non_overlap_reads=3
JC	286	.	REL606	3520175	1	REL606	3520203	1	0	alignment_overlap=7	coverage_minus=0	coverage_plus=6	flanking_left=150	flanking_right=150	frequency=2.342e-02	junction_possible_overlap_registers=142	key=REL606__3520175__1__REL606__3520196__1__7____150__150__0__0	max_left=133	max_left_minus=0	max_left_plus=133	max_min_left=69	max_min_left_minus=0	max_min_left_plus=69	max_min_right=44	max_min_right_minus=0	max_min_right_plus=44	max_pos_hash_score=284	max_right=115	max_right_minus=0	max_right_plus=115	neg_log10_pos_hash_p_value=7.5	new_junction_coverage=0.05	new_junction_read_count=6	no_show=1	polymorphism_frequency=2.342e-02	pos_hash_score=6	prediction=polymorphism	reject=COVERAGE_EVENNESS_SKEW,FREQUENCY_CUTOFF	side_1_annotate_key=gene	side_1_continuation=0	side_1_coverage=1.95	side_1_overlap=7	side_1_possible_overlap_registers=149	side_1_read_count=270	side_1_redundant=0	side_2_annotate_key=gene	side_2_continuation=0	side_2_coverage=1.85	side_2_overlap=0	side_2_possible_overlap_registers=142	side_2_read_count=243	side_2_redundant=0	total_non_overlap_reads=6
JC	287	.	REL606	3544413	1	REL606	3544441	1	0	alignment_overlap=9	coverage_minus=1	coverage_plus=2	flanking_left=150	flanking_right=150	frequency=1.055e-02	junction_possible_overlap_registers=140	key=REL606__3544413__1__REL606__3544432__1__9____150__150__0__0	max_left=108	max_left_minus=108	max_left_plus=96	max_min_left=0	max_min_left_minus=0	max_min_left_plus=0	max_min_right=70	max_min_right_minus=33	max_min_right_plus=70	max_pos_hash_score=280	max_right=70	max_right_minus=33	max_right_plus=70	neg_log10_pos_hash_p_value=9.1	new_junction_coverage=0.02	new_junction_read_count=3	no_show=1	polymorphism_frequency=1.055e-02	pos_hash_score=3	prediction=polymorphism	reject=COVERAGE_EVENNESS_SKEW,FREQUENCY_CUTOFF	side_1_annotate_key=gene	side_1_continuation=0	side_1_coverage=2.18	side_1_overlap=9	side_1_possible_overlap_registers=149	side_1_read_count=301	side_1_redundant=0	side_2_annotate_key=gene	side_2_continuation=0	side_2_coverage=2.16	side_2_overlap=0	side_2_possible_overlap_registers=140	side_2_read_count=280	side_2_redundant=0	total_non_overlap_reads=3
JC	288	.	REL606	3546968	-1	REL606	3547048	-1	0	alignment_overlap=10	coverage_minus=7	coverage_plus=1	flanking_left=150	flanking_right=150	frequency=3.089e-02	junction_possible_overlap_registers=139	key=REL606__3546968__-1__REL606__3547058__-1__10____150__150__0__0	max_left=127	max_left_minus=40	max_left_plus=127	max_min_left=40	max_min_left_minus=40	max_min_left_plus=0	max_min_right=13	max_min_right_minus=0	max_min_right_plus=13	max_pos_hash_score=278	max_right=135	max_right_minus=135	max_right_plus=13	neg_log10_pos_hash_p_value=6.5	new_junction_coverage=0.06	new_junction_read_count=8	polymorphism_frequency=3.089e-02	pos_hash_score=8	prediction=polymorphism	reject=COVERAGE_EVENNESS_SKEW,FREQUENCY_CUTOFF	side_1_annotate_key=gene	side_1_continuation=0	side_1_coverage=2.05	side_1_overlap=10	side_1_possible_overlap_registers=149	side_1_read_count=283	side_1_redundant=0	side_2_annotate_key=gene	side_2_continuation=0	side_2_coverage=1.85	side_2_overlap=0	side_2_possible_overlap_registers=139	side_2_read_count=238	side_2_redundant=0	total_non_overlap_reads=8
JC	289	.	REL606	3561018	-1	REL606	3561028	-1	0	alignment_overlap=9	coverage_minus=4	coverage_plus=1	flanking_left=150	flanking_right=150	frequency=2.107e-02	junction_possible_overlap_registers=140	key=REL606__3561018__-1__REL606__3561037__-1__9____150__150__0__0	max_left=132	max_left_minus=69	max_left_plus=132	max_min_left=69	max_min_left_minus=69	max_min_left_plus=0	max_min_right=9	max_min_right_minus=0	max_min_right_plus=9	max_pos_hash_score=280	max_right=82	max_right_minus=82	max_right_plus=9	neg_log10_pos_hash_p_value=9.1	new_junction_coverage=0.04	new_junction_read_count=5	no_show=1	polymorphism_frequency=2.107e-02	pos_hash_score=3	prediction=polymorphism	reject=COVERAGE_EVENNESS_SKEW,FREQUENCY_CUTOFF	side_1_annotate_key=gene	side_1_continuation=0	side_1_coverage=1.72	side_1_overlap=9	side_1_possible_overlap_registers=149	side_1_read_count=238	side_1_redundant=0	side_2_annotate_key=gene	side_2_continuation=0	side_2_coverage=1.86	side_2_overlap=0	side_2_possible_overlap_registers=140	side_2_read_count=241	side_2_redundant=0	total_non_overlap_reads=5
JC	290	.	REL606	3561018	-1	REL606	3561511	-1	0	alignment_overlap=9	coverage_minus=4	coverage_plus=1	flanking_left=150	flanking_right=150	frequency=1.892e-02	junction_possible_overlap_registers=140	key=REL606__3561018__-1__REL606__3561520__-1__9____150__150__0__0	max_left=132	max_left_minus=69	max_left_plus=132	max_min_left=69	max_min_left_minus=69	max_min_left_plus=0	max_min_right=9	max_min_right_minus=0	max_min_right_plus=9	max_pos_hash_score=280	max_right=82	max_right_minus=82	max_right_plus=9	neg_log10_pos_hash_p_value=9.1	new_junction_coverage=0.04	new_junction_read_count=5	no_show=1	polymorphism_frequency=1.892e-02	pos_hash_score=3	prediction=polymorphism	reject=COVERAGE_EVENNESS_SKEW,FREQUENCY_CUTOFF	side_1_annotate_key=gene	side_1_continuation=0	side_1_coverage=1.72	side_1_overlap=9	side_1_possible_overlap_registers=149	side_1_read_count=238	side_1_redundant=0	side_2_annotate_key=gene	side_2_continuation=0	side_2_coverage=2.27	side_2_overlap=0	side_2_possible_overlap_registers=140	side_2_read_count=295	side_2_redundant=0	total_non_overlap_reads=5
JC	291	.	REL606	3561037	-1	REL606	3561492	-1	0	alignment_overlap=9	coverage_minus=1	coverage_plus=5	flanking_left=150	flanking_right=150	frequency=2.184e-02	junction_possible_overlap_registers=140	key=REL606__3561037__-1__REL606__3561501__-1__9____150__150__0__0	max_left=82	max_left_minus=11	max_left_plus=82	max_min_left=11	max_min_left_minus=11	max_min_left_plus=4	max_min_right=69	max_min_right_minus=0	max_min_right_plus=69	max_pos_hash_score=280	max_right=131	max_right_minus=130	max_right_plus=131	neg_log10_pos_hash_p_value=8.5	new_junction_coverage=0.05	new_junction_read_count=6	no_show=1	polymorphism_frequency=2.184e-02	pos_hash_score=4	prediction=polymorphism	reject=COVERAGE_EVENNESS_SKEW,FREQUENCY_CUTOFF	side_1_annotate_key=gene	side_1_continuation=0	side_1_coverage=1.87	side_1_overlap=9	side_1_possible_overlap_registers=149	side_1_read_count=258	side_1_redundant=0	side_2_annotate_key=gene	side_2_continuation=0	side_2_coverage=2.27	side_2_overlap=0	side_2_possible_overlap_registers=140	side_2_read_count=295	side_2_redundant=0	total_non_overlap_reads=6
JC	292	.	REL606	3561279	-1	REL606	3583665	-1	0	alignment_overlap=2	coverage_minus=4	coverage_plus=0	flanking_left=150	flanking_right=150	frequency=1.488e-02	junction_possible_overlap_registers=147	key=REL606__3561281__-1__REL606__3583665__-1__2____150__150__0__1	max_left=101	max_left_minus=101	max_left_plus=0	max_min_left=0	max_min_left_minus=0	max_min_left_plus=0	max_min_right=59	max_min_right_minus=59	max_min_right_plus=0	max_pos_hash_score=294	max_right=59	max_right_minus=59	max_right_plus=0	neg_log10_pos_hash_p_value=9.4	new_junction_coverage=0.04	new_junction_read_count=5	no_show=1	polymorphism_frequency=1.488e-02	pos_hash_score=3	prediction=polymorphism	reject=COVERAGE_EVENNESS_SKEW,FREQUENCY_CUTOFF	side_1_annotate_key=gene	side_1_continuation=0	side_1_coverage=2.43	side_1_overlap=0	side_1_possible_overlap_registers=147	side_1_read_count=331	side_1_redundant=0	side_2_annotate_key=repeat	side_2_continuation=0	side_2_coverage=NA	side_2_overlap=2	side_2_possible_overlap_registers=NA	side_2_read_count=NA	side_2_redundant=1	total_non_overlap_reads=4
JC	293	.	REL606	3561501	-1	REL606	3561511	-1	0	alignment_overlap=9	coverage_minus=5	coverage_plus=1	flanking_left=150	flanking_right=150	frequency=2.022e-02	junction_possible_overlap_registers=140	key=REL606__3561501__-1__REL606__3561520__-1__9____150__150__0__0	max_left=131	max_left_minus=131	max_left_plus=130	max_min_left=69	max_min_left_minus=69	max_min_left_plus=0	max_min_right=11	max_min_right_minus=4	max_min_right_plus=11	max_pos_hash_score=280	max_right=82	max_right_minus=82	max_right_plus=11	neg_log10_pos_hash_p_value=8.5	new_junction_coverage=0.05	new_junction_read_count=6	no_show=1	polymorphism_frequency=2.022e-02	pos_hash_score=4	prediction=polymorphism	reject=COVERAGE_EVENNESS_SKEW,FREQUENCY_CUTOFF	side_1_annotate_key=gene	side_1_continuation=0	side_1_coverage=2.21	side_1_overlap=9	side_1_possible_overlap_registers=149	side_1_read_count=305	side_1_redundant=0	side_2_annotate_key=gene	side_2_continuation=0	side_2_coverage=2.27	side_2_overlap=0	side_2_possible_overlap_registers=140	side_2_read_count=295	side_2_redundant=0	total_non_overlap_reads=6
JC	294	.	REL606	3561762	-1	REL606	3583665	-1	0	alignment_overlap=2	coverage_minus=106	coverage_plus=128	flanking_left=150	flanking_right=150	frequency=6.358e-01	junction_possible_overlap_registers=147	key=REL606__3561764__-1__REL606__3583665__-1__2____150__150__0__1	max_left=145	max_left_minus=140	max_left_plus=145	max_min_left=73	max_min_left_minus=73	max_min_left_plus=73	max_min_right=74	max_min_right_minus=73	max_min_right_plus=74	max_pos_hash_score=294	max_right=144	max_right_minus=144	max_right_plus=143	neg_log10_pos_hash_p_value=0.1	new_junction_coverage=2.32	new_junction_read_count=316	polymorphism_frequency=6.358e-01	pos_hash_score=79	prediction=polymorphism	side_1_annotate_key=gene	side_1_continuation=0	side_1_coverage=1.33	side_1_overlap=0	side_1_possible_overlap_registers=147	side_1_read_count=181	side_1_redundant=0	side_2_annotate_key=repeat	side_2_continuation=0	side_2_coverage=NA	side_2_overlap=2	side_2_possible_overlap_registers=NA	side_2_read_count=NA	side_2_redundant=1	total_non_overlap_reads=234
JC	295	.	REL606	3624687	1	REL606	3624822	1	0	alignment_overlap=8	coverage_minus=0	coverage_plus=4	flanking_left=150	flanking_right=150	frequency=4.757e-02	junction_possible_overlap_registers=141	key=REL606__3624687__1__REL606__3624814__1__8____150__150__0__0	max_left=116	max_left_minus=0	max_left_plus=116	max_min_left=0	max_min_left_minus=0	max_min_left_plus=0	max_min_right=47	max_min_right_minus=0	max_min_right_plus=47	max_pos_hash_score=282	max_right=47	max_right_minus=0	max_right_plus=47	neg_log10_pos_hash_p_value=8.5	new_junction_coverage=0.03	new_junction_read_count=4	no_show=1	polymorphism_frequency=4.757e-02	pos_hash_score=4	prediction=polymorphism	reject=COVERAGE_EVENNESS_SKEW,FREQUENCY_CUTOFF	side_1_annotate_key=gene	side_1_continuation=0	side_1_coverage=0.51	side_1_overlap=8	side_1_possible_overlap_registers=149	side_1_read_count=71	side_1_redundant=0	side_2_annotate_key=gene	side_2_continuation=0	side_2_coverage=0.71	side_2_overlap=0	side_2_possible_overlap_registers=141	side_2_read_count=93	side_2_redundant=0	total_non_overlap_reads=4
JC	296	.	REL606	3625243	1	REL606	3625293	1	0	alignment_overlap=8	coverage_minus=0	coverage_plus=3	flanking_left=150	flanking_right=150	frequency=2.854e-02	junction_possible_overlap_registers=141	key=REL606__3625243__1__REL606__3625285__1__8____150__150__0__0	max_left=130	max_left_minus=0	max_left_plus=130	max_min_left=0	max_min_left_minus=0	max_min_left_plus=0	max_min_right=49	max_min_right_minus=0	max_min_right_plus=49	max_pos_hash_score=282	max_right=49	max_right_minus=0	max_right_plus=49	neg_log10_pos_hash_p_value=9.1	new_junction_coverage=0.02	new_junction_read_count=3	no_show=1	polymorphism_frequency=2.854e-02	pos_hash_score=3	prediction=polymorphism	reject=COVERAGE_EVENNESS_SKEW,FREQUENCY_CUTOFF	side_1_annotate_key=gene	side_1_continuation=0	side_1_coverage=0.78	side_1_overlap=8	side_1_possible_overlap_registers=149	side_1_read_count=108	side_1_redundant=0	side_2_annotate_key=gene	side_2_continuation=0	side_2_coverage=0.78	side_2_overlap=0	side_2_possible_overlap_registers=141	side_2_read_count=102	side_2_redundant=0	total_non_overlap_reads=3
JC	297	.	REL606	3628108	-1	REL606	3628267	-1	0	alignment_overlap=11	coverage_minus=4	coverage_plus=2	flanking_left=150	flanking_right=150	frequency=3.635e-02	junction_possible_overlap_registers=138	key=REL606__3628108__-1__REL606__3628278__-1__11____150__150__0__0	max_left=131	max_left_minus=131	max_left_plus=40	max_min_left=40	max_min_left_minus=32	max_min_left_plus=40	max_min_right=5	max_min_right_minus=5	max_min_right_plus=0	max_pos_hash_score=276	max_right=137	max_right_minus=137	max_right_plus=135	neg_log10_pos_hash_p_value=7.8	new_junction_coverage=0.05	new_junction_read_count=6	no_show=1	polymorphism_frequency=3.635e-02	pos_hash_score=5	prediction=polymorphism	reject=COVERAGE_EVENNESS_SKEW,FREQUENCY_CUTOFF	side_1_annotate_key=gene	side_1_continuation=0	side_1_coverage=1.26	side_1_overlap=11	side_1_possible_overlap_registers=149	side_1_read_count=174	side_1_redundant=0	side_2_annotate_key=gene	side_2_continuation=0	side_2_coverage=1.23	side_2_overlap=0	side_2_possible_overlap_registers=138	side_2_read_count=157	side_2_redundant=0	total_non_overlap_reads=6
JC	298	.	REL606	3628286	1	REL606	3629731	-1	0	alignment_overlap=3	coverage_minus=17	coverage_plus=8	flanking_left=150	flanking_right=150	frequency=NA	junction_possible_overlap_registers=146	key=REL606__3628286__1__REL606__3629734__-1__3____150__150__0__0	max_left=131	max_left_minus=131	max_left_plus=128	max_min_left=54	max_min_left_minus=54	max_min_left_plus=52	max_min_right=71	max_min_right_minus=71	max_min_right_plus=48	max_pos_hash_score=292	max_right=126	max_right_minus=113	max_right_plus=126	neg_log10_pos_hash_p_value=3.8	new_junction_coverage=0.29	new_junction_read_count=39	polymorphism_frequency=NA	pos_hash_score=19	prediction=unknown	reject=COVERAGE_EVENNESS_SKEW	side_1_annotate_key=repeat	side_1_continuation=0	side_1_coverage=NA	side_1_overlap=3	side_1_read_count=NA	side_1_redundant=0	side_2_annotate_key=repeat	side_2_continuation=0	side_2_coverage=NA	side_2_overlap=0	side_2_possible_overlap_registers=NA	side_2_read_count=NA	side_2_redundant=0	total_non_overlap_reads=25
JC	299	.	REL606	3628288	-1	REL606	3629735	1	0	alignment_overlap=3	coverage_minus=20	coverage_plus=26	flanking_left=150	flanking_right=150	frequency=2.933e-01	junction_possible_overlap_registers=146	key=REL606__3628288__-1__REL606__3629732__1__3____150__150__0__0	max_left=146	max_left_minus=138	max_left_plus=146	max_min_left=0	max_min_left_minus=0	max_min_left_plus=0	max_min_right=72	max_min_right_minus=72	max_min_right_plus=70	max_pos_hash_score=292	max_right=72	max_right_minus=72	max_right_plus=70	neg_log10_pos_hash_p_value=2.6	new_junction_coverage=0.79	new_junction_read_count=107	polymorphism_frequency=2.933e-01	pos_hash_score=26	prediction=polymorphism	side_1_annotate_key=gene	side_1_continuation=0	side_1_coverage=1.53	side_1_overlap=3	side_1_possible_overlap_registers=149	side_1_read_count=212	side_1_redundant=0	side_2_annotate_key=gene	side_2_continuation=0	side_2_coverage=2.28	side_2_overlap=0	side_2_possible_overlap_registers=146	side_2_read_count=308	side_2_redundant=0	total_non_overlap_reads=46
JC	300	.	REL606	3632244	1	REL606	3632283	1	0	alignment_overlap=8	coverage_minus=0	coverage_plus=6	flanking_left=150	flanking_right=150	frequency=2.739e-02	junction_possible_overlap_registers=141	key=REL606__3632244__1__REL606__3632275__1__8____150__150__0__0	max_left=103	max_left_minus=0	max_left_plus=103	max_min_left=60	max_min_left_minus=0	max_min_left_plus=60	max_min_right=58	max_min_right_minus=0	max_min_right_plus=58	max_pos_hash_score=282	max_right=89	max_right_minus=0	max_right_plus=89	neg_log10_pos_hash_p_value=8.0	new_junction_coverage=0.06	new_junction_read_count=8	no_show=1	polymorphism_frequency=2.739e-02	pos_hash_score=5	prediction=polymorphism	reject=COVERAGE_EVENNESS_SKEW,FREQUENCY_CUTOFF	side_1_annotate_key=gene	side_1_continuation=0	side_1_coverage=1.61	side_1_overlap=8	side_1_possible_overlap_registers=149	side_1_read_count=222	side_1_redundant=0	side_2_annotate_key=gene	side_2_continuation=0	side_2_coverage=2.74	side_2_overlap=0	side_2_possible_overlap_registers=141	side_2_read_count=358	side_2_redundant=0	total_non_overlap_reads=6
JC	301	.	REL606	3642995	-1	REL606	3643079	-1	0	alignment_overlap=10	coverage_minus=5	coverage_plus=0	flanking_left=150	flanking_right=150	frequency=4.290e-02	junction_possible_overlap_registers=139	key=REL606__3642995__-1__REL606__3643089__-1__10____150__150__0__0	max_left=77	max_left_minus=77	max_left_plus=0	max_min_left=61	max_min_left_minus=61	max_min_left_plus=0	max_min_right=63	max_min_right_minus=63	max_min_right_plus=0	max_pos_hash_score=278	max_right=129	max_right_minus=129	max_right_plus=0	neg_log10_pos_hash_p_value=7.9	new_junction_coverage=0.04	new_junction_read_count=5	no_show=1	polymorphism_frequency=4.290e-02	pos_hash_score=5	prediction=polymorphism	reject=COVERAGE_EVENNESS_SKEW,FREQUENCY_CUTOFF	side_1_annotate_key=gene	side_1_continuation=0	side_1_coverage=0.96	side_1_overlap=10	side_1_possible_overlap_registers=149	side_1_read_count=133	side_1_redundant=0	side_2_annotate_key=gene	side_2_continuation=0	side_2_coverage=0.77	side_2_overlap=0	side_2_possible_overlap_registers=139	side_2_read_count=99	side_2_redundant=0	total_non_overlap_reads=5
JC	302	.	REL606	3689686	1	REL606	3689751	1	0	alignment_overlap=3	coverage_minus=0	coverage_plus=4	flanking_left=150	flanking_right=150	frequency=3.241e-02	junction_possible_overlap_registers=146	key=REL606__3689686__1__REL606__3689748__1__3____150__150__0__0	max_left=120	max_left_minus=0	max_left_plus=120	max_min_left=0	max_min_left_minus=0	max_min_left_plus=0	max_min_right=44	max_min_right_minus=0	max_min_right_plus=44	max_pos_hash_score=292	max_right=44	max_right_minus=0	max_right_plus=44	neg_log10_pos_hash_p_value=8.7	new_junction_coverage=0.03	new_junction_read_count=4	no_show=1	polymorphism_frequency=3.241e-02	pos_hash_score=4	prediction=polymorphism	reject=COVERAGE_EVENNESS_SKEW,FREQUENCY_CUTOFF	side_1_annotate_key=gene	side_1_continuation=0	side_1_coverage=0.77	side_1_overlap=3	side_1_possible_overlap_registers=149	side_1_read_count=107	side_1_redundant=0	side_2_annotate_key=gene	side_2_continuation=0	side_2_coverage=0.99	side_2_overlap=0	side_2_possible_overlap_registers=146	side_2_read_count=134	side_2_redundant=0	total_non_overlap_reads=4
JC	303	.	REL606	3760606	1	REL606	3760664	1	0	alignment_overlap=8	coverage_minus=0	coverage_plus=3	flanking_left=150	flanking_right=150	frequency=2.100e-02	junction_possible_overlap_registers=141	key=REL606__3760606__1__REL606__3760656__1__8____150__150__0__0	max_left=104	max_left_minus=0	max_left_plus=104	max_min_left=0	max_min_left_minus=0	max_min_left_plus=0	max_min_right=65	max_min_right_minus=0	max_min_right_plus=65	max_pos_hash_score=282	max_right=65	max_right_minus=0	max_right_plus=65	neg_log10_pos_hash_p_value=9.1	new_junction_coverage=0.02	new_junction_read_count=3	no_show=1	polymorphism_frequency=2.100e-02	pos_hash_score=3	prediction=polymorphism	reject=COVERAGE_EVENNESS_SKEW,FREQUENCY_CUTOFF	side_1_annotate_key=gene	side_1_continuation=0	side_1_coverage=1.11	side_1_overlap=8	side_1_possible_overlap_registers=149	side_1_read_count=154	side_1_redundant=0	side_2_annotate_key=gene	side_2_continuation=0	side_2_coverage=1.03	side_2_overlap=0	side_2_possible_overlap_registers=141	side_2_read_count=134	side_2_redundant=0	total_non_overlap_reads=3
JC	304	.	REL606	3761247	-1	REL606	3761251	-1	0	alignment_overlap=6	coverage_minus=4	coverage_plus=0	flanking_left=150	flanking_right=150	frequency=3.058e-02	junction_possible_overlap_registers=143	key=REL606__3761247__-1__REL606__3761257__-1__6____150__150__0__0	max_left=142	max_left_minus=142	max_left_plus=0	max_min_left=60	max_min_left_minus=60	max_min_left_plus=0	max_min_right=1	max_min_right_minus=1	max_min_right_plus=0	max_pos_hash_score=286	max_right=134	max_right_minus=134	max_right_plus=0	neg_log10_pos_hash_p_value=8.6	new_junction_coverage=0.03	new_junction_read_count=4	no_show=1	polymorphism_frequency=3.058e-02	pos_hash_score=4	prediction=polymorphism	reject=COVERAGE_EVENNESS_SKEW,FREQUENCY_CUTOFF	side_1_annotate_key=gene	side_1_continuation=0	side_1_coverage=0.97	side_1_overlap=6	side_1_possible_overlap_registers=149	side_1_read_count=134	side_1_redundant=0	side_2_annotate_key=gene	side_2_continuation=0	side_2_coverage=0.94	side_2_overlap=0	side_2_possible_overlap_registers=143	side_2_read_count=125	side_2_redundant=0	total_non_overlap_reads=4
JC	305	.	REL606	3766803	1	REL606	3766820	1	0	alignment_overlap=7	coverage_minus=2	coverage_plus=1	flanking_left=150	flanking_right=150	frequency=2.627e-02	junction_possible_overlap_registers=142	key=REL606__3766803__1__REL606__3766813__1__7____150__150__0__0	max_left=129	max_left_minus=129	max_left_plus=112	max_min_left=47	max_min_left_minus=47	max_min_left_plus=0	max_min_right=31	max_min_right_minus=14	max_min_right_plus=31	max_pos_hash_score=284	max_right=96	max_right_minus=96	max_right_plus=31	neg_log10_pos_hash_p_value=9.2	new_junction_coverage=0.02	new_junction_read_count=3	no_show=1	polymorphism_frequency=2.627e-02	pos_hash_score=3	prediction=polymorphism	reject=COVERAGE_EVENNESS_SKEW,FREQUENCY_CUTOFF	side_1_annotate_key=gene	side_1_continuation=0	side_1_coverage=0.87	side_1_overlap=7	side_1_possible_overlap_registers=149	side_1_read_count=120	side_1_redundant=0	side_2_annotate_key=gene	side_2_continuation=0	side_2_coverage=0.82	side_2_overlap=0	side_2_possible_overlap_registers=142	side_2_read_count=108	side_2_redundant=0	total_non_overlap_reads=3
JC	306	.	REL606	3769530	-1	REL606	3769576	-1	0	alignment_overlap=8	coverage_minus=5	coverage_plus=0	flanking_left=150	flanking_right=150	frequency=3.460e-02	junction_possible_overlap_registers=141	key=REL606__3769530__-1__REL606__3769584__-1__8____150__150__0__0	max_left=53	max_left_minus=53	max_left_plus=0	max_min_left=53	max_min_left_minus=53	max_min_left_plus=0	max_min_right=0	max_min_right_minus=0	max_min_right_plus=0	max_pos_hash_score=282	max_right=129	max_right_minus=129	max_right_plus=0	neg_log10_pos_hash_p_value=8.0	new_junction_coverage=0.04	new_junction_read_count=5	no_show=1	polymorphism_frequency=3.460e-02	pos_hash_score=5	prediction=polymorphism	reject=COVERAGE_EVENNESS_SKEW,FREQUENCY_CUTOFF	side_1_annotate_key=gene	side_1_continuation=0	side_1_coverage=1.21	side_1_overlap=8	side_1_possible_overlap_registers=149	side_1_read_count=167	side_1_redundant=0	side_2_annotate_key=gene	side_2_continuation=0	side_2_coverage=0.93	side_2_overlap=0	side_2_possible_overlap_registers=141	side_2_read_count=121	side_2_redundant=0	total_non_overlap_reads=5
JC	307	.	REL606	3773417	-1	REL606	3773479	-1	0	alignment_overlap=10	coverage_minus=5	coverage_plus=0	flanking_left=150	flanking_right=150	frequency=3.480e-02	junction_possible_overlap_registers=139	key=REL606__3773417__-1__REL606__3773489__-1__10____150__150__0__0	max_left=70	max_left_minus=70	max_left_plus=0	max_min_left=35	max_min_left_minus=35	max_min_left_plus=0	max_min_right=70	max_min_right_minus=70	max_min_right_plus=0	max_pos_hash_score=278	max_right=126	max_right_minus=126	max_right_plus=0	neg_log10_pos_hash_p_value=9.0	new_junction_coverage=0.04	new_junction_read_count=5	no_show=1	polymorphism_frequency=3.480e-02	pos_hash_score=3	prediction=polymorphism	reject=COVERAGE_EVENNESS_SKEW,FREQUENCY_CUTOFF	side_1_annotate_key=gene	side_1_continuation=0	side_1_coverage=1.04	side_1_overlap=10	side_1_possible_overlap_registers=149	side_1_read_count=144	side_1_redundant=0	side_2_annotate_key=gene	side_2_continuation=0	side_2_coverage=1.11	side_2_overlap=0	side_2_possible_overlap_registers=139	side_2_read_count=143	side_2_redundant=0	total_non_overlap_reads=5
JC	308	.	REL606	3776011	-1	REL606	3776022	-1	0	alignment_overlap=7	coverage_minus=3	coverage_plus=0	flanking_left=150	flanking_right=150	frequency=2.197e-02	junction_possible_overlap_registers=142	key=REL606__3776011__-1__REL606__3776029__-1__7____150__150__0__0	max_left=76	max_left_minus=76	max_left_plus=0	max_min_left=59	max_min_left_minus=59	max_min_left_plus=0	max_min_right=67	max_min_right_minus=67	max_min_right_plus=0	max_pos_hash_score=284	max_right=115	max_right_minus=115	max_right_plus=0	neg_log10_pos_hash_p_value=9.2	new_junction_coverage=0.02	new_junction_read_count=3	no_show=1	polymorphism_frequency=2.197e-02	pos_hash_score=3	prediction=polymorphism	reject=COVERAGE_EVENNESS_SKEW,FREQUENCY_CUTOFF	side_1_annotate_key=gene	side_1_continuation=0	side_1_coverage=1.06	side_1_overlap=7	side_1_possible_overlap_registers=149	side_1_read_count=146	side_1_redundant=0	side_2_annotate_key=gene	side_2_continuation=0	side_2_coverage=0.97	side_2_overlap=0	side_2_possible_overlap_registers=142	side_2_read_count=128	side_2_redundant=0	total_non_overlap_reads=3
JC	309	.	REL606	3778216	1	REL606	3778307	1	0	alignment_overlap=7	coverage_minus=0	coverage_plus=3	flanking_left=150	flanking_right=150	frequency=2.006e-02	junction_possible_overlap_registers=142	key=REL606__3778216__1__REL606__3778300__1__7____150__150__0__0	max_left=116	max_left_minus=0	max_left_plus=116	max_min_left=69	max_min_left_minus=0	max_min_left_plus=69	max_min_right=69	max_min_right_minus=0	max_min_right_plus=69	max_pos_hash_score=284	max_right=74	max_right_minus=0	max_right_plus=74	neg_log10_pos_hash_p_value=9.2	new_junction_coverage=0.02	new_junction_read_count=3	no_show=1	polymorphism_frequency=2.006e-02	pos_hash_score=3	prediction=polymorphism	reject=COVERAGE_EVENNESS_SKEW,FREQUENCY_CUTOFF	side_1_annotate_key=gene	side_1_continuation=0	side_1_coverage=1.06	side_1_overlap=7	side_1_possible_overlap_registers=149	side_1_read_count=146	side_1_redundant=0	side_2_annotate_key=gene	side_2_continuation=0	side_2_coverage=1.17	side_2_overlap=0	side_2_possible_overlap_registers=142	side_2_read_count=154	side_2_redundant=0	total_non_overlap_reads=3
JC	310	.	REL606	3784463	-1	REL606	3784525	-1	0	alignment_overlap=4	coverage_minus=4	coverage_plus=0	flanking_left=150	flanking_right=150	frequency=3.333e-02	junction_possible_overlap_registers=145	key=REL606__3784463__-1__REL606__3784529__-1__4____150__150__0__0	max_left=93	max_left_minus=93	max_left_plus=0	max_min_left=26	max_min_left_minus=26	max_min_left_plus=0	max_min_right=63	max_min_right_minus=63	max_min_right_plus=0	max_pos_hash_score=290	max_right=128	max_right_minus=128	max_right_plus=0	neg_log10_pos_hash_p_value=8.7	new_junction_coverage=0.03	new_junction_read_count=4	no_show=1	polymorphism_frequency=3.333e-02	pos_hash_score=4	prediction=polymorphism	reject=COVERAGE_EVENNESS_SKEW,FREQUENCY_CUTOFF	side_1_annotate_key=gene	side_1_continuation=0	side_1_coverage=0.80	side_1_overlap=4	side_1_possible_overlap_registers=149	side_1_read_count=111	side_1_redundant=0	side_2_annotate_key=gene	side_2_continuation=0	side_2_coverage=0.92	side_2_overlap=0	side_2_possible_overlap_registers=145	side_2_read_count=124	side_2_redundant=0	total_non_overlap_reads=4
JC	311	.	REL606	3820180	1	REL606	3820219	1	0	alignment_overlap=12	coverage_minus=2	coverage_plus=8	flanking_left=150	flanking_right=150	frequency=7.805e-02	junction_possible_overlap_registers=137	key=REL606__3820180__1__REL606__3820207__1__12____150__150__0__0	max_left=128	max_left_minus=20	max_left_plus=128	max_min_left=25	max_min_left_minus=20	max_min_left_plus=25	max_min_right=69	max_min_right_minus=0	max_min_right_plus=69	max_pos_hash_score=274	max_right=119	max_right_minus=119	max_right_plus=113	neg_log10_pos_hash_p_value=7.3	new_junction_coverage=0.08	new_junction_read_count=10	no_show=1	polymorphism_frequency=7.805e-02	pos_hash_score=6	prediction=polymorphism	reject=COVERAGE_EVENNESS_SKEW,FREQUENCY_CUTOFF	side_1_annotate_key=gene	side_1_continuation=0	side_1_coverage=0.88	side_1_overlap=12	side_1_possible_overlap_registers=149	side_1_read_count=121	side_1_redundant=0	side_2_annotate_key=gene	side_2_continuation=0	side_2_coverage=0.98	side_2_overlap=0	side_2_possible_overlap_registers=137	side_2_read_count=125	side_2_redundant=0	total_non_overlap_reads=10
JC	312	.	REL606	3820191	-1	REL606	3820206	-1	0	alignment_overlap=12	coverage_minus=3	coverage_plus=1	flanking_left=150	flanking_right=150	frequency=3.133e-02	junction_possible_overlap_registers=137	key=REL606__3820191__-1__REL606__3820218__-1__12____150__150__0__0	max_left=118	max_left_minus=66	max_left_plus=118	max_min_left=66	max_min_left_minus=66	max_min_left_plus=0	max_min_right=19	max_min_right_minus=0	max_min_right_plus=19	max_pos_hash_score=274	max_right=128	max_right_minus=128	max_right_plus=19	neg_log10_pos_hash_p_value=8.4	new_junction_coverage=0.03	new_junction_read_count=4	no_show=1	polymorphism_frequency=3.133e-02	pos_hash_score=4	prediction=polymorphism	reject=COVERAGE_EVENNESS_SKEW,FREQUENCY_CUTOFF	side_1_annotate_key=gene	side_1_continuation=0	side_1_coverage=0.96	side_1_overlap=12	side_1_possible_overlap_registers=149	side_1_read_count=132	side_1_redundant=0	side_2_annotate_key=gene	side_2_continuation=0	side_2_coverage=0.99	side_2_overlap=0	side_2_possible_overlap_registers=137	side_2_read_count=126	side_2_redundant=0	total_non_overlap_reads=4
JC	313	.	REL606	3843094	1	REL606	3843114	1	0	alignment_overlap=7	coverage_minus=1	coverage_plus=5	flanking_left=150	flanking_right=150	frequency=6.391e-02	junction_possible_overlap_registers=142	key=REL606__3843094__1__REL606__3843107__1__7____150__150__0__0	max_left=131	max_left_minus=107	max_left_plus=131	max_min_left=1	max_min_left_minus=0	max_min_left_plus=1	max_min_right=36	max_min_right_minus=36	max_min_right_plus=23	max_pos_hash_score=284	max_right=134	max_right_minus=36	max_right_plus=134	neg_log10_pos_hash_p_value=8.5	new_junction_coverage=0.05	new_junction_read_count=6	no_show=1	polymorphism_frequency=6.391e-02	pos_hash_score=4	prediction=polymorphism	reject=COVERAGE_EVENNESS_SKEW,FREQUENCY_CUTOFF	side_1_annotate_key=gene	side_1_continuation=0	side_1_coverage=0.65	side_1_overlap=7	side_1_possible_overlap_registers=149	side_1_read_count=90	side_1_redundant=0	side_2_annotate_key=gene	side_2_continuation=0	side_2_coverage=0.68	side_2_overlap=0	side_2_possible_overlap_registers=142	side_2_read_count=90	side_2_redundant=0	total_non_overlap_reads=6
JC	314	.	REL606	3843538	-1	REL606	3843630	-1	0	alignment_overlap=7	coverage_minus=3	coverage_plus=0	flanking_left=150	flanking_right=150	frequency=3.117e-02	junction_possible_overlap_registers=142	key=REL606__3843538__-1__REL606__3843637__-1__7____150__150__0__0	max_left=67	max_left_minus=67	max_left_plus=0	max_min_left=67	max_min_left_minus=67	max_min_left_plus=0	max_min_right=0	max_min_right_minus=0	max_min_right_plus=0	max_pos_hash_score=284	max_right=116	max_right_minus=116	max_right_plus=0	neg_log10_pos_hash_p_value=9.2	new_junction_coverage=0.02	new_junction_read_count=3	no_show=1	polymorphism_frequency=3.117e-02	pos_hash_score=3	prediction=polymorphism	reject=COVERAGE_EVENNESS_SKEW,FREQUENCY_CUTOFF	side_1_annotate_key=gene	side_1_continuation=0	side_1_coverage=0.69	side_1_overlap=7	side_1_possible_overlap_registers=149	side_1_read_count=96	side_1_redundant=0	side_2_annotate_key=gene	side_2_continuation=0	side_2_coverage=0.72	side_2_overlap=0	side_2_possible_overlap_registers=142	side_2_read_count=95	side_2_redundant=0	total_non_overlap_reads=3
JC	315	.	REL606	3845167	1	REL606	3845249	1	0	alignment_overlap=10	coverage_minus=0	coverage_plus=4	flanking_left=150	flanking_right=150	frequency=3.789e-02	junction_possible_overlap_registers=139	key=REL606__3845167__1__REL606__3845239__1__10____150__150__0__0	max_left=107	max_left_minus=0	max_left_plus=107	max_min_left=62	max_min_left_minus=0	max_min_left_plus=62	max_min_right=36	max_min_right_minus=0	max_min_right_plus=36	max_pos_hash_score=278	max_right=78	max_right_minus=0	max_right_plus=78	neg_log10_pos_hash_p_value=8.4	new_junction_coverage=0.03	new_junction_read_count=4	no_show=1	polymorphism_frequency=3.789e-02	pos_hash_score=4	prediction=polymorphism	reject=COVERAGE_EVENNESS_SKEW,FREQUENCY_CUTOFF	side_1_annotate_key=gene	side_1_continuation=0	side_1_coverage=0.85	side_1_overlap=10	side_1_possible_overlap_registers=149	side_1_read_count=117	side_1_redundant=0	side_2_annotate_key=gene	side_2_continuation=0	side_2_coverage=0.73	side_2_overlap=0	side_2_possible_overlap_registers=139	side_2_read_count=94	side_2_redundant=0	total_non_overlap_reads=4
JC	316	.	REL606	3862714	1	REL606	3862863	1	0	alignment_overlap=9	coverage_minus=1	coverage_plus=4	flanking_left=150	flanking_right=150	frequency=3.594e-02	junction_possible_overlap_registers=140	key=REL606__3862714__1__REL606__3862854__1__9____150__150__0__0	max_left=130	max_left_minus=117	max_left_plus=130	max_min_left=0	max_min_left_minus=0	max_min_left_plus=0	max_min_right=68	max_min_right_minus=24	max_min_right_plus=68	max_pos_hash_score=280	max_right=68	max_right_minus=24	max_right_plus=68	neg_log10_pos_hash_p_value=7.9	new_junction_coverage=0.04	new_junction_read_count=5	no_show=1	polymorphism_frequency=3.594e-02	pos_hash_score=5	prediction=polymorphism	reject=COVERAGE_EVENNESS_SKEW,FREQUENCY_CUTOFF	side_1_annotate_key=gene	side_1_continuation=0	side_1_coverage=0.93	side_1_overlap=9	side_1_possible_overlap_registers=149	side_1_read_count=128	side_1_redundant=0	side_2_annotate_key=gene	side_2_continuation=0	side_2_coverage=1.14	side_2_overlap=0	side_2_possible_overlap_registers=140	side_2_read_count=148	side_2_redundant=0	total_non_overlap_reads=5
JC	317	.	REL606	3900667	-1	REL606	3900764	-1	0	alignment_overlap=8	coverage_minus=7	coverage_plus=0	flanking_left=150	flanking_right=150	frequency=5.525e-02	junction_possible_overlap_registers=141	key=REL606__3900667__-1__REL606__3900772__-1__8____150__150__0__0	max_left=61	max_left_minus=61	max_left_plus=0	max_min_left=61	max_min_left_minus=61	max_min_left_plus=0	max_min_right=0	max_min_right_minus=0	max_min_right_plus=0	max_pos_hash_score=282	max_right=117	max_right_minus=117	max_right_plus=0	neg_log10_pos_hash_p_value=8.0	new_junction_coverage=0.05	new_junction_read_count=7	no_show=1	polymorphism_frequency=5.525e-02	pos_hash_score=5	prediction=polymorphism	reject=COVERAGE_EVENNESS_SKEW,FREQUENCY_CUTOFF	side_1_annotate_key=gene	side_1_continuation=0	side_1_coverage=0.89	side_1_overlap=8	side_1_possible_overlap_registers=149	side_1_read_count=123	side_1_redundant=0	side_2_annotate_key=gene	side_2_continuation=0	side_2_coverage=0.94	side_2_overlap=0	side_2_possible_overlap_registers=141	side_2_read_count=123	side_2_redundant=0	total_non_overlap_reads=7
JC	318	.	REL606	3913692	-1	REL606	3913775	-1	0	alignment_overlap=5	coverage_minus=5	coverage_plus=0	flanking_left=150	flanking_right=150	frequency=2.237e-02	junction_possible_overlap_registers=144	key=REL606__3913692__-1__REL606__3913780__-1__5____150__150__0__0	max_left=77	max_left_minus=77	max_left_plus=0	max_min_left=58	max_min_left_minus=58	max_min_left_plus=0	max_min_right=68	max_min_right_minus=68	max_min_right_plus=0	max_pos_hash_score=288	max_right=117	max_right_minus=117	max_right_plus=0	neg_log10_pos_hash_p_value=8.6	new_junction_coverage=0.04	new_junction_read_count=5	no_show=1	polymorphism_frequency=2.237e-02	pos_hash_score=4	prediction=polymorphism	reject=COVERAGE_EVENNESS_SKEW,FREQUENCY_CUTOFF	side_1_annotate_key=gene	side_1_continuation=0	side_1_coverage=1.73	side_1_overlap=5	side_1_possible_overlap_registers=149	side_1_read_count=239	side_1_redundant=0	side_2_annotate_key=gene	side_2_continuation=0	side_2_coverage=1.54	side_2_overlap=0	side_2_possible_overlap_registers=144	side_2_read_count=206	side_2_redundant=0	total_non_overlap_reads=5
JC	319	.	REL606	3936948	1	REL606	3936979	1	0	alignment_overlap=9	coverage_minus=0	coverage_plus=4	flanking_left=150	flanking_right=150	frequency=3.168e-02	junction_possible_overlap_registers=140	key=REL606__3936948__1__REL606__3936970__1__9____150__150__0__0	max_left=101	max_left_minus=0	max_left_plus=101	max_min_left=51	max_min_left_minus=0	max_min_left_plus=51	max_min_right=46	max_min_right_minus=0	max_min_right_plus=46	max_pos_hash_score=280	max_right=90	max_right_minus=0	max_right_plus=90	neg_log10_pos_hash_p_value=9.1	new_junction_coverage=0.03	new_junction_read_count=4	no_show=1	polymorphism_frequency=3.168e-02	pos_hash_score=3	prediction=polymorphism	reject=COVERAGE_EVENNESS_SKEW,FREQUENCY_CUTOFF	side_1_annotate_key=gene	side_1_continuation=0	side_1_coverage=0.90	side_1_overlap=9	side_1_possible_overlap_registers=149	side_1_read_count=124	side_1_redundant=0	side_2_annotate_key=gene	side_2_continuation=0	side_2_coverage=0.99	side_2_overlap=0	side_2_possible_overlap_registers=140	side_2_read_count=128	side_2_redundant=0	total_non_overlap_reads=4
JC	320	.	REL606	3938404	1	REL606	3938494	1	0	alignment_overlap=10	coverage_minus=0	coverage_plus=3	flanking_left=150	flanking_right=150	frequency=2.798e-02	junction_possible_overlap_registers=139	key=REL606__3938404__1__REL606__3938484__1__10____150__150__0__0	max_left=77	max_left_minus=0	max_left_plus=77	max_min_left=0	max_min_left_minus=0	max_min_left_plus=0	max_min_right=63	max_min_right_minus=0	max_min_right_plus=63	max_pos_hash_score=278	max_right=63	max_right_minus=0	max_right_plus=63	neg_log10_pos_hash_p_value=9.0	new_junction_coverage=0.02	new_junction_read_count=3	no_show=1	polymorphism_frequency=2.798e-02	pos_hash_score=3	prediction=polymorphism	reject=COVERAGE_EVENNESS_SKEW,FREQUENCY_CUTOFF	side_1_annotate_key=gene	side_1_continuation=0	side_1_coverage=0.93	side_1_overlap=10	side_1_possible_overlap_registers=149	side_1_read_count=128	side_1_redundant=0	side_2_annotate_key=gene	side_2_continuation=0	side_2_coverage=0.69	side_2_overlap=0	side_2_possible_overlap_registers=139	side_2_read_count=89	side_2_redundant=0	total_non_overlap_reads=3
JC	321	.	REL606	3941539	1	REL606	3941539	1	-3	alignment_overlap=-3	coverage_minus=6	coverage_plus=0	flanking_left=150	flanking_right=150	frequency=7.247e-02	junction_possible_overlap_registers=146	key=REL606__3941539__1__REL606__3941539__1__-3__ACG__150__150__0__0	max_left=78	max_left_minus=78	max_left_plus=0	max_min_left=55	max_min_left_minus=55	max_min_left_plus=0	max_min_right=69	max_min_right_minus=69	max_min_right_plus=0	max_pos_hash_score=292	max_right=103	max_right_minus=103	max_right_plus=0	neg_log10_pos_hash_p_value=8.1	new_junction_coverage=0.12	new_junction_read_count=16	no_show=1	polymorphism_frequency=7.247e-02	pos_hash_score=5	prediction=polymorphism	reject=COVERAGE_EVENNESS_SKEW,FREQUENCY_CUTOFF	side_1_annotate_key=gene	side_1_continuation=0	side_1_coverage=1.51	side_1_overlap=0	side_1_possible_overlap_registers=149	side_1_read_count=209	side_1_redundant=0	side_2_annotate_key=gene	side_2_continuation=0	side_2_coverage=1.51	side_2_overlap=0	side_2_possible_overlap_registers=149	side_2_read_count=209	side_2_redundant=0	total_non_overlap_reads=6	unique_read_sequence=ACG
JC	322	.	REL606	3984893	-1	REL606	3984942	-1	0	alignment_overlap=8	coverage_minus=4	coverage_plus=1	flanking_left=150	flanking_right=150	frequency=3.857e-02	junction_possible_overlap_registers=141	key=REL606__3984893__-1__REL606__3984950__-1__8____150__150__0__0	max_left=96	max_left_minus=78	max_left_plus=96	max_min_left=67	max_min_left_minus=67	max_min_left_plus=0	max_min_right=67	max_min_right_minus=67	max_min_right_plus=46	max_pos_hash_score=282	max_right=77	max_right_minus=77	max_right_plus=46	neg_log10_pos_hash_p_value=8.0	new_junction_coverage=0.04	new_junction_read_count=5	no_show=1	polymorphism_frequency=3.857e-02	pos_hash_score=5	prediction=polymorphism	reject=COVERAGE_EVENNESS_SKEW,FREQUENCY_CUTOFF	side_1_annotate_key=gene	side_1_continuation=0	side_1_coverage=0.90	side_1_overlap=8	side_1_possible_overlap_registers=149	side_1_read_count=125	side_1_redundant=0	side_2_annotate_key=gene	side_2_continuation=0	side_2_coverage=1.00	side_2_overlap=0	side_2_possible_overlap_registers=141	side_2_read_count=131	side_2_redundant=0	total_non_overlap_reads=5
JC	323	.	REL606	4011402	1	REL606	4012393	1	0	alignment_overlap=5	coverage_minus=1	coverage_plus=2	flanking_left=150	flanking_right=150	frequency=1.966e-02	junction_possible_overlap_registers=144	key=REL606__4011402__1__REL606__4012388__1__5____150__150__0__0	max_left=110	max_left_minus=84	max_left_plus=110	max_min_left=33	max_min_left_minus=0	max_min_left_plus=33	max_min_right=61	max_min_right_minus=61	max_min_right_plus=35	max_pos_hash_score=288	max_right=112	max_right_minus=61	max_right_plus=112	neg_log10_pos_hash_p_value=9.2	new_junction_coverage=0.02	new_junction_read_count=3	no_show=1	polymorphism_frequency=1.966e-02	pos_hash_score=3	prediction=polymorphism	reject=COVERAGE_EVENNESS_SKEW,FREQUENCY_CUTOFF	side_1_annotate_key=gene	side_1_continuation=0	side_1_coverage=1.03	side_1_overlap=5	side_1_possible_overlap_registers=149	side_1_read_count=142	side_1_redundant=0	side_2_annotate_key=gene	side_2_continuation=0	side_2_coverage=1.21	side_2_overlap=0	side_2_possible_overlap_registers=144	side_2_read_count=162	side_2_redundant=0	total_non_overlap_reads=3
JC	324	.	REL606	4069760	-1	REL606	4069771	-1	0	alignment_overlap=6	coverage_minus=4	coverage_plus=0	flanking_left=150	flanking_right=150	frequency=2.851e-02	junction_possible_overlap_registers=143	key=REL606__4069760__-1__REL606__4069777__-1__6____150__150__0__0	max_left=83	max_left_minus=83	max_left_plus=0	max_min_left=66	max_min_left_minus=66	max_min_left_plus=0	max_min_right=61	max_min_right_minus=61	max_min_right_plus=0	max_pos_hash_score=286	max_right=81	max_right_minus=81	max_right_plus=0	neg_log10_pos_hash_p_value=9.2	new_junction_coverage=0.03	new_junction_read_count=4	no_show=1	polymorphism_frequency=2.851e-02	pos_hash_score=3	prediction=polymorphism	reject=COVERAGE_EVENNESS_SKEW,FREQUENCY_CUTOFF	side_1_annotate_key=gene	side_1_continuation=0	side_1_coverage=0.98	side_1_overlap=6	side_1_possible_overlap_registers=149	side_1_read_count=135	side_1_redundant=0	side_2_annotate_key=gene	side_2_continuation=0	side_2_coverage=1.08	side_2_overlap=0	side_2_possible_overlap_registers=143	side_2_read_count=143	side_2_redundant=0	total_non_overlap_reads=4
JC	325	.	REL606	4073986	-1	REL606	4115195	-1	-7	alignment_overlap=-7	coverage_minus=6	coverage_plus=0	flanking_left=150	flanking_right=150	frequency=NA	junction_possible_overlap_registers=142	key=REL606__4073986__-1__REL606__4115195__-1__-7__AAGCTGT__150__150__1__1	max_left=48	max_left_minus=48	max_left_plus=0	max_min_left=48	max_min_left_minus=48	max_min_left_plus=0	max_min_right=0	max_min_right_minus=0	max_min_right_plus=0	max_pos_hash_score=284	max_right=132	max_right_minus=132	max_right_plus=0	neg_log10_pos_hash_p_value=8.0	new_junction_coverage=0.41	new_junction_read_count=54	no_show=1	polymorphism_frequency=NA	pos_hash_score=5	prediction=unknown	reject=COVERAGE_EVENNESS_SKEW	side_1_annotate_key=repeat	side_1_continuation=0	side_1_coverage=NA	side_1_overlap=0	side_1_read_count=NA	side_1_redundant=1	side_2_annotate_key=repeat	side_2_continuation=0	side_2_coverage=NA	side_2_overlap=0	side_2_possible_overlap_registers=NA	side_2_read_count=NA	side_2_redundant=1	total_non_overlap_reads=6	unique_read_sequence=AAGCTGT
JC	326	.	REL606	4099742	-1	REL606	4099860	-1	0	alignment_overlap=8	coverage_minus=4	coverage_plus=0	flanking_left=150	flanking_right=150	frequency=2.786e-02	junction_possible_overlap_registers=141	key=REL606__4099742__-1__REL606__4099868__-1__8____150__150__0__0	max_left=113	max_left_minus=113	max_left_plus=0	max_min_left=45	max_min_left_minus=45	max_min_left_plus=0	max_min_right=25	max_min_right_minus=25	max_min_right_plus=0	max_pos_hash_score=282	max_right=107	max_right_minus=107	max_right_plus=0	neg_log10_pos_hash_p_value=8.5	new_junction_coverage=0.03	new_junction_read_count=4	no_show=1	polymorphism_frequency=2.786e-02	pos_hash_score=4	prediction=polymorphism	reject=COVERAGE_EVENNESS_SKEW,FREQUENCY_CUTOFF	side_1_annotate_key=gene	side_1_continuation=0	side_1_coverage=1.06	side_1_overlap=8	side_1_possible_overlap_registers=149	side_1_read_count=147	side_1_redundant=0	side_2_annotate_key=gene	side_2_continuation=0	side_2_coverage=1.07	side_2_overlap=0	side_2_possible_overlap_registers=141	side_2_read_count=140	side_2_redundant=0	total_non_overlap_reads=4
JC	327	.	REL606	4107141	1	REL606	4107178	1	0	alignment_overlap=11	coverage_minus=0	coverage_plus=8	flanking_left=150	flanking_right=150	frequency=5.473e-02	junction_possible_overlap_registers=138	key=REL606__4107141__1__REL606__4107167__1__11____150__150__0__0	max_left=122	max_left_minus=0	max_left_plus=122	max_min_left=69	max_min_left_minus=0	max_min_left_plus=69	max_min_right=31	max_min_right_minus=0	max_min_right_plus=31	max_pos_hash_score=276	max_right=70	max_right_minus=0	max_right_plus=70	neg_log10_pos_hash_p_value=6.9	new_junction_coverage=0.06	new_junction_read_count=8	no_show=1	polymorphism_frequency=5.473e-02	pos_hash_score=7	prediction=polymorphism	reject=COVERAGE_EVENNESS_SKEW,FREQUENCY_CUTOFF	side_1_annotate_key=gene	side_1_continuation=0	side_1_coverage=1.04	side_1_overlap=11	side_1_possible_overlap_registers=149	side_1_read_count=144	side_1_redundant=0	side_2_annotate_key=gene	side_2_continuation=0	side_2_coverage=1.12	side_2_overlap=0	side_2_possible_overlap_registers=138	side_2_read_count=143	side_2_redundant=0	total_non_overlap_reads=8
JC	328	.	REL606	4111537	1	REL606	4111567	1	0	alignment_overlap=9	coverage_minus=1	coverage_plus=3	flanking_left=150	flanking_right=150	frequency=3.890e-02	junction_possible_overlap_registers=140	key=REL606__4111537__1__REL606__4111558__1__9____150__150__0__0	max_left=103	max_left_minus=14	max_left_plus=103	max_min_left=14	max_min_left_minus=14	max_min_left_plus=12	max_min_right=59	max_min_right_minus=0	max_min_right_plus=59	max_pos_hash_score=280	max_right=128	max_right_minus=127	max_right_plus=128	neg_log10_pos_hash_p_value=8.5	new_junction_coverage=0.03	new_junction_read_count=4	no_show=1	polymorphism_frequency=3.890e-02	pos_hash_score=4	prediction=polymorphism	reject=COVERAGE_EVENNESS_SKEW,FREQUENCY_CUTOFF	side_1_annotate_key=gene	side_1_continuation=0	side_1_coverage=0.76	side_1_overlap=9	side_1_possible_overlap_registers=149	side_1_read_count=105	side_1_redundant=0	side_2_annotate_key=gene	side_2_continuation=0	side_2_coverage=0.76	side_2_overlap=0	side_2_possible_overlap_registers=140	side_2_read_count=99	side_2_redundant=0	total_non_overlap_reads=4
JC	329	.	REL606	4191723	-1	REL606	4344539	-1	0	alignment_overlap=3	coverage_minus=107	coverage_plus=103	flanking_left=150	flanking_right=150	frequency=1	junction_possible_overlap_registers=146	key=REL606__4191726__-1__REL606__4344539__-1__3____150__150__0__1	max_left=146	max_left_minus=146	max_left_plus=145	max_min_left=73	max_min_left_minus=70	max_min_left_plus=73	max_min_right=69	max_min_right_minus=69	max_min_right_plus=65	max_pos_hash_score=292	max_right=145	max_right_minus=145	max_right_plus=144	neg_log10_pos_hash_p_value=0.0	new_junction_coverage=1.57	new_junction_read_count=213	polymorphism_frequency=1.000e+00	pos_hash_score=95	prediction=consensus	read_count_offset=4	side_1_annotate_key=gene	side_1_continuation=0	side_1_coverage=0.00	side_1_overlap=0	side_1_possible_overlap_registers=142	side_1_read_count=0	side_1_redundant=0	side_2_annotate_key=repeat	side_2_continuation=0	side_2_coverage=NA	side_2_overlap=3	side_2_possible_overlap_registers=NA	side_2_read_count=NA	side_2_redundant=1	total_non_overlap_reads=210
JC	330	.	REL606	4193113	-1	REL606	4193227	-1	0	alignment_overlap=9	coverage_minus=4	coverage_plus=0	flanking_left=150	flanking_right=150	frequency=2.956e-02	junction_possible_overlap_registers=140	key=REL606__4193113__-1__REL606__4193236__-1__9____150__150__0__0	max_left=140	max_left_minus=140	max_left_plus=0	max_min_left=65	max_min_left_minus=65	max_min_left_plus=0	max_min_right=14	max_min_right_minus=14	max_min_right_plus=0	max_pos_hash_score=280	max_right=84	max_right_minus=84	max_right_plus=0	neg_log10_pos_hash_p_value=8.5	new_junction_coverage=0.03	new_junction_read_count=4	no_show=1	polymorphism_frequency=2.956e-02	pos_hash_score=4	prediction=polymorphism	reject=COVERAGE_EVENNESS_SKEW,FREQUENCY_CUTOFF	side_1_annotate_key=gene	side_1_continuation=0	side_1_coverage=1.12	side_1_overlap=9	side_1_possible_overlap_registers=149	side_1_read_count=155	side_1_redundant=0	side_2_annotate_key=gene	side_2_continuation=0	side_2_coverage=0.90	side_2_overlap=0	side_2_possible_overlap_registers=140	side_2_read_count=117	side_2_redundant=0	total_non_overlap_reads=4
JC	331	.	REL606	4195166	-1	REL606	4195329	-1	0	alignment_overlap=9	coverage_minus=3	coverage_plus=0	flanking_left=150	flanking_right=150	frequency=2.135e-02	junction_possible_overlap_registers=140	key=REL606__4195166__-1__REL606__4195338__-1__9____150__150__0__0	max_left=72	max_left_minus=72	max_left_plus=0	max_min_left=41	max_min_left_minus=41	max_min_left_plus=0	max_min_right=69	max_min_right_minus=69	max_min_right_plus=0	max_pos_hash_score=280	max_right=110	max_right_minus=110	max_right_plus=0	neg_log10_pos_hash_p_value=9.1	new_junction_coverage=0.02	new_junction_read_count=3	no_show=1	polymorphism_frequency=2.135e-02	pos_hash_score=3	prediction=polymorphism	reject=COVERAGE_EVENNESS_SKEW,FREQUENCY_CUTOFF	side_1_annotate_key=gene	side_1_continuation=0	side_1_coverage=1.20	side_1_overlap=9	side_1_possible_overlap_registers=149	side_1_read_count=166	side_1_redundant=0	side_2_annotate_key=gene	side_2_continuation=0	side_2_coverage=0.92	side_2_overlap=0	side_2_possible_overlap_registers=140	side_2_read_count=119	side_2_redundant=0	total_non_overlap_reads=3
JC	332	.	REL606	4203100	1	REL606	4502906	1	0	alignment_overlap=1	coverage_minus=60	coverage_plus=72	flanking_left=150	flanking_right=150	frequency=1	junction_possible_overlap_registers=148	key=REL606__4203099__1__REL606__4502906__1__1____150__150__0__1	max_left=148	max_left_minus=145	max_left_plus=148	max_min_left=73	max_min_left_minus=73	max_min_left_plus=63	max_min_right=74	max_min_right_minus=69	max_min_right_plus=74	max_pos_hash_score=296	max_right=141	max_right_minus=141	max_right_plus=131	neg_log10_pos_hash_p_value=0.3	new_junction_coverage=1.06	new_junction_read_count=145	polymorphism_frequency=9.930e-01	pos_hash_score=63	prediction=consensus	read_count_offset=3	side_1_annotate_key=gene	side_1_continuation=0	side_1_coverage=0.01	side_1_overlap=0	side_1_possible_overlap_registers=145	side_1_read_count=1	side_1_redundant=0	side_2_annotate_key=repeat	side_2_continuation=0	side_2_coverage=NA	side_2_overlap=1	side_2_possible_overlap_registers=NA	side_2_read_count=NA	side_2_redundant=1	total_non_overlap_reads=132
JC	333	.	REL606	4203102	-1	REL606	4343097	1	0	alignment_overlap=2	coverage_minus=96	coverage_plus=126	flanking_left=150	flanking_right=150	frequency=1	junction_possible_overlap_registers=147	key=REL606__4203104__-1__REL606__4343097__1__2____150__150__0__1	max_left=145	max_left_minus=145	max_left_plus=145	max_min_left=73	max_min_left_minus=71	max_min_left_plus=73	max_min_right=74	max_min_right_minus=72	max_min_right_plus=74	max_pos_hash_score=294	max_right=143	max_right_minus=143	max_right_plus=143	neg_log10_pos_hash_p_value=0.1	new_junction_coverage=1.78	new_junction_read_count=243	polymorphism_frequency=9.958e-01	pos_hash_score=73	prediction=consensus	read_count_offset=3	side_1_annotate_key=gene	side_1_continuation=0	side_1_coverage=0.01	side_1_overlap=0	side_1_possible_overlap_registers=144	side_1_read_count=1	side_1_redundant=0	side_2_annotate_key=repeat	side_2_continuation=0	side_2_coverage=NA	side_2_overlap=2	side_2_possible_overlap_registers=NA	side_2_read_count=NA	side_2_redundant=1	total_non_overlap_reads=222
JC	334	.	REL606	4226058	-1	REL606	4226067	-1	0	alignment_overlap=5	coverage_minus=3	coverage_plus=1	flanking_left=150	flanking_right=150	frequency=3.320e-02	junction_possible_overlap_registers=144	key=REL606__4226058__-1__REL606__4226072__-1__5____150__150__0__0	max_left=71	max_left_minus=71	max_left_plus=10	max_min_left=71	max_min_left_minus=71	max_min_left_plus=10	max_min_right=0	max_min_right_minus=0	max_min_right_plus=0	max_pos_hash_score=288	max_right=135	max_right_minus=122	max_right_plus=135	neg_log10_pos_hash_p_value=8.6	new_junction_coverage=0.03	new_junction_read_count=4	no_show=1	polymorphism_frequency=3.320e-02	pos_hash_score=4	prediction=polymorphism	reject=COVERAGE_EVENNESS_SKEW,FREQUENCY_CUTOFF	side_1_annotate_key=gene	side_1_continuation=0	side_1_coverage=0.88	side_1_overlap=5	side_1_possible_overlap_registers=149	side_1_read_count=121	side_1_redundant=0	side_2_annotate_key=gene	side_2_continuation=0	side_2_coverage=0.87	side_2_overlap=0	side_2_possible_overlap_registers=144	side_2_read_count=116	side_2_redundant=0	total_non_overlap_reads=4
JC	335	.	REL606	4234502	-1	REL606	4234519	-1	0	alignment_overlap=9	coverage_minus=9	coverage_plus=0	flanking_left=150	flanking_right=150	frequency=9.571e-02	junction_possible_overlap_registers=140	key=REL606__4234502__-1__REL606__4234528__-1__9____150__150__0__0	max_left=116	max_left_minus=116	max_left_plus=0	max_min_left=44	max_min_left_minus=44	max_min_left_plus=0	max_min_right=25	max_min_right_minus=25	max_min_right_plus=0	max_pos_hash_score=280	max_right=124	max_right_minus=124	max_right_plus=0	neg_log10_pos_hash_p_value=7.4	new_junction_coverage=0.08	new_junction_read_count=10	no_show=1	polymorphism_frequency=9.571e-02	pos_hash_score=6	prediction=polymorphism	reject=COVERAGE_EVENNESS_SKEW,FREQUENCY_CUTOFF	side_1_annotate_key=gene	side_1_continuation=0	side_1_coverage=0.72	side_1_overlap=9	side_1_possible_overlap_registers=149	side_1_read_count=100	side_1_redundant=0	side_2_annotate_key=gene	side_2_continuation=0	side_2_coverage=0.73	side_2_overlap=0	side_2_possible_overlap_registers=140	side_2_read_count=95	side_2_redundant=0	total_non_overlap_reads=9
JC	336	.	REL606	4249383	1	REL606	4249409	1	0	alignment_overlap=8	coverage_minus=0	coverage_plus=3	flanking_left=150	flanking_right=150	frequency=2.072e-02	junction_possible_overlap_registers=141	key=REL606__4249383__1__REL606__4249401__1__8____150__150__0__0	max_left=139	max_left_minus=0	max_left_plus=139	max_min_left=0	max_min_left_minus=0	max_min_left_plus=0	max_min_right=44	max_min_right_minus=0	max_min_right_plus=44	max_pos_hash_score=282	max_right=44	max_right_minus=0	max_right_plus=44	neg_log10_pos_hash_p_value=9.1	new_junction_coverage=0.02	new_junction_read_count=3	no_show=1	polymorphism_frequency=2.072e-02	pos_hash_score=3	prediction=polymorphism	reject=COVERAGE_EVENNESS_SKEW,FREQUENCY_CUTOFF	side_1_annotate_key=gene	side_1_continuation=0	side_1_coverage=1.00	side_1_overlap=8	side_1_possible_overlap_registers=149	side_1_read_count=138	side_1_redundant=0	side_2_annotate_key=gene	side_2_continuation=0	side_2_coverage=1.17	side_2_overlap=0	side_2_possible_overlap_registers=141	side_2_read_count=153	side_2_redundant=0	total_non_overlap_reads=3
JC	337	.	REL606	4256893	1	REL606	4256887	-1	0	alignment_overlap=13	coverage_minus=63	coverage_plus=58	flanking_left=150	flanking_right=150	frequency=1	junction_possible_overlap_registers=136	key=REL606__4256893__1__REL606__4256900__-1__13____150__150__0__0	max_left=134	max_left_minus=134	max_left_plus=134	max_min_left=64	max_min_left_minus=64	max_min_left_plus=64	max_min_right=63	max_min_right_minus=53	max_min_right_plus=63	max_pos_hash_score=272	max_right=136	max_right_minus=134	max_right_plus=136	neg_log10_pos_hash_p_value=0.5	new_junction_coverage=0.96	new_junction_read_count=121	polymorphism_frequency=1.000e+00	pos_hash_score=51	prediction=consensus	side_1_annotate_key=gene	side_1_continuation=0	side_1_coverage=0.00	side_1_overlap=13	side_1_possible_overlap_registers=149	side_1_read_count=0	side_1_redundant=0	side_2_annotate_key=gene	side_2_continuation=0	side_2_coverage=0.00	side_2_overlap=0	side_2_possible_overlap_registers=136	side_2_read_count=0	side_2_redundant=0	total_non_overlap_reads=121
JC	338	.	REL606	4288032	-1	REL606	4288056	-1	0	alignment_overlap=8	coverage_minus=4	coverage_plus=0	flanking_left=150	flanking_right=150	frequency=3.069e-02	junction_possible_overlap_registers=141	key=REL606__4288032__-1__REL606__4288064__-1__8____150__150__0__0	max_left=42	max_left_minus=42	max_left_plus=0	max_min_left=42	max_min_left_minus=42	max_min_left_plus=0	max_min_right=0	max_min_right_minus=0	max_min_right_plus=0	max_pos_hash_score=282	max_right=140	max_right_minus=140	max_right_plus=0	neg_log10_pos_hash_p_value=8.5	new_junction_coverage=0.03	new_junction_read_count=4	no_show=1	polymorphism_frequency=3.069e-02	pos_hash_score=4	prediction=polymorphism	reject=COVERAGE_EVENNESS_SKEW,FREQUENCY_CUTOFF	side_1_annotate_key=gene	side_1_continuation=0	side_1_coverage=0.98	side_1_overlap=8	side_1_possible_overlap_registers=149	side_1_read_count=136	side_1_redundant=0	side_2_annotate_key=gene	side_2_continuation=0	side_2_coverage=0.95	side_2_overlap=0	side_2_possible_overlap_registers=141	side_2_read_count=124	side_2_redundant=0	total_non_overlap_reads=4
JC	339	.	REL606	4307582	-1	REL606	4307644	1	0	alignment_overlap=5	coverage_minus=71	coverage_plus=51	flanking_left=150	flanking_right=150	frequency=1	junction_possible_overlap_registers=144	key=REL606__4307582__-1__REL606__4307639__1__5____150__150__0__0	max_left=140	max_left_minus=136	max_left_plus=140	max_min_left=72	max_min_left_minus=70	max_min_left_plus=72	max_min_right=71	max_min_right_minus=69	max_min_right_plus=71	max_pos_hash_score=288	max_right=143	max_right_minus=143	max_right_plus=141	neg_log10_pos_hash_p_value=0.1	new_junction_coverage=0.91	new_junction_read_count=122	polymorphism_frequency=1.000e+00	pos_hash_score=69	prediction=consensus	side_1_annotate_key=gene	side_1_continuation=0	side_1_coverage=0.00	side_1_overlap=5	side_1_possible_overlap_registers=149	side_1_read_count=0	side_1_redundant=0	side_2_annotate_key=gene	side_2_continuation=0	side_2_coverage=0.00	side_2_overlap=0	side_2_possible_overlap_registers=144	side_2_read_count=0	side_2_redundant=0	total_non_overlap_reads=122
JC	340	.	REL606	4314713	1	REL606	4314774	1	0	alignment_overlap=15	coverage_minus=0	coverage_plus=8	flanking_left=150	flanking_right=150	frequency=5.265e-02	junction_possible_overlap_registers=134	key=REL606__4314713__1__REL606__4314759__1__15____150__150__0__0	max_left=132	max_left_minus=0	max_left_plus=132	max_min_left=56	max_min_left_minus=0	max_min_left_plus=56	max_min_right=53	max_min_right_minus=0	max_min_right_plus=53	max_pos_hash_score=268	max_right=79	max_right_minus=0	max_right_plus=79	neg_log10_pos_hash_p_value=6.8	new_junction_coverage=0.07	new_junction_read_count=9	polymorphism_frequency=5.265e-02	pos_hash_score=7	prediction=polymorphism	reject=COVERAGE_EVENNESS_SKEW,FREQUENCY_CUTOFF	side_1_annotate_key=gene	side_1_continuation=0	side_1_coverage=1.38	side_1_overlap=15	side_1_possible_overlap_registers=149	side_1_read_count=190	side_1_redundant=0	side_2_annotate_key=gene	side_2_continuation=0	side_2_coverage=1.23	side_2_overlap=0	side_2_possible_overlap_registers=134	side_2_read_count=153	side_2_redundant=0	total_non_overlap_reads=8
JC	341	.	REL606	4329933	1	REL606	4329981	1	0	alignment_overlap=9	coverage_minus=0	coverage_plus=4	flanking_left=150	flanking_right=150	frequency=2.936e-02	junction_possible_overlap_registers=140	key=REL606__4329933__1__REL606__4329972__1__9____150__150__0__0	max_left=114	max_left_minus=0	max_left_plus=114	max_min_left=3	max_min_left_minus=0	max_min_left_plus=3	max_min_right=47	max_min_right_minus=0	max_min_right_plus=47	max_pos_hash_score=280	max_right=136	max_right_minus=0	max_right_plus=136	neg_log10_pos_hash_p_value=8.5	new_junction_coverage=0.03	new_junction_read_count=4	no_show=1	polymorphism_frequency=2.936e-02	pos_hash_score=4	prediction=polymorphism	reject=COVERAGE_EVENNESS_SKEW,FREQUENCY_CUTOFF	side_1_annotate_key=gene	side_1_continuation=0	side_1_coverage=1.02	side_1_overlap=9	side_1_possible_overlap_registers=149	side_1_read_count=141	side_1_redundant=0	side_2_annotate_key=gene	side_2_continuation=0	side_2_coverage=1.02	side_2_overlap=0	side_2_possible_overlap_registers=140	side_2_read_count=132	side_2_redundant=0	total_non_overlap_reads=4
JC	342	.	REL606	4344539	-1	REL606	4478042	-1	0	alignment_overlap=0	coverage_minus=78	coverage_plus=58	flanking_left=150	flanking_right=150	frequency=1	junction_possible_overlap_registers=149	key=REL606__4344539__-1__REL606__4478042__-1__0____150__150__1__0	max_left=131	max_left_minus=131	max_left_plus=131	max_min_left=66	max_min_left_minus=65	max_min_left_plus=66	max_min_right=73	max_min_right_minus=73	max_min_right_plus=72	max_pos_hash_score=298	max_right=148	max_right_minus=148	max_right_plus=148	neg_log10_pos_hash_p_value=0.3	new_junction_coverage=1.00	new_junction_read_count=138	polymorphism_frequency=1.000e+00	pos_hash_score=61	prediction=consensus	read_count_offset=3	side_1_annotate_key=repeat	side_1_continuation=0	side_1_coverage=NA	side_1_overlap=0	side_1_read_count=NA	side_1_redundant=1	side_2_annotate_key=gene	side_2_continuation=0	side_2_coverage=0.00	side_2_overlap=0	side_2_possible_overlap_registers=146	side_2_read_count=0	side_2_redundant=0	total_non_overlap_reads=136
JC	343	.	REL606	4355034	-1	REL606	4355307	-1	0	alignment_overlap=10	coverage_minus=12	coverage_plus=0	flanking_left=150	flanking_right=150	frequency=8.575e-02	junction_possible_overlap_registers=139	key=REL606__4355034__-1__REL606__4355317__-1__10____150__150__0__0	max_left=53	max_left_minus=53	max_left_plus=0	max_min_left=53	max_min_left_minus=53	max_min_left_plus=0	max_min_right=0	max_min_right_minus=0	max_min_right_plus=0	max_pos_hash_score=278	max_right=133	max_right_minus=133	max_right_plus=0	neg_log10_pos_hash_p_value=6.9	new_junction_coverage=0.09	new_junction_read_count=12	polymorphism_frequency=8.575e-02	pos_hash_score=7	prediction=polymorphism	reject=COVERAGE_EVENNESS_SKEW,FREQUENCY_CUTOFF	side_1_annotate_key=gene	side_1_continuation=0	side_1_coverage=0.88	side_1_overlap=10	side_1_possible_overlap_registers=149	side_1_read_count=121	side_1_redundant=0	side_2_annotate_key=gene	side_2_continuation=0	side_2_coverage=1.11	side_2_overlap=0	side_2_possible_overlap_registers=139	side_2_read_count=143	side_2_redundant=0	total_non_overlap_reads=12
JC	344	.	REL606	4393759	-1	REL606	4393831	-1	0	alignment_overlap=8	coverage_minus=3	coverage_plus=0	flanking_left=150	flanking_right=150	frequency=2.960e-02	junction_possible_overlap_registers=141	key=REL606__4393759__-1__REL606__4393839__-1__8____150__150__0__0	max_left=75	max_left_minus=75	max_left_plus=0	max_min_left=58	max_min_left_minus=58	max_min_left_plus=0	max_min_right=67	max_min_right_minus=67	max_min_right_plus=0	max_pos_hash_score=282	max_right=97	max_right_minus=97	max_right_plus=0	neg_log10_pos_hash_p_value=9.1	new_junction_coverage=0.02	new_junction_read_count=3	no_show=1	polymorphism_frequency=2.960e-02	pos_hash_score=3	prediction=polymorphism	reject=COVERAGE_EVENNESS_SKEW,FREQUENCY_CUTOFF	side_1_annotate_key=gene	side_1_continuation=0	side_1_coverage=0.72	side_1_overlap=8	side_1_possible_overlap_registers=149	side_1_read_count=99	side_1_redundant=0	side_2_annotate_key=gene	side_2_continuation=0	side_2_coverage=0.79	side_2_overlap=0	side_2_possible_overlap_registers=141	side_2_read_count=103	side_2_redundant=0	total_non_overlap_reads=3
JC	345	.	REL606	4436746	-1	REL606	4436762	-1	0	alignment_overlap=8	coverage_minus=3	coverage_plus=0	flanking_left=150	flanking_right=150	frequency=2.099e-02	junction_possible_overlap_registers=141	key=REL606__4436746__-1__REL606__4436770__-1__8____150__150__0__0	max_left=68	max_left_minus=68	max_left_plus=0	max_min_left=68	max_min_left_minus=68	max_min_left_plus=0	max_min_right=0	max_min_right_minus=0	max_min_right_plus=0	max_pos_hash_score=282	max_right=115	max_right_minus=115	max_right_plus=0	neg_log10_pos_hash_p_value=9.1	new_junction_coverage=0.02	new_junction_read_count=3	no_show=1	polymorphism_frequency=2.099e-02	pos_hash_score=3	prediction=polymorphism	reject=COVERAGE_EVENNESS_SKEW,FREQUENCY_CUTOFF	side_1_annotate_key=gene	side_1_continuation=0	side_1_coverage=1.11	side_1_overlap=8	side_1_possible_overlap_registers=149	side_1_read_count=153	side_1_redundant=0	side_2_annotate_key=gene	side_2_continuation=0	side_2_coverage=1.03	side_2_overlap=0	side_2_possible_overlap_registers=141	side_2_read_count=135	side_2_redundant=0	total_non_overlap_reads=3
JC	346	.	REL606	4493427	1	REL606	4493708	1	0	alignment_overlap=6	coverage_minus=2	coverage_plus=1	flanking_left=150	flanking_right=150	frequency=2.989e-02	junction_possible_overlap_registers=143	key=REL606__4493427__1__REL606__4493702__1__6____150__150__0__0	max_left=133	max_left_minus=133	max_left_plus=62	max_min_left=62	max_min_left_minus=32	max_min_left_plus=62	max_min_right=4	max_min_right_minus=4	max_min_right_plus=0	max_pos_hash_score=286	max_right=112	max_right_minus=112	max_right_plus=82	neg_log10_pos_hash_p_value=9.2	new_junction_coverage=0.03	new_junction_read_count=4	no_show=1	polymorphism_frequency=2.989e-02	pos_hash_score=3	prediction=polymorphism	reject=COVERAGE_EVENNESS_SKEW,FREQUENCY_CUTOFF	side_1_annotate_key=gene	side_1_continuation=0	side_1_coverage=0.96	side_1_overlap=6	side_1_possible_overlap_registers=149	side_1_read_count=132	side_1_redundant=0	side_2_annotate_key=gene	side_2_continuation=0	side_2_coverage=1.00	side_2_overlap=0	side_2_possible_overlap_registers=143	side_2_read_count=133	side_2_redundant=0	total_non_overlap_reads=3
JC	347	.	REL606	4508523	-1	REL606	4508527	-1	0	alignment_overlap=8	coverage_minus=3	coverage_plus=0	flanking_left=150	flanking_right=150	frequency=2.252e-02	junction_possible_overlap_registers=141	key=REL606__4508523__-1__REL606__4508535__-1__8____150__150__0__0	max_left=74	max_left_minus=74	max_left_plus=0	max_min_left=12	max_min_left_minus=12	max_min_left_plus=0	max_min_right=69	max_min_right_minus=69	max_min_right_plus=0	max_pos_hash_score=282	max_right=130	max_right_minus=130	max_right_plus=0	neg_log10_pos_hash_p_value=9.1	new_junction_coverage=0.02	new_junction_read_count=3	no_show=1	polymorphism_frequency=2.252e-02	pos_hash_score=3	prediction=polymorphism	reject=COVERAGE_EVENNESS_SKEW,FREQUENCY_CUTOFF	side_1_annotate_key=gene	side_1_continuation=0	side_1_coverage=1.01	side_1_overlap=8	side_1_possible_overlap_registers=149	side_1_read_count=140	side_1_redundant=0	side_2_annotate_key=gene	side_2_continuation=0	side_2_coverage=0.98	side_2_overlap=0	side_2_possible_overlap_registers=141	side_2_read_count=128	side_2_redundant=0	total_non_overlap_reads=3
UN	348	.	REL606	15525	16591
UN	349	.	REL606	17137	18290
UN	350	.	REL606	24880	25366
UN	351	.	REL606	228112	228361
UN	352	.	REL606	228649	229838
UN	353	.	REL606	230126	230244
UN	354	.	REL606	230439	233115
UN	355	.	REL606	242839	243326
UN	356	.	REL606	264381	264867
UN	357	.	REL606	354848	355339
UN	358	.	REL606	378328	378829
UN	359	.	REL606	431085	432149
UN	360	.	REL606	497005	499641
UN	361	.	REL606	499899	500195
UN	362	.	REL606	547791	548278
UN	363	.	REL606	549296	549783
UN	364	.	REL606	553070	554105
UN	365	.	REL606	571979	571979
UN	366	.	REL606	571981	571981
UN	367	.	REL606	571985	572027
UN	368	.	REL606	572867	572931
UN	369	.	REL606	588206	588986
UN	370	.	REL606	589273	589772
UN	371	.	REL606	590047	594909
UN	372	.	REL606	612911	619700
UN	373	.	REL606	633691	634178
UN	374	.	REL606	642809	644237
UN	375	.	REL606	665846	667011
UN	376	.	REL606	712898	712898
UN	377	.	REL606	712900	712982
UN	378	.	REL606	713303	713401
UN	379	.	REL606	1111684	1112663
UN	380	.	REL606	1194759	1194760
UN	381	.	REL606	1194762	1194762
UN	382	.	REL606	1194764	1194764
UN	383	.	REL606	1194766	1194766
UN	384	.	REL606	1194769	1195265
UN	385	.	REL606	1271295	1272448
UN	386	.	REL606	1324790	1325283
UN	387	.	REL606	1422786	1423763
UN	388	.	REL606	1425170	1425323
UN	389	.	REL606	1428200	1428207
UN	390	.	REL606	1428912	1428945
UN	391	.	REL606	1432138	1432624
UN	392	.	REL606	1446747	1447739
UN	393	.	REL606	1456091	1470880
UN	394	.	REL606	1505000	1505074
UN	395	.	REL606	1505919	1505971
UN	396	.	REL606	1507208	1509849
UN	397	.	REL606	1510088	1510400
UN	398	.	REL606	1513423	1513456
UN	399	.	REL606	1552293	1552354
UN	400	.	REL606	1607713	1607738
UN	401	.	REL606	1608446	1608455
UN	402	.	REL606	1612394	1612535
UN	403	.	REL606	1613534	1614569
UN	404	.	REL606	1614851	1615828
UN	405	.	REL606	1728439	1731886
UN	406	.	REL606	1774823	1775983
UN	407	.	REL606	1856892	1857949
UN	408	.	REL606	1973092	1973583
UN	409	.	REL606	2063136	2064289
UN	410	.	REL606	2070731	2071237
UN	411	.	REL606	2085205	2085701
UN	412	.	REL606	2129323	2134868
UN	413	.	REL606	2196823	2196827
UN	414	.	REL606	2204886	2205383
UN	415	.	REL606	2349594	2350080
UN	416	.	REL606	2390649	2391713
UN	417	.	REL606	2561528	2561993
UN	418	.	REL606	2591041	2595936
UN	419	.	REL606	2599284	2600447
UN	420	.	REL606	2600450	2600450
UN	421	.	REL606	2627665	2628040
UN	422	.	REL606	2717787	2718857
UN	423	.	REL606	2719383	2720536
UN	424	.	REL606	2767128	2767624
UN	425	.	REL606	2827657	2828626
UN	426	.	REL606	2844556	2848198
UN	427	.	REL606	2962155	2963321
UN	428	.	REL606	3196535	3197689
UN	429	.	REL606	3281593	3283928
UN	430	.	REL606	3284339	3286222
UN	431	.	REL606	3286382	3286548
UN	432	.	REL606	3328203	3328391
UN	433	.	REL606	3363383	3363874
UN	434	.	REL606	3447238	3448292
UN	435	.	REL606	3481155	3484542
UN	436	.	REL606	3486465	3486515
UN	437	.	REL606	3486517	3486517
UN	438	.	REL606	3527706	3527767
UN	439	.	REL606	3582367	3583530
UN	440	.	REL606	3628434	3629621
UN	441	.	REL606	3629880	3630722
UN	442	.	REL606	3631109	3631702
UN	443	.	REL606	3632976	3632991
UN	444	.	REL606	3673914	3674405
UN	445	.	REL606	3826097	3827250
UN	446	.	REL606	3829535	3834431
UN	447	.	REL606	3939709	3941396
UN	448	.	REL606	3941677	3941953
UN	449	.	REL606	3942112	3943163
UN	450	.	REL606	3943696	3943816
UN	451	.	REL606	3944181	3944909
UN	452	.	REL606	4036323	4037476
UN	453	.	REL606	4073777	4075350
UN	454	.	REL606	4075918	4076049
UN	455	.	REL606	4076292	4077381
UN	456	.	REL606	4077670	4078824
UN	457	.	REL606	4083556	4083751
UN	458	.	REL606	4115025	4120077
UN	459	.	REL606	4256888	4256892
UN	460	.	REL606	4307583	4307643
UN	461	.	REL606	4343242	4344395
UN	462	.	REL606	4418438	4418570
UN	463	.	REL606	4423010	4423132
UN	464	.	REL606	4434311	4434801
UN	465	.	REL606	4450537	4451033
UN	466	.	REL606	4503041	4504214
