# Supplementary material for: Genomic and phenotypic evolution of Escherichia coli in a novel citrate-only resource environment
Source: eLife. 2020 May 29;9:e55414. doi: 10.7554/eLife.55414 (PMC7299349; doi:10.7554/eLife.55414)
Supplement: Supplementary file 5. [file elife-55414-supp5.zip › S4File_genomes-by-environment/DM0-gd/ZDBp892_minus_ZDB67.gd]

#=GENOME_DIFF	1.0
#=TITLE	ZDBp892_minus_ZDB67
MOB	1	108,109	REL606	464051	IS150	1	3	gene_name=priC	gene_position=coding (274-276/528 nt)	gene_product=primosomal replication protein N''	gene_strand=<	genes_inactivated=priC	locus_tag=ECB_00418	locus_tags_inactivated=ECB_00418	mutation_category=mobile_element_insertion	position_end=464053	position_start=464051	repeat_size=1443
MOB	2	117,118	REL606	574068	IS150	-1	3	gene_name=cusS	gene_position=coding (1179-1181/1449 nt)	gene_product=sensory histidine kinase in two-component regulatory system with CusR, senses copper ions	gene_strand=<	genes_overlapping=cusS	locus_tag=ECB_00531	locus_tags_overlapping=ECB_00531	mutation_category=mobile_element_insertion	position_end=574070	position_start=574068	repeat_size=1443
DEL	3	77,130	REL606	660274	5435	gene_name=ybeR–gltL	gene_product=ybeR,ybeV,hscC,rihA,gltL	genes_inactivated=ybeR,ybeV,hscC,rihA,gltL	locus_tag=[ECB_00614]–[ECB_00618_1]	locus_tags_inactivated=ECB_00614,ECB_00615,ECB_00616,ECB_00617,ECB_00618_1	mediated=IS150	mutation_category=large_deletion	position_end=665708	position_start=660274
SNP	4	32	REL606	735941	A	aa_new_seq=F	aa_position=114	aa_ref_seq=I	codon_new_seq=TTC	codon_number=114	codon_position=1	codon_ref_seq=ATC	gene_name=gltA	gene_position=340	gene_product=citrate synthase	gene_strand=<	genes_overlapping=gltA	locus_tag=ECB_00680	locus_tags_overlapping=ECB_00680	mutation_category=snp_nonsynonymous	position_end=735941	position_start=735941	snp_type=nonsynonymous	transl_table=11
SNP	5	36	REL606	1205348	A	aa_new_seq=Y	aa_position=274	aa_ref_seq=D	codon_new_seq=TAC	codon_number=274	codon_position=1	codon_ref_seq=GAC	gene_name=phoQ	gene_position=820	gene_product=sensory histidine kinase in two-compoent regulatory system with PhoP	gene_strand=<	genes_overlapping=phoQ	locus_tag=ECB_01127	locus_tags_overlapping=ECB_01127	mutation_category=snp_nonsynonymous	position_end=1205348	position_start=1205348	snp_type=nonsynonymous	transl_table=11
DEL	6	78,161	REL606	1271135	15	gene_name=ldrB/insK-2	gene_position=intergenic (-156/+27)	gene_product=toxic polypeptide, small/IS150 putative transposase	gene_strand=</<	locus_tag=ECB_01192/ECB_00620_4	mediated=IS150	mutation_category=small_indel	position_end=1271149	position_start=1271135
DEL	7	79	REL606	1457389	11725	between=IS150	gene_name=[acpD]–insJ-2	gene_product=[acpD],hrpA,ydcF,aldA,gapC,insA-12,insB-12,cybB,ydcA,hokB,mokB,insK-2,insJ-2	genes_inactivated=acpD,hrpA,ydcF,aldA,gapC,insA-12,insB-12,cybB,ydcA,hokB,mokB,insK-2,insJ-2	locus_tag=[ECB_01367]–[ECB_00619_6]	locus_tags_inactivated=ECB_01367,ECB_01368,ECB_01369,ECB_01370,ECB_01371,ECB_01372,ECB_01373,ECB_01374,ECB_01375,ECB_01376,ECB_01377,ECB_00620_6,ECB_00619_6	mutation_category=large_deletion	position_end=1469113	position_start=1457389
MOB	8	190,191	REL606	2331208	ISRSO11	1	4	gene_name=mepA	gene_position=coding (775-778/825 nt)	gene_product=penicillin-insensitive murein endopeptidase	gene_strand=<	genes_overlapping=mepA	locus_tag=ECB_02253	locus_tags_overlapping=ECB_02253	mutation_category=mobile_element_insertion	position_end=2331211	position_start=2331208	repeat_size=1441
SNP	9	51	REL606	2630053	C	aa_new_seq=L	aa_position=197	aa_ref_seq=I	codon_new_seq=CTT	codon_number=197	codon_position=1	codon_ref_seq=ATT	gene_name=ygaF	gene_position=589	gene_product=predicted enzyme	gene_strand=>	genes_overlapping=ygaF	locus_tag=ECB_02516	locus_tags_overlapping=ECB_02516	mutation_category=snp_nonsynonymous	position_end=2630053	position_start=2630053	snp_type=nonsynonymous	transl_table=11
SNP	10	52	REL606	2663500	T	gene_name=recA/ygaD	gene_position=intergenic (-69/+11)	gene_product=recombinase A/competence damage-inducible protein A	gene_strand=</<	genes_promoter=recA	locus_tag=ECB_02549/ECB_02550	locus_tags_promoter=ECB_02549	mutation_category=snp_intergenic	position_end=2663500	position_start=2663500	snp_type=intergenic
DEL	11	53	REL606	2720682	1	gene_name=insJ-3/cysH	gene_position=intergenic (-49/+200)	gene_product=IS150 hypothetical protein/phosphoadenosine phosphosulfate reductase	gene_strand=</<	genes_promoter=insJ-3	locus_tag=ECB_02606/ECB_02607	locus_tags_promoter=ECB_02606	mutation_category=small_indel	position_end=2720682	position_start=2720682
MOB	12	123,221	REL606	3109394	IS150	-1	3	gene_name=yqjA	gene_position=coding (245-247/663 nt)	gene_product=conserved inner membrane protein	gene_strand=>	genes_inactivated=yqjA	locus_tag=ECB_02964	locus_tags_inactivated=ECB_02964	mutation_category=mobile_element_insertion	position_end=3109396	position_start=3109394	repeat_size=1443
MOB	13	124,212	REL606	3172540	IS150	-1	3	gene_name=nlpI/pnp	gene_position=intergenic (-39/+68)	gene_product=hypothetical protein/polynucleotide phosphorylase/polyadenylase	gene_strand=</<	genes_promoter=nlpI	locus_tag=ECB_03030/ECB_03031	locus_tags_promoter=ECB_03030	mutation_category=mobile_element_insertion	position_end=3172542	position_start=3172540	repeat_size=1443
SNP	14	59	REL606	3427815	C	aa_new_seq=D	aa_position=2	aa_ref_seq=N	codon_new_seq=GAT	codon_number=2	codon_position=1	codon_ref_seq=AAT	gene_name=glgP	gene_position=4	gene_product=glycogen phosphorylase	gene_strand=<	genes_overlapping=glgP	locus_tag=ECB_03280	locus_tags_overlapping=ECB_03280	mutation_category=snp_nonsynonymous	position_end=3427815	position_start=3427815	snp_type=nonsynonymous	transl_table=11
MOB	18	242,243	REL606	3501576	IS150	1	3	gene_name=yhiO/uspA	gene_position=intergenic (-35/-354)	gene_product=universal stress protein UspB/universal stress global response regulator	gene_strand=</>	genes_promoter=yhiO	locus_tag=ECB_03343/ECB_03344	locus_tags_promoter=ECB_03343	mutation_category=mobile_element_insertion	position_end=3501578	position_start=3501576	repeat_size=1443
DEL	19	82,246	REL606	3577388	4835	gene_name=[bisC]–hokA	gene_product=[bisC],yiaD,tkrA,yiaF,yiaG,cspA,hokA	genes_inactivated=bisC,yiaD,tkrA,yiaF,yiaG,cspA,hokA	locus_tag=[ECB_03401]–[ECB_03407]	locus_tags_inactivated=ECB_03401,ECB_03402,ECB_03403,ECB_03404,ECB_03405,ECB_03406,ECB_03407	mediated=IS150	mutation_category=large_deletion	position_end=3582222	position_start=3577388
MOB	20	125,282	REL606	4478040	IS150	1	3	gene_name=mdoB	gene_position=coding (518-520/2292 nt)	gene_product=phosphoglycerol transferase I	gene_strand=<	genes_inactivated=mdoB	locus_tag=ECB_04236	locus_tags_inactivated=ECB_04236	mutation_category=mobile_element_insertion	position_end=4478042	position_start=4478040	repeat_size=1443
SNP	21	76	REL606	4501612	T	aa_new_seq=K	aa_position=202	aa_ref_seq=E	codon_new_seq=AAG	codon_number=202	codon_position=1	codon_ref_seq=GAG	gene_name=lplA	gene_position=604	gene_product=lipoate-protein ligase A	gene_strand=<	genes_overlapping=lplA	locus_tag=ECB_04262	locus_tags_overlapping=ECB_04262	mutation_category=snp_nonsynonymous	position_end=4501612	position_start=4501612	snp_type=nonsynonymous	transl_table=11
RA	22	.	REL606	72313	0	T	C	aa_new_seq=G	aa_position=92	aa_ref_seq=D	codon_new_seq=GGC	codon_number=92	codon_position=2	codon_ref_seq=GAC	consensus_score=512.1	frequency=1	gene_name=araA	gene_position=275	gene_product=L-arabinose isomerase	gene_strand=<	locus_tag=ECB_00064	major_base=C	major_cov=97/35	major_frequency=1.000e+00	minor_base=N	minor_cov=0/0	new_cov=97/35	new_seq=C	polymorphism_frequency=1.000e+00	polymorphism_score=NA	prediction=consensus	ref_cov=0/0	ref_seq=T	snp_type=nonsynonymous	total_cov=97/35	transl_table=11
RA	23	.	REL606	155943	0	T	G	aa_new_seq=A	aa_position=191	aa_ref_seq=A	bias_e_value=4.51903e-11	bias_p_value=9.99534e-18	codon_new_seq=GCC	codon_number=191	codon_position=3	codon_ref_seq=GCA	consensus_reject=FREQUENCY_CUTOFF	consensus_score=271.5	fisher_strand_p_value=2.27545e-19	frequency=2.891e-01	gene_name=yadL	gene_position=573	gene_product=predicted fimbrial-like adhesin protein	gene_strand=<	ks_quality_p_value=1	locus_tag=ECB_00136	major_base=T	major_cov=17/74	major_frequency=7.109e-01	minor_base=G	minor_cov=37/0	new_cov=37/0	new_seq=G	polymorphism_frequency=2.891e-01	polymorphism_score=49.6	prediction=polymorphism	ref_cov=17/74	ref_seq=T	snp_type=synonymous	total_cov=54/74	transl_table=11
RA	24	.	REL606	179982	0	T	G	aa_new_seq=G	aa_position=196	aa_ref_seq=G	bias_e_value=9.20576e-07	bias_p_value=2.03616e-13	codon_new_seq=GGG	codon_number=196	codon_position=3	codon_ref_seq=GGT	consensus_reject=FREQUENCY_CUTOFF	consensus_score=148.8	fisher_strand_p_value=6.03462e-15	frequency=3.600e-01	gene_name=yadQ	gene_position=588	gene_product=chloride channel protein	gene_strand=>	ks_quality_p_value=1	locus_tag=ECB_00154	major_base=T	major_cov=6/42	major_frequency=6.400e-01	minor_base=G	minor_cov=27/0	new_cov=27/0	new_seq=G	polymorphism_frequency=3.600e-01	polymorphism_score=16.7	prediction=polymorphism	ref_cov=6/42	ref_seq=T	snp_type=synonymous	total_cov=33/42	transl_table=11
RA	25	.	REL606	179988	0	G	T	bias_e_value=0.924285	bias_p_value=2.04436e-07	consensus_reject=FREQUENCY_CUTOFF	consensus_score=186.8	fisher_strand_p_value=1.05562e-08	frequency=2.121e-01	ks_quality_p_value=1	major_base=G	major_cov=9/43	major_frequency=7.879e-01	minor_base=T	minor_cov=14/0	new_cov=14/0	no_show=1	polymorphism_frequency=2.121e-01	polymorphism_score=13.5	prediction=polymorphism	ref_cov=9/43	total_cov=23/43
RA	26	.	REL606	276864	0	A	C	bias_e_value=0.0170794	bias_p_value=3.77767e-09	consensus_reject=FREQUENCY_CUTOFF	consensus_score=304.5	fisher_strand_p_value=1.60387e-10	frequency=2.131e-01	ks_quality_p_value=1	major_base=A	major_cov=63/33	major_frequency=7.869e-01	minor_base=C	minor_cov=0/26	new_cov=0/26	no_show=1	polymorphism_frequency=2.131e-01	polymorphism_score=26.9	prediction=polymorphism	ref_cov=63/33	total_cov=63/59
RA	27	.	REL606	448506	0	A	C	bias_e_value=0.0929819	bias_p_value=2.0566e-08	consensus_reject=FREQUENCY_CUTOFF	consensus_score=189.0	fisher_strand_p_value=9.44233e-10	frequency=2.593e-01	ks_quality_p_value=1	major_base=A	major_cov=44/16	major_frequency=7.407e-01	minor_base=C	minor_cov=0/21	new_cov=0/21	no_show=1	polymorphism_frequency=2.593e-01	polymorphism_score=15.4	prediction=polymorphism	ref_cov=44/16	total_cov=44/37
RA	28	.	REL606	448737	0	T	C	consensus_score=479.6	frequency=1	gene_name=tesB/ybaY	gene_position=intergenic (-62/-156)	gene_product=acyl-CoA thioesterase II/predicted outer membrane lipoprotein	gene_strand=</>	locus_tag=ECB_00404/ECB_00405	major_base=C	major_cov=43/79	major_frequency=1.000e+00	minor_base=N	minor_cov=0/0	new_cov=43/79	polymorphism_frequency=1.000e+00	polymorphism_score=NA	prediction=consensus	ref_cov=0/0	snp_type=intergenic	total_cov=43/79
RA	29	.	REL606	627185	0	G	A	aa_new_seq=I	aa_position=341	aa_ref_seq=T	bias_e_value=4386600	bias_p_value=0.970242	codon_new_seq=ATA	codon_number=341	codon_position=2	codon_ref_seq=ACA	consensus_reject=FREQUENCY_CUTOFF	consensus_score=1442.7	fisher_strand_p_value=0.892508	frequency=6.747e-01	gene_name=citT	gene_position=1022	gene_product=citrate:succinate antiporter	gene_strand=<	ks_quality_p_value=0.858454	locus_tag=ECB_00580	major_base=A	major_cov=327/345	major_frequency=6.747e-01	minor_base=G	minor_cov=156/168	new_cov=327/345	new_seq=A	polymorphism_frequency=6.747e-01	polymorphism_score=inf	prediction=polymorphism	ref_cov=156/168	ref_seq=G	snp_type=nonsynonymous	total_cov=483/513	transl_table=11
RA	30	.	REL606	632402	0	A	T	aa_new_seq=K	aa_position=3	aa_ref_seq=I	bias_e_value=0.000373125	bias_p_value=8.2529e-11	codon_new_seq=AAA	codon_number=3	codon_position=2	codon_ref_seq=ATA	consensus_reject=FREQUENCY_CUTOFF	consensus_score=192.1	fisher_strand_p_value=2.99743e-12	frequency=2.697e-01	gene_name=citD	gene_position=8	gene_product=citrate lyase, acyl carrier (gamma) subunit	gene_strand=<	ks_quality_p_value=1	locus_tag=ECB_00585	major_base=A	major_cov=14/51	major_frequency=7.303e-01	minor_base=T	minor_cov=24/0	new_cov=24/0	new_seq=T	polymorphism_frequency=2.697e-01	polymorphism_score=27.8	prediction=polymorphism	ref_cov=14/51	ref_seq=A	snp_type=nonsynonymous	total_cov=39/51	transl_table=11
RA	31	.	REL606	632407	0	C	T	bias_e_value=0.00225679	bias_p_value=4.99165e-10	consensus_reject=FREQUENCY_CUTOFF	consensus_score=197.1	fisher_strand_p_value=1.94506e-11	frequency=2.283e-01	ks_quality_p_value=1	major_base=C	major_cov=15/56	major_frequency=7.717e-01	minor_base=T	minor_cov=21/0	new_cov=21/0	no_show=1	polymorphism_frequency=2.283e-01	polymorphism_score=30.8	prediction=polymorphism	ref_cov=15/56	total_cov=36/56
RA	32	.	REL606	735941	0	T	A	aa_new_seq=F	aa_position=114	aa_ref_seq=I	bias_e_value=4521140	bias_p_value=1	codon_new_seq=TTC	codon_number=114	codon_position=1	codon_ref_seq=ATC	consensus_score=570.7	fisher_strand_p_value=1	frequency=1	gene_name=gltA	gene_position=340	gene_product=citrate synthase	gene_strand=<	ks_quality_p_value=1	locus_tag=ECB_00680	major_base=A	major_cov=55/89	major_frequency=9.931e-01	minor_base=G	minor_cov=0/1	new_cov=55/89	new_seq=A	polymorphism_frequency=9.931e-01	polymorphism_score=NA	prediction=consensus	ref_cov=0/0	ref_seq=T	snp_type=nonsynonymous	total_cov=56/90	transl_table=11
RA	33	.	REL606	956056	0	A	C	bias_e_value=3.12422e-05	bias_p_value=6.91025e-12	consensus_reject=FREQUENCY_CUTOFF	consensus_score=309.9	fisher_strand_p_value=2.29556e-13	frequency=2.087e-01	ks_quality_p_value=1	major_base=A	major_cov=72/19	major_frequency=7.913e-01	minor_base=C	minor_cov=0/24	new_cov=0/24	no_show=1	polymorphism_frequency=2.087e-01	polymorphism_score=12.7	prediction=polymorphism	ref_cov=72/19	total_cov=72/43
RA	34	.	REL606	1020103	0	T	G	bias_e_value=7.77303e-06	bias_p_value=1.71926e-12	consensus_reject=FREQUENCY_CUTOFF	consensus_score=293.6	fisher_strand_p_value=5.55581e-14	frequency=2.000e-01	ks_quality_p_value=0.981133	major_base=T	major_cov=12/72	major_frequency=8.000e-01	minor_base=G	minor_cov=21/0	new_cov=21/0	no_show=1	polymorphism_frequency=2.000e-01	polymorphism_score=21.1	prediction=polymorphism	ref_cov=12/72	total_cov=34/72
RA	35	.	REL606	1026391	0	G	A	bias_e_value=30.8033	bias_p_value=6.81317e-06	consensus_reject=FREQUENCY_CUTOFF	consensus_score=189.8	fisher_strand_p_value=4.35432e-07	frequency=2.048e-01	ks_quality_p_value=1	major_base=G	major_cov=43/23	major_frequency=7.952e-01	minor_base=A	minor_cov=0/17	new_cov=0/17	no_show=1	polymorphism_frequency=2.048e-01	polymorphism_score=13.6	prediction=polymorphism	ref_cov=43/23	total_cov=43/40
RA	36	.	REL606	1205348	0	C	A	aa_new_seq=Y	aa_position=274	aa_ref_seq=D	bias_e_value=4521140	bias_p_value=1	codon_new_seq=TAC	codon_number=274	codon_position=1	codon_ref_seq=GAC	consensus_score=572.3	fisher_strand_p_value=1	frequency=1	gene_name=phoQ	gene_position=820	gene_product=sensory histidine kinase in two-compoent regulatory system with PhoP	gene_strand=<	ks_quality_p_value=0.999903	locus_tag=ECB_01127	major_base=A	major_cov=75/68	major_frequency=9.931e-01	minor_base=G	minor_cov=1/0	new_cov=75/68	new_seq=A	polymorphism_frequency=9.931e-01	polymorphism_score=-5.1	prediction=consensus	ref_cov=0/0	ref_seq=C	snp_type=nonsynonymous	total_cov=76/68	transl_table=11
RA	37	.	REL606	1288647	0	T	G	bias_e_value=2.80174e-08	bias_p_value=6.19697e-15	consensus_reject=FREQUENCY_CUTOFF	consensus_score=325.6	fisher_strand_p_value=1.65985e-16	frequency=2.949e-01	gene_name=narI/ECB_01206	gene_position=intergenic (+38/-145)	gene_product=nitrate reductase 1, gamma (cytochrome b(NR)) subunit/hypothetical protein	gene_strand=>/>	ks_quality_p_value=1	locus_tag=ECB_01205/ECB_01206	major_base=T	major_cov=38/72	major_frequency=7.051e-01	minor_base=G	minor_cov=46/0	new_cov=46/0	polymorphism_frequency=2.949e-01	polymorphism_score=23.2	prediction=polymorphism	ref_cov=38/72	snp_type=intergenic	total_cov=84/72
RA	38	.	REL606	1323710	0	T	G	bias_e_value=0.174229	bias_p_value=3.85364e-08	consensus_reject=FREQUENCY_CUTOFF	consensus_score=282.0	fisher_strand_p_value=1.82447e-09	frequency=2.037e-01	ks_quality_p_value=1	major_base=T	major_cov=28/58	major_frequency=7.963e-01	minor_base=G	minor_cov=22/0	new_cov=22/0	no_show=1	polymorphism_frequency=2.037e-01	polymorphism_score=16.7	prediction=polymorphism	ref_cov=28/58	total_cov=50/58
RA	39	.	REL606	1490899	0	A	G	aa_new_seq=G	aa_position=55	aa_ref_seq=G	bias_e_value=1.3275e-14	bias_p_value=2.9362e-21	codon_new_seq=GGG	codon_number=55	codon_position=3	codon_ref_seq=GGA	consensus_reject=FREQUENCY_CUTOFF	consensus_score=153.0	fisher_strand_p_value=5.62137e-23	frequency=3.333e-01	gene_name=ydcU	gene_position=165	gene_product=predicted spermidine/putrescine transporter subunit	gene_strand=>	ks_quality_p_value=1	locus_tag=ECB_01399	major_base=A	major_cov=4/64	major_frequency=6.667e-01	minor_base=G	minor_cov=34/0	new_cov=34/0	new_seq=G	polymorphism_frequency=3.333e-01	polymorphism_score=69.0	prediction=polymorphism	ref_cov=4/64	ref_seq=A	snp_type=synonymous	total_cov=38/65	transl_table=11
RA	40	.	REL606	1510660	0	A	C	bias_e_value=0.0156714	bias_p_value=3.46626e-09	consensus_reject=FREQUENCY_CUTOFF	consensus_score=247.9	fisher_strand_p_value=1.46606e-10	frequency=2.524e-01	ks_quality_p_value=1	major_base=A	major_cov=52/25	major_frequency=7.476e-01	minor_base=C	minor_cov=0/26	new_cov=0/26	no_show=1	polymorphism_frequency=2.524e-01	polymorphism_score=50.7	prediction=polymorphism	ref_cov=52/25	total_cov=52/51
RA	41	.	REL606	1618762	0	A	C	bias_e_value=6.68026e-10	bias_p_value=1.47756e-16	consensus_reject=FREQUENCY_CUTOFF	consensus_score=351.1	fisher_strand_p_value=3.58904e-18	frequency=2.353e-01	ks_quality_p_value=1	major_base=A	major_cov=85/19	major_frequency=7.647e-01	minor_base=C	minor_cov=0/32	new_cov=0/32	no_show=1	polymorphism_frequency=2.353e-01	polymorphism_score=26.4	prediction=polymorphism	ref_cov=85/19	total_cov=85/51
RA	42	.	REL606	1688229	0	A	C	aa_new_seq=P	aa_position=92	aa_ref_seq=T	bias_e_value=6.3756e-17	bias_p_value=1.41017e-23	codon_new_seq=CCC	codon_number=92	codon_position=1	codon_ref_seq=ACC	consensus_reject=FREQUENCY_CUTOFF	consensus_score=253.6	fisher_strand_p_value=2.44523e-25	frequency=3.386e-01	gene_name=nth	gene_position=274	gene_product=DNA glycosylase and apyrimidinic (AP) lyase (endonuclease III)	gene_strand=>	ks_quality_p_value=1	locus_tag=ECB_01603	major_base=A	major_cov=75/9	major_frequency=6.614e-01	minor_base=C	minor_cov=0/43	new_cov=0/43	new_seq=C	polymorphism_frequency=3.386e-01	polymorphism_score=48.7	prediction=polymorphism	ref_cov=75/9	ref_seq=A	snp_type=nonsynonymous	total_cov=75/52	transl_table=11
RA	43	.	REL606	1750983	0	G	C	bias_e_value=107.695	bias_p_value=2.38203e-05	consensus_reject=FREQUENCY_CUTOFF	consensus_score=86.4	fisher_strand_p_value=1.6651e-06	frequency=3.509e-01	gene_name=aroD/ydiF	gene_position=intergenic (+33/-112)	gene_product=3-dehydroquinate dehydratase/fused predicted acetyl-CoA:acetoacetyl-CoA transferase: alpha subunit/beta subunit	gene_strand=>/>	ks_quality_p_value=1	locus_tag=ECB_01662/ECB_01663	major_base=G	major_cov=14/23	major_frequency=6.491e-01	minor_base=C	minor_cov=20/0	new_cov=20/0	polymorphism_frequency=3.509e-01	polymorphism_score=33.3	prediction=polymorphism	ref_cov=14/23	snp_type=intergenic	total_cov=34/23
RA	44	.	REL606	1795337	0	A	C	aa_new_seq=G	aa_position=39	aa_ref_seq=V	bias_e_value=0.00708277	bias_p_value=1.56659e-09	codon_new_seq=GGG	codon_number=39	codon_position=2	codon_ref_seq=GTG	consensus_reject=FREQUENCY_CUTOFF	consensus_score=171.9	fisher_strand_p_value=6.40158e-11	frequency=2.840e-01	gene_name=celF	gene_position=116	gene_product=cryptic phospho-beta-glucosidase, NAD(P)-binding	gene_strand=<	ks_quality_p_value=1	locus_tag=ECB_01703	major_base=A	major_cov=44/14	major_frequency=7.160e-01	minor_base=C	minor_cov=0/23	new_cov=0/23	new_seq=C	polymorphism_frequency=2.840e-01	polymorphism_score=23.0	prediction=polymorphism	ref_cov=44/14	ref_seq=A	snp_type=nonsynonymous	total_cov=44/37	transl_table=11
RA	45	.	REL606	1911672	0	T	C	bias_e_value=5.39459e-06	bias_p_value=1.19319e-12	consensus_reject=FREQUENCY_CUTOFF	consensus_score=223.7	fisher_strand_p_value=3.73836e-14	frequency=2.299e-01	ks_quality_p_value=1	major_base=T	major_cov=60/7	major_frequency=7.701e-01	minor_base=C	minor_cov=0/20	new_cov=0/20	no_show=1	polymorphism_frequency=2.299e-01	polymorphism_score=12.5	prediction=polymorphism	ref_cov=60/7	total_cov=60/27
RA	46	.	REL606	2005805	0	C	T	aa_new_seq=K	aa_position=181	aa_ref_seq=E	codon_new_seq=AAA	codon_number=181	codon_position=1	codon_ref_seq=GAA	consensus_score=512.4	frequency=1	gene_name=insD	gene_position=541	gene_product=IS2 insertion element transposase InsAB'	gene_strand=<	locus_tag=ECB_01904	major_base=T	major_cov=62/71	major_frequency=1.000e+00	minor_base=N	minor_cov=0/0	new_cov=62/71	new_seq=T	polymorphism_frequency=1.000e+00	polymorphism_score=NA	prediction=consensus	ref_cov=0/0	ref_seq=C	snp_type=nonsynonymous	total_cov=62/71	transl_table=11
RA	47	.	REL606	2007927	0	T	G	aa_new_seq=P	aa_position=41	aa_ref_seq=T	bias_e_value=6.5751e-15	bias_p_value=1.4543e-21	codon_new_seq=CCC	codon_number=41	codon_position=1	codon_ref_seq=ACC	consensus_reject=FREQUENCY_CUTOFF	consensus_score=291.8	fisher_strand_p_value=2.7466e-23	frequency=2.689e-01	gene_name=ECB_01907	gene_position=121	gene_product=conserved hypothetical protein	gene_strand=<	ks_quality_p_value=1	locus_tag=ECB_01907	major_base=T	major_cov=6/81	major_frequency=7.311e-01	minor_base=G	minor_cov=32/0	new_cov=32/0	new_seq=G	polymorphism_frequency=2.689e-01	polymorphism_score=41.1	prediction=polymorphism	ref_cov=6/81	ref_seq=T	snp_type=nonsynonymous	total_cov=38/81	transl_table=11
RA	48	.	REL606	2173900	0	A	C	aa_new_seq=P	aa_position=25	aa_ref_seq=T	bias_e_value=1.02668e-14	bias_p_value=2.27084e-21	codon_new_seq=CCC	codon_number=25	codon_position=1	codon_ref_seq=ACC	consensus_reject=FREQUENCY_CUTOFF	consensus_score=272.1	fisher_strand_p_value=4.32584e-23	frequency=3.033e-01	gene_name=yejH	gene_position=73	gene_product=predicted ATP-dependet helicase	gene_strand=>	ks_quality_p_value=1	locus_tag=ECB_02114	major_base=A	major_cov=76/9	major_frequency=6.967e-01	minor_base=C	minor_cov=0/37	new_cov=0/37	new_seq=C	polymorphism_frequency=3.033e-01	polymorphism_score=38.5	prediction=polymorphism	ref_cov=76/9	ref_seq=A	snp_type=nonsynonymous	total_cov=76/46	transl_table=11
RA	49	.	REL606	2238337	0	A	C	bias_e_value=1.72912e-13	bias_p_value=3.82452e-20	consensus_reject=FREQUENCY_CUTOFF	consensus_score=206.5	fisher_strand_p_value=7.70846e-22	frequency=3.538e-01	gene_name=inaA/yfaH	gene_position=intergenic (-149/-66)	gene_product=hypothetical protein/hypothetical protein	gene_strand=</>	ks_quality_p_value=1	locus_tag=ECB_02163/ECB_02164	major_base=A	major_cov=68/16	major_frequency=6.462e-01	minor_base=C	minor_cov=0/46	new_cov=0/46	polymorphism_frequency=3.538e-01	polymorphism_score=75.8	prediction=polymorphism	ref_cov=68/16	snp_type=intergenic	total_cov=68/62
RA	50	.	REL606	2261804	0	T	C	bias_e_value=2.09256e-05	bias_p_value=4.6284e-12	consensus_reject=FREQUENCY_CUTOFF	consensus_score=241.3	fisher_strand_p_value=1.51666e-13	frequency=2.411e-01	ks_quality_p_value=1	major_base=T	major_cov=65/20	major_frequency=7.589e-01	minor_base=C	minor_cov=0/27	new_cov=0/27	no_show=1	polymorphism_frequency=2.411e-01	polymorphism_score=29.2	prediction=polymorphism	ref_cov=65/20	total_cov=65/47
RA	51	.	REL606	2630053	0	A	C	aa_new_seq=L	aa_position=197	aa_ref_seq=I	codon_new_seq=CTT	codon_number=197	codon_position=1	codon_ref_seq=ATT	consensus_score=435.4	frequency=1	gene_name=ygaF	gene_position=589	gene_product=predicted enzyme	gene_strand=>	locus_tag=ECB_02516	major_base=C	major_cov=48/64	major_frequency=1.000e+00	minor_base=N	minor_cov=0/0	new_cov=48/64	new_seq=C	polymorphism_frequency=1.000e+00	polymorphism_score=NA	prediction=consensus	ref_cov=0/0	ref_seq=A	snp_type=nonsynonymous	total_cov=48/64	transl_table=11
RA	52	.	REL606	2663500	0	C	T	consensus_score=637.9	frequency=1	gene_name=recA/ygaD	gene_position=intergenic (-69/+11)	gene_product=recombinase A/competence damage-inducible protein A	gene_strand=</<	locus_tag=ECB_02549/ECB_02550	major_base=T	major_cov=69/90	major_frequency=1.000e+00	minor_base=N	minor_cov=0/0	new_cov=69/90	polymorphism_frequency=1.000e+00	polymorphism_score=NA	prediction=consensus	ref_cov=0/0	snp_type=intergenic	total_cov=69/90
RA	53	.	REL606	2720681	0	G	.	bias_e_value=4519590	bias_p_value=0.999656	consensus_score=712.9	fisher_strand_p_value=1	frequency=1	gene_name=insJ-3/cysH	gene_position=intergenic (-48/+201)	gene_product=IS150 hypothetical protein/phosphoadenosine phosphosulfate reductase	gene_strand=</<	ks_quality_p_value=0.973889	locus_tag=ECB_02606/ECB_02607	major_base=.	major_cov=79/77	major_frequency=9.936e-01	minor_base=G	minor_cov=1/0	new_cov=79/77	polymorphism_frequency=9.936e-01	polymorphism_score=-0.6	prediction=consensus	ref_cov=1/0	snp_type=intergenic	total_cov=80/78
RA	54	.	REL606	2774220	0	T	C	aa_new_seq=G	aa_position=106	aa_ref_seq=E	bias_e_value=123.263	bias_p_value=2.72638e-05	codon_new_seq=GGG	codon_number=106	codon_position=2	codon_ref_seq=GAG	consensus_reject=FREQUENCY_CUTOFF	consensus_score=72.3	fisher_strand_p_value=1.92535e-06	frequency=3.333e-01	gene_name=ECB_02652	gene_position=317	gene_product=conserved hypothetical protein	gene_strand=<	ks_quality_p_value=1	locus_tag=ECB_02652	major_base=T	major_cov=23/11	major_frequency=6.667e-01	minor_base=C	minor_cov=0/17	new_cov=0/17	new_seq=C	polymorphism_frequency=3.333e-01	polymorphism_score=23.8	prediction=polymorphism	ref_cov=23/11	ref_seq=T	snp_type=nonsynonymous	total_cov=23/29	transl_table=11
RA	55	.	REL606	2945750	0	A	C	bias_e_value=0.000145724	bias_p_value=3.22316e-11	consensus_reject=FREQUENCY_CUTOFF	consensus_score=332.1	fisher_strand_p_value=1.1306e-12	frequency=2.603e-01	gene_name=yeeP/flu	gene_position=intergenic (+309/-63)	gene_product=b1999; predicted GTP-binding protein/antigen 43 (Ag43) phase-variable biofilm formation autotransporter	gene_strand=>/>	ks_quality_p_value=1	locus_tag=ECB_02799/ECB_02800	major_base=A	major_cov=65/43	major_frequency=7.397e-01	minor_base=C	minor_cov=0/38	new_cov=0/38	polymorphism_frequency=2.603e-01	polymorphism_score=24.0	prediction=polymorphism	ref_cov=65/43	snp_type=intergenic	total_cov=65/81
RA	56	.	REL606	3217772	0	A	C	aa_new_seq=G	aa_position=91	aa_ref_seq=V	bias_e_value=848.04	bias_p_value=0.000187572	codon_new_seq=GGG	codon_number=91	codon_position=2	codon_ref_seq=GTG	consensus_reject=FREQUENCY_CUTOFF	consensus_score=151.6	fisher_strand_p_value=1.55375e-05	frequency=2.976e-01	gene_name=arcB	gene_position=272	gene_product=hybrid sensory histidine kinase in two-component regulatory system with ArcA	gene_strand=<	ks_quality_p_value=1	locus_tag=ECB_03075	major_base=A	major_cov=26/33	major_frequency=7.024e-01	minor_base=C	minor_cov=0/25	new_cov=0/25	new_seq=C	polymorphism_frequency=2.976e-01	polymorphism_score=19.3	prediction=polymorphism	ref_cov=26/33	ref_seq=A	snp_type=nonsynonymous	total_cov=26/58	transl_table=11
RA	57	.	REL606	3259133	0	T	C	bias_e_value=1.06099e-10	bias_p_value=2.34674e-17	consensus_reject=FREQUENCY_CUTOFF	consensus_score=239.8	fisher_strand_p_value=5.45076e-19	frequency=2.277e-01	ks_quality_p_value=1	major_base=T	major_cov=74/4	major_frequency=7.723e-01	minor_base=C	minor_cov=0/23	new_cov=0/23	no_show=1	polymorphism_frequency=2.277e-01	polymorphism_score=29.7	prediction=polymorphism	ref_cov=74/4	total_cov=74/27
RA	58	.	REL606	3414590	0	T	C	aa_new_seq=G	aa_position=215	aa_ref_seq=S	bias_e_value=5.50092e-06	bias_p_value=1.21671e-12	codon_new_seq=GGT	codon_number=215	codon_position=1	codon_ref_seq=AGT	consensus_reject=FREQUENCY_CUTOFF	consensus_score=135.9	fisher_strand_p_value=3.81445e-14	frequency=2.769e-01	gene_name=rtcA	gene_position=643	gene_product=RNA 3'-terminal-phosphate cyclase	gene_strand=<	ks_quality_p_value=1	locus_tag=ECB_03271	major_base=T	major_cov=45/2	major_frequency=7.231e-01	minor_base=C	minor_cov=0/18	new_cov=0/18	new_seq=C	polymorphism_frequency=2.769e-01	polymorphism_score=27.5	prediction=polymorphism	ref_cov=45/2	ref_seq=T	snp_type=nonsynonymous	total_cov=45/20	transl_table=11
RA	59	.	REL606	3427815	0	T	C	aa_new_seq=D	aa_position=2	aa_ref_seq=N	codon_new_seq=GAT	codon_number=2	codon_position=1	codon_ref_seq=AAT	consensus_score=526.7	frequency=1	gene_name=glgP	gene_position=4	gene_product=glycogen phosphorylase	gene_strand=<	locus_tag=ECB_03280	major_base=C	major_cov=75/58	major_frequency=1.000e+00	minor_base=N	minor_cov=0/0	new_cov=75/58	new_seq=C	polymorphism_frequency=1.000e+00	polymorphism_score=NA	prediction=consensus	ref_cov=0/0	ref_seq=T	snp_type=nonsynonymous	total_cov=75/58	transl_table=11
RA	60	.	REL606	3481137	0	G	A	aa_new_seq=G	aa_position=42	aa_ref_seq=G	codon_new_seq=GGA	codon_number=42	codon_position=3	codon_ref_seq=GGG	consensus_score=11.7	frequency=1	gene_name=rhsB	gene_position=126	gene_product=rhsB element core protein RshB	gene_strand=>	locus_tag=ECB_03331	major_base=A	major_cov=0/5	major_frequency=1.000e+00	minor_base=N	minor_cov=0/0	new_cov=0/5	new_seq=A	polymorphism_frequency=1.000e+00	polymorphism_score=NA	prediction=consensus	ref_cov=0/0	ref_seq=G	snp_type=synonymous	total_cov=0/5	transl_table=11
RA	61	.	REL606	3481201	0	A	C	aa_new_seq=L	aa_position=64	aa_ref_seq=I	codon_new_seq=CTT	codon_number=64	codon_position=1	codon_ref_seq=ATC	consensus_score=114.9	frequency=1	gene_name=rhsB	gene_position=190	gene_product=rhsB element core protein RshB	gene_strand=>	locus_tag=ECB_03331	major_base=C	major_cov=17/18	major_frequency=1.000e+00	minor_base=N	minor_cov=0/0	new_cov=17/18	new_seq=C	polymorphism_frequency=1.000e+00	polymorphism_score=NA	prediction=consensus	ref_cov=0/0	ref_seq=A	snp_type=nonsynonymous	total_cov=17/18	transl_table=11
RA	62	.	REL606	3481203	0	C	T	aa_new_seq=L	aa_position=64	aa_ref_seq=I	codon_new_seq=CTT	codon_number=64	codon_position=3	codon_ref_seq=ATC	consensus_score=116.2	frequency=1	gene_name=rhsB	gene_position=192	gene_product=rhsB element core protein RshB	gene_strand=>	locus_tag=ECB_03331	major_base=T	major_cov=17/18	major_frequency=1.000e+00	minor_base=N	minor_cov=0/0	new_cov=17/18	new_seq=T	polymorphism_frequency=1.000e+00	polymorphism_score=NA	prediction=consensus	ref_cov=0/0	ref_seq=C	snp_type=synonymous	total_cov=17/18	transl_table=11
RA	63	.	REL606	3481214	0	C	G	aa_new_seq=G	aa_position=68	aa_ref_seq=A	codon_new_seq=GGC	codon_number=68	codon_position=2	codon_ref_seq=GCC	consensus_score=204.4	frequency=1	gene_name=rhsB	gene_position=203	gene_product=rhsB element core protein RshB	gene_strand=>	locus_tag=ECB_03331	major_base=G	major_cov=23/35	major_frequency=1.000e+00	minor_base=N	minor_cov=0/0	new_cov=23/35	new_seq=G	polymorphism_frequency=1.000e+00	polymorphism_score=NA	prediction=consensus	ref_cov=0/0	ref_seq=C	snp_type=nonsynonymous	total_cov=23/35	transl_table=11
RA	64	.	REL606	3544091	0	C	T	consensus_score=542.0	frequency=1	gene_name=dctA/yhjK	gene_position=intergenic (-20/+163)	gene_product=C4-dicarboxylate transport protein/predicted diguanylate cyclase	gene_strand=</<	locus_tag=ECB_03376/ECB_03377	major_base=T	major_cov=79/58	major_frequency=1.000e+00	minor_base=N	minor_cov=0/0	new_cov=79/58	polymorphism_frequency=1.000e+00	polymorphism_score=NA	prediction=consensus	ref_cov=0/0	snp_type=intergenic	total_cov=79/58
RA	65	.	REL606	3602497	0	T	G	bias_e_value=1.36477e-07	bias_p_value=3.01863e-14	consensus_reject=FREQUENCY_CUTOFF	consensus_score=281.2	fisher_strand_p_value=8.45396e-16	frequency=2.062e-01	ks_quality_p_value=1	major_base=T	major_cov=6/71	major_frequency=7.938e-01	minor_base=G	minor_cov=20/0	new_cov=20/0	no_show=1	polymorphism_frequency=2.062e-01	polymorphism_score=11.9	prediction=polymorphism	ref_cov=6/71	total_cov=26/71
RA	66	.	REL606	3628211	0	G	C	bias_e_value=972894	bias_p_value=0.215188	consensus_reject=FREQUENCY_CUTOFF	consensus_score=262.7	fisher_strand_p_value=0.255219	frequency=2.174e-01	ks_quality_p_value=0.2164	major_base=G	major_cov=53/37	major_frequency=7.826e-01	minor_base=C	minor_cov=11/14	new_cov=11/14	no_show=1	polymorphism_frequency=2.174e-01	polymorphism_score=84.2	prediction=polymorphism	ref_cov=53/37	total_cov=65/51
RA	67	.	REL606	3787982	0	T	A	bias_e_value=1.29565e-17	bias_p_value=2.86575e-24	consensus_reject=FREQUENCY_CUTOFF	consensus_score=285.3	fisher_strand_p_value=4.83331e-26	frequency=2.414e-01	ks_quality_p_value=1	major_base=T	major_cov=87/1	major_frequency=7.586e-01	minor_base=A	minor_cov=0/28	new_cov=0/28	no_show=1	polymorphism_frequency=2.414e-01	polymorphism_score=60.6	prediction=polymorphism	ref_cov=87/1	total_cov=87/29
RA	68	.	REL606	3937042	0	T	G	bias_e_value=3.90972e-05	bias_p_value=8.64763e-12	consensus_reject=FREQUENCY_CUTOFF	consensus_score=216.2	fisher_strand_p_value=2.89503e-13	frequency=2.381e-01	ks_quality_p_value=1	major_base=T	major_cov=8/56	major_frequency=7.619e-01	minor_base=G	minor_cov=20/0	new_cov=20/0	no_show=1	polymorphism_frequency=2.381e-01	polymorphism_score=18.5	prediction=polymorphism	ref_cov=8/56	total_cov=28/56
RA	69	.	REL606	3943694	0	C	T	consensus_score=32.9	deleted=1	frequency=1	major_base=T	major_cov=3/7	major_frequency=1.000e+00	minor_base=N	minor_cov=0/0	new_cov=3/7	polymorphism_frequency=1.000e+00	polymorphism_score=NA	prediction=consensus	ref_cov=0/0	total_cov=3/7
RA	70	.	REL606	4006927	0	T	G	bias_e_value=2.67156e-05	bias_p_value=5.90903e-12	consensus_reject=FREQUENCY_CUTOFF	consensus_score=185.6	fisher_strand_p_value=1.95246e-13	frequency=2.907e-01	gene_name=sodA/kdgT	gene_position=intergenic (+77/-183)	gene_product=superoxide dismutase, Mn/2-keto-3-deoxygluconate permease	gene_strand=>/>	ks_quality_p_value=1	locus_tag=ECB_03794/ECB_03795	major_base=T	major_cov=11/50	major_frequency=7.093e-01	minor_base=G	minor_cov=25/0	new_cov=25/0	polymorphism_frequency=2.907e-01	polymorphism_score=13.9	prediction=polymorphism	ref_cov=11/50	snp_type=intergenic	total_cov=36/50
RA	71	.	REL606	4075584	0	T	G	bias_e_value=0.0180032	bias_p_value=3.982e-09	consensus_reject=FREQUENCY_CUTOFF	consensus_score=184.6	fisher_strand_p_value=1.69458e-10	frequency=2.824e-01	gene_name=gltT	gene_position=noncoding (54/76 nt)	gene_product=tRNA-Glu	gene_strand=>	ks_quality_p_value=1	locus_tag=ECB_t00073	major_base=T	major_cov=17/44	major_frequency=7.176e-01	minor_base=G	minor_cov=24/0	new_cov=24/0	polymorphism_frequency=2.824e-01	polymorphism_score=11.3	prediction=polymorphism	ref_cov=17/44	snp_type=noncoding	total_cov=41/44
RA	72	.	REL606	4123258	0	A	C	bias_e_value=1.90047e-10	bias_p_value=4.20353e-17	consensus_reject=FREQUENCY_CUTOFF	consensus_score=427.3	fisher_strand_p_value=9.90079e-19	frequency=2.051e-01	ks_quality_p_value=1	major_base=A	major_cov=101/23	major_frequency=7.949e-01	minor_base=C	minor_cov=0/32	new_cov=0/32	no_show=1	polymorphism_frequency=2.051e-01	polymorphism_score=23.6	prediction=polymorphism	ref_cov=101/23	total_cov=101/55
RA	73	.	REL606	4274963	0	T	G	bias_e_value=1848.7	bias_p_value=0.000408901	consensus_reject=FREQUENCY_CUTOFF	consensus_score=156.4	fisher_strand_p_value=3.64448e-05	frequency=2.361e-01	ks_quality_p_value=1	major_base=T	major_cov=26/29	major_frequency=7.639e-01	minor_base=G	minor_cov=17/0	new_cov=17/0	no_show=1	polymorphism_frequency=2.361e-01	polymorphism_score=11.3	prediction=polymorphism	ref_cov=26/29	total_cov=43/29
RA	74	.	REL606	4320445	0	T	G	aa_new_seq=G	aa_position=211	aa_ref_seq=V	bias_e_value=1.29671e-05	bias_p_value=2.8681e-12	codon_new_seq=GGG	codon_number=211	codon_position=2	codon_ref_seq=GTG	consensus_reject=FREQUENCY_CUTOFF	consensus_score=126.4	fisher_strand_p_value=9.24843e-14	frequency=4.227e-01	gene_name=aidB	gene_position=632	gene_product=isovaleryl CoA dehydrogenase	gene_strand=>	ks_quality_p_value=1	locus_tag=ECB_04054	major_base=T	major_cov=17/39	major_frequency=5.773e-01	minor_base=G	minor_cov=41/0	new_cov=41/0	new_seq=G	polymorphism_frequency=4.227e-01	polymorphism_score=51.7	prediction=polymorphism	ref_cov=17/39	ref_seq=T	snp_type=nonsynonymous	total_cov=59/39	transl_table=11
RA	75	.	REL606	4483462	0	C	T	aa_new_seq=F	aa_position=44	aa_ref_seq=S	bias_e_value=1.42875e-23	bias_p_value=3.16016e-30	codon_new_seq=TTT	codon_number=44	codon_position=2	codon_ref_seq=TCT	consensus_reject=FREQUENCY_CUTOFF	consensus_score=69.7	fisher_strand_p_value=4.31596e-32	frequency=4.898e-01	gene_name=bglJ	gene_position=131	gene_product=DNA-binding transcriptional activator	gene_strand=>	ks_quality_p_value=1	locus_tag=ECB_04243	major_base=C	major_cov=9/66	major_frequency=5.102e-01	minor_base=T	minor_cov=72/0	new_cov=72/0	new_seq=T	polymorphism_frequency=4.898e-01	polymorphism_score=156.7	prediction=polymorphism	ref_cov=9/66	ref_seq=C	snp_type=nonsynonymous	total_cov=81/66	transl_table=11
RA	76	.	REL606	4501612	0	C	T	aa_new_seq=K	aa_position=202	aa_ref_seq=E	codon_new_seq=AAG	codon_number=202	codon_position=1	codon_ref_seq=GAG	consensus_score=276.6	frequency=1	gene_name=lplA	gene_position=604	gene_product=lipoate-protein ligase A	gene_strand=<	locus_tag=ECB_04262	major_base=T	major_cov=38/33	major_frequency=1.000e+00	minor_base=N	minor_cov=0/0	new_cov=38/33	new_seq=T	polymorphism_frequency=1.000e+00	polymorphism_score=NA	prediction=consensus	ref_cov=0/0	ref_seq=C	snp_type=nonsynonymous	total_cov=38/33	transl_table=11
MC	77	.	REL606	660274	667037	0	1331	gene_name=ybeR–[insK-2]	gene_product=ybeR,ybeV,hscC,rihA,gltL,insJ-2,[insK-2]	left_inside_cov=0	left_outside_cov=163	locus_tag=[ECB_00614]–[ECB_00620_3]	right_inside_cov=45	right_outside_cov=46
MC	78	.	REL606	1271135	1272469	0	1317	gene_name=insK-2–[insJ-2]	gene_product=insK-2,[insJ-2]	left_inside_cov=0	left_outside_cov=183	locus_tag=[ECB_00620_4]–[ECB_00619_4]	right_inside_cov=45	right_outside_cov=47
MC	79	.	REL606	1456057	1468986	1330	1318	gene_name=[acpD]–[insJ-2]	gene_product=[acpD],[insK-2],insJ-2,hrpA,ydcF,aldA,gapC,insA-12,insB-12,cybB,ydcA,hokB,mokB,insK-2,[insJ-2]	left_inside_cov=42	left_outside_cov=49	locus_tag=[ECB_01367]–[ECB_00619_6]	right_inside_cov=45	right_outside_cov=55
MC	80	.	REL606	1651256	1652058	0	0	gene_name=[ydgG]–[pntB]	gene_product=[ydgG],[pntB]	left_inside_cov=0	left_outside_cov=116	locus_tag=[ECB_01570]–[ECB_01571]	right_inside_cov=1	right_outside_cov=231
MC	81	.	REL606	3481387	3484584	1037	1002	gene_name=rhsB	gene_position=coding (376-3573/4236 nt)	gene_product=rhsB element core protein RshB	gene_strand=>	left_inside_cov=43	left_outside_cov=46	locus_tag=ECB_03331	right_inside_cov=44	right_outside_cov=46
MC	82	.	REL606	3577388	3583609	0	1385	gene_name=[bisC]–[insK-4]	gene_product=[bisC],yiaD,tkrA,yiaF,yiaG,cspA,hokA,insJ-4,[insK-4]	left_inside_cov=0	left_outside_cov=235	locus_tag=[ECB_03401]–[ECB_03409]	right_inside_cov=42	right_outside_cov=47
MC	83	.	REL606	3628388	3630750	1342	1018	gene_name=rhsA	gene_position=pseudogene (380-2742/5580 nt)	gene_product=rhsA element core protein RshA	gene_strand=>	left_inside_cov=45	left_outside_cov=50	locus_tag=ECB_03448	right_inside_cov=44	right_outside_cov=47
MC	84	.	REL606	3943662	3943826	34	123	gene_name=rrlA	gene_position=noncoding (1833-1997/2904 nt)	gene_product=23S ribosomal RNA	gene_strand=>	left_inside_cov=45	left_outside_cov=49	locus_tag=ECB_r00015	right_inside_cov=42	right_outside_cov=50
JC	85	.	REL606	1	1	REL606	4521141	-1	0	alignment_overlap=0	circular_chromosome=1	coverage_minus=70	coverage_plus=53	flanking_left=150	flanking_right=150	frequency=1	junction_possible_overlap_registers=149	key=REL606__1__1__REL606__4521141__-1__0____150__150__0__0	max_left=149	max_left_minus=149	max_left_plus=146	max_min_left=73	max_min_left_minus=69	max_min_left_plus=73	max_min_right=72	max_min_right_minus=72	max_min_right_plus=72	max_pos_hash_score=298	max_right=149	max_right_minus=147	max_right_plus=149	neg_log10_pos_hash_p_value=0.3	new_junction_coverage=0.89	new_junction_read_count=123	polymorphism_frequency=1.000e+00	pos_hash_score=60	prediction=consensus	side_1_annotate_key=gene	side_1_continuation=0	side_1_coverage=0.00	side_1_overlap=0	side_1_possible_overlap_registers=149	side_1_read_count=0	side_1_redundant=0	side_2_annotate_key=gene	side_2_continuation=0	side_2_coverage=0.00	side_2_overlap=0	side_2_possible_overlap_registers=149	side_2_read_count=0	side_2_redundant=0	total_non_overlap_reads=123
JC	86	.	REL606	41355	-1	REL606	41453	-1	0	alignment_overlap=8	coverage_minus=4	coverage_plus=0	flanking_left=150	flanking_right=150	frequency=4.271e-02	junction_possible_overlap_registers=141	key=REL606__41355__-1__REL606__41461__-1__8____150__150__0__0	max_left=73	max_left_minus=73	max_left_plus=0	max_min_left=67	max_min_left_minus=67	max_min_left_plus=0	max_min_right=69	max_min_right_minus=69	max_min_right_plus=0	max_pos_hash_score=282	max_right=89	max_right_minus=89	max_right_plus=0	neg_log10_pos_hash_p_value=8.6	new_junction_coverage=0.03	new_junction_read_count=4	no_show=1	polymorphism_frequency=4.271e-02	pos_hash_score=4	prediction=polymorphism	reject=COVERAGE_EVENNESS_SKEW,FREQUENCY_CUTOFF	side_1_annotate_key=gene	side_1_continuation=0	side_1_coverage=0.77	side_1_overlap=8	side_1_possible_overlap_registers=149	side_1_read_count=106	side_1_redundant=0	side_2_annotate_key=gene	side_2_continuation=0	side_2_coverage=0.61	side_2_overlap=0	side_2_possible_overlap_registers=141	side_2_read_count=79	side_2_redundant=0	total_non_overlap_reads=4
JC	87	.	REL606	48630	1	REL606	48726	1	0	alignment_overlap=10	coverage_minus=1	coverage_plus=4	flanking_left=150	flanking_right=150	frequency=5.298e-02	junction_possible_overlap_registers=139	key=REL606__48630__1__REL606__48716__1__10____150__150__0__0	max_left=137	max_left_minus=54	max_left_plus=137	max_min_left=54	max_min_left_minus=54	max_min_left_plus=0	max_min_right=55	max_min_right_minus=0	max_min_right_plus=55	max_pos_hash_score=278	max_right=86	max_right_minus=86	max_right_plus=55	neg_log10_pos_hash_p_value=8.0	new_junction_coverage=0.04	new_junction_read_count=5	no_show=1	polymorphism_frequency=5.298e-02	pos_hash_score=5	prediction=polymorphism	reject=COVERAGE_EVENNESS_SKEW,FREQUENCY_CUTOFF	side_1_annotate_key=gene	side_1_continuation=0	side_1_coverage=0.68	side_1_overlap=10	side_1_possible_overlap_registers=149	side_1_read_count=93	side_1_redundant=0	side_2_annotate_key=gene	side_2_continuation=0	side_2_coverage=0.72	side_2_overlap=0	side_2_possible_overlap_registers=139	side_2_read_count=92	side_2_redundant=0	total_non_overlap_reads=5
JC	88	.	REL606	63922	1	REL606	63955	1	0	alignment_overlap=9	coverage_minus=0	coverage_plus=6	flanking_left=150	flanking_right=150	frequency=4.765e-02	junction_possible_overlap_registers=140	key=REL606__63922__1__REL606__63946__1__9____150__150__0__0	max_left=133	max_left_minus=0	max_left_plus=133	max_min_left=0	max_min_left_minus=0	max_min_left_plus=0	max_min_right=56	max_min_right_minus=0	max_min_right_plus=56	max_pos_hash_score=280	max_right=56	max_right_minus=0	max_right_plus=56	neg_log10_pos_hash_p_value=8.1	new_junction_coverage=0.05	new_junction_read_count=6	no_show=1	polymorphism_frequency=4.765e-02	pos_hash_score=5	prediction=polymorphism	reject=COVERAGE_EVENNESS_SKEW,FREQUENCY_CUTOFF	side_1_annotate_key=gene	side_1_continuation=0	side_1_coverage=0.87	side_1_overlap=9	side_1_possible_overlap_registers=149	side_1_read_count=119	side_1_redundant=0	side_2_annotate_key=gene	side_2_continuation=0	side_2_coverage=0.99	side_2_overlap=0	side_2_possible_overlap_registers=140	side_2_read_count=128	side_2_redundant=0	total_non_overlap_reads=6
JC	89	.	REL606	69429	-1	REL606	69507	-1	0	alignment_overlap=9	coverage_minus=3	coverage_plus=0	flanking_left=150	flanking_right=150	frequency=2.004e-02	junction_possible_overlap_registers=140	key=REL606__69429__-1__REL606__69516__-1__9____150__150__0__0	max_left=78	max_left_minus=78	max_left_plus=0	max_min_left=63	max_min_left_minus=63	max_min_left_plus=0	max_min_right=63	max_min_right_minus=63	max_min_right_plus=0	max_pos_hash_score=280	max_right=91	max_right_minus=91	max_right_plus=0	neg_log10_pos_hash_p_value=9.2	new_junction_coverage=0.02	new_junction_read_count=3	no_show=1	polymorphism_frequency=2.004e-02	pos_hash_score=3	prediction=polymorphism	reject=COVERAGE_EVENNESS_SKEW,FREQUENCY_CUTOFF	side_1_annotate_key=gene	side_1_continuation=0	side_1_coverage=1.16	side_1_overlap=9	side_1_possible_overlap_registers=149	side_1_read_count=159	side_1_redundant=0	side_2_annotate_key=gene	side_2_continuation=0	side_2_coverage=1.11	side_2_overlap=0	side_2_possible_overlap_registers=140	side_2_read_count=144	side_2_redundant=0	total_non_overlap_reads=3
JC	90	.	REL606	104785	1	REL606	104896	1	0	alignment_overlap=8	coverage_minus=0	coverage_plus=3	flanking_left=150	flanking_right=150	frequency=2.295e-02	junction_possible_overlap_registers=141	key=REL606__104785__1__REL606__104888__1__8____150__150__0__0	max_left=112	max_left_minus=0	max_left_plus=112	max_min_left=67	max_min_left_minus=0	max_min_left_plus=67	max_min_right=41	max_min_right_minus=0	max_min_right_plus=41	max_pos_hash_score=282	max_right=75	max_right_minus=0	max_right_plus=75	neg_log10_pos_hash_p_value=9.3	new_junction_coverage=0.02	new_junction_read_count=3	no_show=1	polymorphism_frequency=2.295e-02	pos_hash_score=3	prediction=polymorphism	reject=COVERAGE_EVENNESS_SKEW,FREQUENCY_CUTOFF	side_1_annotate_key=gene	side_1_continuation=0	side_1_coverage=0.89	side_1_overlap=8	side_1_possible_overlap_registers=149	side_1_read_count=123	side_1_redundant=0	side_2_annotate_key=gene	side_2_continuation=0	side_2_coverage=1.07	side_2_overlap=0	side_2_possible_overlap_registers=141	side_2_read_count=139	side_2_redundant=0	total_non_overlap_reads=3
JC	91	.	REL606	199919	1	REL606	200040	1	0	alignment_overlap=8	coverage_minus=0	coverage_plus=4	flanking_left=150	flanking_right=150	frequency=5.154e-02	junction_possible_overlap_registers=141	key=REL606__199919__1__REL606__200032__1__8____150__150__0__0	max_left=123	max_left_minus=0	max_left_plus=123	max_min_left=67	max_min_left_minus=0	max_min_left_plus=67	max_min_right=30	max_min_right_minus=0	max_min_right_plus=30	max_pos_hash_score=282	max_right=75	max_right_minus=0	max_right_plus=75	neg_log10_pos_hash_p_value=9.3	new_junction_coverage=0.04	new_junction_read_count=5	no_show=1	polymorphism_frequency=5.154e-02	pos_hash_score=3	prediction=polymorphism	reject=COVERAGE_EVENNESS_SKEW,FREQUENCY_CUTOFF	side_1_annotate_key=gene	side_1_continuation=0	side_1_coverage=0.68	side_1_overlap=8	side_1_possible_overlap_registers=149	side_1_read_count=93	side_1_redundant=0	side_2_annotate_key=gene	side_2_continuation=0	side_2_coverage=0.74	side_2_overlap=0	side_2_possible_overlap_registers=141	side_2_read_count=96	side_2_redundant=0	total_non_overlap_reads=4
JC	92	.	REL606	228137	-1	REL606	228139	-1	0	alignment_overlap=8	coverage_minus=4	coverage_plus=0	flanking_left=150	flanking_right=150	frequency=NA	junction_possible_overlap_registers=141	key=REL606__228137__-1__REL606__228147__-1__8____150__150__1__1	max_left=32	max_left_minus=32	max_left_plus=0	max_min_left=32	max_min_left_minus=32	max_min_left_plus=0	max_min_right=0	max_min_right_minus=0	max_min_right_plus=0	max_pos_hash_score=282	max_right=138	max_right_minus=138	max_right_plus=0	neg_log10_pos_hash_p_value=9.3	new_junction_coverage=0.08	new_junction_read_count=10	no_show=1	polymorphism_frequency=NA	pos_hash_score=3	prediction=unknown	reject=COVERAGE_EVENNESS_SKEW	side_1_annotate_key=repeat	side_1_continuation=0	side_1_coverage=NA	side_1_overlap=8	side_1_read_count=NA	side_1_redundant=1	side_2_annotate_key=repeat	side_2_continuation=0	side_2_coverage=NA	side_2_overlap=0	side_2_possible_overlap_registers=NA	side_2_read_count=NA	side_2_redundant=1	total_non_overlap_reads=4
JC	93	.	REL606	229740	1	REL606	229761	1	0	alignment_overlap=9	coverage_minus=0	coverage_plus=4	flanking_left=150	flanking_right=150	frequency=NA	junction_possible_overlap_registers=140	key=REL606__229740__1__REL606__229752__1__9____150__150__1__1	max_left=102	max_left_minus=0	max_left_plus=102	max_min_left=0	max_min_left_minus=0	max_min_left_plus=0	max_min_right=46	max_min_right_minus=0	max_min_right_plus=46	max_pos_hash_score=280	max_right=46	max_right_minus=0	max_right_plus=46	neg_log10_pos_hash_p_value=9.2	new_junction_coverage=0.04	new_junction_read_count=5	no_show=1	polymorphism_frequency=NA	pos_hash_score=3	prediction=unknown	reject=COVERAGE_EVENNESS_SKEW	side_1_annotate_key=repeat	side_1_continuation=0	side_1_coverage=NA	side_1_overlap=9	side_1_read_count=NA	side_1_redundant=1	side_2_annotate_key=repeat	side_2_continuation=0	side_2_coverage=NA	side_2_overlap=0	side_2_possible_overlap_registers=NA	side_2_read_count=NA	side_2_redundant=1	total_non_overlap_reads=4
JC	94	.	REL606	231314	-1	REL606	231321	-1	0	alignment_overlap=6	coverage_minus=3	coverage_plus=0	flanking_left=150	flanking_right=150	frequency=NA	junction_possible_overlap_registers=143	key=REL606__231314__-1__REL606__231327__-1__6____150__150__1__1	max_left=46	max_left_minus=46	max_left_plus=0	max_min_left=46	max_min_left_minus=46	max_min_left_plus=0	max_min_right=0	max_min_right_minus=0	max_min_right_plus=0	max_pos_hash_score=286	max_right=108	max_right_minus=108	max_right_plus=0	neg_log10_pos_hash_p_value=9.4	new_junction_coverage=0.02	new_junction_read_count=3	no_show=1	polymorphism_frequency=NA	pos_hash_score=3	prediction=unknown	reject=COVERAGE_EVENNESS_SKEW	side_1_annotate_key=repeat	side_1_continuation=0	side_1_coverage=NA	side_1_overlap=6	side_1_read_count=NA	side_1_redundant=1	side_2_annotate_key=repeat	side_2_continuation=0	side_2_coverage=NA	side_2_overlap=0	side_2_possible_overlap_registers=NA	side_2_read_count=NA	side_2_redundant=1	total_non_overlap_reads=3
JC	95	.	REL606	232293	1	REL606	232318	1	0	alignment_overlap=7	coverage_minus=0	coverage_plus=3	flanking_left=150	flanking_right=150	frequency=NA	junction_possible_overlap_registers=142	key=REL606__232293__1__REL606__232311__1__7____150__150__1__1	max_left=109	max_left_minus=0	max_left_plus=109	max_min_left=0	max_min_left_minus=0	max_min_left_plus=0	max_min_right=65	max_min_right_minus=0	max_min_right_plus=65	max_pos_hash_score=284	max_right=65	max_right_minus=0	max_right_plus=65	neg_log10_pos_hash_p_value=9.3	new_junction_coverage=0.03	new_junction_read_count=4	no_show=1	polymorphism_frequency=NA	pos_hash_score=3	prediction=unknown	reject=COVERAGE_EVENNESS_SKEW	side_1_annotate_key=repeat	side_1_continuation=0	side_1_coverage=NA	side_1_overlap=7	side_1_read_count=NA	side_1_redundant=1	side_2_annotate_key=repeat	side_2_continuation=0	side_2_coverage=NA	side_2_overlap=0	side_2_possible_overlap_registers=NA	side_2_read_count=NA	side_2_redundant=1	total_non_overlap_reads=3
JC	96	.	REL606	233257	-1	REL606	3945075	-1	0	alignment_overlap=0	coverage_minus=4	coverage_plus=1	flanking_left=150	flanking_right=150	frequency=3.333e-01	junction_possible_overlap_registers=149	key=REL606__233257__-1__REL606__3945075__-1__0____150__150__0__1	max_left=134	max_left_minus=109	max_left_plus=134	max_min_left=31	max_min_left_minus=31	max_min_left_plus=0	max_min_right=45	max_min_right_minus=45	max_min_right_plus=16	max_pos_hash_score=298	max_right=135	max_right_minus=135	max_right_plus=16	neg_log10_pos_hash_p_value=8.4	new_junction_coverage=0.13	new_junction_read_count=18	no_show=1	polymorphism_frequency=3.333e-01	pos_hash_score=5	prediction=polymorphism	reject=COVERAGE_EVENNESS_SKEW	side_1_annotate_key=gene	side_1_continuation=0	side_1_coverage=0.26	side_1_overlap=0	side_1_possible_overlap_registers=149	side_1_read_count=36	side_1_redundant=0	side_2_annotate_key=repeat	side_2_continuation=0	side_2_coverage=NA	side_2_overlap=0	side_2_possible_overlap_registers=NA	side_2_read_count=NA	side_2_redundant=1	total_non_overlap_reads=5
JC	97	.	REL606	273172	-1	REL606	273263	-1	0	alignment_overlap=10	coverage_minus=4	coverage_plus=0	flanking_left=150	flanking_right=150	frequency=3.315e-02	junction_possible_overlap_registers=139	key=REL606__273172__-1__REL606__273273__-1__10____150__150__0__0	max_left=101	max_left_minus=101	max_left_plus=0	max_min_left=34	max_min_left_minus=34	max_min_left_plus=0	max_min_right=39	max_min_right_minus=39	max_min_right_plus=0	max_pos_hash_score=278	max_right=131	max_right_minus=131	max_right_plus=0	neg_log10_pos_hash_p_value=9.2	new_junction_coverage=0.03	new_junction_read_count=4	no_show=1	polymorphism_frequency=3.315e-02	pos_hash_score=3	prediction=polymorphism	reject=COVERAGE_EVENNESS_SKEW,FREQUENCY_CUTOFF	side_1_annotate_key=gene	side_1_continuation=0	side_1_coverage=0.94	side_1_overlap=10	side_1_possible_overlap_registers=149	side_1_read_count=129	side_1_redundant=0	side_2_annotate_key=gene	side_2_continuation=0	side_2_coverage=0.88	side_2_overlap=0	side_2_possible_overlap_registers=139	side_2_read_count=113	side_2_redundant=0	total_non_overlap_reads=4
JC	98	.	REL606	278984	1	REL606	279013	1	0	alignment_overlap=8	coverage_minus=2	coverage_plus=2	flanking_left=150	flanking_right=150	frequency=6.908e-02	junction_possible_overlap_registers=141	key=REL606__278984__1__REL606__279005__1__8____150__150__0__0	max_left=132	max_left_minus=132	max_left_plus=112	max_min_left=0	max_min_left_minus=0	max_min_left_plus=0	max_min_right=35	max_min_right_minus=12	max_min_right_plus=35	max_pos_hash_score=282	max_right=35	max_right_minus=12	max_right_plus=35	neg_log10_pos_hash_p_value=8.6	new_junction_coverage=0.04	new_junction_read_count=5	no_show=1	polymorphism_frequency=6.908e-02	pos_hash_score=4	prediction=polymorphism	reject=COVERAGE_EVENNESS_SKEW,FREQUENCY_CUTOFF	side_1_annotate_key=gene	side_1_continuation=0	side_1_coverage=0.57	side_1_overlap=8	side_1_possible_overlap_registers=149	side_1_read_count=79	side_1_redundant=0	side_2_annotate_key=gene	side_2_continuation=0	side_2_coverage=0.46	side_2_overlap=0	side_2_possible_overlap_registers=141	side_2_read_count=60	side_2_redundant=0	total_non_overlap_reads=4
JC	99	.	REL606	300653	-1	REL606	300736	-1	0	alignment_overlap=10	coverage_minus=5	coverage_plus=0	flanking_left=150	flanking_right=150	frequency=3.059e-02	junction_possible_overlap_registers=139	key=REL606__300653__-1__REL606__300746__-1__10____150__150__0__0	max_left=108	max_left_minus=108	max_left_plus=0	max_min_left=61	max_min_left_minus=61	max_min_left_plus=0	max_min_right=32	max_min_right_minus=32	max_min_right_plus=0	max_pos_hash_score=278	max_right=111	max_right_minus=111	max_right_plus=0	neg_log10_pos_hash_p_value=8.6	new_junction_coverage=0.04	new_junction_read_count=5	no_show=1	polymorphism_frequency=3.059e-02	pos_hash_score=4	prediction=polymorphism	reject=COVERAGE_EVENNESS_SKEW,FREQUENCY_CUTOFF	side_1_annotate_key=gene	side_1_continuation=0	side_1_coverage=1.32	side_1_overlap=10	side_1_possible_overlap_registers=149	side_1_read_count=181	side_1_redundant=0	side_2_annotate_key=gene	side_2_continuation=0	side_2_coverage=1.15	side_2_overlap=0	side_2_possible_overlap_registers=139	side_2_read_count=148	side_2_redundant=0	total_non_overlap_reads=5
JC	100	.	REL606	320119	-1	REL606	320149	-1	0	alignment_overlap=8	coverage_minus=2	coverage_plus=1	flanking_left=150	flanking_right=150	frequency=3.705e-02	junction_possible_overlap_registers=141	key=REL606__320119__-1__REL606__320157__-1__8____150__150__0__0	max_left=112	max_left_minus=33	max_left_plus=112	max_min_left=33	max_min_left_minus=33	max_min_left_plus=0	max_min_right=30	max_min_right_minus=0	max_min_right_plus=30	max_pos_hash_score=282	max_right=112	max_right_minus=112	max_right_plus=30	neg_log10_pos_hash_p_value=9.3	new_junction_coverage=0.02	new_junction_read_count=3	no_show=1	polymorphism_frequency=3.705e-02	pos_hash_score=3	prediction=polymorphism	reject=COVERAGE_EVENNESS_SKEW,FREQUENCY_CUTOFF	side_1_annotate_key=gene	side_1_continuation=0	side_1_coverage=0.68	side_1_overlap=8	side_1_possible_overlap_registers=149	side_1_read_count=94	side_1_redundant=0	side_2_annotate_key=gene	side_2_continuation=0	side_2_coverage=0.51	side_2_overlap=0	side_2_possible_overlap_registers=141	side_2_read_count=67	side_2_redundant=0	total_non_overlap_reads=3
JC	101	.	REL606	334255	1	REL606	334281	1	0	alignment_overlap=11	coverage_minus=1	coverage_plus=3	flanking_left=150	flanking_right=150	frequency=4.240e-02	junction_possible_overlap_registers=138	key=REL606__334255__1__REL606__334270__1__11____150__150__0__0	max_left=104	max_left_minus=7	max_left_plus=104	max_min_left=7	max_min_left_minus=7	max_min_left_plus=0	max_min_right=68	max_min_right_minus=0	max_min_right_plus=68	max_pos_hash_score=276	max_right=132	max_right_minus=132	max_right_plus=68	neg_log10_pos_hash_p_value=8.5	new_junction_coverage=0.03	new_junction_read_count=4	no_show=1	polymorphism_frequency=4.240e-02	pos_hash_score=4	prediction=polymorphism	reject=COVERAGE_EVENNESS_SKEW,FREQUENCY_CUTOFF	side_1_annotate_key=gene	side_1_continuation=0	side_1_coverage=0.72	side_1_overlap=11	side_1_possible_overlap_registers=149	side_1_read_count=99	side_1_redundant=0	side_2_annotate_key=gene	side_2_continuation=0	side_2_coverage=0.70	side_2_overlap=0	side_2_possible_overlap_registers=138	side_2_read_count=89	side_2_redundant=0	total_non_overlap_reads=4
JC	102	.	REL606	384695	-1	REL606	384701	-1	0	alignment_overlap=7	coverage_minus=4	coverage_plus=1	flanking_left=150	flanking_right=150	frequency=4.212e-02	junction_possible_overlap_registers=142	key=REL606__384695__-1__REL606__384708__-1__7____150__150__0__0	max_left=42	max_left_minus=42	max_left_plus=4	max_min_left=42	max_min_left_minus=42	max_min_left_plus=4	max_min_right=0	max_min_right_minus=0	max_min_right_plus=0	max_pos_hash_score=284	max_right=139	max_right_minus=133	max_right_plus=139	neg_log10_pos_hash_p_value=8.1	new_junction_coverage=0.04	new_junction_read_count=5	no_show=1	polymorphism_frequency=4.212e-02	pos_hash_score=5	prediction=polymorphism	reject=COVERAGE_EVENNESS_SKEW,FREQUENCY_CUTOFF	side_1_annotate_key=gene	side_1_continuation=0	side_1_coverage=0.87	side_1_overlap=7	side_1_possible_overlap_registers=149	side_1_read_count=119	side_1_redundant=0	side_2_annotate_key=gene	side_2_continuation=0	side_2_coverage=0.87	side_2_overlap=0	side_2_possible_overlap_registers=142	side_2_read_count=114	side_2_redundant=0	total_non_overlap_reads=5
JC	103	.	REL606	391801	1	REL606	391882	1	0	alignment_overlap=8	coverage_minus=0	coverage_plus=3	flanking_left=150	flanking_right=150	frequency=1.725e-02	junction_possible_overlap_registers=141	key=REL606__391801__1__REL606__391874__1__8____150__150__0__0	max_left=117	max_left_minus=0	max_left_plus=117	max_min_left=58	max_min_left_minus=0	max_min_left_plus=58	max_min_right=60	max_min_right_minus=0	max_min_right_plus=60	max_pos_hash_score=282	max_right=84	max_right_minus=0	max_right_plus=84	neg_log10_pos_hash_p_value=9.3	new_junction_coverage=0.02	new_junction_read_count=3	no_show=1	polymorphism_frequency=1.725e-02	pos_hash_score=3	prediction=polymorphism	reject=COVERAGE_EVENNESS_SKEW,FREQUENCY_CUTOFF	side_1_annotate_key=gene	side_1_continuation=0	side_1_coverage=1.23	side_1_overlap=8	side_1_possible_overlap_registers=149	side_1_read_count=169	side_1_redundant=0	side_2_annotate_key=gene	side_2_continuation=0	side_2_coverage=1.40	side_2_overlap=0	side_2_possible_overlap_registers=141	side_2_read_count=182	side_2_redundant=0	total_non_overlap_reads=3
JC	104	.	REL606	392611	1	REL606	392694	1	0	alignment_overlap=8	coverage_minus=0	coverage_plus=5	flanking_left=150	flanking_right=150	frequency=3.500e-02	junction_possible_overlap_registers=141	key=REL606__392611__1__REL606__392686__1__8____150__150__0__0	max_left=136	max_left_minus=0	max_left_plus=136	max_min_left=0	max_min_left_minus=0	max_min_left_plus=0	max_min_right=57	max_min_right_minus=0	max_min_right_plus=57	max_pos_hash_score=282	max_right=57	max_right_minus=0	max_right_plus=57	neg_log10_pos_hash_p_value=8.1	new_junction_coverage=0.04	new_junction_read_count=5	no_show=1	polymorphism_frequency=3.500e-02	pos_hash_score=5	prediction=polymorphism	reject=COVERAGE_EVENNESS_SKEW,FREQUENCY_CUTOFF	side_1_annotate_key=gene	side_1_continuation=0	side_1_coverage=1.12	side_1_overlap=8	side_1_possible_overlap_registers=149	side_1_read_count=154	side_1_redundant=0	side_2_annotate_key=gene	side_2_continuation=0	side_2_coverage=1.00	side_2_overlap=0	side_2_possible_overlap_registers=141	side_2_read_count=130	side_2_redundant=0	total_non_overlap_reads=5
JC	105	.	REL606	402147	1	REL606	402175	1	0	alignment_overlap=7	coverage_minus=0	coverage_plus=3	flanking_left=150	flanking_right=150	frequency=1.982e-02	junction_possible_overlap_registers=142	key=REL606__402147__1__REL606__402168__1__7____150__150__0__0	max_left=138	max_left_minus=0	max_left_plus=138	max_min_left=39	max_min_left_minus=0	max_min_left_plus=39	max_min_right=36	max_min_right_minus=0	max_min_right_plus=36	max_pos_hash_score=284	max_right=104	max_right_minus=0	max_right_plus=104	neg_log10_pos_hash_p_value=9.3	new_junction_coverage=0.02	new_junction_read_count=3	no_show=1	polymorphism_frequency=1.982e-02	pos_hash_score=3	prediction=polymorphism	reject=COVERAGE_EVENNESS_SKEW,FREQUENCY_CUTOFF	side_1_annotate_key=gene	side_1_continuation=0	side_1_coverage=1.12	side_1_overlap=7	side_1_possible_overlap_registers=149	side_1_read_count=154	side_1_redundant=0	side_2_annotate_key=gene	side_2_continuation=0	side_2_coverage=1.14	side_2_overlap=0	side_2_possible_overlap_registers=142	side_2_read_count=150	side_2_redundant=0	total_non_overlap_reads=3
JC	106	.	REL606	414020	1	REL606	414091	1	0	alignment_overlap=9	coverage_minus=0	coverage_plus=4	flanking_left=150	flanking_right=150	frequency=3.216e-02	junction_possible_overlap_registers=140	key=REL606__414020__1__REL606__414082__1__9____150__150__0__0	max_left=118	max_left_minus=0	max_left_plus=118	max_min_left=0	max_min_left_minus=0	max_min_left_plus=0	max_min_right=66	max_min_right_minus=0	max_min_right_plus=66	max_pos_hash_score=280	max_right=66	max_right_minus=0	max_right_plus=66	neg_log10_pos_hash_p_value=8.6	new_junction_coverage=0.03	new_junction_read_count=4	no_show=1	polymorphism_frequency=3.216e-02	pos_hash_score=4	prediction=polymorphism	reject=COVERAGE_EVENNESS_SKEW,FREQUENCY_CUTOFF	side_1_annotate_key=gene	side_1_continuation=0	side_1_coverage=0.87	side_1_overlap=9	side_1_possible_overlap_registers=149	side_1_read_count=120	side_1_redundant=0	side_2_annotate_key=gene	side_2_continuation=0	side_2_coverage=0.99	side_2_overlap=0	side_2_possible_overlap_registers=140	side_2_read_count=128	side_2_redundant=0	total_non_overlap_reads=4
JC	107	.	REL606	419376	-1	REL606	419415	-1	0	alignment_overlap=11	coverage_minus=5	coverage_plus=1	flanking_left=150	flanking_right=150	frequency=4.395e-02	junction_possible_overlap_registers=138	key=REL606__419376__-1__REL606__419426__-1__11____150__150__0__0	max_left=128	max_left_minus=42	max_left_plus=128	max_min_left=42	max_min_left_minus=42	max_min_left_plus=0	max_min_right=11	max_min_right_minus=0	max_min_right_plus=11	max_pos_hash_score=276	max_right=138	max_right_minus=138	max_right_plus=11	neg_log10_pos_hash_p_value=7.5	new_junction_coverage=0.05	new_junction_read_count=7	no_show=1	polymorphism_frequency=4.395e-02	pos_hash_score=6	prediction=polymorphism	reject=COVERAGE_EVENNESS_SKEW,FREQUENCY_CUTOFF	side_1_annotate_key=gene	side_1_continuation=0	side_1_coverage=1.23	side_1_overlap=11	side_1_possible_overlap_registers=149	side_1_read_count=169	side_1_redundant=0	side_2_annotate_key=gene	side_2_continuation=0	side_2_coverage=1.16	side_2_overlap=0	side_2_possible_overlap_registers=138	side_2_read_count=148	side_2_redundant=0	total_non_overlap_reads=6
JC	108	.	REL606	464051	1	REL606	667151	-1	0	alignment_overlap=2	coverage_minus=57	coverage_plus=88	flanking_left=150	flanking_right=150	frequency=1	junction_possible_overlap_registers=147	key=REL606__464049__1__REL606__667151__-1__2____150__150__0__1	max_left=145	max_left_minus=143	max_left_plus=145	max_min_left=73	max_min_left_minus=70	max_min_left_plus=73	max_min_right=74	max_min_right_minus=69	max_min_right_plus=74	max_pos_hash_score=294	max_right=144	max_right_minus=144	max_right_plus=143	neg_log10_pos_hash_p_value=0.2	new_junction_coverage=1.14	new_junction_read_count=155	polymorphism_frequency=9.870e-01	pos_hash_score=63	prediction=consensus	read_count_offset=3	side_1_annotate_key=gene	side_1_continuation=0	side_1_coverage=0.02	side_1_overlap=0	side_1_possible_overlap_registers=144	side_1_read_count=2	side_1_redundant=0	side_2_annotate_key=repeat	side_2_continuation=0	side_2_coverage=NA	side_2_overlap=2	side_2_possible_overlap_registers=NA	side_2_read_count=NA	side_2_redundant=1	total_non_overlap_reads=145
JC	109	.	REL606	464053	-1	REL606	588070	1	0	alignment_overlap=0	coverage_minus=103	coverage_plus=92	flanking_left=150	flanking_right=150	frequency=1	junction_possible_overlap_registers=149	key=REL606__464053__-1__REL606__588070__1__0____150__150__0__1	max_left=149	max_left_minus=148	max_left_plus=149	max_min_left=74	max_min_left_minus=69	max_min_left_plus=74	max_min_right=73	max_min_right_minus=73	max_min_right_plus=56	max_pos_hash_score=298	max_right=146	max_right_minus=146	max_right_plus=132	neg_log10_pos_hash_p_value=0.1	new_junction_coverage=1.83	new_junction_read_count=252	polymorphism_frequency=9.763e-01	pos_hash_score=70	prediction=consensus	read_count_offset=3	side_1_annotate_key=gene	side_1_continuation=0	side_1_coverage=0.04	side_1_overlap=0	side_1_possible_overlap_registers=146	side_1_read_count=6	side_1_redundant=0	side_2_annotate_key=repeat	side_2_continuation=0	side_2_coverage=NA	side_2_overlap=0	side_2_possible_overlap_registers=NA	side_2_read_count=NA	side_2_redundant=1	total_non_overlap_reads=195
JC	110	.	REL606	483511	1	REL606	483541	1	0	alignment_overlap=8	coverage_minus=0	coverage_plus=6	flanking_left=150	flanking_right=150	frequency=6.150e-02	junction_possible_overlap_registers=141	key=REL606__483511__1__REL606__483533__1__8____150__150__0__0	max_left=140	max_left_minus=0	max_left_plus=140	max_min_left=1	max_min_left_minus=0	max_min_left_plus=1	max_min_right=37	max_min_right_minus=0	max_min_right_plus=37	max_pos_hash_score=282	max_right=141	max_right_minus=0	max_right_plus=141	neg_log10_pos_hash_p_value=7.6	new_junction_coverage=0.06	new_junction_read_count=8	no_show=1	polymorphism_frequency=6.150e-02	pos_hash_score=6	prediction=polymorphism	reject=COVERAGE_EVENNESS_SKEW,FREQUENCY_CUTOFF	side_1_annotate_key=gene	side_1_continuation=0	side_1_coverage=0.92	side_1_overlap=8	side_1_possible_overlap_registers=149	side_1_read_count=127	side_1_redundant=0	side_2_annotate_key=gene	side_2_continuation=0	side_2_coverage=0.95	side_2_overlap=0	side_2_possible_overlap_registers=141	side_2_read_count=124	side_2_redundant=0	total_non_overlap_reads=6
JC	111	.	REL606	483518	-1	REL606	483532	-1	0	alignment_overlap=8	coverage_minus=6	coverage_plus=1	flanking_left=150	flanking_right=150	frequency=5.304e-02	junction_possible_overlap_registers=141	key=REL606__483518__-1__REL606__483540__-1__8____150__150__0__0	max_left=42	max_left_minus=42	max_left_plus=24	max_min_left=42	max_min_left_minus=42	max_min_left_plus=24	max_min_right=0	max_min_right_minus=0	max_min_right_plus=0	max_pos_hash_score=282	max_right=127	max_right_minus=127	max_right_plus=118	neg_log10_pos_hash_p_value=7.1	new_junction_coverage=0.05	new_junction_read_count=7	no_show=1	polymorphism_frequency=5.304e-02	pos_hash_score=7	prediction=polymorphism	reject=COVERAGE_EVENNESS_SKEW,FREQUENCY_CUTOFF	side_1_annotate_key=gene	side_1_continuation=0	side_1_coverage=0.95	side_1_overlap=8	side_1_possible_overlap_registers=149	side_1_read_count=131	side_1_redundant=0	side_2_annotate_key=gene	side_2_continuation=0	side_2_coverage=0.97	side_2_overlap=0	side_2_possible_overlap_registers=141	side_2_read_count=126	side_2_redundant=0	total_non_overlap_reads=7
JC	112	.	REL606	499068	1	REL606	499074	1	0	alignment_overlap=7	coverage_minus=0	coverage_plus=4	flanking_left=150	flanking_right=150	frequency=1	junction_possible_overlap_registers=142	key=REL606__499061__1__REL606__499074__1__7____150__150__1__0	max_left=134	max_left_minus=0	max_left_plus=134	max_min_left=42	max_min_left_minus=0	max_min_left_plus=42	max_min_right=51	max_min_right_minus=0	max_min_right_plus=51	max_pos_hash_score=284	max_right=101	max_right_minus=0	max_right_plus=101	neg_log10_pos_hash_p_value=8.7	new_junction_coverage=0.03	new_junction_read_count=4	no_show=1	polymorphism_frequency=1.000e+00	pos_hash_score=4	prediction=consensus	reject=COVERAGE_EVENNESS_SKEW	side_1_annotate_key=repeat	side_1_continuation=0	side_1_coverage=NA	side_1_overlap=0	side_1_read_count=NA	side_1_redundant=1	side_2_annotate_key=gene	side_2_continuation=0	side_2_coverage=0.00	side_2_overlap=7	side_2_possible_overlap_registers=149	side_2_read_count=0	side_2_redundant=0	total_non_overlap_reads=4
JC	113	.	REL606	515639	-1	REL606	515659	-1	0	alignment_overlap=7	coverage_minus=3	coverage_plus=0	flanking_left=150	flanking_right=150	frequency=3.656e-02	junction_possible_overlap_registers=142	key=REL606__515639__-1__REL606__515666__-1__7____150__150__0__0	max_left=43	max_left_minus=43	max_left_plus=0	max_min_left=43	max_min_left_minus=43	max_min_left_plus=0	max_min_right=0	max_min_right_minus=0	max_min_right_plus=0	max_pos_hash_score=284	max_right=115	max_right_minus=115	max_right_plus=0	neg_log10_pos_hash_p_value=9.3	new_junction_coverage=0.02	new_junction_read_count=3	no_show=1	polymorphism_frequency=3.656e-02	pos_hash_score=3	prediction=polymorphism	reject=COVERAGE_EVENNESS_SKEW,FREQUENCY_CUTOFF	side_1_annotate_key=gene	side_1_continuation=0	side_1_coverage=0.60	side_1_overlap=7	side_1_possible_overlap_registers=149	side_1_read_count=83	side_1_redundant=0	side_2_annotate_key=gene	side_2_continuation=0	side_2_coverage=0.60	side_2_overlap=0	side_2_possible_overlap_registers=142	side_2_read_count=79	side_2_redundant=0	total_non_overlap_reads=3
JC	114	.	REL606	519487	1	REL606	519536	1	0	alignment_overlap=8	coverage_minus=1	coverage_plus=6	flanking_left=150	flanking_right=150	frequency=5.633e-02	junction_possible_overlap_registers=141	key=REL606__519487__1__REL606__519528__1__8____150__150__0__0	max_left=136	max_left_minus=125	max_left_plus=136	max_min_left=0	max_min_left_minus=0	max_min_left_plus=0	max_min_right=62	max_min_right_minus=17	max_min_right_plus=62	max_pos_hash_score=282	max_right=62	max_right_minus=17	max_right_plus=62	neg_log10_pos_hash_p_value=7.1	new_junction_coverage=0.05	new_junction_read_count=7	no_show=1	polymorphism_frequency=5.633e-02	pos_hash_score=7	prediction=polymorphism	reject=COVERAGE_EVENNESS_SKEW,FREQUENCY_CUTOFF	side_1_annotate_key=gene	side_1_continuation=0	side_1_coverage=0.87	side_1_overlap=8	side_1_possible_overlap_registers=149	side_1_read_count=120	side_1_redundant=0	side_2_annotate_key=gene	side_2_continuation=0	side_2_coverage=0.93	side_2_overlap=0	side_2_possible_overlap_registers=141	side_2_read_count=121	side_2_redundant=0	total_non_overlap_reads=7
JC	115	.	REL606	526277	1	REL606	526330	1	0	alignment_overlap=8	coverage_minus=0	coverage_plus=3	flanking_left=150	flanking_right=150	frequency=1.835e-02	junction_possible_overlap_registers=141	key=REL606__526277__1__REL606__526322__1__8____150__150__0__0	max_left=107	max_left_minus=0	max_left_plus=107	max_min_left=0	max_min_left_minus=0	max_min_left_plus=0	max_min_right=67	max_min_right_minus=0	max_min_right_plus=67	max_pos_hash_score=282	max_right=67	max_right_minus=0	max_right_plus=67	neg_log10_pos_hash_p_value=9.3	new_junction_coverage=0.02	new_junction_read_count=3	no_show=1	polymorphism_frequency=1.835e-02	pos_hash_score=3	prediction=polymorphism	reject=COVERAGE_EVENNESS_SKEW,FREQUENCY_CUTOFF	side_1_annotate_key=gene	side_1_continuation=0	side_1_coverage=1.23	side_1_overlap=8	side_1_possible_overlap_registers=149	side_1_read_count=169	side_1_redundant=0	side_2_annotate_key=gene	side_2_continuation=0	side_2_coverage=1.24	side_2_overlap=0	side_2_possible_overlap_registers=141	side_2_read_count=161	side_2_redundant=0	total_non_overlap_reads=3
JC	116	.	REL606	564029	1	REL606	564123	1	0	alignment_overlap=9	coverage_minus=2	coverage_plus=1	flanking_left=150	flanking_right=150	frequency=1.695e-02	junction_possible_overlap_registers=140	key=REL606__564029__1__REL606__564114__1__9____150__150__0__0	max_left=72	max_left_minus=72	max_left_plus=35	max_min_left=35	max_min_left_minus=5	max_min_left_plus=35	max_min_right=69	max_min_right_minus=69	max_min_right_plus=0	max_pos_hash_score=280	max_right=136	max_right_minus=136	max_right_plus=106	neg_log10_pos_hash_p_value=9.2	new_junction_coverage=0.02	new_junction_read_count=3	no_show=1	polymorphism_frequency=1.695e-02	pos_hash_score=3	prediction=polymorphism	reject=COVERAGE_EVENNESS_SKEW,FREQUENCY_CUTOFF	side_1_annotate_key=gene	side_1_continuation=0	side_1_coverage=1.33	side_1_overlap=9	side_1_possible_overlap_registers=149	side_1_read_count=183	side_1_redundant=0	side_2_annotate_key=gene	side_2_continuation=0	side_2_coverage=1.36	side_2_overlap=0	side_2_possible_overlap_registers=140	side_2_read_count=176	side_2_redundant=0	total_non_overlap_reads=3
JC	117	.	REL606	574068	1	REL606	588070	1	0	alignment_overlap=2	coverage_minus=98	coverage_plus=95	flanking_left=150	flanking_right=150	frequency=1	junction_possible_overlap_registers=147	key=REL606__574066__1__REL606__588070__1__2____150__150__0__1	max_left=147	max_left_minus=131	max_left_plus=147	max_min_left=70	max_min_left_minus=70	max_min_left_plus=63	max_min_right=73	max_min_right_minus=70	max_min_right_plus=73	max_pos_hash_score=294	max_right=145	max_right_minus=144	max_right_plus=145	neg_log10_pos_hash_p_value=0.1	new_junction_coverage=1.64	new_junction_read_count=222	polymorphism_frequency=1.000e+00	pos_hash_score=76	prediction=consensus	read_count_offset=3	side_1_annotate_key=gene	side_1_continuation=0	side_1_coverage=0.00	side_1_overlap=0	side_1_possible_overlap_registers=144	side_1_read_count=0	side_1_redundant=0	side_2_annotate_key=repeat	side_2_continuation=0	side_2_coverage=NA	side_2_overlap=2	side_2_possible_overlap_registers=NA	side_2_read_count=NA	side_2_redundant=1	total_non_overlap_reads=193
JC	118	.	REL606	574070	-1	REL606	644382	-1	0	alignment_overlap=0	coverage_minus=54	coverage_plus=53	flanking_left=150	flanking_right=150	frequency=1	junction_possible_overlap_registers=149	key=REL606__574070__-1__REL606__644382__-1__0____150__150__0__1	max_left=147	max_left_minus=137	max_left_plus=147	max_min_left=74	max_min_left_minus=72	max_min_left_plus=74	max_min_right=75	max_min_right_minus=75	max_min_right_plus=70	max_pos_hash_score=298	max_right=144	max_right_minus=144	max_right_plus=136	neg_log10_pos_hash_p_value=0.7	new_junction_coverage=1.09	new_junction_read_count=150	polymorphism_frequency=1.000e+00	pos_hash_score=50	prediction=consensus	read_count_offset=3	side_1_annotate_key=gene	side_1_continuation=0	side_1_coverage=0.00	side_1_overlap=0	side_1_possible_overlap_registers=146	side_1_read_count=0	side_1_redundant=0	side_2_annotate_key=repeat	side_2_continuation=0	side_2_coverage=NA	side_2_overlap=0	side_2_possible_overlap_registers=NA	side_2_read_count=NA	side_2_redundant=1	total_non_overlap_reads=107
JC	119	.	REL606	585426	1	REL606	585566	1	0	alignment_overlap=9	coverage_minus=0	coverage_plus=4	flanking_left=150	flanking_right=150	frequency=2.854e-02	junction_possible_overlap_registers=140	key=REL606__585426__1__REL606__585557__1__9____150__150__0__0	max_left=134	max_left_minus=0	max_left_plus=134	max_min_left=42	max_min_left_minus=0	max_min_left_plus=42	max_min_right=49	max_min_right_minus=0	max_min_right_plus=49	max_pos_hash_score=280	max_right=99	max_right_minus=0	max_right_plus=99	neg_log10_pos_hash_p_value=8.6	new_junction_coverage=0.03	new_junction_read_count=4	no_show=1	polymorphism_frequency=2.854e-02	pos_hash_score=4	prediction=polymorphism	reject=COVERAGE_EVENNESS_SKEW,FREQUENCY_CUTOFF	side_1_annotate_key=gene	side_1_continuation=0	side_1_coverage=0.93	side_1_overlap=9	side_1_possible_overlap_registers=149	side_1_read_count=128	side_1_redundant=0	side_2_annotate_key=gene	side_2_continuation=0	side_2_coverage=1.18	side_2_overlap=0	side_2_possible_overlap_registers=140	side_2_read_count=152	side_2_redundant=0	total_non_overlap_reads=4
JC	120	.	REL606	590046	-1	REL606	712978	-1	0	alignment_overlap=0	coverage_minus=15	coverage_plus=9	flanking_left=150	flanking_right=150	frequency=NA	junction_possible_overlap_registers=149	key=REL606__590046__-1__REL606__712978__-1__0____150__150__0__1	max_left=65	max_left_minus=54	max_left_plus=65	max_min_left=65	max_min_left_minus=54	max_min_left_plus=65	max_min_right=0	max_min_right_minus=0	max_min_right_plus=0	max_pos_hash_score=298	max_right=145	max_right_minus=145	max_right_plus=130	neg_log10_pos_hash_p_value=4.8	new_junction_coverage=0.65	new_junction_read_count=90	polymorphism_frequency=NA	pos_hash_score=15	prediction=unknown	reject=COVERAGE_EVENNESS_SKEW	side_1_annotate_key=repeat	side_1_continuation=0	side_1_coverage=NA	side_1_overlap=0	side_1_read_count=NA	side_1_redundant=0	side_2_annotate_key=repeat	side_2_continuation=0	side_2_coverage=NA	side_2_overlap=0	side_2_possible_overlap_registers=NA	side_2_read_count=NA	side_2_redundant=1	total_non_overlap_reads=24
JC	121	.	REL606	590046	-1	REL606	1270599	-1	0	alignment_overlap=0	coverage_minus=2	coverage_plus=5	flanking_left=150	flanking_right=150	frequency=6.767e-02	junction_possible_overlap_registers=149	key=REL606__590046__-1__REL606__1270599__-1__0____150__150__0__0	max_left=32	max_left_minus=10	max_left_plus=32	max_min_left=32	max_min_left_minus=10	max_min_left_plus=32	max_min_right=0	max_min_right_minus=0	max_min_right_plus=0	max_pos_hash_score=298	max_right=149	max_right_minus=145	max_right_plus=149	neg_log10_pos_hash_p_value=7.9	new_junction_coverage=0.07	new_junction_read_count=9	no_show=1	polymorphism_frequency=6.767e-02	pos_hash_score=6	prediction=polymorphism	reject=COVERAGE_EVENNESS_SKEW,FREQUENCY_CUTOFF	side_1_annotate_key=repeat	side_1_continuation=0	side_1_coverage=NA	side_1_overlap=0	side_1_read_count=NA	side_1_redundant=0	side_2_annotate_key=gene	side_2_continuation=0	side_2_coverage=0.90	side_2_overlap=0	side_2_possible_overlap_registers=149	side_2_read_count=124	side_2_redundant=0	total_non_overlap_reads=7
JC	122	.	REL606	590046	-1	REL606	1652059	1	0	alignment_overlap=1	coverage_minus=121	coverage_plus=69	flanking_left=150	flanking_right=150	frequency=1	junction_possible_overlap_registers=148	key=REL606__590047__-1__REL606__1652059__1__1____150__150__0__0	max_left=147	max_left_minus=145	max_left_plus=147	max_min_left=72	max_min_left_minus=72	max_min_left_plus=71	max_min_right=73	max_min_right_minus=73	max_min_right_plus=73	max_pos_hash_score=296	max_right=146	max_right_minus=146	max_right_plus=141	neg_log10_pos_hash_p_value=0.1	new_junction_coverage=1.47	new_junction_read_count=201	polymorphism_frequency=9.951e-01	pos_hash_score=74	prediction=consensus	side_1_annotate_key=repeat	side_1_continuation=0	side_1_coverage=NA	side_1_overlap=0	side_1_read_count=NA	side_1_redundant=0	side_2_annotate_key=gene	side_2_continuation=0	side_2_coverage=0.01	side_2_overlap=1	side_2_possible_overlap_registers=149	side_2_read_count=1	side_2_redundant=0	total_non_overlap_reads=190
JC	123	.	REL606	590046	-1	REL606	3109396	-1	0	alignment_overlap=0	coverage_minus=96	coverage_plus=50	flanking_left=150	flanking_right=150	frequency=1	junction_possible_overlap_registers=149	key=REL606__590046__-1__REL606__3109396__-1__0____150__150__0__0	max_left=147	max_left_minus=143	max_left_plus=147	max_min_left=74	max_min_left_minus=67	max_min_left_plus=74	max_min_right=75	max_min_right_minus=74	max_min_right_plus=75	max_pos_hash_score=298	max_right=148	max_right_minus=148	max_right_plus=148	neg_log10_pos_hash_p_value=0.7	new_junction_coverage=1.07	new_junction_read_count=147	polymorphism_frequency=1.000e+00	pos_hash_score=51	prediction=consensus	read_count_offset=3	side_1_annotate_key=repeat	side_1_continuation=0	side_1_coverage=NA	side_1_overlap=0	side_1_read_count=NA	side_1_redundant=0	side_2_annotate_key=gene	side_2_continuation=0	side_2_coverage=0.00	side_2_overlap=0	side_2_possible_overlap_registers=146	side_2_read_count=0	side_2_redundant=0	total_non_overlap_reads=146
JC	124	.	REL606	590046	-1	REL606	3172542	-1	0	alignment_overlap=0	coverage_minus=119	coverage_plus=82	flanking_left=150	flanking_right=150	frequency=1	junction_possible_overlap_registers=149	key=REL606__590046__-1__REL606__3172542__-1__0____150__150__0__0	max_left=146	max_left_minus=146	max_left_plus=146	max_min_left=70	max_min_left_minus=70	max_min_left_plus=64	max_min_right=74	max_min_right_minus=74	max_min_right_plus=69	max_pos_hash_score=298	max_right=147	max_right_minus=147	max_right_plus=147	neg_log10_pos_hash_p_value=0.2	new_junction_coverage=1.77	new_junction_read_count=244	polymorphism_frequency=1.000e+00	pos_hash_score=65	prediction=consensus	read_count_offset=3	side_1_annotate_key=repeat	side_1_continuation=0	side_1_coverage=NA	side_1_overlap=0	side_1_read_count=NA	side_1_redundant=0	side_2_annotate_key=gene	side_2_continuation=0	side_2_coverage=0.00	side_2_overlap=0	side_2_possible_overlap_registers=146	side_2_read_count=0	side_2_redundant=0	total_non_overlap_reads=201
JC	125	.	REL606	590046	-1	REL606	4478040	1	0	alignment_overlap=0	coverage_minus=87	coverage_plus=48	flanking_left=150	flanking_right=150	frequency=1	junction_possible_overlap_registers=149	key=REL606__590046__-1__REL606__4478040__1__0____150__150__0__0	max_left=133	max_left_minus=133	max_left_plus=122	max_min_left=74	max_min_left_minus=72	max_min_left_plus=74	max_min_right=75	max_min_right_minus=73	max_min_right_plus=75	max_pos_hash_score=298	max_right=148	max_right_minus=148	max_right_plus=142	neg_log10_pos_hash_p_value=0.4	new_junction_coverage=1.02	new_junction_read_count=140	polymorphism_frequency=1.000e+00	pos_hash_score=57	prediction=consensus	read_count_offset=3	side_1_annotate_key=repeat	side_1_continuation=0	side_1_coverage=NA	side_1_overlap=0	side_1_read_count=NA	side_1_redundant=0	side_2_annotate_key=gene	side_2_continuation=0	side_2_coverage=0.00	side_2_overlap=0	side_2_possible_overlap_registers=146	side_2_read_count=0	side_2_redundant=0	total_non_overlap_reads=135
JC	126	.	REL606	609048	-1	REL606	609070	-1	0	alignment_overlap=12	coverage_minus=5	coverage_plus=0	flanking_left=150	flanking_right=150	frequency=3.535e-02	junction_possible_overlap_registers=137	key=REL606__609048__-1__REL606__609082__-1__12____150__150__0__0	max_left=77	max_left_minus=77	max_left_plus=0	max_min_left=33	max_min_left_minus=33	max_min_left_plus=0	max_min_right=61	max_min_right_minus=61	max_min_right_plus=0	max_pos_hash_score=274	max_right=130	max_right_minus=130	max_right_plus=0	neg_log10_pos_hash_p_value=8.5	new_junction_coverage=0.04	new_junction_read_count=5	no_show=1	polymorphism_frequency=3.535e-02	pos_hash_score=4	prediction=polymorphism	reject=COVERAGE_EVENNESS_SKEW,FREQUENCY_CUTOFF	side_1_annotate_key=gene	side_1_continuation=0	side_1_coverage=1.00	side_1_overlap=12	side_1_possible_overlap_registers=149	side_1_read_count=138	side_1_redundant=0	side_2_annotate_key=gene	side_2_continuation=0	side_2_coverage=1.15	side_2_overlap=0	side_2_possible_overlap_registers=137	side_2_read_count=146	side_2_redundant=0	total_non_overlap_reads=5
JC	127	.	REL606	616519	-1	REL606	616603	-1	0	alignment_overlap=9	coverage_minus=4	coverage_plus=1	flanking_left=150	flanking_right=150	frequency=3.507e-02	junction_possible_overlap_registers=140	key=REL606__616519__-1__REL606__616612__-1__9____150__150__0__0	max_left=44	max_left_minus=44	max_left_plus=2	max_min_left=44	max_min_left_minus=44	max_min_left_plus=2	max_min_right=0	max_min_right_minus=0	max_min_right_plus=0	max_pos_hash_score=280	max_right=137	max_right_minus=131	max_right_plus=137	neg_log10_pos_hash_p_value=8.1	new_junction_coverage=0.04	new_junction_read_count=5	no_show=1	polymorphism_frequency=3.507e-02	pos_hash_score=5	prediction=polymorphism	reject=COVERAGE_EVENNESS_SKEW,FREQUENCY_CUTOFF	side_1_annotate_key=gene	side_1_continuation=0	side_1_coverage=1.06	side_1_overlap=9	side_1_possible_overlap_registers=149	side_1_read_count=146	side_1_redundant=0	side_2_annotate_key=gene	side_2_continuation=0	side_2_coverage=1.07	side_2_overlap=0	side_2_possible_overlap_registers=140	side_2_read_count=138	side_2_redundant=0	total_non_overlap_reads=5
JC	128	.	REL606	625464	1	REL606	628396	-1	0	alignment_overlap=1	coverage_minus=196	coverage_plus=42	flanking_left=150	flanking_right=150	frequency=6.657e-01	junction_possible_overlap_registers=148	key=REL606__625464__1__REL606__628397__-1__1____150__150__0__0	max_left=147	max_left_minus=147	max_left_plus=147	max_min_left=74	max_min_left_minus=74	max_min_left_plus=63	max_min_right=74	max_min_right_minus=74	max_min_right_plus=27	max_pos_hash_score=296	max_right=145	max_right_minus=145	max_right_plus=143	neg_log10_pos_hash_p_value=0.0	new_junction_coverage=1.79	new_junction_read_count=245	polymorphism_frequency=6.657e-01	pos_hash_score=80	prediction=polymorphism	side_1_annotate_key=gene	side_1_continuation=0	side_1_coverage=1.07	side_1_overlap=1	side_1_possible_overlap_registers=149	side_1_read_count=147	side_1_redundant=0	side_2_annotate_key=gene	side_2_continuation=0	side_2_coverage=0.73	side_2_overlap=0	side_2_possible_overlap_registers=148	side_2_read_count=100	side_2_redundant=0	total_non_overlap_reads=238
JC	129	.	REL606	655163	-1	REL606	655173	-1	0	alignment_overlap=11	coverage_minus=3	coverage_plus=2	flanking_left=150	flanking_right=150	frequency=3.227e-02	junction_possible_overlap_registers=138	key=REL606__655163__-1__REL606__655184__-1__11____150__150__0__0	max_left=127	max_left_minus=97	max_left_plus=127	max_min_left=8	max_min_left_minus=8	max_min_left_plus=0	max_min_right=47	max_min_right_minus=47	max_min_right_plus=12	max_pos_hash_score=276	max_right=131	max_right_minus=131	max_right_plus=12	neg_log10_pos_hash_p_value=8.5	new_junction_coverage=0.04	new_junction_read_count=5	no_show=1	polymorphism_frequency=3.227e-02	pos_hash_score=4	prediction=polymorphism	reject=COVERAGE_EVENNESS_SKEW,FREQUENCY_CUTOFF	side_1_annotate_key=gene	side_1_continuation=0	side_1_coverage=1.29	side_1_overlap=11	side_1_possible_overlap_registers=149	side_1_read_count=178	side_1_redundant=0	side_2_annotate_key=gene	side_2_continuation=0	side_2_coverage=1.06	side_2_overlap=0	side_2_possible_overlap_registers=138	side_2_read_count=135	side_2_redundant=0	total_non_overlap_reads=5
JC	130	.	REL606	660273	-1	REL606	665709	1	0	alignment_overlap=3	coverage_minus=66	coverage_plus=60	flanking_left=150	flanking_right=150	frequency=1	junction_possible_overlap_registers=146	key=REL606__660276__-1__REL606__665709__1__3____150__150__0__1	max_left=145	max_left_minus=140	max_left_plus=145	max_min_left=65	max_min_left_minus=64	max_min_left_plus=65	max_min_right=72	max_min_right_minus=72	max_min_right_plus=72	max_pos_hash_score=292	max_right=141	max_right_minus=141	max_right_plus=135	neg_log10_pos_hash_p_value=0.4	new_junction_coverage=1.14	new_junction_read_count=154	polymorphism_frequency=1.000e+00	pos_hash_score=56	prediction=consensus	side_1_annotate_key=gene	side_1_continuation=0	side_1_coverage=0.00	side_1_overlap=0	side_1_possible_overlap_registers=146	side_1_read_count=0	side_1_redundant=0	side_2_annotate_key=repeat	side_2_continuation=0	side_2_coverage=NA	side_2_overlap=3	side_2_possible_overlap_registers=NA	side_2_read_count=NA	side_2_redundant=1	total_non_overlap_reads=126
JC	131	.	REL606	665709	1	REL606	712976	1	0	alignment_overlap=0	coverage_minus=66	coverage_plus=51	flanking_left=150	flanking_right=150	frequency=NA	junction_possible_overlap_registers=149	key=REL606__665709__1__REL606__712976__1__0____150__150__1__1	max_left=119	max_left_minus=119	max_left_plus=118	max_min_left=72	max_min_left_minus=58	max_min_left_plus=72	max_min_right=75	max_min_right_minus=75	max_min_right_plus=70	max_pos_hash_score=298	max_right=145	max_right_minus=145	max_right_plus=145	neg_log10_pos_hash_p_value=0.4	new_junction_coverage=1.21	new_junction_read_count=166	polymorphism_frequency=NA	pos_hash_score=57	prediction=unknown	side_1_annotate_key=repeat	side_1_continuation=0	side_1_coverage=NA	side_1_overlap=0	side_1_read_count=NA	side_1_redundant=1	side_2_annotate_key=repeat	side_2_continuation=0	side_2_coverage=NA	side_2_overlap=0	side_2_possible_overlap_registers=NA	side_2_read_count=NA	side_2_redundant=1	total_non_overlap_reads=117
JC	132	.	REL606	667151	-1	REL606	712978	-1	0	alignment_overlap=0	coverage_minus=15	coverage_plus=9	flanking_left=150	flanking_right=150	frequency=NA	junction_possible_overlap_registers=149	key=REL606__667151__-1__REL606__712978__-1__0____150__150__1__1	max_left=65	max_left_minus=54	max_left_plus=65	max_min_left=65	max_min_left_minus=54	max_min_left_plus=65	max_min_right=0	max_min_right_minus=0	max_min_right_plus=0	max_pos_hash_score=298	max_right=145	max_right_minus=145	max_right_plus=130	neg_log10_pos_hash_p_value=4.8	new_junction_coverage=0.65	new_junction_read_count=90	polymorphism_frequency=NA	pos_hash_score=15	prediction=unknown	reject=COVERAGE_EVENNESS_SKEW	side_1_annotate_key=repeat	side_1_continuation=0	side_1_coverage=NA	side_1_overlap=0	side_1_read_count=NA	side_1_redundant=1	side_2_annotate_key=repeat	side_2_continuation=0	side_2_coverage=NA	side_2_overlap=0	side_2_possible_overlap_registers=NA	side_2_read_count=NA	side_2_redundant=1	total_non_overlap_reads=24
JC	133	.	REL606	713144	-1	REL606	715038	-1	0	alignment_overlap=8	coverage_minus=3	coverage_plus=0	flanking_left=150	flanking_right=150	frequency=2.404e-02	junction_possible_overlap_registers=141	key=REL606__713144__-1__REL606__715046__-1__8____150__150__0__0	max_left=55	max_left_minus=55	max_left_plus=0	max_min_left=55	max_min_left_minus=55	max_min_left_plus=0	max_min_right=0	max_min_right_minus=0	max_min_right_plus=0	max_pos_hash_score=282	max_right=111	max_right_minus=111	max_right_plus=0	neg_log10_pos_hash_p_value=9.3	new_junction_coverage=0.02	new_junction_read_count=3	no_show=1	polymorphism_frequency=2.404e-02	pos_hash_score=3	prediction=polymorphism	reject=COVERAGE_EVENNESS_SKEW,FREQUENCY_CUTOFF	side_1_annotate_key=gene	side_1_continuation=0	side_1_coverage=0.60	side_1_overlap=8	side_1_possible_overlap_registers=149	side_1_read_count=83	side_1_redundant=0	side_2_annotate_key=gene	side_2_continuation=0	side_2_coverage=1.27	side_2_overlap=0	side_2_possible_overlap_registers=141	side_2_read_count=165	side_2_redundant=0	total_non_overlap_reads=3
JC	134	.	REL606	713144	-1	REL606	3483831	-1	0	alignment_overlap=3	coverage_minus=3	coverage_plus=0	flanking_left=150	flanking_right=150	frequency=5.792e-02	junction_possible_overlap_registers=146	key=REL606__713144__-1__REL606__3483834__-1__3____150__150__0__1	max_left=60	max_left_minus=60	max_left_plus=0	max_min_left=60	max_min_left_minus=60	max_min_left_plus=0	max_min_right=0	max_min_right_minus=0	max_min_right_plus=0	max_pos_hash_score=292	max_right=111	max_right_minus=111	max_right_plus=0	neg_log10_pos_hash_p_value=9.5	new_junction_coverage=0.04	new_junction_read_count=5	no_show=1	polymorphism_frequency=5.792e-02	pos_hash_score=3	prediction=polymorphism	reject=COVERAGE_EVENNESS_SKEW,FREQUENCY_CUTOFF	side_1_annotate_key=gene	side_1_continuation=0	side_1_coverage=0.60	side_1_overlap=3	side_1_possible_overlap_registers=149	side_1_read_count=83	side_1_redundant=0	side_2_annotate_key=repeat	side_2_continuation=0	side_2_coverage=NA	side_2_overlap=0	side_2_possible_overlap_registers=NA	side_2_read_count=NA	side_2_redundant=1	total_non_overlap_reads=3
JC	135	.	REL606	715015	-1	REL606	715038	-1	0	alignment_overlap=8	coverage_minus=3	coverage_plus=0	flanking_left=150	flanking_right=150	frequency=1.917e-02	junction_possible_overlap_registers=141	key=REL606__715015__-1__REL606__715046__-1__8____150__150__0__0	max_left=55	max_left_minus=55	max_left_plus=0	max_min_left=55	max_min_left_minus=55	max_min_left_plus=0	max_min_right=0	max_min_right_minus=0	max_min_right_plus=0	max_pos_hash_score=282	max_right=111	max_right_minus=111	max_right_plus=0	neg_log10_pos_hash_p_value=9.3	new_junction_coverage=0.02	new_junction_read_count=3	no_show=1	polymorphism_frequency=1.917e-02	pos_hash_score=3	prediction=polymorphism	reject=COVERAGE_EVENNESS_SKEW,FREQUENCY_CUTOFF	side_1_annotate_key=gene	side_1_continuation=0	side_1_coverage=1.09	side_1_overlap=8	side_1_possible_overlap_registers=149	side_1_read_count=150	side_1_redundant=0	side_2_annotate_key=gene	side_2_continuation=0	side_2_coverage=1.27	side_2_overlap=0	side_2_possible_overlap_registers=141	side_2_read_count=165	side_2_redundant=0	total_non_overlap_reads=3
JC	136	.	REL606	715015	-1	REL606	3483831	-1	0	alignment_overlap=3	coverage_minus=3	coverage_plus=0	flanking_left=150	flanking_right=150	frequency=3.290e-02	junction_possible_overlap_registers=146	key=REL606__715015__-1__REL606__3483834__-1__3____150__150__0__1	max_left=60	max_left_minus=60	max_left_plus=0	max_min_left=60	max_min_left_minus=60	max_min_left_plus=0	max_min_right=0	max_min_right_minus=0	max_min_right_plus=0	max_pos_hash_score=292	max_right=111	max_right_minus=111	max_right_plus=0	neg_log10_pos_hash_p_value=9.5	new_junction_coverage=0.04	new_junction_read_count=5	no_show=1	polymorphism_frequency=3.290e-02	pos_hash_score=3	prediction=polymorphism	reject=COVERAGE_EVENNESS_SKEW,FREQUENCY_CUTOFF	side_1_annotate_key=gene	side_1_continuation=0	side_1_coverage=1.09	side_1_overlap=3	side_1_possible_overlap_registers=149	side_1_read_count=150	side_1_redundant=0	side_2_annotate_key=repeat	side_2_continuation=0	side_2_coverage=NA	side_2_overlap=0	side_2_possible_overlap_registers=NA	side_2_read_count=NA	side_2_redundant=1	total_non_overlap_reads=3
JC	137	.	REL606	715046	-1	REL606	3483800	-1	0	alignment_overlap=8	coverage_minus=0	coverage_plus=3	flanking_left=150	flanking_right=150	frequency=3.574e-02	junction_possible_overlap_registers=141	key=REL606__715046__-1__REL606__3483808__-1__8____150__150__0__0	max_left=111	max_left_minus=0	max_left_plus=111	max_min_left=0	max_min_left_minus=0	max_min_left_plus=0	max_min_right=55	max_min_right_minus=0	max_min_right_plus=55	max_pos_hash_score=282	max_right=55	max_right_minus=0	max_right_plus=55	neg_log10_pos_hash_p_value=9.3	new_junction_coverage=0.02	new_junction_read_count=3	no_show=1	polymorphism_frequency=3.574e-02	pos_hash_score=3	prediction=polymorphism	reject=COVERAGE_EVENNESS_SKEW,FREQUENCY_CUTOFF	side_1_annotate_key=gene	side_1_continuation=0	side_1_coverage=1.24	side_1_overlap=8	side_1_possible_overlap_registers=149	side_1_read_count=170	side_1_redundant=0	side_2_annotate_key=gene	side_2_continuation=0	side_2_coverage=0.01	side_2_overlap=0	side_2_possible_overlap_registers=141	side_2_read_count=1	side_2_redundant=0	total_non_overlap_reads=3
JC	138	.	REL606	715046	-1	REL606	3632243	-1	0	alignment_overlap=8	coverage_minus=0	coverage_plus=3	flanking_left=150	flanking_right=150	frequency=1.876e-02	junction_possible_overlap_registers=141	key=REL606__715046__-1__REL606__3632251__-1__8____150__150__0__0	max_left=111	max_left_minus=0	max_left_plus=111	max_min_left=0	max_min_left_minus=0	max_min_left_plus=0	max_min_right=55	max_min_right_minus=0	max_min_right_plus=55	max_pos_hash_score=282	max_right=55	max_right_minus=0	max_right_plus=55	neg_log10_pos_hash_p_value=9.3	new_junction_coverage=0.02	new_junction_read_count=3	no_show=1	polymorphism_frequency=1.876e-02	pos_hash_score=3	prediction=polymorphism	reject=COVERAGE_EVENNESS_SKEW,FREQUENCY_CUTOFF	side_1_annotate_key=gene	side_1_continuation=0	side_1_coverage=1.24	side_1_overlap=8	side_1_possible_overlap_registers=149	side_1_read_count=170	side_1_redundant=0	side_2_annotate_key=gene	side_2_continuation=0	side_2_coverage=1.18	side_2_overlap=0	side_2_possible_overlap_registers=141	side_2_read_count=153	side_2_redundant=0	total_non_overlap_reads=3
JC	139	.	REL606	727796	1	REL606	727830	1	0	alignment_overlap=11	coverage_minus=0	coverage_plus=3	flanking_left=150	flanking_right=150	frequency=2.372e-02	junction_possible_overlap_registers=138	key=REL606__727796__1__REL606__727819__1__11____150__150__0__0	max_left=105	max_left_minus=0	max_left_plus=105	max_min_left=0	max_min_left_minus=0	max_min_left_plus=0	max_min_right=44	max_min_right_minus=0	max_min_right_plus=44	max_pos_hash_score=276	max_right=44	max_right_minus=0	max_right_plus=44	neg_log10_pos_hash_p_value=9.2	new_junction_coverage=0.02	new_junction_read_count=3	no_show=1	polymorphism_frequency=2.372e-02	pos_hash_score=3	prediction=polymorphism	reject=COVERAGE_EVENNESS_SKEW,FREQUENCY_CUTOFF	side_1_annotate_key=gene	side_1_continuation=0	side_1_coverage=0.89	side_1_overlap=11	side_1_possible_overlap_registers=149	side_1_read_count=122	side_1_redundant=0	side_2_annotate_key=gene	side_2_continuation=0	side_2_coverage=1.05	side_2_overlap=0	side_2_possible_overlap_registers=138	side_2_read_count=134	side_2_redundant=0	total_non_overlap_reads=3
JC	140	.	REL606	743635	1	REL606	743702	1	0	alignment_overlap=11	coverage_minus=0	coverage_plus=9	flanking_left=150	flanking_right=150	frequency=8.161e-02	junction_possible_overlap_registers=138	key=REL606__743635__1__REL606__743691__1__11____150__150__0__0	max_left=133	max_left_minus=0	max_left_plus=133	max_min_left=0	max_min_left_minus=0	max_min_left_plus=0	max_min_right=68	max_min_right_minus=0	max_min_right_plus=68	max_pos_hash_score=276	max_right=68	max_right_minus=0	max_right_plus=68	neg_log10_pos_hash_p_value=6.2	new_junction_coverage=0.07	new_junction_read_count=9	polymorphism_frequency=8.161e-02	pos_hash_score=9	prediction=polymorphism	reject=COVERAGE_EVENNESS_SKEW,FREQUENCY_CUTOFF	side_1_annotate_key=gene	side_1_continuation=0	side_1_coverage=0.93	side_1_overlap=11	side_1_possible_overlap_registers=149	side_1_read_count=128	side_1_redundant=0	side_2_annotate_key=gene	side_2_continuation=0	side_2_coverage=0.66	side_2_overlap=0	side_2_possible_overlap_registers=138	side_2_read_count=84	side_2_redundant=0	total_non_overlap_reads=9
JC	141	.	REL606	762820	-1	REL606	762829	-1	0	alignment_overlap=7	coverage_minus=3	coverage_plus=0	flanking_left=150	flanking_right=150	frequency=2.112e-02	junction_possible_overlap_registers=142	key=REL606__762820__-1__REL606__762836__-1__7____150__150__0__0	max_left=83	max_left_minus=83	max_left_plus=0	max_min_left=56	max_min_left_minus=56	max_min_left_plus=0	max_min_right=60	max_min_right_minus=60	max_min_right_plus=0	max_pos_hash_score=284	max_right=135	max_right_minus=135	max_right_plus=0	neg_log10_pos_hash_p_value=9.3	new_junction_coverage=0.02	new_junction_read_count=3	no_show=1	polymorphism_frequency=2.112e-02	pos_hash_score=3	prediction=polymorphism	reject=COVERAGE_EVENNESS_SKEW,FREQUENCY_CUTOFF	side_1_annotate_key=gene	side_1_continuation=0	side_1_coverage=1.08	side_1_overlap=7	side_1_possible_overlap_registers=149	side_1_read_count=148	side_1_redundant=0	side_2_annotate_key=gene	side_2_continuation=0	side_2_coverage=1.05	side_2_overlap=0	side_2_possible_overlap_registers=142	side_2_read_count=137	side_2_redundant=0	total_non_overlap_reads=3
JC	142	.	REL606	763382	1	REL606	2397240	-1	-4	alignment_overlap=-4	coverage_minus=1	coverage_plus=9	flanking_left=150	flanking_right=150	frequency=3.462e-01	junction_possible_overlap_registers=145	key=REL606__763382__1__REL606__2397240__-1__-4__GAAG__150__150__0__0	max_left=140	max_left_minus=62	max_left_plus=140	max_min_left=62	max_min_left_minus=62	max_min_left_plus=42	max_min_right=47	max_min_right_minus=0	max_min_right_plus=47	max_pos_hash_score=290	max_right=104	max_right_minus=84	max_right_plus=104	neg_log10_pos_hash_p_value=7.3	new_junction_coverage=0.69	new_junction_read_count=92	no_show=1	polymorphism_frequency=3.462e-01	pos_hash_score=7	prediction=polymorphism	reject=COVERAGE_EVENNESS_SKEW	side_1_annotate_key=gene	side_1_continuation=0	side_1_coverage=1.36	side_1_overlap=0	side_1_possible_overlap_registers=149	side_1_read_count=187	side_1_redundant=0	side_2_annotate_key=gene	side_2_continuation=0	side_2_coverage=1.24	side_2_overlap=0	side_2_possible_overlap_registers=149	side_2_read_count=170	side_2_redundant=0	total_non_overlap_reads=10	unique_read_sequence=GAAG
JC	143	.	REL606	763382	1	REL606	2397363	-1	-1	alignment_overlap=-1	coverage_minus=1	coverage_plus=8	flanking_left=150	flanking_right=150	frequency=3.348e-01	junction_possible_overlap_registers=148	key=REL606__763382__1__REL606__2397363__-1__-1__G__150__150__0__0	max_left=140	max_left_minus=60	max_left_plus=140	max_min_left=60	max_min_left_minus=60	max_min_left_plus=0	max_min_right=50	max_min_right_minus=0	max_min_right_plus=50	max_pos_hash_score=296	max_right=89	max_right_minus=89	max_right_plus=50	neg_log10_pos_hash_p_value=7.9	new_junction_coverage=0.70	new_junction_read_count=96	no_show=1	polymorphism_frequency=3.348e-01	pos_hash_score=6	prediction=polymorphism	reject=COVERAGE_EVENNESS_SKEW	side_1_annotate_key=gene	side_1_continuation=0	side_1_coverage=1.36	side_1_overlap=0	side_1_possible_overlap_registers=149	side_1_read_count=187	side_1_redundant=0	side_2_annotate_key=gene	side_2_continuation=0	side_2_coverage=1.43	side_2_overlap=0	side_2_possible_overlap_registers=149	side_2_read_count=197	side_2_redundant=0	total_non_overlap_reads=9	unique_read_sequence=G
JC	144	.	REL606	817461	-1	REL606	817525	-1	0	alignment_overlap=7	coverage_minus=3	coverage_plus=0	flanking_left=150	flanking_right=150	frequency=2.804e-02	junction_possible_overlap_registers=142	key=REL606__817461__-1__REL606__817532__-1__7____150__150__0__0	max_left=46	max_left_minus=46	max_left_plus=0	max_min_left=46	max_min_left_minus=46	max_min_left_plus=0	max_min_right=0	max_min_right_minus=0	max_min_right_plus=0	max_pos_hash_score=284	max_right=122	max_right_minus=122	max_right_plus=0	neg_log10_pos_hash_p_value=9.3	new_junction_coverage=0.02	new_junction_read_count=3	no_show=1	polymorphism_frequency=2.804e-02	pos_hash_score=3	prediction=polymorphism	reject=COVERAGE_EVENNESS_SKEW,FREQUENCY_CUTOFF	side_1_annotate_key=gene	side_1_continuation=0	side_1_coverage=0.78	side_1_overlap=7	side_1_possible_overlap_registers=149	side_1_read_count=107	side_1_redundant=0	side_2_annotate_key=gene	side_2_continuation=0	side_2_coverage=0.81	side_2_overlap=0	side_2_possible_overlap_registers=142	side_2_read_count=106	side_2_redundant=0	total_non_overlap_reads=3
JC	145	.	REL606	893973	1	REL606	894120	1	0	alignment_overlap=9	coverage_minus=0	coverage_plus=5	flanking_left=150	flanking_right=150	frequency=3.597e-02	junction_possible_overlap_registers=140	key=REL606__893973__1__REL606__894111__1__9____150__150__0__0	max_left=129	max_left_minus=0	max_left_plus=129	max_min_left=0	max_min_left_minus=0	max_min_left_plus=0	max_min_right=37	max_min_right_minus=0	max_min_right_plus=37	max_pos_hash_score=280	max_right=37	max_right_minus=0	max_right_plus=37	neg_log10_pos_hash_p_value=8.6	new_junction_coverage=0.04	new_junction_read_count=5	no_show=1	polymorphism_frequency=3.597e-02	pos_hash_score=4	prediction=polymorphism	reject=COVERAGE_EVENNESS_SKEW,FREQUENCY_CUTOFF	side_1_annotate_key=gene	side_1_continuation=0	side_1_coverage=1.21	side_1_overlap=9	side_1_possible_overlap_registers=149	side_1_read_count=166	side_1_redundant=0	side_2_annotate_key=gene	side_2_continuation=0	side_2_coverage=0.87	side_2_overlap=0	side_2_possible_overlap_registers=140	side_2_read_count=112	side_2_redundant=0	total_non_overlap_reads=5
JC	146	.	REL606	899359	1	REL606	899391	1	0	alignment_overlap=7	coverage_minus=1	coverage_plus=2	flanking_left=150	flanking_right=150	frequency=2.637e-02	junction_possible_overlap_registers=142	key=REL606__899359__1__REL606__899384__1__7____150__150__0__0	max_left=110	max_left_minus=15	max_left_plus=110	max_min_left=15	max_min_left_minus=15	max_min_left_plus=0	max_min_right=53	max_min_right_minus=0	max_min_right_plus=53	max_pos_hash_score=284	max_right=128	max_right_minus=128	max_right_plus=53	neg_log10_pos_hash_p_value=9.3	new_junction_coverage=0.02	new_junction_read_count=3	no_show=1	polymorphism_frequency=2.637e-02	pos_hash_score=3	prediction=polymorphism	reject=COVERAGE_EVENNESS_SKEW,FREQUENCY_CUTOFF	side_1_annotate_key=gene	side_1_continuation=0	side_1_coverage=0.85	side_1_overlap=7	side_1_possible_overlap_registers=149	side_1_read_count=117	side_1_redundant=0	side_2_annotate_key=gene	side_2_continuation=0	side_2_coverage=0.84	side_2_overlap=0	side_2_possible_overlap_registers=142	side_2_read_count=110	side_2_redundant=0	total_non_overlap_reads=3
JC	147	.	REL606	923260	1	REL606	923313	1	0	alignment_overlap=7	coverage_minus=0	coverage_plus=4	flanking_left=150	flanking_right=150	frequency=2.467e-02	junction_possible_overlap_registers=142	key=REL606__923260__1__REL606__923306__1__7____150__150__0__0	max_left=132	max_left_minus=0	max_left_plus=132	max_min_left=0	max_min_left_minus=0	max_min_left_plus=0	max_min_right=42	max_min_right_minus=0	max_min_right_plus=42	max_pos_hash_score=284	max_right=42	max_right_minus=0	max_right_plus=42	neg_log10_pos_hash_p_value=8.7	new_junction_coverage=0.03	new_junction_read_count=4	no_show=1	polymorphism_frequency=2.467e-02	pos_hash_score=4	prediction=polymorphism	reject=COVERAGE_EVENNESS_SKEW,FREQUENCY_CUTOFF	side_1_annotate_key=gene	side_1_continuation=0	side_1_coverage=1.19	side_1_overlap=7	side_1_possible_overlap_registers=149	side_1_read_count=163	side_1_redundant=0	side_2_annotate_key=gene	side_2_continuation=0	side_2_coverage=1.23	side_2_overlap=0	side_2_possible_overlap_registers=142	side_2_read_count=161	side_2_redundant=0	total_non_overlap_reads=4
JC	148	.	REL606	925330	1	REL606	2057042	-1	0	alignment_overlap=12	coverage_minus=2	coverage_plus=1	flanking_left=150	flanking_right=150	frequency=3.548e-02	junction_possible_overlap_registers=137	key=REL606__925330__1__REL606__2057054__-1__12____150__150__0__0	max_left=136	max_left_minus=136	max_left_plus=50	max_min_left=50	max_min_left_minus=0	max_min_left_plus=50	max_min_right=56	max_min_right_minus=56	max_min_right_plus=0	max_pos_hash_score=274	max_right=88	max_right_minus=56	max_right_plus=88	neg_log10_pos_hash_p_value=9.1	new_junction_coverage=0.02	new_junction_read_count=3	no_show=1	polymorphism_frequency=3.548e-02	pos_hash_score=3	prediction=polymorphism	reject=COVERAGE_EVENNESS_SKEW,FREQUENCY_CUTOFF	side_1_annotate_key=gene	side_1_continuation=0	side_1_coverage=0.26	side_1_overlap=12	side_1_possible_overlap_registers=149	side_1_read_count=36	side_1_redundant=0	side_2_annotate_key=gene	side_2_continuation=0	side_2_coverage=1.03	side_2_overlap=0	side_2_possible_overlap_registers=137	side_2_read_count=130	side_2_redundant=0	total_non_overlap_reads=3
JC	149	.	REL606	932807	-1	REL606	932809	-1	0	alignment_overlap=10	coverage_minus=3	coverage_plus=2	flanking_left=150	flanking_right=150	frequency=4.506e-02	junction_possible_overlap_registers=139	key=REL606__932807__-1__REL606__932819__-1__10____150__150__0__0	max_left=139	max_left_minus=47	max_left_plus=139	max_min_left=47	max_min_left_minus=47	max_min_left_plus=11	max_min_right=1	max_min_right_minus=0	max_min_right_plus=1	max_pos_hash_score=278	max_right=129	max_right_minus=125	max_right_plus=129	neg_log10_pos_hash_p_value=8.0	new_junction_coverage=0.04	new_junction_read_count=5	no_show=1	polymorphism_frequency=4.506e-02	pos_hash_score=5	prediction=polymorphism	reject=COVERAGE_EVENNESS_SKEW,FREQUENCY_CUTOFF	side_1_annotate_key=gene	side_1_continuation=0	side_1_coverage=0.87	side_1_overlap=10	side_1_possible_overlap_registers=149	side_1_read_count=120	side_1_redundant=0	side_2_annotate_key=gene	side_2_continuation=0	side_2_coverage=0.78	side_2_overlap=0	side_2_possible_overlap_registers=139	side_2_read_count=100	side_2_redundant=0	total_non_overlap_reads=5
JC	150	.	REL606	972125	-1	REL606	972207	-1	0	alignment_overlap=9	coverage_minus=4	coverage_plus=0	flanking_left=150	flanking_right=150	frequency=3.549e-02	junction_possible_overlap_registers=140	key=REL606__972125__-1__REL606__972216__-1__9____150__150__0__0	max_left=41	max_left_minus=41	max_left_plus=0	max_min_left=41	max_min_left_minus=41	max_min_left_plus=0	max_min_right=0	max_min_right_minus=0	max_min_right_plus=0	max_pos_hash_score=280	max_right=136	max_right_minus=136	max_right_plus=0	neg_log10_pos_hash_p_value=8.6	new_junction_coverage=0.03	new_junction_read_count=4	no_show=1	polymorphism_frequency=3.549e-02	pos_hash_score=4	prediction=polymorphism	reject=COVERAGE_EVENNESS_SKEW,FREQUENCY_CUTOFF	side_1_annotate_key=gene	side_1_continuation=0	side_1_coverage=0.79	side_1_overlap=9	side_1_possible_overlap_registers=149	side_1_read_count=109	side_1_redundant=0	side_2_annotate_key=gene	side_2_continuation=0	side_2_coverage=0.89	side_2_overlap=0	side_2_possible_overlap_registers=140	side_2_read_count=115	side_2_redundant=0	total_non_overlap_reads=4
JC	151	.	REL606	987473	1	REL606	987515	1	0	alignment_overlap=9	coverage_minus=1	coverage_plus=7	flanking_left=150	flanking_right=150	frequency=8.123e-02	junction_possible_overlap_registers=140	key=REL606__987473__1__REL606__987506__1__9____150__150__0__0	max_left=133	max_left_minus=8	max_left_plus=133	max_min_left=8	max_min_left_minus=8	max_min_left_plus=0	max_min_right=48	max_min_right_minus=0	max_min_right_plus=48	max_pos_hash_score=280	max_right=133	max_right_minus=133	max_right_plus=48	neg_log10_pos_hash_p_value=7.6	new_junction_coverage=0.06	new_junction_read_count=8	no_show=1	polymorphism_frequency=8.123e-02	pos_hash_score=6	prediction=polymorphism	reject=COVERAGE_EVENNESS_SKEW,FREQUENCY_CUTOFF	side_1_annotate_key=gene	side_1_continuation=0	side_1_coverage=0.73	side_1_overlap=9	side_1_possible_overlap_registers=149	side_1_read_count=100	side_1_redundant=0	side_2_annotate_key=gene	side_2_continuation=0	side_2_coverage=0.67	side_2_overlap=0	side_2_possible_overlap_registers=140	side_2_read_count=87	side_2_redundant=0	total_non_overlap_reads=8
JC	152	.	REL606	1050660	-1	REL606	1050689	-1	0	alignment_overlap=7	coverage_minus=2	coverage_plus=1	flanking_left=150	flanking_right=150	frequency=3.251e-02	junction_possible_overlap_registers=142	key=REL606__1050660__-1__REL606__1050696__-1__7____150__150__0__0	max_left=86	max_left_minus=46	max_left_plus=86	max_min_left=46	max_min_left_minus=46	max_min_left_plus=0	max_min_right=57	max_min_right_minus=0	max_min_right_plus=57	max_pos_hash_score=284	max_right=137	max_right_minus=137	max_right_plus=57	neg_log10_pos_hash_p_value=9.3	new_junction_coverage=0.02	new_junction_read_count=3	no_show=1	polymorphism_frequency=3.251e-02	pos_hash_score=3	prediction=polymorphism	reject=COVERAGE_EVENNESS_SKEW,FREQUENCY_CUTOFF	side_1_annotate_key=gene	side_1_continuation=0	side_1_coverage=0.68	side_1_overlap=7	side_1_possible_overlap_registers=149	side_1_read_count=94	side_1_redundant=0	side_2_annotate_key=gene	side_2_continuation=0	side_2_coverage=0.68	side_2_overlap=0	side_2_possible_overlap_registers=142	side_2_read_count=89	side_2_redundant=0	total_non_overlap_reads=3
JC	153	.	REL606	1063313	1	REL606	1063422	1	0	alignment_overlap=9	coverage_minus=0	coverage_plus=6	flanking_left=150	flanking_right=150	frequency=5.408e-02	junction_possible_overlap_registers=140	key=REL606__1063313__1__REL606__1063413__1__9____150__150__0__0	max_left=127	max_left_minus=0	max_left_plus=127	max_min_left=0	max_min_left_minus=0	max_min_left_plus=0	max_min_right=66	max_min_right_minus=0	max_min_right_plus=66	max_pos_hash_score=280	max_right=66	max_right_minus=0	max_right_plus=66	neg_log10_pos_hash_p_value=8.1	new_junction_coverage=0.05	new_junction_read_count=6	no_show=1	polymorphism_frequency=5.408e-02	pos_hash_score=5	prediction=polymorphism	reject=COVERAGE_EVENNESS_SKEW,FREQUENCY_CUTOFF	side_1_annotate_key=gene	side_1_continuation=0	side_1_coverage=0.73	side_1_overlap=9	side_1_possible_overlap_registers=149	side_1_read_count=101	side_1_redundant=0	side_2_annotate_key=gene	side_2_continuation=0	side_2_coverage=0.89	side_2_overlap=0	side_2_possible_overlap_registers=140	side_2_read_count=115	side_2_redundant=0	total_non_overlap_reads=6
JC	154	.	REL606	1090504	-1	REL606	1090558	-1	0	alignment_overlap=7	coverage_minus=3	coverage_plus=0	flanking_left=150	flanking_right=150	frequency=2.845e-02	junction_possible_overlap_registers=142	key=REL606__1090504__-1__REL606__1090565__-1__7____150__150__0__0	max_left=86	max_left_minus=86	max_left_plus=0	max_min_left=45	max_min_left_minus=45	max_min_left_plus=0	max_min_right=57	max_min_right_minus=57	max_min_right_plus=0	max_pos_hash_score=284	max_right=126	max_right_minus=126	max_right_plus=0	neg_log10_pos_hash_p_value=9.3	new_junction_coverage=0.02	new_junction_read_count=3	no_show=1	polymorphism_frequency=2.845e-02	pos_hash_score=3	prediction=polymorphism	reject=COVERAGE_EVENNESS_SKEW,FREQUENCY_CUTOFF	side_1_annotate_key=gene	side_1_continuation=0	side_1_coverage=0.79	side_1_overlap=7	side_1_possible_overlap_registers=149	side_1_read_count=108	side_1_redundant=0	side_2_annotate_key=gene	side_2_continuation=0	side_2_coverage=0.78	side_2_overlap=0	side_2_possible_overlap_registers=142	side_2_read_count=102	side_2_redundant=0	total_non_overlap_reads=3
JC	155	.	REL606	1095800	-1	REL606	1095826	-1	0	alignment_overlap=8	coverage_minus=5	coverage_plus=0	flanking_left=150	flanking_right=150	frequency=5.082e-02	junction_possible_overlap_registers=141	key=REL606__1095800__-1__REL606__1095834__-1__8____150__150__0__0	max_left=103	max_left_minus=103	max_left_plus=0	max_min_left=50	max_min_left_minus=50	max_min_left_plus=0	max_min_right=39	max_min_right_minus=39	max_min_right_plus=0	max_pos_hash_score=282	max_right=115	max_right_minus=115	max_right_plus=0	neg_log10_pos_hash_p_value=8.1	new_junction_coverage=0.04	new_junction_read_count=5	no_show=1	polymorphism_frequency=5.082e-02	pos_hash_score=5	prediction=polymorphism	reject=COVERAGE_EVENNESS_SKEW,FREQUENCY_CUTOFF	side_1_annotate_key=gene	side_1_continuation=0	side_1_coverage=0.71	side_1_overlap=8	side_1_possible_overlap_registers=149	side_1_read_count=97	side_1_redundant=0	side_2_annotate_key=gene	side_2_continuation=0	side_2_coverage=0.73	side_2_overlap=0	side_2_possible_overlap_registers=141	side_2_read_count=95	side_2_redundant=0	total_non_overlap_reads=5
JC	156	.	REL606	1139660	-1	REL606	1139683	-1	0	alignment_overlap=12	coverage_minus=7	coverage_plus=1	flanking_left=150	flanking_right=150	frequency=5.862e-02	junction_possible_overlap_registers=137	key=REL606__1139660__-1__REL606__1139695__-1__12____150__150__0__0	max_left=89	max_left_minus=89	max_left_plus=1	max_min_left=46	max_min_left_minus=46	max_min_left_plus=1	max_min_right=49	max_min_right_minus=49	max_min_right_plus=0	max_pos_hash_score=274	max_right=137	max_right_minus=130	max_right_plus=137	neg_log10_pos_hash_p_value=6.6	new_junction_coverage=0.06	new_junction_read_count=8	polymorphism_frequency=5.862e-02	pos_hash_score=8	prediction=polymorphism	reject=COVERAGE_EVENNESS_SKEW,FREQUENCY_CUTOFF	side_1_annotate_key=gene	side_1_continuation=0	side_1_coverage=1.00	side_1_overlap=12	side_1_possible_overlap_registers=149	side_1_read_count=137	side_1_redundant=0	side_2_annotate_key=gene	side_2_continuation=0	side_2_coverage=1.04	side_2_overlap=0	side_2_possible_overlap_registers=137	side_2_read_count=131	side_2_redundant=0	total_non_overlap_reads=8
JC	157	.	REL606	1147504	-1	REL606	1147558	-1	0	alignment_overlap=9	coverage_minus=4	coverage_plus=0	flanking_left=150	flanking_right=150	frequency=3.083e-02	junction_possible_overlap_registers=140	key=REL606__1147504__-1__REL606__1147567__-1__9____150__150__0__0	max_left=58	max_left_minus=58	max_left_plus=0	max_min_left=58	max_min_left_minus=58	max_min_left_plus=0	max_min_right=0	max_min_right_minus=0	max_min_right_plus=0	max_pos_hash_score=280	max_right=106	max_right_minus=106	max_right_plus=0	neg_log10_pos_hash_p_value=8.6	new_junction_coverage=0.03	new_junction_read_count=4	no_show=1	polymorphism_frequency=3.083e-02	pos_hash_score=4	prediction=polymorphism	reject=COVERAGE_EVENNESS_SKEW,FREQUENCY_CUTOFF	side_1_annotate_key=gene	side_1_continuation=0	side_1_coverage=1.03	side_1_overlap=9	side_1_possible_overlap_registers=149	side_1_read_count=141	side_1_redundant=0	side_2_annotate_key=gene	side_2_continuation=0	side_2_coverage=0.92	side_2_overlap=0	side_2_possible_overlap_registers=140	side_2_read_count=119	side_2_redundant=0	total_non_overlap_reads=4
JC	158	.	REL606	1159914	1	REL606	1159938	1	0	alignment_overlap=8	coverage_minus=0	coverage_plus=4	flanking_left=150	flanking_right=150	frequency=4.662e-02	junction_possible_overlap_registers=141	key=REL606__1159914__1__REL606__1159930__1__8____150__150__0__0	max_left=83	max_left_minus=0	max_left_plus=83	max_min_left=52	max_min_left_minus=0	max_min_left_plus=52	max_min_right=59	max_min_right_minus=0	max_min_right_plus=59	max_pos_hash_score=282	max_right=109	max_right_minus=0	max_right_plus=109	neg_log10_pos_hash_p_value=9.3	new_junction_coverage=0.03	new_junction_read_count=4	no_show=1	polymorphism_frequency=4.662e-02	pos_hash_score=3	prediction=polymorphism	reject=COVERAGE_EVENNESS_SKEW,FREQUENCY_CUTOFF	side_1_annotate_key=gene	side_1_continuation=0	side_1_coverage=0.60	side_1_overlap=8	side_1_possible_overlap_registers=149	side_1_read_count=82	side_1_redundant=0	side_2_annotate_key=gene	side_2_continuation=0	side_2_coverage=0.66	side_2_overlap=0	side_2_possible_overlap_registers=141	side_2_read_count=86	side_2_redundant=0	total_non_overlap_reads=4
JC	159	.	REL606	1243765	-1	REL606	1243747	-1	0	alignment_overlap=18	coverage_minus=4	coverage_plus=2	flanking_left=150	flanking_right=150	frequency=4.570e-02	junction_possible_overlap_registers=131	key=REL606__1243765__-1__REL606__1243765__-1__18____150__150__0__0	max_left=116	max_left_minus=58	max_left_plus=116	max_min_left=58	max_min_left_minus=58	max_min_left_plus=0	max_min_right=17	max_min_right_minus=0	max_min_right_plus=17	max_pos_hash_score=262	max_right=116	max_right_minus=116	max_right_plus=17	neg_log10_pos_hash_p_value=7.2	new_junction_coverage=0.05	new_junction_read_count=6	no_show=1	polymorphism_frequency=4.570e-02	pos_hash_score=6	prediction=polymorphism	reject=COVERAGE_EVENNESS_SKEW,FREQUENCY_CUTOFF	side_1_annotate_key=gene	side_1_continuation=0	side_1_coverage=1.05	side_1_overlap=18	side_1_possible_overlap_registers=149	side_1_read_count=144	side_1_redundant=0	side_2_annotate_key=gene	side_2_continuation=0	side_2_coverage=1.03	side_2_overlap=0	side_2_possible_overlap_registers=131	side_2_read_count=124	side_2_redundant=0	total_non_overlap_reads=6
JC	160	.	REL606	1270599	-1	REL606	1271150	1	0	alignment_overlap=0	coverage_minus=5	coverage_plus=2	flanking_left=150	flanking_right=150	frequency=6.061e-02	junction_possible_overlap_registers=149	key=REL606__1270599__-1__REL606__1271150__1__0____150__150__0__1	max_left=149	max_left_minus=149	max_left_plus=145	max_min_left=0	max_min_left_minus=0	max_min_left_plus=0	max_min_right=32	max_min_right_minus=32	max_min_right_plus=10	max_pos_hash_score=298	max_right=32	max_right_minus=32	max_right_plus=10	neg_log10_pos_hash_p_value=7.9	new_junction_coverage=0.06	new_junction_read_count=8	no_show=1	polymorphism_frequency=6.061e-02	pos_hash_score=6	prediction=polymorphism	reject=COVERAGE_EVENNESS_SKEW,FREQUENCY_CUTOFF	side_1_annotate_key=gene	side_1_continuation=0	side_1_coverage=0.90	side_1_overlap=0	side_1_possible_overlap_registers=149	side_1_read_count=124	side_1_redundant=0	side_2_annotate_key=repeat	side_2_continuation=0	side_2_coverage=NA	side_2_overlap=0	side_2_possible_overlap_registers=NA	side_2_read_count=NA	side_2_redundant=1	total_non_overlap_reads=7
JC	161	.	REL606	1271134	-1	REL606	1271150	1	0	alignment_overlap=0	coverage_minus=63	coverage_plus=91	flanking_left=150	flanking_right=150	frequency=1	junction_possible_overlap_registers=149	key=REL606__1271134__-1__REL606__1271150__1__0____150__150__0__1	max_left=148	max_left_minus=146	max_left_plus=148	max_min_left=74	max_min_left_minus=73	max_min_left_plus=74	max_min_right=70	max_min_right_minus=70	max_min_right_plus=70	max_pos_hash_score=298	max_right=133	max_right_minus=133	max_right_plus=133	neg_log10_pos_hash_p_value=0.4	new_junction_coverage=1.32	new_junction_read_count=182	polymorphism_frequency=1.000e+00	pos_hash_score=59	prediction=consensus	side_1_annotate_key=gene	side_1_continuation=0	side_1_coverage=0.00	side_1_overlap=0	side_1_possible_overlap_registers=149	side_1_read_count=0	side_1_redundant=0	side_2_annotate_key=repeat	side_2_continuation=0	side_2_coverage=NA	side_2_overlap=0	side_2_possible_overlap_registers=NA	side_2_read_count=NA	side_2_redundant=1	total_non_overlap_reads=154
JC	162	.	REL606	1290412	-1	REL606	1290456	-1	0	alignment_overlap=9	coverage_minus=3	coverage_plus=1	flanking_left=150	flanking_right=150	frequency=2.558e-02	junction_possible_overlap_registers=140	key=REL606__1290412__-1__REL606__1290465__-1__9____150__150__0__0	max_left=97	max_left_minus=30	max_left_plus=97	max_min_left=30	max_min_left_minus=30	max_min_left_plus=0	max_min_right=44	max_min_right_minus=0	max_min_right_plus=44	max_pos_hash_score=280	max_right=135	max_right_minus=135	max_right_plus=44	neg_log10_pos_hash_p_value=8.6	new_junction_coverage=0.03	new_junction_read_count=4	no_show=1	polymorphism_frequency=2.558e-02	pos_hash_score=4	prediction=polymorphism	reject=COVERAGE_EVENNESS_SKEW,FREQUENCY_CUTOFF	side_1_annotate_key=gene	side_1_continuation=0	side_1_coverage=1.23	side_1_overlap=9	side_1_possible_overlap_registers=149	side_1_read_count=169	side_1_redundant=0	side_2_annotate_key=gene	side_2_continuation=0	side_2_coverage=1.13	side_2_overlap=0	side_2_possible_overlap_registers=140	side_2_read_count=146	side_2_redundant=0	total_non_overlap_reads=4
JC	163	.	REL606	1321105	-1	REL606	1321115	-1	0	alignment_overlap=7	coverage_minus=3	coverage_plus=0	flanking_left=150	flanking_right=150	frequency=2.258e-02	junction_possible_overlap_registers=142	key=REL606__1321105__-1__REL606__1321122__-1__7____150__150__0__0	max_left=92	max_left_minus=92	max_left_plus=0	max_min_left=49	max_min_left_minus=49	max_min_left_plus=0	max_min_right=49	max_min_right_minus=49	max_min_right_plus=0	max_pos_hash_score=284	max_right=129	max_right_minus=129	max_right_plus=0	neg_log10_pos_hash_p_value=9.3	new_junction_coverage=0.02	new_junction_read_count=3	no_show=1	polymorphism_frequency=2.258e-02	pos_hash_score=3	prediction=polymorphism	reject=COVERAGE_EVENNESS_SKEW,FREQUENCY_CUTOFF	side_1_annotate_key=gene	side_1_continuation=0	side_1_coverage=0.97	side_1_overlap=7	side_1_possible_overlap_registers=149	side_1_read_count=134	side_1_redundant=0	side_2_annotate_key=gene	side_2_continuation=0	side_2_coverage=1.01	side_2_overlap=0	side_2_possible_overlap_registers=142	side_2_read_count=132	side_2_redundant=0	total_non_overlap_reads=3
JC	164	.	REL606	1365122	1	REL606	1365183	1	0	alignment_overlap=10	coverage_minus=1	coverage_plus=2	flanking_left=150	flanking_right=150	frequency=3.516e-02	junction_possible_overlap_registers=139	key=REL606__1365122__1__REL606__1365173__1__10____150__150__0__0	max_left=133	max_left_minus=46	max_left_plus=133	max_min_left=46	max_min_left_minus=46	max_min_left_plus=0	max_min_right=9	max_min_right_minus=0	max_min_right_plus=9	max_pos_hash_score=278	max_right=94	max_right_minus=94	max_right_plus=9	neg_log10_pos_hash_p_value=9.2	new_junction_coverage=0.04	new_junction_read_count=5	no_show=1	polymorphism_frequency=3.516e-02	pos_hash_score=3	prediction=polymorphism	reject=COVERAGE_EVENNESS_SKEW,FREQUENCY_CUTOFF	side_1_annotate_key=gene	side_1_continuation=0	side_1_coverage=1.04	side_1_overlap=10	side_1_possible_overlap_registers=149	side_1_read_count=143	side_1_redundant=0	side_2_annotate_key=gene	side_2_continuation=0	side_2_coverage=1.10	side_2_overlap=0	side_2_possible_overlap_registers=139	side_2_read_count=141	side_2_redundant=0	total_non_overlap_reads=3
JC	165	.	REL606	1365890	1	REL606	1365904	1	0	alignment_overlap=14	coverage_minus=1	coverage_plus=3	flanking_left=150	flanking_right=150	frequency=2.234e-02	junction_possible_overlap_registers=135	key=REL606__1365890__1__REL606__1365890__1__14____150__150__0__0	max_left=131	max_left_minus=72	max_left_plus=131	max_min_left=25	max_min_left_minus=0	max_min_left_plus=25	max_min_right=64	max_min_right_minus=64	max_min_right_plus=62	max_pos_hash_score=270	max_right=111	max_right_minus=64	max_right_plus=111	neg_log10_pos_hash_p_value=8.4	new_junction_coverage=0.03	new_junction_read_count=4	no_show=1	polymorphism_frequency=2.234e-02	pos_hash_score=4	prediction=polymorphism	reject=COVERAGE_EVENNESS_SKEW,FREQUENCY_CUTOFF	side_1_annotate_key=gene	side_1_continuation=0	side_1_coverage=1.39	side_1_overlap=14	side_1_possible_overlap_registers=149	side_1_read_count=191	side_1_redundant=0	side_2_annotate_key=gene	side_2_continuation=0	side_2_coverage=1.42	side_2_overlap=0	side_2_possible_overlap_registers=135	side_2_read_count=177	side_2_redundant=0	total_non_overlap_reads=4
JC	166	.	REL606	1369789	-1	REL606	1369799	-1	0	alignment_overlap=5	coverage_minus=3	coverage_plus=0	flanking_left=150	flanking_right=150	frequency=5.877e-02	junction_possible_overlap_registers=144	key=REL606__1369789__-1__REL606__1369804__-1__5____150__150__0__0	max_left=60	max_left_minus=60	max_left_plus=0	max_min_left=60	max_min_left_minus=60	max_min_left_plus=0	max_min_right=0	max_min_right_minus=0	max_min_right_plus=0	max_pos_hash_score=288	max_right=127	max_right_minus=127	max_right_plus=0	neg_log10_pos_hash_p_value=9.4	new_junction_coverage=0.02	new_junction_read_count=3	no_show=1	polymorphism_frequency=5.877e-02	pos_hash_score=3	prediction=polymorphism	reject=COVERAGE_EVENNESS_SKEW,FREQUENCY_CUTOFF	side_1_annotate_key=gene	side_1_continuation=0	side_1_coverage=0.41	side_1_overlap=5	side_1_possible_overlap_registers=149	side_1_read_count=57	side_1_redundant=0	side_2_annotate_key=gene	side_2_continuation=0	side_2_coverage=0.31	side_2_overlap=0	side_2_possible_overlap_registers=144	side_2_read_count=41	side_2_redundant=0	total_non_overlap_reads=3
JC	167	.	REL606	1373585	-1	REL606	1373593	-1	0	alignment_overlap=8	coverage_minus=7	coverage_plus=0	flanking_left=150	flanking_right=150	frequency=4.793e-02	junction_possible_overlap_registers=141	key=REL606__1373585__-1__REL606__1373601__-1__8____150__150__0__0	max_left=95	max_left_minus=95	max_left_plus=0	max_min_left=42	max_min_left_minus=42	max_min_left_plus=0	max_min_right=62	max_min_right_minus=62	max_min_right_plus=0	max_pos_hash_score=282	max_right=136	max_right_minus=136	max_right_plus=0	neg_log10_pos_hash_p_value=7.6	new_junction_coverage=0.05	new_junction_read_count=7	no_show=1	polymorphism_frequency=4.793e-02	pos_hash_score=6	prediction=polymorphism	reject=COVERAGE_EVENNESS_SKEW,FREQUENCY_CUTOFF	side_1_annotate_key=gene	side_1_continuation=0	side_1_coverage=1.21	side_1_overlap=8	side_1_possible_overlap_registers=149	side_1_read_count=166	side_1_redundant=0	side_2_annotate_key=gene	side_2_continuation=0	side_2_coverage=0.93	side_2_overlap=0	side_2_possible_overlap_registers=141	side_2_read_count=121	side_2_redundant=0	total_non_overlap_reads=7
JC	168	.	REL606	1401958	-1	REL606	1402002	-1	0	alignment_overlap=8	coverage_minus=4	coverage_plus=0	flanking_left=150	flanking_right=150	frequency=3.479e-02	junction_possible_overlap_registers=141	key=REL606__1401958__-1__REL606__1402010__-1__8____150__150__0__0	max_left=99	max_left_minus=99	max_left_plus=0	max_min_left=58	max_min_left_minus=58	max_min_left_plus=0	max_min_right=39	max_min_right_minus=39	max_min_right_plus=0	max_pos_hash_score=282	max_right=140	max_right_minus=140	max_right_plus=0	neg_log10_pos_hash_p_value=8.6	new_junction_coverage=0.04	new_junction_read_count=5	no_show=1	polymorphism_frequency=3.479e-02	pos_hash_score=4	prediction=polymorphism	reject=COVERAGE_EVENNESS_SKEW,FREQUENCY_CUTOFF	side_1_annotate_key=gene	side_1_continuation=0	side_1_coverage=1.16	side_1_overlap=8	side_1_possible_overlap_registers=149	side_1_read_count=160	side_1_redundant=0	side_2_annotate_key=gene	side_2_continuation=0	side_2_coverage=0.97	side_2_overlap=0	side_2_possible_overlap_registers=141	side_2_read_count=126	side_2_redundant=0	total_non_overlap_reads=4
JC	169	.	REL606	1548197	1	REL606	1548232	1	0	alignment_overlap=14	coverage_minus=1	coverage_plus=2	flanking_left=150	flanking_right=150	frequency=2.223e-02	junction_possible_overlap_registers=135	key=REL606__1548197__1__REL606__1548218__1__14____150__150__0__0	max_left=112	max_left_minus=100	max_left_plus=112	max_min_left=0	max_min_left_minus=0	max_min_left_plus=0	max_min_right=34	max_min_right_minus=34	max_min_right_plus=34	max_pos_hash_score=270	max_right=34	max_right_minus=34	max_right_plus=34	neg_log10_pos_hash_p_value=9.0	new_junction_coverage=0.02	new_junction_read_count=3	no_show=1	polymorphism_frequency=2.223e-02	pos_hash_score=3	prediction=polymorphism	reject=COVERAGE_EVENNESS_SKEW,FREQUENCY_CUTOFF	side_1_annotate_key=gene	side_1_continuation=0	side_1_coverage=1.01	side_1_overlap=14	side_1_possible_overlap_registers=149	side_1_read_count=139	side_1_redundant=0	side_2_annotate_key=gene	side_2_continuation=0	side_2_coverage=1.11	side_2_overlap=0	side_2_possible_overlap_registers=135	side_2_read_count=138	side_2_redundant=0	total_non_overlap_reads=3
JC	170	.	REL606	1584154	-1	REL606	1584534	-1	0	alignment_overlap=8	coverage_minus=2	coverage_plus=1	flanking_left=150	flanking_right=150	frequency=2.082e-02	junction_possible_overlap_registers=141	key=REL606__1584154__-1__REL606__1584542__-1__8____150__150__0__0	max_left=95	max_left_minus=95	max_left_plus=50	max_min_left=50	max_min_left_minus=0	max_min_left_plus=50	max_min_right=65	max_min_right_minus=65	max_min_right_plus=0	max_pos_hash_score=282	max_right=92	max_right_minus=65	max_right_plus=92	neg_log10_pos_hash_p_value=9.3	new_junction_coverage=0.02	new_junction_read_count=3	no_show=1	polymorphism_frequency=2.082e-02	pos_hash_score=3	prediction=polymorphism	reject=COVERAGE_EVENNESS_SKEW,FREQUENCY_CUTOFF	side_1_annotate_key=gene	side_1_continuation=0	side_1_coverage=1.34	side_1_overlap=8	side_1_possible_overlap_registers=149	side_1_read_count=184	side_1_redundant=0	side_2_annotate_key=gene	side_2_continuation=0	side_2_coverage=0.83	side_2_overlap=0	side_2_possible_overlap_registers=141	side_2_read_count=108	side_2_redundant=0	total_non_overlap_reads=3
JC	171	.	REL606	1623226	1	REL606	1623252	1	0	alignment_overlap=12	coverage_minus=0	coverage_plus=3	flanking_left=150	flanking_right=150	frequency=3.174e-02	junction_possible_overlap_registers=137	key=REL606__1623226__1__REL606__1623240__1__12____150__150__0__0	max_left=120	max_left_minus=0	max_left_plus=120	max_min_left=0	max_min_left_minus=0	max_min_left_plus=0	max_min_right=50	max_min_right_minus=0	max_min_right_plus=50	max_pos_hash_score=274	max_right=50	max_right_minus=0	max_right_plus=50	neg_log10_pos_hash_p_value=9.1	new_junction_coverage=0.02	new_junction_read_count=3	no_show=1	polymorphism_frequency=3.174e-02	pos_hash_score=3	prediction=polymorphism	reject=COVERAGE_EVENNESS_SKEW,FREQUENCY_CUTOFF	side_1_annotate_key=gene	side_1_continuation=0	side_1_coverage=0.72	side_1_overlap=12	side_1_possible_overlap_registers=149	side_1_read_count=99	side_1_redundant=0	side_2_annotate_key=gene	side_2_continuation=0	side_2_coverage=0.73	side_2_overlap=0	side_2_possible_overlap_registers=137	side_2_read_count=92	side_2_redundant=0	total_non_overlap_reads=3
JC	172	.	REL606	1649452	1	REL606	1649561	1	0	alignment_overlap=7	coverage_minus=0	coverage_plus=5	flanking_left=150	flanking_right=150	frequency=4.049e-02	junction_possible_overlap_registers=142	key=REL606__1649452__1__REL606__1649554__1__7____150__150__0__0	max_left=137	max_left_minus=0	max_left_plus=137	max_min_left=42	max_min_left_minus=0	max_min_left_plus=42	max_min_right=59	max_min_right_minus=0	max_min_right_plus=59	max_pos_hash_score=284	max_right=101	max_right_minus=0	max_right_plus=101	neg_log10_pos_hash_p_value=8.7	new_junction_coverage=0.04	new_junction_read_count=5	no_show=1	polymorphism_frequency=4.049e-02	pos_hash_score=4	prediction=polymorphism	reject=COVERAGE_EVENNESS_SKEW,FREQUENCY_CUTOFF	side_1_annotate_key=gene	side_1_continuation=0	side_1_coverage=0.78	side_1_overlap=7	side_1_possible_overlap_registers=149	side_1_read_count=107	side_1_redundant=0	side_2_annotate_key=gene	side_2_continuation=0	side_2_coverage=1.03	side_2_overlap=0	side_2_possible_overlap_registers=142	side_2_read_count=135	side_2_redundant=0	total_non_overlap_reads=5
JC	173	.	REL606	1651255	-1	REL606	1776120	-1	0	alignment_overlap=2	coverage_minus=55	coverage_plus=57	flanking_left=150	flanking_right=150	frequency=1	junction_possible_overlap_registers=147	key=REL606__1651257__-1__REL606__1776120__-1__2____150__150__0__1	max_left=145	max_left_minus=141	max_left_plus=145	max_min_left=73	max_min_left_minus=68	max_min_left_plus=73	max_min_right=73	max_min_right_minus=71	max_min_right_plus=73	max_pos_hash_score=294	max_right=125	max_right_minus=108	max_right_plus=125	neg_log10_pos_hash_p_value=0.3	new_junction_coverage=0.84	new_junction_read_count=114	polymorphism_frequency=1.000e+00	pos_hash_score=62	prediction=consensus	side_1_annotate_key=gene	side_1_continuation=0	side_1_coverage=0.00	side_1_overlap=0	side_1_possible_overlap_registers=147	side_1_read_count=0	side_1_redundant=0	side_2_annotate_key=repeat	side_2_continuation=0	side_2_coverage=NA	side_2_overlap=2	side_2_possible_overlap_registers=NA	side_2_read_count=NA	side_2_redundant=1	total_non_overlap_reads=112
JC	174	.	REL606	1670571	1	REL606	1670594	1	0	alignment_overlap=8	coverage_minus=0	coverage_plus=3	flanking_left=150	flanking_right=150	frequency=2.005e-02	junction_possible_overlap_registers=141	key=REL606__1670571__1__REL606__1670586__1__8____150__150__0__0	max_left=122	max_left_minus=0	max_left_plus=122	max_min_left=44	max_min_left_minus=0	max_min_left_plus=44	max_min_right=50	max_min_right_minus=0	max_min_right_plus=50	max_pos_hash_score=282	max_right=98	max_right_minus=0	max_right_plus=98	neg_log10_pos_hash_p_value=9.3	new_junction_coverage=0.02	new_junction_read_count=3	no_show=1	polymorphism_frequency=2.005e-02	pos_hash_score=3	prediction=polymorphism	reject=COVERAGE_EVENNESS_SKEW,FREQUENCY_CUTOFF	side_1_annotate_key=gene	side_1_continuation=0	side_1_coverage=1.19	side_1_overlap=8	side_1_possible_overlap_registers=149	side_1_read_count=163	side_1_redundant=0	side_2_annotate_key=gene	side_2_continuation=0	side_2_coverage=1.07	side_2_overlap=0	side_2_possible_overlap_registers=141	side_2_read_count=139	side_2_redundant=0	total_non_overlap_reads=3
JC	175	.	REL606	1804084	-1	REL606	1804118	-1	0	alignment_overlap=9	coverage_minus=6	coverage_plus=0	flanking_left=150	flanking_right=150	frequency=4.590e-02	junction_possible_overlap_registers=140	key=REL606__1804084__-1__REL606__1804127__-1__9____150__150__0__0	max_left=56	max_left_minus=56	max_left_plus=0	max_min_left=56	max_min_left_minus=56	max_min_left_plus=0	max_min_right=0	max_min_right_minus=0	max_min_right_plus=0	max_pos_hash_score=280	max_right=127	max_right_minus=127	max_right_plus=0	neg_log10_pos_hash_p_value=8.1	new_junction_coverage=0.05	new_junction_read_count=6	no_show=1	polymorphism_frequency=4.590e-02	pos_hash_score=5	prediction=polymorphism	reject=COVERAGE_EVENNESS_SKEW,FREQUENCY_CUTOFF	side_1_annotate_key=gene	side_1_continuation=0	side_1_coverage=0.91	side_1_overlap=9	side_1_possible_overlap_registers=149	side_1_read_count=125	side_1_redundant=0	side_2_annotate_key=gene	side_2_continuation=0	side_2_coverage=1.02	side_2_overlap=0	side_2_possible_overlap_registers=140	side_2_read_count=132	side_2_redundant=0	total_non_overlap_reads=6
JC	176	.	REL606	1808131	-1	REL606	1808239	-1	0	alignment_overlap=9	coverage_minus=4	coverage_plus=0	flanking_left=150	flanking_right=150	frequency=2.534e-02	junction_possible_overlap_registers=140	key=REL606__1808131__-1__REL606__1808248__-1__9____150__150__0__0	max_left=59	max_left_minus=59	max_left_plus=0	max_min_left=59	max_min_left_minus=59	max_min_left_plus=0	max_min_right=0	max_min_right_minus=0	max_min_right_plus=0	max_pos_hash_score=280	max_right=134	max_right_minus=134	max_right_plus=0	neg_log10_pos_hash_p_value=8.6	new_junction_coverage=0.03	new_junction_read_count=4	no_show=1	polymorphism_frequency=2.534e-02	pos_hash_score=4	prediction=polymorphism	reject=COVERAGE_EVENNESS_SKEW,FREQUENCY_CUTOFF	side_1_annotate_key=gene	side_1_continuation=0	side_1_coverage=1.36	side_1_overlap=9	side_1_possible_overlap_registers=149	side_1_read_count=187	side_1_redundant=0	side_2_annotate_key=gene	side_2_continuation=0	side_2_coverage=1.02	side_2_overlap=0	side_2_possible_overlap_registers=140	side_2_read_count=132	side_2_redundant=0	total_non_overlap_reads=4
JC	177	.	REL606	1817550	1	REL606	1817581	1	0	alignment_overlap=6	coverage_minus=0	coverage_plus=5	flanking_left=150	flanking_right=150	frequency=4.118e-02	junction_possible_overlap_registers=143	key=REL606__1817550__1__REL606__1817575__1__6____150__150__0__0	max_left=117	max_left_minus=0	max_left_plus=117	max_min_left=47	max_min_left_minus=0	max_min_left_plus=47	max_min_right=52	max_min_right_minus=0	max_min_right_plus=52	max_pos_hash_score=286	max_right=97	max_right_minus=0	max_right_plus=97	neg_log10_pos_hash_p_value=8.2	new_junction_coverage=0.04	new_junction_read_count=5	no_show=1	polymorphism_frequency=4.118e-02	pos_hash_score=5	prediction=polymorphism	reject=COVERAGE_EVENNESS_SKEW,FREQUENCY_CUTOFF	side_1_annotate_key=gene	side_1_continuation=0	side_1_coverage=0.93	side_1_overlap=6	side_1_possible_overlap_registers=149	side_1_read_count=128	side_1_redundant=0	side_2_annotate_key=gene	side_2_continuation=0	side_2_coverage=0.83	side_2_overlap=0	side_2_possible_overlap_registers=143	side_2_read_count=110	side_2_redundant=0	total_non_overlap_reads=5
JC	178	.	REL606	1856751	1	REL606	2264353	-1	0	alignment_overlap=3	coverage_minus=96	coverage_plus=58	flanking_left=150	flanking_right=150	frequency=1	junction_possible_overlap_registers=146	key=REL606__1856751__1__REL606__2264356__-1__3____150__150__1__0	max_left=144	max_left_minus=143	max_left_plus=144	max_min_left=73	max_min_left_minus=73	max_min_left_plus=72	max_min_right=72	max_min_right_minus=72	max_min_right_plus=67	max_pos_hash_score=292	max_right=145	max_right_minus=145	max_right_plus=145	neg_log10_pos_hash_p_value=0.1	new_junction_coverage=1.19	new_junction_read_count=160	polymorphism_frequency=9.869e-01	pos_hash_score=72	prediction=consensus	read_count_offset=8	side_1_annotate_key=repeat	side_1_continuation=0	side_1_coverage=NA	side_1_overlap=3	side_1_read_count=NA	side_1_redundant=1	side_2_annotate_key=gene	side_2_continuation=0	side_2_coverage=0.02	side_2_overlap=0	side_2_possible_overlap_registers=138	side_2_read_count=2	side_2_redundant=0	total_non_overlap_reads=154
JC	179	.	REL606	1907061	-1	REL606	1907065	-1	0	alignment_overlap=8	coverage_minus=3	coverage_plus=0	flanking_left=150	flanking_right=150	frequency=2.028e-02	junction_possible_overlap_registers=141	key=REL606__1907061__-1__REL606__1907073__-1__8____150__150__0__0	max_left=48	max_left_minus=48	max_left_plus=0	max_min_left=48	max_min_left_minus=48	max_min_left_plus=0	max_min_right=0	max_min_right_minus=0	max_min_right_plus=0	max_pos_hash_score=282	max_right=113	max_right_minus=113	max_right_plus=0	neg_log10_pos_hash_p_value=9.3	new_junction_coverage=0.02	new_junction_read_count=3	no_show=1	polymorphism_frequency=2.028e-02	pos_hash_score=3	prediction=polymorphism	reject=COVERAGE_EVENNESS_SKEW,FREQUENCY_CUTOFF	side_1_annotate_key=gene	side_1_continuation=0	side_1_coverage=1.11	side_1_overlap=8	side_1_possible_overlap_registers=149	side_1_read_count=153	side_1_redundant=0	side_2_annotate_key=gene	side_2_continuation=0	side_2_coverage=1.11	side_2_overlap=0	side_2_possible_overlap_registers=141	side_2_read_count=145	side_2_redundant=0	total_non_overlap_reads=3
JC	180	.	REL606	1965122	-1	REL606	1965131	-1	0	alignment_overlap=10	coverage_minus=6	coverage_plus=0	flanking_left=150	flanking_right=150	frequency=4.546e-02	junction_possible_overlap_registers=139	key=REL606__1965122__-1__REL606__1965141__-1__10____150__150__0__0	max_left=66	max_left_minus=66	max_left_plus=0	max_min_left=66	max_min_left_minus=66	max_min_left_plus=0	max_min_right=0	max_min_right_minus=0	max_min_right_plus=0	max_pos_hash_score=278	max_right=125	max_right_minus=125	max_right_plus=0	neg_log10_pos_hash_p_value=8.0	new_junction_coverage=0.05	new_junction_read_count=6	no_show=1	polymorphism_frequency=4.546e-02	pos_hash_score=5	prediction=polymorphism	reject=COVERAGE_EVENNESS_SKEW,FREQUENCY_CUTOFF	side_1_annotate_key=gene	side_1_continuation=0	side_1_coverage=0.98	side_1_overlap=10	side_1_possible_overlap_registers=149	side_1_read_count=135	side_1_redundant=0	side_2_annotate_key=gene	side_2_continuation=0	side_2_coverage=0.98	side_2_overlap=0	side_2_possible_overlap_registers=139	side_2_read_count=126	side_2_redundant=0	total_non_overlap_reads=6
JC	181	.	REL606	2064536	-1	REL606	2064547	-1	0	alignment_overlap=11	coverage_minus=5	coverage_plus=0	flanking_left=150	flanking_right=150	frequency=3.422e-02	junction_possible_overlap_registers=138	key=REL606__2064536__-1__REL606__2064558__-1__11____150__150__0__0	max_left=33	max_left_minus=33	max_left_plus=0	max_min_left=33	max_min_left_minus=33	max_min_left_plus=0	max_min_right=0	max_min_right_minus=0	max_min_right_plus=0	max_pos_hash_score=276	max_right=122	max_right_minus=122	max_right_plus=0	neg_log10_pos_hash_p_value=8.5	new_junction_coverage=0.04	new_junction_read_count=5	no_show=1	polymorphism_frequency=3.422e-02	pos_hash_score=4	prediction=polymorphism	reject=COVERAGE_EVENNESS_SKEW,FREQUENCY_CUTOFF	side_1_annotate_key=gene	side_1_continuation=0	side_1_coverage=1.16	side_1_overlap=11	side_1_possible_overlap_registers=149	side_1_read_count=159	side_1_redundant=0	side_2_annotate_key=gene	side_2_continuation=0	side_2_coverage=1.06	side_2_overlap=0	side_2_possible_overlap_registers=138	side_2_read_count=135	side_2_redundant=0	total_non_overlap_reads=5
JC	182	.	REL606	2065922	-1	REL606	2065942	-1	0	alignment_overlap=8	coverage_minus=4	coverage_plus=0	flanking_left=150	flanking_right=150	frequency=3.393e-02	junction_possible_overlap_registers=141	key=REL606__2065922__-1__REL606__2065950__-1__8____150__150__0__0	max_left=82	max_left_minus=82	max_left_plus=0	max_min_left=52	max_min_left_minus=52	max_min_left_plus=0	max_min_right=60	max_min_right_minus=60	max_min_right_plus=0	max_pos_hash_score=282	max_right=105	max_right_minus=105	max_right_plus=0	neg_log10_pos_hash_p_value=8.6	new_junction_coverage=0.03	new_junction_read_count=4	no_show=1	polymorphism_frequency=3.393e-02	pos_hash_score=4	prediction=polymorphism	reject=COVERAGE_EVENNESS_SKEW,FREQUENCY_CUTOFF	side_1_annotate_key=gene	side_1_continuation=0	side_1_coverage=0.84	side_1_overlap=8	side_1_possible_overlap_registers=149	side_1_read_count=116	side_1_redundant=0	side_2_annotate_key=gene	side_2_continuation=0	side_2_coverage=0.91	side_2_overlap=0	side_2_possible_overlap_registers=141	side_2_read_count=118	side_2_redundant=0	total_non_overlap_reads=4
JC	183	.	REL606	2123660	-1	REL606	2123663	-1	0	alignment_overlap=8	coverage_minus=3	coverage_plus=2	flanking_left=150	flanking_right=150	frequency=2.847e-02	junction_possible_overlap_registers=141	key=REL606__2123660__-1__REL606__2123671__-1__8____150__150__0__0	max_left=138	max_left_minus=49	max_left_plus=138	max_min_left=49	max_min_left_minus=49	max_min_left_plus=24	max_min_right=4	max_min_right_minus=0	max_min_right_plus=4	max_pos_hash_score=282	max_right=118	max_right_minus=109	max_right_plus=118	neg_log10_pos_hash_p_value=8.6	new_junction_coverage=0.04	new_junction_read_count=5	no_show=1	polymorphism_frequency=2.847e-02	pos_hash_score=4	prediction=polymorphism	reject=COVERAGE_EVENNESS_SKEW,FREQUENCY_CUTOFF	side_1_annotate_key=gene	side_1_continuation=0	side_1_coverage=1.32	side_1_overlap=8	side_1_possible_overlap_registers=149	side_1_read_count=181	side_1_redundant=0	side_2_annotate_key=gene	side_2_continuation=0	side_2_coverage=1.31	side_2_overlap=0	side_2_possible_overlap_registers=141	side_2_read_count=170	side_2_redundant=0	total_non_overlap_reads=5
JC	184	.	REL606	2179322	1	REL606	2179355	1	0	alignment_overlap=13	coverage_minus=0	coverage_plus=5	flanking_left=150	flanking_right=150	frequency=4.034e-02	junction_possible_overlap_registers=136	key=REL606__2179322__1__REL606__2179342__1__13____150__150__0__0	max_left=100	max_left_minus=0	max_left_plus=100	max_min_left=47	max_min_left_minus=0	max_min_left_plus=47	max_min_right=45	max_min_right_minus=0	max_min_right_plus=45	max_pos_hash_score=272	max_right=90	max_right_minus=0	max_right_plus=90	neg_log10_pos_hash_p_value=7.9	new_junction_coverage=0.04	new_junction_read_count=5	no_show=1	polymorphism_frequency=4.034e-02	pos_hash_score=5	prediction=polymorphism	reject=COVERAGE_EVENNESS_SKEW,FREQUENCY_CUTOFF	side_1_annotate_key=gene	side_1_continuation=0	side_1_coverage=0.92	side_1_overlap=13	side_1_possible_overlap_registers=149	side_1_read_count=127	side_1_redundant=0	side_2_annotate_key=gene	side_2_continuation=0	side_2_coverage=0.97	side_2_overlap=0	side_2_possible_overlap_registers=136	side_2_read_count=122	side_2_redundant=0	total_non_overlap_reads=5
JC	185	.	REL606	2220566	-1	REL606	2220567	-1	0	alignment_overlap=8	coverage_minus=5	coverage_plus=0	flanking_left=150	flanking_right=150	frequency=3.628e-02	junction_possible_overlap_registers=141	key=REL606__2220566__-1__REL606__2220575__-1__8____150__150__0__0	max_left=87	max_left_minus=87	max_left_plus=0	max_min_left=55	max_min_left_minus=55	max_min_left_plus=0	max_min_right=55	max_min_right_minus=55	max_min_right_plus=0	max_pos_hash_score=282	max_right=122	max_right_minus=122	max_right_plus=0	neg_log10_pos_hash_p_value=8.1	new_junction_coverage=0.04	new_junction_read_count=5	no_show=1	polymorphism_frequency=3.628e-02	pos_hash_score=5	prediction=polymorphism	reject=COVERAGE_EVENNESS_SKEW,FREQUENCY_CUTOFF	side_1_annotate_key=gene	side_1_continuation=0	side_1_coverage=1.00	side_1_overlap=8	side_1_possible_overlap_registers=149	side_1_read_count=137	side_1_redundant=0	side_2_annotate_key=gene	side_2_continuation=0	side_2_coverage=1.05	side_2_overlap=0	side_2_possible_overlap_registers=141	side_2_read_count=136	side_2_redundant=0	total_non_overlap_reads=5
JC	186	.	REL606	2245449	-1	REL606	2245457	-1	0	alignment_overlap=11	coverage_minus=1	coverage_plus=2	flanking_left=150	flanking_right=150	frequency=2.211e-02	junction_possible_overlap_registers=138	key=REL606__2245449__-1__REL606__2245468__-1__11____150__150__0__0	max_left=127	max_left_minus=40	max_left_plus=127	max_min_left=40	max_min_left_minus=40	max_min_left_plus=40	max_min_right=12	max_min_right_minus=0	max_min_right_plus=12	max_pos_hash_score=276	max_right=91	max_right_minus=91	max_right_plus=91	neg_log10_pos_hash_p_value=9.2	new_junction_coverage=0.02	new_junction_read_count=3	no_show=1	polymorphism_frequency=2.211e-02	pos_hash_score=3	prediction=polymorphism	reject=COVERAGE_EVENNESS_SKEW,FREQUENCY_CUTOFF	side_1_annotate_key=gene	side_1_continuation=0	side_1_coverage=1.05	side_1_overlap=11	side_1_possible_overlap_registers=149	side_1_read_count=144	side_1_redundant=0	side_2_annotate_key=gene	side_2_continuation=0	side_2_coverage=1.04	side_2_overlap=0	side_2_possible_overlap_registers=138	side_2_read_count=132	side_2_redundant=0	total_non_overlap_reads=3
JC	187	.	REL606	2263723	1	REL606	2263802	1	0	alignment_overlap=8	coverage_minus=0	coverage_plus=4	flanking_left=150	flanking_right=150	frequency=3.217e-02	junction_possible_overlap_registers=141	key=REL606__2263723__1__REL606__2263794__1__8____150__150__0__0	max_left=140	max_left_minus=0	max_left_plus=140	max_min_left=41	max_min_left_minus=0	max_min_left_plus=41	max_min_right=58	max_min_right_minus=0	max_min_right_plus=58	max_pos_hash_score=282	max_right=99	max_right_minus=0	max_right_plus=99	neg_log10_pos_hash_p_value=9.3	new_junction_coverage=0.03	new_junction_read_count=4	no_show=1	polymorphism_frequency=3.217e-02	pos_hash_score=3	prediction=polymorphism	reject=COVERAGE_EVENNESS_SKEW,FREQUENCY_CUTOFF	side_1_annotate_key=gene	side_1_continuation=0	side_1_coverage=0.99	side_1_overlap=8	side_1_possible_overlap_registers=149	side_1_read_count=136	side_1_redundant=0	side_2_annotate_key=gene	side_2_continuation=0	side_2_coverage=0.86	side_2_overlap=0	side_2_possible_overlap_registers=141	side_2_read_count=112	side_2_redundant=0	total_non_overlap_reads=4
JC	188	.	REL606	2264346	1	REL606	3448437	-1	0	alignment_overlap=1	coverage_minus=73	coverage_plus=93	flanking_left=150	flanking_right=150	frequency=1	junction_possible_overlap_registers=148	key=REL606__2264345__1__REL606__3448437__-1__1____150__150__0__1	max_left=147	max_left_minus=146	max_left_plus=147	max_min_left=70	max_min_left_minus=70	max_min_left_plus=66	max_min_right=70	max_min_right_minus=70	max_min_right_plus=64	max_pos_hash_score=296	max_right=144	max_right_minus=144	max_right_plus=143	neg_log10_pos_hash_p_value=0.3	new_junction_coverage=1.57	new_junction_read_count=214	polymorphism_frequency=9.951e-01	pos_hash_score=62	prediction=consensus	read_count_offset=8	side_1_annotate_key=gene	side_1_continuation=0	side_1_coverage=0.01	side_1_overlap=0	side_1_possible_overlap_registers=140	side_1_read_count=1	side_1_redundant=0	side_2_annotate_key=repeat	side_2_continuation=0	side_2_coverage=NA	side_2_overlap=1	side_2_possible_overlap_registers=NA	side_2_read_count=NA	side_2_redundant=1	total_non_overlap_reads=166
JC	189	.	REL606	2264355	-1	REL606	3448437	-1	0	alignment_overlap=1	coverage_minus=4	coverage_plus=1	flanking_left=150	flanking_right=150	frequency=2.500e-01	junction_possible_overlap_registers=148	key=REL606__2264356__-1__REL606__3448437__-1__1____150__150__0__1	max_left=76	max_left_minus=76	max_left_plus=71	max_min_left=71	max_min_left_minus=59	max_min_left_plus=71	max_min_right=73	max_min_right_minus=73	max_min_right_plus=0	max_pos_hash_score=296	max_right=90	max_right_minus=90	max_right_plus=78	neg_log10_pos_hash_p_value=9.5	new_junction_coverage=0.04	new_junction_read_count=5	no_show=1	polymorphism_frequency=2.500e-01	pos_hash_score=3	prediction=polymorphism	reject=COVERAGE_EVENNESS_SKEW	side_1_annotate_key=gene	side_1_continuation=0	side_1_coverage=0.11	side_1_overlap=0	side_1_possible_overlap_registers=148	side_1_read_count=15	side_1_redundant=0	side_2_annotate_key=repeat	side_2_continuation=0	side_2_coverage=NA	side_2_overlap=1	side_2_possible_overlap_registers=NA	side_2_read_count=NA	side_2_redundant=1	total_non_overlap_reads=5
JC	190	.	REL606	2274104	1	REL606	2331211	-1	0	alignment_overlap=1	coverage_minus=69	coverage_plus=63	flanking_left=150	flanking_right=150	frequency=1	junction_possible_overlap_registers=148	key=REL606__2274103__1__REL606__2331211__-1__1____150__150__0__0	max_left=148	max_left_minus=146	max_left_plus=148	max_min_left=74	max_min_left_minus=74	max_min_left_plus=72	max_min_right=73	max_min_right_minus=73	max_min_right_plus=66	max_pos_hash_score=296	max_right=147	max_right_minus=147	max_right_plus=137	neg_log10_pos_hash_p_value=0.3	new_junction_coverage=0.97	new_junction_read_count=132	polymorphism_frequency=9.923e-01	pos_hash_score=60	prediction=consensus	read_count_offset=4	side_1_annotate_key=repeat	side_1_continuation=0	side_1_coverage=NA	side_1_overlap=0	side_1_read_count=NA	side_1_redundant=0	side_2_annotate_key=gene	side_2_continuation=0	side_2_coverage=0.01	side_2_overlap=1	side_2_possible_overlap_registers=145	side_2_read_count=1	side_2_redundant=0	total_non_overlap_reads=132
JC	191	.	REL606	2275544	-1	REL606	2331208	1	0	alignment_overlap=0	coverage_minus=96	coverage_plus=80	flanking_left=150	flanking_right=150	frequency=1	junction_possible_overlap_registers=149	key=REL606__2275544__-1__REL606__2331208__1__0____150__150__0__0	max_left=149	max_left_minus=149	max_left_plus=147	max_min_left=73	max_min_left_minus=73	max_min_left_plus=73	max_min_right=75	max_min_right_minus=75	max_min_right_plus=72	max_pos_hash_score=298	max_right=148	max_right_minus=145	max_right_plus=148	neg_log10_pos_hash_p_value=0.2	new_junction_coverage=1.37	new_junction_read_count=189	polymorphism_frequency=9.946e-01	pos_hash_score=68	prediction=consensus	read_count_offset=4	side_1_annotate_key=repeat	side_1_continuation=0	side_1_coverage=NA	side_1_overlap=0	side_1_read_count=NA	side_1_redundant=0	side_2_annotate_key=gene	side_2_continuation=0	side_2_coverage=0.01	side_2_overlap=0	side_2_possible_overlap_registers=145	side_2_read_count=1	side_2_redundant=0	total_non_overlap_reads=176
JC	192	.	REL606	2309038	1	REL606	2309072	1	0	alignment_overlap=8	coverage_minus=1	coverage_plus=8	flanking_left=150	flanking_right=150	frequency=5.423e-02	junction_possible_overlap_registers=141	key=REL606__2309038__1__REL606__2309064__1__8____150__150__0__0	max_left=136	max_left_minus=123	max_left_plus=136	max_min_left=0	max_min_left_minus=0	max_min_left_plus=0	max_min_right=47	max_min_right_minus=10	max_min_right_plus=47	max_pos_hash_score=282	max_right=47	max_right_minus=10	max_right_plus=47	neg_log10_pos_hash_p_value=7.1	new_junction_coverage=0.07	new_junction_read_count=9	polymorphism_frequency=5.423e-02	pos_hash_score=7	prediction=polymorphism	reject=COVERAGE_EVENNESS_SKEW,FREQUENCY_CUTOFF	side_1_annotate_key=gene	side_1_continuation=0	side_1_coverage=1.37	side_1_overlap=8	side_1_possible_overlap_registers=149	side_1_read_count=188	side_1_redundant=0	side_2_annotate_key=gene	side_2_continuation=0	side_2_coverage=1.05	side_2_overlap=0	side_2_possible_overlap_registers=141	side_2_read_count=136	side_2_redundant=0	total_non_overlap_reads=9
JC	193	.	REL606	2314767	-1	REL606	2315048	-1	0	alignment_overlap=4	coverage_minus=2	coverage_plus=1	flanking_left=150	flanking_right=150	frequency=2.564e-02	junction_possible_overlap_registers=145	key=REL606__2314767__-1__REL606__2315052__-1__4____150__150__0__0	max_left=145	max_left_minus=145	max_left_plus=77	max_min_left=0	max_min_left_minus=0	max_min_left_plus=0	max_min_right=69	max_min_right_minus=51	max_min_right_plus=69	max_pos_hash_score=290	max_right=69	max_right_minus=51	max_right_plus=69	neg_log10_pos_hash_p_value=9.4	new_junction_coverage=0.02	new_junction_read_count=3	no_show=1	polymorphism_frequency=2.564e-02	pos_hash_score=3	prediction=polymorphism	reject=COVERAGE_EVENNESS_SKEW,FREQUENCY_CUTOFF	side_1_annotate_key=gene	side_1_continuation=0	side_1_coverage=0.81	side_1_overlap=4	side_1_possible_overlap_registers=149	side_1_read_count=111	side_1_redundant=0	side_2_annotate_key=gene	side_2_continuation=0	side_2_coverage=0.90	side_2_overlap=0	side_2_possible_overlap_registers=145	side_2_read_count=120	side_2_redundant=0	total_non_overlap_reads=3
JC	194	.	REL606	2337922	-1	REL606	2337957	-1	0	alignment_overlap=10	coverage_minus=3	coverage_plus=0	flanking_left=150	flanking_right=150	frequency=2.043e-02	junction_possible_overlap_registers=139	key=REL606__2337922__-1__REL606__2337967__-1__10____150__150__0__0	max_left=64	max_left_minus=64	max_left_plus=0	max_min_left=64	max_min_left_minus=64	max_min_left_plus=0	max_min_right=0	max_min_right_minus=0	max_min_right_plus=0	max_pos_hash_score=278	max_right=99	max_right_minus=99	max_right_plus=0	neg_log10_pos_hash_p_value=9.2	new_junction_coverage=0.02	new_junction_read_count=3	no_show=1	polymorphism_frequency=2.043e-02	pos_hash_score=3	prediction=polymorphism	reject=COVERAGE_EVENNESS_SKEW,FREQUENCY_CUTOFF	side_1_annotate_key=gene	side_1_continuation=0	side_1_coverage=1.12	side_1_overlap=10	side_1_possible_overlap_registers=149	side_1_read_count=154	side_1_redundant=0	side_2_annotate_key=gene	side_2_continuation=0	side_2_coverage=1.12	side_2_overlap=0	side_2_possible_overlap_registers=139	side_2_read_count=144	side_2_redundant=0	total_non_overlap_reads=3
JC	195	.	REL606	2394351	-1	REL606	3284765	-1	-22	alignment_overlap=-22	coverage_minus=4	coverage_plus=0	flanking_left=150	flanking_right=150	frequency=4.077e-02	junction_possible_overlap_registers=127	key=REL606__2394351__-1__REL606__3284765__-1__-22__TAACATGTAGTTAAAACCTCTT__150__150__0__1	max_left=24	max_left_minus=24	max_left_plus=0	max_min_left=24	max_min_left_minus=24	max_min_left_plus=0	max_min_right=0	max_min_right_minus=0	max_min_right_plus=0	max_pos_hash_score=254	max_right=111	max_right_minus=111	max_right_plus=0	neg_log10_pos_hash_p_value=8.7	new_junction_coverage=0.04	new_junction_read_count=5	no_show=1	polymorphism_frequency=4.077e-02	pos_hash_score=3	prediction=polymorphism	reject=COVERAGE_EVENNESS_SKEW,FREQUENCY_CUTOFF	side_1_annotate_key=gene	side_1_continuation=0	side_1_coverage=1.00	side_1_overlap=0	side_1_possible_overlap_registers=149	side_1_read_count=138	side_1_redundant=0	side_2_annotate_key=repeat	side_2_continuation=0	side_2_coverage=NA	side_2_overlap=0	side_2_possible_overlap_registers=NA	side_2_read_count=NA	side_2_redundant=1	total_non_overlap_reads=4	unique_read_sequence=TAACATGTAGTTAAAACCTCTT
JC	196	.	REL606	2394465	-1	REL606	3284765	-1	-23	alignment_overlap=-23	coverage_minus=4	coverage_plus=0	flanking_left=150	flanking_right=150	frequency=4.482e-02	junction_possible_overlap_registers=126	key=REL606__2394465__-1__REL606__3284765__-1__-23__ATAACATGTAGTTAAAACCTCTT__150__150__0__1	max_left=23	max_left_minus=23	max_left_plus=0	max_min_left=23	max_min_left_minus=23	max_min_left_plus=0	max_min_right=0	max_min_right_minus=0	max_min_right_plus=0	max_pos_hash_score=252	max_right=111	max_right_minus=111	max_right_plus=0	neg_log10_pos_hash_p_value=8.7	new_junction_coverage=0.04	new_junction_read_count=5	no_show=1	polymorphism_frequency=4.482e-02	pos_hash_score=3	prediction=polymorphism	reject=COVERAGE_EVENNESS_SKEW,FREQUENCY_CUTOFF	side_1_annotate_key=gene	side_1_continuation=0	side_1_coverage=0.92	side_1_overlap=0	side_1_possible_overlap_registers=149	side_1_read_count=126	side_1_redundant=0	side_2_annotate_key=repeat	side_2_continuation=0	side_2_coverage=NA	side_2_overlap=0	side_2_possible_overlap_registers=NA	side_2_read_count=NA	side_2_redundant=1	total_non_overlap_reads=4	unique_read_sequence=ATAACATGTAGTTAAAACCTCTT
JC	197	.	REL606	2410891	1	REL606	2410952	1	0	alignment_overlap=7	coverage_minus=0	coverage_plus=3	flanking_left=150	flanking_right=150	frequency=3.071e-02	junction_possible_overlap_registers=142	key=REL606__2410891__1__REL606__2410945__1__7____150__150__0__0	max_left=102	max_left_minus=0	max_left_plus=102	max_min_left=0	max_min_left_minus=0	max_min_left_plus=0	max_min_right=65	max_min_right_minus=0	max_min_right_plus=65	max_pos_hash_score=284	max_right=65	max_right_minus=0	max_right_plus=65	neg_log10_pos_hash_p_value=9.3	new_junction_coverage=0.02	new_junction_read_count=3	no_show=1	polymorphism_frequency=3.071e-02	pos_hash_score=3	prediction=polymorphism	reject=COVERAGE_EVENNESS_SKEW,FREQUENCY_CUTOFF	side_1_annotate_key=gene	side_1_continuation=0	side_1_coverage=0.71	side_1_overlap=7	side_1_possible_overlap_registers=149	side_1_read_count=98	side_1_redundant=0	side_2_annotate_key=gene	side_2_continuation=0	side_2_coverage=0.73	side_2_overlap=0	side_2_possible_overlap_registers=142	side_2_read_count=96	side_2_redundant=0	total_non_overlap_reads=3
JC	198	.	REL606	2466672	-1	REL606	3378760	-1	0	alignment_overlap=3	coverage_minus=3	coverage_plus=1	flanking_left=150	flanking_right=150	frequency=4.128e-02	junction_possible_overlap_registers=146	key=REL606__2466672__-1__REL606__3378763__-1__3____150__150__0__0	max_left=146	max_left_minus=146	max_left_plus=43	max_min_left=43	max_min_left_minus=0	max_min_left_plus=43	max_min_right=52	max_min_right_minus=52	max_min_right_plus=0	max_pos_hash_score=292	max_right=104	max_right_minus=52	max_right_plus=104	neg_log10_pos_hash_p_value=9.5	new_junction_coverage=0.04	new_junction_read_count=5	no_show=1	polymorphism_frequency=4.128e-02	pos_hash_score=3	prediction=polymorphism	reject=COVERAGE_EVENNESS_SKEW,FREQUENCY_CUTOFF	side_1_annotate_key=gene	side_1_continuation=0	side_1_coverage=0.64	side_1_overlap=3	side_1_possible_overlap_registers=149	side_1_read_count=88	side_1_redundant=0	side_2_annotate_key=gene	side_2_continuation=0	side_2_coverage=1.08	side_2_overlap=0	side_2_possible_overlap_registers=146	side_2_read_count=146	side_2_redundant=0	total_non_overlap_reads=4
JC	199	.	REL606	2472253	-1	REL606	2472263	-1	0	alignment_overlap=7	coverage_minus=5	coverage_plus=0	flanking_left=150	flanking_right=150	frequency=4.159e-02	junction_possible_overlap_registers=142	key=REL606__2472253__-1__REL606__2472270__-1__7____150__150__0__0	max_left=71	max_left_minus=71	max_left_plus=0	max_min_left=40	max_min_left_minus=40	max_min_left_plus=0	max_min_right=66	max_min_right_minus=66	max_min_right_plus=0	max_pos_hash_score=284	max_right=141	max_right_minus=141	max_right_plus=0	neg_log10_pos_hash_p_value=8.1	new_junction_coverage=0.04	new_junction_read_count=5	no_show=1	polymorphism_frequency=4.159e-02	pos_hash_score=5	prediction=polymorphism	reject=COVERAGE_EVENNESS_SKEW,FREQUENCY_CUTOFF	side_1_annotate_key=gene	side_1_continuation=0	side_1_coverage=0.86	side_1_overlap=7	side_1_possible_overlap_registers=149	side_1_read_count=118	side_1_redundant=0	side_2_annotate_key=gene	side_2_continuation=0	side_2_coverage=0.90	side_2_overlap=0	side_2_possible_overlap_registers=142	side_2_read_count=118	side_2_redundant=0	total_non_overlap_reads=5
JC	200	.	REL606	2485731	-1	REL606	2485743	-1	0	alignment_overlap=9	coverage_minus=2	coverage_plus=2	flanking_left=150	flanking_right=150	frequency=2.491e-02	junction_possible_overlap_registers=140	key=REL606__2485731__-1__REL606__2485752__-1__9____150__150__0__0	max_left=64	max_left_minus=64	max_left_plus=22	max_min_left=64	max_min_left_minus=64	max_min_left_plus=22	max_min_right=0	max_min_right_minus=0	max_min_right_plus=0	max_pos_hash_score=280	max_right=119	max_right_minus=88	max_right_plus=119	neg_log10_pos_hash_p_value=9.2	new_junction_coverage=0.03	new_junction_read_count=4	no_show=1	polymorphism_frequency=2.491e-02	pos_hash_score=3	prediction=polymorphism	reject=COVERAGE_EVENNESS_SKEW,FREQUENCY_CUTOFF	side_1_annotate_key=gene	side_1_continuation=0	side_1_coverage=1.18	side_1_overlap=9	side_1_possible_overlap_registers=149	side_1_read_count=162	side_1_redundant=0	side_2_annotate_key=gene	side_2_continuation=0	side_2_coverage=1.25	side_2_overlap=0	side_2_possible_overlap_registers=140	side_2_read_count=161	side_2_redundant=0	total_non_overlap_reads=4
JC	201	.	REL606	2504233	-1	REL606	2504292	-1	0	alignment_overlap=7	coverage_minus=4	coverage_plus=0	flanking_left=150	flanking_right=150	frequency=3.161e-02	junction_possible_overlap_registers=142	key=REL606__2504233__-1__REL606__2504299__-1__7____150__150__0__0	max_left=136	max_left_minus=136	max_left_plus=0	max_min_left=43	max_min_left_minus=43	max_min_left_plus=0	max_min_right=63	max_min_right_minus=63	max_min_right_plus=0	max_pos_hash_score=284	max_right=117	max_right_minus=117	max_right_plus=0	neg_log10_pos_hash_p_value=8.7	new_junction_coverage=0.03	new_junction_read_count=4	no_show=1	polymorphism_frequency=3.161e-02	pos_hash_score=4	prediction=polymorphism	reject=COVERAGE_EVENNESS_SKEW,FREQUENCY_CUTOFF	side_1_annotate_key=gene	side_1_continuation=0	side_1_coverage=0.92	side_1_overlap=7	side_1_possible_overlap_registers=149	side_1_read_count=126	side_1_redundant=0	side_2_annotate_key=gene	side_2_continuation=0	side_2_coverage=0.95	side_2_overlap=0	side_2_possible_overlap_registers=142	side_2_read_count=125	side_2_redundant=0	total_non_overlap_reads=4
JC	202	.	REL606	2536510	-1	REL606	2536625	-1	0	alignment_overlap=9	coverage_minus=3	coverage_plus=1	flanking_left=150	flanking_right=150	frequency=3.041e-02	junction_possible_overlap_registers=140	key=REL606__2536510__-1__REL606__2536634__-1__9____150__150__0__0	max_left=103	max_left_minus=103	max_left_plus=81	max_min_left=48	max_min_left_minus=48	max_min_left_plus=0	max_min_right=60	max_min_right_minus=38	max_min_right_plus=60	max_pos_hash_score=280	max_right=121	max_right_minus=121	max_right_plus=60	neg_log10_pos_hash_p_value=8.6	new_junction_coverage=0.03	new_junction_read_count=4	no_show=1	polymorphism_frequency=3.041e-02	pos_hash_score=4	prediction=polymorphism	reject=COVERAGE_EVENNESS_SKEW,FREQUENCY_CUTOFF	side_1_annotate_key=gene	side_1_continuation=0	side_1_coverage=1.08	side_1_overlap=9	side_1_possible_overlap_registers=149	side_1_read_count=148	side_1_redundant=0	side_2_annotate_key=gene	side_2_continuation=0	side_2_coverage=0.90	side_2_overlap=0	side_2_possible_overlap_registers=140	side_2_read_count=116	side_2_redundant=0	total_non_overlap_reads=4
JC	203	.	REL606	2568958	-1	REL606	2569026	-1	0	alignment_overlap=13	coverage_minus=2	coverage_plus=1	flanking_left=150	flanking_right=150	frequency=2.326e-02	junction_possible_overlap_registers=136	key=REL606__2568958__-1__REL606__2569039__-1__13____150__150__0__0	max_left=68	max_left_minus=41	max_left_plus=68	max_min_left=68	max_min_left_minus=41	max_min_left_plus=68	max_min_right=0	max_min_right_minus=0	max_min_right_plus=0	max_pos_hash_score=272	max_right=115	max_right_minus=115	max_right_plus=69	neg_log10_pos_hash_p_value=9.1	new_junction_coverage=0.02	new_junction_read_count=3	no_show=1	polymorphism_frequency=2.326e-02	pos_hash_score=3	prediction=polymorphism	reject=COVERAGE_EVENNESS_SKEW,FREQUENCY_CUTOFF	side_1_annotate_key=gene	side_1_continuation=0	side_1_coverage=1.09	side_1_overlap=13	side_1_possible_overlap_registers=149	side_1_read_count=150	side_1_redundant=0	side_2_annotate_key=gene	side_2_continuation=0	side_2_coverage=0.92	side_2_overlap=0	side_2_possible_overlap_registers=136	side_2_read_count=115	side_2_redundant=0	total_non_overlap_reads=3
JC	204	.	REL606	2570976	1	REL606	2571040	1	0	alignment_overlap=8	coverage_minus=0	coverage_plus=4	flanking_left=150	flanking_right=150	frequency=2.476e-02	junction_possible_overlap_registers=141	key=REL606__2570976__1__REL606__2571032__1__8____150__150__0__0	max_left=135	max_left_minus=0	max_left_plus=135	max_min_left=55	max_min_left_minus=0	max_min_left_plus=55	max_min_right=28	max_min_right_minus=0	max_min_right_plus=28	max_pos_hash_score=282	max_right=92	max_right_minus=0	max_right_plus=92	neg_log10_pos_hash_p_value=8.6	new_junction_coverage=0.03	new_junction_read_count=4	no_show=1	polymorphism_frequency=2.476e-02	pos_hash_score=4	prediction=polymorphism	reject=COVERAGE_EVENNESS_SKEW,FREQUENCY_CUTOFF	side_1_annotate_key=gene	side_1_continuation=0	side_1_coverage=1.35	side_1_overlap=8	side_1_possible_overlap_registers=149	side_1_read_count=185	side_1_redundant=0	side_2_annotate_key=gene	side_2_continuation=0	side_2_coverage=1.08	side_2_overlap=0	side_2_possible_overlap_registers=141	side_2_read_count=140	side_2_redundant=0	total_non_overlap_reads=4
JC	205	.	REL606	2578679	-1	REL606	2578758	-1	0	alignment_overlap=11	coverage_minus=9	coverage_plus=1	flanking_left=150	flanking_right=150	frequency=5.446e-02	junction_possible_overlap_registers=138	key=REL606__2578679__-1__REL606__2578769__-1__11____150__150__0__0	max_left=86	max_left_minus=86	max_left_plus=57	max_min_left=57	max_min_left_minus=54	max_min_left_plus=57	max_min_right=67	max_min_right_minus=67	max_min_right_plus=0	max_pos_hash_score=276	max_right=132	max_right_minus=132	max_right_plus=82	neg_log10_pos_hash_p_value=6.2	new_junction_coverage=0.08	new_junction_read_count=10	polymorphism_frequency=5.446e-02	pos_hash_score=9	prediction=polymorphism	reject=COVERAGE_EVENNESS_SKEW,FREQUENCY_CUTOFF	side_1_annotate_key=gene	side_1_continuation=0	side_1_coverage=1.35	side_1_overlap=11	side_1_possible_overlap_registers=149	side_1_read_count=186	side_1_redundant=0	side_2_annotate_key=gene	side_2_continuation=0	side_2_coverage=1.37	side_2_overlap=0	side_2_possible_overlap_registers=138	side_2_read_count=175	side_2_redundant=0	total_non_overlap_reads=10
JC	206	.	REL606	2595829	1	REL606	2595847	1	0	alignment_overlap=8	coverage_minus=1	coverage_plus=5	flanking_left=150	flanking_right=150	frequency=NA	junction_possible_overlap_registers=141	key=REL606__2595829__1__REL606__2595839__1__8____150__150__1__1	max_left=133	max_left_minus=4	max_left_plus=133	max_min_left=4	max_min_left_minus=4	max_min_left_plus=0	max_min_right=30	max_min_right_minus=0	max_min_right_plus=30	max_pos_hash_score=282	max_right=138	max_right_minus=138	max_right_plus=30	neg_log10_pos_hash_p_value=9.3	new_junction_coverage=0.07	new_junction_read_count=9	no_show=1	polymorphism_frequency=NA	pos_hash_score=3	prediction=unknown	reject=COVERAGE_EVENNESS_SKEW	side_1_annotate_key=repeat	side_1_continuation=0	side_1_coverage=NA	side_1_overlap=8	side_1_read_count=NA	side_1_redundant=1	side_2_annotate_key=repeat	side_2_continuation=0	side_2_coverage=NA	side_2_overlap=0	side_2_possible_overlap_registers=NA	side_2_read_count=NA	side_2_redundant=1	total_non_overlap_reads=6
JC	207	.	REL606	2691769	1	REL606	2691829	1	0	alignment_overlap=8	coverage_minus=0	coverage_plus=4	flanking_left=150	flanking_right=150	frequency=2.609e-02	junction_possible_overlap_registers=141	key=REL606__2691769__1__REL606__2691821__1__8____150__150__0__0	max_left=99	max_left_minus=0	max_left_plus=99	max_min_left=0	max_min_left_minus=0	max_min_left_plus=0	max_min_right=53	max_min_right_minus=0	max_min_right_plus=53	max_pos_hash_score=282	max_right=53	max_right_minus=0	max_right_plus=53	neg_log10_pos_hash_p_value=9.3	new_junction_coverage=0.03	new_junction_read_count=4	no_show=1	polymorphism_frequency=2.609e-02	pos_hash_score=3	prediction=polymorphism	reject=COVERAGE_EVENNESS_SKEW,FREQUENCY_CUTOFF	side_1_annotate_key=gene	side_1_continuation=0	side_1_coverage=1.13	side_1_overlap=8	side_1_possible_overlap_registers=149	side_1_read_count=155	side_1_redundant=0	side_2_annotate_key=gene	side_2_continuation=0	side_2_coverage=1.17	side_2_overlap=0	side_2_possible_overlap_registers=141	side_2_read_count=152	side_2_redundant=0	total_non_overlap_reads=4
JC	208	.	REL606	2691776	-1	REL606	2691820	-1	0	alignment_overlap=8	coverage_minus=3	coverage_plus=1	flanking_left=150	flanking_right=150	frequency=2.553e-02	junction_possible_overlap_registers=141	key=REL606__2691776__-1__REL606__2691828__-1__8____150__150__0__0	max_left=110	max_left_minus=110	max_left_plus=15	max_min_left=32	max_min_left_minus=32	max_min_left_plus=15	max_min_right=32	max_min_right_minus=32	max_min_right_plus=0	max_pos_hash_score=282	max_right=127	max_right_minus=115	max_right_plus=127	neg_log10_pos_hash_p_value=8.6	new_junction_coverage=0.03	new_junction_read_count=4	no_show=1	polymorphism_frequency=2.553e-02	pos_hash_score=4	prediction=polymorphism	reject=COVERAGE_EVENNESS_SKEW,FREQUENCY_CUTOFF	side_1_annotate_key=gene	side_1_continuation=0	side_1_coverage=1.18	side_1_overlap=8	side_1_possible_overlap_registers=149	side_1_read_count=162	side_1_redundant=0	side_2_annotate_key=gene	side_2_continuation=0	side_2_coverage=1.17	side_2_overlap=0	side_2_possible_overlap_registers=141	side_2_read_count=152	side_2_redundant=0	total_non_overlap_reads=4
JC	209	.	REL606	2724577	-1	REL606	2724605	-1	0	alignment_overlap=4	coverage_minus=3	coverage_plus=0	flanking_left=150	flanking_right=150	frequency=2.523e-02	junction_possible_overlap_registers=145	key=REL606__2724577__-1__REL606__2724609__-1__4____150__150__0__0	max_left=70	max_left_minus=70	max_left_plus=0	max_min_left=70	max_min_left_minus=70	max_min_left_plus=0	max_min_right=0	max_min_right_minus=0	max_min_right_plus=0	max_pos_hash_score=290	max_right=145	max_right_minus=145	max_right_plus=0	neg_log10_pos_hash_p_value=9.4	new_junction_coverage=0.02	new_junction_read_count=3	no_show=1	polymorphism_frequency=2.523e-02	pos_hash_score=3	prediction=polymorphism	reject=COVERAGE_EVENNESS_SKEW,FREQUENCY_CUTOFF	side_1_annotate_key=gene	side_1_continuation=0	side_1_coverage=0.87	side_1_overlap=4	side_1_possible_overlap_registers=149	side_1_read_count=120	side_1_redundant=0	side_2_annotate_key=gene	side_2_continuation=0	side_2_coverage=0.86	side_2_overlap=0	side_2_possible_overlap_registers=145	side_2_read_count=115	side_2_redundant=0	total_non_overlap_reads=3
JC	210	.	REL606	2730558	1	REL606	2730657	1	0	alignment_overlap=8	coverage_minus=0	coverage_plus=3	flanking_left=150	flanking_right=150	frequency=2.085e-02	junction_possible_overlap_registers=141	key=REL606__2730558__1__REL606__2730649__1__8____150__150__0__0	max_left=119	max_left_minus=0	max_left_plus=119	max_min_left=0	max_min_left_minus=0	max_min_left_plus=0	max_min_right=67	max_min_right_minus=0	max_min_right_plus=67	max_pos_hash_score=282	max_right=67	max_right_minus=0	max_right_plus=67	neg_log10_pos_hash_p_value=9.3	new_junction_coverage=0.02	new_junction_read_count=3	no_show=1	polymorphism_frequency=2.085e-02	pos_hash_score=3	prediction=polymorphism	reject=COVERAGE_EVENNESS_SKEW,FREQUENCY_CUTOFF	side_1_annotate_key=gene	side_1_continuation=0	side_1_coverage=0.98	side_1_overlap=8	side_1_possible_overlap_registers=149	side_1_read_count=135	side_1_redundant=0	side_2_annotate_key=gene	side_2_continuation=0	side_2_coverage=1.18	side_2_overlap=0	side_2_possible_overlap_registers=141	side_2_read_count=154	side_2_redundant=0	total_non_overlap_reads=3
JC	211	.	REL606	2794716	1	REL606	2794919	1	0	alignment_overlap=10	coverage_minus=0	coverage_plus=3	flanking_left=150	flanking_right=150	frequency=2.298e-02	junction_possible_overlap_registers=139	key=REL606__2794716__1__REL606__2794909__1__10____150__150__0__0	max_left=112	max_left_minus=0	max_left_plus=112	max_min_left=0	max_min_left_minus=0	max_min_left_plus=0	max_min_right=67	max_min_right_minus=0	max_min_right_plus=67	max_pos_hash_score=278	max_right=67	max_right_minus=0	max_right_plus=67	neg_log10_pos_hash_p_value=9.2	new_junction_coverage=0.02	new_junction_read_count=3	no_show=1	polymorphism_frequency=2.298e-02	pos_hash_score=3	prediction=polymorphism	reject=COVERAGE_EVENNESS_SKEW,FREQUENCY_CUTOFF	side_1_annotate_key=gene	side_1_continuation=0	side_1_coverage=0.97	side_1_overlap=10	side_1_possible_overlap_registers=149	side_1_read_count=133	side_1_redundant=0	side_2_annotate_key=gene	side_2_continuation=0	side_2_coverage=1.02	side_2_overlap=0	side_2_possible_overlap_registers=139	side_2_read_count=131	side_2_redundant=0	total_non_overlap_reads=3
JC	212	.	REL606	2845863	-1	REL606	3172540	1	0	alignment_overlap=0	coverage_minus=99	coverage_plus=41	flanking_left=150	flanking_right=150	frequency=1	junction_possible_overlap_registers=149	key=REL606__2845863__-1__REL606__3172540__1__0____150__150__1__0	max_left=143	max_left_minus=143	max_left_plus=143	max_min_left=71	max_min_left_minus=67	max_min_left_plus=71	max_min_right=75	max_min_right_minus=75	max_min_right_plus=71	max_pos_hash_score=298	max_right=149	max_right_minus=149	max_right_plus=144	neg_log10_pos_hash_p_value=0.2	new_junction_coverage=1.25	new_junction_read_count=172	polymorphism_frequency=1.000e+00	pos_hash_score=68	prediction=consensus	read_count_offset=3	side_1_annotate_key=repeat	side_1_continuation=0	side_1_coverage=NA	side_1_overlap=0	side_1_read_count=NA	side_1_redundant=1	side_2_annotate_key=gene	side_2_continuation=0	side_2_coverage=0.00	side_2_overlap=0	side_2_possible_overlap_registers=146	side_2_read_count=0	side_2_redundant=0	total_non_overlap_reads=140
JC	213	.	REL606	2914785	-1	REL606	2914808	-1	0	alignment_overlap=8	coverage_minus=3	coverage_plus=1	flanking_left=150	flanking_right=150	frequency=3.012e-02	junction_possible_overlap_registers=141	key=REL606__2914785__-1__REL606__2914816__-1__8____150__150__0__0	max_left=95	max_left_minus=95	max_left_plus=6	max_min_left=60	max_min_left_minus=60	max_min_left_plus=6	max_min_right=47	max_min_right_minus=47	max_min_right_plus=0	max_pos_hash_score=282	max_right=136	max_right_minus=85	max_right_plus=136	neg_log10_pos_hash_p_value=8.6	new_junction_coverage=0.03	new_junction_read_count=4	no_show=1	polymorphism_frequency=3.012e-02	pos_hash_score=4	prediction=polymorphism	reject=COVERAGE_EVENNESS_SKEW,FREQUENCY_CUTOFF	side_1_annotate_key=gene	side_1_continuation=0	side_1_coverage=1.00	side_1_overlap=8	side_1_possible_overlap_registers=149	side_1_read_count=138	side_1_redundant=0	side_2_annotate_key=gene	side_2_continuation=0	side_2_coverage=0.98	side_2_overlap=0	side_2_possible_overlap_registers=141	side_2_read_count=127	side_2_redundant=0	total_non_overlap_reads=4
JC	214	.	REL606	2931491	1	REL606	2931508	1	0	alignment_overlap=8	coverage_minus=1	coverage_plus=4	flanking_left=150	flanking_right=150	frequency=3.735e-02	junction_possible_overlap_registers=141	key=REL606__2931491__1__REL606__2931500__1__8____150__150__0__0	max_left=115	max_left_minus=115	max_left_plus=100	max_min_left=0	max_min_left_minus=0	max_min_left_plus=0	max_min_right=54	max_min_right_minus=27	max_min_right_plus=54	max_pos_hash_score=282	max_right=54	max_right_minus=27	max_right_plus=54	neg_log10_pos_hash_p_value=8.1	new_junction_coverage=0.04	new_junction_read_count=5	no_show=1	polymorphism_frequency=3.735e-02	pos_hash_score=5	prediction=polymorphism	reject=COVERAGE_EVENNESS_SKEW,FREQUENCY_CUTOFF	side_1_annotate_key=gene	side_1_continuation=0	side_1_coverage=0.98	side_1_overlap=8	side_1_possible_overlap_registers=149	side_1_read_count=135	side_1_redundant=0	side_2_annotate_key=gene	side_2_continuation=0	side_2_coverage=1.00	side_2_overlap=0	side_2_possible_overlap_registers=141	side_2_read_count=130	side_2_redundant=0	total_non_overlap_reads=5
JC	215	.	REL606	2933001	1	REL606	2933080	1	0	alignment_overlap=8	coverage_minus=0	coverage_plus=4	flanking_left=150	flanking_right=150	frequency=3.145e-02	junction_possible_overlap_registers=141	key=REL606__2933001__1__REL606__2933072__1__8____150__150__0__0	max_left=135	max_left_minus=0	max_left_plus=135	max_min_left=65	max_min_left_minus=0	max_min_left_plus=65	max_min_right=70	max_min_right_minus=0	max_min_right_plus=70	max_pos_hash_score=282	max_right=77	max_right_minus=0	max_right_plus=77	neg_log10_pos_hash_p_value=8.6	new_junction_coverage=0.03	new_junction_read_count=4	no_show=1	polymorphism_frequency=3.145e-02	pos_hash_score=4	prediction=polymorphism	reject=COVERAGE_EVENNESS_SKEW,FREQUENCY_CUTOFF	side_1_annotate_key=gene	side_1_continuation=0	side_1_coverage=0.89	side_1_overlap=8	side_1_possible_overlap_registers=149	side_1_read_count=123	side_1_redundant=0	side_2_annotate_key=gene	side_2_continuation=0	side_2_coverage=1.00	side_2_overlap=0	side_2_possible_overlap_registers=141	side_2_read_count=130	side_2_redundant=0	total_non_overlap_reads=4
JC	216	.	REL606	2960884	1	REL606	2960932	1	0	alignment_overlap=7	coverage_minus=1	coverage_plus=6	flanking_left=150	flanking_right=150	frequency=7.349e-02	junction_possible_overlap_registers=142	key=REL606__2960884__1__REL606__2960925__1__7____150__150__0__0	max_left=136	max_left_minus=136	max_left_plus=133	max_min_left=0	max_min_left_minus=0	max_min_left_plus=0	max_min_right=59	max_min_right_minus=7	max_min_right_plus=59	max_pos_hash_score=284	max_right=59	max_right_minus=7	max_right_plus=59	neg_log10_pos_hash_p_value=8.1	new_junction_coverage=0.05	new_junction_read_count=7	no_show=1	polymorphism_frequency=7.349e-02	pos_hash_score=5	prediction=polymorphism	reject=COVERAGE_EVENNESS_SKEW,FREQUENCY_CUTOFF	side_1_annotate_key=gene	side_1_continuation=0	side_1_coverage=0.70	side_1_overlap=7	side_1_possible_overlap_registers=149	side_1_read_count=96	side_1_redundant=0	side_2_annotate_key=gene	side_2_continuation=0	side_2_coverage=0.65	side_2_overlap=0	side_2_possible_overlap_registers=142	side_2_read_count=85	side_2_redundant=0	total_non_overlap_reads=7
JC	217	.	REL606	2961677	1	REL606	2961762	1	0	alignment_overlap=9	coverage_minus=1	coverage_plus=5	flanking_left=150	flanking_right=150	frequency=4.031e-02	junction_possible_overlap_registers=140	key=REL606__2961677__1__REL606__2961753__1__9____150__150__0__0	max_left=133	max_left_minus=132	max_left_plus=133	max_min_left=59	max_min_left_minus=0	max_min_left_plus=59	max_min_right=64	max_min_right_minus=7	max_min_right_plus=64	max_pos_hash_score=280	max_right=82	max_right_minus=7	max_right_plus=82	neg_log10_pos_hash_p_value=7.6	new_junction_coverage=0.05	new_junction_read_count=6	no_show=1	polymorphism_frequency=4.031e-02	pos_hash_score=6	prediction=polymorphism	reject=COVERAGE_EVENNESS_SKEW,FREQUENCY_CUTOFF	side_1_annotate_key=gene	side_1_continuation=0	side_1_coverage=1.00	side_1_overlap=9	side_1_possible_overlap_registers=149	side_1_read_count=138	side_1_redundant=0	side_2_annotate_key=gene	side_2_continuation=0	side_2_coverage=1.21	side_2_overlap=0	side_2_possible_overlap_registers=140	side_2_read_count=156	side_2_redundant=0	total_non_overlap_reads=6
JC	218	.	REL606	3068082	1	REL606	3068287	1	0	alignment_overlap=9	coverage_minus=0	coverage_plus=4	flanking_left=150	flanking_right=150	frequency=3.022e-02	junction_possible_overlap_registers=140	key=REL606__3068082__1__REL606__3068278__1__9____150__150__0__0	max_left=128	max_left_minus=0	max_left_plus=128	max_min_left=52	max_min_left_minus=0	max_min_left_plus=52	max_min_right=69	max_min_right_minus=0	max_min_right_plus=69	max_pos_hash_score=280	max_right=83	max_right_minus=0	max_right_plus=83	neg_log10_pos_hash_p_value=8.6	new_junction_coverage=0.03	new_junction_read_count=4	no_show=1	polymorphism_frequency=3.022e-02	pos_hash_score=4	prediction=polymorphism	reject=COVERAGE_EVENNESS_SKEW,FREQUENCY_CUTOFF	side_1_annotate_key=gene	side_1_continuation=0	side_1_coverage=0.87	side_1_overlap=9	side_1_possible_overlap_registers=149	side_1_read_count=120	side_1_redundant=0	side_2_annotate_key=gene	side_2_continuation=0	side_2_coverage=1.11	side_2_overlap=0	side_2_possible_overlap_registers=140	side_2_read_count=144	side_2_redundant=0	total_non_overlap_reads=4
JC	219	.	REL606	3076080	1	REL606	3077810	1	0	alignment_overlap=5	coverage_minus=1	coverage_plus=2	flanking_left=150	flanking_right=150	frequency=3.125e-02	junction_possible_overlap_registers=144	key=REL606__3076080__1__REL606__3077805__1__5____150__150__0__0	max_left=80	max_left_minus=46	max_left_plus=80	max_min_left=46	max_min_left_minus=46	max_min_left_plus=38	max_min_right=65	max_min_right_minus=0	max_min_right_plus=65	max_pos_hash_score=288	max_right=107	max_right_minus=99	max_right_plus=107	neg_log10_pos_hash_p_value=9.4	new_junction_coverage=0.02	new_junction_read_count=3	no_show=1	polymorphism_frequency=3.125e-02	pos_hash_score=3	prediction=polymorphism	reject=COVERAGE_EVENNESS_SKEW,FREQUENCY_CUTOFF	side_1_annotate_key=gene	side_1_continuation=0	side_1_coverage=0.65	side_1_overlap=5	side_1_possible_overlap_registers=149	side_1_read_count=90	side_1_redundant=0	side_2_annotate_key=gene	side_2_continuation=0	side_2_coverage=0.75	side_2_overlap=0	side_2_possible_overlap_registers=144	side_2_read_count=99	side_2_redundant=0	total_non_overlap_reads=3
JC	220	.	REL606	3081680	1	REL606	3081890	1	0	alignment_overlap=9	coverage_minus=2	coverage_plus=1	flanking_left=150	flanking_right=150	frequency=2.115e-02	junction_possible_overlap_registers=140	key=REL606__3081680__1__REL606__3081881__1__9____150__150__0__0	max_left=116	max_left_minus=41	max_left_plus=116	max_min_left=41	max_min_left_minus=41	max_min_left_plus=0	max_min_right=25	max_min_right_minus=0	max_min_right_plus=25	max_pos_hash_score=280	max_right=108	max_right_minus=108	max_right_plus=25	neg_log10_pos_hash_p_value=9.2	new_junction_coverage=0.02	new_junction_read_count=3	no_show=1	polymorphism_frequency=2.115e-02	pos_hash_score=3	prediction=polymorphism	reject=COVERAGE_EVENNESS_SKEW,FREQUENCY_CUTOFF	side_1_annotate_key=gene	side_1_continuation=0	side_1_coverage=1.24	side_1_overlap=9	side_1_possible_overlap_registers=149	side_1_read_count=171	side_1_redundant=0	side_2_annotate_key=gene	side_2_continuation=0	side_2_coverage=0.91	side_2_overlap=0	side_2_possible_overlap_registers=140	side_2_read_count=117	side_2_redundant=0	total_non_overlap_reads=3
JC	221	.	REL606	3109394	1	REL606	3196392	1	0	alignment_overlap=0	coverage_minus=92	coverage_plus=40	flanking_left=150	flanking_right=150	frequency=1	junction_possible_overlap_registers=149	key=REL606__3109394__1__REL606__3196392__1__0____150__150__0__1	max_left=148	max_left_minus=143	max_left_plus=148	max_min_left=73	max_min_left_minus=73	max_min_left_plus=73	max_min_right=75	max_min_right_minus=74	max_min_right_plus=75	max_pos_hash_score=298	max_right=129	max_right_minus=129	max_right_plus=127	neg_log10_pos_hash_p_value=0.4	new_junction_coverage=0.98	new_junction_read_count=135	polymorphism_frequency=1.000e+00	pos_hash_score=57	prediction=consensus	read_count_offset=3	side_1_annotate_key=gene	side_1_continuation=0	side_1_coverage=0.00	side_1_overlap=0	side_1_possible_overlap_registers=146	side_1_read_count=0	side_1_redundant=0	side_2_annotate_key=repeat	side_2_continuation=0	side_2_coverage=NA	side_2_overlap=0	side_2_possible_overlap_registers=NA	side_2_read_count=NA	side_2_redundant=1	total_non_overlap_reads=132
JC	222	.	REL606	3124509	1	REL606	3124563	1	0	alignment_overlap=11	coverage_minus=1	coverage_plus=5	flanking_left=150	flanking_right=150	frequency=4.441e-02	junction_possible_overlap_registers=138	key=REL606__3124509__1__REL606__3124552__1__11____150__150__0__0	max_left=134	max_left_minus=134	max_left_plus=116	max_min_left=0	max_min_left_minus=0	max_min_left_plus=0	max_min_right=55	max_min_right_minus=5	max_min_right_plus=55	max_pos_hash_score=276	max_right=55	max_right_minus=5	max_right_plus=55	neg_log10_pos_hash_p_value=7.5	new_junction_coverage=0.05	new_junction_read_count=6	no_show=1	polymorphism_frequency=4.441e-02	pos_hash_score=6	prediction=polymorphism	reject=COVERAGE_EVENNESS_SKEW,FREQUENCY_CUTOFF	side_1_annotate_key=gene	side_1_continuation=0	side_1_coverage=1.06	side_1_overlap=11	side_1_possible_overlap_registers=149	side_1_read_count=146	side_1_redundant=0	side_2_annotate_key=gene	side_2_continuation=0	side_2_coverage=0.97	side_2_overlap=0	side_2_possible_overlap_registers=138	side_2_read_count=123	side_2_redundant=0	total_non_overlap_reads=6
JC	223	.	REL606	3131865	1	REL606	3131893	1	0	alignment_overlap=8	coverage_minus=1	coverage_plus=3	flanking_left=150	flanking_right=150	frequency=3.221e-02	junction_possible_overlap_registers=141	key=REL606__3131865__1__REL606__3131885__1__8____150__150__0__0	max_left=123	max_left_minus=10	max_left_plus=123	max_min_left=10	max_min_left_minus=10	max_min_left_plus=0	max_min_right=37	max_min_right_minus=0	max_min_right_plus=37	max_pos_hash_score=282	max_right=132	max_right_minus=132	max_right_plus=37	neg_log10_pos_hash_p_value=8.6	new_junction_coverage=0.03	new_junction_read_count=4	no_show=1	polymorphism_frequency=3.221e-02	pos_hash_score=4	prediction=polymorphism	reject=COVERAGE_EVENNESS_SKEW,FREQUENCY_CUTOFF	side_1_annotate_key=gene	side_1_continuation=0	side_1_coverage=0.89	side_1_overlap=8	side_1_possible_overlap_registers=149	side_1_read_count=123	side_1_redundant=0	side_2_annotate_key=gene	side_2_continuation=0	side_2_coverage=0.95	side_2_overlap=0	side_2_possible_overlap_registers=141	side_2_read_count=124	side_2_redundant=0	total_non_overlap_reads=4
JC	224	.	REL606	3146914	1	REL606	3146958	1	0	alignment_overlap=9	coverage_minus=0	coverage_plus=3	flanking_left=150	flanking_right=150	frequency=2.027e-02	junction_possible_overlap_registers=140	key=REL606__3146914__1__REL606__3146949__1__9____150__150__0__0	max_left=137	max_left_minus=0	max_left_plus=137	max_min_left=0	max_min_left_minus=0	max_min_left_plus=0	max_min_right=68	max_min_right_minus=0	max_min_right_plus=68	max_pos_hash_score=280	max_right=68	max_right_minus=0	max_right_plus=68	neg_log10_pos_hash_p_value=9.2	new_junction_coverage=0.02	new_junction_read_count=3	no_show=1	polymorphism_frequency=2.027e-02	pos_hash_score=3	prediction=polymorphism	reject=COVERAGE_EVENNESS_SKEW,FREQUENCY_CUTOFF	side_1_annotate_key=gene	side_1_continuation=0	side_1_coverage=1.21	side_1_overlap=9	side_1_possible_overlap_registers=149	side_1_read_count=166	side_1_redundant=0	side_2_annotate_key=gene	side_2_continuation=0	side_2_coverage=1.04	side_2_overlap=0	side_2_possible_overlap_registers=140	side_2_read_count=134	side_2_redundant=0	total_non_overlap_reads=3
JC	225	.	REL606	3172552	1	REL606	3629738	-1	-5	alignment_overlap=-5	coverage_minus=4	coverage_plus=0	flanking_left=150	flanking_right=150	frequency=3.150e-01	junction_possible_overlap_registers=144	key=REL606__3172552__1__REL606__3629738__-1__-5__TGCAA__150__150__0__0	max_left=144	max_left_minus=144	max_left_plus=0	max_min_left=0	max_min_left_minus=0	max_min_left_plus=0	max_min_right=67	max_min_right_minus=67	max_min_right_plus=0	max_pos_hash_score=288	max_right=67	max_right_minus=67	max_right_plus=0	neg_log10_pos_hash_p_value=8.8	new_junction_coverage=0.03	new_junction_read_count=4	no_show=1	polymorphism_frequency=3.150e-01	pos_hash_score=4	prediction=polymorphism	reject=COVERAGE_EVENNESS_SKEW	side_1_annotate_key=gene	side_1_continuation=0	side_1_coverage=0.07	side_1_overlap=0	side_1_possible_overlap_registers=149	side_1_read_count=9	side_1_redundant=0	side_2_annotate_key=repeat	side_2_continuation=0	side_2_coverage=NA	side_2_overlap=0	side_2_possible_overlap_registers=NA	side_2_read_count=NA	side_2_redundant=0	total_non_overlap_reads=4	unique_read_sequence=TGCAA
JC	226	.	REL606	3211141	1	REL606	3211170	1	0	alignment_overlap=7	coverage_minus=2	coverage_plus=1	flanking_left=150	flanking_right=150	frequency=2.085e-02	junction_possible_overlap_registers=142	key=REL606__3211141__1__REL606__3211163__1__7____150__150__0__0	max_left=113	max_left_minus=35	max_left_plus=113	max_min_left=35	max_min_left_minus=35	max_min_left_plus=0	max_min_right=30	max_min_right_minus=0	max_min_right_plus=30	max_pos_hash_score=284	max_right=133	max_right_minus=133	max_right_plus=30	neg_log10_pos_hash_p_value=9.3	new_junction_coverage=0.02	new_junction_read_count=3	no_show=1	polymorphism_frequency=2.085e-02	pos_hash_score=3	prediction=polymorphism	reject=COVERAGE_EVENNESS_SKEW,FREQUENCY_CUTOFF	side_1_annotate_key=gene	side_1_continuation=0	side_1_coverage=0.96	side_1_overlap=7	side_1_possible_overlap_registers=149	side_1_read_count=132	side_1_redundant=0	side_2_annotate_key=gene	side_2_continuation=0	side_2_coverage=1.19	side_2_overlap=0	side_2_possible_overlap_registers=142	side_2_read_count=156	side_2_redundant=0	total_non_overlap_reads=3
JC	227	.	REL606	3220617	1	REL606	3220669	1	0	alignment_overlap=8	coverage_minus=1	coverage_plus=5	flanking_left=150	flanking_right=150	frequency=3.691e-02	junction_possible_overlap_registers=141	key=REL606__3220617__1__REL606__3220661__1__8____150__150__0__0	max_left=124	max_left_minus=119	max_left_plus=124	max_min_left=59	max_min_left_minus=0	max_min_left_plus=59	max_min_right=37	max_min_right_minus=23	max_min_right_plus=37	max_pos_hash_score=282	max_right=97	max_right_minus=23	max_right_plus=97	neg_log10_pos_hash_p_value=7.6	new_junction_coverage=0.05	new_junction_read_count=6	no_show=1	polymorphism_frequency=3.691e-02	pos_hash_score=6	prediction=polymorphism	reject=COVERAGE_EVENNESS_SKEW,FREQUENCY_CUTOFF	side_1_annotate_key=gene	side_1_continuation=0	side_1_coverage=1.20	side_1_overlap=8	side_1_possible_overlap_registers=149	side_1_read_count=165	side_1_redundant=0	side_2_annotate_key=gene	side_2_continuation=0	side_2_coverage=1.21	side_2_overlap=0	side_2_possible_overlap_registers=141	side_2_read_count=157	side_2_redundant=0	total_non_overlap_reads=6
JC	228	.	REL606	3222247	1	REL606	3222736	-1	0	alignment_overlap=2	coverage_minus=35	coverage_plus=53	flanking_left=150	flanking_right=150	frequency=4.149e-01	junction_possible_overlap_registers=147	key=REL606__3222247__1__REL606__3222738__-1__2____150__150__0__0	max_left=147	max_left_minus=147	max_left_plus=133	max_min_left=73	max_min_left_minus=73	max_min_left_plus=73	max_min_right=71	max_min_right_minus=64	max_min_right_plus=71	max_pos_hash_score=294	max_right=142	max_right_minus=142	max_right_plus=142	neg_log10_pos_hash_p_value=0.7	new_junction_coverage=0.68	new_junction_read_count=92	polymorphism_frequency=4.149e-01	pos_hash_score=49	prediction=polymorphism	side_1_annotate_key=gene	side_1_continuation=0	side_1_coverage=0.84	side_1_overlap=2	side_1_possible_overlap_registers=149	side_1_read_count=116	side_1_redundant=0	side_2_annotate_key=gene	side_2_continuation=0	side_2_coverage=1.07	side_2_overlap=0	side_2_possible_overlap_registers=147	side_2_read_count=145	side_2_redundant=0	total_non_overlap_reads=88
JC	229	.	REL606	3256449	-1	REL606	3256463	-1	0	alignment_overlap=8	coverage_minus=3	coverage_plus=0	flanking_left=150	flanking_right=150	frequency=1.914e-02	junction_possible_overlap_registers=141	key=REL606__3256449__-1__REL606__3256471__-1__8____150__150__0__0	max_left=76	max_left_minus=76	max_left_plus=0	max_min_left=24	max_min_left_minus=24	max_min_left_plus=0	max_min_right=67	max_min_right_minus=67	max_min_right_plus=0	max_pos_hash_score=282	max_right=118	max_right_minus=118	max_right_plus=0	neg_log10_pos_hash_p_value=9.3	new_junction_coverage=0.02	new_junction_read_count=3	no_show=1	polymorphism_frequency=1.914e-02	pos_hash_score=3	prediction=polymorphism	reject=COVERAGE_EVENNESS_SKEW,FREQUENCY_CUTOFF	side_1_annotate_key=gene	side_1_continuation=0	side_1_coverage=1.15	side_1_overlap=8	side_1_possible_overlap_registers=149	side_1_read_count=158	side_1_redundant=0	side_2_annotate_key=gene	side_2_continuation=0	side_2_coverage=1.21	side_2_overlap=0	side_2_possible_overlap_registers=141	side_2_read_count=158	side_2_redundant=0	total_non_overlap_reads=3
JC	230	.	REL606	3385794	-1	REL606	3388620	-1	0	alignment_overlap=2	coverage_minus=2	coverage_plus=1	flanking_left=150	flanking_right=150	frequency=1.812e-02	junction_possible_overlap_registers=147	key=REL606__3385794__-1__REL606__3388622__-1__2____150__150__0__0	max_left=147	max_left_minus=147	max_left_plus=32	max_min_left=32	max_min_left_minus=0	max_min_left_plus=32	max_min_right=36	max_min_right_minus=36	max_min_right_plus=0	max_pos_hash_score=294	max_right=116	max_right_minus=36	max_right_plus=116	neg_log10_pos_hash_p_value=9.5	new_junction_coverage=0.02	new_junction_read_count=3	no_show=1	polymorphism_frequency=1.812e-02	pos_hash_score=3	prediction=polymorphism	reject=COVERAGE_EVENNESS_SKEW,FREQUENCY_CUTOFF	side_1_annotate_key=gene	side_1_continuation=0	side_1_coverage=1.56	side_1_overlap=2	side_1_possible_overlap_registers=149	side_1_read_count=215	side_1_redundant=0	side_2_annotate_key=gene	side_2_continuation=0	side_2_coverage=0.83	side_2_overlap=0	side_2_possible_overlap_registers=147	side_2_read_count=113	side_2_redundant=0	total_non_overlap_reads=3
JC	231	.	REL606	3387863	1	REL606	3387939	1	0	alignment_overlap=10	coverage_minus=0	coverage_plus=5	flanking_left=150	flanking_right=150	frequency=4.066e-02	junction_possible_overlap_registers=139	key=REL606__3387863__1__REL606__3387929__1__10____150__150__0__0	max_left=131	max_left_minus=0	max_left_plus=131	max_min_left=2	max_min_left_minus=0	max_min_left_plus=2	max_min_right=63	max_min_right_minus=0	max_min_right_plus=63	max_pos_hash_score=278	max_right=137	max_right_minus=0	max_right_plus=137	neg_log10_pos_hash_p_value=8.0	new_junction_coverage=0.04	new_junction_read_count=5	no_show=1	polymorphism_frequency=4.066e-02	pos_hash_score=5	prediction=polymorphism	reject=COVERAGE_EVENNESS_SKEW,FREQUENCY_CUTOFF	side_1_annotate_key=gene	side_1_continuation=0	side_1_coverage=0.87	side_1_overlap=10	side_1_possible_overlap_registers=149	side_1_read_count=120	side_1_redundant=0	side_2_annotate_key=gene	side_2_continuation=0	side_2_coverage=0.97	side_2_overlap=0	side_2_possible_overlap_registers=139	side_2_read_count=124	side_2_redundant=0	total_non_overlap_reads=5
JC	232	.	REL606	3403091	1	REL606	3403150	1	0	alignment_overlap=9	coverage_minus=1	coverage_plus=3	flanking_left=150	flanking_right=150	frequency=2.997e-02	junction_possible_overlap_registers=140	key=REL606__3403091__1__REL606__3403141__1__9____150__150__0__0	max_left=133	max_left_minus=132	max_left_plus=133	max_min_left=0	max_min_left_minus=0	max_min_left_plus=0	max_min_right=57	max_min_right_minus=5	max_min_right_plus=57	max_pos_hash_score=280	max_right=57	max_right_minus=5	max_right_plus=57	neg_log10_pos_hash_p_value=8.6	new_junction_coverage=0.03	new_junction_read_count=4	no_show=1	polymorphism_frequency=2.997e-02	pos_hash_score=4	prediction=polymorphism	reject=COVERAGE_EVENNESS_SKEW,FREQUENCY_CUTOFF	side_1_annotate_key=gene	side_1_continuation=0	side_1_coverage=0.97	side_1_overlap=9	side_1_possible_overlap_registers=149	side_1_read_count=134	side_1_redundant=0	side_2_annotate_key=gene	side_2_continuation=0	side_2_coverage=1.03	side_2_overlap=0	side_2_possible_overlap_registers=140	side_2_read_count=133	side_2_redundant=0	total_non_overlap_reads=4
JC	233	.	REL606	3403099	-1	REL606	3403140	-1	0	alignment_overlap=9	coverage_minus=5	coverage_plus=0	flanking_left=150	flanking_right=150	frequency=3.680e-02	junction_possible_overlap_registers=140	key=REL606__3403099__-1__REL606__3403149__-1__9____150__150__0__0	max_left=61	max_left_minus=61	max_left_plus=0	max_min_left=61	max_min_left_minus=61	max_min_left_plus=0	max_min_right=0	max_min_right_minus=0	max_min_right_plus=0	max_pos_hash_score=280	max_right=137	max_right_minus=137	max_right_plus=0	neg_log10_pos_hash_p_value=8.1	new_junction_coverage=0.04	new_junction_read_count=5	no_show=1	polymorphism_frequency=3.680e-02	pos_hash_score=5	prediction=polymorphism	reject=COVERAGE_EVENNESS_SKEW,FREQUENCY_CUTOFF	side_1_annotate_key=gene	side_1_continuation=0	side_1_coverage=1.00	side_1_overlap=9	side_1_possible_overlap_registers=149	side_1_read_count=137	side_1_redundant=0	side_2_annotate_key=gene	side_2_continuation=0	side_2_coverage=1.03	side_2_overlap=0	side_2_possible_overlap_registers=140	side_2_read_count=133	side_2_redundant=0	total_non_overlap_reads=5
JC	234	.	REL606	3432317	-1	REL606	3432516	-1	0	alignment_overlap=10	coverage_minus=7	coverage_plus=0	flanking_left=150	flanking_right=150	frequency=4.679e-02	junction_possible_overlap_registers=139	key=REL606__3432317__-1__REL606__3432526__-1__10____150__150__0__0	max_left=40	max_left_minus=40	max_left_plus=0	max_min_left=40	max_min_left_minus=40	max_min_left_plus=0	max_min_right=0	max_min_right_minus=0	max_min_right_plus=0	max_pos_hash_score=278	max_right=127	max_right_minus=127	max_right_plus=0	neg_log10_pos_hash_p_value=8.0	new_junction_coverage=0.05	new_junction_read_count=7	no_show=1	polymorphism_frequency=4.679e-02	pos_hash_score=5	prediction=polymorphism	reject=COVERAGE_EVENNESS_SKEW,FREQUENCY_CUTOFF	side_1_annotate_key=gene	side_1_continuation=0	side_1_coverage=0.95	side_1_overlap=10	side_1_possible_overlap_registers=149	side_1_read_count=131	side_1_redundant=0	side_2_annotate_key=gene	side_2_continuation=0	side_2_coverage=1.27	side_2_overlap=0	side_2_possible_overlap_registers=139	side_2_read_count=163	side_2_redundant=0	total_non_overlap_reads=7
JC	235	.	REL606	3440623	-1	REL606	3440706	-1	0	alignment_overlap=10	coverage_minus=8	coverage_plus=0	flanking_left=150	flanking_right=150	frequency=4.311e-02	junction_possible_overlap_registers=139	key=REL606__3440623__-1__REL606__3440716__-1__10____150__150__0__0	max_left=58	max_left_minus=58	max_left_plus=0	max_min_left=58	max_min_left_minus=58	max_min_left_plus=0	max_min_right=0	max_min_right_minus=0	max_min_right_plus=0	max_pos_hash_score=278	max_right=133	max_right_minus=133	max_right_plus=0	neg_log10_pos_hash_p_value=7.1	new_junction_coverage=0.06	new_junction_read_count=8	polymorphism_frequency=4.311e-02	pos_hash_score=7	prediction=polymorphism	reject=COVERAGE_EVENNESS_SKEW,FREQUENCY_CUTOFF	side_1_annotate_key=gene	side_1_continuation=0	side_1_coverage=1.51	side_1_overlap=10	side_1_possible_overlap_registers=149	side_1_read_count=207	side_1_redundant=0	side_2_annotate_key=gene	side_2_continuation=0	side_2_coverage=1.26	side_2_overlap=0	side_2_possible_overlap_registers=139	side_2_read_count=162	side_2_redundant=0	total_non_overlap_reads=8
JC	236	.	REL606	3442595	1	REL606	3442658	1	0	alignment_overlap=7	coverage_minus=0	coverage_plus=3	flanking_left=150	flanking_right=150	frequency=2.639e-02	junction_possible_overlap_registers=142	key=REL606__3442595__1__REL606__3442651__1__7____150__150__0__0	max_left=136	max_left_minus=0	max_left_plus=136	max_min_left=0	max_min_left_minus=0	max_min_left_plus=0	max_min_right=59	max_min_right_minus=0	max_min_right_plus=59	max_pos_hash_score=284	max_right=59	max_right_minus=0	max_right_plus=59	neg_log10_pos_hash_p_value=9.3	new_junction_coverage=0.02	new_junction_read_count=3	no_show=1	polymorphism_frequency=2.639e-02	pos_hash_score=3	prediction=polymorphism	reject=COVERAGE_EVENNESS_SKEW,FREQUENCY_CUTOFF	side_1_annotate_key=gene	side_1_continuation=0	side_1_coverage=0.87	side_1_overlap=7	side_1_possible_overlap_registers=149	side_1_read_count=120	side_1_redundant=0	side_2_annotate_key=gene	side_2_continuation=0	side_2_coverage=0.82	side_2_overlap=0	side_2_possible_overlap_registers=142	side_2_read_count=107	side_2_redundant=0	total_non_overlap_reads=3
JC	237	.	REL606	3467703	1	REL606	3467816	1	0	alignment_overlap=9	coverage_minus=0	coverage_plus=3	flanking_left=150	flanking_right=150	frequency=1.937e-02	junction_possible_overlap_registers=140	key=REL606__3467703__1__REL606__3467807__1__9____150__150__0__0	max_left=112	max_left_minus=0	max_left_plus=112	max_min_left=0	max_min_left_minus=0	max_min_left_plus=0	max_min_right=50	max_min_right_minus=0	max_min_right_plus=50	max_pos_hash_score=280	max_right=50	max_right_minus=0	max_right_plus=50	neg_log10_pos_hash_p_value=9.2	new_junction_coverage=0.02	new_junction_read_count=3	no_show=1	polymorphism_frequency=1.937e-02	pos_hash_score=3	prediction=polymorphism	reject=COVERAGE_EVENNESS_SKEW,FREQUENCY_CUTOFF	side_1_annotate_key=gene	side_1_continuation=0	side_1_coverage=1.24	side_1_overlap=9	side_1_possible_overlap_registers=149	side_1_read_count=170	side_1_redundant=0	side_2_annotate_key=gene	side_2_continuation=0	side_2_coverage=1.11	side_2_overlap=0	side_2_possible_overlap_registers=140	side_2_read_count=144	side_2_redundant=0	total_non_overlap_reads=3
JC	238	.	REL606	3474543	-1	REL606	3474591	-1	0	alignment_overlap=6	coverage_minus=4	coverage_plus=0	flanking_left=150	flanking_right=150	frequency=2.556e-02	junction_possible_overlap_registers=143	key=REL606__3474543__-1__REL606__3474597__-1__6____150__150__0__0	max_left=42	max_left_minus=42	max_left_plus=0	max_min_left=42	max_min_left_minus=42	max_min_left_plus=0	max_min_right=0	max_min_right_minus=0	max_min_right_plus=0	max_pos_hash_score=286	max_right=143	max_right_minus=143	max_right_plus=0	neg_log10_pos_hash_p_value=9.4	new_junction_coverage=0.03	new_junction_read_count=4	no_show=1	polymorphism_frequency=2.556e-02	pos_hash_score=3	prediction=polymorphism	reject=COVERAGE_EVENNESS_SKEW,FREQUENCY_CUTOFF	side_1_annotate_key=gene	side_1_continuation=0	side_1_coverage=1.27	side_1_overlap=6	side_1_possible_overlap_registers=149	side_1_read_count=174	side_1_redundant=0	side_2_annotate_key=gene	side_2_continuation=0	side_2_coverage=1.05	side_2_overlap=0	side_2_possible_overlap_registers=143	side_2_read_count=138	side_2_redundant=0	total_non_overlap_reads=4
JC	239	.	REL606	3481698	1	REL606	3481712	1	0	alignment_overlap=9	coverage_minus=1	coverage_plus=7	flanking_left=150	flanking_right=150	frequency=1	junction_possible_overlap_registers=140	key=REL606__3481689__1__REL606__3481712__1__9____150__150__1__0	max_left=135	max_left_minus=108	max_left_plus=135	max_min_left=0	max_min_left_minus=0	max_min_left_plus=0	max_min_right=58	max_min_right_minus=33	max_min_right_plus=58	max_pos_hash_score=280	max_right=58	max_right_minus=33	max_right_plus=58	neg_log10_pos_hash_p_value=7.1	new_junction_coverage=0.06	new_junction_read_count=8	polymorphism_frequency=1.000e+00	pos_hash_score=7	prediction=consensus	reject=COVERAGE_EVENNESS_SKEW	side_1_annotate_key=repeat	side_1_continuation=0	side_1_coverage=NA	side_1_overlap=0	side_1_read_count=NA	side_1_redundant=1	side_2_annotate_key=gene	side_2_continuation=0	side_2_coverage=0.00	side_2_overlap=9	side_2_possible_overlap_registers=149	side_2_read_count=0	side_2_redundant=0	total_non_overlap_reads=8
JC	240	.	REL606	3483808	-1	REL606	3483831	-1	0	alignment_overlap=3	coverage_minus=3	coverage_plus=0	flanking_left=150	flanking_right=150	frequency=1	junction_possible_overlap_registers=146	key=REL606__3483808__-1__REL606__3483834__-1__3____150__150__0__1	max_left=60	max_left_minus=60	max_left_plus=0	max_min_left=60	max_min_left_minus=60	max_min_left_plus=0	max_min_right=0	max_min_right_minus=0	max_min_right_plus=0	max_pos_hash_score=292	max_right=111	max_right_minus=111	max_right_plus=0	neg_log10_pos_hash_p_value=9.5	new_junction_coverage=0.04	new_junction_read_count=5	no_show=1	polymorphism_frequency=8.361e-01	pos_hash_score=3	prediction=consensus	reject=COVERAGE_EVENNESS_SKEW	side_1_annotate_key=gene	side_1_continuation=0	side_1_coverage=0.01	side_1_overlap=3	side_1_possible_overlap_registers=149	side_1_read_count=1	side_1_redundant=0	side_2_annotate_key=repeat	side_2_continuation=0	side_2_coverage=NA	side_2_overlap=0	side_2_possible_overlap_registers=NA	side_2_read_count=NA	side_2_redundant=1	total_non_overlap_reads=3
JC	241	.	REL606	3483831	-1	REL606	3632251	-1	0	alignment_overlap=3	coverage_minus=0	coverage_plus=3	flanking_left=150	flanking_right=150	frequency=2.965e-02	junction_possible_overlap_registers=146	key=REL606__3483834__-1__REL606__3632251__-1__3____150__150__1__0	max_left=111	max_left_minus=0	max_left_plus=111	max_min_left=0	max_min_left_minus=0	max_min_left_plus=0	max_min_right=60	max_min_right_minus=0	max_min_right_plus=60	max_pos_hash_score=292	max_right=60	max_right_minus=0	max_right_plus=60	neg_log10_pos_hash_p_value=9.5	new_junction_coverage=0.04	new_junction_read_count=5	no_show=1	polymorphism_frequency=2.965e-02	pos_hash_score=3	prediction=polymorphism	reject=COVERAGE_EVENNESS_SKEW,FREQUENCY_CUTOFF	side_1_annotate_key=repeat	side_1_continuation=0	side_1_coverage=NA	side_1_overlap=0	side_1_read_count=NA	side_1_redundant=1	side_2_annotate_key=gene	side_2_continuation=0	side_2_coverage=1.21	side_2_overlap=3	side_2_possible_overlap_registers=149	side_2_read_count=167	side_2_redundant=0	total_non_overlap_reads=3
JC	242	.	REL606	3501576	1	REL606	3583665	-1	0	alignment_overlap=2	coverage_minus=118	coverage_plus=101	flanking_left=150	flanking_right=150	frequency=1	junction_possible_overlap_registers=147	key=REL606__3501574__1__REL606__3583665__-1__2____150__150__0__1	max_left=145	max_left_minus=145	max_left_plus=145	max_min_left=70	max_min_left_minus=70	max_min_left_plus=64	max_min_right=74	max_min_right_minus=68	max_min_right_plus=74	max_pos_hash_score=294	max_right=144	max_right_minus=144	max_right_plus=144	neg_log10_pos_hash_p_value=0.2	new_junction_coverage=1.78	new_junction_read_count=241	polymorphism_frequency=9.958e-01	pos_hash_score=64	prediction=consensus	read_count_offset=3	side_1_annotate_key=gene	side_1_continuation=0	side_1_coverage=0.01	side_1_overlap=0	side_1_possible_overlap_registers=144	side_1_read_count=1	side_1_redundant=0	side_2_annotate_key=repeat	side_2_continuation=0	side_2_coverage=NA	side_2_overlap=2	side_2_possible_overlap_registers=NA	side_2_read_count=NA	side_2_redundant=1	total_non_overlap_reads=219
JC	243	.	REL606	3501578	-1	REL606	3582223	1	0	alignment_overlap=0	coverage_minus=125	coverage_plus=91	flanking_left=150	flanking_right=150	frequency=1	junction_possible_overlap_registers=149	key=REL606__3501578__-1__REL606__3582223__1__0____150__150__0__1	max_left=149	max_left_minus=149	max_left_plus=145	max_min_left=72	max_min_left_minus=72	max_min_left_plus=70	max_min_right=75	max_min_right_minus=75	max_min_right_plus=75	max_pos_hash_score=298	max_right=147	max_right_minus=147	max_right_plus=147	neg_log10_pos_hash_p_value=0.1	new_junction_coverage=1.75	new_junction_read_count=240	polymorphism_frequency=9.958e-01	pos_hash_score=75	prediction=consensus	read_count_offset=3	side_1_annotate_key=gene	side_1_continuation=0	side_1_coverage=0.01	side_1_overlap=0	side_1_possible_overlap_registers=146	side_1_read_count=1	side_1_redundant=0	side_2_annotate_key=repeat	side_2_continuation=0	side_2_coverage=NA	side_2_overlap=0	side_2_possible_overlap_registers=NA	side_2_read_count=NA	side_2_redundant=1	total_non_overlap_reads=216
JC	244	.	REL606	3502412	-1	REL606	3502390	-1	0	alignment_overlap=22	coverage_minus=2	coverage_plus=2	flanking_left=150	flanking_right=150	frequency=3.156e-02	junction_possible_overlap_registers=127	key=REL606__3502412__-1__REL606__3502412__-1__22____150__150__0__0	max_left=122	max_left_minus=30	max_left_plus=122	max_min_left=30	max_min_left_minus=30	max_min_left_plus=0	max_min_right=56	max_min_right_minus=0	max_min_right_plus=56	max_pos_hash_score=254	max_right=119	max_right_minus=119	max_right_plus=56	neg_log10_pos_hash_p_value=8.1	new_junction_coverage=0.03	new_junction_read_count=4	no_show=1	polymorphism_frequency=3.156e-02	pos_hash_score=4	prediction=polymorphism	reject=COVERAGE_EVENNESS_SKEW,FREQUENCY_CUTOFF	side_1_annotate_key=gene	side_1_continuation=0	side_1_coverage=1.01	side_1_overlap=22	side_1_possible_overlap_registers=149	side_1_read_count=139	side_1_redundant=0	side_2_annotate_key=gene	side_2_continuation=0	side_2_coverage=1.08	side_2_overlap=0	side_2_possible_overlap_registers=127	side_2_read_count=127	side_2_redundant=0	total_non_overlap_reads=4
JC	245	.	REL606	3560535	-1	REL606	3560545	-1	0	alignment_overlap=9	coverage_minus=2	coverage_plus=2	flanking_left=150	flanking_right=150	frequency=3.241e-02	junction_possible_overlap_registers=140	key=REL606__3560535__-1__REL606__3560554__-1__9____150__150__0__0	max_left=39	max_left_minus=25	max_left_plus=39	max_min_left=39	max_min_left_minus=25	max_min_left_plus=39	max_min_right=0	max_min_right_minus=0	max_min_right_plus=0	max_pos_hash_score=280	max_right=137	max_right_minus=117	max_right_plus=137	neg_log10_pos_hash_p_value=8.6	new_junction_coverage=0.03	new_junction_read_count=4	no_show=1	polymorphism_frequency=3.241e-02	pos_hash_score=4	prediction=polymorphism	reject=COVERAGE_EVENNESS_SKEW,FREQUENCY_CUTOFF	side_1_annotate_key=gene	side_1_continuation=0	side_1_coverage=0.86	side_1_overlap=9	side_1_possible_overlap_registers=149	side_1_read_count=118	side_1_redundant=0	side_2_annotate_key=gene	side_2_continuation=0	side_2_coverage=0.99	side_2_overlap=0	side_2_possible_overlap_registers=140	side_2_read_count=128	side_2_redundant=0	total_non_overlap_reads=4
JC	246	.	REL606	3577387	-1	REL606	3629731	-1	0	alignment_overlap=2	coverage_minus=102	coverage_plus=79	flanking_left=150	flanking_right=150	frequency=1	junction_possible_overlap_registers=147	key=REL606__3577389__-1__REL606__3629731__-1__2____150__150__0__1	max_left=145	max_left_minus=145	max_left_plus=145	max_min_left=73	max_min_left_minus=70	max_min_left_plus=73	max_min_right=73	max_min_right_minus=73	max_min_right_plus=65	max_pos_hash_score=294	max_right=145	max_right_minus=145	max_right_plus=145	neg_log10_pos_hash_p_value=0.1	new_junction_coverage=1.67	new_junction_read_count=227	polymorphism_frequency=1.000e+00	pos_hash_score=72	prediction=consensus	side_1_annotate_key=gene	side_1_continuation=0	side_1_coverage=0.00	side_1_overlap=0	side_1_possible_overlap_registers=147	side_1_read_count=0	side_1_redundant=0	side_2_annotate_key=repeat	side_2_continuation=0	side_2_coverage=NA	side_2_overlap=2	side_2_possible_overlap_registers=NA	side_2_read_count=NA	side_2_redundant=1	total_non_overlap_reads=181
JC	247	.	REL606	3625243	1	REL606	3625293	1	0	alignment_overlap=8	coverage_minus=1	coverage_plus=4	flanking_left=150	flanking_right=150	frequency=4.182e-02	junction_possible_overlap_registers=141	key=REL606__3625243__1__REL606__3625285__1__8____150__150__0__0	max_left=141	max_left_minus=23	max_left_plus=141	max_min_left=23	max_min_left_minus=23	max_min_left_plus=0	max_min_right=49	max_min_right_minus=0	max_min_right_plus=49	max_pos_hash_score=282	max_right=119	max_right_minus=119	max_right_plus=49	neg_log10_pos_hash_p_value=8.1	new_junction_coverage=0.04	new_junction_read_count=5	no_show=1	polymorphism_frequency=4.182e-02	pos_hash_score=5	prediction=polymorphism	reject=COVERAGE_EVENNESS_SKEW,FREQUENCY_CUTOFF	side_1_annotate_key=gene	side_1_continuation=0	side_1_coverage=0.80	side_1_overlap=8	side_1_possible_overlap_registers=149	side_1_read_count=110	side_1_redundant=0	side_2_annotate_key=gene	side_2_continuation=0	side_2_coverage=0.96	side_2_overlap=0	side_2_possible_overlap_registers=141	side_2_read_count=125	side_2_redundant=0	total_non_overlap_reads=5
JC	248	.	REL606	3659403	1	REL606	3659455	1	0	alignment_overlap=8	coverage_minus=0	coverage_plus=3	flanking_left=150	flanking_right=150	frequency=3.409e-02	junction_possible_overlap_registers=141	key=REL606__3659403__1__REL606__3659447__1__8____150__150__0__0	max_left=129	max_left_minus=0	max_left_plus=129	max_min_left=0	max_min_left_minus=0	max_min_left_plus=0	max_min_right=44	max_min_right_minus=0	max_min_right_plus=44	max_pos_hash_score=282	max_right=44	max_right_minus=0	max_right_plus=44	neg_log10_pos_hash_p_value=9.3	new_junction_coverage=0.02	new_junction_read_count=3	no_show=1	polymorphism_frequency=3.409e-02	pos_hash_score=3	prediction=polymorphism	reject=COVERAGE_EVENNESS_SKEW,FREQUENCY_CUTOFF	side_1_annotate_key=gene	side_1_continuation=0	side_1_coverage=0.68	side_1_overlap=8	side_1_possible_overlap_registers=149	side_1_read_count=93	side_1_redundant=0	side_2_annotate_key=gene	side_2_continuation=0	side_2_coverage=0.63	side_2_overlap=0	side_2_possible_overlap_registers=141	side_2_read_count=82	side_2_redundant=0	total_non_overlap_reads=3
JC	249	.	REL606	3660960	-1	REL606	3661049	-1	0	alignment_overlap=8	coverage_minus=3	coverage_plus=0	flanking_left=150	flanking_right=150	frequency=2.442e-02	junction_possible_overlap_registers=141	key=REL606__3660960__-1__REL606__3661057__-1__8____150__150__0__0	max_left=56	max_left_minus=56	max_left_plus=0	max_min_left=56	max_min_left_minus=56	max_min_left_plus=0	max_min_right=0	max_min_right_minus=0	max_min_right_plus=0	max_pos_hash_score=282	max_right=124	max_right_minus=124	max_right_plus=0	neg_log10_pos_hash_p_value=9.3	new_junction_coverage=0.02	new_junction_read_count=3	no_show=1	polymorphism_frequency=2.442e-02	pos_hash_score=3	prediction=polymorphism	reject=COVERAGE_EVENNESS_SKEW,FREQUENCY_CUTOFF	side_1_annotate_key=gene	side_1_continuation=0	side_1_coverage=0.86	side_1_overlap=8	side_1_possible_overlap_registers=149	side_1_read_count=118	side_1_redundant=0	side_2_annotate_key=gene	side_2_continuation=0	side_2_coverage=0.98	side_2_overlap=0	side_2_possible_overlap_registers=141	side_2_read_count=128	side_2_redundant=0	total_non_overlap_reads=3
JC	250	.	REL606	3688454	1	REL606	3688474	1	0	alignment_overlap=8	coverage_minus=0	coverage_plus=3	flanking_left=150	flanking_right=150	frequency=2.302e-02	junction_possible_overlap_registers=141	key=REL606__3688454__1__REL606__3688466__1__8____150__150__0__0	max_left=107	max_left_minus=0	max_left_plus=107	max_min_left=55	max_min_left_minus=0	max_min_left_plus=55	max_min_right=37	max_min_right_minus=0	max_min_right_plus=37	max_pos_hash_score=282	max_right=87	max_right_minus=0	max_right_plus=87	neg_log10_pos_hash_p_value=9.3	new_junction_coverage=0.02	new_junction_read_count=3	no_show=1	polymorphism_frequency=2.302e-02	pos_hash_score=3	prediction=polymorphism	reject=COVERAGE_EVENNESS_SKEW,FREQUENCY_CUTOFF	side_1_annotate_key=gene	side_1_continuation=0	side_1_coverage=1.00	side_1_overlap=8	side_1_possible_overlap_registers=149	side_1_read_count=137	side_1_redundant=0	side_2_annotate_key=gene	side_2_continuation=0	side_2_coverage=0.96	side_2_overlap=0	side_2_possible_overlap_registers=141	side_2_read_count=125	side_2_redundant=0	total_non_overlap_reads=3
JC	251	.	REL606	3689686	1	REL606	3689751	1	0	alignment_overlap=3	coverage_minus=0	coverage_plus=6	flanking_left=150	flanking_right=150	frequency=4.782e-02	junction_possible_overlap_registers=146	key=REL606__3689686__1__REL606__3689748__1__3____150__150__0__0	max_left=145	max_left_minus=0	max_left_plus=145	max_min_left=0	max_min_left_minus=0	max_min_left_plus=0	max_min_right=57	max_min_right_minus=0	max_min_right_plus=57	max_pos_hash_score=292	max_right=57	max_right_minus=0	max_right_plus=57	neg_log10_pos_hash_p_value=7.8	new_junction_coverage=0.04	new_junction_read_count=6	no_show=1	polymorphism_frequency=4.782e-02	pos_hash_score=6	prediction=polymorphism	reject=COVERAGE_EVENNESS_SKEW,FREQUENCY_CUTOFF	side_1_annotate_key=gene	side_1_continuation=0	side_1_coverage=0.75	side_1_overlap=3	side_1_possible_overlap_registers=149	side_1_read_count=103	side_1_redundant=0	side_2_annotate_key=gene	side_2_continuation=0	side_2_coverage=1.02	side_2_overlap=0	side_2_possible_overlap_registers=146	side_2_read_count=138	side_2_redundant=0	total_non_overlap_reads=6
JC	252	.	REL606	3760606	1	REL606	3760664	1	0	alignment_overlap=8	coverage_minus=0	coverage_plus=3	flanking_left=150	flanking_right=150	frequency=2.540e-02	junction_possible_overlap_registers=141	key=REL606__3760606__1__REL606__3760656__1__8____150__150__0__0	max_left=112	max_left_minus=0	max_left_plus=112	max_min_left=0	max_min_left_minus=0	max_min_left_plus=0	max_min_right=69	max_min_right_minus=0	max_min_right_plus=69	max_pos_hash_score=282	max_right=69	max_right_minus=0	max_right_plus=69	neg_log10_pos_hash_p_value=9.3	new_junction_coverage=0.02	new_junction_read_count=3	no_show=1	polymorphism_frequency=2.540e-02	pos_hash_score=3	prediction=polymorphism	reject=COVERAGE_EVENNESS_SKEW,FREQUENCY_CUTOFF	side_1_annotate_key=gene	side_1_continuation=0	side_1_coverage=0.92	side_1_overlap=8	side_1_possible_overlap_registers=149	side_1_read_count=127	side_1_redundant=0	side_2_annotate_key=gene	side_2_continuation=0	side_2_coverage=0.85	side_2_overlap=0	side_2_possible_overlap_registers=141	side_2_read_count=110	side_2_redundant=0	total_non_overlap_reads=3
JC	253	.	REL606	3760747	1	REL606	3760776	1	0	alignment_overlap=8	coverage_minus=1	coverage_plus=4	flanking_left=150	flanking_right=150	frequency=4.644e-02	junction_possible_overlap_registers=141	key=REL606__3760747__1__REL606__3760768__1__8____150__150__0__0	max_left=132	max_left_minus=14	max_left_plus=132	max_min_left=69	max_min_left_minus=14	max_min_left_plus=69	max_min_right=45	max_min_right_minus=0	max_min_right_plus=45	max_pos_hash_score=282	max_right=128	max_right_minus=128	max_right_plus=73	neg_log10_pos_hash_p_value=8.1	new_junction_coverage=0.04	new_junction_read_count=5	no_show=1	polymorphism_frequency=4.644e-02	pos_hash_score=5	prediction=polymorphism	reject=COVERAGE_EVENNESS_SKEW,FREQUENCY_CUTOFF	side_1_annotate_key=gene	side_1_continuation=0	side_1_coverage=0.77	side_1_overlap=8	side_1_possible_overlap_registers=149	side_1_read_count=106	side_1_redundant=0	side_2_annotate_key=gene	side_2_continuation=0	side_2_coverage=0.81	side_2_overlap=0	side_2_possible_overlap_registers=141	side_2_read_count=105	side_2_redundant=0	total_non_overlap_reads=5
JC	254	.	REL606	3820180	1	REL606	3820219	1	0	alignment_overlap=12	coverage_minus=0	coverage_plus=5	flanking_left=150	flanking_right=150	frequency=3.811e-02	junction_possible_overlap_registers=137	key=REL606__3820180__1__REL606__3820207__1__12____150__150__0__0	max_left=117	max_left_minus=0	max_left_plus=117	max_min_left=28	max_min_left_minus=0	max_min_left_plus=28	max_min_right=67	max_min_right_minus=0	max_min_right_plus=67	max_pos_hash_score=274	max_right=110	max_right_minus=0	max_right_plus=110	neg_log10_pos_hash_p_value=7.9	new_junction_coverage=0.04	new_junction_read_count=5	no_show=1	polymorphism_frequency=3.811e-02	pos_hash_score=5	prediction=polymorphism	reject=COVERAGE_EVENNESS_SKEW,FREQUENCY_CUTOFF	side_1_annotate_key=gene	side_1_continuation=0	side_1_coverage=0.96	side_1_overlap=12	side_1_possible_overlap_registers=149	side_1_read_count=132	side_1_redundant=0	side_2_annotate_key=gene	side_2_continuation=0	side_2_coverage=1.04	side_2_overlap=0	side_2_possible_overlap_registers=137	side_2_read_count=131	side_2_redundant=0	total_non_overlap_reads=5
JC	255	.	REL606	3834570	-1	REL606	3945075	-1	0	alignment_overlap=0	coverage_minus=4	coverage_plus=1	flanking_left=150	flanking_right=150	frequency=2.407e-01	junction_possible_overlap_registers=149	key=REL606__3834570__-1__REL606__3945075__-1__0____150__150__0__1	max_left=134	max_left_minus=109	max_left_plus=134	max_min_left=31	max_min_left_minus=31	max_min_left_plus=0	max_min_right=45	max_min_right_minus=45	max_min_right_plus=16	max_pos_hash_score=298	max_right=135	max_right_minus=135	max_right_plus=16	neg_log10_pos_hash_p_value=8.4	new_junction_coverage=0.09	new_junction_read_count=13	no_show=1	polymorphism_frequency=2.407e-01	pos_hash_score=5	prediction=polymorphism	reject=COVERAGE_EVENNESS_SKEW	side_1_annotate_key=gene	side_1_continuation=0	side_1_coverage=0.30	side_1_overlap=0	side_1_possible_overlap_registers=149	side_1_read_count=41	side_1_redundant=0	side_2_annotate_key=repeat	side_2_continuation=0	side_2_coverage=NA	side_2_overlap=0	side_2_possible_overlap_registers=NA	side_2_read_count=NA	side_2_redundant=1	total_non_overlap_reads=5
JC	256	.	REL606	3845167	1	REL606	3845249	1	0	alignment_overlap=10	coverage_minus=0	coverage_plus=3	flanking_left=150	flanking_right=150	frequency=3.035e-02	junction_possible_overlap_registers=139	key=REL606__3845167__1__REL606__3845239__1__10____150__150__0__0	max_left=131	max_left_minus=0	max_left_plus=131	max_min_left=0	max_min_left_minus=0	max_min_left_plus=0	max_min_right=48	max_min_right_minus=0	max_min_right_plus=48	max_pos_hash_score=278	max_right=48	max_right_minus=0	max_right_plus=48	neg_log10_pos_hash_p_value=9.2	new_junction_coverage=0.02	new_junction_read_count=3	no_show=1	polymorphism_frequency=3.035e-02	pos_hash_score=3	prediction=polymorphism	reject=COVERAGE_EVENNESS_SKEW,FREQUENCY_CUTOFF	side_1_annotate_key=gene	side_1_continuation=0	side_1_coverage=0.79	side_1_overlap=10	side_1_possible_overlap_registers=149	side_1_read_count=109	side_1_redundant=0	side_2_annotate_key=gene	side_2_continuation=0	side_2_coverage=0.70	side_2_overlap=0	side_2_possible_overlap_registers=139	side_2_read_count=90	side_2_redundant=0	total_non_overlap_reads=3
JC	257	.	REL606	3859733	-1	REL606	3859734	-1	0	alignment_overlap=8	coverage_minus=4	coverage_plus=2	flanking_left=150	flanking_right=150	frequency=3.958e-02	junction_possible_overlap_registers=141	key=REL606__3859733__-1__REL606__3859742__-1__8____150__150__0__0	max_left=50	max_left_minus=50	max_left_plus=33	max_min_left=50	max_min_left_minus=50	max_min_left_plus=33	max_min_right=0	max_min_right_minus=0	max_min_right_plus=0	max_pos_hash_score=282	max_right=133	max_right_minus=133	max_right_plus=126	neg_log10_pos_hash_p_value=7.6	new_junction_coverage=0.05	new_junction_read_count=6	no_show=1	polymorphism_frequency=3.958e-02	pos_hash_score=6	prediction=polymorphism	reject=COVERAGE_EVENNESS_SKEW,FREQUENCY_CUTOFF	side_1_annotate_key=gene	side_1_continuation=0	side_1_coverage=1.06	side_1_overlap=8	side_1_possible_overlap_registers=149	side_1_read_count=146	side_1_redundant=0	side_2_annotate_key=gene	side_2_continuation=0	side_2_coverage=1.18	side_2_overlap=0	side_2_possible_overlap_registers=141	side_2_read_count=153	side_2_redundant=0	total_non_overlap_reads=6
JC	258	.	REL606	3874911	1	REL606	3874927	1	0	alignment_overlap=7	coverage_minus=1	coverage_plus=3	flanking_left=150	flanking_right=150	frequency=2.367e-02	junction_possible_overlap_registers=142	key=REL606__3874911__1__REL606__3874920__1__7____150__150__0__0	max_left=118	max_left_minus=1	max_left_plus=118	max_min_left=1	max_min_left_minus=1	max_min_left_plus=0	max_min_right=40	max_min_right_minus=0	max_min_right_plus=40	max_pos_hash_score=284	max_right=142	max_right_minus=142	max_right_plus=40	neg_log10_pos_hash_p_value=8.7	new_junction_coverage=0.03	new_junction_read_count=4	no_show=1	polymorphism_frequency=2.367e-02	pos_hash_score=4	prediction=polymorphism	reject=COVERAGE_EVENNESS_SKEW,FREQUENCY_CUTOFF	side_1_annotate_key=gene	side_1_continuation=0	side_1_coverage=1.24	side_1_overlap=7	side_1_possible_overlap_registers=149	side_1_read_count=170	side_1_redundant=0	side_2_annotate_key=gene	side_2_continuation=0	side_2_coverage=1.28	side_2_overlap=0	side_2_possible_overlap_registers=142	side_2_read_count=168	side_2_redundant=0	total_non_overlap_reads=4
JC	259	.	REL606	3877637	1	REL606	3877745	1	0	alignment_overlap=8	coverage_minus=0	coverage_plus=4	flanking_left=150	flanking_right=150	frequency=3.152e-02	junction_possible_overlap_registers=141	key=REL606__3877637__1__REL606__3877737__1__8____150__150__0__0	max_left=137	max_left_minus=0	max_left_plus=137	max_min_left=0	max_min_left_minus=0	max_min_left_plus=0	max_min_right=70	max_min_right_minus=0	max_min_right_plus=70	max_pos_hash_score=282	max_right=70	max_right_minus=0	max_right_plus=70	neg_log10_pos_hash_p_value=8.6	new_junction_coverage=0.03	new_junction_read_count=4	no_show=1	polymorphism_frequency=3.152e-02	pos_hash_score=4	prediction=polymorphism	reject=COVERAGE_EVENNESS_SKEW,FREQUENCY_CUTOFF	side_1_annotate_key=gene	side_1_continuation=0	side_1_coverage=0.97	side_1_overlap=8	side_1_possible_overlap_registers=149	side_1_read_count=134	side_1_redundant=0	side_2_annotate_key=gene	side_2_continuation=0	side_2_coverage=0.91	side_2_overlap=0	side_2_possible_overlap_registers=141	side_2_read_count=119	side_2_redundant=0	total_non_overlap_reads=4
JC	260	.	REL606	3938404	1	REL606	3938494	1	0	alignment_overlap=10	coverage_minus=1	coverage_plus=2	flanking_left=150	flanking_right=150	frequency=4.554e-02	junction_possible_overlap_registers=139	key=REL606__3938404__1__REL606__3938484__1__10____150__150__0__0	max_left=135	max_left_minus=135	max_left_plus=76	max_min_left=55	max_min_left_minus=0	max_min_left_plus=55	max_min_right=55	max_min_right_minus=1	max_min_right_plus=55	max_pos_hash_score=278	max_right=84	max_right_minus=1	max_right_plus=84	neg_log10_pos_hash_p_value=9.2	new_junction_coverage=0.04	new_junction_read_count=5	no_show=1	polymorphism_frequency=4.554e-02	pos_hash_score=3	prediction=polymorphism	reject=COVERAGE_EVENNESS_SKEW,FREQUENCY_CUTOFF	side_1_annotate_key=gene	side_1_continuation=0	side_1_coverage=0.91	side_1_overlap=10	side_1_possible_overlap_registers=149	side_1_read_count=125	side_1_redundant=0	side_2_annotate_key=gene	side_2_continuation=0	side_2_coverage=0.73	side_2_overlap=0	side_2_possible_overlap_registers=139	side_2_read_count=93	side_2_redundant=0	total_non_overlap_reads=3
JC	261	.	REL606	3941539	1	REL606	3941539	1	-3	alignment_overlap=-3	coverage_minus=4	coverage_plus=0	flanking_left=150	flanking_right=150	frequency=6.231e-02	junction_possible_overlap_registers=146	key=REL606__3941539__1__REL606__3941539__1__-3__ACG__150__150__0__0	max_left=55	max_left_minus=55	max_left_plus=0	max_min_left=55	max_min_left_minus=55	max_min_left_plus=0	max_min_right=0	max_min_right_minus=0	max_min_right_plus=0	max_pos_hash_score=292	max_right=99	max_right_minus=99	max_right_plus=0	neg_log10_pos_hash_p_value=9.5	new_junction_coverage=0.10	new_junction_read_count=14	no_show=1	polymorphism_frequency=6.231e-02	pos_hash_score=3	prediction=polymorphism	reject=COVERAGE_EVENNESS_SKEW,FREQUENCY_CUTOFF	side_1_annotate_key=gene	side_1_continuation=0	side_1_coverage=1.56	side_1_overlap=0	side_1_possible_overlap_registers=149	side_1_read_count=215	side_1_redundant=0	side_2_annotate_key=gene	side_2_continuation=0	side_2_coverage=1.56	side_2_overlap=0	side_2_possible_overlap_registers=149	side_2_read_count=215	side_2_redundant=0	total_non_overlap_reads=4	unique_read_sequence=ACG
JC	262	.	REL606	3943693	-1	REL606	3944701	-1	0	alignment_overlap=3	coverage_minus=5	coverage_plus=1	flanking_left=150	flanking_right=150	frequency=1	junction_possible_overlap_registers=146	key=REL606__3943693__-1__REL606__3944704__-1__3____150__150__0__1	max_left=146	max_left_minus=146	max_left_plus=59	max_min_left=59	max_min_left_minus=0	max_min_left_plus=59	max_min_right=61	max_min_right_minus=61	max_min_right_plus=0	max_pos_hash_score=292	max_right=88	max_right_minus=61	max_right_plus=88	neg_log10_pos_hash_p_value=8.3	new_junction_coverage=0.11	new_junction_read_count=15	no_show=1	polymorphism_frequency=1.000e+00	pos_hash_score=5	prediction=consensus	reject=COVERAGE_EVENNESS_SKEW	side_1_annotate_key=gene	side_1_continuation=0	side_1_coverage=0.00	side_1_overlap=3	side_1_possible_overlap_registers=149	side_1_read_count=0	side_1_redundant=0	side_2_annotate_key=repeat	side_2_continuation=0	side_2_coverage=NA	side_2_overlap=0	side_2_possible_overlap_registers=NA	side_2_read_count=NA	side_2_redundant=1	total_non_overlap_reads=6
JC	263	.	REL606	3958333	-1	REL606	3958353	-1	0	alignment_overlap=9	coverage_minus=5	coverage_plus=0	flanking_left=150	flanking_right=150	frequency=4.481e-02	junction_possible_overlap_registers=140	key=REL606__3958333__-1__REL606__3958362__-1__9____150__150__0__0	max_left=81	max_left_minus=81	max_left_plus=0	max_min_left=53	max_min_left_minus=53	max_min_left_plus=0	max_min_right=60	max_min_right_minus=60	max_min_right_plus=0	max_pos_hash_score=280	max_right=128	max_right_minus=128	max_right_plus=0	neg_log10_pos_hash_p_value=8.1	new_junction_coverage=0.04	new_junction_read_count=5	no_show=1	polymorphism_frequency=4.481e-02	pos_hash_score=5	prediction=polymorphism	reject=COVERAGE_EVENNESS_SKEW,FREQUENCY_CUTOFF	side_1_annotate_key=gene	side_1_continuation=0	side_1_coverage=0.82	side_1_overlap=9	side_1_possible_overlap_registers=149	side_1_read_count=113	side_1_redundant=0	side_2_annotate_key=gene	side_2_continuation=0	side_2_coverage=0.83	side_2_overlap=0	side_2_possible_overlap_registers=140	side_2_read_count=107	side_2_redundant=0	total_non_overlap_reads=5
JC	264	.	REL606	3960692	1	REL606	3960726	1	0	alignment_overlap=10	coverage_minus=1	coverage_plus=4	flanking_left=150	flanking_right=150	frequency=3.037e-02	junction_possible_overlap_registers=139	key=REL606__3960692__1__REL606__3960716__1__10____150__150__0__0	max_left=134	max_left_minus=21	max_left_plus=134	max_min_left=21	max_min_left_minus=21	max_min_left_plus=0	max_min_right=49	max_min_right_minus=0	max_min_right_plus=49	max_pos_hash_score=278	max_right=119	max_right_minus=119	max_right_plus=49	neg_log10_pos_hash_p_value=8.0	new_junction_coverage=0.04	new_junction_read_count=5	no_show=1	polymorphism_frequency=3.037e-02	pos_hash_score=5	prediction=polymorphism	reject=COVERAGE_EVENNESS_SKEW,FREQUENCY_CUTOFF	side_1_annotate_key=gene	side_1_continuation=0	side_1_coverage=1.27	side_1_overlap=10	side_1_possible_overlap_registers=149	side_1_read_count=174	side_1_redundant=0	side_2_annotate_key=gene	side_2_continuation=0	side_2_coverage=1.22	side_2_overlap=0	side_2_possible_overlap_registers=139	side_2_read_count=157	side_2_redundant=0	total_non_overlap_reads=5
JC	265	.	REL606	3978923	-1	REL606	3978929	-1	0	alignment_overlap=7	coverage_minus=4	coverage_plus=0	flanking_left=150	flanking_right=150	frequency=2.728e-02	junction_possible_overlap_registers=142	key=REL606__3978923__-1__REL606__3978936__-1__7____150__150__0__0	max_left=51	max_left_minus=51	max_left_plus=0	max_min_left=51	max_min_left_minus=51	max_min_left_plus=0	max_min_right=0	max_min_right_minus=0	max_min_right_plus=0	max_pos_hash_score=284	max_right=138	max_right_minus=138	max_right_plus=0	neg_log10_pos_hash_p_value=8.7	new_junction_coverage=0.03	new_junction_read_count=4	no_show=1	polymorphism_frequency=2.728e-02	pos_hash_score=4	prediction=polymorphism	reject=COVERAGE_EVENNESS_SKEW,FREQUENCY_CUTOFF	side_1_annotate_key=gene	side_1_continuation=0	side_1_coverage=1.05	side_1_overlap=7	side_1_possible_overlap_registers=149	side_1_read_count=144	side_1_redundant=0	side_2_annotate_key=gene	side_2_continuation=0	side_2_coverage=1.13	side_2_overlap=0	side_2_possible_overlap_registers=142	side_2_read_count=148	side_2_redundant=0	total_non_overlap_reads=4
JC	266	.	REL606	3984893	-1	REL606	3984942	-1	0	alignment_overlap=8	coverage_minus=4	coverage_plus=0	flanking_left=150	flanking_right=150	frequency=2.770e-02	junction_possible_overlap_registers=141	key=REL606__3984893__-1__REL606__3984950__-1__8____150__150__0__0	max_left=65	max_left_minus=65	max_left_plus=0	max_min_left=65	max_min_left_minus=65	max_min_left_plus=0	max_min_right=0	max_min_right_minus=0	max_min_right_plus=0	max_pos_hash_score=282	max_right=109	max_right_minus=109	max_right_plus=0	neg_log10_pos_hash_p_value=9.3	new_junction_coverage=0.03	new_junction_read_count=4	no_show=1	polymorphism_frequency=2.770e-02	pos_hash_score=3	prediction=polymorphism	reject=COVERAGE_EVENNESS_SKEW,FREQUENCY_CUTOFF	side_1_annotate_key=gene	side_1_continuation=0	side_1_coverage=0.97	side_1_overlap=8	side_1_possible_overlap_registers=149	side_1_read_count=134	side_1_redundant=0	side_2_annotate_key=gene	side_2_continuation=0	side_2_coverage=1.18	side_2_overlap=0	side_2_possible_overlap_registers=141	side_2_read_count=154	side_2_redundant=0	total_non_overlap_reads=4
JC	267	.	REL606	4045389	1	REL606	4045416	1	0	alignment_overlap=11	coverage_minus=0	coverage_plus=3	flanking_left=150	flanking_right=150	frequency=2.037e-02	junction_possible_overlap_registers=138	key=REL606__4045389__1__REL606__4045405__1__11____150__150__0__0	max_left=103	max_left_minus=0	max_left_plus=103	max_min_left=0	max_min_left_minus=0	max_min_left_plus=0	max_min_right=58	max_min_right_minus=0	max_min_right_plus=58	max_pos_hash_score=276	max_right=58	max_right_minus=0	max_right_plus=58	neg_log10_pos_hash_p_value=9.2	new_junction_coverage=0.02	new_junction_read_count=3	no_show=1	polymorphism_frequency=2.037e-02	pos_hash_score=3	prediction=polymorphism	reject=COVERAGE_EVENNESS_SKEW,FREQUENCY_CUTOFF	side_1_annotate_key=gene	side_1_continuation=0	side_1_coverage=1.13	side_1_overlap=11	side_1_possible_overlap_registers=149	side_1_read_count=155	side_1_redundant=0	side_2_annotate_key=gene	side_2_continuation=0	side_2_coverage=1.14	side_2_overlap=0	side_2_possible_overlap_registers=138	side_2_read_count=145	side_2_redundant=0	total_non_overlap_reads=3
JC	268	.	REL606	4073986	-1	REL606	4115195	-1	-7	alignment_overlap=-7	coverage_minus=4	coverage_plus=0	flanking_left=150	flanking_right=150	frequency=NA	junction_possible_overlap_registers=142	key=REL606__4073986__-1__REL606__4115195__-1__-7__AAGCTGT__150__150__1__1	max_left=40	max_left_minus=40	max_left_plus=0	max_min_left=40	max_min_left_minus=40	max_min_left_plus=0	max_min_right=0	max_min_right_minus=0	max_min_right_plus=0	max_pos_hash_score=284	max_right=131	max_right_minus=131	max_right_plus=0	neg_log10_pos_hash_p_value=9.3	new_junction_coverage=0.37	new_junction_read_count=48	no_show=1	polymorphism_frequency=NA	pos_hash_score=3	prediction=unknown	reject=COVERAGE_EVENNESS_SKEW	side_1_annotate_key=repeat	side_1_continuation=0	side_1_coverage=NA	side_1_overlap=0	side_1_read_count=NA	side_1_redundant=1	side_2_annotate_key=repeat	side_2_continuation=0	side_2_coverage=NA	side_2_overlap=0	side_2_possible_overlap_registers=NA	side_2_read_count=NA	side_2_redundant=1	total_non_overlap_reads=4	unique_read_sequence=AAGCTGT
JC	269	.	REL606	4106340	-1	REL606	4106389	-1	0	alignment_overlap=7	coverage_minus=5	coverage_plus=0	flanking_left=150	flanking_right=150	frequency=3.579e-02	junction_possible_overlap_registers=142	key=REL606__4106340__-1__REL606__4106396__-1__7____150__150__0__0	max_left=43	max_left_minus=43	max_left_plus=0	max_min_left=43	max_min_left_minus=43	max_min_left_plus=0	max_min_right=0	max_min_right_minus=0	max_min_right_plus=0	max_pos_hash_score=284	max_right=136	max_right_minus=136	max_right_plus=0	neg_log10_pos_hash_p_value=8.1	new_junction_coverage=0.04	new_junction_read_count=5	no_show=1	polymorphism_frequency=3.579e-02	pos_hash_score=5	prediction=polymorphism	reject=COVERAGE_EVENNESS_SKEW,FREQUENCY_CUTOFF	side_1_annotate_key=gene	side_1_continuation=0	side_1_coverage=1.02	side_1_overlap=7	side_1_possible_overlap_registers=149	side_1_read_count=140	side_1_redundant=0	side_2_annotate_key=gene	side_2_continuation=0	side_2_coverage=1.04	side_2_overlap=0	side_2_possible_overlap_registers=142	side_2_read_count=136	side_2_redundant=0	total_non_overlap_reads=5
JC	270	.	REL606	4107141	1	REL606	4107178	1	0	alignment_overlap=11	coverage_minus=0	coverage_plus=8	flanking_left=150	flanking_right=150	frequency=5.807e-02	junction_possible_overlap_registers=138	key=REL606__4107141__1__REL606__4107167__1__11____150__150__0__0	max_left=116	max_left_minus=0	max_left_plus=116	max_min_left=0	max_min_left_minus=0	max_min_left_plus=0	max_min_right=41	max_min_right_minus=0	max_min_right_plus=41	max_pos_hash_score=276	max_right=41	max_right_minus=0	max_right_plus=41	neg_log10_pos_hash_p_value=7.0	new_junction_coverage=0.06	new_junction_read_count=8	polymorphism_frequency=5.807e-02	pos_hash_score=7	prediction=polymorphism	reject=COVERAGE_EVENNESS_SKEW,FREQUENCY_CUTOFF	side_1_annotate_key=gene	side_1_continuation=0	side_1_coverage=1.03	side_1_overlap=11	side_1_possible_overlap_registers=149	side_1_read_count=142	side_1_redundant=0	side_2_annotate_key=gene	side_2_continuation=0	side_2_coverage=1.01	side_2_overlap=0	side_2_possible_overlap_registers=138	side_2_read_count=128	side_2_redundant=0	total_non_overlap_reads=8
JC	271	.	REL606	4133556	-1	REL606	4133657	-1	0	alignment_overlap=9	coverage_minus=3	coverage_plus=0	flanking_left=150	flanking_right=150	frequency=2.196e-02	junction_possible_overlap_registers=140	key=REL606__4133556__-1__REL606__4133666__-1__9____150__150__0__0	max_left=65	max_left_minus=65	max_left_plus=0	max_min_left=65	max_min_left_minus=65	max_min_left_plus=0	max_min_right=0	max_min_right_minus=0	max_min_right_plus=0	max_pos_hash_score=280	max_right=131	max_right_minus=131	max_right_plus=0	neg_log10_pos_hash_p_value=9.2	new_junction_coverage=0.02	new_junction_read_count=3	no_show=1	polymorphism_frequency=2.196e-02	pos_hash_score=3	prediction=polymorphism	reject=COVERAGE_EVENNESS_SKEW,FREQUENCY_CUTOFF	side_1_annotate_key=gene	side_1_continuation=0	side_1_coverage=1.06	side_1_overlap=9	side_1_possible_overlap_registers=149	side_1_read_count=146	side_1_redundant=0	side_2_annotate_key=gene	side_2_continuation=0	side_2_coverage=1.01	side_2_overlap=0	side_2_possible_overlap_registers=140	side_2_read_count=130	side_2_redundant=0	total_non_overlap_reads=3
JC	272	.	REL606	4221211	-1	REL606	4221229	-1	0	alignment_overlap=5	coverage_minus=3	coverage_plus=0	flanking_left=150	flanking_right=150	frequency=2.190e-02	junction_possible_overlap_registers=144	key=REL606__4221211__-1__REL606__4221234__-1__5____150__150__0__0	max_left=57	max_left_minus=57	max_left_plus=0	max_min_left=57	max_min_left_minus=57	max_min_left_plus=0	max_min_right=0	max_min_right_minus=0	max_min_right_plus=0	max_pos_hash_score=288	max_right=108	max_right_minus=108	max_right_plus=0	neg_log10_pos_hash_p_value=9.4	new_junction_coverage=0.02	new_junction_read_count=3	no_show=1	polymorphism_frequency=2.190e-02	pos_hash_score=3	prediction=polymorphism	reject=COVERAGE_EVENNESS_SKEW,FREQUENCY_CUTOFF	side_1_annotate_key=gene	side_1_continuation=0	side_1_coverage=1.08	side_1_overlap=5	side_1_possible_overlap_registers=149	side_1_read_count=148	side_1_redundant=0	side_2_annotate_key=gene	side_2_continuation=0	side_2_coverage=0.94	side_2_overlap=0	side_2_possible_overlap_registers=144	side_2_read_count=125	side_2_redundant=0	total_non_overlap_reads=3
JC	273	.	REL606	4232110	-1	REL606	4232328	-1	0	alignment_overlap=7	coverage_minus=3	coverage_plus=0	flanking_left=150	flanking_right=150	frequency=2.531e-02	junction_possible_overlap_registers=142	key=REL606__4232110__-1__REL606__4232335__-1__7____150__150__0__0	max_left=33	max_left_minus=33	max_left_plus=0	max_min_left=33	max_min_left_minus=33	max_min_left_plus=0	max_min_right=0	max_min_right_minus=0	max_min_right_plus=0	max_pos_hash_score=284	max_right=131	max_right_minus=131	max_right_plus=0	neg_log10_pos_hash_p_value=9.3	new_junction_coverage=0.02	new_junction_read_count=3	no_show=1	polymorphism_frequency=2.531e-02	pos_hash_score=3	prediction=polymorphism	reject=COVERAGE_EVENNESS_SKEW,FREQUENCY_CUTOFF	side_1_annotate_key=gene	side_1_continuation=0	side_1_coverage=0.92	side_1_overlap=7	side_1_possible_overlap_registers=149	side_1_read_count=127	side_1_redundant=0	side_2_annotate_key=gene	side_2_continuation=0	side_2_coverage=0.84	side_2_overlap=0	side_2_possible_overlap_registers=142	side_2_read_count=110	side_2_redundant=0	total_non_overlap_reads=3
JC	274	.	REL606	4232210	-1	REL606	4232328	-1	0	alignment_overlap=7	coverage_minus=3	coverage_plus=0	flanking_left=150	flanking_right=150	frequency=2.542e-02	junction_possible_overlap_registers=142	key=REL606__4232210__-1__REL606__4232335__-1__7____150__150__0__0	max_left=33	max_left_minus=33	max_left_plus=0	max_min_left=33	max_min_left_minus=33	max_min_left_plus=0	max_min_right=0	max_min_right_minus=0	max_min_right_plus=0	max_pos_hash_score=284	max_right=131	max_right_minus=131	max_right_plus=0	neg_log10_pos_hash_p_value=9.3	new_junction_coverage=0.02	new_junction_read_count=3	no_show=1	polymorphism_frequency=2.542e-02	pos_hash_score=3	prediction=polymorphism	reject=COVERAGE_EVENNESS_SKEW,FREQUENCY_CUTOFF	side_1_annotate_key=gene	side_1_continuation=0	side_1_coverage=0.92	side_1_overlap=7	side_1_possible_overlap_registers=149	side_1_read_count=126	side_1_redundant=0	side_2_annotate_key=gene	side_2_continuation=0	side_2_coverage=0.84	side_2_overlap=0	side_2_possible_overlap_registers=142	side_2_read_count=110	side_2_redundant=0	total_non_overlap_reads=3
JC	275	.	REL606	4232310	-1	REL606	4232328	-1	0	alignment_overlap=7	coverage_minus=3	coverage_plus=0	flanking_left=150	flanking_right=150	frequency=2.542e-02	junction_possible_overlap_registers=142	key=REL606__4232310__-1__REL606__4232335__-1__7____150__150__0__0	max_left=33	max_left_minus=33	max_left_plus=0	max_min_left=33	max_min_left_minus=33	max_min_left_plus=0	max_min_right=0	max_min_right_minus=0	max_min_right_plus=0	max_pos_hash_score=284	max_right=131	max_right_minus=131	max_right_plus=0	neg_log10_pos_hash_p_value=9.3	new_junction_coverage=0.02	new_junction_read_count=3	no_show=1	polymorphism_frequency=2.542e-02	pos_hash_score=3	prediction=polymorphism	reject=COVERAGE_EVENNESS_SKEW,FREQUENCY_CUTOFF	side_1_annotate_key=gene	side_1_continuation=0	side_1_coverage=0.92	side_1_overlap=7	side_1_possible_overlap_registers=149	side_1_read_count=126	side_1_redundant=0	side_2_annotate_key=gene	side_2_continuation=0	side_2_coverage=0.84	side_2_overlap=0	side_2_possible_overlap_registers=142	side_2_read_count=110	side_2_redundant=0	total_non_overlap_reads=3
JC	276	.	REL606	4232335	-1	REL606	4232403	-1	0	alignment_overlap=7	coverage_minus=0	coverage_plus=3	flanking_left=150	flanking_right=150	frequency=3.020e-02	junction_possible_overlap_registers=142	key=REL606__4232335__-1__REL606__4232410__-1__7____150__150__0__0	max_left=131	max_left_minus=0	max_left_plus=131	max_min_left=0	max_min_left_minus=0	max_min_left_plus=0	max_min_right=33	max_min_right_minus=0	max_min_right_plus=33	max_pos_hash_score=284	max_right=33	max_right_minus=0	max_right_plus=33	neg_log10_pos_hash_p_value=9.3	new_junction_coverage=0.02	new_junction_read_count=3	no_show=1	polymorphism_frequency=3.020e-02	pos_hash_score=3	prediction=polymorphism	reject=COVERAGE_EVENNESS_SKEW,FREQUENCY_CUTOFF	side_1_annotate_key=gene	side_1_continuation=0	side_1_coverage=0.82	side_1_overlap=7	side_1_possible_overlap_registers=149	side_1_read_count=113	side_1_redundant=0	side_2_annotate_key=gene	side_2_continuation=0	side_2_coverage=0.65	side_2_overlap=0	side_2_possible_overlap_registers=142	side_2_read_count=85	side_2_redundant=0	total_non_overlap_reads=3
JC	277	.	REL606	4256893	1	REL606	4256887	-1	0	alignment_overlap=13	coverage_minus=82	coverage_plus=78	flanking_left=150	flanking_right=150	frequency=1	junction_possible_overlap_registers=136	key=REL606__4256893__1__REL606__4256900__-1__13____150__150__0__0	max_left=134	max_left_minus=134	max_left_plus=134	max_min_left=64	max_min_left_minus=64	max_min_left_plus=55	max_min_right=65	max_min_right_minus=65	max_min_right_plus=63	max_pos_hash_score=272	max_right=134	max_right_minus=134	max_right_plus=124	neg_log10_pos_hash_p_value=0.1	new_junction_coverage=1.28	new_junction_read_count=160	polymorphism_frequency=9.972e-01	pos_hash_score=64	prediction=consensus	side_1_annotate_key=gene	side_1_continuation=0	side_1_coverage=0.01	side_1_overlap=13	side_1_possible_overlap_registers=149	side_1_read_count=1	side_1_redundant=0	side_2_annotate_key=gene	side_2_continuation=0	side_2_coverage=0.00	side_2_overlap=0	side_2_possible_overlap_registers=136	side_2_read_count=0	side_2_redundant=0	total_non_overlap_reads=160
JC	278	.	REL606	4298044	-1	REL606	4298045	-1	0	alignment_overlap=8	coverage_minus=4	coverage_plus=1	flanking_left=150	flanking_right=150	frequency=5.091e-02	junction_possible_overlap_registers=141	key=REL606__4298044__-1__REL606__4298053__-1__8____150__150__0__0	max_left=41	max_left_minus=41	max_left_plus=12	max_min_left=41	max_min_left_minus=41	max_min_left_plus=12	max_min_right=0	max_min_right_minus=0	max_min_right_plus=0	max_pos_hash_score=282	max_right=127	max_right_minus=127	max_right_plus=125	neg_log10_pos_hash_p_value=8.1	new_junction_coverage=0.05	new_junction_read_count=6	no_show=1	polymorphism_frequency=5.091e-02	pos_hash_score=5	prediction=polymorphism	reject=COVERAGE_EVENNESS_SKEW,FREQUENCY_CUTOFF	side_1_annotate_key=gene	side_1_continuation=0	side_1_coverage=0.85	side_1_overlap=8	side_1_possible_overlap_registers=149	side_1_read_count=117	side_1_redundant=0	side_2_annotate_key=gene	side_2_continuation=0	side_2_coverage=0.87	side_2_overlap=0	side_2_possible_overlap_registers=141	side_2_read_count=113	side_2_redundant=0	total_non_overlap_reads=5
JC	279	.	REL606	4298053	-1	REL606	4298147	-1	0	alignment_overlap=8	coverage_minus=1	coverage_plus=4	flanking_left=150	flanking_right=150	frequency=5.363e-02	junction_possible_overlap_registers=141	key=REL606__4298053__-1__REL606__4298155__-1__8____150__150__0__0	max_left=127	max_left_minus=125	max_left_plus=127	max_min_left=0	max_min_left_minus=0	max_min_left_plus=0	max_min_right=41	max_min_right_minus=12	max_min_right_plus=41	max_pos_hash_score=282	max_right=41	max_right_minus=12	max_right_plus=41	neg_log10_pos_hash_p_value=8.1	new_junction_coverage=0.05	new_junction_read_count=6	no_show=1	polymorphism_frequency=5.363e-02	pos_hash_score=5	prediction=polymorphism	reject=COVERAGE_EVENNESS_SKEW,FREQUENCY_CUTOFF	side_1_annotate_key=gene	side_1_continuation=0	side_1_coverage=0.84	side_1_overlap=8	side_1_possible_overlap_registers=149	side_1_read_count=116	side_1_redundant=0	side_2_annotate_key=gene	side_2_continuation=0	side_2_coverage=0.78	side_2_overlap=0	side_2_possible_overlap_registers=141	side_2_read_count=102	side_2_redundant=0	total_non_overlap_reads=5
JC	280	.	REL606	4314713	1	REL606	4314774	1	0	alignment_overlap=15	coverage_minus=2	coverage_plus=9	flanking_left=150	flanking_right=150	frequency=7.067e-02	junction_possible_overlap_registers=134	key=REL606__4314713__1__REL606__4314759__1__15____150__150__0__0	max_left=131	max_left_minus=126	max_left_plus=131	max_min_left=0	max_min_left_minus=0	max_min_left_plus=0	max_min_right=43	max_min_right_minus=10	max_min_right_plus=43	max_pos_hash_score=268	max_right=43	max_right_minus=10	max_right_plus=43	neg_log10_pos_hash_p_value=6.1	new_junction_coverage=0.09	new_junction_read_count=11	polymorphism_frequency=7.067e-02	pos_hash_score=9	prediction=polymorphism	reject=COVERAGE_EVENNESS_SKEW,FREQUENCY_CUTOFF	side_1_annotate_key=gene	side_1_continuation=0	side_1_coverage=1.21	side_1_overlap=15	side_1_possible_overlap_registers=149	side_1_read_count=166	side_1_redundant=0	side_2_annotate_key=gene	side_2_continuation=0	side_2_coverage=1.13	side_2_overlap=0	side_2_possible_overlap_registers=134	side_2_read_count=140	side_2_redundant=0	total_non_overlap_reads=11
JC	281	.	REL606	4315164	1	REL606	4315247	1	0	alignment_overlap=10	coverage_minus=0	coverage_plus=3	flanking_left=150	flanking_right=150	frequency=3.170e-02	junction_possible_overlap_registers=139	key=REL606__4315164__1__REL606__4315237__1__10____150__150__0__0	max_left=112	max_left_minus=0	max_left_plus=112	max_min_left=0	max_min_left_minus=0	max_min_left_plus=0	max_min_right=66	max_min_right_minus=0	max_min_right_plus=66	max_pos_hash_score=278	max_right=66	max_right_minus=0	max_right_plus=66	neg_log10_pos_hash_p_value=9.2	new_junction_coverage=0.03	new_junction_read_count=4	no_show=1	polymorphism_frequency=3.170e-02	pos_hash_score=3	prediction=polymorphism	reject=COVERAGE_EVENNESS_SKEW,FREQUENCY_CUTOFF	side_1_annotate_key=gene	side_1_continuation=0	side_1_coverage=0.94	side_1_overlap=10	side_1_possible_overlap_registers=149	side_1_read_count=129	side_1_redundant=0	side_2_annotate_key=gene	side_2_continuation=0	side_2_coverage=0.97	side_2_overlap=0	side_2_possible_overlap_registers=139	side_2_read_count=124	side_2_redundant=0	total_non_overlap_reads=3
JC	282	.	REL606	4344539	-1	REL606	4478042	-1	0	alignment_overlap=0	coverage_minus=82	coverage_plus=92	flanking_left=150	flanking_right=150	frequency=1	junction_possible_overlap_registers=149	key=REL606__4344539__-1__REL606__4478042__-1__0____150__150__1__0	max_left=147	max_left_minus=147	max_left_plus=146	max_min_left=73	max_min_left_minus=67	max_min_left_plus=73	max_min_right=75	max_min_right_minus=75	max_min_right_plus=67	max_pos_hash_score=298	max_right=148	max_right_minus=145	max_right_plus=148	neg_log10_pos_hash_p_value=0.1	new_junction_coverage=1.39	new_junction_read_count=191	polymorphism_frequency=1.000e+00	pos_hash_score=71	prediction=consensus	read_count_offset=3	side_1_annotate_key=repeat	side_1_continuation=0	side_1_coverage=NA	side_1_overlap=0	side_1_read_count=NA	side_1_redundant=1	side_2_annotate_key=gene	side_2_continuation=0	side_2_coverage=0.00	side_2_overlap=0	side_2_possible_overlap_registers=146	side_2_read_count=0	side_2_redundant=0	total_non_overlap_reads=174
JC	283	.	REL606	4508523	-1	REL606	4508527	-1	0	alignment_overlap=8	coverage_minus=2	coverage_plus=1	flanking_left=150	flanking_right=150	frequency=2.426e-02	junction_possible_overlap_registers=141	key=REL606__4508523__-1__REL606__4508535__-1__8____150__150__0__0	max_left=63	max_left_minus=63	max_left_plus=19	max_min_left=63	max_min_left_minus=63	max_min_left_plus=19	max_min_right=0	max_min_right_minus=0	max_min_right_plus=0	max_pos_hash_score=282	max_right=123	max_right_minus=89	max_right_plus=123	neg_log10_pos_hash_p_value=9.3	new_junction_coverage=0.02	new_junction_read_count=3	no_show=1	polymorphism_frequency=2.426e-02	pos_hash_score=3	prediction=polymorphism	reject=COVERAGE_EVENNESS_SKEW,FREQUENCY_CUTOFF	side_1_annotate_key=gene	side_1_continuation=0	side_1_coverage=0.90	side_1_overlap=8	side_1_possible_overlap_registers=149	side_1_read_count=124	side_1_redundant=0	side_2_annotate_key=gene	side_2_continuation=0	side_2_coverage=0.95	side_2_overlap=0	side_2_possible_overlap_registers=141	side_2_read_count=124	side_2_redundant=0	total_non_overlap_reads=3
JC	284	.	REL606	4512946	1	REL606	4513082	1	0	alignment_overlap=9	coverage_minus=0	coverage_plus=3	flanking_left=150	flanking_right=150	frequency=3.361e-02	junction_possible_overlap_registers=140	key=REL606__4512946__1__REL606__4513073__1__9____150__150__0__0	max_left=119	max_left_minus=0	max_left_plus=119	max_min_left=0	max_min_left_minus=0	max_min_left_plus=0	max_min_right=35	max_min_right_minus=0	max_min_right_plus=35	max_pos_hash_score=280	max_right=35	max_right_minus=0	max_right_plus=35	neg_log10_pos_hash_p_value=9.2	new_junction_coverage=0.02	new_junction_read_count=3	no_show=1	polymorphism_frequency=3.361e-02	pos_hash_score=3	prediction=polymorphism	reject=COVERAGE_EVENNESS_SKEW,FREQUENCY_CUTOFF	side_1_annotate_key=gene	side_1_continuation=0	side_1_coverage=0.78	side_1_overlap=9	side_1_possible_overlap_registers=149	side_1_read_count=107	side_1_redundant=0	side_2_annotate_key=gene	side_2_continuation=0	side_2_coverage=0.56	side_2_overlap=0	side_2_possible_overlap_registers=140	side_2_read_count=72	side_2_redundant=0	total_non_overlap_reads=3
UN	285	.	REL606	15527	16586
UN	286	.	REL606	17137	18290
UN	287	.	REL606	24875	25363
UN	288	.	REL606	228112	228360
UN	289	.	REL606	228649	229841
UN	290	.	REL606	230126	230245
UN	291	.	REL606	230247	230247
UN	292	.	REL606	230439	233115
UN	293	.	REL606	242841	243326
UN	294	.	REL606	264372	264868
UN	295	.	REL606	354848	355344
UN	296	.	REL606	378333	378824
UN	297	.	REL606	431089	432156
UN	298	.	REL606	496995	499641
UN	299	.	REL606	499908	499908
UN	300	.	REL606	499915	499915
UN	301	.	REL606	499920	500205
UN	302	.	REL606	547791	548278
UN	303	.	REL606	549289	549791
UN	304	.	REL606	553070	554105
UN	305	.	REL606	554107	554107
UN	306	.	REL606	558490	558491
UN	307	.	REL606	571988	572040
UN	308	.	REL606	572867	572931
UN	309	.	REL606	588209	588987
UN	310	.	REL606	589268	589760
UN	311	.	REL606	590431	591491
UN	312	.	REL606	618830	619316
UN	313	.	REL606	619319	619319
UN	314	.	REL606	633691	634182
UN	315	.	REL606	643084	644237
UN	316	.	REL606	660274	667008
UN	317	.	REL606	712891	712891
UN	318	.	REL606	712896	712990
UN	319	.	REL606	713299	713389
UN	320	.	REL606	1111688	1112663
UN	321	.	REL606	1194774	1195265
UN	322	.	REL606	1271135	1272448
UN	323	.	REL606	1324777	1325283
UN	324	.	REL606	1422790	1423759
UN	325	.	REL606	1425182	1425182
UN	326	.	REL606	1425184	1425323
UN	327	.	REL606	1427834	1427842
UN	328	.	REL606	1428200	1428206
UN	329	.	REL606	1428917	1428942
UN	330	.	REL606	1428944	1428944
UN	331	.	REL606	1432138	1432624
UN	332	.	REL606	1446747	1447730
UN	333	.	REL606	1456091	1468969
UN	334	.	REL606	1505000	1505074
UN	335	.	REL606	1505924	1505971
UN	336	.	REL606	1507211	1509841
UN	337	.	REL606	1510094	1510400
UN	338	.	REL606	1513430	1513456
UN	339	.	REL606	1552283	1552354
UN	340	.	REL606	1607711	1607739
UN	341	.	REL606	1608444	1608455
UN	342	.	REL606	1612404	1612531
UN	343	.	REL606	1613534	1614569
UN	344	.	REL606	1614849	1615828
UN	345	.	REL606	1651256	1652058
UN	346	.	REL606	1728439	1729592
UN	347	.	REL606	1774816	1775981
UN	348	.	REL606	1856883	1857948
UN	349	.	REL606	1973103	1973586
UN	350	.	REL606	2063136	2064289
UN	351	.	REL606	2070746	2071237
UN	352	.	REL606	2085210	2085701
UN	353	.	REL606	2196801	2196827
UN	354	.	REL606	2204886	2205383
UN	355	.	REL606	2349593	2350081
UN	356	.	REL606	2390645	2391713
UN	357	.	REL606	2561529	2561991
UN	358	.	REL606	2591050	2595934
UN	359	.	REL606	2599286	2600440
UN	360	.	REL606	2627665	2628040
UN	361	.	REL606	2717788	2718854
UN	362	.	REL606	2719381	2720549
UN	363	.	REL606	2767123	2767619
UN	364	.	REL606	2827657	2828626
UN	365	.	REL606	2844553	2845725
UN	366	.	REL606	2962168	2963328
UN	367	.	REL606	3196517	3197691
UN	368	.	REL606	3281593	3283929
UN	369	.	REL606	3284336	3286222
UN	370	.	REL606	3286382	3286538
UN	371	.	REL606	3328205	3328395
UN	372	.	REL606	3363383	3363868
UN	373	.	REL606	3447236	3448293
UN	374	.	REL606	3481141	3481172
UN	375	.	REL606	3481427	3484548
UN	376	.	REL606	3486460	3486521
UN	377	.	REL606	3527696	3527769
UN	378	.	REL606	3577388	3583529
UN	379	.	REL606	3628434	3630724
UN	380	.	REL606	3631109	3631707
UN	381	.	REL606	3632976	3632985
UN	382	.	REL606	3632988	3632988
UN	383	.	REL606	3632991	3632991
UN	384	.	REL606	3673914	3674405
UN	385	.	REL606	3826097	3827250
UN	386	.	REL606	3829535	3834431
UN	387	.	REL606	3939711	3941398
UN	388	.	REL606	3941677	3941953
UN	389	.	REL606	3942112	3943157
UN	390	.	REL606	3943696	3943816
UN	391	.	REL606	3944184	3944909
UN	392	.	REL606	4036323	4037477
UN	393	.	REL606	4073771	4073771
UN	394	.	REL606	4073776	4075350
UN	395	.	REL606	4075920	4076049
UN	396	.	REL606	4076300	4077382
UN	397	.	REL606	4077668	4078787
UN	398	.	REL606	4083566	4083749
UN	399	.	REL606	4115030	4120077
UN	400	.	REL606	4256888	4256892
UN	401	.	REL606	4343242	4344396
UN	402	.	REL606	4344399	4344399
UN	403	.	REL606	4418439	4418565
UN	404	.	REL606	4423003	4423140
UN	405	.	REL606	4434311	4434799
UN	406	.	REL606	4450537	4451041
UN	407	.	REL606	4503041	4504208
