# Supplementary material for: Genomic and phenotypic evolution of Escherichia coli in a novel citrate-only resource environment
Source: eLife. 2020 May 29;9:e55414. doi: 10.7554/eLife.55414 (PMC7299349; doi:10.7554/eLife.55414)
Supplement: Supplementary file 5. [file elife-55414-supp5.zip › S4File_genomes-by-environment/DM0-gd/ZDBp889_minus_ZDB67.gd]

#=GENOME_DIFF	1.0
#=TITLE	ZDBp889_minus_ZDB67
MOB	1	76,77	REL606	435255	IS150	1	3	gene_name=hupB/ppiD	gene_position=intergenic (+30/-160)	gene_product=HU, DNA-binding transcriptional regulator, beta subunit/peptidyl-prolyl cis-trans isomerase (rotamase D)	gene_strand=>/>	genes_promoter=ppiD	locus_tag=ECB_00392/ECB_00393	locus_tags_promoter=ECB_00393	mutation_category=mobile_element_insertion	position_end=435257	position_start=435255	repeat_size=1443
DEL	2	65,81	REL606	590047	2134	gene_name=hokE–[entD]	gene_product=hokE,insL-3,[entD]	genes_inactivated=hokE,insL-3,entD	locus_tag=[ECB_00547]–[ECB_00549]	locus_tags_inactivated=ECB_00547,ECB_00548,ECB_00549	mediated=IS150	mutation_category=large_deletion	position_end=592180	position_start=590047
SNP	3	34	REL606	735941	A	aa_new_seq=F	aa_position=114	aa_ref_seq=I	codon_new_seq=TTC	codon_number=114	codon_position=1	codon_ref_seq=ATC	gene_name=gltA	gene_position=340	gene_product=citrate synthase	gene_strand=<	genes_overlapping=gltA	locus_tag=ECB_00680	locus_tags_overlapping=ECB_00680	mutation_category=snp_nonsynonymous	position_end=735941	position_start=735941	snp_type=nonsynonymous	transl_table=11
DEL	4	66,85	REL606	939393	3661	gene_name=[macB]–[clpA]	gene_product=[macB],cspD,clpS,[clpA]	genes_inactivated=macB,cspD,clpS	genes_overlapping=clpA	locus_tag=[ECB_00884]–[ECB_00887]	locus_tags_inactivated=ECB_00884,ECB_00885,ECB_00886	locus_tags_overlapping=ECB_00887	mutation_category=large_deletion	position_end=943053	position_start=939393
MOB	5	86,87	REL606	1039280	IS150	-1	3	gene_name=yccR	gene_position=coding (31-33/630 nt)	gene_product=hypothetical protein	gene_strand=>	genes_inactivated=yccR	locus_tag=ECB_00963	locus_tags_inactivated=ECB_00963	mutation_category=mobile_element_insertion	position_end=1039282	position_start=1039280	repeat_size=1443
MOB	6	88,89	REL606	1064767	IS150	-1	3	gene_name=ymcA	gene_position=coding (1289-1291/2097 nt)	gene_product=hypothetical protein	gene_strand=<	genes_inactivated=ymcA	locus_tag=ECB_00987	locus_tags_inactivated=ECB_00987	mutation_category=mobile_element_insertion	position_end=1064769	position_start=1064767	repeat_size=1443
MOB	7	92,93	REL606	1154915	IS150	1	3	gene_name=flgK	gene_position=coding (948-950/1644 nt)	gene_product=flagellar hook-associated protein K	gene_strand=>	genes_inactivated=flgK	locus_tag=ECB_01078	locus_tags_inactivated=ECB_01078	mutation_category=mobile_element_insertion	position_end=1154917	position_start=1154915	repeat_size=1443
MOB	8	95,96	REL606	1236016	IS150	-1	3	gene_name=nhaB/fadR	gene_position=intergenic (-128/-91)	gene_product=sodium/proton antiporter/fatty acid metabolism regulator	gene_strand=</>	genes_promoter=nhaB	locus_tag=ECB_01161/ECB_01162	locus_tags_promoter=ECB_01161	mutation_category=mobile_element_insertion	position_end=1236018	position_start=1236016	repeat_size=1443
DEL	9	37	REL606	1306724	1	gene_name=cls	gene_position=coding (1449/1461 nt)	gene_product=cardiolipin synthetase	gene_strand=<	genes_overlapping=cls	locus_tag=ECB_01223	locus_tags_overlapping=ECB_01223	mutation_category=small_indel	position_end=1306724	position_start=1306724
DEL	10	67,97	REL606	1466345	7319	gene_name=cybB–ydcJ	gene_product=cybB,ydcA,hokB,mokB,insK-2,insJ-2,trg,ydcI,ydcJ	genes_inactivated=cybB,ydcA,hokB,mokB,insK-2,insJ-2,trg,ydcI,ydcJ	locus_tag=[ECB_01374]–[ECB_01380]	locus_tags_inactivated=ECB_01374,ECB_01375,ECB_01376,ECB_01377,ECB_00620_6,ECB_00619_6,ECB_01378,ECB_01379,ECB_01380	mediated=IS1	mutation_category=large_deletion	position_end=1473663	position_start=1466345
MOB	11	107,108	REL606	1619073	IS150	-1	3	gene_name=hokD/ECB_01533	gene_position=intergenic (-71/+139)	gene_product=small toxic polypeptide/conserved hypothetical protein	gene_strand=</<	genes_promoter=hokD	locus_tag=ECB_01532/ECB_01533	locus_tags_promoter=ECB_01532	mutation_category=mobile_element_insertion	position_end=1619075	position_start=1619073	repeat_size=1443
DEL	12	39	REL606	1729741	1	gene_name=ydhY	gene_position=pseudogene (244/248 nt)	gene_product=predicted 4Fe-4S ferridoxin-type protein	gene_strand=<	genes_overlapping=ydhY	locus_tag=ECB_01643	locus_tags_overlapping=ECB_01643	mutation_category=small_indel	position_end=1729741	position_start=1729741
MOB	13	84,110	REL606	1887041	IS1	-1	9	gene_name=yobG/ECB_01797	gene_position=intergenic (-10/-141)	gene_product=hypothetical protein/hypothetical protein	gene_strand=</>	genes_promoter=yobG	locus_tag=ECB_01796/ECB_01797	locus_tags_promoter=ECB_01796	mutation_category=mobile_element_insertion	position_end=1887049	position_start=1887041	repeat_size=768
MOB	14	113,114	REL606	2348272	IS150	-1	3	gene_name=fadL	gene_position=coding (1300-1302/1347 nt)	gene_product=long-chain fatty acid outer membrane transporter	gene_strand=>	genes_overlapping=fadL	locus_tag=ECB_02268	locus_tags_overlapping=ECB_02268	mutation_category=mobile_element_insertion	position_end=2348274	position_start=2348272	repeat_size=1443
SNP	15	43	REL606	2434162	T	aa_new_seq=R	aa_position=121	aa_ref_seq=S	codon_new_seq=AGA	codon_number=121	codon_position=3	codon_ref_seq=AGC	gene_name=eutJ	gene_position=363	gene_product=predicted chaperonin, ethanolamine utilization protein	gene_strand=<	genes_overlapping=eutJ	locus_tag=ECB_02345	locus_tags_overlapping=ECB_02345	mutation_category=snp_nonsynonymous	position_end=2434162	position_start=2434162	snp_type=nonsynonymous	transl_table=11
MOB	16	90,115	REL606	2623300	IS3	-1	3	gene_name=ECB_02509	gene_position=coding (1081-1083/1230 nt)	gene_product=Fels-2 prophage protein	gene_strand=>	genes_overlapping=ECB_02509	ins_end=TCA	locus_tag=ECB_02509	locus_tags_overlapping=ECB_02509	mutation_category=mobile_element_insertion	position_end=2623302	position_start=2623300	repeat_size=1255
SNP	17	44	REL606	2630053	C	aa_new_seq=L	aa_position=197	aa_ref_seq=I	codon_new_seq=CTT	codon_number=197	codon_position=1	codon_ref_seq=ATT	gene_name=ygaF	gene_position=589	gene_product=predicted enzyme	gene_strand=>	genes_overlapping=ygaF	locus_tag=ECB_02516	locus_tags_overlapping=ECB_02516	mutation_category=snp_nonsynonymous	position_end=2630053	position_start=2630053	snp_type=nonsynonymous	transl_table=11
MOB	18	116,117	REL606	2938642	IS150	-1	3	gene_name=nupG	gene_position=coding (1019-1021/1257 nt)	gene_product=nucleoside transporter	gene_strand=>	genes_overlapping=nupG	locus_tag=ECB_02794	locus_tags_overlapping=ECB_02794	mutation_category=mobile_element_insertion	position_end=2938644	position_start=2938642	repeat_size=1443
MOB	19	119,120	REL606	3501577	IS150	-1	2	gene_name=yhiO/uspA	gene_position=intergenic (-36/-354)	gene_product=universal stress protein UspB/universal stress global response regulator	gene_strand=</>	genes_promoter=yhiO	locus_tag=ECB_03343/ECB_03344	locus_tags_promoter=ECB_03343	mutation_category=mobile_element_insertion	position_end=3501578	position_start=3501577	repeat_size=1443
MOB	20	121,122	REL606	3538891	IS150	1	3	gene_name=yhjG	gene_position=coding (97-99/2076 nt)	gene_product=predicted outer membrane biogenesis protein	gene_strand=<	genes_inactivated=yhjG	locus_tag=ECB_03372	locus_tags_inactivated=ECB_03372	mutation_category=mobile_element_insertion	position_end=3538893	position_start=3538891	repeat_size=1443
DEL	21	69,123	REL606	3583666	100	gene_name=insK-4/glyS	gene_position=intergenic (+27/+153)	gene_product=IS150 putative transposase/glycyl-tRNA synthetase subunit beta	gene_strand=>/<	genes_promoter=glyS	locus_tag=ECB_03409/ECB_03410	locus_tags_promoter=ECB_03410	mediated=IS150	mutation_category=large_deletion	position_end=3583765	position_start=3583666
DEL	24	70,126	REL606	4343098	1446	gene_name=cycA	gene_position=pseudogene (852-2297/2859 nt)	gene_product=D-alanine/D-serine/glycine transporter	gene_strand=>	genes_inactivated=cycA	locus_tag=ECB_04080	locus_tags_inactivated=ECB_04080	mediated=IS150	mutation_category=large_deletion	position_end=4344543	position_start=4343098
INS	25	62	REL606	4502903	A	gene_name=smp/insJ-2	gene_position=intergenic (-16/-50)	gene_product=hypothetical protein/IS150 hypothetical protein	gene_strand=</>	genes_promoter=smp	locus_tag=ECB_04263/ECB_00619_17	locus_tags_promoter=ECB_04263	mutation_category=small_indel	position_end=4502903	position_start=4502903
RA	26	.	REL606	72313	0	T	C	aa_new_seq=G	aa_position=92	aa_ref_seq=D	codon_new_seq=GGC	codon_number=92	codon_position=2	codon_ref_seq=GAC	consensus_score=464.9	frequency=1	gene_name=araA	gene_position=275	gene_product=L-arabinose isomerase	gene_strand=<	locus_tag=ECB_00064	major_base=C	major_cov=78/65	major_frequency=1.000e+00	minor_base=N	minor_cov=0/0	new_cov=78/65	new_seq=C	polymorphism_frequency=1.000e+00	polymorphism_score=NA	prediction=consensus	ref_cov=0/0	ref_seq=T	snp_type=nonsynonymous	total_cov=78/65	transl_table=11
RA	27	.	REL606	87149	0	C	A	aa_new_seq=F	aa_position=211	aa_ref_seq=V	bias_e_value=61638	bias_p_value=0.0136333	codon_new_seq=TTC	codon_number=211	codon_position=1	codon_ref_seq=GTC	consensus_reject=FREQUENCY_CUTOFF	consensus_score=118.9	fisher_strand_p_value=0.00187259	frequency=2.468e-01	gene_name=leuA	gene_position=631	gene_product=2-isopropylmalate synthase	gene_strand=<	ks_quality_p_value=1	locus_tag=ECB_00076	major_base=C	major_cov=38/20	major_frequency=7.532e-01	minor_base=A	minor_cov=19/0	new_cov=19/0	new_seq=A	polymorphism_frequency=2.468e-01	polymorphism_score=15.2	prediction=polymorphism	ref_cov=38/20	ref_seq=C	snp_type=nonsynonymous	total_cov=57/20	transl_table=11
RA	28	.	REL606	448737	0	T	C	bias_e_value=4521140	bias_p_value=1	consensus_score=285.2	fisher_strand_p_value=1	frequency=1	gene_name=tesB/ybaY	gene_position=intergenic (-62/-156)	gene_product=acyl-CoA thioesterase II/predicted outer membrane lipoprotein	gene_strand=</>	ks_quality_p_value=0.999745	locus_tag=ECB_00404/ECB_00405	major_base=C	major_cov=60/28	major_frequency=9.888e-01	minor_base=T	minor_cov=1/0	new_cov=60/28	polymorphism_frequency=9.888e-01	polymorphism_score=NA	prediction=consensus	ref_cov=1/0	snp_type=intergenic	total_cov=61/28
RA	29	.	REL606	514492	0	G	T	aa_new_seq=L	aa_position=105	aa_ref_seq=V	bias_e_value=235.727	bias_p_value=5.21389e-05	codon_new_seq=TTG	codon_number=105	codon_position=1	codon_ref_seq=GTG	consensus_reject=FREQUENCY_CUTOFF	consensus_score=182.0	fisher_strand_p_value=3.8961e-06	frequency=2.151e-01	gene_name=ybbY	gene_position=313	gene_product=predicted uracil/xanthine transporter	gene_strand=>	ks_quality_p_value=0.994125	locus_tag=ECB_00463	major_base=G	major_cov=39/34	major_frequency=7.849e-01	minor_base=T	minor_cov=0/20	new_cov=0/20	new_seq=T	polymorphism_frequency=2.151e-01	polymorphism_score=17.3	prediction=polymorphism	ref_cov=39/34	ref_seq=G	snp_type=nonsynonymous	total_cov=39/55	transl_table=11
RA	30	.	REL606	627185	0	G	A	aa_new_seq=I	aa_position=341	aa_ref_seq=T	bias_e_value=3780570	bias_p_value=0.836197	codon_new_seq=ATA	codon_number=341	codon_position=2	codon_ref_seq=ACA	consensus_reject=FREQUENCY_CUTOFF	consensus_score=1226.8	fisher_strand_p_value=0.500107	frequency=7.883e-01	gene_name=citT	gene_position=1022	gene_product=citrate:succinate antiporter	gene_strand=<	ks_quality_p_value=0.970478	locus_tag=ECB_00580	major_base=A	major_cov=232/278	major_frequency=7.883e-01	minor_base=G	minor_cov=67/70	new_cov=232/278	new_seq=A	polymorphism_frequency=7.883e-01	polymorphism_score=309.9	prediction=polymorphism	ref_cov=67/70	ref_seq=G	snp_type=nonsynonymous	total_cov=300/349	transl_table=11
RA	31	.	REL606	642934	0	A	.	bias_e_value=4043120	bias_p_value=0.89427	consensus_reject=FREQUENCY_CUTOFF	consensus_score=87.5	fisher_strand_p_value=0.79119	frequency=7.500e-01	gene_name=ybeF	gene_position=pseudogene (2049/2400 nt)	gene_product=predicted DNA-binding transcriptional regulator	gene_strand=<	ks_quality_p_value=0.729213	locus_tag=ECB_00598	major_base=.	major_cov=33/24	major_frequency=7.500e-01	minor_base=A	minor_cov=10/9	new_cov=33/24	polymorphism_frequency=7.500e-01	polymorphism_score=85.8	prediction=polymorphism	ref_cov=10/9	snp_type=pseudogene	total_cov=43/33
RA	32	.	REL606	642935	0	G	.	bias_e_value=4086420	bias_p_value=0.903846	consensus_reject=FREQUENCY_CUTOFF	consensus_score=95.7	fisher_strand_p_value=0.78816	frequency=7.733e-01	gene_name=ybeF	gene_position=pseudogene (2048/2400 nt)	gene_product=predicted DNA-binding transcriptional regulator	gene_strand=<	ks_quality_p_value=0.754742	locus_tag=ECB_00598	major_base=.	major_cov=33/25	major_frequency=7.733e-01	minor_base=G	minor_cov=9/8	new_cov=33/25	polymorphism_frequency=7.733e-01	polymorphism_score=78.7	prediction=polymorphism	ref_cov=9/8	snp_type=pseudogene	total_cov=43/33
RA	33	.	REL606	653678	0	C	A	aa_new_seq=V	aa_position=167	aa_ref_seq=G	bias_e_value=0.502513	bias_p_value=1.11147e-07	codon_new_seq=GTT	codon_number=167	codon_position=2	codon_ref_seq=GGT	consensus_reject=FREQUENCY_CUTOFF	consensus_score=191.6	fisher_strand_p_value=5.55498e-09	frequency=2.688e-01	gene_name=nadD	gene_position=500	gene_product=nicotinic acid mononucleotide adenyltransferase	gene_strand=<	ks_quality_p_value=1	locus_tag=ECB_00608	major_base=C	major_cov=25/43	major_frequency=7.312e-01	minor_base=A	minor_cov=25/0	new_cov=25/0	new_seq=A	polymorphism_frequency=2.688e-01	polymorphism_score=16.5	prediction=polymorphism	ref_cov=25/43	ref_seq=C	snp_type=nonsynonymous	total_cov=50/43	transl_table=11
RA	34	.	REL606	735941	0	T	A	aa_new_seq=F	aa_position=114	aa_ref_seq=I	bias_e_value=4521140	bias_p_value=1	codon_new_seq=TTC	codon_number=114	codon_position=1	codon_ref_seq=ATC	consensus_score=410.5	fisher_strand_p_value=1	frequency=1	gene_name=gltA	gene_position=340	gene_product=citrate synthase	gene_strand=<	ks_quality_p_value=1	locus_tag=ECB_00680	major_base=A	major_cov=67/75	major_frequency=9.861e-01	minor_base=C	minor_cov=1/1	new_cov=67/75	new_seq=A	polymorphism_frequency=9.861e-01	polymorphism_score=NA	prediction=consensus	ref_cov=1/1	ref_seq=T	snp_type=nonsynonymous	total_cov=69/77	transl_table=11
RA	35	.	REL606	1093718	0	G	T	aa_new_seq=T	aa_position=824	aa_ref_seq=P	bias_e_value=799.073	bias_p_value=0.000176741	codon_new_seq=ACG	codon_number=824	codon_position=1	codon_ref_seq=CCG	consensus_reject=FREQUENCY_CUTOFF	consensus_score=209.0	fisher_strand_p_value=1.87045e-05	frequency=2.039e-01	gene_name=putA	gene_position=2470	gene_product=fused DNA-binding transcriptional regulator/proline dehydrogenase/pyrroline-5-carboxylate dehydrogenase	gene_strand=<	ks_quality_p_value=0.778535	locus_tag=ECB_01017	major_base=G	major_cov=39/43	major_frequency=7.961e-01	minor_base=T	minor_cov=0/21	new_cov=0/21	new_seq=T	polymorphism_frequency=2.039e-01	polymorphism_score=19.7	prediction=polymorphism	ref_cov=39/43	ref_seq=G	snp_type=nonsynonymous	total_cov=39/64	transl_table=11
RA	36	.	REL606	1126192	0	G	T	aa_new_seq=V	aa_position=423	aa_ref_seq=G	bias_e_value=56.8589	bias_p_value=1.25762e-05	codon_new_seq=GTT	codon_number=423	codon_position=2	codon_ref_seq=GGT	consensus_reject=FREQUENCY_CUTOFF	consensus_score=230.7	fisher_strand_p_value=8.3891e-07	frequency=2.368e-01	gene_name=mdoG	gene_position=1268	gene_product=glucan biosynthesis protein, periplasmic	gene_strand=>	ks_quality_p_value=1	locus_tag=ECB_01045	major_base=G	major_cov=48/39	major_frequency=7.632e-01	minor_base=T	minor_cov=1/26	new_cov=1/26	new_seq=T	polymorphism_frequency=2.368e-01	polymorphism_score=21.4	prediction=polymorphism	ref_cov=48/39	ref_seq=G	snp_type=nonsynonymous	total_cov=49/65	transl_table=11
RA	37	.	REL606	1306722	0	G	.	bias_e_value=4521130	bias_p_value=0.999997	consensus_score=314.1	fisher_strand_p_value=1	frequency=1	gene_name=cls	gene_position=coding (1451/1461 nt)	gene_product=cardiolipin synthetase	gene_strand=<	ks_quality_p_value=0.997503	locus_tag=ECB_01223	major_base=.	major_cov=43/36	major_frequency=9.753e-01	minor_base=A	minor_cov=1/1	new_cov=43/36	polymorphism_frequency=9.753e-01	polymorphism_score=-2.0	prediction=consensus	ref_cov=0/0	total_cov=44/37
RA	38	.	REL606	1413074	0	C	A	bias_e_value=497.81	bias_p_value=0.000110107	consensus_reject=FREQUENCY_CUTOFF	consensus_score=101.6	fisher_strand_p_value=8.70285e-06	frequency=3.016e-01	gene_name=lar/recT	gene_position=intergenic (-44/+13)	gene_product=restriction alleviation protein/recombination and repair protein	gene_strand=</<	ks_quality_p_value=1	locus_tag=ECB_01325/ECB_01326	major_base=C	major_cov=19/25	major_frequency=6.984e-01	minor_base=A	minor_cov=19/0	new_cov=19/0	polymorphism_frequency=3.016e-01	polymorphism_score=23.5	prediction=polymorphism	ref_cov=19/25	snp_type=intergenic	total_cov=38/27
RA	39	.	REL606	1729740	0	T	.	bias_e_value=4519760	bias_p_value=0.999694	consensus_score=254.0	fisher_strand_p_value=1	frequency=1	gene_name=ydhY	gene_position=pseudogene (245/248 nt)	gene_product=predicted 4Fe-4S ferridoxin-type protein	gene_strand=<	ks_quality_p_value=0.975373	locus_tag=ECB_01643	major_base=.	major_cov=32/43	major_frequency=9.740e-01	minor_base=G	minor_cov=1/1	new_cov=32/43	polymorphism_frequency=9.740e-01	polymorphism_score=-1.6	prediction=consensus	ref_cov=0/0	snp_type=pseudogene	total_cov=33/44
RA	40	.	REL606	1971521	0	C	A	aa_new_seq=V	aa_position=267	aa_ref_seq=G	bias_e_value=59.5982	bias_p_value=1.31821e-05	codon_new_seq=GTT	codon_number=267	codon_position=2	codon_ref_seq=GGT	consensus_reject=FREQUENCY_CUTOFF	consensus_score=173.2	fisher_strand_p_value=8.82294e-07	frequency=2.549e-01	gene_name=uvrC	gene_position=800	gene_product=excinuclease ABC subunit C	gene_strand=<	ks_quality_p_value=1	locus_tag=ECB_01878	major_base=C	major_cov=39/37	major_frequency=7.451e-01	minor_base=A	minor_cov=26/0	new_cov=26/0	new_seq=A	polymorphism_frequency=2.549e-01	polymorphism_score=25.8	prediction=polymorphism	ref_cov=39/37	ref_seq=C	snp_type=nonsynonymous	total_cov=66/37	transl_table=11
RA	41	.	REL606	2005805	0	C	T	aa_new_seq=K	aa_position=181	aa_ref_seq=E	codon_new_seq=AAA	codon_number=181	codon_position=1	codon_ref_seq=GAA	consensus_score=331.1	frequency=1	gene_name=insD	gene_position=541	gene_product=IS2 insertion element transposase InsAB'	gene_strand=<	locus_tag=ECB_01904	major_base=T	major_cov=71/49	major_frequency=1.000e+00	minor_base=N	minor_cov=0/0	new_cov=71/49	new_seq=T	polymorphism_frequency=1.000e+00	polymorphism_score=NA	prediction=consensus	ref_cov=0/0	ref_seq=C	snp_type=nonsynonymous	total_cov=71/49	transl_table=11
RA	42	.	REL606	2126255	0	C	A	aa_new_seq=*	aa_position=44	aa_ref_seq=Y	bias_e_value=25.9854	bias_p_value=5.74752e-06	codon_new_seq=TAA	codon_number=44	codon_position=3	codon_ref_seq=TAC	consensus_reject=FREQUENCY_CUTOFF	consensus_score=142.3	fisher_strand_p_value=3.63111e-07	frequency=2.683e-01	gene_name=sanA	gene_position=132	gene_product=hypothetical protein	gene_strand=>	ks_quality_p_value=1	locus_tag=ECB_02073	major_base=C	major_cov=25/35	major_frequency=7.317e-01	minor_base=A	minor_cov=22/0	new_cov=22/0	new_seq=A	polymorphism_frequency=2.683e-01	polymorphism_score=22.0	prediction=polymorphism	ref_cov=25/35	ref_seq=C	snp_type=nonsense	total_cov=47/35	transl_table=11
RA	43	.	REL606	2434162	0	G	T	aa_new_seq=R	aa_position=121	aa_ref_seq=S	bias_e_value=4521140	bias_p_value=1	codon_new_seq=AGA	codon_number=121	codon_position=3	codon_ref_seq=AGC	consensus_score=392.9	fisher_strand_p_value=1	frequency=1	gene_name=eutJ	gene_position=363	gene_product=predicted chaperonin, ethanolamine utilization protein	gene_strand=<	ks_quality_p_value=1	locus_tag=ECB_02345	major_base=T	major_cov=60/76	major_frequency=9.714e-01	minor_base=G	minor_cov=2/2	new_cov=60/76	new_seq=T	polymorphism_frequency=9.714e-01	polymorphism_score=-4.8	prediction=consensus	ref_cov=2/2	ref_seq=G	snp_type=nonsynonymous	total_cov=63/78	transl_table=11
RA	44	.	REL606	2630053	0	A	C	aa_new_seq=L	aa_position=197	aa_ref_seq=I	codon_new_seq=CTT	codon_number=197	codon_position=1	codon_ref_seq=ATT	consensus_score=352.6	frequency=1	gene_name=ygaF	gene_position=589	gene_product=predicted enzyme	gene_strand=>	locus_tag=ECB_02516	major_base=C	major_cov=49/60	major_frequency=1.000e+00	minor_base=N	minor_cov=0/0	new_cov=49/60	new_seq=C	polymorphism_frequency=1.000e+00	polymorphism_score=NA	prediction=consensus	ref_cov=0/0	ref_seq=A	snp_type=nonsynonymous	total_cov=49/60	transl_table=11
RA	45	.	REL606	2693125	0	G	T	aa_new_seq=V	aa_position=56	aa_ref_seq=G	bias_e_value=380.495	bias_p_value=8.41591e-05	codon_new_seq=GTT	codon_number=56	codon_position=2	codon_ref_seq=GGT	consensus_reject=FREQUENCY_CUTOFF	consensus_score=179.8	fisher_strand_p_value=6.5021e-06	frequency=2.294e-01	gene_name=hypE	gene_position=167	gene_product=carbamoyl phosphate phosphatase, hydrogenase 3 maturation protein	gene_strand=>	ks_quality_p_value=1	locus_tag=ECB_02580	major_base=G	major_cov=37/47	major_frequency=7.706e-01	minor_base=T	minor_cov=0/25	new_cov=0/25	new_seq=T	polymorphism_frequency=2.294e-01	polymorphism_score=19.2	prediction=polymorphism	ref_cov=37/47	ref_seq=G	snp_type=nonsynonymous	total_cov=37/72	transl_table=11
RA	46	.	REL606	3122118	0	C	A	aa_new_seq=L	aa_position=560	aa_ref_seq=V	bias_e_value=261483	bias_p_value=0.0578356	codon_new_seq=TTG	codon_number=560	codon_position=1	codon_ref_seq=GTG	consensus_reject=FREQUENCY_CUTOFF	consensus_score=81.1	fisher_strand_p_value=0.0127453	frequency=2.623e-01	gene_name=tdcE	gene_position=1678	gene_product=pyruvate formate-lyase 4/2-ketobutyrate formate-lyase	gene_strand=<	ks_quality_p_value=0.815122	locus_tag=ECB_02981	major_base=C	major_cov=31/14	major_frequency=7.377e-01	minor_base=A	minor_cov=16/0	new_cov=16/0	new_seq=A	polymorphism_frequency=2.623e-01	polymorphism_score=12.2	prediction=polymorphism	ref_cov=31/14	ref_seq=C	snp_type=nonsynonymous	total_cov=47/14	transl_table=11
RA	47	.	REL606	3398121	0	G	T	aa_new_seq=V	aa_position=756	aa_ref_seq=G	bias_e_value=25.2	bias_p_value=5.57381e-06	codon_new_seq=GTT	codon_number=756	codon_position=2	codon_ref_seq=GGT	consensus_reject=FREQUENCY_CUTOFF	consensus_score=143.6	fisher_strand_p_value=3.51409e-07	frequency=2.609e-01	gene_name=yhgF	gene_position=2267	gene_product=predicted transcriptional accessory protein	gene_strand=>	ks_quality_p_value=1	locus_tag=ECB_03259	major_base=G	major_cov=37/31	major_frequency=7.391e-01	minor_base=T	minor_cov=0/24	new_cov=0/24	new_seq=T	polymorphism_frequency=2.609e-01	polymorphism_score=26.8	prediction=polymorphism	ref_cov=37/31	ref_seq=G	snp_type=nonsynonymous	total_cov=37/55	transl_table=11
RA	48	.	REL606	3481137	0	G	A	bias_e_value=4519920	bias_p_value=0.999731	consensus_score=29.0	deleted=1	fisher_strand_p_value=1	frequency=1	ks_quality_p_value=0.97688	major_base=A	major_cov=7/11	major_frequency=9.474e-01	minor_base=G	minor_cov=0/1	new_cov=7/11	polymorphism_frequency=9.474e-01	polymorphism_score=NA	prediction=consensus	ref_cov=0/1	total_cov=7/12
RA	49	.	REL606	3481164	0	G	C	consensus_score=33.9	deleted=1	frequency=1	major_base=C	major_cov=7/11	major_frequency=1.000e+00	minor_base=N	minor_cov=0/0	new_cov=7/11	polymorphism_frequency=1.000e+00	polymorphism_score=NA	prediction=consensus	ref_cov=0/0	total_cov=7/11
RA	50	.	REL606	3481201	0	A	C	consensus_score=42.8	deleted=1	frequency=1	major_base=C	major_cov=8/11	major_frequency=1.000e+00	minor_base=N	minor_cov=0/0	new_cov=8/11	polymorphism_frequency=1.000e+00	polymorphism_score=NA	prediction=consensus	ref_cov=0/0	total_cov=8/11
RA	51	.	REL606	3481203	0	C	T	consensus_score=36.0	deleted=1	frequency=1	major_base=T	major_cov=8/11	major_frequency=1.000e+00	minor_base=N	minor_cov=0/0	new_cov=8/11	polymorphism_frequency=1.000e+00	polymorphism_score=NA	prediction=consensus	ref_cov=0/0	total_cov=8/11
RA	52	.	REL606	3481214	0	C	G	consensus_score=45.0	deleted=1	frequency=1	major_base=G	major_cov=9/10	major_frequency=1.000e+00	minor_base=N	minor_cov=0/0	new_cov=9/10	polymorphism_frequency=1.000e+00	polymorphism_score=NA	prediction=consensus	ref_cov=0/0	total_cov=9/10
RA	53	.	REL606	3544091	0	C	T	bias_e_value=3706620	bias_p_value=0.819842	consensus_score=236.3	fisher_strand_p_value=0.463415	frequency=1	gene_name=dctA/yhjK	gene_position=intergenic (-20/+163)	gene_product=C4-dicarboxylate transport protein/predicted diguanylate cyclase	gene_strand=</<	ks_quality_p_value=1	locus_tag=ECB_03376/ECB_03377	major_base=T	major_cov=44/37	major_frequency=9.878e-01	minor_base=G	minor_cov=0/1	new_cov=44/37	polymorphism_frequency=9.878e-01	polymorphism_score=NA	prediction=consensus	ref_cov=0/1	snp_type=intergenic	total_cov=44/39
RA	54	.	REL606	3922950	0	C	A	aa_new_seq=*	aa_position=403	aa_ref_seq=Y	bias_e_value=10.6285	bias_p_value=2.35085e-06	codon_new_seq=TAA	codon_number=403	codon_position=3	codon_ref_seq=TAC	consensus_reject=FREQUENCY_CUTOFF	consensus_score=197.1	fisher_strand_p_value=1.4009e-07	frequency=2.283e-01	gene_name=yigN	gene_position=1209	gene_product=predicted recombination limiting protein	gene_strand=>	ks_quality_p_value=1	locus_tag=ECB_03725	major_base=C	major_cov=28/43	major_frequency=7.717e-01	minor_base=A	minor_cov=21/0	new_cov=21/0	new_seq=A	polymorphism_frequency=2.283e-01	polymorphism_score=13.4	prediction=polymorphism	ref_cov=28/43	ref_seq=C	snp_type=nonsense	total_cov=49/43	transl_table=11
RA	55	.	REL606	3943694	0	C	T	consensus_score=57.5	frequency=1	gene_name=rrlA	gene_position=noncoding (1865/2904 nt)	gene_product=23S ribosomal RNA	gene_strand=>	locus_tag=ECB_r00015	major_base=T	major_cov=17/14	major_frequency=1.000e+00	minor_base=N	minor_cov=0/0	new_cov=17/14	polymorphism_frequency=1.000e+00	polymorphism_score=NA	prediction=consensus	ref_cov=0/0	snp_type=noncoding	total_cov=17/14
RA	56	.	REL606	3943697	1	.	G	bias_e_value=4510780	bias_p_value=0.997709	consensus_score=35.2	fisher_strand_p_value=1	frequency=1	gene_name=rrlA	gene_position=noncoding (1868/2904 nt)	gene_product=23S ribosomal RNA	gene_strand=>	ks_quality_p_value=0.93308	locus_tag=ECB_r00015	major_base=G	major_cov=11/10	major_frequency=9.545e-01	minor_base=.	minor_cov=1/0	new_cov=11/10	polymorphism_frequency=9.545e-01	polymorphism_score=-3.1	prediction=consensus	ref_cov=1/0	snp_type=noncoding	total_cov=12/10
RA	57	.	REL606	3943699	0	C	T	bias_e_value=4521140	bias_p_value=1	consensus_score=31.0	fisher_strand_p_value=1	frequency=1	gene_name=rrlA	gene_position=noncoding (1870/2904 nt)	gene_product=23S ribosomal RNA	gene_strand=>	ks_quality_p_value=1	locus_tag=ECB_r00015	major_base=T	major_cov=10/10	major_frequency=9.524e-01	minor_base=G	minor_cov=1/0	new_cov=10/10	polymorphism_frequency=9.524e-01	polymorphism_score=NA	prediction=consensus	ref_cov=0/0	snp_type=noncoding	total_cov=12/10
RA	58	.	REL606	3943701	1	.	C	bias_e_value=4520470	bias_p_value=0.999852	consensus_score=34.7	fisher_strand_p_value=1	frequency=1	gene_name=rrlA	gene_position=noncoding (1872/2904 nt)	gene_product=23S ribosomal RNA	gene_strand=>	ks_quality_p_value=0.982833	locus_tag=ECB_r00015	major_base=C	major_cov=11/10	major_frequency=9.545e-01	minor_base=.	minor_cov=1/0	new_cov=11/10	polymorphism_frequency=9.545e-01	polymorphism_score=-4.5	prediction=consensus	ref_cov=1/0	snp_type=noncoding	total_cov=12/10
RA	59	.	REL606	3979839	0	C	A	aa_new_seq=T	aa_position=68	aa_ref_seq=P	bias_e_value=0.214092	bias_p_value=4.73536e-08	codon_new_seq=ACG	codon_number=68	codon_position=1	codon_ref_seq=CCG	consensus_reject=FREQUENCY_CUTOFF	consensus_score=214.8	fisher_strand_p_value=2.26511e-09	frequency=2.596e-01	gene_name=yihX	gene_position=202	gene_product=phosphatase	gene_strand=>	ks_quality_p_value=1	locus_tag=ECB_03770	major_base=C	major_cov=30/47	major_frequency=7.404e-01	minor_base=A	minor_cov=27/0	new_cov=27/0	new_seq=A	polymorphism_frequency=2.596e-01	polymorphism_score=19.8	prediction=polymorphism	ref_cov=30/47	ref_seq=C	snp_type=nonsynonymous	total_cov=57/47	transl_table=11
RA	60	.	REL606	4064674	0	C	A	aa_new_seq=T	aa_position=194	aa_ref_seq=P	bias_e_value=0.000267235	bias_p_value=5.91079e-11	codon_new_seq=ACG	codon_number=194	codon_position=1	codon_ref_seq=CCG	consensus_reject=FREQUENCY_CUTOFF	consensus_score=284.4	fisher_strand_p_value=2.12012e-12	frequency=2.302e-01	gene_name=argH	gene_position=580	gene_product=argininosuccinate lyase	gene_strand=>	ks_quality_p_value=1	locus_tag=ECB_03845	major_base=C	major_cov=30/67	major_frequency=7.698e-01	minor_base=A	minor_cov=29/0	new_cov=29/0	new_seq=A	polymorphism_frequency=2.302e-01	polymorphism_score=20.3	prediction=polymorphism	ref_cov=30/67	ref_seq=C	snp_type=nonsynonymous	total_cov=59/67	transl_table=11
RA	61	.	REL606	4113000	0	C	A	aa_new_seq=V	aa_position=501	aa_ref_seq=G	bias_e_value=70928	bias_p_value=0.0156881	codon_new_seq=GTT	codon_number=501	codon_position=2	codon_ref_seq=GGT	consensus_reject=FREQUENCY_CUTOFF	consensus_score=56.2	fisher_strand_p_value=0.00250688	frequency=2.931e-01	gene_name=purH	gene_position=1502	gene_product=bifunctionalphosphoribosylaminoimidazolecarboxam ide formyltransferase/IMP cyclohydrolase	gene_strand=<	ks_quality_p_value=0.879256	locus_tag=ECB_03883	major_base=C	major_cov=25/16	major_frequency=7.069e-01	minor_base=A	minor_cov=17/0	new_cov=17/0	new_seq=A	polymorphism_frequency=2.931e-01	polymorphism_score=22.8	prediction=polymorphism	ref_cov=25/16	ref_seq=C	snp_type=nonsynonymous	total_cov=42/16	transl_table=11
RA	62	.	REL606	4502900	1	.	A	bias_e_value=4521140	bias_p_value=1	consensus_score=204.3	fisher_strand_p_value=1	frequency=1	gene_name=smp/insJ-2	gene_position=intergenic (-13/-53)	gene_product=hypothetical protein/IS150 hypothetical protein	gene_strand=</>	ks_quality_p_value=1	locus_tag=ECB_04263/ECB_00619_17	major_base=A	major_cov=32/46	major_frequency=8.478e-01	minor_base=.	minor_cov=6/8	new_cov=32/46	polymorphism_frequency=8.478e-01	polymorphism_score=37.9	prediction=consensus	ref_cov=6/8	snp_type=intergenic	total_cov=39/54
MC	63	.	REL606	289318	319672	0	0	gene_name=[eaeH]–[yahM]	gene_product=[eaeH],ykgA,ykgB,ykgI,ykgC,ykgD,ykgE,ykgF,ykgG,ECB_00265,ykgH,betA,betB,betI,betT,yahA,yahB,yahC,yahD,yahE,yahF,yahG,yahI,yahJ,yahK,yahL,[yahM]	left_inside_cov=1	left_outside_cov=162	locus_tag=[ECB_00256]–[ECB_00282]	right_inside_cov=0	right_outside_cov=105
MC	64	.	REL606	572568	575290	27	0	gene_name=[ECB_00530]–[cusR]	gene_product=[ECB_00530],cusS,[cusR]	left_inside_cov=0	left_outside_cov=109	locus_tag=[ECB_00530]–[ECB_00532]	right_inside_cov=2	right_outside_cov=97
MC	65	.	REL606	590047	592180	0	0	gene_name=hokE–[entD]	gene_product=hokE,insL-3,[entD]	left_inside_cov=0	left_outside_cov=223	locus_tag=[ECB_00547]–[ECB_00549]	right_inside_cov=3	right_outside_cov=160
MC	66	.	REL606	939393	943053	0	0	gene_name=[macB]–[clpA]	gene_product=[macB],cspD,clpS,[clpA]	left_inside_cov=0	left_outside_cov=93	locus_tag=[ECB_00884]–[ECB_00887]	right_inside_cov=0	right_outside_cov=95
MC	67	.	REL606	1465604	1473663	740	0	gene_name=insA-12–ydcJ	gene_product=insA-12,insB-12,cybB,ydcA,hokB,mokB,insK-2,insJ-2,trg,ydcI,ydcJ	left_inside_cov=41	left_outside_cov=43	locus_tag=[ECB_01372]–[ECB_01380]	right_inside_cov=0	right_outside_cov=148
MC	68	.	REL606	3481059	3484655	1366	1085	gene_name=rhsB	gene_position=coding (48-3644/4236 nt)	gene_product=rhsB element core protein RshB	gene_strand=>	left_inside_cov=41	left_outside_cov=45	locus_tag=ECB_03331	right_inside_cov=42	right_outside_cov=44
MC	69	.	REL606	3582245	3583765	1418	0	gene_name=insJ-4–insK-4	gene_product=insJ-4,insK-4	left_inside_cov=42	left_outside_cov=46	locus_tag=[ECB_03408]–[ECB_03409]	right_inside_cov=0	right_outside_cov=60
MC	70	.	REL606	4343098	4344543	1439	0	gene_name=cycA	gene_position=pseudogene (852-2297/2859 nt)	gene_product=D-alanine/D-serine/glycine transporter	gene_strand=>	left_inside_cov=1	left_outside_cov=112	locus_tag=ECB_04080	right_inside_cov=0	right_outside_cov=113
JC	71	.	REL606	1	1	REL606	4521141	-1	0	alignment_overlap=0	circular_chromosome=1	coverage_minus=35	coverage_plus=39	flanking_left=293	flanking_right=293	frequency=1	junction_possible_overlap_registers=43	key=REL606__1__1__REL606__4521141__-1__0____293__293__0__0	max_left=279	max_left_minus=274	max_left_plus=279	max_min_left=129	max_min_left_minus=129	max_min_left_plus=129	max_min_right=142	max_min_right_minus=142	max_min_right_plus=119	max_pos_hash_score=88	max_right=281	max_right_minus=281	max_right_plus=262	neg_log10_pos_hash_p_value=0.2	new_junction_coverage=0.58	new_junction_read_count=75	polymorphism_frequency=1.000e+00	pos_hash_score=61	prediction=consensus	side_1_annotate_key=gene	side_1_continuation=0	side_1_coverage=0.00	side_1_overlap=0	side_1_possible_overlap_registers=43	side_1_read_count=0	side_1_redundant=0	side_2_annotate_key=gene	side_2_continuation=0	side_2_coverage=0.00	side_2_overlap=0	side_2_possible_overlap_registers=43	side_2_read_count=0	side_2_redundant=0	total_non_overlap_reads=74
JC	72	.	REL606	16993	1	REL606	289317	-1	0	alignment_overlap=2	coverage_minus=51	coverage_plus=48	flanking_left=293	flanking_right=293	frequency=1	junction_possible_overlap_registers=41	key=REL606__16993__1__REL606__289319__-1__2____293__293__1__0	max_left=276	max_left_minus=276	max_left_plus=227	max_min_left=126	max_min_left_minus=126	max_min_left_plus=106	max_min_right=145	max_min_right_minus=132	max_min_right_plus=145	max_pos_hash_score=84	max_right=284	max_right_minus=284	max_right_plus=271	neg_log10_pos_hash_p_value=0.0	new_junction_coverage=1.21	new_junction_read_count=150	polymorphism_frequency=1.000e+00	pos_hash_score=67	prediction=consensus	side_1_annotate_key=repeat	side_1_continuation=0	side_1_coverage=NA	side_1_overlap=2	side_1_read_count=NA	side_1_redundant=1	side_2_annotate_key=gene	side_2_continuation=0	side_2_coverage=0.00	side_2_overlap=0	side_2_possible_overlap_registers=41	side_2_read_count=0	side_2_redundant=0	total_non_overlap_reads=99
JC	73	.	REL606	179792	1	REL606	1534063	1	0	alignment_overlap=7	coverage_minus=1	coverage_plus=94	flanking_left=293	flanking_right=293	frequency=3.581e-01	junction_possible_overlap_registers=36	key=REL606__179792__1__REL606__1534056__1__7____293__293__0__0	max_left=14	max_left_minus=4	max_left_plus=14	max_min_left=13	max_min_left_minus=4	max_min_left_plus=13	max_min_right=14	max_min_right_minus=0	max_min_right_plus=14	max_pos_hash_score=74	max_right=281	max_right_minus=24	max_right_plus=281	neg_log10_pos_hash_p_value=5.4	new_junction_coverage=5.44	new_junction_read_count=594	polymorphism_frequency=3.581e-01	pos_hash_score=16	prediction=polymorphism	reject=COVERAGE_EVENNESS_SKEW	side_1_annotate_key=gene	side_1_continuation=0	side_1_coverage=0.85	side_1_overlap=7	side_1_possible_overlap_registers=43	side_1_read_count=111	side_1_redundant=0	side_2_annotate_key=gene	side_2_continuation=0	side_2_coverage=18.66	side_2_overlap=0	side_2_possible_overlap_registers=36	side_2_read_count=2037	side_2_redundant=0	total_non_overlap_reads=95
JC	74	.	REL606	319673	1	REL606	644382	-1	0	alignment_overlap=0	coverage_minus=42	coverage_plus=46	flanking_left=293	flanking_right=293	frequency=1	junction_possible_overlap_registers=43	key=REL606__319673__1__REL606__644382__-1__0____293__293__0__1	max_left=285	max_left_minus=285	max_left_plus=267	max_min_left=136	max_min_left_minus=136	max_min_left_plus=99	max_min_right=126	max_min_right_minus=126	max_min_right_plus=123	max_pos_hash_score=88	max_right=273	max_right_minus=273	max_right_plus=259	neg_log10_pos_hash_p_value=0.1	new_junction_coverage=0.75	new_junction_read_count=98	polymorphism_frequency=1.000e+00	pos_hash_score=63	prediction=consensus	side_1_annotate_key=gene	side_1_continuation=0	side_1_coverage=0.00	side_1_overlap=0	side_1_possible_overlap_registers=43	side_1_read_count=0	side_1_redundant=0	side_2_annotate_key=repeat	side_2_continuation=0	side_2_coverage=NA	side_2_overlap=0	side_2_possible_overlap_registers=NA	side_2_read_count=NA	side_2_redundant=1	total_non_overlap_reads=88
JC	75	.	REL606	328888	1	REL606	1543345	1	-1	alignment_overlap=-1	coverage_minus=0	coverage_plus=288	flanking_left=293	flanking_right=293	frequency=2.545e-01	junction_possible_overlap_registers=42	key=REL606__328888__1__REL606__1543345__1__-1__C__293__293__0__0	max_left=13	max_left_minus=0	max_left_plus=13	max_min_left=13	max_min_left_minus=0	max_min_left_plus=13	max_min_right=0	max_min_right_minus=0	max_min_right_plus=0	max_pos_hash_score=86	max_right=288	max_right_minus=0	max_right_plus=288	neg_log10_pos_hash_p_value=5.0	new_junction_coverage=3.83	new_junction_read_count=488	polymorphism_frequency=2.545e-01	pos_hash_score=21	prediction=polymorphism	reject=COVERAGE_EVENNESS_SKEW	side_1_annotate_key=gene	side_1_continuation=0	side_1_coverage=0.64	side_1_overlap=0	side_1_possible_overlap_registers=43	side_1_read_count=84	side_1_redundant=0	side_2_annotate_key=gene	side_2_continuation=0	side_2_coverage=21.80	side_2_overlap=0	side_2_possible_overlap_registers=43	side_2_read_count=2843	side_2_redundant=0	total_non_overlap_reads=288	unique_read_sequence=C
JC	76	.	REL606	435255	1	REL606	644382	-1	0	alignment_overlap=0	coverage_minus=40	coverage_plus=31	flanking_left=293	flanking_right=293	frequency=1	junction_possible_overlap_registers=43	key=REL606__435255__1__REL606__644382__-1__0____293__293__0__1	max_left=288	max_left_minus=274	max_left_plus=288	max_min_left=135	max_min_left_minus=135	max_min_left_plus=18	max_min_right=143	max_min_right_minus=119	max_min_right_plus=143	max_pos_hash_score=88	max_right=267	max_right_minus=206	max_right_plus=267	neg_log10_pos_hash_p_value=1.1	new_junction_coverage=0.55	new_junction_read_count=72	polymorphism_frequency=1.000e+00	pos_hash_score=46	prediction=consensus	read_count_offset=3	side_1_annotate_key=gene	side_1_continuation=0	side_1_coverage=0.00	side_1_overlap=0	side_1_possible_overlap_registers=40	side_1_read_count=0	side_1_redundant=0	side_2_annotate_key=repeat	side_2_continuation=0	side_2_coverage=NA	side_2_overlap=0	side_2_possible_overlap_registers=NA	side_2_read_count=NA	side_2_redundant=1	total_non_overlap_reads=71
JC	77	.	REL606	435257	-1	REL606	588070	1	0	alignment_overlap=0	coverage_minus=40	coverage_plus=48	flanking_left=293	flanking_right=293	frequency=1	junction_possible_overlap_registers=43	key=REL606__435257__-1__REL606__588070__1__0____293__293__0__1	max_left=254	max_left_minus=212	max_left_plus=254	max_min_left=135	max_min_left_minus=107	max_min_left_plus=135	max_min_right=130	max_min_right_minus=130	max_min_right_plus=106	max_pos_hash_score=88	max_right=237	max_right_minus=233	max_right_plus=237	neg_log10_pos_hash_p_value=0.3	new_junction_coverage=0.71	new_junction_read_count=92	polymorphism_frequency=1.000e+00	pos_hash_score=58	prediction=consensus	read_count_offset=3	side_1_annotate_key=gene	side_1_continuation=0	side_1_coverage=0.00	side_1_overlap=0	side_1_possible_overlap_registers=40	side_1_read_count=0	side_1_redundant=0	side_2_annotate_key=repeat	side_2_continuation=0	side_2_coverage=NA	side_2_overlap=0	side_2_possible_overlap_registers=NA	side_2_read_count=NA	side_2_redundant=1	total_non_overlap_reads=88
JC	78	.	REL606	552929	1	REL606	1446608	1	0	alignment_overlap=1	coverage_minus=3	coverage_plus=3	flanking_left=293	flanking_right=293	frequency=4.245e-01	junction_possible_overlap_registers=42	key=REL606__552929__1__REL606__1446607__1__1____293__293__0__1	max_left=49	max_left_minus=43	max_left_plus=49	max_min_left=49	max_min_left_minus=43	max_min_left_plus=49	max_min_right=0	max_min_right_minus=0	max_min_right_plus=0	max_pos_hash_score=86	max_right=286	max_right_minus=286	max_right_plus=285	neg_log10_pos_hash_p_value=10.5	new_junction_coverage=0.53	new_junction_read_count=67	no_show=1	polymorphism_frequency=4.245e-01	pos_hash_score=6	prediction=polymorphism	reject=COVERAGE_EVENNESS_SKEW	side_1_annotate_key=gene	side_1_continuation=0	side_1_coverage=0.71	side_1_overlap=1	side_1_possible_overlap_registers=43	side_1_read_count=93	side_1_redundant=0	side_2_annotate_key=repeat	side_2_continuation=0	side_2_coverage=NA	side_2_overlap=0	side_2_possible_overlap_registers=NA	side_2_read_count=NA	side_2_redundant=1	total_non_overlap_reads=6
JC	79	.	REL606	572567	-1	REL606	588070	1	0	alignment_overlap=2	coverage_minus=51	coverage_plus=47	flanking_left=293	flanking_right=293	frequency=1	junction_possible_overlap_registers=41	key=REL606__572569__-1__REL606__588070__1__2____293__293__0__1	max_left=266	max_left_minus=254	max_left_plus=266	max_min_left=82	max_min_left_minus=82	max_min_left_plus=74	max_min_right=113	max_min_right_minus=87	max_min_right_plus=113	max_pos_hash_score=84	max_right=276	max_right_minus=276	max_right_plus=243	neg_log10_pos_hash_p_value=0.1	new_junction_coverage=0.86	new_junction_read_count=107	polymorphism_frequency=1.000e+00	pos_hash_score=60	prediction=consensus	side_1_annotate_key=gene	side_1_continuation=0	side_1_coverage=0.00	side_1_overlap=0	side_1_possible_overlap_registers=41	side_1_read_count=0	side_1_redundant=0	side_2_annotate_key=repeat	side_2_continuation=0	side_2_coverage=NA	side_2_overlap=2	side_2_possible_overlap_registers=NA	side_2_read_count=NA	side_2_redundant=1	total_non_overlap_reads=98
JC	80	.	REL606	575291	1	REL606	644382	-1	0	alignment_overlap=1	coverage_minus=36	coverage_plus=51	flanking_left=293	flanking_right=293	frequency=1	junction_possible_overlap_registers=42	key=REL606__575290__1__REL606__644382__-1__1____293__293__0__1	max_left=291	max_left_minus=291	max_left_plus=242	max_min_left=139	max_min_left_minus=127	max_min_left_plus=139	max_min_right=136	max_min_right_minus=136	max_min_right_plus=130	max_pos_hash_score=86	max_right=261	max_right_minus=261	max_right_plus=253	neg_log10_pos_hash_p_value=0.2	new_junction_coverage=0.72	new_junction_read_count=92	polymorphism_frequency=9.787e-01	pos_hash_score=60	prediction=consensus	side_1_annotate_key=gene	side_1_continuation=0	side_1_coverage=0.02	side_1_overlap=0	side_1_possible_overlap_registers=42	side_1_read_count=2	side_1_redundant=0	side_2_annotate_key=repeat	side_2_continuation=0	side_2_coverage=NA	side_2_overlap=1	side_2_possible_overlap_registers=NA	side_2_read_count=NA	side_2_redundant=1	total_non_overlap_reads=87
JC	81	.	REL606	590046	-1	REL606	592181	1	0	alignment_overlap=2	coverage_minus=44	coverage_plus=60	flanking_left=293	flanking_right=293	frequency=1	junction_possible_overlap_registers=41	key=REL606__590046__-1__REL606__592179__1__2____293__293__0__0	max_left=283	max_left_minus=243	max_left_plus=283	max_min_left=141	max_min_left_minus=141	max_min_left_plus=138	max_min_right=138	max_min_right_minus=138	max_min_right_plus=135	max_pos_hash_score=84	max_right=286	max_right_minus=246	max_right_plus=286	neg_log10_pos_hash_p_value=0.0	new_junction_coverage=1.21	new_junction_read_count=151	polymorphism_frequency=9.805e-01	pos_hash_score=71	prediction=consensus	side_1_annotate_key=repeat	side_1_continuation=0	side_1_coverage=NA	side_1_overlap=2	side_1_read_count=NA	side_1_redundant=0	side_2_annotate_key=gene	side_2_continuation=0	side_2_coverage=0.02	side_2_overlap=0	side_2_possible_overlap_registers=41	side_2_read_count=3	side_2_redundant=0	total_non_overlap_reads=104
JC	82	.	REL606	625464	1	REL606	628396	-1	0	alignment_overlap=1	coverage_minus=177	coverage_plus=178	flanking_left=293	flanking_right=293	frequency=7.836e-01	junction_possible_overlap_registers=42	key=REL606__625464__1__REL606__628397__-1__1____293__293__0__0	max_left=274	max_left_minus=274	max_left_plus=268	max_min_left=142	max_min_left_minus=140	max_min_left_plus=142	max_min_right=138	max_min_right_minus=127	max_min_right_plus=138	max_pos_hash_score=86	max_right=289	max_right_minus=287	max_right_plus=289	neg_log10_pos_hash_p_value=0.0	new_junction_coverage=2.85	new_junction_read_count=363	polymorphism_frequency=7.836e-01	pos_hash_score=143	prediction=polymorphism	side_1_annotate_key=gene	side_1_continuation=0	side_1_coverage=0.84	side_1_overlap=1	side_1_possible_overlap_registers=43	side_1_read_count=110	side_1_redundant=0	side_2_annotate_key=gene	side_2_continuation=0	side_2_coverage=0.73	side_2_overlap=0	side_2_possible_overlap_registers=42	side_2_read_count=93	side_2_redundant=0	total_non_overlap_reads=355
JC	83	.	REL606	627632	1	REL606	3787989	-1	0	alignment_overlap=6	coverage_minus=28	coverage_plus=0	flanking_left=293	flanking_right=293	frequency=2.623e-01	junction_possible_overlap_registers=37	key=REL606__627632__1__REL606__3787995__-1__6____293__293__0__0	max_left=28	max_left_minus=28	max_left_plus=0	max_min_left=14	max_min_left_minus=14	max_min_left_plus=0	max_min_right=11	max_min_right_minus=11	max_min_right_plus=0	max_pos_hash_score=76	max_right=15	max_right_minus=15	max_right_plus=0	neg_log10_pos_hash_p_value=8.1	new_junction_coverage=0.60	new_junction_read_count=67	no_show=1	polymorphism_frequency=2.623e-01	pos_hash_score=9	prediction=polymorphism	reject=COVERAGE_EVENNESS_SKEW	side_1_annotate_key=gene	side_1_continuation=0	side_1_coverage=2.81	side_1_overlap=6	side_1_possible_overlap_registers=43	side_1_read_count=367	side_1_redundant=0	side_2_annotate_key=gene	side_2_continuation=0	side_2_coverage=0.54	side_2_overlap=0	side_2_possible_overlap_registers=37	side_2_read_count=61	side_2_redundant=0	total_non_overlap_reads=28
JC	84	.	REL606	633553	1	REL606	1887049	-1	0	alignment_overlap=0	coverage_minus=43	coverage_plus=38	flanking_left=293	flanking_right=293	frequency=1	junction_possible_overlap_registers=43	key=REL606__633553__1__REL606__1887049__-1__0____293__293__1__0	max_left=249	max_left_minus=249	max_left_plus=237	max_min_left=119	max_min_left_minus=115	max_min_left_plus=119	max_min_right=145	max_min_right_minus=145	max_min_right_plus=135	max_pos_hash_score=88	max_right=286	max_right_minus=286	max_right_plus=272	neg_log10_pos_hash_p_value=0.2	new_junction_coverage=1.05	new_junction_read_count=137	polymorphism_frequency=1.000e+00	pos_hash_score=61	prediction=consensus	read_count_offset=9	side_1_annotate_key=repeat	side_1_continuation=0	side_1_coverage=NA	side_1_overlap=0	side_1_read_count=NA	side_1_redundant=1	side_2_annotate_key=gene	side_2_continuation=0	side_2_coverage=0.00	side_2_overlap=0	side_2_possible_overlap_registers=34	side_2_read_count=0	side_2_redundant=0	total_non_overlap_reads=81
JC	85	.	REL606	939392	-1	REL606	943054	1	0	alignment_overlap=0	coverage_minus=43	coverage_plus=41	flanking_left=293	flanking_right=293	frequency=1	junction_possible_overlap_registers=43	key=REL606__939392__-1__REL606__943054__1__0____293__293__0__0	max_left=275	max_left_minus=275	max_left_plus=259	max_min_left=139	max_min_left_minus=139	max_min_left_plus=95	max_min_right=135	max_min_right_minus=135	max_min_right_plus=117	max_pos_hash_score=88	max_right=282	max_right_minus=279	max_right_plus=282	neg_log10_pos_hash_p_value=0.1	new_junction_coverage=0.71	new_junction_read_count=92	polymorphism_frequency=1.000e+00	pos_hash_score=66	prediction=consensus	side_1_annotate_key=gene	side_1_continuation=0	side_1_coverage=0.00	side_1_overlap=0	side_1_possible_overlap_registers=43	side_1_read_count=0	side_1_redundant=0	side_2_annotate_key=gene	side_2_continuation=0	side_2_coverage=0.00	side_2_overlap=0	side_2_possible_overlap_registers=43	side_2_read_count=0	side_2_redundant=0	total_non_overlap_reads=84
JC	86	.	REL606	1039280	1	REL606	1272592	-1	0	alignment_overlap=0	coverage_minus=38	coverage_plus=34	flanking_left=293	flanking_right=293	frequency=1	junction_possible_overlap_registers=43	key=REL606__1039280__1__REL606__1272592__-1__0____293__293__0__1	max_left=206	max_left_minus=204	max_left_plus=206	max_min_left=138	max_min_left_minus=138	max_min_left_plus=61	max_min_right=144	max_min_right_minus=144	max_min_right_plus=116	max_pos_hash_score=88	max_right=286	max_right_minus=286	max_right_plus=256	neg_log10_pos_hash_p_value=0.5	new_junction_coverage=0.62	new_junction_read_count=81	polymorphism_frequency=1.000e+00	pos_hash_score=54	prediction=consensus	read_count_offset=3	side_1_annotate_key=gene	side_1_continuation=0	side_1_coverage=0.00	side_1_overlap=0	side_1_possible_overlap_registers=40	side_1_read_count=0	side_1_redundant=0	side_2_annotate_key=repeat	side_2_continuation=0	side_2_coverage=NA	side_2_overlap=0	side_2_possible_overlap_registers=NA	side_2_read_count=NA	side_2_redundant=1	total_non_overlap_reads=72
JC	87	.	REL606	1039282	-1	REL606	1271150	1	0	alignment_overlap=1	coverage_minus=40	coverage_plus=26	flanking_left=293	flanking_right=293	frequency=1	junction_possible_overlap_registers=42	key=REL606__1039283__-1__REL606__1271150__1__1____293__293__0__1	max_left=269	max_left_minus=252	max_left_plus=269	max_min_left=140	max_min_left_minus=118	max_min_left_plus=140	max_min_right=144	max_min_right_minus=144	max_min_right_plus=109	max_pos_hash_score=86	max_right=271	max_right_minus=271	max_right_plus=246	neg_log10_pos_hash_p_value=0.5	new_junction_coverage=0.57	new_junction_read_count=72	polymorphism_frequency=1.000e+00	pos_hash_score=52	prediction=consensus	read_count_offset=3	side_1_annotate_key=gene	side_1_continuation=0	side_1_coverage=0.00	side_1_overlap=0	side_1_possible_overlap_registers=39	side_1_read_count=0	side_1_redundant=0	side_2_annotate_key=repeat	side_2_continuation=0	side_2_coverage=NA	side_2_overlap=1	side_2_possible_overlap_registers=NA	side_2_read_count=NA	side_2_redundant=1	total_non_overlap_reads=66
JC	88	.	REL606	1064767	1	REL606	1272592	-1	0	alignment_overlap=0	coverage_minus=39	coverage_plus=45	flanking_left=293	flanking_right=293	frequency=1	junction_possible_overlap_registers=43	key=REL606__1064767__1__REL606__1272592__-1__0____293__293__0__1	max_left=281	max_left_minus=281	max_left_plus=191	max_min_left=119	max_min_left_minus=70	max_min_left_plus=119	max_min_right=124	max_min_right_minus=121	max_min_right_plus=124	max_pos_hash_score=88	max_right=231	max_right_minus=231	max_right_plus=224	neg_log10_pos_hash_p_value=0.7	new_junction_coverage=0.84	new_junction_read_count=109	polymorphism_frequency=1.000e+00	pos_hash_score=51	prediction=consensus	read_count_offset=3	side_1_annotate_key=gene	side_1_continuation=0	side_1_coverage=0.00	side_1_overlap=0	side_1_possible_overlap_registers=40	side_1_read_count=0	side_1_redundant=0	side_2_annotate_key=repeat	side_2_continuation=0	side_2_coverage=NA	side_2_overlap=0	side_2_possible_overlap_registers=NA	side_2_read_count=NA	side_2_redundant=1	total_non_overlap_reads=84
JC	89	.	REL606	1064769	-1	REL606	1271150	1	0	alignment_overlap=2	coverage_minus=32	coverage_plus=24	flanking_left=293	flanking_right=293	frequency=1	junction_possible_overlap_registers=41	key=REL606__1064771__-1__REL606__1271150__1__2____293__293__0__1	max_left=274	max_left_minus=254	max_left_plus=274	max_min_left=137	max_min_left_minus=137	max_min_left_plus=119	max_min_right=84	max_min_right_minus=84	max_min_right_plus=82	max_pos_hash_score=84	max_right=269	max_right_minus=269	max_right_plus=269	neg_log10_pos_hash_p_value=1.4	new_junction_coverage=0.54	new_junction_read_count=67	polymorphism_frequency=1.000e+00	pos_hash_score=41	prediction=consensus	read_count_offset=3	side_1_annotate_key=gene	side_1_continuation=0	side_1_coverage=0.00	side_1_overlap=0	side_1_possible_overlap_registers=38	side_1_read_count=0	side_1_redundant=0	side_2_annotate_key=repeat	side_2_continuation=0	side_2_coverage=NA	side_2_overlap=2	side_2_possible_overlap_registers=NA	side_2_read_count=NA	side_2_redundant=1	total_non_overlap_reads=56
JC	90	.	REL606	1112808	-1	REL606	2623300	1	0	alignment_overlap=0	coverage_minus=42	coverage_plus=46	flanking_left=293	flanking_right=293	frequency=1	junction_possible_overlap_registers=43	key=REL606__1112808__-1__REL606__2623300__1__0____293__293__1__0	max_left=288	max_left_minus=275	max_left_plus=288	max_min_left=128	max_min_left_minus=120	max_min_left_plus=128	max_min_right=140	max_min_right_minus=108	max_min_right_plus=140	max_pos_hash_score=88	max_right=259	max_right_minus=259	max_right_plus=238	neg_log10_pos_hash_p_value=0.1	new_junction_coverage=0.74	new_junction_read_count=97	polymorphism_frequency=1.000e+00	pos_hash_score=62	prediction=consensus	read_count_offset=3	side_1_annotate_key=repeat	side_1_continuation=0	side_1_coverage=NA	side_1_overlap=0	side_1_read_count=NA	side_1_redundant=1	side_2_annotate_key=gene	side_2_continuation=0	side_2_coverage=0.00	side_2_overlap=0	side_2_possible_overlap_registers=40	side_2_read_count=0	side_2_redundant=0	total_non_overlap_reads=88
JC	91	.	REL606	1145978	-1	REL606	1535578	1	0	alignment_overlap=5	coverage_minus=0	coverage_plus=81	flanking_left=293	flanking_right=293	frequency=3.289e-01	junction_possible_overlap_registers=38	key=REL606__1145978__-1__REL606__1535573__1__5____293__293__0__0	max_left=16	max_left_minus=0	max_left_plus=16	max_min_left=14	max_min_left_minus=0	max_min_left_plus=14	max_min_right=15	max_min_right_minus=0	max_min_right_plus=15	max_pos_hash_score=78	max_right=29	max_right_minus=0	max_right_plus=29	neg_log10_pos_hash_p_value=7.5	new_junction_coverage=4.77	new_junction_read_count=550	polymorphism_frequency=3.289e-01	pos_hash_score=11	prediction=polymorphism	reject=COVERAGE_EVENNESS_SKEW	side_1_annotate_key=gene	side_1_continuation=0	side_1_coverage=0.92	side_1_overlap=5	side_1_possible_overlap_registers=43	side_1_read_count=120	side_1_redundant=0	side_2_annotate_key=gene	side_2_continuation=0	side_2_coverage=18.55	side_2_overlap=0	side_2_possible_overlap_registers=38	side_2_read_count=2138	side_2_redundant=0	total_non_overlap_reads=81
JC	92	.	REL606	1154915	1	REL606	1271150	1	0	alignment_overlap=0	coverage_minus=37	coverage_plus=37	flanking_left=293	flanking_right=293	frequency=1	junction_possible_overlap_registers=43	key=REL606__1154915__1__REL606__1271150__1__0____293__293__0__1	max_left=281	max_left_minus=281	max_left_plus=259	max_min_left=127	max_min_left_minus=127	max_min_left_plus=123	max_min_right=121	max_min_right_minus=121	max_min_right_plus=98	max_pos_hash_score=88	max_right=274	max_right_minus=274	max_right_plus=247	neg_log10_pos_hash_p_value=0.4	new_junction_coverage=0.99	new_junction_read_count=129	polymorphism_frequency=1.000e+00	pos_hash_score=56	prediction=consensus	read_count_offset=3	side_1_annotate_key=gene	side_1_continuation=0	side_1_coverage=0.00	side_1_overlap=0	side_1_possible_overlap_registers=40	side_1_read_count=0	side_1_redundant=0	side_2_annotate_key=repeat	side_2_continuation=0	side_2_coverage=NA	side_2_overlap=0	side_2_possible_overlap_registers=NA	side_2_read_count=NA	side_2_redundant=1	total_non_overlap_reads=74
JC	93	.	REL606	1154917	-1	REL606	1272592	-1	0	alignment_overlap=2	coverage_minus=35	coverage_plus=45	flanking_left=293	flanking_right=293	frequency=1	junction_possible_overlap_registers=41	key=REL606__1154919__-1__REL606__1272592__-1__2____293__293__0__1	max_left=287	max_left_minus=271	max_left_plus=287	max_min_left=142	max_min_left_minus=142	max_min_left_plus=122	max_min_right=127	max_min_right_minus=116	max_min_right_plus=127	max_pos_hash_score=84	max_right=283	max_right_minus=272	max_right_plus=283	neg_log10_pos_hash_p_value=0.1	new_junction_coverage=0.96	new_junction_read_count=119	polymorphism_frequency=1.000e+00	pos_hash_score=59	prediction=consensus	read_count_offset=3	side_1_annotate_key=gene	side_1_continuation=0	side_1_coverage=0.00	side_1_overlap=0	side_1_possible_overlap_registers=38	side_1_read_count=0	side_1_redundant=0	side_2_annotate_key=repeat	side_2_continuation=0	side_2_coverage=NA	side_2_overlap=2	side_2_possible_overlap_registers=NA	side_2_read_count=NA	side_2_redundant=1	total_non_overlap_reads=80
JC	94	.	REL606	1178910	-1	REL606	1535577	1	0	alignment_overlap=4	coverage_minus=0	coverage_plus=146	flanking_left=293	flanking_right=293	frequency=2.974e-01	junction_possible_overlap_registers=39	key=REL606__1178910__-1__REL606__1535573__1__4____293__293__0__0	max_left=14	max_left_minus=0	max_left_plus=14	max_min_left=14	max_min_left_minus=0	max_min_left_plus=14	max_min_right=0	max_min_right_minus=0	max_min_right_plus=0	max_pos_hash_score=80	max_right=30	max_right_minus=0	max_right_plus=30	neg_log10_pos_hash_p_value=7.7	new_junction_coverage=4.14	new_junction_read_count=490	polymorphism_frequency=2.974e-01	pos_hash_score=11	prediction=polymorphism	reject=COVERAGE_EVENNESS_SKEW	side_1_annotate_key=gene	side_1_continuation=0	side_1_coverage=0.86	side_1_overlap=4	side_1_possible_overlap_registers=43	side_1_read_count=112	side_1_redundant=0	side_2_annotate_key=gene	side_2_continuation=0	side_2_coverage=18.72	side_2_overlap=0	side_2_possible_overlap_registers=39	side_2_read_count=2214	side_2_redundant=0	total_non_overlap_reads=146
JC	95	.	REL606	1236016	1	REL606	1272592	-1	0	alignment_overlap=0	coverage_minus=50	coverage_plus=38	flanking_left=293	flanking_right=293	frequency=1	junction_possible_overlap_registers=43	key=REL606__1236016__1__REL606__1272592__-1__0____293__293__0__1	max_left=252	max_left_minus=241	max_left_plus=252	max_min_left=105	max_min_left_minus=105	max_min_left_plus=98	max_min_right=135	max_min_right_minus=135	max_min_right_plus=63	max_pos_hash_score=88	max_right=256	max_right_minus=256	max_right_plus=233	neg_log10_pos_hash_p_value=0.2	new_junction_coverage=0.69	new_junction_read_count=90	polymorphism_frequency=9.882e-01	pos_hash_score=61	prediction=consensus	read_count_offset=3	side_1_annotate_key=gene	side_1_continuation=0	side_1_coverage=0.01	side_1_overlap=0	side_1_possible_overlap_registers=40	side_1_read_count=1	side_1_redundant=0	side_2_annotate_key=repeat	side_2_continuation=0	side_2_coverage=NA	side_2_overlap=0	side_2_possible_overlap_registers=NA	side_2_read_count=NA	side_2_redundant=1	total_non_overlap_reads=88
JC	96	.	REL606	1236018	-1	REL606	1271150	1	0	alignment_overlap=0	coverage_minus=52	coverage_plus=47	flanking_left=293	flanking_right=293	frequency=1	junction_possible_overlap_registers=43	key=REL606__1236018__-1__REL606__1271150__1__0____293__293__0__1	max_left=291	max_left_minus=291	max_left_plus=263	max_min_left=138	max_min_left_minus=136	max_min_left_plus=138	max_min_right=131	max_min_right_minus=85	max_min_right_plus=131	max_pos_hash_score=88	max_right=260	max_right_minus=207	max_right_plus=260	neg_log10_pos_hash_p_value=0.2	new_junction_coverage=0.90	new_junction_read_count=117	polymorphism_frequency=9.909e-01	pos_hash_score=61	prediction=consensus	read_count_offset=3	side_1_annotate_key=gene	side_1_continuation=0	side_1_coverage=0.01	side_1_overlap=0	side_1_possible_overlap_registers=40	side_1_read_count=1	side_1_redundant=0	side_2_annotate_key=repeat	side_2_continuation=0	side_2_coverage=NA	side_2_overlap=0	side_2_possible_overlap_registers=NA	side_2_read_count=NA	side_2_redundant=1	total_non_overlap_reads=99
JC	97	.	REL606	1325421	-1	REL606	1473664	1	0	alignment_overlap=0	coverage_minus=55	coverage_plus=58	flanking_left=293	flanking_right=293	frequency=1	junction_possible_overlap_registers=43	key=REL606__1325421__-1__REL606__1473664__1__0____293__293__1__0	max_left=257	max_left_minus=250	max_left_plus=257	max_min_left=138	max_min_left_minus=129	max_min_left_plus=138	max_min_right=139	max_min_right_minus=55	max_min_right_plus=139	max_pos_hash_score=88	max_right=289	max_right_minus=210	max_right_plus=289	neg_log10_pos_hash_p_value=0.0	new_junction_coverage=1.11	new_junction_read_count=145	polymorphism_frequency=1.000e+00	pos_hash_score=71	prediction=consensus	side_1_annotate_key=repeat	side_1_continuation=0	side_1_coverage=NA	side_1_overlap=0	side_1_read_count=NA	side_1_redundant=1	side_2_annotate_key=gene	side_2_continuation=0	side_2_coverage=0.00	side_2_overlap=0	side_2_possible_overlap_registers=43	side_2_read_count=0	side_2_redundant=0	total_non_overlap_reads=113
JC	98	.	REL606	1516722	1	REL606	2268240	-1	0	alignment_overlap=6	coverage_minus=0	coverage_plus=6	flanking_left=293	flanking_right=293	frequency=1.223e-01	junction_possible_overlap_registers=37	key=REL606__1516722__1__REL606__2268246__-1__6____293__293__0__0	max_left=16	max_left_minus=0	max_left_plus=16	max_min_left=11	max_min_left_minus=0	max_min_left_plus=11	max_min_right=13	max_min_right_minus=0	max_min_right_plus=13	max_pos_hash_score=76	max_right=26	max_right_minus=0	max_right_plus=26	neg_log10_pos_hash_p_value=10.2	new_junction_coverage=0.10	new_junction_read_count=11	no_show=1	polymorphism_frequency=1.223e-01	pos_hash_score=5	prediction=polymorphism	reject=COVERAGE_EVENNESS_SKEW,FREQUENCY_CUTOFF	side_1_annotate_key=gene	side_1_continuation=0	side_1_coverage=0.72	side_1_overlap=6	side_1_possible_overlap_registers=43	side_1_read_count=94	side_1_redundant=0	side_2_annotate_key=gene	side_2_continuation=0	side_2_coverage=0.69	side_2_overlap=0	side_2_possible_overlap_registers=37	side_2_read_count=77	side_2_redundant=0	total_non_overlap_reads=6
JC	99	.	REL606	1530481	1	REL606	1554577	-1	0	alignment_overlap=1	coverage_minus=1705	coverage_plus=2541	flanking_left=293	flanking_right=293	frequency=1	junction_possible_overlap_registers=42	key=REL606__1530481__1__REL606__1554578__-1__1____293__293__0__0	max_left=289	max_left_minus=289	max_left_plus=289	max_min_left=144	max_min_left_minus=144	max_min_left_plus=144	max_min_right=144	max_min_right_minus=144	max_min_right_plus=144	max_pos_hash_score=86	max_right=290	max_right_minus=290	max_right_plus=287	neg_log10_pos_hash_p_value=NA	new_junction_coverage=34.11	new_junction_read_count=4345	polymorphism_frequency=9.744e-01	pos_hash_score=253	prediction=consensus	side_1_annotate_key=gene	side_1_continuation=0	side_1_coverage=1.19	side_1_overlap=1	side_1_possible_overlap_registers=43	side_1_read_count=155	side_1_redundant=0	side_2_annotate_key=gene	side_2_continuation=0	side_2_coverage=0.60	side_2_overlap=0	side_2_possible_overlap_registers=42	side_2_read_count=77	side_2_redundant=0	total_non_overlap_reads=4246
JC	100	.	REL606	1532434	1	REL606	3987413	1	0	alignment_overlap=0	coverage_minus=3	coverage_plus=1	flanking_left=293	flanking_right=293	frequency=3.614e-03	junction_possible_overlap_registers=43	key=REL606__1532434__1__REL606__3987413__1__0____293__293__0__0	max_left=18	max_left_minus=18	max_left_plus=16	max_min_left=16	max_min_left_minus=16	max_min_left_plus=16	max_min_right=17	max_min_right_minus=17	max_min_right_plus=0	max_pos_hash_score=88	max_right=26	max_right_minus=26	max_right_plus=19	neg_log10_pos_hash_p_value=11.8	new_junction_coverage=0.07	new_junction_read_count=9	no_show=1	polymorphism_frequency=3.614e-03	pos_hash_score=4	prediction=polymorphism	reject=COVERAGE_EVENNESS_SKEW,FREQUENCY_CUTOFF	side_1_annotate_key=gene	side_1_continuation=0	side_1_coverage=37.19	side_1_overlap=0	side_1_possible_overlap_registers=43	side_1_read_count=4850	side_1_redundant=0	side_2_annotate_key=gene	side_2_continuation=0	side_2_coverage=0.87	side_2_overlap=0	side_2_possible_overlap_registers=43	side_2_read_count=113	side_2_redundant=0	total_non_overlap_reads=4
JC	101	.	REL606	1532548	-1	REL606	2577484	-1	0	alignment_overlap=7	coverage_minus=125	coverage_plus=0	flanking_left=293	flanking_right=293	frequency=1.949e-01	junction_possible_overlap_registers=36	key=REL606__1532548__-1__REL606__2577491__-1__7____293__293__0__0	max_left=27	max_left_minus=27	max_left_plus=0	max_min_left=0	max_min_left_minus=0	max_min_left_plus=0	max_min_right=13	max_min_right_minus=13	max_min_right_plus=0	max_pos_hash_score=74	max_right=13	max_right_minus=13	max_right_plus=0	neg_log10_pos_hash_p_value=7.1	new_junction_coverage=3.01	new_junction_read_count=329	polymorphism_frequency=1.949e-01	pos_hash_score=11	prediction=polymorphism	reject=COVERAGE_EVENNESS_SKEW,FREQUENCY_CUTOFF	side_1_annotate_key=gene	side_1_continuation=0	side_1_coverage=24.11	side_1_overlap=7	side_1_possible_overlap_registers=43	side_1_read_count=3144	side_1_redundant=0	side_2_annotate_key=gene	side_2_continuation=0	side_2_coverage=0.79	side_2_overlap=0	side_2_possible_overlap_registers=36	side_2_read_count=86	side_2_redundant=0	total_non_overlap_reads=125
JC	102	.	REL606	1534056	1	REL606	3724610	1	0	alignment_overlap=1	coverage_minus=507	coverage_plus=0	flanking_left=293	flanking_right=293	frequency=3.828e-01	junction_possible_overlap_registers=42	key=REL606__1534056__1__REL606__3724609__1__1____293__293__0__0	max_left=33	max_left_minus=33	max_left_plus=0	max_min_left=0	max_min_left_minus=0	max_min_left_plus=0	max_min_right=14	max_min_right_minus=14	max_min_right_plus=0	max_pos_hash_score=86	max_right=14	max_right_minus=14	max_right_plus=0	neg_log10_pos_hash_p_value=7.0	new_junction_coverage=6.26	new_junction_read_count=798	polymorphism_frequency=3.828e-01	pos_hash_score=14	prediction=polymorphism	reject=COVERAGE_EVENNESS_SKEW	side_1_annotate_key=gene	side_1_continuation=0	side_1_coverage=19.48	side_1_overlap=1	side_1_possible_overlap_registers=43	side_1_read_count=2541	side_1_redundant=0	side_2_annotate_key=gene	side_2_continuation=0	side_2_coverage=0.71	side_2_overlap=0	side_2_possible_overlap_registers=42	side_2_read_count=91	side_2_redundant=0	total_non_overlap_reads=507
JC	103	.	REL606	1535573	1	REL606	2795274	1	0	alignment_overlap=5	coverage_minus=225	coverage_plus=0	flanking_left=293	flanking_right=293	frequency=3.409e-01	junction_possible_overlap_registers=38	key=REL606__1535573__1__REL606__2795269__1__5____293__293__0__0	max_left=29	max_left_minus=29	max_left_plus=0	max_min_left=0	max_min_left_minus=0	max_min_left_plus=0	max_min_right=12	max_min_right_minus=12	max_min_right_plus=0	max_pos_hash_score=78	max_right=12	max_right_minus=12	max_right_plus=0	neg_log10_pos_hash_p_value=7.1	new_junction_coverage=5.17	new_junction_read_count=596	polymorphism_frequency=3.409e-01	pos_hash_score=12	prediction=polymorphism	reject=COVERAGE_EVENNESS_SKEW	side_1_annotate_key=gene	side_1_continuation=0	side_1_coverage=19.15	side_1_overlap=5	side_1_possible_overlap_registers=43	side_1_read_count=2498	side_1_redundant=0	side_2_annotate_key=gene	side_2_continuation=0	side_2_coverage=0.84	side_2_overlap=0	side_2_possible_overlap_registers=38	side_2_read_count=97	side_2_redundant=0	total_non_overlap_reads=225
JC	104	.	REL606	1542501	-1	REL606	1545275	1	0	alignment_overlap=4	coverage_minus=4	coverage_plus=1	flanking_left=293	flanking_right=293	frequency=1.764e-03	junction_possible_overlap_registers=39	key=REL606__1542501__-1__REL606__1545271__1__4____293__293__0__0	max_left=30	max_left_minus=30	max_left_plus=1	max_min_left=1	max_min_left_minus=0	max_min_left_plus=1	max_min_right=14	max_min_right_minus=14	max_min_right_plus=0	max_pos_hash_score=80	max_right=275	max_right_minus=14	max_right_plus=275	neg_log10_pos_hash_p_value=10.6	new_junction_coverage=0.06	new_junction_read_count=7	no_show=1	polymorphism_frequency=1.764e-03	pos_hash_score=5	prediction=polymorphism	reject=COVERAGE_EVENNESS_SKEW,FREQUENCY_CUTOFF	side_1_annotate_key=gene	side_1_continuation=0	side_1_coverage=30.99	side_1_overlap=4	side_1_possible_overlap_registers=43	side_1_read_count=4042	side_1_redundant=0	side_2_annotate_key=gene	side_2_continuation=0	side_2_coverage=35.99	side_2_overlap=0	side_2_possible_overlap_registers=39	side_2_read_count=4257	side_2_redundant=0	total_non_overlap_reads=5
JC	105	.	REL606	1542639	-1	REL606	4096610	1	-2	alignment_overlap=-2	coverage_minus=238	coverage_plus=0	flanking_left=293	flanking_right=293	frequency=3.009e-01	junction_possible_overlap_registers=41	key=REL606__1542639__-1__REL606__4096610__1__-2__GG__293__293__0__0	max_left=279	max_left_minus=279	max_left_plus=0	max_min_left=0	max_min_left_minus=0	max_min_left_plus=0	max_min_right=16	max_min_right_minus=16	max_min_right_plus=0	max_pos_hash_score=84	max_right=16	max_right_minus=16	max_right_plus=0	neg_log10_pos_hash_p_value=6.6	new_junction_coverage=3.43	new_junction_read_count=426	polymorphism_frequency=3.009e-01	pos_hash_score=15	prediction=polymorphism	reject=COVERAGE_EVENNESS_SKEW	side_1_annotate_key=gene	side_1_continuation=0	side_1_coverage=15.46	side_1_overlap=0	side_1_possible_overlap_registers=43	side_1_read_count=2016	side_1_redundant=0	side_2_annotate_key=gene	side_2_continuation=0	side_2_coverage=0.46	side_2_overlap=0	side_2_possible_overlap_registers=43	side_2_read_count=60	side_2_redundant=0	total_non_overlap_reads=238	unique_read_sequence=GG
JC	106	.	REL606	1553216	-1	REL606	1850034	-1	0	alignment_overlap=3	coverage_minus=393	coverage_plus=0	flanking_left=293	flanking_right=293	frequency=4.598e-01	junction_possible_overlap_registers=40	key=REL606__1553216__-1__REL606__1850037__-1__3____293__293__0__0	max_left=282	max_left_minus=282	max_left_plus=0	max_min_left=0	max_min_left_minus=0	max_min_left_plus=0	max_min_right=13	max_min_right_minus=13	max_min_right_plus=0	max_pos_hash_score=82	max_right=13	max_right_minus=13	max_right_plus=0	neg_log10_pos_hash_p_value=6.1	new_junction_coverage=5.27	new_junction_read_count=639	polymorphism_frequency=4.598e-01	pos_hash_score=16	prediction=polymorphism	reject=COVERAGE_EVENNESS_SKEW	side_1_annotate_key=gene	side_1_continuation=0	side_1_coverage=11.80	side_1_overlap=3	side_1_possible_overlap_registers=43	side_1_read_count=1539	side_1_redundant=0	side_2_annotate_key=gene	side_2_continuation=0	side_2_coverage=0.58	side_2_overlap=0	side_2_possible_overlap_registers=40	side_2_read_count=70	side_2_redundant=0	total_non_overlap_reads=393
JC	107	.	REL606	1619073	1	REL606	1729736	-1	0	alignment_overlap=2	coverage_minus=55	coverage_plus=39	flanking_left=293	flanking_right=293	frequency=1	junction_possible_overlap_registers=41	key=REL606__1619071__1__REL606__1729736__-1__2____293__293__0__1	max_left=287	max_left_minus=273	max_left_plus=287	max_min_left=144	max_min_left_minus=144	max_min_left_plus=127	max_min_right=142	max_min_right_minus=142	max_min_right_plus=131	max_pos_hash_score=84	max_right=230	max_right_minus=206	max_right_plus=230	neg_log10_pos_hash_p_value=0.1	new_junction_coverage=0.78	new_junction_read_count=97	polymorphism_frequency=1.000e+00	pos_hash_score=63	prediction=consensus	read_count_offset=3	side_1_annotate_key=gene	side_1_continuation=0	side_1_coverage=0.00	side_1_overlap=0	side_1_possible_overlap_registers=38	side_1_read_count=0	side_1_redundant=0	side_2_annotate_key=repeat	side_2_continuation=0	side_2_coverage=NA	side_2_overlap=2	side_2_possible_overlap_registers=NA	side_2_read_count=NA	side_2_redundant=1	total_non_overlap_reads=94
JC	108	.	REL606	1619075	-1	REL606	1728294	1	0	alignment_overlap=1	coverage_minus=18	coverage_plus=38	flanking_left=293	flanking_right=293	frequency=1	junction_possible_overlap_registers=42	key=REL606__1619076__-1__REL606__1728294__1__1____293__293__0__1	max_left=285	max_left_minus=285	max_left_plus=190	max_min_left=125	max_min_left_minus=82	max_min_left_plus=125	max_min_right=96	max_min_right_minus=56	max_min_right_plus=96	max_pos_hash_score=86	max_right=257	max_right_minus=257	max_right_plus=206	neg_log10_pos_hash_p_value=1.7	new_junction_coverage=0.47	new_junction_read_count=60	polymorphism_frequency=1.000e+00	pos_hash_score=39	prediction=consensus	read_count_offset=3	side_1_annotate_key=gene	side_1_continuation=0	side_1_coverage=0.00	side_1_overlap=0	side_1_possible_overlap_registers=39	side_1_read_count=0	side_1_redundant=0	side_2_annotate_key=repeat	side_2_continuation=0	side_2_coverage=NA	side_2_overlap=1	side_2_possible_overlap_registers=NA	side_2_read_count=NA	side_2_redundant=1	total_non_overlap_reads=56
JC	109	.	REL606	1856751	1	REL606	2264353	-1	0	alignment_overlap=3	coverage_minus=42	coverage_plus=32	flanking_left=293	flanking_right=293	frequency=1	junction_possible_overlap_registers=40	key=REL606__1856751__1__REL606__2264356__-1__3____293__293__1__0	max_left=267	max_left_minus=191	max_left_plus=267	max_min_left=120	max_min_left_minus=82	max_min_left_plus=120	max_min_right=131	max_min_right_minus=131	max_min_right_plus=125	max_pos_hash_score=82	max_right=279	max_right_minus=275	max_right_plus=279	neg_log10_pos_hash_p_value=0.4	new_junction_coverage=0.75	new_junction_read_count=91	polymorphism_frequency=1.000e+00	pos_hash_score=52	prediction=consensus	read_count_offset=8	side_1_annotate_key=repeat	side_1_continuation=0	side_1_coverage=NA	side_1_overlap=3	side_1_read_count=NA	side_1_redundant=1	side_2_annotate_key=gene	side_2_continuation=0	side_2_coverage=0.00	side_2_overlap=0	side_2_possible_overlap_registers=32	side_2_read_count=0	side_2_redundant=0	total_non_overlap_reads=74
JC	110	.	REL606	1887041	1	REL606	1972959	1	0	alignment_overlap=1	coverage_minus=51	coverage_plus=61	flanking_left=293	flanking_right=293	frequency=1	junction_possible_overlap_registers=42	key=REL606__1887040__1__REL606__1972959__1__1____293__293__0__1	max_left=244	max_left_minus=244	max_left_plus=244	max_min_left=139	max_min_left_minus=124	max_min_left_plus=139	max_min_right=133	max_min_right_minus=115	max_min_right_plus=133	max_pos_hash_score=86	max_right=288	max_right_minus=275	max_right_plus=288	neg_log10_pos_hash_p_value=0.0	new_junction_coverage=1.18	new_junction_read_count=150	polymorphism_frequency=1.000e+00	pos_hash_score=66	prediction=consensus	read_count_offset=9	side_1_annotate_key=gene	side_1_continuation=0	side_1_coverage=0.00	side_1_overlap=0	side_1_possible_overlap_registers=33	side_1_read_count=0	side_1_redundant=0	side_2_annotate_key=repeat	side_2_continuation=0	side_2_coverage=NA	side_2_overlap=1	side_2_possible_overlap_registers=NA	side_2_read_count=NA	side_2_redundant=1	total_non_overlap_reads=112
JC	111	.	REL606	1889566	1	REL606	3606388	-1	0	alignment_overlap=10	coverage_minus=0	coverage_plus=7	flanking_left=293	flanking_right=293	frequency=1.418e-01	junction_possible_overlap_registers=33	key=REL606__1889566__1__REL606__3606398__-1__10____293__293__0__0	max_left=12	max_left_minus=0	max_left_plus=12	max_min_left=12	max_min_left_minus=0	max_min_left_plus=12	max_min_right=0	max_min_right_minus=0	max_min_right_plus=0	max_pos_hash_score=68	max_right=16	max_right_minus=0	max_right_plus=16	neg_log10_pos_hash_p_value=10.1	new_junction_coverage=0.11	new_junction_read_count=11	no_show=1	polymorphism_frequency=1.418e-01	pos_hash_score=4	prediction=polymorphism	reject=COVERAGE_EVENNESS_SKEW,FREQUENCY_CUTOFF	side_1_annotate_key=gene	side_1_continuation=0	side_1_coverage=0.72	side_1_overlap=10	side_1_possible_overlap_registers=43	side_1_read_count=94	side_1_redundant=0	side_2_annotate_key=gene	side_2_continuation=0	side_2_coverage=0.61	side_2_overlap=0	side_2_possible_overlap_registers=33	side_2_read_count=61	side_2_redundant=0	total_non_overlap_reads=7
JC	112	.	REL606	2264346	1	REL606	3448437	-1	0	alignment_overlap=1	coverage_minus=46	coverage_plus=43	flanking_left=293	flanking_right=293	frequency=1	junction_possible_overlap_registers=42	key=REL606__2264345__1__REL606__3448437__-1__1____293__293__0__1	max_left=273	max_left_minus=273	max_left_plus=252	max_min_left=134	max_min_left_minus=134	max_min_left_plus=131	max_min_right=135	max_min_right_minus=135	max_min_right_plus=120	max_pos_hash_score=86	max_right=281	max_right_minus=265	max_right_plus=281	neg_log10_pos_hash_p_value=0.0	new_junction_coverage=1.13	new_junction_read_count=144	polymorphism_frequency=1.000e+00	pos_hash_score=66	prediction=consensus	read_count_offset=8	side_1_annotate_key=gene	side_1_continuation=0	side_1_coverage=0.00	side_1_overlap=0	side_1_possible_overlap_registers=34	side_1_read_count=0	side_1_redundant=0	side_2_annotate_key=repeat	side_2_continuation=0	side_2_coverage=NA	side_2_overlap=1	side_2_possible_overlap_registers=NA	side_2_read_count=NA	side_2_redundant=1	total_non_overlap_reads=89
JC	113	.	REL606	2348272	1	REL606	2600583	-1	0	alignment_overlap=0	coverage_minus=59	coverage_plus=38	flanking_left=293	flanking_right=293	frequency=1	junction_possible_overlap_registers=43	key=REL606__2348272__1__REL606__2600583__-1__0____293__293__0__1	max_left=280	max_left_minus=280	max_left_plus=211	max_min_left=135	max_min_left_minus=135	max_min_left_plus=82	max_min_right=140	max_min_right_minus=88	max_min_right_plus=140	max_pos_hash_score=88	max_right=284	max_right_minus=255	max_right_plus=284	neg_log10_pos_hash_p_value=0.0	new_junction_coverage=1.11	new_junction_read_count=145	polymorphism_frequency=1.000e+00	pos_hash_score=73	prediction=consensus	read_count_offset=3	side_1_annotate_key=gene	side_1_continuation=0	side_1_coverage=0.00	side_1_overlap=0	side_1_possible_overlap_registers=40	side_1_read_count=0	side_1_redundant=0	side_2_annotate_key=repeat	side_2_continuation=0	side_2_coverage=NA	side_2_overlap=0	side_2_possible_overlap_registers=NA	side_2_read_count=NA	side_2_redundant=1	total_non_overlap_reads=97
JC	114	.	REL606	2348274	-1	REL606	2599141	1	0	alignment_overlap=0	coverage_minus=43	coverage_plus=55	flanking_left=293	flanking_right=293	frequency=1	junction_possible_overlap_registers=43	key=REL606__2348274__-1__REL606__2599141__1__0____293__293__0__1	max_left=291	max_left_minus=291	max_left_plus=273	max_min_left=132	max_min_left_minus=108	max_min_left_plus=132	max_min_right=124	max_min_right_minus=124	max_min_right_plus=100	max_pos_hash_score=88	max_right=282	max_right_minus=282	max_right_plus=256	neg_log10_pos_hash_p_value=0.1	new_junction_coverage=1.26	new_junction_read_count=164	polymorphism_frequency=1.000e+00	pos_hash_score=64	prediction=consensus	read_count_offset=3	side_1_annotate_key=gene	side_1_continuation=0	side_1_coverage=0.00	side_1_overlap=0	side_1_possible_overlap_registers=40	side_1_read_count=0	side_1_redundant=0	side_2_annotate_key=repeat	side_2_continuation=0	side_2_coverage=NA	side_2_overlap=0	side_2_possible_overlap_registers=NA	side_2_read_count=NA	side_2_redundant=1	total_non_overlap_reads=98
JC	115	.	REL606	2623302	-1	REL606	2828769	-1	0	alignment_overlap=0	coverage_minus=38	coverage_plus=53	flanking_left=293	flanking_right=293	frequency=1	junction_possible_overlap_registers=43	key=REL606__2623302__-1__REL606__2828769__-1__0____293__293__0__1	max_left=287	max_left_minus=287	max_left_plus=281	max_min_left=146	max_min_left_minus=146	max_min_left_plus=132	max_min_right=140	max_min_right_minus=140	max_min_right_plus=117	max_pos_hash_score=88	max_right=249	max_right_minus=249	max_right_plus=208	neg_log10_pos_hash_p_value=0.0	new_junction_coverage=0.92	new_junction_read_count=120	polymorphism_frequency=1.000e+00	pos_hash_score=71	prediction=consensus	read_count_offset=3	side_1_annotate_key=gene	side_1_continuation=0	side_1_coverage=0.00	side_1_overlap=0	side_1_possible_overlap_registers=40	side_1_read_count=0	side_1_redundant=0	side_2_annotate_key=repeat	side_2_continuation=0	side_2_coverage=NA	side_2_overlap=0	side_2_possible_overlap_registers=NA	side_2_read_count=NA	side_2_redundant=1	total_non_overlap_reads=91
JC	116	.	REL606	2938642	1	REL606	2963465	-1	0	alignment_overlap=0	coverage_minus=46	coverage_plus=61	flanking_left=293	flanking_right=293	frequency=1	junction_possible_overlap_registers=43	key=REL606__2938642__1__REL606__2963465__-1__0____293__293__0__1	max_left=284	max_left_minus=284	max_left_plus=284	max_min_left=117	max_min_left_minus=107	max_min_left_plus=117	max_min_right=124	max_min_right_minus=124	max_min_right_plus=93	max_pos_hash_score=88	max_right=285	max_right_minus=195	max_right_plus=285	neg_log10_pos_hash_p_value=0.1	new_junction_coverage=0.95	new_junction_read_count=124	polymorphism_frequency=9.914e-01	pos_hash_score=64	prediction=consensus	read_count_offset=3	side_1_annotate_key=gene	side_1_continuation=0	side_1_coverage=0.01	side_1_overlap=0	side_1_possible_overlap_registers=40	side_1_read_count=1	side_1_redundant=0	side_2_annotate_key=repeat	side_2_continuation=0	side_2_coverage=NA	side_2_overlap=0	side_2_possible_overlap_registers=NA	side_2_read_count=NA	side_2_redundant=1	total_non_overlap_reads=107
JC	117	.	REL606	2938644	-1	REL606	2962023	1	0	alignment_overlap=1	coverage_minus=38	coverage_plus=43	flanking_left=293	flanking_right=293	frequency=1	junction_possible_overlap_registers=42	key=REL606__2938645__-1__REL606__2962023__1__1____293__293__0__1	max_left=290	max_left_minus=274	max_left_plus=290	max_min_left=132	max_min_left_minus=132	max_min_left_plus=115	max_min_right=144	max_min_right_minus=144	max_min_right_plus=87	max_pos_hash_score=86	max_right=257	max_right_minus=238	max_right_plus=257	neg_log10_pos_hash_p_value=0.4	new_junction_coverage=0.65	new_junction_read_count=83	polymorphism_frequency=9.872e-01	pos_hash_score=54	prediction=consensus	read_count_offset=3	side_1_annotate_key=gene	side_1_continuation=0	side_1_coverage=0.01	side_1_overlap=0	side_1_possible_overlap_registers=39	side_1_read_count=1	side_1_redundant=0	side_2_annotate_key=repeat	side_2_continuation=0	side_2_coverage=NA	side_2_overlap=1	side_2_possible_overlap_registers=NA	side_2_read_count=NA	side_2_redundant=1	total_non_overlap_reads=81
JC	118	.	REL606	3481289	1	REL606	3582223	1	0	alignment_overlap=0	coverage_minus=0	coverage_plus=3	flanking_left=293	flanking_right=293	frequency=7.642e-01	junction_possible_overlap_registers=43	key=REL606__3481289__1__REL606__3582223__1__0____293__293__0__1	max_left=236	max_left_minus=0	max_left_plus=236	max_min_left=77	max_min_left_minus=0	max_min_left_plus=77	max_min_right=75	max_min_right_minus=0	max_min_right_plus=75	max_pos_hash_score=88	max_right=194	max_right_minus=0	max_right_plus=194	neg_log10_pos_hash_p_value=12.5	new_junction_coverage=0.72	new_junction_read_count=94	no_show=1	polymorphism_frequency=7.642e-01	pos_hash_score=3	prediction=polymorphism	reject=COVERAGE_EVENNESS_SKEW	side_1_annotate_key=gene	side_1_continuation=0	side_1_coverage=0.22	side_1_overlap=0	side_1_possible_overlap_registers=43	side_1_read_count=29	side_1_redundant=0	side_2_annotate_key=repeat	side_2_continuation=0	side_2_coverage=NA	side_2_overlap=0	side_2_possible_overlap_registers=NA	side_2_read_count=NA	side_2_redundant=1	total_non_overlap_reads=3
JC	119	.	REL606	3501577	1	REL606	3582223	1	0	alignment_overlap=0	coverage_minus=37	coverage_plus=41	flanking_left=293	flanking_right=293	frequency=1	junction_possible_overlap_registers=43	key=REL606__3501577__1__REL606__3582223__1__0____293__293__0__1	max_left=250	max_left_minus=250	max_left_plus=237	max_min_left=136	max_min_left_minus=93	max_min_left_plus=136	max_min_right=143	max_min_right_minus=94	max_min_right_plus=143	max_pos_hash_score=88	max_right=261	max_right_minus=261	max_right_plus=238	neg_log10_pos_hash_p_value=0.3	new_junction_coverage=0.64	new_junction_read_count=83	polymorphism_frequency=9.519e-01	pos_hash_score=57	prediction=consensus	read_count_offset=2	side_1_annotate_key=gene	side_1_continuation=0	side_1_coverage=0.03	side_1_overlap=0	side_1_possible_overlap_registers=41	side_1_read_count=4	side_1_redundant=0	side_2_annotate_key=repeat	side_2_continuation=0	side_2_coverage=NA	side_2_overlap=0	side_2_possible_overlap_registers=NA	side_2_read_count=NA	side_2_redundant=1	total_non_overlap_reads=78
JC	120	.	REL606	3501578	-1	REL606	3583665	-1	0	alignment_overlap=0	coverage_minus=35	coverage_plus=39	flanking_left=293	flanking_right=293	frequency=1	junction_possible_overlap_registers=43	key=REL606__3501578__-1__REL606__3583665__-1__0____293__293__0__1	max_left=287	max_left_minus=235	max_left_plus=287	max_min_left=139	max_min_left_minus=124	max_min_left_plus=139	max_min_right=143	max_min_right_minus=124	max_min_right_plus=143	max_pos_hash_score=88	max_right=267	max_right_minus=267	max_right_plus=253	neg_log10_pos_hash_p_value=0.5	new_junction_coverage=0.64	new_junction_read_count=84	polymorphism_frequency=9.524e-01	pos_hash_score=54	prediction=consensus	read_count_offset=2	side_1_annotate_key=gene	side_1_continuation=0	side_1_coverage=0.03	side_1_overlap=0	side_1_possible_overlap_registers=41	side_1_read_count=4	side_1_redundant=0	side_2_annotate_key=repeat	side_2_continuation=0	side_2_coverage=NA	side_2_overlap=0	side_2_possible_overlap_registers=NA	side_2_read_count=NA	side_2_redundant=1	total_non_overlap_reads=74
JC	121	.	REL606	3538891	1	REL606	3628289	1	0	alignment_overlap=1	coverage_minus=44	coverage_plus=43	flanking_left=293	flanking_right=293	frequency=1	junction_possible_overlap_registers=42	key=REL606__3538890__1__REL606__3628289__1__1____293__293__0__1	max_left=283	max_left_minus=283	max_left_plus=277	max_min_left=137	max_min_left_minus=103	max_min_left_plus=137	max_min_right=129	max_min_right_minus=129	max_min_right_plus=99	max_pos_hash_score=86	max_right=283	max_right_minus=283	max_right_plus=270	neg_log10_pos_hash_p_value=0.1	new_junction_coverage=0.78	new_junction_read_count=100	polymorphism_frequency=9.893e-01	pos_hash_score=62	prediction=consensus	read_count_offset=3	side_1_annotate_key=gene	side_1_continuation=0	side_1_coverage=0.01	side_1_overlap=0	side_1_possible_overlap_registers=39	side_1_read_count=1	side_1_redundant=0	side_2_annotate_key=repeat	side_2_continuation=0	side_2_coverage=NA	side_2_overlap=1	side_2_possible_overlap_registers=NA	side_2_read_count=NA	side_2_redundant=1	total_non_overlap_reads=87
JC	122	.	REL606	3538893	-1	REL606	3582223	1	0	alignment_overlap=2	coverage_minus=65	coverage_plus=57	flanking_left=293	flanking_right=293	frequency=1	junction_possible_overlap_registers=41	key=REL606__3538895__-1__REL606__3582223__1__2____293__293__0__1	max_left=281	max_left_minus=281	max_left_plus=273	max_min_left=140	max_min_left_minus=136	max_min_left_plus=140	max_min_right=92	max_min_right_minus=92	max_min_right_plus=86	max_pos_hash_score=84	max_right=281	max_right_minus=281	max_right_plus=267	neg_log10_pos_hash_p_value=0.0	new_junction_coverage=1.35	new_junction_read_count=168	polymorphism_frequency=9.936e-01	pos_hash_score=70	prediction=consensus	read_count_offset=3	side_1_annotate_key=gene	side_1_continuation=0	side_1_coverage=0.01	side_1_overlap=0	side_1_possible_overlap_registers=38	side_1_read_count=1	side_1_redundant=0	side_2_annotate_key=repeat	side_2_continuation=0	side_2_coverage=NA	side_2_overlap=2	side_2_possible_overlap_registers=NA	side_2_read_count=NA	side_2_redundant=1	total_non_overlap_reads=122
JC	123	.	REL606	3583665	-1	REL606	3583766	1	0	alignment_overlap=1	coverage_minus=22	coverage_plus=33	flanking_left=293	flanking_right=293	frequency=1	junction_possible_overlap_registers=42	key=REL606__3583665__-1__REL606__3583765__1__1____293__293__1__0	max_left=274	max_left_minus=274	max_left_plus=255	max_min_left=144	max_min_left_minus=33	max_min_left_plus=144	max_min_right=143	max_min_right_minus=143	max_min_right_plus=101	max_pos_hash_score=86	max_right=256	max_right_minus=256	max_right_plus=253	neg_log10_pos_hash_p_value=0.9	new_junction_coverage=0.45	new_junction_read_count=57	polymorphism_frequency=1.000e+00	pos_hash_score=47	prediction=consensus	side_1_annotate_key=repeat	side_1_continuation=0	side_1_coverage=NA	side_1_overlap=1	side_1_read_count=NA	side_1_redundant=1	side_2_annotate_key=gene	side_2_continuation=0	side_2_coverage=0.00	side_2_overlap=0	side_2_possible_overlap_registers=42	side_2_read_count=0	side_2_redundant=0	total_non_overlap_reads=55
JC	124	.	REL606	3628288	-1	REL606	3629735	1	0	alignment_overlap=3	coverage_minus=10	coverage_plus=12	flanking_left=293	flanking_right=293	frequency=5.598e-01	junction_possible_overlap_registers=40	key=REL606__3628288__-1__REL606__3629732__1__3____293__293__0__0	max_left=278	max_left_minus=278	max_left_plus=275	max_min_left=106	max_min_left_minus=106	max_min_left_plus=100	max_min_right=131	max_min_right_minus=131	max_min_right_plus=113	max_pos_hash_score=82	max_right=211	max_right_minus=211	max_right_plus=210	neg_log10_pos_hash_p_value=4.7	new_junction_coverage=0.94	new_junction_read_count=114	polymorphism_frequency=5.598e-01	pos_hash_score=21	prediction=polymorphism	reject=COVERAGE_EVENNESS_SKEW	side_1_annotate_key=gene	side_1_continuation=0	side_1_coverage=0.74	side_1_overlap=3	side_1_possible_overlap_registers=43	side_1_read_count=96	side_1_redundant=0	side_2_annotate_key=gene	side_2_continuation=0	side_2_coverage=0.74	side_2_overlap=0	side_2_possible_overlap_registers=40	side_2_read_count=90	side_2_redundant=0	total_non_overlap_reads=22
JC	125	.	REL606	4256893	1	REL606	4256887	-1	0	alignment_overlap=13	coverage_minus=40	coverage_plus=43	flanking_left=293	flanking_right=293	frequency=1	junction_possible_overlap_registers=30	key=REL606__4256893__1__REL606__4256900__-1__13____293__293__0__0	max_left=260	max_left_minus=230	max_left_plus=260	max_min_left=134	max_min_left_minus=126	max_min_left_plus=134	max_min_right=138	max_min_right_minus=124	max_min_right_plus=138	max_pos_hash_score=62	max_right=277	max_right_minus=262	max_right_plus=277	neg_log10_pos_hash_p_value=0.0	new_junction_coverage=0.97	new_junction_read_count=88	polymorphism_frequency=9.882e-01	pos_hash_score=60	prediction=consensus	side_1_annotate_key=gene	side_1_continuation=0	side_1_coverage=0.02	side_1_overlap=13	side_1_possible_overlap_registers=43	side_1_read_count=3	side_1_redundant=0	side_2_annotate_key=gene	side_2_continuation=0	side_2_coverage=0.00	side_2_overlap=0	side_2_possible_overlap_registers=30	side_2_read_count=0	side_2_redundant=0	total_non_overlap_reads=83
JC	126	.	REL606	4343097	-1	REL606	4344544	1	0	alignment_overlap=4	coverage_minus=39	coverage_plus=51	flanking_left=293	flanking_right=293	frequency=1	junction_possible_overlap_registers=39	key=REL606__4343097__-1__REL606__4344540__1__4____293__293__0__0	max_left=274	max_left_minus=260	max_left_plus=274	max_min_left=142	max_min_left_minus=142	max_min_left_plus=14	max_min_right=128	max_min_right_minus=124	max_min_right_plus=128	max_pos_hash_score=80	max_right=268	max_right_minus=268	max_right_plus=128	neg_log10_pos_hash_p_value=0.0	new_junction_coverage=0.79	new_junction_read_count=93	polymorphism_frequency=9.951e-01	pos_hash_score=65	prediction=consensus	side_1_annotate_key=gene	side_1_continuation=0	side_1_coverage=0.01	side_1_overlap=4	side_1_possible_overlap_registers=43	side_1_read_count=1	side_1_redundant=0	side_2_annotate_key=gene	side_2_continuation=0	side_2_coverage=0.00	side_2_overlap=0	side_2_possible_overlap_registers=39	side_2_read_count=0	side_2_redundant=0	total_non_overlap_reads=90
UN	127	.	REL606	15483	15483
UN	128	.	REL606	15517	15517
UN	129	.	REL606	15520	15520
UN	130	.	REL606	15549	15549
UN	131	.	REL606	15556	15556
UN	132	.	REL606	15558	16551
UN	133	.	REL606	16553	16553
UN	134	.	REL606	16557	16564
UN	135	.	REL606	16566	16571
UN	136	.	REL606	16579	16579
UN	137	.	REL606	16587	16587
UN	138	.	REL606	16590	16590
UN	139	.	REL606	16596	16597
UN	140	.	REL606	16600	16600
UN	141	.	REL606	16620	16620
UN	142	.	REL606	17160	17160
UN	143	.	REL606	17165	17165
UN	144	.	REL606	17173	17173
UN	145	.	REL606	17176	17177
UN	146	.	REL606	17179	18223
UN	147	.	REL606	18225	18237
UN	148	.	REL606	24925	24927
UN	149	.	REL606	24935	24935
UN	150	.	REL606	24937	25295
UN	151	.	REL606	25297	25307
UN	152	.	REL606	25314	25315
UN	153	.	REL606	25318	25318
UN	154	.	REL606	25320	25320
UN	155	.	REL606	228142	228142
UN	156	.	REL606	228163	228163
UN	157	.	REL606	228170	228170
UN	158	.	REL606	228172	228172
UN	159	.	REL606	228175	228175
UN	160	.	REL606	228178	228337
UN	161	.	REL606	228341	228341
UN	162	.	REL606	228346	228346
UN	163	.	REL606	228666	228666
UN	164	.	REL606	228676	228676
UN	165	.	REL606	228679	228679
UN	166	.	REL606	228682	228682
UN	167	.	REL606	228685	229764
UN	168	.	REL606	229767	229767
UN	169	.	REL606	229769	229772
UN	170	.	REL606	229774	229774
UN	171	.	REL606	229780	229781
UN	172	.	REL606	229783	229783
UN	173	.	REL606	229789	229791
UN	174	.	REL606	229795	229795
UN	175	.	REL606	230154	230154
UN	176	.	REL606	230157	230161
UN	177	.	REL606	230163	230165
UN	178	.	REL606	230168	230170
UN	179	.	REL606	230173	230173
UN	180	.	REL606	230175	233101
UN	181	.	REL606	233103	233103
UN	182	.	REL606	233105	233105
UN	183	.	REL606	233107	233107
UN	184	.	REL606	233110	233110
UN	185	.	REL606	233112	233112
UN	186	.	REL606	233114	233114
UN	187	.	REL606	242887	242887
UN	188	.	REL606	242889	242893
UN	189	.	REL606	242897	243263
UN	190	.	REL606	243265	243269
UN	191	.	REL606	243282	243282
UN	192	.	REL606	264412	264415
UN	193	.	REL606	264426	264426
UN	194	.	REL606	264428	264428
UN	195	.	REL606	264431	264431
UN	196	.	REL606	264439	264439
UN	197	.	REL606	264446	264446
UN	198	.	REL606	264448	264448
UN	199	.	REL606	264450	264450
UN	200	.	REL606	264453	264459
UN	201	.	REL606	264461	264463
UN	202	.	REL606	264465	264850
UN	203	.	REL606	264854	264854
UN	204	.	REL606	264861	264861
UN	205	.	REL606	289318	319672
UN	206	.	REL606	354931	354935
UN	207	.	REL606	354937	354946
UN	208	.	REL606	354948	354953
UN	209	.	REL606	354956	355254
UN	210	.	REL606	355257	355257
UN	211	.	REL606	355262	355262
UN	212	.	REL606	355265	355265
UN	213	.	REL606	355269	355269
UN	214	.	REL606	378376	378377
UN	215	.	REL606	378382	378383
UN	216	.	REL606	378385	378385
UN	217	.	REL606	378388	378389
UN	218	.	REL606	378392	378754
UN	219	.	REL606	378757	378757
UN	220	.	REL606	378759	378759
UN	221	.	REL606	378761	378761
UN	222	.	REL606	378763	378766
UN	223	.	REL606	378769	378770
UN	224	.	REL606	431176	431176
UN	225	.	REL606	431182	431183
UN	226	.	REL606	431187	431187
UN	227	.	REL606	431191	431191
UN	228	.	REL606	431193	431193
UN	229	.	REL606	431196	432042
UN	230	.	REL606	432047	432058
UN	231	.	REL606	432066	432066
UN	232	.	REL606	432102	432102
UN	233	.	REL606	432110	432110
UN	234	.	REL606	432138	432138
UN	235	.	REL606	497097	497099
UN	236	.	REL606	497103	497103
UN	237	.	REL606	497105	497105
UN	238	.	REL606	497108	497109
UN	239	.	REL606	497111	497120
UN	240	.	REL606	497123	499654
UN	241	.	REL606	499656	499656
UN	242	.	REL606	499658	499664
UN	243	.	REL606	499669	499671
UN	244	.	REL606	499673	499679
UN	245	.	REL606	499687	499687
UN	246	.	REL606	499689	499689
UN	247	.	REL606	499692	499693
UN	248	.	REL606	499695	499695
UN	249	.	REL606	499710	499710
UN	250	.	REL606	499716	499716
UN	251	.	REL606	499935	499935
UN	252	.	REL606	499939	499939
UN	253	.	REL606	499952	499952
UN	254	.	REL606	499956	499957
UN	255	.	REL606	499959	499959
UN	256	.	REL606	499962	499962
UN	257	.	REL606	499965	499965
UN	258	.	REL606	499967	499967
UN	259	.	REL606	499969	499970
UN	260	.	REL606	499977	499977
UN	261	.	REL606	499980	499985
UN	262	.	REL606	499987	499991
UN	263	.	REL606	499993	500180
UN	264	.	REL606	500182	500182
UN	265	.	REL606	500184	500184
UN	266	.	REL606	500187	500189
UN	267	.	REL606	500192	500193
UN	268	.	REL606	500196	500196
UN	269	.	REL606	500198	500199
UN	270	.	REL606	500201	500202
UN	271	.	REL606	500204	500205
UN	272	.	REL606	500213	500213
UN	273	.	REL606	500226	500226
UN	274	.	REL606	547781	547781
UN	275	.	REL606	547784	547787
UN	276	.	REL606	547791	548184
UN	277	.	REL606	548186	548189
UN	278	.	REL606	548195	548195
UN	279	.	REL606	549328	549783
UN	280	.	REL606	549786	549786
UN	281	.	REL606	549789	549790
UN	282	.	REL606	553144	554021
UN	283	.	REL606	554027	554027
UN	284	.	REL606	554030	554032
UN	285	.	REL606	554034	554035
UN	286	.	REL606	554040	554044
UN	287	.	REL606	554055	554055
UN	288	.	REL606	572568	575290
UN	289	.	REL606	588181	588181
UN	290	.	REL606	588184	588185
UN	291	.	REL606	588195	588195
UN	292	.	REL606	588197	588198
UN	293	.	REL606	588205	588207
UN	294	.	REL606	588209	588212
UN	295	.	REL606	588214	588263
UN	296	.	REL606	588265	588273
UN	297	.	REL606	588275	588879
UN	298	.	REL606	588881	588882
UN	299	.	REL606	588886	588887
UN	300	.	REL606	588891	588891
UN	301	.	REL606	588893	588893
UN	302	.	REL606	589331	589331
UN	303	.	REL606	589336	589336
UN	304	.	REL606	589353	589353
UN	305	.	REL606	589357	589359
UN	306	.	REL606	589361	589674
UN	307	.	REL606	589676	589682
UN	308	.	REL606	589685	589685
UN	309	.	REL606	589688	589689
UN	310	.	REL606	589709	589709
UN	311	.	REL606	590047	591997
UN	312	.	REL606	591999	592001
UN	313	.	REL606	592003	592180
UN	314	.	REL606	618834	618834
UN	315	.	REL606	618844	618845
UN	316	.	REL606	618853	618854
UN	317	.	REL606	618857	618861
UN	318	.	REL606	618864	618874
UN	319	.	REL606	618876	619232
UN	320	.	REL606	619234	619234
UN	321	.	REL606	619236	619236
UN	322	.	REL606	619238	619238
UN	323	.	REL606	619242	619242
UN	324	.	REL606	619244	619244
UN	325	.	REL606	619247	619247
UN	326	.	REL606	633757	633763
UN	327	.	REL606	633765	633766
UN	328	.	REL606	633768	633770
UN	329	.	REL606	633773	633774
UN	330	.	REL606	633776	634085
UN	331	.	REL606	634089	634093
UN	332	.	REL606	634095	634095
UN	333	.	REL606	634099	634099
UN	334	.	REL606	634102	634103
UN	335	.	REL606	634105	634105
UN	336	.	REL606	643123	643124
UN	337	.	REL606	643132	643132
UN	338	.	REL606	643136	643136
UN	339	.	REL606	643138	643138
UN	340	.	REL606	643157	643157
UN	341	.	REL606	643160	644165
UN	342	.	REL606	644172	644173
UN	343	.	REL606	644178	644178
UN	344	.	REL606	665901	665901
UN	345	.	REL606	665905	665905
UN	346	.	REL606	665929	665929
UN	347	.	REL606	665935	665939
UN	348	.	REL606	665941	665944
UN	349	.	REL606	665946	665952
UN	350	.	REL606	665954	665957
UN	351	.	REL606	665959	666948
UN	352	.	REL606	666967	666967
UN	353	.	REL606	666974	666974
UN	354	.	REL606	713250	713250
UN	355	.	REL606	713258	713259
UN	356	.	REL606	713263	713263
UN	357	.	REL606	713300	713301
UN	358	.	REL606	939393	943053
UN	359	.	REL606	1111759	1111759
UN	360	.	REL606	1111762	1111762
UN	361	.	REL606	1111767	1111778
UN	362	.	REL606	1111780	1111782
UN	363	.	REL606	1111784	1112640
UN	364	.	REL606	1194813	1194813
UN	365	.	REL606	1194815	1194815
UN	366	.	REL606	1194829	1194829
UN	367	.	REL606	1194834	1194834
UN	368	.	REL606	1194836	1194837
UN	369	.	REL606	1194842	1194842
UN	370	.	REL606	1194844	1194844
UN	371	.	REL606	1194848	1194848
UN	372	.	REL606	1194851	1194851
UN	373	.	REL606	1194853	1195338
UN	374	.	REL606	1195342	1195342
UN	375	.	REL606	1271300	1271300
UN	376	.	REL606	1271309	1271312
UN	377	.	REL606	1271314	1271315
UN	378	.	REL606	1271317	1271318
UN	379	.	REL606	1271320	1272387
UN	380	.	REL606	1272390	1272390
UN	381	.	REL606	1272392	1272394
UN	382	.	REL606	1272396	1272396
UN	383	.	REL606	1272400	1272401
UN	384	.	REL606	1272405	1272406
UN	385	.	REL606	1272409	1272409
UN	386	.	REL606	1324758	1324758
UN	387	.	REL606	1324761	1324763
UN	388	.	REL606	1324767	1324768
UN	389	.	REL606	1324772	1324779
UN	390	.	REL606	1324786	1324814
UN	391	.	REL606	1324816	1324823
UN	392	.	REL606	1324825	1325190
UN	393	.	REL606	1325192	1325194
UN	394	.	REL606	1422823	1422823
UN	395	.	REL606	1422834	1423739
UN	396	.	REL606	1423742	1423743
UN	397	.	REL606	1432184	1432185
UN	398	.	REL606	1432188	1432188
UN	399	.	REL606	1432192	1432192
UN	400	.	REL606	1432196	1432196
UN	401	.	REL606	1432198	1432198
UN	402	.	REL606	1432200	1432200
UN	403	.	REL606	1432204	1432204
UN	404	.	REL606	1432206	1432208
UN	405	.	REL606	1432211	1432556
UN	406	.	REL606	1432563	1432566
UN	407	.	REL606	1432569	1432570
UN	408	.	REL606	1432574	1432574
UN	409	.	REL606	1446829	1446829
UN	410	.	REL606	1446837	1446837
UN	411	.	REL606	1446842	1447626
UN	412	.	REL606	1447630	1447630
UN	413	.	REL606	1456119	1456119
UN	414	.	REL606	1456124	1456124
UN	415	.	REL606	1456129	1456130
UN	416	.	REL606	1456132	1456136
UN	417	.	REL606	1456139	1456140
UN	418	.	REL606	1456143	1456147
UN	419	.	REL606	1456149	1457186
UN	420	.	REL606	1457188	1457192
UN	421	.	REL606	1457195	1457202
UN	422	.	REL606	1465751	1465753
UN	423	.	REL606	1465756	1465756
UN	424	.	REL606	1465758	1473663
UN	425	.	REL606	1507279	1507279
UN	426	.	REL606	1507284	1507285
UN	427	.	REL606	1507287	1507287
UN	428	.	REL606	1507289	1507293
UN	429	.	REL606	1507297	1507297
UN	430	.	REL606	1507299	1507299
UN	431	.	REL606	1507302	1509793
UN	432	.	REL606	1509795	1509799
UN	433	.	REL606	1509802	1509804
UN	434	.	REL606	1510129	1510131
UN	435	.	REL606	1510133	1510133
UN	436	.	REL606	1510135	1510135
UN	437	.	REL606	1510138	1510140
UN	438	.	REL606	1510146	1510146
UN	439	.	REL606	1510149	1510150
UN	440	.	REL606	1510152	1510166
UN	441	.	REL606	1510168	1510172
UN	442	.	REL606	1510174	1510333
UN	443	.	REL606	1510336	1510336
UN	444	.	REL606	1612464	1612465
UN	445	.	REL606	1613533	1613533
UN	446	.	REL606	1613541	1613542
UN	447	.	REL606	1613548	1613548
UN	448	.	REL606	1613555	1613557
UN	449	.	REL606	1613561	1613571
UN	450	.	REL606	1613573	1613585
UN	451	.	REL606	1613588	1613588
UN	452	.	REL606	1613590	1613591
UN	453	.	REL606	1613594	1614561
UN	454	.	REL606	1614564	1614566
UN	455	.	REL606	1614568	1614570
UN	456	.	REL606	1614573	1614575
UN	457	.	REL606	1614578	1614579
UN	458	.	REL606	1614581	1614581
UN	459	.	REL606	1614585	1614586
UN	460	.	REL606	1614592	1614594
UN	461	.	REL606	1614598	1614598
UN	462	.	REL606	1614642	1614642
UN	463	.	REL606	1614835	1614835
UN	464	.	REL606	1614838	1614839
UN	465	.	REL606	1614841	1614846
UN	466	.	REL606	1614848	1615751
UN	467	.	REL606	1615755	1615755
UN	468	.	REL606	1615757	1615757
UN	469	.	REL606	1615759	1615759
UN	470	.	REL606	1615770	1615770
UN	471	.	REL606	1615772	1615772
UN	472	.	REL606	1728498	1728498
UN	473	.	REL606	1728507	1728510
UN	474	.	REL606	1728512	1729532
UN	475	.	REL606	1729534	1729538
UN	476	.	REL606	1729540	1729540
UN	477	.	REL606	1729543	1729544
UN	478	.	REL606	1729547	1729547
UN	479	.	REL606	1729549	1729550
UN	480	.	REL606	1774806	1774806
UN	481	.	REL606	1774808	1774808
UN	482	.	REL606	1774812	1774812
UN	483	.	REL606	1774814	1775943
UN	484	.	REL606	1775945	1775947
UN	485	.	REL606	1775950	1775952
UN	486	.	REL606	1775961	1775961
UN	487	.	REL606	1856957	1856961
UN	488	.	REL606	1856963	1857865
UN	489	.	REL606	1857868	1857870
UN	490	.	REL606	1857872	1857883
UN	491	.	REL606	1857888	1857889
UN	492	.	REL606	1857891	1857893
UN	493	.	REL606	1857895	1857897
UN	494	.	REL606	1857900	1857903
UN	495	.	REL606	1973147	1973147
UN	496	.	REL606	1973152	1973560
UN	497	.	REL606	2063216	2063218
UN	498	.	REL606	2063221	2064205
UN	499	.	REL606	2064207	2064207
UN	500	.	REL606	2064212	2064212
UN	501	.	REL606	2064214	2064214
UN	502	.	REL606	2064216	2064216
UN	503	.	REL606	2064237	2064237
UN	504	.	REL606	2064250	2064250
UN	505	.	REL606	2070771	2070771
UN	506	.	REL606	2070783	2070787
UN	507	.	REL606	2070789	2071129
UN	508	.	REL606	2071132	2071132
UN	509	.	REL606	2071134	2071135
UN	510	.	REL606	2085288	2085288
UN	511	.	REL606	2085290	2085291
UN	512	.	REL606	2085293	2085297
UN	513	.	REL606	2085299	2085618
UN	514	.	REL606	2085621	2085621
UN	515	.	REL606	2085624	2085624
UN	516	.	REL606	2085627	2085627
UN	517	.	REL606	2204945	2204945
UN	518	.	REL606	2204949	2204949
UN	519	.	REL606	2204951	2204953
UN	520	.	REL606	2204955	2204956
UN	521	.	REL606	2204958	2204958
UN	522	.	REL606	2204960	2204960
UN	523	.	REL606	2204962	2204962
UN	524	.	REL606	2204964	2204972
UN	525	.	REL606	2204974	2205292
UN	526	.	REL606	2205294	2205296
UN	527	.	REL606	2205298	2205298
UN	528	.	REL606	2205300	2205300
UN	529	.	REL606	2205303	2205303
UN	530	.	REL606	2205307	2205307
UN	531	.	REL606	2205314	2205314
UN	532	.	REL606	2205325	2205325
UN	533	.	REL606	2205329	2205329
UN	534	.	REL606	2349623	2349623
UN	535	.	REL606	2349641	2349642
UN	536	.	REL606	2349644	2349644
UN	537	.	REL606	2349648	2350037
UN	538	.	REL606	2350039	2350039
UN	539	.	REL606	2350042	2350042
UN	540	.	REL606	2350044	2350046
UN	541	.	REL606	2350050	2350050
UN	542	.	REL606	2350061	2350061
UN	543	.	REL606	2350066	2350066
UN	544	.	REL606	2390681	2390681
UN	545	.	REL606	2390688	2390688
UN	546	.	REL606	2390690	2390690
UN	547	.	REL606	2390696	2390696
UN	548	.	REL606	2390698	2390700
UN	549	.	REL606	2390706	2390706
UN	550	.	REL606	2390710	2390710
UN	551	.	REL606	2390713	2390714
UN	552	.	REL606	2390721	2390721
UN	553	.	REL606	2390727	2391640
UN	554	.	REL606	2391642	2391647
UN	555	.	REL606	2391660	2391660
UN	556	.	REL606	2561569	2561570
UN	557	.	REL606	2561574	2561965
UN	558	.	REL606	2561970	2561970
UN	559	.	REL606	2561972	2561972
UN	560	.	REL606	2561975	2561975
UN	561	.	REL606	2561977	2561978
UN	562	.	REL606	2591074	2591074
UN	563	.	REL606	2591082	2591082
UN	564	.	REL606	2591094	2595856
UN	565	.	REL606	2595859	2595860
UN	566	.	REL606	2595869	2595869
UN	567	.	REL606	2599311	2600379
UN	568	.	REL606	2600381	2600389
UN	569	.	REL606	2627638	2627640
UN	570	.	REL606	2627646	2627646
UN	571	.	REL606	2627650	2627652
UN	572	.	REL606	2627654	2627655
UN	573	.	REL606	2627660	2627988
UN	574	.	REL606	2627990	2627992
UN	575	.	REL606	2627994	2627996
UN	576	.	REL606	2628000	2628000
UN	577	.	REL606	2628002	2628003
UN	578	.	REL606	2628005	2628009
UN	579	.	REL606	2628011	2628011
UN	580	.	REL606	2628013	2628015
UN	581	.	REL606	2628017	2628017
UN	582	.	REL606	2628019	2628023
UN	583	.	REL606	2717803	2717803
UN	584	.	REL606	2717806	2717806
UN	585	.	REL606	2717817	2717817
UN	586	.	REL606	2717820	2717822
UN	587	.	REL606	2717827	2717827
UN	588	.	REL606	2717829	2717829
UN	589	.	REL606	2717833	2717833
UN	590	.	REL606	2717836	2717837
UN	591	.	REL606	2717839	2717840
UN	592	.	REL606	2717845	2717846
UN	593	.	REL606	2717848	2717853
UN	594	.	REL606	2717855	2717867
UN	595	.	REL606	2717870	2718765
UN	596	.	REL606	2718767	2718776
UN	597	.	REL606	2718778	2718783
UN	598	.	REL606	2718786	2718789
UN	599	.	REL606	2718798	2718798
UN	600	.	REL606	2718828	2718828
UN	601	.	REL606	2719418	2719418
UN	602	.	REL606	2719437	2719437
UN	603	.	REL606	2719441	2719445
UN	604	.	REL606	2719447	2719448
UN	605	.	REL606	2719451	2720506
UN	606	.	REL606	2720510	2720511
UN	607	.	REL606	2720513	2720514
UN	608	.	REL606	2720516	2720516
UN	609	.	REL606	2720518	2720518
UN	610	.	REL606	2720521	2720521
UN	611	.	REL606	2720525	2720526
UN	612	.	REL606	2767207	2767537
UN	613	.	REL606	2767539	2767542
UN	614	.	REL606	2767544	2767545
UN	615	.	REL606	2767547	2767549
UN	616	.	REL606	2767556	2767556
UN	617	.	REL606	2827665	2827665
UN	618	.	REL606	2827669	2827669
UN	619	.	REL606	2827676	2827676
UN	620	.	REL606	2827680	2827681
UN	621	.	REL606	2827685	2827687
UN	622	.	REL606	2827689	2827692
UN	623	.	REL606	2827694	2827695
UN	624	.	REL606	2827698	2828573
UN	625	.	REL606	2828576	2828578
UN	626	.	REL606	2828588	2828588
UN	627	.	REL606	2844569	2844569
UN	628	.	REL606	2844571	2844573
UN	629	.	REL606	2844576	2844576
UN	630	.	REL606	2844578	2844581
UN	631	.	REL606	2844583	2844583
UN	632	.	REL606	2844585	2845701
UN	633	.	REL606	2845707	2845707
UN	634	.	REL606	2845717	2845719
UN	635	.	REL606	2962175	2962175
UN	636	.	REL606	2962190	2962190
UN	637	.	REL606	2962193	2962193
UN	638	.	REL606	2962203	2962203
UN	639	.	REL606	2962207	2962207
UN	640	.	REL606	2962220	2963240
UN	641	.	REL606	2963242	2963245
UN	642	.	REL606	2963257	2963257
UN	643	.	REL606	2963259	2963260
UN	644	.	REL606	2963269	2963269
UN	645	.	REL606	2963275	2963275
UN	646	.	REL606	2963278	2963279
UN	647	.	REL606	2963282	2963282
UN	648	.	REL606	2963285	2963285
UN	649	.	REL606	2963298	2963298
UN	650	.	REL606	3196588	3196588
UN	651	.	REL606	3196590	3196594
UN	652	.	REL606	3196596	3196609
UN	653	.	REL606	3196612	3196615
UN	654	.	REL606	3196617	3196617
UN	655	.	REL606	3196620	3197658
UN	656	.	REL606	3197661	3197666
UN	657	.	REL606	3197668	3197668
UN	658	.	REL606	3197670	3197670
UN	659	.	REL606	3197672	3197672
UN	660	.	REL606	3281632	3281632
UN	661	.	REL606	3281652	3281652
UN	662	.	REL606	3281658	3281658
UN	663	.	REL606	3281665	3283916
UN	664	.	REL606	3283921	3283925
UN	665	.	REL606	3284343	3284343
UN	666	.	REL606	3284354	3284354
UN	667	.	REL606	3284361	3284361
UN	668	.	REL606	3284368	3286190
UN	669	.	REL606	3286192	3286193
UN	670	.	REL606	3286196	3286196
UN	671	.	REL606	3286198	3286199
UN	672	.	REL606	3286201	3286205
UN	673	.	REL606	3286208	3286208
UN	674	.	REL606	3286395	3286395
UN	675	.	REL606	3286441	3286441
UN	676	.	REL606	3286452	3286452
UN	677	.	REL606	3286455	3286455
UN	678	.	REL606	3286460	3286460
UN	679	.	REL606	3286463	3286463
UN	680	.	REL606	3286469	3286469
UN	681	.	REL606	3286471	3286471
UN	682	.	REL606	3286476	3286477
UN	683	.	REL606	3286480	3286482
UN	684	.	REL606	3286485	3286536
UN	685	.	REL606	3328250	3328252
UN	686	.	REL606	3328254	3328254
UN	687	.	REL606	3328256	3328256
UN	688	.	REL606	3328260	3328478
UN	689	.	REL606	3328480	3328480
UN	690	.	REL606	3328482	3328487
UN	691	.	REL606	3328491	3328494
UN	692	.	REL606	3328496	3328498
UN	693	.	REL606	3363442	3363442
UN	694	.	REL606	3363446	3363446
UN	695	.	REL606	3363449	3363451
UN	696	.	REL606	3363457	3363457
UN	697	.	REL606	3363461	3363462
UN	698	.	REL606	3363466	3363469
UN	699	.	REL606	3363472	3363820
UN	700	.	REL606	3363822	3363824
UN	701	.	REL606	3363829	3363829
UN	702	.	REL606	3447242	3447242
UN	703	.	REL606	3447244	3447244
UN	704	.	REL606	3447252	3448220
UN	705	.	REL606	3448223	3448223
UN	706	.	REL606	3448229	3448229
UN	707	.	REL606	3448249	3448249
UN	708	.	REL606	3481448	3481448
UN	709	.	REL606	3481455	3481455
UN	710	.	REL606	3481457	3481457
UN	711	.	REL606	3481460	3481461
UN	712	.	REL606	3481482	3481482
UN	713	.	REL606	3481484	3481484
UN	714	.	REL606	3481490	3481490
UN	715	.	REL606	3481493	3481493
UN	716	.	REL606	3481495	3481497
UN	717	.	REL606	3481500	3484461
UN	718	.	REL606	3484463	3484464
UN	719	.	REL606	3582392	3582393
UN	720	.	REL606	3582396	3582398
UN	721	.	REL606	3582400	3583765
UN	722	.	REL606	3628514	3628519
UN	723	.	REL606	3628521	3628523
UN	724	.	REL606	3628525	3628526
UN	725	.	REL606	3628528	3629497
UN	726	.	REL606	3629501	3629503
UN	727	.	REL606	3629505	3629505
UN	728	.	REL606	3629507	3629507
UN	729	.	REL606	3629509	3629510
UN	730	.	REL606	3629519	3629519
UN	731	.	REL606	3629521	3629521
UN	732	.	REL606	3629525	3629525
UN	733	.	REL606	3629533	3629533
UN	734	.	REL606	3629535	3629535
UN	735	.	REL606	3629924	3629925
UN	736	.	REL606	3629927	3629927
UN	737	.	REL606	3629936	3629940
UN	738	.	REL606	3629944	3630659
UN	739	.	REL606	3630663	3630664
UN	740	.	REL606	3630673	3630673
UN	741	.	REL606	3630686	3630686
UN	742	.	REL606	3630698	3630698
UN	743	.	REL606	3631159	3631160
UN	744	.	REL606	3631162	3631162
UN	745	.	REL606	3631165	3631166
UN	746	.	REL606	3631168	3631586
UN	747	.	REL606	3631590	3631590
UN	748	.	REL606	3631600	3631601
UN	749	.	REL606	3673932	3673932
UN	750	.	REL606	3673945	3674362
UN	751	.	REL606	3674364	3674367
UN	752	.	REL606	3674369	3674372
UN	753	.	REL606	3674388	3674388
UN	754	.	REL606	3674397	3674397
UN	755	.	REL606	3674407	3674407
UN	756	.	REL606	3826139	3826139
UN	757	.	REL606	3826143	3826145
UN	758	.	REL606	3826149	3826149
UN	759	.	REL606	3826158	3826158
UN	760	.	REL606	3826162	3826162
UN	761	.	REL606	3826168	3826168
UN	762	.	REL606	3826173	3827192
UN	763	.	REL606	3827198	3827198
UN	764	.	REL606	3829569	3834342
UN	765	.	REL606	3834344	3834367
UN	766	.	REL606	3834369	3834385
UN	767	.	REL606	3834387	3834389
UN	768	.	REL606	3834391	3834392
UN	769	.	REL606	3834394	3834394
UN	770	.	REL606	3834405	3834405
UN	771	.	REL606	3834408	3834408
UN	772	.	REL606	3939743	3939743
UN	773	.	REL606	3939745	3939745
UN	774	.	REL606	3939747	3939754
UN	775	.	REL606	3939756	3941388
UN	776	.	REL606	3941391	3941392
UN	777	.	REL606	3941394	3941397
UN	778	.	REL606	3941399	3941399
UN	779	.	REL606	3941401	3941401
UN	780	.	REL606	3941701	3941702
UN	781	.	REL606	3941704	3941706
UN	782	.	REL606	3941712	3941712
UN	783	.	REL606	3941723	3941724
UN	784	.	REL606	3941728	3941728
UN	785	.	REL606	3941730	3941730
UN	786	.	REL606	3941743	3941744
UN	787	.	REL606	3941746	3941749
UN	788	.	REL606	3941751	3941934
UN	789	.	REL606	3941936	3941936
UN	790	.	REL606	3941938	3941946
UN	791	.	REL606	3941948	3941949
UN	792	.	REL606	3941954	3941957
UN	793	.	REL606	3941960	3941965
UN	794	.	REL606	3941970	3941979
UN	795	.	REL606	3941982	3941982
UN	796	.	REL606	3941987	3941987
UN	797	.	REL606	3941989	3941989
UN	798	.	REL606	3941991	3941991
UN	799	.	REL606	3941995	3941996
UN	800	.	REL606	3941999	3942000
UN	801	.	REL606	3942003	3942009
UN	802	.	REL606	3942012	3942013
UN	803	.	REL606	3942016	3942018
UN	804	.	REL606	3942022	3942022
UN	805	.	REL606	3942027	3942031
UN	806	.	REL606	3942033	3942035
UN	807	.	REL606	3942037	3942041
UN	808	.	REL606	3942043	3942043
UN	809	.	REL606	3942046	3942046
UN	810	.	REL606	3942048	3942048
UN	811	.	REL606	3942053	3942054
UN	812	.	REL606	3942058	3942058
UN	813	.	REL606	3942060	3942061
UN	814	.	REL606	3942068	3942079
UN	815	.	REL606	3942081	3942084
UN	816	.	REL606	3942086	3942087
UN	817	.	REL606	3942090	3942091
UN	818	.	REL606	3942093	3942105
UN	819	.	REL606	3942107	3942107
UN	820	.	REL606	3942109	3943055
UN	821	.	REL606	3943057	3943057
UN	822	.	REL606	3943062	3943063
UN	823	.	REL606	3944249	3944249
UN	824	.	REL606	3944277	3944277
UN	825	.	REL606	3944280	3944282
UN	826	.	REL606	3944284	3944818
UN	827	.	REL606	3944820	3944821
UN	828	.	REL606	3944848	3944848
UN	829	.	REL606	4036320	4036320
UN	830	.	REL606	4036328	4036330
UN	831	.	REL606	4036333	4036333
UN	832	.	REL606	4036337	4037429
UN	833	.	REL606	4037434	4037437
UN	834	.	REL606	4037439	4037440
UN	835	.	REL606	4037443	4037443
UN	836	.	REL606	4037449	4037452
UN	837	.	REL606	4037457	4037457
UN	838	.	REL606	4037461	4037461
UN	839	.	REL606	4037464	4037465
UN	840	.	REL606	4073801	4073801
UN	841	.	REL606	4073807	4073807
UN	842	.	REL606	4073809	4075270
UN	843	.	REL606	4075272	4075274
UN	844	.	REL606	4075276	4075276
UN	845	.	REL606	4076283	4076283
UN	846	.	REL606	4076289	4076289
UN	847	.	REL606	4076291	4076291
UN	848	.	REL606	4076295	4076296
UN	849	.	REL606	4076298	4076298
UN	850	.	REL606	4076300	4077331
UN	851	.	REL606	4077334	4077334
UN	852	.	REL606	4077338	4077338
UN	853	.	REL606	4077340	4077341
UN	854	.	REL606	4077343	4077343
UN	855	.	REL606	4077677	4077677
UN	856	.	REL606	4077682	4077683
UN	857	.	REL606	4077685	4077685
UN	858	.	REL606	4077689	4077689
UN	859	.	REL606	4077701	4077701
UN	860	.	REL606	4077705	4078703
UN	861	.	REL606	4078710	4078710
UN	862	.	REL606	4078721	4078721
UN	863	.	REL606	4078726	4078726
UN	864	.	REL606	4083557	4083557
UN	865	.	REL606	4083561	4083561
UN	866	.	REL606	4083563	4083567
UN	867	.	REL606	4083571	4083592
UN	868	.	REL606	4083594	4083612
UN	869	.	REL606	4083614	4083614
UN	870	.	REL606	4083617	4083618
UN	871	.	REL606	4083623	4083623
UN	872	.	REL606	4083625	4083625
UN	873	.	REL606	4083627	4083627
UN	874	.	REL606	4083630	4083632
UN	875	.	REL606	4083639	4083640
UN	876	.	REL606	4083644	4083644
UN	877	.	REL606	4083647	4083648
UN	878	.	REL606	4083650	4083650
UN	879	.	REL606	4083652	4083652
UN	880	.	REL606	4083654	4083656
UN	881	.	REL606	4083658	4083668
UN	882	.	REL606	4083670	4083671
UN	883	.	REL606	4083673	4083675
UN	884	.	REL606	4083677	4083677
UN	885	.	REL606	4083679	4083681
UN	886	.	REL606	4083686	4083688
UN	887	.	REL606	4083690	4083692
UN	888	.	REL606	4083694	4083695
UN	889	.	REL606	4083697	4083700
UN	890	.	REL606	4115074	4115074
UN	891	.	REL606	4115083	4115083
UN	892	.	REL606	4115085	4115086
UN	893	.	REL606	4115089	4115090
UN	894	.	REL606	4115092	4120037
UN	895	.	REL606	4120085	4120085
UN	896	.	REL606	4256888	4256892
UN	897	.	REL606	4343098	4344543
UN	898	.	REL606	4418456	4418456
UN	899	.	REL606	4418465	4418465
UN	900	.	REL606	4418489	4418489
UN	901	.	REL606	4423073	4423075
UN	902	.	REL606	4423084	4423084
UN	903	.	REL606	4423090	4423090
UN	904	.	REL606	4423094	4423094
UN	905	.	REL606	4423096	4423101
UN	906	.	REL606	4423103	4423103
UN	907	.	REL606	4423108	4423108
UN	908	.	REL606	4423130	4423130
UN	909	.	REL606	4423140	4423141
UN	910	.	REL606	4423149	4423149
UN	911	.	REL606	4423162	4423162
UN	912	.	REL606	4423167	4423167
UN	913	.	REL606	4423176	4423176
UN	914	.	REL606	4434379	4434379
UN	915	.	REL606	4434382	4434383
UN	916	.	REL606	4434385	4434387
UN	917	.	REL606	4434389	4434394
UN	918	.	REL606	4434396	4434728
UN	919	.	REL606	4450631	4450631
UN	920	.	REL606	4450634	4450965
UN	921	.	REL606	4450976	4450976
UN	922	.	REL606	4451011	4451011
UN	923	.	REL606	4503134	4504124
UN	924	.	REL606	4504126	4504136
UN	925	.	REL606	4504138	4504143
UN	926	.	REL606	4504145	4504148
UN	927	.	REL606	4504151	4504151
UN	928	.	REL606	4504154	4504155
