# Supplementary material for: Genomic and phenotypic evolution of Escherichia coli in a novel citrate-only resource environment
Source: eLife. 2020 May 29;9:e55414. doi: 10.7554/eLife.55414 (PMC7299349; doi:10.7554/eLife.55414)
Supplement: Supplementary file 5. [file elife-55414-supp5.zip › S4File_genomes-by-environment/DM0-gd/ZDBp886_minus_CZB154.gd]

#=GENOME_DIFF	1.0
#=TITLE	ZDBp886_minus_CZB154
DEL	1	19	REL606	243649	1	gene_name=ECB_00212	gene_position=coding (193/372 nt)	gene_product=hypothetical protein	gene_strand=>	genes_inactivated=ECB_00212	locus_tag=ECB_00212	locus_tags_inactivated=ECB_00212	mutation_category=small_indel	position_end=243649	position_start=243649	repeat_length=1	repeat_new_copies=7	repeat_ref_copies=8	repeat_seq=G
DEL	2	51,81	REL606	572890	16240	gene_name=[ECB_00530]–[insK-1]	gene_product=[ECB_00530],cusS,cusR,cusC,ylcC,cusB,cusA,pheP,ybdG,nfnB,ybdF,ybdJ,ybdK,insJ-1,[insK-1]	genes_inactivated=ECB_00530,cusS,cusR,cusC,ylcC,cusB,cusA,pheP,ybdG,nfnB,ybdF,ybdJ,ybdK,insJ-1	genes_overlapping=insK-1	locus_tag=[ECB_00530]–[ECB_00544_1]	locus_tags_inactivated=ECB_00530,ECB_00531,ECB_00532,ECB_00533,ECB_00534,ECB_00535,ECB_00536,ECB_00537,ECB_00538,ECB_00539,ECB_00540,ECB_00541,ECB_00542,ECB_00543	locus_tags_overlapping=ECB_00544_1	mediated=IS1	mutation_category=large_deletion	position_end=589129	position_start=572890
SNP	3	21	REL606	736126	T	aa_new_seq=Y	aa_position=52	aa_ref_seq=S	codon_new_seq=TAC	codon_number=52	codon_position=2	codon_ref_seq=TCC	gene_name=gltA	gene_position=155	gene_product=citrate synthase	gene_strand=<	genes_overlapping=gltA	locus_tag=ECB_00680	locus_tags_overlapping=ECB_00680	mutation_category=snp_nonsynonymous	position_end=736126	position_start=736126	snp_type=nonsynonymous	transl_table=11
SNP	4	23	REL606	1205342	G	aa_new_seq=P	aa_position=276	aa_ref_seq=T	codon_new_seq=CCC	codon_number=276	codon_position=1	codon_ref_seq=ACC	gene_name=phoQ	gene_position=826	gene_product=sensory histidine kinase in two-compoent regulatory system with PhoP	gene_strand=<	genes_overlapping=phoQ	locus_tag=ECB_01127	locus_tags_overlapping=ECB_01127	mutation_category=snp_nonsynonymous	position_end=1205342	position_start=1205342	snp_type=nonsynonymous	transl_table=11
MOB	5	113,114	REL606	1619073	IS150	-1	3	gene_name=hokD/ECB_01533	gene_position=intergenic (-71/+139)	gene_product=small toxic polypeptide/conserved hypothetical protein	gene_strand=</<	genes_promoter=hokD	locus_tag=ECB_01532/ECB_01533	locus_tags_promoter=ECB_01532	mutation_category=mobile_element_insertion	position_end=1619075	position_start=1619073	repeat_size=1443
MOB	6	82,116	REL606	1651192	IS150	-1	3	gene_name=ydgG	gene_position=coding (846-848/1035 nt)	gene_product=predicted inner membrane protein	gene_strand=>	genes_overlapping=ydgG	ins_end=TACA	locus_tag=ECB_01570	locus_tags_overlapping=ECB_01570	mutation_category=mobile_element_insertion	position_end=1651194	position_start=1651192	repeat_size=1443
MOB	7	83,127	REL606	2079174	IS150	1	3	gene_name=yegX	gene_position=coding (613-615/819 nt)	gene_product=predicted hydrolase	gene_strand=<	genes_inactivated=yegX	locus_tag=ECB_02030	locus_tags_inactivated=ECB_02030	mutation_category=mobile_element_insertion	position_end=2079176	position_start=2079174	repeat_size=1443
SNP	8	35	REL606	2346173	A	gene_name=yfcY/yfcZ	gene_position=intergenic (-31/+150)	gene_product=acetyl-CoA acetyltransferase/hypothetical protein	gene_strand=</<	genes_promoter=yfcY	locus_tag=ECB_02266/ECB_02267	locus_tags_promoter=ECB_02266	mutation_category=snp_intergenic	position_end=2346173	position_start=2346173	snp_type=intergenic
MOB	9	84,136	REL606	2348272	IS150	-1	3	gene_name=fadL	gene_position=coding (1300-1302/1347 nt)	gene_product=long-chain fatty acid outer membrane transporter	gene_strand=>	genes_overlapping=fadL	locus_tag=ECB_02268	locus_tags_overlapping=ECB_02268	mutation_category=mobile_element_insertion	position_end=2348274	position_start=2348272	repeat_size=1443
SNP	10	36	REL606	2455036	G	gene_name=acrD/yffB	gene_position=intergenic (+142/-397)	gene_product=aminoglycoside/multidrug efflux system/hypothetical protein	gene_strand=>/>	genes_promoter=yffB	locus_tag=ECB_02361/ECB_02362	locus_tags_promoter=ECB_02362	mutation_category=snp_intergenic	position_end=2455036	position_start=2455036	snp_type=intergenic
MOB	11	85,154	REL606	2957887	IS150	1	3	gene_name=ECB_02812/ECB_02813	gene_position=intergenic (-78/-494)	gene_product=conserved hypothetical protein/hypothetical protein	gene_strand=</>	genes_promoter=ECB_02812	locus_tag=ECB_02812/ECB_02813	locus_tags_promoter=ECB_02812	mutation_category=mobile_element_insertion	position_end=2957889	position_start=2957887	repeat_size=1443
MOB	12	86,159	REL606	3109394	IS150	-1	3	gene_name=yqjA	gene_position=coding (245-247/663 nt)	gene_product=conserved inner membrane protein	gene_strand=>	genes_inactivated=yqjA	locus_tag=ECB_02964	locus_tags_inactivated=ECB_02964	mutation_category=mobile_element_insertion	position_end=3109396	position_start=3109394	repeat_size=1443
MOB	13	179,180	REL606	3501576	IS150	1	3	gene_name=yhiO/uspA	gene_position=intergenic (-35/-354)	gene_product=universal stress protein UspB/universal stress global response regulator	gene_strand=</>	genes_promoter=yhiO	locus_tag=ECB_03343/ECB_03344	locus_tags_promoter=ECB_03343	mutation_category=mobile_element_insertion	position_end=3501578	position_start=3501576	repeat_size=1443
MOB	15	87,190	REL606	3764589	IS150	1	3	gene_name=dgoT/dgoD	gene_position=intergenic (-97/+21)	gene_product=D-galactonate transporter/galactonate dehydratase	gene_strand=</<	genes_promoter=dgoT	locus_tag=ECB_03574/ECB_03575	locus_tags_promoter=ECB_03574	mutation_category=mobile_element_insertion	position_end=3764591	position_start=3764589	repeat_size=1443
SNP	16	46	REL606	4135292	C	aa_new_seq=A	aa_position=416	aa_ref_seq=D	codon_new_seq=GCT	codon_number=416	codon_position=2	codon_ref_seq=GAT	gene_name=yjbB	gene_position=1247	gene_product=predicted transporter	gene_strand=>	genes_overlapping=yjbB	locus_tag=ECB_03892	locus_tags_overlapping=ECB_03892	mutation_category=snp_nonsynonymous	position_end=4135292	position_start=4135292	snp_type=nonsynonymous	transl_table=11
MOB	17	203,204	REL606	4234238	IS150	1	3	gene_name=yjdA	gene_position=coding (1006-1008/2229 nt)	gene_product=conserved protein with nucleoside triphosphate hydrolase domain	gene_strand=>	genes_inactivated=yjdA	locus_tag=ECB_03980	locus_tags_inactivated=ECB_03980	mutation_category=mobile_element_insertion	position_end=4234240	position_start=4234238	repeat_size=1443
RA	18	.	REL606	155943	0	T	G	aa_new_seq=A	aa_position=191	aa_ref_seq=A	bias_e_value=0.000142453	bias_p_value=3.15081e-11	codon_new_seq=GCC	codon_number=191	codon_position=3	codon_ref_seq=GCA	consensus_reject=FREQUENCY_CUTOFF	consensus_score=206.2	fisher_strand_p_value=1.10432e-12	frequency=2.697e-01	gene_name=yadL	gene_position=573	gene_product=predicted fimbrial-like adhesin protein	gene_strand=<	ks_quality_p_value=1	locus_tag=ECB_00136	major_base=T	major_cov=13/52	major_frequency=7.303e-01	minor_base=G	minor_cov=24/0	new_cov=24/0	new_seq=G	polymorphism_frequency=2.697e-01	polymorphism_score=21.5	prediction=polymorphism	ref_cov=13/52	ref_seq=T	snp_type=synonymous	total_cov=37/52	transl_table=11
RA	19	.	REL606	243642	0	G	.	consensus_score=206.4	frequency=1	gene_name=ECB_00212	gene_position=coding (186/372 nt)	gene_product=hypothetical protein	gene_strand=>	locus_tag=ECB_00212	major_base=.	major_cov=25/20	major_frequency=1.000e+00	minor_base=N	minor_cov=0/0	new_cov=25/20	polymorphism_frequency=1.000e+00	polymorphism_score=NA	prediction=consensus	ref_cov=0/0	total_cov=25/20
RA	20	.	REL606	448737	0	T	C	consensus_score=343.0	frequency=1	gene_name=tesB/ybaY	gene_position=intergenic (-62/-156)	gene_product=acyl-CoA thioesterase II/predicted outer membrane lipoprotein	gene_strand=</>	locus_tag=ECB_00404/ECB_00405	major_base=C	major_cov=29/60	major_frequency=1.000e+00	minor_base=N	minor_cov=0/0	new_cov=29/60	polymorphism_frequency=1.000e+00	polymorphism_score=NA	prediction=consensus	ref_cov=0/0	snp_type=intergenic	total_cov=29/60
RA	21	.	REL606	736126	0	G	T	aa_new_seq=Y	aa_position=52	aa_ref_seq=S	codon_new_seq=TAC	codon_number=52	codon_position=2	codon_ref_seq=TCC	consensus_score=380.0	frequency=1	gene_name=gltA	gene_position=155	gene_product=citrate synthase	gene_strand=<	locus_tag=ECB_00680	major_base=T	major_cov=40/57	major_frequency=1.000e+00	minor_base=N	minor_cov=0/0	new_cov=40/57	new_seq=T	polymorphism_frequency=1.000e+00	polymorphism_score=NA	prediction=consensus	ref_cov=0/0	ref_seq=G	snp_type=nonsynonymous	total_cov=40/57	transl_table=11
RA	22	.	REL606	1033628	0	G	T	bias_e_value=528.222	bias_p_value=0.000116834	consensus_reject=FREQUENCY_CUTOFF	consensus_score=112.8	fisher_strand_p_value=9.28175e-06	frequency=2.500e-01	gene_name=ymbA/rmf	gene_position=intergenic (+57/-199)	gene_product=hypothetical protein/ribosome modulation factor	gene_strand=>/>	ks_quality_p_value=1	locus_tag=ECB_00956/ECB_00957	major_base=G	major_cov=10/26	major_frequency=7.500e-01	minor_base=T	minor_cov=12/0	new_cov=12/0	polymorphism_frequency=2.500e-01	polymorphism_score=16.0	prediction=polymorphism	ref_cov=10/26	snp_type=intergenic	total_cov=22/26
RA	23	.	REL606	1205342	0	T	G	aa_new_seq=P	aa_position=276	aa_ref_seq=T	codon_new_seq=CCC	codon_number=276	codon_position=1	codon_ref_seq=ACC	consensus_score=402.8	frequency=1	gene_name=phoQ	gene_position=826	gene_product=sensory histidine kinase in two-compoent regulatory system with PhoP	gene_strand=<	locus_tag=ECB_01127	major_base=G	major_cov=64/40	major_frequency=1.000e+00	minor_base=N	minor_cov=0/0	new_cov=64/40	new_seq=G	polymorphism_frequency=1.000e+00	polymorphism_score=NA	prediction=consensus	ref_cov=0/0	ref_seq=T	snp_type=nonsynonymous	total_cov=64/40	transl_table=11
RA	24	.	REL606	1288647	0	T	G	bias_e_value=0.0398108	bias_p_value=8.80548e-09	consensus_reject=FREQUENCY_CUTOFF	consensus_score=296.0	fisher_strand_p_value=3.88439e-10	frequency=2.250e-01	gene_name=narI/ECB_01206	gene_position=intergenic (+38/-145)	gene_product=nitrate reductase 1, gamma (cytochrome b(NR)) subunit/hypothetical protein	gene_strand=>/>	ks_quality_p_value=1	locus_tag=ECB_01205/ECB_01206	major_base=T	major_cov=34/59	major_frequency=7.750e-01	minor_base=G	minor_cov=27/0	new_cov=27/0	polymorphism_frequency=2.250e-01	polymorphism_score=10.2	prediction=polymorphism	ref_cov=34/59	snp_type=intergenic	total_cov=61/59
RA	25	.	REL606	1323710	0	T	G	aa_new_seq=G	aa_position=29	aa_ref_seq=V	bias_e_value=29.595	bias_p_value=6.54592e-06	codon_new_seq=GGG	codon_number=29	codon_position=2	codon_ref_seq=GTG	consensus_reject=FREQUENCY_CUTOFF	consensus_score=150.1	fisher_strand_p_value=4.17212e-07	frequency=2.676e-01	gene_name=yciO	gene_position=86	gene_product=hypothetical protein	gene_strand=>	ks_quality_p_value=1	locus_tag=ECB_01241	major_base=T	major_cov=19/33	major_frequency=7.324e-01	minor_base=G	minor_cov=19/0	new_cov=19/0	new_seq=G	polymorphism_frequency=2.676e-01	polymorphism_score=13.2	prediction=polymorphism	ref_cov=19/33	ref_seq=T	snp_type=nonsynonymous	total_cov=39/33	transl_table=11
RA	26	.	REL606	1490899	0	A	G	aa_new_seq=G	aa_position=55	aa_ref_seq=G	bias_e_value=1.10034e-07	bias_p_value=2.43377e-14	codon_new_seq=GGG	codon_number=55	codon_position=3	codon_ref_seq=GGA	consensus_reject=FREQUENCY_CUTOFF	consensus_score=104.1	fisher_strand_p_value=6.77457e-16	frequency=3.378e-01	gene_name=ydcU	gene_position=165	gene_product=predicted spermidine/putrescine transporter subunit	gene_strand=>	ks_quality_p_value=0.999912	locus_tag=ECB_01399	major_base=A	major_cov=4/45	major_frequency=6.622e-01	minor_base=G	minor_cov=25/0	new_cov=25/0	new_seq=G	polymorphism_frequency=3.378e-01	polymorphism_score=46.5	prediction=polymorphism	ref_cov=4/45	ref_seq=A	snp_type=synonymous	total_cov=29/45	transl_table=11
RA	27	.	REL606	1510660	0	A	C	aa_new_seq=P	aa_position=1197	aa_ref_seq=H	bias_e_value=0.000936459	bias_p_value=2.07129e-10	codon_new_seq=CCC	codon_number=1197	codon_position=2	codon_ref_seq=CAC	consensus_reject=FREQUENCY_CUTOFF	consensus_score=206.8	fisher_strand_p_value=7.79332e-12	frequency=2.697e-01	gene_name=rhsE	gene_position=3590	gene_product=rhsE element core protein RshE	gene_strand=>	ks_quality_p_value=1	locus_tag=ECB_01414	major_base=A	major_cov=50/15	major_frequency=7.303e-01	minor_base=C	minor_cov=0/24	new_cov=0/24	new_seq=C	polymorphism_frequency=2.697e-01	polymorphism_score=35.3	prediction=polymorphism	ref_cov=50/15	ref_seq=A	snp_type=nonsynonymous	total_cov=50/39	transl_table=11
RA	28	.	REL606	1618757	0	C	A	bias_e_value=7.66173e-07	bias_p_value=1.69465e-13	consensus_reject=FREQUENCY_CUTOFF	consensus_score=335.6	fisher_strand_p_value=4.99447e-15	frequency=2.054e-01	ks_quality_p_value=1	major_base=C	major_cov=76/13	major_frequency=7.946e-01	minor_base=A	minor_cov=0/23	new_cov=0/23	no_show=1	polymorphism_frequency=2.054e-01	polymorphism_score=22.4	prediction=polymorphism	ref_cov=76/13	total_cov=76/36
RA	29	.	REL606	1618762	0	A	C	bias_e_value=1.1036e-08	bias_p_value=2.44098e-15	consensus_reject=FREQUENCY_CUTOFF	consensus_score=303.2	fisher_strand_p_value=6.37471e-17	frequency=2.328e-01	gene_name=rem/hokD	gene_position=intergenic (-132/+85)	gene_product=predicted protein/small toxic polypeptide	gene_strand=</<	ks_quality_p_value=1	locus_tag=ECB_01531/ECB_01532	major_base=A	major_cov=76/13	major_frequency=7.672e-01	minor_base=C	minor_cov=0/27	new_cov=0/27	polymorphism_frequency=2.328e-01	polymorphism_score=21.2	prediction=polymorphism	ref_cov=76/13	snp_type=intergenic	total_cov=76/40
RA	30	.	REL606	1688229	0	A	C	aa_new_seq=P	aa_position=92	aa_ref_seq=T	bias_e_value=1.88453e-07	bias_p_value=4.16825e-14	codon_new_seq=CCC	codon_number=92	codon_position=1	codon_ref_seq=ACC	consensus_reject=FREQUENCY_CUTOFF	consensus_score=154.2	fisher_strand_p_value=1.17831e-15	frequency=3.605e-01	gene_name=nth	gene_position=274	gene_product=DNA glycosylase and apyrimidinic (AP) lyase (endonuclease III)	gene_strand=>	ks_quality_p_value=1	locus_tag=ECB_01603	major_base=A	major_cov=46/9	major_frequency=6.395e-01	minor_base=C	minor_cov=0/31	new_cov=0/31	new_seq=C	polymorphism_frequency=3.605e-01	polymorphism_score=29.8	prediction=polymorphism	ref_cov=46/9	ref_seq=A	snp_type=nonsynonymous	total_cov=46/40	transl_table=11
RA	31	.	REL606	1750983	0	G	C	bias_e_value=1315.79	bias_p_value=0.00029103	consensus_reject=FREQUENCY_CUTOFF	consensus_score=77.8	fisher_strand_p_value=2.51052e-05	frequency=3.265e-01	gene_name=aroD/ydiF	gene_position=intergenic (+33/-112)	gene_product=3-dehydroquinate dehydratase/fused predicted acetyl-CoA:acetoacetyl-CoA transferase: alpha subunit/beta subunit	gene_strand=>/>	ks_quality_p_value=1	locus_tag=ECB_01662/ECB_01663	major_base=G	major_cov=13/20	major_frequency=6.735e-01	minor_base=C	minor_cov=16/0	new_cov=16/0	polymorphism_frequency=3.265e-01	polymorphism_score=28.0	prediction=polymorphism	ref_cov=13/20	snp_type=intergenic	total_cov=29/20
RA	32	.	REL606	2003157	0	C	T	aa_new_seq=N	aa_position=99	aa_ref_seq=D	bias_e_value=0.248436	bias_p_value=5.49499e-08	codon_new_seq=AAC	codon_number=99	codon_position=1	codon_ref_seq=GAC	consensus_reject=FREQUENCY_CUTOFF	consensus_score=247.3	fisher_strand_p_value=2.64827e-09	frequency=2.212e-01	gene_name=cobU	gene_position=295	gene_product=adenosylcobinamide kinase/adenosylcobinamide-phosphate guanylyltransferase	gene_strand=<	ks_quality_p_value=1	locus_tag=ECB_01902	major_base=C	major_cov=55/33	major_frequency=7.788e-01	minor_base=T	minor_cov=0/25	new_cov=0/25	new_seq=T	polymorphism_frequency=2.212e-01	polymorphism_score=25.9	prediction=polymorphism	ref_cov=55/33	ref_seq=C	snp_type=nonsynonymous	total_cov=55/58	transl_table=11
RA	33	.	REL606	2173900	0	A	C	aa_new_seq=P	aa_position=25	aa_ref_seq=T	bias_e_value=1.6281e-08	bias_p_value=3.60109e-15	codon_new_seq=CCC	codon_number=25	codon_position=1	codon_ref_seq=ACC	consensus_reject=FREQUENCY_CUTOFF	consensus_score=229.4	fisher_strand_p_value=9.50348e-17	frequency=2.843e-01	gene_name=yejH	gene_position=73	gene_product=predicted ATP-dependet helicase	gene_strand=>	ks_quality_p_value=1	locus_tag=ECB_02114	major_base=A	major_cov=62/11	major_frequency=7.157e-01	minor_base=C	minor_cov=0/29	new_cov=0/29	new_seq=C	polymorphism_frequency=2.843e-01	polymorphism_score=34.2	prediction=polymorphism	ref_cov=62/11	ref_seq=A	snp_type=nonsynonymous	total_cov=62/40	transl_table=11
RA	34	.	REL606	2238337	0	A	C	bias_e_value=0.0062629	bias_p_value=1.38525e-09	consensus_reject=FREQUENCY_CUTOFF	consensus_score=185.7	fisher_strand_p_value=5.63105e-11	frequency=2.556e-01	gene_name=inaA/yfaH	gene_position=intergenic (-149/-66)	gene_product=hypothetical protein/hypothetical protein	gene_strand=</>	ks_quality_p_value=1	locus_tag=ECB_02163/ECB_02164	major_base=A	major_cov=50/17	major_frequency=7.444e-01	minor_base=C	minor_cov=0/23	new_cov=0/23	polymorphism_frequency=2.556e-01	polymorphism_score=34.9	prediction=polymorphism	ref_cov=50/17	snp_type=intergenic	total_cov=50/40
RA	35	.	REL606	2346173	0	G	A	consensus_score=365.3	frequency=1	gene_name=yfcY/yfcZ	gene_position=intergenic (-31/+150)	gene_product=acetyl-CoA acetyltransferase/hypothetical protein	gene_strand=</<	locus_tag=ECB_02266/ECB_02267	major_base=A	major_cov=33/61	major_frequency=1.000e+00	minor_base=N	minor_cov=0/0	new_cov=33/61	polymorphism_frequency=1.000e+00	polymorphism_score=NA	prediction=consensus	ref_cov=0/0	snp_type=intergenic	total_cov=33/61
RA	36	.	REL606	2455036	0	A	G	bias_e_value=4521140	bias_p_value=1	consensus_score=227.9	fisher_strand_p_value=1	frequency=1	gene_name=acrD/yffB	gene_position=intergenic (+142/-397)	gene_product=aminoglycoside/multidrug efflux system/hypothetical protein	gene_strand=>/>	ks_quality_p_value=1	locus_tag=ECB_02361/ECB_02362	major_base=G	major_cov=8/52	major_frequency=9.836e-01	minor_base=T	minor_cov=0/1	new_cov=8/52	polymorphism_frequency=9.836e-01	polymorphism_score=NA	prediction=consensus	ref_cov=0/0	snp_type=intergenic	total_cov=8/53
RA	37	.	REL606	2774220	0	T	C	aa_new_seq=G	aa_position=106	aa_ref_seq=E	bias_e_value=38792.7	bias_p_value=0.0085803	codon_new_seq=GGG	codon_number=106	codon_position=2	codon_ref_seq=GAG	consensus_reject=FREQUENCY_CUTOFF	consensus_score=63.5	fisher_strand_p_value=0.00111915	frequency=2.857e-01	gene_name=ECB_02652	gene_position=317	gene_product=conserved hypothetical protein	gene_strand=<	ks_quality_p_value=0.981133	locus_tag=ECB_02652	major_base=T	major_cov=16/14	major_frequency=7.143e-01	minor_base=C	minor_cov=0/12	new_cov=0/12	new_seq=C	polymorphism_frequency=2.857e-01	polymorphism_score=11.4	prediction=polymorphism	ref_cov=16/14	ref_seq=T	snp_type=nonsynonymous	total_cov=16/26	transl_table=11
RA	38	.	REL606	3145567	0	A	C	aa_new_seq=P	aa_position=6	aa_ref_seq=T	bias_e_value=626.806	bias_p_value=0.000138639	codon_new_seq=CCC	codon_number=6	codon_position=1	codon_ref_seq=ACC	consensus_reject=FREQUENCY_CUTOFF	consensus_score=235.9	fisher_strand_p_value=1.11792e-05	frequency=2.308e-01	gene_name=agaS	gene_position=16	gene_product=tagatose-6-phosphate ketose/aldose isomerase	gene_strand=>	ks_quality_p_value=1	locus_tag=ECB_03003	major_base=A	major_cov=36/44	major_frequency=7.692e-01	minor_base=C	minor_cov=0/24	new_cov=0/24	new_seq=C	polymorphism_frequency=2.308e-01	polymorphism_score=10.3	prediction=polymorphism	ref_cov=36/44	ref_seq=A	snp_type=nonsynonymous	total_cov=36/68	transl_table=11
RA	39	.	REL606	3414590	0	T	C	aa_new_seq=G	aa_position=215	aa_ref_seq=S	bias_e_value=0.00039855	bias_p_value=8.81526e-11	codon_new_seq=GGT	codon_number=215	codon_position=1	codon_ref_seq=AGT	consensus_reject=FREQUENCY_CUTOFF	consensus_score=156.7	fisher_strand_p_value=3.20965e-12	frequency=2.222e-01	gene_name=rtcA	gene_position=643	gene_product=RNA 3'-terminal-phosphate cyclase	gene_strand=<	ks_quality_p_value=1	locus_tag=ECB_03271	major_base=T	major_cov=47/2	major_frequency=7.778e-01	minor_base=C	minor_cov=0/14	new_cov=0/14	new_seq=C	polymorphism_frequency=2.222e-01	polymorphism_score=15.1	prediction=polymorphism	ref_cov=47/2	ref_seq=T	snp_type=nonsynonymous	total_cov=47/16	transl_table=11
RA	40	.	REL606	3421865	0	T	G	bias_e_value=0.563442	bias_p_value=1.24624e-07	consensus_reject=FREQUENCY_CUTOFF	consensus_score=188.8	fisher_strand_p_value=6.26625e-09	frequency=2.105e-01	ks_quality_p_value=1	major_base=T	major_cov=13/47	major_frequency=7.895e-01	minor_base=G	minor_cov=16/0	new_cov=16/0	no_show=1	polymorphism_frequency=2.105e-01	polymorphism_score=15.8	prediction=polymorphism	ref_cov=13/47	total_cov=29/47
RA	41	.	REL606	3481137	0	G	A	consensus_score=15.9	deleted=1	frequency=1	major_base=A	major_cov=0/7	major_frequency=1.000e+00	minor_base=N	minor_cov=0/0	new_cov=0/7	polymorphism_frequency=1.000e+00	polymorphism_score=NA	prediction=consensus	ref_cov=0/0	total_cov=0/7
RA	42	.	REL606	3544091	0	C	T	consensus_score=1361.1	frequency=1	gene_name=dctA/yhjK	gene_position=intergenic (-20/+163)	gene_product=C4-dicarboxylate transport protein/predicted diguanylate cyclase	gene_strand=</<	locus_tag=ECB_03376/ECB_03377	major_base=T	major_cov=190/151	major_frequency=1.000e+00	minor_base=N	minor_cov=0/0	new_cov=190/151	polymorphism_frequency=1.000e+00	polymorphism_score=NA	prediction=consensus	ref_cov=0/0	snp_type=intergenic	total_cov=190/151
RA	43	.	REL606	3622976	0	T	G	aa_new_seq=T	aa_position=226	aa_ref_seq=N	bias_e_value=7.2523e-05	bias_p_value=1.60409e-11	codon_new_seq=ACC	codon_number=226	codon_position=2	codon_ref_seq=AAC	consensus_reject=FREQUENCY_CUTOFF	consensus_score=275.9	fisher_strand_p_value=5.4876e-13	frequency=2.212e-01	gene_name=yiaY	gene_position=677	gene_product=predicted Fe-containing alcohol dehydrogenase	gene_strand=<	ks_quality_p_value=1	locus_tag=ECB_03444	major_base=T	major_cov=16/65	major_frequency=7.788e-01	minor_base=G	minor_cov=23/0	new_cov=23/0	new_seq=G	polymorphism_frequency=2.212e-01	polymorphism_score=15.1	prediction=polymorphism	ref_cov=16/65	ref_seq=T	snp_type=nonsynonymous	total_cov=39/65	transl_table=11
RA	44	.	REL606	3719133	0	G	.	bias_e_value=2847510	bias_p_value=0.629822	consensus_score=555.4	fisher_strand_p_value=0.275	frequency=1	gene_name=ECB_03525/ECB_03526	gene_position=intergenic (-10/+75)	gene_product=conserved hypothetical protein/hypothetical protein	gene_strand=</<	ks_quality_p_value=0.99944	locus_tag=ECB_03525/ECB_03526	major_base=.	major_cov=87/32	major_frequency=9.917e-01	minor_base=C	minor_cov=0/1	new_cov=87/32	polymorphism_frequency=9.917e-01	polymorphism_score=-3.1	prediction=consensus	ref_cov=0/0	snp_type=intergenic	total_cov=87/33
RA	45	.	REL606	3943694	0	C	T	consensus_score=28.9	deleted=1	frequency=1	major_base=T	major_cov=3/6	major_frequency=1.000e+00	minor_base=N	minor_cov=0/0	new_cov=3/6	polymorphism_frequency=1.000e+00	polymorphism_score=NA	prediction=consensus	ref_cov=0/0	total_cov=3/6
RA	46	.	REL606	4135292	0	A	C	aa_new_seq=A	aa_position=416	aa_ref_seq=D	codon_new_seq=GCT	codon_number=416	codon_position=2	codon_ref_seq=GAT	consensus_score=371.6	frequency=1	gene_name=yjbB	gene_position=1247	gene_product=predicted transporter	gene_strand=>	locus_tag=ECB_03892	major_base=C	major_cov=58/41	major_frequency=1.000e+00	minor_base=N	minor_cov=0/0	new_cov=58/41	new_seq=C	polymorphism_frequency=1.000e+00	polymorphism_score=NA	prediction=consensus	ref_cov=0/0	ref_seq=A	snp_type=nonsynonymous	total_cov=58/41	transl_table=11
RA	47	.	REL606	4274963	0	T	G	aa_new_seq=G	aa_position=65	aa_ref_seq=G	bias_e_value=39442.3	bias_p_value=0.00872398	codon_new_seq=GGG	codon_number=65	codon_position=3	codon_ref_seq=GGT	consensus_reject=FREQUENCY_CUTOFF	consensus_score=77.8	fisher_strand_p_value=0.00111915	frequency=2.857e-01	gene_name=fxsA	gene_position=195	gene_product=inner membrane protein	gene_strand=>	ks_quality_p_value=1	locus_tag=ECB_04010	major_base=T	major_cov=14/16	major_frequency=7.143e-01	minor_base=G	minor_cov=12/0	new_cov=12/0	new_seq=G	polymorphism_frequency=2.857e-01	polymorphism_score=11.2	prediction=polymorphism	ref_cov=14/16	ref_seq=T	snp_type=synonymous	total_cov=26/16	transl_table=11
RA	48	.	REL606	4320445	0	T	G	aa_new_seq=G	aa_position=211	aa_ref_seq=V	bias_e_value=0.220651	bias_p_value=4.88042e-08	codon_new_seq=GGG	codon_number=211	codon_position=2	codon_ref_seq=GTG	consensus_reject=FREQUENCY_CUTOFF	consensus_score=65.5	fisher_strand_p_value=2.33804e-09	frequency=4.699e-01	gene_name=aidB	gene_position=632	gene_product=isovaleryl CoA dehydrogenase	gene_strand=>	ks_quality_p_value=1	locus_tag=ECB_04054	major_base=T	major_cov=19/25	major_frequency=5.301e-01	minor_base=G	minor_cov=39/0	new_cov=39/0	new_seq=G	polymorphism_frequency=4.699e-01	polymorphism_score=57.2	prediction=polymorphism	ref_cov=19/25	ref_seq=T	snp_type=nonsynonymous	total_cov=58/25	transl_table=11
RA	49	.	REL606	4438232	0	T	G	aa_new_seq=F	aa_position=326	aa_ref_seq=L	bias_e_value=0.251358	bias_p_value=5.55961e-08	codon_new_seq=TTC	codon_number=326	codon_position=3	codon_ref_seq=TTA	consensus_reject=FREQUENCY_CUTOFF	consensus_score=209.6	fisher_strand_p_value=2.681e-09	frequency=2.346e-01	gene_name=sgcC	gene_position=978	gene_product=predicted phosphotransferase enzyme IIC component	gene_strand=<	ks_quality_p_value=1	locus_tag=ECB_04169	major_base=T	major_cov=16/46	major_frequency=7.654e-01	minor_base=G	minor_cov=19/0	new_cov=19/0	new_seq=G	polymorphism_frequency=2.346e-01	polymorphism_score=13.7	prediction=polymorphism	ref_cov=16/46	ref_seq=T	snp_type=nonsynonymous	total_cov=35/46	transl_table=11
RA	50	.	REL606	4483462	0	C	T	aa_new_seq=F	aa_position=44	aa_ref_seq=S	bias_e_value=5.48266e-15	bias_p_value=1.21267e-21	codon_new_seq=TTT	codon_number=44	codon_position=2	codon_ref_seq=TCT	consensus_reject=SCORE_CUTOFF,FREQUENCY_CUTOFF	consensus_score=5.6	fisher_strand_p_value=4.20284e-15	frequency=5.568e-01	gene_name=bglJ	gene_position=131	gene_product=DNA-binding transcriptional activator	gene_strand=>	ks_quality_p_value=5.43033e-09	locus_tag=ECB_04243	major_base=T	major_cov=49/0	major_frequency=5.568e-01	minor_base=C	minor_cov=10/29	new_cov=49/0	new_seq=T	polymorphism_frequency=5.568e-01	polymorphism_score=101.0	prediction=polymorphism	ref_cov=10/29	ref_seq=C	snp_type=nonsynonymous	total_cov=59/29	transl_table=11
MC	51	.	REL606	572890	589794	180	1727	gene_name=[ECB_00530]–[insA-7]	gene_product=[ECB_00530],cusS,cusR,cusC,ylcC,cusB,cusA,pheP,ybdG,nfnB,ybdF,ybdJ,ybdK,insJ-1,insK-1,insB-7,[insA-7]	left_inside_cov=7	left_outside_cov=117	locus_tag=[ECB_00530]–[ECB_00546]	right_inside_cov=36	right_outside_cov=39
MC	52	.	REL606	3481068	3484595	1356	1021	gene_name=rhsB	gene_position=coding (57-3584/4236 nt)	gene_product=rhsB element core protein RshB	gene_strand=>	left_inside_cov=36	left_outside_cov=38	locus_tag=ECB_03331	right_inside_cov=35	right_outside_cov=37
MC	53	.	REL606	3628289	3629734	1441	0	gene_name=rhsA	gene_position=pseudogene (281-1726/5580 nt)	gene_product=rhsA element core protein RshA	gene_strand=>	left_inside_cov=1	left_outside_cov=134	locus_tag=ECB_03448	right_inside_cov=0	right_outside_cov=132
MC	54	.	REL606	3943685	3943833	13	131	gene_name=rrlA	gene_position=noncoding (1856-2004/2904 nt)	gene_product=23S ribosomal RNA	gene_strand=>	left_inside_cov=36	left_outside_cov=37	locus_tag=ECB_r00015	right_inside_cov=36	right_outside_cov=37
JC	55	.	REL606	1	1	REL606	4521141	-1	0	alignment_overlap=0	circular_chromosome=1	coverage_minus=44	coverage_plus=47	flanking_left=150	flanking_right=150	frequency=1	junction_possible_overlap_registers=149	key=REL606__1__1__REL606__4521141__-1__0____150__150__0__0	max_left=149	max_left_minus=149	max_left_plus=144	max_min_left=73	max_min_left_minus=67	max_min_left_plus=73	max_min_right=72	max_min_right_minus=72	max_min_right_plus=72	max_pos_hash_score=298	max_right=136	max_right_minus=136	max_right_plus=134	neg_log10_pos_hash_p_value=0.5	new_junction_coverage=0.84	new_junction_read_count=91	polymorphism_frequency=1.000e+00	pos_hash_score=49	prediction=consensus	side_1_annotate_key=gene	side_1_continuation=0	side_1_coverage=0.00	side_1_overlap=0	side_1_possible_overlap_registers=149	side_1_read_count=0	side_1_redundant=0	side_2_annotate_key=gene	side_2_continuation=0	side_2_coverage=0.00	side_2_overlap=0	side_2_possible_overlap_registers=149	side_2_read_count=0	side_2_redundant=0	total_non_overlap_reads=91
JC	56	.	REL606	6298	1	REL606	6316	1	0	alignment_overlap=18	coverage_minus=2	coverage_plus=2	flanking_left=150	flanking_right=150	frequency=5.631e-02	junction_possible_overlap_registers=131	key=REL606__6298__1__REL606__6298__1__18____150__150__0__0	max_left=124	max_left_minus=73	max_left_plus=124	max_min_left=54	max_min_left_minus=54	max_min_left_plus=1	max_min_right=59	max_min_right_minus=59	max_min_right_plus=8	max_pos_hash_score=262	max_right=131	max_right_minus=78	max_right_plus=131	neg_log10_pos_hash_p_value=7.6	new_junction_coverage=0.04	new_junction_read_count=4	no_show=1	polymorphism_frequency=5.631e-02	pos_hash_score=4	prediction=polymorphism	reject=COVERAGE_EVENNESS_SKEW,FREQUENCY_CUTOFF	side_1_annotate_key=gene	side_1_continuation=0	side_1_coverage=0.69	side_1_overlap=18	side_1_possible_overlap_registers=149	side_1_read_count=74	side_1_redundant=0	side_2_annotate_key=gene	side_2_continuation=0	side_2_coverage=0.73	side_2_overlap=0	side_2_possible_overlap_registers=131	side_2_read_count=69	side_2_redundant=0	total_non_overlap_reads=4
JC	57	.	REL606	33963	-1	REL606	34034	-1	0	alignment_overlap=4	coverage_minus=2	coverage_plus=1	flanking_left=150	flanking_right=150	frequency=3.341e-02	junction_possible_overlap_registers=145	key=REL606__33963__-1__REL606__34038__-1__4____150__150__0__0	max_left=91	max_left_minus=91	max_left_plus=80	max_min_left=10	max_min_left_minus=10	max_min_left_plus=0	max_min_right=66	max_min_right_minus=55	max_min_right_plus=66	max_pos_hash_score=290	max_right=136	max_right_minus=136	max_right_plus=66	neg_log10_pos_hash_p_value=8.8	new_junction_coverage=0.03	new_junction_read_count=3	no_show=1	polymorphism_frequency=3.341e-02	pos_hash_score=3	prediction=polymorphism	reject=COVERAGE_EVENNESS_SKEW,FREQUENCY_CUTOFF	side_1_annotate_key=gene	side_1_continuation=0	side_1_coverage=0.83	side_1_overlap=4	side_1_possible_overlap_registers=149	side_1_read_count=89	side_1_redundant=0	side_2_annotate_key=gene	side_2_continuation=0	side_2_coverage=0.83	side_2_overlap=0	side_2_possible_overlap_registers=145	side_2_read_count=87	side_2_redundant=0	total_non_overlap_reads=3
JC	58	.	REL606	40317	1	REL606	40344	1	0	alignment_overlap=8	coverage_minus=0	coverage_plus=3	flanking_left=150	flanking_right=150	frequency=2.894e-02	junction_possible_overlap_registers=141	key=REL606__40317__1__REL606__40336__1__8____150__150__0__0	max_left=113	max_left_minus=0	max_left_plus=113	max_min_left=0	max_min_left_minus=0	max_min_left_plus=0	max_min_right=55	max_min_right_minus=0	max_min_right_plus=55	max_pos_hash_score=282	max_right=55	max_right_minus=0	max_right_plus=55	neg_log10_pos_hash_p_value=8.7	new_junction_coverage=0.03	new_junction_read_count=3	no_show=1	polymorphism_frequency=2.894e-02	pos_hash_score=3	prediction=polymorphism	reject=COVERAGE_EVENNESS_SKEW,FREQUENCY_CUTOFF	side_1_annotate_key=gene	side_1_continuation=0	side_1_coverage=0.98	side_1_overlap=8	side_1_possible_overlap_registers=149	side_1_read_count=106	side_1_redundant=0	side_2_annotate_key=gene	side_2_continuation=0	side_2_coverage=0.99	side_2_overlap=0	side_2_possible_overlap_registers=141	side_2_read_count=101	side_2_redundant=0	total_non_overlap_reads=3
JC	59	.	REL606	41355	-1	REL606	41453	-1	0	alignment_overlap=8	coverage_minus=3	coverage_plus=0	flanking_left=150	flanking_right=150	frequency=3.299e-02	junction_possible_overlap_registers=141	key=REL606__41355__-1__REL606__41461__-1__8____150__150__0__0	max_left=69	max_left_minus=69	max_left_plus=0	max_min_left=69	max_min_left_minus=69	max_min_left_plus=0	max_min_right=0	max_min_right_minus=0	max_min_right_plus=0	max_pos_hash_score=282	max_right=92	max_right_minus=92	max_right_plus=0	neg_log10_pos_hash_p_value=8.7	new_junction_coverage=0.03	new_junction_read_count=3	no_show=1	polymorphism_frequency=3.299e-02	pos_hash_score=3	prediction=polymorphism	reject=COVERAGE_EVENNESS_SKEW,FREQUENCY_CUTOFF	side_1_annotate_key=gene	side_1_continuation=0	side_1_coverage=0.88	side_1_overlap=8	side_1_possible_overlap_registers=149	side_1_read_count=95	side_1_redundant=0	side_2_annotate_key=gene	side_2_continuation=0	side_2_coverage=0.84	side_2_overlap=0	side_2_possible_overlap_registers=141	side_2_read_count=86	side_2_redundant=0	total_non_overlap_reads=3
JC	60	.	REL606	63922	1	REL606	63955	1	0	alignment_overlap=9	coverage_minus=0	coverage_plus=4	flanking_left=150	flanking_right=150	frequency=5.032e-02	junction_possible_overlap_registers=140	key=REL606__63922__1__REL606__63946__1__9____150__150__0__0	max_left=119	max_left_minus=0	max_left_plus=119	max_min_left=0	max_min_left_minus=0	max_min_left_plus=0	max_min_right=58	max_min_right_minus=0	max_min_right_plus=58	max_pos_hash_score=280	max_right=58	max_right_minus=0	max_right_plus=58	neg_log10_pos_hash_p_value=8.0	new_junction_coverage=0.04	new_junction_read_count=4	no_show=1	polymorphism_frequency=5.032e-02	pos_hash_score=4	prediction=polymorphism	reject=COVERAGE_EVENNESS_SKEW,FREQUENCY_CUTOFF	side_1_annotate_key=gene	side_1_continuation=0	side_1_coverage=0.77	side_1_overlap=9	side_1_possible_overlap_registers=149	side_1_read_count=83	side_1_redundant=0	side_2_annotate_key=gene	side_2_continuation=0	side_2_coverage=0.72	side_2_overlap=0	side_2_possible_overlap_registers=140	side_2_read_count=73	side_2_redundant=0	total_non_overlap_reads=4
JC	61	.	REL606	72928	-1	REL606	73220	-1	0	alignment_overlap=11	coverage_minus=3	coverage_plus=1	flanking_left=150	flanking_right=150	frequency=3.737e-02	junction_possible_overlap_registers=138	key=REL606__72928__-1__REL606__73231__-1__11____150__150__0__0	max_left=100	max_left_minus=50	max_left_plus=100	max_min_left=50	max_min_left_minus=50	max_min_left_plus=0	max_min_right=39	max_min_right_minus=0	max_min_right_plus=39	max_pos_hash_score=276	max_right=138	max_right_minus=138	max_right_plus=39	neg_log10_pos_hash_p_value=7.9	new_junction_coverage=0.04	new_junction_read_count=4	no_show=1	polymorphism_frequency=3.737e-02	pos_hash_score=4	prediction=polymorphism	reject=COVERAGE_EVENNESS_SKEW,FREQUENCY_CUTOFF	side_1_annotate_key=gene	side_1_continuation=0	side_1_coverage=0.99	side_1_overlap=11	side_1_possible_overlap_registers=149	side_1_read_count=107	side_1_redundant=0	side_2_annotate_key=gene	side_2_continuation=0	side_2_coverage=1.07	side_2_overlap=0	side_2_possible_overlap_registers=138	side_2_read_count=107	side_2_redundant=0	total_non_overlap_reads=4
JC	62	.	REL606	76287	1	REL606	76316	1	0	alignment_overlap=7	coverage_minus=0	coverage_plus=3	flanking_left=150	flanking_right=150	frequency=3.717e-02	junction_possible_overlap_registers=142	key=REL606__76287__1__REL606__76309__1__7____150__150__0__0	max_left=92	max_left_minus=0	max_left_plus=92	max_min_left=69	max_min_left_minus=0	max_min_left_plus=69	max_min_right=51	max_min_right_minus=0	max_min_right_plus=51	max_pos_hash_score=284	max_right=76	max_right_minus=0	max_right_plus=76	neg_log10_pos_hash_p_value=8.7	new_junction_coverage=0.03	new_junction_read_count=3	no_show=1	polymorphism_frequency=3.717e-02	pos_hash_score=3	prediction=polymorphism	reject=COVERAGE_EVENNESS_SKEW,FREQUENCY_CUTOFF	side_1_annotate_key=gene	side_1_continuation=0	side_1_coverage=0.70	side_1_overlap=7	side_1_possible_overlap_registers=149	side_1_read_count=76	side_1_redundant=0	side_2_annotate_key=gene	side_2_continuation=0	side_2_coverage=0.81	side_2_overlap=0	side_2_possible_overlap_registers=142	side_2_read_count=83	side_2_redundant=0	total_non_overlap_reads=3
JC	63	.	REL606	78115	1	REL606	78256	1	0	alignment_overlap=10	coverage_minus=2	coverage_plus=1	flanking_left=150	flanking_right=150	frequency=3.242e-02	junction_possible_overlap_registers=139	key=REL606__78115__1__REL606__78246__1__10____150__150__0__0	max_left=90	max_left_minus=52	max_left_plus=90	max_min_left=52	max_min_left_minus=52	max_min_left_plus=0	max_min_right=50	max_min_right_minus=0	max_min_right_plus=50	max_pos_hash_score=278	max_right=133	max_right_minus=133	max_right_plus=50	neg_log10_pos_hash_p_value=8.6	new_junction_coverage=0.03	new_junction_read_count=3	no_show=1	polymorphism_frequency=3.242e-02	pos_hash_score=3	prediction=polymorphism	reject=COVERAGE_EVENNESS_SKEW,FREQUENCY_CUTOFF	side_1_annotate_key=gene	side_1_continuation=0	side_1_coverage=0.82	side_1_overlap=10	side_1_possible_overlap_registers=149	side_1_read_count=88	side_1_redundant=0	side_2_annotate_key=gene	side_2_continuation=0	side_2_coverage=0.96	side_2_overlap=0	side_2_possible_overlap_registers=139	side_2_read_count=97	side_2_redundant=0	total_non_overlap_reads=3
JC	64	.	REL606	109508	-1	REL606	109518	-1	0	alignment_overlap=8	coverage_minus=4	coverage_plus=2	flanking_left=150	flanking_right=150	frequency=6.653e-02	junction_possible_overlap_registers=141	key=REL606__109508__-1__REL606__109526__-1__8____150__150__0__0	max_left=37	max_left_minus=37	max_left_plus=34	max_min_left=37	max_min_left_minus=37	max_min_left_plus=34	max_min_right=0	max_min_right_minus=0	max_min_right_plus=0	max_pos_hash_score=282	max_right=116	max_right_minus=110	max_right_plus=116	neg_log10_pos_hash_p_value=7.5	new_junction_coverage=0.06	new_junction_read_count=6	no_show=1	polymorphism_frequency=6.653e-02	pos_hash_score=5	prediction=polymorphism	reject=COVERAGE_EVENNESS_SKEW,FREQUENCY_CUTOFF	side_1_annotate_key=gene	side_1_continuation=0	side_1_coverage=0.80	side_1_overlap=8	side_1_possible_overlap_registers=149	side_1_read_count=86	side_1_redundant=0	side_2_annotate_key=gene	side_2_continuation=0	side_2_coverage=0.85	side_2_overlap=0	side_2_possible_overlap_registers=141	side_2_read_count=87	side_2_redundant=0	total_non_overlap_reads=6
JC	65	.	REL606	199926	-1	REL606	200031	-1	0	alignment_overlap=8	coverage_minus=5	coverage_plus=0	flanking_left=150	flanking_right=150	frequency=7.028e-02	junction_possible_overlap_registers=141	key=REL606__199926__-1__REL606__200039__-1__8____150__150__0__0	max_left=89	max_left_minus=89	max_left_plus=0	max_min_left=45	max_min_left_minus=45	max_min_left_plus=0	max_min_right=70	max_min_right_minus=70	max_min_right_plus=0	max_pos_hash_score=282	max_right=123	max_right_minus=123	max_right_plus=0	neg_log10_pos_hash_p_value=8.0	new_junction_coverage=0.05	new_junction_read_count=5	no_show=1	polymorphism_frequency=7.028e-02	pos_hash_score=4	prediction=polymorphism	reject=COVERAGE_EVENNESS_SKEW,FREQUENCY_CUTOFF	side_1_annotate_key=gene	side_1_continuation=0	side_1_coverage=0.64	side_1_overlap=8	side_1_possible_overlap_registers=149	side_1_read_count=69	side_1_redundant=0	side_2_annotate_key=gene	side_2_continuation=0	side_2_coverage=0.66	side_2_overlap=0	side_2_possible_overlap_registers=141	side_2_read_count=67	side_2_redundant=0	total_non_overlap_reads=5
JC	66	.	REL606	207670	1	REL606	207692	1	0	alignment_overlap=9	coverage_minus=0	coverage_plus=3	flanking_left=150	flanking_right=150	frequency=4.155e-02	junction_possible_overlap_registers=140	key=REL606__207670__1__REL606__207683__1__9____150__150__0__0	max_left=136	max_left_minus=0	max_left_plus=136	max_min_left=0	max_min_left_minus=0	max_min_left_plus=0	max_min_right=52	max_min_right_minus=0	max_min_right_plus=52	max_pos_hash_score=280	max_right=52	max_right_minus=0	max_right_plus=52	neg_log10_pos_hash_p_value=8.6	new_junction_coverage=0.03	new_junction_read_count=3	no_show=1	polymorphism_frequency=4.155e-02	pos_hash_score=3	prediction=polymorphism	reject=COVERAGE_EVENNESS_SKEW,FREQUENCY_CUTOFF	side_1_annotate_key=gene	side_1_continuation=0	side_1_coverage=0.70	side_1_overlap=9	side_1_possible_overlap_registers=149	side_1_read_count=76	side_1_redundant=0	side_2_annotate_key=gene	side_2_continuation=0	side_2_coverage=0.66	side_2_overlap=0	side_2_possible_overlap_registers=140	side_2_read_count=67	side_2_redundant=0	total_non_overlap_reads=3
JC	67	.	REL606	228137	-1	REL606	228139	-1	0	alignment_overlap=8	coverage_minus=7	coverage_plus=1	flanking_left=150	flanking_right=150	frequency=NA	junction_possible_overlap_registers=141	key=REL606__228137__-1__REL606__228147__-1__8____150__150__1__1	max_left=31	max_left_minus=31	max_left_plus=1	max_min_left=31	max_min_left_minus=31	max_min_left_plus=1	max_min_right=0	max_min_right_minus=0	max_min_right_plus=0	max_pos_hash_score=282	max_right=138	max_right_minus=133	max_right_plus=138	neg_log10_pos_hash_p_value=7.0	new_junction_coverage=0.08	new_junction_read_count=8	no_show=1	polymorphism_frequency=NA	pos_hash_score=6	prediction=unknown	reject=COVERAGE_EVENNESS_SKEW	side_1_annotate_key=repeat	side_1_continuation=0	side_1_coverage=NA	side_1_overlap=8	side_1_read_count=NA	side_1_redundant=1	side_2_annotate_key=repeat	side_2_continuation=0	side_2_coverage=NA	side_2_overlap=0	side_2_possible_overlap_registers=NA	side_2_read_count=NA	side_2_redundant=1	total_non_overlap_reads=8
JC	68	.	REL606	232293	1	REL606	232318	1	0	alignment_overlap=7	coverage_minus=0	coverage_plus=5	flanking_left=150	flanking_right=150	frequency=NA	junction_possible_overlap_registers=142	key=REL606__232293__1__REL606__232311__1__7____150__150__1__1	max_left=124	max_left_minus=0	max_left_plus=124	max_min_left=22	max_min_left_minus=0	max_min_left_plus=22	max_min_right=71	max_min_right_minus=0	max_min_right_plus=71	max_pos_hash_score=284	max_right=121	max_right_minus=0	max_right_plus=121	neg_log10_pos_hash_p_value=8.1	new_junction_coverage=0.05	new_junction_read_count=5	no_show=1	polymorphism_frequency=NA	pos_hash_score=4	prediction=unknown	reject=COVERAGE_EVENNESS_SKEW	side_1_annotate_key=repeat	side_1_continuation=0	side_1_coverage=NA	side_1_overlap=7	side_1_read_count=NA	side_1_redundant=1	side_2_annotate_key=repeat	side_2_continuation=0	side_2_coverage=NA	side_2_overlap=0	side_2_possible_overlap_registers=NA	side_2_read_count=NA	side_2_redundant=1	total_non_overlap_reads=5
JC	69	.	REL606	257818	1	REL606	257882	1	0	alignment_overlap=8	coverage_minus=0	coverage_plus=3	flanking_left=150	flanking_right=150	frequency=3.071e-02	junction_possible_overlap_registers=141	key=REL606__257818__1__REL606__257874__1__8____150__150__0__0	max_left=119	max_left_minus=0	max_left_plus=119	max_min_left=0	max_min_left_minus=0	max_min_left_plus=0	max_min_right=46	max_min_right_minus=0	max_min_right_plus=46	max_pos_hash_score=282	max_right=46	max_right_minus=0	max_right_plus=46	neg_log10_pos_hash_p_value=8.7	new_junction_coverage=0.03	new_junction_read_count=3	no_show=1	polymorphism_frequency=3.071e-02	pos_hash_score=3	prediction=polymorphism	reject=COVERAGE_EVENNESS_SKEW,FREQUENCY_CUTOFF	side_1_annotate_key=gene	side_1_continuation=0	side_1_coverage=0.80	side_1_overlap=8	side_1_possible_overlap_registers=149	side_1_read_count=86	side_1_redundant=0	side_2_annotate_key=gene	side_2_continuation=0	side_2_coverage=1.06	side_2_overlap=0	side_2_possible_overlap_registers=141	side_2_read_count=108	side_2_redundant=0	total_non_overlap_reads=3
JC	70	.	REL606	311691	1	REL606	311775	1	0	alignment_overlap=7	coverage_minus=0	coverage_plus=3	flanking_left=150	flanking_right=150	frequency=3.496e-02	junction_possible_overlap_registers=142	key=REL606__311691__1__REL606__311768__1__7____150__150__0__0	max_left=112	max_left_minus=0	max_left_plus=112	max_min_left=0	max_min_left_minus=0	max_min_left_plus=0	max_min_right=69	max_min_right_minus=0	max_min_right_plus=69	max_pos_hash_score=284	max_right=69	max_right_minus=0	max_right_plus=69	neg_log10_pos_hash_p_value=8.7	new_junction_coverage=0.03	new_junction_read_count=3	no_show=1	polymorphism_frequency=3.496e-02	pos_hash_score=3	prediction=polymorphism	reject=COVERAGE_EVENNESS_SKEW,FREQUENCY_CUTOFF	side_1_annotate_key=gene	side_1_continuation=0	side_1_coverage=0.67	side_1_overlap=7	side_1_possible_overlap_registers=149	side_1_read_count=72	side_1_redundant=0	side_2_annotate_key=gene	side_2_continuation=0	side_2_coverage=0.94	side_2_overlap=0	side_2_possible_overlap_registers=142	side_2_read_count=97	side_2_redundant=0	total_non_overlap_reads=3
JC	71	.	REL606	327362	1	REL606	327490	1	0	alignment_overlap=12	coverage_minus=1	coverage_plus=2	flanking_left=150	flanking_right=150	frequency=4.177e-02	junction_possible_overlap_registers=137	key=REL606__327362__1__REL606__327478__1__12____150__150__0__0	max_left=129	max_left_minus=88	max_left_plus=129	max_min_left=0	max_min_left_minus=0	max_min_left_plus=0	max_min_right=50	max_min_right_minus=50	max_min_right_plus=34	max_pos_hash_score=274	max_right=50	max_right_minus=50	max_right_plus=34	neg_log10_pos_hash_p_value=8.5	new_junction_coverage=0.03	new_junction_read_count=3	no_show=1	polymorphism_frequency=4.177e-02	pos_hash_score=3	prediction=polymorphism	reject=COVERAGE_EVENNESS_SKEW,FREQUENCY_CUTOFF	side_1_annotate_key=gene	side_1_continuation=0	side_1_coverage=0.73	side_1_overlap=12	side_1_possible_overlap_registers=149	side_1_read_count=79	side_1_redundant=0	side_2_annotate_key=gene	side_2_continuation=0	side_2_coverage=0.66	side_2_overlap=0	side_2_possible_overlap_registers=137	side_2_read_count=65	side_2_redundant=0	total_non_overlap_reads=3
JC	72	.	REL606	351217	1	REL606	351301	1	0	alignment_overlap=7	coverage_minus=3	coverage_plus=0	flanking_left=150	flanking_right=150	frequency=2.371e-02	junction_possible_overlap_registers=142	key=REL606__351217__1__REL606__351294__1__7____150__150__0__0	max_left=73	max_left_minus=73	max_left_plus=0	max_min_left=68	max_min_left_minus=68	max_min_left_plus=0	max_min_right=70	max_min_right_minus=70	max_min_right_plus=0	max_pos_hash_score=284	max_right=76	max_right_minus=76	max_right_plus=0	neg_log10_pos_hash_p_value=8.7	new_junction_coverage=0.03	new_junction_read_count=3	no_show=1	polymorphism_frequency=2.371e-02	pos_hash_score=3	prediction=polymorphism	reject=COVERAGE_EVENNESS_SKEW,FREQUENCY_CUTOFF	side_1_annotate_key=gene	side_1_continuation=0	side_1_coverage=1.18	side_1_overlap=7	side_1_possible_overlap_registers=149	side_1_read_count=127	side_1_redundant=0	side_2_annotate_key=gene	side_2_continuation=0	side_2_coverage=1.23	side_2_overlap=0	side_2_possible_overlap_registers=142	side_2_read_count=126	side_2_redundant=0	total_non_overlap_reads=3
JC	73	.	REL606	364849	1	REL606	364937	1	0	alignment_overlap=9	coverage_minus=0	coverage_plus=7	flanking_left=150	flanking_right=150	frequency=8.453e-02	junction_possible_overlap_registers=140	key=REL606__364849__1__REL606__364928__1__9____150__150__0__0	max_left=138	max_left_minus=0	max_left_plus=138	max_min_left=51	max_min_left_minus=0	max_min_left_plus=51	max_min_right=59	max_min_right_minus=0	max_min_right_plus=59	max_pos_hash_score=280	max_right=90	max_right_minus=0	max_right_plus=90	neg_log10_pos_hash_p_value=7.0	new_junction_coverage=0.07	new_junction_read_count=7	no_show=1	polymorphism_frequency=8.453e-02	pos_hash_score=6	prediction=polymorphism	reject=COVERAGE_EVENNESS_SKEW,FREQUENCY_CUTOFF	side_1_annotate_key=gene	side_1_continuation=0	side_1_coverage=0.83	side_1_overlap=9	side_1_possible_overlap_registers=149	side_1_read_count=89	side_1_redundant=0	side_2_annotate_key=gene	side_2_continuation=0	side_2_coverage=0.67	side_2_overlap=0	side_2_possible_overlap_registers=140	side_2_read_count=68	side_2_redundant=0	total_non_overlap_reads=7
JC	74	.	REL606	364857	-1	REL606	364927	-1	0	alignment_overlap=9	coverage_minus=4	coverage_plus=0	flanking_left=150	flanking_right=150	frequency=5.129e-02	junction_possible_overlap_registers=140	key=REL606__364857__-1__REL606__364936__-1__9____150__150__0__0	max_left=50	max_left_minus=50	max_left_plus=0	max_min_left=50	max_min_left_minus=50	max_min_left_plus=0	max_min_right=0	max_min_right_minus=0	max_min_right_plus=0	max_pos_hash_score=280	max_right=137	max_right_minus=137	max_right_plus=0	neg_log10_pos_hash_p_value=8.0	new_junction_coverage=0.04	new_junction_read_count=4	no_show=1	polymorphism_frequency=5.129e-02	pos_hash_score=4	prediction=polymorphism	reject=COVERAGE_EVENNESS_SKEW,FREQUENCY_CUTOFF	side_1_annotate_key=gene	side_1_continuation=0	side_1_coverage=0.77	side_1_overlap=9	side_1_possible_overlap_registers=149	side_1_read_count=83	side_1_redundant=0	side_2_annotate_key=gene	side_2_continuation=0	side_2_coverage=0.69	side_2_overlap=0	side_2_possible_overlap_registers=140	side_2_read_count=70	side_2_redundant=0	total_non_overlap_reads=4
JC	75	.	REL606	414020	1	REL606	414091	1	0	alignment_overlap=9	coverage_minus=0	coverage_plus=4	flanking_left=150	flanking_right=150	frequency=4.047e-02	junction_possible_overlap_registers=140	key=REL606__414020__1__REL606__414082__1__9____150__150__0__0	max_left=129	max_left_minus=0	max_left_plus=129	max_min_left=0	max_min_left_minus=0	max_min_left_plus=0	max_min_right=43	max_min_right_minus=0	max_min_right_plus=43	max_pos_hash_score=280	max_right=43	max_right_minus=0	max_right_plus=43	neg_log10_pos_hash_p_value=8.6	new_junction_coverage=0.04	new_junction_read_count=4	no_show=1	polymorphism_frequency=4.047e-02	pos_hash_score=3	prediction=polymorphism	reject=COVERAGE_EVENNESS_SKEW,FREQUENCY_CUTOFF	side_1_annotate_key=gene	side_1_continuation=0	side_1_coverage=0.97	side_1_overlap=9	side_1_possible_overlap_registers=149	side_1_read_count=105	side_1_redundant=0	side_2_annotate_key=gene	side_2_continuation=0	side_2_coverage=0.90	side_2_overlap=0	side_2_possible_overlap_registers=140	side_2_read_count=91	side_2_redundant=0	total_non_overlap_reads=4
JC	76	.	REL606	424396	1	REL606	424493	1	0	alignment_overlap=8	coverage_minus=0	coverage_plus=8	flanking_left=150	flanking_right=150	frequency=1.068e-01	junction_possible_overlap_registers=141	key=REL606__424396__1__REL606__424485__1__8____150__150__0__0	max_left=121	max_left_minus=0	max_left_plus=121	max_min_left=0	max_min_left_minus=0	max_min_left_plus=0	max_min_right=58	max_min_right_minus=0	max_min_right_plus=58	max_pos_hash_score=282	max_right=58	max_right_minus=0	max_right_plus=58	neg_log10_pos_hash_p_value=6.5	new_junction_coverage=0.08	new_junction_read_count=8	polymorphism_frequency=1.068e-01	pos_hash_score=7	prediction=polymorphism	reject=COVERAGE_EVENNESS_SKEW,FREQUENCY_CUTOFF	side_1_annotate_key=gene	side_1_continuation=0	side_1_coverage=0.71	side_1_overlap=8	side_1_possible_overlap_registers=149	side_1_read_count=77	side_1_redundant=0	side_2_annotate_key=gene	side_2_continuation=0	side_2_coverage=0.60	side_2_overlap=0	side_2_possible_overlap_registers=141	side_2_read_count=61	side_2_redundant=0	total_non_overlap_reads=8
JC	77	.	REL606	432290	-1	REL606	591633	1	0	alignment_overlap=25	coverage_minus=4	coverage_plus=7	flanking_left=150	flanking_right=150	frequency=8.725e-02	junction_possible_overlap_registers=124	key=REL606__432290__-1__REL606__591608__1__25____150__150__1__0	max_left=118	max_left_minus=100	max_left_plus=118	max_min_left=56	max_min_left_minus=56	max_min_left_plus=29	max_min_right=54	max_min_right_minus=54	max_min_right_plus=8	max_pos_hash_score=248	max_right=96	max_right_minus=96	max_right_plus=96	neg_log10_pos_hash_p_value=5.9	new_junction_coverage=0.14	new_junction_read_count=13	polymorphism_frequency=8.725e-02	pos_hash_score=7	prediction=polymorphism	reject=COVERAGE_EVENNESS_SKEW,FREQUENCY_CUTOFF	side_1_annotate_key=repeat	side_1_continuation=0	side_1_coverage=NA	side_1_overlap=25	side_1_read_count=NA	side_1_redundant=1	side_2_annotate_key=gene	side_2_continuation=0	side_2_coverage=1.52	side_2_overlap=0	side_2_possible_overlap_registers=124	side_2_read_count=136	side_2_redundant=0	total_non_overlap_reads=11
JC	78	.	REL606	488412	1	REL606	488551	1	0	alignment_overlap=9	coverage_minus=0	coverage_plus=4	flanking_left=150	flanking_right=150	frequency=4.467e-02	junction_possible_overlap_registers=140	key=REL606__488412__1__REL606__488542__1__9____150__150__0__0	max_left=122	max_left_minus=0	max_left_plus=122	max_min_left=0	max_min_left_minus=0	max_min_left_plus=0	max_min_right=59	max_min_right_minus=0	max_min_right_plus=59	max_pos_hash_score=280	max_right=59	max_right_minus=0	max_right_plus=59	neg_log10_pos_hash_p_value=8.0	new_junction_coverage=0.04	new_junction_read_count=4	no_show=1	polymorphism_frequency=4.467e-02	pos_hash_score=4	prediction=polymorphism	reject=COVERAGE_EVENNESS_SKEW,FREQUENCY_CUTOFF	side_1_annotate_key=gene	side_1_continuation=0	side_1_coverage=0.60	side_1_overlap=9	side_1_possible_overlap_registers=149	side_1_read_count=65	side_1_redundant=0	side_2_annotate_key=gene	side_2_continuation=0	side_2_coverage=1.09	side_2_overlap=0	side_2_possible_overlap_registers=140	side_2_read_count=110	side_2_redundant=0	total_non_overlap_reads=4
JC	79	.	REL606	498696	-1	REL606	498719	-1	0	alignment_overlap=7	coverage_minus=2	coverage_plus=1	flanking_left=150	flanking_right=150	frequency=1	junction_possible_overlap_registers=142	key=REL606__498703__-1__REL606__498719__-1__7____150__150__1__0	max_left=102	max_left_minus=79	max_left_plus=102	max_min_left=9	max_min_left_minus=9	max_min_left_plus=0	max_min_right=64	max_min_right_minus=64	max_min_right_plus=37	max_pos_hash_score=284	max_right=133	max_right_minus=133	max_right_plus=37	neg_log10_pos_hash_p_value=8.7	new_junction_coverage=0.03	new_junction_read_count=3	no_show=1	polymorphism_frequency=1.000e+00	pos_hash_score=3	prediction=consensus	reject=COVERAGE_EVENNESS_SKEW	side_1_annotate_key=repeat	side_1_continuation=0	side_1_coverage=NA	side_1_overlap=0	side_1_read_count=NA	side_1_redundant=1	side_2_annotate_key=gene	side_2_continuation=0	side_2_coverage=0.00	side_2_overlap=7	side_2_possible_overlap_registers=149	side_2_read_count=0	side_2_redundant=0	total_non_overlap_reads=3
JC	80	.	REL606	519494	-1	REL606	519527	-1	0	alignment_overlap=8	coverage_minus=3	coverage_plus=0	flanking_left=150	flanking_right=150	frequency=2.633e-02	junction_possible_overlap_registers=141	key=REL606__519494__-1__REL606__519535__-1__8____150__150__0__0	max_left=51	max_left_minus=51	max_left_plus=0	max_min_left=51	max_min_left_minus=51	max_min_left_plus=0	max_min_right=0	max_min_right_minus=0	max_min_right_plus=0	max_pos_hash_score=282	max_right=96	max_right_minus=96	max_right_plus=0	neg_log10_pos_hash_p_value=8.7	new_junction_coverage=0.03	new_junction_read_count=3	no_show=1	polymorphism_frequency=2.633e-02	pos_hash_score=3	prediction=polymorphism	reject=COVERAGE_EVENNESS_SKEW,FREQUENCY_CUTOFF	side_1_annotate_key=gene	side_1_continuation=0	side_1_coverage=1.06	side_1_overlap=8	side_1_possible_overlap_registers=149	side_1_read_count=114	side_1_redundant=0	side_2_annotate_key=gene	side_2_continuation=0	side_2_coverage=1.12	side_2_overlap=0	side_2_possible_overlap_registers=141	side_2_read_count=114	side_2_redundant=0	total_non_overlap_reads=3
JC	81	.	REL606	572889	-1	REL606	589130	1	0	alignment_overlap=2	coverage_minus=55	coverage_plus=36	flanking_left=150	flanking_right=150	frequency=1	junction_possible_overlap_registers=147	key=REL606__572891__-1__REL606__589130__1__2____150__150__0__1	max_left=145	max_left_minus=114	max_left_plus=145	max_min_left=68	max_min_left_minus=67	max_min_left_plus=68	max_min_right=73	max_min_right_minus=73	max_min_right_plus=72	max_pos_hash_score=294	max_right=144	max_right_minus=144	max_right_plus=137	neg_log10_pos_hash_p_value=0.4	new_junction_coverage=1.03	new_junction_read_count=110	polymorphism_frequency=9.483e-01	pos_hash_score=50	prediction=consensus	side_1_annotate_key=gene	side_1_continuation=0	side_1_coverage=0.06	side_1_overlap=0	side_1_possible_overlap_registers=147	side_1_read_count=6	side_1_redundant=0	side_2_annotate_key=repeat	side_2_continuation=0	side_2_coverage=NA	side_2_overlap=2	side_2_possible_overlap_registers=NA	side_2_read_count=NA	side_2_redundant=1	total_non_overlap_reads=91
JC	82	.	REL606	590046	-1	REL606	1651194	-1	0	alignment_overlap=0	coverage_minus=94	coverage_plus=80	flanking_left=150	flanking_right=150	frequency=1	junction_possible_overlap_registers=149	key=REL606__590046__-1__REL606__1651194__-1__0____150__150__0__0	max_left=146	max_left_minus=146	max_left_plus=146	max_min_left=72	max_min_left_minus=72	max_min_left_plus=70	max_min_right=75	max_min_right_minus=74	max_min_right_plus=75	max_pos_hash_score=298	max_right=147	max_right_minus=147	max_right_plus=141	neg_log10_pos_hash_p_value=0.0	new_junction_coverage=2.43	new_junction_read_count=262	polymorphism_frequency=1.000e+00	pos_hash_score=80	prediction=consensus	read_count_offset=3	side_1_annotate_key=repeat	side_1_continuation=0	side_1_coverage=NA	side_1_overlap=0	side_1_read_count=NA	side_1_redundant=0	side_2_annotate_key=gene	side_2_continuation=0	side_2_coverage=0.00	side_2_overlap=0	side_2_possible_overlap_registers=146	side_2_read_count=0	side_2_redundant=0	total_non_overlap_reads=174
JC	83	.	REL606	590046	-1	REL606	2079174	1	0	alignment_overlap=1	coverage_minus=111	coverage_plus=51	flanking_left=150	flanking_right=150	frequency=1	junction_possible_overlap_registers=148	key=REL606__590047__-1__REL606__2079174__1__1____150__150__0__0	max_left=146	max_left_minus=145	max_left_plus=146	max_min_left=74	max_min_left_minus=72	max_min_left_plus=74	max_min_right=73	max_min_right_minus=73	max_min_right_plus=42	max_pos_hash_score=296	max_right=146	max_right_minus=146	max_right_plus=145	neg_log10_pos_hash_p_value=0.2	new_junction_coverage=1.59	new_junction_read_count=170	polymorphism_frequency=9.941e-01	pos_hash_score=60	prediction=consensus	read_count_offset=3	side_1_annotate_key=repeat	side_1_continuation=0	side_1_coverage=NA	side_1_overlap=0	side_1_read_count=NA	side_1_redundant=0	side_2_annotate_key=gene	side_2_continuation=0	side_2_coverage=0.01	side_2_overlap=1	side_2_possible_overlap_registers=146	side_2_read_count=1	side_2_redundant=0	total_non_overlap_reads=162
JC	84	.	REL606	590046	-1	REL606	2348274	-1	0	alignment_overlap=0	coverage_minus=62	coverage_plus=70	flanking_left=150	flanking_right=150	frequency=1	junction_possible_overlap_registers=149	key=REL606__590046__-1__REL606__2348274__-1__0____150__150__0__0	max_left=147	max_left_minus=146	max_left_plus=147	max_min_left=68	max_min_left_minus=67	max_min_left_plus=68	max_min_right=75	max_min_right_minus=74	max_min_right_plus=75	max_pos_hash_score=298	max_right=149	max_right_minus=149	max_right_plus=147	neg_log10_pos_hash_p_value=0.1	new_junction_coverage=1.30	new_junction_read_count=140	polymorphism_frequency=1.000e+00	pos_hash_score=67	prediction=consensus	read_count_offset=3	side_1_annotate_key=repeat	side_1_continuation=0	side_1_coverage=NA	side_1_overlap=0	side_1_read_count=NA	side_1_redundant=0	side_2_annotate_key=gene	side_2_continuation=0	side_2_coverage=0.00	side_2_overlap=0	side_2_possible_overlap_registers=146	side_2_read_count=0	side_2_redundant=0	total_non_overlap_reads=132
JC	85	.	REL606	590046	-1	REL606	2957887	1	0	alignment_overlap=0	coverage_minus=27	coverage_plus=39	flanking_left=150	flanking_right=150	frequency=1	junction_possible_overlap_registers=149	key=REL606__590046__-1__REL606__2957887__1__0____150__150__0__0	max_left=143	max_left_minus=143	max_left_plus=139	max_min_left=73	max_min_left_minus=67	max_min_left_plus=73	max_min_right=74	max_min_right_minus=73	max_min_right_plus=74	max_pos_hash_score=298	max_right=134	max_right_minus=126	max_right_plus=134	neg_log10_pos_hash_p_value=0.5	new_junction_coverage=0.68	new_junction_read_count=73	polymorphism_frequency=1.000e+00	pos_hash_score=48	prediction=consensus	read_count_offset=3	side_1_annotate_key=repeat	side_1_continuation=0	side_1_coverage=NA	side_1_overlap=0	side_1_read_count=NA	side_1_redundant=0	side_2_annotate_key=gene	side_2_continuation=0	side_2_coverage=0.00	side_2_overlap=0	side_2_possible_overlap_registers=146	side_2_read_count=0	side_2_redundant=0	total_non_overlap_reads=66
JC	86	.	REL606	590046	-1	REL606	3109396	-1	0	alignment_overlap=0	coverage_minus=66	coverage_plus=48	flanking_left=150	flanking_right=150	frequency=1	junction_possible_overlap_registers=149	key=REL606__590046__-1__REL606__3109396__-1__0____150__150__0__0	max_left=147	max_left_minus=145	max_left_plus=147	max_min_left=74	max_min_left_minus=53	max_min_left_plus=74	max_min_right=74	max_min_right_minus=74	max_min_right_plus=68	max_pos_hash_score=298	max_right=145	max_right_minus=145	max_right_plus=136	neg_log10_pos_hash_p_value=0.2	new_junction_coverage=1.08	new_junction_read_count=116	polymorphism_frequency=1.000e+00	pos_hash_score=57	prediction=consensus	read_count_offset=3	side_1_annotate_key=repeat	side_1_continuation=0	side_1_coverage=NA	side_1_overlap=0	side_1_read_count=NA	side_1_redundant=0	side_2_annotate_key=gene	side_2_continuation=0	side_2_coverage=0.00	side_2_overlap=0	side_2_possible_overlap_registers=146	side_2_read_count=0	side_2_redundant=0	total_non_overlap_reads=114
JC	87	.	REL606	590046	-1	REL606	3764589	1	0	alignment_overlap=0	coverage_minus=65	coverage_plus=35	flanking_left=150	flanking_right=150	frequency=1	junction_possible_overlap_registers=149	key=REL606__590046__-1__REL606__3764589__1__0____150__150__0__0	max_left=132	max_left_minus=126	max_left_plus=132	max_min_left=72	max_min_left_minus=72	max_min_left_plus=59	max_min_right=73	max_min_right_minus=53	max_min_right_plus=73	max_pos_hash_score=298	max_right=149	max_right_minus=147	max_right_plus=149	neg_log10_pos_hash_p_value=0.5	new_junction_coverage=1.00	new_junction_read_count=108	polymorphism_frequency=1.000e+00	pos_hash_score=48	prediction=consensus	read_count_offset=3	side_1_annotate_key=repeat	side_1_continuation=0	side_1_coverage=NA	side_1_overlap=0	side_1_read_count=NA	side_1_redundant=0	side_2_annotate_key=gene	side_2_continuation=0	side_2_coverage=0.00	side_2_overlap=0	side_2_possible_overlap_registers=146	side_2_read_count=0	side_2_redundant=0	total_non_overlap_reads=100
JC	88	.	REL606	603255	1	REL606	603334	1	0	alignment_overlap=9	coverage_minus=0	coverage_plus=4	flanking_left=150	flanking_right=150	frequency=3.885e-02	junction_possible_overlap_registers=140	key=REL606__603255__1__REL606__603325__1__9____150__150__0__0	max_left=100	max_left_minus=0	max_left_plus=100	max_min_left=66	max_min_left_minus=0	max_min_left_plus=66	max_min_right=60	max_min_right_minus=0	max_min_right_plus=60	max_pos_hash_score=280	max_right=89	max_right_minus=0	max_right_plus=89	neg_log10_pos_hash_p_value=8.0	new_junction_coverage=0.04	new_junction_read_count=4	no_show=1	polymorphism_frequency=3.885e-02	pos_hash_score=4	prediction=polymorphism	reject=COVERAGE_EVENNESS_SKEW,FREQUENCY_CUTOFF	side_1_annotate_key=gene	side_1_continuation=0	side_1_coverage=0.94	side_1_overlap=9	side_1_possible_overlap_registers=149	side_1_read_count=101	side_1_redundant=0	side_2_annotate_key=gene	side_2_continuation=0	side_2_coverage=1.02	side_2_overlap=0	side_2_possible_overlap_registers=140	side_2_read_count=103	side_2_redundant=0	total_non_overlap_reads=4
JC	89	.	REL606	609048	-1	REL606	609070	-1	0	alignment_overlap=12	coverage_minus=10	coverage_plus=0	flanking_left=150	flanking_right=150	frequency=7.230e-02	junction_possible_overlap_registers=137	key=REL606__609048__-1__REL606__609082__-1__12____150__150__0__0	max_left=92	max_left_minus=92	max_left_plus=0	max_min_left=38	max_min_left_minus=38	max_min_left_plus=0	max_min_right=46	max_min_right_minus=46	max_min_right_plus=0	max_pos_hash_score=274	max_right=136	max_right_minus=136	max_right_plus=0	neg_log10_pos_hash_p_value=6.4	new_junction_coverage=0.10	new_junction_read_count=10	polymorphism_frequency=7.230e-02	pos_hash_score=7	prediction=polymorphism	reject=COVERAGE_EVENNESS_SKEW,FREQUENCY_CUTOFF	side_1_annotate_key=gene	side_1_continuation=0	side_1_coverage=1.20	side_1_overlap=12	side_1_possible_overlap_registers=149	side_1_read_count=129	side_1_redundant=0	side_2_annotate_key=gene	side_2_continuation=0	side_2_coverage=1.39	side_2_overlap=0	side_2_possible_overlap_registers=137	side_2_read_count=138	side_2_redundant=0	total_non_overlap_reads=10
JC	90	.	REL606	625464	1	REL606	628396	-1	0	alignment_overlap=1	coverage_minus=167	coverage_plus=38	flanking_left=150	flanking_right=150	frequency=6.750e-01	junction_possible_overlap_registers=148	key=REL606__625464__1__REL606__628397__-1__1____150__150__0__0	max_left=148	max_left_minus=148	max_left_plus=148	max_min_left=73	max_min_left_minus=73	max_min_left_plus=48	max_min_right=74	max_min_right_minus=74	max_min_right_plus=31	max_pos_hash_score=296	max_right=147	max_right_minus=147	max_right_plus=142	neg_log10_pos_hash_p_value=0.0	new_junction_coverage=1.96	new_junction_read_count=210	polymorphism_frequency=6.750e-01	pos_hash_score=78	prediction=polymorphism	side_1_annotate_key=gene	side_1_continuation=0	side_1_coverage=1.02	side_1_overlap=1	side_1_possible_overlap_registers=149	side_1_read_count=110	side_1_redundant=0	side_2_annotate_key=gene	side_2_continuation=0	side_2_coverage=0.87	side_2_overlap=0	side_2_possible_overlap_registers=148	side_2_read_count=93	side_2_redundant=0	total_non_overlap_reads=205
JC	91	.	REL606	655163	-1	REL606	655173	-1	0	alignment_overlap=11	coverage_minus=2	coverage_plus=9	flanking_left=150	flanking_right=150	frequency=9.190e-02	junction_possible_overlap_registers=138	key=REL606__655163__-1__REL606__655184__-1__11____150__150__0__0	max_left=127	max_left_minus=57	max_left_plus=127	max_min_left=57	max_min_left_minus=57	max_min_left_plus=0	max_min_right=12	max_min_right_minus=0	max_min_right_plus=12	max_pos_hash_score=276	max_right=89	max_right_minus=89	max_right_plus=12	neg_log10_pos_hash_p_value=8.6	new_junction_coverage=0.11	new_junction_read_count=11	no_show=1	polymorphism_frequency=9.190e-02	pos_hash_score=3	prediction=polymorphism	reject=COVERAGE_EVENNESS_SKEW,FREQUENCY_CUTOFF	side_1_annotate_key=gene	side_1_continuation=0	side_1_coverage=1.21	side_1_overlap=11	side_1_possible_overlap_registers=149	side_1_read_count=130	side_1_redundant=0	side_2_annotate_key=gene	side_2_continuation=0	side_2_coverage=0.97	side_2_overlap=0	side_2_possible_overlap_registers=138	side_2_read_count=97	side_2_redundant=0	total_non_overlap_reads=11
JC	92	.	REL606	700022	1	REL606	700048	1	0	alignment_overlap=10	coverage_minus=0	coverage_plus=3	flanking_left=150	flanking_right=150	frequency=3.732e-02	junction_possible_overlap_registers=139	key=REL606__700022__1__REL606__700038__1__10____150__150__0__0	max_left=82	max_left_minus=0	max_left_plus=82	max_min_left=61	max_min_left_minus=0	max_min_left_plus=61	max_min_right=68	max_min_right_minus=0	max_min_right_plus=68	max_pos_hash_score=278	max_right=79	max_right_minus=0	max_right_plus=79	neg_log10_pos_hash_p_value=8.6	new_junction_coverage=0.03	new_junction_read_count=3	no_show=1	polymorphism_frequency=3.732e-02	pos_hash_score=3	prediction=polymorphism	reject=COVERAGE_EVENNESS_SKEW,FREQUENCY_CUTOFF	side_1_annotate_key=gene	side_1_continuation=0	side_1_coverage=0.72	side_1_overlap=10	side_1_possible_overlap_registers=149	side_1_read_count=78	side_1_redundant=0	side_2_annotate_key=gene	side_2_continuation=0	side_2_coverage=0.82	side_2_overlap=0	side_2_possible_overlap_registers=139	side_2_read_count=82	side_2_redundant=0	total_non_overlap_reads=3
JC	93	.	REL606	735481	1	REL606	735572	1	0	alignment_overlap=10	coverage_minus=0	coverage_plus=5	flanking_left=150	flanking_right=150	frequency=3.681e-02	junction_possible_overlap_registers=139	key=REL606__735481__1__REL606__735562__1__10____150__150__0__0	max_left=135	max_left_minus=0	max_left_plus=135	max_min_left=0	max_min_left_minus=0	max_min_left_plus=0	max_min_right=57	max_min_right_minus=0	max_min_right_plus=57	max_pos_hash_score=278	max_right=57	max_right_minus=0	max_right_plus=57	neg_log10_pos_hash_p_value=7.4	new_junction_coverage=0.05	new_junction_read_count=5	no_show=1	polymorphism_frequency=3.681e-02	pos_hash_score=5	prediction=polymorphism	reject=COVERAGE_EVENNESS_SKEW,FREQUENCY_CUTOFF	side_1_annotate_key=gene	side_1_continuation=0	side_1_coverage=1.01	side_1_overlap=10	side_1_possible_overlap_registers=149	side_1_read_count=109	side_1_redundant=0	side_2_annotate_key=gene	side_2_continuation=0	side_2_coverage=1.59	side_2_overlap=0	side_2_possible_overlap_registers=139	side_2_read_count=160	side_2_redundant=0	total_non_overlap_reads=5
JC	94	.	REL606	740449	1	REL606	740469	1	0	alignment_overlap=8	coverage_minus=2	coverage_plus=4	flanking_left=150	flanking_right=150	frequency=5.562e-02	junction_possible_overlap_registers=141	key=REL606__740449__1__REL606__740461__1__8____150__150__0__0	max_left=138	max_left_minus=134	max_left_plus=138	max_min_left=7	max_min_left_minus=7	max_min_left_plus=0	max_min_right=58	max_min_right_minus=8	max_min_right_plus=58	max_pos_hash_score=282	max_right=135	max_right_minus=135	max_right_plus=58	neg_log10_pos_hash_p_value=7.0	new_junction_coverage=0.06	new_junction_read_count=6	no_show=1	polymorphism_frequency=5.562e-02	pos_hash_score=6	prediction=polymorphism	reject=COVERAGE_EVENNESS_SKEW,FREQUENCY_CUTOFF	side_1_annotate_key=gene	side_1_continuation=0	side_1_coverage=0.91	side_1_overlap=8	side_1_possible_overlap_registers=149	side_1_read_count=98	side_1_redundant=0	side_2_annotate_key=gene	side_2_continuation=0	side_2_coverage=1.09	side_2_overlap=0	side_2_possible_overlap_registers=141	side_2_read_count=111	side_2_redundant=0	total_non_overlap_reads=6
JC	95	.	REL606	743635	1	REL606	743702	1	0	alignment_overlap=11	coverage_minus=1	coverage_plus=7	flanking_left=150	flanking_right=150	frequency=9.159e-02	junction_possible_overlap_registers=138	key=REL606__743635__1__REL606__743691__1__11____150__150__0__0	max_left=105	max_left_minus=27	max_left_plus=105	max_min_left=65	max_min_left_minus=27	max_min_left_plus=65	max_min_right=58	max_min_right_minus=0	max_min_right_plus=58	max_pos_hash_score=276	max_right=112	max_right_minus=112	max_right_plus=92	neg_log10_pos_hash_p_value=6.0	new_junction_coverage=0.08	new_junction_read_count=8	polymorphism_frequency=9.159e-02	pos_hash_score=8	prediction=polymorphism	reject=COVERAGE_EVENNESS_SKEW,FREQUENCY_CUTOFF	side_1_annotate_key=gene	side_1_continuation=0	side_1_coverage=0.92	side_1_overlap=11	side_1_possible_overlap_registers=149	side_1_read_count=99	side_1_redundant=0	side_2_annotate_key=gene	side_2_continuation=0	side_2_coverage=0.67	side_2_overlap=0	side_2_possible_overlap_registers=138	side_2_read_count=67	side_2_redundant=0	total_non_overlap_reads=8
JC	96	.	REL606	743928	1	REL606	744152	1	0	alignment_overlap=14	coverage_minus=0	coverage_plus=5	flanking_left=150	flanking_right=150	frequency=5.447e-02	junction_possible_overlap_registers=135	key=REL606__743928__1__REL606__744138__1__14____150__150__0__0	max_left=113	max_left_minus=0	max_left_plus=113	max_min_left=36	max_min_left_minus=0	max_min_left_plus=36	max_min_right=48	max_min_right_minus=0	max_min_right_plus=48	max_pos_hash_score=270	max_right=100	max_right_minus=0	max_right_plus=100	neg_log10_pos_hash_p_value=7.3	new_junction_coverage=0.05	new_junction_read_count=5	no_show=1	polymorphism_frequency=5.447e-02	pos_hash_score=5	prediction=polymorphism	reject=COVERAGE_EVENNESS_SKEW,FREQUENCY_CUTOFF	side_1_annotate_key=gene	side_1_continuation=0	side_1_coverage=0.73	side_1_overlap=14	side_1_possible_overlap_registers=149	side_1_read_count=79	side_1_redundant=0	side_2_annotate_key=gene	side_2_continuation=0	side_2_coverage=1.04	side_2_overlap=0	side_2_possible_overlap_registers=135	side_2_read_count=102	side_2_redundant=0	total_non_overlap_reads=5
JC	97	.	REL606	758738	-1	REL606	758805	-1	0	alignment_overlap=9	coverage_minus=3	coverage_plus=0	flanking_left=150	flanking_right=150	frequency=4.644e-02	junction_possible_overlap_registers=140	key=REL606__758738__-1__REL606__758814__-1__9____150__150__0__0	max_left=52	max_left_minus=52	max_left_plus=0	max_min_left=52	max_min_left_minus=52	max_min_left_plus=0	max_min_right=0	max_min_right_minus=0	max_min_right_plus=0	max_pos_hash_score=280	max_right=136	max_right_minus=136	max_right_plus=0	neg_log10_pos_hash_p_value=8.6	new_junction_coverage=0.03	new_junction_read_count=3	no_show=1	polymorphism_frequency=4.644e-02	pos_hash_score=3	prediction=polymorphism	reject=COVERAGE_EVENNESS_SKEW,FREQUENCY_CUTOFF	side_1_annotate_key=gene	side_1_continuation=0	side_1_coverage=0.58	side_1_overlap=9	side_1_possible_overlap_registers=149	side_1_read_count=63	side_1_redundant=0	side_2_annotate_key=gene	side_2_continuation=0	side_2_coverage=0.63	side_2_overlap=0	side_2_possible_overlap_registers=140	side_2_read_count=64	side_2_redundant=0	total_non_overlap_reads=3
JC	98	.	REL606	763382	1	REL606	2397240	-1	-4	alignment_overlap=-4	coverage_minus=1	coverage_plus=2	flanking_left=150	flanking_right=150	frequency=3.118e-01	junction_possible_overlap_registers=145	key=REL606__763382__1__REL606__2397240__-1__-4__GAAG__150__150__0__0	max_left=121	max_left_minus=62	max_left_plus=121	max_min_left=62	max_min_left_minus=62	max_min_left_plus=0	max_min_right=47	max_min_right_minus=0	max_min_right_plus=47	max_pos_hash_score=290	max_right=78	max_right_minus=78	max_right_plus=47	neg_log10_pos_hash_p_value=8.8	new_junction_coverage=0.51	new_junction_read_count=54	no_show=1	polymorphism_frequency=3.118e-01	pos_hash_score=3	prediction=polymorphism	reject=COVERAGE_EVENNESS_SKEW	side_1_annotate_key=gene	side_1_continuation=0	side_1_coverage=1.10	side_1_overlap=0	side_1_possible_overlap_registers=149	side_1_read_count=119	side_1_redundant=0	side_2_annotate_key=gene	side_2_continuation=0	side_2_coverage=1.17	side_2_overlap=0	side_2_possible_overlap_registers=149	side_2_read_count=126	side_2_redundant=0	total_non_overlap_reads=3	unique_read_sequence=GAAG
JC	99	.	REL606	856019	1	REL606	856089	1	0	alignment_overlap=8	coverage_minus=0	coverage_plus=3	flanking_left=150	flanking_right=150	frequency=2.949e-02	junction_possible_overlap_registers=141	key=REL606__856019__1__REL606__856081__1__8____150__150__0__0	max_left=48	max_left_minus=0	max_left_plus=48	max_min_left=48	max_min_left_minus=0	max_min_left_plus=48	max_min_right=0	max_min_right_minus=0	max_min_right_plus=0	max_pos_hash_score=282	max_right=118	max_right_minus=0	max_right_plus=118	neg_log10_pos_hash_p_value=8.7	new_junction_coverage=0.04	new_junction_read_count=4	no_show=1	polymorphism_frequency=2.949e-02	pos_hash_score=3	prediction=polymorphism	reject=COVERAGE_EVENNESS_SKEW,FREQUENCY_CUTOFF	side_1_annotate_key=gene	side_1_continuation=0	side_1_coverage=1.33	side_1_overlap=8	side_1_possible_overlap_registers=149	side_1_read_count=143	side_1_redundant=0	side_2_annotate_key=gene	side_2_continuation=0	side_2_coverage=1.25	side_2_overlap=0	side_2_possible_overlap_registers=141	side_2_read_count=128	side_2_redundant=0	total_non_overlap_reads=3
JC	100	.	REL606	857372	-1	REL606	857476	-1	0	alignment_overlap=8	coverage_minus=3	coverage_plus=0	flanking_left=150	flanking_right=150	frequency=2.565e-02	junction_possible_overlap_registers=141	key=REL606__857372__-1__REL606__857484__-1__8____150__150__0__0	max_left=79	max_left_minus=79	max_left_plus=0	max_min_left=61	max_min_left_minus=61	max_min_left_plus=0	max_min_right=63	max_min_right_minus=63	max_min_right_plus=0	max_pos_hash_score=282	max_right=110	max_right_minus=110	max_right_plus=0	neg_log10_pos_hash_p_value=8.7	new_junction_coverage=0.03	new_junction_read_count=3	no_show=1	polymorphism_frequency=2.565e-02	pos_hash_score=3	prediction=polymorphism	reject=COVERAGE_EVENNESS_SKEW,FREQUENCY_CUTOFF	side_1_annotate_key=gene	side_1_continuation=0	side_1_coverage=1.05	side_1_overlap=8	side_1_possible_overlap_registers=149	side_1_read_count=113	side_1_redundant=0	side_2_annotate_key=gene	side_2_continuation=0	side_2_coverage=1.19	side_2_overlap=0	side_2_possible_overlap_registers=141	side_2_read_count=121	side_2_redundant=0	total_non_overlap_reads=3
JC	101	.	REL606	1063313	1	REL606	1063422	1	0	alignment_overlap=9	coverage_minus=0	coverage_plus=4	flanking_left=150	flanking_right=150	frequency=4.358e-02	junction_possible_overlap_registers=140	key=REL606__1063313__1__REL606__1063413__1__9____150__150__0__0	max_left=131	max_left_minus=0	max_left_plus=131	max_min_left=59	max_min_left_minus=0	max_min_left_plus=59	max_min_right=57	max_min_right_minus=0	max_min_right_plus=57	max_pos_hash_score=280	max_right=82	max_right_minus=0	max_right_plus=82	neg_log10_pos_hash_p_value=8.0	new_junction_coverage=0.04	new_junction_read_count=4	no_show=1	polymorphism_frequency=4.358e-02	pos_hash_score=4	prediction=polymorphism	reject=COVERAGE_EVENNESS_SKEW,FREQUENCY_CUTOFF	side_1_annotate_key=gene	side_1_continuation=0	side_1_coverage=0.83	side_1_overlap=9	side_1_possible_overlap_registers=149	side_1_read_count=90	side_1_redundant=0	side_2_annotate_key=gene	side_2_continuation=0	side_2_coverage=0.90	side_2_overlap=0	side_2_possible_overlap_registers=140	side_2_read_count=91	side_2_redundant=0	total_non_overlap_reads=4
JC	102	.	REL606	1079767	1	REL606	1079854	1	0	alignment_overlap=12	coverage_minus=0	coverage_plus=6	flanking_left=150	flanking_right=150	frequency=5.597e-02	junction_possible_overlap_registers=137	key=REL606__1079767__1__REL606__1079842__1__12____150__150__0__0	max_left=124	max_left_minus=0	max_left_plus=124	max_min_left=52	max_min_left_minus=0	max_min_left_plus=52	max_min_right=32	max_min_right_minus=0	max_min_right_plus=32	max_pos_hash_score=274	max_right=86	max_right_minus=0	max_right_plus=86	neg_log10_pos_hash_p_value=7.3	new_junction_coverage=0.06	new_junction_read_count=6	no_show=1	polymorphism_frequency=5.597e-02	pos_hash_score=5	prediction=polymorphism	reject=COVERAGE_EVENNESS_SKEW,FREQUENCY_CUTOFF	side_1_annotate_key=gene	side_1_continuation=0	side_1_coverage=1.10	side_1_overlap=12	side_1_possible_overlap_registers=149	side_1_read_count=119	side_1_redundant=0	side_2_annotate_key=gene	side_2_continuation=0	side_2_coverage=0.94	side_2_overlap=0	side_2_possible_overlap_registers=137	side_2_read_count=93	side_2_redundant=0	total_non_overlap_reads=6
JC	103	.	REL606	1100170	1	REL606	1100338	1	0	alignment_overlap=10	coverage_minus=0	coverage_plus=3	flanking_left=150	flanking_right=150	frequency=2.637e-02	junction_possible_overlap_registers=139	key=REL606__1100170__1__REL606__1100328__1__10____150__150__0__0	max_left=120	max_left_minus=0	max_left_plus=120	max_min_left=40	max_min_left_minus=0	max_min_left_plus=40	max_min_right=54	max_min_right_minus=0	max_min_right_plus=54	max_pos_hash_score=278	max_right=100	max_right_minus=0	max_right_plus=100	neg_log10_pos_hash_p_value=8.6	new_junction_coverage=0.03	new_junction_read_count=3	no_show=1	polymorphism_frequency=2.637e-02	pos_hash_score=3	prediction=polymorphism	reject=COVERAGE_EVENNESS_SKEW,FREQUENCY_CUTOFF	side_1_annotate_key=gene	side_1_continuation=0	side_1_coverage=1.17	side_1_overlap=10	side_1_possible_overlap_registers=149	side_1_read_count=126	side_1_redundant=0	side_2_annotate_key=gene	side_2_continuation=0	side_2_coverage=1.03	side_2_overlap=0	side_2_possible_overlap_registers=139	side_2_read_count=104	side_2_redundant=0	total_non_overlap_reads=3
JC	104	.	REL606	1100179	-1	REL606	1100327	-1	0	alignment_overlap=10	coverage_minus=6	coverage_plus=0	flanking_left=150	flanking_right=150	frequency=5.098e-02	junction_possible_overlap_registers=139	key=REL606__1100179__-1__REL606__1100337__-1__10____150__150__0__0	max_left=111	max_left_minus=111	max_left_plus=0	max_min_left=65	max_min_left_minus=65	max_min_left_plus=0	max_min_right=63	max_min_right_minus=63	max_min_right_plus=0	max_pos_hash_score=278	max_right=97	max_right_minus=97	max_right_plus=0	neg_log10_pos_hash_p_value=6.9	new_junction_coverage=0.06	new_junction_read_count=6	no_show=1	polymorphism_frequency=5.098e-02	pos_hash_score=6	prediction=polymorphism	reject=COVERAGE_EVENNESS_SKEW,FREQUENCY_CUTOFF	side_1_annotate_key=gene	side_1_continuation=0	side_1_coverage=1.19	side_1_overlap=10	side_1_possible_overlap_registers=149	side_1_read_count=128	side_1_redundant=0	side_2_annotate_key=gene	side_2_continuation=0	side_2_coverage=1.03	side_2_overlap=0	side_2_possible_overlap_registers=139	side_2_read_count=104	side_2_redundant=0	total_non_overlap_reads=6
JC	105	.	REL606	1149432	-1	REL606	1149645	-1	0	alignment_overlap=10	coverage_minus=4	coverage_plus=0	flanking_left=150	flanking_right=150	frequency=4.663e-02	junction_possible_overlap_registers=139	key=REL606__1149432__-1__REL606__1149655__-1__10____150__150__0__0	max_left=114	max_left_minus=114	max_left_plus=0	max_min_left=57	max_min_left_minus=57	max_min_left_plus=0	max_min_right=54	max_min_right_minus=54	max_min_right_plus=0	max_pos_hash_score=278	max_right=83	max_right_minus=83	max_right_plus=0	neg_log10_pos_hash_p_value=8.0	new_junction_coverage=0.04	new_junction_read_count=4	no_show=1	polymorphism_frequency=4.663e-02	pos_hash_score=4	prediction=polymorphism	reject=COVERAGE_EVENNESS_SKEW,FREQUENCY_CUTOFF	side_1_annotate_key=gene	side_1_continuation=0	side_1_coverage=0.75	side_1_overlap=10	side_1_possible_overlap_registers=149	side_1_read_count=81	side_1_redundant=0	side_2_annotate_key=gene	side_2_continuation=0	side_2_coverage=0.87	side_2_overlap=0	side_2_possible_overlap_registers=139	side_2_read_count=88	side_2_redundant=0	total_non_overlap_reads=4
JC	106	.	REL606	1152269	-1	REL606	1152296	-1	0	alignment_overlap=5	coverage_minus=2	coverage_plus=1	flanking_left=150	flanking_right=150	frequency=2.640e-02	junction_possible_overlap_registers=144	key=REL606__1152269__-1__REL606__1152301__-1__5____150__150__0__0	max_left=100	max_left_minus=100	max_left_plus=1	max_min_left=39	max_min_left_minus=39	max_min_left_plus=1	max_min_right=45	max_min_right_minus=45	max_min_right_plus=0	max_pos_hash_score=288	max_right=137	max_right_minus=106	max_right_plus=137	neg_log10_pos_hash_p_value=8.8	new_junction_coverage=0.03	new_junction_read_count=3	no_show=1	polymorphism_frequency=2.640e-02	pos_hash_score=3	prediction=polymorphism	reject=COVERAGE_EVENNESS_SKEW,FREQUENCY_CUTOFF	side_1_annotate_key=gene	side_1_continuation=0	side_1_coverage=1.03	side_1_overlap=5	side_1_possible_overlap_registers=149	side_1_read_count=111	side_1_redundant=0	side_2_annotate_key=gene	side_2_continuation=0	side_2_coverage=1.09	side_2_overlap=0	side_2_possible_overlap_registers=144	side_2_read_count=114	side_2_redundant=0	total_non_overlap_reads=3
JC	107	.	REL606	1171164	-1	REL606	1171166	-1	0	alignment_overlap=7	coverage_minus=3	coverage_plus=0	flanking_left=150	flanking_right=150	frequency=3.657e-02	junction_possible_overlap_registers=142	key=REL606__1171164__-1__REL606__1171173__-1__7____150__150__0__0	max_left=95	max_left_minus=95	max_left_plus=0	max_min_left=71	max_min_left_minus=71	max_min_left_plus=0	max_min_right=48	max_min_right_minus=48	max_min_right_plus=0	max_pos_hash_score=284	max_right=113	max_right_minus=113	max_right_plus=0	neg_log10_pos_hash_p_value=8.7	new_junction_coverage=0.03	new_junction_read_count=3	no_show=1	polymorphism_frequency=3.657e-02	pos_hash_score=3	prediction=polymorphism	reject=COVERAGE_EVENNESS_SKEW,FREQUENCY_CUTOFF	side_1_annotate_key=gene	side_1_continuation=0	side_1_coverage=0.78	side_1_overlap=7	side_1_possible_overlap_registers=149	side_1_read_count=84	side_1_redundant=0	side_2_annotate_key=gene	side_2_continuation=0	side_2_coverage=0.76	side_2_overlap=0	side_2_possible_overlap_registers=142	side_2_read_count=78	side_2_redundant=0	total_non_overlap_reads=3
JC	108	.	REL606	1243765	-1	REL606	1243747	-1	0	alignment_overlap=18	coverage_minus=1	coverage_plus=3	flanking_left=150	flanking_right=150	frequency=3.624e-02	junction_possible_overlap_registers=131	key=REL606__1243765__-1__REL606__1243765__-1__18____150__150__0__0	max_left=110	max_left_minus=106	max_left_plus=110	max_min_left=0	max_min_left_minus=0	max_min_left_plus=0	max_min_right=59	max_min_right_minus=26	max_min_right_plus=59	max_pos_hash_score=262	max_right=59	max_right_minus=26	max_right_plus=59	neg_log10_pos_hash_p_value=7.6	new_junction_coverage=0.04	new_junction_read_count=4	no_show=1	polymorphism_frequency=3.624e-02	pos_hash_score=4	prediction=polymorphism	reject=COVERAGE_EVENNESS_SKEW,FREQUENCY_CUTOFF	side_1_annotate_key=gene	side_1_continuation=0	side_1_coverage=1.17	side_1_overlap=18	side_1_possible_overlap_registers=149	side_1_read_count=126	side_1_redundant=0	side_2_annotate_key=gene	side_2_continuation=0	side_2_coverage=1.08	side_2_overlap=0	side_2_possible_overlap_registers=131	side_2_read_count=102	side_2_redundant=0	total_non_overlap_reads=4
JC	109	.	REL606	1319919	-1	REL606	1319936	-1	0	alignment_overlap=8	coverage_minus=3	coverage_plus=1	flanking_left=150	flanking_right=150	frequency=4.628e-02	junction_possible_overlap_registers=141	key=REL606__1319919__-1__REL606__1319944__-1__8____150__150__0__0	max_left=95	max_left_minus=69	max_left_plus=95	max_min_left=69	max_min_left_minus=69	max_min_left_plus=0	max_min_right=47	max_min_right_minus=0	max_min_right_plus=47	max_pos_hash_score=282	max_right=119	max_right_minus=119	max_right_plus=47	neg_log10_pos_hash_p_value=8.0	new_junction_coverage=0.04	new_junction_read_count=4	no_show=1	polymorphism_frequency=4.628e-02	pos_hash_score=4	prediction=polymorphism	reject=COVERAGE_EVENNESS_SKEW,FREQUENCY_CUTOFF	side_1_annotate_key=gene	side_1_continuation=0	side_1_coverage=0.89	side_1_overlap=8	side_1_possible_overlap_registers=149	side_1_read_count=96	side_1_redundant=0	side_2_annotate_key=gene	side_2_continuation=0	side_2_coverage=0.73	side_2_overlap=0	side_2_possible_overlap_registers=141	side_2_read_count=74	side_2_redundant=0	total_non_overlap_reads=4
JC	110	.	REL606	1384514	-1	REL606	1384570	-1	0	alignment_overlap=10	coverage_minus=2	coverage_plus=1	flanking_left=150	flanking_right=150	frequency=2.983e-02	junction_possible_overlap_registers=139	key=REL606__1384514__-1__REL606__1384580__-1__10____150__150__0__0	max_left=81	max_left_minus=81	max_left_plus=81	max_min_left=10	max_min_left_minus=10	max_min_left_plus=0	max_min_right=58	max_min_right_minus=58	max_min_right_plus=58	max_pos_hash_score=278	max_right=130	max_right_minus=130	max_right_plus=58	neg_log10_pos_hash_p_value=8.6	new_junction_coverage=0.03	new_junction_read_count=3	no_show=1	polymorphism_frequency=2.983e-02	pos_hash_score=3	prediction=polymorphism	reject=COVERAGE_EVENNESS_SKEW,FREQUENCY_CUTOFF	side_1_annotate_key=gene	side_1_continuation=0	side_1_coverage=1.09	side_1_overlap=10	side_1_possible_overlap_registers=149	side_1_read_count=117	side_1_redundant=0	side_2_annotate_key=gene	side_2_continuation=0	side_2_coverage=0.85	side_2_overlap=0	side_2_possible_overlap_registers=139	side_2_read_count=86	side_2_redundant=0	total_non_overlap_reads=3
JC	111	.	REL606	1458535	1	REL606	1458841	1	0	alignment_overlap=9	coverage_minus=1	coverage_plus=2	flanking_left=150	flanking_right=150	frequency=3.100e-02	junction_possible_overlap_registers=140	key=REL606__1458535__1__REL606__1458832__1__9____150__150__0__0	max_left=134	max_left_minus=134	max_left_plus=105	max_min_left=0	max_min_left_minus=0	max_min_left_plus=0	max_min_right=66	max_min_right_minus=7	max_min_right_plus=66	max_pos_hash_score=280	max_right=66	max_right_minus=7	max_right_plus=66	neg_log10_pos_hash_p_value=8.6	new_junction_coverage=0.03	new_junction_read_count=3	no_show=1	polymorphism_frequency=3.100e-02	pos_hash_score=3	prediction=polymorphism	reject=COVERAGE_EVENNESS_SKEW,FREQUENCY_CUTOFF	side_1_annotate_key=gene	side_1_continuation=0	side_1_coverage=0.83	side_1_overlap=9	side_1_possible_overlap_registers=149	side_1_read_count=90	side_1_redundant=0	side_2_annotate_key=gene	side_2_continuation=0	side_2_coverage=1.02	side_2_overlap=0	side_2_possible_overlap_registers=140	side_2_read_count=103	side_2_redundant=0	total_non_overlap_reads=3
JC	112	.	REL606	1506271	-1	REL606	1506272	-1	0	alignment_overlap=8	coverage_minus=6	coverage_plus=0	flanking_left=150	flanking_right=150	frequency=4.601e-02	junction_possible_overlap_registers=141	key=REL606__1506271__-1__REL606__1506280__-1__8____150__150__0__0	max_left=92	max_left_minus=92	max_left_plus=0	max_min_left=53	max_min_left_minus=53	max_min_left_plus=0	max_min_right=62	max_min_right_minus=62	max_min_right_plus=0	max_pos_hash_score=282	max_right=133	max_right_minus=133	max_right_plus=0	neg_log10_pos_hash_p_value=7.0	new_junction_coverage=0.06	new_junction_read_count=6	no_show=1	polymorphism_frequency=4.601e-02	pos_hash_score=6	prediction=polymorphism	reject=COVERAGE_EVENNESS_SKEW,FREQUENCY_CUTOFF	side_1_annotate_key=gene	side_1_continuation=0	side_1_coverage=1.24	side_1_overlap=8	side_1_possible_overlap_registers=149	side_1_read_count=134	side_1_redundant=0	side_2_annotate_key=gene	side_2_continuation=0	side_2_coverage=1.20	side_2_overlap=0	side_2_possible_overlap_registers=141	side_2_read_count=122	side_2_redundant=0	total_non_overlap_reads=6
JC	113	.	REL606	1619073	1	REL606	1729736	-1	0	alignment_overlap=2	coverage_minus=91	coverage_plus=87	flanking_left=150	flanking_right=150	frequency=1	junction_possible_overlap_registers=147	key=REL606__1619071__1__REL606__1729736__-1__2____150__150__0__1	max_left=147	max_left_minus=147	max_left_plus=145	max_min_left=70	max_min_left_minus=70	max_min_left_plus=70	max_min_right=67	max_min_right_minus=67	max_min_right_plus=66	max_pos_hash_score=294	max_right=145	max_right_minus=144	max_right_plus=145	neg_log10_pos_hash_p_value=0.0	new_junction_coverage=1.99	new_junction_read_count=212	polymorphism_frequency=1.000e+00	pos_hash_score=78	prediction=consensus	read_count_offset=3	side_1_annotate_key=gene	side_1_continuation=0	side_1_coverage=0.00	side_1_overlap=0	side_1_possible_overlap_registers=144	side_1_read_count=0	side_1_redundant=0	side_2_annotate_key=repeat	side_2_continuation=0	side_2_coverage=NA	side_2_overlap=2	side_2_possible_overlap_registers=NA	side_2_read_count=NA	side_2_redundant=1	total_non_overlap_reads=178
JC	114	.	REL606	1619075	-1	REL606	1728294	1	0	alignment_overlap=1	coverage_minus=59	coverage_plus=91	flanking_left=150	flanking_right=150	frequency=1	junction_possible_overlap_registers=148	key=REL606__1619076__-1__REL606__1728294__1__1____150__150__0__1	max_left=145	max_left_minus=145	max_left_plus=145	max_min_left=74	max_min_left_minus=70	max_min_left_plus=74	max_min_right=71	max_min_right_minus=71	max_min_right_plus=71	max_pos_hash_score=296	max_right=142	max_right_minus=128	max_right_plus=142	neg_log10_pos_hash_p_value=0.1	new_junction_coverage=1.45	new_junction_read_count=155	polymorphism_frequency=1.000e+00	pos_hash_score=70	prediction=consensus	read_count_offset=3	side_1_annotate_key=gene	side_1_continuation=0	side_1_coverage=0.00	side_1_overlap=0	side_1_possible_overlap_registers=145	side_1_read_count=0	side_1_redundant=0	side_2_annotate_key=repeat	side_2_continuation=0	side_2_coverage=NA	side_2_overlap=1	side_2_possible_overlap_registers=NA	side_2_read_count=NA	side_2_redundant=1	total_non_overlap_reads=150
JC	115	.	REL606	1624140	1	REL606	1624202	1	0	alignment_overlap=10	coverage_minus=0	coverage_plus=3	flanking_left=150	flanking_right=150	frequency=3.507e-02	junction_possible_overlap_registers=139	key=REL606__1624140__1__REL606__1624192__1__10____150__150__0__0	max_left=99	max_left_minus=0	max_left_plus=99	max_min_left=33	max_min_left_minus=0	max_min_left_plus=33	max_min_right=40	max_min_right_minus=0	max_min_right_plus=40	max_pos_hash_score=278	max_right=108	max_right_minus=0	max_right_plus=108	neg_log10_pos_hash_p_value=8.6	new_junction_coverage=0.03	new_junction_read_count=3	no_show=1	polymorphism_frequency=3.507e-02	pos_hash_score=3	prediction=polymorphism	reject=COVERAGE_EVENNESS_SKEW,FREQUENCY_CUTOFF	side_1_annotate_key=gene	side_1_continuation=0	side_1_coverage=0.82	side_1_overlap=10	side_1_possible_overlap_registers=149	side_1_read_count=88	side_1_redundant=0	side_2_annotate_key=gene	side_2_continuation=0	side_2_coverage=0.83	side_2_overlap=0	side_2_possible_overlap_registers=139	side_2_read_count=83	side_2_redundant=0	total_non_overlap_reads=3
JC	116	.	REL606	1651192	1	REL606	3582220	1	-1	alignment_overlap=-1	coverage_minus=83	coverage_plus=66	flanking_left=150	flanking_right=150	frequency=1	junction_possible_overlap_registers=148	key=REL606__1651192__1__REL606__3582220__1__-1__T__150__150__0__1	max_left=148	max_left_minus=147	max_left_plus=148	max_min_left=73	max_min_left_minus=73	max_min_left_plus=71	max_min_right=74	max_min_right_minus=74	max_min_right_plus=68	max_pos_hash_score=296	max_right=148	max_right_minus=148	max_right_plus=135	neg_log10_pos_hash_p_value=0.1	new_junction_coverage=1.40	new_junction_read_count=150	polymorphism_frequency=1.000e+00	pos_hash_score=62	prediction=consensus	read_count_offset=3	side_1_annotate_key=gene	side_1_continuation=0	side_1_coverage=0.00	side_1_overlap=0	side_1_possible_overlap_registers=146	side_1_read_count=0	side_1_redundant=0	side_2_annotate_key=repeat	side_2_continuation=0	side_2_coverage=NA	side_2_overlap=0	side_2_possible_overlap_registers=NA	side_2_read_count=NA	side_2_redundant=1	total_non_overlap_reads=149	unique_read_sequence=T
JC	117	.	REL606	1684775	1	REL606	1684804	1	0	alignment_overlap=7	coverage_minus=0	coverage_plus=4	flanking_left=150	flanking_right=150	frequency=3.266e-02	junction_possible_overlap_registers=142	key=REL606__1684775__1__REL606__1684797__1__7____150__150__0__0	max_left=123	max_left_minus=0	max_left_plus=123	max_min_left=70	max_min_left_minus=0	max_min_left_plus=70	max_min_right=37	max_min_right_minus=0	max_min_right_plus=37	max_pos_hash_score=284	max_right=73	max_right_minus=0	max_right_plus=73	neg_log10_pos_hash_p_value=8.7	new_junction_coverage=0.04	new_junction_read_count=4	no_show=1	polymorphism_frequency=3.266e-02	pos_hash_score=3	prediction=polymorphism	reject=COVERAGE_EVENNESS_SKEW,FREQUENCY_CUTOFF	side_1_annotate_key=gene	side_1_continuation=0	side_1_coverage=1.20	side_1_overlap=7	side_1_possible_overlap_registers=149	side_1_read_count=129	side_1_redundant=0	side_2_annotate_key=gene	side_2_continuation=0	side_2_coverage=1.11	side_2_overlap=0	side_2_possible_overlap_registers=142	side_2_read_count=114	side_2_redundant=0	total_non_overlap_reads=4
JC	118	.	REL606	1712746	1	REL606	1719595	1	0	alignment_overlap=9	coverage_minus=1	coverage_plus=2	flanking_left=150	flanking_right=150	frequency=2.749e-02	junction_possible_overlap_registers=140	key=REL606__1712746__1__REL606__1719586__1__9____150__150__0__0	max_left=74	max_left_minus=73	max_left_plus=74	max_min_left=2	max_min_left_minus=0	max_min_left_plus=2	max_min_right=59	max_min_right_minus=59	max_min_right_plus=58	max_pos_hash_score=280	max_right=139	max_right_minus=59	max_right_plus=139	neg_log10_pos_hash_p_value=8.6	new_junction_coverage=0.03	new_junction_read_count=3	no_show=1	polymorphism_frequency=2.749e-02	pos_hash_score=3	prediction=polymorphism	reject=COVERAGE_EVENNESS_SKEW,FREQUENCY_CUTOFF	side_1_annotate_key=gene	side_1_continuation=0	side_1_coverage=1.19	side_1_overlap=9	side_1_possible_overlap_registers=149	side_1_read_count=128	side_1_redundant=0	side_2_annotate_key=gene	side_2_continuation=0	side_2_coverage=0.91	side_2_overlap=0	side_2_possible_overlap_registers=140	side_2_read_count=92	side_2_redundant=0	total_non_overlap_reads=3
JC	119	.	REL606	1845766	1	REL606	1845791	1	0	alignment_overlap=9	coverage_minus=0	coverage_plus=3	flanking_left=150	flanking_right=150	frequency=2.389e-02	junction_possible_overlap_registers=140	key=REL606__1845766__1__REL606__1845782__1__9____150__150__0__0	max_left=132	max_left_minus=0	max_left_plus=132	max_min_left=0	max_min_left_minus=0	max_min_left_plus=0	max_min_right=50	max_min_right_minus=0	max_min_right_plus=50	max_pos_hash_score=280	max_right=50	max_right_minus=0	max_right_plus=50	neg_log10_pos_hash_p_value=8.6	new_junction_coverage=0.03	new_junction_read_count=3	no_show=1	polymorphism_frequency=2.389e-02	pos_hash_score=3	prediction=polymorphism	reject=COVERAGE_EVENNESS_SKEW,FREQUENCY_CUTOFF	side_1_annotate_key=gene	side_1_continuation=0	side_1_coverage=1.21	side_1_overlap=9	side_1_possible_overlap_registers=149	side_1_read_count=130	side_1_redundant=0	side_2_annotate_key=gene	side_2_continuation=0	side_2_coverage=1.21	side_2_overlap=0	side_2_possible_overlap_registers=140	side_2_read_count=123	side_2_redundant=0	total_non_overlap_reads=3
JC	120	.	REL606	1850606	-1	REL606	1850620	-1	0	alignment_overlap=8	coverage_minus=4	coverage_plus=1	flanking_left=150	flanking_right=150	frequency=3.807e-02	junction_possible_overlap_registers=141	key=REL606__1850606__-1__REL606__1850628__-1__8____150__150__0__0	max_left=137	max_left_minus=137	max_left_plus=14	max_min_left=30	max_min_left_minus=30	max_min_left_plus=14	max_min_right=60	max_min_right_minus=60	max_min_right_plus=0	max_pos_hash_score=282	max_right=120	max_right_minus=120	max_right_plus=120	neg_log10_pos_hash_p_value=7.5	new_junction_coverage=0.05	new_junction_read_count=5	no_show=1	polymorphism_frequency=3.807e-02	pos_hash_score=5	prediction=polymorphism	reject=COVERAGE_EVENNESS_SKEW,FREQUENCY_CUTOFF	side_1_annotate_key=gene	side_1_continuation=0	side_1_coverage=1.27	side_1_overlap=8	side_1_possible_overlap_registers=149	side_1_read_count=137	side_1_redundant=0	side_2_annotate_key=gene	side_2_continuation=0	side_2_coverage=1.21	side_2_overlap=0	side_2_possible_overlap_registers=141	side_2_read_count=123	side_2_redundant=0	total_non_overlap_reads=5
JC	121	.	REL606	1856751	1	REL606	2264348	1	0	alignment_overlap=3	coverage_minus=4	coverage_plus=4	flanking_left=150	flanking_right=150	frequency=4.000e-01	junction_possible_overlap_registers=146	key=REL606__1856751__1__REL606__2264345__1__3____150__150__1__0	max_left=112	max_left_minus=112	max_left_plus=79	max_min_left=64	max_min_left_minus=64	max_min_left_plus=56	max_min_right=68	max_min_right_minus=40	max_min_right_plus=68	max_pos_hash_score=292	max_right=107	max_right_minus=91	max_right_plus=107	neg_log10_pos_hash_p_value=6.3	new_junction_coverage=0.08	new_junction_read_count=8	polymorphism_frequency=4.000e-01	pos_hash_score=8	prediction=polymorphism	reject=COVERAGE_EVENNESS_SKEW	side_1_annotate_key=repeat	side_1_continuation=0	side_1_coverage=NA	side_1_overlap=3	side_1_read_count=NA	side_1_redundant=1	side_2_annotate_key=gene	side_2_continuation=0	side_2_coverage=0.11	side_2_overlap=0	side_2_possible_overlap_registers=146	side_2_read_count=12	side_2_redundant=0	total_non_overlap_reads=8
JC	122	.	REL606	1856751	1	REL606	2264353	-1	0	alignment_overlap=3	coverage_minus=93	coverage_plus=42	flanking_left=150	flanking_right=150	frequency=1	junction_possible_overlap_registers=146	key=REL606__1856751__1__REL606__2264356__-1__3____150__150__1__0	max_left=144	max_left_minus=144	max_left_plus=135	max_min_left=72	max_min_left_minus=72	max_min_left_plus=72	max_min_right=72	max_min_right_minus=72	max_min_right_plus=70	max_pos_hash_score=292	max_right=145	max_right_minus=144	max_right_plus=145	neg_log10_pos_hash_p_value=0.0	new_junction_coverage=1.41	new_junction_read_count=149	polymorphism_frequency=9.724e-01	pos_hash_score=70	prediction=consensus	read_count_offset=8	side_1_annotate_key=repeat	side_1_continuation=0	side_1_coverage=NA	side_1_overlap=3	side_1_read_count=NA	side_1_redundant=1	side_2_annotate_key=gene	side_2_continuation=0	side_2_coverage=0.04	side_2_overlap=0	side_2_possible_overlap_registers=138	side_2_read_count=4	side_2_redundant=0	total_non_overlap_reads=135
JC	123	.	REL606	1935416	1	REL606	1935433	1	0	alignment_overlap=6	coverage_minus=1	coverage_plus=2	flanking_left=150	flanking_right=150	frequency=2.899e-02	junction_possible_overlap_registers=143	key=REL606__1935416__1__REL606__1935427__1__6____150__150__0__0	max_left=106	max_left_minus=106	max_left_plus=91	max_min_left=0	max_min_left_minus=0	max_min_left_plus=0	max_min_right=62	max_min_right_minus=38	max_min_right_plus=62	max_pos_hash_score=286	max_right=62	max_right_minus=38	max_right_plus=62	neg_log10_pos_hash_p_value=8.8	new_junction_coverage=0.03	new_junction_read_count=3	no_show=1	polymorphism_frequency=2.899e-02	pos_hash_score=3	prediction=polymorphism	reject=COVERAGE_EVENNESS_SKEW,FREQUENCY_CUTOFF	side_1_annotate_key=gene	side_1_continuation=0	side_1_coverage=0.94	side_1_overlap=6	side_1_possible_overlap_registers=149	side_1_read_count=101	side_1_redundant=0	side_2_annotate_key=gene	side_2_continuation=0	side_2_coverage=1.00	side_2_overlap=0	side_2_possible_overlap_registers=143	side_2_read_count=104	side_2_redundant=0	total_non_overlap_reads=3
JC	124	.	REL606	1982928	1	REL606	1983041	1	0	alignment_overlap=12	coverage_minus=3	coverage_plus=0	flanking_left=150	flanking_right=150	frequency=3.196e-02	junction_possible_overlap_registers=137	key=REL606__1982928__1__REL606__1983029__1__12____150__150__0__0	max_left=93	max_left_minus=93	max_left_plus=0	max_min_left=36	max_min_left_minus=36	max_min_left_plus=0	max_min_right=46	max_min_right_minus=46	max_min_right_plus=0	max_pos_hash_score=274	max_right=102	max_right_minus=102	max_right_plus=0	neg_log10_pos_hash_p_value=8.5	new_junction_coverage=0.03	new_junction_read_count=3	no_show=1	polymorphism_frequency=3.196e-02	pos_hash_score=3	prediction=polymorphism	reject=COVERAGE_EVENNESS_SKEW,FREQUENCY_CUTOFF	side_1_annotate_key=gene	side_1_continuation=0	side_1_coverage=1.07	side_1_overlap=12	side_1_possible_overlap_registers=149	side_1_read_count=115	side_1_redundant=0	side_2_annotate_key=gene	side_2_continuation=0	side_2_coverage=0.77	side_2_overlap=0	side_2_possible_overlap_registers=137	side_2_read_count=76	side_2_redundant=0	total_non_overlap_reads=3
JC	125	.	REL606	1982939	-1	REL606	1983028	-1	0	alignment_overlap=12	coverage_minus=0	coverage_plus=4	flanking_left=150	flanking_right=150	frequency=4.239e-02	junction_possible_overlap_registers=137	key=REL606__1982939__-1__REL606__1983040__-1__12____150__150__0__0	max_left=124	max_left_minus=0	max_left_plus=124	max_min_left=46	max_min_left_minus=0	max_min_left_plus=46	max_min_right=14	max_min_right_minus=0	max_min_right_plus=14	max_pos_hash_score=274	max_right=132	max_right_minus=0	max_right_plus=132	neg_log10_pos_hash_p_value=7.9	new_junction_coverage=0.04	new_junction_read_count=4	no_show=1	polymorphism_frequency=4.239e-02	pos_hash_score=4	prediction=polymorphism	reject=COVERAGE_EVENNESS_SKEW,FREQUENCY_CUTOFF	side_1_annotate_key=gene	side_1_continuation=0	side_1_coverage=1.07	side_1_overlap=12	side_1_possible_overlap_registers=149	side_1_read_count=115	side_1_redundant=0	side_2_annotate_key=gene	side_2_continuation=0	side_2_coverage=0.76	side_2_overlap=0	side_2_possible_overlap_registers=137	side_2_read_count=75	side_2_redundant=0	total_non_overlap_reads=4
JC	126	.	REL606	2021438	-1	REL606	2021549	-1	0	alignment_overlap=7	coverage_minus=1	coverage_plus=2	flanking_left=150	flanking_right=150	frequency=2.751e-02	junction_possible_overlap_registers=142	key=REL606__2021438__-1__REL606__2021556__-1__7____150__150__0__0	max_left=85	max_left_minus=85	max_left_plus=47	max_min_left=47	max_min_left_minus=0	max_min_left_plus=47	max_min_right=58	max_min_right_minus=58	max_min_right_plus=0	max_pos_hash_score=284	max_right=105	max_right_minus=58	max_right_plus=105	neg_log10_pos_hash_p_value=8.7	new_junction_coverage=0.03	new_junction_read_count=3	no_show=1	polymorphism_frequency=2.751e-02	pos_hash_score=3	prediction=polymorphism	reject=COVERAGE_EVENNESS_SKEW,FREQUENCY_CUTOFF	side_1_annotate_key=gene	side_1_continuation=0	side_1_coverage=1.16	side_1_overlap=7	side_1_possible_overlap_registers=149	side_1_read_count=125	side_1_redundant=0	side_2_annotate_key=gene	side_2_continuation=0	side_2_coverage=0.91	side_2_overlap=0	side_2_possible_overlap_registers=142	side_2_read_count=93	side_2_redundant=0	total_non_overlap_reads=3
JC	127	.	REL606	2064433	-1	REL606	2079176	-1	0	alignment_overlap=0	coverage_minus=60	coverage_plus=92	flanking_left=150	flanking_right=150	frequency=1	junction_possible_overlap_registers=149	key=REL606__2064433__-1__REL606__2079176__-1__0____150__150__1__0	max_left=147	max_left_minus=147	max_left_plus=147	max_min_left=67	max_min_left_minus=63	max_min_left_plus=67	max_min_right=74	max_min_right_minus=60	max_min_right_plus=74	max_pos_hash_score=298	max_right=149	max_right_minus=147	max_right_plus=149	neg_log10_pos_hash_p_value=0.0	new_junction_coverage=1.98	new_junction_read_count=214	polymorphism_frequency=9.953e-01	pos_hash_score=73	prediction=consensus	read_count_offset=3	side_1_annotate_key=repeat	side_1_continuation=0	side_1_coverage=NA	side_1_overlap=0	side_1_read_count=NA	side_1_redundant=1	side_2_annotate_key=gene	side_2_continuation=0	side_2_coverage=0.01	side_2_overlap=0	side_2_possible_overlap_registers=146	side_2_read_count=1	side_2_redundant=0	total_non_overlap_reads=152
JC	128	.	REL606	2077409	1	REL606	2077435	1	0	alignment_overlap=5	coverage_minus=1	coverage_plus=2	flanking_left=150	flanking_right=150	frequency=3.133e-02	junction_possible_overlap_registers=144	key=REL606__2077409__1__REL606__2077430__1__5____150__150__0__0	max_left=137	max_left_minus=137	max_left_plus=115	max_min_left=0	max_min_left_minus=0	max_min_left_plus=0	max_min_right=35	max_min_right_minus=8	max_min_right_plus=35	max_pos_hash_score=288	max_right=35	max_right_minus=8	max_right_plus=35	neg_log10_pos_hash_p_value=8.8	new_junction_coverage=0.03	new_junction_read_count=3	no_show=1	polymorphism_frequency=3.133e-02	pos_hash_score=3	prediction=polymorphism	reject=COVERAGE_EVENNESS_SKEW,FREQUENCY_CUTOFF	side_1_annotate_key=gene	side_1_continuation=0	side_1_coverage=0.96	side_1_overlap=5	side_1_possible_overlap_registers=149	side_1_read_count=104	side_1_redundant=0	side_2_annotate_key=gene	side_2_continuation=0	side_2_coverage=0.82	side_2_overlap=0	side_2_possible_overlap_registers=144	side_2_read_count=85	side_2_redundant=0	total_non_overlap_reads=3
JC	129	.	REL606	2089548	1	REL606	2089572	1	0	alignment_overlap=9	coverage_minus=1	coverage_plus=2	flanking_left=150	flanking_right=150	frequency=3.057e-02	junction_possible_overlap_registers=140	key=REL606__2089548__1__REL606__2089563__1__9____150__150__0__0	max_left=129	max_left_minus=129	max_left_plus=99	max_min_left=0	max_min_left_minus=0	max_min_left_plus=0	max_min_right=63	max_min_right_minus=12	max_min_right_plus=63	max_pos_hash_score=280	max_right=63	max_right_minus=12	max_right_plus=63	neg_log10_pos_hash_p_value=8.6	new_junction_coverage=0.03	new_junction_read_count=3	no_show=1	polymorphism_frequency=3.057e-02	pos_hash_score=3	prediction=polymorphism	reject=COVERAGE_EVENNESS_SKEW,FREQUENCY_CUTOFF	side_1_annotate_key=gene	side_1_continuation=0	side_1_coverage=1.03	side_1_overlap=9	side_1_possible_overlap_registers=149	side_1_read_count=111	side_1_redundant=0	side_2_annotate_key=gene	side_2_continuation=0	side_2_coverage=0.85	side_2_overlap=0	side_2_possible_overlap_registers=140	side_2_read_count=86	side_2_redundant=0	total_non_overlap_reads=3
JC	130	.	REL606	2149784	1	REL606	2149816	1	0	alignment_overlap=7	coverage_minus=0	coverage_plus=3	flanking_left=150	flanking_right=150	frequency=3.960e-02	junction_possible_overlap_registers=142	key=REL606__2149784__1__REL606__2149809__1__7____150__150__0__0	max_left=116	max_left_minus=0	max_left_plus=116	max_min_left=0	max_min_left_minus=0	max_min_left_plus=0	max_min_right=49	max_min_right_minus=0	max_min_right_plus=49	max_pos_hash_score=284	max_right=49	max_right_minus=0	max_right_plus=49	neg_log10_pos_hash_p_value=8.7	new_junction_coverage=0.03	new_junction_read_count=3	no_show=1	polymorphism_frequency=3.960e-02	pos_hash_score=3	prediction=polymorphism	reject=COVERAGE_EVENNESS_SKEW,FREQUENCY_CUTOFF	side_1_annotate_key=gene	side_1_continuation=0	side_1_coverage=0.69	side_1_overlap=7	side_1_possible_overlap_registers=149	side_1_read_count=74	side_1_redundant=0	side_2_annotate_key=gene	side_2_continuation=0	side_2_coverage=0.73	side_2_overlap=0	side_2_possible_overlap_registers=142	side_2_read_count=75	side_2_redundant=0	total_non_overlap_reads=3
JC	131	.	REL606	2169028	1	REL606	2169064	1	0	alignment_overlap=8	coverage_minus=0	coverage_plus=4	flanking_left=150	flanking_right=150	frequency=7.455e-02	junction_possible_overlap_registers=141	key=REL606__2169028__1__REL606__2169056__1__8____150__150__0__0	max_left=128	max_left_minus=0	max_left_plus=128	max_min_left=65	max_min_left_minus=0	max_min_left_plus=65	max_min_right=67	max_min_right_minus=0	max_min_right_plus=67	max_pos_hash_score=282	max_right=77	max_right_minus=0	max_right_plus=77	neg_log10_pos_hash_p_value=8.0	new_junction_coverage=0.04	new_junction_read_count=4	no_show=1	polymorphism_frequency=7.455e-02	pos_hash_score=4	prediction=polymorphism	reject=COVERAGE_EVENNESS_SKEW,FREQUENCY_CUTOFF	side_1_annotate_key=gene	side_1_continuation=0	side_1_coverage=0.46	side_1_overlap=8	side_1_possible_overlap_registers=149	side_1_read_count=50	side_1_redundant=0	side_2_annotate_key=gene	side_2_continuation=0	side_2_coverage=0.51	side_2_overlap=0	side_2_possible_overlap_registers=141	side_2_read_count=52	side_2_redundant=0	total_non_overlap_reads=4
JC	132	.	REL606	2198062	1	REL606	2198091	1	0	alignment_overlap=7	coverage_minus=0	coverage_plus=6	flanking_left=150	flanking_right=150	frequency=7.875e-02	junction_possible_overlap_registers=142	key=REL606__2198062__1__REL606__2198084__1__7____150__150__0__0	max_left=137	max_left_minus=0	max_left_plus=137	max_min_left=0	max_min_left_minus=0	max_min_left_plus=0	max_min_right=66	max_min_right_minus=0	max_min_right_plus=66	max_pos_hash_score=284	max_right=66	max_right_minus=0	max_right_plus=66	neg_log10_pos_hash_p_value=7.0	new_junction_coverage=0.06	new_junction_read_count=6	no_show=1	polymorphism_frequency=7.875e-02	pos_hash_score=6	prediction=polymorphism	reject=COVERAGE_EVENNESS_SKEW,FREQUENCY_CUTOFF	side_1_annotate_key=gene	side_1_continuation=0	side_1_coverage=0.71	side_1_overlap=7	side_1_possible_overlap_registers=149	side_1_read_count=77	side_1_redundant=0	side_2_annotate_key=gene	side_2_continuation=0	side_2_coverage=0.65	side_2_overlap=0	side_2_possible_overlap_registers=142	side_2_read_count=67	side_2_redundant=0	total_non_overlap_reads=6
JC	133	.	REL606	2220566	-1	REL606	2220567	-1	0	alignment_overlap=8	coverage_minus=3	coverage_plus=0	flanking_left=150	flanking_right=150	frequency=3.666e-02	junction_possible_overlap_registers=141	key=REL606__2220566__-1__REL606__2220575__-1__8____150__150__0__0	max_left=87	max_left_minus=87	max_left_plus=0	max_min_left=58	max_min_left_minus=58	max_min_left_plus=0	max_min_right=55	max_min_right_minus=55	max_min_right_plus=0	max_pos_hash_score=282	max_right=91	max_right_minus=91	max_right_plus=0	neg_log10_pos_hash_p_value=8.7	new_junction_coverage=0.03	new_junction_read_count=3	no_show=1	polymorphism_frequency=3.666e-02	pos_hash_score=3	prediction=polymorphism	reject=COVERAGE_EVENNESS_SKEW,FREQUENCY_CUTOFF	side_1_annotate_key=gene	side_1_continuation=0	side_1_coverage=0.75	side_1_overlap=8	side_1_possible_overlap_registers=149	side_1_read_count=81	side_1_redundant=0	side_2_annotate_key=gene	side_2_continuation=0	side_2_coverage=0.79	side_2_overlap=0	side_2_possible_overlap_registers=141	side_2_read_count=81	side_2_redundant=0	total_non_overlap_reads=3
JC	134	.	REL606	2263723	1	REL606	2263802	1	0	alignment_overlap=8	coverage_minus=0	coverage_plus=6	flanking_left=150	flanking_right=150	frequency=6.515e-02	junction_possible_overlap_registers=141	key=REL606__2263723__1__REL606__2263794__1__8____150__150__0__0	max_left=135	max_left_minus=0	max_left_plus=135	max_min_left=69	max_min_left_minus=0	max_min_left_plus=69	max_min_right=52	max_min_right_minus=0	max_min_right_plus=52	max_pos_hash_score=282	max_right=71	max_right_minus=0	max_right_plus=71	neg_log10_pos_hash_p_value=7.0	new_junction_coverage=0.07	new_junction_read_count=7	no_show=1	polymorphism_frequency=6.515e-02	pos_hash_score=6	prediction=polymorphism	reject=COVERAGE_EVENNESS_SKEW,FREQUENCY_CUTOFF	side_1_annotate_key=gene	side_1_continuation=0	side_1_coverage=1.06	side_1_overlap=8	side_1_possible_overlap_registers=149	side_1_read_count=114	side_1_redundant=0	side_2_annotate_key=gene	side_2_continuation=0	side_2_coverage=0.91	side_2_overlap=0	side_2_possible_overlap_registers=141	side_2_read_count=93	side_2_redundant=0	total_non_overlap_reads=6
JC	135	.	REL606	2264346	1	REL606	3448437	-1	0	alignment_overlap=1	coverage_minus=45	coverage_plus=67	flanking_left=150	flanking_right=150	frequency=1	junction_possible_overlap_registers=148	key=REL606__2264345__1__REL606__3448437__-1__1____150__150__0__1	max_left=146	max_left_minus=143	max_left_plus=146	max_min_left=70	max_min_left_minus=70	max_min_left_plus=66	max_min_right=69	max_min_right_minus=56	max_min_right_plus=69	max_pos_hash_score=296	max_right=142	max_right_minus=142	max_right_plus=142	neg_log10_pos_hash_p_value=0.2	new_junction_coverage=1.41	new_junction_read_count=151	polymorphism_frequency=9.728e-01	pos_hash_score=58	prediction=consensus	read_count_offset=8	side_1_annotate_key=gene	side_1_continuation=0	side_1_coverage=0.04	side_1_overlap=0	side_1_possible_overlap_registers=140	side_1_read_count=4	side_1_redundant=0	side_2_annotate_key=repeat	side_2_continuation=0	side_2_coverage=NA	side_2_overlap=1	side_2_possible_overlap_registers=NA	side_2_read_count=NA	side_2_redundant=1	total_non_overlap_reads=112
JC	136	.	REL606	2348272	1	REL606	2600583	-1	0	alignment_overlap=0	coverage_minus=76	coverage_plus=29	flanking_left=150	flanking_right=150	frequency=1	junction_possible_overlap_registers=149	key=REL606__2348272__1__REL606__2600583__-1__0____150__150__0__1	max_left=145	max_left_minus=143	max_left_plus=145	max_min_left=73	max_min_left_minus=72	max_min_left_plus=73	max_min_right=72	max_min_right_minus=72	max_min_right_plus=58	max_pos_hash_score=298	max_right=131	max_right_minus=124	max_right_plus=131	neg_log10_pos_hash_p_value=0.2	new_junction_coverage=1.01	new_junction_read_count=109	polymorphism_frequency=1.000e+00	pos_hash_score=60	prediction=consensus	read_count_offset=3	side_1_annotate_key=gene	side_1_continuation=0	side_1_coverage=0.00	side_1_overlap=0	side_1_possible_overlap_registers=146	side_1_read_count=0	side_1_redundant=0	side_2_annotate_key=repeat	side_2_continuation=0	side_2_coverage=NA	side_2_overlap=0	side_2_possible_overlap_registers=NA	side_2_read_count=NA	side_2_redundant=1	total_non_overlap_reads=105
JC	137	.	REL606	2353238	1	REL606	2353271	1	0	alignment_overlap=12	coverage_minus=0	coverage_plus=6	flanking_left=150	flanking_right=150	frequency=4.863e-02	junction_possible_overlap_registers=137	key=REL606__2353238__1__REL606__2353259__1__12____150__150__0__0	max_left=132	max_left_minus=0	max_left_plus=132	max_min_left=0	max_min_left_minus=0	max_min_left_plus=0	max_min_right=65	max_min_right_minus=0	max_min_right_plus=65	max_pos_hash_score=274	max_right=65	max_right_minus=0	max_right_plus=65	neg_log10_pos_hash_p_value=7.9	new_junction_coverage=0.06	new_junction_read_count=6	no_show=1	polymorphism_frequency=4.863e-02	pos_hash_score=4	prediction=polymorphism	reject=COVERAGE_EVENNESS_SKEW,FREQUENCY_CUTOFF	side_1_annotate_key=gene	side_1_continuation=0	side_1_coverage=1.18	side_1_overlap=12	side_1_possible_overlap_registers=149	side_1_read_count=127	side_1_redundant=0	side_2_annotate_key=gene	side_2_continuation=0	side_2_coverage=1.19	side_2_overlap=0	side_2_possible_overlap_registers=137	side_2_read_count=118	side_2_redundant=0	total_non_overlap_reads=6
JC	138	.	REL606	2390509	-1	REL606	3448437	-1	0	alignment_overlap=23	coverage_minus=4	coverage_plus=2	flanking_left=150	flanking_right=150	frequency=4.478e-02	junction_possible_overlap_registers=126	key=REL606__2390532__-1__REL606__3448437__-1__23____150__150__0__1	max_left=120	max_left_minus=71	max_left_plus=120	max_min_left=46	max_min_left_minus=46	max_min_left_plus=0	max_min_right=56	max_min_right_minus=56	max_min_right_plus=30	max_pos_hash_score=252	max_right=84	max_right_minus=84	max_right_plus=30	neg_log10_pos_hash_p_value=6.9	new_junction_coverage=0.07	new_junction_read_count=6	polymorphism_frequency=4.478e-02	pos_hash_score=5	prediction=polymorphism	reject=COVERAGE_EVENNESS_SKEW,FREQUENCY_CUTOFF	side_1_annotate_key=gene	side_1_continuation=0	side_1_coverage=1.40	side_1_overlap=0	side_1_possible_overlap_registers=126	side_1_read_count=128	side_1_redundant=0	side_2_annotate_key=repeat	side_2_continuation=0	side_2_coverage=NA	side_2_overlap=23	side_2_possible_overlap_registers=NA	side_2_read_count=NA	side_2_redundant=1	total_non_overlap_reads=6
JC	139	.	REL606	2430602	1	REL606	2430662	1	0	alignment_overlap=8	coverage_minus=0	coverage_plus=6	flanking_left=150	flanking_right=150	frequency=8.304e-02	junction_possible_overlap_registers=141	key=REL606__2430602__1__REL606__2430654__1__8____150__150__0__0	max_left=136	max_left_minus=0	max_left_plus=136	max_min_left=0	max_min_left_minus=0	max_min_left_plus=0	max_min_right=67	max_min_right_minus=0	max_min_right_plus=67	max_pos_hash_score=282	max_right=67	max_right_minus=0	max_right_plus=67	neg_log10_pos_hash_p_value=7.5	new_junction_coverage=0.06	new_junction_read_count=6	no_show=1	polymorphism_frequency=8.304e-02	pos_hash_score=5	prediction=polymorphism	reject=COVERAGE_EVENNESS_SKEW,FREQUENCY_CUTOFF	side_1_annotate_key=gene	side_1_continuation=0	side_1_coverage=0.60	side_1_overlap=8	side_1_possible_overlap_registers=149	side_1_read_count=65	side_1_redundant=0	side_2_annotate_key=gene	side_2_continuation=0	side_2_coverage=0.70	side_2_overlap=0	side_2_possible_overlap_registers=141	side_2_read_count=71	side_2_redundant=0	total_non_overlap_reads=6
JC	140	.	REL606	2453780	1	REL606	2453890	1	0	alignment_overlap=9	coverage_minus=0	coverage_plus=3	flanking_left=150	flanking_right=150	frequency=2.903e-02	junction_possible_overlap_registers=140	key=REL606__2453780__1__REL606__2453881__1__9____150__150__0__0	max_left=114	max_left_minus=0	max_left_plus=114	max_min_left=59	max_min_left_minus=0	max_min_left_plus=59	max_min_right=64	max_min_right_minus=0	max_min_right_plus=64	max_pos_hash_score=280	max_right=82	max_right_minus=0	max_right_plus=82	neg_log10_pos_hash_p_value=8.6	new_junction_coverage=0.03	new_junction_read_count=3	no_show=1	polymorphism_frequency=2.903e-02	pos_hash_score=3	prediction=polymorphism	reject=COVERAGE_EVENNESS_SKEW,FREQUENCY_CUTOFF	side_1_annotate_key=gene	side_1_continuation=0	side_1_coverage=0.96	side_1_overlap=9	side_1_possible_overlap_registers=149	side_1_read_count=104	side_1_redundant=0	side_2_annotate_key=gene	side_2_continuation=0	side_2_coverage=1.02	side_2_overlap=0	side_2_possible_overlap_registers=140	side_2_read_count=103	side_2_redundant=0	total_non_overlap_reads=3
JC	141	.	REL606	2461049	1	REL606	2461076	1	0	alignment_overlap=11	coverage_minus=0	coverage_plus=3	flanking_left=150	flanking_right=150	frequency=4.477e-02	junction_possible_overlap_registers=138	key=REL606__2461049__1__REL606__2461065__1__11____150__150__0__0	max_left=107	max_left_minus=0	max_left_plus=107	max_min_left=0	max_min_left_minus=0	max_min_left_plus=0	max_min_right=38	max_min_right_minus=0	max_min_right_plus=38	max_pos_hash_score=276	max_right=38	max_right_minus=0	max_right_plus=38	neg_log10_pos_hash_p_value=8.6	new_junction_coverage=0.04	new_junction_read_count=4	no_show=1	polymorphism_frequency=4.477e-02	pos_hash_score=3	prediction=polymorphism	reject=COVERAGE_EVENNESS_SKEW,FREQUENCY_CUTOFF	side_1_annotate_key=gene	side_1_continuation=0	side_1_coverage=0.92	side_1_overlap=11	side_1_possible_overlap_registers=149	side_1_read_count=99	side_1_redundant=0	side_2_annotate_key=gene	side_2_continuation=0	side_2_coverage=0.79	side_2_overlap=0	side_2_possible_overlap_registers=138	side_2_read_count=79	side_2_redundant=0	total_non_overlap_reads=3
JC	142	.	REL606	2507277	-1	REL606	2507287	-1	0	alignment_overlap=14	coverage_minus=1	coverage_plus=2	flanking_left=150	flanking_right=150	frequency=4.312e-02	junction_possible_overlap_registers=135	key=REL606__2507277__-1__REL606__2507301__-1__14____150__150__0__0	max_left=124	max_left_minus=45	max_left_plus=124	max_min_left=45	max_min_left_minus=45	max_min_left_plus=31	max_min_right=12	max_min_right_minus=0	max_min_right_plus=12	max_pos_hash_score=270	max_right=105	max_right_minus=91	max_right_plus=105	neg_log10_pos_hash_p_value=8.4	new_junction_coverage=0.05	new_junction_read_count=5	no_show=1	polymorphism_frequency=4.312e-02	pos_hash_score=3	prediction=polymorphism	reject=COVERAGE_EVENNESS_SKEW,FREQUENCY_CUTOFF	side_1_annotate_key=gene	side_1_continuation=0	side_1_coverage=1.09	side_1_overlap=14	side_1_possible_overlap_registers=149	side_1_read_count=118	side_1_redundant=0	side_2_annotate_key=gene	side_2_continuation=0	side_2_coverage=1.18	side_2_overlap=0	side_2_possible_overlap_registers=135	side_2_read_count=115	side_2_redundant=0	total_non_overlap_reads=3
JC	143	.	REL606	2570744	-1	REL606	2570797	-1	0	alignment_overlap=9	coverage_minus=4	coverage_plus=0	flanking_left=150	flanking_right=150	frequency=2.726e-02	junction_possible_overlap_registers=140	key=REL606__2570744__-1__REL606__2570806__-1__9____150__150__0__0	max_left=92	max_left_minus=92	max_left_plus=0	max_min_left=32	max_min_left_minus=32	max_min_left_plus=0	max_min_right=49	max_min_right_minus=49	max_min_right_plus=0	max_pos_hash_score=280	max_right=121	max_right_minus=121	max_right_plus=0	neg_log10_pos_hash_p_value=8.0	new_junction_coverage=0.04	new_junction_read_count=4	no_show=1	polymorphism_frequency=2.726e-02	pos_hash_score=4	prediction=polymorphism	reject=COVERAGE_EVENNESS_SKEW,FREQUENCY_CUTOFF	side_1_annotate_key=gene	side_1_continuation=0	side_1_coverage=1.31	side_1_overlap=9	side_1_possible_overlap_registers=149	side_1_read_count=141	side_1_redundant=0	side_2_annotate_key=gene	side_2_continuation=0	side_2_coverage=1.51	side_2_overlap=0	side_2_possible_overlap_registers=140	side_2_read_count=153	side_2_redundant=0	total_non_overlap_reads=4
JC	144	.	REL606	2578669	1	REL606	2578770	1	0	alignment_overlap=11	coverage_minus=0	coverage_plus=4	flanking_left=150	flanking_right=150	frequency=3.499e-02	junction_possible_overlap_registers=138	key=REL606__2578669__1__REL606__2578759__1__11____150__150__0__0	max_left=120	max_left_minus=0	max_left_plus=120	max_min_left=7	max_min_left_minus=0	max_min_left_plus=7	max_min_right=66	max_min_right_minus=0	max_min_right_plus=66	max_pos_hash_score=276	max_right=132	max_right_minus=0	max_right_plus=132	neg_log10_pos_hash_p_value=7.9	new_junction_coverage=0.04	new_junction_read_count=4	no_show=1	polymorphism_frequency=3.499e-02	pos_hash_score=4	prediction=polymorphism	reject=COVERAGE_EVENNESS_SKEW,FREQUENCY_CUTOFF	side_1_annotate_key=gene	side_1_continuation=0	side_1_coverage=1.05	side_1_overlap=11	side_1_possible_overlap_registers=149	side_1_read_count=113	side_1_redundant=0	side_2_annotate_key=gene	side_2_continuation=0	side_2_coverage=1.16	side_2_overlap=0	side_2_possible_overlap_registers=138	side_2_read_count=116	side_2_redundant=0	total_non_overlap_reads=4
JC	145	.	REL606	2578679	-1	REL606	2578758	-1	0	alignment_overlap=11	coverage_minus=9	coverage_plus=1	flanking_left=150	flanking_right=150	frequency=8.123e-02	junction_possible_overlap_registers=138	key=REL606__2578679__-1__REL606__2578769__-1__11____150__150__0__0	max_left=86	max_left_minus=86	max_left_plus=57	max_min_left=57	max_min_left_minus=37	max_min_left_plus=57	max_min_right=67	max_min_right_minus=67	max_min_right_plus=0	max_pos_hash_score=276	max_right=137	max_right_minus=137	max_right_plus=82	neg_log10_pos_hash_p_value=5.6	new_junction_coverage=0.10	new_junction_read_count=10	polymorphism_frequency=8.123e-02	pos_hash_score=9	prediction=polymorphism	reject=COVERAGE_EVENNESS_SKEW,FREQUENCY_CUTOFF	side_1_annotate_key=gene	side_1_continuation=0	side_1_coverage=1.10	side_1_overlap=11	side_1_possible_overlap_registers=149	side_1_read_count=119	side_1_redundant=0	side_2_annotate_key=gene	side_2_continuation=0	side_2_coverage=1.16	side_2_overlap=0	side_2_possible_overlap_registers=138	side_2_read_count=116	side_2_redundant=0	total_non_overlap_reads=10
JC	146	.	REL606	2633057	1	REL606	2633360	1	0	alignment_overlap=10	coverage_minus=0	coverage_plus=4	flanking_left=150	flanking_right=150	frequency=3.726e-02	junction_possible_overlap_registers=139	key=REL606__2633057__1__REL606__2633350__1__10____150__150__0__0	max_left=120	max_left_minus=0	max_left_plus=120	max_min_left=63	max_min_left_minus=0	max_min_left_plus=63	max_min_right=44	max_min_right_minus=0	max_min_right_plus=44	max_pos_hash_score=278	max_right=77	max_right_minus=0	max_right_plus=77	neg_log10_pos_hash_p_value=8.0	new_junction_coverage=0.04	new_junction_read_count=4	no_show=1	polymorphism_frequency=3.726e-02	pos_hash_score=4	prediction=polymorphism	reject=COVERAGE_EVENNESS_SKEW,FREQUENCY_CUTOFF	side_1_annotate_key=gene	side_1_continuation=0	side_1_coverage=0.87	side_1_overlap=10	side_1_possible_overlap_registers=149	side_1_read_count=94	side_1_redundant=0	side_2_annotate_key=gene	side_2_continuation=0	side_2_coverage=1.18	side_2_overlap=0	side_2_possible_overlap_registers=139	side_2_read_count=119	side_2_redundant=0	total_non_overlap_reads=4
JC	147	.	REL606	2651578	1	REL606	2651620	1	0	alignment_overlap=7	coverage_minus=0	coverage_plus=3	flanking_left=150	flanking_right=150	frequency=3.096e-02	junction_possible_overlap_registers=142	key=REL606__2651578__1__REL606__2651613__1__7____150__150__0__0	max_left=111	max_left_minus=0	max_left_plus=111	max_min_left=71	max_min_left_minus=0	max_min_left_plus=71	max_min_right=39	max_min_right_minus=0	max_min_right_plus=39	max_pos_hash_score=284	max_right=72	max_right_minus=0	max_right_plus=72	neg_log10_pos_hash_p_value=8.7	new_junction_coverage=0.03	new_junction_read_count=3	no_show=1	polymorphism_frequency=3.096e-02	pos_hash_score=3	prediction=polymorphism	reject=COVERAGE_EVENNESS_SKEW,FREQUENCY_CUTOFF	side_1_annotate_key=gene	side_1_continuation=0	side_1_coverage=0.83	side_1_overlap=7	side_1_possible_overlap_registers=149	side_1_read_count=89	side_1_redundant=0	side_2_annotate_key=gene	side_2_continuation=0	side_2_coverage=1.00	side_2_overlap=0	side_2_possible_overlap_registers=142	side_2_read_count=103	side_2_redundant=0	total_non_overlap_reads=3
JC	148	.	REL606	2691769	1	REL606	2691829	1	0	alignment_overlap=8	coverage_minus=0	coverage_plus=4	flanking_left=150	flanking_right=150	frequency=3.882e-02	junction_possible_overlap_registers=141	key=REL606__2691769__1__REL606__2691821__1__8____150__150__0__0	max_left=133	max_left_minus=0	max_left_plus=133	max_min_left=0	max_min_left_minus=0	max_min_left_plus=0	max_min_right=59	max_min_right_minus=0	max_min_right_plus=59	max_pos_hash_score=282	max_right=59	max_right_minus=0	max_right_plus=59	neg_log10_pos_hash_p_value=8.0	new_junction_coverage=0.04	new_junction_read_count=4	no_show=1	polymorphism_frequency=3.882e-02	pos_hash_score=4	prediction=polymorphism	reject=COVERAGE_EVENNESS_SKEW,FREQUENCY_CUTOFF	side_1_annotate_key=gene	side_1_continuation=0	side_1_coverage=1.02	side_1_overlap=8	side_1_possible_overlap_registers=149	side_1_read_count=110	side_1_redundant=0	side_2_annotate_key=gene	side_2_continuation=0	side_2_coverage=0.92	side_2_overlap=0	side_2_possible_overlap_registers=141	side_2_read_count=94	side_2_redundant=0	total_non_overlap_reads=4
JC	149	.	REL606	2730558	1	REL606	2730657	1	0	alignment_overlap=8	coverage_minus=0	coverage_plus=6	flanking_left=150	flanking_right=150	frequency=6.069e-02	junction_possible_overlap_registers=141	key=REL606__2730558__1__REL606__2730649__1__8____150__150__0__0	max_left=103	max_left_minus=0	max_left_plus=103	max_min_left=11	max_min_left_minus=0	max_min_left_plus=11	max_min_right=68	max_min_right_minus=0	max_min_right_plus=68	max_pos_hash_score=282	max_right=131	max_right_minus=0	max_right_plus=131	neg_log10_pos_hash_p_value=7.0	new_junction_coverage=0.06	new_junction_read_count=6	no_show=1	polymorphism_frequency=6.069e-02	pos_hash_score=6	prediction=polymorphism	reject=COVERAGE_EVENNESS_SKEW,FREQUENCY_CUTOFF	side_1_annotate_key=gene	side_1_continuation=0	side_1_coverage=0.91	side_1_overlap=8	side_1_possible_overlap_registers=149	side_1_read_count=98	side_1_redundant=0	side_2_annotate_key=gene	side_2_continuation=0	side_2_coverage=0.91	side_2_overlap=0	side_2_possible_overlap_registers=141	side_2_read_count=93	side_2_redundant=0	total_non_overlap_reads=6
JC	150	.	REL606	2902719	1	REL606	2902832	1	0	alignment_overlap=4	coverage_minus=3	coverage_plus=3	flanking_left=150	flanking_right=150	frequency=4.471e-02	junction_possible_overlap_registers=145	key=REL606__2902719__1__REL606__2902828__1__4____150__150__0__0	max_left=104	max_left_minus=104	max_left_plus=88	max_min_left=56	max_min_left_minus=0	max_min_left_plus=56	max_min_right=58	max_min_right_minus=42	max_min_right_plus=58	max_pos_hash_score=290	max_right=127	max_right_minus=42	max_right_plus=127	neg_log10_pos_hash_p_value=8.2	new_junction_coverage=0.06	new_junction_read_count=6	no_show=1	polymorphism_frequency=4.471e-02	pos_hash_score=4	prediction=polymorphism	reject=COVERAGE_EVENNESS_SKEW,FREQUENCY_CUTOFF	side_1_annotate_key=gene	side_1_continuation=0	side_1_coverage=1.25	side_1_overlap=4	side_1_possible_overlap_registers=149	side_1_read_count=135	side_1_redundant=0	side_2_annotate_key=gene	side_2_continuation=0	side_2_coverage=1.19	side_2_overlap=0	side_2_possible_overlap_registers=145	side_2_read_count=125	side_2_redundant=0	total_non_overlap_reads=6
JC	151	.	REL606	2908064	-1	REL606	2908121	-1	0	alignment_overlap=8	coverage_minus=4	coverage_plus=0	flanking_left=150	flanking_right=150	frequency=4.927e-02	junction_possible_overlap_registers=141	key=REL606__2908064__-1__REL606__2908129__-1__8____150__150__0__0	max_left=85	max_left_minus=85	max_left_plus=0	max_min_left=39	max_min_left_minus=39	max_min_left_plus=0	max_min_right=68	max_min_right_minus=68	max_min_right_plus=0	max_pos_hash_score=282	max_right=135	max_right_minus=135	max_right_plus=0	neg_log10_pos_hash_p_value=8.0	new_junction_coverage=0.04	new_junction_read_count=4	no_show=1	polymorphism_frequency=4.927e-02	pos_hash_score=4	prediction=polymorphism	reject=COVERAGE_EVENNESS_SKEW,FREQUENCY_CUTOFF	side_1_annotate_key=gene	side_1_continuation=0	side_1_coverage=0.80	side_1_overlap=8	side_1_possible_overlap_registers=149	side_1_read_count=86	side_1_redundant=0	side_2_annotate_key=gene	side_2_continuation=0	side_2_coverage=0.72	side_2_overlap=0	side_2_possible_overlap_registers=141	side_2_read_count=73	side_2_redundant=0	total_non_overlap_reads=4
JC	152	.	REL606	2924876	-1	REL606	2924893	-1	0	alignment_overlap=9	coverage_minus=2	coverage_plus=1	flanking_left=150	flanking_right=150	frequency=1.884e-02	junction_possible_overlap_registers=140	key=REL606__2924876__-1__REL606__2924902__-1__9____150__150__0__0	max_left=40	max_left_minus=40	max_left_plus=4	max_min_left=40	max_min_left_minus=40	max_min_left_plus=4	max_min_right=0	max_min_right_minus=0	max_min_right_plus=0	max_pos_hash_score=280	max_right=137	max_right_minus=105	max_right_plus=137	neg_log10_pos_hash_p_value=8.6	new_junction_coverage=0.03	new_junction_read_count=3	no_show=1	polymorphism_frequency=1.884e-02	pos_hash_score=3	prediction=polymorphism	reject=COVERAGE_EVENNESS_SKEW,FREQUENCY_CUTOFF	side_1_annotate_key=gene	side_1_continuation=0	side_1_coverage=1.46	side_1_overlap=9	side_1_possible_overlap_registers=149	side_1_read_count=157	side_1_redundant=0	side_2_annotate_key=gene	side_2_continuation=0	side_2_coverage=1.63	side_2_overlap=0	side_2_possible_overlap_registers=140	side_2_read_count=165	side_2_redundant=0	total_non_overlap_reads=3
JC	153	.	REL606	2945168	1	REL606	2945317	1	0	alignment_overlap=9	coverage_minus=0	coverage_plus=5	flanking_left=150	flanking_right=150	frequency=4.543e-02	junction_possible_overlap_registers=140	key=REL606__2945168__1__REL606__2945308__1__9____150__150__0__0	max_left=113	max_left_minus=0	max_left_plus=113	max_min_left=0	max_min_left_minus=0	max_min_left_plus=0	max_min_right=65	max_min_right_minus=0	max_min_right_plus=65	max_pos_hash_score=280	max_right=65	max_right_minus=0	max_right_plus=65	neg_log10_pos_hash_p_value=7.5	new_junction_coverage=0.05	new_junction_read_count=5	no_show=1	polymorphism_frequency=4.543e-02	pos_hash_score=5	prediction=polymorphism	reject=COVERAGE_EVENNESS_SKEW,FREQUENCY_CUTOFF	side_1_annotate_key=gene	side_1_continuation=0	side_1_coverage=0.90	side_1_overlap=9	side_1_possible_overlap_registers=149	side_1_read_count=97	side_1_redundant=0	side_2_annotate_key=gene	side_2_continuation=0	side_2_coverage=1.17	side_2_overlap=0	side_2_possible_overlap_registers=140	side_2_read_count=119	side_2_redundant=0	total_non_overlap_reads=5
JC	154	.	REL606	2957889	-1	REL606	2963465	-1	0	alignment_overlap=0	coverage_minus=59	coverage_plus=56	flanking_left=150	flanking_right=150	frequency=1	junction_possible_overlap_registers=149	key=REL606__2957889__-1__REL606__2963465__-1__0____150__150__0__1	max_left=145	max_left_minus=145	max_left_plus=145	max_min_left=74	max_min_left_minus=74	max_min_left_plus=73	max_min_right=75	max_min_right_minus=63	max_min_right_plus=75	max_pos_hash_score=298	max_right=146	max_right_minus=146	max_right_plus=132	neg_log10_pos_hash_p_value=0.1	new_junction_coverage=1.21	new_junction_read_count=131	polymorphism_frequency=1.000e+00	pos_hash_score=63	prediction=consensus	read_count_offset=3	side_1_annotate_key=gene	side_1_continuation=0	side_1_coverage=0.00	side_1_overlap=0	side_1_possible_overlap_registers=146	side_1_read_count=0	side_1_redundant=0	side_2_annotate_key=repeat	side_2_continuation=0	side_2_coverage=NA	side_2_overlap=0	side_2_possible_overlap_registers=NA	side_2_read_count=NA	side_2_redundant=1	total_non_overlap_reads=115
JC	155	.	REL606	2975018	1	REL606	2975040	1	0	alignment_overlap=7	coverage_minus=0	coverage_plus=3	flanking_left=150	flanking_right=150	frequency=2.995e-02	junction_possible_overlap_registers=142	key=REL606__2975018__1__REL606__2975033__1__7____150__150__0__0	max_left=104	max_left_minus=0	max_left_plus=104	max_min_left=1	max_min_left_minus=0	max_min_left_plus=1	max_min_right=44	max_min_right_minus=0	max_min_right_plus=44	max_pos_hash_score=284	max_right=142	max_right_minus=0	max_right_plus=142	neg_log10_pos_hash_p_value=8.7	new_junction_coverage=0.03	new_junction_read_count=3	no_show=1	polymorphism_frequency=2.995e-02	pos_hash_score=3	prediction=polymorphism	reject=COVERAGE_EVENNESS_SKEW,FREQUENCY_CUTOFF	side_1_annotate_key=gene	side_1_continuation=0	side_1_coverage=0.93	side_1_overlap=7	side_1_possible_overlap_registers=149	side_1_read_count=100	side_1_redundant=0	side_2_annotate_key=gene	side_2_continuation=0	side_2_coverage=0.96	side_2_overlap=0	side_2_possible_overlap_registers=142	side_2_read_count=99	side_2_redundant=0	total_non_overlap_reads=3
JC	156	.	REL606	3017121	-1	REL606	3017130	-1	0	alignment_overlap=6	coverage_minus=2	coverage_plus=1	flanking_left=150	flanking_right=150	frequency=3.499e-02	junction_possible_overlap_registers=143	key=REL606__3017121__-1__REL606__3017136__-1__6____150__150__0__0	max_left=143	max_left_minus=78	max_left_plus=143	max_min_left=65	max_min_left_minus=65	max_min_left_plus=0	max_min_right=66	max_min_right_minus=66	max_min_right_plus=1	max_pos_hash_score=286	max_right=79	max_right_minus=79	max_right_plus=1	neg_log10_pos_hash_p_value=8.8	new_junction_coverage=0.03	new_junction_read_count=3	no_show=1	polymorphism_frequency=3.499e-02	pos_hash_score=3	prediction=polymorphism	reject=COVERAGE_EVENNESS_SKEW,FREQUENCY_CUTOFF	side_1_annotate_key=gene	side_1_continuation=0	side_1_coverage=0.82	side_1_overlap=6	side_1_possible_overlap_registers=149	side_1_read_count=88	side_1_redundant=0	side_2_annotate_key=gene	side_2_continuation=0	side_2_coverage=0.78	side_2_overlap=0	side_2_possible_overlap_registers=143	side_2_read_count=81	side_2_redundant=0	total_non_overlap_reads=3
JC	157	.	REL606	3068082	1	REL606	3068287	1	0	alignment_overlap=9	coverage_minus=0	coverage_plus=4	flanking_left=150	flanking_right=150	frequency=3.688e-02	junction_possible_overlap_registers=140	key=REL606__3068082__1__REL606__3068278__1__9____150__150__0__0	max_left=98	max_left_minus=0	max_left_plus=98	max_min_left=58	max_min_left_minus=0	max_min_left_plus=58	max_min_right=64	max_min_right_minus=0	max_min_right_plus=64	max_pos_hash_score=280	max_right=99	max_right_minus=0	max_right_plus=99	neg_log10_pos_hash_p_value=8.0	new_junction_coverage=0.04	new_junction_read_count=4	no_show=1	polymorphism_frequency=3.688e-02	pos_hash_score=4	prediction=polymorphism	reject=COVERAGE_EVENNESS_SKEW,FREQUENCY_CUTOFF	side_1_annotate_key=gene	side_1_continuation=0	side_1_coverage=0.94	side_1_overlap=9	side_1_possible_overlap_registers=149	side_1_read_count=101	side_1_redundant=0	side_2_annotate_key=gene	side_2_continuation=0	side_2_coverage=1.13	side_2_overlap=0	side_2_possible_overlap_registers=140	side_2_read_count=114	side_2_redundant=0	total_non_overlap_reads=4
JC	158	.	REL606	3100898	1	REL606	3100930	1	0	alignment_overlap=9	coverage_minus=0	coverage_plus=3	flanking_left=150	flanking_right=150	frequency=2.920e-02	junction_possible_overlap_registers=140	key=REL606__3100898__1__REL606__3100921__1__9____150__150__0__0	max_left=120	max_left_minus=0	max_left_plus=120	max_min_left=0	max_min_left_minus=0	max_min_left_plus=0	max_min_right=50	max_min_right_minus=0	max_min_right_plus=50	max_pos_hash_score=280	max_right=50	max_right_minus=0	max_right_plus=50	neg_log10_pos_hash_p_value=8.6	new_junction_coverage=0.03	new_junction_read_count=3	no_show=1	polymorphism_frequency=2.920e-02	pos_hash_score=3	prediction=polymorphism	reject=COVERAGE_EVENNESS_SKEW,FREQUENCY_CUTOFF	side_1_annotate_key=gene	side_1_continuation=0	side_1_coverage=1.00	side_1_overlap=9	side_1_possible_overlap_registers=149	side_1_read_count=108	side_1_redundant=0	side_2_annotate_key=gene	side_2_continuation=0	side_2_coverage=0.97	side_2_overlap=0	side_2_possible_overlap_registers=140	side_2_read_count=98	side_2_redundant=0	total_non_overlap_reads=3
JC	159	.	REL606	3109394	1	REL606	3196392	1	0	alignment_overlap=0	coverage_minus=83	coverage_plus=28	flanking_left=150	flanking_right=150	frequency=1	junction_possible_overlap_registers=149	key=REL606__3109394__1__REL606__3196392__1__0____150__150__0__1	max_left=149	max_left_minus=149	max_left_plus=145	max_min_left=73	max_min_left_minus=73	max_min_left_plus=60	max_min_right=74	max_min_right_minus=74	max_min_right_plus=47	max_pos_hash_score=298	max_right=146	max_right_minus=146	max_right_plus=138	neg_log10_pos_hash_p_value=0.4	new_junction_coverage=1.09	new_junction_read_count=117	polymorphism_frequency=1.000e+00	pos_hash_score=52	prediction=consensus	read_count_offset=3	side_1_annotate_key=gene	side_1_continuation=0	side_1_coverage=0.00	side_1_overlap=0	side_1_possible_overlap_registers=146	side_1_read_count=0	side_1_redundant=0	side_2_annotate_key=repeat	side_2_continuation=0	side_2_coverage=NA	side_2_overlap=0	side_2_possible_overlap_registers=NA	side_2_read_count=NA	side_2_redundant=1	total_non_overlap_reads=111
JC	160	.	REL606	3109908	1	REL606	3109934	1	0	alignment_overlap=8	coverage_minus=1	coverage_plus=2	flanking_left=150	flanking_right=150	frequency=5.500e-02	junction_possible_overlap_registers=141	key=REL606__3109908__1__REL606__3109926__1__8____150__150__0__0	max_left=117	max_left_minus=103	max_left_plus=117	max_min_left=0	max_min_left_minus=0	max_min_left_plus=0	max_min_right=31	max_min_right_minus=31	max_min_right_plus=31	max_pos_hash_score=282	max_right=31	max_right_minus=31	max_right_plus=31	neg_log10_pos_hash_p_value=8.7	new_junction_coverage=0.03	new_junction_read_count=3	no_show=1	polymorphism_frequency=5.500e-02	pos_hash_score=3	prediction=polymorphism	reject=COVERAGE_EVENNESS_SKEW,FREQUENCY_CUTOFF	side_1_annotate_key=gene	side_1_continuation=0	side_1_coverage=0.50	side_1_overlap=8	side_1_possible_overlap_registers=149	side_1_read_count=54	side_1_redundant=0	side_2_annotate_key=gene	side_2_continuation=0	side_2_coverage=0.51	side_2_overlap=0	side_2_possible_overlap_registers=141	side_2_read_count=52	side_2_redundant=0	total_non_overlap_reads=3
JC	161	.	REL606	3124509	1	REL606	3124563	1	0	alignment_overlap=11	coverage_minus=1	coverage_plus=6	flanking_left=150	flanking_right=150	frequency=6.535e-02	junction_possible_overlap_registers=138	key=REL606__3124509__1__REL606__3124552__1__11____150__150__0__0	max_left=135	max_left_minus=32	max_left_plus=135	max_min_left=32	max_min_left_minus=32	max_min_left_plus=0	max_min_right=44	max_min_right_minus=0	max_min_right_plus=44	max_pos_hash_score=276	max_right=107	max_right_minus=107	max_right_plus=44	neg_log10_pos_hash_p_value=6.9	new_junction_coverage=0.07	new_junction_read_count=7	polymorphism_frequency=6.535e-02	pos_hash_score=6	prediction=polymorphism	reject=COVERAGE_EVENNESS_SKEW,FREQUENCY_CUTOFF	side_1_annotate_key=gene	side_1_continuation=0	side_1_coverage=1.10	side_1_overlap=11	side_1_possible_overlap_registers=149	side_1_read_count=119	side_1_redundant=0	side_2_annotate_key=gene	side_2_continuation=0	side_2_coverage=0.90	side_2_overlap=0	side_2_possible_overlap_registers=138	side_2_read_count=90	side_2_redundant=0	total_non_overlap_reads=7
JC	162	.	REL606	3144775	-1	REL606	3157419	-1	0	alignment_overlap=3	coverage_minus=1	coverage_plus=2	flanking_left=150	flanking_right=150	frequency=3.549e-02	junction_possible_overlap_registers=146	key=REL606__3144775__-1__REL606__3157422__-1__3____150__150__0__0	max_left=95	max_left_minus=95	max_left_plus=39	max_min_left=39	max_min_left_minus=0	max_min_left_plus=39	max_min_right=52	max_min_right_minus=52	max_min_right_plus=0	max_pos_hash_score=292	max_right=142	max_right_minus=52	max_right_plus=142	neg_log10_pos_hash_p_value=8.9	new_junction_coverage=0.03	new_junction_read_count=3	no_show=1	polymorphism_frequency=3.549e-02	pos_hash_score=3	prediction=polymorphism	reject=COVERAGE_EVENNESS_SKEW,FREQUENCY_CUTOFF	side_1_annotate_key=gene	side_1_continuation=0	side_1_coverage=0.89	side_1_overlap=3	side_1_possible_overlap_registers=149	side_1_read_count=96	side_1_redundant=0	side_2_annotate_key=gene	side_2_continuation=0	side_2_coverage=0.65	side_2_overlap=0	side_2_possible_overlap_registers=146	side_2_read_count=69	side_2_redundant=0	total_non_overlap_reads=3
JC	163	.	REL606	3146922	-1	REL606	3146948	-1	0	alignment_overlap=9	coverage_minus=3	coverage_plus=0	flanking_left=150	flanking_right=150	frequency=4.743e-02	junction_possible_overlap_registers=140	key=REL606__3146922__-1__REL606__3146957__-1__9____150__150__0__0	max_left=37	max_left_minus=37	max_left_plus=0	max_min_left=37	max_min_left_minus=37	max_min_left_plus=0	max_min_right=0	max_min_right_minus=0	max_min_right_plus=0	max_pos_hash_score=280	max_right=128	max_right_minus=128	max_right_plus=0	neg_log10_pos_hash_p_value=8.6	new_junction_coverage=0.05	new_junction_read_count=5	no_show=1	polymorphism_frequency=4.743e-02	pos_hash_score=3	prediction=polymorphism	reject=COVERAGE_EVENNESS_SKEW,FREQUENCY_CUTOFF	side_1_annotate_key=gene	side_1_continuation=0	side_1_coverage=0.95	side_1_overlap=9	side_1_possible_overlap_registers=149	side_1_read_count=102	side_1_redundant=0	side_2_annotate_key=gene	side_2_continuation=0	side_2_coverage=1.04	side_2_overlap=0	side_2_possible_overlap_registers=140	side_2_read_count=105	side_2_redundant=0	total_non_overlap_reads=3
JC	164	.	REL606	3163176	1	REL606	3163218	1	0	alignment_overlap=10	coverage_minus=1	coverage_plus=2	flanking_left=150	flanking_right=150	frequency=4.858e-02	junction_possible_overlap_registers=139	key=REL606__3163176__1__REL606__3163208__1__10____150__150__0__0	max_left=100	max_left_minus=23	max_left_plus=100	max_min_left=23	max_min_left_minus=23	max_min_left_plus=0	max_min_right=48	max_min_right_minus=0	max_min_right_plus=48	max_pos_hash_score=278	max_right=117	max_right_minus=117	max_right_plus=48	neg_log10_pos_hash_p_value=8.6	new_junction_coverage=0.03	new_junction_read_count=3	no_show=1	polymorphism_frequency=4.858e-02	pos_hash_score=3	prediction=polymorphism	reject=COVERAGE_EVENNESS_SKEW,FREQUENCY_CUTOFF	side_1_annotate_key=gene	side_1_continuation=0	side_1_coverage=0.62	side_1_overlap=10	side_1_possible_overlap_registers=149	side_1_read_count=67	side_1_redundant=0	side_2_annotate_key=gene	side_2_continuation=0	side_2_coverage=0.55	side_2_overlap=0	side_2_possible_overlap_registers=139	side_2_read_count=55	side_2_redundant=0	total_non_overlap_reads=3
JC	165	.	REL606	3196367	-1	REL606	3197861	-1	0	alignment_overlap=5	coverage_minus=1	coverage_plus=2	flanking_left=150	flanking_right=150	frequency=2.720e-02	junction_possible_overlap_registers=144	key=REL606__3196367__-1__REL606__3197866__-1__5____150__150__0__0	max_left=110	max_left_minus=110	max_left_plus=110	max_min_left=0	max_min_left_minus=0	max_min_left_plus=0	max_min_right=46	max_min_right_minus=32	max_min_right_plus=46	max_pos_hash_score=288	max_right=46	max_right_minus=32	max_right_plus=46	neg_log10_pos_hash_p_value=8.8	new_junction_coverage=0.03	new_junction_read_count=3	no_show=1	polymorphism_frequency=2.720e-02	pos_hash_score=3	prediction=polymorphism	reject=COVERAGE_EVENNESS_SKEW,FREQUENCY_CUTOFF	side_1_annotate_key=gene	side_1_continuation=0	side_1_coverage=1.03	side_1_overlap=5	side_1_possible_overlap_registers=149	side_1_read_count=111	side_1_redundant=0	side_2_annotate_key=repeat	side_2_continuation=0	side_2_coverage=NA	side_2_overlap=0	side_2_possible_overlap_registers=NA	side_2_read_count=NA	side_2_redundant=0	total_non_overlap_reads=3
JC	166	.	REL606	3204639	-1	REL606	3204725	-1	0	alignment_overlap=9	coverage_minus=1	coverage_plus=2	flanking_left=150	flanking_right=150	frequency=2.318e-02	junction_possible_overlap_registers=140	key=REL606__3204639__-1__REL606__3204734__-1__9____150__150__0__0	max_left=128	max_left_minus=83	max_left_plus=128	max_min_left=0	max_min_left_minus=0	max_min_left_plus=0	max_min_right=58	max_min_right_minus=58	max_min_right_plus=52	max_pos_hash_score=280	max_right=58	max_right_minus=58	max_right_plus=52	neg_log10_pos_hash_p_value=8.6	new_junction_coverage=0.03	new_junction_read_count=3	no_show=1	polymorphism_frequency=2.318e-02	pos_hash_score=3	prediction=polymorphism	reject=COVERAGE_EVENNESS_SKEW,FREQUENCY_CUTOFF	side_1_annotate_key=gene	side_1_continuation=0	side_1_coverage=1.10	side_1_overlap=9	side_1_possible_overlap_registers=149	side_1_read_count=119	side_1_redundant=0	side_2_annotate_key=gene	side_2_continuation=0	side_2_coverage=1.39	side_2_overlap=0	side_2_possible_overlap_registers=140	side_2_read_count=141	side_2_redundant=0	total_non_overlap_reads=3
JC	167	.	REL606	3239520	1	REL606	3239550	1	0	alignment_overlap=9	coverage_minus=0	coverage_plus=8	flanking_left=150	flanking_right=150	frequency=9.732e-02	junction_possible_overlap_registers=140	key=REL606__3239520__1__REL606__3239541__1__9____150__150__0__0	max_left=139	max_left_minus=0	max_left_plus=139	max_min_left=54	max_min_left_minus=0	max_min_left_plus=54	max_min_right=34	max_min_right_minus=0	max_min_right_plus=34	max_pos_hash_score=280	max_right=93	max_right_minus=0	max_right_plus=93	neg_log10_pos_hash_p_value=7.0	new_junction_coverage=0.08	new_junction_read_count=8	no_show=1	polymorphism_frequency=9.732e-02	pos_hash_score=6	prediction=polymorphism	reject=COVERAGE_EVENNESS_SKEW,FREQUENCY_CUTOFF	side_1_annotate_key=gene	side_1_continuation=0	side_1_coverage=0.70	side_1_overlap=9	side_1_possible_overlap_registers=149	side_1_read_count=76	side_1_redundant=0	side_2_annotate_key=gene	side_2_continuation=0	side_2_coverage=0.76	side_2_overlap=0	side_2_possible_overlap_registers=140	side_2_read_count=77	side_2_redundant=0	total_non_overlap_reads=8
JC	168	.	REL606	3239528	-1	REL606	3239540	-1	0	alignment_overlap=9	coverage_minus=5	coverage_plus=0	flanking_left=150	flanking_right=150	frequency=5.951e-02	junction_possible_overlap_registers=140	key=REL606__3239528__-1__REL606__3239549__-1__9____150__150__0__0	max_left=108	max_left_minus=108	max_left_plus=0	max_min_left=46	max_min_left_minus=46	max_min_left_plus=0	max_min_right=69	max_min_right_minus=69	max_min_right_plus=0	max_pos_hash_score=280	max_right=124	max_right_minus=124	max_right_plus=0	neg_log10_pos_hash_p_value=7.5	new_junction_coverage=0.05	new_junction_read_count=5	no_show=1	polymorphism_frequency=5.951e-02	pos_hash_score=5	prediction=polymorphism	reject=COVERAGE_EVENNESS_SKEW,FREQUENCY_CUTOFF	side_1_annotate_key=gene	side_1_continuation=0	side_1_coverage=0.76	side_1_overlap=9	side_1_possible_overlap_registers=149	side_1_read_count=82	side_1_redundant=0	side_2_annotate_key=gene	side_2_continuation=0	side_2_coverage=0.80	side_2_overlap=0	side_2_possible_overlap_registers=140	side_2_read_count=81	side_2_redundant=0	total_non_overlap_reads=5
JC	169	.	REL606	3374447	1	REL606	3374475	1	0	alignment_overlap=9	coverage_minus=0	coverage_plus=3	flanking_left=150	flanking_right=150	frequency=3.856e-02	junction_possible_overlap_registers=140	key=REL606__3374447__1__REL606__3374466__1__9____150__150__0__0	max_left=110	max_left_minus=0	max_left_plus=110	max_min_left=0	max_min_left_minus=0	max_min_left_plus=0	max_min_right=37	max_min_right_minus=0	max_min_right_plus=37	max_pos_hash_score=280	max_right=37	max_right_minus=0	max_right_plus=37	neg_log10_pos_hash_p_value=8.6	new_junction_coverage=0.03	new_junction_read_count=3	no_show=1	polymorphism_frequency=3.856e-02	pos_hash_score=3	prediction=polymorphism	reject=COVERAGE_EVENNESS_SKEW,FREQUENCY_CUTOFF	side_1_annotate_key=gene	side_1_continuation=0	side_1_coverage=0.68	side_1_overlap=9	side_1_possible_overlap_registers=149	side_1_read_count=73	side_1_redundant=0	side_2_annotate_key=gene	side_2_continuation=0	side_2_coverage=0.80	side_2_overlap=0	side_2_possible_overlap_registers=140	side_2_read_count=81	side_2_redundant=0	total_non_overlap_reads=3
JC	170	.	REL606	3403099	-1	REL606	3403140	-1	0	alignment_overlap=9	coverage_minus=3	coverage_plus=0	flanking_left=150	flanking_right=150	frequency=3.007e-02	junction_possible_overlap_registers=140	key=REL606__3403099__-1__REL606__3403149__-1__9____150__150__0__0	max_left=85	max_left_minus=85	max_left_plus=0	max_min_left=60	max_min_left_minus=60	max_min_left_plus=0	max_min_right=53	max_min_right_minus=53	max_min_right_plus=0	max_pos_hash_score=280	max_right=86	max_right_minus=86	max_right_plus=0	neg_log10_pos_hash_p_value=8.6	new_junction_coverage=0.03	new_junction_read_count=3	no_show=1	polymorphism_frequency=3.007e-02	pos_hash_score=3	prediction=polymorphism	reject=COVERAGE_EVENNESS_SKEW,FREQUENCY_CUTOFF	side_1_annotate_key=gene	side_1_continuation=0	side_1_coverage=0.99	side_1_overlap=9	side_1_possible_overlap_registers=149	side_1_read_count=107	side_1_redundant=0	side_2_annotate_key=gene	side_2_continuation=0	side_2_coverage=0.92	side_2_overlap=0	side_2_possible_overlap_registers=140	side_2_read_count=93	side_2_redundant=0	total_non_overlap_reads=3
JC	171	.	REL606	3424897	-1	REL606	3424911	-1	0	alignment_overlap=8	coverage_minus=2	coverage_plus=2	flanking_left=150	flanking_right=150	frequency=4.240e-02	junction_possible_overlap_registers=141	key=REL606__3424897__-1__REL606__3424919__-1__8____150__150__0__0	max_left=39	max_left_minus=39	max_left_plus=39	max_min_left=39	max_min_left_minus=39	max_min_left_plus=39	max_min_right=0	max_min_right_minus=0	max_min_right_plus=0	max_pos_hash_score=282	max_right=97	max_right_minus=97	max_right_plus=97	neg_log10_pos_hash_p_value=8.7	new_junction_coverage=0.04	new_junction_read_count=4	no_show=1	polymorphism_frequency=4.240e-02	pos_hash_score=3	prediction=polymorphism	reject=COVERAGE_EVENNESS_SKEW,FREQUENCY_CUTOFF	side_1_annotate_key=gene	side_1_continuation=0	side_1_coverage=0.92	side_1_overlap=8	side_1_possible_overlap_registers=149	side_1_read_count=99	side_1_redundant=0	side_2_annotate_key=gene	side_2_continuation=0	side_2_coverage=0.85	side_2_overlap=0	side_2_possible_overlap_registers=141	side_2_read_count=87	side_2_redundant=0	total_non_overlap_reads=4
JC	172	.	REL606	3439354	-1	REL606	3439418	-1	0	alignment_overlap=8	coverage_minus=4	coverage_plus=0	flanking_left=150	flanking_right=150	frequency=3.762e-02	junction_possible_overlap_registers=141	key=REL606__3439354__-1__REL606__3439426__-1__8____150__150__0__0	max_left=64	max_left_minus=64	max_left_plus=0	max_min_left=64	max_min_left_minus=64	max_min_left_plus=0	max_min_right=0	max_min_right_minus=0	max_min_right_plus=0	max_pos_hash_score=282	max_right=130	max_right_minus=130	max_right_plus=0	neg_log10_pos_hash_p_value=8.0	new_junction_coverage=0.04	new_junction_read_count=4	no_show=1	polymorphism_frequency=3.762e-02	pos_hash_score=4	prediction=polymorphism	reject=COVERAGE_EVENNESS_SKEW,FREQUENCY_CUTOFF	side_1_annotate_key=gene	side_1_continuation=0	side_1_coverage=1.09	side_1_overlap=8	side_1_possible_overlap_registers=149	side_1_read_count=118	side_1_redundant=0	side_2_annotate_key=gene	side_2_continuation=0	side_2_coverage=0.91	side_2_overlap=0	side_2_possible_overlap_registers=141	side_2_read_count=93	side_2_redundant=0	total_non_overlap_reads=4
JC	173	.	REL606	3440623	-1	REL606	3440706	-1	0	alignment_overlap=10	coverage_minus=3	coverage_plus=0	flanking_left=150	flanking_right=150	frequency=2.499e-02	junction_possible_overlap_registers=139	key=REL606__3440623__-1__REL606__3440716__-1__10____150__150__0__0	max_left=42	max_left_minus=42	max_left_plus=0	max_min_left=42	max_min_left_minus=42	max_min_left_plus=0	max_min_right=0	max_min_right_minus=0	max_min_right_plus=0	max_pos_hash_score=278	max_right=110	max_right_minus=110	max_right_plus=0	neg_log10_pos_hash_p_value=8.6	new_junction_coverage=0.03	new_junction_read_count=3	no_show=1	polymorphism_frequency=2.499e-02	pos_hash_score=3	prediction=polymorphism	reject=COVERAGE_EVENNESS_SKEW,FREQUENCY_CUTOFF	side_1_annotate_key=gene	side_1_continuation=0	side_1_coverage=1.23	side_1_overlap=10	side_1_possible_overlap_registers=149	side_1_read_count=133	side_1_redundant=0	side_2_annotate_key=gene	side_2_continuation=0	side_2_coverage=1.09	side_2_overlap=0	side_2_possible_overlap_registers=139	side_2_read_count=110	side_2_redundant=0	total_non_overlap_reads=3
JC	174	.	REL606	3469389	1	REL606	3469501	1	0	alignment_overlap=10	coverage_minus=1	coverage_plus=5	flanking_left=150	flanking_right=150	frequency=7.907e-02	junction_possible_overlap_registers=139	key=REL606__3469389__1__REL606__3469491__1__10____150__150__0__0	max_left=121	max_left_minus=61	max_left_plus=121	max_min_left=63	max_min_left_minus=61	max_min_left_plus=63	max_min_right=64	max_min_right_minus=0	max_min_right_plus=64	max_pos_hash_score=278	max_right=79	max_right_minus=79	max_right_plus=70	neg_log10_pos_hash_p_value=6.9	new_junction_coverage=0.06	new_junction_read_count=6	polymorphism_frequency=7.907e-02	pos_hash_score=6	prediction=polymorphism	reject=COVERAGE_EVENNESS_SKEW,FREQUENCY_CUTOFF	side_1_annotate_key=gene	side_1_continuation=0	side_1_coverage=0.72	side_1_overlap=10	side_1_possible_overlap_registers=149	side_1_read_count=78	side_1_redundant=0	side_2_annotate_key=gene	side_2_continuation=0	side_2_coverage=0.67	side_2_overlap=0	side_2_possible_overlap_registers=139	side_2_read_count=67	side_2_redundant=0	total_non_overlap_reads=6
JC	175	.	REL606	3479060	1	REL606	3479104	1	0	alignment_overlap=8	coverage_minus=0	coverage_plus=7	flanking_left=150	flanking_right=150	frequency=8.351e-02	junction_possible_overlap_registers=141	key=REL606__3479060__1__REL606__3479096__1__8____150__150__0__0	max_left=121	max_left_minus=0	max_left_plus=121	max_min_left=0	max_min_left_minus=0	max_min_left_plus=0	max_min_right=31	max_min_right_minus=0	max_min_right_plus=31	max_pos_hash_score=282	max_right=31	max_right_minus=0	max_right_plus=31	neg_log10_pos_hash_p_value=7.5	new_junction_coverage=0.07	new_junction_read_count=7	no_show=1	polymorphism_frequency=8.351e-02	pos_hash_score=5	prediction=polymorphism	reject=COVERAGE_EVENNESS_SKEW,FREQUENCY_CUTOFF	side_1_annotate_key=gene	side_1_continuation=0	side_1_coverage=0.75	side_1_overlap=8	side_1_possible_overlap_registers=149	side_1_read_count=81	side_1_redundant=0	side_2_annotate_key=gene	side_2_continuation=0	side_2_coverage=0.75	side_2_overlap=0	side_2_possible_overlap_registers=141	side_2_read_count=77	side_2_redundant=0	total_non_overlap_reads=7
JC	176	.	REL606	3480066	1	REL606	3480095	1	0	alignment_overlap=8	coverage_minus=0	coverage_plus=3	flanking_left=150	flanking_right=150	frequency=4.011e-02	junction_possible_overlap_registers=141	key=REL606__3480066__1__REL606__3480087__1__8____150__150__0__0	max_left=79	max_left_minus=0	max_left_plus=79	max_min_left=0	max_min_left_minus=0	max_min_left_plus=0	max_min_right=70	max_min_right_minus=0	max_min_right_plus=70	max_pos_hash_score=282	max_right=70	max_right_minus=0	max_right_plus=70	neg_log10_pos_hash_p_value=8.7	new_junction_coverage=0.03	new_junction_read_count=3	no_show=1	polymorphism_frequency=4.011e-02	pos_hash_score=3	prediction=polymorphism	reject=COVERAGE_EVENNESS_SKEW,FREQUENCY_CUTOFF	side_1_annotate_key=gene	side_1_continuation=0	side_1_coverage=0.76	side_1_overlap=8	side_1_possible_overlap_registers=149	side_1_read_count=82	side_1_redundant=0	side_2_annotate_key=gene	side_2_continuation=0	side_2_coverage=0.65	side_2_overlap=0	side_2_possible_overlap_registers=141	side_2_read_count=66	side_2_redundant=0	total_non_overlap_reads=3
JC	177	.	REL606	3492261	-1	REL606	3492332	-1	0	alignment_overlap=9	coverage_minus=2	coverage_plus=1	flanking_left=150	flanking_right=150	frequency=4.292e-02	junction_possible_overlap_registers=140	key=REL606__3492261__-1__REL606__3492341__-1__9____150__150__0__0	max_left=100	max_left_minus=100	max_left_plus=18	max_min_left=43	max_min_left_minus=43	max_min_left_plus=18	max_min_right=41	max_min_right_minus=41	max_min_right_plus=0	max_pos_hash_score=280	max_right=123	max_right_minus=98	max_right_plus=123	neg_log10_pos_hash_p_value=8.6	new_junction_coverage=0.03	new_junction_read_count=3	no_show=1	polymorphism_frequency=4.292e-02	pos_hash_score=3	prediction=polymorphism	reject=COVERAGE_EVENNESS_SKEW,FREQUENCY_CUTOFF	side_1_annotate_key=gene	side_1_continuation=0	side_1_coverage=0.80	side_1_overlap=9	side_1_possible_overlap_registers=149	side_1_read_count=86	side_1_redundant=0	side_2_annotate_key=gene	side_2_continuation=0	side_2_coverage=0.52	side_2_overlap=0	side_2_possible_overlap_registers=140	side_2_read_count=53	side_2_redundant=0	total_non_overlap_reads=3
JC	178	.	REL606	3500195	1	REL606	3500356	1	0	alignment_overlap=8	coverage_minus=3	coverage_plus=2	flanking_left=150	flanking_right=150	frequency=4.375e-02	junction_possible_overlap_registers=141	key=REL606__3500195__1__REL606__3500348__1__8____150__150__0__0	max_left=98	max_left_minus=98	max_left_plus=51	max_min_left=51	max_min_left_minus=0	max_min_left_plus=51	max_min_right=61	max_min_right_minus=61	max_min_right_plus=0	max_pos_hash_score=282	max_right=91	max_right_minus=61	max_right_plus=91	neg_log10_pos_hash_p_value=8.7	new_junction_coverage=0.05	new_junction_read_count=5	no_show=1	polymorphism_frequency=4.375e-02	pos_hash_score=3	prediction=polymorphism	reject=COVERAGE_EVENNESS_SKEW,FREQUENCY_CUTOFF	side_1_annotate_key=gene	side_1_continuation=0	side_1_coverage=0.94	side_1_overlap=8	side_1_possible_overlap_registers=149	side_1_read_count=101	side_1_redundant=0	side_2_annotate_key=gene	side_2_continuation=0	side_2_coverage=1.21	side_2_overlap=0	side_2_possible_overlap_registers=141	side_2_read_count=123	side_2_redundant=0	total_non_overlap_reads=5
JC	179	.	REL606	3501576	1	REL606	3583665	-1	0	alignment_overlap=2	coverage_minus=101	coverage_plus=49	flanking_left=150	flanking_right=150	frequency=1	junction_possible_overlap_registers=147	key=REL606__3501574__1__REL606__3583665__-1__2____150__150__0__1	max_left=146	max_left_minus=146	max_left_plus=145	max_min_left=70	max_min_left_minus=70	max_min_left_plus=66	max_min_right=74	max_min_right_minus=68	max_min_right_plus=74	max_pos_hash_score=294	max_right=144	max_right_minus=144	max_right_plus=144	neg_log10_pos_hash_p_value=0.1	new_junction_coverage=1.69	new_junction_read_count=180	polymorphism_frequency=1.000e+00	pos_hash_score=64	prediction=consensus	read_count_offset=3	side_1_annotate_key=gene	side_1_continuation=0	side_1_coverage=0.00	side_1_overlap=0	side_1_possible_overlap_registers=144	side_1_read_count=0	side_1_redundant=0	side_2_annotate_key=repeat	side_2_continuation=0	side_2_coverage=NA	side_2_overlap=2	side_2_possible_overlap_registers=NA	side_2_read_count=NA	side_2_redundant=1	total_non_overlap_reads=150
JC	180	.	REL606	3501578	-1	REL606	3582223	1	0	alignment_overlap=0	coverage_minus=92	coverage_plus=66	flanking_left=150	flanking_right=150	frequency=1	junction_possible_overlap_registers=149	key=REL606__3501578__-1__REL606__3582223__1__0____150__150__0__1	max_left=145	max_left_minus=144	max_left_plus=145	max_min_left=72	max_min_left_minus=72	max_min_left_plus=63	max_min_right=75	max_min_right_minus=66	max_min_right_plus=75	max_pos_hash_score=298	max_right=147	max_right_minus=147	max_right_plus=147	neg_log10_pos_hash_p_value=0.1	new_junction_coverage=1.56	new_junction_read_count=168	polymorphism_frequency=1.000e+00	pos_hash_score=65	prediction=consensus	read_count_offset=3	side_1_annotate_key=gene	side_1_continuation=0	side_1_coverage=0.00	side_1_overlap=0	side_1_possible_overlap_registers=146	side_1_read_count=0	side_1_redundant=0	side_2_annotate_key=repeat	side_2_continuation=0	side_2_coverage=NA	side_2_overlap=0	side_2_possible_overlap_registers=NA	side_2_read_count=NA	side_2_redundant=1	total_non_overlap_reads=158
JC	181	.	REL606	3538889	1	REL606	3628289	1	0	alignment_overlap=2	coverage_minus=110	coverage_plus=174	flanking_left=150	flanking_right=150	frequency=7.086e-01	junction_possible_overlap_registers=147	key=REL606__3538887__1__REL606__3628289__1__2____150__150__0__1	max_left=146	max_left_minus=146	max_left_plus=145	max_min_left=73	max_min_left_minus=72	max_min_left_plus=73	max_min_right=74	max_min_right_minus=69	max_min_right_plus=74	max_pos_hash_score=294	max_right=147	max_right_minus=147	max_right_plus=144	neg_log10_pos_hash_p_value=0.0	new_junction_coverage=2.70	new_junction_read_count=287	polymorphism_frequency=7.086e-01	pos_hash_score=88	prediction=polymorphism	side_1_annotate_key=gene	side_1_continuation=0	side_1_coverage=1.11	side_1_overlap=0	side_1_possible_overlap_registers=147	side_1_read_count=118	side_1_redundant=0	side_2_annotate_key=repeat	side_2_continuation=0	side_2_coverage=NA	side_2_overlap=2	side_2_possible_overlap_registers=NA	side_2_read_count=NA	side_2_redundant=1	total_non_overlap_reads=284
JC	182	.	REL606	3546089	-1	REL606	3629731	-1	0	alignment_overlap=0	coverage_minus=109	coverage_plus=155	flanking_left=150	flanking_right=150	frequency=6.925e-01	junction_possible_overlap_registers=149	key=REL606__3546089__-1__REL606__3629731__-1__0____150__150__0__1	max_left=148	max_left_minus=143	max_left_plus=148	max_min_left=73	max_min_left_minus=72	max_min_left_plus=73	max_min_right=75	max_min_right_minus=71	max_min_right_plus=75	max_pos_hash_score=298	max_right=147	max_right_minus=146	max_right_plus=147	neg_log10_pos_hash_p_value=0.0	new_junction_coverage=2.82	new_junction_read_count=304	polymorphism_frequency=6.925e-01	pos_hash_score=91	prediction=polymorphism	side_1_annotate_key=gene	side_1_continuation=0	side_1_coverage=1.25	side_1_overlap=0	side_1_possible_overlap_registers=149	side_1_read_count=135	side_1_redundant=0	side_2_annotate_key=repeat	side_2_continuation=0	side_2_coverage=NA	side_2_overlap=0	side_2_possible_overlap_registers=NA	side_2_read_count=NA	side_2_redundant=1	total_non_overlap_reads=264
JC	183	.	REL606	3548011	-1	REL606	3548145	-1	0	alignment_overlap=9	coverage_minus=3	coverage_plus=0	flanking_left=150	flanking_right=150	frequency=2.862e-02	junction_possible_overlap_registers=140	key=REL606__3548011__-1__REL606__3548154__-1__9____150__150__0__0	max_left=64	max_left_minus=64	max_left_plus=0	max_min_left=64	max_min_left_minus=64	max_min_left_plus=0	max_min_right=0	max_min_right_minus=0	max_min_right_plus=0	max_pos_hash_score=280	max_right=135	max_right_minus=135	max_right_plus=0	neg_log10_pos_hash_p_value=8.6	new_junction_coverage=0.03	new_junction_read_count=3	no_show=1	polymorphism_frequency=2.862e-02	pos_hash_score=3	prediction=polymorphism	reject=COVERAGE_EVENNESS_SKEW,FREQUENCY_CUTOFF	side_1_annotate_key=gene	side_1_continuation=0	side_1_coverage=0.97	side_1_overlap=9	side_1_possible_overlap_registers=149	side_1_read_count=105	side_1_redundant=0	side_2_annotate_key=gene	side_2_continuation=0	side_2_coverage=1.04	side_2_overlap=0	side_2_possible_overlap_registers=140	side_2_read_count=105	side_2_redundant=0	total_non_overlap_reads=3
JC	184	.	REL606	3610000	-1	REL606	3610041	-1	0	alignment_overlap=8	coverage_minus=3	coverage_plus=0	flanking_left=150	flanking_right=150	frequency=2.987e-02	junction_possible_overlap_registers=141	key=REL606__3610000__-1__REL606__3610049__-1__8____150__150__0__0	max_left=34	max_left_minus=34	max_left_plus=0	max_min_left=34	max_min_left_minus=34	max_min_left_plus=0	max_min_right=0	max_min_right_minus=0	max_min_right_plus=0	max_pos_hash_score=282	max_right=126	max_right_minus=126	max_right_plus=0	neg_log10_pos_hash_p_value=8.7	new_junction_coverage=0.03	new_junction_read_count=3	no_show=1	polymorphism_frequency=2.987e-02	pos_hash_score=3	prediction=polymorphism	reject=COVERAGE_EVENNESS_SKEW,FREQUENCY_CUTOFF	side_1_annotate_key=gene	side_1_continuation=0	side_1_coverage=0.89	side_1_overlap=8	side_1_possible_overlap_registers=149	side_1_read_count=96	side_1_redundant=0	side_2_annotate_key=gene	side_2_continuation=0	side_2_coverage=1.02	side_2_overlap=0	side_2_possible_overlap_registers=141	side_2_read_count=104	side_2_redundant=0	total_non_overlap_reads=3
JC	185	.	REL606	3628288	-1	REL606	3629735	1	0	alignment_overlap=3	coverage_minus=27	coverage_plus=45	flanking_left=150	flanking_right=150	frequency=1	junction_possible_overlap_registers=146	key=REL606__3628288__-1__REL606__3629732__1__3____150__150__0__0	max_left=146	max_left_minus=146	max_left_plus=136	max_min_left=0	max_min_left_minus=0	max_min_left_plus=0	max_min_right=72	max_min_right_minus=72	max_min_right_plus=70	max_pos_hash_score=292	max_right=72	max_right_minus=72	max_right_plus=70	neg_log10_pos_hash_p_value=1.8	new_junction_coverage=1.25	new_junction_read_count=132	polymorphism_frequency=9.963e-01	pos_hash_score=29	prediction=consensus	side_1_annotate_key=gene	side_1_continuation=0	side_1_coverage=0.01	side_1_overlap=3	side_1_possible_overlap_registers=149	side_1_read_count=1	side_1_redundant=0	side_2_annotate_key=gene	side_2_continuation=0	side_2_coverage=0.00	side_2_overlap=0	side_2_possible_overlap_registers=146	side_2_read_count=0	side_2_redundant=0	total_non_overlap_reads=72
JC	186	.	REL606	3642995	-1	REL606	3643079	-1	0	alignment_overlap=10	coverage_minus=3	coverage_plus=1	flanking_left=150	flanking_right=150	frequency=4.198e-02	junction_possible_overlap_registers=139	key=REL606__3642995__-1__REL606__3643089__-1__10____150__150__0__0	max_left=41	max_left_minus=41	max_left_plus=7	max_min_left=41	max_min_left_minus=41	max_min_left_plus=7	max_min_right=0	max_min_right_minus=0	max_min_right_plus=0	max_pos_hash_score=278	max_right=133	max_right_minus=111	max_right_plus=133	neg_log10_pos_hash_p_value=8.0	new_junction_coverage=0.04	new_junction_read_count=4	no_show=1	polymorphism_frequency=4.198e-02	pos_hash_score=4	prediction=polymorphism	reject=COVERAGE_EVENNESS_SKEW,FREQUENCY_CUTOFF	side_1_annotate_key=gene	side_1_continuation=0	side_1_coverage=1.03	side_1_overlap=10	side_1_possible_overlap_registers=149	side_1_read_count=111	side_1_redundant=0	side_2_annotate_key=gene	side_2_continuation=0	side_2_coverage=0.79	side_2_overlap=0	side_2_possible_overlap_registers=139	side_2_read_count=79	side_2_redundant=0	total_non_overlap_reads=4
JC	187	.	REL606	3647244	1	REL606	3648076	1	0	alignment_overlap=6	coverage_minus=2	coverage_plus=1	flanking_left=150	flanking_right=150	frequency=2.653e-02	junction_possible_overlap_registers=143	key=REL606__3647244__1__REL606__3648070__1__6____150__150__0__0	max_left=141	max_left_minus=141	max_left_plus=79	max_min_left=0	max_min_left_minus=0	max_min_left_plus=0	max_min_right=65	max_min_right_minus=51	max_min_right_plus=65	max_pos_hash_score=286	max_right=65	max_right_minus=51	max_right_plus=65	neg_log10_pos_hash_p_value=8.8	new_junction_coverage=0.03	new_junction_read_count=3	no_show=1	polymorphism_frequency=2.653e-02	pos_hash_score=3	prediction=polymorphism	reject=COVERAGE_EVENNESS_SKEW,FREQUENCY_CUTOFF	side_1_annotate_key=gene	side_1_continuation=0	side_1_coverage=1.12	side_1_overlap=6	side_1_possible_overlap_registers=149	side_1_read_count=121	side_1_redundant=0	side_2_annotate_key=gene	side_2_continuation=0	side_2_coverage=1.00	side_2_overlap=0	side_2_possible_overlap_registers=143	side_2_read_count=104	side_2_redundant=0	total_non_overlap_reads=3
JC	188	.	REL606	3650459	1	REL606	3650488	1	0	alignment_overlap=13	coverage_minus=1	coverage_plus=2	flanking_left=150	flanking_right=150	frequency=2.623e-02	junction_possible_overlap_registers=136	key=REL606__3650459__1__REL606__3650475__1__13____150__150__0__0	max_left=134	max_left_minus=102	max_left_plus=134	max_min_left=0	max_min_left_minus=0	max_min_left_plus=0	max_min_right=32	max_min_right_minus=32	max_min_right_plus=32	max_pos_hash_score=272	max_right=32	max_right_minus=32	max_right_plus=32	neg_log10_pos_hash_p_value=8.5	new_junction_coverage=0.03	new_junction_read_count=3	no_show=1	polymorphism_frequency=2.623e-02	pos_hash_score=3	prediction=polymorphism	reject=COVERAGE_EVENNESS_SKEW,FREQUENCY_CUTOFF	side_1_annotate_key=gene	side_1_continuation=0	side_1_coverage=1.09	side_1_overlap=13	side_1_possible_overlap_registers=149	side_1_read_count=118	side_1_redundant=0	side_2_annotate_key=gene	side_2_continuation=0	side_2_coverage=1.17	side_2_overlap=0	side_2_possible_overlap_registers=136	side_2_read_count=115	side_2_redundant=0	total_non_overlap_reads=3
JC	189	.	REL606	3744463	-1	REL606	3744536	-1	0	alignment_overlap=9	coverage_minus=4	coverage_plus=0	flanking_left=150	flanking_right=150	frequency=4.301e-02	junction_possible_overlap_registers=140	key=REL606__3744463__-1__REL606__3744545__-1__9____150__150__0__0	max_left=62	max_left_minus=62	max_left_plus=0	max_min_left=62	max_min_left_minus=62	max_min_left_plus=0	max_min_right=0	max_min_right_minus=0	max_min_right_plus=0	max_pos_hash_score=280	max_right=132	max_right_minus=132	max_right_plus=0	neg_log10_pos_hash_p_value=8.0	new_junction_coverage=0.04	new_junction_read_count=4	no_show=1	polymorphism_frequency=4.301e-02	pos_hash_score=4	prediction=polymorphism	reject=COVERAGE_EVENNESS_SKEW,FREQUENCY_CUTOFF	side_1_annotate_key=gene	side_1_continuation=0	side_1_coverage=0.92	side_1_overlap=9	side_1_possible_overlap_registers=149	side_1_read_count=99	side_1_redundant=0	side_2_annotate_key=gene	side_2_continuation=0	side_2_coverage=0.84	side_2_overlap=0	side_2_possible_overlap_registers=140	side_2_read_count=85	side_2_redundant=0	total_non_overlap_reads=4
JC	190	.	REL606	3764591	-1	REL606	3825953	1	0	alignment_overlap=0	coverage_minus=59	coverage_plus=67	flanking_left=150	flanking_right=150	frequency=1	junction_possible_overlap_registers=149	key=REL606__3764591__-1__REL606__3825953__1__0____150__150__0__1	max_left=147	max_left_minus=146	max_left_plus=147	max_min_left=73	max_min_left_minus=73	max_min_left_plus=66	max_min_right=75	max_min_right_minus=61	max_min_right_plus=75	max_pos_hash_score=298	max_right=132	max_right_minus=132	max_right_plus=130	neg_log10_pos_hash_p_value=0.4	new_junction_coverage=1.19	new_junction_read_count=128	polymorphism_frequency=1.000e+00	pos_hash_score=52	prediction=consensus	read_count_offset=3	side_1_annotate_key=gene	side_1_continuation=0	side_1_coverage=0.00	side_1_overlap=0	side_1_possible_overlap_registers=146	side_1_read_count=0	side_1_redundant=0	side_2_annotate_key=repeat	side_2_continuation=0	side_2_coverage=NA	side_2_overlap=0	side_2_possible_overlap_registers=NA	side_2_read_count=NA	side_2_redundant=1	total_non_overlap_reads=126
JC	191	.	REL606	3778216	1	REL606	3778307	1	0	alignment_overlap=7	coverage_minus=0	coverage_plus=3	flanking_left=150	flanking_right=150	frequency=2.610e-02	junction_possible_overlap_registers=142	key=REL606__3778216__1__REL606__3778300__1__7____150__150__0__0	max_left=98	max_left_minus=0	max_left_plus=98	max_min_left=57	max_min_left_minus=0	max_min_left_plus=57	max_min_right=45	max_min_right_minus=0	max_min_right_plus=45	max_pos_hash_score=284	max_right=114	max_right_minus=0	max_right_plus=114	neg_log10_pos_hash_p_value=8.7	new_junction_coverage=0.03	new_junction_read_count=3	no_show=1	polymorphism_frequency=2.610e-02	pos_hash_score=3	prediction=polymorphism	reject=COVERAGE_EVENNESS_SKEW,FREQUENCY_CUTOFF	side_1_annotate_key=gene	side_1_continuation=0	side_1_coverage=1.01	side_1_overlap=7	side_1_possible_overlap_registers=149	side_1_read_count=109	side_1_redundant=0	side_2_annotate_key=gene	side_2_continuation=0	side_2_coverage=1.17	side_2_overlap=0	side_2_possible_overlap_registers=142	side_2_read_count=120	side_2_redundant=0	total_non_overlap_reads=3
JC	192	.	REL606	3820180	1	REL606	3820219	1	0	alignment_overlap=12	coverage_minus=0	coverage_plus=6	flanking_left=150	flanking_right=150	frequency=5.877e-02	junction_possible_overlap_registers=137	key=REL606__3820180__1__REL606__3820207__1__12____150__150__0__0	max_left=128	max_left_minus=0	max_left_plus=128	max_min_left=0	max_min_left_minus=0	max_min_left_plus=0	max_min_right=52	max_min_right_minus=0	max_min_right_plus=52	max_pos_hash_score=274	max_right=52	max_right_minus=0	max_right_plus=52	neg_log10_pos_hash_p_value=8.5	new_junction_coverage=0.06	new_junction_read_count=6	no_show=1	polymorphism_frequency=5.877e-02	pos_hash_score=3	prediction=polymorphism	reject=COVERAGE_EVENNESS_SKEW,FREQUENCY_CUTOFF	side_1_annotate_key=gene	side_1_continuation=0	side_1_coverage=0.90	side_1_overlap=12	side_1_possible_overlap_registers=149	side_1_read_count=97	side_1_redundant=0	side_2_annotate_key=gene	side_2_continuation=0	side_2_coverage=1.04	side_2_overlap=0	side_2_possible_overlap_registers=137	side_2_read_count=103	side_2_redundant=0	total_non_overlap_reads=6
JC	193	.	REL606	3843918	-1	REL606	3843935	-1	0	alignment_overlap=6	coverage_minus=4	coverage_plus=0	flanking_left=150	flanking_right=150	frequency=4.511e-02	junction_possible_overlap_registers=143	key=REL606__3843918__-1__REL606__3843941__-1__6____150__150__0__0	max_left=113	max_left_minus=113	max_left_plus=0	max_min_left=46	max_min_left_minus=46	max_min_left_plus=0	max_min_right=31	max_min_right_minus=31	max_min_right_plus=0	max_pos_hash_score=286	max_right=113	max_right_minus=113	max_right_plus=0	neg_log10_pos_hash_p_value=8.1	new_junction_coverage=0.04	new_junction_read_count=4	no_show=1	polymorphism_frequency=4.511e-02	pos_hash_score=4	prediction=polymorphism	reject=COVERAGE_EVENNESS_SKEW,FREQUENCY_CUTOFF	side_1_annotate_key=gene	side_1_continuation=0	side_1_coverage=0.84	side_1_overlap=6	side_1_possible_overlap_registers=149	side_1_read_count=91	side_1_redundant=0	side_2_annotate_key=gene	side_2_continuation=0	side_2_coverage=0.79	side_2_overlap=0	side_2_possible_overlap_registers=143	side_2_read_count=82	side_2_redundant=0	total_non_overlap_reads=4
JC	194	.	REL606	3845167	1	REL606	3845249	1	0	alignment_overlap=10	coverage_minus=2	coverage_plus=3	flanking_left=150	flanking_right=150	frequency=5.722e-02	junction_possible_overlap_registers=139	key=REL606__3845167__1__REL606__3845239__1__10____150__150__0__0	max_left=135	max_left_minus=135	max_left_plus=135	max_min_left=64	max_min_left_minus=64	max_min_left_plus=0	max_min_right=33	max_min_right_minus=2	max_min_right_plus=33	max_pos_hash_score=278	max_right=76	max_right_minus=76	max_right_plus=33	neg_log10_pos_hash_p_value=7.4	new_junction_coverage=0.05	new_junction_read_count=5	no_show=1	polymorphism_frequency=5.722e-02	pos_hash_score=5	prediction=polymorphism	reject=COVERAGE_EVENNESS_SKEW,FREQUENCY_CUTOFF	side_1_annotate_key=gene	side_1_continuation=0	side_1_coverage=0.86	side_1_overlap=10	side_1_possible_overlap_registers=149	side_1_read_count=93	side_1_redundant=0	side_2_annotate_key=gene	side_2_continuation=0	side_2_coverage=0.78	side_2_overlap=0	side_2_possible_overlap_registers=139	side_2_read_count=78	side_2_redundant=0	total_non_overlap_reads=5
JC	195	.	REL606	3847242	1	REL606	3847269	1	0	alignment_overlap=13	coverage_minus=1	coverage_plus=3	flanking_left=150	flanking_right=150	frequency=4.104e-02	junction_possible_overlap_registers=136	key=REL606__3847242__1__REL606__3847256__1__13____150__150__0__0	max_left=130	max_left_minus=68	max_left_plus=130	max_min_left=68	max_min_left_minus=68	max_min_left_plus=0	max_min_right=48	max_min_right_minus=0	max_min_right_plus=48	max_pos_hash_score=272	max_right=69	max_right_minus=69	max_right_plus=48	neg_log10_pos_hash_p_value=7.8	new_junction_coverage=0.05	new_junction_read_count=5	no_show=1	polymorphism_frequency=4.104e-02	pos_hash_score=4	prediction=polymorphism	reject=COVERAGE_EVENNESS_SKEW,FREQUENCY_CUTOFF	side_1_annotate_key=gene	side_1_continuation=0	side_1_coverage=1.21	side_1_overlap=13	side_1_possible_overlap_registers=149	side_1_read_count=130	side_1_redundant=0	side_2_annotate_key=gene	side_2_continuation=0	side_2_coverage=1.17	side_2_overlap=0	side_2_possible_overlap_registers=136	side_2_read_count=115	side_2_redundant=0	total_non_overlap_reads=4
JC	196	.	REL606	3900667	-1	REL606	3900764	-1	0	alignment_overlap=8	coverage_minus=6	coverage_plus=1	flanking_left=150	flanking_right=150	frequency=7.962e-02	junction_possible_overlap_registers=141	key=REL606__3900667__-1__REL606__3900772__-1__8____150__150__0__0	max_left=53	max_left_minus=53	max_left_plus=45	max_min_left=53	max_min_left_minus=53	max_min_left_plus=45	max_min_right=0	max_min_right_minus=0	max_min_right_plus=0	max_pos_hash_score=282	max_right=133	max_right_minus=133	max_right_plus=97	neg_log10_pos_hash_p_value=7.0	new_junction_coverage=0.07	new_junction_read_count=7	no_show=1	polymorphism_frequency=7.962e-02	pos_hash_score=6	prediction=polymorphism	reject=COVERAGE_EVENNESS_SKEW,FREQUENCY_CUTOFF	side_1_annotate_key=gene	side_1_continuation=0	side_1_coverage=0.89	side_1_overlap=8	side_1_possible_overlap_registers=149	side_1_read_count=96	side_1_redundant=0	side_2_annotate_key=gene	side_2_continuation=0	side_2_coverage=0.70	side_2_overlap=0	side_2_possible_overlap_registers=141	side_2_read_count=71	side_2_redundant=0	total_non_overlap_reads=7
JC	197	.	REL606	3913692	-1	REL606	3913775	-1	0	alignment_overlap=5	coverage_minus=3	coverage_plus=0	flanking_left=150	flanking_right=150	frequency=1.999e-02	junction_possible_overlap_registers=144	key=REL606__3913692__-1__REL606__3913780__-1__5____150__150__0__0	max_left=43	max_left_minus=43	max_left_plus=0	max_min_left=43	max_min_left_minus=43	max_min_left_plus=0	max_min_right=0	max_min_right_minus=0	max_min_right_plus=0	max_pos_hash_score=288	max_right=117	max_right_minus=117	max_right_plus=0	neg_log10_pos_hash_p_value=8.8	new_junction_coverage=0.03	new_junction_read_count=3	no_show=1	polymorphism_frequency=1.999e-02	pos_hash_score=3	prediction=polymorphism	reject=COVERAGE_EVENNESS_SKEW,FREQUENCY_CUTOFF	side_1_annotate_key=gene	side_1_continuation=0	side_1_coverage=1.34	side_1_overlap=5	side_1_possible_overlap_registers=149	side_1_read_count=145	side_1_redundant=0	side_2_annotate_key=gene	side_2_continuation=0	side_2_coverage=1.48	side_2_overlap=0	side_2_possible_overlap_registers=144	side_2_read_count=154	side_2_redundant=0	total_non_overlap_reads=3
JC	198	.	REL606	3999080	-1	REL606	3999305	-1	0	alignment_overlap=10	coverage_minus=4	coverage_plus=0	flanking_left=150	flanking_right=150	frequency=3.961e-02	junction_possible_overlap_registers=139	key=REL606__3999080__-1__REL606__3999315__-1__10____150__150__0__0	max_left=56	max_left_minus=56	max_left_plus=0	max_min_left=56	max_min_left_minus=56	max_min_left_plus=0	max_min_right=0	max_min_right_minus=0	max_min_right_plus=0	max_pos_hash_score=278	max_right=112	max_right_minus=112	max_right_plus=0	neg_log10_pos_hash_p_value=8.6	new_junction_coverage=0.04	new_junction_read_count=4	no_show=1	polymorphism_frequency=3.961e-02	pos_hash_score=3	prediction=polymorphism	reject=COVERAGE_EVENNESS_SKEW,FREQUENCY_CUTOFF	side_1_annotate_key=gene	side_1_continuation=0	side_1_coverage=0.97	side_1_overlap=10	side_1_possible_overlap_registers=149	side_1_read_count=105	side_1_redundant=0	side_2_annotate_key=gene	side_2_continuation=0	side_2_coverage=0.95	side_2_overlap=0	side_2_possible_overlap_registers=139	side_2_read_count=96	side_2_redundant=0	total_non_overlap_reads=4
JC	199	.	REL606	4021073	-1	REL606	4021077	-1	0	alignment_overlap=8	coverage_minus=3	coverage_plus=1	flanking_left=150	flanking_right=150	frequency=3.741e-02	junction_possible_overlap_registers=141	key=REL606__4021073__-1__REL606__4021085__-1__8____150__150__0__0	max_left=61	max_left_minus=61	max_left_plus=7	max_min_left=61	max_min_left_minus=61	max_min_left_plus=7	max_min_right=0	max_min_right_minus=0	max_min_right_plus=0	max_pos_hash_score=282	max_right=135	max_right_minus=108	max_right_plus=135	neg_log10_pos_hash_p_value=8.0	new_junction_coverage=0.04	new_junction_read_count=4	no_show=1	polymorphism_frequency=3.741e-02	pos_hash_score=4	prediction=polymorphism	reject=COVERAGE_EVENNESS_SKEW,FREQUENCY_CUTOFF	side_1_annotate_key=gene	side_1_continuation=0	side_1_coverage=1.07	side_1_overlap=8	side_1_possible_overlap_registers=149	side_1_read_count=115	side_1_redundant=0	side_2_annotate_key=gene	side_2_continuation=0	side_2_coverage=0.95	side_2_overlap=0	side_2_possible_overlap_registers=141	side_2_read_count=97	side_2_redundant=0	total_non_overlap_reads=4
JC	200	.	REL606	4037622	1	REL606	4344541	-1	-3	alignment_overlap=-3	coverage_minus=76	coverage_plus=78	flanking_left=150	flanking_right=150	frequency=1	junction_possible_overlap_registers=146	key=REL606__4037622__1__REL606__4344541__-1__-3__TAT__150__150__0__1	max_left=144	max_left_minus=140	max_left_plus=144	max_min_left=73	max_min_left_minus=73	max_min_left_plus=70	max_min_right=73	max_min_right_minus=73	max_min_right_plus=67	max_pos_hash_score=292	max_right=146	max_right_minus=146	max_right_plus=129	neg_log10_pos_hash_p_value=0.1	new_junction_coverage=1.50	new_junction_read_count=159	polymorphism_frequency=9.939e-01	pos_hash_score=61	prediction=consensus	side_1_annotate_key=gene	side_1_continuation=0	side_1_coverage=0.01	side_1_overlap=0	side_1_possible_overlap_registers=149	side_1_read_count=1	side_1_redundant=0	side_2_annotate_key=repeat	side_2_continuation=0	side_2_coverage=NA	side_2_overlap=0	side_2_possible_overlap_registers=NA	side_2_read_count=NA	side_2_redundant=1	total_non_overlap_reads=154	unique_read_sequence=TAT
JC	201	.	REL606	4073986	-1	REL606	4115195	-1	-7	alignment_overlap=-7	coverage_minus=7	coverage_plus=1	flanking_left=150	flanking_right=150	frequency=NA	junction_possible_overlap_registers=142	key=REL606__4073986__-1__REL606__4115195__-1__-7__AAGCTGT__150__150__1__1	max_left=39	max_left_minus=39	max_left_plus=9	max_min_left=39	max_min_left_minus=39	max_min_left_plus=9	max_min_right=0	max_min_right_minus=0	max_min_right_plus=0	max_pos_hash_score=284	max_right=131	max_right_minus=126	max_right_plus=131	neg_log10_pos_hash_p_value=7.0	new_junction_coverage=0.35	new_junction_read_count=36	no_show=1	polymorphism_frequency=NA	pos_hash_score=6	prediction=unknown	reject=COVERAGE_EVENNESS_SKEW	side_1_annotate_key=repeat	side_1_continuation=0	side_1_coverage=NA	side_1_overlap=0	side_1_read_count=NA	side_1_redundant=1	side_2_annotate_key=repeat	side_2_continuation=0	side_2_coverage=NA	side_2_overlap=0	side_2_possible_overlap_registers=NA	side_2_read_count=NA	side_2_redundant=1	total_non_overlap_reads=8	unique_read_sequence=AAGCTGT
JC	202	.	REL606	4107141	1	REL606	4107178	1	0	alignment_overlap=11	coverage_minus=1	coverage_plus=6	flanking_left=150	flanking_right=150	frequency=6.148e-02	junction_possible_overlap_registers=138	key=REL606__4107141__1__REL606__4107167__1__11____150__150__0__0	max_left=110	max_left_minus=17	max_left_plus=110	max_min_left=24	max_min_left_minus=17	max_min_left_plus=24	max_min_right=41	max_min_right_minus=0	max_min_right_plus=41	max_pos_hash_score=276	max_right=122	max_right_minus=122	max_right_plus=115	neg_log10_pos_hash_p_value=6.9	new_junction_coverage=0.07	new_junction_read_count=7	polymorphism_frequency=6.148e-02	pos_hash_score=6	prediction=polymorphism	reject=COVERAGE_EVENNESS_SKEW,FREQUENCY_CUTOFF	side_1_annotate_key=gene	side_1_continuation=0	side_1_coverage=1.04	side_1_overlap=11	side_1_possible_overlap_registers=149	side_1_read_count=112	side_1_redundant=0	side_2_annotate_key=gene	side_2_continuation=0	side_2_coverage=1.10	side_2_overlap=0	side_2_possible_overlap_registers=138	side_2_read_count=110	side_2_redundant=0	total_non_overlap_reads=7
JC	203	.	REL606	4234238	1	REL606	4343097	1	0	alignment_overlap=0	coverage_minus=25	coverage_plus=77	flanking_left=150	flanking_right=150	frequency=1	junction_possible_overlap_registers=149	key=REL606__4234238__1__REL606__4343097__1__0____150__150__0__1	max_left=149	max_left_minus=149	max_left_plus=147	max_min_left=70	max_min_left_minus=70	max_min_left_plus=66	max_min_right=75	max_min_right_minus=75	max_min_right_plus=72	max_pos_hash_score=298	max_right=123	max_right_minus=123	max_right_plus=123	neg_log10_pos_hash_p_value=0.7	new_junction_coverage=0.95	new_junction_read_count=102	polymorphism_frequency=9.804e-01	pos_hash_score=44	prediction=consensus	read_count_offset=3	side_1_annotate_key=gene	side_1_continuation=0	side_1_coverage=0.02	side_1_overlap=0	side_1_possible_overlap_registers=146	side_1_read_count=2	side_1_redundant=0	side_2_annotate_key=repeat	side_2_continuation=0	side_2_coverage=NA	side_2_overlap=0	side_2_possible_overlap_registers=NA	side_2_read_count=NA	side_2_redundant=1	total_non_overlap_reads=102
JC	204	.	REL606	4234240	-1	REL606	4344539	-1	0	alignment_overlap=2	coverage_minus=80	coverage_plus=58	flanking_left=150	flanking_right=150	frequency=1	junction_possible_overlap_registers=147	key=REL606__4234242__-1__REL606__4344539__-1__2____150__150__0__1	max_left=146	max_left_minus=146	max_left_plus=145	max_min_left=70	max_min_left_minus=70	max_min_left_plus=63	max_min_right=72	max_min_right_minus=72	max_min_right_plus=61	max_pos_hash_score=294	max_right=125	max_right_minus=123	max_right_plus=125	neg_log10_pos_hash_p_value=0.4	new_junction_coverage=1.33	new_junction_read_count=141	polymorphism_frequency=9.928e-01	pos_hash_score=51	prediction=consensus	read_count_offset=3	side_1_annotate_key=gene	side_1_continuation=0	side_1_coverage=0.01	side_1_overlap=0	side_1_possible_overlap_registers=144	side_1_read_count=1	side_1_redundant=0	side_2_annotate_key=repeat	side_2_continuation=0	side_2_coverage=NA	side_2_overlap=2	side_2_possible_overlap_registers=NA	side_2_read_count=NA	side_2_redundant=1	total_non_overlap_reads=138
JC	205	.	REL606	4251743	1	REL606	4251763	1	0	alignment_overlap=20	coverage_minus=2	coverage_plus=3	flanking_left=150	flanking_right=150	frequency=5.691e-02	junction_possible_overlap_registers=129	key=REL606__4251743__1__REL606__4251743__1__20____150__150__0__0	max_left=100	max_left_minus=38	max_left_plus=100	max_min_left=38	max_min_left_minus=38	max_min_left_plus=0	max_min_right=48	max_min_right_minus=0	max_min_right_plus=48	max_pos_hash_score=258	max_right=108	max_right_minus=108	max_right_plus=48	neg_log10_pos_hash_p_value=7.0	new_junction_coverage=0.05	new_junction_read_count=5	no_show=1	polymorphism_frequency=5.691e-02	pos_hash_score=5	prediction=polymorphism	reject=COVERAGE_EVENNESS_SKEW,FREQUENCY_CUTOFF	side_1_annotate_key=gene	side_1_continuation=0	side_1_coverage=0.92	side_1_overlap=20	side_1_possible_overlap_registers=149	side_1_read_count=99	side_1_redundant=0	side_2_annotate_key=gene	side_2_continuation=0	side_2_coverage=0.86	side_2_overlap=0	side_2_possible_overlap_registers=129	side_2_read_count=80	side_2_redundant=0	total_non_overlap_reads=5
JC	206	.	REL606	4281423	-1	REL606	4281489	-1	0	alignment_overlap=8	coverage_minus=4	coverage_plus=0	flanking_left=150	flanking_right=150	frequency=3.010e-02	junction_possible_overlap_registers=141	key=REL606__4281423__-1__REL606__4281497__-1__8____150__150__0__0	max_left=108	max_left_minus=108	max_left_plus=0	max_min_left=56	max_min_left_minus=56	max_min_left_plus=0	max_min_right=34	max_min_right_minus=34	max_min_right_plus=0	max_pos_hash_score=282	max_right=136	max_right_minus=136	max_right_plus=0	neg_log10_pos_hash_p_value=8.7	new_junction_coverage=0.04	new_junction_read_count=4	no_show=1	polymorphism_frequency=3.010e-02	pos_hash_score=3	prediction=polymorphism	reject=COVERAGE_EVENNESS_SKEW,FREQUENCY_CUTOFF	side_1_annotate_key=gene	side_1_continuation=0	side_1_coverage=1.25	side_1_overlap=8	side_1_possible_overlap_registers=149	side_1_read_count=135	side_1_redundant=0	side_2_annotate_key=gene	side_2_continuation=0	side_2_coverage=1.27	side_2_overlap=0	side_2_possible_overlap_registers=141	side_2_read_count=130	side_2_redundant=0	total_non_overlap_reads=4
JC	207	.	REL606	4298053	-1	REL606	4298147	-1	0	alignment_overlap=8	coverage_minus=0	coverage_plus=3	flanking_left=150	flanking_right=150	frequency=5.981e-02	junction_possible_overlap_registers=141	key=REL606__4298053__-1__REL606__4298155__-1__8____150__150__0__0	max_left=137	max_left_minus=0	max_left_plus=137	max_min_left=0	max_min_left_minus=0	max_min_left_plus=0	max_min_right=17	max_min_right_minus=0	max_min_right_plus=17	max_pos_hash_score=282	max_right=17	max_right_minus=0	max_right_plus=17	neg_log10_pos_hash_p_value=8.7	new_junction_coverage=0.06	new_junction_read_count=6	no_show=1	polymorphism_frequency=5.981e-02	pos_hash_score=3	prediction=polymorphism	reject=COVERAGE_EVENNESS_SKEW,FREQUENCY_CUTOFF	side_1_annotate_key=gene	side_1_continuation=0	side_1_coverage=0.93	side_1_overlap=8	side_1_possible_overlap_registers=149	side_1_read_count=100	side_1_redundant=0	side_2_annotate_key=gene	side_2_continuation=0	side_2_coverage=0.92	side_2_overlap=0	side_2_possible_overlap_registers=141	side_2_read_count=94	side_2_redundant=0	total_non_overlap_reads=3
JC	208	.	REL606	4298155	-1	REL606	4298156	-1	0	alignment_overlap=8	coverage_minus=3	coverage_plus=0	flanking_left=150	flanking_right=150	frequency=4.735e-02	junction_possible_overlap_registers=141	key=REL606__4298155__-1__REL606__4298164__-1__8____150__150__0__0	max_left=46	max_left_minus=46	max_left_plus=0	max_min_left=46	max_min_left_minus=46	max_min_left_plus=0	max_min_right=0	max_min_right_minus=0	max_min_right_plus=0	max_pos_hash_score=282	max_right=115	max_right_minus=115	max_right_plus=0	neg_log10_pos_hash_p_value=8.7	new_junction_coverage=0.05	new_junction_read_count=5	no_show=1	polymorphism_frequency=4.735e-02	pos_hash_score=3	prediction=polymorphism	reject=COVERAGE_EVENNESS_SKEW,FREQUENCY_CUTOFF	side_1_annotate_key=gene	side_1_continuation=0	side_1_coverage=1.00	side_1_overlap=8	side_1_possible_overlap_registers=149	side_1_read_count=108	side_1_redundant=0	side_2_annotate_key=gene	side_2_continuation=0	side_2_coverage=0.97	side_2_overlap=0	side_2_possible_overlap_registers=141	side_2_read_count=99	side_2_redundant=0	total_non_overlap_reads=3
JC	209	.	REL606	4319994	-1	REL606	4320230	-1	0	alignment_overlap=6	coverage_minus=1	coverage_plus=3	flanking_left=150	flanking_right=150	frequency=3.704e-02	junction_possible_overlap_registers=143	key=REL606__4319994__-1__REL606__4320236__-1__6____150__150__0__0	max_left=110	max_left_minus=110	max_left_plus=47	max_min_left=47	max_min_left_minus=0	max_min_left_plus=47	max_min_right=34	max_min_right_minus=34	max_min_right_plus=0	max_pos_hash_score=286	max_right=139	max_right_minus=34	max_right_plus=139	neg_log10_pos_hash_p_value=8.1	new_junction_coverage=0.05	new_junction_read_count=5	no_show=1	polymorphism_frequency=3.704e-02	pos_hash_score=4	prediction=polymorphism	reject=COVERAGE_EVENNESS_SKEW,FREQUENCY_CUTOFF	side_1_annotate_key=gene	side_1_continuation=0	side_1_coverage=1.38	side_1_overlap=6	side_1_possible_overlap_registers=149	side_1_read_count=149	side_1_redundant=0	side_2_annotate_key=gene	side_2_continuation=0	side_2_coverage=1.13	side_2_overlap=0	side_2_possible_overlap_registers=143	side_2_read_count=117	side_2_redundant=0	total_non_overlap_reads=4
JC	210	.	REL606	4355034	-1	REL606	4355307	-1	0	alignment_overlap=10	coverage_minus=8	coverage_plus=0	flanking_left=150	flanking_right=150	frequency=8.515e-02	junction_possible_overlap_registers=139	key=REL606__4355034__-1__REL606__4355317__-1__10____150__150__0__0	max_left=41	max_left_minus=41	max_left_plus=0	max_min_left=41	max_min_left_minus=41	max_min_left_plus=0	max_min_right=0	max_min_right_minus=0	max_min_right_plus=0	max_pos_hash_score=278	max_right=124	max_right_minus=124	max_right_plus=0	neg_log10_pos_hash_p_value=8.0	new_junction_coverage=0.08	new_junction_read_count=8	no_show=1	polymorphism_frequency=8.515e-02	pos_hash_score=4	prediction=polymorphism	reject=COVERAGE_EVENNESS_SKEW,FREQUENCY_CUTOFF	side_1_annotate_key=gene	side_1_continuation=0	side_1_coverage=0.70	side_1_overlap=10	side_1_possible_overlap_registers=149	side_1_read_count=76	side_1_redundant=0	side_2_annotate_key=gene	side_2_continuation=0	side_2_coverage=1.00	side_2_overlap=0	side_2_possible_overlap_registers=139	side_2_read_count=101	side_2_redundant=0	total_non_overlap_reads=8
JC	211	.	REL606	4420412	-1	REL606	4420451	-1	0	alignment_overlap=8	coverage_minus=4	coverage_plus=0	flanking_left=150	flanking_right=150	frequency=3.111e-02	junction_possible_overlap_registers=141	key=REL606__4420412__-1__REL606__4420459__-1__8____150__150__0__0	max_left=73	max_left_minus=73	max_left_plus=0	max_min_left=31	max_min_left_minus=31	max_min_left_plus=0	max_min_right=69	max_min_right_minus=69	max_min_right_plus=0	max_pos_hash_score=282	max_right=123	max_right_minus=123	max_right_plus=0	neg_log10_pos_hash_p_value=8.7	new_junction_coverage=0.04	new_junction_read_count=4	no_show=1	polymorphism_frequency=3.111e-02	pos_hash_score=3	prediction=polymorphism	reject=COVERAGE_EVENNESS_SKEW,FREQUENCY_CUTOFF	side_1_annotate_key=gene	side_1_continuation=0	side_1_coverage=1.19	side_1_overlap=8	side_1_possible_overlap_registers=149	side_1_read_count=128	side_1_redundant=0	side_2_annotate_key=gene	side_2_continuation=0	side_2_coverage=1.25	side_2_overlap=0	side_2_possible_overlap_registers=141	side_2_read_count=128	side_2_redundant=0	total_non_overlap_reads=4
JC	212	.	REL606	4436481	-1	REL606	4436525	-1	0	alignment_overlap=10	coverage_minus=2	coverage_plus=1	flanking_left=150	flanking_right=150	frequency=2.588e-02	junction_possible_overlap_registers=139	key=REL606__4436481__-1__REL606__4436535__-1__10____150__150__0__0	max_left=94	max_left_minus=46	max_left_plus=94	max_min_left=46	max_min_left_minus=46	max_min_left_plus=0	max_min_right=46	max_min_right_minus=0	max_min_right_plus=46	max_pos_hash_score=278	max_right=138	max_right_minus=138	max_right_plus=46	neg_log10_pos_hash_p_value=8.6	new_junction_coverage=0.03	new_junction_read_count=3	no_show=1	polymorphism_frequency=2.588e-02	pos_hash_score=3	prediction=polymorphism	reject=COVERAGE_EVENNESS_SKEW,FREQUENCY_CUTOFF	side_1_annotate_key=gene	side_1_continuation=0	side_1_coverage=1.12	side_1_overlap=10	side_1_possible_overlap_registers=149	side_1_read_count=121	side_1_redundant=0	side_2_annotate_key=gene	side_2_continuation=0	side_2_coverage=1.12	side_2_overlap=0	side_2_possible_overlap_registers=139	side_2_read_count=113	side_2_redundant=0	total_non_overlap_reads=3
JC	213	.	REL606	4452730	-1	REL606	4452753	-1	0	alignment_overlap=7	coverage_minus=3	coverage_plus=0	flanking_left=150	flanking_right=150	frequency=2.474e-02	junction_possible_overlap_registers=142	key=REL606__4452730__-1__REL606__4452760__-1__7____150__150__0__0	max_left=57	max_left_minus=57	max_left_plus=0	max_min_left=57	max_min_left_minus=57	max_min_left_plus=0	max_min_right=0	max_min_right_minus=0	max_min_right_plus=0	max_pos_hash_score=284	max_right=121	max_right_minus=121	max_right_plus=0	neg_log10_pos_hash_p_value=8.7	new_junction_coverage=0.03	new_junction_read_count=3	no_show=1	polymorphism_frequency=2.474e-02	pos_hash_score=3	prediction=polymorphism	reject=COVERAGE_EVENNESS_SKEW,FREQUENCY_CUTOFF	side_1_annotate_key=gene	side_1_continuation=0	side_1_coverage=1.08	side_1_overlap=7	side_1_possible_overlap_registers=149	side_1_read_count=116	side_1_redundant=0	side_2_annotate_key=gene	side_2_continuation=0	side_2_coverage=1.23	side_2_overlap=0	side_2_possible_overlap_registers=142	side_2_read_count=126	side_2_redundant=0	total_non_overlap_reads=3
UN	214	.	REL606	15527	16586
UN	215	.	REL606	17137	18290
UN	216	.	REL606	24880	25366
UN	217	.	REL606	228112	228360
UN	218	.	REL606	228642	229851
UN	219	.	REL606	230118	230245
UN	220	.	REL606	230439	233234
UN	221	.	REL606	242846	243326
UN	222	.	REL606	264376	264872
UN	223	.	REL606	354846	355352
UN	224	.	REL606	378333	378838
UN	225	.	REL606	431091	432158
UN	226	.	REL606	496973	499641
UN	227	.	REL606	499861	499861
UN	228	.	REL606	499874	500206
UN	229	.	REL606	547793	548278
UN	230	.	REL606	549296	549787
UN	231	.	REL606	553070	554105
UN	232	.	REL606	571986	572048
UN	233	.	REL606	572890	589765
UN	234	.	REL606	590431	591491
UN	235	.	REL606	618830	619321
UN	236	.	REL606	633691	634182
UN	237	.	REL606	643083	644237
UN	238	.	REL606	665844	665844
UN	239	.	REL606	665846	667014
UN	240	.	REL606	713293	713390
UN	241	.	REL606	715559	715569
UN	242	.	REL606	1111688	1112669
UN	243	.	REL606	1194774	1195265
UN	244	.	REL606	1271295	1272449
UN	245	.	REL606	1324768	1325283
UN	246	.	REL606	1422782	1423766
UN	247	.	REL606	1425182	1425323
UN	248	.	REL606	1428198	1428209
UN	249	.	REL606	1428920	1428945
UN	250	.	REL606	1432133	1432618
UN	251	.	REL606	1446748	1447730
UN	252	.	REL606	1456091	1457244
UN	253	.	REL606	1465702	1466203
UN	254	.	REL606	1467814	1468969
UN	255	.	REL606	1504999	1505076
UN	256	.	REL606	1505911	1505971
UN	257	.	REL606	1507189	1509846
UN	258	.	REL606	1510088	1510404
UN	259	.	REL606	1513425	1513456
UN	260	.	REL606	1552287	1552354
UN	261	.	REL606	1607711	1607736
UN	262	.	REL606	1608444	1608455
UN	263	.	REL606	1612400	1612535
UN	264	.	REL606	1613529	1614572
UN	265	.	REL606	1614847	1615821
UN	266	.	REL606	1728439	1729597
UN	267	.	REL606	1774823	1775981
UN	268	.	REL606	1856881	1856881
UN	269	.	REL606	1856886	1857948
UN	270	.	REL606	1973082	1973588
UN	271	.	REL606	2063136	2064300
UN	272	.	REL606	2070733	2071242
UN	273	.	REL606	2085210	2085696
UN	274	.	REL606	2196803	2196803
UN	275	.	REL606	2196805	2196833
UN	276	.	REL606	2204886	2205390
UN	277	.	REL606	2349593	2350082
UN	278	.	REL606	2390647	2391708
UN	279	.	REL606	2561528	2561991
UN	280	.	REL606	2591044	2595930
UN	281	.	REL606	2595936	2595936
UN	282	.	REL606	2599281	2600445
UN	283	.	REL606	2627663	2627663
UN	284	.	REL606	2627665	2628040
UN	285	.	REL606	2717789	2718855
UN	286	.	REL606	2719383	2720536
UN	287	.	REL606	2767128	2767632
UN	288	.	REL606	2827657	2828635
UN	289	.	REL606	2844556	2845720
UN	290	.	REL606	2962168	2963322
UN	291	.	REL606	3196521	3197691
UN	292	.	REL606	3281585	3283928
UN	293	.	REL606	3284339	3286222
UN	294	.	REL606	3286382	3286548
UN	295	.	REL606	3328203	3328394
UN	296	.	REL606	3363383	3363878
UN	297	.	REL606	3447238	3448294
UN	298	.	REL606	3481144	3484548
UN	299	.	REL606	3486449	3486523
UN	300	.	REL606	3486531	3486531
UN	301	.	REL606	3527700	3527769
UN	302	.	REL606	3527772	3527772
UN	303	.	REL606	3527775	3527776
UN	304	.	REL606	3582367	3583533
UN	305	.	REL606	3606610	3606610
UN	306	.	REL606	3628289	3629734
UN	307	.	REL606	3629876	3630726
UN	308	.	REL606	3631109	3631705
UN	309	.	REL606	3632976	3632991
UN	310	.	REL606	3673914	3674405
UN	311	.	REL606	3755498	3755519
UN	312	.	REL606	3826097	3827250
UN	313	.	REL606	3829535	3834427
UN	314	.	REL606	3834460	3834460
UN	315	.	REL606	3834468	3834468
UN	316	.	REL606	3834520	3834521
UN	317	.	REL606	3834525	3834525
UN	318	.	REL606	3939708	3941403
UN	319	.	REL606	3941677	3941956
UN	320	.	REL606	3942112	3943157
UN	321	.	REL606	3943696	3943816
UN	322	.	REL606	3944185	3944944
UN	323	.	REL606	4036323	4037621
UN	324	.	REL606	4073771	4075345
UN	325	.	REL606	4075904	4076049
UN	326	.	REL606	4076300	4077387
UN	327	.	REL606	4077661	4078814
UN	328	.	REL606	4083561	4083747
UN	329	.	REL606	4115015	4120080
UN	330	.	REL606	4343242	4344400
UN	331	.	REL606	4418432	4418562
UN	332	.	REL606	4423007	4423136
UN	333	.	REL606	4434307	4434800
UN	334	.	REL606	4450537	4451028
UN	335	.	REL606	4483462	4483462
UN	336	.	REL606	4503043	4504215
