# Supplementary material for: Genomic and phenotypic evolution of Escherichia coli in a novel citrate-only resource environment
Source: eLife. 2020 May 29;9:e55414. doi: 10.7554/eLife.55414 (PMC7299349; doi:10.7554/eLife.55414)
Supplement: Supplementary file 5. [file elife-55414-supp5.zip › S4File_genomes-by-environment/DM0-gd/ZDBp904_minus_ZDB69.gd]

#=GENOME_DIFF	1.0
#=TITLE	ZDBp904_minus_ZDB69
MOB	1	81,107	REL606	237985	IS150	1	3	gene_name=mltD	gene_position=coding (339-341/1359 nt)	gene_product=predicted membrane-bound lytic murein transglycosylase D	gene_strand=<	genes_inactivated=mltD	locus_tag=ECB_00204	locus_tags_inactivated=ECB_00204	mutation_category=mobile_element_insertion	position_end=237987	position_start=237985	repeat_size=1443
MOB	2	147,149	REL606	734968	IS1	-1	9	gene_name=ybgD/gltA	gene_position=intergenic (-361/+21)	gene_product=predicted fimbrial-like adhesin protein/citrate synthase	gene_strand=</<	locus_tag=ECB_00679/ECB_00680	mutation_category=mobile_element_insertion	position_end=734976	position_start=734968	repeat_size=768
SNP	3	22	REL606	831886	T	aa_new_seq=T	aa_position=73	aa_ref_seq=A	codon_new_seq=ACT	codon_number=73	codon_position=1	codon_ref_seq=GCT	gene_name=ybiI	gene_position=217	gene_product=hypothetical protein	gene_strand=<	genes_overlapping=ybiI	locus_tag=ECB_00770	locus_tags_overlapping=ECB_00770	mutation_category=snp_nonsynonymous	position_end=831886	position_start=831886	snp_type=nonsynonymous	transl_table=11
MOB	4	170,171	REL606	969347	IS150	-1	3	gene_name=pflA/pflB	gene_position=intergenic (-153/+37)	gene_product=pyruvate formate lyase activating enzyme 1/pyruvate formate lyase I	gene_strand=</<	locus_tag=ECB_00906/ECB_00907	mutation_category=mobile_element_insertion	position_end=969349	position_start=969347	repeat_size=1443
DEL	5	70	REL606	1423903	23962	between=IS3	gene_name=ECB_01341–[ydbC]	gene_product=ECB_01341,ECB_01342,ECB_01343,ECB_01344,pinR,ynaE,ynaF,ompN,insB-10,insA-10,ydbK,ydbJ,hslJ,ldhA,ydbH,ynbE,ydbL,feaR,feaB,tynA,insE-2,insF-2,[ydbC]	genes_inactivated=ECB_01341,ECB_01342,ECB_01343,ECB_01344,pinR,ynaE,ynaF,ompN,insB-10,insA-10,ydbK,ydbJ,hslJ,ldhA,ydbH,ynbE,ydbL,feaR,feaB,tynA,insE-2,insF-2,ydbC	locus_tag=[ECB_01341]–[ECB_01361]	locus_tags_inactivated=ECB_01341,ECB_01342,ECB_01343,ECB_01344,ECB_01345,ECB_01346,ECB_01347,ECB_01348,ECB_01117_3,ECB_01116_3,ECB_01349,ECB_01350,ECB_01351,ECB_01352,ECB_01353,ECB_01354,ECB_01355,ECB_01356,ECB_01357,ECB_01358,ECB_01359,ECB_01360,ECB_01361	mutation_category=large_deletion	position_end=1447864	position_start=1423903
DEL	6	71	REL606	1457389	11725	between=IS150	gene_name=[acpD]–insJ-2	gene_product=[acpD],hrpA,ydcF,aldA,gapC,insA-12,insB-12,cybB,ydcA,hokB,mokB,insK-2,insJ-2	genes_inactivated=acpD,hrpA,ydcF,aldA,gapC,insA-12,insB-12,cybB,ydcA,hokB,mokB,insK-2,insJ-2	locus_tag=[ECB_01367]–[ECB_00619_6]	locus_tags_inactivated=ECB_01367,ECB_01368,ECB_01369,ECB_01370,ECB_01371,ECB_01372,ECB_01373,ECB_01374,ECB_01375,ECB_01376,ECB_01377,ECB_00620_6,ECB_00619_6	mutation_category=large_deletion	position_end=1469113	position_start=1457389
MOB	7	142,246	REL606	1821169	IS150	1	3	gene_name=ynjI	gene_position=coding (616-618/1041 nt)	gene_product=predicted inner membrane protein	gene_strand=<	genes_inactivated=ynjI	locus_tag=ECB_01731	locus_tags_inactivated=ECB_01731	mutation_category=mobile_element_insertion	position_end=1821171	position_start=1821169	repeat_size=1443
MOB	8	245,247	REL606	1896278	IS150	-1	4	gene_name=yebT	gene_position=coding (505-508/2634 nt)	gene_product=hypothetical protein	gene_strand=>	genes_inactivated=yebT	locus_tag=ECB_01805	locus_tags_inactivated=ECB_01805	mutation_category=mobile_element_insertion	position_end=1896281	position_start=1896278	repeat_size=1443
MOB	9	242,268	REL606	2133582	IS150	1	3	gene_name=mglB	gene_position=coding (11-13/999 nt)	gene_product=methyl-galactoside transporter subunit	gene_strand=<	genes_inactivated=mglB	locus_tag=ECB_02079	locus_tags_inactivated=ECB_02079	mutation_category=mobile_element_insertion	position_end=2133584	position_start=2133582	repeat_size=1443
MOB	10	269,270	REL606	2230905	IS150	1	3	gene_name=yfaL	gene_position=coding (1971-1973/3753 nt)	gene_product=adhesin	gene_strand=<	genes_inactivated=yfaL	locus_tag=ECB_02159	locus_tags_inactivated=ECB_02159	mutation_category=mobile_element_insertion	position_end=2230907	position_start=2230905	repeat_size=1443
SNP	11	41	REL606	2346183	A	gene_name=yfcY/yfcZ	gene_position=intergenic (-41/+140)	gene_product=acetyl-CoA acetyltransferase/hypothetical protein	gene_strand=</<	genes_promoter=yfcY	locus_tag=ECB_02266/ECB_02267	locus_tags_promoter=ECB_02266	mutation_category=snp_intergenic	position_end=2346183	position_start=2346183	snp_type=intergenic
INS	12	318	REL606	2525967	CTAATTACTTCGCCAACGGCG	gene_name=iscR	gene_position=coding (222/489 nt)	gene_product=DNA-binding transcriptional repressor	gene_strand=<	genes_inactivated=iscR	locus_tag=ECB_02423	locus_tags_inactivated=ECB_02423	mutation_category=small_indel	position_end=2525967	position_start=2525967	repeat_length=21	repeat_new_copies=2	repeat_ref_copies=1	repeat_seq=CTAATTACTTCGCCAACGGCG
MOB	13	395,396	REL606	3501576	IS150	1	3	gene_name=yhiO/uspA	gene_position=intergenic (-35/-354)	gene_product=universal stress protein UspB/universal stress global response regulator	gene_strand=</>	genes_promoter=yhiO	locus_tag=ECB_03343/ECB_03344	locus_tags_promoter=ECB_03343	mutation_category=mobile_element_insertion	position_end=3501578	position_start=3501576	repeat_size=1443
INS	14	64	REL606	4343095	T	gene_name=cycA	gene_position=pseudogene (849/2859 nt)	gene_product=D-alanine/D-serine/glycine transporter	gene_strand=>	genes_inactivated=cycA	locus_tag=ECB_04080	locus_tags_inactivated=ECB_04080	mutation_category=small_indel	position_end=4343095	position_start=4343095
RA	15	.	REL606	72313	0	T	C	aa_new_seq=G	aa_position=92	aa_ref_seq=D	bias_e_value=4521140	bias_p_value=1	codon_new_seq=GGC	codon_number=92	codon_position=2	codon_ref_seq=GAC	consensus_score=680.2	fisher_strand_p_value=1	frequency=1	gene_name=araA	gene_position=275	gene_product=L-arabinose isomerase	gene_strand=<	ks_quality_p_value=1	locus_tag=ECB_00064	major_base=C	major_cov=117/56	major_frequency=9.943e-01	minor_base=A	minor_cov=1/0	new_cov=117/56	new_seq=C	polymorphism_frequency=9.943e-01	polymorphism_score=NA	prediction=consensus	ref_cov=0/0	ref_seq=T	snp_type=nonsynonymous	total_cov=118/56	transl_table=11
RA	16	.	REL606	155943	0	T	G	aa_new_seq=A	aa_position=191	aa_ref_seq=A	bias_e_value=5.10986e-17	bias_p_value=1.13021e-23	codon_new_seq=GCC	codon_number=191	codon_position=3	codon_ref_seq=GCA	consensus_reject=FREQUENCY_CUTOFF	consensus_score=396.0	fisher_strand_p_value=1.95216e-25	frequency=2.622e-01	gene_name=yadL	gene_position=573	gene_product=predicted fimbrial-like adhesin protein	gene_strand=<	ks_quality_p_value=1	locus_tag=ECB_00136	major_base=T	major_cov=18/103	major_frequency=7.378e-01	minor_base=G	minor_cov=43/0	new_cov=43/0	new_seq=G	polymorphism_frequency=2.622e-01	polymorphism_score=38.8	prediction=polymorphism	ref_cov=18/103	ref_seq=T	snp_type=synonymous	total_cov=61/103	transl_table=11
RA	17	.	REL606	179982	0	T	G	bias_e_value=1.09486e-08	bias_p_value=2.42165e-15	consensus_reject=FREQUENCY_CUTOFF	consensus_score=276.3	fisher_strand_p_value=6.32288e-17	frequency=2.277e-01	ks_quality_p_value=1	major_base=T	major_cov=7/71	major_frequency=7.723e-01	minor_base=G	minor_cov=23/0	new_cov=23/0	no_show=1	polymorphism_frequency=2.277e-01	polymorphism_score=11.2	prediction=polymorphism	ref_cov=7/71	total_cov=31/71
RA	18	.	REL606	403511	0	C	A	aa_new_seq=A	aa_position=63	aa_ref_seq=A	bias_e_value=3033190	bias_p_value=0.670891	codon_new_seq=GCA	codon_number=63	codon_position=3	codon_ref_seq=GCC	consensus_reject=FREQUENCY_CUTOFF	consensus_score=68.3	fisher_strand_p_value=0.319151	frequency=2.400e-01	gene_name=ribD	gene_position=189	gene_product=fused diaminohydroxyphosphoribosylaminopyrimidine deaminase and 5-amino-6-(5-phosphoribosylamino) uracil reductase	gene_strand=>	ks_quality_p_value=0.965521	locus_tag=ECB_00362	major_base=C	major_cov=5/33	major_frequency=7.600e-01	minor_base=A	minor_cov=0/12	new_cov=0/12	new_seq=A	polymorphism_frequency=2.400e-01	polymorphism_score=10.4	prediction=polymorphism	ref_cov=5/33	ref_seq=C	snp_type=synonymous	total_cov=5/45	transl_table=11
RA	19	.	REL606	448737	0	T	C	consensus_score=657.5	frequency=1	gene_name=tesB/ybaY	gene_position=intergenic (-62/-156)	gene_product=acyl-CoA thioesterase II/predicted outer membrane lipoprotein	gene_strand=</>	locus_tag=ECB_00404/ECB_00405	major_base=C	major_cov=62/105	major_frequency=1.000e+00	minor_base=N	minor_cov=0/0	new_cov=62/105	polymorphism_frequency=1.000e+00	polymorphism_score=NA	prediction=consensus	ref_cov=0/0	snp_type=intergenic	total_cov=62/105
RA	20	.	REL606	632402	0	A	T	bias_e_value=4.56461e-06	bias_p_value=1.00962e-12	consensus_reject=FREQUENCY_CUTOFF	consensus_score=307.8	fisher_strand_p_value=3.1462e-14	frequency=2.188e-01	ks_quality_p_value=1	major_base=A	major_cov=24/76	major_frequency=7.812e-01	minor_base=T	minor_cov=28/0	new_cov=28/0	no_show=1	polymorphism_frequency=2.188e-01	polymorphism_score=32.3	prediction=polymorphism	ref_cov=24/76	total_cov=52/76
RA	21	.	REL606	632407	0	C	T	bias_e_value=3.94971e-06	bias_p_value=8.73609e-13	consensus_reject=FREQUENCY_CUTOFF	consensus_score=282.2	fisher_strand_p_value=2.70976e-14	frequency=2.160e-01	ks_quality_p_value=1	major_base=C	major_cov=22/76	major_frequency=7.840e-01	minor_base=T	minor_cov=27/0	new_cov=27/0	no_show=1	polymorphism_frequency=2.160e-01	polymorphism_score=35.4	prediction=polymorphism	ref_cov=22/76	total_cov=49/76
RA	22	.	REL606	831886	0	C	T	aa_new_seq=T	aa_position=73	aa_ref_seq=A	bias_e_value=3249140	bias_p_value=0.718656	codon_new_seq=ACT	codon_number=73	codon_position=1	codon_ref_seq=GCT	consensus_score=776.4	fisher_strand_p_value=0.405128	frequency=1	gene_name=ybiI	gene_position=217	gene_product=hypothetical protein	gene_strand=<	ks_quality_p_value=0.866793	locus_tag=ECB_00770	major_base=T	major_cov=116/78	major_frequency=9.949e-01	minor_base=C	minor_cov=0/1	new_cov=116/78	new_seq=T	polymorphism_frequency=9.949e-01	polymorphism_score=-4.5	prediction=consensus	ref_cov=0/1	ref_seq=C	snp_type=nonsynonymous	total_cov=117/79	transl_table=11
RA	23	.	REL606	956056	0	A	C	bias_e_value=1.26036e-13	bias_p_value=2.7877e-20	consensus_reject=FREQUENCY_CUTOFF	consensus_score=429.4	fisher_strand_p_value=5.58241e-22	frequency=2.327e-01	ks_quality_p_value=1	major_base=A	major_cov=102/20	major_frequency=7.673e-01	minor_base=C	minor_cov=0/37	new_cov=0/37	no_show=1	polymorphism_frequency=2.327e-01	polymorphism_score=12.1	prediction=polymorphism	ref_cov=102/20	total_cov=102/57
RA	24	.	REL606	1005127	0	A	C	bias_e_value=0.257702	bias_p_value=5.69993e-08	consensus_reject=FREQUENCY_CUTOFF	consensus_score=81.7	fisher_strand_p_value=2.75214e-09	frequency=4.948e-01	gene_name=ompF/asnS	gene_position=intergenic (-32/+570)	gene_product=outer membrane porin 1a (Ia;b;F)/asparaginyl-tRNA synthetase	gene_strand=</<	ks_quality_p_value=1	locus_tag=ECB_00933/ECB_00934	major_base=A	major_cov=24/25	major_frequency=5.052e-01	minor_base=C	minor_cov=0/48	new_cov=0/48	polymorphism_frequency=4.948e-01	polymorphism_score=52.8	prediction=polymorphism	ref_cov=24/25	snp_type=intergenic	total_cov=24/75
RA	25	.	REL606	1177031	0	T	G	bias_e_value=3.70915e-11	bias_p_value=8.204e-18	consensus_reject=FREQUENCY_CUTOFF	consensus_score=487.3	fisher_strand_p_value=1.85909e-19	frequency=2.292e-01	ks_quality_p_value=1	major_base=T	major_cov=37/111	major_frequency=7.708e-01	minor_base=G	minor_cov=43/1	new_cov=43/1	no_show=1	polymorphism_frequency=2.292e-01	polymorphism_score=47.9	prediction=polymorphism	ref_cov=37/111	total_cov=80/112
RA	26	.	REL606	1191380	0	T	G	aa_new_seq=G	aa_position=113	aa_ref_seq=V	bias_e_value=2.00742e-09	bias_p_value=4.44007e-16	codon_new_seq=GGG	codon_number=113	codon_position=2	codon_ref_seq=GTG	consensus_reject=FREQUENCY_CUTOFF	consensus_score=437.7	fisher_strand_p_value=1.10889e-17	frequency=2.514e-01	gene_name=ycfU	gene_position=338	gene_product=outer membrane-specific lipoprotein transporter subunit	gene_strand=>	ks_quality_p_value=1	locus_tag=ECB_01112	major_base=T	major_cov=44/90	major_frequency=7.486e-01	minor_base=G	minor_cov=45/0	new_cov=45/0	new_seq=G	polymorphism_frequency=2.514e-01	polymorphism_score=18.6	prediction=polymorphism	ref_cov=44/90	ref_seq=T	snp_type=nonsynonymous	total_cov=89/90	transl_table=11
RA	27	.	REL606	1262066	0	A	C	bias_e_value=6.63053e-18	bias_p_value=1.46656e-24	consensus_reject=FREQUENCY_CUTOFF	consensus_score=422.4	fisher_strand_p_value=2.44537e-26	frequency=2.892e-01	gene_name=ychM/prsA	gene_position=intergenic (-92/+33)	gene_product=predicted transporter/ribose-phosphate pyrophosphokinase	gene_strand=</<	ks_quality_p_value=1	locus_tag=ECB_01181/ECB_01182	major_base=A	major_cov=102/16	major_frequency=7.108e-01	minor_base=C	minor_cov=1/47	new_cov=1/47	polymorphism_frequency=2.892e-01	polymorphism_score=11.5	prediction=polymorphism	ref_cov=102/16	snp_type=intergenic	total_cov=103/63
RA	28	.	REL606	1288647	0	T	G	bias_e_value=1.40178e-10	bias_p_value=3.1005e-17	consensus_reject=FREQUENCY_CUTOFF	consensus_score=394.1	fisher_strand_p_value=7.24954e-19	frequency=2.929e-01	gene_name=narI/ECB_01206	gene_position=intergenic (+38/-145)	gene_product=nitrate reductase 1, gamma (cytochrome b(NR)) subunit/hypothetical protein	gene_strand=>/>	ks_quality_p_value=1	locus_tag=ECB_01205/ECB_01206	major_base=T	major_cov=54/86	major_frequency=7.071e-01	minor_base=G	minor_cov=58/0	new_cov=58/0	polymorphism_frequency=2.929e-01	polymorphism_score=45.2	prediction=polymorphism	ref_cov=54/86	snp_type=intergenic	total_cov=113/87
RA	29	.	REL606	1490899	0	A	G	aa_new_seq=G	aa_position=55	aa_ref_seq=G	bias_e_value=2.19894e-16	bias_p_value=4.86369e-23	codon_new_seq=GGG	codon_number=55	codon_position=3	codon_ref_seq=GGA	consensus_reject=FREQUENCY_CUTOFF	consensus_score=302.5	fisher_strand_p_value=8.62198e-25	frequency=2.857e-01	gene_name=ydcU	gene_position=165	gene_product=predicted spermidine/putrescine transporter subunit	gene_strand=>	ks_quality_p_value=1	locus_tag=ECB_01399	major_base=A	major_cov=20/95	major_frequency=7.143e-01	minor_base=G	minor_cov=46/0	new_cov=46/0	new_seq=G	polymorphism_frequency=2.857e-01	polymorphism_score=68.9	prediction=polymorphism	ref_cov=20/95	ref_seq=A	snp_type=synonymous	total_cov=66/95	transl_table=11
RA	30	.	REL606	1510660	0	A	C	aa_new_seq=P	aa_position=1197	aa_ref_seq=H	bias_e_value=0.000828107	bias_p_value=1.83163e-10	codon_new_seq=CCC	codon_number=1197	codon_position=2	codon_ref_seq=CAC	consensus_reject=FREQUENCY_CUTOFF	consensus_score=301.4	fisher_strand_p_value=6.85863e-12	frequency=2.636e-01	gene_name=rhsE	gene_position=3590	gene_product=rhsE element core protein RshE	gene_strand=>	ks_quality_p_value=1	locus_tag=ECB_01414	major_base=A	major_cov=59/36	major_frequency=7.364e-01	minor_base=C	minor_cov=0/34	new_cov=0/34	new_seq=C	polymorphism_frequency=2.636e-01	polymorphism_score=48.2	prediction=polymorphism	ref_cov=59/36	ref_seq=A	snp_type=nonsynonymous	total_cov=59/70	transl_table=11
RA	31	.	REL606	1541483	0	T	G	aa_new_seq=A	aa_position=60	aa_ref_seq=D	bias_e_value=539.233	bias_p_value=0.000119269	codon_new_seq=GCC	codon_number=60	codon_position=2	codon_ref_seq=GAC	consensus_reject=FREQUENCY_CUTOFF	consensus_score=120.3	fisher_strand_p_value=1.13389e-05	frequency=2.500e-01	gene_name=yddR	gene_position=179	gene_product=D-ala-D-ala transporter subunit	gene_strand=<	ks_quality_p_value=0.837128	locus_tag=ECB_01444	major_base=T	major_cov=17/28	major_frequency=7.500e-01	minor_base=G	minor_cov=15/0	new_cov=15/0	new_seq=G	polymorphism_frequency=2.500e-01	polymorphism_score=25.2	prediction=polymorphism	ref_cov=17/28	ref_seq=T	snp_type=nonsynonymous	total_cov=32/28	transl_table=11
RA	32	.	REL606	1613492	0	A	C	bias_e_value=19928.6	bias_p_value=0.00440787	consensus_reject=FREQUENCY_CUTOFF	consensus_score=61.1	fisher_strand_p_value=0.000514158	frequency=4.200e-01	gene_name=ECB_01510	gene_position=pseudogene (1234/1319 nt)	gene_product=putative tail component of prophage	gene_strand=<	ks_quality_p_value=1	locus_tag=ECB_01510	major_base=A	major_cov=12/17	major_frequency=5.800e-01	minor_base=C	minor_cov=0/21	new_cov=0/21	polymorphism_frequency=4.200e-01	polymorphism_score=18.6	prediction=polymorphism	ref_cov=12/17	snp_type=pseudogene	total_cov=12/38
RA	33	.	REL606	1688229	0	A	C	aa_new_seq=P	aa_position=92	aa_ref_seq=T	bias_e_value=1.78447e-13	bias_p_value=3.94694e-20	codon_new_seq=CCC	codon_number=92	codon_position=1	codon_ref_seq=ACC	consensus_reject=FREQUENCY_CUTOFF	consensus_score=262.2	fisher_strand_p_value=7.96036e-22	frequency=3.203e-01	gene_name=nth	gene_position=274	gene_product=DNA glycosylase and apyrimidinic (AP) lyase (endonuclease III)	gene_strand=>	ks_quality_p_value=1	locus_tag=ECB_01603	major_base=A	major_cov=73/14	major_frequency=6.797e-01	minor_base=C	minor_cov=0/41	new_cov=0/41	new_seq=C	polymorphism_frequency=3.203e-01	polymorphism_score=45.3	prediction=polymorphism	ref_cov=73/14	ref_seq=A	snp_type=nonsynonymous	total_cov=73/55	transl_table=11
RA	34	.	REL606	1750983	0	G	C	bias_e_value=0.0220684	bias_p_value=4.88117e-09	consensus_reject=FREQUENCY_CUTOFF	consensus_score=188.5	fisher_strand_p_value=2.09621e-10	frequency=3.495e-01	gene_name=aroD/ydiF	gene_position=intergenic (+33/-112)	gene_product=3-dehydroquinate dehydratase/fused predicted acetyl-CoA:acetoacetyl-CoA transferase: alpha subunit/beta subunit	gene_strand=>/>	ks_quality_p_value=1	locus_tag=ECB_01662/ECB_01663	major_base=G	major_cov=28/39	major_frequency=6.505e-01	minor_base=C	minor_cov=36/0	new_cov=36/0	polymorphism_frequency=3.495e-01	polymorphism_score=50.9	prediction=polymorphism	ref_cov=28/39	snp_type=intergenic	total_cov=64/39
RA	35	.	REL606	1802013	0	G	A	bias_e_value=1.74345e-14	bias_p_value=3.85621e-21	consensus_reject=FREQUENCY_CUTOFF	consensus_score=333.9	fisher_strand_p_value=7.42221e-23	frequency=2.059e-01	ks_quality_p_value=1	major_base=G	major_cov=101/7	major_frequency=7.941e-01	minor_base=A	minor_cov=0/28	new_cov=0/28	no_show=1	polymorphism_frequency=2.059e-01	polymorphism_score=50.7	prediction=polymorphism	ref_cov=101/7	total_cov=101/35
RA	36	.	REL606	1802082	0	G	T	bias_e_value=8.65789	bias_p_value=1.91498e-06	consensus_reject=FREQUENCY_CUTOFF	consensus_score=216.7	fisher_strand_p_value=1.12653e-07	frequency=2.024e-01	ks_quality_p_value=1	major_base=G	major_cov=21/46	major_frequency=7.976e-01	minor_base=T	minor_cov=17/0	new_cov=17/0	no_show=1	polymorphism_frequency=2.024e-01	polymorphism_score=19.9	prediction=polymorphism	ref_cov=21/46	total_cov=38/46
RA	37	.	REL606	2139875	0	T	G	bias_e_value=1.9022e-09	bias_p_value=4.20735e-16	consensus_reject=FREQUENCY_CUTOFF	consensus_score=322.1	fisher_strand_p_value=1.04932e-17	frequency=2.308e-01	ks_quality_p_value=1	major_base=T	major_cov=17/83	major_frequency=7.692e-01	minor_base=G	minor_cov=30/0	new_cov=30/0	no_show=1	polymorphism_frequency=2.308e-01	polymorphism_score=29.9	prediction=polymorphism	ref_cov=17/83	total_cov=47/83
RA	38	.	REL606	2173900	0	A	C	aa_new_seq=P	aa_position=25	aa_ref_seq=T	bias_e_value=2.86349e-17	bias_p_value=6.33355e-24	codon_new_seq=CCC	codon_number=25	codon_position=1	codon_ref_seq=ACC	consensus_reject=FREQUENCY_CUTOFF	consensus_score=411.2	fisher_strand_p_value=1.08294e-25	frequency=2.690e-01	gene_name=yejH	gene_position=73	gene_product=predicted ATP-dependet helicase	gene_strand=>	ks_quality_p_value=1	locus_tag=ECB_02114	major_base=A	major_cov=104/21	major_frequency=7.310e-01	minor_base=C	minor_cov=0/46	new_cov=0/46	new_seq=C	polymorphism_frequency=2.690e-01	polymorphism_score=53.4	prediction=polymorphism	ref_cov=104/21	ref_seq=A	snp_type=nonsynonymous	total_cov=104/67	transl_table=11
RA	39	.	REL606	2238337	0	A	C	bias_e_value=1.50974e-18	bias_p_value=3.3393e-25	consensus_reject=FREQUENCY_CUTOFF	consensus_score=268.3	fisher_strand_p_value=5.43173e-27	frequency=3.469e-01	gene_name=inaA/yfaH	gene_position=intergenic (-149/-66)	gene_product=hypothetical protein/hypothetical protein	gene_strand=</>	ks_quality_p_value=1	locus_tag=ECB_02163/ECB_02164	major_base=A	major_cov=82/14	major_frequency=6.531e-01	minor_base=C	minor_cov=0/51	new_cov=0/51	polymorphism_frequency=3.469e-01	polymorphism_score=67.9	prediction=polymorphism	ref_cov=82/14	snp_type=intergenic	total_cov=82/65
RA	40	.	REL606	2261804	0	T	C	bias_e_value=1.33865e-05	bias_p_value=2.96087e-12	consensus_reject=FREQUENCY_CUTOFF	consensus_score=345.6	fisher_strand_p_value=9.55772e-14	frequency=2.183e-01	ks_quality_p_value=1	major_base=T	major_cov=78/33	major_frequency=7.817e-01	minor_base=C	minor_cov=0/31	new_cov=0/31	no_show=1	polymorphism_frequency=2.183e-01	polymorphism_score=25.9	prediction=polymorphism	ref_cov=78/33	total_cov=78/64
RA	41	.	REL606	2346183	0	G	A	consensus_score=683.2	frequency=1	gene_name=yfcY/yfcZ	gene_position=intergenic (-41/+140)	gene_product=acetyl-CoA acetyltransferase/hypothetical protein	gene_strand=</<	locus_tag=ECB_02266/ECB_02267	major_base=A	major_cov=90/81	major_frequency=1.000e+00	minor_base=N	minor_cov=0/0	new_cov=90/81	polymorphism_frequency=1.000e+00	polymorphism_score=NA	prediction=consensus	ref_cov=0/0	snp_type=intergenic	total_cov=90/81
RA	42	.	REL606	2575129	0	A	C	bias_e_value=5.26675e-15	bias_p_value=1.16492e-21	consensus_reject=FREQUENCY_CUTOFF	consensus_score=502.3	fisher_strand_p_value=2.19071e-23	frequency=2.271e-01	ks_quality_p_value=1	major_base=A	major_cov=122/38	major_frequency=7.729e-01	minor_base=C	minor_cov=0/47	new_cov=0/47	no_show=1	polymorphism_frequency=2.271e-01	polymorphism_score=50.4	prediction=polymorphism	ref_cov=122/38	total_cov=122/85
RA	43	.	REL606	2656106	0	A	C	bias_e_value=0.000428207	bias_p_value=9.47123e-11	consensus_reject=FREQUENCY_CUTOFF	consensus_score=364.5	fisher_strand_p_value=3.45787e-12	frequency=2.258e-01	ks_quality_p_value=1	major_base=A	major_cov=73/47	major_frequency=7.742e-01	minor_base=C	minor_cov=0/35	new_cov=0/35	no_show=1	polymorphism_frequency=2.258e-01	polymorphism_score=13.2	prediction=polymorphism	ref_cov=73/47	total_cov=73/82
RA	44	.	REL606	2774214	0	C	A	aa_new_seq=F	aa_position=108	aa_ref_seq=C	bias_e_value=1.68247	bias_p_value=3.72135e-07	codon_new_seq=TTT	codon_number=108	codon_position=2	codon_ref_seq=TGT	consensus_reject=FREQUENCY_CUTOFF	consensus_score=219.1	fisher_strand_p_value=1.98637e-08	frequency=2.673e-01	gene_name=ECB_02652	gene_position=323	gene_product=conserved hypothetical protein	gene_strand=<	ks_quality_p_value=1	locus_tag=ECB_02652	major_base=C	major_cov=43/31	major_frequency=7.327e-01	minor_base=A	minor_cov=0/27	new_cov=0/27	new_seq=A	polymorphism_frequency=2.673e-01	polymorphism_score=19.8	prediction=polymorphism	ref_cov=43/31	ref_seq=C	snp_type=nonsynonymous	total_cov=43/58	transl_table=11
RA	45	.	REL606	2774220	0	T	C	aa_new_seq=G	aa_position=106	aa_ref_seq=E	bias_e_value=0.046875	bias_p_value=1.0368e-08	codon_new_seq=GGG	codon_number=106	codon_position=2	codon_ref_seq=GAG	consensus_reject=FREQUENCY_CUTOFF	consensus_score=180.1	fisher_strand_p_value=4.6084e-10	frequency=2.981e-01	gene_name=ECB_02652	gene_position=317	gene_product=conserved hypothetical protein	gene_strand=<	ks_quality_p_value=1	locus_tag=ECB_02652	major_base=T	major_cov=44/29	major_frequency=7.019e-01	minor_base=C	minor_cov=0/31	new_cov=0/31	new_seq=C	polymorphism_frequency=2.981e-01	polymorphism_score=33.1	prediction=polymorphism	ref_cov=44/29	ref_seq=T	snp_type=nonsynonymous	total_cov=44/60	transl_table=11
RA	46	.	REL606	2945750	0	A	C	bias_e_value=3.75471e-08	bias_p_value=8.30477e-15	consensus_reject=FREQUENCY_CUTOFF	consensus_score=461.2	fisher_strand_p_value=2.24249e-16	frequency=2.328e-01	ks_quality_p_value=1	major_base=A	major_cov=93/52	major_frequency=7.672e-01	minor_base=C	minor_cov=0/44	new_cov=0/44	no_show=1	polymorphism_frequency=2.328e-01	polymorphism_score=23.4	prediction=polymorphism	ref_cov=93/52	total_cov=93/96
RA	47	.	REL606	3007482	0	T	G	bias_e_value=0.00196366	bias_p_value=4.34329e-10	consensus_reject=FREQUENCY_CUTOFF	consensus_score=250.0	fisher_strand_p_value=1.68293e-11	frequency=2.376e-01	ks_quality_p_value=1	major_base=T	major_cov=20/57	major_frequency=7.624e-01	minor_base=G	minor_cov=24/0	new_cov=24/0	no_show=1	polymorphism_frequency=2.376e-01	polymorphism_score=13.2	prediction=polymorphism	ref_cov=20/57	total_cov=44/57
RA	48	.	REL606	3145567	0	A	C	bias_e_value=10.9743	bias_p_value=2.42732e-06	consensus_reject=FREQUENCY_CUTOFF	consensus_score=360.1	fisher_strand_p_value=1.44941e-07	frequency=2.078e-01	ks_quality_p_value=1	major_base=A	major_cov=54/68	major_frequency=7.922e-01	minor_base=C	minor_cov=0/32	new_cov=0/32	no_show=1	polymorphism_frequency=2.078e-01	polymorphism_score=14.8	prediction=polymorphism	ref_cov=54/68	total_cov=54/101
RA	49	.	REL606	3172494	0	G	.	consensus_score=808.0	frequency=1	gene_name=nlpI	gene_position=coding (8/885 nt)	gene_product=hypothetical protein	gene_strand=<	locus_tag=ECB_03030	major_base=.	major_cov=116/55	major_frequency=1.000e+00	minor_base=N	minor_cov=0/0	new_cov=116/55	polymorphism_frequency=1.000e+00	polymorphism_score=NA	prediction=consensus	ref_cov=0/0	total_cov=116/55
RA	50	.	REL606	3414588	0	A	C	bias_e_value=9.81714e-12	bias_p_value=2.17139e-18	consensus_reject=FREQUENCY_CUTOFF	consensus_score=326.9	fisher_strand_p_value=4.77347e-20	frequency=2.072e-01	ks_quality_p_value=1	major_base=A	major_cov=84/4	major_frequency=7.928e-01	minor_base=C	minor_cov=0/23	new_cov=0/23	no_show=1	polymorphism_frequency=2.072e-01	polymorphism_score=15.0	prediction=polymorphism	ref_cov=84/4	total_cov=84/27
RA	51	.	REL606	3414590	0	T	C	bias_e_value=1.90216e-12	bias_p_value=4.20726e-19	consensus_reject=FREQUENCY_CUTOFF	consensus_score=286.8	fisher_strand_p_value=8.92012e-21	frequency=2.091e-01	ks_quality_p_value=1	major_base=T	major_cov=84/3	major_frequency=7.909e-01	minor_base=C	minor_cov=0/23	new_cov=0/23	no_show=1	polymorphism_frequency=2.091e-01	polymorphism_score=24.2	prediction=polymorphism	ref_cov=84/3	total_cov=84/26
RA	52	.	REL606	3481137	0	G	A	consensus_score=41.0	deleted=1	frequency=1	major_base=A	major_cov=0/15	major_frequency=1.000e+00	minor_base=N	minor_cov=0/0	new_cov=0/15	polymorphism_frequency=1.000e+00	polymorphism_score=NA	prediction=consensus	ref_cov=0/0	total_cov=0/15
RA	53	.	REL606	3544091	0	C	T	consensus_score=628.6	frequency=1	gene_name=dctA/yhjK	gene_position=intergenic (-20/+163)	gene_product=C4-dicarboxylate transport protein/predicted diguanylate cyclase	gene_strand=</<	locus_tag=ECB_03376/ECB_03377	major_base=T	major_cov=74/84	major_frequency=1.000e+00	minor_base=N	minor_cov=0/0	new_cov=74/84	polymorphism_frequency=1.000e+00	polymorphism_score=NA	prediction=consensus	ref_cov=0/0	snp_type=intergenic	total_cov=74/84
RA	54	.	REL606	3719133	0	G	.	bias_e_value=4521140	bias_p_value=1	consensus_score=865.0	fisher_strand_p_value=1	frequency=1	gene_name=ECB_03525/ECB_03526	gene_position=intergenic (-10/+75)	gene_product=conserved hypothetical protein/hypothetical protein	gene_strand=</<	ks_quality_p_value=0.99905	locus_tag=ECB_03525/ECB_03526	major_base=.	major_cov=128/55	major_frequency=9.946e-01	minor_base=C	minor_cov=1/0	new_cov=128/55	polymorphism_frequency=9.946e-01	polymorphism_score=-2.3	prediction=consensus	ref_cov=0/0	snp_type=intergenic	total_cov=129/55
RA	55	.	REL606	3731971	0	G	A	aa_new_seq=F	aa_position=119	aa_ref_seq=S	bias_e_value=3.18786e-07	bias_p_value=7.05102e-14	codon_new_seq=TTC	codon_number=119	codon_position=2	codon_ref_seq=TCC	consensus_reject=FREQUENCY_CUTOFF	consensus_score=225.2	fisher_strand_p_value=2.0242e-15	frequency=2.743e-01	gene_name=nlpA	gene_position=356	gene_product=cytoplasmic membrane lipoprotein-28	gene_strand=<	ks_quality_p_value=1	locus_tag=ECB_03544	major_base=G	major_cov=64/18	major_frequency=7.257e-01	minor_base=A	minor_cov=0/31	new_cov=0/31	new_seq=A	polymorphism_frequency=2.743e-01	polymorphism_score=29.1	prediction=polymorphism	ref_cov=64/18	ref_seq=G	snp_type=nonsynonymous	total_cov=64/49	transl_table=11
RA	56	.	REL606	3736552	0	T	G	aa_new_seq=V	aa_position=86	aa_ref_seq=F	bias_e_value=8644.41	bias_p_value=0.001912	codon_new_seq=GTT	codon_number=86	codon_position=1	codon_ref_seq=TTT	consensus_reject=FREQUENCY_CUTOFF	consensus_score=181.2	fisher_strand_p_value=0.000201005	frequency=2.469e-01	gene_name=ade	gene_position=256	gene_product=cryptic adenine deaminase	gene_strand=>	ks_quality_p_value=1	locus_tag=ECB_03549	major_base=T	major_cov=36/25	major_frequency=7.531e-01	minor_base=G	minor_cov=20/0	new_cov=20/0	new_seq=G	polymorphism_frequency=2.469e-01	polymorphism_score=15.0	prediction=polymorphism	ref_cov=36/25	ref_seq=T	snp_type=nonsynonymous	total_cov=56/25	transl_table=11
RA	57	.	REL606	3787982	0	T	A	bias_e_value=9.83902e-24	bias_p_value=2.17622e-30	consensus_reject=FREQUENCY_CUTOFF	consensus_score=352.7	fisher_strand_p_value=2.95688e-32	frequency=2.361e-01	ks_quality_p_value=1	major_base=T	major_cov=109/1	major_frequency=7.639e-01	minor_base=A	minor_cov=0/34	new_cov=0/34	no_show=1	polymorphism_frequency=2.361e-01	polymorphism_score=81.3	prediction=polymorphism	ref_cov=109/1	total_cov=109/35
RA	58	.	REL606	3909638	0	T	G	bias_e_value=1.2843	bias_p_value=2.84066e-07	consensus_reject=FREQUENCY_CUTOFF	consensus_score=184.5	fisher_strand_p_value=1.5045e-08	frequency=2.083e-01	ks_quality_p_value=0.992717	major_base=T	major_cov=12/45	major_frequency=7.917e-01	minor_base=G	minor_cov=15/0	new_cov=15/0	no_show=1	polymorphism_frequency=2.083e-01	polymorphism_score=20.5	prediction=polymorphism	ref_cov=12/45	total_cov=27/45
RA	59	.	REL606	3943694	0	C	T	consensus_score=76.6	deleted=1	frequency=1	major_base=T	major_cov=1/21	major_frequency=1.000e+00	minor_base=N	minor_cov=0/0	new_cov=1/21	polymorphism_frequency=1.000e+00	polymorphism_score=NA	prediction=consensus	ref_cov=0/0	total_cov=1/21
RA	60	.	REL606	4017172	0	T	C	bias_e_value=9.25611e-10	bias_p_value=2.0473e-16	consensus_reject=FREQUENCY_CUTOFF	consensus_score=249.2	fisher_strand_p_value=5.01366e-18	frequency=2.000e-01	ks_quality_p_value=1	major_base=T	major_cov=71/1	major_frequency=8.000e-01	minor_base=C	minor_cov=0/18	new_cov=0/18	no_show=1	polymorphism_frequency=2.000e-01	polymorphism_score=11.2	prediction=polymorphism	ref_cov=71/1	total_cov=71/19
RA	61	.	REL606	4033310	0	A	G	bias_e_value=3.26761e-07	bias_p_value=7.2274e-14	consensus_reject=FREQUENCY_CUTOFF	consensus_score=287.7	fisher_strand_p_value=2.07635e-15	frequency=2.143e-01	ks_quality_p_value=1	major_base=A	major_cov=13/75	major_frequency=7.857e-01	minor_base=G	minor_cov=24/0	new_cov=24/0	no_show=1	polymorphism_frequency=2.143e-01	polymorphism_score=10.3	prediction=polymorphism	ref_cov=13/75	total_cov=37/76
RA	62	.	REL606	4075584	0	T	G	bias_e_value=0.00705801	bias_p_value=1.56111e-09	consensus_reject=FREQUENCY_CUTOFF	consensus_score=272.2	fisher_strand_p_value=6.37826e-11	frequency=2.269e-01	ks_quality_p_value=1	major_base=T	major_cov=31/61	major_frequency=7.731e-01	minor_base=G	minor_cov=27/0	new_cov=27/0	no_show=1	polymorphism_frequency=2.269e-01	polymorphism_score=16.8	prediction=polymorphism	ref_cov=31/61	total_cov=59/61
RA	63	.	REL606	4320445	0	T	G	aa_new_seq=G	aa_position=211	aa_ref_seq=V	bias_e_value=2.33088e-08	bias_p_value=5.15552e-15	codon_new_seq=GGG	codon_number=211	codon_position=2	codon_ref_seq=GTG	consensus_reject=FREQUENCY_CUTOFF	consensus_score=271.4	fisher_strand_p_value=1.37394e-16	frequency=3.129e-01	gene_name=aidB	gene_position=632	gene_product=isovaleryl CoA dehydrogenase	gene_strand=>	ks_quality_p_value=1	locus_tag=ECB_04054	major_base=T	major_cov=34/67	major_frequency=6.871e-01	minor_base=G	minor_cov=46/0	new_cov=46/0	new_seq=G	polymorphism_frequency=3.129e-01	polymorphism_score=54.6	prediction=polymorphism	ref_cov=34/67	ref_seq=T	snp_type=nonsynonymous	total_cov=80/67	transl_table=11
RA	64	.	REL606	4343092	1	.	T	bias_e_value=4521140	bias_p_value=1	consensus_score=896.6	fisher_strand_p_value=1	frequency=1	gene_name=cycA	gene_position=pseudogene (846/2859 nt)	gene_product=D-alanine/D-serine/glycine transporter	gene_strand=>	ks_quality_p_value=1	locus_tag=ECB_04080	major_base=T	major_cov=92/133	major_frequency=9.956e-01	minor_base=C	minor_cov=0/1	new_cov=92/133	polymorphism_frequency=9.956e-01	polymorphism_score=NA	prediction=consensus	ref_cov=0/0	snp_type=pseudogene	total_cov=92/134
RA	65	.	REL606	4386374	0	A	C	bias_e_value=0.000119669	bias_p_value=2.64687e-11	consensus_reject=FREQUENCY_CUTOFF	consensus_score=367.2	fisher_strand_p_value=9.21856e-13	frequency=2.365e-01	ks_quality_p_value=1	major_base=A	major_cov=71/42	major_frequency=7.635e-01	minor_base=C	minor_cov=0/35	new_cov=0/35	no_show=1	polymorphism_frequency=2.365e-01	polymorphism_score=12.3	prediction=polymorphism	ref_cov=71/42	total_cov=71/77
RA	66	.	REL606	4425877	0	T	G	bias_e_value=105470	bias_p_value=0.0233283	consensus_reject=FREQUENCY_CUTOFF	consensus_score=150.0	fisher_strand_p_value=0.00350633	frequency=2.222e-01	ks_quality_p_value=1	major_base=T	major_cov=35/21	major_frequency=7.778e-01	minor_base=G	minor_cov=16/0	new_cov=16/0	no_show=1	polymorphism_frequency=2.222e-01	polymorphism_score=12.7	prediction=polymorphism	ref_cov=35/21	total_cov=51/21
RA	67	.	REL606	4483462	0	C	T	aa_new_seq=F	aa_position=44	aa_ref_seq=S	bias_e_value=1.0543e-19	bias_p_value=2.33194e-26	codon_new_seq=TTT	codon_number=44	codon_position=2	codon_ref_seq=TCT	consensus_reject=FREQUENCY_CUTOFF	consensus_score=69.5	fisher_strand_p_value=3.6333e-28	frequency=4.821e-01	gene_name=bglJ	gene_position=131	gene_product=DNA-binding transcriptional activator	gene_strand=>	ks_quality_p_value=1	locus_tag=ECB_04243	major_base=C	major_cov=19/68	major_frequency=5.179e-01	minor_base=T	minor_cov=80/1	new_cov=80/1	new_seq=T	polymorphism_frequency=4.821e-01	polymorphism_score=176.5	prediction=polymorphism	ref_cov=19/68	ref_seq=C	snp_type=nonsynonymous	total_cov=99/69	transl_table=11
MC	68	.	REL606	549273	589902	660	1835	gene_name=[insB-6]–[insK-1]	gene_product=[insB-6],insA-6,nmpC,ybcU,ECB_00510,nohB,ECB_00512,ECB_00513,ECB_00514,ECB_00515,ECB_00516,ECB_00517,appY,ompT,envY,ybcH,nfrA,nfrB,nfrB,ECB_00524,yhhI,ECB_00526,ECB_00527,ECB_00528,ECB_00529,ECB_00530,cusS,cusR,cusC,ylcC,cusB,cusA,pheP,ybdG,nfnB,ybdF,ybdJ,ybdK,insJ-1,insK-1,insB-7,insA-7,[insK-1]	left_inside_cov=57	left_outside_cov=69	locus_tag=[ECB_00504]–[ECB_00544_2]	right_inside_cov=64	right_outside_cov=68
MC	69	.	REL606	590047	619357	0	667	gene_name=hokE–[insA-8]	gene_product=hokE,insL-3,entD,fepA,fes,ybdZ,entF,fepE,fepC,fepG,fepD,ybdA,fepB,entC,entE,entB,entA,ybdB,cstA,cstA,ybdD,ybdH,ybdL,ybdM,ybdN,insB-8,[insA-8]	left_inside_cov=1	left_outside_cov=494	locus_tag=[ECB_00547]–[ECB_00572]	right_inside_cov=67	right_outside_cov=69
MC	70	.	REL606	1422729	1447761	1173	1154	gene_name=[insE-5]–[insF-2]	gene_product=[insE-5],insF-5,ECB_01341,ECB_01342,ECB_01343,ECB_01344,pinR,ynaE,ynaF,ompN,insB-10,insA-10,ydbK,ydbJ,hslJ,ldhA,ydbH,ynbE,ydbL,feaR,feaB,tynA,insE-2,[insF-2]	left_inside_cov=67	left_outside_cov=68	locus_tag=[ECB_02695_1]–[ECB_01360]	right_inside_cov=67	right_outside_cov=68
MC	71	.	REL606	1456049	1468991	1340	1323	gene_name=[acpD]–[insJ-2]	gene_product=[acpD],[insK-2],insJ-2,hrpA,ydcF,aldA,gapC,insA-12,insB-12,cybB,ydcA,hokB,mokB,insK-2,[insJ-2]	left_inside_cov=67	left_outside_cov=68	locus_tag=[ECB_01367]–[ECB_00619_6]	right_inside_cov=67	right_outside_cov=68
MC	72	.	REL606	3481099	3484595	1325	924	gene_name=rhsB	gene_position=coding (88-3584/4236 nt)	gene_product=rhsB element core protein RshB	gene_strand=>	left_inside_cov=67	left_outside_cov=68	locus_tag=ECB_03331	right_inside_cov=67	right_outside_cov=69
MC	73	.	REL606	3943687	3943826	11	124	gene_name=rrlA	gene_position=noncoding (1858-1997/2904 nt)	gene_product=23S ribosomal RNA	gene_strand=>	left_inside_cov=62	left_outside_cov=80	locus_tag=ECB_r00015	right_inside_cov=52	right_outside_cov=75
JC	74	.	REL606	1	1	REL606	4521141	-1	0	alignment_overlap=0	circular_chromosome=1	coverage_minus=78	coverage_plus=76	flanking_left=150	flanking_right=150	frequency=1	junction_possible_overlap_registers=149	key=REL606__1__1__REL606__4521141__-1__0____150__150__0__0	max_left=149	max_left_minus=149	max_left_plus=144	max_min_left=73	max_min_left_minus=69	max_min_left_plus=73	max_min_right=75	max_min_right_minus=72	max_min_right_plus=75	max_pos_hash_score=298	max_right=148	max_right_minus=124	max_right_plus=148	neg_log10_pos_hash_p_value=0.6	new_junction_coverage=0.78	new_junction_read_count=157	polymorphism_frequency=1.000e+00	pos_hash_score=62	prediction=consensus	side_1_annotate_key=gene	side_1_continuation=0	side_1_coverage=0.00	side_1_overlap=0	side_1_possible_overlap_registers=149	side_1_read_count=0	side_1_redundant=0	side_2_annotate_key=gene	side_2_continuation=0	side_2_coverage=0.00	side_2_overlap=0	side_2_possible_overlap_registers=149	side_2_read_count=0	side_2_redundant=0	total_non_overlap_reads=154
JC	75	.	REL606	253	-1	REL606	278	-1	0	alignment_overlap=10	coverage_minus=12	coverage_plus=0	flanking_left=150	flanking_right=150	frequency=4.904e-02	junction_possible_overlap_registers=139	key=REL606__253__-1__REL606__288__-1__10____150__150__0__0	max_left=36	max_left_minus=36	max_left_plus=0	max_min_left=36	max_min_left_minus=36	max_min_left_plus=0	max_min_right=0	max_min_right_minus=0	max_min_right_plus=0	max_pos_hash_score=278	max_right=139	max_right_minus=139	max_right_plus=0	neg_log10_pos_hash_p_value=8.3	new_junction_coverage=0.06	new_junction_read_count=12	no_show=1	polymorphism_frequency=4.904e-02	pos_hash_score=8	prediction=polymorphism	reject=COVERAGE_EVENNESS_SKEW,FREQUENCY_CUTOFF	side_1_annotate_key=gene	side_1_continuation=0	side_1_coverage=1.23	side_1_overlap=10	side_1_possible_overlap_registers=149	side_1_read_count=248	side_1_redundant=0	side_2_annotate_key=gene	side_2_continuation=0	side_2_coverage=1.25	side_2_overlap=0	side_2_possible_overlap_registers=139	side_2_read_count=234	side_2_redundant=0	total_non_overlap_reads=12
JC	76	.	REL606	5563	1	REL606	5595	1	0	alignment_overlap=7	coverage_minus=1	coverage_plus=2	flanking_left=150	flanking_right=150	frequency=2.207e-02	junction_possible_overlap_registers=142	key=REL606__5563__1__REL606__5588__1__7____150__150__0__0	max_left=100	max_left_minus=21	max_left_plus=100	max_min_left=21	max_min_left_minus=21	max_min_left_plus=0	max_min_right=50	max_min_right_minus=0	max_min_right_plus=50	max_pos_hash_score=284	max_right=122	max_right_minus=122	max_right_plus=50	neg_log10_pos_hash_p_value=11.3	new_junction_coverage=0.02	new_junction_read_count=3	no_show=1	polymorphism_frequency=2.207e-02	pos_hash_score=3	prediction=polymorphism	reject=COVERAGE_EVENNESS_SKEW,FREQUENCY_CUTOFF	side_1_annotate_key=gene	side_1_continuation=0	side_1_coverage=0.65	side_1_overlap=7	side_1_possible_overlap_registers=149	side_1_read_count=130	side_1_redundant=0	side_2_annotate_key=gene	side_2_continuation=0	side_2_coverage=0.74	side_2_overlap=0	side_2_possible_overlap_registers=142	side_2_read_count=142	side_2_redundant=0	total_non_overlap_reads=3
JC	77	.	REL606	15520	-1	REL606	432242	1	0	alignment_overlap=9	coverage_minus=1	coverage_plus=4	flanking_left=150	flanking_right=150	frequency=6.025e-02	junction_possible_overlap_registers=140	key=REL606__15520__-1__REL606__432233__1__9____150__150__0__0	max_left=119	max_left_minus=27	max_left_plus=119	max_min_left=27	max_min_left_minus=27	max_min_left_plus=0	max_min_right=50	max_min_right_minus=0	max_min_right_plus=50	max_pos_hash_score=280	max_right=114	max_right_minus=114	max_right_plus=50	neg_log10_pos_hash_p_value=10.5	new_junction_coverage=0.03	new_junction_read_count=5	no_show=1	polymorphism_frequency=6.025e-02	pos_hash_score=4	prediction=polymorphism	reject=COVERAGE_EVENNESS_SKEW,FREQUENCY_CUTOFF	side_1_annotate_key=gene	side_1_continuation=0	side_1_coverage=0.08	side_1_overlap=9	side_1_possible_overlap_registers=149	side_1_read_count=17	side_1_redundant=0	side_2_annotate_key=gene	side_2_continuation=0	side_2_coverage=0.74	side_2_overlap=0	side_2_possible_overlap_registers=140	side_2_read_count=140	side_2_redundant=0	total_non_overlap_reads=5
JC	78	.	REL606	15520	-1	REL606	1856799	-1	0	alignment_overlap=9	coverage_minus=0	coverage_plus=4	flanking_left=150	flanking_right=150	frequency=4.167e-02	junction_possible_overlap_registers=140	key=REL606__15520__-1__REL606__1856808__-1__9____150__150__0__0	max_left=119	max_left_minus=0	max_left_plus=119	max_min_left=0	max_min_left_minus=0	max_min_left_plus=0	max_min_right=50	max_min_right_minus=0	max_min_right_plus=50	max_pos_hash_score=280	max_right=50	max_right_minus=0	max_right_plus=50	neg_log10_pos_hash_p_value=11.2	new_junction_coverage=0.02	new_junction_read_count=4	no_show=1	polymorphism_frequency=4.167e-02	pos_hash_score=3	prediction=polymorphism	reject=COVERAGE_EVENNESS_SKEW,FREQUENCY_CUTOFF	side_1_annotate_key=gene	side_1_continuation=0	side_1_coverage=0.08	side_1_overlap=9	side_1_possible_overlap_registers=149	side_1_read_count=17	side_1_redundant=0	side_2_annotate_key=gene	side_2_continuation=0	side_2_coverage=0.89	side_2_overlap=0	side_2_possible_overlap_registers=140	side_2_read_count=168	side_2_redundant=0	total_non_overlap_reads=4
JC	79	.	REL606	15520	-1	REL606	2717705	-1	0	alignment_overlap=9	coverage_minus=0	coverage_plus=4	flanking_left=150	flanking_right=150	frequency=7.549e-02	junction_possible_overlap_registers=140	key=REL606__15520__-1__REL606__2717714__-1__9____150__150__0__0	max_left=119	max_left_minus=0	max_left_plus=119	max_min_left=0	max_min_left_minus=0	max_min_left_plus=0	max_min_right=50	max_min_right_minus=0	max_min_right_plus=50	max_pos_hash_score=280	max_right=50	max_right_minus=0	max_right_plus=50	neg_log10_pos_hash_p_value=11.2	new_junction_coverage=0.02	new_junction_read_count=4	no_show=1	polymorphism_frequency=7.549e-02	pos_hash_score=3	prediction=polymorphism	reject=COVERAGE_EVENNESS_SKEW,FREQUENCY_CUTOFF	side_1_annotate_key=gene	side_1_continuation=0	side_1_coverage=0.08	side_1_overlap=9	side_1_possible_overlap_registers=149	side_1_read_count=17	side_1_redundant=0	side_2_annotate_key=gene	side_2_continuation=0	side_2_coverage=0.43	side_2_overlap=0	side_2_possible_overlap_registers=140	side_2_read_count=82	side_2_redundant=0	total_non_overlap_reads=4
JC	80	.	REL606	15520	-1	REL606	3447145	-1	0	alignment_overlap=9	coverage_minus=0	coverage_plus=5	flanking_left=150	flanking_right=150	frequency=8.957e-02	junction_possible_overlap_registers=140	key=REL606__15520__-1__REL606__3447154__-1__9____150__150__0__0	max_left=119	max_left_minus=0	max_left_plus=119	max_min_left=50	max_min_left_minus=0	max_min_left_plus=50	max_min_right=50	max_min_right_minus=0	max_min_right_plus=50	max_pos_hash_score=280	max_right=87	max_right_minus=0	max_right_plus=87	neg_log10_pos_hash_p_value=10.5	new_junction_coverage=0.03	new_junction_read_count=6	no_show=1	polymorphism_frequency=8.957e-02	pos_hash_score=4	prediction=polymorphism	reject=COVERAGE_EVENNESS_SKEW,FREQUENCY_CUTOFF	side_1_annotate_key=gene	side_1_continuation=0	side_1_coverage=0.08	side_1_overlap=9	side_1_possible_overlap_registers=149	side_1_read_count=17	side_1_redundant=0	side_2_annotate_key=gene	side_2_continuation=0	side_2_coverage=0.56	side_2_overlap=0	side_2_possible_overlap_registers=140	side_2_read_count=106	side_2_redundant=0	total_non_overlap_reads=5
JC	81	.	REL606	16993	1	REL606	237987	-1	0	alignment_overlap=1	coverage_minus=146	coverage_plus=157	flanking_left=150	flanking_right=150	frequency=1	junction_possible_overlap_registers=148	key=REL606__16993__1__REL606__237988__-1__1____150__150__1__0	max_left=147	max_left_minus=146	max_left_plus=147	max_min_left=74	max_min_left_minus=74	max_min_left_plus=74	max_min_right=73	max_min_right_minus=73	max_min_right_plus=70	max_pos_hash_score=296	max_right=147	max_right_minus=147	max_right_plus=146	neg_log10_pos_hash_p_value=0.0	new_junction_coverage=1.63	new_junction_read_count=325	polymorphism_frequency=1.000e+00	pos_hash_score=93	prediction=consensus	read_count_offset=3	side_1_annotate_key=repeat	side_1_continuation=0	side_1_coverage=NA	side_1_overlap=1	side_1_read_count=NA	side_1_redundant=1	side_2_annotate_key=gene	side_2_continuation=0	side_2_coverage=0.00	side_2_overlap=0	side_2_possible_overlap_registers=145	side_2_read_count=0	side_2_redundant=0	total_non_overlap_reads=303
JC	82	.	REL606	30065	-1	REL606	30173	-1	0	alignment_overlap=10	coverage_minus=3	coverage_plus=0	flanking_left=150	flanking_right=150	frequency=1.250e-02	junction_possible_overlap_registers=139	key=REL606__30065__-1__REL606__30183__-1__10____150__150__0__0	max_left=52	max_left_minus=52	max_left_plus=0	max_min_left=52	max_min_left_minus=52	max_min_left_plus=0	max_min_right=0	max_min_right_minus=0	max_min_right_plus=0	max_pos_hash_score=278	max_right=134	max_right_minus=134	max_right_plus=0	neg_log10_pos_hash_p_value=11.1	new_junction_coverage=0.02	new_junction_read_count=3	no_show=1	polymorphism_frequency=1.250e-02	pos_hash_score=3	prediction=polymorphism	reject=COVERAGE_EVENNESS_SKEW,FREQUENCY_CUTOFF	side_1_annotate_key=gene	side_1_continuation=0	side_1_coverage=1.26	side_1_overlap=10	side_1_possible_overlap_registers=149	side_1_read_count=253	side_1_redundant=0	side_2_annotate_key=gene	side_2_continuation=0	side_2_coverage=1.27	side_2_overlap=0	side_2_possible_overlap_registers=139	side_2_read_count=238	side_2_redundant=0	total_non_overlap_reads=3
JC	83	.	REL606	41355	-1	REL606	41453	-1	0	alignment_overlap=8	coverage_minus=5	coverage_plus=0	flanking_left=150	flanking_right=150	frequency=3.641e-02	junction_possible_overlap_registers=141	key=REL606__41355__-1__REL606__41461__-1__8____150__150__0__0	max_left=68	max_left_minus=68	max_left_plus=0	max_min_left=68	max_min_left_minus=68	max_min_left_plus=0	max_min_right=0	max_min_right_minus=0	max_min_right_plus=0	max_pos_hash_score=282	max_right=115	max_right_minus=115	max_right_plus=0	neg_log10_pos_hash_p_value=9.9	new_junction_coverage=0.03	new_junction_read_count=5	no_show=1	polymorphism_frequency=3.641e-02	pos_hash_score=5	prediction=polymorphism	reject=COVERAGE_EVENNESS_SKEW,FREQUENCY_CUTOFF	side_1_annotate_key=gene	side_1_continuation=0	side_1_coverage=0.78	side_1_overlap=8	side_1_possible_overlap_registers=149	side_1_read_count=156	side_1_redundant=0	side_2_annotate_key=gene	side_2_continuation=0	side_2_coverage=0.62	side_2_overlap=0	side_2_possible_overlap_registers=141	side_2_read_count=117	side_2_redundant=0	total_non_overlap_reads=5
JC	84	.	REL606	48630	1	REL606	48726	1	0	alignment_overlap=10	coverage_minus=0	coverage_plus=4	flanking_left=150	flanking_right=150	frequency=3.139e-02	junction_possible_overlap_registers=139	key=REL606__48630__1__REL606__48716__1__10____150__150__0__0	max_left=127	max_left_minus=0	max_left_plus=127	max_min_left=0	max_min_left_minus=0	max_min_left_plus=0	max_min_right=53	max_min_right_minus=0	max_min_right_plus=53	max_pos_hash_score=278	max_right=53	max_right_minus=0	max_right_plus=53	neg_log10_pos_hash_p_value=10.4	new_junction_coverage=0.02	new_junction_read_count=4	no_show=1	polymorphism_frequency=3.139e-02	pos_hash_score=4	prediction=polymorphism	reject=COVERAGE_EVENNESS_SKEW,FREQUENCY_CUTOFF	side_1_annotate_key=gene	side_1_continuation=0	side_1_coverage=0.60	side_1_overlap=10	side_1_possible_overlap_registers=149	side_1_read_count=121	side_1_redundant=0	side_2_annotate_key=gene	side_2_continuation=0	side_2_coverage=0.71	side_2_overlap=0	side_2_possible_overlap_registers=139	side_2_read_count=134	side_2_redundant=0	total_non_overlap_reads=4
JC	85	.	REL606	48639	-1	REL606	48715	-1	0	alignment_overlap=10	coverage_minus=5	coverage_plus=0	flanking_left=150	flanking_right=150	frequency=3.878e-02	junction_possible_overlap_registers=139	key=REL606__48639__-1__REL606__48725__-1__10____150__150__0__0	max_left=81	max_left_minus=81	max_left_plus=0	max_min_left=49	max_min_left_minus=49	max_min_left_plus=0	max_min_right=65	max_min_right_minus=65	max_min_right_plus=0	max_pos_hash_score=278	max_right=133	max_right_minus=133	max_right_plus=0	neg_log10_pos_hash_p_value=9.8	new_junction_coverage=0.03	new_junction_read_count=5	no_show=1	polymorphism_frequency=3.878e-02	pos_hash_score=5	prediction=polymorphism	reject=COVERAGE_EVENNESS_SKEW,FREQUENCY_CUTOFF	side_1_annotate_key=gene	side_1_continuation=0	side_1_coverage=0.60	side_1_overlap=10	side_1_possible_overlap_registers=149	side_1_read_count=121	side_1_redundant=0	side_2_annotate_key=gene	side_2_continuation=0	side_2_coverage=0.72	side_2_overlap=0	side_2_possible_overlap_registers=139	side_2_read_count=135	side_2_redundant=0	total_non_overlap_reads=5
JC	86	.	REL606	69429	-1	REL606	69507	-1	0	alignment_overlap=9	coverage_minus=3	coverage_plus=0	flanking_left=150	flanking_right=150	frequency=1.659e-02	junction_possible_overlap_registers=140	key=REL606__69429__-1__REL606__69516__-1__9____150__150__0__0	max_left=117	max_left_minus=117	max_left_plus=0	max_min_left=63	max_min_left_minus=63	max_min_left_plus=0	max_min_right=67	max_min_right_minus=67	max_min_right_plus=0	max_pos_hash_score=280	max_right=78	max_right_minus=78	max_right_plus=0	neg_log10_pos_hash_p_value=11.2	new_junction_coverage=0.02	new_junction_read_count=3	no_show=1	polymorphism_frequency=1.659e-02	pos_hash_score=3	prediction=polymorphism	reject=COVERAGE_EVENNESS_SKEW,FREQUENCY_CUTOFF	side_1_annotate_key=gene	side_1_continuation=0	side_1_coverage=1.02	side_1_overlap=9	side_1_possible_overlap_registers=149	side_1_read_count=206	side_1_redundant=0	side_2_annotate_key=gene	side_2_continuation=0	side_2_coverage=0.86	side_2_overlap=0	side_2_possible_overlap_registers=140	side_2_read_count=162	side_2_redundant=0	total_non_overlap_reads=3
JC	87	.	REL606	71613	-1	REL606	71644	-1	0	alignment_overlap=10	coverage_minus=9	coverage_plus=0	flanking_left=150	flanking_right=150	frequency=3.687e-02	junction_possible_overlap_registers=139	key=REL606__71613__-1__REL606__71654__-1__10____150__150__0__0	max_left=48	max_left_minus=48	max_left_plus=0	max_min_left=48	max_min_left_minus=48	max_min_left_plus=0	max_min_right=0	max_min_right_minus=0	max_min_right_plus=0	max_pos_hash_score=278	max_right=138	max_right_minus=138	max_right_plus=0	neg_log10_pos_hash_p_value=9.8	new_junction_coverage=0.05	new_junction_read_count=9	no_show=1	polymorphism_frequency=3.687e-02	pos_hash_score=5	prediction=polymorphism	reject=COVERAGE_EVENNESS_SKEW,FREQUENCY_CUTOFF	side_1_annotate_key=gene	side_1_continuation=0	side_1_coverage=1.24	side_1_overlap=10	side_1_possible_overlap_registers=149	side_1_read_count=250	side_1_redundant=0	side_2_annotate_key=gene	side_2_continuation=0	side_2_coverage=1.26	side_2_overlap=0	side_2_possible_overlap_registers=139	side_2_read_count=237	side_2_redundant=0	total_non_overlap_reads=9
JC	88	.	REL606	77935	1	REL606	77968	1	0	alignment_overlap=7	coverage_minus=0	coverage_plus=4	flanking_left=150	flanking_right=150	frequency=2.601e-02	junction_possible_overlap_registers=142	key=REL606__77935__1__REL606__77961__1__7____150__150__0__0	max_left=131	max_left_minus=0	max_left_plus=131	max_min_left=0	max_min_left_minus=0	max_min_left_plus=0	max_min_right=45	max_min_right_minus=0	max_min_right_plus=45	max_pos_hash_score=284	max_right=45	max_right_minus=0	max_right_plus=45	neg_log10_pos_hash_p_value=11.3	new_junction_coverage=0.02	new_junction_read_count=4	no_show=1	polymorphism_frequency=2.601e-02	pos_hash_score=3	prediction=polymorphism	reject=COVERAGE_EVENNESS_SKEW,FREQUENCY_CUTOFF	side_1_annotate_key=gene	side_1_continuation=0	side_1_coverage=0.79	side_1_overlap=7	side_1_possible_overlap_registers=149	side_1_read_count=158	side_1_redundant=0	side_2_annotate_key=gene	side_2_continuation=0	side_2_coverage=0.78	side_2_overlap=0	side_2_possible_overlap_registers=142	side_2_read_count=149	side_2_redundant=0	total_non_overlap_reads=4
JC	89	.	REL606	78115	1	REL606	78256	1	0	alignment_overlap=10	coverage_minus=0	coverage_plus=5	flanking_left=150	flanking_right=150	frequency=3.242e-02	junction_possible_overlap_registers=139	key=REL606__78115__1__REL606__78246__1__10____150__150__0__0	max_left=136	max_left_minus=0	max_left_plus=136	max_min_left=0	max_min_left_minus=0	max_min_left_plus=0	max_min_right=49	max_min_right_minus=0	max_min_right_plus=49	max_pos_hash_score=278	max_right=49	max_right_minus=0	max_right_plus=49	neg_log10_pos_hash_p_value=9.8	new_junction_coverage=0.03	new_junction_read_count=5	no_show=1	polymorphism_frequency=3.242e-02	pos_hash_score=5	prediction=polymorphism	reject=COVERAGE_EVENNESS_SKEW,FREQUENCY_CUTOFF	side_1_annotate_key=gene	side_1_continuation=0	side_1_coverage=0.71	side_1_overlap=10	side_1_possible_overlap_registers=149	side_1_read_count=142	side_1_redundant=0	side_2_annotate_key=gene	side_2_continuation=0	side_2_coverage=0.89	side_2_overlap=0	side_2_possible_overlap_registers=139	side_2_read_count=166	side_2_redundant=0	total_non_overlap_reads=5
JC	90	.	REL606	78124	-1	REL606	78245	-1	0	alignment_overlap=10	coverage_minus=5	coverage_plus=0	flanking_left=150	flanking_right=150	frequency=3.100e-02	junction_possible_overlap_registers=139	key=REL606__78124__-1__REL606__78255__-1__10____150__150__0__0	max_left=95	max_left_minus=95	max_left_plus=0	max_min_left=54	max_min_left_minus=54	max_min_left_plus=0	max_min_right=45	max_min_right_minus=45	max_min_right_plus=0	max_pos_hash_score=278	max_right=130	max_right_minus=130	max_right_plus=0	neg_log10_pos_hash_p_value=9.8	new_junction_coverage=0.03	new_junction_read_count=5	no_show=1	polymorphism_frequency=3.100e-02	pos_hash_score=5	prediction=polymorphism	reject=COVERAGE_EVENNESS_SKEW,FREQUENCY_CUTOFF	side_1_annotate_key=gene	side_1_continuation=0	side_1_coverage=0.78	side_1_overlap=10	side_1_possible_overlap_registers=149	side_1_read_count=156	side_1_redundant=0	side_2_annotate_key=gene	side_2_continuation=0	side_2_coverage=0.89	side_2_overlap=0	side_2_possible_overlap_registers=139	side_2_read_count=167	side_2_redundant=0	total_non_overlap_reads=5
JC	91	.	REL606	84956	-1	REL606	84962	-1	0	alignment_overlap=7	coverage_minus=3	coverage_plus=0	flanking_left=150	flanking_right=150	frequency=1.614e-02	junction_possible_overlap_registers=142	key=REL606__84956__-1__REL606__84969__-1__7____150__150__0__0	max_left=57	max_left_minus=57	max_left_plus=0	max_min_left=57	max_min_left_minus=57	max_min_left_plus=0	max_min_right=0	max_min_right_minus=0	max_min_right_plus=0	max_pos_hash_score=284	max_right=137	max_right_minus=137	max_right_plus=0	neg_log10_pos_hash_p_value=11.3	new_junction_coverage=0.02	new_junction_read_count=3	no_show=1	polymorphism_frequency=1.614e-02	pos_hash_score=3	prediction=polymorphism	reject=COVERAGE_EVENNESS_SKEW,FREQUENCY_CUTOFF	side_1_annotate_key=gene	side_1_continuation=0	side_1_coverage=0.98	side_1_overlap=7	side_1_possible_overlap_registers=149	side_1_read_count=196	side_1_redundant=0	side_2_annotate_key=gene	side_2_continuation=0	side_2_coverage=0.93	side_2_overlap=0	side_2_possible_overlap_registers=142	side_2_read_count=179	side_2_redundant=0	total_non_overlap_reads=3
JC	92	.	REL606	88852	1	REL606	88948	1	0	alignment_overlap=10	coverage_minus=0	coverage_plus=6	flanking_left=150	flanking_right=150	frequency=5.806e-02	junction_possible_overlap_registers=139	key=REL606__88852__1__REL606__88938__1__10____150__150__0__0	max_left=130	max_left_minus=0	max_left_plus=130	max_min_left=0	max_min_left_minus=0	max_min_left_plus=0	max_min_right=49	max_min_right_minus=0	max_min_right_plus=49	max_pos_hash_score=278	max_right=49	max_right_minus=0	max_right_plus=49	neg_log10_pos_hash_p_value=11.1	new_junction_coverage=0.03	new_junction_read_count=6	no_show=1	polymorphism_frequency=5.806e-02	pos_hash_score=3	prediction=polymorphism	reject=COVERAGE_EVENNESS_SKEW,FREQUENCY_CUTOFF	side_1_annotate_key=gene	side_1_continuation=0	side_1_coverage=0.54	side_1_overlap=10	side_1_possible_overlap_registers=149	side_1_read_count=109	side_1_redundant=0	side_2_annotate_key=gene	side_2_continuation=0	side_2_coverage=0.50	side_2_overlap=0	side_2_possible_overlap_registers=139	side_2_read_count=93	side_2_redundant=0	total_non_overlap_reads=6
JC	93	.	REL606	109508	-1	REL606	109518	-1	0	alignment_overlap=8	coverage_minus=4	coverage_plus=0	flanking_left=150	flanking_right=150	frequency=3.021e-02	junction_possible_overlap_registers=141	key=REL606__109508__-1__REL606__109526__-1__8____150__150__0__0	max_left=46	max_left_minus=46	max_left_plus=0	max_min_left=46	max_min_left_minus=46	max_min_left_plus=0	max_min_right=0	max_min_right_minus=0	max_min_right_plus=0	max_pos_hash_score=282	max_right=108	max_right_minus=108	max_right_plus=0	neg_log10_pos_hash_p_value=11.2	new_junction_coverage=0.02	new_junction_read_count=4	no_show=1	polymorphism_frequency=3.021e-02	pos_hash_score=3	prediction=polymorphism	reject=COVERAGE_EVENNESS_SKEW,FREQUENCY_CUTOFF	side_1_annotate_key=gene	side_1_continuation=0	side_1_coverage=0.67	side_1_overlap=8	side_1_possible_overlap_registers=149	side_1_read_count=134	side_1_redundant=0	side_2_annotate_key=gene	side_2_continuation=0	side_2_coverage=0.68	side_2_overlap=0	side_2_possible_overlap_registers=141	side_2_read_count=130	side_2_redundant=0	total_non_overlap_reads=4
JC	94	.	REL606	116531	1	REL606	116562	1	0	alignment_overlap=6	coverage_minus=1	coverage_plus=3	flanking_left=150	flanking_right=150	frequency=2.960e-02	junction_possible_overlap_registers=143	key=REL606__116531__1__REL606__116556__1__6____150__150__0__0	max_left=115	max_left_minus=15	max_left_plus=115	max_min_left=15	max_min_left_minus=15	max_min_left_plus=0	max_min_right=45	max_min_right_minus=0	max_min_right_plus=45	max_pos_hash_score=286	max_right=130	max_right_minus=130	max_right_plus=45	neg_log10_pos_hash_p_value=10.6	new_junction_coverage=0.02	new_junction_read_count=4	no_show=1	polymorphism_frequency=2.960e-02	pos_hash_score=4	prediction=polymorphism	reject=COVERAGE_EVENNESS_SKEW,FREQUENCY_CUTOFF	side_1_annotate_key=gene	side_1_continuation=0	side_1_coverage=0.71	side_1_overlap=6	side_1_possible_overlap_registers=149	side_1_read_count=143	side_1_redundant=0	side_2_annotate_key=gene	side_2_continuation=0	side_2_coverage=0.65	side_2_overlap=0	side_2_possible_overlap_registers=143	side_2_read_count=125	side_2_redundant=0	total_non_overlap_reads=4
JC	95	.	REL606	118755	-1	REL606	118761	-1	0	alignment_overlap=12	coverage_minus=2	coverage_plus=1	flanking_left=150	flanking_right=150	frequency=1.576e-02	junction_possible_overlap_registers=137	key=REL606__118755__-1__REL606__118773__-1__12____150__150__0__0	max_left=63	max_left_minus=55	max_left_plus=63	max_min_left=63	max_min_left_minus=55	max_min_left_plus=63	max_min_right=0	max_min_right_minus=0	max_min_right_plus=0	max_pos_hash_score=274	max_right=91	max_right_minus=91	max_right_plus=75	neg_log10_pos_hash_p_value=11.0	new_junction_coverage=0.02	new_junction_read_count=3	no_show=1	polymorphism_frequency=1.576e-02	pos_hash_score=3	prediction=polymorphism	reject=COVERAGE_EVENNESS_SKEW,FREQUENCY_CUTOFF	side_1_annotate_key=gene	side_1_continuation=0	side_1_coverage=1.00	side_1_overlap=12	side_1_possible_overlap_registers=149	side_1_read_count=202	side_1_redundant=0	side_2_annotate_key=gene	side_2_continuation=0	side_2_coverage=1.02	side_2_overlap=0	side_2_possible_overlap_registers=137	side_2_read_count=189	side_2_redundant=0	total_non_overlap_reads=3
JC	96	.	REL606	171578	-1	REL606	171583	-1	0	alignment_overlap=11	coverage_minus=7	coverage_plus=0	flanking_left=150	flanking_right=150	frequency=4.524e-02	junction_possible_overlap_registers=138	key=REL606__171578__-1__REL606__171594__-1__11____150__150__0__0	max_left=64	max_left_minus=64	max_left_plus=0	max_min_left=64	max_min_left_minus=64	max_min_left_plus=0	max_min_right=0	max_min_right_minus=0	max_min_right_plus=0	max_pos_hash_score=276	max_right=83	max_right_minus=83	max_right_plus=0	neg_log10_pos_hash_p_value=11.1	new_junction_coverage=0.04	new_junction_read_count=7	no_show=1	polymorphism_frequency=4.524e-02	pos_hash_score=3	prediction=polymorphism	reject=COVERAGE_EVENNESS_SKEW,FREQUENCY_CUTOFF	side_1_annotate_key=gene	side_1_continuation=0	side_1_coverage=0.78	side_1_overlap=11	side_1_possible_overlap_registers=149	side_1_read_count=156	side_1_redundant=0	side_2_annotate_key=gene	side_2_continuation=0	side_2_coverage=0.81	side_2_overlap=0	side_2_possible_overlap_registers=138	side_2_read_count=151	side_2_redundant=0	total_non_overlap_reads=7
JC	97	.	REL606	199926	-1	REL606	200031	-1	0	alignment_overlap=8	coverage_minus=3	coverage_plus=0	flanking_left=150	flanking_right=150	frequency=2.300e-02	junction_possible_overlap_registers=141	key=REL606__199926__-1__REL606__200039__-1__8____150__150__0__0	max_left=82	max_left_minus=82	max_left_plus=0	max_min_left=21	max_min_left_minus=21	max_min_left_plus=0	max_min_right=70	max_min_right_minus=70	max_min_right_plus=0	max_pos_hash_score=282	max_right=121	max_right_minus=121	max_right_plus=0	neg_log10_pos_hash_p_value=11.2	new_junction_coverage=0.02	new_junction_read_count=3	no_show=1	polymorphism_frequency=2.300e-02	pos_hash_score=3	prediction=polymorphism	reject=COVERAGE_EVENNESS_SKEW,FREQUENCY_CUTOFF	side_1_annotate_key=gene	side_1_continuation=0	side_1_coverage=0.66	side_1_overlap=8	side_1_possible_overlap_registers=149	side_1_read_count=133	side_1_redundant=0	side_2_annotate_key=gene	side_2_continuation=0	side_2_coverage=0.68	side_2_overlap=0	side_2_possible_overlap_registers=141	side_2_read_count=129	side_2_redundant=0	total_non_overlap_reads=3
JC	98	.	REL606	204700	-1	REL606	204707	-1	0	alignment_overlap=7	coverage_minus=4	coverage_plus=0	flanking_left=150	flanking_right=150	frequency=1.826e-02	junction_possible_overlap_registers=142	key=REL606__204700__-1__REL606__204714__-1__7____150__150__0__0	max_left=119	max_left_minus=119	max_left_plus=0	max_min_left=45	max_min_left_minus=45	max_min_left_plus=0	max_min_right=52	max_min_right_minus=52	max_min_right_plus=0	max_pos_hash_score=284	max_right=126	max_right_minus=126	max_right_plus=0	neg_log10_pos_hash_p_value=10.6	new_junction_coverage=0.02	new_junction_read_count=4	no_show=1	polymorphism_frequency=1.826e-02	pos_hash_score=4	prediction=polymorphism	reject=COVERAGE_EVENNESS_SKEW,FREQUENCY_CUTOFF	side_1_annotate_key=gene	side_1_continuation=0	side_1_coverage=1.14	side_1_overlap=7	side_1_possible_overlap_registers=149	side_1_read_count=230	side_1_redundant=0	side_2_annotate_key=gene	side_2_continuation=0	side_2_coverage=1.10	side_2_overlap=0	side_2_possible_overlap_registers=142	side_2_read_count=211	side_2_redundant=0	total_non_overlap_reads=4
JC	99	.	REL606	212415	1	REL606	212449	1	0	alignment_overlap=9	coverage_minus=0	coverage_plus=4	flanking_left=150	flanking_right=150	frequency=2.274e-02	junction_possible_overlap_registers=140	key=REL606__212415__1__REL606__212440__1__9____150__150__0__0	max_left=128	max_left_minus=0	max_left_plus=128	max_min_left=0	max_min_left_minus=0	max_min_left_plus=0	max_min_right=49	max_min_right_minus=0	max_min_right_plus=49	max_pos_hash_score=280	max_right=49	max_right_minus=0	max_right_plus=49	neg_log10_pos_hash_p_value=10.5	new_junction_coverage=0.02	new_junction_read_count=4	no_show=1	polymorphism_frequency=2.274e-02	pos_hash_score=4	prediction=polymorphism	reject=COVERAGE_EVENNESS_SKEW,FREQUENCY_CUTOFF	side_1_annotate_key=gene	side_1_continuation=0	side_1_coverage=0.92	side_1_overlap=9	side_1_possible_overlap_registers=149	side_1_read_count=185	side_1_redundant=0	side_2_annotate_key=gene	side_2_continuation=0	side_2_coverage=0.90	side_2_overlap=0	side_2_possible_overlap_registers=140	side_2_read_count=170	side_2_redundant=0	total_non_overlap_reads=4
JC	100	.	REL606	221414	1	REL606	221441	1	0	alignment_overlap=9	coverage_minus=1	coverage_plus=2	flanking_left=150	flanking_right=150	frequency=1.426e-02	junction_possible_overlap_registers=140	key=REL606__221414__1__REL606__221432__1__9____150__150__0__0	max_left=110	max_left_minus=108	max_left_plus=110	max_min_left=0	max_min_left_minus=0	max_min_left_plus=0	max_min_right=43	max_min_right_minus=33	max_min_right_plus=43	max_pos_hash_score=280	max_right=43	max_right_minus=33	max_right_plus=43	neg_log10_pos_hash_p_value=11.2	new_junction_coverage=0.02	new_junction_read_count=3	no_show=1	polymorphism_frequency=1.426e-02	pos_hash_score=3	prediction=polymorphism	reject=COVERAGE_EVENNESS_SKEW,FREQUENCY_CUTOFF	side_1_annotate_key=gene	side_1_continuation=0	side_1_coverage=1.08	side_1_overlap=9	side_1_possible_overlap_registers=149	side_1_read_count=218	side_1_redundant=0	side_2_annotate_key=gene	side_2_continuation=0	side_2_coverage=1.11	side_2_overlap=0	side_2_possible_overlap_registers=140	side_2_read_count=210	side_2_redundant=0	total_non_overlap_reads=3
JC	101	.	REL606	223218	1	REL606	223416	1	0	alignment_overlap=9	coverage_minus=0	coverage_plus=4	flanking_left=150	flanking_right=150	frequency=2.455e-02	junction_possible_overlap_registers=140	key=REL606__223218__1__REL606__223407__1__9____150__150__0__0	max_left=139	max_left_minus=0	max_left_plus=139	max_min_left=0	max_min_left_minus=0	max_min_left_plus=0	max_min_right=55	max_min_right_minus=0	max_min_right_plus=55	max_pos_hash_score=280	max_right=55	max_right_minus=0	max_right_plus=55	neg_log10_pos_hash_p_value=11.2	new_junction_coverage=0.02	new_junction_read_count=4	no_show=1	polymorphism_frequency=2.455e-02	pos_hash_score=3	prediction=polymorphism	reject=COVERAGE_EVENNESS_SKEW,FREQUENCY_CUTOFF	side_1_annotate_key=gene	side_1_continuation=0	side_1_coverage=0.75	side_1_overlap=9	side_1_possible_overlap_registers=149	side_1_read_count=151	side_1_redundant=0	side_2_annotate_key=gene	side_2_continuation=0	side_2_coverage=0.93	side_2_overlap=0	side_2_possible_overlap_registers=140	side_2_read_count=176	side_2_redundant=0	total_non_overlap_reads=4
JC	102	.	REL606	229740	1	REL606	229761	1	0	alignment_overlap=9	coverage_minus=1	coverage_plus=8	flanking_left=150	flanking_right=150	frequency=NA	junction_possible_overlap_registers=140	key=REL606__229740__1__REL606__229752__1__9____150__150__1__1	max_left=109	max_left_minus=109	max_left_plus=108	max_min_left=0	max_min_left_minus=0	max_min_left_plus=0	max_min_right=66	max_min_right_minus=32	max_min_right_plus=66	max_pos_hash_score=280	max_right=66	max_right_minus=32	max_right_plus=66	neg_log10_pos_hash_p_value=8.8	new_junction_coverage=0.07	new_junction_read_count=14	no_show=1	polymorphism_frequency=NA	pos_hash_score=7	prediction=unknown	reject=COVERAGE_EVENNESS_SKEW	side_1_annotate_key=repeat	side_1_continuation=0	side_1_coverage=NA	side_1_overlap=9	side_1_read_count=NA	side_1_redundant=1	side_2_annotate_key=repeat	side_2_continuation=0	side_2_coverage=NA	side_2_overlap=0	side_2_possible_overlap_registers=NA	side_2_read_count=NA	side_2_redundant=1	total_non_overlap_reads=9
JC	103	.	REL606	229752	1	REL606	229752	1	-3	alignment_overlap=-3	coverage_minus=6	coverage_plus=0	flanking_left=150	flanking_right=150	frequency=NA	junction_possible_overlap_registers=146	key=REL606__229752__1__REL606__229752__1__-3__ACC__150__150__1__1	max_left=75	max_left_minus=75	max_left_plus=0	max_min_left=55	max_min_left_minus=55	max_min_left_plus=0	max_min_right=72	max_min_right_minus=72	max_min_right_plus=0	max_pos_hash_score=292	max_right=125	max_right_minus=125	max_right_plus=0	neg_log10_pos_hash_p_value=10.2	new_junction_coverage=0.09	new_junction_read_count=17	no_show=1	polymorphism_frequency=NA	pos_hash_score=5	prediction=unknown	reject=COVERAGE_EVENNESS_SKEW	side_1_annotate_key=repeat	side_1_continuation=0	side_1_coverage=NA	side_1_overlap=0	side_1_read_count=NA	side_1_redundant=1	side_2_annotate_key=repeat	side_2_continuation=0	side_2_coverage=NA	side_2_overlap=0	side_2_possible_overlap_registers=NA	side_2_read_count=NA	side_2_redundant=1	total_non_overlap_reads=6	unique_read_sequence=ACC
JC	104	.	REL606	231314	-1	REL606	231321	-1	0	alignment_overlap=6	coverage_minus=3	coverage_plus=0	flanking_left=150	flanking_right=150	frequency=NA	junction_possible_overlap_registers=143	key=REL606__231314__-1__REL606__231327__-1__6____150__150__1__1	max_left=76	max_left_minus=76	max_left_plus=0	max_min_left=46	max_min_left_minus=46	max_min_left_plus=0	max_min_right=70	max_min_right_minus=70	max_min_right_plus=0	max_pos_hash_score=286	max_right=98	max_right_minus=98	max_right_plus=0	neg_log10_pos_hash_p_value=11.3	new_junction_coverage=0.02	new_junction_read_count=3	no_show=1	polymorphism_frequency=NA	pos_hash_score=3	prediction=unknown	reject=COVERAGE_EVENNESS_SKEW	side_1_annotate_key=repeat	side_1_continuation=0	side_1_coverage=NA	side_1_overlap=6	side_1_read_count=NA	side_1_redundant=1	side_2_annotate_key=repeat	side_2_continuation=0	side_2_coverage=NA	side_2_overlap=0	side_2_possible_overlap_registers=NA	side_2_read_count=NA	side_2_redundant=1	total_non_overlap_reads=3
JC	105	.	REL606	231956	1	REL606	231965	1	-1	alignment_overlap=-1	coverage_minus=2	coverage_plus=1	flanking_left=150	flanking_right=150	frequency=NA	junction_possible_overlap_registers=148	key=REL606__231956__1__REL606__231965__1__-1__T__150__150__1__1	max_left=143	max_left_minus=143	max_left_plus=97	max_min_left=0	max_min_left_minus=0	max_min_left_plus=0	max_min_right=52	max_min_right_minus=36	max_min_right_plus=52	max_pos_hash_score=296	max_right=52	max_right_minus=36	max_right_plus=52	neg_log10_pos_hash_p_value=11.5	new_junction_coverage=0.02	new_junction_read_count=4	no_show=1	polymorphism_frequency=NA	pos_hash_score=3	prediction=unknown	reject=COVERAGE_EVENNESS_SKEW	side_1_annotate_key=repeat	side_1_continuation=0	side_1_coverage=NA	side_1_overlap=0	side_1_read_count=NA	side_1_redundant=1	side_2_annotate_key=repeat	side_2_continuation=0	side_2_coverage=NA	side_2_overlap=0	side_2_possible_overlap_registers=NA	side_2_read_count=NA	side_2_redundant=1	total_non_overlap_reads=3	unique_read_sequence=T
JC	106	.	REL606	232293	1	REL606	232318	1	0	alignment_overlap=7	coverage_minus=0	coverage_plus=5	flanking_left=150	flanking_right=150	frequency=NA	junction_possible_overlap_registers=142	key=REL606__232293__1__REL606__232311__1__7____150__150__1__1	max_left=135	max_left_minus=0	max_left_plus=135	max_min_left=42	max_min_left_minus=0	max_min_left_plus=42	max_min_right=57	max_min_right_minus=0	max_min_right_plus=57	max_pos_hash_score=284	max_right=133	max_right_minus=0	max_right_plus=133	neg_log10_pos_hash_p_value=10.0	new_junction_coverage=0.03	new_junction_read_count=5	no_show=1	polymorphism_frequency=NA	pos_hash_score=5	prediction=unknown	reject=COVERAGE_EVENNESS_SKEW	side_1_annotate_key=repeat	side_1_continuation=0	side_1_coverage=NA	side_1_overlap=7	side_1_read_count=NA	side_1_redundant=1	side_2_annotate_key=repeat	side_2_continuation=0	side_2_coverage=NA	side_2_overlap=0	side_2_possible_overlap_registers=NA	side_2_read_count=NA	side_2_redundant=1	total_non_overlap_reads=5
JC	107	.	REL606	237985	1	REL606	644382	-1	0	alignment_overlap=0	coverage_minus=136	coverage_plus=73	flanking_left=150	flanking_right=150	frequency=1	junction_possible_overlap_registers=149	key=REL606__237985__1__REL606__644382__-1__0____150__150__0__1	max_left=146	max_left_minus=146	max_left_plus=145	max_min_left=74	max_min_left_minus=73	max_min_left_plus=74	max_min_right=73	max_min_right_minus=73	max_min_right_plus=70	max_pos_hash_score=298	max_right=146	max_right_minus=146	max_right_plus=146	neg_log10_pos_hash_p_value=0.4	new_junction_coverage=1.08	new_junction_read_count=217	polymorphism_frequency=1.000e+00	pos_hash_score=68	prediction=consensus	read_count_offset=3	side_1_annotate_key=gene	side_1_continuation=0	side_1_coverage=0.00	side_1_overlap=0	side_1_possible_overlap_registers=146	side_1_read_count=0	side_1_redundant=0	side_2_annotate_key=repeat	side_2_continuation=0	side_2_coverage=NA	side_2_overlap=0	side_2_possible_overlap_registers=NA	side_2_read_count=NA	side_2_redundant=1	total_non_overlap_reads=209
JC	108	.	REL606	257822	-1	REL606	257875	-1	-1	alignment_overlap=-1	coverage_minus=8	coverage_plus=0	flanking_left=150	flanking_right=150	frequency=4.461e-02	junction_possible_overlap_registers=148	key=REL606__257822__-1__REL606__257875__-1__-1__C__150__150__0__0	max_left=99	max_left_minus=99	max_left_plus=0	max_min_left=52	max_min_left_minus=52	max_min_left_plus=0	max_min_right=67	max_min_right_minus=67	max_min_right_plus=0	max_pos_hash_score=296	max_right=133	max_right_minus=133	max_right_plus=0	neg_log10_pos_hash_p_value=9.2	new_junction_coverage=0.04	new_junction_read_count=8	no_show=1	polymorphism_frequency=4.461e-02	pos_hash_score=7	prediction=polymorphism	reject=COVERAGE_EVENNESS_SKEW,FREQUENCY_CUTOFF	side_1_annotate_key=gene	side_1_continuation=0	side_1_coverage=0.72	side_1_overlap=0	side_1_possible_overlap_registers=149	side_1_read_count=144	side_1_redundant=0	side_2_annotate_key=gene	side_2_continuation=0	side_2_coverage=1.00	side_2_overlap=0	side_2_possible_overlap_registers=149	side_2_read_count=201	side_2_redundant=0	total_non_overlap_reads=8	unique_read_sequence=C
JC	109	.	REL606	326987	-1	REL606	326993	-1	0	alignment_overlap=7	coverage_minus=4	coverage_plus=0	flanking_left=150	flanking_right=150	frequency=2.746e-02	junction_possible_overlap_registers=142	key=REL606__326987__-1__REL606__327000__-1__7____150__150__0__0	max_left=73	max_left_minus=73	max_left_plus=0	max_min_left=31	max_min_left_minus=31	max_min_left_plus=0	max_min_right=70	max_min_right_minus=70	max_min_right_plus=0	max_pos_hash_score=284	max_right=125	max_right_minus=125	max_right_plus=0	neg_log10_pos_hash_p_value=10.6	new_junction_coverage=0.02	new_junction_read_count=4	no_show=1	polymorphism_frequency=2.746e-02	pos_hash_score=4	prediction=polymorphism	reject=COVERAGE_EVENNESS_SKEW,FREQUENCY_CUTOFF	side_1_annotate_key=gene	side_1_continuation=0	side_1_coverage=0.82	side_1_overlap=7	side_1_possible_overlap_registers=149	side_1_read_count=164	side_1_redundant=0	side_2_annotate_key=gene	side_2_continuation=0	side_2_coverage=0.66	side_2_overlap=0	side_2_possible_overlap_registers=142	side_2_read_count=127	side_2_redundant=0	total_non_overlap_reads=4
JC	110	.	REL606	327362	1	REL606	327490	1	0	alignment_overlap=12	coverage_minus=0	coverage_plus=4	flanking_left=150	flanking_right=150	frequency=3.051e-02	junction_possible_overlap_registers=137	key=REL606__327362__1__REL606__327478__1__12____150__150__0__0	max_left=117	max_left_minus=0	max_left_plus=117	max_min_left=0	max_min_left_minus=0	max_min_left_plus=0	max_min_right=65	max_min_right_minus=0	max_min_right_plus=65	max_pos_hash_score=274	max_right=65	max_right_minus=0	max_right_plus=65	neg_log10_pos_hash_p_value=10.4	new_junction_coverage=0.02	new_junction_read_count=4	no_show=1	polymorphism_frequency=3.051e-02	pos_hash_score=4	prediction=polymorphism	reject=COVERAGE_EVENNESS_SKEW,FREQUENCY_CUTOFF	side_1_annotate_key=gene	side_1_continuation=0	side_1_coverage=0.67	side_1_overlap=12	side_1_possible_overlap_registers=149	side_1_read_count=134	side_1_redundant=0	side_2_annotate_key=gene	side_2_continuation=0	side_2_coverage=0.71	side_2_overlap=0	side_2_possible_overlap_registers=137	side_2_read_count=131	side_2_redundant=0	total_non_overlap_reads=4
JC	111	.	REL606	340091	1	REL606	340119	1	0	alignment_overlap=11	coverage_minus=2	coverage_plus=2	flanking_left=150	flanking_right=150	frequency=2.604e-02	junction_possible_overlap_registers=138	key=REL606__340091__1__REL606__340108__1__11____150__150__0__0	max_left=87	max_left_minus=8	max_left_plus=87	max_min_left=8	max_min_left_minus=8	max_min_left_plus=0	max_min_right=64	max_min_right_minus=0	max_min_right_plus=64	max_pos_hash_score=276	max_right=131	max_right_minus=131	max_right_plus=64	neg_log10_pos_hash_p_value=11.1	new_junction_coverage=0.02	new_junction_read_count=4	no_show=1	polymorphism_frequency=2.604e-02	pos_hash_score=3	prediction=polymorphism	reject=COVERAGE_EVENNESS_SKEW,FREQUENCY_CUTOFF	side_1_annotate_key=gene	side_1_continuation=0	side_1_coverage=0.80	side_1_overlap=11	side_1_possible_overlap_registers=149	side_1_read_count=160	side_1_redundant=0	side_2_annotate_key=gene	side_2_continuation=0	side_2_coverage=0.81	side_2_overlap=0	side_2_possible_overlap_registers=138	side_2_read_count=151	side_2_redundant=0	total_non_overlap_reads=4
JC	112	.	REL606	346149	-1	REL606	346155	-1	0	alignment_overlap=6	coverage_minus=4	coverage_plus=1	flanking_left=150	flanking_right=150	frequency=2.929e-02	junction_possible_overlap_registers=143	key=REL606__346149__-1__REL606__346161__-1__6____150__150__0__0	max_left=94	max_left_minus=94	max_left_plus=14	max_min_left=43	max_min_left_minus=43	max_min_left_plus=14	max_min_right=54	max_min_right_minus=54	max_min_right_plus=0	max_pos_hash_score=286	max_right=123	max_right_minus=123	max_right_plus=123	neg_log10_pos_hash_p_value=10.0	new_junction_coverage=0.03	new_junction_read_count=6	no_show=1	polymorphism_frequency=2.929e-02	pos_hash_score=5	prediction=polymorphism	reject=COVERAGE_EVENNESS_SKEW,FREQUENCY_CUTOFF	side_1_annotate_key=gene	side_1_continuation=0	side_1_coverage=1.02	side_1_overlap=6	side_1_possible_overlap_registers=149	side_1_read_count=205	side_1_redundant=0	side_2_annotate_key=gene	side_2_continuation=0	side_2_coverage=1.04	side_2_overlap=0	side_2_possible_overlap_registers=143	side_2_read_count=201	side_2_redundant=0	total_non_overlap_reads=5
JC	113	.	REL606	364849	1	REL606	364937	1	0	alignment_overlap=9	coverage_minus=1	coverage_plus=9	flanking_left=150	flanking_right=150	frequency=5.171e-02	junction_possible_overlap_registers=140	key=REL606__364849__1__REL606__364928__1__9____150__150__0__0	max_left=135	max_left_minus=34	max_left_plus=135	max_min_left=34	max_min_left_minus=34	max_min_left_plus=0	max_min_right=35	max_min_right_minus=0	max_min_right_plus=35	max_pos_hash_score=280	max_right=107	max_right_minus=107	max_right_plus=35	neg_log10_pos_hash_p_value=9.3	new_junction_coverage=0.05	new_junction_read_count=10	no_show=1	polymorphism_frequency=5.171e-02	pos_hash_score=6	prediction=polymorphism	reject=COVERAGE_EVENNESS_SKEW,FREQUENCY_CUTOFF	side_1_annotate_key=gene	side_1_continuation=0	side_1_coverage=1.00	side_1_overlap=9	side_1_possible_overlap_registers=149	side_1_read_count=202	side_1_redundant=0	side_2_annotate_key=gene	side_2_continuation=0	side_2_coverage=0.94	side_2_overlap=0	side_2_possible_overlap_registers=140	side_2_read_count=177	side_2_redundant=0	total_non_overlap_reads=10
JC	114	.	REL606	364857	-1	REL606	364927	-1	0	alignment_overlap=9	coverage_minus=7	coverage_plus=0	flanking_left=150	flanking_right=150	frequency=3.550e-02	junction_possible_overlap_registers=140	key=REL606__364857__-1__REL606__364936__-1__9____150__150__0__0	max_left=138	max_left_minus=138	max_left_plus=0	max_min_left=50	max_min_left_minus=50	max_min_left_plus=0	max_min_right=3	max_min_right_minus=3	max_min_right_plus=0	max_pos_hash_score=280	max_right=138	max_right_minus=138	max_right_plus=0	neg_log10_pos_hash_p_value=8.8	new_junction_coverage=0.04	new_junction_read_count=7	no_show=1	polymorphism_frequency=3.550e-02	pos_hash_score=7	prediction=polymorphism	reject=COVERAGE_EVENNESS_SKEW,FREQUENCY_CUTOFF	side_1_annotate_key=gene	side_1_continuation=0	side_1_coverage=1.04	side_1_overlap=9	side_1_possible_overlap_registers=149	side_1_read_count=209	side_1_redundant=0	side_2_annotate_key=gene	side_2_continuation=0	side_2_coverage=0.97	side_2_overlap=0	side_2_possible_overlap_registers=140	side_2_read_count=184	side_2_redundant=0	total_non_overlap_reads=7
JC	115	.	REL606	377180	-1	REL606	377207	-1	0	alignment_overlap=8	coverage_minus=7	coverage_plus=0	flanking_left=150	flanking_right=150	frequency=4.349e-02	junction_possible_overlap_registers=141	key=REL606__377180__-1__REL606__377215__-1__8____150__150__0__0	max_left=77	max_left_minus=77	max_left_plus=0	max_min_left=34	max_min_left_minus=34	max_min_left_plus=0	max_min_right=65	max_min_right_minus=65	max_min_right_plus=0	max_pos_hash_score=282	max_right=135	max_right_minus=135	max_right_plus=0	neg_log10_pos_hash_p_value=8.9	new_junction_coverage=0.04	new_junction_read_count=7	no_show=1	polymorphism_frequency=4.349e-02	pos_hash_score=7	prediction=polymorphism	reject=COVERAGE_EVENNESS_SKEW,FREQUENCY_CUTOFF	side_1_annotate_key=gene	side_1_continuation=0	side_1_coverage=0.75	side_1_overlap=8	side_1_possible_overlap_registers=149	side_1_read_count=150	side_1_redundant=0	side_2_annotate_key=gene	side_2_continuation=0	side_2_coverage=0.87	side_2_overlap=0	side_2_possible_overlap_registers=141	side_2_read_count=166	side_2_redundant=0	total_non_overlap_reads=7
JC	116	.	REL606	391801	1	REL606	391882	1	0	alignment_overlap=8	coverage_minus=0	coverage_plus=9	flanking_left=150	flanking_right=150	frequency=3.672e-02	junction_possible_overlap_registers=141	key=REL606__391801__1__REL606__391874__1__8____150__150__0__0	max_left=133	max_left_minus=0	max_left_plus=133	max_min_left=55	max_min_left_minus=0	max_min_left_plus=55	max_min_right=67	max_min_right_minus=0	max_min_right_plus=67	max_pos_hash_score=282	max_right=86	max_right_minus=0	max_right_plus=86	neg_log10_pos_hash_p_value=8.9	new_junction_coverage=0.05	new_junction_read_count=9	no_show=1	polymorphism_frequency=3.672e-02	pos_hash_score=7	prediction=polymorphism	reject=COVERAGE_EVENNESS_SKEW,FREQUENCY_CUTOFF	side_1_annotate_key=gene	side_1_continuation=0	side_1_coverage=1.10	side_1_overlap=8	side_1_possible_overlap_registers=149	side_1_read_count=221	side_1_redundant=0	side_2_annotate_key=gene	side_2_continuation=0	side_2_coverage=1.38	side_2_overlap=0	side_2_possible_overlap_registers=141	side_2_read_count=263	side_2_redundant=0	total_non_overlap_reads=9
JC	117	.	REL606	392611	1	REL606	392694	1	0	alignment_overlap=8	coverage_minus=1	coverage_plus=4	flanking_left=150	flanking_right=150	frequency=2.778e-02	junction_possible_overlap_registers=141	key=REL606__392611__1__REL606__392686__1__8____150__150__0__0	max_left=120	max_left_minus=48	max_left_plus=120	max_min_left=48	max_min_left_minus=48	max_min_left_plus=34	max_min_right=48	max_min_right_minus=0	max_min_right_plus=48	max_pos_hash_score=282	max_right=108	max_right_minus=94	max_right_plus=108	neg_log10_pos_hash_p_value=9.9	new_junction_coverage=0.03	new_junction_read_count=5	no_show=1	polymorphism_frequency=2.778e-02	pos_hash_score=5	prediction=polymorphism	reject=COVERAGE_EVENNESS_SKEW,FREQUENCY_CUTOFF	side_1_annotate_key=gene	side_1_continuation=0	side_1_coverage=0.93	side_1_overlap=8	side_1_possible_overlap_registers=149	side_1_read_count=186	side_1_redundant=0	side_2_annotate_key=gene	side_2_continuation=0	side_2_coverage=0.91	side_2_overlap=0	side_2_possible_overlap_registers=141	side_2_read_count=174	side_2_redundant=0	total_non_overlap_reads=5
JC	118	.	REL606	414020	1	REL606	414091	1	0	alignment_overlap=9	coverage_minus=0	coverage_plus=5	flanking_left=150	flanking_right=150	frequency=2.945e-02	junction_possible_overlap_registers=140	key=REL606__414020__1__REL606__414082__1__9____150__150__0__0	max_left=121	max_left_minus=0	max_left_plus=121	max_min_left=0	max_min_left_minus=0	max_min_left_plus=0	max_min_right=57	max_min_right_minus=0	max_min_right_plus=57	max_pos_hash_score=280	max_right=57	max_right_minus=0	max_right_plus=57	neg_log10_pos_hash_p_value=9.9	new_junction_coverage=0.03	new_junction_read_count=5	no_show=1	polymorphism_frequency=2.945e-02	pos_hash_score=5	prediction=polymorphism	reject=COVERAGE_EVENNESS_SKEW,FREQUENCY_CUTOFF	side_1_annotate_key=gene	side_1_continuation=0	side_1_coverage=0.86	side_1_overlap=9	side_1_possible_overlap_registers=149	side_1_read_count=172	side_1_redundant=0	side_2_annotate_key=gene	side_2_continuation=0	side_2_coverage=0.89	side_2_overlap=0	side_2_possible_overlap_registers=140	side_2_read_count=168	side_2_redundant=0	total_non_overlap_reads=5
JC	119	.	REL606	419376	-1	REL606	419415	-1	0	alignment_overlap=11	coverage_minus=6	coverage_plus=0	flanking_left=150	flanking_right=150	frequency=3.057e-02	junction_possible_overlap_registers=138	key=REL606__419376__-1__REL606__419426__-1__11____150__150__0__0	max_left=42	max_left_minus=42	max_left_plus=0	max_min_left=42	max_min_left_minus=42	max_min_left_plus=0	max_min_right=0	max_min_right_minus=0	max_min_right_plus=0	max_pos_hash_score=276	max_right=138	max_right_minus=138	max_right_plus=0	neg_log10_pos_hash_p_value=9.2	new_junction_coverage=0.03	new_junction_read_count=6	no_show=1	polymorphism_frequency=3.057e-02	pos_hash_score=6	prediction=polymorphism	reject=COVERAGE_EVENNESS_SKEW,FREQUENCY_CUTOFF	side_1_annotate_key=gene	side_1_continuation=0	side_1_coverage=0.97	side_1_overlap=11	side_1_possible_overlap_registers=149	side_1_read_count=195	side_1_redundant=0	side_2_annotate_key=gene	side_2_continuation=0	side_2_coverage=1.07	side_2_overlap=0	side_2_possible_overlap_registers=138	side_2_read_count=200	side_2_redundant=0	total_non_overlap_reads=6
JC	120	.	REL606	424396	1	REL606	424493	1	0	alignment_overlap=8	coverage_minus=0	coverage_plus=5	flanking_left=150	flanking_right=150	frequency=4.289e-02	junction_possible_overlap_registers=141	key=REL606__424396__1__REL606__424485__1__8____150__150__0__0	max_left=137	max_left_minus=0	max_left_plus=137	max_min_left=0	max_min_left_minus=0	max_min_left_plus=0	max_min_right=31	max_min_right_minus=0	max_min_right_plus=31	max_pos_hash_score=282	max_right=31	max_right_minus=0	max_right_plus=31	neg_log10_pos_hash_p_value=10.5	new_junction_coverage=0.03	new_junction_read_count=5	no_show=1	polymorphism_frequency=4.289e-02	pos_hash_score=4	prediction=polymorphism	reject=COVERAGE_EVENNESS_SKEW,FREQUENCY_CUTOFF	side_1_annotate_key=gene	side_1_continuation=0	side_1_coverage=0.63	side_1_overlap=8	side_1_possible_overlap_registers=149	side_1_read_count=127	side_1_redundant=0	side_2_annotate_key=gene	side_2_continuation=0	side_2_coverage=0.54	side_2_overlap=0	side_2_possible_overlap_registers=141	side_2_read_count=103	side_2_redundant=0	total_non_overlap_reads=5
JC	121	.	REL606	431864	1	REL606	432082	1	0	alignment_overlap=7	coverage_minus=0	coverage_plus=14	flanking_left=150	flanking_right=150	frequency=NA	junction_possible_overlap_registers=142	key=REL606__431864__1__REL606__432075__1__7____150__150__1__1	max_left=142	max_left_minus=0	max_left_plus=142	max_min_left=66	max_min_left_minus=0	max_min_left_plus=66	max_min_right=65	max_min_right_minus=0	max_min_right_plus=65	max_pos_hash_score=284	max_right=77	max_right_minus=0	max_right_plus=77	neg_log10_pos_hash_p_value=8.9	new_junction_coverage=0.07	new_junction_read_count=14	no_show=1	polymorphism_frequency=NA	pos_hash_score=7	prediction=unknown	reject=COVERAGE_EVENNESS_SKEW	side_1_annotate_key=repeat	side_1_continuation=0	side_1_coverage=NA	side_1_overlap=7	side_1_read_count=NA	side_1_redundant=1	side_2_annotate_key=repeat	side_2_continuation=0	side_2_coverage=NA	side_2_overlap=0	side_2_possible_overlap_registers=NA	side_2_read_count=NA	side_2_redundant=1	total_non_overlap_reads=14
JC	122	.	REL606	432156	1	REL606	432242	1	0	alignment_overlap=9	coverage_minus=1	coverage_plus=4	flanking_left=150	flanking_right=150	frequency=6.025e-02	junction_possible_overlap_registers=140	key=REL606__432156__1__REL606__432233__1__9____150__150__0__0	max_left=119	max_left_minus=27	max_left_plus=119	max_min_left=27	max_min_left_minus=27	max_min_left_plus=0	max_min_right=50	max_min_right_minus=0	max_min_right_plus=50	max_pos_hash_score=280	max_right=114	max_right_minus=114	max_right_plus=50	neg_log10_pos_hash_p_value=10.5	new_junction_coverage=0.03	new_junction_read_count=5	no_show=1	polymorphism_frequency=6.025e-02	pos_hash_score=4	prediction=polymorphism	reject=COVERAGE_EVENNESS_SKEW,FREQUENCY_CUTOFF	side_1_annotate_key=gene	side_1_continuation=0	side_1_coverage=0.08	side_1_overlap=9	side_1_possible_overlap_registers=149	side_1_read_count=17	side_1_redundant=0	side_2_annotate_key=gene	side_2_continuation=0	side_2_coverage=0.74	side_2_overlap=0	side_2_possible_overlap_registers=140	side_2_read_count=140	side_2_redundant=0	total_non_overlap_reads=5
JC	123	.	REL606	432156	1	REL606	1856799	-1	0	alignment_overlap=9	coverage_minus=0	coverage_plus=4	flanking_left=150	flanking_right=150	frequency=4.167e-02	junction_possible_overlap_registers=140	key=REL606__432156__1__REL606__1856808__-1__9____150__150__0__0	max_left=119	max_left_minus=0	max_left_plus=119	max_min_left=0	max_min_left_minus=0	max_min_left_plus=0	max_min_right=50	max_min_right_minus=0	max_min_right_plus=50	max_pos_hash_score=280	max_right=50	max_right_minus=0	max_right_plus=50	neg_log10_pos_hash_p_value=11.2	new_junction_coverage=0.02	new_junction_read_count=4	no_show=1	polymorphism_frequency=4.167e-02	pos_hash_score=3	prediction=polymorphism	reject=COVERAGE_EVENNESS_SKEW,FREQUENCY_CUTOFF	side_1_annotate_key=gene	side_1_continuation=0	side_1_coverage=0.08	side_1_overlap=9	side_1_possible_overlap_registers=149	side_1_read_count=17	side_1_redundant=0	side_2_annotate_key=gene	side_2_continuation=0	side_2_coverage=0.89	side_2_overlap=0	side_2_possible_overlap_registers=140	side_2_read_count=168	side_2_redundant=0	total_non_overlap_reads=4
JC	124	.	REL606	432156	1	REL606	2717705	-1	0	alignment_overlap=9	coverage_minus=0	coverage_plus=4	flanking_left=150	flanking_right=150	frequency=7.549e-02	junction_possible_overlap_registers=140	key=REL606__432156__1__REL606__2717714__-1__9____150__150__0__0	max_left=119	max_left_minus=0	max_left_plus=119	max_min_left=0	max_min_left_minus=0	max_min_left_plus=0	max_min_right=50	max_min_right_minus=0	max_min_right_plus=50	max_pos_hash_score=280	max_right=50	max_right_minus=0	max_right_plus=50	neg_log10_pos_hash_p_value=11.2	new_junction_coverage=0.02	new_junction_read_count=4	no_show=1	polymorphism_frequency=7.549e-02	pos_hash_score=3	prediction=polymorphism	reject=COVERAGE_EVENNESS_SKEW,FREQUENCY_CUTOFF	side_1_annotate_key=gene	side_1_continuation=0	side_1_coverage=0.08	side_1_overlap=9	side_1_possible_overlap_registers=149	side_1_read_count=17	side_1_redundant=0	side_2_annotate_key=gene	side_2_continuation=0	side_2_coverage=0.43	side_2_overlap=0	side_2_possible_overlap_registers=140	side_2_read_count=82	side_2_redundant=0	total_non_overlap_reads=4
JC	125	.	REL606	432156	1	REL606	3447145	-1	0	alignment_overlap=9	coverage_minus=0	coverage_plus=5	flanking_left=150	flanking_right=150	frequency=8.957e-02	junction_possible_overlap_registers=140	key=REL606__432156__1__REL606__3447154__-1__9____150__150__0__0	max_left=119	max_left_minus=0	max_left_plus=119	max_min_left=50	max_min_left_minus=0	max_min_left_plus=50	max_min_right=50	max_min_right_minus=0	max_min_right_plus=50	max_pos_hash_score=280	max_right=87	max_right_minus=0	max_right_plus=87	neg_log10_pos_hash_p_value=10.5	new_junction_coverage=0.03	new_junction_read_count=6	no_show=1	polymorphism_frequency=8.957e-02	pos_hash_score=4	prediction=polymorphism	reject=COVERAGE_EVENNESS_SKEW,FREQUENCY_CUTOFF	side_1_annotate_key=gene	side_1_continuation=0	side_1_coverage=0.08	side_1_overlap=9	side_1_possible_overlap_registers=149	side_1_read_count=17	side_1_redundant=0	side_2_annotate_key=gene	side_2_continuation=0	side_2_coverage=0.56	side_2_overlap=0	side_2_possible_overlap_registers=140	side_2_read_count=106	side_2_redundant=0	total_non_overlap_reads=5
JC	126	.	REL606	432233	1	REL606	590415	-1	0	alignment_overlap=9	coverage_minus=4	coverage_plus=1	flanking_left=150	flanking_right=150	frequency=6.967e-02	junction_possible_overlap_registers=140	key=REL606__432233__1__REL606__590424__-1__9____150__150__0__0	max_left=114	max_left_minus=50	max_left_plus=114	max_min_left=50	max_min_left_minus=50	max_min_left_plus=0	max_min_right=27	max_min_right_minus=0	max_min_right_plus=27	max_pos_hash_score=280	max_right=119	max_right_minus=119	max_right_plus=27	neg_log10_pos_hash_p_value=10.5	new_junction_coverage=0.03	new_junction_read_count=5	no_show=1	polymorphism_frequency=6.967e-02	pos_hash_score=4	prediction=polymorphism	reject=COVERAGE_EVENNESS_SKEW,FREQUENCY_CUTOFF	side_1_annotate_key=gene	side_1_continuation=0	side_1_coverage=0.70	side_1_overlap=9	side_1_possible_overlap_registers=149	side_1_read_count=140	side_1_redundant=0	side_2_annotate_key=gene	side_2_continuation=0	side_2_coverage=0.01	side_2_overlap=0	side_2_possible_overlap_registers=140	side_2_read_count=2	side_2_redundant=0	total_non_overlap_reads=5
JC	127	.	REL606	432233	1	REL606	1856876	-1	0	alignment_overlap=9	coverage_minus=4	coverage_plus=1	flanking_left=150	flanking_right=150	frequency=6.599e-02	junction_possible_overlap_registers=140	key=REL606__432233__1__REL606__1856885__-1__9____150__150__0__0	max_left=114	max_left_minus=50	max_left_plus=114	max_min_left=50	max_min_left_minus=50	max_min_left_plus=0	max_min_right=27	max_min_right_minus=0	max_min_right_plus=27	max_pos_hash_score=280	max_right=119	max_right_minus=119	max_right_plus=27	neg_log10_pos_hash_p_value=10.5	new_junction_coverage=0.03	new_junction_read_count=5	no_show=1	polymorphism_frequency=6.599e-02	pos_hash_score=4	prediction=polymorphism	reject=COVERAGE_EVENNESS_SKEW,FREQUENCY_CUTOFF	side_1_annotate_key=gene	side_1_continuation=0	side_1_coverage=0.70	side_1_overlap=9	side_1_possible_overlap_registers=149	side_1_read_count=140	side_1_redundant=0	side_2_annotate_key=gene	side_2_continuation=0	side_2_coverage=0.05	side_2_overlap=0	side_2_possible_overlap_registers=140	side_2_read_count=10	side_2_redundant=0	total_non_overlap_reads=5
JC	128	.	REL606	432233	1	REL606	2390633	-1	0	alignment_overlap=9	coverage_minus=4	coverage_plus=1	flanking_left=150	flanking_right=150	frequency=6.513e-02	junction_possible_overlap_registers=140	key=REL606__432233__1__REL606__2390642__-1__9____150__150__0__0	max_left=114	max_left_minus=50	max_left_plus=114	max_min_left=50	max_min_left_minus=50	max_min_left_plus=0	max_min_right=27	max_min_right_minus=0	max_min_right_plus=27	max_pos_hash_score=280	max_right=119	max_right_minus=119	max_right_plus=27	neg_log10_pos_hash_p_value=10.5	new_junction_coverage=0.03	new_junction_read_count=5	no_show=1	polymorphism_frequency=6.513e-02	pos_hash_score=4	prediction=polymorphism	reject=COVERAGE_EVENNESS_SKEW,FREQUENCY_CUTOFF	side_1_annotate_key=gene	side_1_continuation=0	side_1_coverage=0.70	side_1_overlap=9	side_1_possible_overlap_registers=149	side_1_read_count=140	side_1_redundant=0	side_2_annotate_key=gene	side_2_continuation=0	side_2_coverage=0.06	side_2_overlap=0	side_2_possible_overlap_registers=140	side_2_read_count=12	side_2_redundant=0	total_non_overlap_reads=5
JC	129	.	REL606	432233	1	REL606	2717782	-1	0	alignment_overlap=9	coverage_minus=4	coverage_plus=1	flanking_left=150	flanking_right=150	frequency=6.556e-02	junction_possible_overlap_registers=140	key=REL606__432233__1__REL606__2717791__-1__9____150__150__0__0	max_left=114	max_left_minus=50	max_left_plus=114	max_min_left=50	max_min_left_minus=50	max_min_left_plus=0	max_min_right=27	max_min_right_minus=0	max_min_right_plus=27	max_pos_hash_score=280	max_right=119	max_right_minus=119	max_right_plus=27	neg_log10_pos_hash_p_value=10.5	new_junction_coverage=0.03	new_junction_read_count=5	no_show=1	polymorphism_frequency=6.556e-02	pos_hash_score=4	prediction=polymorphism	reject=COVERAGE_EVENNESS_SKEW,FREQUENCY_CUTOFF	side_1_annotate_key=gene	side_1_continuation=0	side_1_coverage=0.70	side_1_overlap=9	side_1_possible_overlap_registers=149	side_1_read_count=140	side_1_redundant=0	side_2_annotate_key=gene	side_2_continuation=0	side_2_coverage=0.06	side_2_overlap=0	side_2_possible_overlap_registers=140	side_2_read_count=11	side_2_redundant=0	total_non_overlap_reads=5
JC	130	.	REL606	432233	1	REL606	3447222	-1	0	alignment_overlap=9	coverage_minus=4	coverage_plus=1	flanking_left=150	flanking_right=150	frequency=6.471e-02	junction_possible_overlap_registers=140	key=REL606__432233__1__REL606__3447231__-1__9____150__150__0__0	max_left=114	max_left_minus=50	max_left_plus=114	max_min_left=50	max_min_left_minus=50	max_min_left_plus=0	max_min_right=27	max_min_right_minus=0	max_min_right_plus=27	max_pos_hash_score=280	max_right=119	max_right_minus=119	max_right_plus=27	neg_log10_pos_hash_p_value=10.5	new_junction_coverage=0.03	new_junction_read_count=5	no_show=1	polymorphism_frequency=6.471e-02	pos_hash_score=4	prediction=polymorphism	reject=COVERAGE_EVENNESS_SKEW,FREQUENCY_CUTOFF	side_1_annotate_key=gene	side_1_continuation=0	side_1_coverage=0.70	side_1_overlap=9	side_1_possible_overlap_registers=149	side_1_read_count=140	side_1_redundant=0	side_2_annotate_key=gene	side_2_continuation=0	side_2_coverage=0.07	side_2_overlap=0	side_2_possible_overlap_registers=140	side_2_read_count=13	side_2_redundant=0	total_non_overlap_reads=5
JC	131	.	REL606	432285	1	REL606	432305	1	0	alignment_overlap=8	coverage_minus=1	coverage_plus=3	flanking_left=150	flanking_right=150	frequency=1.884e-02	junction_possible_overlap_registers=141	key=REL606__432285__1__REL606__432297__1__8____150__150__0__0	max_left=118	max_left_minus=118	max_left_plus=104	max_min_left=0	max_min_left_minus=0	max_min_left_plus=0	max_min_right=40	max_min_right_minus=24	max_min_right_plus=40	max_pos_hash_score=282	max_right=40	max_right_minus=24	max_right_plus=40	neg_log10_pos_hash_p_value=11.2	new_junction_coverage=0.02	new_junction_read_count=4	no_show=1	polymorphism_frequency=1.884e-02	pos_hash_score=3	prediction=polymorphism	reject=COVERAGE_EVENNESS_SKEW,FREQUENCY_CUTOFF	side_1_annotate_key=gene	side_1_continuation=0	side_1_coverage=1.05	side_1_overlap=8	side_1_possible_overlap_registers=149	side_1_read_count=212	side_1_redundant=0	side_2_annotate_key=gene	side_2_continuation=0	side_2_coverage=1.14	side_2_overlap=0	side_2_possible_overlap_registers=141	side_2_read_count=216	side_2_redundant=0	total_non_overlap_reads=4
JC	132	.	REL606	475741	-1	REL606	475824	-1	0	alignment_overlap=7	coverage_minus=3	coverage_plus=1	flanking_left=150	flanking_right=150	frequency=3.343e-02	junction_possible_overlap_registers=142	key=REL606__475741__-1__REL606__475831__-1__7____150__150__0__0	max_left=88	max_left_minus=88	max_left_plus=65	max_min_left=65	max_min_left_minus=40	max_min_left_plus=65	max_min_right=53	max_min_right_minus=53	max_min_right_plus=0	max_pos_hash_score=284	max_right=136	max_right_minus=136	max_right_plus=78	neg_log10_pos_hash_p_value=10.6	new_junction_coverage=0.03	new_junction_read_count=5	no_show=1	polymorphism_frequency=3.343e-02	pos_hash_score=4	prediction=polymorphism	reject=COVERAGE_EVENNESS_SKEW,FREQUENCY_CUTOFF	side_1_annotate_key=gene	side_1_continuation=0	side_1_coverage=0.83	side_1_overlap=7	side_1_possible_overlap_registers=149	side_1_read_count=167	side_1_redundant=0	side_2_annotate_key=gene	side_2_continuation=0	side_2_coverage=0.68	side_2_overlap=0	side_2_possible_overlap_registers=142	side_2_read_count=130	side_2_redundant=0	total_non_overlap_reads=4
JC	133	.	REL606	482221	1	REL606	482461	1	0	alignment_overlap=1	coverage_minus=4	coverage_plus=1	flanking_left=150	flanking_right=150	frequency=2.219e-02	junction_possible_overlap_registers=148	key=REL606__482221__1__REL606__482460__1__1____150__150__0__0	max_left=84	max_left_minus=84	max_left_plus=57	max_min_left=57	max_min_left_minus=28	max_min_left_plus=57	max_min_right=65	max_min_right_minus=65	max_min_right_plus=0	max_pos_hash_score=296	max_right=121	max_right_minus=121	max_right_plus=92	neg_log10_pos_hash_p_value=11.5	new_junction_coverage=0.03	new_junction_read_count=5	no_show=1	polymorphism_frequency=2.219e-02	pos_hash_score=3	prediction=polymorphism	reject=COVERAGE_EVENNESS_SKEW,FREQUENCY_CUTOFF	side_1_annotate_key=gene	side_1_continuation=0	side_1_coverage=1.01	side_1_overlap=1	side_1_possible_overlap_registers=149	side_1_read_count=204	side_1_redundant=0	side_2_annotate_key=gene	side_2_continuation=0	side_2_coverage=1.19	side_2_overlap=0	side_2_possible_overlap_registers=148	side_2_read_count=238	side_2_redundant=0	total_non_overlap_reads=5
JC	134	.	REL606	482322	1	REL606	482461	1	0	alignment_overlap=1	coverage_minus=4	coverage_plus=1	flanking_left=150	flanking_right=150	frequency=2.181e-02	junction_possible_overlap_registers=148	key=REL606__482322__1__REL606__482460__1__1____150__150__0__0	max_left=84	max_left_minus=84	max_left_plus=57	max_min_left=57	max_min_left_minus=28	max_min_left_plus=57	max_min_right=65	max_min_right_minus=65	max_min_right_plus=0	max_pos_hash_score=296	max_right=121	max_right_minus=121	max_right_plus=92	neg_log10_pos_hash_p_value=11.5	new_junction_coverage=0.03	new_junction_read_count=5	no_show=1	polymorphism_frequency=2.181e-02	pos_hash_score=3	prediction=polymorphism	reject=COVERAGE_EVENNESS_SKEW,FREQUENCY_CUTOFF	side_1_annotate_key=gene	side_1_continuation=0	side_1_coverage=1.05	side_1_overlap=1	side_1_possible_overlap_registers=149	side_1_read_count=212	side_1_redundant=0	side_2_annotate_key=gene	side_2_continuation=0	side_2_coverage=1.19	side_2_overlap=0	side_2_possible_overlap_registers=148	side_2_read_count=238	side_2_redundant=0	total_non_overlap_reads=5
JC	135	.	REL606	483511	1	REL606	483541	1	0	alignment_overlap=8	coverage_minus=0	coverage_plus=8	flanking_left=150	flanking_right=150	frequency=5.449e-02	junction_possible_overlap_registers=141	key=REL606__483511__1__REL606__483533__1__8____150__150__0__0	max_left=130	max_left_minus=0	max_left_plus=130	max_min_left=70	max_min_left_minus=0	max_min_left_plus=70	max_min_right=58	max_min_right_minus=0	max_min_right_plus=58	max_pos_hash_score=282	max_right=72	max_right_minus=0	max_right_plus=72	neg_log10_pos_hash_p_value=8.4	new_junction_coverage=0.05	new_junction_read_count=9	no_show=1	polymorphism_frequency=5.449e-02	pos_hash_score=8	prediction=polymorphism	reject=COVERAGE_EVENNESS_SKEW,FREQUENCY_CUTOFF	side_1_annotate_key=gene	side_1_continuation=0	side_1_coverage=0.80	side_1_overlap=8	side_1_possible_overlap_registers=149	side_1_read_count=161	side_1_redundant=0	side_2_annotate_key=gene	side_2_continuation=0	side_2_coverage=0.84	side_2_overlap=0	side_2_possible_overlap_registers=141	side_2_read_count=160	side_2_redundant=0	total_non_overlap_reads=8
JC	136	.	REL606	488412	1	REL606	488551	1	0	alignment_overlap=9	coverage_minus=0	coverage_plus=4	flanking_left=150	flanking_right=150	frequency=3.140e-02	junction_possible_overlap_registers=140	key=REL606__488412__1__REL606__488542__1__9____150__150__0__0	max_left=130	max_left_minus=0	max_left_plus=130	max_min_left=53	max_min_left_minus=0	max_min_left_plus=53	max_min_right=33	max_min_right_minus=0	max_min_right_plus=33	max_pos_hash_score=280	max_right=88	max_right_minus=0	max_right_plus=88	neg_log10_pos_hash_p_value=10.5	new_junction_coverage=0.02	new_junction_read_count=4	no_show=1	polymorphism_frequency=3.140e-02	pos_hash_score=4	prediction=polymorphism	reject=COVERAGE_EVENNESS_SKEW,FREQUENCY_CUTOFF	side_1_annotate_key=gene	side_1_continuation=0	side_1_coverage=0.43	side_1_overlap=9	side_1_possible_overlap_registers=149	side_1_read_count=86	side_1_redundant=0	side_2_annotate_key=gene	side_2_continuation=0	side_2_coverage=0.88	side_2_overlap=0	side_2_possible_overlap_registers=140	side_2_read_count=166	side_2_redundant=0	total_non_overlap_reads=4
JC	137	.	REL606	497313	-1	REL606	497364	-1	0	alignment_overlap=8	coverage_minus=8	coverage_plus=0	flanking_left=150	flanking_right=150	frequency=1	junction_possible_overlap_registers=141	key=REL606__497321__-1__REL606__497364__-1__8____150__150__1__0	max_left=44	max_left_minus=44	max_left_plus=0	max_min_left=44	max_min_left_minus=44	max_min_left_plus=0	max_min_right=0	max_min_right_minus=0	max_min_right_plus=0	max_pos_hash_score=282	max_right=141	max_right_minus=141	max_right_plus=0	neg_log10_pos_hash_p_value=9.4	new_junction_coverage=0.04	new_junction_read_count=8	no_show=1	polymorphism_frequency=1.000e+00	pos_hash_score=6	prediction=consensus	reject=COVERAGE_EVENNESS_SKEW	side_1_annotate_key=repeat	side_1_continuation=0	side_1_coverage=NA	side_1_overlap=0	side_1_read_count=NA	side_1_redundant=1	side_2_annotate_key=gene	side_2_continuation=0	side_2_coverage=0.00	side_2_overlap=8	side_2_possible_overlap_registers=149	side_2_read_count=0	side_2_redundant=0	total_non_overlap_reads=8
JC	138	.	REL606	499068	1	REL606	499074	1	0	alignment_overlap=7	coverage_minus=1	coverage_plus=3	flanking_left=150	flanking_right=150	frequency=1	junction_possible_overlap_registers=142	key=REL606__499061__1__REL606__499074__1__7____150__150__1__0	max_left=120	max_left_minus=116	max_left_plus=120	max_min_left=44	max_min_left_minus=0	max_min_left_plus=44	max_min_right=52	max_min_right_minus=25	max_min_right_plus=52	max_pos_hash_score=284	max_right=99	max_right_minus=25	max_right_plus=99	neg_log10_pos_hash_p_value=10.6	new_junction_coverage=0.02	new_junction_read_count=4	no_show=1	polymorphism_frequency=1.000e+00	pos_hash_score=4	prediction=consensus	reject=COVERAGE_EVENNESS_SKEW	side_1_annotate_key=repeat	side_1_continuation=0	side_1_coverage=NA	side_1_overlap=0	side_1_read_count=NA	side_1_redundant=1	side_2_annotate_key=gene	side_2_continuation=0	side_2_coverage=0.00	side_2_overlap=7	side_2_possible_overlap_registers=149	side_2_read_count=0	side_2_redundant=0	total_non_overlap_reads=4
JC	139	.	REL606	515639	-1	REL606	515659	-1	0	alignment_overlap=7	coverage_minus=4	coverage_plus=1	flanking_left=150	flanking_right=150	frequency=4.026e-02	junction_possible_overlap_registers=142	key=REL606__515639__-1__REL606__515666__-1__7____150__150__0__0	max_left=50	max_left_minus=50	max_left_plus=26	max_min_left=50	max_min_left_minus=50	max_min_left_plus=26	max_min_right=0	max_min_right_minus=0	max_min_right_plus=0	max_pos_hash_score=284	max_right=114	max_right_minus=114	max_right_plus=114	neg_log10_pos_hash_p_value=10.6	new_junction_coverage=0.03	new_junction_read_count=5	no_show=1	polymorphism_frequency=4.026e-02	pos_hash_score=4	prediction=polymorphism	reject=COVERAGE_EVENNESS_SKEW,FREQUENCY_CUTOFF	side_1_annotate_key=gene	side_1_continuation=0	side_1_coverage=0.60	side_1_overlap=7	side_1_possible_overlap_registers=149	side_1_read_count=120	side_1_redundant=0	side_2_annotate_key=gene	side_2_continuation=0	side_2_coverage=0.65	side_2_overlap=0	side_2_possible_overlap_registers=142	side_2_read_count=124	side_2_redundant=0	total_non_overlap_reads=5
JC	140	.	REL606	526277	1	REL606	526330	1	0	alignment_overlap=8	coverage_minus=0	coverage_plus=3	flanking_left=150	flanking_right=150	frequency=1.315e-02	junction_possible_overlap_registers=141	key=REL606__526277__1__REL606__526322__1__8____150__150__0__0	max_left=112	max_left_minus=0	max_left_plus=112	max_min_left=0	max_min_left_minus=0	max_min_left_plus=0	max_min_right=55	max_min_right_minus=0	max_min_right_plus=55	max_pos_hash_score=282	max_right=55	max_right_minus=0	max_right_plus=55	neg_log10_pos_hash_p_value=11.2	new_junction_coverage=0.02	new_junction_read_count=3	no_show=1	polymorphism_frequency=1.315e-02	pos_hash_score=3	prediction=polymorphism	reject=COVERAGE_EVENNESS_SKEW,FREQUENCY_CUTOFF	side_1_annotate_key=gene	side_1_continuation=0	side_1_coverage=1.19	side_1_overlap=8	side_1_possible_overlap_registers=149	side_1_read_count=239	side_1_redundant=0	side_2_annotate_key=gene	side_2_continuation=0	side_2_coverage=1.18	side_2_overlap=0	side_2_possible_overlap_registers=141	side_2_read_count=224	side_2_redundant=0	total_non_overlap_reads=3
JC	141	.	REL606	588979	1	REL606	667151	-1	0	alignment_overlap=6	coverage_minus=5	coverage_plus=7	flanking_left=150	flanking_right=150	frequency=1	junction_possible_overlap_registers=143	key=REL606__588978__1__REL606__667156__-1__6____150__150__0__0	max_left=111	max_left_minus=103	max_left_plus=111	max_min_left=66	max_min_left_minus=66	max_min_left_plus=34	max_min_right=68	max_min_right_minus=68	max_min_right_plus=47	max_pos_hash_score=286	max_right=112	max_right_minus=108	max_right_plus=112	neg_log10_pos_hash_p_value=7.7	new_junction_coverage=0.06	new_junction_read_count=12	no_show=1	polymorphism_frequency=1.000e+00	pos_hash_score=10	prediction=consensus	reject=COVERAGE_EVENNESS_SKEW	side_1_annotate_key=gene	side_1_continuation=0	side_1_coverage=0.00	side_1_overlap=5	side_1_possible_overlap_registers=148	side_1_read_count=0	side_1_redundant=0	side_2_annotate_key=repeat	side_2_continuation=0	side_2_coverage=NA	side_2_overlap=1	side_2_possible_overlap_registers=NA	side_2_read_count=NA	side_2_redundant=0	total_non_overlap_reads=12
JC	142	.	REL606	590046	-1	REL606	1821169	1	0	alignment_overlap=1	coverage_minus=84	coverage_plus=99	flanking_left=150	flanking_right=150	frequency=1	junction_possible_overlap_registers=148	key=REL606__590047__-1__REL606__1821169__1__1____150__150__0__0	max_left=143	max_left_minus=143	max_left_plus=142	max_min_left=73	max_min_left_minus=70	max_min_left_plus=73	max_min_right=74	max_min_right_minus=73	max_min_right_plus=74	max_pos_hash_score=296	max_right=148	max_right_minus=148	max_right_plus=147	neg_log10_pos_hash_p_value=0.1	new_junction_coverage=1.07	new_junction_read_count=214	polymorphism_frequency=9.953e-01	pos_hash_score=81	prediction=consensus	read_count_offset=3	side_1_annotate_key=repeat	side_1_continuation=0	side_1_coverage=NA	side_1_overlap=0	side_1_read_count=NA	side_1_redundant=0	side_2_annotate_key=gene	side_2_continuation=0	side_2_coverage=0.01	side_2_overlap=1	side_2_possible_overlap_registers=146	side_2_read_count=1	side_2_redundant=0	total_non_overlap_reads=183
JC	143	.	REL606	590046	-1	REL606	4036193	-1	0	alignment_overlap=0	coverage_minus=102	coverage_plus=143	flanking_left=150	flanking_right=150	frequency=NA	junction_possible_overlap_registers=149	key=REL606__590046__-1__REL606__4036193__-1__0____150__150__0__1	max_left=146	max_left_minus=145	max_left_plus=146	max_min_left=74	max_min_left_minus=72	max_min_left_plus=74	max_min_right=75	max_min_right_minus=66	max_min_right_plus=75	max_pos_hash_score=298	max_right=149	max_right_minus=149	max_right_plus=147	neg_log10_pos_hash_p_value=0.1	new_junction_coverage=1.39	new_junction_read_count=279	polymorphism_frequency=NA	pos_hash_score=89	prediction=unknown	side_1_annotate_key=repeat	side_1_continuation=0	side_1_coverage=NA	side_1_overlap=0	side_1_read_count=NA	side_1_redundant=0	side_2_annotate_key=repeat	side_2_continuation=0	side_2_coverage=NA	side_2_overlap=0	side_2_possible_overlap_registers=NA	side_2_read_count=NA	side_2_redundant=1	total_non_overlap_reads=245
JC	144	.	REL606	590424	-1	REL606	1856799	-1	0	alignment_overlap=9	coverage_minus=0	coverage_plus=4	flanking_left=150	flanking_right=150	frequency=4.497e-02	junction_possible_overlap_registers=140	key=REL606__590424__-1__REL606__1856808__-1__9____150__150__0__0	max_left=119	max_left_minus=0	max_left_plus=119	max_min_left=0	max_min_left_minus=0	max_min_left_plus=0	max_min_right=50	max_min_right_minus=0	max_min_right_plus=50	max_pos_hash_score=280	max_right=50	max_right_minus=0	max_right_plus=50	neg_log10_pos_hash_p_value=11.2	new_junction_coverage=0.02	new_junction_read_count=4	no_show=1	polymorphism_frequency=4.497e-02	pos_hash_score=3	prediction=polymorphism	reject=COVERAGE_EVENNESS_SKEW,FREQUENCY_CUTOFF	side_1_annotate_key=gene	side_1_continuation=0	side_1_coverage=0.01	side_1_overlap=9	side_1_possible_overlap_registers=149	side_1_read_count=2	side_1_redundant=0	side_2_annotate_key=gene	side_2_continuation=0	side_2_coverage=0.89	side_2_overlap=0	side_2_possible_overlap_registers=140	side_2_read_count=168	side_2_redundant=0	total_non_overlap_reads=4
JC	145	.	REL606	590424	-1	REL606	2717705	-1	0	alignment_overlap=9	coverage_minus=0	coverage_plus=4	flanking_left=150	flanking_right=150	frequency=8.707e-02	junction_possible_overlap_registers=140	key=REL606__590424__-1__REL606__2717714__-1__9____150__150__0__0	max_left=119	max_left_minus=0	max_left_plus=119	max_min_left=0	max_min_left_minus=0	max_min_left_plus=0	max_min_right=50	max_min_right_minus=0	max_min_right_plus=50	max_pos_hash_score=280	max_right=50	max_right_minus=0	max_right_plus=50	neg_log10_pos_hash_p_value=11.2	new_junction_coverage=0.02	new_junction_read_count=4	no_show=1	polymorphism_frequency=8.707e-02	pos_hash_score=3	prediction=polymorphism	reject=COVERAGE_EVENNESS_SKEW,FREQUENCY_CUTOFF	side_1_annotate_key=gene	side_1_continuation=0	side_1_coverage=0.01	side_1_overlap=9	side_1_possible_overlap_registers=149	side_1_read_count=2	side_1_redundant=0	side_2_annotate_key=gene	side_2_continuation=0	side_2_coverage=0.43	side_2_overlap=0	side_2_possible_overlap_registers=140	side_2_read_count=82	side_2_redundant=0	total_non_overlap_reads=4
JC	146	.	REL606	590424	-1	REL606	3447145	-1	0	alignment_overlap=9	coverage_minus=0	coverage_plus=5	flanking_left=150	flanking_right=150	frequency=1.001e-01	junction_possible_overlap_registers=140	key=REL606__590424__-1__REL606__3447154__-1__9____150__150__0__0	max_left=119	max_left_minus=0	max_left_plus=119	max_min_left=50	max_min_left_minus=0	max_min_left_plus=50	max_min_right=50	max_min_right_minus=0	max_min_right_plus=50	max_pos_hash_score=280	max_right=87	max_right_minus=0	max_right_plus=87	neg_log10_pos_hash_p_value=10.5	new_junction_coverage=0.03	new_junction_read_count=6	no_show=1	polymorphism_frequency=1.001e-01	pos_hash_score=4	prediction=polymorphism	reject=COVERAGE_EVENNESS_SKEW,FREQUENCY_CUTOFF	side_1_annotate_key=gene	side_1_continuation=0	side_1_coverage=0.01	side_1_overlap=9	side_1_possible_overlap_registers=149	side_1_read_count=2	side_1_redundant=0	side_2_annotate_key=gene	side_2_continuation=0	side_2_coverage=0.56	side_2_overlap=0	side_2_possible_overlap_registers=140	side_2_read_count=106	side_2_redundant=0	total_non_overlap_reads=5
JC	147	.	REL606	618692	1	REL606	734976	-1	0	alignment_overlap=0	coverage_minus=29	coverage_plus=98	flanking_left=150	flanking_right=150	frequency=1	junction_possible_overlap_registers=149	key=REL606__618692__1__REL606__734976__-1__0____150__150__1__0	max_left=139	max_left_minus=139	max_left_plus=127	max_min_left=74	max_min_left_minus=66	max_min_left_plus=74	max_min_right=59	max_min_right_minus=57	max_min_right_plus=59	max_pos_hash_score=298	max_right=142	max_right_minus=135	max_right_plus=142	neg_log10_pos_hash_p_value=1.3	new_junction_coverage=0.80	new_junction_read_count=160	polymorphism_frequency=1.000e+00	pos_hash_score=49	prediction=consensus	read_count_offset=9	side_1_annotate_key=repeat	side_1_continuation=0	side_1_coverage=NA	side_1_overlap=0	side_1_read_count=NA	side_1_redundant=1	side_2_annotate_key=gene	side_2_continuation=0	side_2_coverage=0.00	side_2_overlap=0	side_2_possible_overlap_registers=140	side_2_read_count=0	side_2_redundant=0	total_non_overlap_reads=127
JC	148	.	REL606	625464	1	REL606	628396	-1	0	alignment_overlap=1	coverage_minus=187	coverage_plus=45	flanking_left=150	flanking_right=150	frequency=5.853e-01	junction_possible_overlap_registers=148	key=REL606__625464__1__REL606__628397__-1__1____150__150__0__0	max_left=147	max_left_minus=147	max_left_plus=147	max_min_left=70	max_min_left_minus=70	max_min_left_plus=70	max_min_right=74	max_min_right_minus=74	max_min_right_plus=70	max_pos_hash_score=296	max_right=146	max_right_minus=146	max_right_plus=143	neg_log10_pos_hash_p_value=0.2	new_junction_coverage=1.19	new_junction_read_count=237	polymorphism_frequency=5.853e-01	pos_hash_score=80	prediction=polymorphism	side_1_annotate_key=gene	side_1_continuation=0	side_1_coverage=0.87	side_1_overlap=1	side_1_possible_overlap_registers=149	side_1_read_count=174	side_1_redundant=0	side_2_annotate_key=gene	side_2_continuation=0	side_2_coverage=0.82	side_2_overlap=0	side_2_possible_overlap_registers=148	side_2_read_count=163	side_2_redundant=0	total_non_overlap_reads=232
JC	149	.	REL606	634320	-1	REL606	734968	1	0	alignment_overlap=1	coverage_minus=109	coverage_plus=108	flanking_left=150	flanking_right=150	frequency=1	junction_possible_overlap_registers=148	key=REL606__634320__-1__REL606__734967__1__1____150__150__1__0	max_left=146	max_left_minus=146	max_left_plus=144	max_min_left=73	max_min_left_minus=72	max_min_left_plus=73	max_min_right=74	max_min_right_minus=74	max_min_right_plus=71	max_pos_hash_score=296	max_right=148	max_right_minus=144	max_right_plus=148	neg_log10_pos_hash_p_value=0.1	new_junction_coverage=1.23	new_junction_read_count=245	polymorphism_frequency=1.000e+00	pos_hash_score=86	prediction=consensus	read_count_offset=9	side_1_annotate_key=repeat	side_1_continuation=0	side_1_coverage=NA	side_1_overlap=1	side_1_read_count=NA	side_1_redundant=1	side_2_annotate_key=gene	side_2_continuation=0	side_2_coverage=0.00	side_2_overlap=0	side_2_possible_overlap_registers=139	side_2_read_count=0	side_2_redundant=0	total_non_overlap_reads=217
JC	150	.	REL606	666618	1	REL606	667151	-1	0	alignment_overlap=6	coverage_minus=5	coverage_plus=7	flanking_left=150	flanking_right=150	frequency=NA	junction_possible_overlap_registers=143	key=REL606__666617__1__REL606__667156__-1__6____150__150__1__0	max_left=111	max_left_minus=103	max_left_plus=111	max_min_left=66	max_min_left_minus=66	max_min_left_plus=34	max_min_right=68	max_min_right_minus=68	max_min_right_plus=47	max_pos_hash_score=286	max_right=112	max_right_minus=108	max_right_plus=112	neg_log10_pos_hash_p_value=7.7	new_junction_coverage=0.06	new_junction_read_count=12	no_show=1	polymorphism_frequency=NA	pos_hash_score=10	prediction=unknown	reject=COVERAGE_EVENNESS_SKEW	side_1_annotate_key=repeat	side_1_continuation=0	side_1_coverage=NA	side_1_overlap=5	side_1_read_count=NA	side_1_redundant=1	side_2_annotate_key=repeat	side_2_continuation=0	side_2_coverage=NA	side_2_overlap=1	side_2_possible_overlap_registers=NA	side_2_read_count=NA	side_2_redundant=0	total_non_overlap_reads=12
JC	151	.	REL606	673819	-1	REL606	674032	-1	0	alignment_overlap=13	coverage_minus=3	coverage_plus=1	flanking_left=150	flanking_right=150	frequency=2.372e-02	junction_possible_overlap_registers=136	key=REL606__673819__-1__REL606__674045__-1__13____150__150__0__0	max_left=76	max_left_minus=60	max_left_plus=76	max_min_left=60	max_min_left_minus=60	max_min_left_plus=0	max_min_right=61	max_min_right_minus=0	max_min_right_plus=61	max_pos_hash_score=272	max_right=97	max_right_minus=97	max_right_plus=61	neg_log10_pos_hash_p_value=10.3	new_junction_coverage=0.02	new_junction_read_count=4	no_show=1	polymorphism_frequency=2.372e-02	pos_hash_score=4	prediction=polymorphism	reject=COVERAGE_EVENNESS_SKEW,FREQUENCY_CUTOFF	side_1_annotate_key=gene	side_1_continuation=0	side_1_coverage=1.06	side_1_overlap=13	side_1_possible_overlap_registers=149	side_1_read_count=214	side_1_redundant=0	side_2_annotate_key=gene	side_2_continuation=0	side_2_coverage=0.73	side_2_overlap=0	side_2_possible_overlap_registers=136	side_2_read_count=134	side_2_redundant=0	total_non_overlap_reads=4
JC	152	.	REL606	690897	-1	REL606	690911	-1	0	alignment_overlap=9	coverage_minus=3	coverage_plus=1	flanking_left=150	flanking_right=150	frequency=3.100e-02	junction_possible_overlap_registers=140	key=REL606__690897__-1__REL606__690920__-1__9____150__150__0__0	max_left=117	max_left_minus=91	max_left_plus=117	max_min_left=59	max_min_left_minus=59	max_min_left_plus=0	max_min_right=50	max_min_right_minus=50	max_min_right_plus=24	max_pos_hash_score=280	max_right=87	max_right_minus=87	max_right_plus=24	neg_log10_pos_hash_p_value=10.5	new_junction_coverage=0.02	new_junction_read_count=4	no_show=1	polymorphism_frequency=3.100e-02	pos_hash_score=4	prediction=polymorphism	reject=COVERAGE_EVENNESS_SKEW,FREQUENCY_CUTOFF	side_1_annotate_key=gene	side_1_continuation=0	side_1_coverage=0.65	side_1_overlap=9	side_1_possible_overlap_registers=149	side_1_read_count=131	side_1_redundant=0	side_2_annotate_key=gene	side_2_continuation=0	side_2_coverage=0.67	side_2_overlap=0	side_2_possible_overlap_registers=140	side_2_read_count=127	side_2_redundant=0	total_non_overlap_reads=4
JC	153	.	REL606	692865	1	REL606	692888	1	0	alignment_overlap=8	coverage_minus=1	coverage_plus=3	flanking_left=150	flanking_right=150	frequency=2.162e-02	junction_possible_overlap_registers=141	key=REL606__692865__1__REL606__692880__1__8____150__150__0__0	max_left=134	max_left_minus=134	max_left_plus=95	max_min_left=0	max_min_left_minus=0	max_min_left_plus=0	max_min_right=68	max_min_right_minus=8	max_min_right_plus=68	max_pos_hash_score=282	max_right=68	max_right_minus=8	max_right_plus=68	neg_log10_pos_hash_p_value=11.2	new_junction_coverage=0.02	new_junction_read_count=4	no_show=1	polymorphism_frequency=2.162e-02	pos_hash_score=3	prediction=polymorphism	reject=COVERAGE_EVENNESS_SKEW,FREQUENCY_CUTOFF	side_1_annotate_key=gene	side_1_continuation=0	side_1_coverage=0.83	side_1_overlap=8	side_1_possible_overlap_registers=149	side_1_read_count=166	side_1_redundant=0	side_2_annotate_key=gene	side_2_continuation=0	side_2_coverage=1.08	side_2_overlap=0	side_2_possible_overlap_registers=141	side_2_read_count=205	side_2_redundant=0	total_non_overlap_reads=4
JC	154	.	REL606	700022	1	REL606	700048	1	0	alignment_overlap=10	coverage_minus=1	coverage_plus=4	flanking_left=150	flanking_right=150	frequency=3.751e-02	junction_possible_overlap_registers=139	key=REL606__700022__1__REL606__700038__1__10____150__150__0__0	max_left=115	max_left_minus=115	max_left_plus=77	max_min_left=65	max_min_left_minus=0	max_min_left_plus=65	max_min_right=65	max_min_right_minus=25	max_min_right_plus=65	max_pos_hash_score=278	max_right=75	max_right_minus=25	max_right_plus=75	neg_log10_pos_hash_p_value=10.4	new_junction_coverage=0.03	new_junction_read_count=5	no_show=1	polymorphism_frequency=3.751e-02	pos_hash_score=4	prediction=polymorphism	reject=COVERAGE_EVENNESS_SKEW,FREQUENCY_CUTOFF	side_1_annotate_key=gene	side_1_continuation=0	side_1_coverage=0.62	side_1_overlap=10	side_1_possible_overlap_registers=149	side_1_read_count=125	side_1_redundant=0	side_2_annotate_key=gene	side_2_continuation=0	side_2_coverage=0.75	side_2_overlap=0	side_2_possible_overlap_registers=139	side_2_read_count=140	side_2_redundant=0	total_non_overlap_reads=5
JC	155	.	REL606	707236	1	REL606	707273	1	0	alignment_overlap=9	coverage_minus=0	coverage_plus=5	flanking_left=150	flanking_right=150	frequency=3.151e-02	junction_possible_overlap_registers=140	key=REL606__707236__1__REL606__707264__1__9____150__150__0__0	max_left=136	max_left_minus=0	max_left_plus=136	max_min_left=60	max_min_left_minus=0	max_min_left_plus=60	max_min_right=64	max_min_right_minus=0	max_min_right_plus=64	max_pos_hash_score=280	max_right=81	max_right_minus=0	max_right_plus=81	neg_log10_pos_hash_p_value=9.9	new_junction_coverage=0.03	new_junction_read_count=5	no_show=1	polymorphism_frequency=3.151e-02	pos_hash_score=5	prediction=polymorphism	reject=COVERAGE_EVENNESS_SKEW,FREQUENCY_CUTOFF	side_1_annotate_key=gene	side_1_continuation=0	side_1_coverage=0.80	side_1_overlap=9	side_1_possible_overlap_registers=149	side_1_read_count=160	side_1_redundant=0	side_2_annotate_key=gene	side_2_continuation=0	side_2_coverage=0.83	side_2_overlap=0	side_2_possible_overlap_registers=140	side_2_read_count=157	side_2_redundant=0	total_non_overlap_reads=5
JC	156	.	REL606	713137	1	REL606	3632283	1	0	alignment_overlap=8	coverage_minus=2	coverage_plus=1	flanking_left=150	flanking_right=150	frequency=2.993e-02	junction_possible_overlap_registers=141	key=REL606__713137__1__REL606__3632275__1__8____150__150__0__0	max_left=69	max_left_minus=23	max_left_plus=69	max_min_left=69	max_min_left_minus=23	max_min_left_plus=69	max_min_right=0	max_min_right_minus=0	max_min_right_plus=0	max_pos_hash_score=282	max_right=125	max_right_minus=125	max_right_plus=73	neg_log10_pos_hash_p_value=11.2	new_junction_coverage=0.03	new_junction_read_count=6	no_show=1	polymorphism_frequency=2.993e-02	pos_hash_score=3	prediction=polymorphism	reject=COVERAGE_EVENNESS_SKEW,FREQUENCY_CUTOFF	side_1_annotate_key=gene	side_1_continuation=0	side_1_coverage=0.37	side_1_overlap=8	side_1_possible_overlap_registers=149	side_1_read_count=75	side_1_redundant=0	side_2_annotate_key=gene	side_2_continuation=0	side_2_coverage=1.67	side_2_overlap=0	side_2_possible_overlap_registers=141	side_2_read_count=318	side_2_redundant=0	total_non_overlap_reads=3
JC	157	.	REL606	735481	1	REL606	735572	1	0	alignment_overlap=10	coverage_minus=0	coverage_plus=13	flanking_left=150	flanking_right=150	frequency=5.246e-02	junction_possible_overlap_registers=139	key=REL606__735481__1__REL606__735562__1__10____150__150__0__0	max_left=137	max_left_minus=0	max_left_plus=137	max_min_left=38	max_min_left_minus=0	max_min_left_plus=38	max_min_right=35	max_min_right_minus=0	max_min_right_plus=35	max_pos_hash_score=278	max_right=134	max_right_minus=0	max_right_plus=134	neg_log10_pos_hash_p_value=8.3	new_junction_coverage=0.07	new_junction_read_count=13	no_show=1	polymorphism_frequency=5.246e-02	pos_hash_score=8	prediction=polymorphism	reject=COVERAGE_EVENNESS_SKEW,FREQUENCY_CUTOFF	side_1_annotate_key=gene	side_1_continuation=0	side_1_coverage=1.06	side_1_overlap=10	side_1_possible_overlap_registers=149	side_1_read_count=214	side_1_redundant=0	side_2_annotate_key=gene	side_2_continuation=0	side_2_coverage=1.44	side_2_overlap=0	side_2_possible_overlap_registers=139	side_2_read_count=270	side_2_redundant=0	total_non_overlap_reads=13
JC	158	.	REL606	735490	-1	REL606	735561	-1	0	alignment_overlap=10	coverage_minus=5	coverage_plus=0	flanking_left=150	flanking_right=150	frequency=2.024e-02	junction_possible_overlap_registers=139	key=REL606__735490__-1__REL606__735571__-1__10____150__150__0__0	max_left=116	max_left_minus=116	max_left_plus=0	max_min_left=52	max_min_left_minus=52	max_min_left_plus=0	max_min_right=24	max_min_right_minus=24	max_min_right_plus=0	max_pos_hash_score=278	max_right=131	max_right_minus=131	max_right_plus=0	neg_log10_pos_hash_p_value=10.4	new_junction_coverage=0.03	new_junction_read_count=5	no_show=1	polymorphism_frequency=2.024e-02	pos_hash_score=4	prediction=polymorphism	reject=COVERAGE_EVENNESS_SKEW,FREQUENCY_CUTOFF	side_1_annotate_key=gene	side_1_continuation=0	side_1_coverage=1.11	side_1_overlap=10	side_1_possible_overlap_registers=149	side_1_read_count=223	side_1_redundant=0	side_2_annotate_key=gene	side_2_continuation=0	side_2_coverage=1.47	side_2_overlap=0	side_2_possible_overlap_registers=139	side_2_read_count=276	side_2_redundant=0	total_non_overlap_reads=5
JC	159	.	REL606	743635	1	REL606	743702	1	0	alignment_overlap=11	coverage_minus=0	coverage_plus=5	flanking_left=150	flanking_right=150	frequency=3.602e-02	junction_possible_overlap_registers=138	key=REL606__743635__1__REL606__743691__1__11____150__150__0__0	max_left=132	max_left_minus=0	max_left_plus=132	max_min_left=0	max_min_left_minus=0	max_min_left_plus=0	max_min_right=67	max_min_right_minus=0	max_min_right_plus=67	max_pos_hash_score=276	max_right=67	max_right_minus=0	max_right_plus=67	neg_log10_pos_hash_p_value=9.8	new_junction_coverage=0.03	new_junction_read_count=5	no_show=1	polymorphism_frequency=3.602e-02	pos_hash_score=5	prediction=polymorphism	reject=COVERAGE_EVENNESS_SKEW,FREQUENCY_CUTOFF	side_1_annotate_key=gene	side_1_continuation=0	side_1_coverage=0.84	side_1_overlap=11	side_1_possible_overlap_registers=149	side_1_read_count=168	side_1_redundant=0	side_2_annotate_key=gene	side_2_continuation=0	side_2_coverage=0.60	side_2_overlap=0	side_2_possible_overlap_registers=138	side_2_read_count=112	side_2_redundant=0	total_non_overlap_reads=5
JC	160	.	REL606	762312	-1	REL606	762322	-1	0	alignment_overlap=12	coverage_minus=4	coverage_plus=0	flanking_left=150	flanking_right=150	frequency=1.707e-02	junction_possible_overlap_registers=137	key=REL606__762312__-1__REL606__762334__-1__12____150__150__0__0	max_left=67	max_left_minus=67	max_left_plus=0	max_min_left=67	max_min_left_minus=67	max_min_left_plus=0	max_min_right=0	max_min_right_minus=0	max_min_right_plus=0	max_pos_hash_score=274	max_right=124	max_right_minus=124	max_right_plus=0	neg_log10_pos_hash_p_value=10.4	new_junction_coverage=0.02	new_junction_read_count=4	no_show=1	polymorphism_frequency=1.707e-02	pos_hash_score=4	prediction=polymorphism	reject=COVERAGE_EVENNESS_SKEW,FREQUENCY_CUTOFF	side_1_annotate_key=gene	side_1_continuation=0	side_1_coverage=1.26	side_1_overlap=12	side_1_possible_overlap_registers=149	side_1_read_count=253	side_1_redundant=0	side_2_annotate_key=gene	side_2_continuation=0	side_2_coverage=1.23	side_2_overlap=0	side_2_possible_overlap_registers=137	side_2_read_count=228	side_2_redundant=0	total_non_overlap_reads=4
JC	161	.	REL606	762814	1	REL606	762837	1	0	alignment_overlap=7	coverage_minus=0	coverage_plus=3	flanking_left=150	flanking_right=150	frequency=1.505e-02	junction_possible_overlap_registers=142	key=REL606__762814__1__REL606__762830__1__7____150__150__0__0	max_left=84	max_left_minus=0	max_left_plus=84	max_min_left=69	max_min_left_minus=0	max_min_left_plus=69	max_min_right=63	max_min_right_minus=0	max_min_right_plus=63	max_pos_hash_score=284	max_right=74	max_right_minus=0	max_right_plus=74	neg_log10_pos_hash_p_value=11.3	new_junction_coverage=0.02	new_junction_read_count=3	no_show=1	polymorphism_frequency=1.505e-02	pos_hash_score=3	prediction=polymorphism	reject=COVERAGE_EVENNESS_SKEW,FREQUENCY_CUTOFF	side_1_annotate_key=gene	side_1_continuation=0	side_1_coverage=0.99	side_1_overlap=7	side_1_possible_overlap_registers=149	side_1_read_count=199	side_1_redundant=0	side_2_annotate_key=gene	side_2_continuation=0	side_2_coverage=1.06	side_2_overlap=0	side_2_possible_overlap_registers=142	side_2_read_count=203	side_2_redundant=0	total_non_overlap_reads=3
JC	162	.	REL606	762950	-1	REL606	2394343	-1	-51	alignment_overlap=-51	coverage_minus=0	coverage_plus=3	flanking_left=150	flanking_right=150	frequency=2.789e-02	junction_possible_overlap_registers=98	key=REL606__762950__-1__REL606__2394343__-1__-51__TTCTCGCCAGCTAAATTTCTTGTAAAAATGTGAAGTACCGAAGTGGGTGAT__150__150__0__0	max_left=81	max_left_minus=0	max_left_plus=81	max_min_left=0	max_min_left_minus=0	max_min_left_plus=0	max_min_right=39	max_min_right_minus=0	max_min_right_plus=39	max_pos_hash_score=196	max_right=39	max_right_minus=0	max_right_plus=39	neg_log10_pos_hash_p_value=8.9	new_junction_coverage=0.03	new_junction_read_count=4	no_show=1	polymorphism_frequency=2.789e-02	pos_hash_score=3	prediction=polymorphism	reject=COVERAGE_EVENNESS_SKEW,FREQUENCY_CUTOFF	side_1_annotate_key=gene	side_1_continuation=0	side_1_coverage=1.11	side_1_overlap=0	side_1_possible_overlap_registers=149	side_1_read_count=223	side_1_redundant=0	side_2_annotate_key=gene	side_2_continuation=0	side_2_coverage=1.00	side_2_overlap=0	side_2_possible_overlap_registers=149	side_2_read_count=201	side_2_redundant=0	total_non_overlap_reads=3	unique_read_sequence=TTCTCGCCAGCTAAATTTCTTGTAAAAATGTGAAGTACCGAAGTGGGTGAT
JC	163	.	REL606	762950	-1	REL606	2394458	-1	-51	alignment_overlap=-51	coverage_minus=0	coverage_plus=3	flanking_left=150	flanking_right=150	frequency=2.995e-02	junction_possible_overlap_registers=98	key=REL606__762950__-1__REL606__2394458__-1__-51__TTCTCGCCAGCTAAATTTCTTGTAAAAATGTGAAGTACCGAAGTGGGTGAT__150__150__0__0	max_left=81	max_left_minus=0	max_left_plus=81	max_min_left=0	max_min_left_minus=0	max_min_left_plus=0	max_min_right=39	max_min_right_minus=0	max_min_right_plus=39	max_pos_hash_score=196	max_right=39	max_right_minus=0	max_right_plus=39	neg_log10_pos_hash_p_value=8.9	new_junction_coverage=0.03	new_junction_read_count=4	no_show=1	polymorphism_frequency=2.995e-02	pos_hash_score=3	prediction=polymorphism	reject=COVERAGE_EVENNESS_SKEW,FREQUENCY_CUTOFF	side_1_annotate_key=gene	side_1_continuation=0	side_1_coverage=1.11	side_1_overlap=0	side_1_possible_overlap_registers=149	side_1_read_count=223	side_1_redundant=0	side_2_annotate_key=gene	side_2_continuation=0	side_2_coverage=0.85	side_2_overlap=0	side_2_possible_overlap_registers=149	side_2_read_count=171	side_2_redundant=0	total_non_overlap_reads=3	unique_read_sequence=TTCTCGCCAGCTAAATTTCTTGTAAAAATGTGAAGTACCGAAGTGGGTGAT
JC	164	.	REL606	766131	-1	REL606	766199	-1	0	alignment_overlap=8	coverage_minus=6	coverage_plus=1	flanking_left=150	flanking_right=150	frequency=4.142e-02	junction_possible_overlap_registers=141	key=REL606__766131__-1__REL606__766207__-1__8____150__150__0__0	max_left=73	max_left_minus=44	max_left_plus=73	max_min_left=44	max_min_left_minus=44	max_min_left_plus=0	max_min_right=69	max_min_right_minus=0	max_min_right_plus=69	max_pos_hash_score=282	max_right=140	max_right_minus=140	max_right_plus=69	neg_log10_pos_hash_p_value=9.9	new_junction_coverage=0.04	new_junction_read_count=7	no_show=1	polymorphism_frequency=4.142e-02	pos_hash_score=5	prediction=polymorphism	reject=COVERAGE_EVENNESS_SKEW,FREQUENCY_CUTOFF	side_1_annotate_key=gene	side_1_continuation=0	side_1_coverage=0.84	side_1_overlap=8	side_1_possible_overlap_registers=149	side_1_read_count=168	side_1_redundant=0	side_2_annotate_key=gene	side_2_continuation=0	side_2_coverage=0.87	side_2_overlap=0	side_2_possible_overlap_registers=141	side_2_read_count=165	side_2_redundant=0	total_non_overlap_reads=7
JC	165	.	REL606	804026	-1	REL606	804070	-1	0	alignment_overlap=9	coverage_minus=4	coverage_plus=0	flanking_left=150	flanking_right=150	frequency=3.506e-02	junction_possible_overlap_registers=140	key=REL606__804026__-1__REL606__804079__-1__9____150__150__0__0	max_left=61	max_left_minus=61	max_left_plus=0	max_min_left=61	max_min_left_minus=61	max_min_left_plus=0	max_min_right=0	max_min_right_minus=0	max_min_right_plus=0	max_pos_hash_score=280	max_right=130	max_right_minus=130	max_right_plus=0	neg_log10_pos_hash_p_value=10.5	new_junction_coverage=0.03	new_junction_read_count=5	no_show=1	polymorphism_frequency=3.506e-02	pos_hash_score=4	prediction=polymorphism	reject=COVERAGE_EVENNESS_SKEW,FREQUENCY_CUTOFF	side_1_annotate_key=gene	side_1_continuation=0	side_1_coverage=0.72	side_1_overlap=9	side_1_possible_overlap_registers=149	side_1_read_count=145	side_1_redundant=0	side_2_annotate_key=gene	side_2_continuation=0	side_2_coverage=0.74	side_2_overlap=0	side_2_possible_overlap_registers=140	side_2_read_count=139	side_2_redundant=0	total_non_overlap_reads=4
JC	166	.	REL606	826009	-1	REL606	826025	-1	0	alignment_overlap=7	coverage_minus=3	coverage_plus=1	flanking_left=150	flanking_right=150	frequency=2.431e-02	junction_possible_overlap_registers=142	key=REL606__826009__-1__REL606__826032__-1__7____150__150__0__0	max_left=42	max_left_minus=42	max_left_plus=2	max_min_left=42	max_min_left_minus=42	max_min_left_plus=2	max_min_right=0	max_min_right_minus=0	max_min_right_plus=0	max_pos_hash_score=284	max_right=132	max_right_minus=109	max_right_plus=132	neg_log10_pos_hash_p_value=11.3	new_junction_coverage=0.02	new_junction_read_count=4	no_show=1	polymorphism_frequency=2.431e-02	pos_hash_score=3	prediction=polymorphism	reject=COVERAGE_EVENNESS_SKEW,FREQUENCY_CUTOFF	side_1_annotate_key=gene	side_1_continuation=0	side_1_coverage=0.84	side_1_overlap=7	side_1_possible_overlap_registers=149	side_1_read_count=168	side_1_redundant=0	side_2_annotate_key=gene	side_2_continuation=0	side_2_coverage=0.84	side_2_overlap=0	side_2_possible_overlap_registers=142	side_2_read_count=161	side_2_redundant=0	total_non_overlap_reads=4
JC	167	.	REL606	856026	-1	REL606	856080	-1	0	alignment_overlap=8	coverage_minus=3	coverage_plus=0	flanking_left=150	flanking_right=150	frequency=1.399e-02	junction_possible_overlap_registers=141	key=REL606__856026__-1__REL606__856088__-1__8____150__150__0__0	max_left=49	max_left_minus=49	max_left_plus=0	max_min_left=49	max_min_left_minus=49	max_min_left_plus=0	max_min_right=0	max_min_right_minus=0	max_min_right_plus=0	max_pos_hash_score=282	max_right=104	max_right_minus=104	max_right_plus=0	neg_log10_pos_hash_p_value=11.2	new_junction_coverage=0.02	new_junction_read_count=3	no_show=1	polymorphism_frequency=1.399e-02	pos_hash_score=3	prediction=polymorphism	reject=COVERAGE_EVENNESS_SKEW,FREQUENCY_CUTOFF	side_1_annotate_key=gene	side_1_continuation=0	side_1_coverage=1.13	side_1_overlap=8	side_1_possible_overlap_registers=149	side_1_read_count=228	side_1_redundant=0	side_2_annotate_key=gene	side_2_continuation=0	side_2_coverage=1.09	side_2_overlap=0	side_2_possible_overlap_registers=141	side_2_read_count=207	side_2_redundant=0	total_non_overlap_reads=3
JC	168	.	REL606	857372	-1	REL606	857476	-1	0	alignment_overlap=8	coverage_minus=3	coverage_plus=0	flanking_left=150	flanking_right=150	frequency=1.802e-02	junction_possible_overlap_registers=141	key=REL606__857372__-1__REL606__857484__-1__8____150__150__0__0	max_left=62	max_left_minus=62	max_left_plus=0	max_min_left=62	max_min_left_minus=62	max_min_left_plus=0	max_min_right=0	max_min_right_minus=0	max_min_right_plus=0	max_pos_hash_score=282	max_right=119	max_right_minus=119	max_right_plus=0	neg_log10_pos_hash_p_value=11.2	new_junction_coverage=0.02	new_junction_read_count=3	no_show=1	polymorphism_frequency=1.802e-02	pos_hash_score=3	prediction=polymorphism	reject=COVERAGE_EVENNESS_SKEW,FREQUENCY_CUTOFF	side_1_annotate_key=gene	side_1_continuation=0	side_1_coverage=0.84	side_1_overlap=8	side_1_possible_overlap_registers=149	side_1_read_count=168	side_1_redundant=0	side_2_annotate_key=gene	side_2_continuation=0	side_2_coverage=0.88	side_2_overlap=0	side_2_possible_overlap_registers=141	side_2_read_count=168	side_2_redundant=0	total_non_overlap_reads=3
JC	169	.	REL606	903272	1	REL606	903302	1	0	alignment_overlap=8	coverage_minus=0	coverage_plus=4	flanking_left=150	flanking_right=150	frequency=2.493e-02	junction_possible_overlap_registers=141	key=REL606__903272__1__REL606__903294__1__8____150__150__0__0	max_left=62	max_left_minus=0	max_left_plus=62	max_min_left=62	max_min_left_minus=0	max_min_left_plus=62	max_min_right=0	max_min_right_minus=0	max_min_right_plus=0	max_pos_hash_score=282	max_right=104	max_right_minus=0	max_right_plus=104	neg_log10_pos_hash_p_value=11.2	new_junction_coverage=0.02	new_junction_read_count=4	no_show=1	polymorphism_frequency=2.493e-02	pos_hash_score=3	prediction=polymorphism	reject=COVERAGE_EVENNESS_SKEW,FREQUENCY_CUTOFF	side_1_annotate_key=gene	side_1_continuation=0	side_1_coverage=0.85	side_1_overlap=8	side_1_possible_overlap_registers=149	side_1_read_count=170	side_1_redundant=0	side_2_annotate_key=gene	side_2_continuation=0	side_2_coverage=0.80	side_2_overlap=0	side_2_possible_overlap_registers=141	side_2_read_count=152	side_2_redundant=0	total_non_overlap_reads=4
JC	170	.	REL606	969347	1	REL606	1272592	-1	0	alignment_overlap=0	coverage_minus=148	coverage_plus=129	flanking_left=150	flanking_right=150	frequency=1	junction_possible_overlap_registers=149	key=REL606__969347__1__REL606__1272592__-1__0____150__150__0__1	max_left=149	max_left_minus=149	max_left_plus=146	max_min_left=74	max_min_left_minus=74	max_min_left_plus=62	max_min_right=75	max_min_right_minus=74	max_min_right_plus=75	max_pos_hash_score=298	max_right=148	max_right_minus=148	max_right_plus=148	neg_log10_pos_hash_p_value=0.0	new_junction_coverage=1.41	new_junction_read_count=283	polymorphism_frequency=9.928e-01	pos_hash_score=100	prediction=consensus	read_count_offset=3	side_1_annotate_key=gene	side_1_continuation=0	side_1_coverage=0.01	side_1_overlap=0	side_1_possible_overlap_registers=146	side_1_read_count=2	side_1_redundant=0	side_2_annotate_key=repeat	side_2_continuation=0	side_2_coverage=NA	side_2_overlap=0	side_2_possible_overlap_registers=NA	side_2_read_count=NA	side_2_redundant=1	total_non_overlap_reads=277
JC	171	.	REL606	969349	-1	REL606	1271150	1	0	alignment_overlap=0	coverage_minus=135	coverage_plus=146	flanking_left=150	flanking_right=150	frequency=1	junction_possible_overlap_registers=149	key=REL606__969349__-1__REL606__1271150__1__0____150__150__0__1	max_left=149	max_left_minus=149	max_left_plus=145	max_min_left=74	max_min_left_minus=74	max_min_left_plus=74	max_min_right=70	max_min_right_minus=65	max_min_right_plus=70	max_pos_hash_score=298	max_right=146	max_right_minus=146	max_right_plus=146	neg_log10_pos_hash_p_value=0.1	new_junction_coverage=1.43	new_junction_read_count=288	polymorphism_frequency=9.930e-01	pos_hash_score=92	prediction=consensus	read_count_offset=3	side_1_annotate_key=gene	side_1_continuation=0	side_1_coverage=0.01	side_1_overlap=0	side_1_possible_overlap_registers=146	side_1_read_count=2	side_1_redundant=0	side_2_annotate_key=repeat	side_2_continuation=0	side_2_coverage=NA	side_2_overlap=0	side_2_possible_overlap_registers=NA	side_2_read_count=NA	side_2_redundant=1	total_non_overlap_reads=281
JC	172	.	REL606	972125	-1	REL606	972207	-1	0	alignment_overlap=9	coverage_minus=3	coverage_plus=0	flanking_left=150	flanking_right=150	frequency=2.122e-02	junction_possible_overlap_registers=140	key=REL606__972125__-1__REL606__972216__-1__9____150__150__0__0	max_left=87	max_left_minus=87	max_left_plus=0	max_min_left=36	max_min_left_minus=36	max_min_left_plus=0	max_min_right=64	max_min_right_minus=64	max_min_right_plus=0	max_pos_hash_score=280	max_right=105	max_right_minus=105	max_right_plus=0	neg_log10_pos_hash_p_value=11.2	new_junction_coverage=0.02	new_junction_read_count=3	no_show=1	polymorphism_frequency=2.122e-02	pos_hash_score=3	prediction=polymorphism	reject=COVERAGE_EVENNESS_SKEW,FREQUENCY_CUTOFF	side_1_annotate_key=gene	side_1_continuation=0	side_1_coverage=0.77	side_1_overlap=9	side_1_possible_overlap_registers=149	side_1_read_count=154	side_1_redundant=0	side_2_annotate_key=gene	side_2_continuation=0	side_2_coverage=0.70	side_2_overlap=0	side_2_possible_overlap_registers=140	side_2_read_count=132	side_2_redundant=0	total_non_overlap_reads=3
JC	173	.	REL606	1003309	1	REL606	1003332	1	0	alignment_overlap=8	coverage_minus=0	coverage_plus=3	flanking_left=150	flanking_right=150	frequency=1.372e-02	junction_possible_overlap_registers=141	key=REL606__1003309__1__REL606__1003324__1__8____150__150__0__0	max_left=134	max_left_minus=0	max_left_plus=134	max_min_left=46	max_min_left_minus=0	max_min_left_plus=46	max_min_right=8	max_min_right_minus=0	max_min_right_plus=8	max_pos_hash_score=282	max_right=98	max_right_minus=0	max_right_plus=98	neg_log10_pos_hash_p_value=11.2	new_junction_coverage=0.02	new_junction_read_count=3	no_show=1	polymorphism_frequency=1.372e-02	pos_hash_score=3	prediction=polymorphism	reject=COVERAGE_EVENNESS_SKEW,FREQUENCY_CUTOFF	side_1_annotate_key=gene	side_1_continuation=0	side_1_coverage=1.08	side_1_overlap=8	side_1_possible_overlap_registers=149	side_1_read_count=218	side_1_redundant=0	side_2_annotate_key=gene	side_2_continuation=0	side_2_coverage=1.18	side_2_overlap=0	side_2_possible_overlap_registers=141	side_2_read_count=225	side_2_redundant=0	total_non_overlap_reads=3
JC	174	.	REL606	1011939	-1	REL606	1012014	-1	0	alignment_overlap=8	coverage_minus=3	coverage_plus=0	flanking_left=150	flanking_right=150	frequency=2.971e-02	junction_possible_overlap_registers=141	key=REL606__1011939__-1__REL606__1012022__-1__8____150__150__0__0	max_left=139	max_left_minus=139	max_left_plus=0	max_min_left=46	max_min_left_minus=46	max_min_left_plus=0	max_min_right=47	max_min_right_minus=47	max_min_right_plus=0	max_pos_hash_score=282	max_right=96	max_right_minus=96	max_right_plus=0	neg_log10_pos_hash_p_value=11.2	new_junction_coverage=0.02	new_junction_read_count=3	no_show=1	polymorphism_frequency=2.971e-02	pos_hash_score=3	prediction=polymorphism	reject=COVERAGE_EVENNESS_SKEW,FREQUENCY_CUTOFF	side_1_annotate_key=gene	side_1_continuation=0	side_1_coverage=0.65	side_1_overlap=8	side_1_possible_overlap_registers=149	side_1_read_count=131	side_1_redundant=0	side_2_annotate_key=gene	side_2_continuation=0	side_2_coverage=0.38	side_2_overlap=0	side_2_possible_overlap_registers=141	side_2_read_count=72	side_2_redundant=0	total_non_overlap_reads=3
JC	175	.	REL606	1063313	1	REL606	1063422	1	0	alignment_overlap=9	coverage_minus=0	coverage_plus=5	flanking_left=150	flanking_right=150	frequency=3.339e-02	junction_possible_overlap_registers=140	key=REL606__1063313__1__REL606__1063413__1__9____150__150__0__0	max_left=131	max_left_minus=0	max_left_plus=131	max_min_left=68	max_min_left_minus=0	max_min_left_plus=68	max_min_right=57	max_min_right_minus=0	max_min_right_plus=57	max_pos_hash_score=280	max_right=70	max_right_minus=0	max_right_plus=70	neg_log10_pos_hash_p_value=9.9	new_junction_coverage=0.03	new_junction_read_count=5	no_show=1	polymorphism_frequency=3.339e-02	pos_hash_score=5	prediction=polymorphism	reject=COVERAGE_EVENNESS_SKEW,FREQUENCY_CUTOFF	side_1_annotate_key=gene	side_1_continuation=0	side_1_coverage=0.78	side_1_overlap=9	side_1_possible_overlap_registers=149	side_1_read_count=157	side_1_redundant=0	side_2_annotate_key=gene	side_2_continuation=0	side_2_coverage=0.75	side_2_overlap=0	side_2_possible_overlap_registers=140	side_2_read_count=142	side_2_redundant=0	total_non_overlap_reads=5
JC	176	.	REL606	1063321	-1	REL606	1063412	-1	0	alignment_overlap=9	coverage_minus=3	coverage_plus=0	flanking_left=150	flanking_right=150	frequency=2.056e-02	junction_possible_overlap_registers=140	key=REL606__1063321__-1__REL606__1063421__-1__9____150__150__0__0	max_left=56	max_left_minus=56	max_left_plus=0	max_min_left=56	max_min_left_minus=56	max_min_left_plus=0	max_min_right=0	max_min_right_minus=0	max_min_right_plus=0	max_pos_hash_score=280	max_right=116	max_right_minus=116	max_right_plus=0	neg_log10_pos_hash_p_value=11.2	new_junction_coverage=0.02	new_junction_read_count=3	no_show=1	polymorphism_frequency=2.056e-02	pos_hash_score=3	prediction=polymorphism	reject=COVERAGE_EVENNESS_SKEW,FREQUENCY_CUTOFF	side_1_annotate_key=gene	side_1_continuation=0	side_1_coverage=0.76	side_1_overlap=9	side_1_possible_overlap_registers=149	side_1_read_count=152	side_1_redundant=0	side_2_annotate_key=gene	side_2_continuation=0	side_2_coverage=0.76	side_2_overlap=0	side_2_possible_overlap_registers=140	side_2_read_count=143	side_2_redundant=0	total_non_overlap_reads=3
JC	177	.	REL606	1087564	1	REL606	1087612	1	0	alignment_overlap=6	coverage_minus=0	coverage_plus=6	flanking_left=150	flanking_right=150	frequency=3.134e-02	junction_possible_overlap_registers=143	key=REL606__1087564__1__REL606__1087606__1__6____150__150__0__0	max_left=139	max_left_minus=0	max_left_plus=139	max_min_left=0	max_min_left_minus=0	max_min_left_plus=0	max_min_right=65	max_min_right_minus=0	max_min_right_plus=65	max_pos_hash_score=286	max_right=65	max_right_minus=0	max_right_plus=65	neg_log10_pos_hash_p_value=10.0	new_junction_coverage=0.03	new_junction_read_count=6	no_show=1	polymorphism_frequency=3.134e-02	pos_hash_score=5	prediction=polymorphism	reject=COVERAGE_EVENNESS_SKEW,FREQUENCY_CUTOFF	side_1_annotate_key=gene	side_1_continuation=0	side_1_coverage=0.99	side_1_overlap=6	side_1_possible_overlap_registers=149	side_1_read_count=200	side_1_redundant=0	side_2_annotate_key=gene	side_2_continuation=0	side_2_coverage=0.93	side_2_overlap=0	side_2_possible_overlap_registers=143	side_2_read_count=179	side_2_redundant=0	total_non_overlap_reads=6
JC	178	.	REL606	1088065	1	REL606	1090561	1	0	alignment_overlap=6	coverage_minus=2	coverage_plus=1	flanking_left=150	flanking_right=150	frequency=1.937e-02	junction_possible_overlap_registers=143	key=REL606__1088065__1__REL606__1090555__1__6____150__150__0__0	max_left=135	max_left_minus=135	max_left_plus=48	max_min_left=52	max_min_left_minus=52	max_min_left_plus=48	max_min_right=8	max_min_right_minus=8	max_min_right_plus=0	max_pos_hash_score=286	max_right=96	max_right_minus=92	max_right_plus=96	neg_log10_pos_hash_p_value=11.3	new_junction_coverage=0.02	new_junction_read_count=3	no_show=1	polymorphism_frequency=1.937e-02	pos_hash_score=3	prediction=polymorphism	reject=COVERAGE_EVENNESS_SKEW,FREQUENCY_CUTOFF	side_1_annotate_key=gene	side_1_continuation=0	side_1_coverage=0.90	side_1_overlap=6	side_1_possible_overlap_registers=149	side_1_read_count=180	side_1_redundant=0	side_2_annotate_key=gene	side_2_continuation=0	side_2_coverage=0.68	side_2_overlap=0	side_2_possible_overlap_registers=143	side_2_read_count=131	side_2_redundant=0	total_non_overlap_reads=3
JC	179	.	REL606	1088458	-1	REL606	1088558	-1	0	alignment_overlap=10	coverage_minus=3	coverage_plus=0	flanking_left=150	flanking_right=150	frequency=1.720e-02	junction_possible_overlap_registers=139	key=REL606__1088458__-1__REL606__1088568__-1__10____150__150__0__0	max_left=82	max_left_minus=82	max_left_plus=0	max_min_left=48	max_min_left_minus=48	max_min_left_plus=0	max_min_right=58	max_min_right_minus=58	max_min_right_plus=0	max_pos_hash_score=278	max_right=109	max_right_minus=109	max_right_plus=0	neg_log10_pos_hash_p_value=11.1	new_junction_coverage=0.02	new_junction_read_count=3	no_show=1	polymorphism_frequency=1.720e-02	pos_hash_score=3	prediction=polymorphism	reject=COVERAGE_EVENNESS_SKEW,FREQUENCY_CUTOFF	side_1_annotate_key=gene	side_1_continuation=0	side_1_coverage=0.90	side_1_overlap=10	side_1_possible_overlap_registers=149	side_1_read_count=181	side_1_redundant=0	side_2_annotate_key=gene	side_2_continuation=0	side_2_coverage=0.93	side_2_overlap=0	side_2_possible_overlap_registers=139	side_2_read_count=174	side_2_redundant=0	total_non_overlap_reads=3
JC	180	.	REL606	1091001	-1	REL606	1091032	-1	0	alignment_overlap=7	coverage_minus=4	coverage_plus=1	flanking_left=150	flanking_right=150	frequency=4.398e-02	junction_possible_overlap_registers=142	key=REL606__1091001__-1__REL606__1091039__-1__7____150__150__0__0	max_left=52	max_left_minus=52	max_left_plus=15	max_min_left=52	max_min_left_minus=52	max_min_left_plus=15	max_min_right=0	max_min_right_minus=0	max_min_right_plus=0	max_pos_hash_score=284	max_right=138	max_right_minus=138	max_right_plus=125	neg_log10_pos_hash_p_value=10.0	new_junction_coverage=0.03	new_junction_read_count=5	no_show=1	polymorphism_frequency=4.398e-02	pos_hash_score=5	prediction=polymorphism	reject=COVERAGE_EVENNESS_SKEW,FREQUENCY_CUTOFF	side_1_annotate_key=gene	side_1_continuation=0	side_1_coverage=0.60	side_1_overlap=7	side_1_possible_overlap_registers=149	side_1_read_count=120	side_1_redundant=0	side_2_annotate_key=gene	side_2_continuation=0	side_2_coverage=0.54	side_2_overlap=0	side_2_possible_overlap_registers=142	side_2_read_count=103	side_2_redundant=0	total_non_overlap_reads=5
JC	181	.	REL606	1092661	1	REL606	1092742	1	0	alignment_overlap=8	coverage_minus=0	coverage_plus=5	flanking_left=150	flanking_right=150	frequency=2.913e-02	junction_possible_overlap_registers=141	key=REL606__1092661__1__REL606__1092734__1__8____150__150__0__0	max_left=122	max_left_minus=0	max_left_plus=122	max_min_left=0	max_min_left_minus=0	max_min_left_plus=0	max_min_right=63	max_min_right_minus=0	max_min_right_plus=63	max_pos_hash_score=282	max_right=63	max_right_minus=0	max_right_plus=63	neg_log10_pos_hash_p_value=10.5	new_junction_coverage=0.03	new_junction_read_count=5	no_show=1	polymorphism_frequency=2.913e-02	pos_hash_score=4	prediction=polymorphism	reject=COVERAGE_EVENNESS_SKEW,FREQUENCY_CUTOFF	side_1_annotate_key=gene	side_1_continuation=0	side_1_coverage=0.81	side_1_overlap=8	side_1_possible_overlap_registers=149	side_1_read_count=163	side_1_redundant=0	side_2_annotate_key=gene	side_2_continuation=0	side_2_coverage=0.94	side_2_overlap=0	side_2_possible_overlap_registers=141	side_2_read_count=179	side_2_redundant=0	total_non_overlap_reads=5
JC	182	.	REL606	1095800	-1	REL606	1095826	-1	0	alignment_overlap=8	coverage_minus=2	coverage_plus=1	flanking_left=150	flanking_right=150	frequency=1.712e-02	junction_possible_overlap_registers=141	key=REL606__1095800__-1__REL606__1095834__-1__8____150__150__0__0	max_left=112	max_left_minus=62	max_left_plus=112	max_min_left=62	max_min_left_minus=62	max_min_left_plus=0	max_min_right=30	max_min_right_minus=0	max_min_right_plus=30	max_pos_hash_score=282	max_right=134	max_right_minus=134	max_right_plus=30	neg_log10_pos_hash_p_value=11.2	new_junction_coverage=0.02	new_junction_read_count=3	no_show=1	polymorphism_frequency=1.712e-02	pos_hash_score=3	prediction=polymorphism	reject=COVERAGE_EVENNESS_SKEW,FREQUENCY_CUTOFF	side_1_annotate_key=gene	side_1_continuation=0	side_1_coverage=0.88	side_1_overlap=8	side_1_possible_overlap_registers=149	side_1_read_count=176	side_1_redundant=0	side_2_annotate_key=gene	side_2_continuation=0	side_2_coverage=0.94	side_2_overlap=0	side_2_possible_overlap_registers=141	side_2_read_count=178	side_2_redundant=0	total_non_overlap_reads=3
JC	183	.	REL606	1095972	1	REL606	1096043	1	0	alignment_overlap=11	coverage_minus=0	coverage_plus=3	flanking_left=150	flanking_right=150	frequency=2.151e-02	junction_possible_overlap_registers=138	key=REL606__1095972__1__REL606__1096032__1__11____150__150__0__0	max_left=133	max_left_minus=0	max_left_plus=133	max_min_left=0	max_min_left_minus=0	max_min_left_plus=0	max_min_right=61	max_min_right_minus=0	max_min_right_plus=61	max_pos_hash_score=276	max_right=61	max_right_minus=0	max_right_plus=61	neg_log10_pos_hash_p_value=11.1	new_junction_coverage=0.02	new_junction_read_count=3	no_show=1	polymorphism_frequency=2.151e-02	pos_hash_score=3	prediction=polymorphism	reject=COVERAGE_EVENNESS_SKEW,FREQUENCY_CUTOFF	side_1_annotate_key=gene	side_1_continuation=0	side_1_coverage=0.68	side_1_overlap=11	side_1_possible_overlap_registers=149	side_1_read_count=137	side_1_redundant=0	side_2_annotate_key=gene	side_2_continuation=0	side_2_coverage=0.78	side_2_overlap=0	side_2_possible_overlap_registers=138	side_2_read_count=146	side_2_redundant=0	total_non_overlap_reads=3
JC	184	.	REL606	1100179	-1	REL606	1100327	-1	0	alignment_overlap=10	coverage_minus=8	coverage_plus=0	flanking_left=150	flanking_right=150	frequency=4.050e-02	junction_possible_overlap_registers=139	key=REL606__1100179__-1__REL606__1100337__-1__10____150__150__0__0	max_left=106	max_left_minus=106	max_left_plus=0	max_min_left=57	max_min_left_minus=57	max_min_left_plus=0	max_min_right=55	max_min_right_minus=55	max_min_right_plus=0	max_pos_hash_score=278	max_right=132	max_right_minus=132	max_right_plus=0	neg_log10_pos_hash_p_value=8.8	new_junction_coverage=0.04	new_junction_read_count=8	no_show=1	polymorphism_frequency=4.050e-02	pos_hash_score=7	prediction=polymorphism	reject=COVERAGE_EVENNESS_SKEW,FREQUENCY_CUTOFF	side_1_annotate_key=gene	side_1_continuation=0	side_1_coverage=1.03	side_1_overlap=10	side_1_possible_overlap_registers=149	side_1_read_count=207	side_1_redundant=0	side_2_annotate_key=gene	side_2_continuation=0	side_2_coverage=0.99	side_2_overlap=0	side_2_possible_overlap_registers=139	side_2_read_count=186	side_2_redundant=0	total_non_overlap_reads=8
JC	185	.	REL606	1128986	-1	REL606	1129092	-1	0	alignment_overlap=11	coverage_minus=4	coverage_plus=0	flanking_left=150	flanking_right=150	frequency=2.353e-02	junction_possible_overlap_registers=138	key=REL606__1128986__-1__REL606__1129103__-1__11____150__150__0__0	max_left=64	max_left_minus=64	max_left_plus=0	max_min_left=64	max_min_left_minus=64	max_min_left_plus=0	max_min_right=0	max_min_right_minus=0	max_min_right_plus=0	max_pos_hash_score=276	max_right=126	max_right_minus=126	max_right_plus=0	neg_log10_pos_hash_p_value=10.4	new_junction_coverage=0.02	new_junction_read_count=4	no_show=1	polymorphism_frequency=2.353e-02	pos_hash_score=4	prediction=polymorphism	reject=COVERAGE_EVENNESS_SKEW,FREQUENCY_CUTOFF	side_1_annotate_key=gene	side_1_continuation=0	side_1_coverage=0.88	side_1_overlap=11	side_1_possible_overlap_registers=149	side_1_read_count=177	side_1_redundant=0	side_2_annotate_key=gene	side_2_continuation=0	side_2_coverage=0.90	side_2_overlap=0	side_2_possible_overlap_registers=138	side_2_read_count=168	side_2_redundant=0	total_non_overlap_reads=4
JC	186	.	REL606	1139660	-1	REL606	1139683	-1	0	alignment_overlap=12	coverage_minus=5	coverage_plus=0	flanking_left=150	flanking_right=150	frequency=3.213e-02	junction_possible_overlap_registers=137	key=REL606__1139660__-1__REL606__1139695__-1__12____150__150__0__0	max_left=102	max_left_minus=102	max_left_plus=0	max_min_left=37	max_min_left_minus=37	max_min_left_plus=0	max_min_right=36	max_min_right_minus=36	max_min_right_plus=0	max_pos_hash_score=274	max_right=117	max_right_minus=117	max_right_plus=0	neg_log10_pos_hash_p_value=10.4	new_junction_coverage=0.03	new_junction_read_count=5	no_show=1	polymorphism_frequency=3.213e-02	pos_hash_score=4	prediction=polymorphism	reject=COVERAGE_EVENNESS_SKEW,FREQUENCY_CUTOFF	side_1_annotate_key=gene	side_1_continuation=0	side_1_coverage=0.79	side_1_overlap=12	side_1_possible_overlap_registers=149	side_1_read_count=158	side_1_redundant=0	side_2_annotate_key=gene	side_2_continuation=0	side_2_coverage=0.84	side_2_overlap=0	side_2_possible_overlap_registers=137	side_2_read_count=156	side_2_redundant=0	total_non_overlap_reads=5
JC	187	.	REL606	1171164	-1	REL606	1171166	-1	0	alignment_overlap=7	coverage_minus=4	coverage_plus=0	flanking_left=150	flanking_right=150	frequency=2.925e-02	junction_possible_overlap_registers=142	key=REL606__1171164__-1__REL606__1171173__-1__7____150__150__0__0	max_left=81	max_left_minus=81	max_left_plus=0	max_min_left=44	max_min_left_minus=44	max_min_left_plus=0	max_min_right=62	max_min_right_minus=62	max_min_right_plus=0	max_pos_hash_score=284	max_right=136	max_right_minus=136	max_right_plus=0	neg_log10_pos_hash_p_value=11.3	new_junction_coverage=0.02	new_junction_read_count=4	no_show=1	polymorphism_frequency=2.925e-02	pos_hash_score=3	prediction=polymorphism	reject=COVERAGE_EVENNESS_SKEW,FREQUENCY_CUTOFF	side_1_annotate_key=gene	side_1_continuation=0	side_1_coverage=0.69	side_1_overlap=7	side_1_possible_overlap_registers=149	side_1_read_count=139	side_1_redundant=0	side_2_annotate_key=gene	side_2_continuation=0	side_2_coverage=0.69	side_2_overlap=0	side_2_possible_overlap_registers=142	side_2_read_count=133	side_2_redundant=0	total_non_overlap_reads=4
JC	188	.	REL606	1189088	1	REL606	1189276	1	0	alignment_overlap=10	coverage_minus=1	coverage_plus=4	flanking_left=150	flanking_right=150	frequency=3.416e-02	junction_possible_overlap_registers=139	key=REL606__1189088__1__REL606__1189266__1__10____150__150__0__0	max_left=117	max_left_minus=76	max_left_plus=117	max_min_left=50	max_min_left_minus=0	max_min_left_plus=50	max_min_right=64	max_min_right_minus=64	max_min_right_plus=61	max_pos_hash_score=278	max_right=90	max_right_minus=64	max_right_plus=90	neg_log10_pos_hash_p_value=9.8	new_junction_coverage=0.03	new_junction_read_count=5	no_show=1	polymorphism_frequency=3.416e-02	pos_hash_score=5	prediction=polymorphism	reject=COVERAGE_EVENNESS_SKEW,FREQUENCY_CUTOFF	side_1_annotate_key=gene	side_1_continuation=0	side_1_coverage=0.69	side_1_overlap=10	side_1_possible_overlap_registers=149	side_1_read_count=138	side_1_redundant=0	side_2_annotate_key=gene	side_2_continuation=0	side_2_coverage=0.82	side_2_overlap=0	side_2_possible_overlap_registers=139	side_2_read_count=154	side_2_redundant=0	total_non_overlap_reads=5
JC	189	.	REL606	1192991	1	REL606	1193217	1	0	alignment_overlap=9	coverage_minus=0	coverage_plus=3	flanking_left=150	flanking_right=150	frequency=1.959e-02	junction_possible_overlap_registers=140	key=REL606__1192991__1__REL606__1193208__1__9____150__150__0__0	max_left=120	max_left_minus=0	max_left_plus=120	max_min_left=42	max_min_left_minus=0	max_min_left_plus=42	max_min_right=36	max_min_right_minus=0	max_min_right_plus=36	max_pos_hash_score=280	max_right=99	max_right_minus=0	max_right_plus=99	neg_log10_pos_hash_p_value=11.2	new_junction_coverage=0.02	new_junction_read_count=3	no_show=1	polymorphism_frequency=1.959e-02	pos_hash_score=3	prediction=polymorphism	reject=COVERAGE_EVENNESS_SKEW,FREQUENCY_CUTOFF	side_1_annotate_key=gene	side_1_continuation=0	side_1_coverage=0.72	side_1_overlap=9	side_1_possible_overlap_registers=149	side_1_read_count=144	side_1_redundant=0	side_2_annotate_key=gene	side_2_continuation=0	side_2_coverage=0.87	side_2_overlap=0	side_2_possible_overlap_registers=140	side_2_read_count=165	side_2_redundant=0	total_non_overlap_reads=3
JC	190	.	REL606	1214765	1	REL606	1214815	1	0	alignment_overlap=10	coverage_minus=1	coverage_plus=3	flanking_left=150	flanking_right=150	frequency=2.810e-02	junction_possible_overlap_registers=139	key=REL606__1214765__1__REL606__1214805__1__10____150__150__0__0	max_left=133	max_left_minus=30	max_left_plus=133	max_min_left=30	max_min_left_minus=30	max_min_left_plus=30	max_min_right=32	max_min_right_minus=0	max_min_right_plus=32	max_pos_hash_score=278	max_right=106	max_right_minus=106	max_right_plus=105	neg_log10_pos_hash_p_value=10.4	new_junction_coverage=0.02	new_junction_read_count=4	no_show=1	polymorphism_frequency=2.810e-02	pos_hash_score=4	prediction=polymorphism	reject=COVERAGE_EVENNESS_SKEW,FREQUENCY_CUTOFF	side_1_annotate_key=gene	side_1_continuation=0	side_1_coverage=0.69	side_1_overlap=10	side_1_possible_overlap_registers=149	side_1_read_count=139	side_1_redundant=0	side_2_annotate_key=gene	side_2_continuation=0	side_2_coverage=0.78	side_2_overlap=0	side_2_possible_overlap_registers=139	side_2_read_count=147	side_2_redundant=0	total_non_overlap_reads=4
JC	191	.	REL606	1243748	1	REL606	1243766	1	0	alignment_overlap=18	coverage_minus=5	coverage_plus=4	flanking_left=150	flanking_right=150	frequency=4.752e-02	junction_possible_overlap_registers=131	key=REL606__1243748__1__REL606__1243748__1__18____150__150__0__0	max_left=127	max_left_minus=81	max_left_plus=127	max_min_left=63	max_min_left_minus=63	max_min_left_plus=51	max_min_right=64	max_min_right_minus=64	max_min_right_plus=53	max_pos_hash_score=262	max_right=127	max_right_minus=127	max_right_plus=81	neg_log10_pos_hash_p_value=8.0	new_junction_coverage=0.05	new_junction_read_count=9	no_show=1	polymorphism_frequency=4.752e-02	pos_hash_score=8	prediction=polymorphism	reject=COVERAGE_EVENNESS_SKEW,FREQUENCY_CUTOFF	side_1_annotate_key=gene	side_1_continuation=0	side_1_coverage=0.96	side_1_overlap=18	side_1_possible_overlap_registers=149	side_1_read_count=192	side_1_redundant=0	side_2_annotate_key=gene	side_2_continuation=0	side_2_coverage=1.09	side_2_overlap=0	side_2_possible_overlap_registers=131	side_2_read_count=192	side_2_redundant=0	total_non_overlap_reads=9
JC	192	.	REL606	1243765	-1	REL606	1243747	-1	0	alignment_overlap=18	coverage_minus=1	coverage_plus=2	flanking_left=150	flanking_right=150	frequency=1.636e-02	junction_possible_overlap_registers=131	key=REL606__1243765__-1__REL606__1243765__-1__18____150__150__0__0	max_left=74	max_left_minus=15	max_left_plus=74	max_min_left=46	max_min_left_minus=15	max_min_left_plus=46	max_min_right=58	max_min_right_minus=0	max_min_right_plus=58	max_pos_hash_score=262	max_right=117	max_right_minus=117	max_right_plus=86	neg_log10_pos_hash_p_value=10.7	new_junction_coverage=0.02	new_junction_read_count=3	no_show=1	polymorphism_frequency=1.636e-02	pos_hash_score=3	prediction=polymorphism	reject=COVERAGE_EVENNESS_SKEW,FREQUENCY_CUTOFF	side_1_annotate_key=gene	side_1_continuation=0	side_1_coverage=0.96	side_1_overlap=18	side_1_possible_overlap_registers=149	side_1_read_count=192	side_1_redundant=0	side_2_annotate_key=gene	side_2_continuation=0	side_2_coverage=1.09	side_2_overlap=0	side_2_possible_overlap_registers=131	side_2_read_count=192	side_2_redundant=0	total_non_overlap_reads=3
JC	193	.	REL606	1287425	1	REL606	1287488	1	0	alignment_overlap=8	coverage_minus=0	coverage_plus=8	flanking_left=150	flanking_right=150	frequency=4.469e-02	junction_possible_overlap_registers=141	key=REL606__1287425__1__REL606__1287480__1__8____150__150__0__0	max_left=133	max_left_minus=0	max_left_plus=133	max_min_left=0	max_min_left_minus=0	max_min_left_plus=0	max_min_right=52	max_min_right_minus=0	max_min_right_plus=52	max_pos_hash_score=282	max_right=52	max_right_minus=0	max_right_plus=52	neg_log10_pos_hash_p_value=9.4	new_junction_coverage=0.05	new_junction_read_count=9	no_show=1	polymorphism_frequency=4.469e-02	pos_hash_score=6	prediction=polymorphism	reject=COVERAGE_EVENNESS_SKEW,FREQUENCY_CUTOFF	side_1_annotate_key=gene	side_1_continuation=0	side_1_coverage=0.95	side_1_overlap=8	side_1_possible_overlap_registers=149	side_1_read_count=191	side_1_redundant=0	side_2_annotate_key=gene	side_2_continuation=0	side_2_coverage=1.07	side_2_overlap=0	side_2_possible_overlap_registers=141	side_2_read_count=204	side_2_redundant=0	total_non_overlap_reads=8
JC	194	.	REL606	1290404	1	REL606	1290466	1	0	alignment_overlap=9	coverage_minus=1	coverage_plus=3	flanking_left=150	flanking_right=150	frequency=1.806e-02	junction_possible_overlap_registers=140	key=REL606__1290404__1__REL606__1290457__1__9____150__150__0__0	max_left=72	max_left_minus=43	max_left_plus=72	max_min_left=43	max_min_left_minus=43	max_min_left_plus=15	max_min_right=70	max_min_right_minus=0	max_min_right_plus=70	max_pos_hash_score=280	max_right=126	max_right_minus=98	max_right_plus=126	neg_log10_pos_hash_p_value=10.5	new_junction_coverage=0.02	new_junction_read_count=4	no_show=1	polymorphism_frequency=1.806e-02	pos_hash_score=4	prediction=polymorphism	reject=COVERAGE_EVENNESS_SKEW,FREQUENCY_CUTOFF	side_1_annotate_key=gene	side_1_continuation=0	side_1_coverage=1.24	side_1_overlap=9	side_1_possible_overlap_registers=149	side_1_read_count=249	side_1_redundant=0	side_2_annotate_key=gene	side_2_continuation=0	side_2_coverage=1.06	side_2_overlap=0	side_2_possible_overlap_registers=140	side_2_read_count=201	side_2_redundant=0	total_non_overlap_reads=4
JC	195	.	REL606	1321105	-1	REL606	1321115	-1	0	alignment_overlap=7	coverage_minus=4	coverage_plus=0	flanking_left=150	flanking_right=150	frequency=2.196e-02	junction_possible_overlap_registers=142	key=REL606__1321105__-1__REL606__1321122__-1__7____150__150__0__0	max_left=81	max_left_minus=81	max_left_plus=0	max_min_left=69	max_min_left_minus=69	max_min_left_plus=0	max_min_right=62	max_min_right_minus=62	max_min_right_plus=0	max_pos_hash_score=284	max_right=116	max_right_minus=116	max_right_plus=0	neg_log10_pos_hash_p_value=10.6	new_junction_coverage=0.02	new_junction_read_count=4	no_show=1	polymorphism_frequency=2.196e-02	pos_hash_score=4	prediction=polymorphism	reject=COVERAGE_EVENNESS_SKEW,FREQUENCY_CUTOFF	side_1_annotate_key=gene	side_1_continuation=0	side_1_coverage=0.92	side_1_overlap=7	side_1_possible_overlap_registers=149	side_1_read_count=184	side_1_redundant=0	side_2_annotate_key=gene	side_2_continuation=0	side_2_coverage=0.94	side_2_overlap=0	side_2_possible_overlap_registers=142	side_2_read_count=181	side_2_redundant=0	total_non_overlap_reads=4
JC	196	.	REL606	1326901	-1	REL606	1326938	1	0	alignment_overlap=9	coverage_minus=2	coverage_plus=2	flanking_left=150	flanking_right=150	frequency=6.598e-02	junction_possible_overlap_registers=140	key=REL606__1326901__-1__REL606__1326929__1__9____150__150__0__0	max_left=79	max_left_minus=32	max_left_plus=79	max_min_left=32	max_min_left_minus=32	max_min_left_plus=7	max_min_right=62	max_min_right_minus=0	max_min_right_plus=62	max_pos_hash_score=280	max_right=134	max_right_minus=113	max_right_plus=134	neg_log10_pos_hash_p_value=10.5	new_junction_coverage=0.02	new_junction_read_count=4	no_show=1	polymorphism_frequency=6.598e-02	pos_hash_score=4	prediction=polymorphism	reject=COVERAGE_EVENNESS_SKEW,FREQUENCY_CUTOFF	side_1_annotate_key=gene	side_1_continuation=0	side_1_coverage=0.31	side_1_overlap=9	side_1_possible_overlap_registers=149	side_1_read_count=62	side_1_redundant=0	side_2_annotate_key=gene	side_2_continuation=0	side_2_coverage=0.29	side_2_overlap=0	side_2_possible_overlap_registers=140	side_2_read_count=55	side_2_redundant=0	total_non_overlap_reads=4
JC	197	.	REL606	1338829	-1	REL606	1338840	-1	0	alignment_overlap=13	coverage_minus=3	coverage_plus=0	flanking_left=150	flanking_right=150	frequency=1.447e-02	junction_possible_overlap_registers=136	key=REL606__1338829__-1__REL606__1338853__-1__13____150__150__0__0	max_left=119	max_left_minus=119	max_left_plus=0	max_min_left=66	max_min_left_minus=66	max_min_left_plus=0	max_min_right=18	max_min_right_minus=18	max_min_right_plus=0	max_pos_hash_score=272	max_right=94	max_right_minus=94	max_right_plus=0	neg_log10_pos_hash_p_value=11.0	new_junction_coverage=0.02	new_junction_read_count=3	no_show=1	polymorphism_frequency=1.447e-02	pos_hash_score=3	prediction=polymorphism	reject=COVERAGE_EVENNESS_SKEW,FREQUENCY_CUTOFF	side_1_annotate_key=gene	side_1_continuation=0	side_1_coverage=1.05	side_1_overlap=13	side_1_possible_overlap_registers=149	side_1_read_count=211	side_1_redundant=0	side_2_annotate_key=gene	side_2_continuation=0	side_2_coverage=1.18	side_2_overlap=0	side_2_possible_overlap_registers=136	side_2_read_count=216	side_2_redundant=0	total_non_overlap_reads=3
JC	198	.	REL606	1403027	1	REL606	1403118	1	0	alignment_overlap=8	coverage_minus=0	coverage_plus=5	flanking_left=150	flanking_right=150	frequency=2.881e-02	junction_possible_overlap_registers=141	key=REL606__1403027__1__REL606__1403110__1__8____150__150__0__0	max_left=99	max_left_minus=0	max_left_plus=99	max_min_left=66	max_min_left_minus=0	max_min_left_plus=66	max_min_right=64	max_min_right_minus=0	max_min_right_plus=64	max_pos_hash_score=282	max_right=119	max_right_minus=0	max_right_plus=119	neg_log10_pos_hash_p_value=9.9	new_junction_coverage=0.03	new_junction_read_count=5	no_show=1	polymorphism_frequency=2.881e-02	pos_hash_score=5	prediction=polymorphism	reject=COVERAGE_EVENNESS_SKEW,FREQUENCY_CUTOFF	side_1_annotate_key=gene	side_1_continuation=0	side_1_coverage=0.73	side_1_overlap=8	side_1_possible_overlap_registers=149	side_1_read_count=147	side_1_redundant=0	side_2_annotate_key=gene	side_2_continuation=0	side_2_coverage=1.04	side_2_overlap=0	side_2_possible_overlap_registers=141	side_2_read_count=198	side_2_redundant=0	total_non_overlap_reads=5
JC	199	.	REL606	1419409	-1	REL606	1419482	-1	0	alignment_overlap=8	coverage_minus=7	coverage_plus=0	flanking_left=150	flanking_right=150	frequency=3.430e-02	junction_possible_overlap_registers=141	key=REL606__1419409__-1__REL606__1419490__-1__8____150__150__0__0	max_left=115	max_left_minus=115	max_left_plus=0	max_min_left=55	max_min_left_minus=55	max_min_left_plus=0	max_min_right=69	max_min_right_minus=69	max_min_right_plus=0	max_pos_hash_score=282	max_right=136	max_right_minus=136	max_right_plus=0	neg_log10_pos_hash_p_value=8.9	new_junction_coverage=0.04	new_junction_read_count=7	no_show=1	polymorphism_frequency=3.430e-02	pos_hash_score=7	prediction=polymorphism	reject=COVERAGE_EVENNESS_SKEW,FREQUENCY_CUTOFF	side_1_annotate_key=gene	side_1_continuation=0	side_1_coverage=1.00	side_1_overlap=8	side_1_possible_overlap_registers=149	side_1_read_count=201	side_1_redundant=0	side_2_annotate_key=gene	side_2_continuation=0	side_2_coverage=1.07	side_2_overlap=0	side_2_possible_overlap_registers=141	side_2_read_count=204	side_2_redundant=0	total_non_overlap_reads=7
JC	200	.	REL606	1454421	-1	REL606	1454437	-1	0	alignment_overlap=9	coverage_minus=3	coverage_plus=0	flanking_left=150	flanking_right=150	frequency=2.131e-02	junction_possible_overlap_registers=140	key=REL606__1454421__-1__REL606__1454446__-1__9____150__150__0__0	max_left=83	max_left_minus=83	max_left_plus=0	max_min_left=55	max_min_left_minus=55	max_min_left_plus=0	max_min_right=58	max_min_right_minus=58	max_min_right_plus=0	max_pos_hash_score=280	max_right=99	max_right_minus=99	max_right_plus=0	neg_log10_pos_hash_p_value=11.2	new_junction_coverage=0.02	new_junction_read_count=3	no_show=1	polymorphism_frequency=2.131e-02	pos_hash_score=3	prediction=polymorphism	reject=COVERAGE_EVENNESS_SKEW,FREQUENCY_CUTOFF	side_1_annotate_key=gene	side_1_continuation=0	side_1_coverage=0.78	side_1_overlap=9	side_1_possible_overlap_registers=149	side_1_read_count=157	side_1_redundant=0	side_2_annotate_key=gene	side_2_continuation=0	side_2_coverage=0.68	side_2_overlap=0	side_2_possible_overlap_registers=140	side_2_read_count=128	side_2_redundant=0	total_non_overlap_reads=3
JC	201	.	REL606	1488478	1	REL606	1488527	1	0	alignment_overlap=9	coverage_minus=0	coverage_plus=5	flanking_left=150	flanking_right=150	frequency=2.344e-02	junction_possible_overlap_registers=140	key=REL606__1488478__1__REL606__1488518__1__9____150__150__0__0	max_left=113	max_left_minus=0	max_left_plus=113	max_min_left=38	max_min_left_minus=0	max_min_left_plus=38	max_min_right=59	max_min_right_minus=0	max_min_right_plus=59	max_pos_hash_score=280	max_right=97	max_right_minus=0	max_right_plus=97	neg_log10_pos_hash_p_value=10.5	new_junction_coverage=0.03	new_junction_read_count=5	no_show=1	polymorphism_frequency=2.344e-02	pos_hash_score=4	prediction=polymorphism	reject=COVERAGE_EVENNESS_SKEW,FREQUENCY_CUTOFF	side_1_annotate_key=gene	side_1_continuation=0	side_1_coverage=1.11	side_1_overlap=9	side_1_possible_overlap_registers=149	side_1_read_count=223	side_1_redundant=0	side_2_annotate_key=gene	side_2_continuation=0	side_2_coverage=1.10	side_2_overlap=0	side_2_possible_overlap_registers=140	side_2_read_count=207	side_2_redundant=0	total_non_overlap_reads=5
JC	202	.	REL606	1489867	1	REL606	1489932	1	0	alignment_overlap=10	coverage_minus=0	coverage_plus=4	flanking_left=150	flanking_right=150	frequency=2.069e-02	junction_possible_overlap_registers=139	key=REL606__1489867__1__REL606__1489922__1__10____150__150__0__0	max_left=114	max_left_minus=0	max_left_plus=114	max_min_left=37	max_min_left_minus=0	max_min_left_plus=37	max_min_right=41	max_min_right_minus=0	max_min_right_plus=41	max_pos_hash_score=278	max_right=103	max_right_minus=0	max_right_plus=103	neg_log10_pos_hash_p_value=10.4	new_junction_coverage=0.02	new_junction_read_count=4	no_show=1	polymorphism_frequency=2.069e-02	pos_hash_score=4	prediction=polymorphism	reject=COVERAGE_EVENNESS_SKEW,FREQUENCY_CUTOFF	side_1_annotate_key=gene	side_1_continuation=0	side_1_coverage=1.07	side_1_overlap=10	side_1_possible_overlap_registers=149	side_1_read_count=215	side_1_redundant=0	side_2_annotate_key=gene	side_2_continuation=0	side_2_coverage=0.95	side_2_overlap=0	side_2_possible_overlap_registers=139	side_2_read_count=178	side_2_redundant=0	total_non_overlap_reads=4
JC	203	.	REL606	1506271	-1	REL606	1506272	-1	0	alignment_overlap=8	coverage_minus=5	coverage_plus=0	flanking_left=150	flanking_right=150	frequency=2.665e-02	junction_possible_overlap_registers=141	key=REL606__1506271__-1__REL606__1506280__-1__8____150__150__0__0	max_left=48	max_left_minus=48	max_left_plus=0	max_min_left=48	max_min_left_minus=48	max_min_left_plus=0	max_min_right=0	max_min_right_minus=0	max_min_right_plus=0	max_pos_hash_score=282	max_right=140	max_right_minus=140	max_right_plus=0	neg_log10_pos_hash_p_value=10.5	new_junction_coverage=0.03	new_junction_read_count=5	no_show=1	polymorphism_frequency=2.665e-02	pos_hash_score=4	prediction=polymorphism	reject=COVERAGE_EVENNESS_SKEW,FREQUENCY_CUTOFF	side_1_annotate_key=gene	side_1_continuation=0	side_1_coverage=1.00	side_1_overlap=8	side_1_possible_overlap_registers=149	side_1_read_count=201	side_1_redundant=0	side_2_annotate_key=gene	side_2_continuation=0	side_2_coverage=0.92	side_2_overlap=0	side_2_possible_overlap_registers=141	side_2_read_count=175	side_2_redundant=0	total_non_overlap_reads=5
JC	204	.	REL606	1515590	-1	REL606	1515601	-1	0	alignment_overlap=7	coverage_minus=3	coverage_plus=0	flanking_left=150	flanking_right=150	frequency=1.661e-02	junction_possible_overlap_registers=142	key=REL606__1515590__-1__REL606__1515608__-1__7____150__150__0__0	max_left=42	max_left_minus=42	max_left_plus=0	max_min_left=42	max_min_left_minus=42	max_min_left_plus=0	max_min_right=0	max_min_right_minus=0	max_min_right_plus=0	max_pos_hash_score=284	max_right=129	max_right_minus=129	max_right_plus=0	neg_log10_pos_hash_p_value=11.3	new_junction_coverage=0.02	new_junction_read_count=3	no_show=1	polymorphism_frequency=1.661e-02	pos_hash_score=3	prediction=polymorphism	reject=COVERAGE_EVENNESS_SKEW,FREQUENCY_CUTOFF	side_1_annotate_key=gene	side_1_continuation=0	side_1_coverage=0.93	side_1_overlap=7	side_1_possible_overlap_registers=149	side_1_read_count=187	side_1_redundant=0	side_2_annotate_key=gene	side_2_continuation=0	side_2_coverage=0.92	side_2_overlap=0	side_2_possible_overlap_registers=142	side_2_read_count=177	side_2_redundant=0	total_non_overlap_reads=3
JC	205	.	REL606	1527610	1	REL606	1540774	-1	0	alignment_overlap=3	coverage_minus=3145	coverage_plus=2324	flanking_left=150	flanking_right=150	frequency=1	junction_possible_overlap_registers=146	key=REL606__1527610__1__REL606__1540777__-1__3____150__150__0__0	max_left=146	max_left_minus=145	max_left_plus=146	max_min_left=73	max_min_left_minus=73	max_min_left_plus=73	max_min_right=73	max_min_right_minus=72	max_min_right_plus=73	max_pos_hash_score=292	max_right=146	max_right_minus=146	max_right_plus=146	neg_log10_pos_hash_p_value=-0.0	new_junction_coverage=28.14	new_junction_read_count=5542	polymorphism_frequency=9.634e-01	pos_hash_score=222	prediction=consensus	side_1_annotate_key=gene	side_1_continuation=0	side_1_coverage=0.86	side_1_overlap=3	side_1_possible_overlap_registers=149	side_1_read_count=172	side_1_redundant=0	side_2_annotate_key=gene	side_2_continuation=0	side_2_coverage=1.28	side_2_overlap=0	side_2_possible_overlap_registers=146	side_2_read_count=253	side_2_redundant=0	total_non_overlap_reads=5469
JC	206	.	REL606	1528317	-1	REL606	1528376	-1	0	alignment_overlap=7	coverage_minus=8	coverage_plus=0	flanking_left=150	flanking_right=150	frequency=1.806e-03	junction_possible_overlap_registers=142	key=REL606__1528317__-1__REL606__1528383__-1__7____150__150__0__0	max_left=79	max_left_minus=79	max_left_plus=0	max_min_left=61	max_min_left_minus=61	max_min_left_plus=0	max_min_right=63	max_min_right_minus=63	max_min_right_plus=0	max_pos_hash_score=284	max_right=132	max_right_minus=132	max_right_plus=0	neg_log10_pos_hash_p_value=8.5	new_junction_coverage=0.04	new_junction_read_count=8	no_show=1	polymorphism_frequency=1.806e-03	pos_hash_score=8	prediction=polymorphism	reject=COVERAGE_EVENNESS_SKEW,FREQUENCY_CUTOFF	side_1_annotate_key=gene	side_1_continuation=0	side_1_coverage=21.13	side_1_overlap=7	side_1_possible_overlap_registers=149	side_1_read_count=4248	side_1_redundant=0	side_2_annotate_key=gene	side_2_continuation=0	side_2_coverage=25.04	side_2_overlap=0	side_2_possible_overlap_registers=142	side_2_read_count=4796	side_2_redundant=0	total_non_overlap_reads=8
JC	207	.	REL606	1529084	-1	REL606	1539890	-1	0	alignment_overlap=3	coverage_minus=4	coverage_plus=1	flanking_left=150	flanking_right=150	frequency=1.247e-03	junction_possible_overlap_registers=146	key=REL606__1529084__-1__REL606__1539893__-1__3____150__150__0__0	max_left=145	max_left_minus=145	max_left_plus=54	max_min_left=54	max_min_left_minus=0	max_min_left_plus=54	max_min_right=64	max_min_right_minus=64	max_min_right_plus=0	max_pos_hash_score=292	max_right=93	max_right_minus=64	max_right_plus=93	neg_log10_pos_hash_p_value=11.4	new_junction_coverage=0.03	new_junction_read_count=6	no_show=1	polymorphism_frequency=1.247e-03	pos_hash_score=3	prediction=polymorphism	reject=COVERAGE_EVENNESS_SKEW,FREQUENCY_CUTOFF	side_1_annotate_key=gene	side_1_continuation=0	side_1_coverage=22.39	side_1_overlap=3	side_1_possible_overlap_registers=149	side_1_read_count=4501	side_1_redundant=0	side_2_annotate_key=gene	side_2_continuation=0	side_2_coverage=26.39	side_2_overlap=0	side_2_possible_overlap_registers=146	side_2_read_count=5198	side_2_redundant=0	total_non_overlap_reads=5
JC	208	.	REL606	1529534	1	REL606	1529576	1	0	alignment_overlap=7	coverage_minus=1	coverage_plus=6	flanking_left=150	flanking_right=150	frequency=1.651e-03	junction_possible_overlap_registers=142	key=REL606__1529534__1__REL606__1529569__1__7____150__150__0__0	max_left=141	max_left_minus=141	max_left_plus=129	max_min_left=67	max_min_left_minus=0	max_min_left_plus=67	max_min_right=40	max_min_right_minus=1	max_min_right_plus=40	max_pos_hash_score=284	max_right=139	max_right_minus=1	max_right_plus=139	neg_log10_pos_hash_p_value=9.4	new_junction_coverage=0.05	new_junction_read_count=9	no_show=1	polymorphism_frequency=1.651e-03	pos_hash_score=6	prediction=polymorphism	reject=COVERAGE_EVENNESS_SKEW,FREQUENCY_CUTOFF	side_1_annotate_key=gene	side_1_continuation=0	side_1_coverage=30.15	side_1_overlap=7	side_1_possible_overlap_registers=149	side_1_read_count=6061	side_1_redundant=0	side_2_annotate_key=gene	side_2_continuation=0	side_2_coverage=26.66	side_2_overlap=0	side_2_possible_overlap_registers=142	side_2_read_count=5107	side_2_redundant=0	total_non_overlap_reads=7
JC	209	.	REL606	1529540	-1	REL606	1529568	-1	0	alignment_overlap=7	coverage_minus=6	coverage_plus=1	flanking_left=150	flanking_right=150	frequency=1.483e-03	junction_possible_overlap_registers=142	key=REL606__1529540__-1__REL606__1529575__-1__7____150__150__0__0	max_left=129	max_left_minus=114	max_left_plus=129	max_min_left=56	max_min_left_minus=56	max_min_left_plus=0	max_min_right=29	max_min_right_minus=29	max_min_right_plus=14	max_pos_hash_score=284	max_right=139	max_right_minus=139	max_right_plus=14	neg_log10_pos_hash_p_value=8.9	new_junction_coverage=0.04	new_junction_read_count=8	no_show=1	polymorphism_frequency=1.483e-03	pos_hash_score=7	prediction=polymorphism	reject=COVERAGE_EVENNESS_SKEW,FREQUENCY_CUTOFF	side_1_annotate_key=gene	side_1_continuation=0	side_1_coverage=29.53	side_1_overlap=7	side_1_possible_overlap_registers=149	side_1_read_count=5936	side_1_redundant=0	side_2_annotate_key=gene	side_2_continuation=0	side_2_coverage=26.69	side_2_overlap=0	side_2_possible_overlap_registers=142	side_2_read_count=5113	side_2_redundant=0	total_non_overlap_reads=7
JC	210	.	REL606	1530001	1	REL606	1530129	1	0	alignment_overlap=9	coverage_minus=2	coverage_plus=1	flanking_left=150	flanking_right=150	frequency=8.065e-04	junction_possible_overlap_registers=140	key=REL606__1530001__1__REL606__1530120__1__9____150__150__0__0	max_left=140	max_left_minus=140	max_left_plus=56	max_min_left=56	max_min_left_minus=0	max_min_left_plus=56	max_min_right=46	max_min_right_minus=46	max_min_right_plus=0	max_pos_hash_score=280	max_right=85	max_right_minus=46	max_right_plus=85	neg_log10_pos_hash_p_value=11.2	new_junction_coverage=0.02	new_junction_read_count=3	no_show=1	polymorphism_frequency=8.065e-04	pos_hash_score=3	prediction=polymorphism	reject=COVERAGE_EVENNESS_SKEW,FREQUENCY_CUTOFF	side_1_annotate_key=gene	side_1_continuation=0	side_1_coverage=19.44	side_1_overlap=9	side_1_possible_overlap_registers=149	side_1_read_count=3908	side_1_redundant=0	side_2_annotate_key=gene	side_2_continuation=0	side_2_coverage=19.92	side_2_overlap=0	side_2_possible_overlap_registers=140	side_2_read_count=3762	side_2_redundant=0	total_non_overlap_reads=3
JC	211	.	REL606	1531124	-1	REL606	1532187	1	0	alignment_overlap=7	coverage_minus=2	coverage_plus=2	flanking_left=150	flanking_right=150	frequency=7.947e-04	junction_possible_overlap_registers=142	key=REL606__1531124__-1__REL606__1532180__1__7____150__150__0__0	max_left=127	max_left_minus=127	max_left_plus=90	max_min_left=0	max_min_left_minus=0	max_min_left_plus=0	max_min_right=71	max_min_right_minus=50	max_min_right_plus=71	max_pos_hash_score=284	max_right=71	max_right_minus=50	max_right_plus=71	neg_log10_pos_hash_p_value=10.6	new_junction_coverage=0.03	new_junction_read_count=5	no_show=1	polymorphism_frequency=7.947e-04	pos_hash_score=4	prediction=polymorphism	reject=COVERAGE_EVENNESS_SKEW,FREQUENCY_CUTOFF	side_1_annotate_key=gene	side_1_continuation=0	side_1_coverage=33.71	side_1_overlap=7	side_1_possible_overlap_registers=149	side_1_read_count=6775	side_1_redundant=0	side_2_annotate_key=gene	side_2_continuation=0	side_2_coverage=31.93	side_2_overlap=0	side_2_possible_overlap_registers=142	side_2_read_count=6116	side_2_redundant=0	total_non_overlap_reads=4
JC	212	.	REL606	1531453	1	REL606	1531480	1	0	alignment_overlap=7	coverage_minus=0	coverage_plus=3	flanking_left=150	flanking_right=150	frequency=5.583e-04	junction_possible_overlap_registers=142	key=REL606__1531453__1__REL606__1531473__1__7____150__150__0__0	max_left=120	max_left_minus=0	max_left_plus=120	max_min_left=0	max_min_left_minus=0	max_min_left_plus=0	max_min_right=48	max_min_right_minus=0	max_min_right_plus=48	max_pos_hash_score=284	max_right=48	max_right_minus=0	max_right_plus=48	neg_log10_pos_hash_p_value=11.3	new_junction_coverage=0.02	new_junction_read_count=3	no_show=1	polymorphism_frequency=5.583e-04	pos_hash_score=3	prediction=polymorphism	reject=COVERAGE_EVENNESS_SKEW,FREQUENCY_CUTOFF	side_1_annotate_key=gene	side_1_continuation=0	side_1_coverage=27.85	side_1_overlap=7	side_1_possible_overlap_registers=149	side_1_read_count=5599	side_1_redundant=0	side_2_annotate_key=gene	side_2_continuation=0	side_2_coverage=28.22	side_2_overlap=0	side_2_possible_overlap_registers=142	side_2_read_count=5405	side_2_redundant=0	total_non_overlap_reads=3
JC	213	.	REL606	1531909	1	REL606	1531947	1	0	alignment_overlap=5	coverage_minus=2	coverage_plus=17	flanking_left=150	flanking_right=150	frequency=3.423e-03	junction_possible_overlap_registers=144	key=REL606__1531909__1__REL606__1531942__1__5____150__150__0__0	max_left=144	max_left_minus=144	max_left_plus=139	max_min_left=66	max_min_left_minus=0	max_min_left_plus=66	max_min_right=65	max_min_right_minus=1	max_min_right_plus=65	max_pos_hash_score=288	max_right=140	max_right_minus=1	max_right_plus=140	neg_log10_pos_hash_p_value=5.5	new_junction_coverage=0.10	new_junction_read_count=20	polymorphism_frequency=3.423e-03	pos_hash_score=17	prediction=polymorphism	reject=COVERAGE_EVENNESS_SKEW,FREQUENCY_CUTOFF	side_1_annotate_key=gene	side_1_continuation=0	side_1_coverage=27.58	side_1_overlap=5	side_1_possible_overlap_registers=149	side_1_read_count=5544	side_1_redundant=0	side_2_annotate_key=gene	side_2_continuation=0	side_2_coverage=32.37	side_2_overlap=0	side_2_possible_overlap_registers=144	side_2_read_count=6288	side_2_redundant=0	total_non_overlap_reads=19
JC	214	.	REL606	1532976	1	REL606	1533016	1	0	alignment_overlap=12	coverage_minus=1	coverage_plus=16	flanking_left=150	flanking_right=150	frequency=3.567e-03	junction_possible_overlap_registers=137	key=REL606__1532976__1__REL606__1533004__1__12____150__150__0__0	max_left=119	max_left_minus=100	max_left_plus=119	max_min_left=0	max_min_left_minus=0	max_min_left_plus=0	max_min_right=67	max_min_right_minus=36	max_min_right_plus=67	max_pos_hash_score=274	max_right=67	max_right_minus=36	max_right_plus=67	neg_log10_pos_hash_p_value=6.7	new_junction_coverage=0.10	new_junction_read_count=18	polymorphism_frequency=3.567e-03	pos_hash_score=12	prediction=polymorphism	reject=COVERAGE_EVENNESS_SKEW,FREQUENCY_CUTOFF	side_1_annotate_key=gene	side_1_continuation=0	side_1_coverage=28.25	side_1_overlap=12	side_1_possible_overlap_registers=149	side_1_read_count=5678	side_1_redundant=0	side_2_annotate_key=gene	side_2_continuation=0	side_2_coverage=26.16	side_2_overlap=0	side_2_possible_overlap_registers=137	side_2_read_count=4835	side_2_redundant=0	total_non_overlap_reads=17
JC	215	.	REL606	1532976	1	REL606	2933658	1	-35	alignment_overlap=-35	coverage_minus=1	coverage_plus=7	flanking_left=150	flanking_right=150	frequency=3.980e-03	junction_possible_overlap_registers=114	key=REL606__1532976__1__REL606__2933658__1__-35__AACCCTTCAAATCCAATAGATTGCAGTGAACGTGT__150__150__0__0	max_left=113	max_left_minus=112	max_left_plus=113	max_min_left=0	max_min_left_minus=0	max_min_left_plus=0	max_min_right=12	max_min_right_minus=1	max_min_right_plus=12	max_pos_hash_score=228	max_right=12	max_right_minus=1	max_right_plus=12	neg_log10_pos_hash_p_value=8.0	new_junction_coverage=0.06	new_junction_read_count=9	no_show=1	polymorphism_frequency=3.980e-03	pos_hash_score=6	prediction=polymorphism	reject=COVERAGE_EVENNESS_SKEW,FREQUENCY_CUTOFF	side_1_annotate_key=gene	side_1_continuation=0	side_1_coverage=28.25	side_1_overlap=0	side_1_possible_overlap_registers=149	side_1_read_count=5678	side_1_redundant=0	side_2_annotate_key=gene	side_2_continuation=0	side_2_coverage=1.04	side_2_overlap=0	side_2_possible_overlap_registers=149	side_2_read_count=209	side_2_redundant=0	total_non_overlap_reads=8	unique_read_sequence=AACCCTTCAAATCCAATAGATTGCAGTGAACGTGT
JC	216	.	REL606	1533194	1	REL606	1534767	1	0	alignment_overlap=5	coverage_minus=3	coverage_plus=3	flanking_left=150	flanking_right=150	frequency=1.722e-03	junction_possible_overlap_registers=144	key=REL606__1533194__1__REL606__1534762__1__5____150__150__0__0	max_left=136	max_left_minus=136	max_left_plus=85	max_min_left=1	max_min_left_minus=0	max_min_left_plus=1	max_min_right=60	max_min_right_minus=44	max_min_right_plus=60	max_pos_hash_score=288	max_right=141	max_right_minus=44	max_right_plus=141	neg_log10_pos_hash_p_value=10.1	new_junction_coverage=0.04	new_junction_read_count=7	no_show=1	polymorphism_frequency=1.722e-03	pos_hash_score=5	prediction=polymorphism	reject=COVERAGE_EVENNESS_SKEW,FREQUENCY_CUTOFF	side_1_annotate_key=gene	side_1_continuation=0	side_1_coverage=20.96	side_1_overlap=5	side_1_possible_overlap_registers=149	side_1_read_count=4213	side_1_redundant=0	side_2_annotate_key=gene	side_2_continuation=0	side_2_coverage=20.82	side_2_overlap=0	side_2_possible_overlap_registers=144	side_2_read_count=4044	side_2_redundant=0	total_non_overlap_reads=6
JC	217	.	REL606	1533522	1	REL606	1533552	1	0	alignment_overlap=9	coverage_minus=1	coverage_plus=29	flanking_left=150	flanking_right=150	frequency=5.304e-03	junction_possible_overlap_registers=140	key=REL606__1533522__1__REL606__1533543__1__9____150__150__0__0	max_left=140	max_left_minus=12	max_left_plus=140	max_min_left=65	max_min_left_minus=12	max_min_left_plus=65	max_min_right=70	max_min_right_minus=0	max_min_right_plus=70	max_pos_hash_score=280	max_right=129	max_right_minus=129	max_right_plus=83	neg_log10_pos_hash_p_value=4.7	new_junction_coverage=0.16	new_junction_read_count=31	polymorphism_frequency=5.304e-03	pos_hash_score=20	prediction=polymorphism	reject=COVERAGE_EVENNESS_SKEW,FREQUENCY_CUTOFF	side_1_annotate_key=gene	side_1_continuation=0	side_1_coverage=31.40	side_1_overlap=9	side_1_possible_overlap_registers=149	side_1_read_count=6312	side_1_redundant=0	side_2_annotate_key=gene	side_2_continuation=0	side_2_coverage=30.16	side_2_overlap=0	side_2_possible_overlap_registers=140	side_2_read_count=5697	side_2_redundant=0	total_non_overlap_reads=30
JC	218	.	REL606	1533530	-1	REL606	1533542	-1	0	alignment_overlap=9	coverage_minus=74	coverage_plus=2	flanking_left=150	flanking_right=150	frequency=1.377e-02	junction_possible_overlap_registers=140	key=REL606__1533530__-1__REL606__1533551__-1__9____150__150__0__0	max_left=112	max_left_minus=92	max_left_plus=112	max_min_left=53	max_min_left_minus=53	max_min_left_plus=8	max_min_right=69	max_min_right_minus=69	max_min_right_plus=29	max_pos_hash_score=280	max_right=140	max_right_minus=140	max_right_plus=132	neg_log10_pos_hash_p_value=4.9	new_junction_coverage=0.42	new_junction_read_count=79	polymorphism_frequency=1.377e-02	pos_hash_score=19	prediction=polymorphism	reject=COVERAGE_EVENNESS_SKEW,FREQUENCY_CUTOFF	side_1_annotate_key=gene	side_1_continuation=0	side_1_coverage=29.69	side_1_overlap=9	side_1_possible_overlap_registers=149	side_1_read_count=5968	side_1_redundant=0	side_2_annotate_key=gene	side_2_continuation=0	side_2_coverage=30.24	side_2_overlap=0	side_2_possible_overlap_registers=140	side_2_read_count=5712	side_2_redundant=0	total_non_overlap_reads=76
JC	219	.	REL606	1533872	-1	REL606	1535493	1	0	alignment_overlap=3	coverage_minus=2	coverage_plus=1	flanking_left=150	flanking_right=150	frequency=7.847e-04	junction_possible_overlap_registers=146	key=REL606__1533872__-1__REL606__1535490__1__3____150__150__0__0	max_left=134	max_left_minus=134	max_left_plus=47	max_min_left=47	max_min_left_minus=0	max_min_left_plus=47	max_min_right=39	max_min_right_minus=39	max_min_right_plus=0	max_pos_hash_score=292	max_right=100	max_right_minus=39	max_right_plus=100	neg_log10_pos_hash_p_value=11.4	new_junction_coverage=0.02	new_junction_read_count=4	no_show=1	polymorphism_frequency=7.847e-04	pos_hash_score=3	prediction=polymorphism	reject=COVERAGE_EVENNESS_SKEW,FREQUENCY_CUTOFF	side_1_annotate_key=gene	side_1_continuation=0	side_1_coverage=29.95	side_1_overlap=3	side_1_possible_overlap_registers=149	side_1_read_count=6020	side_1_redundant=0	side_2_annotate_key=gene	side_2_continuation=0	side_2_coverage=21.77	side_2_overlap=0	side_2_possible_overlap_registers=146	side_2_read_count=4288	side_2_redundant=0	total_non_overlap_reads=3
JC	220	.	REL606	1534674	1	REL606	1534698	1	0	alignment_overlap=9	coverage_minus=0	coverage_plus=8	flanking_left=150	flanking_right=150	frequency=2.233e-03	junction_possible_overlap_registers=140	key=REL606__1534674__1__REL606__1534689__1__9____150__150__0__0	max_left=128	max_left_minus=0	max_left_plus=128	max_min_left=62	max_min_left_minus=0	max_min_left_plus=62	max_min_right=30	max_min_right_minus=0	max_min_right_plus=30	max_pos_hash_score=280	max_right=137	max_right_minus=0	max_right_plus=137	neg_log10_pos_hash_p_value=8.8	new_junction_coverage=0.05	new_junction_read_count=10	no_show=1	polymorphism_frequency=2.233e-03	pos_hash_score=7	prediction=polymorphism	reject=COVERAGE_EVENNESS_SKEW,FREQUENCY_CUTOFF	side_1_annotate_key=gene	side_1_continuation=0	side_1_coverage=24.44	side_1_overlap=9	side_1_possible_overlap_registers=149	side_1_read_count=4913	side_1_redundant=0	side_2_annotate_key=gene	side_2_continuation=0	side_2_coverage=22.87	side_2_overlap=0	side_2_possible_overlap_registers=140	side_2_read_count=4320	side_2_redundant=0	total_non_overlap_reads=8
JC	221	.	REL606	1534682	-1	REL606	1534688	-1	0	alignment_overlap=9	coverage_minus=26	coverage_plus=11	flanking_left=150	flanking_right=150	frequency=8.554e-03	junction_possible_overlap_registers=140	key=REL606__1534682__-1__REL606__1534697__-1__9____150__150__0__0	max_left=136	max_left_minus=111	max_left_plus=136	max_min_left=65	max_min_left_minus=65	max_min_left_plus=40	max_min_right=64	max_min_right_minus=64	max_min_right_plus=10	max_pos_hash_score=280	max_right=137	max_right_minus=136	max_right_plus=137	neg_log10_pos_hash_p_value=4.3	new_junction_coverage=0.20	new_junction_read_count=38	polymorphism_frequency=8.554e-03	pos_hash_score=22	prediction=polymorphism	reject=COVERAGE_EVENNESS_SKEW,FREQUENCY_CUTOFF	side_1_annotate_key=gene	side_1_continuation=0	side_1_coverage=23.75	side_1_overlap=9	side_1_possible_overlap_registers=149	side_1_read_count=4773	side_1_redundant=0	side_2_annotate_key=gene	side_2_continuation=0	side_2_coverage=22.89	side_2_overlap=0	side_2_possible_overlap_registers=140	side_2_read_count=4324	side_2_redundant=0	total_non_overlap_reads=37
JC	222	.	REL606	1534728	1	REL606	1535415	1	-5	alignment_overlap=-5	coverage_minus=1	coverage_plus=7	flanking_left=150	flanking_right=150	frequency=1.906e-03	junction_possible_overlap_registers=144	key=REL606__1534728__1__REL606__1535415__1__-5__TGAAC__150__150__0__0	max_left=144	max_left_minus=101	max_left_plus=144	max_min_left=0	max_min_left_minus=0	max_min_left_plus=0	max_min_right=42	max_min_right_minus=41	max_min_right_plus=42	max_pos_hash_score=288	max_right=42	max_right_minus=41	max_right_plus=42	neg_log10_pos_hash_p_value=11.4	new_junction_coverage=0.04	new_junction_read_count=8	no_show=1	polymorphism_frequency=1.906e-03	pos_hash_score=3	prediction=polymorphism	reject=COVERAGE_EVENNESS_SKEW,FREQUENCY_CUTOFF	side_1_annotate_key=gene	side_1_continuation=0	side_1_coverage=18.49	side_1_overlap=0	side_1_possible_overlap_registers=149	side_1_read_count=3717	side_1_redundant=0	side_2_annotate_key=gene	side_2_continuation=0	side_2_coverage=24.65	side_2_overlap=0	side_2_possible_overlap_registers=149	side_2_read_count=4954	side_2_redundant=0	total_non_overlap_reads=8	unique_read_sequence=TGAAC
JC	223	.	REL606	1536512	-1	REL606	1536516	-1	0	alignment_overlap=12	coverage_minus=16	coverage_plus=2	flanking_left=150	flanking_right=150	frequency=5.513e-03	junction_possible_overlap_registers=137	key=REL606__1536512__-1__REL606__1536528__-1__12____150__150__0__0	max_left=132	max_left_minus=53	max_left_plus=132	max_min_left=53	max_min_left_minus=53	max_min_left_plus=0	max_min_right=6	max_min_right_minus=0	max_min_right_plus=6	max_pos_hash_score=274	max_right=135	max_right_minus=135	max_right_plus=6	neg_log10_pos_hash_p_value=7.1	new_junction_coverage=0.11	new_junction_read_count=20	polymorphism_frequency=5.513e-03	pos_hash_score=11	prediction=polymorphism	reject=COVERAGE_EVENNESS_SKEW,FREQUENCY_CUTOFF	side_1_annotate_key=gene	side_1_continuation=0	side_1_coverage=19.33	side_1_overlap=12	side_1_possible_overlap_registers=149	side_1_read_count=3885	side_1_redundant=0	side_2_annotate_key=gene	side_2_continuation=0	side_2_coverage=19.72	side_2_overlap=0	side_2_possible_overlap_registers=137	side_2_read_count=3644	side_2_redundant=0	total_non_overlap_reads=18
JC	224	.	REL606	1537519	1	REL606	1538093	1	0	alignment_overlap=5	coverage_minus=6	coverage_plus=2	flanking_left=150	flanking_right=150	frequency=2.096e-03	junction_possible_overlap_registers=144	key=REL606__1537519__1__REL606__1538088__1__5____150__150__0__0	max_left=144	max_left_minus=144	max_left_plus=81	max_min_left=1	max_min_left_minus=0	max_min_left_plus=1	max_min_right=72	max_min_right_minus=72	max_min_right_plus=64	max_pos_hash_score=288	max_right=141	max_right_minus=72	max_right_plus=141	neg_log10_pos_hash_p_value=9.5	new_junction_coverage=0.04	new_junction_read_count=8	no_show=1	polymorphism_frequency=2.096e-03	pos_hash_score=6	prediction=polymorphism	reject=COVERAGE_EVENNESS_SKEW,FREQUENCY_CUTOFF	side_1_annotate_key=gene	side_1_continuation=0	side_1_coverage=17.42	side_1_overlap=5	side_1_possible_overlap_registers=149	side_1_read_count=3501	side_1_redundant=0	side_2_annotate_key=gene	side_2_continuation=0	side_2_coverage=21.80	side_2_overlap=0	side_2_possible_overlap_registers=144	side_2_read_count=4235	side_2_redundant=0	total_non_overlap_reads=8
JC	225	.	REL606	1537957	1	REL606	1538331	1	0	alignment_overlap=10	coverage_minus=2	coverage_plus=1	flanking_left=150	flanking_right=150	frequency=6.780e-04	junction_possible_overlap_registers=139	key=REL606__1537957__1__REL606__1538321__1__10____150__150__0__0	max_left=112	max_left_minus=112	max_left_plus=83	max_min_left=0	max_min_left_minus=0	max_min_left_plus=0	max_min_right=57	max_min_right_minus=38	max_min_right_plus=57	max_pos_hash_score=278	max_right=57	max_right_minus=38	max_right_plus=57	neg_log10_pos_hash_p_value=11.1	new_junction_coverage=0.02	new_junction_read_count=3	no_show=1	polymorphism_frequency=6.780e-04	pos_hash_score=3	prediction=polymorphism	reject=COVERAGE_EVENNESS_SKEW,FREQUENCY_CUTOFF	side_1_annotate_key=gene	side_1_continuation=0	side_1_coverage=24.02	side_1_overlap=10	side_1_possible_overlap_registers=149	side_1_read_count=4829	side_1_redundant=0	side_2_annotate_key=gene	side_2_continuation=0	side_2_coverage=23.14	side_2_overlap=0	side_2_possible_overlap_registers=139	side_2_read_count=4339	side_2_redundant=0	total_non_overlap_reads=3
JC	226	.	REL606	1538074	-1	REL606	1538079	-1	0	alignment_overlap=8	coverage_minus=23	coverage_plus=1	flanking_left=150	flanking_right=150	frequency=6.184e-03	junction_possible_overlap_registers=141	key=REL606__1538074__-1__REL606__1538087__-1__8____150__150__0__0	max_left=33	max_left_minus=33	max_left_plus=10	max_min_left=33	max_min_left_minus=33	max_min_left_plus=10	max_min_right=0	max_min_right_minus=0	max_min_right_plus=0	max_pos_hash_score=282	max_right=141	max_right_minus=141	max_right_plus=125	neg_log10_pos_hash_p_value=7.6	new_junction_coverage=0.13	new_junction_read_count=25	no_show=1	polymorphism_frequency=6.184e-03	pos_hash_score=10	prediction=polymorphism	reject=COVERAGE_EVENNESS_SKEW,FREQUENCY_CUTOFF	side_1_annotate_key=gene	side_1_continuation=0	side_1_coverage=20.67	side_1_overlap=8	side_1_possible_overlap_registers=149	side_1_read_count=4154	side_1_redundant=0	side_2_annotate_key=gene	side_2_continuation=0	side_2_coverage=21.58	side_2_overlap=0	side_2_possible_overlap_registers=141	side_2_read_count=4105	side_2_redundant=0	total_non_overlap_reads=24
JC	227	.	REL606	1538137	-1	REL606	1538546	-1	0	alignment_overlap=3	coverage_minus=1	coverage_plus=2	flanking_left=150	flanking_right=150	frequency=7.819e-04	junction_possible_overlap_registers=146	key=REL606__1538137__-1__REL606__1538549__-1__3____150__150__0__0	max_left=49	max_left_minus=49	max_left_plus=49	max_min_left=49	max_min_left_minus=49	max_min_left_plus=49	max_min_right=0	max_min_right_minus=0	max_min_right_plus=0	max_pos_hash_score=292	max_right=137	max_right_minus=95	max_right_plus=137	neg_log10_pos_hash_p_value=11.4	new_junction_coverage=0.02	new_junction_read_count=4	no_show=1	polymorphism_frequency=7.819e-04	pos_hash_score=3	prediction=polymorphism	reject=COVERAGE_EVENNESS_SKEW,FREQUENCY_CUTOFF	side_1_annotate_key=gene	side_1_continuation=0	side_1_coverage=25.36	side_1_overlap=3	side_1_possible_overlap_registers=149	side_1_read_count=5097	side_1_redundant=0	side_2_annotate_key=gene	side_2_continuation=0	side_2_coverage=26.55	side_2_overlap=0	side_2_possible_overlap_registers=146	side_2_read_count=5229	side_2_redundant=0	total_non_overlap_reads=3
JC	228	.	REL606	1538215	1	REL606	1538722	1	0	alignment_overlap=2	coverage_minus=1	coverage_plus=2	flanking_left=150	flanking_right=150	frequency=9.684e-04	junction_possible_overlap_registers=147	key=REL606__1538215__1__REL606__1538720__1__2____150__150__0__0	max_left=98	max_left_minus=98	max_left_plus=98	max_min_left=6	max_min_left_minus=0	max_min_left_plus=6	max_min_right=49	max_min_right_minus=49	max_min_right_plus=49	max_pos_hash_score=294	max_right=140	max_right_minus=49	max_right_plus=140	neg_log10_pos_hash_p_value=11.5	new_junction_coverage=0.03	new_junction_read_count=5	no_show=1	polymorphism_frequency=9.684e-04	pos_hash_score=3	prediction=polymorphism	reject=COVERAGE_EVENNESS_SKEW,FREQUENCY_CUTOFF	side_1_annotate_key=gene	side_1_continuation=0	side_1_coverage=27.28	side_1_overlap=2	side_1_possible_overlap_registers=149	side_1_read_count=5484	side_1_redundant=0	side_2_annotate_key=gene	side_2_continuation=0	side_2_coverage=24.74	side_2_overlap=0	side_2_possible_overlap_registers=147	side_2_read_count=4906	side_2_redundant=0	total_non_overlap_reads=3
JC	229	.	REL606	1538295	-1	REL606	1538610	-1	0	alignment_overlap=11	coverage_minus=3	coverage_plus=2	flanking_left=150	flanking_right=150	frequency=1.524e-03	junction_possible_overlap_registers=138	key=REL606__1538295__-1__REL606__1538621__-1__11____150__150__0__0	max_left=103	max_left_minus=30	max_left_plus=103	max_min_left=30	max_min_left_minus=30	max_min_left_plus=0	max_min_right=36	max_min_right_minus=0	max_min_right_plus=36	max_pos_hash_score=276	max_right=124	max_right_minus=124	max_right_plus=36	neg_log10_pos_hash_p_value=10.4	new_junction_coverage=0.03	new_junction_read_count=6	no_show=1	polymorphism_frequency=1.524e-03	pos_hash_score=4	prediction=polymorphism	reject=COVERAGE_EVENNESS_SKEW,FREQUENCY_CUTOFF	side_1_annotate_key=gene	side_1_continuation=0	side_1_coverage=22.71	side_1_overlap=11	side_1_possible_overlap_registers=149	side_1_read_count=4564	side_1_redundant=0	side_2_annotate_key=gene	side_2_continuation=0	side_2_coverage=19.52	side_2_overlap=0	side_2_possible_overlap_registers=138	side_2_read_count=3634	side_2_redundant=0	total_non_overlap_reads=5
JC	230	.	REL606	1538300	1	REL606	3213282	1	0	alignment_overlap=4	coverage_minus=22	coverage_plus=1	flanking_left=150	flanking_right=150	frequency=9.798e-03	junction_possible_overlap_registers=145	key=REL606__1538300__1__REL606__3213278__1__4____150__150__0__0	max_left=145	max_left_minus=145	max_left_plus=47	max_min_left=47	max_min_left_minus=0	max_min_left_plus=47	max_min_right=47	max_min_right_minus=47	max_min_right_plus=0	max_pos_hash_score=290	max_right=99	max_right_minus=47	max_right_plus=99	neg_log10_pos_hash_p_value=8.2	new_junction_coverage=0.12	new_junction_read_count=23	no_show=1	polymorphism_frequency=9.798e-03	pos_hash_score=9	prediction=polymorphism	reject=COVERAGE_EVENNESS_SKEW,FREQUENCY_CUTOFF	side_1_annotate_key=gene	side_1_continuation=0	side_1_coverage=22.82	side_1_overlap=4	side_1_possible_overlap_registers=149	side_1_read_count=4586	side_1_redundant=0	side_2_annotate_key=gene	side_2_continuation=0	side_2_coverage=0.95	side_2_overlap=0	side_2_possible_overlap_registers=145	side_2_read_count=186	side_2_redundant=0	total_non_overlap_reads=23
JC	231	.	REL606	1539027	1	REL606	1539187	1	0	alignment_overlap=7	coverage_minus=0	coverage_plus=3	flanking_left=150	flanking_right=150	frequency=7.224e-04	junction_possible_overlap_registers=142	key=REL606__1539027__1__REL606__1539180__1__7____150__150__0__0	max_left=107	max_left_minus=0	max_left_plus=107	max_min_left=0	max_min_left_minus=0	max_min_left_plus=0	max_min_right=67	max_min_right_minus=0	max_min_right_plus=67	max_pos_hash_score=284	max_right=67	max_right_minus=0	max_right_plus=67	neg_log10_pos_hash_p_value=11.3	new_junction_coverage=0.02	new_junction_read_count=4	no_show=1	polymorphism_frequency=7.224e-04	pos_hash_score=3	prediction=polymorphism	reject=COVERAGE_EVENNESS_SKEW,FREQUENCY_CUTOFF	side_1_annotate_key=gene	side_1_continuation=0	side_1_coverage=30.54	side_1_overlap=7	side_1_possible_overlap_registers=149	side_1_read_count=6139	side_1_redundant=0	side_2_annotate_key=gene	side_2_continuation=0	side_2_coverage=27.23	side_2_overlap=0	side_2_possible_overlap_registers=142	side_2_read_count=5216	side_2_redundant=0	total_non_overlap_reads=3
JC	232	.	REL606	1539241	1	REL606	1539266	1	0	alignment_overlap=7	coverage_minus=0	coverage_plus=25	flanking_left=150	flanking_right=150	frequency=5.312e-03	junction_possible_overlap_registers=142	key=REL606__1539241__1__REL606__1539259__1__7____150__150__0__0	max_left=142	max_left_minus=0	max_left_plus=142	max_min_left=69	max_min_left_minus=0	max_min_left_plus=69	max_min_right=48	max_min_right_minus=0	max_min_right_plus=48	max_pos_hash_score=284	max_right=116	max_right_minus=0	max_right_plus=116	neg_log10_pos_hash_p_value=5.7	new_junction_coverage=0.13	new_junction_read_count=25	polymorphism_frequency=5.312e-03	pos_hash_score=16	prediction=polymorphism	reject=COVERAGE_EVENNESS_SKEW,FREQUENCY_CUTOFF	side_1_annotate_key=gene	side_1_continuation=0	side_1_coverage=25.07	side_1_overlap=7	side_1_possible_overlap_registers=149	side_1_read_count=5040	side_1_redundant=0	side_2_annotate_key=gene	side_2_continuation=0	side_2_coverage=23.80	side_2_overlap=0	side_2_possible_overlap_registers=142	side_2_read_count=4560	side_2_redundant=0	total_non_overlap_reads=25
JC	233	.	REL606	1539390	-1	REL606	1539400	-1	0	alignment_overlap=8	coverage_minus=5	coverage_plus=0	flanking_left=150	flanking_right=150	frequency=1.123e-03	junction_possible_overlap_registers=141	key=REL606__1539390__-1__REL606__1539408__-1__8____150__150__0__0	max_left=52	max_left_minus=52	max_left_plus=0	max_min_left=52	max_min_left_minus=52	max_min_left_plus=0	max_min_right=0	max_min_right_minus=0	max_min_right_plus=0	max_pos_hash_score=282	max_right=139	max_right_minus=139	max_right_plus=0	neg_log10_pos_hash_p_value=9.9	new_junction_coverage=0.03	new_junction_read_count=5	no_show=1	polymorphism_frequency=1.123e-03	pos_hash_score=5	prediction=polymorphism	reject=COVERAGE_EVENNESS_SKEW,FREQUENCY_CUTOFF	side_1_annotate_key=gene	side_1_continuation=0	side_1_coverage=23.59	side_1_overlap=8	side_1_possible_overlap_registers=149	side_1_read_count=4742	side_1_redundant=0	side_2_annotate_key=gene	side_2_continuation=0	side_2_coverage=23.17	side_2_overlap=0	side_2_possible_overlap_registers=141	side_2_read_count=4407	side_2_redundant=0	total_non_overlap_reads=5
JC	234	.	REL606	1578147	1	REL606	1578197	1	0	alignment_overlap=10	coverage_minus=0	coverage_plus=5	flanking_left=150	flanking_right=150	frequency=3.399e-02	junction_possible_overlap_registers=139	key=REL606__1578147__1__REL606__1578187__1__10____150__150__0__0	max_left=127	max_left_minus=0	max_left_plus=127	max_min_left=0	max_min_left_minus=0	max_min_left_plus=0	max_min_right=66	max_min_right_minus=0	max_min_right_plus=66	max_pos_hash_score=278	max_right=66	max_right_minus=0	max_right_plus=66	neg_log10_pos_hash_p_value=9.8	new_junction_coverage=0.03	new_junction_read_count=5	no_show=1	polymorphism_frequency=3.399e-02	pos_hash_score=5	prediction=polymorphism	reject=COVERAGE_EVENNESS_SKEW,FREQUENCY_CUTOFF	side_1_annotate_key=gene	side_1_continuation=0	side_1_coverage=0.73	side_1_overlap=10	side_1_possible_overlap_registers=149	side_1_read_count=146	side_1_redundant=0	side_2_annotate_key=gene	side_2_continuation=0	side_2_coverage=0.79	side_2_overlap=0	side_2_possible_overlap_registers=139	side_2_read_count=148	side_2_redundant=0	total_non_overlap_reads=5
JC	235	.	REL606	1578331	-1	REL606	1578344	-1	0	alignment_overlap=7	coverage_minus=5	coverage_plus=0	flanking_left=150	flanking_right=150	frequency=2.677e-02	junction_possible_overlap_registers=142	key=REL606__1578331__-1__REL606__1578351__-1__7____150__150__0__0	max_left=64	max_left_minus=64	max_left_plus=0	max_min_left=64	max_min_left_minus=64	max_min_left_plus=0	max_min_right=0	max_min_right_minus=0	max_min_right_plus=0	max_pos_hash_score=284	max_right=130	max_right_minus=130	max_right_plus=0	neg_log10_pos_hash_p_value=10.6	new_junction_coverage=0.03	new_junction_read_count=5	no_show=1	polymorphism_frequency=2.677e-02	pos_hash_score=4	prediction=polymorphism	reject=COVERAGE_EVENNESS_SKEW,FREQUENCY_CUTOFF	side_1_annotate_key=gene	side_1_continuation=0	side_1_coverage=0.90	side_1_overlap=7	side_1_possible_overlap_registers=149	side_1_read_count=181	side_1_redundant=0	side_2_annotate_key=gene	side_2_continuation=0	side_2_coverage=1.00	side_2_overlap=0	side_2_possible_overlap_registers=142	side_2_read_count=191	side_2_redundant=0	total_non_overlap_reads=5
JC	236	.	REL606	1588421	1	REL606	1588477	1	0	alignment_overlap=8	coverage_minus=0	coverage_plus=7	flanking_left=150	flanking_right=150	frequency=4.397e-02	junction_possible_overlap_registers=141	key=REL606__1588421__1__REL606__1588469__1__8____150__150__0__0	max_left=141	max_left_minus=0	max_left_plus=141	max_min_left=59	max_min_left_minus=0	max_min_left_plus=59	max_min_right=62	max_min_right_minus=0	max_min_right_plus=62	max_pos_hash_score=282	max_right=83	max_right_minus=0	max_right_plus=83	neg_log10_pos_hash_p_value=9.4	new_junction_coverage=0.04	new_junction_read_count=7	no_show=1	polymorphism_frequency=4.397e-02	pos_hash_score=6	prediction=polymorphism	reject=COVERAGE_EVENNESS_SKEW,FREQUENCY_CUTOFF	side_1_annotate_key=gene	side_1_continuation=0	side_1_coverage=0.70	side_1_overlap=8	side_1_possible_overlap_registers=149	side_1_read_count=141	side_1_redundant=0	side_2_annotate_key=gene	side_2_continuation=0	side_2_coverage=0.90	side_2_overlap=0	side_2_possible_overlap_registers=141	side_2_read_count=171	side_2_redundant=0	total_non_overlap_reads=7
JC	237	.	REL606	1611601	-1	REL606	1611659	-1	0	alignment_overlap=11	coverage_minus=3	coverage_plus=0	flanking_left=150	flanking_right=150	frequency=1.710e-02	junction_possible_overlap_registers=138	key=REL606__1611601__-1__REL606__1611670__-1__11____150__150__0__0	max_left=44	max_left_minus=44	max_left_plus=0	max_min_left=44	max_min_left_minus=44	max_min_left_plus=0	max_min_right=0	max_min_right_minus=0	max_min_right_plus=0	max_pos_hash_score=276	max_right=132	max_right_minus=132	max_right_plus=0	neg_log10_pos_hash_p_value=11.1	new_junction_coverage=0.02	new_junction_read_count=3	no_show=1	polymorphism_frequency=1.710e-02	pos_hash_score=3	prediction=polymorphism	reject=COVERAGE_EVENNESS_SKEW,FREQUENCY_CUTOFF	side_1_annotate_key=gene	side_1_continuation=0	side_1_coverage=0.75	side_1_overlap=11	side_1_possible_overlap_registers=149	side_1_read_count=151	side_1_redundant=0	side_2_annotate_key=gene	side_2_continuation=0	side_2_coverage=1.10	side_2_overlap=0	side_2_possible_overlap_registers=138	side_2_read_count=205	side_2_redundant=0	total_non_overlap_reads=3
JC	238	.	REL606	1656072	-1	REL606	1656080	-1	0	alignment_overlap=7	coverage_minus=4	coverage_plus=1	flanking_left=150	flanking_right=150	frequency=3.313e-02	junction_possible_overlap_registers=142	key=REL606__1656072__-1__REL606__1656087__-1__7____150__150__0__0	max_left=50	max_left_minus=50	max_left_plus=31	max_min_left=50	max_min_left_minus=50	max_min_left_plus=31	max_min_right=0	max_min_right_minus=0	max_min_right_plus=0	max_pos_hash_score=284	max_right=111	max_right_minus=106	max_right_plus=111	neg_log10_pos_hash_p_value=10.0	new_junction_coverage=0.03	new_junction_read_count=5	no_show=1	polymorphism_frequency=3.313e-02	pos_hash_score=5	prediction=polymorphism	reject=COVERAGE_EVENNESS_SKEW,FREQUENCY_CUTOFF	side_1_annotate_key=gene	side_1_continuation=0	side_1_coverage=0.76	side_1_overlap=7	side_1_possible_overlap_registers=149	side_1_read_count=152	side_1_redundant=0	side_2_annotate_key=gene	side_2_continuation=0	side_2_coverage=0.77	side_2_overlap=0	side_2_possible_overlap_registers=142	side_2_read_count=147	side_2_redundant=0	total_non_overlap_reads=5
JC	239	.	REL606	1684775	1	REL606	1684804	1	0	alignment_overlap=7	coverage_minus=1	coverage_plus=2	flanking_left=150	flanking_right=150	frequency=1.585e-02	junction_possible_overlap_registers=142	key=REL606__1684775__1__REL606__1684797__1__7____150__150__0__0	max_left=135	max_left_minus=135	max_left_plus=106	max_min_left=70	max_min_left_minus=0	max_min_left_plus=70	max_min_right=37	max_min_right_minus=8	max_min_right_plus=37	max_pos_hash_score=284	max_right=73	max_right_minus=8	max_right_plus=73	neg_log10_pos_hash_p_value=11.3	new_junction_coverage=0.02	new_junction_read_count=3	no_show=1	polymorphism_frequency=1.585e-02	pos_hash_score=3	prediction=polymorphism	reject=COVERAGE_EVENNESS_SKEW,FREQUENCY_CUTOFF	side_1_annotate_key=gene	side_1_continuation=0	side_1_coverage=1.01	side_1_overlap=7	side_1_possible_overlap_registers=149	side_1_read_count=203	side_1_redundant=0	side_2_annotate_key=gene	side_2_continuation=0	side_2_coverage=0.93	side_2_overlap=0	side_2_possible_overlap_registers=142	side_2_read_count=179	side_2_redundant=0	total_non_overlap_reads=3
JC	240	.	REL606	1684841	1	REL606	1685051	1	0	alignment_overlap=9	coverage_minus=1	coverage_plus=2	flanking_left=150	flanking_right=150	frequency=1.584e-02	junction_possible_overlap_registers=140	key=REL606__1684841__1__REL606__1685042__1__9____150__150__0__0	max_left=97	max_left_minus=22	max_left_plus=97	max_min_left=22	max_min_left_minus=22	max_min_left_plus=0	max_min_right=46	max_min_right_minus=0	max_min_right_plus=46	max_pos_hash_score=280	max_right=119	max_right_minus=119	max_right_plus=46	neg_log10_pos_hash_p_value=11.2	new_junction_coverage=0.02	new_junction_read_count=3	no_show=1	polymorphism_frequency=1.584e-02	pos_hash_score=3	prediction=polymorphism	reject=COVERAGE_EVENNESS_SKEW,FREQUENCY_CUTOFF	side_1_annotate_key=gene	side_1_continuation=0	side_1_coverage=1.00	side_1_overlap=9	side_1_possible_overlap_registers=149	side_1_read_count=201	side_1_redundant=0	side_2_annotate_key=gene	side_2_continuation=0	side_2_coverage=0.97	side_2_overlap=0	side_2_possible_overlap_registers=140	side_2_read_count=184	side_2_redundant=0	total_non_overlap_reads=3
JC	241	.	REL606	1712592	1	REL606	1712618	1	0	alignment_overlap=11	coverage_minus=0	coverage_plus=3	flanking_left=150	flanking_right=150	frequency=1.393e-02	junction_possible_overlap_registers=138	key=REL606__1712592__1__REL606__1712607__1__11____150__150__0__0	max_left=108	max_left_minus=0	max_left_plus=108	max_min_left=0	max_min_left_minus=0	max_min_left_plus=0	max_min_right=52	max_min_right_minus=0	max_min_right_plus=52	max_pos_hash_score=276	max_right=52	max_right_minus=0	max_right_plus=52	neg_log10_pos_hash_p_value=11.1	new_junction_coverage=0.02	new_junction_read_count=3	no_show=1	polymorphism_frequency=1.393e-02	pos_hash_score=3	prediction=polymorphism	reject=COVERAGE_EVENNESS_SKEW,FREQUENCY_CUTOFF	side_1_annotate_key=gene	side_1_continuation=0	side_1_coverage=1.15	side_1_overlap=11	side_1_possible_overlap_registers=149	side_1_read_count=232	side_1_redundant=0	side_2_annotate_key=gene	side_2_continuation=0	side_2_coverage=1.13	side_2_overlap=0	side_2_possible_overlap_registers=138	side_2_read_count=210	side_2_redundant=0	total_non_overlap_reads=3
JC	242	.	REL606	1729736	-1	REL606	2133584	-1	0	alignment_overlap=1	coverage_minus=119	coverage_plus=195	flanking_left=150	flanking_right=150	frequency=1	junction_possible_overlap_registers=148	key=REL606__1729736__-1__REL606__2133585__-1__1____150__150__1__0	max_left=146	max_left_minus=146	max_left_plus=146	max_min_left=74	max_min_left_minus=74	max_min_left_plus=71	max_min_right=73	max_min_right_minus=65	max_min_right_plus=73	max_pos_hash_score=296	max_right=148	max_right_minus=145	max_right_plus=148	neg_log10_pos_hash_p_value=0.0	new_junction_coverage=1.66	new_junction_read_count=332	polymorphism_frequency=9.969e-01	pos_hash_score=94	prediction=consensus	read_count_offset=3	side_1_annotate_key=repeat	side_1_continuation=0	side_1_coverage=NA	side_1_overlap=1	side_1_read_count=NA	side_1_redundant=1	side_2_annotate_key=gene	side_2_continuation=0	side_2_coverage=0.01	side_2_overlap=0	side_2_possible_overlap_registers=145	side_2_read_count=1	side_2_redundant=0	total_non_overlap_reads=314
JC	243	.	REL606	1754570	1	REL606	1754617	1	0	alignment_overlap=9	coverage_minus=0	coverage_plus=3	flanking_left=150	flanking_right=150	frequency=1.591e-02	junction_possible_overlap_registers=140	key=REL606__1754570__1__REL606__1754608__1__9____150__150__0__0	max_left=130	max_left_minus=0	max_left_plus=130	max_min_left=0	max_min_left_minus=0	max_min_left_plus=0	max_min_right=47	max_min_right_minus=0	max_min_right_plus=47	max_pos_hash_score=280	max_right=47	max_right_minus=0	max_right_plus=47	neg_log10_pos_hash_p_value=11.2	new_junction_coverage=0.02	new_junction_read_count=3	no_show=1	polymorphism_frequency=1.591e-02	pos_hash_score=3	prediction=polymorphism	reject=COVERAGE_EVENNESS_SKEW,FREQUENCY_CUTOFF	side_1_annotate_key=gene	side_1_continuation=0	side_1_coverage=0.90	side_1_overlap=9	side_1_possible_overlap_registers=149	side_1_read_count=180	side_1_redundant=0	side_2_annotate_key=gene	side_2_continuation=0	side_2_coverage=1.07	side_2_overlap=0	side_2_possible_overlap_registers=140	side_2_read_count=202	side_2_redundant=0	total_non_overlap_reads=3
JC	244	.	REL606	1756874	-1	REL606	1756880	-1	0	alignment_overlap=8	coverage_minus=4	coverage_plus=0	flanking_left=150	flanking_right=150	frequency=2.013e-02	junction_possible_overlap_registers=141	key=REL606__1756874__-1__REL606__1756888__-1__8____150__150__0__0	max_left=98	max_left_minus=98	max_left_plus=0	max_min_left=37	max_min_left_minus=37	max_min_left_plus=0	max_min_right=44	max_min_right_minus=44	max_min_right_plus=0	max_pos_hash_score=282	max_right=140	max_right_minus=140	max_right_plus=0	neg_log10_pos_hash_p_value=10.5	new_junction_coverage=0.02	new_junction_read_count=4	no_show=1	polymorphism_frequency=2.013e-02	pos_hash_score=4	prediction=polymorphism	reject=COVERAGE_EVENNESS_SKEW,FREQUENCY_CUTOFF	side_1_annotate_key=gene	side_1_continuation=0	side_1_coverage=0.98	side_1_overlap=8	side_1_possible_overlap_registers=149	side_1_read_count=196	side_1_redundant=0	side_2_annotate_key=gene	side_2_continuation=0	side_2_coverage=1.07	side_2_overlap=0	side_2_possible_overlap_registers=141	side_2_read_count=204	side_2_redundant=0	total_non_overlap_reads=4
JC	245	.	REL606	1774678	1	REL606	1896281	-1	0	alignment_overlap=1	coverage_minus=131	coverage_plus=111	flanking_left=150	flanking_right=150	frequency=1	junction_possible_overlap_registers=148	key=REL606__1774678__1__REL606__1896282__-1__1____150__150__1__0	max_left=145	max_left_minus=144	max_left_plus=145	max_min_left=74	max_min_left_minus=71	max_min_left_plus=74	max_min_right=74	max_min_right_minus=74	max_min_right_plus=73	max_pos_hash_score=296	max_right=148	max_right_minus=148	max_right_plus=142	neg_log10_pos_hash_p_value=0.1	new_junction_coverage=1.28	new_junction_read_count=256	polymorphism_frequency=1.000e+00	pos_hash_score=89	prediction=consensus	read_count_offset=4	side_1_annotate_key=repeat	side_1_continuation=0	side_1_coverage=NA	side_1_overlap=1	side_1_read_count=NA	side_1_redundant=1	side_2_annotate_key=gene	side_2_continuation=0	side_2_coverage=0.00	side_2_overlap=0	side_2_possible_overlap_registers=144	side_2_read_count=0	side_2_redundant=0	total_non_overlap_reads=242
JC	246	.	REL606	1776120	-1	REL606	1821171	-1	0	alignment_overlap=2	coverage_minus=143	coverage_plus=97	flanking_left=150	flanking_right=150	frequency=1	junction_possible_overlap_registers=147	key=REL606__1776120__-1__REL606__1821173__-1__2____150__150__1__0	max_left=141	max_left_minus=138	max_left_plus=141	max_min_left=73	max_min_left_minus=73	max_min_left_plus=73	max_min_right=70	max_min_right_minus=62	max_min_right_plus=70	max_pos_hash_score=294	max_right=147	max_right_minus=147	max_right_plus=143	neg_log10_pos_hash_p_value=0.2	new_junction_coverage=1.39	new_junction_read_count=276	polymorphism_frequency=1.000e+00	pos_hash_score=79	prediction=consensus	read_count_offset=3	side_1_annotate_key=repeat	side_1_continuation=0	side_1_coverage=NA	side_1_overlap=2	side_1_read_count=NA	side_1_redundant=1	side_2_annotate_key=gene	side_2_continuation=0	side_2_coverage=0.00	side_2_overlap=0	side_2_possible_overlap_registers=144	side_2_read_count=0	side_2_redundant=0	total_non_overlap_reads=240
JC	247	.	REL606	1776120	-1	REL606	1896278	1	0	alignment_overlap=0	coverage_minus=93	coverage_plus=93	flanking_left=150	flanking_right=150	frequency=1	junction_possible_overlap_registers=149	key=REL606__1776120__-1__REL606__1896278__1__0____150__150__1__0	max_left=147	max_left_minus=147	max_left_plus=146	max_min_left=74	max_min_left_minus=64	max_min_left_plus=74	max_min_right=73	max_min_right_minus=73	max_min_right_plus=69	max_pos_hash_score=298	max_right=146	max_right_minus=145	max_right_plus=146	neg_log10_pos_hash_p_value=0.2	new_junction_coverage=1.01	new_junction_read_count=204	polymorphism_frequency=1.000e+00	pos_hash_score=75	prediction=consensus	read_count_offset=4	side_1_annotate_key=repeat	side_1_continuation=0	side_1_coverage=NA	side_1_overlap=0	side_1_read_count=NA	side_1_redundant=1	side_2_annotate_key=gene	side_2_continuation=0	side_2_coverage=0.00	side_2_overlap=0	side_2_possible_overlap_registers=145	side_2_read_count=0	side_2_redundant=0	total_non_overlap_reads=186
JC	248	.	REL606	1804084	-1	REL606	1804118	-1	0	alignment_overlap=9	coverage_minus=7	coverage_plus=0	flanking_left=150	flanking_right=150	frequency=4.163e-02	junction_possible_overlap_registers=140	key=REL606__1804084__-1__REL606__1804127__-1__9____150__150__0__0	max_left=113	max_left_minus=113	max_left_plus=0	max_min_left=70	max_min_left_minus=70	max_min_left_plus=0	max_min_right=28	max_min_right_minus=28	max_min_right_plus=0	max_pos_hash_score=280	max_right=119	max_right_minus=119	max_right_plus=0	neg_log10_pos_hash_p_value=8.8	new_junction_coverage=0.04	new_junction_read_count=7	no_show=1	polymorphism_frequency=4.163e-02	pos_hash_score=7	prediction=polymorphism	reject=COVERAGE_EVENNESS_SKEW,FREQUENCY_CUTOFF	side_1_annotate_key=gene	side_1_continuation=0	side_1_coverage=0.80	side_1_overlap=9	side_1_possible_overlap_registers=149	side_1_read_count=160	side_1_redundant=0	side_2_annotate_key=gene	side_2_continuation=0	side_2_coverage=0.91	side_2_overlap=0	side_2_possible_overlap_registers=140	side_2_read_count=172	side_2_redundant=0	total_non_overlap_reads=7
JC	249	.	REL606	1805822	-1	REL606	1805847	-1	0	alignment_overlap=7	coverage_minus=2	coverage_plus=1	flanking_left=150	flanking_right=150	frequency=2.166e-02	junction_possible_overlap_registers=142	key=REL606__1805822__-1__REL606__1805854__-1__7____150__150__0__0	max_left=75	max_left_minus=75	max_left_plus=1	max_min_left=32	max_min_left_minus=32	max_min_left_plus=1	max_min_right=68	max_min_right_minus=68	max_min_right_plus=0	max_pos_hash_score=284	max_right=134	max_right_minus=111	max_right_plus=134	neg_log10_pos_hash_p_value=11.3	new_junction_coverage=0.02	new_junction_read_count=3	no_show=1	polymorphism_frequency=2.166e-02	pos_hash_score=3	prediction=polymorphism	reject=COVERAGE_EVENNESS_SKEW,FREQUENCY_CUTOFF	side_1_annotate_key=gene	side_1_continuation=0	side_1_coverage=0.75	side_1_overlap=7	side_1_possible_overlap_registers=149	side_1_read_count=150	side_1_redundant=0	side_2_annotate_key=gene	side_2_continuation=0	side_2_coverage=0.67	side_2_overlap=0	side_2_possible_overlap_registers=142	side_2_read_count=128	side_2_redundant=0	total_non_overlap_reads=3
JC	250	.	REL606	1808131	-1	REL606	1808239	-1	0	alignment_overlap=9	coverage_minus=4	coverage_plus=0	flanking_left=150	flanking_right=150	frequency=2.170e-02	junction_possible_overlap_registers=140	key=REL606__1808131__-1__REL606__1808248__-1__9____150__150__0__0	max_left=62	max_left_minus=62	max_left_plus=0	max_min_left=62	max_min_left_minus=62	max_min_left_plus=0	max_min_right=0	max_min_right_minus=0	max_min_right_plus=0	max_pos_hash_score=280	max_right=134	max_right_minus=134	max_right_plus=0	neg_log10_pos_hash_p_value=10.5	new_junction_coverage=0.02	new_junction_read_count=4	no_show=1	polymorphism_frequency=2.170e-02	pos_hash_score=4	prediction=polymorphism	reject=COVERAGE_EVENNESS_SKEW,FREQUENCY_CUTOFF	side_1_annotate_key=gene	side_1_continuation=0	side_1_coverage=1.10	side_1_overlap=9	side_1_possible_overlap_registers=149	side_1_read_count=221	side_1_redundant=0	side_2_annotate_key=gene	side_2_continuation=0	side_2_coverage=0.81	side_2_overlap=0	side_2_possible_overlap_registers=140	side_2_read_count=153	side_2_redundant=0	total_non_overlap_reads=4
JC	251	.	REL606	1815135	-1	REL606	1815145	-1	0	alignment_overlap=8	coverage_minus=6	coverage_plus=0	flanking_left=150	flanking_right=150	frequency=2.536e-02	junction_possible_overlap_registers=141	key=REL606__1815135__-1__REL606__1815153__-1__8____150__150__0__0	max_left=59	max_left_minus=59	max_left_plus=0	max_min_left=59	max_min_left_minus=59	max_min_left_plus=0	max_min_right=0	max_min_right_minus=0	max_min_right_plus=0	max_pos_hash_score=282	max_right=133	max_right_minus=133	max_right_plus=0	neg_log10_pos_hash_p_value=10.5	new_junction_coverage=0.03	new_junction_read_count=6	no_show=1	polymorphism_frequency=2.536e-02	pos_hash_score=4	prediction=polymorphism	reject=COVERAGE_EVENNESS_SKEW,FREQUENCY_CUTOFF	side_1_annotate_key=gene	side_1_continuation=0	side_1_coverage=1.18	side_1_overlap=8	side_1_possible_overlap_registers=149	side_1_read_count=237	side_1_redundant=0	side_2_annotate_key=gene	side_2_continuation=0	side_2_coverage=1.25	side_2_overlap=0	side_2_possible_overlap_registers=141	side_2_read_count=237	side_2_redundant=0	total_non_overlap_reads=6
JC	252	.	REL606	1817550	1	REL606	1817581	1	0	alignment_overlap=6	coverage_minus=1	coverage_plus=7	flanking_left=150	flanking_right=150	frequency=5.830e-02	junction_possible_overlap_registers=143	key=REL606__1817550__1__REL606__1817575__1__6____150__150__0__0	max_left=140	max_left_minus=140	max_left_plus=137	max_min_left=0	max_min_left_minus=0	max_min_left_plus=0	max_min_right=42	max_min_right_minus=1	max_min_right_plus=42	max_pos_hash_score=286	max_right=42	max_right_minus=1	max_right_plus=42	neg_log10_pos_hash_p_value=9.5	new_junction_coverage=0.05	new_junction_read_count=10	no_show=1	polymorphism_frequency=5.830e-02	pos_hash_score=6	prediction=polymorphism	reject=COVERAGE_EVENNESS_SKEW,FREQUENCY_CUTOFF	side_1_annotate_key=gene	side_1_continuation=0	side_1_coverage=0.86	side_1_overlap=6	side_1_possible_overlap_registers=149	side_1_read_count=173	side_1_redundant=0	side_2_annotate_key=gene	side_2_continuation=0	side_2_coverage=0.81	side_2_overlap=0	side_2_possible_overlap_registers=143	side_2_read_count=157	side_2_redundant=0	total_non_overlap_reads=8
JC	253	.	REL606	1818908	-1	REL606	1818920	-1	0	alignment_overlap=6	coverage_minus=2	coverage_plus=1	flanking_left=150	flanking_right=150	frequency=1.588e-02	junction_possible_overlap_registers=143	key=REL606__1818908__-1__REL606__1818926__-1__6____150__150__0__0	max_left=43	max_left_minus=43	max_left_plus=14	max_min_left=43	max_min_left_minus=43	max_min_left_plus=14	max_min_right=0	max_min_right_minus=0	max_min_right_plus=0	max_pos_hash_score=286	max_right=128	max_right_minus=107	max_right_plus=128	neg_log10_pos_hash_p_value=11.3	new_junction_coverage=0.02	new_junction_read_count=3	no_show=1	polymorphism_frequency=1.588e-02	pos_hash_score=3	prediction=polymorphism	reject=COVERAGE_EVENNESS_SKEW,FREQUENCY_CUTOFF	side_1_annotate_key=gene	side_1_continuation=0	side_1_coverage=0.99	side_1_overlap=6	side_1_possible_overlap_registers=149	side_1_read_count=200	side_1_redundant=0	side_2_annotate_key=gene	side_2_continuation=0	side_2_coverage=0.93	side_2_overlap=0	side_2_possible_overlap_registers=143	side_2_read_count=180	side_2_redundant=0	total_non_overlap_reads=3
JC	254	.	REL606	1851000	1	REL606	1851026	1	0	alignment_overlap=9	coverage_minus=1	coverage_plus=3	flanking_left=150	flanking_right=150	frequency=2.173e-02	junction_possible_overlap_registers=140	key=REL606__1851000__1__REL606__1851017__1__9____150__150__0__0	max_left=93	max_left_minus=92	max_left_plus=93	max_min_left=54	max_min_left_minus=0	max_min_left_plus=54	max_min_right=44	max_min_right_minus=44	max_min_right_plus=44	max_pos_hash_score=280	max_right=89	max_right_minus=44	max_right_plus=89	neg_log10_pos_hash_p_value=10.5	new_junction_coverage=0.02	new_junction_read_count=4	no_show=1	polymorphism_frequency=2.173e-02	pos_hash_score=4	prediction=polymorphism	reject=COVERAGE_EVENNESS_SKEW,FREQUENCY_CUTOFF	side_1_annotate_key=gene	side_1_continuation=0	side_1_coverage=0.98	side_1_overlap=9	side_1_possible_overlap_registers=149	side_1_read_count=196	side_1_redundant=0	side_2_annotate_key=gene	side_2_continuation=0	side_2_coverage=0.93	side_2_overlap=0	side_2_possible_overlap_registers=140	side_2_read_count=176	side_2_redundant=0	total_non_overlap_reads=4
JC	255	.	REL606	1856568	-1	REL606	1857028	-1	0	alignment_overlap=8	coverage_minus=1	coverage_plus=2	flanking_left=150	flanking_right=150	frequency=1.383e-02	junction_possible_overlap_registers=141	key=REL606__1856568__-1__REL606__1857036__-1__8____150__150__0__1	max_left=108	max_left_minus=108	max_left_plus=107	max_min_left=61	max_min_left_minus=0	max_min_left_plus=61	max_min_right=34	max_min_right_minus=34	max_min_right_plus=33	max_pos_hash_score=282	max_right=81	max_right_minus=34	max_right_plus=81	neg_log10_pos_hash_p_value=11.2	new_junction_coverage=0.02	new_junction_read_count=3	no_show=1	polymorphism_frequency=1.383e-02	pos_hash_score=3	prediction=polymorphism	reject=COVERAGE_EVENNESS_SKEW,FREQUENCY_CUTOFF	side_1_annotate_key=gene	side_1_continuation=0	side_1_coverage=1.12	side_1_overlap=8	side_1_possible_overlap_registers=149	side_1_read_count=226	side_1_redundant=0	side_2_annotate_key=repeat	side_2_continuation=0	side_2_coverage=NA	side_2_overlap=0	side_2_possible_overlap_registers=NA	side_2_read_count=NA	side_2_redundant=1	total_non_overlap_reads=3
JC	256	.	REL606	1856751	1	REL606	2264353	-1	0	alignment_overlap=3	coverage_minus=111	coverage_plus=64	flanking_left=150	flanking_right=150	frequency=1	junction_possible_overlap_registers=146	key=REL606__1856751__1__REL606__2264356__-1__3____150__150__1__0	max_left=144	max_left_minus=138	max_left_plus=144	max_min_left=72	max_min_left_minus=71	max_min_left_plus=72	max_min_right=72	max_min_right_minus=72	max_min_right_plus=69	max_pos_hash_score=292	max_right=146	max_right_minus=146	max_right_plus=145	neg_log10_pos_hash_p_value=0.2	new_junction_coverage=0.92	new_junction_read_count=181	polymorphism_frequency=9.828e-01	pos_hash_score=76	prediction=consensus	read_count_offset=8	side_1_annotate_key=repeat	side_1_continuation=0	side_1_coverage=NA	side_1_overlap=3	side_1_read_count=NA	side_1_redundant=1	side_2_annotate_key=gene	side_2_continuation=0	side_2_coverage=0.02	side_2_overlap=0	side_2_possible_overlap_registers=138	side_2_read_count=3	side_2_redundant=0	total_non_overlap_reads=175
JC	257	.	REL606	1856808	-1	REL606	1856876	-1	0	alignment_overlap=9	coverage_minus=4	coverage_plus=0	flanking_left=150	flanking_right=150	frequency=4.549e-02	junction_possible_overlap_registers=140	key=REL606__1856808__-1__REL606__1856885__-1__9____150__150__0__0	max_left=50	max_left_minus=50	max_left_plus=0	max_min_left=50	max_min_left_minus=50	max_min_left_plus=0	max_min_right=0	max_min_right_minus=0	max_min_right_plus=0	max_pos_hash_score=280	max_right=119	max_right_minus=119	max_right_plus=0	neg_log10_pos_hash_p_value=11.2	new_junction_coverage=0.02	new_junction_read_count=4	no_show=1	polymorphism_frequency=4.549e-02	pos_hash_score=3	prediction=polymorphism	reject=COVERAGE_EVENNESS_SKEW,FREQUENCY_CUTOFF	side_1_annotate_key=gene	side_1_continuation=0	side_1_coverage=0.84	side_1_overlap=9	side_1_possible_overlap_registers=149	side_1_read_count=168	side_1_redundant=0	side_2_annotate_key=gene	side_2_continuation=0	side_2_coverage=0.05	side_2_overlap=0	side_2_possible_overlap_registers=140	side_2_read_count=10	side_2_redundant=0	total_non_overlap_reads=4
JC	258	.	REL606	1856808	-1	REL606	2390633	-1	0	alignment_overlap=9	coverage_minus=4	coverage_plus=0	flanking_left=150	flanking_right=150	frequency=4.498e-02	junction_possible_overlap_registers=140	key=REL606__1856808__-1__REL606__2390642__-1__9____150__150__0__0	max_left=50	max_left_minus=50	max_left_plus=0	max_min_left=50	max_min_left_minus=50	max_min_left_plus=0	max_min_right=0	max_min_right_minus=0	max_min_right_plus=0	max_pos_hash_score=280	max_right=119	max_right_minus=119	max_right_plus=0	neg_log10_pos_hash_p_value=11.2	new_junction_coverage=0.02	new_junction_read_count=4	no_show=1	polymorphism_frequency=4.498e-02	pos_hash_score=3	prediction=polymorphism	reject=COVERAGE_EVENNESS_SKEW,FREQUENCY_CUTOFF	side_1_annotate_key=gene	side_1_continuation=0	side_1_coverage=0.84	side_1_overlap=9	side_1_possible_overlap_registers=149	side_1_read_count=168	side_1_redundant=0	side_2_annotate_key=gene	side_2_continuation=0	side_2_coverage=0.06	side_2_overlap=0	side_2_possible_overlap_registers=140	side_2_read_count=12	side_2_redundant=0	total_non_overlap_reads=4
JC	259	.	REL606	1856808	-1	REL606	2717782	-1	0	alignment_overlap=9	coverage_minus=4	coverage_plus=0	flanking_left=150	flanking_right=150	frequency=4.524e-02	junction_possible_overlap_registers=140	key=REL606__1856808__-1__REL606__2717791__-1__9____150__150__0__0	max_left=50	max_left_minus=50	max_left_plus=0	max_min_left=50	max_min_left_minus=50	max_min_left_plus=0	max_min_right=0	max_min_right_minus=0	max_min_right_plus=0	max_pos_hash_score=280	max_right=119	max_right_minus=119	max_right_plus=0	neg_log10_pos_hash_p_value=11.2	new_junction_coverage=0.02	new_junction_read_count=4	no_show=1	polymorphism_frequency=4.524e-02	pos_hash_score=3	prediction=polymorphism	reject=COVERAGE_EVENNESS_SKEW,FREQUENCY_CUTOFF	side_1_annotate_key=gene	side_1_continuation=0	side_1_coverage=0.84	side_1_overlap=9	side_1_possible_overlap_registers=149	side_1_read_count=168	side_1_redundant=0	side_2_annotate_key=gene	side_2_continuation=0	side_2_coverage=0.06	side_2_overlap=0	side_2_possible_overlap_registers=140	side_2_read_count=11	side_2_redundant=0	total_non_overlap_reads=4
JC	260	.	REL606	1856808	-1	REL606	3447222	-1	0	alignment_overlap=9	coverage_minus=4	coverage_plus=0	flanking_left=150	flanking_right=150	frequency=4.473e-02	junction_possible_overlap_registers=140	key=REL606__1856808__-1__REL606__3447231__-1__9____150__150__0__0	max_left=50	max_left_minus=50	max_left_plus=0	max_min_left=50	max_min_left_minus=50	max_min_left_plus=0	max_min_right=0	max_min_right_minus=0	max_min_right_plus=0	max_pos_hash_score=280	max_right=119	max_right_minus=119	max_right_plus=0	neg_log10_pos_hash_p_value=11.2	new_junction_coverage=0.02	new_junction_read_count=4	no_show=1	polymorphism_frequency=4.473e-02	pos_hash_score=3	prediction=polymorphism	reject=COVERAGE_EVENNESS_SKEW,FREQUENCY_CUTOFF	side_1_annotate_key=gene	side_1_continuation=0	side_1_coverage=0.84	side_1_overlap=9	side_1_possible_overlap_registers=149	side_1_read_count=168	side_1_redundant=0	side_2_annotate_key=gene	side_2_continuation=0	side_2_coverage=0.07	side_2_overlap=0	side_2_possible_overlap_registers=140	side_2_read_count=13	side_2_redundant=0	total_non_overlap_reads=4
JC	261	.	REL606	1856885	-1	REL606	2717705	-1	0	alignment_overlap=9	coverage_minus=0	coverage_plus=4	flanking_left=150	flanking_right=150	frequency=8.049e-02	junction_possible_overlap_registers=140	key=REL606__1856885__-1__REL606__2717714__-1__9____150__150__0__0	max_left=119	max_left_minus=0	max_left_plus=119	max_min_left=0	max_min_left_minus=0	max_min_left_plus=0	max_min_right=50	max_min_right_minus=0	max_min_right_plus=50	max_pos_hash_score=280	max_right=50	max_right_minus=0	max_right_plus=50	neg_log10_pos_hash_p_value=11.2	new_junction_coverage=0.02	new_junction_read_count=4	no_show=1	polymorphism_frequency=8.049e-02	pos_hash_score=3	prediction=polymorphism	reject=COVERAGE_EVENNESS_SKEW,FREQUENCY_CUTOFF	side_1_annotate_key=gene	side_1_continuation=0	side_1_coverage=0.05	side_1_overlap=9	side_1_possible_overlap_registers=149	side_1_read_count=10	side_1_redundant=0	side_2_annotate_key=gene	side_2_continuation=0	side_2_coverage=0.43	side_2_overlap=0	side_2_possible_overlap_registers=140	side_2_read_count=82	side_2_redundant=0	total_non_overlap_reads=4
JC	262	.	REL606	1856885	-1	REL606	3447145	-1	0	alignment_overlap=9	coverage_minus=0	coverage_plus=5	flanking_left=150	flanking_right=150	frequency=9.419e-02	junction_possible_overlap_registers=140	key=REL606__1856885__-1__REL606__3447154__-1__9____150__150__0__0	max_left=119	max_left_minus=0	max_left_plus=119	max_min_left=50	max_min_left_minus=0	max_min_left_plus=50	max_min_right=50	max_min_right_minus=0	max_min_right_plus=50	max_pos_hash_score=280	max_right=87	max_right_minus=0	max_right_plus=87	neg_log10_pos_hash_p_value=10.5	new_junction_coverage=0.03	new_junction_read_count=6	no_show=1	polymorphism_frequency=9.419e-02	pos_hash_score=4	prediction=polymorphism	reject=COVERAGE_EVENNESS_SKEW,FREQUENCY_CUTOFF	side_1_annotate_key=gene	side_1_continuation=0	side_1_coverage=0.05	side_1_overlap=9	side_1_possible_overlap_registers=149	side_1_read_count=10	side_1_redundant=0	side_2_annotate_key=gene	side_2_continuation=0	side_2_coverage=0.56	side_2_overlap=0	side_2_possible_overlap_registers=140	side_2_read_count=106	side_2_redundant=0	total_non_overlap_reads=5
JC	263	.	REL606	1858094	1	REL606	2390508	1	0	alignment_overlap=25	coverage_minus=2	coverage_plus=1	flanking_left=150	flanking_right=150	frequency=7.407e-02	junction_possible_overlap_registers=124	key=REL606__1858069__1__REL606__2390508__1__25____150__150__0__1	max_left=63	max_left_minus=63	max_left_plus=40	max_min_left=40	max_min_left_minus=7	max_min_left_plus=40	max_min_right=62	max_min_right_minus=62	max_min_right_plus=0	max_pos_hash_score=248	max_right=118	max_right_minus=118	max_right_plus=85	neg_log10_pos_hash_p_value=10.4	new_junction_coverage=0.08	new_junction_read_count=14	no_show=1	polymorphism_frequency=7.407e-02	pos_hash_score=3	prediction=polymorphism	reject=COVERAGE_EVENNESS_SKEW,FREQUENCY_CUTOFF	side_1_annotate_key=gene	side_1_continuation=0	side_1_coverage=1.05	side_1_overlap=0	side_1_possible_overlap_registers=124	side_1_read_count=175	side_1_redundant=0	side_2_annotate_key=repeat	side_2_continuation=0	side_2_coverage=NA	side_2_overlap=25	side_2_possible_overlap_registers=NA	side_2_read_count=NA	side_2_redundant=1	total_non_overlap_reads=3
JC	264	.	REL606	1924491	-1	REL606	1924493	-1	0	alignment_overlap=8	coverage_minus=3	coverage_plus=0	flanking_left=150	flanking_right=150	frequency=2.196e-02	junction_possible_overlap_registers=141	key=REL606__1924491__-1__REL606__1924501__-1__8____150__150__0__0	max_left=70	max_left_minus=70	max_left_plus=0	max_min_left=70	max_min_left_minus=70	max_min_left_plus=0	max_min_right=0	max_min_right_minus=0	max_min_right_plus=0	max_pos_hash_score=282	max_right=103	max_right_minus=103	max_right_plus=0	neg_log10_pos_hash_p_value=11.2	new_junction_coverage=0.02	new_junction_read_count=3	no_show=1	polymorphism_frequency=2.196e-02	pos_hash_score=3	prediction=polymorphism	reject=COVERAGE_EVENNESS_SKEW,FREQUENCY_CUTOFF	side_1_annotate_key=gene	side_1_continuation=0	side_1_coverage=0.72	side_1_overlap=8	side_1_possible_overlap_registers=149	side_1_read_count=144	side_1_redundant=0	side_2_annotate_key=gene	side_2_continuation=0	side_2_coverage=0.69	side_2_overlap=0	side_2_possible_overlap_registers=141	side_2_read_count=131	side_2_redundant=0	total_non_overlap_reads=3
JC	265	.	REL606	1945339	1	REL606	1945441	1	0	alignment_overlap=11	coverage_minus=3	coverage_plus=0	flanking_left=150	flanking_right=150	frequency=1.396e-02	junction_possible_overlap_registers=138	key=REL606__1945339__1__REL606__1945430__1__11____150__150__0__0	max_left=97	max_left_minus=97	max_left_plus=0	max_min_left=57	max_min_left_minus=57	max_min_left_plus=0	max_min_right=67	max_min_right_minus=67	max_min_right_plus=0	max_pos_hash_score=276	max_right=82	max_right_minus=82	max_right_plus=0	neg_log10_pos_hash_p_value=11.1	new_junction_coverage=0.02	new_junction_read_count=3	no_show=1	polymorphism_frequency=1.396e-02	pos_hash_score=3	prediction=polymorphism	reject=COVERAGE_EVENNESS_SKEW,FREQUENCY_CUTOFF	side_1_annotate_key=gene	side_1_continuation=0	side_1_coverage=1.17	side_1_overlap=11	side_1_possible_overlap_registers=149	side_1_read_count=235	side_1_redundant=0	side_2_annotate_key=gene	side_2_continuation=0	side_2_coverage=1.11	side_2_overlap=0	side_2_possible_overlap_registers=138	side_2_read_count=206	side_2_redundant=0	total_non_overlap_reads=3
JC	266	.	REL606	1946203	1	REL606	1946277	1	0	alignment_overlap=8	coverage_minus=1	coverage_plus=3	flanking_left=150	flanking_right=150	frequency=1.741e-02	junction_possible_overlap_registers=141	key=REL606__1946203__1__REL606__1946269__1__8____150__150__0__0	max_left=138	max_left_minus=57	max_left_plus=138	max_min_left=57	max_min_left_minus=57	max_min_left_plus=0	max_min_right=36	max_min_right_minus=0	max_min_right_plus=36	max_pos_hash_score=282	max_right=85	max_right_minus=85	max_right_plus=36	neg_log10_pos_hash_p_value=10.5	new_junction_coverage=0.02	new_junction_read_count=4	no_show=1	polymorphism_frequency=1.741e-02	pos_hash_score=4	prediction=polymorphism	reject=COVERAGE_EVENNESS_SKEW,FREQUENCY_CUTOFF	side_1_annotate_key=gene	side_1_continuation=0	side_1_coverage=1.15	side_1_overlap=8	side_1_possible_overlap_registers=149	side_1_read_count=231	side_1_redundant=0	side_2_annotate_key=gene	side_2_continuation=0	side_2_coverage=1.22	side_2_overlap=0	side_2_possible_overlap_registers=141	side_2_read_count=233	side_2_redundant=0	total_non_overlap_reads=4
JC	267	.	REL606	1979802	1	REL606	1979835	1	0	alignment_overlap=10	coverage_minus=1	coverage_plus=4	flanking_left=150	flanking_right=150	frequency=2.170e-02	junction_possible_overlap_registers=139	key=REL606__1979802__1__REL606__1979825__1__10____150__150__0__0	max_left=135	max_left_minus=135	max_left_plus=114	max_min_left=68	max_min_left_minus=0	max_min_left_plus=68	max_min_right=64	max_min_right_minus=5	max_min_right_plus=64	max_pos_hash_score=278	max_right=72	max_right_minus=5	max_right_plus=72	neg_log10_pos_hash_p_value=9.8	new_junction_coverage=0.03	new_junction_read_count=5	no_show=1	polymorphism_frequency=2.170e-02	pos_hash_score=5	prediction=polymorphism	reject=COVERAGE_EVENNESS_SKEW,FREQUENCY_CUTOFF	side_1_annotate_key=gene	side_1_continuation=0	side_1_coverage=1.28	side_1_overlap=10	side_1_possible_overlap_registers=149	side_1_read_count=257	side_1_redundant=0	side_2_annotate_key=gene	side_2_continuation=0	side_2_coverage=1.13	side_2_overlap=0	side_2_possible_overlap_registers=139	side_2_read_count=211	side_2_redundant=0	total_non_overlap_reads=5
JC	268	.	REL606	2062991	1	REL606	2133582	1	0	alignment_overlap=3	coverage_minus=132	coverage_plus=119	flanking_left=150	flanking_right=150	frequency=1	junction_possible_overlap_registers=146	key=REL606__2062991__1__REL606__2133579__1__3____150__150__1__0	max_left=143	max_left_minus=143	max_left_plus=143	max_min_left=73	max_min_left_minus=73	max_min_left_plus=73	max_min_right=72	max_min_right_minus=72	max_min_right_plus=69	max_pos_hash_score=292	max_right=145	max_right_minus=145	max_right_plus=144	neg_log10_pos_hash_p_value=0.1	new_junction_coverage=1.48	new_junction_read_count=291	polymorphism_frequency=1.000e+00	pos_hash_score=86	prediction=consensus	read_count_offset=3	side_1_annotate_key=repeat	side_1_continuation=0	side_1_coverage=NA	side_1_overlap=3	side_1_read_count=NA	side_1_redundant=1	side_2_annotate_key=gene	side_2_continuation=0	side_2_coverage=0.00	side_2_overlap=0	side_2_possible_overlap_registers=143	side_2_read_count=0	side_2_redundant=0	total_non_overlap_reads=251
JC	269	.	REL606	2062991	1	REL606	2230905	1	0	alignment_overlap=2	coverage_minus=109	coverage_plus=69	flanking_left=150	flanking_right=150	frequency=1	junction_possible_overlap_registers=147	key=REL606__2062991__1__REL606__2230903__1__2____150__150__1__0	max_left=142	max_left_minus=141	max_left_plus=142	max_min_left=69	max_min_left_minus=68	max_min_left_plus=69	max_min_right=74	max_min_right_minus=74	max_min_right_plus=61	max_pos_hash_score=294	max_right=145	max_right_minus=145	max_right_plus=143	neg_log10_pos_hash_p_value=0.3	new_junction_coverage=0.93	new_junction_read_count=185	polymorphism_frequency=9.837e-01	pos_hash_score=70	prediction=consensus	read_count_offset=3	side_1_annotate_key=repeat	side_1_continuation=0	side_1_coverage=NA	side_1_overlap=2	side_1_read_count=NA	side_1_redundant=1	side_2_annotate_key=gene	side_2_continuation=0	side_2_coverage=0.02	side_2_overlap=0	side_2_possible_overlap_registers=144	side_2_read_count=3	side_2_redundant=0	total_non_overlap_reads=178
JC	270	.	REL606	2064433	-1	REL606	2230907	-1	0	alignment_overlap=2	coverage_minus=102	coverage_plus=70	flanking_left=150	flanking_right=150	frequency=1	junction_possible_overlap_registers=147	key=REL606__2064433__-1__REL606__2230909__-1__2____150__150__1__0	max_left=132	max_left_minus=125	max_left_plus=132	max_min_left=73	max_min_left_minus=73	max_min_left_plus=70	max_min_right=73	max_min_right_minus=55	max_min_right_plus=73	max_pos_hash_score=294	max_right=147	max_right_minus=145	max_right_plus=147	neg_log10_pos_hash_p_value=0.2	new_junction_coverage=0.87	new_junction_read_count=172	polymorphism_frequency=9.941e-01	pos_hash_score=75	prediction=consensus	read_count_offset=3	side_1_annotate_key=repeat	side_1_continuation=0	side_1_coverage=NA	side_1_overlap=2	side_1_read_count=NA	side_1_redundant=1	side_2_annotate_key=gene	side_2_continuation=0	side_2_coverage=0.01	side_2_overlap=0	side_2_possible_overlap_registers=144	side_2_read_count=1	side_2_redundant=0	total_non_overlap_reads=172
JC	271	.	REL606	2065915	1	REL606	2065951	1	0	alignment_overlap=8	coverage_minus=0	coverage_plus=3	flanking_left=150	flanking_right=150	frequency=1.686e-02	junction_possible_overlap_registers=141	key=REL606__2065915__1__REL606__2065943__1__8____150__150__0__0	max_left=122	max_left_minus=0	max_left_plus=122	max_min_left=0	max_min_left_minus=0	max_min_left_plus=0	max_min_right=59	max_min_right_minus=0	max_min_right_plus=59	max_pos_hash_score=282	max_right=59	max_right_minus=0	max_right_plus=59	neg_log10_pos_hash_p_value=11.2	new_junction_coverage=0.02	new_junction_read_count=3	no_show=1	polymorphism_frequency=1.686e-02	pos_hash_score=3	prediction=polymorphism	reject=COVERAGE_EVENNESS_SKEW,FREQUENCY_CUTOFF	side_1_annotate_key=gene	side_1_continuation=0	side_1_coverage=0.95	side_1_overlap=8	side_1_possible_overlap_registers=149	side_1_read_count=190	side_1_redundant=0	side_2_annotate_key=gene	side_2_continuation=0	side_2_coverage=0.89	side_2_overlap=0	side_2_possible_overlap_registers=141	side_2_read_count=170	side_2_redundant=0	total_non_overlap_reads=3
JC	272	.	REL606	2065922	-1	REL606	2065942	-1	0	alignment_overlap=8	coverage_minus=7	coverage_plus=0	flanking_left=150	flanking_right=150	frequency=3.951e-02	junction_possible_overlap_registers=141	key=REL606__2065922__-1__REL606__2065950__-1__8____150__150__0__0	max_left=52	max_left_minus=52	max_left_plus=0	max_min_left=52	max_min_left_minus=52	max_min_left_plus=0	max_min_right=0	max_min_right_minus=0	max_min_right_plus=0	max_pos_hash_score=282	max_right=141	max_right_minus=141	max_right_plus=0	neg_log10_pos_hash_p_value=9.9	new_junction_coverage=0.04	new_junction_read_count=7	no_show=1	polymorphism_frequency=3.951e-02	pos_hash_score=5	prediction=polymorphism	reject=COVERAGE_EVENNESS_SKEW,FREQUENCY_CUTOFF	side_1_annotate_key=gene	side_1_continuation=0	side_1_coverage=0.90	side_1_overlap=8	side_1_possible_overlap_registers=149	side_1_read_count=180	side_1_redundant=0	side_2_annotate_key=gene	side_2_continuation=0	side_2_coverage=0.89	side_2_overlap=0	side_2_possible_overlap_registers=141	side_2_read_count=170	side_2_redundant=0	total_non_overlap_reads=7
JC	273	.	REL606	2076107	1	REL606	2076406	1	0	alignment_overlap=11	coverage_minus=1	coverage_plus=3	flanking_left=150	flanking_right=150	frequency=2.564e-02	junction_possible_overlap_registers=138	key=REL606__2076107__1__REL606__2076395__1__11____150__150__0__0	max_left=115	max_left_minus=52	max_left_plus=115	max_min_left=52	max_min_left_minus=52	max_min_left_plus=52	max_min_right=45	max_min_right_minus=0	max_min_right_plus=45	max_pos_hash_score=276	max_right=87	max_right_minus=87	max_right_plus=87	neg_log10_pos_hash_p_value=10.4	new_junction_coverage=0.02	new_junction_read_count=4	no_show=1	polymorphism_frequency=2.564e-02	pos_hash_score=4	prediction=polymorphism	reject=COVERAGE_EVENNESS_SKEW,FREQUENCY_CUTOFF	side_1_annotate_key=gene	side_1_continuation=0	side_1_coverage=0.74	side_1_overlap=11	side_1_possible_overlap_registers=149	side_1_read_count=149	side_1_redundant=0	side_2_annotate_key=gene	side_2_continuation=0	side_2_coverage=0.89	side_2_overlap=0	side_2_possible_overlap_registers=138	side_2_read_count=166	side_2_redundant=0	total_non_overlap_reads=4
JC	274	.	REL606	2102722	1	REL606	2102798	1	0	alignment_overlap=9	coverage_minus=1	coverage_plus=2	flanking_left=150	flanking_right=150	frequency=1.804e-02	junction_possible_overlap_registers=140	key=REL606__2102722__1__REL606__2102789__1__9____150__150__0__0	max_left=134	max_left_minus=61	max_left_plus=134	max_min_left=61	max_min_left_minus=61	max_min_left_plus=0	max_min_right=51	max_min_right_minus=0	max_min_right_plus=51	max_pos_hash_score=280	max_right=80	max_right_minus=80	max_right_plus=51	neg_log10_pos_hash_p_value=11.2	new_junction_coverage=0.02	new_junction_read_count=3	no_show=1	polymorphism_frequency=1.804e-02	pos_hash_score=3	prediction=polymorphism	reject=COVERAGE_EVENNESS_SKEW,FREQUENCY_CUTOFF	side_1_annotate_key=gene	side_1_continuation=0	side_1_coverage=0.94	side_1_overlap=9	side_1_possible_overlap_registers=149	side_1_read_count=189	side_1_redundant=0	side_2_annotate_key=gene	side_2_continuation=0	side_2_coverage=0.79	side_2_overlap=0	side_2_possible_overlap_registers=140	side_2_read_count=149	side_2_redundant=0	total_non_overlap_reads=3
JC	275	.	REL606	2146494	1	REL606	2146568	1	0	alignment_overlap=8	coverage_minus=0	coverage_plus=3	flanking_left=150	flanking_right=150	frequency=2.088e-02	junction_possible_overlap_registers=141	key=REL606__2146494__1__REL606__2146560__1__8____150__150__0__0	max_left=119	max_left_minus=0	max_left_plus=119	max_min_left=0	max_min_left_minus=0	max_min_left_plus=0	max_min_right=64	max_min_right_minus=0	max_min_right_plus=64	max_pos_hash_score=282	max_right=64	max_right_minus=0	max_right_plus=64	neg_log10_pos_hash_p_value=11.2	new_junction_coverage=0.02	new_junction_read_count=3	no_show=1	polymorphism_frequency=2.088e-02	pos_hash_score=3	prediction=polymorphism	reject=COVERAGE_EVENNESS_SKEW,FREQUENCY_CUTOFF	side_1_annotate_key=gene	side_1_continuation=0	side_1_coverage=0.81	side_1_overlap=8	side_1_possible_overlap_registers=149	side_1_read_count=162	side_1_redundant=0	side_2_annotate_key=gene	side_2_continuation=0	side_2_coverage=0.67	side_2_overlap=0	side_2_possible_overlap_registers=141	side_2_read_count=128	side_2_redundant=0	total_non_overlap_reads=3
JC	276	.	REL606	2161365	-1	REL606	2161394	-1	0	alignment_overlap=7	coverage_minus=0	coverage_plus=3	flanking_left=150	flanking_right=150	frequency=1.708e-02	junction_possible_overlap_registers=142	key=REL606__2161365__-1__REL606__2161401__-1__7____150__150__0__0	max_left=128	max_left_minus=0	max_left_plus=128	max_min_left=0	max_min_left_minus=0	max_min_left_plus=0	max_min_right=56	max_min_right_minus=0	max_min_right_plus=56	max_pos_hash_score=284	max_right=56	max_right_minus=0	max_right_plus=56	neg_log10_pos_hash_p_value=11.3	new_junction_coverage=0.02	new_junction_read_count=3	no_show=1	polymorphism_frequency=1.708e-02	pos_hash_score=3	prediction=polymorphism	reject=COVERAGE_EVENNESS_SKEW,FREQUENCY_CUTOFF	side_1_annotate_key=gene	side_1_continuation=0	side_1_coverage=0.93	side_1_overlap=7	side_1_possible_overlap_registers=149	side_1_read_count=186	side_1_redundant=0	side_2_annotate_key=gene	side_2_continuation=0	side_2_coverage=0.88	side_2_overlap=0	side_2_possible_overlap_registers=142	side_2_read_count=168	side_2_redundant=0	total_non_overlap_reads=3
JC	277	.	REL606	2169028	1	REL606	2169064	1	0	alignment_overlap=8	coverage_minus=0	coverage_plus=5	flanking_left=150	flanking_right=150	frequency=5.197e-02	junction_possible_overlap_registers=141	key=REL606__2169028__1__REL606__2169056__1__8____150__150__0__0	max_left=130	max_left_minus=0	max_left_plus=130	max_min_left=66	max_min_left_minus=0	max_min_left_plus=66	max_min_right=65	max_min_right_minus=0	max_min_right_plus=65	max_pos_hash_score=282	max_right=76	max_right_minus=0	max_right_plus=76	neg_log10_pos_hash_p_value=9.9	new_junction_coverage=0.03	new_junction_read_count=5	no_show=1	polymorphism_frequency=5.197e-02	pos_hash_score=5	prediction=polymorphism	reject=COVERAGE_EVENNESS_SKEW,FREQUENCY_CUTOFF	side_1_annotate_key=gene	side_1_continuation=0	side_1_coverage=0.42	side_1_overlap=8	side_1_possible_overlap_registers=149	side_1_read_count=85	side_1_redundant=0	side_2_annotate_key=gene	side_2_continuation=0	side_2_coverage=0.54	side_2_overlap=0	side_2_possible_overlap_registers=141	side_2_read_count=102	side_2_redundant=0	total_non_overlap_reads=5
JC	278	.	REL606	2179322	1	REL606	2179355	1	0	alignment_overlap=13	coverage_minus=0	coverage_plus=6	flanking_left=150	flanking_right=150	frequency=3.470e-02	junction_possible_overlap_registers=136	key=REL606__2179322__1__REL606__2179342__1__13____150__150__0__0	max_left=111	max_left_minus=0	max_left_plus=111	max_min_left=64	max_min_left_minus=0	max_min_left_plus=64	max_min_right=42	max_min_right_minus=0	max_min_right_plus=42	max_pos_hash_score=272	max_right=90	max_right_minus=0	max_right_plus=90	neg_log10_pos_hash_p_value=9.7	new_junction_coverage=0.03	new_junction_read_count=6	no_show=1	polymorphism_frequency=3.470e-02	pos_hash_score=5	prediction=polymorphism	reject=COVERAGE_EVENNESS_SKEW,FREQUENCY_CUTOFF	side_1_annotate_key=gene	side_1_continuation=0	side_1_coverage=0.92	side_1_overlap=13	side_1_possible_overlap_registers=149	side_1_read_count=185	side_1_redundant=0	side_2_annotate_key=gene	side_2_continuation=0	side_2_coverage=0.90	side_2_overlap=0	side_2_possible_overlap_registers=136	side_2_read_count=165	side_2_redundant=0	total_non_overlap_reads=6
JC	279	.	REL606	2192636	1	REL606	2192659	1	0	alignment_overlap=3	coverage_minus=0	coverage_plus=4	flanking_left=150	flanking_right=150	frequency=2.536e-02	junction_possible_overlap_registers=146	key=REL606__2192636__1__REL606__2192656__1__3____150__150__0__0	max_left=102	max_left_minus=0	max_left_plus=102	max_min_left=18	max_min_left_minus=0	max_min_left_plus=18	max_min_right=52	max_min_right_minus=0	max_min_right_plus=52	max_pos_hash_score=292	max_right=143	max_right_minus=0	max_right_plus=143	neg_log10_pos_hash_p_value=10.8	new_junction_coverage=0.03	new_junction_read_count=5	no_show=1	polymorphism_frequency=2.536e-02	pos_hash_score=4	prediction=polymorphism	reject=COVERAGE_EVENNESS_SKEW,FREQUENCY_CUTOFF	side_1_annotate_key=gene	side_1_continuation=0	side_1_coverage=0.91	side_1_overlap=3	side_1_possible_overlap_registers=149	side_1_read_count=182	side_1_redundant=0	side_2_annotate_key=gene	side_2_continuation=0	side_2_coverage=1.05	side_2_overlap=0	side_2_possible_overlap_registers=146	side_2_read_count=206	side_2_redundant=0	total_non_overlap_reads=4
JC	280	.	REL606	2196606	1	REL606	2196814	1	0	alignment_overlap=7	coverage_minus=3	coverage_plus=1	flanking_left=150	flanking_right=150	frequency=9.030e-02	junction_possible_overlap_registers=142	key=REL606__2196606__1__REL606__2196807__1__7____150__150__0__1	max_left=112	max_left_minus=49	max_left_plus=112	max_min_left=49	max_min_left_minus=49	max_min_left_plus=0	max_min_right=31	max_min_right_minus=0	max_min_right_plus=31	max_pos_hash_score=284	max_right=137	max_right_minus=137	max_right_plus=31	neg_log10_pos_hash_p_value=10.6	new_junction_coverage=0.04	new_junction_read_count=7	no_show=1	polymorphism_frequency=9.030e-02	pos_hash_score=4	prediction=polymorphism	reject=COVERAGE_EVENNESS_SKEW,FREQUENCY_CUTOFF	side_1_annotate_key=gene	side_1_continuation=0	side_1_coverage=0.37	side_1_overlap=7	side_1_possible_overlap_registers=149	side_1_read_count=74	side_1_redundant=0	side_2_annotate_key=repeat	side_2_continuation=0	side_2_coverage=NA	side_2_overlap=0	side_2_possible_overlap_registers=NA	side_2_read_count=NA	side_2_redundant=1	total_non_overlap_reads=4
JC	281	.	REL606	2196814	1	REL606	2196832	1	0	alignment_overlap=7	coverage_minus=1	coverage_plus=3	flanking_left=150	flanking_right=150	frequency=3.146e-01	junction_possible_overlap_registers=142	key=REL606__2196807__1__REL606__2196832__1__7____150__150__1__0	max_left=137	max_left_minus=39	max_left_plus=137	max_min_left=39	max_min_left_minus=39	max_min_left_plus=0	max_min_right=49	max_min_right_minus=0	max_min_right_plus=49	max_pos_hash_score=284	max_right=104	max_right_minus=104	max_right_plus=49	neg_log10_pos_hash_p_value=10.6	new_junction_coverage=0.04	new_junction_read_count=7	no_show=1	polymorphism_frequency=3.146e-01	pos_hash_score=4	prediction=polymorphism	reject=COVERAGE_EVENNESS_SKEW	side_1_annotate_key=repeat	side_1_continuation=0	side_1_coverage=NA	side_1_overlap=0	side_1_read_count=NA	side_1_redundant=1	side_2_annotate_key=gene	side_2_continuation=0	side_2_coverage=0.08	side_2_overlap=7	side_2_possible_overlap_registers=149	side_2_read_count=16	side_2_redundant=0	total_non_overlap_reads=4
JC	282	.	REL606	2196927	1	REL606	2196945	1	0	alignment_overlap=7	coverage_minus=1	coverage_plus=3	flanking_left=150	flanking_right=150	frequency=7.785e-02	junction_possible_overlap_registers=142	key=REL606__2196920__1__REL606__2196945__1__7____150__150__1__0	max_left=137	max_left_minus=39	max_left_plus=137	max_min_left=39	max_min_left_minus=39	max_min_left_plus=0	max_min_right=49	max_min_right_minus=0	max_min_right_plus=49	max_pos_hash_score=284	max_right=104	max_right_minus=104	max_right_plus=49	neg_log10_pos_hash_p_value=10.6	new_junction_coverage=0.04	new_junction_read_count=7	no_show=1	polymorphism_frequency=7.785e-02	pos_hash_score=4	prediction=polymorphism	reject=COVERAGE_EVENNESS_SKEW,FREQUENCY_CUTOFF	side_1_annotate_key=repeat	side_1_continuation=0	side_1_coverage=NA	side_1_overlap=0	side_1_read_count=NA	side_1_redundant=1	side_2_annotate_key=gene	side_2_continuation=0	side_2_coverage=0.43	side_2_overlap=7	side_2_possible_overlap_registers=149	side_2_read_count=87	side_2_redundant=0	total_non_overlap_reads=4
JC	283	.	REL606	2196927	1	REL606	2197058	1	0	alignment_overlap=7	coverage_minus=1	coverage_plus=2	flanking_left=150	flanking_right=150	frequency=4.918e-02	junction_possible_overlap_registers=142	key=REL606__2196920__1__REL606__2197058__1__7____150__150__1__0	max_left=137	max_left_minus=31	max_left_plus=137	max_min_left=31	max_min_left_minus=31	max_min_left_plus=0	max_min_right=14	max_min_right_minus=0	max_min_right_plus=14	max_pos_hash_score=284	max_right=112	max_right_minus=112	max_right_plus=14	neg_log10_pos_hash_p_value=11.3	new_junction_coverage=0.04	new_junction_read_count=7	no_show=1	polymorphism_frequency=4.918e-02	pos_hash_score=3	prediction=polymorphism	reject=COVERAGE_EVENNESS_SKEW,FREQUENCY_CUTOFF	side_1_annotate_key=repeat	side_1_continuation=0	side_1_coverage=NA	side_1_overlap=0	side_1_read_count=NA	side_1_redundant=1	side_2_annotate_key=gene	side_2_continuation=0	side_2_coverage=0.71	side_2_overlap=7	side_2_possible_overlap_registers=149	side_2_read_count=142	side_2_redundant=0	total_non_overlap_reads=3
JC	284	.	REL606	2197159	-1	REL606	2197163	-1	0	alignment_overlap=12	coverage_minus=3	coverage_plus=0	flanking_left=150	flanking_right=150	frequency=1.756e-02	junction_possible_overlap_registers=137	key=REL606__2197159__-1__REL606__2197175__-1__12____150__150__0__0	max_left=49	max_left_minus=49	max_left_plus=0	max_min_left=49	max_min_left_minus=49	max_min_left_plus=0	max_min_right=0	max_min_right_minus=0	max_min_right_plus=0	max_pos_hash_score=274	max_right=136	max_right_minus=136	max_right_plus=0	neg_log10_pos_hash_p_value=11.0	new_junction_coverage=0.02	new_junction_read_count=3	no_show=1	polymorphism_frequency=1.756e-02	pos_hash_score=3	prediction=polymorphism	reject=COVERAGE_EVENNESS_SKEW,FREQUENCY_CUTOFF	side_1_annotate_key=gene	side_1_continuation=0	side_1_coverage=0.89	side_1_overlap=12	side_1_possible_overlap_registers=149	side_1_read_count=178	side_1_redundant=0	side_2_annotate_key=gene	side_2_continuation=0	side_2_coverage=0.93	side_2_overlap=0	side_2_possible_overlap_registers=137	side_2_read_count=172	side_2_redundant=0	total_non_overlap_reads=3
JC	285	.	REL606	2198068	-1	REL606	2198083	-1	0	alignment_overlap=7	coverage_minus=4	coverage_plus=1	flanking_left=150	flanking_right=150	frequency=3.141e-02	junction_possible_overlap_registers=142	key=REL606__2198068__-1__REL606__2198090__-1__7____150__150__0__0	max_left=54	max_left_minus=54	max_left_plus=5	max_min_left=54	max_min_left_minus=54	max_min_left_plus=5	max_min_right=0	max_min_right_minus=0	max_min_right_plus=0	max_pos_hash_score=284	max_right=141	max_right_minus=141	max_right_plus=138	neg_log10_pos_hash_p_value=10.0	new_junction_coverage=0.03	new_junction_read_count=5	no_show=1	polymorphism_frequency=3.141e-02	pos_hash_score=5	prediction=polymorphism	reject=COVERAGE_EVENNESS_SKEW,FREQUENCY_CUTOFF	side_1_annotate_key=gene	side_1_continuation=0	side_1_coverage=0.81	side_1_overlap=7	side_1_possible_overlap_registers=149	side_1_read_count=162	side_1_redundant=0	side_2_annotate_key=gene	side_2_continuation=0	side_2_coverage=0.80	side_2_overlap=0	side_2_possible_overlap_registers=142	side_2_read_count=154	side_2_redundant=0	total_non_overlap_reads=5
JC	286	.	REL606	2199766	-1	REL606	2199776	-1	0	alignment_overlap=6	coverage_minus=4	coverage_plus=0	flanking_left=150	flanking_right=150	frequency=5.310e-02	junction_possible_overlap_registers=143	key=REL606__2199766__-1__REL606__2199782__-1__6____150__150__0__0	max_left=75	max_left_minus=75	max_left_plus=0	max_min_left=35	max_min_left_minus=35	max_min_left_plus=0	max_min_right=69	max_min_right_minus=69	max_min_right_plus=0	max_pos_hash_score=286	max_right=119	max_right_minus=119	max_right_plus=0	neg_log10_pos_hash_p_value=11.3	new_junction_coverage=0.03	new_junction_read_count=5	no_show=1	polymorphism_frequency=5.310e-02	pos_hash_score=3	prediction=polymorphism	reject=COVERAGE_EVENNESS_SKEW,FREQUENCY_CUTOFF	side_1_annotate_key=gene	side_1_continuation=0	side_1_coverage=0.45	side_1_overlap=6	side_1_possible_overlap_registers=149	side_1_read_count=91	side_1_redundant=0	side_2_annotate_key=gene	side_2_continuation=0	side_2_coverage=0.47	side_2_overlap=0	side_2_possible_overlap_registers=143	side_2_read_count=91	side_2_redundant=0	total_non_overlap_reads=4
JC	287	.	REL606	2207955	-1	REL606	2207972	-1	0	alignment_overlap=8	coverage_minus=8	coverage_plus=0	flanking_left=150	flanking_right=150	frequency=4.733e-02	junction_possible_overlap_registers=141	key=REL606__2207955__-1__REL606__2207980__-1__8____150__150__0__0	max_left=127	max_left_minus=127	max_left_plus=0	max_min_left=47	max_min_left_minus=47	max_min_left_plus=0	max_min_right=15	max_min_right_minus=15	max_min_right_plus=0	max_pos_hash_score=282	max_right=136	max_right_minus=136	max_right_plus=0	neg_log10_pos_hash_p_value=9.4	new_junction_coverage=0.04	new_junction_read_count=8	no_show=1	polymorphism_frequency=4.733e-02	pos_hash_score=6	prediction=polymorphism	reject=COVERAGE_EVENNESS_SKEW,FREQUENCY_CUTOFF	side_1_annotate_key=gene	side_1_continuation=0	side_1_coverage=0.83	side_1_overlap=8	side_1_possible_overlap_registers=149	side_1_read_count=166	side_1_redundant=0	side_2_annotate_key=gene	side_2_continuation=0	side_2_coverage=0.87	side_2_overlap=0	side_2_possible_overlap_registers=141	side_2_read_count=165	side_2_redundant=0	total_non_overlap_reads=8
JC	288	.	REL606	2212415	-1	REL606	2212596	-1	0	alignment_overlap=11	coverage_minus=5	coverage_plus=0	flanking_left=150	flanking_right=150	frequency=3.212e-02	junction_possible_overlap_registers=138	key=REL606__2212415__-1__REL606__2212607__-1__11____150__150__0__0	max_left=58	max_left_minus=58	max_left_plus=0	max_min_left=58	max_min_left_minus=58	max_min_left_plus=0	max_min_right=0	max_min_right_minus=0	max_min_right_plus=0	max_pos_hash_score=276	max_right=131	max_right_minus=131	max_right_plus=0	neg_log10_pos_hash_p_value=9.8	new_junction_coverage=0.03	new_junction_read_count=5	no_show=1	polymorphism_frequency=3.212e-02	pos_hash_score=5	prediction=polymorphism	reject=COVERAGE_EVENNESS_SKEW,FREQUENCY_CUTOFF	side_1_annotate_key=gene	side_1_continuation=0	side_1_coverage=0.86	side_1_overlap=11	side_1_possible_overlap_registers=149	side_1_read_count=172	side_1_redundant=0	side_2_annotate_key=gene	side_2_continuation=0	side_2_coverage=0.76	side_2_overlap=0	side_2_possible_overlap_registers=138	side_2_read_count=142	side_2_redundant=0	total_non_overlap_reads=5
JC	289	.	REL606	2213845	1	REL606	2213987	1	0	alignment_overlap=9	coverage_minus=0	coverage_plus=11	flanking_left=150	flanking_right=150	frequency=5.402e-02	junction_possible_overlap_registers=140	key=REL606__2213845__1__REL606__2213978__1__9____150__150__0__0	max_left=122	max_left_minus=0	max_left_plus=122	max_min_left=22	max_min_left_minus=0	max_min_left_plus=22	max_min_right=67	max_min_right_minus=0	max_min_right_plus=67	max_pos_hash_score=280	max_right=121	max_right_minus=0	max_right_plus=121	neg_log10_pos_hash_p_value=8.0	new_junction_coverage=0.06	new_junction_read_count=11	no_show=1	polymorphism_frequency=5.402e-02	pos_hash_score=9	prediction=polymorphism	reject=COVERAGE_EVENNESS_SKEW,FREQUENCY_CUTOFF	side_1_annotate_key=gene	side_1_continuation=0	side_1_coverage=0.97	side_1_overlap=9	side_1_possible_overlap_registers=149	side_1_read_count=195	side_1_redundant=0	side_2_annotate_key=gene	side_2_continuation=0	side_2_coverage=1.07	side_2_overlap=0	side_2_possible_overlap_registers=140	side_2_read_count=202	side_2_redundant=0	total_non_overlap_reads=11
JC	290	.	REL606	2215617	-1	REL606	2215652	-1	0	alignment_overlap=8	coverage_minus=4	coverage_plus=2	flanking_left=150	flanking_right=150	frequency=3.164e-02	junction_possible_overlap_registers=141	key=REL606__2215617__-1__REL606__2215660__-1__8____150__150__0__0	max_left=120	max_left_minus=112	max_left_plus=120	max_min_left=38	max_min_left_minus=38	max_min_left_plus=8	max_min_right=30	max_min_right_minus=30	max_min_right_plus=22	max_pos_hash_score=282	max_right=134	max_right_minus=133	max_right_plus=134	neg_log10_pos_hash_p_value=9.9	new_junction_coverage=0.03	new_junction_read_count=6	no_show=1	polymorphism_frequency=3.164e-02	pos_hash_score=5	prediction=polymorphism	reject=COVERAGE_EVENNESS_SKEW,FREQUENCY_CUTOFF	side_1_annotate_key=gene	side_1_continuation=0	side_1_coverage=0.90	side_1_overlap=8	side_1_possible_overlap_registers=149	side_1_read_count=181	side_1_redundant=0	side_2_annotate_key=gene	side_2_continuation=0	side_2_coverage=1.03	side_2_overlap=0	side_2_possible_overlap_registers=141	side_2_read_count=196	side_2_redundant=0	total_non_overlap_reads=6
JC	291	.	REL606	2220566	-1	REL606	2220567	-1	0	alignment_overlap=8	coverage_minus=4	coverage_plus=0	flanking_left=150	flanking_right=150	frequency=2.835e-02	junction_possible_overlap_registers=141	key=REL606__2220566__-1__REL606__2220575__-1__8____150__150__0__0	max_left=53	max_left_minus=53	max_left_plus=0	max_min_left=53	max_min_left_minus=53	max_min_left_plus=0	max_min_right=0	max_min_right_minus=0	max_min_right_plus=0	max_pos_hash_score=282	max_right=130	max_right_minus=130	max_right_plus=0	neg_log10_pos_hash_p_value=10.5	new_junction_coverage=0.02	new_junction_read_count=4	no_show=1	polymorphism_frequency=2.835e-02	pos_hash_score=4	prediction=polymorphism	reject=COVERAGE_EVENNESS_SKEW,FREQUENCY_CUTOFF	side_1_annotate_key=gene	side_1_continuation=0	side_1_coverage=0.72	side_1_overlap=8	side_1_possible_overlap_registers=149	side_1_read_count=145	side_1_redundant=0	side_2_annotate_key=gene	side_2_continuation=0	side_2_coverage=0.72	side_2_overlap=0	side_2_possible_overlap_registers=141	side_2_read_count=137	side_2_redundant=0	total_non_overlap_reads=4
JC	292	.	REL606	2263723	1	REL606	2263802	1	0	alignment_overlap=8	coverage_minus=0	coverage_plus=7	flanking_left=150	flanking_right=150	frequency=4.242e-02	junction_possible_overlap_registers=141	key=REL606__2263723__1__REL606__2263794__1__8____150__150__0__0	max_left=84	max_left_minus=0	max_left_plus=84	max_min_left=66	max_min_left_minus=0	max_min_left_plus=66	max_min_right=58	max_min_right_minus=0	max_min_right_plus=58	max_pos_hash_score=282	max_right=138	max_right_minus=0	max_right_plus=138	neg_log10_pos_hash_p_value=9.4	new_junction_coverage=0.04	new_junction_read_count=7	no_show=1	polymorphism_frequency=4.242e-02	pos_hash_score=6	prediction=polymorphism	reject=COVERAGE_EVENNESS_SKEW,FREQUENCY_CUTOFF	side_1_annotate_key=gene	side_1_continuation=0	side_1_coverage=0.93	side_1_overlap=8	side_1_possible_overlap_registers=149	side_1_read_count=186	side_1_redundant=0	side_2_annotate_key=gene	side_2_continuation=0	side_2_coverage=0.74	side_2_overlap=0	side_2_possible_overlap_registers=141	side_2_read_count=140	side_2_redundant=0	total_non_overlap_reads=7
JC	293	.	REL606	2264346	1	REL606	3448437	-1	0	alignment_overlap=1	coverage_minus=68	coverage_plus=110	flanking_left=150	flanking_right=150	frequency=1	junction_possible_overlap_registers=148	key=REL606__2264345__1__REL606__3448437__-1__1____150__150__0__1	max_left=148	max_left_minus=143	max_left_plus=148	max_min_left=74	max_min_left_minus=70	max_min_left_plus=74	max_min_right=74	max_min_right_minus=58	max_min_right_plus=74	max_pos_hash_score=296	max_right=144	max_right_minus=144	max_right_plus=142	neg_log10_pos_hash_p_value=0.3	new_junction_coverage=1.07	new_junction_read_count=213	polymorphism_frequency=9.853e-01	pos_hash_score=74	prediction=consensus	read_count_offset=8	side_1_annotate_key=gene	side_1_continuation=0	side_1_coverage=0.02	side_1_overlap=0	side_1_possible_overlap_registers=140	side_1_read_count=3	side_1_redundant=0	side_2_annotate_key=repeat	side_2_continuation=0	side_2_coverage=NA	side_2_overlap=1	side_2_possible_overlap_registers=NA	side_2_read_count=NA	side_2_redundant=1	total_non_overlap_reads=178
JC	294	.	REL606	2326709	-1	REL606	2326714	-1	0	alignment_overlap=7	coverage_minus=4	coverage_plus=0	flanking_left=150	flanking_right=150	frequency=1.786e-02	junction_possible_overlap_registers=142	key=REL606__2326709__-1__REL606__2326721__-1__7____150__150__0__0	max_left=83	max_left_minus=83	max_left_plus=0	max_min_left=32	max_min_left_minus=32	max_min_left_plus=0	max_min_right=60	max_min_right_minus=60	max_min_right_plus=0	max_pos_hash_score=284	max_right=135	max_right_minus=135	max_right_plus=0	neg_log10_pos_hash_p_value=10.6	new_junction_coverage=0.02	new_junction_read_count=4	no_show=1	polymorphism_frequency=1.786e-02	pos_hash_score=4	prediction=polymorphism	reject=COVERAGE_EVENNESS_SKEW,FREQUENCY_CUTOFF	side_1_annotate_key=gene	side_1_continuation=0	side_1_coverage=1.18	side_1_overlap=7	side_1_possible_overlap_registers=149	side_1_read_count=237	side_1_redundant=0	side_2_annotate_key=gene	side_2_continuation=0	side_2_coverage=1.12	side_2_overlap=0	side_2_possible_overlap_registers=142	side_2_read_count=214	side_2_redundant=0	total_non_overlap_reads=4
JC	295	.	REL606	2351924	-1	REL606	2351937	-1	0	alignment_overlap=9	coverage_minus=3	coverage_plus=0	flanking_left=150	flanking_right=150	frequency=2.372e-02	junction_possible_overlap_registers=140	key=REL606__2351924__-1__REL606__2351946__-1__9____150__150__0__0	max_left=68	max_left_minus=68	max_left_plus=0	max_min_left=68	max_min_left_minus=68	max_min_left_plus=0	max_min_right=0	max_min_right_minus=0	max_min_right_plus=0	max_pos_hash_score=280	max_right=95	max_right_minus=95	max_right_plus=0	neg_log10_pos_hash_p_value=11.2	new_junction_coverage=0.02	new_junction_read_count=3	no_show=1	polymorphism_frequency=2.372e-02	pos_hash_score=3	prediction=polymorphism	reject=COVERAGE_EVENNESS_SKEW,FREQUENCY_CUTOFF	side_1_annotate_key=gene	side_1_continuation=0	side_1_coverage=0.67	side_1_overlap=9	side_1_possible_overlap_registers=149	side_1_read_count=134	side_1_redundant=0	side_2_annotate_key=gene	side_2_continuation=0	side_2_coverage=0.64	side_2_overlap=0	side_2_possible_overlap_registers=140	side_2_read_count=121	side_2_redundant=0	total_non_overlap_reads=3
JC	296	.	REL606	2379256	-1	REL606	2379420	-1	0	alignment_overlap=10	coverage_minus=4	coverage_plus=0	flanking_left=150	flanking_right=150	frequency=2.334e-02	junction_possible_overlap_registers=139	key=REL606__2379256__-1__REL606__2379430__-1__10____150__150__0__0	max_left=104	max_left_minus=104	max_left_plus=0	max_min_left=60	max_min_left_minus=60	max_min_left_plus=0	max_min_right=61	max_min_right_minus=61	max_min_right_plus=0	max_pos_hash_score=278	max_right=117	max_right_minus=117	max_right_plus=0	neg_log10_pos_hash_p_value=10.4	new_junction_coverage=0.02	new_junction_read_count=4	no_show=1	polymorphism_frequency=2.334e-02	pos_hash_score=4	prediction=polymorphism	reject=COVERAGE_EVENNESS_SKEW,FREQUENCY_CUTOFF	side_1_annotate_key=gene	side_1_continuation=0	side_1_coverage=0.91	side_1_overlap=10	side_1_possible_overlap_registers=149	side_1_read_count=183	side_1_redundant=0	side_2_annotate_key=gene	side_2_continuation=0	side_2_coverage=0.87	side_2_overlap=0	side_2_possible_overlap_registers=139	side_2_read_count=164	side_2_redundant=0	total_non_overlap_reads=4
JC	297	.	REL606	2390509	-1	REL606	3448437	-1	0	alignment_overlap=23	coverage_minus=3	coverage_plus=2	flanking_left=150	flanking_right=150	frequency=2.193e-02	junction_possible_overlap_registers=126	key=REL606__2390532__-1__REL606__3448437__-1__23____150__150__0__1	max_left=123	max_left_minus=84	max_left_plus=123	max_min_left=46	max_min_left_minus=46	max_min_left_plus=0	max_min_right=55	max_min_right_minus=43	max_min_right_plus=55	max_pos_hash_score=252	max_right=81	max_right_minus=81	max_right_plus=55	neg_log10_pos_hash_p_value=9.8	new_junction_coverage=0.03	new_junction_read_count=5	no_show=1	polymorphism_frequency=2.193e-02	pos_hash_score=4	prediction=polymorphism	reject=COVERAGE_EVENNESS_SKEW,FREQUENCY_CUTOFF	side_1_annotate_key=gene	side_1_continuation=0	side_1_coverage=1.31	side_1_overlap=0	side_1_possible_overlap_registers=126	side_1_read_count=223	side_1_redundant=0	side_2_annotate_key=repeat	side_2_continuation=0	side_2_coverage=NA	side_2_overlap=23	side_2_possible_overlap_registers=NA	side_2_read_count=NA	side_2_redundant=1	total_non_overlap_reads=5
JC	298	.	REL606	2390642	-1	REL606	2717705	-1	0	alignment_overlap=9	coverage_minus=0	coverage_plus=4	flanking_left=150	flanking_right=150	frequency=7.899e-02	junction_possible_overlap_registers=140	key=REL606__2390642__-1__REL606__2717714__-1__9____150__150__0__0	max_left=119	max_left_minus=0	max_left_plus=119	max_min_left=0	max_min_left_minus=0	max_min_left_plus=0	max_min_right=50	max_min_right_minus=0	max_min_right_plus=50	max_pos_hash_score=280	max_right=50	max_right_minus=0	max_right_plus=50	neg_log10_pos_hash_p_value=11.2	new_junction_coverage=0.02	new_junction_read_count=4	no_show=1	polymorphism_frequency=7.899e-02	pos_hash_score=3	prediction=polymorphism	reject=COVERAGE_EVENNESS_SKEW,FREQUENCY_CUTOFF	side_1_annotate_key=gene	side_1_continuation=0	side_1_coverage=0.06	side_1_overlap=9	side_1_possible_overlap_registers=149	side_1_read_count=12	side_1_redundant=0	side_2_annotate_key=gene	side_2_continuation=0	side_2_coverage=0.43	side_2_overlap=0	side_2_possible_overlap_registers=140	side_2_read_count=82	side_2_redundant=0	total_non_overlap_reads=4
JC	299	.	REL606	2390642	-1	REL606	3447145	-1	0	alignment_overlap=9	coverage_minus=0	coverage_plus=5	flanking_left=150	flanking_right=150	frequency=9.283e-02	junction_possible_overlap_registers=140	key=REL606__2390642__-1__REL606__3447154__-1__9____150__150__0__0	max_left=119	max_left_minus=0	max_left_plus=119	max_min_left=50	max_min_left_minus=0	max_min_left_plus=50	max_min_right=50	max_min_right_minus=0	max_min_right_plus=50	max_pos_hash_score=280	max_right=87	max_right_minus=0	max_right_plus=87	neg_log10_pos_hash_p_value=10.5	new_junction_coverage=0.03	new_junction_read_count=6	no_show=1	polymorphism_frequency=9.283e-02	pos_hash_score=4	prediction=polymorphism	reject=COVERAGE_EVENNESS_SKEW,FREQUENCY_CUTOFF	side_1_annotate_key=gene	side_1_continuation=0	side_1_coverage=0.06	side_1_overlap=9	side_1_possible_overlap_registers=149	side_1_read_count=12	side_1_redundant=0	side_2_annotate_key=gene	side_2_continuation=0	side_2_coverage=0.56	side_2_overlap=0	side_2_possible_overlap_registers=140	side_2_read_count=106	side_2_redundant=0	total_non_overlap_reads=5
JC	300	.	REL606	2394343	-1	REL606	2397240	-1	-53	alignment_overlap=-53	coverage_minus=2	coverage_plus=1	flanking_left=150	flanking_right=150	frequency=3.484e-02	junction_possible_overlap_registers=96	key=REL606__2394343__-1__REL606__2397240__-1__-53__ATCACCCACTTCGGTACTTCACATTTTTACAAGAAATTTAGCTGGCGAGAAAG__150__150__0__0	max_left=39	max_left_minus=39	max_left_plus=5	max_min_left=39	max_min_left_minus=39	max_min_left_plus=5	max_min_right=0	max_min_right_minus=0	max_min_right_plus=0	max_pos_hash_score=192	max_right=90	max_right_minus=60	max_right_plus=90	neg_log10_pos_hash_p_value=8.8	new_junction_coverage=0.04	new_junction_read_count=5	no_show=1	polymorphism_frequency=3.484e-02	pos_hash_score=3	prediction=polymorphism	reject=COVERAGE_EVENNESS_SKEW,FREQUENCY_CUTOFF	side_1_annotate_key=gene	side_1_continuation=0	side_1_coverage=1.00	side_1_overlap=0	side_1_possible_overlap_registers=149	side_1_read_count=201	side_1_redundant=0	side_2_annotate_key=gene	side_2_continuation=0	side_2_coverage=1.14	side_2_overlap=0	side_2_possible_overlap_registers=149	side_2_read_count=229	side_2_redundant=0	total_non_overlap_reads=3	unique_read_sequence=ATCACCCACTTCGGTACTTCACATTTTTACAAGAAATTTAGCTGGCGAGAAAG
JC	301	.	REL606	2394351	-1	REL606	3284765	-1	-22	alignment_overlap=-22	coverage_minus=7	coverage_plus=1	flanking_left=150	flanking_right=150	frequency=7.772e-02	junction_possible_overlap_registers=127	key=REL606__2394351__-1__REL606__3284765__-1__-22__TAACATGTAGTTAAAACCTCTT__150__150__0__1	max_left=25	max_left_minus=25	max_left_plus=10	max_min_left=25	max_min_left_minus=25	max_min_left_plus=10	max_min_right=0	max_min_right_minus=0	max_min_right_plus=0	max_pos_hash_score=254	max_right=118	max_right_minus=117	max_right_plus=118	neg_log10_pos_hash_p_value=8.7	new_junction_coverage=0.08	new_junction_read_count=13	no_show=1	polymorphism_frequency=7.772e-02	pos_hash_score=6	prediction=polymorphism	reject=COVERAGE_EVENNESS_SKEW,FREQUENCY_CUTOFF	side_1_annotate_key=gene	side_1_continuation=0	side_1_coverage=0.90	side_1_overlap=0	side_1_possible_overlap_registers=149	side_1_read_count=181	side_1_redundant=0	side_2_annotate_key=repeat	side_2_continuation=0	side_2_coverage=NA	side_2_overlap=0	side_2_possible_overlap_registers=NA	side_2_read_count=NA	side_2_redundant=1	total_non_overlap_reads=8	unique_read_sequence=TAACATGTAGTTAAAACCTCTT
JC	302	.	REL606	2394351	-1	REL606	3941527	1	-22	alignment_overlap=-22	coverage_minus=4	coverage_plus=0	flanking_left=150	flanking_right=150	frequency=6.941e-02	junction_possible_overlap_registers=127	key=REL606__2394351__-1__REL606__3941527__1__-22__TAACATGTAGTTAAAACCTCTT__150__150__0__0	max_left=24	max_left_minus=24	max_left_plus=0	max_min_left=24	max_min_left_minus=24	max_min_left_plus=0	max_min_right=0	max_min_right_minus=0	max_min_right_plus=0	max_pos_hash_score=254	max_right=122	max_right_minus=122	max_right_plus=0	neg_log10_pos_hash_p_value=10.5	new_junction_coverage=0.08	new_junction_read_count=13	no_show=1	polymorphism_frequency=6.941e-02	pos_hash_score=3	prediction=polymorphism	reject=COVERAGE_EVENNESS_SKEW,FREQUENCY_CUTOFF	side_1_annotate_key=gene	side_1_continuation=0	side_1_coverage=0.90	side_1_overlap=0	side_1_possible_overlap_registers=149	side_1_read_count=181	side_1_redundant=0	side_2_annotate_key=gene	side_2_continuation=0	side_2_coverage=1.13	side_2_overlap=0	side_2_possible_overlap_registers=149	side_2_read_count=228	side_2_redundant=0	total_non_overlap_reads=4	unique_read_sequence=TAACATGTAGTTAAAACCTCTT
JC	303	.	REL606	2394458	-1	REL606	2397240	-1	-53	alignment_overlap=-53	coverage_minus=2	coverage_plus=1	flanking_left=150	flanking_right=150	frequency=3.735e-02	junction_possible_overlap_registers=96	key=REL606__2394458__-1__REL606__2397240__-1__-53__ATCACCCACTTCGGTACTTCACATTTTTACAAGAAATTTAGCTGGCGAGAAAG__150__150__0__0	max_left=39	max_left_minus=39	max_left_plus=5	max_min_left=39	max_min_left_minus=39	max_min_left_plus=5	max_min_right=0	max_min_right_minus=0	max_min_right_plus=0	max_pos_hash_score=192	max_right=90	max_right_minus=60	max_right_plus=90	neg_log10_pos_hash_p_value=8.8	new_junction_coverage=0.04	new_junction_read_count=5	no_show=1	polymorphism_frequency=3.735e-02	pos_hash_score=3	prediction=polymorphism	reject=COVERAGE_EVENNESS_SKEW,FREQUENCY_CUTOFF	side_1_annotate_key=gene	side_1_continuation=0	side_1_coverage=0.85	side_1_overlap=0	side_1_possible_overlap_registers=149	side_1_read_count=171	side_1_redundant=0	side_2_annotate_key=gene	side_2_continuation=0	side_2_coverage=1.14	side_2_overlap=0	side_2_possible_overlap_registers=149	side_2_read_count=229	side_2_redundant=0	total_non_overlap_reads=3	unique_read_sequence=ATCACCCACTTCGGTACTTCACATTTTTACAAGAAATTTAGCTGGCGAGAAAG
JC	304	.	REL606	2394465	-1	REL606	3284765	-1	-23	alignment_overlap=-23	coverage_minus=7	coverage_plus=1	flanking_left=150	flanking_right=150	frequency=8.716e-02	junction_possible_overlap_registers=126	key=REL606__2394465__-1__REL606__3284765__-1__-23__ATAACATGTAGTTAAAACCTCTT__150__150__0__1	max_left=24	max_left_minus=24	max_left_plus=9	max_min_left=24	max_min_left_minus=24	max_min_left_plus=9	max_min_right=0	max_min_right_minus=0	max_min_right_plus=0	max_pos_hash_score=252	max_right=118	max_right_minus=117	max_right_plus=118	neg_log10_pos_hash_p_value=8.7	new_junction_coverage=0.08	new_junction_read_count=13	no_show=1	polymorphism_frequency=8.716e-02	pos_hash_score=6	prediction=polymorphism	reject=COVERAGE_EVENNESS_SKEW,FREQUENCY_CUTOFF	side_1_annotate_key=gene	side_1_continuation=0	side_1_coverage=0.80	side_1_overlap=0	side_1_possible_overlap_registers=149	side_1_read_count=161	side_1_redundant=0	side_2_annotate_key=repeat	side_2_continuation=0	side_2_coverage=NA	side_2_overlap=0	side_2_possible_overlap_registers=NA	side_2_read_count=NA	side_2_redundant=1	total_non_overlap_reads=8	unique_read_sequence=ATAACATGTAGTTAAAACCTCTT
JC	305	.	REL606	2394465	-1	REL606	3941527	1	-23	alignment_overlap=-23	coverage_minus=4	coverage_plus=0	flanking_left=150	flanking_right=150	frequency=7.325e-02	junction_possible_overlap_registers=126	key=REL606__2394465__-1__REL606__3941527__1__-23__ATAACATGTAGTTAAAACCTCTT__150__150__0__0	max_left=23	max_left_minus=23	max_left_plus=0	max_min_left=23	max_min_left_minus=23	max_min_left_plus=0	max_min_right=0	max_min_right_minus=0	max_min_right_plus=0	max_pos_hash_score=252	max_right=122	max_right_minus=122	max_right_plus=0	neg_log10_pos_hash_p_value=10.5	new_junction_coverage=0.08	new_junction_read_count=13	no_show=1	polymorphism_frequency=7.325e-02	pos_hash_score=3	prediction=polymorphism	reject=COVERAGE_EVENNESS_SKEW,FREQUENCY_CUTOFF	side_1_annotate_key=gene	side_1_continuation=0	side_1_coverage=0.80	side_1_overlap=0	side_1_possible_overlap_registers=149	side_1_read_count=161	side_1_redundant=0	side_2_annotate_key=gene	side_2_continuation=0	side_2_coverage=1.13	side_2_overlap=0	side_2_possible_overlap_registers=149	side_2_read_count=228	side_2_redundant=0	total_non_overlap_reads=4	unique_read_sequence=ATAACATGTAGTTAAAACCTCTT
JC	306	.	REL606	2419456	-1	REL606	2419471	-1	0	alignment_overlap=9	coverage_minus=9	coverage_plus=0	flanking_left=150	flanking_right=150	frequency=4.532e-02	junction_possible_overlap_registers=140	key=REL606__2419456__-1__REL606__2419480__-1__9____150__150__0__0	max_left=82	max_left_minus=82	max_left_plus=0	max_min_left=61	max_min_left_minus=61	max_min_left_plus=0	max_min_right=70	max_min_right_minus=70	max_min_right_plus=0	max_pos_hash_score=280	max_right=128	max_right_minus=128	max_right_plus=0	neg_log10_pos_hash_p_value=8.8	new_junction_coverage=0.05	new_junction_read_count=9	no_show=1	polymorphism_frequency=4.532e-02	pos_hash_score=7	prediction=polymorphism	reject=COVERAGE_EVENNESS_SKEW,FREQUENCY_CUTOFF	side_1_annotate_key=gene	side_1_continuation=0	side_1_coverage=0.98	side_1_overlap=9	side_1_possible_overlap_registers=149	side_1_read_count=196	side_1_redundant=0	side_2_annotate_key=gene	side_2_continuation=0	side_2_coverage=1.03	side_2_overlap=0	side_2_possible_overlap_registers=140	side_2_read_count=195	side_2_redundant=0	total_non_overlap_reads=9
JC	307	.	REL606	2422035	1	REL606	2422060	1	0	alignment_overlap=7	coverage_minus=1	coverage_plus=2	flanking_left=150	flanking_right=150	frequency=1.617e-02	junction_possible_overlap_registers=142	key=REL606__2422035__1__REL606__2422053__1__7____150__150__0__0	max_left=110	max_left_minus=110	max_left_plus=103	max_min_left=0	max_min_left_minus=0	max_min_left_plus=0	max_min_right=54	max_min_right_minus=33	max_min_right_plus=54	max_pos_hash_score=284	max_right=54	max_right_minus=33	max_right_plus=54	neg_log10_pos_hash_p_value=11.3	new_junction_coverage=0.02	new_junction_read_count=3	no_show=1	polymorphism_frequency=1.617e-02	pos_hash_score=3	prediction=polymorphism	reject=COVERAGE_EVENNESS_SKEW,FREQUENCY_CUTOFF	side_1_annotate_key=gene	side_1_continuation=0	side_1_coverage=0.95	side_1_overlap=7	side_1_possible_overlap_registers=149	side_1_read_count=190	side_1_redundant=0	side_2_annotate_key=gene	side_2_continuation=0	side_2_coverage=0.96	side_2_overlap=0	side_2_possible_overlap_registers=142	side_2_read_count=184	side_2_redundant=0	total_non_overlap_reads=3
JC	308	.	REL606	2430602	1	REL606	2430662	1	0	alignment_overlap=8	coverage_minus=1	coverage_plus=2	flanking_left=150	flanking_right=150	frequency=2.189e-02	junction_possible_overlap_registers=141	key=REL606__2430602__1__REL606__2430654__1__8____150__150__0__0	max_left=128	max_left_minus=44	max_left_plus=128	max_min_left=44	max_min_left_minus=44	max_min_left_plus=0	max_min_right=38	max_min_right_minus=0	max_min_right_plus=38	max_pos_hash_score=282	max_right=98	max_right_minus=98	max_right_plus=38	neg_log10_pos_hash_p_value=11.2	new_junction_coverage=0.02	new_junction_read_count=3	no_show=1	polymorphism_frequency=2.189e-02	pos_hash_score=3	prediction=polymorphism	reject=COVERAGE_EVENNESS_SKEW,FREQUENCY_CUTOFF	side_1_annotate_key=gene	side_1_continuation=0	side_1_coverage=0.64	side_1_overlap=8	side_1_possible_overlap_registers=149	side_1_read_count=128	side_1_redundant=0	side_2_annotate_key=gene	side_2_continuation=0	side_2_coverage=0.77	side_2_overlap=0	side_2_possible_overlap_registers=141	side_2_read_count=147	side_2_redundant=0	total_non_overlap_reads=3
JC	309	.	REL606	2447995	-1	REL606	2448033	-1	0	alignment_overlap=8	coverage_minus=4	coverage_plus=0	flanking_left=150	flanking_right=150	frequency=1.788e-02	junction_possible_overlap_registers=141	key=REL606__2447995__-1__REL606__2448041__-1__8____150__150__0__0	max_left=50	max_left_minus=50	max_left_plus=0	max_min_left=50	max_min_left_minus=50	max_min_left_plus=0	max_min_right=0	max_min_right_minus=0	max_min_right_plus=0	max_pos_hash_score=282	max_right=130	max_right_minus=130	max_right_plus=0	neg_log10_pos_hash_p_value=11.2	new_junction_coverage=0.02	new_junction_read_count=4	no_show=1	polymorphism_frequency=1.788e-02	pos_hash_score=3	prediction=polymorphism	reject=COVERAGE_EVENNESS_SKEW,FREQUENCY_CUTOFF	side_1_annotate_key=gene	side_1_continuation=0	side_1_coverage=1.15	side_1_overlap=8	side_1_possible_overlap_registers=149	side_1_read_count=232	side_1_redundant=0	side_2_annotate_key=gene	side_2_continuation=0	side_2_coverage=1.16	side_2_overlap=0	side_2_possible_overlap_registers=141	side_2_read_count=220	side_2_redundant=0	total_non_overlap_reads=4
JC	310	.	REL606	2453779	1	REL606	2453897	1	0	alignment_overlap=8	coverage_minus=0	coverage_plus=3	flanking_left=150	flanking_right=150	frequency=1.703e-02	junction_possible_overlap_registers=141	key=REL606__2453779__1__REL606__2453889__1__8____150__150__0__0	max_left=105	max_left_minus=0	max_left_plus=105	max_min_left=37	max_min_left_minus=0	max_min_left_plus=37	max_min_right=47	max_min_right_minus=0	max_min_right_plus=47	max_pos_hash_score=282	max_right=105	max_right_minus=0	max_right_plus=105	neg_log10_pos_hash_p_value=11.2	new_junction_coverage=0.02	new_junction_read_count=3	no_show=1	polymorphism_frequency=1.703e-02	pos_hash_score=3	prediction=polymorphism	reject=COVERAGE_EVENNESS_SKEW,FREQUENCY_CUTOFF	side_1_annotate_key=gene	side_1_continuation=0	side_1_coverage=0.90	side_1_overlap=8	side_1_possible_overlap_registers=149	side_1_read_count=181	side_1_redundant=0	side_2_annotate_key=gene	side_2_continuation=0	side_2_coverage=0.92	side_2_overlap=0	side_2_possible_overlap_registers=141	side_2_read_count=175	side_2_redundant=0	total_non_overlap_reads=3
JC	311	.	REL606	2459340	-1	REL606	2459365	-1	0	alignment_overlap=10	coverage_minus=4	coverage_plus=0	flanking_left=150	flanking_right=150	frequency=3.843e-02	junction_possible_overlap_registers=139	key=REL606__2459340__-1__REL606__2459375__-1__10____150__150__0__0	max_left=88	max_left_minus=88	max_left_plus=0	max_min_left=53	max_min_left_minus=53	max_min_left_plus=0	max_min_right=52	max_min_right_minus=52	max_min_right_plus=0	max_pos_hash_score=278	max_right=98	max_right_minus=98	max_right_plus=0	neg_log10_pos_hash_p_value=10.4	new_junction_coverage=0.02	new_junction_read_count=4	no_show=1	polymorphism_frequency=3.843e-02	pos_hash_score=4	prediction=polymorphism	reject=COVERAGE_EVENNESS_SKEW,FREQUENCY_CUTOFF	side_1_annotate_key=gene	side_1_continuation=0	side_1_coverage=0.51	side_1_overlap=10	side_1_possible_overlap_registers=149	side_1_read_count=102	side_1_redundant=0	side_2_annotate_key=gene	side_2_continuation=0	side_2_coverage=0.56	side_2_overlap=0	side_2_possible_overlap_registers=139	side_2_read_count=105	side_2_redundant=0	total_non_overlap_reads=4
JC	312	.	REL606	2459379	-1	REL606	2459433	-1	0	alignment_overlap=9	coverage_minus=6	coverage_plus=0	flanking_left=150	flanking_right=150	frequency=5.465e-02	junction_possible_overlap_registers=140	key=REL606__2459379__-1__REL606__2459442__-1__9____150__150__0__0	max_left=103	max_left_minus=103	max_left_plus=0	max_min_left=58	max_min_left_minus=58	max_min_left_plus=0	max_min_right=38	max_min_right_minus=38	max_min_right_plus=0	max_pos_hash_score=280	max_right=122	max_right_minus=122	max_right_plus=0	neg_log10_pos_hash_p_value=9.3	new_junction_coverage=0.03	new_junction_read_count=6	no_show=1	polymorphism_frequency=5.465e-02	pos_hash_score=6	prediction=polymorphism	reject=COVERAGE_EVENNESS_SKEW,FREQUENCY_CUTOFF	side_1_annotate_key=gene	side_1_continuation=0	side_1_coverage=0.53	side_1_overlap=9	side_1_possible_overlap_registers=149	side_1_read_count=106	side_1_redundant=0	side_2_annotate_key=gene	side_2_continuation=0	side_2_coverage=0.57	side_2_overlap=0	side_2_possible_overlap_registers=140	side_2_read_count=108	side_2_redundant=0	total_non_overlap_reads=6
JC	313	.	REL606	2461049	1	REL606	2461076	1	0	alignment_overlap=11	coverage_minus=0	coverage_plus=3	flanking_left=150	flanking_right=150	frequency=1.794e-02	junction_possible_overlap_registers=138	key=REL606__2461049__1__REL606__2461065__1__11____150__150__0__0	max_left=107	max_left_minus=0	max_left_plus=107	max_min_left=0	max_min_left_minus=0	max_min_left_plus=0	max_min_right=40	max_min_right_minus=0	max_min_right_plus=40	max_pos_hash_score=276	max_right=40	max_right_minus=0	max_right_plus=40	neg_log10_pos_hash_p_value=11.1	new_junction_coverage=0.02	new_junction_read_count=3	no_show=1	polymorphism_frequency=1.794e-02	pos_hash_score=3	prediction=polymorphism	reject=COVERAGE_EVENNESS_SKEW,FREQUENCY_CUTOFF	side_1_annotate_key=gene	side_1_continuation=0	side_1_coverage=0.91	side_1_overlap=11	side_1_possible_overlap_registers=149	side_1_read_count=183	side_1_redundant=0	side_2_annotate_key=gene	side_2_continuation=0	side_2_coverage=0.85	side_2_overlap=0	side_2_possible_overlap_registers=138	side_2_read_count=159	side_2_redundant=0	total_non_overlap_reads=3
JC	314	.	REL606	2470627	1	REL606	2470834	1	0	alignment_overlap=11	coverage_minus=0	coverage_plus=6	flanking_left=150	flanking_right=150	frequency=3.917e-02	junction_possible_overlap_registers=138	key=REL606__2470627__1__REL606__2470823__1__11____150__150__0__0	max_left=133	max_left_minus=0	max_left_plus=133	max_min_left=0	max_min_left_minus=0	max_min_left_plus=0	max_min_right=57	max_min_right_minus=0	max_min_right_plus=57	max_pos_hash_score=276	max_right=57	max_right_minus=0	max_right_plus=57	neg_log10_pos_hash_p_value=9.8	new_junction_coverage=0.03	new_junction_read_count=6	no_show=1	polymorphism_frequency=3.917e-02	pos_hash_score=5	prediction=polymorphism	reject=COVERAGE_EVENNESS_SKEW,FREQUENCY_CUTOFF	side_1_annotate_key=gene	side_1_continuation=0	side_1_coverage=0.79	side_1_overlap=11	side_1_possible_overlap_registers=149	side_1_read_count=158	side_1_redundant=0	side_2_annotate_key=gene	side_2_continuation=0	side_2_coverage=0.79	side_2_overlap=0	side_2_possible_overlap_registers=138	side_2_read_count=148	side_2_redundant=0	total_non_overlap_reads=6
JC	315	.	REL606	2470791	-1	REL606	2470810	-1	0	alignment_overlap=9	coverage_minus=4	coverage_plus=0	flanking_left=150	flanking_right=150	frequency=2.367e-02	junction_possible_overlap_registers=140	key=REL606__2470791__-1__REL606__2470819__-1__9____150__150__0__0	max_left=93	max_left_minus=93	max_left_plus=0	max_min_left=27	max_min_left_minus=27	max_min_left_plus=0	max_min_right=53	max_min_right_minus=53	max_min_right_plus=0	max_pos_hash_score=280	max_right=129	max_right_minus=129	max_right_plus=0	neg_log10_pos_hash_p_value=10.5	new_junction_coverage=0.02	new_junction_read_count=4	no_show=1	polymorphism_frequency=2.367e-02	pos_hash_score=4	prediction=polymorphism	reject=COVERAGE_EVENNESS_SKEW,FREQUENCY_CUTOFF	side_1_annotate_key=gene	side_1_continuation=0	side_1_coverage=0.91	side_1_overlap=9	side_1_possible_overlap_registers=149	side_1_read_count=182	side_1_redundant=0	side_2_annotate_key=gene	side_2_continuation=0	side_2_coverage=0.84	side_2_overlap=0	side_2_possible_overlap_registers=140	side_2_read_count=159	side_2_redundant=0	total_non_overlap_reads=4
JC	316	.	REL606	2509370	-1	REL606	2509433	-1	0	alignment_overlap=3	coverage_minus=6	coverage_plus=0	flanking_left=150	flanking_right=150	frequency=4.559e-02	junction_possible_overlap_registers=146	key=REL606__2509370__-1__REL606__2509436__-1__3____150__150__0__0	max_left=146	max_left_minus=146	max_left_plus=0	max_min_left=55	max_min_left_minus=55	max_min_left_plus=0	max_min_right=61	max_min_right_minus=61	max_min_right_plus=0	max_pos_hash_score=292	max_right=146	max_right_minus=146	max_right_plus=0	neg_log10_pos_hash_p_value=9.6	new_junction_coverage=0.03	new_junction_read_count=6	no_show=1	polymorphism_frequency=4.559e-02	pos_hash_score=6	prediction=polymorphism	reject=COVERAGE_EVENNESS_SKEW,FREQUENCY_CUTOFF	side_1_annotate_key=gene	side_1_continuation=0	side_1_coverage=0.68	side_1_overlap=3	side_1_possible_overlap_registers=149	side_1_read_count=137	side_1_redundant=0	side_2_annotate_key=gene	side_2_continuation=0	side_2_coverage=0.59	side_2_overlap=0	side_2_possible_overlap_registers=146	side_2_read_count=117	side_2_redundant=0	total_non_overlap_reads=6
JC	317	.	REL606	2522661	1	REL606	2522720	1	0	alignment_overlap=8	coverage_minus=0	coverage_plus=7	flanking_left=150	flanking_right=150	frequency=2.984e-02	junction_possible_overlap_registers=141	key=REL606__2522661__1__REL606__2522712__1__8____150__150__0__0	max_left=121	max_left_minus=0	max_left_plus=121	max_min_left=0	max_min_left_minus=0	max_min_left_plus=0	max_min_right=61	max_min_right_minus=0	max_min_right_plus=61	max_pos_hash_score=282	max_right=61	max_right_minus=0	max_right_plus=61	neg_log10_pos_hash_p_value=9.9	new_junction_coverage=0.04	new_junction_read_count=7	no_show=1	polymorphism_frequency=2.984e-02	pos_hash_score=5	prediction=polymorphism	reject=COVERAGE_EVENNESS_SKEW,FREQUENCY_CUTOFF	side_1_annotate_key=gene	side_1_continuation=0	side_1_coverage=1.19	side_1_overlap=8	side_1_possible_overlap_registers=149	side_1_read_count=240	side_1_redundant=0	side_2_annotate_key=gene	side_2_continuation=0	side_2_coverage=1.20	side_2_overlap=0	side_2_possible_overlap_registers=141	side_2_read_count=228	side_2_redundant=0	total_non_overlap_reads=7
JC	318	.	REL606	2525939	1	REL606	2525959	-1	0	alignment_overlap=8	coverage_minus=72	coverage_plus=75	flanking_left=150	flanking_right=150	frequency=1	junction_possible_overlap_registers=141	key=REL606__2525939__1__REL606__2525967__-1__8____150__150__0__0	max_left=136	max_left_minus=136	max_left_plus=136	max_min_left=70	max_min_left_minus=70	max_min_left_plus=69	max_min_right=71	max_min_right_minus=71	max_min_right_plus=64	max_pos_hash_score=282	max_right=140	max_right_minus=136	max_right_plus=140	neg_log10_pos_hash_p_value=0.3	new_junction_coverage=0.78	new_junction_read_count=149	polymorphism_frequency=9.012e-01	pos_hash_score=70	prediction=consensus	side_1_annotate_key=gene	side_1_continuation=0	side_1_coverage=0.12	side_1_overlap=8	side_1_possible_overlap_registers=149	side_1_read_count=25	side_1_redundant=0	side_2_annotate_key=gene	side_2_continuation=0	side_2_coverage=0.05	side_2_overlap=0	side_2_possible_overlap_registers=141	side_2_read_count=9	side_2_redundant=0	total_non_overlap_reads=147
JC	319	.	REL606	2535719	-1	REL606	2535728	-1	0	alignment_overlap=6	coverage_minus=4	coverage_plus=0	flanking_left=150	flanking_right=150	frequency=2.183e-02	junction_possible_overlap_registers=143	key=REL606__2535719__-1__REL606__2535734__-1__6____150__150__0__0	max_left=58	max_left_minus=58	max_left_plus=0	max_min_left=58	max_min_left_minus=58	max_min_left_plus=0	max_min_right=0	max_min_right_minus=0	max_min_right_plus=0	max_pos_hash_score=286	max_right=137	max_right_minus=137	max_right_plus=0	neg_log10_pos_hash_p_value=10.6	new_junction_coverage=0.02	new_junction_read_count=4	no_show=1	polymorphism_frequency=2.183e-02	pos_hash_score=4	prediction=polymorphism	reject=COVERAGE_EVENNESS_SKEW,FREQUENCY_CUTOFF	side_1_annotate_key=gene	side_1_continuation=0	side_1_coverage=0.92	side_1_overlap=6	side_1_possible_overlap_registers=149	side_1_read_count=185	side_1_redundant=0	side_2_annotate_key=gene	side_2_continuation=0	side_2_coverage=0.94	side_2_overlap=0	side_2_possible_overlap_registers=143	side_2_read_count=181	side_2_redundant=0	total_non_overlap_reads=4
JC	320	.	REL606	2552461	1	REL606	2552490	1	0	alignment_overlap=9	coverage_minus=1	coverage_plus=4	flanking_left=150	flanking_right=150	frequency=3.183e-02	junction_possible_overlap_registers=140	key=REL606__2552461__1__REL606__2552481__1__9____150__150__0__0	max_left=137	max_left_minus=137	max_left_plus=125	max_min_left=0	max_min_left_minus=0	max_min_left_plus=0	max_min_right=35	max_min_right_minus=1	max_min_right_plus=35	max_pos_hash_score=280	max_right=35	max_right_minus=1	max_right_plus=35	neg_log10_pos_hash_p_value=9.9	new_junction_coverage=0.03	new_junction_read_count=5	no_show=1	polymorphism_frequency=3.183e-02	pos_hash_score=5	prediction=polymorphism	reject=COVERAGE_EVENNESS_SKEW,FREQUENCY_CUTOFF	side_1_annotate_key=gene	side_1_continuation=0	side_1_coverage=0.81	side_1_overlap=9	side_1_possible_overlap_registers=149	side_1_read_count=163	side_1_redundant=0	side_2_annotate_key=gene	side_2_continuation=0	side_2_coverage=0.80	side_2_overlap=0	side_2_possible_overlap_registers=140	side_2_read_count=151	side_2_redundant=0	total_non_overlap_reads=5
JC	321	.	REL606	2567205	-1	REL606	2567220	-1	0	alignment_overlap=7	coverage_minus=4	coverage_plus=1	flanking_left=150	flanking_right=150	frequency=2.644e-02	junction_possible_overlap_registers=142	key=REL606__2567205__-1__REL606__2567227__-1__7____150__150__0__0	max_left=100	max_left_minus=100	max_left_plus=21	max_min_left=49	max_min_left_minus=49	max_min_left_plus=21	max_min_right=43	max_min_right_minus=43	max_min_right_plus=0	max_pos_hash_score=284	max_right=122	max_right_minus=122	max_right_plus=122	neg_log10_pos_hash_p_value=10.0	new_junction_coverage=0.03	new_junction_read_count=5	no_show=1	polymorphism_frequency=2.644e-02	pos_hash_score=5	prediction=polymorphism	reject=COVERAGE_EVENNESS_SKEW,FREQUENCY_CUTOFF	side_1_annotate_key=gene	side_1_continuation=0	side_1_coverage=0.94	side_1_overlap=7	side_1_possible_overlap_registers=149	side_1_read_count=188	side_1_redundant=0	side_2_annotate_key=gene	side_2_continuation=0	side_2_coverage=0.99	side_2_overlap=0	side_2_possible_overlap_registers=142	side_2_read_count=189	side_2_redundant=0	total_non_overlap_reads=5
JC	322	.	REL606	2570744	-1	REL606	2570797	-1	0	alignment_overlap=9	coverage_minus=6	coverage_plus=0	flanking_left=150	flanking_right=150	frequency=3.031e-02	junction_possible_overlap_registers=140	key=REL606__2570744__-1__REL606__2570806__-1__9____150__150__0__0	max_left=64	max_left_minus=64	max_left_plus=0	max_min_left=64	max_min_left_minus=64	max_min_left_plus=0	max_min_right=0	max_min_right_minus=0	max_min_right_plus=0	max_pos_hash_score=280	max_right=136	max_right_minus=136	max_right_plus=0	neg_log10_pos_hash_p_value=9.3	new_junction_coverage=0.03	new_junction_read_count=6	no_show=1	polymorphism_frequency=3.031e-02	pos_hash_score=6	prediction=polymorphism	reject=COVERAGE_EVENNESS_SKEW,FREQUENCY_CUTOFF	side_1_annotate_key=gene	side_1_continuation=0	side_1_coverage=0.91	side_1_overlap=9	side_1_possible_overlap_registers=149	side_1_read_count=183	side_1_redundant=0	side_2_annotate_key=gene	side_2_continuation=0	side_2_coverage=1.12	side_2_overlap=0	side_2_possible_overlap_registers=140	side_2_read_count=212	side_2_redundant=0	total_non_overlap_reads=6
JC	323	.	REL606	2570976	1	REL606	2571040	1	0	alignment_overlap=8	coverage_minus=0	coverage_plus=5	flanking_left=150	flanking_right=150	frequency=2.491e-02	junction_possible_overlap_registers=141	key=REL606__2570976__1__REL606__2571032__1__8____150__150__0__0	max_left=122	max_left_minus=0	max_left_plus=122	max_min_left=67	max_min_left_minus=0	max_min_left_plus=67	max_min_right=44	max_min_right_minus=0	max_min_right_plus=44	max_pos_hash_score=282	max_right=75	max_right_minus=0	max_right_plus=75	neg_log10_pos_hash_p_value=9.9	new_junction_coverage=0.03	new_junction_read_count=5	no_show=1	polymorphism_frequency=2.491e-02	pos_hash_score=5	prediction=polymorphism	reject=COVERAGE_EVENNESS_SKEW,FREQUENCY_CUTOFF	side_1_annotate_key=gene	side_1_continuation=0	side_1_coverage=1.17	side_1_overlap=8	side_1_possible_overlap_registers=149	side_1_read_count=235	side_1_redundant=0	side_2_annotate_key=gene	side_2_continuation=0	side_2_coverage=0.89	side_2_overlap=0	side_2_possible_overlap_registers=141	side_2_read_count=169	side_2_redundant=0	total_non_overlap_reads=5
JC	324	.	REL606	2578679	-1	REL606	2578758	-1	0	alignment_overlap=11	coverage_minus=7	coverage_plus=0	flanking_left=150	flanking_right=150	frequency=3.541e-02	junction_possible_overlap_registers=138	key=REL606__2578679__-1__REL606__2578769__-1__11____150__150__0__0	max_left=92	max_left_minus=92	max_left_plus=0	max_min_left=54	max_min_left_minus=54	max_min_left_plus=0	max_min_right=62	max_min_right_minus=62	max_min_right_plus=0	max_pos_hash_score=276	max_right=117	max_right_minus=117	max_right_plus=0	neg_log10_pos_hash_p_value=9.2	new_junction_coverage=0.04	new_junction_read_count=7	no_show=1	polymorphism_frequency=3.541e-02	pos_hash_score=6	prediction=polymorphism	reject=COVERAGE_EVENNESS_SKEW,FREQUENCY_CUTOFF	side_1_annotate_key=gene	side_1_continuation=0	side_1_coverage=1.05	side_1_overlap=11	side_1_possible_overlap_registers=149	side_1_read_count=211	side_1_redundant=0	side_2_annotate_key=gene	side_2_continuation=0	side_2_coverage=1.00	side_2_overlap=0	side_2_possible_overlap_registers=138	side_2_read_count=186	side_2_redundant=0	total_non_overlap_reads=7
JC	325	.	REL606	2595829	1	REL606	2595847	1	0	alignment_overlap=8	coverage_minus=1	coverage_plus=11	flanking_left=150	flanking_right=150	frequency=NA	junction_possible_overlap_registers=141	key=REL606__2595829__1__REL606__2595839__1__8____150__150__1__1	max_left=135	max_left_minus=2	max_left_plus=135	max_min_left=2	max_min_left_minus=2	max_min_left_plus=0	max_min_right=31	max_min_right_minus=0	max_min_right_plus=31	max_pos_hash_score=282	max_right=140	max_right_minus=140	max_right_plus=31	neg_log10_pos_hash_p_value=9.9	new_junction_coverage=0.06	new_junction_read_count=12	no_show=1	polymorphism_frequency=NA	pos_hash_score=5	prediction=unknown	reject=COVERAGE_EVENNESS_SKEW	side_1_annotate_key=repeat	side_1_continuation=0	side_1_coverage=NA	side_1_overlap=8	side_1_read_count=NA	side_1_redundant=1	side_2_annotate_key=repeat	side_2_continuation=0	side_2_coverage=NA	side_2_overlap=0	side_2_possible_overlap_registers=NA	side_2_read_count=NA	side_2_redundant=1	total_non_overlap_reads=12
JC	326	.	REL606	2632808	-1	REL606	2632945	-1	0	alignment_overlap=8	coverage_minus=3	coverage_plus=0	flanking_left=150	flanking_right=150	frequency=1.443e-02	junction_possible_overlap_registers=141	key=REL606__2632808__-1__REL606__2632953__-1__8____150__150__0__0	max_left=54	max_left_minus=54	max_left_plus=0	max_min_left=54	max_min_left_minus=54	max_min_left_plus=0	max_min_right=0	max_min_right_minus=0	max_min_right_plus=0	max_pos_hash_score=282	max_right=110	max_right_minus=110	max_right_plus=0	neg_log10_pos_hash_p_value=11.2	new_junction_coverage=0.02	new_junction_read_count=3	no_show=1	polymorphism_frequency=1.443e-02	pos_hash_score=3	prediction=polymorphism	reject=COVERAGE_EVENNESS_SKEW,FREQUENCY_CUTOFF	side_1_annotate_key=gene	side_1_continuation=0	side_1_coverage=1.21	side_1_overlap=8	side_1_possible_overlap_registers=149	side_1_read_count=244	side_1_redundant=0	side_2_annotate_key=gene	side_2_continuation=0	side_2_coverage=0.94	side_2_overlap=0	side_2_possible_overlap_registers=141	side_2_read_count=179	side_2_redundant=0	total_non_overlap_reads=3
JC	327	.	REL606	2634390	-1	REL606	2634474	-1	0	alignment_overlap=8	coverage_minus=3	coverage_plus=1	flanking_left=150	flanking_right=150	frequency=2.201e-02	junction_possible_overlap_registers=141	key=REL606__2634390__-1__REL606__2634482__-1__8____150__150__0__0	max_left=94	max_left_minus=93	max_left_plus=94	max_min_left=20	max_min_left_minus=20	max_min_left_plus=0	max_min_right=49	max_min_right_minus=49	max_min_right_plus=48	max_pos_hash_score=282	max_right=122	max_right_minus=122	max_right_plus=48	neg_log10_pos_hash_p_value=11.2	new_junction_coverage=0.02	new_junction_read_count=4	no_show=1	polymorphism_frequency=2.201e-02	pos_hash_score=3	prediction=polymorphism	reject=COVERAGE_EVENNESS_SKEW,FREQUENCY_CUTOFF	side_1_annotate_key=gene	side_1_continuation=0	side_1_coverage=0.89	side_1_overlap=8	side_1_possible_overlap_registers=149	side_1_read_count=178	side_1_redundant=0	side_2_annotate_key=gene	side_2_continuation=0	side_2_coverage=0.98	side_2_overlap=0	side_2_possible_overlap_registers=141	side_2_read_count=187	side_2_redundant=0	total_non_overlap_reads=4
JC	328	.	REL606	2635921	1	REL606	2635942	1	0	alignment_overlap=10	coverage_minus=0	coverage_plus=3	flanking_left=150	flanking_right=150	frequency=2.048e-02	junction_possible_overlap_registers=139	key=REL606__2635921__1__REL606__2635932__1__10____150__150__0__0	max_left=67	max_left_minus=0	max_left_plus=67	max_min_left=67	max_min_left_minus=0	max_min_left_plus=67	max_min_right=0	max_min_right_minus=0	max_min_right_plus=0	max_pos_hash_score=278	max_right=136	max_right_minus=0	max_right_plus=136	neg_log10_pos_hash_p_value=11.1	new_junction_coverage=0.02	new_junction_read_count=3	no_show=1	polymorphism_frequency=2.048e-02	pos_hash_score=3	prediction=polymorphism	reject=COVERAGE_EVENNESS_SKEW,FREQUENCY_CUTOFF	side_1_annotate_key=gene	side_1_continuation=0	side_1_coverage=0.82	side_1_overlap=10	side_1_possible_overlap_registers=149	side_1_read_count=164	side_1_redundant=0	side_2_annotate_key=gene	side_2_continuation=0	side_2_coverage=0.71	side_2_overlap=0	side_2_possible_overlap_registers=139	side_2_read_count=134	side_2_redundant=0	total_non_overlap_reads=3
JC	329	.	REL606	2640602	1	REL606	2640621	1	0	alignment_overlap=9	coverage_minus=1	coverage_plus=4	flanking_left=150	flanking_right=150	frequency=2.796e-02	junction_possible_overlap_registers=140	key=REL606__2640602__1__REL606__2640612__1__9____150__150__0__0	max_left=140	max_left_minus=90	max_left_plus=140	max_min_left=0	max_min_left_minus=0	max_min_left_plus=0	max_min_right=49	max_min_right_minus=49	max_min_right_plus=48	max_pos_hash_score=280	max_right=49	max_right_minus=49	max_right_plus=48	neg_log10_pos_hash_p_value=10.5	new_junction_coverage=0.03	new_junction_read_count=5	no_show=1	polymorphism_frequency=2.796e-02	pos_hash_score=4	prediction=polymorphism	reject=COVERAGE_EVENNESS_SKEW,FREQUENCY_CUTOFF	side_1_annotate_key=gene	side_1_continuation=0	side_1_coverage=0.94	side_1_overlap=9	side_1_possible_overlap_registers=149	side_1_read_count=188	side_1_redundant=0	side_2_annotate_key=gene	side_2_continuation=0	side_2_coverage=0.91	side_2_overlap=0	side_2_possible_overlap_registers=140	side_2_read_count=171	side_2_redundant=0	total_non_overlap_reads=5
JC	330	.	REL606	2670466	-1	REL606	2670478	-1	0	alignment_overlap=6	coverage_minus=3	coverage_plus=0	flanking_left=150	flanking_right=150	frequency=2.862e-02	junction_possible_overlap_registers=143	key=REL606__2670466__-1__REL606__2670484__-1__6____150__150__0__0	max_left=99	max_left_minus=99	max_left_plus=0	max_min_left=30	max_min_left_minus=30	max_min_left_plus=0	max_min_right=45	max_min_right_minus=45	max_min_right_plus=0	max_pos_hash_score=286	max_right=132	max_right_minus=132	max_right_plus=0	neg_log10_pos_hash_p_value=11.3	new_junction_coverage=0.02	new_junction_read_count=3	no_show=1	polymorphism_frequency=2.862e-02	pos_hash_score=3	prediction=polymorphism	reject=COVERAGE_EVENNESS_SKEW,FREQUENCY_CUTOFF	side_1_annotate_key=gene	side_1_continuation=0	side_1_coverage=0.54	side_1_overlap=6	side_1_possible_overlap_registers=149	side_1_read_count=109	side_1_redundant=0	side_2_annotate_key=gene	side_2_continuation=0	side_2_coverage=0.51	side_2_overlap=0	side_2_possible_overlap_registers=143	side_2_read_count=99	side_2_redundant=0	total_non_overlap_reads=3
JC	331	.	REL606	2691769	1	REL606	2691829	1	0	alignment_overlap=8	coverage_minus=0	coverage_plus=7	flanking_left=150	flanking_right=150	frequency=3.804e-02	junction_possible_overlap_registers=141	key=REL606__2691769__1__REL606__2691821__1__8____150__150__0__0	max_left=133	max_left_minus=0	max_left_plus=133	max_min_left=0	max_min_left_minus=0	max_min_left_plus=0	max_min_right=49	max_min_right_minus=0	max_min_right_plus=49	max_pos_hash_score=282	max_right=49	max_right_minus=0	max_right_plus=49	neg_log10_pos_hash_p_value=8.9	new_junction_coverage=0.04	new_junction_read_count=7	no_show=1	polymorphism_frequency=3.804e-02	pos_hash_score=7	prediction=polymorphism	reject=COVERAGE_EVENNESS_SKEW,FREQUENCY_CUTOFF	side_1_annotate_key=gene	side_1_continuation=0	side_1_coverage=0.92	side_1_overlap=8	side_1_possible_overlap_registers=149	side_1_read_count=185	side_1_redundant=0	side_2_annotate_key=gene	side_2_continuation=0	side_2_coverage=0.94	side_2_overlap=0	side_2_possible_overlap_registers=141	side_2_read_count=179	side_2_redundant=0	total_non_overlap_reads=7
JC	332	.	REL606	2717714	-1	REL606	2717782	-1	0	alignment_overlap=9	coverage_minus=4	coverage_plus=0	flanking_left=150	flanking_right=150	frequency=8.329e-02	junction_possible_overlap_registers=140	key=REL606__2717714__-1__REL606__2717791__-1__9____150__150__0__0	max_left=50	max_left_minus=50	max_left_plus=0	max_min_left=50	max_min_left_minus=50	max_min_left_plus=0	max_min_right=0	max_min_right_minus=0	max_min_right_plus=0	max_pos_hash_score=280	max_right=119	max_right_minus=119	max_right_plus=0	neg_log10_pos_hash_p_value=11.2	new_junction_coverage=0.02	new_junction_read_count=4	no_show=1	polymorphism_frequency=8.329e-02	pos_hash_score=3	prediction=polymorphism	reject=COVERAGE_EVENNESS_SKEW,FREQUENCY_CUTOFF	side_1_annotate_key=gene	side_1_continuation=0	side_1_coverage=0.41	side_1_overlap=9	side_1_possible_overlap_registers=149	side_1_read_count=82	side_1_redundant=0	side_2_annotate_key=gene	side_2_continuation=0	side_2_coverage=0.06	side_2_overlap=0	side_2_possible_overlap_registers=140	side_2_read_count=11	side_2_redundant=0	total_non_overlap_reads=4
JC	333	.	REL606	2717714	-1	REL606	3447222	-1	0	alignment_overlap=9	coverage_minus=4	coverage_plus=0	flanking_left=150	flanking_right=150	frequency=8.159e-02	junction_possible_overlap_registers=140	key=REL606__2717714__-1__REL606__3447231__-1__9____150__150__0__0	max_left=50	max_left_minus=50	max_left_plus=0	max_min_left=50	max_min_left_minus=50	max_min_left_plus=0	max_min_right=0	max_min_right_minus=0	max_min_right_plus=0	max_pos_hash_score=280	max_right=119	max_right_minus=119	max_right_plus=0	neg_log10_pos_hash_p_value=11.2	new_junction_coverage=0.02	new_junction_read_count=4	no_show=1	polymorphism_frequency=8.159e-02	pos_hash_score=3	prediction=polymorphism	reject=COVERAGE_EVENNESS_SKEW,FREQUENCY_CUTOFF	side_1_annotate_key=gene	side_1_continuation=0	side_1_coverage=0.41	side_1_overlap=9	side_1_possible_overlap_registers=149	side_1_read_count=82	side_1_redundant=0	side_2_annotate_key=gene	side_2_continuation=0	side_2_coverage=0.07	side_2_overlap=0	side_2_possible_overlap_registers=140	side_2_read_count=13	side_2_redundant=0	total_non_overlap_reads=4
JC	334	.	REL606	2717791	-1	REL606	3447145	-1	0	alignment_overlap=9	coverage_minus=0	coverage_plus=5	flanking_left=150	flanking_right=150	frequency=9.350e-02	junction_possible_overlap_registers=140	key=REL606__2717791__-1__REL606__3447154__-1__9____150__150__0__0	max_left=119	max_left_minus=0	max_left_plus=119	max_min_left=50	max_min_left_minus=0	max_min_left_plus=50	max_min_right=50	max_min_right_minus=0	max_min_right_plus=50	max_pos_hash_score=280	max_right=87	max_right_minus=0	max_right_plus=87	neg_log10_pos_hash_p_value=10.5	new_junction_coverage=0.03	new_junction_read_count=6	no_show=1	polymorphism_frequency=9.350e-02	pos_hash_score=4	prediction=polymorphism	reject=COVERAGE_EVENNESS_SKEW,FREQUENCY_CUTOFF	side_1_annotate_key=gene	side_1_continuation=0	side_1_coverage=0.05	side_1_overlap=9	side_1_possible_overlap_registers=149	side_1_read_count=11	side_1_redundant=0	side_2_annotate_key=gene	side_2_continuation=0	side_2_coverage=0.56	side_2_overlap=0	side_2_possible_overlap_registers=140	side_2_read_count=106	side_2_redundant=0	total_non_overlap_reads=5
JC	335	.	REL606	2730558	1	REL606	2730657	1	0	alignment_overlap=8	coverage_minus=1	coverage_plus=5	flanking_left=150	flanking_right=150	frequency=3.574e-02	junction_possible_overlap_registers=141	key=REL606__2730558__1__REL606__2730649__1__8____150__150__0__0	max_left=134	max_left_minus=82	max_left_plus=134	max_min_left=13	max_min_left_minus=0	max_min_left_plus=13	max_min_right=67	max_min_right_minus=60	max_min_right_plus=67	max_pos_hash_score=282	max_right=129	max_right_minus=60	max_right_plus=129	neg_log10_pos_hash_p_value=9.9	new_junction_coverage=0.04	new_junction_read_count=7	no_show=1	polymorphism_frequency=3.574e-02	pos_hash_score=5	prediction=polymorphism	reject=COVERAGE_EVENNESS_SKEW,FREQUENCY_CUTOFF	side_1_annotate_key=gene	side_1_continuation=0	side_1_coverage=0.96	side_1_overlap=8	side_1_possible_overlap_registers=149	side_1_read_count=192	side_1_redundant=0	side_2_annotate_key=gene	side_2_continuation=0	side_2_coverage=1.03	side_2_overlap=0	side_2_possible_overlap_registers=141	side_2_read_count=196	side_2_redundant=0	total_non_overlap_reads=6
JC	336	.	REL606	2771000	1	REL606	2771020	1	0	alignment_overlap=9	coverage_minus=0	coverage_plus=3	flanking_left=150	flanking_right=150	frequency=2.473e-02	junction_possible_overlap_registers=140	key=REL606__2771000__1__REL606__2771011__1__9____150__150__0__0	max_left=128	max_left_minus=0	max_left_plus=128	max_min_left=0	max_min_left_minus=0	max_min_left_plus=0	max_min_right=61	max_min_right_minus=0	max_min_right_plus=61	max_pos_hash_score=280	max_right=61	max_right_minus=0	max_right_plus=61	neg_log10_pos_hash_p_value=11.2	new_junction_coverage=0.02	new_junction_read_count=3	no_show=1	polymorphism_frequency=2.473e-02	pos_hash_score=3	prediction=polymorphism	reject=COVERAGE_EVENNESS_SKEW,FREQUENCY_CUTOFF	side_1_annotate_key=gene	side_1_continuation=0	side_1_coverage=0.61	side_1_overlap=9	side_1_possible_overlap_registers=149	side_1_read_count=122	side_1_redundant=0	side_2_annotate_key=gene	side_2_continuation=0	side_2_coverage=0.65	side_2_overlap=0	side_2_possible_overlap_registers=140	side_2_read_count=122	side_2_redundant=0	total_non_overlap_reads=3
JC	337	.	REL606	2793172	-1	REL606	2793268	-1	0	alignment_overlap=8	coverage_minus=1	coverage_plus=3	flanking_left=150	flanking_right=150	frequency=2.221e-02	junction_possible_overlap_registers=141	key=REL606__2793172__-1__REL606__2793276__-1__8____150__150__0__0	max_left=76	max_left_minus=76	max_left_plus=62	max_min_left=62	max_min_left_minus=0	max_min_left_plus=62	max_min_right=66	max_min_right_minus=66	max_min_right_plus=0	max_pos_hash_score=282	max_right=97	max_right_minus=66	max_right_plus=97	neg_log10_pos_hash_p_value=10.5	new_junction_coverage=0.02	new_junction_read_count=4	no_show=1	polymorphism_frequency=2.221e-02	pos_hash_score=4	prediction=polymorphism	reject=COVERAGE_EVENNESS_SKEW,FREQUENCY_CUTOFF	side_1_annotate_key=gene	side_1_continuation=0	side_1_coverage=0.99	side_1_overlap=8	side_1_possible_overlap_registers=149	side_1_read_count=200	side_1_redundant=0	side_2_annotate_key=gene	side_2_continuation=0	side_2_coverage=0.86	side_2_overlap=0	side_2_possible_overlap_registers=141	side_2_read_count=163	side_2_redundant=0	total_non_overlap_reads=4
JC	338	.	REL606	2838156	1	REL606	2838172	1	0	alignment_overlap=16	coverage_minus=2	coverage_plus=1	flanking_left=150	flanking_right=150	frequency=2.270e-02	junction_possible_overlap_registers=133	key=REL606__2838156__1__REL606__2838156__1__16____150__150__0__0	max_left=80	max_left_minus=52	max_left_plus=80	max_min_left=52	max_min_left_minus=52	max_min_left_plus=0	max_min_right=54	max_min_right_minus=0	max_min_right_plus=54	max_pos_hash_score=266	max_right=82	max_right_minus=82	max_right_plus=54	neg_log10_pos_hash_p_value=10.8	new_junction_coverage=0.02	new_junction_read_count=3	no_show=1	polymorphism_frequency=2.270e-02	pos_hash_score=3	prediction=polymorphism	reject=COVERAGE_EVENNESS_SKEW,FREQUENCY_CUTOFF	side_1_annotate_key=gene	side_1_continuation=0	side_1_coverage=0.73	side_1_overlap=16	side_1_possible_overlap_registers=149	side_1_read_count=146	side_1_redundant=0	side_2_annotate_key=gene	side_2_continuation=0	side_2_coverage=0.71	side_2_overlap=0	side_2_possible_overlap_registers=133	side_2_read_count=128	side_2_redundant=0	total_non_overlap_reads=3
JC	339	.	REL606	2854583	-1	REL606	2854640	-1	0	alignment_overlap=8	coverage_minus=6	coverage_plus=1	flanking_left=150	flanking_right=150	frequency=3.567e-02	junction_possible_overlap_registers=141	key=REL606__2854583__-1__REL606__2854648__-1__8____150__150__0__0	max_left=90	max_left_minus=70	max_left_plus=90	max_min_left=70	max_min_left_minus=70	max_min_left_plus=0	max_min_right=52	max_min_right_minus=0	max_min_right_plus=52	max_pos_hash_score=282	max_right=119	max_right_minus=119	max_right_plus=52	neg_log10_pos_hash_p_value=8.9	new_junction_coverage=0.04	new_junction_read_count=7	no_show=1	polymorphism_frequency=3.567e-02	pos_hash_score=7	prediction=polymorphism	reject=COVERAGE_EVENNESS_SKEW,FREQUENCY_CUTOFF	side_1_annotate_key=gene	side_1_continuation=0	side_1_coverage=0.98	side_1_overlap=8	side_1_possible_overlap_registers=149	side_1_read_count=196	side_1_redundant=0	side_2_annotate_key=gene	side_2_continuation=0	side_2_coverage=1.01	side_2_overlap=0	side_2_possible_overlap_registers=141	side_2_read_count=193	side_2_redundant=0	total_non_overlap_reads=7
JC	340	.	REL606	2884155	-1	REL606	2884192	-1	0	alignment_overlap=8	coverage_minus=3	coverage_plus=0	flanking_left=150	flanking_right=150	frequency=1.606e-02	junction_possible_overlap_registers=141	key=REL606__2884155__-1__REL606__2884200__-1__8____150__150__0__0	max_left=60	max_left_minus=60	max_left_plus=0	max_min_left=60	max_min_left_minus=60	max_min_left_plus=0	max_min_right=0	max_min_right_minus=0	max_min_right_plus=0	max_pos_hash_score=282	max_right=116	max_right_minus=116	max_right_plus=0	neg_log10_pos_hash_p_value=11.2	new_junction_coverage=0.02	new_junction_read_count=3	no_show=1	polymorphism_frequency=1.606e-02	pos_hash_score=3	prediction=polymorphism	reject=COVERAGE_EVENNESS_SKEW,FREQUENCY_CUTOFF	side_1_annotate_key=gene	side_1_continuation=0	side_1_coverage=0.97	side_1_overlap=8	side_1_possible_overlap_registers=149	side_1_read_count=195	side_1_redundant=0	side_2_annotate_key=gene	side_2_continuation=0	side_2_coverage=0.96	side_2_overlap=0	side_2_possible_overlap_registers=141	side_2_read_count=183	side_2_redundant=0	total_non_overlap_reads=3
JC	341	.	REL606	2896499	1	REL606	2896513	1	0	alignment_overlap=14	coverage_minus=1	coverage_plus=2	flanking_left=150	flanking_right=150	frequency=1.693e-02	junction_possible_overlap_registers=135	key=REL606__2896499__1__REL606__2896499__1__14____150__150__0__0	max_left=91	max_left_minus=30	max_left_plus=91	max_min_left=30	max_min_left_minus=30	max_min_left_plus=0	max_min_right=63	max_min_right_minus=0	max_min_right_plus=63	max_pos_hash_score=270	max_right=106	max_right_minus=106	max_right_plus=63	neg_log10_pos_hash_p_value=10.9	new_junction_coverage=0.02	new_junction_read_count=3	no_show=1	polymorphism_frequency=1.693e-02	pos_hash_score=3	prediction=polymorphism	reject=COVERAGE_EVENNESS_SKEW,FREQUENCY_CUTOFF	side_1_annotate_key=gene	side_1_continuation=0	side_1_coverage=0.93	side_1_overlap=14	side_1_possible_overlap_registers=149	side_1_read_count=187	side_1_redundant=0	side_2_annotate_key=gene	side_2_continuation=0	side_2_coverage=0.98	side_2_overlap=0	side_2_possible_overlap_registers=135	side_2_read_count=179	side_2_redundant=0	total_non_overlap_reads=3
JC	342	.	REL606	2907599	-1	REL606	2907609	-1	0	alignment_overlap=6	coverage_minus=4	coverage_plus=0	flanking_left=150	flanking_right=150	frequency=2.703e-02	junction_possible_overlap_registers=143	key=REL606__2907599__-1__REL606__2907615__-1__6____150__150__0__0	max_left=88	max_left_minus=88	max_left_plus=0	max_min_left=37	max_min_left_minus=37	max_min_left_plus=0	max_min_right=56	max_min_right_minus=56	max_min_right_plus=0	max_pos_hash_score=286	max_right=116	max_right_minus=116	max_right_plus=0	neg_log10_pos_hash_p_value=10.6	new_junction_coverage=0.02	new_junction_read_count=4	no_show=1	polymorphism_frequency=2.703e-02	pos_hash_score=4	prediction=polymorphism	reject=COVERAGE_EVENNESS_SKEW,FREQUENCY_CUTOFF	side_1_annotate_key=gene	side_1_continuation=0	side_1_coverage=0.74	side_1_overlap=6	side_1_possible_overlap_registers=149	side_1_read_count=149	side_1_redundant=0	side_2_annotate_key=gene	side_2_continuation=0	side_2_coverage=0.75	side_2_overlap=0	side_2_possible_overlap_registers=143	side_2_read_count=145	side_2_redundant=0	total_non_overlap_reads=4
JC	343	.	REL606	2923097	-1	REL606	2923103	-1	0	alignment_overlap=9	coverage_minus=5	coverage_plus=0	flanking_left=150	flanking_right=150	frequency=2.139e-02	junction_possible_overlap_registers=140	key=REL606__2923097__-1__REL606__2923112__-1__9____150__150__0__0	max_left=86	max_left_minus=86	max_left_plus=0	max_min_left=59	max_min_left_minus=59	max_min_left_plus=0	max_min_right=55	max_min_right_minus=55	max_min_right_plus=0	max_pos_hash_score=280	max_right=140	max_right_minus=140	max_right_plus=0	neg_log10_pos_hash_p_value=9.9	new_junction_coverage=0.03	new_junction_read_count=5	no_show=1	polymorphism_frequency=2.139e-02	pos_hash_score=5	prediction=polymorphism	reject=COVERAGE_EVENNESS_SKEW,FREQUENCY_CUTOFF	side_1_annotate_key=gene	side_1_continuation=0	side_1_coverage=1.19	side_1_overlap=9	side_1_possible_overlap_registers=149	side_1_read_count=240	side_1_redundant=0	side_2_annotate_key=gene	side_2_continuation=0	side_2_coverage=1.23	side_2_overlap=0	side_2_possible_overlap_registers=140	side_2_read_count=232	side_2_redundant=0	total_non_overlap_reads=5
JC	344	.	REL606	2924876	-1	REL606	2924893	-1	0	alignment_overlap=9	coverage_minus=5	coverage_plus=0	flanking_left=150	flanking_right=150	frequency=2.345e-02	junction_possible_overlap_registers=140	key=REL606__2924876__-1__REL606__2924902__-1__9____150__150__0__0	max_left=68	max_left_minus=68	max_left_plus=0	max_min_left=68	max_min_left_minus=68	max_min_left_plus=0	max_min_right=0	max_min_right_minus=0	max_min_right_plus=0	max_pos_hash_score=280	max_right=110	max_right_minus=110	max_right_plus=0	neg_log10_pos_hash_p_value=9.9	new_junction_coverage=0.03	new_junction_read_count=5	no_show=1	polymorphism_frequency=2.345e-02	pos_hash_score=5	prediction=polymorphism	reject=COVERAGE_EVENNESS_SKEW,FREQUENCY_CUTOFF	side_1_annotate_key=gene	side_1_continuation=0	side_1_coverage=1.03	side_1_overlap=9	side_1_possible_overlap_registers=149	side_1_read_count=208	side_1_redundant=0	side_2_annotate_key=gene	side_2_continuation=0	side_2_coverage=1.17	side_2_overlap=0	side_2_possible_overlap_registers=140	side_2_read_count=221	side_2_redundant=0	total_non_overlap_reads=5
JC	345	.	REL606	2935604	-1	REL606	2935664	-1	-1	alignment_overlap=-1	coverage_minus=3	coverage_plus=0	flanking_left=150	flanking_right=150	frequency=2.960e-02	junction_possible_overlap_registers=148	key=REL606__2935604__-1__REL606__2935664__-1__-1__C__150__150__0__0	max_left=146	max_left_minus=146	max_left_plus=0	max_min_left=60	max_min_left_minus=60	max_min_left_plus=0	max_min_right=73	max_min_right_minus=73	max_min_right_plus=0	max_pos_hash_score=296	max_right=89	max_right_minus=89	max_right_plus=0	neg_log10_pos_hash_p_value=11.5	new_junction_coverage=0.02	new_junction_read_count=3	no_show=1	polymorphism_frequency=2.960e-02	pos_hash_score=3	prediction=polymorphism	reject=COVERAGE_EVENNESS_SKEW,FREQUENCY_CUTOFF	side_1_annotate_key=gene	side_1_continuation=0	side_1_coverage=0.52	side_1_overlap=0	side_1_possible_overlap_registers=149	side_1_read_count=104	side_1_redundant=0	side_2_annotate_key=gene	side_2_continuation=0	side_2_coverage=0.47	side_2_overlap=0	side_2_possible_overlap_registers=149	side_2_read_count=94	side_2_redundant=0	total_non_overlap_reads=3	unique_read_sequence=C
JC	346	.	REL606	2938891	1	REL606	2938923	1	0	alignment_overlap=11	coverage_minus=1	coverage_plus=3	flanking_left=150	flanking_right=150	frequency=2.508e-02	junction_possible_overlap_registers=138	key=REL606__2938891__1__REL606__2938912__1__11____150__150__0__0	max_left=109	max_left_minus=9	max_left_plus=109	max_min_left=9	max_min_left_minus=9	max_min_left_plus=0	max_min_right=66	max_min_right_minus=0	max_min_right_plus=66	max_pos_hash_score=276	max_right=130	max_right_minus=130	max_right_plus=66	neg_log10_pos_hash_p_value=10.4	new_junction_coverage=0.02	new_junction_read_count=4	no_show=1	polymorphism_frequency=2.508e-02	pos_hash_score=4	prediction=polymorphism	reject=COVERAGE_EVENNESS_SKEW,FREQUENCY_CUTOFF	side_1_annotate_key=gene	side_1_continuation=0	side_1_coverage=0.81	side_1_overlap=11	side_1_possible_overlap_registers=149	side_1_read_count=163	side_1_redundant=0	side_2_annotate_key=gene	side_2_continuation=0	side_2_coverage=0.86	side_2_overlap=0	side_2_possible_overlap_registers=138	side_2_read_count=160	side_2_redundant=0	total_non_overlap_reads=4
JC	347	.	REL606	2945168	1	REL606	2945317	1	0	alignment_overlap=9	coverage_minus=0	coverage_plus=3	flanking_left=150	flanking_right=150	frequency=1.538e-02	junction_possible_overlap_registers=140	key=REL606__2945168__1__REL606__2945308__1__9____150__150__0__0	max_left=105	max_left_minus=0	max_left_plus=105	max_min_left=24	max_min_left_minus=0	max_min_left_plus=24	max_min_right=48	max_min_right_minus=0	max_min_right_plus=48	max_pos_hash_score=280	max_right=108	max_right_minus=0	max_right_plus=108	neg_log10_pos_hash_p_value=11.2	new_junction_coverage=0.02	new_junction_read_count=3	no_show=1	polymorphism_frequency=1.538e-02	pos_hash_score=3	prediction=polymorphism	reject=COVERAGE_EVENNESS_SKEW,FREQUENCY_CUTOFF	side_1_annotate_key=gene	side_1_continuation=0	side_1_coverage=0.97	side_1_overlap=9	side_1_possible_overlap_registers=149	side_1_read_count=195	side_1_redundant=0	side_2_annotate_key=gene	side_2_continuation=0	side_2_coverage=1.06	side_2_overlap=0	side_2_possible_overlap_registers=140	side_2_read_count=201	side_2_redundant=0	total_non_overlap_reads=3
JC	348	.	REL606	2951557	-1	REL606	3733921	-1	0	alignment_overlap=1	coverage_minus=2	coverage_plus=2	flanking_left=150	flanking_right=150	frequency=2.421e-02	junction_possible_overlap_registers=148	key=REL606__2951557__-1__REL606__3733922__-1__1____150__150__0__0	max_left=145	max_left_minus=145	max_left_plus=72	max_min_left=72	max_min_left_minus=0	max_min_left_plus=72	max_min_right=42	max_min_right_minus=42	max_min_right_plus=0	max_pos_hash_score=296	max_right=148	max_right_minus=42	max_right_plus=148	neg_log10_pos_hash_p_value=10.8	new_junction_coverage=0.02	new_junction_read_count=4	no_show=1	polymorphism_frequency=2.421e-02	pos_hash_score=4	prediction=polymorphism	reject=COVERAGE_EVENNESS_SKEW,FREQUENCY_CUTOFF	side_1_annotate_key=gene	side_1_continuation=0	side_1_coverage=1.19	side_1_overlap=1	side_1_possible_overlap_registers=149	side_1_read_count=239	side_1_redundant=0	side_2_annotate_key=gene	side_2_continuation=0	side_2_coverage=0.43	side_2_overlap=0	side_2_possible_overlap_registers=148	side_2_read_count=85	side_2_redundant=0	total_non_overlap_reads=4
JC	349	.	REL606	2956812	1	REL606	2956954	1	0	alignment_overlap=1	coverage_minus=2	coverage_plus=1	flanking_left=150	flanking_right=150	frequency=1.750e-02	junction_possible_overlap_registers=148	key=REL606__2956812__1__REL606__2956953__1__1____150__150__0__0	max_left=118	max_left_minus=118	max_left_plus=84	max_min_left=64	max_min_left_minus=64	max_min_left_plus=0	max_min_right=65	max_min_right_minus=31	max_min_right_plus=65	max_pos_hash_score=296	max_right=85	max_right_minus=85	max_right_plus=65	neg_log10_pos_hash_p_value=11.5	new_junction_coverage=0.02	new_junction_read_count=3	no_show=1	polymorphism_frequency=1.750e-02	pos_hash_score=3	prediction=polymorphism	reject=COVERAGE_EVENNESS_SKEW,FREQUENCY_CUTOFF	side_1_annotate_key=gene	side_1_continuation=0	side_1_coverage=0.82	side_1_overlap=1	side_1_possible_overlap_registers=149	side_1_read_count=165	side_1_redundant=0	side_2_annotate_key=gene	side_2_continuation=0	side_2_coverage=0.87	side_2_overlap=0	side_2_possible_overlap_registers=148	side_2_read_count=173	side_2_redundant=0	total_non_overlap_reads=3
JC	350	.	REL606	2961005	1	REL606	2961078	1	0	alignment_overlap=8	coverage_minus=0	coverage_plus=3	flanking_left=150	flanking_right=150	frequency=1.751e-02	junction_possible_overlap_registers=141	key=REL606__2961005__1__REL606__2961070__1__8____150__150__0__0	max_left=138	max_left_minus=0	max_left_plus=138	max_min_left=60	max_min_left_minus=0	max_min_left_plus=60	max_min_right=45	max_min_right_minus=0	max_min_right_plus=45	max_pos_hash_score=282	max_right=82	max_right_minus=0	max_right_plus=82	neg_log10_pos_hash_p_value=11.2	new_junction_coverage=0.02	new_junction_read_count=3	no_show=1	polymorphism_frequency=1.751e-02	pos_hash_score=3	prediction=polymorphism	reject=COVERAGE_EVENNESS_SKEW,FREQUENCY_CUTOFF	side_1_annotate_key=gene	side_1_continuation=0	side_1_coverage=0.87	side_1_overlap=8	side_1_possible_overlap_registers=149	side_1_read_count=174	side_1_redundant=0	side_2_annotate_key=gene	side_2_continuation=0	side_2_coverage=0.90	side_2_overlap=0	side_2_possible_overlap_registers=141	side_2_read_count=172	side_2_redundant=0	total_non_overlap_reads=3
JC	351	.	REL606	2961677	1	REL606	2961762	1	0	alignment_overlap=9	coverage_minus=1	coverage_plus=13	flanking_left=150	flanking_right=150	frequency=6.402e-02	junction_possible_overlap_registers=140	key=REL606__2961677__1__REL606__2961753__1__9____150__150__0__0	max_left=137	max_left_minus=137	max_left_plus=134	max_min_left=49	max_min_left_minus=0	max_min_left_plus=49	max_min_right=50	max_min_right_minus=1	max_min_right_plus=50	max_pos_hash_score=280	max_right=111	max_right_minus=1	max_right_plus=111	neg_log10_pos_hash_p_value=7.2	new_junction_coverage=0.07	new_junction_read_count=14	polymorphism_frequency=6.402e-02	pos_hash_score=11	prediction=polymorphism	reject=COVERAGE_EVENNESS_SKEW,FREQUENCY_CUTOFF	side_1_annotate_key=gene	side_1_continuation=0	side_1_coverage=0.96	side_1_overlap=9	side_1_possible_overlap_registers=149	side_1_read_count=193	side_1_redundant=0	side_2_annotate_key=gene	side_2_continuation=0	side_2_coverage=1.21	side_2_overlap=0	side_2_possible_overlap_registers=140	side_2_read_count=228	side_2_redundant=0	total_non_overlap_reads=14
JC	352	.	REL606	2975018	1	REL606	2975040	1	0	alignment_overlap=7	coverage_minus=0	coverage_plus=4	flanking_left=150	flanking_right=150	frequency=3.056e-02	junction_possible_overlap_registers=142	key=REL606__2975018__1__REL606__2975033__1__7____150__150__0__0	max_left=131	max_left_minus=0	max_left_plus=131	max_min_left=0	max_min_left_minus=0	max_min_left_plus=0	max_min_right=67	max_min_right_minus=0	max_min_right_plus=67	max_pos_hash_score=284	max_right=67	max_right_minus=0	max_right_plus=67	neg_log10_pos_hash_p_value=10.6	new_junction_coverage=0.02	new_junction_read_count=4	no_show=1	polymorphism_frequency=3.056e-02	pos_hash_score=4	prediction=polymorphism	reject=COVERAGE_EVENNESS_SKEW,FREQUENCY_CUTOFF	side_1_annotate_key=gene	side_1_continuation=0	side_1_coverage=0.66	side_1_overlap=7	side_1_possible_overlap_registers=149	side_1_read_count=132	side_1_redundant=0	side_2_annotate_key=gene	side_2_continuation=0	side_2_coverage=0.67	side_2_overlap=0	side_2_possible_overlap_registers=142	side_2_read_count=128	side_2_redundant=0	total_non_overlap_reads=4
JC	353	.	REL606	2983837	1	REL606	2983911	1	0	alignment_overlap=8	coverage_minus=1	coverage_plus=4	flanking_left=150	flanking_right=150	frequency=2.096e-02	junction_possible_overlap_registers=141	key=REL606__2983837__1__REL606__2983903__1__8____150__150__0__0	max_left=135	max_left_minus=24	max_left_plus=135	max_min_left=24	max_min_left_minus=24	max_min_left_plus=0	max_min_right=46	max_min_right_minus=0	max_min_right_plus=46	max_pos_hash_score=282	max_right=118	max_right_minus=118	max_right_plus=46	neg_log10_pos_hash_p_value=9.9	new_junction_coverage=0.03	new_junction_read_count=5	no_show=1	polymorphism_frequency=2.096e-02	pos_hash_score=5	prediction=polymorphism	reject=COVERAGE_EVENNESS_SKEW,FREQUENCY_CUTOFF	side_1_annotate_key=gene	side_1_continuation=0	side_1_coverage=1.20	side_1_overlap=8	side_1_possible_overlap_registers=149	side_1_read_count=241	side_1_redundant=0	side_2_annotate_key=gene	side_2_continuation=0	side_2_coverage=1.26	side_2_overlap=0	side_2_possible_overlap_registers=141	side_2_read_count=239	side_2_redundant=0	total_non_overlap_reads=5
JC	354	.	REL606	2988159	-1	REL606	2988186	-1	0	alignment_overlap=7	coverage_minus=4	coverage_plus=0	flanking_left=150	flanking_right=150	frequency=2.175e-02	junction_possible_overlap_registers=142	key=REL606__2988159__-1__REL606__2988193__-1__7____150__150__0__0	max_left=95	max_left_minus=95	max_left_plus=0	max_min_left=20	max_min_left_minus=20	max_min_left_plus=0	max_min_right=70	max_min_right_minus=70	max_min_right_plus=0	max_pos_hash_score=284	max_right=135	max_right_minus=135	max_right_plus=0	neg_log10_pos_hash_p_value=10.6	new_junction_coverage=0.02	new_junction_read_count=4	no_show=1	polymorphism_frequency=2.175e-02	pos_hash_score=4	prediction=polymorphism	reject=COVERAGE_EVENNESS_SKEW,FREQUENCY_CUTOFF	side_1_annotate_key=gene	side_1_continuation=0	side_1_coverage=0.98	side_1_overlap=7	side_1_possible_overlap_registers=149	side_1_read_count=196	side_1_redundant=0	side_2_annotate_key=gene	side_2_continuation=0	side_2_coverage=0.90	side_2_overlap=0	side_2_possible_overlap_registers=142	side_2_read_count=173	side_2_redundant=0	total_non_overlap_reads=4
JC	355	.	REL606	3016868	-1	REL606	3016881	-1	0	alignment_overlap=9	coverage_minus=4	coverage_plus=0	flanking_left=150	flanking_right=150	frequency=2.484e-02	junction_possible_overlap_registers=140	key=REL606__3016868__-1__REL606__3016890__-1__9____150__150__0__0	max_left=66	max_left_minus=66	max_left_plus=0	max_min_left=66	max_min_left_minus=66	max_min_left_plus=0	max_min_right=0	max_min_right_minus=0	max_min_right_plus=0	max_pos_hash_score=280	max_right=119	max_right_minus=119	max_right_plus=0	neg_log10_pos_hash_p_value=10.5	new_junction_coverage=0.02	new_junction_read_count=4	no_show=1	polymorphism_frequency=2.484e-02	pos_hash_score=4	prediction=polymorphism	reject=COVERAGE_EVENNESS_SKEW,FREQUENCY_CUTOFF	side_1_annotate_key=gene	side_1_continuation=0	side_1_coverage=0.82	side_1_overlap=9	side_1_possible_overlap_registers=149	side_1_read_count=164	side_1_redundant=0	side_2_annotate_key=gene	side_2_continuation=0	side_2_coverage=0.85	side_2_overlap=0	side_2_possible_overlap_registers=140	side_2_read_count=160	side_2_redundant=0	total_non_overlap_reads=4
JC	356	.	REL606	3068082	1	REL606	3068287	1	0	alignment_overlap=9	coverage_minus=0	coverage_plus=3	flanking_left=150	flanking_right=150	frequency=1.817e-02	junction_possible_overlap_registers=140	key=REL606__3068082__1__REL606__3068278__1__9____150__150__0__0	max_left=112	max_left_minus=0	max_left_plus=112	max_min_left=66	max_min_left_minus=0	max_min_left_plus=66	max_min_right=40	max_min_right_minus=0	max_min_right_plus=40	max_pos_hash_score=280	max_right=75	max_right_minus=0	max_right_plus=75	neg_log10_pos_hash_p_value=11.2	new_junction_coverage=0.02	new_junction_read_count=3	no_show=1	polymorphism_frequency=1.817e-02	pos_hash_score=3	prediction=polymorphism	reject=COVERAGE_EVENNESS_SKEW,FREQUENCY_CUTOFF	side_1_annotate_key=gene	side_1_continuation=0	side_1_coverage=0.81	side_1_overlap=9	side_1_possible_overlap_registers=149	side_1_read_count=163	side_1_redundant=0	side_2_annotate_key=gene	side_2_continuation=0	side_2_coverage=0.91	side_2_overlap=0	side_2_possible_overlap_registers=140	side_2_read_count=171	side_2_redundant=0	total_non_overlap_reads=3
JC	357	.	REL606	3081680	1	REL606	3081890	1	0	alignment_overlap=9	coverage_minus=2	coverage_plus=2	flanking_left=150	flanking_right=150	frequency=2.375e-02	junction_possible_overlap_registers=140	key=REL606__3081680__1__REL606__3081881__1__9____150__150__0__0	max_left=92	max_left_minus=69	max_left_plus=92	max_min_left=69	max_min_left_minus=69	max_min_left_plus=0	max_min_right=49	max_min_right_minus=0	max_min_right_plus=49	max_pos_hash_score=280	max_right=123	max_right_minus=123	max_right_plus=49	neg_log10_pos_hash_p_value=11.2	new_junction_coverage=0.02	new_junction_read_count=4	no_show=1	polymorphism_frequency=2.375e-02	pos_hash_score=3	prediction=polymorphism	reject=COVERAGE_EVENNESS_SKEW,FREQUENCY_CUTOFF	side_1_annotate_key=gene	side_1_continuation=0	side_1_coverage=1.00	side_1_overlap=9	side_1_possible_overlap_registers=149	side_1_read_count=202	side_1_redundant=0	side_2_annotate_key=gene	side_2_continuation=0	side_2_coverage=0.74	side_2_overlap=0	side_2_possible_overlap_registers=140	side_2_read_count=139	side_2_redundant=0	total_non_overlap_reads=4
JC	358	.	REL606	3083014	1	REL606	3083075	1	0	alignment_overlap=8	coverage_minus=0	coverage_plus=7	flanking_left=150	flanking_right=150	frequency=5.284e-02	junction_possible_overlap_registers=141	key=REL606__3083014__1__REL606__3083067__1__8____150__150__0__0	max_left=136	max_left_minus=0	max_left_plus=136	max_min_left=56	max_min_left_minus=0	max_min_left_plus=56	max_min_right=45	max_min_right_minus=0	max_min_right_plus=45	max_pos_hash_score=282	max_right=86	max_right_minus=0	max_right_plus=86	neg_log10_pos_hash_p_value=9.4	new_junction_coverage=0.04	new_junction_read_count=7	no_show=1	polymorphism_frequency=5.284e-02	pos_hash_score=6	prediction=polymorphism	reject=COVERAGE_EVENNESS_SKEW,FREQUENCY_CUTOFF	side_1_annotate_key=gene	side_1_continuation=0	side_1_coverage=0.65	side_1_overlap=8	side_1_possible_overlap_registers=149	side_1_read_count=131	side_1_redundant=0	side_2_annotate_key=gene	side_2_continuation=0	side_2_coverage=0.67	side_2_overlap=0	side_2_possible_overlap_registers=141	side_2_read_count=127	side_2_redundant=0	total_non_overlap_reads=7
JC	359	.	REL606	3092492	-1	REL606	3092513	-1	0	alignment_overlap=7	coverage_minus=3	coverage_plus=0	flanking_left=150	flanking_right=150	frequency=1.913e-02	junction_possible_overlap_registers=142	key=REL606__3092492__-1__REL606__3092520__-1__7____150__150__0__0	max_left=38	max_left_minus=38	max_left_plus=0	max_min_left=38	max_min_left_minus=38	max_min_left_plus=0	max_min_right=0	max_min_right_minus=0	max_min_right_plus=0	max_pos_hash_score=284	max_right=123	max_right_minus=123	max_right_plus=0	neg_log10_pos_hash_p_value=11.3	new_junction_coverage=0.02	new_junction_read_count=3	no_show=1	polymorphism_frequency=1.913e-02	pos_hash_score=3	prediction=polymorphism	reject=COVERAGE_EVENNESS_SKEW,FREQUENCY_CUTOFF	side_1_annotate_key=gene	side_1_continuation=0	side_1_coverage=0.77	side_1_overlap=7	side_1_possible_overlap_registers=149	side_1_read_count=155	side_1_redundant=0	side_2_annotate_key=gene	side_2_continuation=0	side_2_coverage=0.84	side_2_overlap=0	side_2_possible_overlap_registers=142	side_2_read_count=160	side_2_redundant=0	total_non_overlap_reads=3
JC	360	.	REL606	3093616	1	REL606	3093734	1	0	alignment_overlap=8	coverage_minus=0	coverage_plus=5	flanking_left=150	flanking_right=150	frequency=4.929e-02	junction_possible_overlap_registers=141	key=REL606__3093616__1__REL606__3093726__1__8____150__150__0__0	max_left=129	max_left_minus=0	max_left_plus=129	max_min_left=68	max_min_left_minus=0	max_min_left_plus=68	max_min_right=59	max_min_right_minus=0	max_min_right_plus=59	max_pos_hash_score=282	max_right=74	max_right_minus=0	max_right_plus=74	neg_log10_pos_hash_p_value=10.5	new_junction_coverage=0.04	new_junction_read_count=7	no_show=1	polymorphism_frequency=4.929e-02	pos_hash_score=4	prediction=polymorphism	reject=COVERAGE_EVENNESS_SKEW,FREQUENCY_CUTOFF	side_1_annotate_key=gene	side_1_continuation=0	side_1_coverage=0.65	side_1_overlap=8	side_1_possible_overlap_registers=149	side_1_read_count=130	side_1_redundant=0	side_2_annotate_key=gene	side_2_continuation=0	side_2_coverage=0.77	side_2_overlap=0	side_2_possible_overlap_registers=141	side_2_read_count=147	side_2_redundant=0	total_non_overlap_reads=5
JC	361	.	REL606	3100898	1	REL606	3100930	1	0	alignment_overlap=9	coverage_minus=1	coverage_plus=6	flanking_left=150	flanking_right=150	frequency=3.523e-02	junction_possible_overlap_registers=140	key=REL606__3100898__1__REL606__3100921__1__9____150__150__0__0	max_left=130	max_left_minus=73	max_left_plus=130	max_min_left=0	max_min_left_minus=0	max_min_left_plus=0	max_min_right=63	max_min_right_minus=63	max_min_right_plus=59	max_pos_hash_score=280	max_right=63	max_right_minus=63	max_right_plus=59	neg_log10_pos_hash_p_value=9.3	new_junction_coverage=0.04	new_junction_read_count=7	no_show=1	polymorphism_frequency=3.523e-02	pos_hash_score=6	prediction=polymorphism	reject=COVERAGE_EVENNESS_SKEW,FREQUENCY_CUTOFF	side_1_annotate_key=gene	side_1_continuation=0	side_1_coverage=0.96	side_1_overlap=9	side_1_possible_overlap_registers=149	side_1_read_count=192	side_1_redundant=0	side_2_annotate_key=gene	side_2_continuation=0	side_2_coverage=1.07	side_2_overlap=0	side_2_possible_overlap_registers=140	side_2_read_count=203	side_2_redundant=0	total_non_overlap_reads=7
JC	362	.	REL606	3124509	1	REL606	3124563	1	0	alignment_overlap=11	coverage_minus=0	coverage_plus=12	flanking_left=150	flanking_right=150	frequency=5.493e-02	junction_possible_overlap_registers=138	key=REL606__3124509__1__REL606__3124552__1__11____150__150__0__0	max_left=127	max_left_minus=0	max_left_plus=127	max_min_left=0	max_min_left_minus=0	max_min_left_plus=0	max_min_right=67	max_min_right_minus=0	max_min_right_plus=67	max_pos_hash_score=276	max_right=67	max_right_minus=0	max_right_plus=67	neg_log10_pos_hash_p_value=8.3	new_junction_coverage=0.06	new_junction_read_count=12	no_show=1	polymorphism_frequency=5.493e-02	pos_hash_score=8	prediction=polymorphism	reject=COVERAGE_EVENNESS_SKEW,FREQUENCY_CUTOFF	side_1_annotate_key=gene	side_1_continuation=0	side_1_coverage=1.08	side_1_overlap=11	side_1_possible_overlap_registers=149	side_1_read_count=218	side_1_redundant=0	side_2_annotate_key=gene	side_2_continuation=0	side_2_coverage=1.13	side_2_overlap=0	side_2_possible_overlap_registers=138	side_2_read_count=211	side_2_redundant=0	total_non_overlap_reads=12
JC	363	.	REL606	3124519	-1	REL606	3124551	-1	0	alignment_overlap=11	coverage_minus=4	coverage_plus=0	flanking_left=150	flanking_right=150	frequency=1.854e-02	junction_possible_overlap_registers=138	key=REL606__3124519__-1__REL606__3124562__-1__11____150__150__0__0	max_left=91	max_left_minus=91	max_left_plus=0	max_min_left=66	max_min_left_minus=66	max_min_left_plus=0	max_min_right=51	max_min_right_minus=51	max_min_right_plus=0	max_pos_hash_score=276	max_right=95	max_right_minus=95	max_right_plus=0	neg_log10_pos_hash_p_value=10.4	new_junction_coverage=0.02	new_junction_read_count=4	no_show=1	polymorphism_frequency=1.854e-02	pos_hash_score=4	prediction=polymorphism	reject=COVERAGE_EVENNESS_SKEW,FREQUENCY_CUTOFF	side_1_annotate_key=gene	side_1_continuation=0	side_1_coverage=1.11	side_1_overlap=11	side_1_possible_overlap_registers=149	side_1_read_count=223	side_1_redundant=0	side_2_annotate_key=gene	side_2_continuation=0	side_2_coverage=1.17	side_2_overlap=0	side_2_possible_overlap_registers=138	side_2_read_count=217	side_2_redundant=0	total_non_overlap_reads=4
JC	364	.	REL606	3131865	1	REL606	3131893	1	0	alignment_overlap=8	coverage_minus=2	coverage_plus=7	flanking_left=150	flanking_right=150	frequency=5.942e-02	junction_possible_overlap_registers=141	key=REL606__3131865__1__REL606__3131885__1__8____150__150__0__0	max_left=139	max_left_minus=139	max_left_plus=138	max_min_left=10	max_min_left_minus=10	max_min_left_plus=0	max_min_right=69	max_min_right_minus=1	max_min_right_plus=69	max_pos_hash_score=282	max_right=132	max_right_minus=132	max_right_plus=69	neg_log10_pos_hash_p_value=8.4	new_junction_coverage=0.05	new_junction_read_count=10	no_show=1	polymorphism_frequency=5.942e-02	pos_hash_score=8	prediction=polymorphism	reject=COVERAGE_EVENNESS_SKEW,FREQUENCY_CUTOFF	side_1_annotate_key=gene	side_1_continuation=0	side_1_coverage=0.78	side_1_overlap=8	side_1_possible_overlap_registers=149	side_1_read_count=157	side_1_redundant=0	side_2_annotate_key=gene	side_2_continuation=0	side_2_coverage=0.88	side_2_overlap=0	side_2_possible_overlap_registers=141	side_2_read_count=168	side_2_redundant=0	total_non_overlap_reads=9
JC	365	.	REL606	3144347	1	REL606	3144375	1	0	alignment_overlap=7	coverage_minus=0	coverage_plus=3	flanking_left=150	flanking_right=150	frequency=1.404e-02	junction_possible_overlap_registers=142	key=REL606__3144347__1__REL606__3144368__1__7____150__150__0__0	max_left=133	max_left_minus=0	max_left_plus=133	max_min_left=63	max_min_left_minus=0	max_min_left_plus=63	max_min_right=40	max_min_right_minus=0	max_min_right_plus=40	max_pos_hash_score=284	max_right=80	max_right_minus=0	max_right_plus=80	neg_log10_pos_hash_p_value=11.3	new_junction_coverage=0.02	new_junction_read_count=3	no_show=1	polymorphism_frequency=1.404e-02	pos_hash_score=3	prediction=polymorphism	reject=COVERAGE_EVENNESS_SKEW,FREQUENCY_CUTOFF	side_1_annotate_key=gene	side_1_continuation=0	side_1_coverage=1.14	side_1_overlap=7	side_1_possible_overlap_registers=149	side_1_read_count=229	side_1_redundant=0	side_2_annotate_key=gene	side_2_continuation=0	side_2_coverage=1.06	side_2_overlap=0	side_2_possible_overlap_registers=142	side_2_read_count=203	side_2_redundant=0	total_non_overlap_reads=3
JC	366	.	REL606	3165852	-1	REL606	3165878	-1	0	alignment_overlap=7	coverage_minus=4	coverage_plus=0	flanking_left=150	flanking_right=150	frequency=2.513e-02	junction_possible_overlap_registers=142	key=REL606__3165852__-1__REL606__3165885__-1__7____150__150__0__0	max_left=57	max_left_minus=57	max_left_plus=0	max_min_left=57	max_min_left_minus=57	max_min_left_plus=0	max_min_right=0	max_min_right_minus=0	max_min_right_plus=0	max_pos_hash_score=284	max_right=119	max_right_minus=119	max_right_plus=0	neg_log10_pos_hash_p_value=11.3	new_junction_coverage=0.03	new_junction_read_count=5	no_show=1	polymorphism_frequency=2.513e-02	pos_hash_score=3	prediction=polymorphism	reject=COVERAGE_EVENNESS_SKEW,FREQUENCY_CUTOFF	side_1_annotate_key=gene	side_1_continuation=0	side_1_coverage=1.06	side_1_overlap=7	side_1_possible_overlap_registers=149	side_1_read_count=213	side_1_redundant=0	side_2_annotate_key=gene	side_2_continuation=0	side_2_coverage=0.97	side_2_overlap=0	side_2_possible_overlap_registers=142	side_2_read_count=185	side_2_redundant=0	total_non_overlap_reads=4
JC	367	.	REL606	3167573	-1	REL606	3167765	-1	0	alignment_overlap=11	coverage_minus=6	coverage_plus=0	flanking_left=150	flanking_right=150	frequency=3.822e-02	junction_possible_overlap_registers=138	key=REL606__3167573__-1__REL606__3167776__-1__11____150__150__0__0	max_left=115	max_left_minus=115	max_left_plus=0	max_min_left=67	max_min_left_minus=67	max_min_left_plus=0	max_min_right=23	max_min_right_minus=23	max_min_right_plus=0	max_pos_hash_score=276	max_right=117	max_right_minus=117	max_right_plus=0	neg_log10_pos_hash_p_value=9.8	new_junction_coverage=0.03	new_junction_read_count=6	no_show=1	polymorphism_frequency=3.822e-02	pos_hash_score=5	prediction=polymorphism	reject=COVERAGE_EVENNESS_SKEW,FREQUENCY_CUTOFF	side_1_annotate_key=gene	side_1_continuation=0	side_1_coverage=0.81	side_1_overlap=11	side_1_possible_overlap_registers=149	side_1_read_count=163	side_1_redundant=0	side_2_annotate_key=gene	side_2_continuation=0	side_2_coverage=0.81	side_2_overlap=0	side_2_possible_overlap_registers=138	side_2_read_count=151	side_2_redundant=0	total_non_overlap_reads=6
JC	368	.	REL606	3187412	-1	REL606	3187443	-1	0	alignment_overlap=4	coverage_minus=4	coverage_plus=0	flanking_left=150	flanking_right=150	frequency=1.919e-02	junction_possible_overlap_registers=145	key=REL606__3187412__-1__REL606__3187447__-1__4____150__150__0__0	max_left=65	max_left_minus=65	max_left_plus=0	max_min_left=65	max_min_left_minus=65	max_min_left_plus=0	max_min_right=0	max_min_right_minus=0	max_min_right_plus=0	max_pos_hash_score=290	max_right=130	max_right_minus=130	max_right_plus=0	neg_log10_pos_hash_p_value=10.7	new_junction_coverage=0.02	new_junction_read_count=4	no_show=1	polymorphism_frequency=1.919e-02	pos_hash_score=4	prediction=polymorphism	reject=COVERAGE_EVENNESS_SKEW,FREQUENCY_CUTOFF	side_1_annotate_key=gene	side_1_continuation=0	side_1_coverage=1.12	side_1_overlap=4	side_1_possible_overlap_registers=149	side_1_read_count=225	side_1_redundant=0	side_2_annotate_key=gene	side_2_continuation=0	side_2_coverage=0.97	side_2_overlap=0	side_2_possible_overlap_registers=145	side_2_read_count=190	side_2_redundant=0	total_non_overlap_reads=4
JC	369	.	REL606	3220617	1	REL606	3220669	1	0	alignment_overlap=8	coverage_minus=0	coverage_plus=5	flanking_left=150	flanking_right=150	frequency=2.021e-02	junction_possible_overlap_registers=141	key=REL606__3220617__1__REL606__3220661__1__8____150__150__0__0	max_left=90	max_left_minus=0	max_left_plus=90	max_min_left=69	max_min_left_minus=0	max_min_left_plus=69	max_min_right=54	max_min_right_minus=0	max_min_right_plus=54	max_pos_hash_score=282	max_right=95	max_right_minus=0	max_right_plus=95	neg_log10_pos_hash_p_value=9.9	new_junction_coverage=0.03	new_junction_read_count=5	no_show=1	polymorphism_frequency=2.021e-02	pos_hash_score=5	prediction=polymorphism	reject=COVERAGE_EVENNESS_SKEW,FREQUENCY_CUTOFF	side_1_annotate_key=gene	side_1_continuation=0	side_1_coverage=1.23	side_1_overlap=8	side_1_possible_overlap_registers=149	side_1_read_count=247	side_1_redundant=0	side_2_annotate_key=gene	side_2_continuation=0	side_2_coverage=1.32	side_2_overlap=0	side_2_possible_overlap_registers=141	side_2_read_count=251	side_2_redundant=0	total_non_overlap_reads=5
JC	370	.	REL606	3220750	-1	REL606	3220914	-1	0	alignment_overlap=7	coverage_minus=3	coverage_plus=0	flanking_left=150	flanking_right=150	frequency=1.539e-02	junction_possible_overlap_registers=142	key=REL606__3220750__-1__REL606__3220921__-1__7____150__150__0__0	max_left=72	max_left_minus=72	max_left_plus=0	max_min_left=38	max_min_left_minus=38	max_min_left_plus=0	max_min_right=71	max_min_right_minus=71	max_min_right_plus=0	max_pos_hash_score=284	max_right=118	max_right_minus=118	max_right_plus=0	neg_log10_pos_hash_p_value=11.3	new_junction_coverage=0.02	new_junction_read_count=3	no_show=1	polymorphism_frequency=1.539e-02	pos_hash_score=3	prediction=polymorphism	reject=COVERAGE_EVENNESS_SKEW,FREQUENCY_CUTOFF	side_1_annotate_key=gene	side_1_continuation=0	side_1_coverage=1.08	side_1_overlap=7	side_1_possible_overlap_registers=149	side_1_read_count=218	side_1_redundant=0	side_2_annotate_key=gene	side_2_continuation=0	side_2_coverage=0.92	side_2_overlap=0	side_2_possible_overlap_registers=142	side_2_read_count=176	side_2_redundant=0	total_non_overlap_reads=3
JC	371	.	REL606	3239520	1	REL606	3239550	1	0	alignment_overlap=9	coverage_minus=0	coverage_plus=18	flanking_left=150	flanking_right=150	frequency=1.238e-01	junction_possible_overlap_registers=140	key=REL606__3239520__1__REL606__3239541__1__9____150__150__0__0	max_left=139	max_left_minus=0	max_left_plus=139	max_min_left=68	max_min_left_minus=0	max_min_left_plus=68	max_min_right=35	max_min_right_minus=0	max_min_right_plus=35	max_pos_hash_score=280	max_right=73	max_right_minus=0	max_right_plus=73	neg_log10_pos_hash_p_value=8.4	new_junction_coverage=0.10	new_junction_read_count=18	no_show=1	polymorphism_frequency=1.238e-01	pos_hash_score=8	prediction=polymorphism	reject=COVERAGE_EVENNESS_SKEW,FREQUENCY_CUTOFF	side_1_annotate_key=gene	side_1_continuation=0	side_1_coverage=0.67	side_1_overlap=9	side_1_possible_overlap_registers=149	side_1_read_count=134	side_1_redundant=0	side_2_annotate_key=gene	side_2_continuation=0	side_2_coverage=0.68	side_2_overlap=0	side_2_possible_overlap_registers=140	side_2_read_count=129	side_2_redundant=0	total_non_overlap_reads=18
JC	372	.	REL606	3336630	1	REL606	3336689	1	0	alignment_overlap=10	coverage_minus=1	coverage_plus=3	flanking_left=150	flanking_right=150	frequency=2.217e-02	junction_possible_overlap_registers=139	key=REL606__3336630__1__REL606__3336679__1__10____150__150__0__0	max_left=136	max_left_minus=136	max_left_plus=99	max_min_left=59	max_min_left_minus=0	max_min_left_plus=59	max_min_right=43	max_min_right_minus=4	max_min_right_plus=43	max_pos_hash_score=278	max_right=81	max_right_minus=4	max_right_plus=81	neg_log10_pos_hash_p_value=10.4	new_junction_coverage=0.02	new_junction_read_count=4	no_show=1	polymorphism_frequency=2.217e-02	pos_hash_score=4	prediction=polymorphism	reject=COVERAGE_EVENNESS_SKEW,FREQUENCY_CUTOFF	side_1_annotate_key=gene	side_1_continuation=0	side_1_coverage=0.90	side_1_overlap=10	side_1_possible_overlap_registers=149	side_1_read_count=180	side_1_redundant=0	side_2_annotate_key=gene	side_2_continuation=0	side_2_coverage=0.99	side_2_overlap=0	side_2_possible_overlap_registers=139	side_2_read_count=185	side_2_redundant=0	total_non_overlap_reads=4
JC	373	.	REL606	3351453	-1	REL606	3351463	-1	0	alignment_overlap=8	coverage_minus=3	coverage_plus=1	flanking_left=150	flanking_right=150	frequency=2.360e-02	junction_possible_overlap_registers=141	key=REL606__3351453__-1__REL606__3351471__-1__8____150__150__0__0	max_left=43	max_left_minus=43	max_left_plus=21	max_min_left=43	max_min_left_minus=43	max_min_left_plus=21	max_min_right=0	max_min_right_minus=0	max_min_right_plus=0	max_pos_hash_score=282	max_right=114	max_right_minus=114	max_right_plus=114	neg_log10_pos_hash_p_value=10.5	new_junction_coverage=0.02	new_junction_read_count=4	no_show=1	polymorphism_frequency=2.360e-02	pos_hash_score=4	prediction=polymorphism	reject=COVERAGE_EVENNESS_SKEW,FREQUENCY_CUTOFF	side_1_annotate_key=gene	side_1_continuation=0	side_1_coverage=0.84	side_1_overlap=8	side_1_possible_overlap_registers=149	side_1_read_count=168	side_1_redundant=0	side_2_annotate_key=gene	side_2_continuation=0	side_2_coverage=0.90	side_2_overlap=0	side_2_possible_overlap_registers=141	side_2_read_count=172	side_2_redundant=0	total_non_overlap_reads=4
JC	374	.	REL606	3374447	1	REL606	3374475	1	0	alignment_overlap=9	coverage_minus=1	coverage_plus=8	flanking_left=150	flanking_right=150	frequency=5.601e-02	junction_possible_overlap_registers=140	key=REL606__3374447__1__REL606__3374466__1__9____150__150__0__0	max_left=129	max_left_minus=55	max_left_plus=129	max_min_left=56	max_min_left_minus=55	max_min_left_plus=56	max_min_right=36	max_min_right_minus=0	max_min_right_plus=36	max_pos_hash_score=280	max_right=139	max_right_minus=86	max_right_plus=139	neg_log10_pos_hash_p_value=8.8	new_junction_coverage=0.05	new_junction_read_count=9	no_show=1	polymorphism_frequency=5.601e-02	pos_hash_score=7	prediction=polymorphism	reject=COVERAGE_EVENNESS_SKEW,FREQUENCY_CUTOFF	side_1_annotate_key=gene	side_1_continuation=0	side_1_coverage=0.79	side_1_overlap=9	side_1_possible_overlap_registers=149	side_1_read_count=159	side_1_redundant=0	side_2_annotate_key=gene	side_2_continuation=0	side_2_coverage=0.82	side_2_overlap=0	side_2_possible_overlap_registers=140	side_2_read_count=154	side_2_redundant=0	total_non_overlap_reads=9
JC	375	.	REL606	3387863	1	REL606	3387939	1	0	alignment_overlap=10	coverage_minus=0	coverage_plus=4	flanking_left=150	flanking_right=150	frequency=2.352e-02	junction_possible_overlap_registers=139	key=REL606__3387863__1__REL606__3387929__1__10____150__150__0__0	max_left=133	max_left_minus=0	max_left_plus=133	max_min_left=0	max_min_left_minus=0	max_min_left_plus=0	max_min_right=51	max_min_right_minus=0	max_min_right_plus=51	max_pos_hash_score=278	max_right=51	max_right_minus=0	max_right_plus=51	neg_log10_pos_hash_p_value=10.4	new_junction_coverage=0.02	new_junction_read_count=4	no_show=1	polymorphism_frequency=2.352e-02	pos_hash_score=4	prediction=polymorphism	reject=COVERAGE_EVENNESS_SKEW,FREQUENCY_CUTOFF	side_1_annotate_key=gene	side_1_continuation=0	side_1_coverage=0.88	side_1_overlap=10	side_1_possible_overlap_registers=149	side_1_read_count=176	side_1_redundant=0	side_2_annotate_key=gene	side_2_continuation=0	side_2_coverage=0.90	side_2_overlap=0	side_2_possible_overlap_registers=139	side_2_read_count=168	side_2_redundant=0	total_non_overlap_reads=4
JC	376	.	REL606	3387872	-1	REL606	3387928	-1	0	alignment_overlap=10	coverage_minus=11	coverage_plus=0	flanking_left=150	flanking_right=150	frequency=6.469e-02	junction_possible_overlap_registers=139	key=REL606__3387872__-1__REL606__3387938__-1__10____150__150__0__0	max_left=103	max_left_minus=103	max_left_plus=0	max_min_left=42	max_min_left_minus=42	max_min_left_plus=0	max_min_right=63	max_min_right_minus=63	max_min_right_plus=0	max_pos_hash_score=278	max_right=133	max_right_minus=133	max_right_plus=0	neg_log10_pos_hash_p_value=7.9	new_junction_coverage=0.06	new_junction_read_count=11	no_show=1	polymorphism_frequency=6.469e-02	pos_hash_score=9	prediction=polymorphism	reject=COVERAGE_EVENNESS_SKEW,FREQUENCY_CUTOFF	side_1_annotate_key=gene	side_1_continuation=0	side_1_coverage=0.81	side_1_overlap=10	side_1_possible_overlap_registers=149	side_1_read_count=163	side_1_redundant=0	side_2_annotate_key=gene	side_2_continuation=0	side_2_coverage=0.89	side_2_overlap=0	side_2_possible_overlap_registers=139	side_2_read_count=166	side_2_redundant=0	total_non_overlap_reads=11
JC	377	.	REL606	3393974	1	REL606	3394110	1	0	alignment_overlap=9	coverage_minus=1	coverage_plus=3	flanking_left=150	flanking_right=150	frequency=2.295e-02	junction_possible_overlap_registers=140	key=REL606__3393974__1__REL606__3394101__1__9____150__150__0__0	max_left=119	max_left_minus=117	max_left_plus=119	max_min_left=0	max_min_left_minus=0	max_min_left_plus=0	max_min_right=59	max_min_right_minus=24	max_min_right_plus=59	max_pos_hash_score=280	max_right=59	max_right_minus=24	max_right_plus=59	neg_log10_pos_hash_p_value=10.5	new_junction_coverage=0.02	new_junction_read_count=4	no_show=1	polymorphism_frequency=2.295e-02	pos_hash_score=4	prediction=polymorphism	reject=COVERAGE_EVENNESS_SKEW,FREQUENCY_CUTOFF	side_1_annotate_key=gene	side_1_continuation=0	side_1_coverage=0.77	side_1_overlap=9	side_1_possible_overlap_registers=149	side_1_read_count=155	side_1_redundant=0	side_2_annotate_key=gene	side_2_continuation=0	side_2_coverage=1.03	side_2_overlap=0	side_2_possible_overlap_registers=140	side_2_read_count=195	side_2_redundant=0	total_non_overlap_reads=4
JC	378	.	REL606	3402952	-1	REL606	3402967	-1	0	alignment_overlap=7	coverage_minus=1	coverage_plus=2	flanking_left=150	flanking_right=150	frequency=1.913e-02	junction_possible_overlap_registers=142	key=REL606__3402952__-1__REL606__3402974__-1__7____150__150__0__0	max_left=131	max_left_minus=74	max_left_plus=131	max_min_left=0	max_min_left_minus=0	max_min_left_plus=0	max_min_right=63	max_min_right_minus=63	max_min_right_plus=34	max_pos_hash_score=284	max_right=63	max_right_minus=63	max_right_plus=34	neg_log10_pos_hash_p_value=11.3	new_junction_coverage=0.02	new_junction_read_count=3	no_show=1	polymorphism_frequency=1.913e-02	pos_hash_score=3	prediction=polymorphism	reject=COVERAGE_EVENNESS_SKEW,FREQUENCY_CUTOFF	side_1_annotate_key=gene	side_1_continuation=0	side_1_coverage=0.79	side_1_overlap=7	side_1_possible_overlap_registers=149	side_1_read_count=158	side_1_redundant=0	side_2_annotate_key=gene	side_2_continuation=0	side_2_coverage=0.82	side_2_overlap=0	side_2_possible_overlap_registers=142	side_2_read_count=157	side_2_redundant=0	total_non_overlap_reads=3
JC	379	.	REL606	3418223	-1	REL606	3418324	-1	0	alignment_overlap=5	coverage_minus=1	coverage_plus=3	flanking_left=150	flanking_right=150	frequency=2.026e-02	junction_possible_overlap_registers=144	key=REL606__3418223__-1__REL606__3418329__-1__5____150__150__0__0	max_left=69	max_left_minus=69	max_left_plus=50	max_min_left=69	max_min_left_minus=69	max_min_left_plus=50	max_min_right=0	max_min_right_minus=0	max_min_right_plus=0	max_pos_hash_score=288	max_right=141	max_right_minus=76	max_right_plus=141	neg_log10_pos_hash_p_value=10.7	new_junction_coverage=0.02	new_junction_read_count=4	no_show=1	polymorphism_frequency=2.026e-02	pos_hash_score=4	prediction=polymorphism	reject=COVERAGE_EVENNESS_SKEW,FREQUENCY_CUTOFF	side_1_annotate_key=gene	side_1_continuation=0	side_1_coverage=0.91	side_1_overlap=5	side_1_possible_overlap_registers=149	side_1_read_count=183	side_1_redundant=0	side_2_annotate_key=gene	side_2_continuation=0	side_2_coverage=1.08	side_2_overlap=0	side_2_possible_overlap_registers=144	side_2_read_count=210	side_2_redundant=0	total_non_overlap_reads=4
JC	380	.	REL606	3421788	1	REL606	3421806	1	0	alignment_overlap=7	coverage_minus=0	coverage_plus=6	flanking_left=150	flanking_right=150	frequency=4.561e-02	junction_possible_overlap_registers=142	key=REL606__3421788__1__REL606__3421799__1__7____150__150__0__0	max_left=140	max_left_minus=0	max_left_plus=140	max_min_left=0	max_min_left_minus=0	max_min_left_plus=0	max_min_right=45	max_min_right_minus=0	max_min_right_plus=45	max_pos_hash_score=284	max_right=45	max_right_minus=0	max_right_plus=45	neg_log10_pos_hash_p_value=10.0	new_junction_coverage=0.04	new_junction_read_count=7	no_show=1	polymorphism_frequency=4.561e-02	pos_hash_score=5	prediction=polymorphism	reject=COVERAGE_EVENNESS_SKEW,FREQUENCY_CUTOFF	side_1_annotate_key=gene	side_1_continuation=0	side_1_coverage=0.75	side_1_overlap=7	side_1_possible_overlap_registers=149	side_1_read_count=150	side_1_redundant=0	side_2_annotate_key=gene	side_2_continuation=0	side_2_coverage=0.78	side_2_overlap=0	side_2_possible_overlap_registers=142	side_2_read_count=150	side_2_redundant=0	total_non_overlap_reads=6
JC	381	.	REL606	3428099	-1	REL606	3428241	-1	0	alignment_overlap=8	coverage_minus=3	coverage_plus=0	flanking_left=150	flanking_right=150	frequency=2.140e-02	junction_possible_overlap_registers=141	key=REL606__3428099__-1__REL606__3428249__-1__8____150__150__0__0	max_left=55	max_left_minus=55	max_left_plus=0	max_min_left=55	max_min_left_minus=55	max_min_left_plus=0	max_min_right=0	max_min_right_minus=0	max_min_right_plus=0	max_pos_hash_score=282	max_right=135	max_right_minus=135	max_right_plus=0	neg_log10_pos_hash_p_value=11.2	new_junction_coverage=0.02	new_junction_read_count=3	no_show=1	polymorphism_frequency=2.140e-02	pos_hash_score=3	prediction=polymorphism	reject=COVERAGE_EVENNESS_SKEW,FREQUENCY_CUTOFF	side_1_annotate_key=gene	side_1_continuation=0	side_1_coverage=0.71	side_1_overlap=8	side_1_possible_overlap_registers=149	side_1_read_count=142	side_1_redundant=0	side_2_annotate_key=gene	side_2_continuation=0	side_2_coverage=0.74	side_2_overlap=0	side_2_possible_overlap_registers=141	side_2_read_count=140	side_2_redundant=0	total_non_overlap_reads=3
JC	382	.	REL606	3431183	-1	REL606	3431196	-1	0	alignment_overlap=11	coverage_minus=2	coverage_plus=1	flanking_left=150	flanking_right=150	frequency=1.788e-02	junction_possible_overlap_registers=138	key=REL606__3431183__-1__REL606__3431207__-1__11____150__150__0__0	max_left=92	max_left_minus=92	max_left_plus=3	max_min_left=57	max_min_left_minus=57	max_min_left_plus=3	max_min_right=47	max_min_right_minus=47	max_min_right_plus=0	max_pos_hash_score=276	max_right=134	max_right_minus=82	max_right_plus=134	neg_log10_pos_hash_p_value=11.1	new_junction_coverage=0.02	new_junction_read_count=3	no_show=1	polymorphism_frequency=1.788e-02	pos_hash_score=3	prediction=polymorphism	reject=COVERAGE_EVENNESS_SKEW,FREQUENCY_CUTOFF	side_1_annotate_key=gene	side_1_continuation=0	side_1_coverage=0.91	side_1_overlap=11	side_1_possible_overlap_registers=149	side_1_read_count=182	side_1_redundant=0	side_2_annotate_key=gene	side_2_continuation=0	side_2_coverage=0.86	side_2_overlap=0	side_2_possible_overlap_registers=138	side_2_read_count=161	side_2_redundant=0	total_non_overlap_reads=3
JC	383	.	REL606	3432361	1	REL606	3432521	1	0	alignment_overlap=9	coverage_minus=1	coverage_plus=3	flanking_left=150	flanking_right=150	frequency=2.078e-02	junction_possible_overlap_registers=140	key=REL606__3432361__1__REL606__3432512__1__9____150__150__0__0	max_left=137	max_left_minus=12	max_left_plus=137	max_min_left=12	max_min_left_minus=12	max_min_left_plus=0	max_min_right=64	max_min_right_minus=0	max_min_right_plus=64	max_pos_hash_score=280	max_right=129	max_right_minus=129	max_right_plus=64	neg_log10_pos_hash_p_value=10.5	new_junction_coverage=0.02	new_junction_read_count=4	no_show=1	polymorphism_frequency=2.078e-02	pos_hash_score=4	prediction=polymorphism	reject=COVERAGE_EVENNESS_SKEW,FREQUENCY_CUTOFF	side_1_annotate_key=gene	side_1_continuation=0	side_1_coverage=0.83	side_1_overlap=9	side_1_possible_overlap_registers=149	side_1_read_count=167	side_1_redundant=0	side_2_annotate_key=gene	side_2_continuation=0	side_2_coverage=1.16	side_2_overlap=0	side_2_possible_overlap_registers=140	side_2_read_count=220	side_2_redundant=0	total_non_overlap_reads=4
JC	384	.	REL606	3435135	-1	REL606	3435146	-1	0	alignment_overlap=7	coverage_minus=5	coverage_plus=0	flanking_left=150	flanking_right=150	frequency=3.149e-02	junction_possible_overlap_registers=142	key=REL606__3435135__-1__REL606__3435153__-1__7____150__150__0__0	max_left=77	max_left_minus=77	max_left_plus=0	max_min_left=51	max_min_left_minus=51	max_min_left_plus=0	max_min_right=71	max_min_right_minus=71	max_min_right_plus=0	max_pos_hash_score=284	max_right=127	max_right_minus=127	max_right_plus=0	neg_log10_pos_hash_p_value=10.6	new_junction_coverage=0.03	new_junction_read_count=5	no_show=1	polymorphism_frequency=3.149e-02	pos_hash_score=4	prediction=polymorphism	reject=COVERAGE_EVENNESS_SKEW,FREQUENCY_CUTOFF	side_1_annotate_key=gene	side_1_continuation=0	side_1_coverage=0.79	side_1_overlap=7	side_1_possible_overlap_registers=149	side_1_read_count=158	side_1_redundant=0	side_2_annotate_key=gene	side_2_continuation=0	side_2_coverage=0.82	side_2_overlap=0	side_2_possible_overlap_registers=142	side_2_read_count=157	side_2_redundant=0	total_non_overlap_reads=5
JC	385	.	REL606	3440623	-1	REL606	3440706	-1	0	alignment_overlap=10	coverage_minus=9	coverage_plus=0	flanking_left=150	flanking_right=150	frequency=4.567e-02	junction_possible_overlap_registers=139	key=REL606__3440623__-1__REL606__3440716__-1__10____150__150__0__0	max_left=126	max_left_minus=126	max_left_plus=0	max_min_left=58	max_min_left_minus=58	max_min_left_plus=0	max_min_right=52	max_min_right_minus=52	max_min_right_plus=0	max_pos_hash_score=278	max_right=138	max_right_minus=138	max_right_plus=0	neg_log10_pos_hash_p_value=8.3	new_junction_coverage=0.05	new_junction_read_count=9	no_show=1	polymorphism_frequency=4.567e-02	pos_hash_score=8	prediction=polymorphism	reject=COVERAGE_EVENNESS_SKEW,FREQUENCY_CUTOFF	side_1_annotate_key=gene	side_1_continuation=0	side_1_coverage=1.10	side_1_overlap=10	side_1_possible_overlap_registers=149	side_1_read_count=222	side_1_redundant=0	side_2_annotate_key=gene	side_2_continuation=0	side_2_coverage=0.90	side_2_overlap=0	side_2_possible_overlap_registers=139	side_2_read_count=169	side_2_redundant=0	total_non_overlap_reads=9
JC	386	.	REL606	3447154	-1	REL606	3447222	-1	0	alignment_overlap=9	coverage_minus=5	coverage_plus=0	flanking_left=150	flanking_right=150	frequency=9.631e-02	junction_possible_overlap_registers=140	key=REL606__3447154__-1__REL606__3447231__-1__9____150__150__0__0	max_left=87	max_left_minus=87	max_left_plus=0	max_min_left=50	max_min_left_minus=50	max_min_left_plus=0	max_min_right=50	max_min_right_minus=50	max_min_right_plus=0	max_pos_hash_score=280	max_right=119	max_right_minus=119	max_right_plus=0	neg_log10_pos_hash_p_value=10.5	new_junction_coverage=0.03	new_junction_read_count=6	no_show=1	polymorphism_frequency=9.631e-02	pos_hash_score=4	prediction=polymorphism	reject=COVERAGE_EVENNESS_SKEW,FREQUENCY_CUTOFF	side_1_annotate_key=gene	side_1_continuation=0	side_1_coverage=0.53	side_1_overlap=9	side_1_possible_overlap_registers=149	side_1_read_count=106	side_1_redundant=0	side_2_annotate_key=gene	side_2_continuation=0	side_2_coverage=0.07	side_2_overlap=0	side_2_possible_overlap_registers=140	side_2_read_count=13	side_2_redundant=0	total_non_overlap_reads=5
JC	387	.	REL606	3449375	1	REL606	3449434	1	0	alignment_overlap=10	coverage_minus=1	coverage_plus=3	flanking_left=150	flanking_right=150	frequency=2.559e-02	junction_possible_overlap_registers=139	key=REL606__3449375__1__REL606__3449424__1__10____150__150__0__0	max_left=129	max_left_minus=43	max_left_plus=129	max_min_left=67	max_min_left_minus=43	max_min_left_plus=67	max_min_right=56	max_min_right_minus=0	max_min_right_plus=56	max_pos_hash_score=278	max_right=97	max_right_minus=97	max_right_plus=73	neg_log10_pos_hash_p_value=10.4	new_junction_coverage=0.02	new_junction_read_count=4	no_show=1	polymorphism_frequency=2.559e-02	pos_hash_score=4	prediction=polymorphism	reject=COVERAGE_EVENNESS_SKEW,FREQUENCY_CUTOFF	side_1_annotate_key=gene	side_1_continuation=0	side_1_coverage=0.85	side_1_overlap=10	side_1_possible_overlap_registers=149	side_1_read_count=170	side_1_redundant=0	side_2_annotate_key=gene	side_2_continuation=0	side_2_coverage=0.78	side_2_overlap=0	side_2_possible_overlap_registers=139	side_2_read_count=146	side_2_redundant=0	total_non_overlap_reads=4
JC	388	.	REL606	3469379	1	REL606	3469507	1	0	alignment_overlap=8	coverage_minus=0	coverage_plus=3	flanking_left=150	flanking_right=150	frequency=2.405e-02	junction_possible_overlap_registers=141	key=REL606__3469379__1__REL606__3469499__1__8____150__150__0__0	max_left=109	max_left_minus=0	max_left_plus=109	max_min_left=42	max_min_left_minus=0	max_min_left_plus=42	max_min_right=48	max_min_right_minus=0	max_min_right_plus=48	max_pos_hash_score=282	max_right=100	max_right_minus=0	max_right_plus=100	neg_log10_pos_hash_p_value=11.2	new_junction_coverage=0.02	new_junction_read_count=3	no_show=1	polymorphism_frequency=2.405e-02	pos_hash_score=3	prediction=polymorphism	reject=COVERAGE_EVENNESS_SKEW,FREQUENCY_CUTOFF	side_1_annotate_key=gene	side_1_continuation=0	side_1_coverage=0.61	side_1_overlap=8	side_1_possible_overlap_registers=149	side_1_read_count=122	side_1_redundant=0	side_2_annotate_key=gene	side_2_continuation=0	side_2_coverage=0.67	side_2_overlap=0	side_2_possible_overlap_registers=141	side_2_read_count=128	side_2_redundant=0	total_non_overlap_reads=3
JC	389	.	REL606	3469667	1	REL606	3469757	1	0	alignment_overlap=9	coverage_minus=0	coverage_plus=8	flanking_left=150	flanking_right=150	frequency=5.941e-02	junction_possible_overlap_registers=140	key=REL606__3469667__1__REL606__3469748__1__9____150__150__0__0	max_left=138	max_left_minus=0	max_left_plus=138	max_min_left=61	max_min_left_minus=0	max_min_left_plus=61	max_min_right=62	max_min_right_minus=0	max_min_right_plus=62	max_pos_hash_score=280	max_right=80	max_right_minus=0	max_right_plus=80	neg_log10_pos_hash_p_value=8.8	new_junction_coverage=0.04	new_junction_read_count=8	no_show=1	polymorphism_frequency=5.941e-02	pos_hash_score=7	prediction=polymorphism	reject=COVERAGE_EVENNESS_SKEW,FREQUENCY_CUTOFF	side_1_annotate_key=gene	side_1_continuation=0	side_1_coverage=0.72	side_1_overlap=9	side_1_possible_overlap_registers=149	side_1_read_count=144	side_1_redundant=0	side_2_annotate_key=gene	side_2_continuation=0	side_2_coverage=0.62	side_2_overlap=0	side_2_possible_overlap_registers=140	side_2_read_count=118	side_2_redundant=0	total_non_overlap_reads=8
JC	390	.	REL606	3481111	-1	REL606	3628267	-1	0	alignment_overlap=11	coverage_minus=4	coverage_plus=1	flanking_left=150	flanking_right=150	frequency=1.368e-01	junction_possible_overlap_registers=138	key=REL606__3481111__-1__REL606__3628278__-1__11____150__150__0__0	max_left=72	max_left_minus=32	max_left_plus=72	max_min_left=32	max_min_left_minus=32	max_min_left_plus=0	max_min_right=67	max_min_right_minus=0	max_min_right_plus=67	max_pos_hash_score=276	max_right=134	max_right_minus=134	max_right_plus=67	neg_log10_pos_hash_p_value=10.4	new_junction_coverage=0.03	new_junction_read_count=5	no_show=1	polymorphism_frequency=1.368e-01	pos_hash_score=4	prediction=polymorphism	reject=COVERAGE_EVENNESS_SKEW,FREQUENCY_CUTOFF	side_1_annotate_key=gene	side_1_continuation=0	side_1_coverage=0.26	side_1_overlap=11	side_1_possible_overlap_registers=149	side_1_read_count=53	side_1_redundant=0	side_2_annotate_key=gene	side_2_continuation=0	side_2_coverage=0.08	side_2_overlap=0	side_2_possible_overlap_registers=138	side_2_read_count=14	side_2_redundant=0	total_non_overlap_reads=5
JC	391	.	REL606	3481698	1	REL606	3481712	1	0	alignment_overlap=9	coverage_minus=0	coverage_plus=10	flanking_left=150	flanking_right=150	frequency=1	junction_possible_overlap_registers=140	key=REL606__3481689__1__REL606__3481712__1__9____150__150__1__0	max_left=133	max_left_minus=0	max_left_plus=133	max_min_left=3	max_min_left_minus=0	max_min_left_plus=3	max_min_right=46	max_min_right_minus=0	max_min_right_plus=46	max_pos_hash_score=280	max_right=138	max_right_minus=0	max_right_plus=138	neg_log10_pos_hash_p_value=8.4	new_junction_coverage=0.06	new_junction_read_count=11	no_show=1	polymorphism_frequency=1.000e+00	pos_hash_score=8	prediction=consensus	reject=COVERAGE_EVENNESS_SKEW	side_1_annotate_key=repeat	side_1_continuation=0	side_1_coverage=NA	side_1_overlap=0	side_1_read_count=NA	side_1_redundant=1	side_2_annotate_key=gene	side_2_continuation=0	side_2_coverage=0.00	side_2_overlap=9	side_2_possible_overlap_registers=149	side_2_read_count=0	side_2_redundant=0	total_non_overlap_reads=10
JC	392	.	REL606	3482688	-1	REL606	3482828	-1	0	alignment_overlap=11	coverage_minus=7	coverage_plus=2	flanking_left=150	flanking_right=150	frequency=1	junction_possible_overlap_registers=138	key=REL606__3482699__-1__REL606__3482828__-1__11____150__150__1__0	max_left=132	max_left_minus=132	max_left_plus=132	max_min_left=49	max_min_left_minus=49	max_min_left_plus=0	max_min_right=54	max_min_right_minus=54	max_min_right_plus=32	max_pos_hash_score=276	max_right=138	max_right_minus=138	max_right_plus=32	neg_log10_pos_hash_p_value=8.7	new_junction_coverage=0.05	new_junction_read_count=9	no_show=1	polymorphism_frequency=1.000e+00	pos_hash_score=7	prediction=consensus	reject=COVERAGE_EVENNESS_SKEW	side_1_annotate_key=repeat	side_1_continuation=0	side_1_coverage=NA	side_1_overlap=0	side_1_read_count=NA	side_1_redundant=1	side_2_annotate_key=gene	side_2_continuation=0	side_2_coverage=0.00	side_2_overlap=11	side_2_possible_overlap_registers=149	side_2_read_count=0	side_2_redundant=0	total_non_overlap_reads=9
JC	393	.	REL606	3482842	1	REL606	3482878	1	0	alignment_overlap=8	coverage_minus=1	coverage_plus=8	flanking_left=150	flanking_right=150	frequency=1	junction_possible_overlap_registers=141	key=REL606__3482834__1__REL606__3482878__1__8____150__150__1__0	max_left=139	max_left_minus=19	max_left_plus=139	max_min_left=19	max_min_left_minus=19	max_min_left_plus=0	max_min_right=52	max_min_right_minus=0	max_min_right_plus=52	max_pos_hash_score=282	max_right=123	max_right_minus=123	max_right_plus=52	neg_log10_pos_hash_p_value=8.4	new_junction_coverage=0.05	new_junction_read_count=9	no_show=1	polymorphism_frequency=1.000e+00	pos_hash_score=8	prediction=consensus	reject=COVERAGE_EVENNESS_SKEW	side_1_annotate_key=repeat	side_1_continuation=0	side_1_coverage=NA	side_1_overlap=0	side_1_read_count=NA	side_1_redundant=1	side_2_annotate_key=gene	side_2_continuation=0	side_2_coverage=0.00	side_2_overlap=8	side_2_possible_overlap_registers=149	side_2_read_count=0	side_2_redundant=0	total_non_overlap_reads=9
JC	394	.	REL606	3491117	-1	REL606	3491133	-1	0	alignment_overlap=8	coverage_minus=3	coverage_plus=0	flanking_left=150	flanking_right=150	frequency=1.701e-02	junction_possible_overlap_registers=141	key=REL606__3491117__-1__REL606__3491141__-1__8____150__150__0__0	max_left=65	max_left_minus=65	max_left_plus=0	max_min_left=65	max_min_left_minus=65	max_min_left_plus=0	max_min_right=0	max_min_right_minus=0	max_min_right_plus=0	max_pos_hash_score=282	max_right=106	max_right_minus=106	max_right_plus=0	neg_log10_pos_hash_p_value=11.2	new_junction_coverage=0.02	new_junction_read_count=3	no_show=1	polymorphism_frequency=1.701e-02	pos_hash_score=3	prediction=polymorphism	reject=COVERAGE_EVENNESS_SKEW,FREQUENCY_CUTOFF	side_1_annotate_key=gene	side_1_continuation=0	side_1_coverage=0.85	side_1_overlap=8	side_1_possible_overlap_registers=149	side_1_read_count=171	side_1_redundant=0	side_2_annotate_key=gene	side_2_continuation=0	side_2_coverage=0.97	side_2_overlap=0	side_2_possible_overlap_registers=141	side_2_read_count=185	side_2_redundant=0	total_non_overlap_reads=3
JC	395	.	REL606	3501576	1	REL606	3583665	-1	0	alignment_overlap=2	coverage_minus=191	coverage_plus=107	flanking_left=150	flanking_right=150	frequency=1	junction_possible_overlap_registers=147	key=REL606__3501574__1__REL606__3583665__-1__2____150__150__0__1	max_left=146	max_left_minus=146	max_left_plus=145	max_min_left=72	max_min_left_minus=72	max_min_left_plus=68	max_min_right=74	max_min_right_minus=70	max_min_right_plus=74	max_pos_hash_score=294	max_right=144	max_right_minus=144	max_right_plus=141	neg_log10_pos_hash_p_value=0.2	new_junction_coverage=1.53	new_junction_read_count=303	polymorphism_frequency=9.966e-01	pos_hash_score=76	prediction=consensus	read_count_offset=3	side_1_annotate_key=gene	side_1_continuation=0	side_1_coverage=0.01	side_1_overlap=0	side_1_possible_overlap_registers=144	side_1_read_count=1	side_1_redundant=0	side_2_annotate_key=repeat	side_2_continuation=0	side_2_coverage=NA	side_2_overlap=2	side_2_possible_overlap_registers=NA	side_2_read_count=NA	side_2_redundant=1	total_non_overlap_reads=298
JC	396	.	REL606	3501578	-1	REL606	3582223	1	0	alignment_overlap=0	coverage_minus=190	coverage_plus=107	flanking_left=150	flanking_right=150	frequency=1	junction_possible_overlap_registers=149	key=REL606__3501578__-1__REL606__3582223__1__0____150__150__0__1	max_left=149	max_left_minus=149	max_left_plus=145	max_min_left=73	max_min_left_minus=72	max_min_left_plus=73	max_min_right=75	max_min_right_minus=75	max_min_right_plus=75	max_pos_hash_score=298	max_right=147	max_right_minus=147	max_right_plus=147	neg_log10_pos_hash_p_value=0.0	new_junction_coverage=2.03	new_junction_read_count=409	polymorphism_frequency=9.975e-01	pos_hash_score=101	prediction=consensus	read_count_offset=3	side_1_annotate_key=gene	side_1_continuation=0	side_1_coverage=0.01	side_1_overlap=0	side_1_possible_overlap_registers=146	side_1_read_count=1	side_1_redundant=0	side_2_annotate_key=repeat	side_2_continuation=0	side_2_coverage=NA	side_2_overlap=0	side_2_possible_overlap_registers=NA	side_2_read_count=NA	side_2_redundant=1	total_non_overlap_reads=297
JC	397	.	REL606	3502412	-1	REL606	3502390	-1	0	alignment_overlap=22	coverage_minus=4	coverage_plus=2	flanking_left=150	flanking_right=150	frequency=3.366e-02	junction_possible_overlap_registers=127	key=REL606__3502412__-1__REL606__3502412__-1__22____150__150__0__0	max_left=122	max_left_minus=92	max_left_plus=122	max_min_left=9	max_min_left_minus=9	max_min_left_plus=0	max_min_right=38	max_min_right_minus=38	max_min_right_plus=16	max_pos_hash_score=254	max_right=122	max_right_minus=122	max_right_plus=16	neg_log10_pos_hash_p_value=8.7	new_junction_coverage=0.04	new_junction_read_count=6	no_show=1	polymorphism_frequency=3.366e-02	pos_hash_score=6	prediction=polymorphism	reject=COVERAGE_EVENNESS_SKEW,FREQUENCY_CUTOFF	side_1_annotate_key=gene	side_1_continuation=0	side_1_coverage=0.96	side_1_overlap=22	side_1_possible_overlap_registers=149	side_1_read_count=193	side_1_redundant=0	side_2_annotate_key=gene	side_2_continuation=0	side_2_coverage=1.05	side_2_overlap=0	side_2_possible_overlap_registers=127	side_2_read_count=180	side_2_redundant=0	total_non_overlap_reads=6
JC	398	.	REL606	3504467	-1	REL606	3504559	-1	0	alignment_overlap=6	coverage_minus=2	coverage_plus=1	flanking_left=150	flanking_right=150	frequency=1.740e-02	junction_possible_overlap_registers=143	key=REL606__3504467__-1__REL606__3504565__-1__6____150__150__0__0	max_left=133	max_left_minus=88	max_left_plus=133	max_min_left=46	max_min_left_minus=46	max_min_left_plus=0	max_min_right=56	max_min_right_minus=56	max_min_right_plus=11	max_pos_hash_score=286	max_right=98	max_right_minus=98	max_right_plus=11	neg_log10_pos_hash_p_value=11.3	new_junction_coverage=0.02	new_junction_read_count=3	no_show=1	polymorphism_frequency=1.740e-02	pos_hash_score=3	prediction=polymorphism	reject=COVERAGE_EVENNESS_SKEW,FREQUENCY_CUTOFF	side_1_annotate_key=gene	side_1_continuation=0	side_1_coverage=0.89	side_1_overlap=6	side_1_possible_overlap_registers=149	side_1_read_count=179	side_1_redundant=0	side_2_annotate_key=gene	side_2_continuation=0	side_2_coverage=0.87	side_2_overlap=0	side_2_possible_overlap_registers=143	side_2_read_count=167	side_2_redundant=0	total_non_overlap_reads=3
JC	399	.	REL606	3546968	-1	REL606	3547048	-1	0	alignment_overlap=10	coverage_minus=5	coverage_plus=0	flanking_left=150	flanking_right=150	frequency=3.001e-02	junction_possible_overlap_registers=139	key=REL606__3546968__-1__REL606__3547058__-1__10____150__150__0__0	max_left=61	max_left_minus=61	max_left_plus=0	max_min_left=61	max_min_left_minus=61	max_min_left_plus=0	max_min_right=0	max_min_right_minus=0	max_min_right_plus=0	max_pos_hash_score=278	max_right=139	max_right_minus=139	max_right_plus=0	neg_log10_pos_hash_p_value=9.8	new_junction_coverage=0.03	new_junction_read_count=5	no_show=1	polymorphism_frequency=3.001e-02	pos_hash_score=5	prediction=polymorphism	reject=COVERAGE_EVENNESS_SKEW,FREQUENCY_CUTOFF	side_1_annotate_key=gene	side_1_continuation=0	side_1_coverage=0.88	side_1_overlap=10	side_1_possible_overlap_registers=149	side_1_read_count=176	side_1_redundant=0	side_2_annotate_key=gene	side_2_continuation=0	side_2_coverage=0.85	side_2_overlap=0	side_2_possible_overlap_registers=139	side_2_read_count=159	side_2_redundant=0	total_non_overlap_reads=5
JC	400	.	REL606	3554191	-1	REL606	3554222	-1	0	alignment_overlap=8	coverage_minus=7	coverage_plus=0	flanking_left=150	flanking_right=150	frequency=3.559e-02	junction_possible_overlap_registers=141	key=REL606__3554191__-1__REL606__3554230__-1__8____150__150__0__0	max_left=97	max_left_minus=97	max_left_plus=0	max_min_left=36	max_min_left_minus=36	max_min_left_plus=0	max_min_right=45	max_min_right_minus=45	max_min_right_plus=0	max_pos_hash_score=282	max_right=134	max_right_minus=134	max_right_plus=0	neg_log10_pos_hash_p_value=9.9	new_junction_coverage=0.04	new_junction_read_count=7	no_show=1	polymorphism_frequency=3.559e-02	pos_hash_score=5	prediction=polymorphism	reject=COVERAGE_EVENNESS_SKEW,FREQUENCY_CUTOFF	side_1_annotate_key=gene	side_1_continuation=0	side_1_coverage=0.99	side_1_overlap=8	side_1_possible_overlap_registers=149	side_1_read_count=199	side_1_redundant=0	side_2_annotate_key=gene	side_2_continuation=0	side_2_coverage=1.00	side_2_overlap=0	side_2_possible_overlap_registers=141	side_2_read_count=191	side_2_redundant=0	total_non_overlap_reads=7
JC	401	.	REL606	3561018	-1	REL606	3561028	-1	0	alignment_overlap=9	coverage_minus=2	coverage_plus=1	flanking_left=150	flanking_right=150	frequency=2.597e-02	junction_possible_overlap_registers=140	key=REL606__3561018__-1__REL606__3561037__-1__9____150__150__0__0	max_left=68	max_left_minus=51	max_left_plus=68	max_min_left=68	max_min_left_minus=51	max_min_left_plus=68	max_min_right=0	max_min_right_minus=0	max_min_right_plus=0	max_pos_hash_score=280	max_right=96	max_right_minus=96	max_right_plus=73	neg_log10_pos_hash_p_value=11.2	new_junction_coverage=0.02	new_junction_read_count=4	no_show=1	polymorphism_frequency=2.597e-02	pos_hash_score=3	prediction=polymorphism	reject=COVERAGE_EVENNESS_SKEW,FREQUENCY_CUTOFF	side_1_annotate_key=gene	side_1_continuation=0	side_1_coverage=0.82	side_1_overlap=9	side_1_possible_overlap_registers=149	side_1_read_count=164	side_1_redundant=0	side_2_annotate_key=gene	side_2_continuation=0	side_2_coverage=0.77	side_2_overlap=0	side_2_possible_overlap_registers=140	side_2_read_count=146	side_2_redundant=0	total_non_overlap_reads=3
JC	402	.	REL606	3561037	-1	REL606	3561492	-1	0	alignment_overlap=9	coverage_minus=1	coverage_plus=2	flanking_left=150	flanking_right=150	frequency=2.355e-02	junction_possible_overlap_registers=140	key=REL606__3561037__-1__REL606__3561501__-1__9____150__150__0__0	max_left=96	max_left_minus=73	max_left_plus=96	max_min_left=0	max_min_left_minus=0	max_min_left_plus=0	max_min_right=68	max_min_right_minus=68	max_min_right_plus=51	max_pos_hash_score=280	max_right=68	max_right_minus=68	max_right_plus=51	neg_log10_pos_hash_p_value=11.2	new_junction_coverage=0.02	new_junction_read_count=4	no_show=1	polymorphism_frequency=2.355e-02	pos_hash_score=3	prediction=polymorphism	reject=COVERAGE_EVENNESS_SKEW,FREQUENCY_CUTOFF	side_1_annotate_key=gene	side_1_continuation=0	side_1_coverage=0.77	side_1_overlap=9	side_1_possible_overlap_registers=149	side_1_read_count=155	side_1_redundant=0	side_2_annotate_key=gene	side_2_continuation=0	side_2_coverage=0.98	side_2_overlap=0	side_2_possible_overlap_registers=140	side_2_read_count=186	side_2_redundant=0	total_non_overlap_reads=3
JC	403	.	REL606	3628108	-1	REL606	3628267	-1	0	alignment_overlap=11	coverage_minus=4	coverage_plus=0	flanking_left=150	flanking_right=150	frequency=4.616e-02	junction_possible_overlap_registers=138	key=REL606__3628108__-1__REL606__3628278__-1__11____150__150__0__0	max_left=32	max_left_minus=32	max_left_plus=0	max_min_left=32	max_min_left_minus=32	max_min_left_plus=0	max_min_right=0	max_min_right_minus=0	max_min_right_plus=0	max_pos_hash_score=276	max_right=134	max_right_minus=134	max_right_plus=0	neg_log10_pos_hash_p_value=11.1	new_junction_coverage=0.03	new_junction_read_count=5	no_show=1	polymorphism_frequency=4.616e-02	pos_hash_score=3	prediction=polymorphism	reject=COVERAGE_EVENNESS_SKEW,FREQUENCY_CUTOFF	side_1_annotate_key=gene	side_1_continuation=0	side_1_coverage=1.03	side_1_overlap=11	side_1_possible_overlap_registers=149	side_1_read_count=208	side_1_redundant=0	side_2_annotate_key=gene	side_2_continuation=0	side_2_coverage=0.08	side_2_overlap=0	side_2_possible_overlap_registers=138	side_2_read_count=14	side_2_redundant=0	total_non_overlap_reads=4
JC	404	.	REL606	3628288	-1	REL606	3629735	1	0	alignment_overlap=3	coverage_minus=60	coverage_plus=93	flanking_left=150	flanking_right=150	frequency=1	junction_possible_overlap_registers=146	key=REL606__3628288__-1__REL606__3629732__1__3____150__150__0__0	max_left=146	max_left_minus=146	max_left_plus=146	max_min_left=0	max_min_left_minus=0	max_min_left_plus=0	max_min_right=72	max_min_right_minus=72	max_min_right_plus=71	max_pos_hash_score=292	max_right=72	max_right_minus=72	max_right_plus=71	neg_log10_pos_hash_p_value=1.3	new_junction_coverage=1.39	new_junction_read_count=274	polymorphism_frequency=9.946e-01	pos_hash_score=48	prediction=consensus	side_1_annotate_key=gene	side_1_continuation=0	side_1_coverage=0.01	side_1_overlap=3	side_1_possible_overlap_registers=149	side_1_read_count=2	side_1_redundant=0	side_2_annotate_key=gene	side_2_continuation=0	side_2_coverage=0.01	side_2_overlap=0	side_2_possible_overlap_registers=146	side_2_read_count=1	side_2_redundant=0	total_non_overlap_reads=153
JC	405	.	REL606	3632244	1	REL606	3632283	1	0	alignment_overlap=8	coverage_minus=3	coverage_plus=1	flanking_left=150	flanking_right=150	frequency=2.253e-02	junction_possible_overlap_registers=141	key=REL606__3632244__1__REL606__3632275__1__8____150__150__0__0	max_left=122	max_left_minus=122	max_left_plus=69	max_min_left=69	max_min_left_minus=23	max_min_left_plus=69	max_min_right=20	max_min_right_minus=20	max_min_right_plus=0	max_pos_hash_score=282	max_right=125	max_right_minus=125	max_right_plus=73	neg_log10_pos_hash_p_value=10.5	new_junction_coverage=0.03	new_junction_read_count=6	no_show=1	polymorphism_frequency=2.253e-02	pos_hash_score=4	prediction=polymorphism	reject=COVERAGE_EVENNESS_SKEW,FREQUENCY_CUTOFF	side_1_annotate_key=gene	side_1_continuation=0	side_1_coverage=1.06	side_1_overlap=8	side_1_possible_overlap_registers=149	side_1_read_count=214	side_1_redundant=0	side_2_annotate_key=gene	side_2_continuation=0	side_2_coverage=1.67	side_2_overlap=0	side_2_possible_overlap_registers=141	side_2_read_count=318	side_2_redundant=0	total_non_overlap_reads=4
JC	406	.	REL606	3642995	-1	REL606	3643079	-1	0	alignment_overlap=10	coverage_minus=6	coverage_plus=0	flanking_left=150	flanking_right=150	frequency=4.040e-02	junction_possible_overlap_registers=139	key=REL606__3642995__-1__REL606__3643089__-1__10____150__150__0__0	max_left=72	max_left_minus=72	max_left_plus=0	max_min_left=60	max_min_left_minus=60	max_min_left_plus=0	max_min_right=68	max_min_right_minus=68	max_min_right_plus=0	max_pos_hash_score=278	max_right=134	max_right_minus=134	max_right_plus=0	neg_log10_pos_hash_p_value=9.8	new_junction_coverage=0.03	new_junction_read_count=6	no_show=1	polymorphism_frequency=4.040e-02	pos_hash_score=5	prediction=polymorphism	reject=COVERAGE_EVENNESS_SKEW,FREQUENCY_CUTOFF	side_1_annotate_key=gene	side_1_continuation=0	side_1_coverage=0.81	side_1_overlap=10	side_1_possible_overlap_registers=149	side_1_read_count=163	side_1_redundant=0	side_2_annotate_key=gene	side_2_continuation=0	side_2_coverage=0.71	side_2_overlap=0	side_2_possible_overlap_registers=139	side_2_read_count=133	side_2_redundant=0	total_non_overlap_reads=6
JC	407	.	REL606	3659403	1	REL606	3659455	1	0	alignment_overlap=8	coverage_minus=0	coverage_plus=4	flanking_left=150	flanking_right=150	frequency=3.695e-02	junction_possible_overlap_registers=141	key=REL606__3659403__1__REL606__3659447__1__8____150__150__0__0	max_left=131	max_left_minus=0	max_left_plus=131	max_min_left=67	max_min_left_minus=0	max_min_left_plus=67	max_min_right=42	max_min_right_minus=0	max_min_right_plus=42	max_pos_hash_score=282	max_right=91	max_right_minus=0	max_right_plus=91	neg_log10_pos_hash_p_value=10.5	new_junction_coverage=0.02	new_junction_read_count=4	no_show=1	polymorphism_frequency=3.695e-02	pos_hash_score=4	prediction=polymorphism	reject=COVERAGE_EVENNESS_SKEW,FREQUENCY_CUTOFF	side_1_annotate_key=gene	side_1_continuation=0	side_1_coverage=0.60	side_1_overlap=8	side_1_possible_overlap_registers=149	side_1_read_count=121	side_1_redundant=0	side_2_annotate_key=gene	side_2_continuation=0	side_2_coverage=0.49	side_2_overlap=0	side_2_possible_overlap_registers=141	side_2_read_count=94	side_2_redundant=0	total_non_overlap_reads=4
JC	408	.	REL606	3662427	-1	REL606	3662447	-1	0	alignment_overlap=4	coverage_minus=2	coverage_plus=1	flanking_left=150	flanking_right=150	frequency=1.520e-02	junction_possible_overlap_registers=145	key=REL606__3662427__-1__REL606__3662451__-1__4____150__150__0__0	max_left=110	max_left_minus=102	max_left_plus=110	max_min_left=66	max_min_left_minus=66	max_min_left_plus=0	max_min_right=42	max_min_right_minus=42	max_min_right_plus=36	max_pos_hash_score=290	max_right=79	max_right_minus=79	max_right_plus=36	neg_log10_pos_hash_p_value=11.4	new_junction_coverage=0.02	new_junction_read_count=3	no_show=1	polymorphism_frequency=1.520e-02	pos_hash_score=3	prediction=polymorphism	reject=COVERAGE_EVENNESS_SKEW,FREQUENCY_CUTOFF	side_1_annotate_key=gene	side_1_continuation=0	side_1_coverage=0.98	side_1_overlap=4	side_1_possible_overlap_registers=149	side_1_read_count=196	side_1_redundant=0	side_2_annotate_key=gene	side_2_continuation=0	side_2_coverage=1.01	side_2_overlap=0	side_2_possible_overlap_registers=145	side_2_read_count=198	side_2_redundant=0	total_non_overlap_reads=3
JC	409	.	REL606	3664056	-1	REL606	3664338	-1	0	alignment_overlap=10	coverage_minus=3	coverage_plus=0	flanking_left=150	flanking_right=150	frequency=1.608e-02	junction_possible_overlap_registers=139	key=REL606__3664056__-1__REL606__3664348__-1__10____150__150__0__0	max_left=58	max_left_minus=58	max_left_plus=0	max_min_left=58	max_min_left_minus=58	max_min_left_plus=0	max_min_right=0	max_min_right_minus=0	max_min_right_plus=0	max_pos_hash_score=278	max_right=107	max_right_minus=107	max_right_plus=0	neg_log10_pos_hash_p_value=11.1	new_junction_coverage=0.02	new_junction_read_count=3	no_show=1	polymorphism_frequency=1.608e-02	pos_hash_score=3	prediction=polymorphism	reject=COVERAGE_EVENNESS_SKEW,FREQUENCY_CUTOFF	side_1_annotate_key=gene	side_1_continuation=0	side_1_coverage=1.11	side_1_overlap=10	side_1_possible_overlap_registers=149	side_1_read_count=223	side_1_redundant=0	side_2_annotate_key=gene	side_2_continuation=0	side_2_coverage=0.85	side_2_overlap=0	side_2_possible_overlap_registers=139	side_2_read_count=159	side_2_redundant=0	total_non_overlap_reads=3
JC	410	.	REL606	3688454	1	REL606	3688474	1	0	alignment_overlap=8	coverage_minus=1	coverage_plus=7	flanking_left=150	flanking_right=150	frequency=3.934e-02	junction_possible_overlap_registers=141	key=REL606__3688454__1__REL606__3688466__1__8____150__150__0__0	max_left=133	max_left_minus=133	max_left_plus=111	max_min_left=0	max_min_left_minus=0	max_min_left_plus=0	max_min_right=59	max_min_right_minus=9	max_min_right_plus=59	max_pos_hash_score=282	max_right=59	max_right_minus=9	max_right_plus=59	neg_log10_pos_hash_p_value=9.4	new_junction_coverage=0.04	new_junction_read_count=8	no_show=1	polymorphism_frequency=3.934e-02	pos_hash_score=6	prediction=polymorphism	reject=COVERAGE_EVENNESS_SKEW,FREQUENCY_CUTOFF	side_1_annotate_key=gene	side_1_continuation=0	side_1_coverage=1.05	side_1_overlap=8	side_1_possible_overlap_registers=149	side_1_read_count=211	side_1_redundant=0	side_2_annotate_key=gene	side_2_continuation=0	side_2_coverage=1.00	side_2_overlap=0	side_2_possible_overlap_registers=141	side_2_read_count=191	side_2_redundant=0	total_non_overlap_reads=8
JC	411	.	REL606	3747212	1	REL606	3747272	1	0	alignment_overlap=9	coverage_minus=1	coverage_plus=4	flanking_left=150	flanking_right=150	frequency=3.611e-02	junction_possible_overlap_registers=140	key=REL606__3747212__1__REL606__3747263__1__9____150__150__0__0	max_left=125	max_left_minus=30	max_left_plus=125	max_min_left=30	max_min_left_minus=30	max_min_left_plus=0	max_min_right=66	max_min_right_minus=0	max_min_right_plus=66	max_pos_hash_score=280	max_right=112	max_right_minus=112	max_right_plus=66	neg_log10_pos_hash_p_value=9.9	new_junction_coverage=0.03	new_junction_read_count=5	no_show=1	polymorphism_frequency=3.611e-02	pos_hash_score=5	prediction=polymorphism	reject=COVERAGE_EVENNESS_SKEW,FREQUENCY_CUTOFF	side_1_annotate_key=gene	side_1_continuation=0	side_1_coverage=0.67	side_1_overlap=9	side_1_possible_overlap_registers=149	side_1_read_count=134	side_1_redundant=0	side_2_annotate_key=gene	side_2_continuation=0	side_2_coverage=0.75	side_2_overlap=0	side_2_possible_overlap_registers=140	side_2_read_count=141	side_2_redundant=0	total_non_overlap_reads=5
JC	412	.	REL606	3750526	1	REL606	3750575	1	0	alignment_overlap=13	coverage_minus=2	coverage_plus=11	flanking_left=150	flanking_right=150	frequency=5.638e-02	junction_possible_overlap_registers=136	key=REL606__3750526__1__REL606__3750562__1__13____150__150__0__0	max_left=135	max_left_minus=27	max_left_plus=135	max_min_left=36	max_min_left_minus=27	max_min_left_plus=36	max_min_right=32	max_min_right_minus=0	max_min_right_plus=32	max_pos_hash_score=272	max_right=110	max_right_minus=110	max_right_plus=101	neg_log10_pos_hash_p_value=7.8	new_junction_coverage=0.07	new_junction_read_count=13	no_show=1	polymorphism_frequency=5.638e-02	pos_hash_score=9	prediction=polymorphism	reject=COVERAGE_EVENNESS_SKEW,FREQUENCY_CUTOFF	side_1_annotate_key=gene	side_1_continuation=0	side_1_coverage=1.13	side_1_overlap=13	side_1_possible_overlap_registers=149	side_1_read_count=227	side_1_redundant=0	side_2_annotate_key=gene	side_2_continuation=0	side_2_coverage=1.24	side_2_overlap=0	side_2_possible_overlap_registers=136	side_2_read_count=228	side_2_redundant=0	total_non_overlap_reads=13
JC	413	.	REL606	3750538	-1	REL606	3750561	-1	0	alignment_overlap=13	coverage_minus=11	coverage_plus=0	flanking_left=150	flanking_right=150	frequency=4.693e-02	junction_possible_overlap_registers=136	key=REL606__3750538__-1__REL606__3750574__-1__13____150__150__0__0	max_left=57	max_left_minus=57	max_left_plus=0	max_min_left=57	max_min_left_minus=57	max_min_left_plus=0	max_min_right=0	max_min_right_minus=0	max_min_right_plus=0	max_pos_hash_score=272	max_right=135	max_right_minus=135	max_right_plus=0	neg_log10_pos_hash_p_value=7.8	new_junction_coverage=0.06	new_junction_read_count=11	no_show=1	polymorphism_frequency=4.693e-02	pos_hash_score=9	prediction=polymorphism	reject=COVERAGE_EVENNESS_SKEW,FREQUENCY_CUTOFF	side_1_annotate_key=gene	side_1_continuation=0	side_1_coverage=1.15	side_1_overlap=13	side_1_possible_overlap_registers=149	side_1_read_count=232	side_1_redundant=0	side_2_annotate_key=gene	side_2_continuation=0	side_2_coverage=1.28	side_2_overlap=0	side_2_possible_overlap_registers=136	side_2_read_count=235	side_2_redundant=0	total_non_overlap_reads=11
JC	414	.	REL606	3752486	-1	REL606	3752505	-1	0	alignment_overlap=7	coverage_minus=4	coverage_plus=0	flanking_left=150	flanking_right=150	frequency=2.215e-02	junction_possible_overlap_registers=142	key=REL606__3752486__-1__REL606__3752512__-1__7____150__150__0__0	max_left=90	max_left_minus=90	max_left_plus=0	max_min_left=56	max_min_left_minus=56	max_min_left_plus=0	max_min_right=53	max_min_right_minus=53	max_min_right_plus=0	max_pos_hash_score=284	max_right=124	max_right_minus=124	max_right_plus=0	neg_log10_pos_hash_p_value=10.6	new_junction_coverage=0.02	new_junction_read_count=4	no_show=1	polymorphism_frequency=2.215e-02	pos_hash_score=4	prediction=polymorphism	reject=COVERAGE_EVENNESS_SKEW,FREQUENCY_CUTOFF	side_1_annotate_key=gene	side_1_continuation=0	side_1_coverage=1.03	side_1_overlap=7	side_1_possible_overlap_registers=149	side_1_read_count=208	side_1_redundant=0	side_2_annotate_key=gene	side_2_continuation=0	side_2_coverage=0.81	side_2_overlap=0	side_2_possible_overlap_registers=142	side_2_read_count=155	side_2_redundant=0	total_non_overlap_reads=4
JC	415	.	REL606	3760606	1	REL606	3760664	1	0	alignment_overlap=8	coverage_minus=0	coverage_plus=4	flanking_left=150	flanking_right=150	frequency=1.923e-02	junction_possible_overlap_registers=141	key=REL606__3760606__1__REL606__3760656__1__8____150__150__0__0	max_left=135	max_left_minus=0	max_left_plus=135	max_min_left=0	max_min_left_minus=0	max_min_left_plus=0	max_min_right=53	max_min_right_minus=0	max_min_right_plus=53	max_pos_hash_score=282	max_right=53	max_right_minus=0	max_right_plus=53	neg_log10_pos_hash_p_value=10.5	new_junction_coverage=0.02	new_junction_read_count=4	no_show=1	polymorphism_frequency=1.923e-02	pos_hash_score=4	prediction=polymorphism	reject=COVERAGE_EVENNESS_SKEW,FREQUENCY_CUTOFF	side_1_annotate_key=gene	side_1_continuation=0	side_1_coverage=1.11	side_1_overlap=8	side_1_possible_overlap_registers=149	side_1_read_count=224	side_1_redundant=0	side_2_annotate_key=gene	side_2_continuation=0	side_2_coverage=1.03	side_2_overlap=0	side_2_possible_overlap_registers=141	side_2_read_count=196	side_2_redundant=0	total_non_overlap_reads=4
[truncated: 53,675 more chars]
