# Supplementary material for: Genomic and phenotypic evolution of Escherichia coli in a novel citrate-only resource environment
Source: eLife. 2020 May 29;9:e55414. doi: 10.7554/eLife.55414 (PMC7299349; doi:10.7554/eLife.55414)
Supplement: Supplementary file 5. [file elife-55414-supp5.zip › S4File_genomes-by-environment/DM0-gd/ZDBp871_minus_CZB151.gd]

#=GENOME_DIFF	1.0
#=TITLE	ZDBp871_minus_CZB151
MOB	1	84,85	REL606	199024	IS150	1	3	gene_name=ispC/uppS	gene_position=intergenic (+19/-165)	gene_product=1-deoxy-D-xylulose 5-phosphate reductoisomerase/undecaprenyl pyrophosphate synthase	gene_strand=>/>	genes_promoter=uppS	locus_tag=ECB_00171/ECB_00172	locus_tags_promoter=ECB_00172	mutation_category=mobile_element_insertion	position_end=199026	position_start=199024	repeat_size=1443
DEL	2	71,107	REL606	547546	103	gene_name=ybcQ	gene_position=pseudogene (252-354/1161 nt)	gene_product=predicted antitermination protein	gene_strand=>	genes_inactivated=ybcQ	locus_tag=ECB_00502	locus_tags_inactivated=ECB_00502	mediated=IS1	mutation_category=large_deletion	position_end=547648	position_start=547546
DEL	3	72	REL606	549926	39972	between=IS1	gene_name=[ybcU]–[insK-1]	gene_product=[ybcU],ECB_00510,nohB,ECB_00512,ECB_00513,ECB_00514,ECB_00515,ECB_00516,ECB_00517,appY,ompT,envY,ybcH,nfrA,nfrB,nfrB,ECB_00524,yhhI,ECB_00526,ECB_00527,ECB_00528,ECB_00529,ECB_00530,cusS,cusR,cusC,ylcC,cusB,cusA,pheP,ybdG,nfnB,ybdF,ybdJ,ybdK,insJ-1,insK-1,insB-7,insA-7,[insK-1]	genes_inactivated=ECB_00510,nohB,ECB_00512,ECB_00513,ECB_00514,ECB_00515,ECB_00516,ECB_00517,appY,ompT,envY,ybcH,nfrA,nfrB,nfrB,ECB_00524,yhhI,ECB_00526,ECB_00527,ECB_00528,ECB_00529,ECB_00530,cusS,cusR,cusC,ylcC,cusB,cusA,pheP,ybdG,nfnB,ybdF,ybdJ,ybdK,insJ-1,insK-1,insB-7,insA-7,insK-1	genes_overlapping=ybcU	locus_tag=[ECB_00509]–[ECB_00544_2]	locus_tags_inactivated=ECB_00510,ECB_00511,ECB_00512,ECB_00513,ECB_00514,ECB_00515,ECB_00516,ECB_00517,ECB_00518,ECB_00519,ECB_00520,ECB_00521,ECB_00522,ECB_00523_1,ECB_00523_2,ECB_00524,ECB_00525,ECB_00526,ECB_00527,ECB_00528,ECB_00529,ECB_00530,ECB_00531,ECB_00532,ECB_00533,ECB_00534,ECB_00535,ECB_00536,ECB_00537,ECB_00538,ECB_00539,ECB_00540,ECB_00541,ECB_00542,ECB_00543,ECB_00544_1,ECB_00545,ECB_00546,ECB_00544_2	locus_tags_overlapping=ECB_00509	mutation_category=large_deletion	position_end=589897	position_start=549926
MOB	4	120,121	REL606	599136	ISRSO11	1	3	gene_name=entF	gene_position=coding (2697-2699/3882 nt)	gene_product=enterobactin synthase multienzyme complex component, ATP-dependent	gene_strand=>	genes_inactivated=entF	locus_tag=ECB_00553	locus_tags_inactivated=ECB_00553	mutation_category=mobile_element_insertion	position_end=599138	position_start=599136	repeat_size=1441
SNP	5	35	REL606	736323	G	gene_name=gltA/sdhC	gene_position=intergenic (-43/-666)	gene_product=citrate synthase/succinate dehydrogenase cytochrome b556 large membrane subunit	gene_strand=</>	genes_promoter=gltA	locus_tag=ECB_00680/ECB_00681	locus_tags_promoter=ECB_00680	mutation_category=snp_intergenic	position_end=736323	position_start=736323	snp_type=intergenic
MOB	6	136,137	REL606	1134456	IS150	-1	3	gene_name=yceJ	gene_position=coding (179-181/567 nt)	gene_product=predicted cytochrome b561	gene_strand=<	genes_inactivated=yceJ	locus_tag=ECB_01053	locus_tags_inactivated=ECB_01053	mutation_category=mobile_element_insertion	position_end=1134458	position_start=1134456	repeat_size=1443
MOB	7	108,138	REL606	1154915	IS150	1	3	gene_name=flgK	gene_position=coding (948-950/1644 nt)	gene_product=flagellar hook-associated protein K	gene_strand=>	genes_inactivated=flgK	locus_tag=ECB_01078	locus_tags_inactivated=ECB_01078	mutation_category=mobile_element_insertion	position_end=1154917	position_start=1154915	repeat_size=1443
DEL	8	41	REL606	1362312	1	gene_name=ycjC	gene_position=coding (101/558 nt)	gene_product=DNA-binding transcriptional repressor	gene_strand=>	genes_inactivated=ycjC	locus_tag=ECB_01276	locus_tags_inactivated=ECB_01276	mutation_category=small_indel	position_end=1362312	position_start=1362312
DEL	9	73	REL606	1457389	11725	between=IS150	gene_name=[acpD]–insJ-2	gene_product=[acpD],hrpA,ydcF,aldA,gapC,insA-12,insB-12,cybB,ydcA,hokB,mokB,insK-2,insJ-2	genes_inactivated=acpD,hrpA,ydcF,aldA,gapC,insA-12,insB-12,cybB,ydcA,hokB,mokB,insK-2,insJ-2	locus_tag=[ECB_01367]–[ECB_00619_6]	locus_tags_inactivated=ECB_01367,ECB_01368,ECB_01369,ECB_01370,ECB_01371,ECB_01372,ECB_01373,ECB_01374,ECB_01375,ECB_01376,ECB_01377,ECB_00620_6,ECB_00619_6	mutation_category=large_deletion	position_end=1469113	position_start=1457389
MOB	10	109,158	REL606	1651190	IS150	-1	3	gene_name=ydgG	gene_position=coding (844-846/1035 nt)	gene_product=predicted inner membrane protein	gene_strand=>	genes_overlapping=ydgG	locus_tag=ECB_01570	locus_tags_overlapping=ECB_01570	mutation_category=mobile_element_insertion	position_end=1651192	position_start=1651190	repeat_size=1443
INS	11	47	REL606	1776123	T	gene_name=insJ-2/pheM	gene_position=intergenic (-50/+57)	gene_product=IS150 hypothetical protein/phenylalanyl-tRNA synthetase operon leader peptide	gene_strand=</<	genes_promoter=insJ-2	locus_tag=ECB_00619_8/ECB_01684	locus_tags_promoter=ECB_00619_8	mutation_category=small_indel	position_end=1776123	position_start=1776123
MOB	12	111,163	REL606	1897614	IS150	-1	3	gene_name=yebT	gene_position=coding (1841-1843/2634 nt)	gene_product=hypothetical protein	gene_strand=>	genes_inactivated=yebT	locus_tag=ECB_01805	locus_tags_inactivated=ECB_01805	mutation_category=mobile_element_insertion	position_end=1897616	position_start=1897614	repeat_size=1443
SNP	13	52	REL606	2209801	T	aa_new_seq=C	aa_position=351	aa_ref_seq=S	codon_new_seq=TGT	codon_number=351	codon_position=1	codon_ref_seq=AGT	gene_name=atoS	gene_position=1051	gene_product=sensory histidine kinase in two-component regulatory system with AtoC	gene_strand=>	genes_overlapping=atoS	locus_tag=ECB_02146	locus_tags_overlapping=ECB_02146	mutation_category=snp_nonsynonymous	position_end=2209801	position_start=2209801	snp_type=nonsynonymous	transl_table=11
MOB	14	179,180	REL606	2348062	IS3	-1	3	gene_name=fadL	gene_position=coding (1090-1092/1347 nt)	gene_product=long-chain fatty acid outer membrane transporter	gene_strand=>	genes_overlapping=fadL	ins_end=TCA	locus_tag=ECB_02268	locus_tags_overlapping=ECB_02268	mutation_category=mobile_element_insertion	position_end=2348064	position_start=2348062	repeat_size=1255
MOB	15	194,195	REL606	2535008	IS150	1	1	gene_name=hcaC	gene_position=coding (44/321 nt)	gene_product=3-phenylpropionate dioxygenase, predicted ferredoxin subunit	gene_strand=>	genes_inactivated=hcaC	ins_end=AA	locus_tag=ECB_02432	locus_tags_inactivated=ECB_02432	mutation_category=mobile_element_insertion	position_end=2535008	position_start=2535008	repeat_size=1443
INS	16	55	REL606	2600587	T	gene_name=yfiH	gene_position=pseudogene (659/2178 nt)	gene_product=hypothetical protein	gene_strand=<	genes_inactivated=yfiH	locus_tag=ECB_02483	locus_tags_inactivated=ECB_02483	mutation_category=small_indel	position_end=2600587	position_start=2600587
SNP	17	56	REL606	2650572	T	aa_new_seq=I	aa_position=47	aa_ref_seq=M	codon_new_seq=ATT	codon_number=47	codon_position=3	codon_ref_seq=ATG	gene_name=emrR	gene_position=141	gene_product=DNA-binding transcriptional repressor of microcin B17 synthesis and multidrug efflux	gene_strand=>	genes_overlapping=emrR	locus_tag=ECB_02539	locus_tags_overlapping=ECB_02539	mutation_category=snp_nonsynonymous	position_end=2650572	position_start=2650572	snp_type=nonsynonymous	transl_table=11
MOB	18	196,203	REL606	2897655	IS1	1	8	gene_name=ygfH	gene_position=coding (854-861/1479 nt)	gene_product=propionyl-CoA:succinate-CoA transferase	gene_strand=>	genes_inactivated=ygfH	locus_tag=ECB_02751	locus_tags_inactivated=ECB_02751	mutation_category=mobile_element_insertion	position_end=2897662	position_start=2897655	repeat_size=768
SNP	19	60	REL606	3242824	C	aa_new_seq=L	aa_position=148	aa_ref_seq=I	codon_new_seq=CTT	codon_number=148	codon_position=1	codon_ref_seq=ATT	gene_name=argR	gene_position=442	gene_product=arginine repressor	gene_strand=>	genes_overlapping=argR	locus_tag=ECB_03097	locus_tags_overlapping=ECB_03097	mutation_category=snp_nonsynonymous	position_end=3242824	position_start=3242824	snp_type=nonsynonymous	transl_table=11
MOB	20	113,208	REL606	3402005	IS150	-1	1	gene_name=yhgA	gene_position=coding (391/879 nt)	gene_product=predicted transposase	gene_strand=>	genes_inactivated=yhgA	ins_end=ATC	locus_tag=ECB_03263	locus_tags_inactivated=ECB_03263	mutation_category=mobile_element_insertion	position_end=3402005	position_start=3402005	repeat_size=1443
MOB	21	114,233	REL606	3501576	IS150	-1	3	gene_name=yhiO/uspA	gene_position=intergenic (-35/-354)	gene_product=universal stress protein UspB/universal stress global response regulator	gene_strand=</>	genes_promoter=yhiO	locus_tag=ECB_03343/ECB_03344	locus_tags_promoter=ECB_03343	mutation_category=mobile_element_insertion	position_end=3501578	position_start=3501576	repeat_size=1443
MOB	22	117,236	REL606	3561766	IS150	-1	3	gene_name=ldrD/yhjV	gene_position=intergenic (-89/-385)	gene_product=toxic polypeptide, small/predicted transporter	gene_strand=</>	genes_promoter=ldrD	locus_tag=ECB_03389/ECB_03390	locus_tags_promoter=ECB_03389	mutation_category=mobile_element_insertion	position_end=3561768	position_start=3561766	repeat_size=1443
MOB	23	243,244	REL606	3756769	IS1	-1	8	gene_name=yidP	gene_position=pseudogene (30-37/210 nt)	gene_product=putative transcriptional regulator; b3684_1	gene_strand=>	genes_inactivated=yidP	locus_tag=ECB_03567_1	locus_tags_inactivated=ECB_03567_1	mutation_category=mobile_element_insertion	position_end=3756776	position_start=3756769	repeat_size=768
MOB	24	118,252	REL606	3932217	IS150	1	3	gene_name=fadA	gene_position=coding (865-867/1164 nt)	gene_product=acetyl-CoA acetyltransferase	gene_strand=<	genes_inactivated=fadA	locus_tag=ECB_03736	locus_tags_inactivated=ECB_03736	mutation_category=mobile_element_insertion	position_end=3932219	position_start=3932217	repeat_size=1443
MOB	25	119,257	REL606	3975518	IS150	1	3	gene_name=yihS	gene_position=coding (322-324/1242 nt)	gene_product=predicted glucosamine isomerase	gene_strand=<	genes_inactivated=yihS	locus_tag=ECB_03765	locus_tags_inactivated=ECB_03765	mutation_category=mobile_element_insertion	position_end=3975520	position_start=3975518	repeat_size=1443
DEL	26	79,260	REL606	4035958	220	gene_name=metL	gene_position=pseudogene (79-298/3879 nt)	gene_product=bifunctional aspartate kinase II/homoserine dehydrogenase II	gene_strand=>	genes_inactivated=metL	locus_tag=ECB_03826	locus_tags_inactivated=ECB_03826	mediated=IS150	mutation_category=large_deletion	position_end=4036177	position_start=4035958
SNP	27	67	REL606	4091274	C	aa_new_seq=A	aa_position=1012	aa_ref_seq=E	codon_new_seq=GCA	codon_number=1012	codon_position=2	codon_ref_seq=GAA	gene_name=rpoB	gene_position=3035	gene_product=DNA-directed RNA polymerase subunit beta	gene_strand=>	genes_overlapping=rpoB	locus_tag=ECB_03863	locus_tags_overlapping=ECB_03863	mutation_category=snp_nonsynonymous	position_end=4091274	position_start=4091274	snp_type=nonsynonymous	transl_table=11
MOB	28	277,278	REL606	4260611	IS150	-1	4	gene_name=lysU	gene_position=coding (208-211/1518 nt)	gene_product=lysine tRNA synthetase, inducible	gene_strand=<	genes_inactivated=lysU	locus_tag=ECB_04000	locus_tags_inactivated=ECB_04000	mutation_category=mobile_element_insertion	position_end=4260614	position_start=4260611	repeat_size=1443
DEL	29	80,283	REL606	4343098	1446	gene_name=cycA	gene_position=pseudogene (852-2297/2859 nt)	gene_product=D-alanine/D-serine/glycine transporter	gene_strand=>	genes_inactivated=cycA	locus_tag=ECB_04080	locus_tags_inactivated=ECB_04080	mediated=IS150	mutation_category=large_deletion	position_end=4344543	position_start=4343098
MOB	30	284,286	REL606	4456970	IS150	-1	3	gene_name=yjiX/yjiY	gene_position=intergenic (-32/+16)	gene_product=hypothetical protein/predicted inner membrane protein	gene_strand=</<	genes_promoter=yjiX	locus_tag=ECB_04219/ECB_04220	locus_tags_promoter=ECB_04219	mutation_category=mobile_element_insertion	position_end=4456972	position_start=4456970	repeat_size=1443
RA	31	.	REL606	155943	0	T	G	aa_new_seq=A	aa_position=191	aa_ref_seq=A	bias_e_value=1.29179e-06	bias_p_value=2.85722e-13	codon_new_seq=GCC	codon_number=191	codon_position=3	codon_ref_seq=GCA	consensus_reject=FREQUENCY_CUTOFF	consensus_score=199.9	fisher_strand_p_value=8.55725e-15	frequency=2.439e-01	gene_name=yadL	gene_position=573	gene_product=predicted fimbrial-like adhesin protein	gene_strand=<	ks_quality_p_value=0.999921	locus_tag=ECB_00136	major_base=T	major_cov=5/57	major_frequency=7.561e-01	minor_base=G	minor_cov=20/0	new_cov=20/0	new_seq=G	polymorphism_frequency=2.439e-01	polymorphism_score=25.9	prediction=polymorphism	ref_cov=5/57	ref_seq=T	snp_type=synonymous	total_cov=25/57	transl_table=11
RA	32	.	REL606	448506	0	A	C	aa_new_seq=G	aa_position=57	aa_ref_seq=V	bias_e_value=39.2899	bias_p_value=8.69026e-06	codon_new_seq=GGA	codon_number=57	codon_position=2	codon_ref_seq=GTA	consensus_reject=FREQUENCY_CUTOFF	consensus_score=57.8	fisher_strand_p_value=5.64786e-07	frequency=4.348e-01	gene_name=tesB	gene_position=170	gene_product=acyl-CoA thioesterase II	gene_strand=<	ks_quality_p_value=1	locus_tag=ECB_00404	major_base=A	major_cov=18/8	major_frequency=5.652e-01	minor_base=C	minor_cov=0/20	new_cov=0/20	new_seq=C	polymorphism_frequency=4.348e-01	polymorphism_score=21.8	prediction=polymorphism	ref_cov=18/8	ref_seq=A	snp_type=nonsynonymous	total_cov=18/28	transl_table=11
RA	33	.	REL606	448737	0	T	C	consensus_score=394.5	frequency=1	gene_name=tesB/ybaY	gene_position=intergenic (-62/-156)	gene_product=acyl-CoA thioesterase II/predicted outer membrane lipoprotein	gene_strand=</>	locus_tag=ECB_00404/ECB_00405	major_base=C	major_cov=36/65	major_frequency=1.000e+00	minor_base=N	minor_cov=0/0	new_cov=36/65	polymorphism_frequency=1.000e+00	polymorphism_score=NA	prediction=consensus	ref_cov=0/0	snp_type=intergenic	total_cov=36/65
RA	34	.	REL606	717853	0	T	G	aa_new_seq=A	aa_position=31	aa_ref_seq=A	bias_e_value=2.8569	bias_p_value=6.31898e-07	codon_new_seq=GCC	codon_number=31	codon_position=3	codon_ref_seq=GCA	consensus_reject=FREQUENCY_CUTOFF	consensus_score=145.2	fisher_strand_p_value=3.5128e-08	frequency=2.419e-01	gene_name=ECB_00663	gene_position=93	gene_product=hypothetical protein	gene_strand=<	ks_quality_p_value=0.989758	locus_tag=ECB_00663	major_base=T	major_cov=10/37	major_frequency=7.581e-01	minor_base=G	minor_cov=15/0	new_cov=15/0	new_seq=G	polymorphism_frequency=2.419e-01	polymorphism_score=16.0	prediction=polymorphism	ref_cov=10/37	ref_seq=T	snp_type=synonymous	total_cov=25/37	transl_table=11
RA	35	.	REL606	736323	0	T	G	consensus_score=383.5	frequency=1	gene_name=gltA/sdhC	gene_position=intergenic (-43/-666)	gene_product=citrate synthase/succinate dehydrogenase cytochrome b556 large membrane subunit	gene_strand=</>	locus_tag=ECB_00680/ECB_00681	major_base=G	major_cov=53/45	major_frequency=1.000e+00	minor_base=N	minor_cov=0/0	new_cov=53/45	polymorphism_frequency=1.000e+00	polymorphism_score=NA	prediction=consensus	ref_cov=0/0	snp_type=intergenic	total_cov=53/45
RA	36	.	REL606	956056	0	A	C	aa_new_seq=P	aa_position=192	aa_ref_seq=T	bias_e_value=0.000264827	bias_p_value=5.85752e-11	codon_new_seq=CCC	codon_number=192	codon_position=1	codon_ref_seq=ACC	consensus_reject=FREQUENCY_CUTOFF	consensus_score=225.0	fisher_strand_p_value=2.1003e-12	frequency=2.418e-01	gene_name=lolA	gene_position=574	gene_product=outer-membrane lipoprotein carrier protein precursor	gene_strand=>	ks_quality_p_value=1	locus_tag=ECB_00895	major_base=A	major_cov=56/13	major_frequency=7.582e-01	minor_base=C	minor_cov=0/22	new_cov=0/22	new_seq=C	polymorphism_frequency=2.418e-01	polymorphism_score=10.9	prediction=polymorphism	ref_cov=56/13	ref_seq=A	snp_type=nonsynonymous	total_cov=56/35	transl_table=11
RA	37	.	REL606	1005113	0	G	T	bias_e_value=172465	bias_p_value=0.0381464	consensus_reject=FREQUENCY_CUTOFF	consensus_score=90.7	fisher_strand_p_value=0.00628481	frequency=2.500e-01	gene_name=ompF/asnS	gene_position=intergenic (-18/+584)	gene_product=outer membrane porin 1a (Ia;b;F)/asparaginyl-tRNA synthetase	gene_strand=</<	ks_quality_p_value=1	locus_tag=ECB_00933/ECB_00934	major_base=G	major_cov=15/15	major_frequency=7.500e-01	minor_base=T	minor_cov=0/10	new_cov=0/10	polymorphism_frequency=2.500e-01	polymorphism_score=11.0	prediction=polymorphism	ref_cov=15/15	snp_type=intergenic	total_cov=15/25
RA	38	.	REL606	1005127	0	A	C	bias_e_value=46677.7	bias_p_value=0.0103243	consensus_reject=FREQUENCY_CUTOFF	consensus_score=60.9	fisher_strand_p_value=0.00135817	frequency=4.561e-01	gene_name=ompF/asnS	gene_position=intergenic (-32/+570)	gene_product=outer membrane porin 1a (Ia;b;F)/asparaginyl-tRNA synthetase	gene_strand=</<	ks_quality_p_value=1	locus_tag=ECB_00933/ECB_00934	major_base=A	major_cov=13/18	major_frequency=5.439e-01	minor_base=C	minor_cov=1/25	new_cov=1/25	polymorphism_frequency=4.561e-01	polymorphism_score=16.1	prediction=polymorphism	ref_cov=13/18	snp_type=intergenic	total_cov=14/43
RA	39	.	REL606	1288647	0	T	G	bias_e_value=0.00570457	bias_p_value=1.26175e-09	consensus_reject=FREQUENCY_CUTOFF	consensus_score=239.1	fisher_strand_p_value=5.10884e-11	frequency=2.810e-01	gene_name=narI/ECB_01206	gene_position=intergenic (+38/-145)	gene_product=nitrate reductase 1, gamma (cytochrome b(NR)) subunit/hypothetical protein	gene_strand=>/>	ks_quality_p_value=1	locus_tag=ECB_01205/ECB_01206	major_base=T	major_cov=35/52	major_frequency=7.190e-01	minor_base=G	minor_cov=34/0	new_cov=34/0	polymorphism_frequency=2.810e-01	polymorphism_score=23.3	prediction=polymorphism	ref_cov=35/52	snp_type=intergenic	total_cov=70/52
RA	40	.	REL606	1323710	0	T	G	bias_e_value=0.110628	bias_p_value=2.44691e-08	consensus_reject=FREQUENCY_CUTOFF	consensus_score=206.8	fisher_strand_p_value=1.13291e-09	frequency=2.353e-01	ks_quality_p_value=1	major_base=T	major_cov=17/48	major_frequency=7.647e-01	minor_base=G	minor_cov=20/0	new_cov=20/0	no_show=1	polymorphism_frequency=2.353e-01	polymorphism_score=13.3	prediction=polymorphism	ref_cov=17/48	total_cov=37/48
RA	41	.	REL606	1362312	0	A	.	consensus_score=714.4	frequency=1	gene_name=ycjC	gene_position=coding (101/558 nt)	gene_product=DNA-binding transcriptional repressor	gene_strand=>	locus_tag=ECB_01276	major_base=.	major_cov=72/79	major_frequency=1.000e+00	minor_base=N	minor_cov=0/0	new_cov=72/79	polymorphism_frequency=1.000e+00	polymorphism_score=NA	prediction=consensus	ref_cov=0/0	total_cov=72/79
RA	42	.	REL606	1490899	0	A	G	aa_new_seq=G	aa_position=55	aa_ref_seq=G	bias_e_value=8.44512e-07	bias_p_value=1.86792e-13	codon_new_seq=GGG	codon_number=55	codon_position=3	codon_ref_seq=GGA	consensus_reject=FREQUENCY_CUTOFF	consensus_score=118.2	fisher_strand_p_value=5.52146e-15	frequency=3.452e-01	gene_name=ydcU	gene_position=165	gene_product=predicted spermidine/putrescine transporter subunit	gene_strand=>	ks_quality_p_value=1	locus_tag=ECB_01399	major_base=A	major_cov=9/46	major_frequency=6.548e-01	minor_base=G	minor_cov=29/0	new_cov=29/0	new_seq=G	polymorphism_frequency=3.452e-01	polymorphism_score=52.4	prediction=polymorphism	ref_cov=9/46	ref_seq=A	snp_type=synonymous	total_cov=38/46	transl_table=11
RA	43	.	REL606	1510660	0	A	C	bias_e_value=0.00548784	bias_p_value=1.21382e-09	consensus_reject=FREQUENCY_CUTOFF	consensus_score=256.5	fisher_strand_p_value=4.90672e-11	frequency=2.143e-01	ks_quality_p_value=1	major_base=A	major_cov=59/18	major_frequency=7.857e-01	minor_base=C	minor_cov=0/21	new_cov=0/21	no_show=1	polymorphism_frequency=2.143e-01	polymorphism_score=39.7	prediction=polymorphism	ref_cov=59/18	total_cov=59/39
RA	44	.	REL606	1613492	0	A	C	bias_e_value=1125410	bias_p_value=0.248922	consensus_reject=FREQUENCY_CUTOFF	consensus_score=40.5	fisher_strand_p_value=0.0673026	frequency=4.054e-01	gene_name=ECB_01510	gene_position=pseudogene (1234/1319 nt)	gene_product=putative tail component of prophage	gene_strand=<	ks_quality_p_value=1	locus_tag=ECB_01510	major_base=A	major_cov=5/17	major_frequency=5.946e-01	minor_base=C	minor_cov=0/15	new_cov=0/15	polymorphism_frequency=4.054e-01	polymorphism_score=12.1	prediction=polymorphism	ref_cov=5/17	snp_type=pseudogene	total_cov=5/32
RA	45	.	REL606	1618762	0	A	C	bias_e_value=7.37103e-10	bias_p_value=1.63035e-16	consensus_reject=FREQUENCY_CUTOFF	consensus_score=401.9	fisher_strand_p_value=3.9699e-18	frequency=2.143e-01	ks_quality_p_value=1	major_base=A	major_cov=96/25	major_frequency=7.857e-01	minor_base=C	minor_cov=0/33	new_cov=0/33	no_show=1	polymorphism_frequency=2.143e-01	polymorphism_score=23.1	prediction=polymorphism	ref_cov=96/25	total_cov=96/58
RA	46	.	REL606	1688229	0	A	C	aa_new_seq=P	aa_position=92	aa_ref_seq=T	bias_e_value=2.41183e-05	bias_p_value=5.33456e-12	codon_new_seq=CCC	codon_number=92	codon_position=1	codon_ref_seq=ACC	consensus_reject=FREQUENCY_CUTOFF	consensus_score=161.8	fisher_strand_p_value=1.75651e-13	frequency=3.656e-01	gene_name=nth	gene_position=274	gene_product=DNA glycosylase and apyrimidinic (AP) lyase (endonuclease III)	gene_strand=>	ks_quality_p_value=1	locus_tag=ECB_01603	major_base=A	major_cov=46/13	major_frequency=6.344e-01	minor_base=C	minor_cov=1/33	new_cov=1/33	new_seq=C	polymorphism_frequency=3.656e-01	polymorphism_score=32.0	prediction=polymorphism	ref_cov=46/13	ref_seq=A	snp_type=nonsynonymous	total_cov=48/47	transl_table=11
RA	47	.	REL606	1776122	1	.	T	consensus_score=440.2	frequency=1	gene_name=insJ-2/pheM	gene_position=intergenic (-49/+58)	gene_product=IS150 hypothetical protein/phenylalanyl-tRNA synthetase operon leader peptide	gene_strand=</<	locus_tag=ECB_00619_8/ECB_01684	major_base=T	major_cov=71/40	major_frequency=1.000e+00	minor_base=N	minor_cov=0/0	new_cov=71/40	polymorphism_frequency=1.000e+00	polymorphism_score=NA	prediction=consensus	ref_cov=0/0	snp_type=intergenic	total_cov=71/40
RA	48	.	REL606	1802082	0	G	T	bias_e_value=22827.1	bias_p_value=0.00504897	consensus_reject=FREQUENCY_CUTOFF	consensus_score=119.6	fisher_strand_p_value=0.000599707	frequency=2.128e-01	ks_quality_p_value=1	major_base=G	major_cov=14/23	major_frequency=7.872e-01	minor_base=T	minor_cov=10/0	new_cov=10/0	no_show=1	polymorphism_frequency=2.128e-01	polymorphism_score=10.8	prediction=polymorphism	ref_cov=14/23	total_cov=24/23
RA	49	.	REL606	2005805	0	C	T	aa_new_seq=K	aa_position=181	aa_ref_seq=E	codon_new_seq=AAA	codon_number=181	codon_position=1	codon_ref_seq=GAA	consensus_score=414.1	frequency=1	gene_name=insD	gene_position=541	gene_product=IS2 insertion element transposase InsAB'	gene_strand=<	locus_tag=ECB_01904	major_base=T	major_cov=42/66	major_frequency=1.000e+00	minor_base=N	minor_cov=0/0	new_cov=42/66	new_seq=T	polymorphism_frequency=1.000e+00	polymorphism_score=NA	prediction=consensus	ref_cov=0/0	ref_seq=C	snp_type=nonsynonymous	total_cov=42/66	transl_table=11
RA	50	.	REL606	2007927	0	T	G	bias_e_value=0.0240896	bias_p_value=5.32821e-09	consensus_reject=FREQUENCY_CUTOFF	consensus_score=179.9	fisher_strand_p_value=2.29722e-10	frequency=2.254e-01	ks_quality_p_value=1	major_base=T	major_cov=8/47	major_frequency=7.746e-01	minor_base=G	minor_cov=16/0	new_cov=16/0	no_show=1	polymorphism_frequency=2.254e-01	polymorphism_score=23.9	prediction=polymorphism	ref_cov=8/47	total_cov=24/47
RA	51	.	REL606	2173900	0	A	C	aa_new_seq=P	aa_position=25	aa_ref_seq=T	bias_e_value=4.7462e-10	bias_p_value=1.04978e-16	codon_new_seq=CCC	codon_number=25	codon_position=1	codon_ref_seq=ACC	consensus_reject=FREQUENCY_CUTOFF	consensus_score=225.5	fisher_strand_p_value=2.52843e-18	frequency=3.136e-01	gene_name=yejH	gene_position=73	gene_product=predicted ATP-dependet helicase	gene_strand=>	ks_quality_p_value=1	locus_tag=ECB_02114	major_base=A	major_cov=65/16	major_frequency=6.864e-01	minor_base=C	minor_cov=0/37	new_cov=0/37	new_seq=C	polymorphism_frequency=3.136e-01	polymorphism_score=44.7	prediction=polymorphism	ref_cov=65/16	ref_seq=A	snp_type=nonsynonymous	total_cov=65/54	transl_table=11
RA	52	.	REL606	2209801	0	A	T	aa_new_seq=C	aa_position=351	aa_ref_seq=S	codon_new_seq=TGT	codon_number=351	codon_position=1	codon_ref_seq=AGT	consensus_score=817.6	frequency=1	gene_name=atoS	gene_position=1051	gene_product=sensory histidine kinase in two-component regulatory system with AtoC	gene_strand=>	locus_tag=ECB_02146	major_base=T	major_cov=133/69	major_frequency=1.000e+00	minor_base=N	minor_cov=0/0	new_cov=133/69	new_seq=T	polymorphism_frequency=1.000e+00	polymorphism_score=NA	prediction=consensus	ref_cov=0/0	ref_seq=A	snp_type=nonsynonymous	total_cov=133/69	transl_table=11
RA	53	.	REL606	2238337	0	A	C	bias_e_value=0.000205776	bias_p_value=4.55142e-11	consensus_reject=FREQUENCY_CUTOFF	consensus_score=129.1	fisher_strand_p_value=1.65323e-12	frequency=3.125e-01	gene_name=inaA/yfaH	gene_position=intergenic (-149/-66)	gene_product=hypothetical protein/hypothetical protein	gene_strand=</>	ks_quality_p_value=0.977973	locus_tag=ECB_02163/ECB_02164	major_base=A	major_cov=44/11	major_frequency=6.875e-01	minor_base=C	minor_cov=0/25	new_cov=0/25	polymorphism_frequency=3.125e-01	polymorphism_score=47.5	prediction=polymorphism	ref_cov=44/11	snp_type=intergenic	total_cov=44/36
RA	54	.	REL606	2512325	0	A	C	aa_new_seq=G	aa_position=1380	aa_ref_seq=G	bias_e_value=0.000289973	bias_p_value=6.4137e-11	codon_new_seq=GGG	codon_number=1380	codon_position=3	codon_ref_seq=GGT	consensus_reject=FREQUENCY_CUTOFF	consensus_score=207.8	fisher_strand_p_value=2.30751e-12	frequency=2.581e-01	gene_name=yfhM	gene_position=4140	gene_product=hypothetical protein	gene_strand=<	ks_quality_p_value=1	locus_tag=ECB_02412	major_base=A	major_cov=54/15	major_frequency=7.419e-01	minor_base=C	minor_cov=0/24	new_cov=0/24	new_seq=C	polymorphism_frequency=2.581e-01	polymorphism_score=19.4	prediction=polymorphism	ref_cov=54/15	ref_seq=A	snp_type=synonymous	total_cov=54/39	transl_table=11
RA	55	.	REL606	2600583	1	.	T	bias_e_value=4504560	bias_p_value=0.996333	consensus_score=319.7	fisher_strand_p_value=1	frequency=1	gene_name=yfiH	gene_position=pseudogene (663/2178 nt)	gene_product=hypothetical protein	gene_strand=<	ks_quality_p_value=0.915593	locus_tag=ECB_02483	major_base=T	major_cov=25/56	major_frequency=9.643e-01	minor_base=.	minor_cov=1/2	new_cov=25/56	polymorphism_frequency=9.643e-01	polymorphism_score=3.0	prediction=consensus	ref_cov=1/2	snp_type=pseudogene	total_cov=26/58
RA	56	.	REL606	2650572	0	G	T	aa_new_seq=I	aa_position=47	aa_ref_seq=M	codon_new_seq=ATT	codon_number=47	codon_position=3	codon_ref_seq=ATG	consensus_score=400.9	frequency=1	gene_name=emrR	gene_position=141	gene_product=DNA-binding transcriptional repressor of microcin B17 synthesis and multidrug efflux	gene_strand=>	locus_tag=ECB_02539	major_base=T	major_cov=40/61	major_frequency=1.000e+00	minor_base=N	minor_cov=0/0	new_cov=40/61	new_seq=T	polymorphism_frequency=1.000e+00	polymorphism_score=NA	prediction=consensus	ref_cov=0/0	ref_seq=G	snp_type=nonsynonymous	total_cov=40/61	transl_table=11
RA	57	.	REL606	2774220	0	T	C	aa_new_seq=G	aa_position=106	aa_ref_seq=E	bias_e_value=2650.89	bias_p_value=0.000586332	codon_new_seq=GGG	codon_number=106	codon_position=2	codon_ref_seq=GAG	consensus_reject=FREQUENCY_CUTOFF	consensus_score=82.6	fisher_strand_p_value=5.4173e-05	frequency=3.393e-01	gene_name=ECB_02652	gene_position=317	gene_product=conserved hypothetical protein	gene_strand=<	ks_quality_p_value=1	locus_tag=ECB_02652	major_base=T	major_cov=19/18	major_frequency=6.607e-01	minor_base=C	minor_cov=0/19	new_cov=0/19	new_seq=C	polymorphism_frequency=3.393e-01	polymorphism_score=15.8	prediction=polymorphism	ref_cov=19/18	ref_seq=T	snp_type=nonsynonymous	total_cov=19/37	transl_table=11
RA	58	.	REL606	2921590	0	T	G	bias_e_value=0.249331	bias_p_value=5.51478e-08	consensus_reject=FREQUENCY_CUTOFF	consensus_score=290.6	fisher_strand_p_value=2.65829e-09	frequency=2.066e-01	ks_quality_p_value=1	major_base=T	major_cov=36/60	major_frequency=7.934e-01	minor_base=G	minor_cov=25/0	new_cov=25/0	no_show=1	polymorphism_frequency=2.066e-01	polymorphism_score=21.5	prediction=polymorphism	ref_cov=36/60	total_cov=62/60
RA	59	.	REL606	2945750	0	A	C	bias_e_value=0.00555718	bias_p_value=1.22915e-09	consensus_reject=FREQUENCY_CUTOFF	consensus_score=297.8	fisher_strand_p_value=4.97135e-11	frequency=2.358e-01	ks_quality_p_value=1	major_base=A	major_cov=61/33	major_frequency=7.642e-01	minor_base=C	minor_cov=0/29	new_cov=0/29	no_show=1	polymorphism_frequency=2.358e-01	polymorphism_score=12.8	prediction=polymorphism	ref_cov=61/33	total_cov=61/62
RA	60	.	REL606	3242824	0	A	C	aa_new_seq=L	aa_position=148	aa_ref_seq=I	codon_new_seq=CTT	codon_number=148	codon_position=1	codon_ref_seq=ATT	consensus_score=272.4	frequency=1	gene_name=argR	gene_position=442	gene_product=arginine repressor	gene_strand=>	locus_tag=ECB_03097	major_base=C	major_cov=24/45	major_frequency=1.000e+00	minor_base=N	minor_cov=0/0	new_cov=24/45	new_seq=C	polymorphism_frequency=1.000e+00	polymorphism_score=NA	prediction=consensus	ref_cov=0/0	ref_seq=A	snp_type=nonsynonymous	total_cov=24/45	transl_table=11
RA	61	.	REL606	3544091	0	C	T	consensus_score=460.8	frequency=1	gene_name=dctA/yhjK	gene_position=intergenic (-20/+163)	gene_product=C4-dicarboxylate transport protein/predicted diguanylate cyclase	gene_strand=</<	locus_tag=ECB_03376/ECB_03377	major_base=T	major_cov=57/58	major_frequency=1.000e+00	minor_base=N	minor_cov=0/0	new_cov=57/58	polymorphism_frequency=1.000e+00	polymorphism_score=NA	prediction=consensus	ref_cov=0/0	snp_type=intergenic	total_cov=57/58
RA	62	.	REL606	3787982	0	T	A	bias_e_value=9.1187e-14	bias_p_value=2.0169e-20	consensus_reject=FREQUENCY_CUTOFF	consensus_score=232.6	fisher_strand_p_value=4.01234e-22	frequency=2.574e-01	gene_name=yieF/yieG	gene_position=intergenic (+2/+52)	gene_product=chromate reductase, Class I, flavoprotein/predicted inner membrane protein	gene_strand=>/<	ks_quality_p_value=1	locus_tag=ECB_03597/ECB_03598	major_base=T	major_cov=73/2	major_frequency=7.426e-01	minor_base=A	minor_cov=0/26	new_cov=0/26	polymorphism_frequency=2.574e-01	polymorphism_score=54.9	prediction=polymorphism	ref_cov=73/2	snp_type=intergenic	total_cov=73/28
RA	63	.	REL606	3924725	0	A	C	aa_new_seq=P	aa_position=31	aa_ref_seq=T	bias_e_value=3.79114	bias_p_value=8.38536e-07	codon_new_seq=CCC	codon_number=31	codon_position=1	codon_ref_seq=ACC	consensus_reject=FREQUENCY_CUTOFF	consensus_score=213.4	fisher_strand_p_value=4.6911e-08	frequency=2.421e-01	gene_name=ubiB	gene_position=91	gene_product=putative ubiquinone biosynthesis protein UbiB	gene_strand=>	ks_quality_p_value=1	locus_tag=ECB_03728	major_base=A	major_cov=44/28	major_frequency=7.579e-01	minor_base=C	minor_cov=0/23	new_cov=0/23	new_seq=C	polymorphism_frequency=2.421e-01	polymorphism_score=18.9	prediction=polymorphism	ref_cov=44/28	ref_seq=A	snp_type=nonsynonymous	total_cov=44/52	transl_table=11
RA	64	.	REL606	3943694	0	C	T	consensus_score=24.6	deleted=1	frequency=1	major_base=T	major_cov=4/5	major_frequency=1.000e+00	minor_base=N	minor_cov=0/0	new_cov=4/5	polymorphism_frequency=1.000e+00	polymorphism_score=NA	prediction=consensus	ref_cov=0/0	total_cov=4/5
RA	65	.	REL606	4017167	0	G	T	aa_new_seq=K	aa_position=156	aa_ref_seq=N	bias_e_value=9.09129	bias_p_value=2.01084e-06	codon_new_seq=AAA	codon_number=156	codon_position=3	codon_ref_seq=AAC	consensus_reject=FREQUENCY_CUTOFF	consensus_score=93.7	fisher_strand_p_value=1.18654e-07	frequency=2.791e-01	gene_name=yiiQ	gene_position=468	gene_product=hypothetical protein	gene_strand=<	ks_quality_p_value=1	locus_tag=ECB_03805	major_base=G	major_cov=27/4	major_frequency=7.209e-01	minor_base=T	minor_cov=0/12	new_cov=0/12	new_seq=T	polymorphism_frequency=2.791e-01	polymorphism_score=15.8	prediction=polymorphism	ref_cov=27/4	ref_seq=G	snp_type=nonsynonymous	total_cov=27/16	transl_table=11
RA	66	.	REL606	4017172	0	T	C	aa_new_seq=E	aa_position=155	aa_ref_seq=K	bias_e_value=17.6992	bias_p_value=3.91476e-06	codon_new_seq=GAA	codon_number=155	codon_position=1	codon_ref_seq=AAA	consensus_reject=FREQUENCY_CUTOFF	consensus_score=92.6	fisher_strand_p_value=2.41084e-07	frequency=2.917e-01	gene_name=yiiQ	gene_position=463	gene_product=hypothetical protein	gene_strand=<	ks_quality_p_value=1	locus_tag=ECB_03805	major_base=T	major_cov=27/7	major_frequency=7.083e-01	minor_base=C	minor_cov=0/14	new_cov=0/14	new_seq=C	polymorphism_frequency=2.917e-01	polymorphism_score=10.6	prediction=polymorphism	ref_cov=27/7	ref_seq=T	snp_type=nonsynonymous	total_cov=27/21	transl_table=11
RA	67	.	REL606	4091274	0	A	C	aa_new_seq=A	aa_position=1012	aa_ref_seq=E	codon_new_seq=GCA	codon_number=1012	codon_position=2	codon_ref_seq=GAA	consensus_score=405.7	frequency=1	gene_name=rpoB	gene_position=3035	gene_product=DNA-directed RNA polymerase subunit beta	gene_strand=>	locus_tag=ECB_03863	major_base=C	major_cov=48/57	major_frequency=1.000e+00	minor_base=N	minor_cov=0/0	new_cov=48/57	new_seq=C	polymorphism_frequency=1.000e+00	polymorphism_score=NA	prediction=consensus	ref_cov=0/0	ref_seq=A	snp_type=nonsynonymous	total_cov=48/57	transl_table=11
RA	68	.	REL606	4268153	0	A	C	bias_e_value=0.0249814	bias_p_value=5.52547e-09	consensus_reject=FREQUENCY_CUTOFF	consensus_score=255.7	fisher_strand_p_value=2.38618e-10	frequency=2.021e-01	ks_quality_p_value=1	major_base=A	major_cov=58/17	major_frequency=7.979e-01	minor_base=C	minor_cov=0/19	new_cov=0/19	no_show=1	polymorphism_frequency=2.021e-01	polymorphism_score=14.3	prediction=polymorphism	ref_cov=58/17	total_cov=58/36
RA	69	.	REL606	4320445	0	T	G	aa_new_seq=G	aa_position=211	aa_ref_seq=V	bias_e_value=2.93119e-07	bias_p_value=6.48329e-14	codon_new_seq=GGG	codon_number=211	codon_position=2	codon_ref_seq=GTG	consensus_reject=FREQUENCY_CUTOFF	consensus_score=176.4	fisher_strand_p_value=1.85661e-15	frequency=3.462e-01	gene_name=aidB	gene_position=632	gene_product=isovaleryl CoA dehydrogenase	gene_strand=>	ks_quality_p_value=1	locus_tag=ECB_04054	major_base=T	major_cov=16/52	major_frequency=6.538e-01	minor_base=G	minor_cov=36/0	new_cov=36/0	new_seq=G	polymorphism_frequency=3.462e-01	polymorphism_score=44.9	prediction=polymorphism	ref_cov=16/52	ref_seq=T	snp_type=nonsynonymous	total_cov=52/52	transl_table=11
RA	70	.	REL606	4483462	0	C	T	aa_new_seq=F	aa_position=44	aa_ref_seq=S	bias_e_value=2.9966e-11	bias_p_value=6.62796e-18	codon_new_seq=TTT	codon_number=44	codon_position=2	codon_ref_seq=TCT	consensus_reject=FREQUENCY_CUTOFF	consensus_score=91.6	fisher_strand_p_value=1.49456e-19	frequency=4.000e-01	gene_name=bglJ	gene_position=131	gene_product=DNA-binding transcriptional activator	gene_strand=>	ks_quality_p_value=1	locus_tag=ECB_04243	major_base=C	major_cov=9/51	major_frequency=6.000e-01	minor_base=T	minor_cov=40/0	new_cov=40/0	new_seq=T	polymorphism_frequency=4.000e-01	polymorphism_score=84.0	prediction=polymorphism	ref_cov=9/51	ref_seq=C	snp_type=nonsynonymous	total_cov=49/51	transl_table=11
MC	71	.	REL606	547546	548309	0	662	gene_name=ybcQ	gene_position=pseudogene (252-1015/1161 nt)	gene_product=predicted antitermination protein	gene_strand=>	left_inside_cov=0	left_outside_cov=118	locus_tag=ECB_00502	right_inside_cov=30	right_outside_cov=32
MC	72	.	REL606	549275	589784	648	1717	gene_name=[insB-6]–[insA-7]	gene_product=[insB-6],insA-6,nmpC,ybcU,ECB_00510,nohB,ECB_00512,ECB_00513,ECB_00514,ECB_00515,ECB_00516,ECB_00517,appY,ompT,envY,ybcH,nfrA,nfrB,nfrB,ECB_00524,yhhI,ECB_00526,ECB_00527,ECB_00528,ECB_00529,ECB_00530,cusS,cusR,cusC,ylcC,cusB,cusA,pheP,ybdG,nfnB,ybdF,ybdJ,ybdK,insJ-1,insK-1,insB-7,[insA-7]	left_inside_cov=31	left_outside_cov=32	locus_tag=[ECB_00504]–[ECB_00546]	right_inside_cov=31	right_outside_cov=33
MC	73	.	REL606	1456079	1468967	1308	1298	gene_name=[acpD]–[insJ-2]	gene_product=[acpD],[insK-2],insJ-2,hrpA,ydcF,aldA,gapC,insA-12,insB-12,cybB,ydcA,hokB,mokB,insK-2,[insJ-2]	left_inside_cov=31	left_outside_cov=36	locus_tag=[ECB_01367]–[ECB_00619_6]	right_inside_cov=7	right_outside_cov=39
MC	74	.	REL606	1821172	1821350	0	0	gene_name=ynjI	gene_position=coding (437-615/1041 nt)	gene_product=predicted inner membrane protein	gene_strand=<	left_inside_cov=1	left_outside_cov=184	locus_tag=ECB_01731	right_inside_cov=0	right_outside_cov=147
MC	75	.	REL606	2427291	2427864	0	0	gene_name=eutC	gene_position=coding (311-884/888 nt)	gene_product=ethanolamine ammonia-lyase small subunit	gene_strand=<	left_inside_cov=0	left_outside_cov=116	locus_tag=ECB_02340	right_inside_cov=0	right_outside_cov=177
MC	76	.	REL606	3481120	3484563	1304	892	gene_name=rhsB	gene_position=coding (109-3552/4236 nt)	gene_product=rhsB element core protein RshB	gene_strand=>	left_inside_cov=30	left_outside_cov=32	locus_tag=ECB_03331	right_inside_cov=31	right_outside_cov=33
MC	77	.	REL606	3628289	3629734	0	0	gene_name=rhsA	gene_position=pseudogene (281-1726/5580 nt)	gene_product=rhsA element core protein RshA	gene_strand=>	left_inside_cov=0	left_outside_cov=195	locus_tag=ECB_03448	right_inside_cov=0	right_outside_cov=194
MC	78	.	REL606	3943689	3943820	0	118	gene_name=rrlA	gene_position=noncoding (1860-1991/2904 nt)	gene_product=23S ribosomal RNA	gene_strand=>	left_inside_cov=26	left_outside_cov=33	locus_tag=ECB_r00015	right_inside_cov=28	right_outside_cov=38
MC	79	.	REL606	4035958	4037497	0	1316	gene_name=metL	gene_position=pseudogene (79-1618/3879 nt)	gene_product=bifunctional aspartate kinase II/homoserine dehydrogenase II	gene_strand=>	left_inside_cov=0	left_outside_cov=123	locus_tag=ECB_03826	right_inside_cov=30	right_outside_cov=37
MC	80	.	REL606	4343098	4344543	1444	0	gene_name=cycA	gene_position=pseudogene (852-2297/2859 nt)	gene_product=D-alanine/D-serine/glycine transporter	gene_strand=>	left_inside_cov=0	left_outside_cov=157	locus_tag=ECB_04080	right_inside_cov=1	right_outside_cov=158
JC	81	.	REL606	1	1	REL606	4521141	-1	0	alignment_overlap=0	circular_chromosome=1	coverage_minus=57	coverage_plus=50	flanking_left=150	flanking_right=150	frequency=1	junction_possible_overlap_registers=149	key=REL606__1__1__REL606__4521141__-1__0____150__150__0__0	max_left=149	max_left_minus=149	max_left_plus=144	max_min_left=73	max_min_left_minus=67	max_min_left_plus=73	max_min_right=72	max_min_right_minus=72	max_min_right_plus=72	max_pos_hash_score=298	max_right=148	max_right_minus=138	max_right_plus=148	neg_log10_pos_hash_p_value=0.3	new_junction_coverage=0.95	new_junction_read_count=110	polymorphism_frequency=1.000e+00	pos_hash_score=57	prediction=consensus	side_1_annotate_key=gene	side_1_continuation=0	side_1_coverage=0.00	side_1_overlap=0	side_1_possible_overlap_registers=149	side_1_read_count=0	side_1_redundant=0	side_2_annotate_key=gene	side_2_continuation=0	side_2_coverage=0.00	side_2_overlap=0	side_2_possible_overlap_registers=149	side_2_read_count=0	side_2_redundant=0	total_non_overlap_reads=107
JC	82	.	REL606	15601	-1	REL606	15805	-1	0	alignment_overlap=7	coverage_minus=14	coverage_plus=0	flanking_left=150	flanking_right=150	frequency=NA	junction_possible_overlap_registers=142	key=REL606__15601__-1__REL606__15812__-1__7____150__150__1__1	max_left=64	max_left_minus=64	max_left_plus=0	max_min_left=64	max_min_left_minus=64	max_min_left_plus=0	max_min_right=0	max_min_right_minus=0	max_min_right_plus=0	max_pos_hash_score=284	max_right=142	max_right_minus=142	max_right_plus=0	neg_log10_pos_hash_p_value=5.3	new_junction_coverage=0.14	new_junction_read_count=15	polymorphism_frequency=NA	pos_hash_score=8	prediction=unknown	reject=COVERAGE_EVENNESS_SKEW	side_1_annotate_key=repeat	side_1_continuation=0	side_1_coverage=NA	side_1_overlap=7	side_1_read_count=NA	side_1_redundant=1	side_2_annotate_key=repeat	side_2_continuation=0	side_2_coverage=NA	side_2_overlap=0	side_2_possible_overlap_registers=NA	side_2_read_count=NA	side_2_redundant=1	total_non_overlap_reads=14
JC	83	.	REL606	16993	1	REL606	18419	1	0	alignment_overlap=0	coverage_minus=18	coverage_plus=63	flanking_left=150	flanking_right=150	frequency=1	junction_possible_overlap_registers=149	key=REL606__16993__1__REL606__18419__1__0____150__150__1__0	max_left=145	max_left_minus=145	max_left_plus=145	max_min_left=52	max_min_left_minus=52	max_min_left_plus=0	max_min_right=75	max_min_right_minus=75	max_min_right_plus=75	max_pos_hash_score=298	max_right=134	max_right_minus=134	max_right_plus=75	neg_log10_pos_hash_p_value=1.3	new_junction_coverage=0.94	new_junction_read_count=109	polymorphism_frequency=1.000e+00	pos_hash_score=33	prediction=consensus	side_1_annotate_key=repeat	side_1_continuation=0	side_1_coverage=NA	side_1_overlap=0	side_1_read_count=NA	side_1_redundant=1	side_2_annotate_key=gene	side_2_continuation=0	side_2_coverage=0.00	side_2_overlap=0	side_2_possible_overlap_registers=149	side_2_read_count=0	side_2_redundant=0	total_non_overlap_reads=81
JC	84	.	REL606	16993	1	REL606	199026	-1	0	alignment_overlap=1	coverage_minus=83	coverage_plus=65	flanking_left=150	flanking_right=150	frequency=1	junction_possible_overlap_registers=148	key=REL606__16993__1__REL606__199027__-1__1____150__150__1__0	max_left=141	max_left_minus=137	max_left_plus=141	max_min_left=74	max_min_left_minus=74	max_min_left_plus=72	max_min_right=74	max_min_right_minus=73	max_min_right_plus=74	max_pos_hash_score=296	max_right=148	max_right_minus=148	max_right_plus=147	neg_log10_pos_hash_p_value=0.0	new_junction_coverage=2.66	new_junction_read_count=307	polymorphism_frequency=1.000e+00	pos_hash_score=77	prediction=consensus	read_count_offset=3	side_1_annotate_key=repeat	side_1_continuation=0	side_1_coverage=NA	side_1_overlap=1	side_1_read_count=NA	side_1_redundant=1	side_2_annotate_key=gene	side_2_continuation=0	side_2_coverage=0.00	side_2_overlap=0	side_2_possible_overlap_registers=145	side_2_read_count=0	side_2_redundant=0	total_non_overlap_reads=148
JC	85	.	REL606	18435	-1	REL606	199024	1	0	alignment_overlap=1	coverage_minus=77	coverage_plus=82	flanking_left=150	flanking_right=150	frequency=1	junction_possible_overlap_registers=148	key=REL606__18435__-1__REL606__199023__1__1____150__150__1__0	max_left=144	max_left_minus=144	max_left_plus=144	max_min_left=73	max_min_left_minus=69	max_min_left_plus=73	max_min_right=74	max_min_right_minus=74	max_min_right_plus=64	max_pos_hash_score=296	max_right=147	max_right_minus=145	max_right_plus=147	neg_log10_pos_hash_p_value=0.1	new_junction_coverage=1.99	new_junction_read_count=230	polymorphism_frequency=1.000e+00	pos_hash_score=69	prediction=consensus	read_count_offset=3	side_1_annotate_key=repeat	side_1_continuation=0	side_1_coverage=NA	side_1_overlap=1	side_1_read_count=NA	side_1_redundant=1	side_2_annotate_key=gene	side_2_continuation=0	side_2_coverage=0.00	side_2_overlap=0	side_2_possible_overlap_registers=145	side_2_read_count=0	side_2_redundant=0	total_non_overlap_reads=159
JC	86	.	REL606	41355	-1	REL606	41453	-1	0	alignment_overlap=8	coverage_minus=3	coverage_plus=0	flanking_left=150	flanking_right=150	frequency=4.011e-02	junction_possible_overlap_registers=141	key=REL606__41355__-1__REL606__41461__-1__8____150__150__0__0	max_left=94	max_left_minus=94	max_left_plus=0	max_min_left=0	max_min_left_minus=0	max_min_left_plus=0	max_min_right=68	max_min_right_minus=68	max_min_right_plus=0	max_pos_hash_score=282	max_right=68	max_right_minus=68	max_right_plus=0	neg_log10_pos_hash_p_value=7.5	new_junction_coverage=0.03	new_junction_read_count=3	no_show=1	polymorphism_frequency=4.011e-02	pos_hash_score=3	prediction=polymorphism	reject=COVERAGE_EVENNESS_SKEW,FREQUENCY_CUTOFF	side_1_annotate_key=gene	side_1_continuation=0	side_1_coverage=0.70	side_1_overlap=8	side_1_possible_overlap_registers=149	side_1_read_count=82	side_1_redundant=0	side_2_annotate_key=gene	side_2_continuation=0	side_2_coverage=0.60	side_2_overlap=0	side_2_possible_overlap_registers=141	side_2_read_count=66	side_2_redundant=0	total_non_overlap_reads=3
JC	87	.	REL606	68513	-1	REL606	68557	-1	0	alignment_overlap=7	coverage_minus=2	coverage_plus=1	flanking_left=150	flanking_right=150	frequency=3.078e-02	junction_possible_overlap_registers=142	key=REL606__68513__-1__REL606__68564__-1__7____150__150__0__0	max_left=118	max_left_minus=118	max_left_plus=97	max_min_left=44	max_min_left_minus=44	max_min_left_plus=0	max_min_right=46	max_min_right_minus=25	max_min_right_plus=46	max_pos_hash_score=284	max_right=99	max_right_minus=99	max_right_plus=46	neg_log10_pos_hash_p_value=7.5	new_junction_coverage=0.03	new_junction_read_count=3	no_show=1	polymorphism_frequency=3.078e-02	pos_hash_score=3	prediction=polymorphism	reject=COVERAGE_EVENNESS_SKEW,FREQUENCY_CUTOFF	side_1_annotate_key=gene	side_1_continuation=0	side_1_coverage=0.93	side_1_overlap=7	side_1_possible_overlap_registers=149	side_1_read_count=108	side_1_redundant=0	side_2_annotate_key=gene	side_2_continuation=0	side_2_coverage=0.78	side_2_overlap=0	side_2_possible_overlap_registers=142	side_2_read_count=86	side_2_redundant=0	total_non_overlap_reads=3
JC	88	.	REL606	69429	-1	REL606	69507	-1	0	alignment_overlap=9	coverage_minus=5	coverage_plus=0	flanking_left=150	flanking_right=150	frequency=4.493e-02	junction_possible_overlap_registers=140	key=REL606__69429__-1__REL606__69516__-1__9____150__150__0__0	max_left=131	max_left_minus=131	max_left_plus=0	max_min_left=62	max_min_left_minus=62	max_min_left_plus=0	max_min_right=24	max_min_right_minus=24	max_min_right_plus=0	max_pos_hash_score=280	max_right=132	max_right_minus=132	max_right_plus=0	neg_log10_pos_hash_p_value=6.4	new_junction_coverage=0.05	new_junction_read_count=5	no_show=1	polymorphism_frequency=4.493e-02	pos_hash_score=5	prediction=polymorphism	reject=COVERAGE_EVENNESS_SKEW,FREQUENCY_CUTOFF	side_1_annotate_key=gene	side_1_continuation=0	side_1_coverage=1.06	side_1_overlap=9	side_1_possible_overlap_registers=149	side_1_read_count=123	side_1_redundant=0	side_2_annotate_key=gene	side_2_continuation=0	side_2_coverage=0.89	side_2_overlap=0	side_2_possible_overlap_registers=140	side_2_read_count=97	side_2_redundant=0	total_non_overlap_reads=5
JC	89	.	REL606	71613	-1	REL606	71644	-1	0	alignment_overlap=10	coverage_minus=5	coverage_plus=0	flanking_left=150	flanking_right=150	frequency=4.095e-02	junction_possible_overlap_registers=139	key=REL606__71613__-1__REL606__71654__-1__10____150__150__0__0	max_left=49	max_left_minus=49	max_left_plus=0	max_min_left=49	max_min_left_minus=49	max_min_left_plus=0	max_min_right=0	max_min_right_minus=0	max_min_right_plus=0	max_pos_hash_score=278	max_right=138	max_right_minus=138	max_right_plus=0	neg_log10_pos_hash_p_value=6.4	new_junction_coverage=0.05	new_junction_read_count=5	no_show=1	polymorphism_frequency=4.095e-02	pos_hash_score=5	prediction=polymorphism	reject=COVERAGE_EVENNESS_SKEW,FREQUENCY_CUTOFF	side_1_annotate_key=gene	side_1_continuation=0	side_1_coverage=1.13	side_1_overlap=10	side_1_possible_overlap_registers=149	side_1_read_count=131	side_1_redundant=0	side_2_annotate_key=gene	side_2_continuation=0	side_2_coverage=1.03	side_2_overlap=0	side_2_possible_overlap_registers=139	side_2_read_count=112	side_2_redundant=0	total_non_overlap_reads=5
JC	90	.	REL606	223218	1	REL606	223416	1	0	alignment_overlap=9	coverage_minus=0	coverage_plus=3	flanking_left=150	flanking_right=150	frequency=3.617e-02	junction_possible_overlap_registers=140	key=REL606__223218__1__REL606__223407__1__9____150__150__0__0	max_left=139	max_left_minus=0	max_left_plus=139	max_min_left=0	max_min_left_minus=0	max_min_left_plus=0	max_min_right=59	max_min_right_minus=0	max_min_right_plus=59	max_pos_hash_score=280	max_right=59	max_right_minus=0	max_right_plus=59	neg_log10_pos_hash_p_value=7.5	new_junction_coverage=0.03	new_junction_read_count=3	no_show=1	polymorphism_frequency=3.617e-02	pos_hash_score=3	prediction=polymorphism	reject=COVERAGE_EVENNESS_SKEW,FREQUENCY_CUTOFF	side_1_annotate_key=gene	side_1_continuation=0	side_1_coverage=0.58	side_1_overlap=9	side_1_possible_overlap_registers=149	side_1_read_count=68	side_1_redundant=0	side_2_annotate_key=gene	side_2_continuation=0	side_2_coverage=0.88	side_2_overlap=0	side_2_possible_overlap_registers=140	side_2_read_count=96	side_2_redundant=0	total_non_overlap_reads=3
JC	91	.	REL606	229432	-1	REL606	229512	-1	0	alignment_overlap=1	coverage_minus=3	coverage_plus=1	flanking_left=150	flanking_right=150	frequency=NA	junction_possible_overlap_registers=148	key=REL606__229432__-1__REL606__229513__-1__1____150__150__1__1	max_left=148	max_left_minus=148	max_left_plus=60	max_min_left=74	max_min_left_minus=74	max_min_left_plus=60	max_min_right=1	max_min_right_minus=1	max_min_right_plus=0	max_pos_hash_score=296	max_right=89	max_right_minus=75	max_right_plus=89	neg_log10_pos_hash_p_value=7.2	new_junction_coverage=0.03	new_junction_read_count=4	no_show=1	polymorphism_frequency=NA	pos_hash_score=4	prediction=unknown	reject=COVERAGE_EVENNESS_SKEW	side_1_annotate_key=repeat	side_1_continuation=0	side_1_coverage=NA	side_1_overlap=1	side_1_read_count=NA	side_1_redundant=1	side_2_annotate_key=repeat	side_2_continuation=0	side_2_coverage=NA	side_2_overlap=0	side_2_possible_overlap_registers=NA	side_2_read_count=NA	side_2_redundant=1	total_non_overlap_reads=4
JC	92	.	REL606	229740	1	REL606	229761	1	0	alignment_overlap=9	coverage_minus=0	coverage_plus=5	flanking_left=150	flanking_right=150	frequency=NA	junction_possible_overlap_registers=140	key=REL606__229740__1__REL606__229752__1__9____150__150__1__1	max_left=108	max_left_minus=0	max_left_plus=108	max_min_left=0	max_min_left_minus=0	max_min_left_plus=0	max_min_right=45	max_min_right_minus=0	max_min_right_plus=45	max_pos_hash_score=280	max_right=45	max_right_minus=0	max_right_plus=45	neg_log10_pos_hash_p_value=6.9	new_junction_coverage=0.06	new_junction_read_count=7	no_show=1	polymorphism_frequency=NA	pos_hash_score=4	prediction=unknown	reject=COVERAGE_EVENNESS_SKEW	side_1_annotate_key=repeat	side_1_continuation=0	side_1_coverage=NA	side_1_overlap=9	side_1_read_count=NA	side_1_redundant=1	side_2_annotate_key=repeat	side_2_continuation=0	side_2_coverage=NA	side_2_overlap=0	side_2_possible_overlap_registers=NA	side_2_read_count=NA	side_2_redundant=1	total_non_overlap_reads=5
JC	93	.	REL606	232265	-1	REL606	590046	-1	0	alignment_overlap=2	coverage_minus=112	coverage_plus=77	flanking_left=150	flanking_right=150	frequency=NA	junction_possible_overlap_registers=147	key=REL606__232266__-1__REL606__590047__-1__2____150__150__1__0	max_left=147	max_left_minus=147	max_left_plus=147	max_min_left=73	max_min_left_minus=73	max_min_left_plus=73	max_min_right=71	max_min_right_minus=70	max_min_right_plus=71	max_pos_hash_score=294	max_right=146	max_right_minus=146	max_right_plus=142	neg_log10_pos_hash_p_value=0.1	new_junction_coverage=1.66	new_junction_read_count=190	polymorphism_frequency=NA	pos_hash_score=69	prediction=unknown	side_1_annotate_key=repeat	side_1_continuation=0	side_1_coverage=NA	side_1_overlap=1	side_1_read_count=NA	side_1_redundant=1	side_2_annotate_key=repeat	side_2_continuation=0	side_2_coverage=NA	side_2_overlap=1	side_2_possible_overlap_registers=NA	side_2_read_count=NA	side_2_redundant=0	total_non_overlap_reads=189
JC	94	.	REL606	261323	1	REL606	261419	1	0	alignment_overlap=9	coverage_minus=0	coverage_plus=3	flanking_left=150	flanking_right=150	frequency=2.055e-02	junction_possible_overlap_registers=140	key=REL606__261323__1__REL606__261410__1__9____150__150__0__0	max_left=119	max_left_minus=0	max_left_plus=119	max_min_left=52	max_min_left_minus=0	max_min_left_plus=52	max_min_right=22	max_min_right_minus=0	max_min_right_plus=22	max_pos_hash_score=280	max_right=106	max_right_minus=0	max_right_plus=106	neg_log10_pos_hash_p_value=7.5	new_junction_coverage=0.03	new_junction_read_count=3	no_show=1	polymorphism_frequency=2.055e-02	pos_hash_score=3	prediction=polymorphism	reject=COVERAGE_EVENNESS_SKEW,FREQUENCY_CUTOFF	side_1_annotate_key=gene	side_1_continuation=0	side_1_coverage=1.15	side_1_overlap=9	side_1_possible_overlap_registers=149	side_1_read_count=134	side_1_redundant=0	side_2_annotate_key=gene	side_2_continuation=0	side_2_coverage=1.46	side_2_overlap=0	side_2_possible_overlap_registers=140	side_2_read_count=160	side_2_redundant=0	total_non_overlap_reads=3
JC	95	.	REL606	310416	-1	REL606	310495	-1	0	alignment_overlap=9	coverage_minus=6	coverage_plus=0	flanking_left=150	flanking_right=150	frequency=6.874e-02	junction_possible_overlap_registers=140	key=REL606__310416__-1__REL606__310504__-1__9____150__150__0__0	max_left=54	max_left_minus=54	max_left_plus=0	max_min_left=54	max_min_left_minus=54	max_min_left_plus=0	max_min_right=0	max_min_right_minus=0	max_min_right_plus=0	max_pos_hash_score=280	max_right=130	max_right_minus=130	max_right_plus=0	neg_log10_pos_hash_p_value=6.0	new_junction_coverage=0.05	new_junction_read_count=6	no_show=1	polymorphism_frequency=6.874e-02	pos_hash_score=6	prediction=polymorphism	reject=COVERAGE_EVENNESS_SKEW,FREQUENCY_CUTOFF	side_1_annotate_key=gene	side_1_continuation=0	side_1_coverage=0.77	side_1_overlap=9	side_1_possible_overlap_registers=149	side_1_read_count=90	side_1_redundant=0	side_2_annotate_key=gene	side_2_continuation=0	side_2_coverage=0.71	side_2_overlap=0	side_2_possible_overlap_registers=140	side_2_read_count=78	side_2_redundant=0	total_non_overlap_reads=6
JC	96	.	REL606	320119	-1	REL606	320149	-1	0	alignment_overlap=8	coverage_minus=5	coverage_plus=0	flanking_left=150	flanking_right=150	frequency=6.508e-02	junction_possible_overlap_registers=141	key=REL606__320119__-1__REL606__320157__-1__8____150__150__0__0	max_left=140	max_left_minus=140	max_left_plus=0	max_min_left=52	max_min_left_minus=52	max_min_left_plus=0	max_min_right=2	max_min_right_minus=2	max_min_right_plus=0	max_pos_hash_score=282	max_right=125	max_right_minus=125	max_right_plus=0	neg_log10_pos_hash_p_value=6.5	new_junction_coverage=0.05	new_junction_read_count=5	no_show=1	polymorphism_frequency=6.508e-02	pos_hash_score=5	prediction=polymorphism	reject=COVERAGE_EVENNESS_SKEW,FREQUENCY_CUTOFF	side_1_annotate_key=gene	side_1_continuation=0	side_1_coverage=0.70	side_1_overlap=8	side_1_possible_overlap_registers=149	side_1_read_count=81	side_1_redundant=0	side_2_annotate_key=gene	side_2_continuation=0	side_2_coverage=0.61	side_2_overlap=0	side_2_possible_overlap_registers=141	side_2_read_count=67	side_2_redundant=0	total_non_overlap_reads=5
JC	97	.	REL606	327362	1	REL606	327490	1	0	alignment_overlap=12	coverage_minus=0	coverage_plus=3	flanking_left=150	flanking_right=150	frequency=4.541e-02	junction_possible_overlap_registers=137	key=REL606__327362__1__REL606__327478__1__12____150__150__0__0	max_left=106	max_left_minus=0	max_left_plus=106	max_min_left=48	max_min_left_minus=0	max_min_left_plus=48	max_min_right=53	max_min_right_minus=0	max_min_right_plus=53	max_pos_hash_score=274	max_right=90	max_right_minus=0	max_right_plus=90	neg_log10_pos_hash_p_value=7.4	new_junction_coverage=0.03	new_junction_read_count=3	no_show=1	polymorphism_frequency=4.541e-02	pos_hash_score=3	prediction=polymorphism	reject=COVERAGE_EVENNESS_SKEW,FREQUENCY_CUTOFF	side_1_annotate_key=gene	side_1_continuation=0	side_1_coverage=0.63	side_1_overlap=12	side_1_possible_overlap_registers=149	side_1_read_count=73	side_1_redundant=0	side_2_annotate_key=gene	side_2_continuation=0	side_2_coverage=0.55	side_2_overlap=0	side_2_possible_overlap_registers=137	side_2_read_count=59	side_2_redundant=0	total_non_overlap_reads=3
JC	98	.	REL606	340101	-1	REL606	340107	-1	0	alignment_overlap=11	coverage_minus=4	coverage_plus=1	flanking_left=150	flanking_right=150	frequency=4.822e-02	junction_possible_overlap_registers=138	key=REL606__340101__-1__REL606__340118__-1__11____150__150__0__0	max_left=89	max_left_minus=89	max_left_plus=19	max_min_left=22	max_min_left_minus=22	max_min_left_plus=19	max_min_right=66	max_min_right_minus=66	max_min_right_plus=0	max_pos_hash_score=276	max_right=121	max_right_minus=121	max_right_plus=120	neg_log10_pos_hash_p_value=6.4	new_junction_coverage=0.05	new_junction_read_count=5	no_show=1	polymorphism_frequency=4.822e-02	pos_hash_score=5	prediction=polymorphism	reject=COVERAGE_EVENNESS_SKEW,FREQUENCY_CUTOFF	side_1_annotate_key=gene	side_1_continuation=0	side_1_coverage=0.89	side_1_overlap=11	side_1_possible_overlap_registers=149	side_1_read_count=103	side_1_redundant=0	side_2_annotate_key=gene	side_2_continuation=0	side_2_coverage=0.95	side_2_overlap=0	side_2_possible_overlap_registers=138	side_2_read_count=102	side_2_redundant=0	total_non_overlap_reads=5
JC	99	.	REL606	364849	1	REL606	364937	1	0	alignment_overlap=9	coverage_minus=0	coverage_plus=8	flanking_left=150	flanking_right=150	frequency=7.288e-02	junction_possible_overlap_registers=140	key=REL606__364849__1__REL606__364928__1__9____150__150__0__0	max_left=135	max_left_minus=0	max_left_plus=135	max_min_left=0	max_min_left_minus=0	max_min_left_plus=0	max_min_right=59	max_min_right_minus=0	max_min_right_plus=59	max_pos_hash_score=280	max_right=59	max_right_minus=0	max_right_plus=59	neg_log10_pos_hash_p_value=6.4	new_junction_coverage=0.07	new_junction_read_count=8	no_show=1	polymorphism_frequency=7.288e-02	pos_hash_score=5	prediction=polymorphism	reject=COVERAGE_EVENNESS_SKEW,FREQUENCY_CUTOFF	side_1_annotate_key=gene	side_1_continuation=0	side_1_coverage=0.92	side_1_overlap=9	side_1_possible_overlap_registers=149	side_1_read_count=107	side_1_redundant=0	side_2_annotate_key=gene	side_2_continuation=0	side_2_coverage=0.94	side_2_overlap=0	side_2_possible_overlap_registers=140	side_2_read_count=103	side_2_redundant=0	total_non_overlap_reads=8
JC	100	.	REL606	364857	-1	REL606	364927	-1	0	alignment_overlap=9	coverage_minus=4	coverage_plus=0	flanking_left=150	flanking_right=150	frequency=3.527e-02	junction_possible_overlap_registers=140	key=REL606__364857__-1__REL606__364936__-1__9____150__150__0__0	max_left=81	max_left_minus=81	max_left_plus=0	max_min_left=61	max_min_left_minus=61	max_min_left_plus=0	max_min_right=60	max_min_right_minus=60	max_min_right_plus=0	max_pos_hash_score=280	max_right=117	max_right_minus=117	max_right_plus=0	neg_log10_pos_hash_p_value=6.9	new_junction_coverage=0.04	new_junction_read_count=4	no_show=1	polymorphism_frequency=3.527e-02	pos_hash_score=4	prediction=polymorphism	reject=COVERAGE_EVENNESS_SKEW,FREQUENCY_CUTOFF	side_1_annotate_key=gene	side_1_continuation=0	side_1_coverage=1.02	side_1_overlap=9	side_1_possible_overlap_registers=149	side_1_read_count=119	side_1_redundant=0	side_2_annotate_key=gene	side_2_continuation=0	side_2_coverage=0.98	side_2_overlap=0	side_2_possible_overlap_registers=140	side_2_read_count=107	side_2_redundant=0	total_non_overlap_reads=4
JC	101	.	REL606	392611	1	REL606	392694	1	0	alignment_overlap=8	coverage_minus=1	coverage_plus=6	flanking_left=150	flanking_right=150	frequency=6.528e-02	junction_possible_overlap_registers=141	key=REL606__392611__1__REL606__392686__1__8____150__150__0__0	max_left=135	max_left_minus=48	max_left_plus=135	max_min_left=67	max_min_left_minus=48	max_min_left_plus=67	max_min_right=52	max_min_right_minus=0	max_min_right_plus=52	max_pos_hash_score=282	max_right=125	max_right_minus=94	max_right_plus=125	neg_log10_pos_hash_p_value=6.0	new_junction_coverage=0.06	new_junction_read_count=7	no_show=1	polymorphism_frequency=6.528e-02	pos_hash_score=6	prediction=polymorphism	reject=COVERAGE_EVENNESS_SKEW,FREQUENCY_CUTOFF	side_1_annotate_key=gene	side_1_continuation=0	side_1_coverage=0.89	side_1_overlap=8	side_1_possible_overlap_registers=149	side_1_read_count=103	side_1_redundant=0	side_2_annotate_key=gene	side_2_continuation=0	side_2_coverage=0.94	side_2_overlap=0	side_2_possible_overlap_registers=141	side_2_read_count=103	side_2_redundant=0	total_non_overlap_reads=7
JC	102	.	REL606	419366	1	REL606	419427	1	0	alignment_overlap=11	coverage_minus=0	coverage_plus=4	flanking_left=150	flanking_right=150	frequency=3.655e-02	junction_possible_overlap_registers=138	key=REL606__419366__1__REL606__419416__1__11____150__150__0__0	max_left=102	max_left_minus=0	max_left_plus=102	max_min_left=0	max_min_left_minus=0	max_min_left_plus=0	max_min_right=61	max_min_right_minus=0	max_min_right_plus=61	max_pos_hash_score=276	max_right=61	max_right_minus=0	max_right_plus=61	neg_log10_pos_hash_p_value=6.9	new_junction_coverage=0.04	new_junction_read_count=4	no_show=1	polymorphism_frequency=3.655e-02	pos_hash_score=4	prediction=polymorphism	reject=COVERAGE_EVENNESS_SKEW,FREQUENCY_CUTOFF	side_1_annotate_key=gene	side_1_continuation=0	side_1_coverage=0.95	side_1_overlap=11	side_1_possible_overlap_registers=149	side_1_read_count=110	side_1_redundant=0	side_2_annotate_key=gene	side_2_continuation=0	side_2_coverage=1.01	side_2_overlap=0	side_2_possible_overlap_registers=138	side_2_read_count=109	side_2_redundant=0	total_non_overlap_reads=4
JC	103	.	REL606	419376	-1	REL606	419415	-1	0	alignment_overlap=11	coverage_minus=6	coverage_plus=0	flanking_left=150	flanking_right=150	frequency=5.362e-02	junction_possible_overlap_registers=138	key=REL606__419376__-1__REL606__419426__-1__11____150__150__0__0	max_left=47	max_left_minus=47	max_left_plus=0	max_min_left=47	max_min_left_minus=47	max_min_left_plus=0	max_min_right=0	max_min_right_minus=0	max_min_right_plus=0	max_pos_hash_score=276	max_right=138	max_right_minus=138	max_right_plus=0	neg_log10_pos_hash_p_value=5.9	new_junction_coverage=0.06	new_junction_read_count=6	no_show=1	polymorphism_frequency=5.362e-02	pos_hash_score=6	prediction=polymorphism	reject=COVERAGE_EVENNESS_SKEW,FREQUENCY_CUTOFF	side_1_annotate_key=gene	side_1_continuation=0	side_1_coverage=0.95	side_1_overlap=11	side_1_possible_overlap_registers=149	side_1_read_count=111	side_1_redundant=0	side_2_annotate_key=gene	side_2_continuation=0	side_2_coverage=1.01	side_2_overlap=0	side_2_possible_overlap_registers=138	side_2_read_count=109	side_2_redundant=0	total_non_overlap_reads=6
JC	104	.	REL606	424396	1	REL606	424493	1	0	alignment_overlap=8	coverage_minus=0	coverage_plus=4	flanking_left=150	flanking_right=150	frequency=5.205e-02	junction_possible_overlap_registers=141	key=REL606__424396__1__REL606__424485__1__8____150__150__0__0	max_left=138	max_left_minus=0	max_left_plus=138	max_min_left=0	max_min_left_minus=0	max_min_left_plus=0	max_min_right=51	max_min_right_minus=0	max_min_right_plus=51	max_pos_hash_score=282	max_right=51	max_right_minus=0	max_right_plus=51	neg_log10_pos_hash_p_value=6.9	new_junction_coverage=0.04	new_junction_read_count=4	no_show=1	polymorphism_frequency=5.205e-02	pos_hash_score=4	prediction=polymorphism	reject=COVERAGE_EVENNESS_SKEW,FREQUENCY_CUTOFF	side_1_annotate_key=gene	side_1_continuation=0	side_1_coverage=0.69	side_1_overlap=8	side_1_possible_overlap_registers=149	side_1_read_count=80	side_1_redundant=0	side_2_annotate_key=gene	side_2_continuation=0	side_2_coverage=0.64	side_2_overlap=0	side_2_possible_overlap_registers=141	side_2_read_count=70	side_2_redundant=0	total_non_overlap_reads=4
JC	105	.	REL606	504594	-1	REL606	504733	-1	0	alignment_overlap=8	coverage_minus=3	coverage_plus=0	flanking_left=150	flanking_right=150	frequency=3.936e-02	junction_possible_overlap_registers=141	key=REL606__504594__-1__REL606__504741__-1__8____150__150__0__0	max_left=49	max_left_minus=49	max_left_plus=0	max_min_left=49	max_min_left_minus=49	max_min_left_plus=0	max_min_right=0	max_min_right_minus=0	max_min_right_plus=0	max_pos_hash_score=282	max_right=129	max_right_minus=129	max_right_plus=0	neg_log10_pos_hash_p_value=7.5	new_junction_coverage=0.03	new_junction_read_count=3	no_show=1	polymorphism_frequency=3.936e-02	pos_hash_score=3	prediction=polymorphism	reject=COVERAGE_EVENNESS_SKEW,FREQUENCY_CUTOFF	side_1_annotate_key=gene	side_1_continuation=0	side_1_coverage=0.73	side_1_overlap=8	side_1_possible_overlap_registers=149	side_1_read_count=85	side_1_redundant=0	side_2_annotate_key=gene	side_2_continuation=0	side_2_coverage=0.60	side_2_overlap=0	side_2_possible_overlap_registers=141	side_2_read_count=66	side_2_redundant=0	total_non_overlap_reads=3
JC	106	.	REL606	519487	1	REL606	519536	1	0	alignment_overlap=8	coverage_minus=0	coverage_plus=4	flanking_left=150	flanking_right=150	frequency=3.700e-02	junction_possible_overlap_registers=141	key=REL606__519487__1__REL606__519528__1__8____150__150__0__0	max_left=116	max_left_minus=0	max_left_plus=116	max_min_left=27	max_min_left_minus=0	max_min_left_plus=27	max_min_right=33	max_min_right_minus=0	max_min_right_plus=33	max_pos_hash_score=282	max_right=115	max_right_minus=0	max_right_plus=115	neg_log10_pos_hash_p_value=6.9	new_junction_coverage=0.04	new_junction_read_count=4	no_show=1	polymorphism_frequency=3.700e-02	pos_hash_score=4	prediction=polymorphism	reject=COVERAGE_EVENNESS_SKEW,FREQUENCY_CUTOFF	side_1_annotate_key=gene	side_1_continuation=0	side_1_coverage=0.93	side_1_overlap=8	side_1_possible_overlap_registers=149	side_1_read_count=108	side_1_redundant=0	side_2_annotate_key=gene	side_2_continuation=0	side_2_coverage=0.96	side_2_overlap=0	side_2_possible_overlap_registers=141	side_2_read_count=106	side_2_redundant=0	total_non_overlap_reads=4
JC	107	.	REL606	547545	-1	REL606	547649	1	0	alignment_overlap=2	coverage_minus=47	coverage_plus=65	flanking_left=150	flanking_right=150	frequency=1	junction_possible_overlap_registers=147	key=REL606__547547__-1__REL606__547649__1__2____150__150__0__1	max_left=146	max_left_minus=138	max_left_plus=146	max_min_left=63	max_min_left_minus=56	max_min_left_plus=63	max_min_right=74	max_min_right_minus=72	max_min_right_plus=74	max_pos_hash_score=294	max_right=145	max_right_minus=140	max_right_plus=145	neg_log10_pos_hash_p_value=0.2	new_junction_coverage=1.02	new_junction_read_count=117	polymorphism_frequency=1.000e+00	pos_hash_score=59	prediction=consensus	side_1_annotate_key=gene	side_1_continuation=0	side_1_coverage=0.00	side_1_overlap=0	side_1_possible_overlap_registers=147	side_1_read_count=0	side_1_redundant=0	side_2_annotate_key=repeat	side_2_continuation=0	side_2_coverage=NA	side_2_overlap=2	side_2_possible_overlap_registers=NA	side_2_read_count=NA	side_2_redundant=1	total_non_overlap_reads=112
JC	108	.	REL606	590046	-1	REL606	1154915	1	0	alignment_overlap=0	coverage_minus=71	coverage_plus=59	flanking_left=150	flanking_right=150	frequency=1	junction_possible_overlap_registers=149	key=REL606__590046__-1__REL606__1154915__1__0____150__150__0__0	max_left=141	max_left_minus=141	max_left_plus=135	max_min_left=72	max_min_left_minus=72	max_min_left_plus=69	max_min_right=74	max_min_right_minus=74	max_min_right_plus=67	max_pos_hash_score=298	max_right=145	max_right_minus=145	max_right_plus=144	neg_log10_pos_hash_p_value=0.1	new_junction_coverage=1.66	new_junction_read_count=193	polymorphism_frequency=1.000e+00	pos_hash_score=64	prediction=consensus	read_count_offset=3	side_1_annotate_key=repeat	side_1_continuation=0	side_1_coverage=NA	side_1_overlap=0	side_1_read_count=NA	side_1_redundant=0	side_2_annotate_key=gene	side_2_continuation=0	side_2_coverage=0.00	side_2_overlap=0	side_2_possible_overlap_registers=146	side_2_read_count=0	side_2_redundant=0	total_non_overlap_reads=130
JC	109	.	REL606	590046	-1	REL606	1651192	-1	0	alignment_overlap=0	coverage_minus=98	coverage_plus=91	flanking_left=150	flanking_right=150	frequency=1	junction_possible_overlap_registers=149	key=REL606__590046__-1__REL606__1651192__-1__0____150__150__0__0	max_left=146	max_left_minus=146	max_left_plus=146	max_min_left=74	max_min_left_minus=54	max_min_left_plus=74	max_min_right=74	max_min_right_minus=74	max_min_right_plus=73	max_pos_hash_score=298	max_right=148	max_right_minus=145	max_right_plus=148	neg_log10_pos_hash_p_value=0.0	new_junction_coverage=1.74	new_junction_read_count=203	polymorphism_frequency=1.000e+00	pos_hash_score=76	prediction=consensus	read_count_offset=3	side_1_annotate_key=repeat	side_1_continuation=0	side_1_coverage=NA	side_1_overlap=0	side_1_read_count=NA	side_1_redundant=0	side_2_annotate_key=gene	side_2_continuation=0	side_2_coverage=0.00	side_2_overlap=0	side_2_possible_overlap_registers=146	side_2_read_count=0	side_2_redundant=0	total_non_overlap_reads=189
JC	110	.	REL606	590046	-1	REL606	1821351	1	0	alignment_overlap=1	coverage_minus=64	coverage_plus=83	flanking_left=150	flanking_right=150	frequency=1	junction_possible_overlap_registers=148	key=REL606__590047__-1__REL606__1821351__1__1____150__150__0__0	max_left=131	max_left_minus=131	max_left_plus=118	max_min_left=72	max_min_left_minus=72	max_min_left_plus=71	max_min_right=74	max_min_right_minus=73	max_min_right_plus=74	max_pos_hash_score=296	max_right=147	max_right_minus=144	max_right_plus=147	neg_log10_pos_hash_p_value=0.2	new_junction_coverage=1.27	new_junction_read_count=147	polymorphism_frequency=1.000e+00	pos_hash_score=60	prediction=consensus	side_1_annotate_key=repeat	side_1_continuation=0	side_1_coverage=NA	side_1_overlap=0	side_1_read_count=NA	side_1_redundant=0	side_2_annotate_key=gene	side_2_continuation=0	side_2_coverage=0.00	side_2_overlap=1	side_2_possible_overlap_registers=149	side_2_read_count=0	side_2_redundant=0	total_non_overlap_reads=147
JC	111	.	REL606	590046	-1	REL606	1897616	-1	0	alignment_overlap=0	coverage_minus=40	coverage_plus=86	flanking_left=150	flanking_right=150	frequency=1	junction_possible_overlap_registers=149	key=REL606__590046__-1__REL606__1897616__-1__0____150__150__0__0	max_left=145	max_left_minus=145	max_left_plus=144	max_min_left=74	max_min_left_minus=72	max_min_left_plus=74	max_min_right=74	max_min_right_minus=74	max_min_right_plus=73	max_pos_hash_score=298	max_right=148	max_right_minus=145	max_right_plus=148	neg_log10_pos_hash_p_value=0.2	new_junction_coverage=1.56	new_junction_read_count=181	polymorphism_frequency=1.000e+00	pos_hash_score=61	prediction=consensus	read_count_offset=3	side_1_annotate_key=repeat	side_1_continuation=0	side_1_coverage=NA	side_1_overlap=0	side_1_read_count=NA	side_1_redundant=0	side_2_annotate_key=gene	side_2_continuation=0	side_2_coverage=0.00	side_2_overlap=0	side_2_possible_overlap_registers=146	side_2_read_count=0	side_2_redundant=0	total_non_overlap_reads=126
JC	112	.	REL606	590046	-1	REL606	2427290	-1	0	alignment_overlap=0	coverage_minus=90	coverage_plus=22	flanking_left=150	flanking_right=150	frequency=1	junction_possible_overlap_registers=149	key=REL606__590046__-1__REL606__2427290__-1__0____150__150__0__0	max_left=131	max_left_minus=131	max_left_plus=122	max_min_left=73	max_min_left_minus=72	max_min_left_plus=73	max_min_right=74	max_min_right_minus=74	max_min_right_plus=67	max_pos_hash_score=298	max_right=148	max_right_minus=148	max_right_plus=140	neg_log10_pos_hash_p_value=0.4	new_junction_coverage=0.99	new_junction_read_count=115	polymorphism_frequency=1.000e+00	pos_hash_score=52	prediction=consensus	side_1_annotate_key=repeat	side_1_continuation=0	side_1_coverage=NA	side_1_overlap=0	side_1_read_count=NA	side_1_redundant=0	side_2_annotate_key=gene	side_2_continuation=0	side_2_coverage=0.00	side_2_overlap=0	side_2_possible_overlap_registers=149	side_2_read_count=0	side_2_redundant=0	total_non_overlap_reads=112
JC	113	.	REL606	590046	-1	REL606	3402005	-1	0	alignment_overlap=0	coverage_minus=122	coverage_plus=84	flanking_left=150	flanking_right=150	frequency=1	junction_possible_overlap_registers=149	key=REL606__590046__-1__REL606__3402005__-1__0____150__150__0__0	max_left=147	max_left_minus=145	max_left_plus=147	max_min_left=72	max_min_left_minus=72	max_min_left_plus=65	max_min_right=74	max_min_right_minus=74	max_min_right_plus=67	max_pos_hash_score=298	max_right=149	max_right_minus=149	max_right_plus=148	neg_log10_pos_hash_p_value=0.0	new_junction_coverage=2.16	new_junction_read_count=251	polymorphism_frequency=1.000e+00	pos_hash_score=78	prediction=consensus	read_count_offset=1	side_1_annotate_key=repeat	side_1_continuation=0	side_1_coverage=NA	side_1_overlap=0	side_1_read_count=NA	side_1_redundant=0	side_2_annotate_key=gene	side_2_continuation=0	side_2_coverage=0.00	side_2_overlap=0	side_2_possible_overlap_registers=148	side_2_read_count=0	side_2_redundant=0	total_non_overlap_reads=206
JC	114	.	REL606	590046	-1	REL606	3501578	-1	0	alignment_overlap=0	coverage_minus=85	coverage_plus=102	flanking_left=150	flanking_right=150	frequency=1	junction_possible_overlap_registers=149	key=REL606__590046__-1__REL606__3501578__-1__0____150__150__0__0	max_left=147	max_left_minus=146	max_left_plus=147	max_min_left=73	max_min_left_minus=70	max_min_left_plus=73	max_min_right=75	max_min_right_minus=75	max_min_right_plus=75	max_pos_hash_score=298	max_right=145	max_right_minus=145	max_right_plus=144	neg_log10_pos_hash_p_value=0.1	new_junction_coverage=1.67	new_junction_read_count=194	polymorphism_frequency=1.000e+00	pos_hash_score=74	prediction=consensus	read_count_offset=3	side_1_annotate_key=repeat	side_1_continuation=0	side_1_coverage=NA	side_1_overlap=0	side_1_read_count=NA	side_1_redundant=0	side_2_annotate_key=gene	side_2_continuation=0	side_2_coverage=0.00	side_2_overlap=0	side_2_possible_overlap_registers=146	side_2_read_count=0	side_2_redundant=0	total_non_overlap_reads=187
JC	115	.	REL606	590046	-1	REL606	3560802	-1	0	alignment_overlap=0	coverage_minus=0	coverage_plus=4	flanking_left=150	flanking_right=150	frequency=3.165e-02	junction_possible_overlap_registers=149	key=REL606__590046__-1__REL606__3560802__-1__0____150__150__0__0	max_left=86	max_left_minus=0	max_left_plus=86	max_min_left=5	max_min_left_minus=0	max_min_left_plus=5	max_min_right=64	max_min_right_minus=0	max_min_right_plus=64	max_pos_hash_score=298	max_right=145	max_right_minus=0	max_right_plus=145	neg_log10_pos_hash_p_value=7.7	new_junction_coverage=0.04	new_junction_read_count=5	no_show=1	polymorphism_frequency=3.165e-02	pos_hash_score=3	prediction=polymorphism	reject=COVERAGE_EVENNESS_SKEW,FREQUENCY_CUTOFF	side_1_annotate_key=repeat	side_1_continuation=0	side_1_coverage=NA	side_1_overlap=0	side_1_read_count=NA	side_1_redundant=0	side_2_annotate_key=gene	side_2_continuation=0	side_2_coverage=1.32	side_2_overlap=0	side_2_possible_overlap_registers=149	side_2_read_count=153	side_2_redundant=0	total_non_overlap_reads=4
JC	116	.	REL606	590046	-1	REL606	3561285	-1	0	alignment_overlap=0	coverage_minus=1	coverage_plus=5	flanking_left=150	flanking_right=150	frequency=4.225e-02	junction_possible_overlap_registers=149	key=REL606__590046__-1__REL606__3561285__-1__0____150__150__0__0	max_left=71	max_left_minus=5	max_left_plus=71	max_min_left=71	max_min_left_minus=5	max_min_left_plus=71	max_min_right=0	max_min_right_minus=0	max_min_right_plus=0	max_pos_hash_score=298	max_right=145	max_right_minus=145	max_right_plus=117	neg_log10_pos_hash_p_value=6.7	new_junction_coverage=0.05	new_junction_read_count=6	no_show=1	polymorphism_frequency=4.225e-02	pos_hash_score=5	prediction=polymorphism	reject=COVERAGE_EVENNESS_SKEW,FREQUENCY_CUTOFF	side_1_annotate_key=repeat	side_1_continuation=0	side_1_coverage=NA	side_1_overlap=0	side_1_read_count=NA	side_1_redundant=0	side_2_annotate_key=gene	side_2_continuation=0	side_2_coverage=1.17	side_2_overlap=0	side_2_possible_overlap_registers=149	side_2_read_count=136	side_2_redundant=0	total_non_overlap_reads=6
JC	117	.	REL606	590046	-1	REL606	3561768	-1	0	alignment_overlap=0	coverage_minus=154	coverage_plus=118	flanking_left=150	flanking_right=150	frequency=1	junction_possible_overlap_registers=149	key=REL606__590046__-1__REL606__3561768__-1__0____150__150__0__0	max_left=146	max_left_minus=146	max_left_plus=146	max_min_left=74	max_min_left_minus=70	max_min_left_plus=74	max_min_right=74	max_min_right_minus=74	max_min_right_plus=73	max_pos_hash_score=298	max_right=149	max_right_minus=149	max_right_plus=149	neg_log10_pos_hash_p_value=0.0	new_junction_coverage=2.91	new_junction_read_count=338	polymorphism_frequency=9.940e-01	pos_hash_score=81	prediction=consensus	read_count_offset=3	side_1_annotate_key=repeat	side_1_continuation=0	side_1_coverage=NA	side_1_overlap=0	side_1_read_count=NA	side_1_redundant=0	side_2_annotate_key=gene	side_2_continuation=0	side_2_coverage=0.02	side_2_overlap=0	side_2_possible_overlap_registers=146	side_2_read_count=2	side_2_redundant=0	total_non_overlap_reads=272
JC	118	.	REL606	590046	-1	REL606	3932217	1	0	alignment_overlap=1	coverage_minus=102	coverage_plus=86	flanking_left=150	flanking_right=150	frequency=1	junction_possible_overlap_registers=148	key=REL606__590047__-1__REL606__3932217__1__1____150__150__0__0	max_left=147	max_left_minus=146	max_left_plus=147	max_min_left=74	max_min_left_minus=72	max_min_left_plus=74	max_min_right=73	max_min_right_minus=73	max_min_right_plus=73	max_pos_hash_score=296	max_right=147	max_right_minus=147	max_right_plus=144	neg_log10_pos_hash_p_value=0.0	new_junction_coverage=2.19	new_junction_read_count=253	polymorphism_frequency=1.000e+00	pos_hash_score=76	prediction=consensus	read_count_offset=3	side_1_annotate_key=repeat	side_1_continuation=0	side_1_coverage=NA	side_1_overlap=0	side_1_read_count=NA	side_1_redundant=0	side_2_annotate_key=gene	side_2_continuation=0	side_2_coverage=0.00	side_2_overlap=1	side_2_possible_overlap_registers=146	side_2_read_count=0	side_2_redundant=0	total_non_overlap_reads=188
JC	119	.	REL606	590046	-1	REL606	3975518	1	0	alignment_overlap=0	coverage_minus=86	coverage_plus=68	flanking_left=150	flanking_right=150	frequency=1	junction_possible_overlap_registers=149	key=REL606__590046__-1__REL606__3975518__1__0____150__150__0__0	max_left=146	max_left_minus=146	max_left_plus=146	max_min_left=73	max_min_left_minus=70	max_min_left_plus=73	max_min_right=74	max_min_right_minus=74	max_min_right_plus=67	max_pos_hash_score=298	max_right=149	max_right_minus=149	max_right_plus=127	neg_log10_pos_hash_p_value=0.1	new_junction_coverage=1.37	new_junction_read_count=159	polymorphism_frequency=1.000e+00	pos_hash_score=66	prediction=consensus	read_count_offset=3	side_1_annotate_key=repeat	side_1_continuation=0	side_1_coverage=NA	side_1_overlap=0	side_1_read_count=NA	side_1_redundant=0	side_2_annotate_key=gene	side_2_continuation=0	side_2_coverage=0.00	side_2_overlap=0	side_2_possible_overlap_registers=146	side_2_read_count=0	side_2_redundant=0	total_non_overlap_reads=154
JC	120	.	REL606	599136	1	REL606	2275544	-1	0	alignment_overlap=0	coverage_minus=62	coverage_plus=72	flanking_left=150	flanking_right=150	frequency=1	junction_possible_overlap_registers=149	key=REL606__599136__1__REL606__2275544__-1__0____150__150__0__0	max_left=145	max_left_minus=145	max_left_plus=145	max_min_left=71	max_min_left_minus=71	max_min_left_plus=71	max_min_right=75	max_min_right_minus=74	max_min_right_plus=75	max_pos_hash_score=298	max_right=147	max_right_minus=147	max_right_plus=147	neg_log10_pos_hash_p_value=0.3	new_junction_coverage=1.19	new_junction_read_count=138	polymorphism_frequency=9.783e-01	pos_hash_score=56	prediction=consensus	read_count_offset=3	side_1_annotate_key=gene	side_1_continuation=0	side_1_coverage=0.03	side_1_overlap=0	side_1_possible_overlap_registers=146	side_1_read_count=3	side_1_redundant=0	side_2_annotate_key=repeat	side_2_continuation=0	side_2_coverage=NA	side_2_overlap=0	side_2_possible_overlap_registers=NA	side_2_read_count=NA	side_2_redundant=0	total_non_overlap_reads=134
JC	121	.	REL606	599138	-1	REL606	2274104	1	0	alignment_overlap=4	coverage_minus=71	coverage_plus=43	flanking_left=150	flanking_right=150	frequency=1	junction_possible_overlap_registers=145	key=REL606__599141__-1__REL606__2274103__1__4____150__150__0__0	max_left=144	max_left_minus=144	max_left_plus=143	max_min_left=70	max_min_left_minus=64	max_min_left_plus=70	max_min_right=73	max_min_right_minus=73	max_min_right_plus=65	max_pos_hash_score=290	max_right=145	max_right_minus=145	max_right_plus=143	neg_log10_pos_hash_p_value=0.4	new_junction_coverage=1.06	new_junction_read_count=120	polymorphism_frequency=9.916e-01	pos_hash_score=50	prediction=consensus	read_count_offset=3	side_1_annotate_key=gene	side_1_continuation=0	side_1_coverage=0.01	side_1_overlap=1	side_1_possible_overlap_registers=143	side_1_read_count=1	side_1_redundant=0	side_2_annotate_key=repeat	side_2_continuation=0	side_2_coverage=NA	side_2_overlap=3	side_2_possible_overlap_registers=NA	side_2_read_count=NA	side_2_redundant=0	total_non_overlap_reads=114
JC	122	.	REL606	625464	1	REL606	628396	-1	0	alignment_overlap=1	coverage_minus=77	coverage_plus=20	flanking_left=150	flanking_right=150	frequency=5.293e-01	junction_possible_overlap_registers=148	key=REL606__625464__1__REL606__628397__-1__1____150__150__0__0	max_left=145	max_left_minus=145	max_left_plus=143	max_min_left=69	max_min_left_minus=69	max_min_left_plus=45	max_min_right=74	max_min_right_minus=74	max_min_right_plus=70	max_pos_hash_score=296	max_right=146	max_right_minus=146	max_right_plus=142	neg_log10_pos_hash_p_value=0.3	new_junction_coverage=0.88	new_junction_read_count=102	polymorphism_frequency=5.293e-01	pos_hash_score=54	prediction=polymorphism	side_1_annotate_key=gene	side_1_continuation=0	side_1_coverage=0.74	side_1_overlap=1	side_1_possible_overlap_registers=149	side_1_read_count=86	side_1_redundant=0	side_2_annotate_key=gene	side_2_continuation=0	side_2_coverage=0.83	side_2_overlap=0	side_2_possible_overlap_registers=148	side_2_read_count=96	side_2_redundant=0	total_non_overlap_reads=97
JC	123	.	REL606	663544	-1	REL606	663605	-1	0	alignment_overlap=9	coverage_minus=4	coverage_plus=0	flanking_left=150	flanking_right=150	frequency=6.591e-02	junction_possible_overlap_registers=140	key=REL606__663544__-1__REL606__663614__-1__9____150__150__0__0	max_left=108	max_left_minus=108	max_left_plus=0	max_min_left=66	max_min_left_minus=66	max_min_left_plus=0	max_min_right=33	max_min_right_minus=33	max_min_right_plus=0	max_pos_hash_score=280	max_right=103	max_right_minus=103	max_right_plus=0	neg_log10_pos_hash_p_value=6.9	new_junction_coverage=0.04	new_junction_read_count=4	no_show=1	polymorphism_frequency=6.591e-02	pos_hash_score=4	prediction=polymorphism	reject=COVERAGE_EVENNESS_SKEW,FREQUENCY_CUTOFF	side_1_annotate_key=gene	side_1_continuation=0	side_1_coverage=0.52	side_1_overlap=9	side_1_possible_overlap_registers=149	side_1_read_count=60	side_1_redundant=0	side_2_annotate_key=gene	side_2_continuation=0	side_2_coverage=0.52	side_2_overlap=0	side_2_possible_overlap_registers=140	side_2_read_count=57	side_2_redundant=0	total_non_overlap_reads=4
JC	124	.	REL606	700022	1	REL606	700048	1	0	alignment_overlap=10	coverage_minus=0	coverage_plus=3	flanking_left=150	flanking_right=150	frequency=3.255e-02	junction_possible_overlap_registers=139	key=REL606__700022__1__REL606__700038__1__10____150__150__0__0	max_left=81	max_left_minus=0	max_left_plus=81	max_min_left=0	max_min_left_minus=0	max_min_left_plus=0	max_min_right=65	max_min_right_minus=0	max_min_right_plus=65	max_pos_hash_score=278	max_right=65	max_right_minus=0	max_right_plus=65	neg_log10_pos_hash_p_value=7.4	new_junction_coverage=0.03	new_junction_read_count=3	no_show=1	polymorphism_frequency=3.255e-02	pos_hash_score=3	prediction=polymorphism	reject=COVERAGE_EVENNESS_SKEW,FREQUENCY_CUTOFF	side_1_annotate_key=gene	side_1_continuation=0	side_1_coverage=0.85	side_1_overlap=10	side_1_possible_overlap_registers=149	side_1_read_count=99	side_1_redundant=0	side_2_annotate_key=gene	side_2_continuation=0	side_2_coverage=0.79	side_2_overlap=0	side_2_possible_overlap_registers=139	side_2_read_count=86	side_2_redundant=0	total_non_overlap_reads=3
JC	125	.	REL606	713137	1	REL606	3632283	1	0	alignment_overlap=8	coverage_minus=0	coverage_plus=3	flanking_left=150	flanking_right=150	frequency=2.959e-02	junction_possible_overlap_registers=141	key=REL606__713137__1__REL606__3632275__1__8____150__150__0__0	max_left=134	max_left_minus=0	max_left_plus=134	max_min_left=30	max_min_left_minus=0	max_min_left_plus=30	max_min_right=58	max_min_right_minus=0	max_min_right_plus=58	max_pos_hash_score=282	max_right=111	max_right_minus=0	max_right_plus=111	neg_log10_pos_hash_p_value=7.5	new_junction_coverage=0.04	new_junction_read_count=4	no_show=1	polymorphism_frequency=2.959e-02	pos_hash_score=3	prediction=polymorphism	reject=COVERAGE_EVENNESS_SKEW,FREQUENCY_CUTOFF	side_1_annotate_key=gene	side_1_continuation=0	side_1_coverage=0.42	side_1_overlap=8	side_1_possible_overlap_registers=149	side_1_read_count=49	side_1_redundant=0	side_2_annotate_key=gene	side_2_continuation=0	side_2_coverage=1.96	side_2_overlap=0	side_2_possible_overlap_registers=141	side_2_read_count=216	side_2_redundant=0	total_non_overlap_reads=3
JC	126	.	REL606	735481	1	REL606	735572	1	0	alignment_overlap=10	coverage_minus=0	coverage_plus=5	flanking_left=150	flanking_right=150	frequency=4.120e-02	junction_possible_overlap_registers=139	key=REL606__735481__1__REL606__735562__1__10____150__150__0__0	max_left=137	max_left_minus=0	max_left_plus=137	max_min_left=0	max_min_left_minus=0	max_min_left_plus=0	max_min_right=57	max_min_right_minus=0	max_min_right_plus=57	max_pos_hash_score=278	max_right=57	max_right_minus=0	max_right_plus=57	neg_log10_pos_hash_p_value=6.4	new_junction_coverage=0.05	new_junction_read_count=5	no_show=1	polymorphism_frequency=4.120e-02	pos_hash_score=5	prediction=polymorphism	reject=COVERAGE_EVENNESS_SKEW,FREQUENCY_CUTOFF	side_1_annotate_key=gene	side_1_continuation=0	side_1_coverage=0.81	side_1_overlap=10	side_1_possible_overlap_registers=149	side_1_read_count=94	side_1_redundant=0	side_2_annotate_key=gene	side_2_continuation=0	side_2_coverage=1.34	side_2_overlap=0	side_2_possible_overlap_registers=139	side_2_read_count=145	side_2_redundant=0	total_non_overlap_reads=5
JC	127	.	REL606	743635	1	REL606	743702	1	0	alignment_overlap=11	coverage_minus=0	coverage_plus=7	flanking_left=150	flanking_right=150	frequency=8.181e-02	junction_possible_overlap_registers=138	key=REL606__743635__1__REL606__743691__1__11____150__150__0__0	max_left=98	max_left_minus=0	max_left_plus=98	max_min_left=0	max_min_left_minus=0	max_min_left_plus=0	max_min_right=58	max_min_right_minus=0	max_min_right_plus=58	max_pos_hash_score=276	max_right=58	max_right_minus=0	max_right_plus=58	neg_log10_pos_hash_p_value=6.9	new_junction_coverage=0.06	new_junction_read_count=7	no_show=1	polymorphism_frequency=8.181e-02	pos_hash_score=4	prediction=polymorphism	reject=COVERAGE_EVENNESS_SKEW,FREQUENCY_CUTOFF	side_1_annotate_key=gene	side_1_continuation=0	side_1_coverage=0.80	side_1_overlap=11	side_1_possible_overlap_registers=149	side_1_read_count=93	side_1_redundant=0	side_2_annotate_key=gene	side_2_continuation=0	side_2_coverage=0.66	side_2_overlap=0	side_2_possible_overlap_registers=138	side_2_read_count=71	side_2_redundant=0	total_non_overlap_reads=7
JC	128	.	REL606	762312	-1	REL606	762322	-1	0	alignment_overlap=12	coverage_minus=6	coverage_plus=2	flanking_left=150	flanking_right=150	frequency=5.513e-02	junction_possible_overlap_registers=137	key=REL606__762312__-1__REL606__762334__-1__12____150__150__0__0	max_left=125	max_left_minus=41	max_left_plus=125	max_min_left=41	max_min_left_minus=41	max_min_left_plus=41	max_min_right=13	max_min_right_minus=0	max_min_right_plus=13	max_pos_hash_score=274	max_right=129	max_right_minus=129	max_right_plus=89	neg_log10_pos_hash_p_value=5.5	new_junction_coverage=0.07	new_junction_read_count=8	polymorphism_frequency=5.513e-02	pos_hash_score=7	prediction=polymorphism	reject=COVERAGE_EVENNESS_SKEW,FREQUENCY_CUTOFF	side_1_annotate_key=gene	side_1_continuation=0	side_1_coverage=1.25	side_1_overlap=12	side_1_possible_overlap_registers=149	side_1_read_count=146	side_1_redundant=0	side_2_annotate_key=gene	side_2_continuation=0	side_2_coverage=1.31	side_2_overlap=0	side_2_possible_overlap_registers=137	side_2_read_count=140	side_2_redundant=0	total_non_overlap_reads=8
JC	129	.	REL606	763174	1	REL606	2397240	-1	-4	alignment_overlap=-4	coverage_minus=2	coverage_plus=2	flanking_left=150	flanking_right=150	frequency=1.902e-01	junction_possible_overlap_registers=145	key=REL606__763174__1__REL606__2397240__-1__-4__GAAG__150__150__0__0	max_left=108	max_left_minus=100	max_left_plus=108	max_min_left=61	max_min_left_minus=61	max_min_left_plus=46	max_min_right=47	max_min_right_minus=47	max_min_right_plus=39	max_pos_hash_score=290	max_right=100	max_right_minus=78	max_right_plus=100	neg_log10_pos_hash_p_value=7.1	new_junction_coverage=0.32	new_junction_read_count=36	no_show=1	polymorphism_frequency=1.902e-01	pos_hash_score=4	prediction=polymorphism	reject=COVERAGE_EVENNESS_SKEW,FREQUENCY_CUTOFF	side_1_annotate_key=gene	side_1_continuation=0	side_1_coverage=1.14	side_1_overlap=0	side_1_possible_overlap_registers=149	side_1_read_count=133	side_1_redundant=0	side_2_annotate_key=gene	side_2_continuation=0	side_2_coverage=1.56	side_2_overlap=0	side_2_possible_overlap_registers=149	side_2_read_count=182	side_2_redundant=0	total_non_overlap_reads=4	unique_read_sequence=GAAG
JC	130	.	REL606	763382	1	REL606	2397240	-1	-4	alignment_overlap=-4	coverage_minus=1	coverage_plus=2	flanking_left=150	flanking_right=150	frequency=3.231e-01	junction_possible_overlap_registers=145	key=REL606__763382__1__REL606__2397240__-1__-4__GAAG__150__150__0__0	max_left=96	max_left_minus=61	max_left_plus=96	max_min_left=61	max_min_left_minus=61	max_min_left_plus=46	max_min_right=47	max_min_right_minus=0	max_min_right_plus=47	max_pos_hash_score=290	max_right=100	max_right_minus=78	max_right_plus=100	neg_log10_pos_hash_p_value=7.6	new_junction_coverage=0.64	new_junction_read_count=72	no_show=1	polymorphism_frequency=3.231e-01	pos_hash_score=3	prediction=polymorphism	reject=COVERAGE_EVENNESS_SKEW	side_1_annotate_key=gene	side_1_continuation=0	side_1_coverage=1.10	side_1_overlap=0	side_1_possible_overlap_registers=149	side_1_read_count=128	side_1_redundant=0	side_2_annotate_key=gene	side_2_continuation=0	side_2_coverage=1.56	side_2_overlap=0	side_2_possible_overlap_registers=149	side_2_read_count=182	side_2_redundant=0	total_non_overlap_reads=3	unique_read_sequence=GAAG
JC	131	.	REL606	1063321	-1	REL606	1063412	-1	0	alignment_overlap=9	coverage_minus=3	coverage_plus=0	flanking_left=150	flanking_right=150	frequency=3.449e-02	junction_possible_overlap_registers=140	key=REL606__1063321__-1__REL606__1063421__-1__9____150__150__0__0	max_left=82	max_left_minus=82	max_left_plus=0	max_min_left=51	max_min_left_minus=51	max_min_left_plus=0	max_min_right=59	max_min_right_minus=59	max_min_right_plus=0	max_pos_hash_score=280	max_right=117	max_right_minus=117	max_right_plus=0	neg_log10_pos_hash_p_value=7.5	new_junction_coverage=0.03	new_junction_read_count=3	no_show=1	polymorphism_frequency=3.449e-02	pos_hash_score=3	prediction=polymorphism	reject=COVERAGE_EVENNESS_SKEW,FREQUENCY_CUTOFF	side_1_annotate_key=gene	side_1_continuation=0	side_1_coverage=0.71	side_1_overlap=9	side_1_possible_overlap_registers=149	side_1_read_count=83	side_1_redundant=0	side_2_annotate_key=gene	side_2_continuation=0	side_2_coverage=0.82	side_2_overlap=0	side_2_possible_overlap_registers=140	side_2_read_count=90	side_2_redundant=0	total_non_overlap_reads=3
JC	132	.	REL606	1100179	-1	REL606	1100327	-1	0	alignment_overlap=10	coverage_minus=6	coverage_plus=0	flanking_left=150	flanking_right=150	frequency=5.166e-02	junction_possible_overlap_registers=139	key=REL606__1100179__-1__REL606__1100337__-1__10____150__150__0__0	max_left=107	max_left_minus=107	max_left_plus=0	max_min_left=48	max_min_left_minus=48	max_min_left_plus=0	max_min_right=40	max_min_right_minus=40	max_min_right_plus=0	max_pos_hash_score=278	max_right=107	max_right_minus=107	max_right_plus=0	neg_log10_pos_hash_p_value=6.0	new_junction_coverage=0.06	new_junction_read_count=6	no_show=1	polymorphism_frequency=5.166e-02	pos_hash_score=6	prediction=polymorphism	reject=COVERAGE_EVENNESS_SKEW,FREQUENCY_CUTOFF	side_1_annotate_key=gene	side_1_continuation=0	side_1_coverage=1.12	side_1_overlap=10	side_1_possible_overlap_registers=149	side_1_read_count=130	side_1_redundant=0	side_2_annotate_key=gene	side_2_continuation=0	side_2_coverage=0.91	side_2_overlap=0	side_2_possible_overlap_registers=139	side_2_read_count=99	side_2_redundant=0	total_non_overlap_reads=6
JC	133	.	REL606	1111945	-1	REL606	1112172	-1	0	alignment_overlap=10	coverage_minus=3	coverage_plus=1	flanking_left=150	flanking_right=150	frequency=NA	junction_possible_overlap_registers=139	key=REL606__1111945__-1__REL606__1112182__-1__10____150__150__1__1	max_left=94	max_left_minus=45	max_left_plus=94	max_min_left=45	max_min_left_minus=45	max_min_left_plus=0	max_min_right=46	max_min_right_minus=0	max_min_right_plus=46	max_pos_hash_score=278	max_right=106	max_right_minus=106	max_right_plus=46	neg_log10_pos_hash_p_value=7.4	new_junction_coverage=0.04	new_junction_read_count=4	no_show=1	polymorphism_frequency=NA	pos_hash_score=3	prediction=unknown	reject=COVERAGE_EVENNESS_SKEW	side_1_annotate_key=repeat	side_1_continuation=0	side_1_coverage=NA	side_1_overlap=10	side_1_read_count=NA	side_1_redundant=1	side_2_annotate_key=repeat	side_2_continuation=0	side_2_coverage=NA	side_2_overlap=0	side_2_possible_overlap_registers=NA	side_2_read_count=NA	side_2_redundant=1	total_non_overlap_reads=4
JC	134	.	REL606	1112408	1	REL606	1112634	1	0	alignment_overlap=13	coverage_minus=0	coverage_plus=7	flanking_left=150	flanking_right=150	frequency=NA	junction_possible_overlap_registers=136	key=REL606__1112408__1__REL606__1112621__1__13____150__150__1__1	max_left=133	max_left_minus=0	max_left_plus=133	max_min_left=0	max_min_left_minus=0	max_min_left_plus=0	max_min_right=57	max_min_right_minus=0	max_min_right_plus=57	max_pos_hash_score=272	max_right=57	max_right_minus=0	max_right_plus=57	neg_log10_pos_hash_p_value=5.9	new_junction_coverage=0.07	new_junction_read_count=7	no_show=1	polymorphism_frequency=NA	pos_hash_score=6	prediction=unknown	reject=COVERAGE_EVENNESS_SKEW	side_1_annotate_key=repeat	side_1_continuation=0	side_1_coverage=NA	side_1_overlap=13	side_1_read_count=NA	side_1_redundant=1	side_2_annotate_key=repeat	side_2_continuation=0	side_2_coverage=NA	side_2_overlap=0	side_2_possible_overlap_registers=NA	side_2_read_count=NA	side_2_redundant=1	total_non_overlap_reads=7
JC	135	.	REL606	1113087	1	REL606	1113172	1	0	alignment_overlap=9	coverage_minus=1	coverage_plus=2	flanking_left=150	flanking_right=150	frequency=3.674e-02	junction_possible_overlap_registers=140	key=REL606__1113087__1__REL606__1113163__1__9____150__150__0__0	max_left=74	max_left_minus=69	max_left_plus=74	max_min_left=69	max_min_left_minus=69	max_min_left_plus=47	max_min_right=64	max_min_right_minus=0	max_min_right_plus=64	max_pos_hash_score=280	max_right=94	max_right_minus=72	max_right_plus=94	neg_log10_pos_hash_p_value=7.5	new_junction_coverage=0.03	new_junction_read_count=3	no_show=1	polymorphism_frequency=3.674e-02	pos_hash_score=3	prediction=polymorphism	reject=COVERAGE_EVENNESS_SKEW,FREQUENCY_CUTOFF	side_1_annotate_key=gene	side_1_continuation=0	side_1_coverage=0.81	side_1_overlap=9	side_1_possible_overlap_registers=149	side_1_read_count=94	side_1_redundant=0	side_2_annotate_key=gene	side_2_continuation=0	side_2_coverage=0.63	side_2_overlap=0	side_2_possible_overlap_registers=140	side_2_read_count=69	side_2_redundant=0	total_non_overlap_reads=3
JC	136	.	REL606	1134456	1	REL606	1272592	-1	0	alignment_overlap=2	coverage_minus=77	coverage_plus=25	flanking_left=150	flanking_right=150	frequency=1	junction_possible_overlap_registers=147	key=REL606__1134454__1__REL606__1272592__-1__2____150__150__0__1	max_left=145	max_left_minus=141	max_left_plus=145	max_min_left=72	max_min_left_minus=72	max_min_left_plus=51	max_min_right=72	max_min_right_minus=72	max_min_right_plus=50	max_pos_hash_score=294	max_right=145	max_right_minus=145	max_right_plus=136	neg_log10_pos_hash_p_value=0.3	new_junction_coverage=0.99	new_junction_read_count=114	polymorphism_frequency=9.911e-01	pos_hash_score=56	prediction=consensus	read_count_offset=3	side_1_annotate_key=gene	side_1_continuation=0	side_1_coverage=0.01	side_1_overlap=0	side_1_possible_overlap_registers=144	side_1_read_count=1	side_1_redundant=0	side_2_annotate_key=repeat	side_2_continuation=0	side_2_coverage=NA	side_2_overlap=2	side_2_possible_overlap_registers=NA	side_2_read_count=NA	side_2_redundant=1	total_non_overlap_reads=102
JC	137	.	REL606	1134458	-1	REL606	1271150	1	0	alignment_overlap=1	coverage_minus=41	coverage_plus=52	flanking_left=150	flanking_right=150	frequency=1	junction_possible_overlap_registers=148	key=REL606__1134459__-1__REL606__1271150__1__1____150__150__0__1	max_left=148	max_left_minus=142	max_left_plus=148	max_min_left=73	max_min_left_minus=67	max_min_left_plus=73	max_min_right=71	max_min_right_minus=70	max_min_right_plus=71	max_pos_hash_score=296	max_right=138	max_right_minus=135	max_right_plus=138	neg_log10_pos_hash_p_value=0.3	new_junction_coverage=0.82	new_junction_read_count=95	polymorphism_frequency=1.000e+00	pos_hash_score=56	prediction=consensus	read_count_offset=3	side_1_annotate_key=gene	side_1_continuation=0	side_1_coverage=0.00	side_1_overlap=0	side_1_possible_overlap_registers=145	side_1_read_count=0	side_1_redundant=0	side_2_annotate_key=repeat	side_2_continuation=0	side_2_coverage=NA	side_2_overlap=1	side_2_possible_overlap_registers=NA	side_2_read_count=NA	side_2_redundant=1	total_non_overlap_reads=93
JC	138	.	REL606	1154917	-1	REL606	1272592	-1	0	alignment_overlap=2	coverage_minus=60	coverage_plus=71	flanking_left=150	flanking_right=150	frequency=1	junction_possible_overlap_registers=147	key=REL606__1154919__-1__REL606__1272592__-1__2____150__150__0__1	max_left=145	max_left_minus=131	max_left_plus=145	max_min_left=73	max_min_left_minus=72	max_min_left_plus=73	max_min_right=71	max_min_right_minus=71	max_min_right_plus=61	max_pos_hash_score=294	max_right=140	max_right_minus=140	max_right_plus=130	neg_log10_pos_hash_p_value=0.2	new_junction_coverage=1.38	new_junction_read_count=158	polymorphism_frequency=1.000e+00	pos_hash_score=62	prediction=consensus	read_count_offset=3	side_1_annotate_key=gene	side_1_continuation=0	side_1_coverage=0.00	side_1_overlap=0	side_1_possible_overlap_registers=144	side_1_read_count=0	side_1_redundant=0	side_2_annotate_key=repeat	side_2_continuation=0	side_2_coverage=NA	side_2_overlap=2	side_2_possible_overlap_registers=NA	side_2_read_count=NA	side_2_redundant=1	total_non_overlap_reads=131
JC	139	.	REL606	1189088	1	REL606	1189276	1	0	alignment_overlap=10	coverage_minus=0	coverage_plus=6	flanking_left=150	flanking_right=150	frequency=6.668e-02	junction_possible_overlap_registers=139	key=REL606__1189088__1__REL606__1189266__1__10____150__150__0__0	max_left=135	max_left_minus=0	max_left_plus=135	max_min_left=0	max_min_left_minus=0	max_min_left_plus=0	max_min_right=51	max_min_right_minus=0	max_min_right_plus=51	max_pos_hash_score=278	max_right=51	max_right_minus=0	max_right_plus=51	neg_log10_pos_hash_p_value=6.0	new_junction_coverage=0.06	new_junction_read_count=6	no_show=1	polymorphism_frequency=6.668e-02	pos_hash_score=6	prediction=polymorphism	reject=COVERAGE_EVENNESS_SKEW,FREQUENCY_CUTOFF	side_1_annotate_key=gene	side_1_continuation=0	side_1_coverage=0.77	side_1_overlap=10	side_1_possible_overlap_registers=149	side_1_read_count=90	side_1_redundant=0	side_2_annotate_key=gene	side_2_continuation=0	side_2_coverage=0.77	side_2_overlap=0	side_2_possible_overlap_registers=139	side_2_read_count=84	side_2_redundant=0	total_non_overlap_reads=6
JC	140	.	REL606	1243262	1	REL606	1243310	1	0	alignment_overlap=11	coverage_minus=0	coverage_plus=3	flanking_left=150	flanking_right=150	frequency=2.379e-02	junction_possible_overlap_registers=138	key=REL606__1243262__1__REL606__1243299__1__11____150__150__0__0	max_left=122	max_left_minus=0	max_left_plus=122	max_min_left=0	max_min_left_minus=0	max_min_left_plus=0	max_min_right=52	max_min_right_minus=0	max_min_right_plus=52	max_pos_hash_score=276	max_right=52	max_right_minus=0	max_right_plus=52	neg_log10_pos_hash_p_value=7.4	new_junction_coverage=0.03	new_junction_read_count=3	no_show=1	polymorphism_frequency=2.379e-02	pos_hash_score=3	prediction=polymorphism	reject=COVERAGE_EVENNESS_SKEW,FREQUENCY_CUTOFF	side_1_annotate_key=gene	side_1_continuation=0	side_1_coverage=1.14	side_1_overlap=11	side_1_possible_overlap_registers=149	side_1_read_count=133	side_1_redundant=0	side_2_annotate_key=gene	side_2_continuation=0	side_2_coverage=1.14	side_2_overlap=0	side_2_possible_overlap_registers=138	side_2_read_count=123	side_2_redundant=0	total_non_overlap_reads=3
JC	141	.	REL606	1243748	1	REL606	1243766	1	0	alignment_overlap=18	coverage_minus=0	coverage_plus=4	flanking_left=150	flanking_right=150	frequency=3.726e-02	junction_possible_overlap_registers=131	key=REL606__1243748__1__REL606__1243748__1__18____150__150__0__0	max_left=112	max_left_minus=0	max_left_plus=112	max_min_left=0	max_min_left_minus=0	max_min_left_plus=0	max_min_right=63	max_min_right_minus=0	max_min_right_plus=63	max_pos_hash_score=262	max_right=63	max_right_minus=0	max_right_plus=63	neg_log10_pos_hash_p_value=6.6	new_junction_coverage=0.04	new_junction_read_count=4	no_show=1	polymorphism_frequency=3.726e-02	pos_hash_score=4	prediction=polymorphism	reject=COVERAGE_EVENNESS_SKEW,FREQUENCY_CUTOFF	side_1_annotate_key=gene	side_1_continuation=0	side_1_coverage=0.95	side_1_overlap=18	side_1_possible_overlap_registers=149	side_1_read_count=110	side_1_redundant=0	side_2_annotate_key=gene	side_2_continuation=0	side_2_coverage=1.08	side_2_overlap=0	side_2_possible_overlap_registers=131	side_2_read_count=110	side_2_redundant=0	total_non_overlap_reads=4
JC	142	.	REL606	1243765	-1	REL606	1243747	-1	0	alignment_overlap=18	coverage_minus=2	coverage_plus=1	flanking_left=150	flanking_right=150	frequency=2.821e-02	junction_possible_overlap_registers=131	key=REL606__1243765__-1__REL606__1243765__-1__18____150__150__0__0	max_left=74	max_left_minus=61	max_left_plus=74	max_min_left=61	max_min_left_minus=61	max_min_left_plus=0	max_min_right=58	max_min_right_minus=0	max_min_right_plus=58	max_pos_hash_score=262	max_right=75	max_right_minus=75	max_right_plus=58	neg_log10_pos_hash_p_value=7.2	new_junction_coverage=0.03	new_junction_read_count=3	no_show=1	polymorphism_frequency=2.821e-02	pos_hash_score=3	prediction=polymorphism	reject=COVERAGE_EVENNESS_SKEW,FREQUENCY_CUTOFF	side_1_annotate_key=gene	side_1_continuation=0	side_1_coverage=0.95	side_1_overlap=18	side_1_possible_overlap_registers=149	side_1_read_count=110	side_1_redundant=0	side_2_annotate_key=gene	side_2_continuation=0	side_2_coverage=1.08	side_2_overlap=0	side_2_possible_overlap_registers=131	side_2_read_count=110	side_2_redundant=0	total_non_overlap_reads=3
JC	143	.	REL606	1255363	-1	REL606	1255410	-1	0	alignment_overlap=7	coverage_minus=3	coverage_plus=0	flanking_left=150	flanking_right=150	frequency=2.611e-02	junction_possible_overlap_registers=142	key=REL606__1255363__-1__REL606__1255417__-1__7____150__150__0__0	max_left=44	max_left_minus=44	max_left_plus=0	max_min_left=44	max_min_left_minus=44	max_min_left_plus=0	max_min_right=0	max_min_right_minus=0	max_min_right_plus=0	max_pos_hash_score=284	max_right=140	max_right_minus=140	max_right_plus=0	neg_log10_pos_hash_p_value=7.5	new_junction_coverage=0.03	new_junction_read_count=3	no_show=1	polymorphism_frequency=2.611e-02	pos_hash_score=3	prediction=polymorphism	reject=COVERAGE_EVENNESS_SKEW,FREQUENCY_CUTOFF	side_1_annotate_key=gene	side_1_continuation=0	side_1_coverage=0.95	side_1_overlap=7	side_1_possible_overlap_registers=149	side_1_read_count=110	side_1_redundant=0	side_2_annotate_key=gene	side_2_continuation=0	side_2_coverage=1.07	side_2_overlap=0	side_2_possible_overlap_registers=142	side_2_read_count=119	side_2_redundant=0	total_non_overlap_reads=3
JC	144	.	REL606	1272590	-1	REL606	1455941	1	0	alignment_overlap=2	coverage_minus=24	coverage_plus=48	flanking_left=150	flanking_right=150	frequency=NA	junction_possible_overlap_registers=147	key=REL606__1272592__-1__REL606__1455941__1__2____150__150__1__0	max_left=125	max_left_minus=125	max_left_plus=113	max_min_left=69	max_min_left_minus=52	max_min_left_plus=69	max_min_right=70	max_min_right_minus=63	max_min_right_plus=70	max_pos_hash_score=294	max_right=131	max_right_minus=131	max_right_plus=129	neg_log10_pos_hash_p_value=0.8	new_junction_coverage=0.66	new_junction_read_count=76	polymorphism_frequency=NA	pos_hash_score=40	prediction=unknown	side_1_annotate_key=repeat	side_1_continuation=0	side_1_coverage=NA	side_1_overlap=0	side_1_read_count=NA	side_1_redundant=1	side_2_annotate_key=repeat	side_2_continuation=0	side_2_coverage=NA	side_2_overlap=2	side_2_possible_overlap_registers=NA	side_2_read_count=NA	side_2_redundant=0	total_non_overlap_reads=72
JC	145	.	REL606	1365887	1	REL606	1365908	1	0	alignment_overlap=4	coverage_minus=1	coverage_plus=5	flanking_left=150	flanking_right=150	frequency=2.795e-02	junction_possible_overlap_registers=145	key=REL606__1365887__1__REL606__1365904__1__4____150__150__0__0	max_left=131	max_left_minus=23	max_left_plus=131	max_min_left=23	max_min_left_minus=23	max_min_left_plus=19	max_min_right=66	max_min_right_minus=0	max_min_right_plus=66	max_pos_hash_score=290	max_right=127	max_right_minus=123	max_right_plus=127	neg_log10_pos_hash_p_value=6.2	new_junction_coverage=0.05	new_junction_read_count=6	no_show=1	polymorphism_frequency=2.795e-02	pos_hash_score=6	prediction=polymorphism	reject=COVERAGE_EVENNESS_SKEW,FREQUENCY_CUTOFF	side_1_annotate_key=gene	side_1_continuation=0	side_1_coverage=1.81	side_1_overlap=4	side_1_possible_overlap_registers=149	side_1_read_count=210	side_1_redundant=0	side_2_annotate_key=gene	side_2_continuation=0	side_2_coverage=1.88	side_2_overlap=0	side_2_possible_overlap_registers=145	side_2_read_count=213	side_2_redundant=0	total_non_overlap_reads=6
JC	146	.	REL606	1383168	1	REL606	1383244	1	0	alignment_overlap=11	coverage_minus=1	coverage_plus=2	flanking_left=150	flanking_right=150	frequency=2.547e-02	junction_possible_overlap_registers=138	key=REL606__1383168__1__REL606__1383233__1__11____150__150__0__0	max_left=94	max_left_minus=56	max_left_plus=94	max_min_left=56	max_min_left_minus=56	max_min_left_plus=0	max_min_right=56	max_min_right_minus=0	max_min_right_plus=56	max_pos_hash_score=276	max_right=83	max_right_minus=83	max_right_plus=56	neg_log10_pos_hash_p_value=7.4	new_junction_coverage=0.03	new_junction_read_count=3	no_show=1	polymorphism_frequency=2.547e-02	pos_hash_score=3	prediction=polymorphism	reject=COVERAGE_EVENNESS_SKEW,FREQUENCY_CUTOFF	side_1_annotate_key=gene	side_1_continuation=0	side_1_coverage=1.10	side_1_overlap=11	side_1_possible_overlap_registers=149	side_1_read_count=128	side_1_redundant=0	side_2_annotate_key=gene	side_2_continuation=0	side_2_coverage=1.03	side_2_overlap=0	side_2_possible_overlap_registers=138	side_2_read_count=111	side_2_redundant=0	total_non_overlap_reads=3
JC	147	.	REL606	1384614	1	REL606	1384658	1	0	alignment_overlap=5	coverage_minus=4	coverage_plus=1	flanking_left=150	flanking_right=150	frequency=3.972e-02	junction_possible_overlap_registers=144	key=REL606__1384614__1__REL606__1384653__1__5____150__150__0__0	max_left=138	max_left_minus=137	max_left_plus=138	max_min_left=63	max_min_left_minus=63	max_min_left_plus=0	max_min_right=7	max_min_right_minus=1	max_min_right_plus=7	max_pos_hash_score=288	max_right=107	max_right_minus=107	max_right_plus=7	neg_log10_pos_hash_p_value=6.6	new_junction_coverage=0.04	new_junction_read_count=5	no_show=1	polymorphism_frequency=3.972e-02	pos_hash_score=5	prediction=polymorphism	reject=COVERAGE_EVENNESS_SKEW,FREQUENCY_CUTOFF	side_1_annotate_key=gene	side_1_continuation=0	side_1_coverage=1.08	side_1_overlap=5	side_1_possible_overlap_registers=149	side_1_read_count=126	side_1_redundant=0	side_2_annotate_key=gene	side_2_continuation=0	side_2_coverage=1.07	side_2_overlap=0	side_2_possible_overlap_registers=144	side_2_read_count=120	side_2_redundant=0	total_non_overlap_reads=5
JC	148	.	REL606	1454421	-1	REL606	1454437	-1	0	alignment_overlap=9	coverage_minus=5	coverage_plus=0	flanking_left=150	flanking_right=150	frequency=4.549e-02	junction_possible_overlap_registers=140	key=REL606__1454421__-1__REL606__1454446__-1__9____150__150__0__0	max_left=92	max_left_minus=92	max_left_plus=0	max_min_left=50	max_min_left_minus=50	max_min_left_plus=0	max_min_right=54	max_min_right_minus=54	max_min_right_plus=0	max_pos_hash_score=280	max_right=104	max_right_minus=104	max_right_plus=0	neg_log10_pos_hash_p_value=6.9	new_junction_coverage=0.05	new_junction_read_count=5	no_show=1	polymorphism_frequency=4.549e-02	pos_hash_score=4	prediction=polymorphism	reject=COVERAGE_EVENNESS_SKEW,FREQUENCY_CUTOFF	side_1_annotate_key=gene	side_1_continuation=0	side_1_coverage=1.02	side_1_overlap=9	side_1_possible_overlap_registers=149	side_1_read_count=119	side_1_redundant=0	side_2_annotate_key=gene	side_2_continuation=0	side_2_coverage=0.90	side_2_overlap=0	side_2_possible_overlap_registers=140	side_2_read_count=98	side_2_redundant=0	total_non_overlap_reads=5
JC	149	.	REL606	1470639	-1	REL606	1470771	-1	0	alignment_overlap=8	coverage_minus=3	coverage_plus=0	flanking_left=150	flanking_right=150	frequency=2.102e-02	junction_possible_overlap_registers=141	key=REL606__1470639__-1__REL606__1470779__-1__8____150__150__0__0	max_left=86	max_left_minus=86	max_left_plus=0	max_min_left=64	max_min_left_minus=64	max_min_left_plus=0	max_min_right=56	max_min_right_minus=56	max_min_right_plus=0	max_pos_hash_score=282	max_right=81	max_right_minus=81	max_right_plus=0	neg_log10_pos_hash_p_value=7.5	new_junction_coverage=0.03	new_junction_read_count=3	no_show=1	polymorphism_frequency=2.102e-02	pos_hash_score=3	prediction=polymorphism	reject=COVERAGE_EVENNESS_SKEW,FREQUENCY_CUTOFF	side_1_annotate_key=gene	side_1_continuation=0	side_1_coverage=1.20	side_1_overlap=8	side_1_possible_overlap_registers=149	side_1_read_count=140	side_1_redundant=0	side_2_annotate_key=gene	side_2_continuation=0	side_2_coverage=1.34	side_2_overlap=0	side_2_possible_overlap_registers=141	side_2_read_count=147	side_2_redundant=0	total_non_overlap_reads=3
JC	150	.	REL606	1470773	1	REL606	1470891	1	0	alignment_overlap=9	coverage_minus=0	coverage_plus=3	flanking_left=150	flanking_right=150	frequency=2.000e-02	junction_possible_overlap_registers=140	key=REL606__1470773__1__REL606__1470882__1__9____150__150__0__0	max_left=108	max_left_minus=0	max_left_plus=108	max_min_left=0	max_min_left_minus=0	max_min_left_plus=0	max_min_right=47	max_min_right_minus=0	max_min_right_plus=47	max_pos_hash_score=280	max_right=47	max_right_minus=0	max_right_plus=47	neg_log10_pos_hash_p_value=7.5	new_junction_coverage=0.03	new_junction_read_count=3	no_show=1	polymorphism_frequency=2.000e-02	pos_hash_score=3	prediction=polymorphism	reject=COVERAGE_EVENNESS_SKEW,FREQUENCY_CUTOFF	side_1_annotate_key=gene	side_1_continuation=0	side_1_coverage=1.28	side_1_overlap=9	side_1_possible_overlap_registers=149	side_1_read_count=149	side_1_redundant=0	side_2_annotate_key=gene	side_2_continuation=0	side_2_coverage=1.41	side_2_overlap=0	side_2_possible_overlap_registers=140	side_2_read_count=154	side_2_redundant=0	total_non_overlap_reads=3
JC	151	.	REL606	1489867	1	REL606	1489932	1	0	alignment_overlap=10	coverage_minus=1	coverage_plus=7	flanking_left=150	flanking_right=150	frequency=5.498e-02	junction_possible_overlap_registers=139	key=REL606__1489867__1__REL606__1489922__1__10____150__150__0__0	max_left=128	max_left_minus=45	max_left_plus=128	max_min_left=50	max_min_left_minus=45	max_min_left_plus=50	max_min_right=54	max_min_right_minus=0	max_min_right_plus=54	max_pos_hash_score=278	max_right=132	max_right_minus=95	max_right_plus=132	neg_log10_pos_hash_p_value=5.2	new_junction_coverage=0.07	new_junction_read_count=8	polymorphism_frequency=5.498e-02	pos_hash_score=8	prediction=polymorphism	reject=COVERAGE_EVENNESS_SKEW,FREQUENCY_CUTOFF	side_1_annotate_key=gene	side_1_continuation=0	side_1_coverage=1.28	side_1_overlap=10	side_1_possible_overlap_registers=149	side_1_read_count=149	side_1_redundant=0	side_2_annotate_key=gene	side_2_continuation=0	side_2_coverage=1.25	side_2_overlap=0	side_2_possible_overlap_registers=139	side_2_read_count=136	side_2_redundant=0	total_non_overlap_reads=8
JC	152	.	REL606	1493958	-1	REL606	1493967	-1	0	alignment_overlap=13	coverage_minus=3	coverage_plus=2	flanking_left=150	flanking_right=150	frequency=3.468e-02	junction_possible_overlap_registers=136	key=REL606__1493958__-1__REL606__1493980__-1__13____150__150__0__0	max_left=125	max_left_minus=79	max_left_plus=125	max_min_left=58	max_min_left_minus=58	max_min_left_plus=0	max_min_right=61	max_min_right_minus=61	max_min_right_plus=12	max_pos_hash_score=272	max_right=79	max_right_minus=79	max_right_plus=12	neg_log10_pos_hash_p_value=6.8	new_junction_coverage=0.05	new_junction_read_count=5	no_show=1	polymorphism_frequency=3.468e-02	pos_hash_score=4	prediction=polymorphism	reject=COVERAGE_EVENNESS_SKEW,FREQUENCY_CUTOFF	side_1_annotate_key=gene	side_1_continuation=0	side_1_coverage=1.25	side_1_overlap=13	side_1_possible_overlap_registers=149	side_1_read_count=145	side_1_redundant=0	side_2_annotate_key=gene	side_2_continuation=0	side_2_coverage=1.37	side_2_overlap=0	side_2_possible_overlap_registers=136	side_2_read_count=146	side_2_redundant=0	total_non_overlap_reads=5
JC	153	.	REL606	1500239	1	REL606	1500300	1	0	alignment_overlap=8	coverage_minus=0	coverage_plus=3	flanking_left=150	flanking_right=150	frequency=1.723e-02	junction_possible_overlap_registers=141	key=REL606__1500239__1__REL606__1500292__1__8____150__150__0__0	max_left=141	max_left_minus=0	max_left_plus=141	max_min_left=62	max_min_left_minus=0	max_min_left_plus=62	max_min_right=47	max_min_right_minus=0	max_min_right_plus=47	max_pos_hash_score=282	max_right=80	max_right_minus=0	max_right_plus=80	neg_log10_pos_hash_p_value=7.5	new_junction_coverage=0.03	new_junction_read_count=3	no_show=1	polymorphism_frequency=1.723e-02	pos_hash_score=3	prediction=polymorphism	reject=COVERAGE_EVENNESS_SKEW,FREQUENCY_CUTOFF	side_1_annotate_key=gene	side_1_continuation=0	side_1_coverage=1.56	side_1_overlap=8	side_1_possible_overlap_registers=149	side_1_read_count=181	side_1_redundant=0	side_2_annotate_key=gene	side_2_continuation=0	side_2_coverage=1.55	side_2_overlap=0	side_2_possible_overlap_registers=141	side_2_read_count=171	side_2_redundant=0	total_non_overlap_reads=3
JC	154	.	REL606	1506271	-1	REL606	1506272	-1	0	alignment_overlap=8	coverage_minus=4	coverage_plus=1	flanking_left=150	flanking_right=150	frequency=3.483e-02	junction_possible_overlap_registers=141	key=REL606__1506271__-1__REL606__1506280__-1__8____150__150__0__0	max_left=58	max_left_minus=58	max_left_plus=36	max_min_left=58	max_min_left_minus=58	max_min_left_plus=36	max_min_right=0	max_min_right_minus=0	max_min_right_plus=0	max_pos_hash_score=282	max_right=135	max_right_minus=135	max_right_plus=106	neg_log10_pos_hash_p_value=6.9	new_junction_coverage=0.05	new_junction_read_count=5	no_show=1	polymorphism_frequency=3.483e-02	pos_hash_score=4	prediction=polymorphism	reject=COVERAGE_EVENNESS_SKEW,FREQUENCY_CUTOFF	side_1_annotate_key=gene	side_1_continuation=0	side_1_coverage=1.26	side_1_overlap=8	side_1_possible_overlap_registers=149	side_1_read_count=147	side_1_redundant=0	side_2_annotate_key=gene	side_2_continuation=0	side_2_coverage=1.25	side_2_overlap=0	side_2_possible_overlap_registers=141	side_2_read_count=138	side_2_redundant=0	total_non_overlap_reads=5
JC	155	.	REL606	1549649	1	REL606	1549676	1	0	alignment_overlap=11	coverage_minus=0	coverage_plus=3	flanking_left=150	flanking_right=150	frequency=1.774e-02	junction_possible_overlap_registers=138	key=REL606__1549649__1__REL606__1549665__1__11____150__150__0__0	max_left=76	max_left_minus=0	max_left_plus=76	max_min_left=66	max_min_left_minus=0	max_min_left_plus=66	max_min_right=67	max_min_right_minus=0	max_min_right_plus=67	max_pos_hash_score=276	max_right=73	max_right_minus=0	max_right_plus=73	neg_log10_pos_hash_p_value=7.4	new_junction_coverage=0.03	new_junction_read_count=3	no_show=1	polymorphism_frequency=1.774e-02	pos_hash_score=3	prediction=polymorphism	reject=COVERAGE_EVENNESS_SKEW,FREQUENCY_CUTOFF	side_1_annotate_key=gene	side_1_continuation=0	side_1_coverage=1.50	side_1_overlap=11	side_1_possible_overlap_registers=149	side_1_read_count=174	side_1_redundant=0	side_2_annotate_key=gene	side_2_continuation=0	side_2_coverage=1.59	side_2_overlap=0	side_2_possible_overlap_registers=138	side_2_read_count=171	side_2_redundant=0	total_non_overlap_reads=3
JC	156	.	REL606	1560299	1	REL606	1560325	1	0	alignment_overlap=9	coverage_minus=0	coverage_plus=4	flanking_left=150	flanking_right=150	frequency=2.562e-02	junction_possible_overlap_registers=140	key=REL606__1560299__1__REL606__1560316__1__9____150__150__0__0	max_left=133	max_left_minus=0	max_left_plus=133	max_min_left=0	max_min_left_minus=0	max_min_left_plus=0	max_min_right=33	max_min_right_minus=0	max_min_right_plus=33	max_pos_hash_score=280	max_right=33	max_right_minus=0	max_right_plus=33	neg_log10_pos_hash_p_value=6.9	new_junction_coverage=0.04	new_junction_read_count=4	no_show=1	polymorphism_frequency=2.562e-02	pos_hash_score=4	prediction=polymorphism	reject=COVERAGE_EVENNESS_SKEW,FREQUENCY_CUTOFF	side_1_annotate_key=gene	side_1_continuation=0	side_1_coverage=1.39	side_1_overlap=9	side_1_possible_overlap_registers=149	side_1_read_count=162	side_1_redundant=0	side_2_annotate_key=gene	side_2_continuation=0	side_2_coverage=1.39	side_2_overlap=0	side_2_possible_overlap_registers=140	side_2_read_count=152	side_2_redundant=0	total_non_overlap_reads=4
JC	157	.	REL606	1641651	1	REL606	1641680	1	0	alignment_overlap=9	coverage_minus=1	coverage_plus=2	flanking_left=150	flanking_right=150	frequency=1.711e-02	junction_possible_overlap_registers=140	key=REL606__1641651__1__REL606__1641671__1__9____150__150__0__0	max_left=125	max_left_minus=125	max_left_plus=103	max_min_left=0	max_min_left_minus=0	max_min_left_plus=0	max_min_right=51	max_min_right_minus=16	max_min_right_plus=51	max_pos_hash_score=280	max_right=51	max_right_minus=16	max_right_plus=51	neg_log10_pos_hash_p_value=7.5	new_junction_coverage=0.03	new_junction_read_count=3	no_show=1	polymorphism_frequency=1.711e-02	pos_hash_score=3	prediction=polymorphism	reject=COVERAGE_EVENNESS_SKEW,FREQUENCY_CUTOFF	side_1_annotate_key=gene	side_1_continuation=0	side_1_coverage=1.60	side_1_overlap=9	side_1_possible_overlap_registers=149	side_1_read_count=186	side_1_redundant=0	side_2_annotate_key=gene	side_2_continuation=0	side_2_coverage=1.56	side_2_overlap=0	side_2_possible_overlap_registers=140	side_2_read_count=170	side_2_redundant=0	total_non_overlap_reads=3
JC	158	.	REL606	1651190	1	REL606	1729736	-1	0	alignment_overlap=0	coverage_minus=59	coverage_plus=95	flanking_left=150	flanking_right=150	frequency=1	junction_possible_overlap_registers=149	key=REL606__1651190__1__REL606__1729736__-1__0____150__150__0__1	max_left=149	max_left_minus=149	max_left_plus=149	max_min_left=73	max_min_left_minus=48	max_min_left_plus=73	max_min_right=75	max_min_right_minus=75	max_min_right_plus=75	max_pos_hash_score=298	max_right=132	max_right_minus=131	max_right_plus=132	neg_log10_pos_hash_p_value=0.2	new_junction_coverage=1.35	new_junction_read_count=157	polymorphism_frequency=1.000e+00	pos_hash_score=60	prediction=consensus	read_count_offset=3	side_1_annotate_key=gene	side_1_continuation=0	side_1_coverage=0.00	side_1_overlap=0	side_1_possible_overlap_registers=146	side_1_read_count=0	side_1_redundant=0	side_2_annotate_key=repeat	side_2_continuation=0	side_2_coverage=NA	side_2_overlap=0	side_2_possible_overlap_registers=NA	side_2_read_count=NA	side_2_redundant=1	total_non_overlap_reads=154
JC	159	.	REL606	1705589	1	REL606	1705651	1	0	alignment_overlap=9	coverage_minus=0	coverage_plus=4	flanking_left=150	flanking_right=150	frequency=3.763e-02	junction_possible_overlap_registers=140	key=REL606__1705589__1__REL606__1705642__1__9____150__150__0__0	max_left=133	max_left_minus=0	max_left_plus=133	max_min_left=70	max_min_left_minus=0	max_min_left_plus=70	max_min_right=31	max_min_right_minus=0	max_min_right_plus=31	max_pos_hash_score=280	max_right=71	max_right_minus=0	max_right_plus=71	neg_log10_pos_hash_p_value=6.9	new_junction_coverage=0.04	new_junction_read_count=4	no_show=1	polymorphism_frequency=3.763e-02	pos_hash_score=4	prediction=polymorphism	reject=COVERAGE_EVENNESS_SKEW,FREQUENCY_CUTOFF	side_1_annotate_key=gene	side_1_continuation=0	side_1_coverage=1.06	side_1_overlap=9	side_1_possible_overlap_registers=149	side_1_read_count=123	side_1_redundant=0	side_2_annotate_key=gene	side_2_continuation=0	side_2_coverage=0.81	side_2_overlap=0	side_2_possible_overlap_registers=140	side_2_read_count=89	side_2_redundant=0	total_non_overlap_reads=4
JC	160	.	REL606	1705824	-1	REL606	1705860	-1	0	alignment_overlap=6	coverage_minus=3	coverage_plus=0	flanking_left=150	flanking_right=150	frequency=2.426e-02	junction_possible_overlap_registers=143	key=REL606__1705824__-1__REL606__1705866__-1__6____150__150__0__0	max_left=98	max_left_minus=98	max_left_plus=0	max_min_left=4	max_min_left_minus=4	max_min_left_plus=0	max_min_right=48	max_min_right_minus=48	max_min_right_plus=0	max_pos_hash_score=286	max_right=140	max_right_minus=140	max_right_plus=0	neg_log10_pos_hash_p_value=7.6	new_junction_coverage=0.03	new_junction_read_count=3	no_show=1	polymorphism_frequency=2.426e-02	pos_hash_score=3	prediction=polymorphism	reject=COVERAGE_EVENNESS_SKEW,FREQUENCY_CUTOFF	side_1_annotate_key=gene	side_1_continuation=0	side_1_coverage=1.01	side_1_overlap=6	side_1_possible_overlap_registers=149	side_1_read_count=117	side_1_redundant=0	side_2_annotate_key=gene	side_2_continuation=0	side_2_coverage=1.16	side_2_overlap=0	side_2_possible_overlap_registers=143	side_2_read_count=129	side_2_redundant=0	total_non_overlap_reads=3
JC	161	.	REL606	1706926	1	REL606	1707162	1	0	alignment_overlap=9	coverage_minus=0	coverage_plus=7	flanking_left=150	flanking_right=150	frequency=4.925e-02	junction_possible_overlap_registers=140	key=REL606__1706926__1__REL606__1707153__1__9____150__150__0__0	max_left=130	max_left_minus=0	max_left_plus=130	max_min_left=61	max_min_left_minus=0	max_min_left_plus=61	max_min_right=33	max_min_right_minus=0	max_min_right_plus=33	max_pos_hash_score=280	max_right=80	max_right_minus=0	max_right_plus=80	neg_log10_pos_hash_p_value=6.4	new_junction_coverage=0.06	new_junction_read_count=7	no_show=1	polymorphism_frequency=4.925e-02	pos_hash_score=5	prediction=polymorphism	reject=COVERAGE_EVENNESS_SKEW,FREQUENCY_CUTOFF	side_1_annotate_key=gene	side_1_continuation=0	side_1_coverage=1.25	side_1_overlap=9	side_1_possible_overlap_registers=149	side_1_read_count=145	side_1_redundant=0	side_2_annotate_key=gene	side_2_continuation=0	side_2_coverage=1.23	side_2_overlap=0	side_2_possible_overlap_registers=140	side_2_read_count=134	side_2_redundant=0	total_non_overlap_reads=7
JC	162	.	REL606	1776120	-1	REL606	1821171	-1	0	alignment_overlap=2	coverage_minus=78	coverage_plus=74	flanking_left=150	flanking_right=150	frequency=1	junction_possible_overlap_registers=147	key=REL606__1776120__-1__REL606__1821173__-1__2____150__150__1__0	max_left=139	max_left_minus=136	max_left_plus=139	max_min_left=73	max_min_left_minus=73	max_min_left_plus=73	max_min_right=72	max_min_right_minus=62	max_min_right_plus=72	max_pos_hash_score=294	max_right=147	max_right_minus=145	max_right_plus=147	neg_log10_pos_hash_p_value=0.1	new_junction_coverage=1.55	new_junction_read_count=178	polymorphism_frequency=9.944e-01	pos_hash_score=68	prediction=consensus	side_1_annotate_key=repeat	side_1_continuation=0	side_1_coverage=NA	side_1_overlap=2	side_1_read_count=NA	side_1_redundant=1	side_2_annotate_key=gene	side_2_continuation=0	side_2_coverage=0.01	side_2_overlap=0	side_2_possible_overlap_registers=147	side_2_read_count=1	side_2_redundant=0	total_non_overlap_reads=152
JC	163	.	REL606	1776120	-1	REL606	1897614	1	0	alignment_overlap=2	coverage_minus=55	coverage_plus=58	flanking_left=150	flanking_right=150	frequency=1	junction_possible_overlap_registers=147	key=REL606__1776120__-1__REL606__1897612__1__2____150__150__1__0	max_left=144	max_left_minus=144	max_left_plus=144	max_min_left=72	max_min_left_minus=63	max_min_left_plus=72	max_min_right=73	max_min_right_minus=73	max_min_right_plus=72	max_pos_hash_score=294	max_right=145	max_right_minus=145	max_right_plus=140	neg_log10_pos_hash_p_value=0.3	new_junction_coverage=1.07	new_junction_read_count=123	polymorphism_frequency=1.000e+00	pos_hash_score=54	prediction=consensus	read_count_offset=3	side_1_annotate_key=repeat	side_1_continuation=0	side_1_coverage=NA	side_1_overlap=2	side_1_read_count=NA	side_1_redundant=1	side_2_annotate_key=gene	side_2_continuation=0	side_2_coverage=0.00	side_2_overlap=0	side_2_possible_overlap_registers=144	side_2_read_count=0	side_2_redundant=0	total_non_overlap_reads=113
JC	164	.	REL606	1815135	-1	REL606	1815145	-1	0	alignment_overlap=8	coverage_minus=4	coverage_plus=0	flanking_left=150	flanking_right=150	frequency=2.364e-02	junction_possible_overlap_registers=141	key=REL606__1815135__-1__REL606__1815153__-1__8____150__150__0__0	max_left=60	max_left_minus=60	max_left_plus=0	max_min_left=60	max_min_left_minus=60	max_min_left_plus=0	max_min_right=0	max_min_right_minus=0	max_min_right_plus=0	max_pos_hash_score=282	max_right=135	max_right_minus=135	max_right_plus=0	neg_log10_pos_hash_p_value=6.9	new_junction_coverage=0.04	new_junction_read_count=4	no_show=1	polymorphism_frequency=2.364e-02	pos_hash_score=4	prediction=polymorphism	reject=COVERAGE_EVENNESS_SKEW,FREQUENCY_CUTOFF	side_1_annotate_key=gene	side_1_continuation=0	side_1_coverage=1.53	side_1_overlap=8	side_1_possible_overlap_registers=149	side_1_read_count=178	side_1_redundant=0	side_2_annotate_key=gene	side_2_continuation=0	side_2_coverage=1.47	side_2_overlap=0	side_2_possible_overlap_registers=141	side_2_read_count=162	side_2_redundant=0	total_non_overlap_reads=4
JC	165	.	REL606	1817550	1	REL606	1817581	1	0	alignment_overlap=6	coverage_minus=1	coverage_plus=6	flanking_left=150	flanking_right=150	frequency=6.965e-02	junction_possible_overlap_registers=143	key=REL606__1817550__1__REL606__1817575__1__6____150__150__0__0	max_left=138	max_left_minus=56	max_left_plus=138	max_min_left=56	max_min_left_minus=56	max_min_left_plus=0	max_min_right=52	max_min_right_minus=0	max_min_right_plus=52	max_pos_hash_score=286	max_right=88	max_right_minus=88	max_right_plus=52	neg_log10_pos_hash_p_value=6.1	new_junction_coverage=0.06	new_junction_read_count=7	no_show=1	polymorphism_frequency=6.965e-02	pos_hash_score=6	prediction=polymorphism	reject=COVERAGE_EVENNESS_SKEW,FREQUENCY_CUTOFF	side_1_annotate_key=gene	side_1_continuation=0	side_1_coverage=0.85	side_1_overlap=6	side_1_possible_overlap_registers=149	side_1_read_count=99	side_1_redundant=0	side_2_annotate_key=gene	side_2_continuation=0	side_2_coverage=0.82	side_2_overlap=0	side_2_possible_overlap_registers=143	side_2_read_count=92	side_2_redundant=0	total_non_overlap_reads=7
JC	166	.	REL606	1853039	-1	REL606	1853056	-1	0	alignment_overlap=9	coverage_minus=3	coverage_plus=0	flanking_left=150	flanking_right=150	frequency=2.751e-02	junction_possible_overlap_registers=140	key=REL606__1853039__-1__REL606__1853065__-1__9____150__150__0__0	max_left=97	max_left_minus=97	max_left_plus=0	max_min_left=41	max_min_left_minus=41	max_min_left_plus=0	max_min_right=56	max_min_right_minus=56	max_min_right_plus=0	max_pos_hash_score=280	max_right=100	max_right_minus=100	max_right_plus=0	neg_log10_pos_hash_p_value=7.5	new_junction_coverage=0.03	new_junction_read_count=3	no_show=1	polymorphism_frequency=2.751e-02	pos_hash_score=3	prediction=polymorphism	reject=COVERAGE_EVENNESS_SKEW,FREQUENCY_CUTOFF	side_1_annotate_key=gene	side_1_continuation=0	side_1_coverage=0.98	side_1_overlap=9	side_1_possible_overlap_registers=149	side_1_read_count=114	side_1_redundant=0	side_2_annotate_key=gene	side_2_continuation=0	side_2_coverage=0.96	side_2_overlap=0	side_2_possible_overlap_registers=140	side_2_read_count=105	side_2_redundant=0	total_non_overlap_reads=3
JC	167	.	REL606	1856751	1	REL606	2264353	-1	0	alignment_overlap=3	coverage_minus=65	coverage_plus=50	flanking_left=150	flanking_right=150	frequency=1	junction_possible_overlap_registers=146	key=REL606__1856751__1__REL606__2264356__-1__3____150__150__1__0	max_left=143	max_left_minus=142	max_left_plus=143	max_min_left=72	max_min_left_minus=66	max_min_left_plus=72	max_min_right=72	max_min_right_minus=72	max_min_right_plus=61	max_pos_hash_score=292	max_right=145	max_right_minus=144	max_right_plus=145	neg_log10_pos_hash_p_value=0.2	new_junction_coverage=1.05	new_junction_read_count=120	polymorphism_frequency=9.827e-01	pos_hash_score=60	prediction=consensus	read_count_offset=8	side_1_annotate_key=repeat	side_1_continuation=0	side_1_coverage=NA	side_1_overlap=3	side_1_read_count=NA	side_1_redundant=1	side_2_annotate_key=gene	side_2_continuation=0	side_2_coverage=0.02	side_2_overlap=0	side_2_possible_overlap_registers=138	side_2_read_count=2	side_2_redundant=0	total_non_overlap_reads=115
JC	168	.	REL606	2021141	-1	REL606	2021215	-1	0	alignment_overlap=10	coverage_minus=2	coverage_plus=2	flanking_left=150	flanking_right=150	frequency=3.036e-02	junction_possible_overlap_registers=139	key=REL606__2021141__-1__REL606__2021225__-1__10____150__150__0__0	max_left=120	max_left_minus=56	max_left_plus=120	max_min_left=56	max_min_left_minus=56	max_min_left_plus=0	max_min_right=25	max_min_right_minus=0	max_min_right_plus=25	max_pos_hash_score=278	max_right=109	max_right_minus=109	max_right_plus=25	neg_log10_pos_hash_p_value=6.9	new_junction_coverage=0.04	new_junction_read_count=4	no_show=1	polymorphism_frequency=3.036e-02	pos_hash_score=4	prediction=polymorphism	reject=COVERAGE_EVENNESS_SKEW,FREQUENCY_CUTOFF	side_1_annotate_key=gene	side_1_continuation=0	side_1_coverage=1.22	side_1_overlap=10	side_1_possible_overlap_registers=149	side_1_read_count=142	side_1_redundant=0	side_2_annotate_key=gene	side_2_continuation=0	side_2_coverage=1.13	side_2_overlap=0	side_2_possible_overlap_registers=139	side_2_read_count=123	side_2_redundant=0	total_non_overlap_reads=4
JC	169	.	REL606	2065922	-1	REL606	2065942	-1	0	alignment_overlap=8	coverage_minus=3	coverage_plus=0	flanking_left=150	flanking_right=150	frequency=2.581e-02	junction_possible_overlap_registers=141	key=REL606__2065922__-1__REL606__2065950__-1__8____150__150__0__0	max_left=37	max_left_minus=37	max_left_plus=0	max_min_left=37	max_min_left_minus=37	max_min_left_plus=0	max_min_right=0	max_min_right_minus=0	max_min_right_plus=0	max_pos_hash_score=282	max_right=140	max_right_minus=140	max_right_plus=0	neg_log10_pos_hash_p_value=7.5	new_junction_coverage=0.03	new_junction_read_count=3	no_show=1	polymorphism_frequency=2.581e-02	pos_hash_score=3	prediction=polymorphism	reject=COVERAGE_EVENNESS_SKEW,FREQUENCY_CUTOFF	side_1_annotate_key=gene	side_1_continuation=0	side_1_coverage=1.04	side_1_overlap=8	side_1_possible_overlap_registers=149	side_1_read_count=121	side_1_redundant=0	side_2_annotate_key=gene	side_2_continuation=0	side_2_coverage=1.02	side_2_overlap=0	side_2_possible_overlap_registers=141	side_2_read_count=112	side_2_redundant=0	total_non_overlap_reads=3
JC	170	.	REL606	2090979	-1	REL606	2090989	-1	0	alignment_overlap=11	coverage_minus=6	coverage_plus=1	flanking_left=150	flanking_right=150	frequency=5.010e-02	junction_possible_overlap_registers=138	key=REL606__2090979__-1__REL606__2091000__-1__11____150__150__0__0	max_left=130	max_left_minus=130	max_left_plus=127	max_min_left=36	max_min_left_minus=36	max_min_left_plus=0	max_min_right=33	max_min_right_minus=33	max_min_right_plus=12	max_pos_hash_score=276	max_right=138	max_right_minus=138	max_right_plus=12	neg_log10_pos_hash_p_value=5.9	new_junction_coverage=0.06	new_junction_read_count=7	no_show=1	polymorphism_frequency=5.010e-02	pos_hash_score=6	prediction=polymorphism	reject=COVERAGE_EVENNESS_SKEW,FREQUENCY_CUTOFF	side_1_annotate_key=gene	side_1_continuation=0	side_1_coverage=1.23	side_1_overlap=11	side_1_possible_overlap_registers=149	side_1_read_count=143	side_1_redundant=0	side_2_annotate_key=gene	side_2_continuation=0	side_2_coverage=1.23	side_2_overlap=0	side_2_possible_overlap_registers=138	side_2_read_count=133	side_2_redundant=0	total_non_overlap_reads=7
JC	171	.	REL606	2120016	-1	REL606	2120060	-1	0	alignment_overlap=8	coverage_minus=3	coverage_plus=0	flanking_left=150	flanking_right=150	frequency=3.782e-02	junction_possible_overlap_registers=141	key=REL606__2120016__-1__REL606__2120068__-1__8____150__150__0__0	max_left=45	max_left_minus=45	max_left_plus=0	max_min_left=45	max_min_left_minus=45	max_min_left_plus=0	max_min_right=0	max_min_right_minus=0	max_min_right_plus=0	max_pos_hash_score=282	max_right=140	max_right_minus=140	max_right_plus=0	neg_log10_pos_hash_p_value=7.5	new_junction_coverage=0.03	new_junction_read_count=3	no_show=1	polymorphism_frequency=3.782e-02	pos_hash_score=3	prediction=polymorphism	reject=COVERAGE_EVENNESS_SKEW,FREQUENCY_CUTOFF	side_1_annotate_key=gene	side_1_continuation=0	side_1_coverage=0.70	side_1_overlap=8	side_1_possible_overlap_registers=149	side_1_read_count=81	side_1_redundant=0	side_2_annotate_key=gene	side_2_continuation=0	side_2_coverage=0.69	side_2_overlap=0	side_2_possible_overlap_registers=141	side_2_read_count=76	side_2_redundant=0	total_non_overlap_reads=3
JC	172	.	REL606	2123660	-1	REL606	2123663	-1	0	alignment_overlap=8	coverage_minus=4	coverage_plus=0	flanking_left=150	flanking_right=150	frequency=2.469e-02	junction_possible_overlap_registers=141	key=REL606__2123660__-1__REL606__2123671__-1__8____150__150__0__0	max_left=75	max_left_minus=75	max_left_plus=0	max_min_left=49	max_min_left_minus=49	max_min_left_plus=0	max_min_right=67	max_min_right_minus=67	max_min_right_plus=0	max_pos_hash_score=282	max_right=122	max_right_minus=122	max_right_plus=0	neg_log10_pos_hash_p_value=6.9	new_junction_coverage=0.04	new_junction_read_count=4	no_show=1	polymorphism_frequency=2.469e-02	pos_hash_score=4	prediction=polymorphism	reject=COVERAGE_EVENNESS_SKEW,FREQUENCY_CUTOFF	side_1_annotate_key=gene	side_1_continuation=0	side_1_coverage=1.44	side_1_overlap=8	side_1_possible_overlap_registers=149	side_1_read_count=167	side_1_redundant=0	side_2_annotate_key=gene	side_2_continuation=0	side_2_coverage=1.44	side_2_overlap=0	side_2_possible_overlap_registers=141	side_2_read_count=158	side_2_redundant=0	total_non_overlap_reads=4
JC	173	.	REL606	2198062	1	REL606	2198091	1	0	alignment_overlap=7	coverage_minus=0	coverage_plus=4	flanking_left=150	flanking_right=150	frequency=4.354e-02	junction_possible_overlap_registers=142	key=REL606__2198062__1__REL606__2198084__1__7____150__150__0__0	max_left=132	max_left_minus=0	max_left_plus=132	max_min_left=71	max_min_left_minus=0	max_min_left_plus=71	max_min_right=13	max_min_right_minus=0	max_min_right_plus=13	max_pos_hash_score=284	max_right=73	max_right_minus=0	max_right_plus=73	neg_log10_pos_hash_p_value=7.0	new_junction_coverage=0.04	new_junction_read_count=4	no_show=1	polymorphism_frequency=4.354e-02	pos_hash_score=4	prediction=polymorphism	reject=COVERAGE_EVENNESS_SKEW,FREQUENCY_CUTOFF	side_1_annotate_key=gene	side_1_continuation=0	side_1_coverage=0.78	side_1_overlap=7	side_1_possible_overlap_registers=149	side_1_read_count=91	side_1_redundant=0	side_2_annotate_key=gene	side_2_continuation=0	side_2_coverage=0.80	side_2_overlap=0	side_2_possible_overlap_registers=142	side_2_read_count=89	side_2_redundant=0	total_non_overlap_reads=4
JC	174	.	REL606	2207955	-1	REL606	2207972	-1	0	alignment_overlap=8	coverage_minus=5	coverage_plus=0	flanking_left=150	flanking_right=150	frequency=4.241e-02	junction_possible_overlap_registers=141	key=REL606__2207955__-1__REL606__2207980__-1__8____150__150__0__0	max_left=56	max_left_minus=56	max_left_plus=0	max_min_left=56	max_min_left_minus=56	max_min_left_plus=0	max_min_right=0	max_min_right_minus=0	max_min_right_plus=0	max_pos_hash_score=282	max_right=136	max_right_minus=136	max_right_plus=0	neg_log10_pos_hash_p_value=6.5	new_junction_coverage=0.05	new_junction_read_count=5	no_show=1	polymorphism_frequency=4.241e-02	pos_hash_score=5	prediction=polymorphism	reject=COVERAGE_EVENNESS_SKEW,FREQUENCY_CUTOFF	side_1_annotate_key=gene	side_1_continuation=0	side_1_coverage=1.00	side_1_overlap=8	side_1_possible_overlap_registers=149	side_1_read_count=116	side_1_redundant=0	side_2_annotate_key=gene	side_2_continuation=0	side_2_coverage=1.05	side_2_overlap=0	side_2_possible_overlap_registers=141	side_2_read_count=116	side_2_redundant=0	total_non_overlap_reads=5
JC	175	.	REL606	2215617	-1	REL606	2215652	-1	0	alignment_overlap=8	coverage_minus=4	coverage_plus=2	flanking_left=150	flanking_right=150	frequency=5.115e-02	junction_possible_overlap_registers=141	key=REL606__2215617__-1__REL606__2215660__-1__8____150__150__0__0	max_left=105	max_left_minus=38	max_left_plus=105	max_min_left=38	max_min_left_minus=38	max_min_left_plus=8	max_min_right=37	max_min_right_minus=0	max_min_right_plus=37	max_pos_hash_score=282	max_right=136	max_right_minus=136	max_right_plus=134	neg_log10_pos_hash_p_value=6.0	new_junction_coverage=0.05	new_junction_read_count=6	no_show=1	polymorphism_frequency=5.115e-02	pos_hash_score=6	prediction=polymorphism	reject=COVERAGE_EVENNESS_SKEW,FREQUENCY_CUTOFF	side_1_annotate_key=gene	side_1_continuation=0	side_1_coverage=1.02	side_1_overlap=8	side_1_possible_overlap_registers=149	side_1_read_count=119	side_1_redundant=0	side_2_annotate_key=gene	side_2_continuation=0	side_2_coverage=1.00	side_2_overlap=0	side_2_possible_overlap_registers=141	side_2_read_count=110	side_2_redundant=0	total_non_overlap_reads=6
JC	176	.	REL606	2220565	1	REL606	2220598	1	0	alignment_overlap=8	coverage_minus=0	coverage_plus=4	flanking_left=150	flanking_right=150	frequency=3.673e-02	junction_possible_overlap_registers=141	key=REL606__2220565__1__REL606__2220590__1__8____150__150__0__0	max_left=140	max_left_minus=0	max_left_plus=140	max_min_left=0	max_min_left_minus=0	max_min_left_plus=0	max_min_right=38	max_min_right_minus=0	max_min_right_plus=38	max_pos_hash_score=282	max_right=38	max_right_minus=0	max_right_plus=38	neg_log10_pos_hash_p_value=6.9	new_junction_coverage=0.04	new_junction_read_count=4	no_show=1	polymorphism_frequency=3.673e-02	pos_hash_score=4	prediction=polymorphism	reject=COVERAGE_EVENNESS_SKEW,FREQUENCY_CUTOFF	side_1_annotate_key=gene	side_1_continuation=0	side_1_coverage=0.99	side_1_overlap=8	side_1_possible_overlap_registers=149	side_1_read_count=115	side_1_redundant=0	side_2_annotate_key=gene	side_2_continuation=0	side_2_coverage=0.92	side_2_overlap=0	side_2_possible_overlap_registers=141	side_2_read_count=101	side_2_redundant=0	total_non_overlap_reads=4
JC	177	.	REL606	2264346	1	REL606	3448437	-1	0	alignment_overlap=1	coverage_minus=41	coverage_plus=63	flanking_left=150	flanking_right=150	frequency=1	junction_possible_overlap_registers=148	key=REL606__2264345__1__REL606__3448437__-1__1____150__150__0__1	max_left=148	max_left_minus=143	max_left_plus=148	max_min_left=70	max_min_left_minus=70	max_min_left_plus=69	max_min_right=70	max_min_right_minus=62	max_min_right_plus=70	max_pos_hash_score=296	max_right=143	max_right_minus=143	max_right_plus=142	neg_log10_pos_hash_p_value=0.3	new_junction_coverage=1.30	new_junction_read_count=150	polymorphism_frequency=9.861e-01	pos_hash_score=56	prediction=consensus	read_count_offset=8	side_1_annotate_key=gene	side_1_continuation=0	side_1_coverage=0.02	side_1_overlap=0	side_1_possible_overlap_registers=140	side_1_read_count=2	side_1_redundant=0	side_2_annotate_key=repeat	side_2_continuation=0	side_2_coverage=NA	side_2_overlap=1	side_2_possible_overlap_registers=NA	side_2_read_count=NA	side_2_redundant=1	total_non_overlap_reads=104
JC	178	.	REL606	2309038	1	REL606	2309072	1	0	alignment_overlap=8	coverage_minus=0	coverage_plus=10	flanking_left=150	flanking_right=150	frequency=6.454e-02	junction_possible_overlap_registers=141	key=REL606__2309038__1__REL606__2309064__1__8____150__150__0__0	max_left=132	max_left_minus=0	max_left_plus=132	max_min_left=69	max_min_left_minus=0	max_min_left_plus=69	max_min_right=53	max_min_right_minus=0	max_min_right_plus=53	max_pos_hash_score=282	max_right=73	max_right_minus=0	max_right_plus=73	neg_log10_pos_hash_p_value=6.5	new_junction_coverage=0.09	new_junction_read_count=10	no_show=1	polymorphism_frequency=6.454e-02	pos_hash_score=5	prediction=polymorphism	reject=COVERAGE_EVENNESS_SKEW,FREQUENCY_CUTOFF	side_1_annotate_key=gene	side_1_continuation=0	side_1_coverage=1.46	side_1_overlap=8	side_1_possible_overlap_registers=149	side_1_read_count=170	side_1_redundant=0	side_2_annotate_key=gene	side_2_continuation=0	side_2_coverage=1.17	side_2_overlap=0	side_2_possible_overlap_registers=141	side_2_read_count=129	side_2_redundant=0	total_non_overlap_reads=10
JC	179	.	REL606	2348062	1	REL606	2827512	1	0	alignment_overlap=0	coverage_minus=85	coverage_plus=34	flanking_left=150	flanking_right=150	frequency=1	junction_possible_overlap_registers=149	key=REL606__2348062__1__REL606__2827512__1__0____150__150__0__1	max_left=147	max_left_minus=139	max_left_plus=147	max_min_left=72	max_min_left_minus=72	max_min_left_plus=72	max_min_right=74	max_min_right_minus=74	max_min_right_plus=65	max_pos_hash_score=298	max_right=147	max_right_minus=146	max_right_plus=147	neg_log10_pos_hash_p_value=0.2	new_junction_coverage=1.02	new_junction_read_count=119	polymorphism_frequency=1.000e+00	pos_hash_score=61	prediction=consensus	read_count_offset=3	side_1_annotate_key=gene	side_1_continuation=0	side_1_coverage=0.00	side_1_overlap=0	side_1_possible_overlap_registers=146	side_1_read_count=0	side_1_redundant=0	side_2_annotate_key=repeat	side_2_continuation=0	side_2_coverage=NA	side_2_overlap=0	side_2_possible_overlap_registers=NA	side_2_read_count=NA	side_2_redundant=1	total_non_overlap_reads=119
JC	180	.	REL606	2348064	-1	REL606	2828769	-1	0	alignment_overlap=0	coverage_minus=75	coverage_plus=55	flanking_left=150	flanking_right=150	frequency=1	junction_possible_overlap_registers=149	key=REL606__2348064__-1__REL606__2828769__-1__0____150__150__0__1	max_left=149	max_left_minus=149	max_left_plus=140	max_min_left=73	max_min_left_minus=72	max_min_left_plus=73	max_min_right=65	max_min_right_minus=65	max_min_right_plus=65	max_pos_hash_score=298	max_right=147	max_right_minus=147	max_right_plus=129	neg_log10_pos_hash_p_value=0.1	new_junction_coverage=1.13	new_junction_read_count=131	polymorphism_frequency=1.000e+00	pos_hash_score=66	prediction=consensus	read_count_offset=3	side_1_annotate_key=gene	side_1_continuation=0	side_1_coverage=0.00	side_1_overlap=0	side_1_possible_overlap_registers=146	side_1_read_count=0	side_1_redundant=0	side_2_annotate_key=repeat	side_2_continuation=0	side_2_coverage=NA	side_2_overlap=0	side_2_possible_overlap_registers=NA	side_2_read_count=NA	side_2_redundant=1	total_non_overlap_reads=130
JC	181	.	REL606	2351924	-1	REL606	2351937	-1	0	alignment_overlap=9	coverage_minus=5	coverage_plus=0	flanking_left=150	flanking_right=150	frequency=6.659e-02	junction_possible_overlap_registers=140	key=REL606__2351924__-1__REL606__2351946__-1__9____150__150__0__0	max_left=68	max_left_minus=68	max_left_plus=0	max_min_left=68	max_min_left_minus=68	max_min_left_plus=0	max_min_right=0	max_min_right_minus=0	max_min_right_plus=0	max_pos_hash_score=280	max_right=130	max_right_minus=130	max_right_plus=0	neg_log10_pos_hash_p_value=6.4	new_junction_coverage=0.05	new_junction_read_count=5	no_show=1	polymorphism_frequency=6.659e-02	pos_hash_score=5	prediction=polymorphism	reject=COVERAGE_EVENNESS_SKEW,FREQUENCY_CUTOFF	side_1_annotate_key=gene	side_1_continuation=0	side_1_coverage=0.69	side_1_overlap=9	side_1_possible_overlap_registers=149	side_1_read_count=80	side_1_redundant=0	side_2_annotate_key=gene	side_2_continuation=0	side_2_coverage=0.59	side_2_overlap=0	side_2_possible_overlap_registers=140	side_2_read_count=65	side_2_redundant=0	total_non_overlap_reads=5
JC	182	.	REL606	2394351	-1	REL606	3284765	-1	-22	alignment_overlap=-22	coverage_minus=5	coverage_plus=0	flanking_left=150	flanking_right=150	frequency=7.128e-02	junction_possible_overlap_registers=127	key=REL606__2394351__-1__REL606__3284765__-1__-22__TAACATGTAGTTAAAACCTCTT__150__150__0__1	max_left=23	max_left_minus=23	max_left_plus=0	max_min_left=23	max_min_left_minus=23	max_min_left_plus=0	max_min_right=0	max_min_right_minus=0	max_min_right_plus=0	max_pos_hash_score=254	max_right=117	max_right_minus=117	max_right_plus=0	neg_log10_pos_hash_p_value=6.5	new_junction_coverage=0.07	new_junction_read_count=7	no_show=1	polymorphism_frequency=7.128e-02	pos_hash_score=4	prediction=polymorphism	reject=COVERAGE_EVENNESS_SKEW,FREQUENCY_CUTOFF	side_1_annotate_key=gene	side_1_continuation=0	side_1_coverage=0.92	side_1_overlap=0	side_1_possible_overlap_registers=149	side_1_read_count=107	side_1_redundant=0	side_2_annotate_key=repeat	side_2_continuation=0	side_2_coverage=NA	side_2_overlap=0	side_2_possible_overlap_registers=NA	side_2_read_count=NA	side_2_redundant=1	total_non_overlap_reads=5	unique_read_sequence=TAACATGTAGTTAAAACCTCTT
JC	183	.	REL606	2394465	-1	REL606	3284765	-1	-23	alignment_overlap=-23	coverage_minus=5	coverage_plus=0	flanking_left=150	flanking_right=150	frequency=7.863e-02	junction_possible_overlap_registers=126	key=REL606__2394465__-1__REL606__3284765__-1__-23__ATAACATGTAGTTAAAACCTCTT__150__150__0__1	max_left=22	max_left_minus=22	max_left_plus=0	max_min_left=22	max_min_left_minus=22	max_min_left_plus=0	max_min_right=0	max_min_right_minus=0	max_min_right_plus=0	max_pos_hash_score=252	max_right=117	max_right_minus=117	max_right_plus=0	neg_log10_pos_hash_p_value=6.5	new_junction_coverage=0.07	new_junction_read_count=7	no_show=1	polymorphism_frequency=7.863e-02	pos_hash_score=4	prediction=polymorphism	reject=COVERAGE_EVENNESS_SKEW,FREQUENCY_CUTOFF	side_1_annotate_key=gene	side_1_continuation=0	side_1_coverage=0.83	side_1_overlap=0	side_1_possible_overlap_registers=149	side_1_read_count=97	side_1_redundant=0	side_2_annotate_key=repeat	side_2_continuation=0	side_2_coverage=NA	side_2_overlap=0	side_2_possible_overlap_registers=NA	side_2_read_count=NA	side_2_redundant=1	total_non_overlap_reads=5	unique_read_sequence=ATAACATGTAGTTAAAACCTCTT
JC	184	.	REL606	2419456	-1	REL606	2419471	-1	0	alignment_overlap=9	coverage_minus=5	coverage_plus=0	flanking_left=150	flanking_right=150	frequency=4.934e-02	junction_possible_overlap_registers=140	key=REL606__2419456__-1__REL606__2419480__-1__9____150__150__0__0	max_left=82	max_left_minus=82	max_left_plus=0	max_min_left=48	max_min_left_minus=48	max_min_left_plus=0	max_min_right=70	max_min_right_minus=70	max_min_right_plus=0	max_pos_hash_score=280	max_right=128	max_right_minus=128	max_right_plus=0	neg_log10_pos_hash_p_value=6.4	new_junction_coverage=0.05	new_junction_read_count=5	no_show=1	polymorphism_frequency=4.934e-02	pos_hash_score=5	prediction=polymorphism	reject=COVERAGE_EVENNESS_SKEW,FREQUENCY_CUTOFF	side_1_annotate_key=gene	side_1_continuation=0	side_1_coverage=0.90	side_1_overlap=9	side_1_possible_overlap_registers=149	side_1_read_count=105	side_1_redundant=0	side_2_annotate_key=gene	side_2_continuation=0	side_2_coverage=0.86	side_2_overlap=0	side_2_possible_overlap_registers=140	side_2_read_count=94	side_2_redundant=0	total_non_overlap_reads=5
JC	185	.	REL606	2427865	1	REL606	2600583	-1	0	alignment_overlap=0	coverage_minus=92	coverage_plus=78	flanking_left=150	flanking_right=150	frequency=1	junction_possible_overlap_registers=149	key=REL606__2427865__1__REL606__2600583__-1__0____150__150__0__1	max_left=147	max_left_minus=146	max_left_plus=147	max_min_left=70	max_min_left_minus=70	max_min_left_plus=62	max_min_right=75	max_min_right_minus=75	max_min_right_plus=65	max_pos_hash_score=298	max_right=138	max_right_minus=138	max_right_plus=138	neg_log10_pos_hash_p_value=0.1	new_junction_coverage=1.46	new_junction_read_count=170	polymorphism_frequency=1.000e+00	pos_hash_score=71	prediction=consensus	side_1_annotate_key=gene	side_1_continuation=0	side_1_coverage=0.00	side_1_overlap=0	side_1_possible_overlap_registers=149	side_1_read_count=0	side_1_redundant=0	side_2_annotate_key=repeat	side_2_continuation=0	side_2_coverage=NA	side_2_overlap=0	side_2_possible_overlap_registers=NA	side_2_read_count=NA	side_2_redundant=1	total_non_overlap_reads=170
JC	186	.	REL606	2447995	-1	REL606	2448033	-1	0	alignment_overlap=8	coverage_minus=3	coverage_plus=0	flanking_left=150	flanking_right=150	frequency=2.179e-02	junction_possible_overlap_registers=141	key=REL606__2447995__-1__REL606__2448041__-1__8____150__150__0__0	max_left=50	max_left_minus=50	max_left_plus=0	max_min_left=50	max_min_left_minus=50	max_min_left_plus=0	max_min_right=0	max_min_right_minus=0	max_min_right_plus=0	max_pos_hash_score=282	max_right=110	max_right_minus=110	max_right_plus=0	neg_log10_pos_hash_p_value=7.5	new_junction_coverage=0.03	new_junction_read_count=3	no_show=1	polymorphism_frequency=2.179e-02	pos_hash_score=3	prediction=polymorphism	reject=COVERAGE_EVENNESS_SKEW,FREQUENCY_CUTOFF	side_1_annotate_key=gene	side_1_continuation=0	side_1_coverage=1.23	side_1_overlap=8	side_1_possible_overlap_registers=149	side_1_read_count=143	side_1_redundant=0	side_2_annotate_key=gene	side_2_continuation=0	side_2_coverage=1.22	side_2_overlap=0	side_2_possible_overlap_registers=141	side_2_read_count=134	side_2_redundant=0	total_non_overlap_reads=3
JC	187	.	REL606	2461049	1	REL606	2461076	1	0	alignment_overlap=11	coverage_minus=0	coverage_plus=4	flanking_left=150	flanking_right=150	frequency=4.100e-02	junction_possible_overlap_registers=138	key=REL606__2461049__1__REL606__2461065__1__11____150__150__0__0	max_left=104	max_left_minus=0	max_left_plus=104	max_min_left=5	max_min_left_minus=0	max_min_left_plus=5	max_min_right=40	max_min_right_minus=0	max_min_right_plus=40	max_pos_hash_score=276	max_right=134	max_right_minus=0	max_right_plus=134	neg_log10_pos_hash_p_value=6.9	new_junction_coverage=0.04	new_junction_read_count=4	no_show=1	polymorphism_frequency=4.100e-02	pos_hash_score=4	prediction=polymorphism	reject=COVERAGE_EVENNESS_SKEW,FREQUENCY_CUTOFF	side_1_annotate_key=gene	side_1_continuation=0	side_1_coverage=0.92	side_1_overlap=11	side_1_possible_overlap_registers=149	side_1_read_count=107	side_1_redundant=0	side_2_annotate_key=gene	side_2_continuation=0	side_2_coverage=0.82	side_2_overlap=0	side_2_possible_overlap_registers=138	side_2_read_count=88	side_2_redundant=0	total_non_overlap_reads=4
JC	188	.	REL606	2470791	-1	REL606	2470810	-1	0	alignment_overlap=9	coverage_minus=2	coverage_plus=1	flanking_left=150	flanking_right=150	frequency=3.238e-02	junction_possible_overlap_registers=140	key=REL606__2470791__-1__REL606__2470819__-1__9____150__150__0__0	max_left=119	max_left_minus=57	max_left_plus=119	max_min_left=57	max_min_left_minus=57	max_min_left_plus=0	max_min_right=22	max_min_right_minus=0	max_min_right_plus=22	max_pos_hash_score=280	max_right=88	max_right_minus=88	max_right_plus=22	neg_log10_pos_hash_p_value=7.5	new_junction_coverage=0.03	new_junction_read_count=3	no_show=1	polymorphism_frequency=3.238e-02	pos_hash_score=3	prediction=polymorphism	reject=COVERAGE_EVENNESS_SKEW,FREQUENCY_CUTOFF	side_1_annotate_key=gene	side_1_continuation=0	side_1_coverage=0.81	side_1_overlap=9	side_1_possible_overlap_registers=149	side_1_read_count=94	side_1_redundant=0	side_2_annotate_key=gene	side_2_continuation=0	side_2_coverage=0.83	side_2_overlap=0	side_2_possible_overlap_registers=140	side_2_read_count=91	side_2_redundant=0	total_non_overlap_reads=3
JC	189	.	REL606	2499022	1	REL606	2499188	1	0	alignment_overlap=8	coverage_minus=0	coverage_plus=5	flanking_left=150	flanking_right=150	frequency=5.217e-02	junction_possible_overlap_registers=141	key=REL606__2499022__1__REL606__2499180__1__8____150__150__0__0	max_left=122	max_left_minus=0	max_left_plus=122	max_min_left=2	max_min_left_minus=0	max_min_left_plus=2	max_min_right=67	max_min_right_minus=0	max_min_right_plus=67	max_pos_hash_score=282	max_right=139	max_right_minus=0	max_right_plus=139	neg_log10_pos_hash_p_value=6.5	new_junction_coverage=0.05	new_junction_read_count=5	no_show=1	polymorphism_frequency=5.217e-02	pos_hash_score=5	prediction=polymorphism	reject=COVERAGE_EVENNESS_SKEW,FREQUENCY_CUTOFF	side_1_annotate_key=gene	side_1_continuation=0	side_1_coverage=0.85	side_1_overlap=8	side_1_possible_overlap_registers=149	side_1_read_count=99	side_1_redundant=0	side_2_annotate_key=gene	side_2_continuation=0	side_2_coverage=0.80	side_2_overlap=0	side_2_possible_overlap_registers=141	side_2_read_count=88	side_2_redundant=0	total_non_overlap_reads=5
JC	190	.	REL606	2504233	-1	REL606	2504292	-1	0	alignment_overlap=7	coverage_minus=4	coverage_plus=0	flanking_left=150	flanking_right=150	frequency=3.310e-02	junction_possible_overlap_registers=142	key=REL606__2504233__-1__REL606__2504299__-1__7____150__150__0__0	max_left=79	max_left_minus=79	max_left_plus=0	max_min_left=43	max_min_left_minus=43	max_min_left_plus=0	max_min_right=64	max_min_right_minus=64	max_min_right_plus=0	max_pos_hash_score=284	max_right=108	max_right_minus=108	max_right_plus=0	neg_log10_pos_hash_p_value=7.5	new_junction_coverage=0.04	new_junction_read_count=4	no_show=1	polymorphism_frequency=3.310e-02	pos_hash_score=3	prediction=polymorphism	reject=COVERAGE_EVENNESS_SKEW,FREQUENCY_CUTOFF	side_1_annotate_key=gene	side_1_continuation=0	side_1_coverage=0.97	side_1_overlap=7	side_1_possible_overlap_registers=149	side_1_read_count=113	side_1_redundant=0	side_2_annotate_key=gene	side_2_continuation=0	side_2_coverage=1.14	side_2_overlap=0	side_2_possible_overlap_registers=142	side_2_read_count=126	side_2_redundant=0	total_non_overlap_reads=4
JC	191	.	REL606	2507277	-1	REL606	2507287	-1	0	alignment_overlap=14	coverage_minus=3	coverage_plus=1	flanking_left=150	flanking_right=150	frequency=2.563e-02	junction_possible_overlap_registers=135	key=REL606__2507277__-1__REL606__2507301__-1__14____150__150__0__0	max_left=48	max_left_minus=48	max_left_plus=5	max_min_left=48	max_min_left_minus=48	max_min_left_plus=5	max_min_right=0	max_min_right_minus=0	max_min_right_plus=0	max_pos_hash_score=270	max_right=131	max_right_minus=94	max_right_plus=131	neg_log10_pos_hash_p_value=7.3	new_junction_coverage=0.04	new_junction_read_count=4	no_show=1	polymorphism_frequency=2.563e-02	pos_hash_score=3	prediction=polymorphism	reject=COVERAGE_EVENNESS_SKEW,FREQUENCY_CUTOFF	side_1_annotate_key=gene	side_1_continuation=0	side_1_coverage=1.45	side_1_overlap=14	side_1_possible_overlap_registers=149	side_1_read_count=169	side_1_redundant=0	side_2_annotate_key=gene	side_2_continuation=0	side_2_coverage=1.43	side_2_overlap=0	side_2_possible_overlap_registers=135	side_2_read_count=151	side_2_redundant=0	total_non_overlap_reads=4
JC	192	.	REL606	2511391	-1	REL606	2511435	-1	0	alignment_overlap=3	coverage_minus=0	coverage_plus=3	flanking_left=150	flanking_right=150	frequency=2.985e-02	junction_possible_overlap_registers=146	key=REL606__2511391__-1__REL606__2511438__-1__3____150__150__0__0	max_left=98	max_left_minus=0	max_left_plus=98	max_min_left=52	max_min_left_minus=0	max_min_left_plus=52	max_min_right=63	max_min_right_minus=0	max_min_right_plus=63	max_pos_hash_score=292	max_right=95	max_right_minus=0	max_right_plus=95	neg_log10_pos_hash_p_value=7.6	new_junction_coverage=0.03	new_junction_read_count=3	no_show=1	polymorphism_frequency=2.985e-02	pos_hash_score=3	prediction=polymorphism	reject=COVERAGE_EVENNESS_SKEW,FREQUENCY_CUTOFF	side_1_annotate_key=gene	side_1_continuation=0	side_1_coverage=0.86	side_1_overlap=3	side_1_possible_overlap_registers=149	side_1_read_count=100	side_1_redundant=0	side_2_annotate_key=gene	side_2_continuation=0	side_2_coverage=0.85	side_2_overlap=0	side_2_possible_overlap_registers=146	side_2_read_count=97	side_2_redundant=0	total_non_overlap_reads=3
JC	193	.	REL606	2519364	-1	REL606	2519472	-1	0	alignment_overlap=9	coverage_minus=3	coverage_plus=0	flanking_left=150	flanking_right=150	frequency=2.855e-02	junction_possible_overlap_registers=140	key=REL606__2519364__-1__REL606__2519481__-1__9____150__150__0__0	max_left=72	max_left_minus=72	max_left_plus=0	max_min_left=66	max_min_left_minus=66	max_min_left_plus=0	max_min_right=69	max_min_right_minus=69	max_min_right_plus=0	max_pos_hash_score=280	max_right=133	max_right_minus=133	max_right_plus=0	neg_log10_pos_hash_p_value=7.5	new_junction_coverage=0.03	new_junction_read_count=3	no_show=1	polymorphism_frequency=2.855e-02	pos_hash_score=3	prediction=polymorphism	reject=COVERAGE_EVENNESS_SKEW,FREQUENCY_CUTOFF	side_1_annotate_key=gene	side_1_continuation=0	side_1_coverage=0.97	side_1_overlap=9	side_1_possible_overlap_registers=149	side_1_read_count=113	side_1_redundant=0	side_2_annotate_key=gene	side_2_continuation=0	side_2_coverage=0.90	side_2_overlap=0	side_2_possible_overlap_registers=140	side_2_read_count=98	side_2_redundant=0	total_non_overlap_reads=3
JC	194	.	REL606	2535008	-1	REL606	2600583	-1	0	alignment_overlap=2	coverage_minus=108	coverage_plus=82	flanking_left=150	flanking_right=150	frequency=1	junction_possible_overlap_registers=147	key=REL606__2535010__-1__REL606__2600583__-1__2____150__150__0__1	max_left=147	max_left_minus=142	max_left_plus=147	max_min_left=72	max_min_left_minus=72	max_min_left_plus=65	max_min_right=73	max_min_right_minus=69	max_min_right_plus=73	max_pos_hash_score=294	max_right=145	max_right_minus=145	max_right_plus=145	neg_log10_pos_hash_p_value=0.0	new_junction_coverage=1.91	new_junction_read_count=219	polymorphism_frequency=1.000e+00	pos_hash_score=75	prediction=consensus	read_count_offset=1	side_1_annotate_key=gene	side_1_continuation=0	side_1_coverage=0.00	side_1_overlap=0	side_1_possible_overlap_registers=146	side_1_read_count=0	side_1_redundant=0	side_2_annotate_key=repeat	side_2_continuation=0	side_2_coverage=NA	side_2_overlap=2	side_2_possible_overlap_registers=NA	side_2_read_count=NA	side_2_redundant=1	total_non_overlap_reads=190
JC	195	.	REL606	2535008	1	REL606	2599139	1	0	alignment_overlap=0	coverage_minus=97	coverage_plus=94	flanking_left=150	flanking_right=150	frequency=1	junction_possible_overlap_registers=149	key=REL606__2535008__1__REL606__2599139__1__0____150__150__0__1	max_left=148	max_left_minus=148	max_left_plus=148	max_min_left=72	max_min_left_minus=67	max_min_left_plus=72	max_min_right=73	max_min_right_minus=73	max_min_right_plus=72	max_pos_hash_score=298	max_right=141	max_right_minus=141	max_right_plus=135	neg_log10_pos_hash_p_value=0.1	new_junction_coverage=2.00	new_junction_read_count=233	polymorphism_frequency=1.000e+00	pos_hash_score=64	prediction=consensus	read_count_offset=1	side_1_annotate_key=gene	side_1_continuation=0	side_1_coverage=0.00	side_1_overlap=0	side_1_possible_overlap_registers=148	side_1_read_count=0	side_1_redundant=0	side_2_annotate_key=repeat	side_2_continuation=0	side_2_coverage=NA	side_2_overlap=0	side_2_possible_overlap_registers=NA	side_2_read_count=NA	side_2_redundant=1	total_non_overlap_reads=191
JC	196	.	REL606	2561386	1	REL606	2897662	-1	0	alignment_overlap=0	coverage_minus=73	coverage_plus=45	flanking_left=150	flanking_right=150	frequency=1	junction_possible_overlap_registers=149	key=REL606__2561386__1__REL606__2897662__-1__0____150__150__1__0	max_left=147	max_left_minus=147	max_left_plus=144	max_min_left=74	max_min_left_minus=73	max_min_left_plus=74	max_min_right=75	max_min_right_minus=75	max_min_right_plus=72	max_pos_hash_score=298	max_right=148	max_right_minus=148	max_right_plus=142	neg_log10_pos_hash_p_value=0.1	new_junction_coverage=1.14	new_junction_read_count=133	polymorphism_frequency=1.000e+00	pos_hash_score=69	prediction=consensus	read_count_offset=8	side_1_annotate_key=repeat	side_1_continuation=0	side_1_coverage=NA	side_1_overlap=0	side_1_read_count=NA	side_1_redundant=1	side_2_annotate_key=gene	side_2_continuation=0	side_2_coverage=0.00	side_2_overlap=0	side_2_possible_overlap_registers=141	side_2_read_count=0	side_2_redundant=0	total_non_overlap_reads=118
JC	197	.	REL606	2565700	1	REL606	2565729	1	0	alignment_overlap=11	coverage_minus=3	coverage_plus=2	flanking_left=150	flanking_right=150	frequency=5.611e-02	junction_possible_overlap_registers=138	key=REL606__2565700__1__REL606__2565718__1__11____150__150__0__0	max_left=105	max_left_minus=9	max_left_plus=105	max_min_left=9	max_min_left_minus=9	max_min_left_plus=0	max_min_right=42	max_min_right_minus=0	max_min_right_plus=42	max_pos_hash_score=276	max_right=130	max_right_minus=130	max_right_plus=42	neg_log10_pos_hash_p_value=7.4	new_junction_coverage=0.05	new_junction_read_count=5	no_show=1	polymorphism_frequency=5.611e-02	pos_hash_score=3	prediction=polymorphism	reject=COVERAGE_EVENNESS_SKEW,FREQUENCY_CUTOFF	side_1_annotate_key=gene	side_1_continuation=0	side_1_coverage=0.79	side_1_overlap=11	side_1_possible_overlap_registers=149	side_1_read_count=92	side_1_redundant=0	side_2_annotate_key=gene	side_2_continuation=0	side_2_coverage=0.77	side_2_overlap=0	side_2_possible_overlap_registers=138	side_2_read_count=83	side_2_redundant=0	total_non_overlap_reads=5
JC	198	.	REL606	2578679	-1	REL606	2578758	-1	0	alignment_overlap=11	coverage_minus=8	coverage_plus=2	flanking_left=150	flanking_right=150	frequency=7.156e-02	junction_possible_overlap_registers=138	key=REL606__2578679__-1__REL606__2578769__-1__11____150__150__0__0	max_left=110	max_left_minus=110	max_left_plus=57	max_min_left=67	max_min_left_minus=67	max_min_left_plus=57	max_min_right=29	max_min_right_minus=29	max_min_right_plus=0	max_pos_hash_score=276	max_right=132	max_right_minus=132	max_right_plus=84	neg_log10_pos_hash_p_value=4.9	new_junction_coverage=0.09	new_junction_read_count=10	polymorphism_frequency=7.156e-02	pos_hash_score=9	prediction=polymorphism	reject=COVERAGE_EVENNESS_SKEW,FREQUENCY_CUTOFF	side_1_annotate_key=gene	side_1_continuation=0	side_1_coverage=1.34	side_1_overlap=11	side_1_possible_overlap_registers=149	side_1_read_count=156	side_1_redundant=0	side_2_annotate_key=gene	side_2_continuation=0	side_2_coverage=1.07	side_2_overlap=0	side_2_possible_overlap_registers=138	side_2_read_count=115	side_2_redundant=0	total_non_overlap_reads=10
JC	199	.	REL606	2591805	-1	REL606	2600583	-1	0	alignment_overlap=3	coverage_minus=87	coverage_plus=69	flanking_left=150	flanking_right=150	frequency=NA	junction_possible_overlap_registers=146	key=REL606__2591808__-1__REL606__2600583__-1__3____150__150__1__1	max_left=146	max_left_minus=146	max_left_plus=145	max_min_left=64	max_min_left_minus=64	max_min_left_plus=62	max_min_right=73	max_min_right_minus=73	max_min_right_plus=64	max_pos_hash_score=292	max_right=144	max_right_minus=144	max_right_plus=144	neg_log10_pos_hash_p_value=0.1	new_junction_coverage=1.46	new_junction_read_count=166	polymorphism_frequency=NA	pos_hash_score=64	prediction=unknown	side_1_annotate_key=repeat	side_1_continuation=0	side_1_coverage=NA	side_1_overlap=0	side_1_read_count=NA	side_1_redundant=1	side_2_annotate_key=repeat	side_2_continuation=0	side_2_coverage=NA	side_2_overlap=3	side_2_possible_overlap_registers=NA	side_2_read_count=NA	side_2_redundant=1	total_non_overlap_reads=156
JC	200	.	REL606	2595012	1	REL606	2599141	1	0	alignment_overlap=1	coverage_minus=68	coverage_plus=64	flanking_left=150	flanking_right=150	frequency=NA	junction_possible_overlap_registers=148	key=REL606__2595011__1__REL606__2599141__1__1____150__150__1__1	max_left=145	max_left_minus=135	max_left_plus=145	max_min_left=74	max_min_left_minus=72	max_min_left_plus=74	max_min_right=72	max_min_right_minus=72	max_min_right_plus=66	max_pos_hash_score=296	max_right=130	max_right_minus=126	max_right_plus=130	neg_log10_pos_hash_p_value=0.3	new_junction_coverage=1.17	new_junction_read_count=135	polymorphism_frequency=NA	pos_hash_score=54	prediction=unknown	side_1_annotate_key=repeat	side_1_continuation=0	side_1_coverage=NA	side_1_overlap=0	side_1_read_count=NA	side_1_redundant=1	side_2_annotate_key=repeat	side_2_continuation=0	side_2_coverage=NA	side_2_overlap=1	side_2_possible_overlap_registers=NA	side_2_read_count=NA	side_2_redundant=1	total_non_overlap_reads=132
JC	201	.	REL606	2596072	-1	REL606	3939677	1	0	alignment_overlap=5	coverage_minus=3	coverage_plus=0	flanking_left=150	flanking_right=150	frequency=NA	junction_possible_overlap_registers=144	key=REL606__2596072__-1__REL606__3939672__1__5____150__150__1__1	max_left=52	max_left_minus=52	max_left_plus=0	max_min_left=52	max_min_left_minus=52	max_min_left_plus=0	max_min_right=0	max_min_right_minus=0	max_min_right_plus=0	max_pos_hash_score=288	max_right=114	max_right_minus=114	max_right_plus=0	neg_log10_pos_hash_p_value=7.6	new_junction_coverage=0.04	new_junction_read_count=4	no_show=1	polymorphism_frequency=NA	pos_hash_score=3	prediction=unknown	reject=COVERAGE_EVENNESS_SKEW	side_1_annotate_key=repeat	side_1_continuation=0	side_1_coverage=NA	side_1_overlap=5	side_1_read_count=NA	side_1_redundant=1	side_2_annotate_key=repeat	side_2_continuation=0	side_2_coverage=NA	side_2_overlap=0	side_2_possible_overlap_registers=NA	side_2_read_count=NA	side_2_redundant=1	total_non_overlap_reads=3
JC	202	.	REL606	2603978	1	REL606	2604088	1	0	alignment_overlap=4	coverage_minus=2	coverage_plus=1	flanking_left=150	flanking_right=150	frequency=2.678e-02	junction_possible_overlap_registers=145	key=REL606__2603978__1__REL606__2604084__1__4____150__150__0__0	max_left=96	max_left_minus=96	max_left_plus=81	max_min_left=54	max_min_left_minus=54	max_min_left_plus=0	max_min_right=65	max_min_right_minus=50	max_min_right_plus=65	max_pos_hash_score=290	max_right=92	max_right_minus=92	max_right_plus=65	neg_log10_pos_hash_p_value=7.6	new_junction_coverage=0.03	new_junction_read_count=3	no_show=1	polymorphism_frequency=2.678e-02	pos_hash_score=3	prediction=polymorphism	reject=COVERAGE_EVENNESS_SKEW,FREQUENCY_CUTOFF	side_1_annotate_key=gene	side_1_continuation=0	side_1_coverage=0.94	side_1_overlap=4	side_1_possible_overlap_registers=149	side_1_read_count=109	side_1_redundant=0	side_2_annotate_key=gene	side_2_continuation=0	side_2_coverage=0.99	side_2_overlap=0	side_2_possible_overlap_registers=145	side_2_read_count=112	side_2_redundant=0	total_non_overlap_reads=3
JC	203	.	REL606	2628178	-1	REL606	2897655	1	0	alignment_overlap=0	coverage_minus=47	coverage_plus=42	flanking_left=150	flanking_right=150	frequency=1	junction_possible_overlap_registers=149	key=REL606__2628178__-1__REL606__2897655__1__0____150__150__1__0	max_left=143	max_left_minus=140	max_left_plus=143	max_min_left=74	max_min_left_minus=74	max_min_left_plus=73	max_min_right=72	max_min_right_minus=70	max_min_right_plus=72	max_pos_hash_score=298	max_right=147	max_right_minus=147	max_right_plus=147	neg_log10_pos_hash_p_value=0.2	new_junction_coverage=0.84	new_junction_read_count=98	polymorphism_frequency=1.000e+00	pos_hash_score=60	prediction=consensus	read_count_offset=8	side_1_annotate_key=repeat	side_1_continuation=0	side_1_coverage=NA	side_1_overlap=0	side_1_read_count=NA	side_1_redundant=1	side_2_annotate_key=gene	side_2_continuation=0	side_2_coverage=0.00	side_2_overlap=0	side_2_possible_overlap_registers=141	side_2_read_count=0	side_2_redundant=0	total_non_overlap_reads=89
JC	204	.	REL606	2633057	1	REL606	2633360	1	0	alignment_overlap=10	coverage_minus=0	coverage_plus=4	flanking_left=150	flanking_right=150	frequency=2.907e-02	junction_possible_overlap_registers=139	key=REL606__2633057__1__REL606__2633350__1__10____150__150__0__0	max_left=131	max_left_minus=0	max_left_plus=131	max_min_left=0	max_min_left_minus=0	max_min_left_plus=0	max_min_right=64	max_min_right_minus=0	max_min_right_plus=64	max_pos_hash_score=278	max_right=64	max_right_minus=0	max_right_plus=64	neg_log10_pos_hash_p_value=6.9	new_junction_coverage=0.04	new_junction_read_count=4	no_show=1	polymorphism_frequency=2.907e-02	pos_hash_score=4	prediction=polymorphism	reject=COVERAGE_EVENNESS_SKEW,FREQUENCY_CUTOFF	side_1_annotate_key=gene	side_1_continuation=0	side_1_coverage=0.88	side_1_overlap=10	side_1_possible_overlap_registers=149	side_1_read_count=102	side_1_redundant=0	side_2_annotate_key=gene	side_2_continuation=0	side_2_coverage=1.58	side_2_overlap=0	side_2_possible_overlap_registers=139	side_2_read_count=172	side_2_redundant=0	total_non_overlap_reads=4
JC	205	.	REL606	2691769	1	REL606	2691829	1	0	alignment_overlap=8	coverage_minus=0	coverage_plus=3	flanking_left=150	flanking_right=150	frequency=3.043e-02	junction_possible_overlap_registers=141	key=REL606__2691769__1__REL606__2691821__1__8____150__150__0__0	max_left=117	max_left_minus=0	max_left_plus=117	max_min_left=56	max_min_left_minus=0	max_min_left_plus=56	max_min_right=59	max_min_right_minus=0	max_min_right_plus=59	max_pos_hash_score=282	max_right=86	max_right_minus=0	max_right_plus=86	neg_log10_pos_hash_p_value=7.5	new_junction_coverage=0.03	new_junction_read_count=3	no_show=1	polymorphism_frequency=3.043e-02	pos_hash_score=3	prediction=polymorphism	reject=COVERAGE_EVENNESS_SKEW,FREQUENCY_CUTOFF	side_1_annotate_key=gene	side_1_continuation=0	side_1_coverage=0.93	side_1_overlap=8	side_1_possible_overlap_registers=149	side_1_read_count=108	side_1_redundant=0	side_2_annotate_key=gene	side_2_continuation=0	side_2_coverage=0.81	side_2_overlap=0	side_2_possible_overlap_registers=141	side_2_read_count=89	side_2_redundant=0	total_non_overlap_reads=3
JC	206	.	REL606	2730558	1	REL606	2730657	1	0	alignment_overlap=8	coverage_minus=0	coverage_plus=3	flanking_left=150	flanking_right=150	frequency=2.431e-02	junction_possible_overlap_registers=141	key=REL606__2730558__1__REL606__2730649__1__8____150__150__0__0	max_left=103	max_left_minus=0	max_left_plus=103	max_min_left=0	max_min_left_minus=0	max_min_left_plus=0	max_min_right=61	max_min_right_minus=0	max_min_right_plus=61	max_pos_hash_score=282	max_right=61	max_right_minus=0	max_right_plus=61	neg_log10_pos_hash_p_value=7.5	new_junction_coverage=0.03	new_junction_read_count=3	no_show=1	polymorphism_frequency=2.431e-02	pos_hash_score=3	prediction=polymorphism	reject=COVERAGE_EVENNESS_SKEW,FREQUENCY_CUTOFF	side_1_annotate_key=gene	side_1_continuation=0	side_1_coverage=1.15	side_1_overlap=8	side_1_possible_overlap_registers=149	side_1_read_count=134	side_1_redundant=0	side_2_annotate_key=gene	side_2_continuation=0	side_2_coverage=1.04	side_2_overlap=0	side_2_possible_overlap_registers=141	side_2_read_count=114	side_2_redundant=0	total_non_overlap_reads=3
JC	207	.	REL606	2757903	-1	REL606	2757917	-1	0	alignment_overlap=6	coverage_minus=4	coverage_plus=0	flanking_left=150	flanking_right=150	frequency=3.078e-02	junction_possible_overlap_registers=143	key=REL606__2757903__-1__REL606__2757923__-1__6____150__150__0__0	max_left=93	max_left_minus=93	max_left_plus=0	max_min_left=67	max_min_left_minus=67	max_min_left_plus=0	max_min_right=51	max_min_right_minus=51	max_min_right_plus=0	max_pos_hash_score=286	max_right=87	max_right_minus=87	max_right_plus=0	neg_log10_pos_hash_p_value=7.6	new_junction_coverage=0.04	new_junction_read_count=4	no_show=1	polymorphism_frequency=3.078e-02	pos_hash_score=3	prediction=polymorphism	reject=COVERAGE_EVENNESS_SKEW,FREQUENCY_CUTOFF	side_1_annotate_key=gene	side_1_continuation=0	side_1_coverage=1.09	side_1_overlap=6	side_1_possible_overlap_registers=149	side_1_read_count=127	side_1_redundant=0	side_2_annotate_key=gene	side_2_continuation=0	side_2_coverage=1.16	side_2_overlap=0	side_2_possible_overlap_registers=143	side_2_read_count=130	side_2_redundant=0	total_non_overlap_reads=4
JC	208	.	REL606	2845864	-1	REL606	3402005	1	-2	alignment_overlap=-2	coverage_minus=68	coverage_plus=53	flanking_left=150	flanking_right=150	frequency=1	junction_possible_overlap_registers=147	key=REL606__2845864__-1__REL606__3402005__1__-2__TC__150__150__1__0	max_left=133	max_left_minus=128	max_left_plus=133	max_min_left=70	max_min_left_minus=68	max_min_left_plus=70	max_min_right=72	max_min_right_minus=72	max_min_right_plus=63	max_pos_hash_score=294	max_right=143	max_right_minus=142	max_right_plus=143	neg_log10_pos_hash_p_value=0.3	new_junction_coverage=1.07	new_junction_read_count=123	polymorphism_frequency=1.000e+00	pos_hash_score=54	prediction=consensus	read_count_offset=1	side_1_annotate_key=repeat	side_1_continuation=0	side_1_coverage=NA	side_1_overlap=0	side_1_read_count=NA	side_1_redundant=1	side_2_annotate_key=gene	side_2_continuation=0	side_2_coverage=0.00	side_2_overlap=0	side_2_possible_overlap_registers=148	side_2_read_count=0	side_2_redundant=0	total_non_overlap_reads=121	unique_read_sequence=TC
JC	209	.	REL606	2923097	-1	REL606	2923103	-1	0	alignment_overlap=9	coverage_minus=2	coverage_plus=1	flanking_left=150	flanking_right=150	frequency=1.509e-02	junction_possible_overlap_registers=140	key=REL606__2923097__-1__REL606__2923112__-1__9____150__150__0__0	max_left=133	max_left_minus=36	max_left_plus=133	max_min_left=36	max_min_left_minus=36	max_min_left_plus=0	max_min_right=8	max_min_right_minus=0	max_min_right_plus=8	max_pos_hash_score=280	max_right=105	max_right_minus=105	max_right_plus=8	neg_log10_pos_hash_p_value=7.5	new_junction_coverage=0.03	new_junction_read_count=3	no_show=1	polymorphism_frequency=1.509e-02	pos_hash_score=3	prediction=polymorphism	reject=COVERAGE_EVENNESS_SKEW,FREQUENCY_CUTOFF	side_1_annotate_key=gene	side_1_continuation=0	side_1_coverage=1.78	side_1_overlap=9	side_1_possible_overlap_registers=149	side_1_read_count=207	side_1_redundant=0	side_2_annotate_key=gene	side_2_continuation=0	side_2_coverage=1.80	side_2_overlap=0	side_2_possible_overlap_registers=140	side_2_read_count=197	side_2_redundant=0	total_non_overlap_reads=3
JC	210	.	REL606	2961677	1	REL606	2961762	1	0	alignment_overlap=9	coverage_minus=0	coverage_plus=11	flanking_left=150	flanking_right=150	frequency=6.998e-02	junction_possible_overlap_registers=140	key=REL606__2961677__1__REL606__2961753__1__9____150__150__0__0	max_left=110	max_left_minus=0	max_left_plus=110	max_min_left=64	max_min_left_minus=0	max_min_left_plus=64	max_min_right=38	max_min_right_minus=0	max_min_right_plus=38	max_pos_hash_score=280	max_right=116	max_right_minus=0	max_right_plus=116	neg_log10_pos_hash_p_value=5.6	new_junction_coverage=0.10	new_junction_read_count=11	polymorphism_frequency=6.998e-02	pos_hash_score=7	prediction=polymorphism	reject=COVERAGE_EVENNESS_SKEW,FREQUENCY_CUTOFF	side_1_annotate_key=gene	side_1_continuation=0	side_1_coverage=1.23	side_1_overlap=9	side_1_possible_overlap_registers=149	side_1_read_count=143	side_1_redundant=0	side_2_annotate_key=gene	side_2_continuation=0	side_2_coverage=1.45	side_2_overlap=0	side_2_possible_overlap_registers=140	side_2_read_count=158	side_2_redundant=0	total_non_overlap_reads=11
JC	211	.	REL606	3016354	-1	REL606	3016408	-1	0	alignment_overlap=8	coverage_minus=3	coverage_plus=0	flanking_left=150	flanking_right=150	frequency=3.020e-02	junction_possible_overlap_registers=141	key=REL606__3016354__-1__REL606__3016416__-1__8____150__150__0__0	max_left=70	max_left_minus=70	max_left_plus=0	max_min_left=70	max_min_left_minus=70	max_min_left_plus=0	max_min_right=0	max_min_right_minus=0	max_min_right_plus=0	max_pos_hash_score=282	max_right=129	max_right_minus=129	max_right_plus=0	neg_log10_pos_hash_p_value=7.5	new_junction_coverage=0.03	new_junction_read_count=3	no_show=1	polymorphism_frequency=3.020e-02	pos_hash_score=3	prediction=polymorphism	reject=COVERAGE_EVENNESS_SKEW,FREQUENCY_CUTOFF	side_1_annotate_key=gene	side_1_continuation=0	side_1_coverage=1.01	side_1_overlap=8	side_1_possible_overlap_registers=149	side_1_read_count=118	side_1_redundant=0	side_2_annotate_key=gene	side_2_continuation=0	side_2_coverage=0.74	side_2_overlap=0	side_2_possible_overlap_registers=141	side_2_read_count=81	side_2_redundant=0	total_non_overlap_reads=3
JC	212	.	REL606	3059136	1	REL606	3059173	1	0	alignment_overlap=6	coverage_minus=0	coverage_plus=3	flanking_left=150	flanking_right=150	frequency=3.439e-02	junction_possible_overlap_registers=143	key=REL606__3059136__1__REL606__3059167__1__6____150__150__0__0	max_left=119	max_left_minus=0	max_left_plus=119	max_min_left=35	max_min_left_minus=0	max_min_left_plus=35	max_min_right=48	max_min_right_minus=0	max_min_right_plus=48	max_pos_hash_score=286	max_right=109	max_right_minus=0	max_right_plus=109	neg_log10_pos_hash_p_value=7.6	new_junction_coverage=0.03	new_junction_read_count=3	no_show=1	polymorphism_frequency=3.439e-02	pos_hash_score=3	prediction=polymorphism	reject=COVERAGE_EVENNESS_SKEW,FREQUENCY_CUTOFF	side_1_annotate_key=gene	side_1_continuation=0	side_1_coverage=0.76	side_1_overlap=6	side_1_possible_overlap_registers=149	side_1_read_count=88	side_1_redundant=0	side_2_annotate_key=gene	side_2_continuation=0	side_2_coverage=0.75	side_2_overlap=0	side_2_possible_overlap_registers=143	side_2_read_count=84	side_2_redundant=0	total_non_overlap_reads=3
JC	213	.	REL606	3068082	1	REL606	3068287	1	0	alignment_overlap=9	coverage_minus=0	coverage_plus=3	flanking_left=150	flanking_right=150	frequency=5.055e-02	junction_possible_overlap_registers=140	key=REL606__3068082__1__REL606__3068278__1__9____150__150__0__0	max_left=117	max_left_minus=0	max_left_plus=117	max_min_left=0	max_min_left_minus=0	max_min_left_plus=0	max_min_right=63	max_min_right_minus=0	max_min_right_plus=63	max_pos_hash_score=280	max_right=63	max_right_minus=0	max_right_plus=63	neg_log10_pos_hash_p_value=7.5	new_junction_coverage=0.05	new_junction_read_count=5	no_show=1	polymorphism_frequency=5.055e-02	pos_hash_score=3	prediction=polymorphism	reject=COVERAGE_EVENNESS_SKEW,FREQUENCY_CUTOFF	side_1_annotate_key=gene	side_1_continuation=0	side_1_coverage=0.88	side_1_overlap=9	side_1_possible_overlap_registers=149	side_1_read_count=102	side_1_redundant=0	side_2_annotate_key=gene	side_2_continuation=0	side_2_coverage=0.84	side_2_overlap=0	side_2_possible_overlap_registers=140	side_2_read_count=92	side_2_redundant=0	total_non_overlap_reads=3
JC	214	.	REL606	3070373	-1	REL606	3070416	-1	0	alignment_overlap=10	coverage_minus=3	coverage_plus=2	flanking_left=150	flanking_right=150	frequency=4.672e-02	junction_possible_overlap_registers=139	key=REL606__3070373__-1__REL606__3070426__-1__10____150__150__0__0	max_left=103	max_left_minus=23	max_left_plus=103	max_min_left=23	max_min_left_minus=23	max_min_left_plus=0	max_min_right=39	max_min_right_minus=0	max_min_right_plus=39	max_pos_hash_score=278	max_right=119	max_right_minus=119	max_right_plus=39	neg_log10_pos_hash_p_value=6.9	new_junction_coverage=0.05	new_junction_read_count=5	no_show=1	polymorphism_frequency=4.672e-02	pos_hash_score=4	prediction=polymorphism	reject=COVERAGE_EVENNESS_SKEW,FREQUENCY_CUTOFF	side_1_annotate_key=gene	side_1_continuation=0	side_1_coverage=0.89	side_1_overlap=10	side_1_possible_overlap_registers=149	side_1_read_count=104	side_1_redundant=0	side_2_annotate_key=gene	side_2_continuation=0	side_2_coverage=0.99	side_2_overlap=0	side_2_possible_overlap_registers=139	side_2_read_count=107	side_2_redundant=0	total_non_overlap_reads=5
JC	215	.	REL606	3076101	1	REL606	3076126	1	0	alignment_overlap=10	coverage_minus=0	coverage_plus=3	flanking_left=150	flanking_right=150	frequency=4.783e-02	junction_possible_overlap_registers=139	key=REL606__3076101__1__REL606__3076116__1__10____150__150__0__0	max_left=121	max_left_minus=0	max_left_plus=121	max_min_left=0	max_min_left_minus=0	max_min_left_plus=0	max_min_right=32	max_min_right_minus=0	max_min_right_plus=32	max_pos_hash_score=278	max_right=32	max_right_minus=0	max_right_plus=32	neg_log10_pos_hash_p_value=7.4	new_junction_coverage=0.03	new_junction_read_count=3	no_show=1	polymorphism_frequency=4.783e-02	pos_hash_score=3	prediction=polymorphism	reject=COVERAGE_EVENNESS_SKEW,FREQUENCY_CUTOFF	side_1_annotate_key=gene	side_1_continuation=0	side_1_coverage=0.58	side_1_overlap=10	side_1_possible_overlap_registers=149	side_1_read_count=68	side_1_redundant=0	side_2_annotate_key=gene	side_2_continuation=0	side_2_coverage=0.52	side_2_overlap=0	side_2_possible_overlap_registers=139	side_2_read_count=56	side_2_redundant=0	total_non_overlap_reads=3
JC	216	.	REL606	3081397	1	REL606	3081569	1	0	alignment_overlap=10	coverage_minus=0	coverage_plus=4	flanking_left=150	flanking_right=150	frequency=3.668e-02	junction_possible_overlap_registers=139	key=REL606__3081397__1__REL606__3081559__1__10____150__150__0__0	max_left=133	max_left_minus=0	max_left_plus=133	max_min_left=0	max_min_left_minus=0	max_min_left_plus=0	max_min_right=49	max_min_right_minus=0	max_min_right_plus=49	max_pos_hash_score=278	max_right=49	max_right_minus=0	max_right_plus=49	neg_log10_pos_hash_p_value=6.9	new_junction_coverage=0.04	new_junction_read_count=4	no_show=1	polymorphism_frequency=3.668e-02	pos_hash_score=4	prediction=polymorphism	reject=COVERAGE_EVENNESS_SKEW,FREQUENCY_CUTOFF	side_1_annotate_key=gene	side_1_continuation=0	side_1_coverage=0.89	side_1_overlap=10	side_1_possible_overlap_registers=149	side_1_read_count=103	side_1_redundant=0	side_2_annotate_key=gene	side_2_continuation=0	side_2_coverage=1.05	side_2_overlap=0	side_2_possible_overlap_registers=139	side_2_read_count=114	side_2_redundant=0	total_non_overlap_reads=4
JC	217	.	REL606	3081406	-1	REL606	3081558	-1	0	alignment_overlap=10	coverage_minus=8	coverage_plus=1	flanking_left=150	flanking_right=150	frequency=7.860e-02	junction_possible_overlap_registers=139	key=REL606__3081406__-1__REL606__3081568__-1__10____150__150__0__0	max_left=127	max_left_minus=37	max_left_plus=127	max_min_left=37	max_min_left_minus=37	max_min_left_plus=0	max_min_right=13	max_min_right_minus=0	max_min_right_plus=13	max_pos_hash_score=278	max_right=119	max_right_minus=119	max_right_plus=13	neg_log10_pos_hash_p_value=6.0	new_junction_coverage=0.08	new_junction_read_count=9	no_show=1	polymorphism_frequency=7.860e-02	pos_hash_score=6	prediction=polymorphism	reject=COVERAGE_EVENNESS_SKEW,FREQUENCY_CUTOFF	side_1_annotate_key=gene	side_1_continuation=0	side_1_coverage=0.89	side_1_overlap=10	side_1_possible_overlap_registers=149	side_1_read_count=104	side_1_redundant=0	side_2_annotate_key=gene	side_2_continuation=0	side_2_coverage=1.05	side_2_overlap=0	side_2_possible_overlap_registers=139	side_2_read_count=114	side_2_redundant=0	total_non_overlap_reads=9
JC	218	.	REL606	3109959	1	REL606	3109988	1	0	alignment_overlap=9	coverage_minus=3	coverage_plus=1	flanking_left=150	flanking_right=150	frequency=5.967e-02	junction_possible_overlap_registers=140	key=REL606__3109959__1__REL606__3109979__1__9____150__150__0__0	max_left=55	max_left_minus=44	max_left_plus=55	max_min_left=55	max_min_left_minus=44	max_min_left_plus=55	max_min_right=0	max_min_right_minus=0	max_min_right_plus=0	max_pos_hash_score=280	max_right=112	max_right_minus=112	max_right_plus=86	neg_log10_pos_hash_p_value=6.9	new_junction_coverage=0.04	new_junction_read_count=4	no_show=1	polymorphism_frequency=5.967e-02	pos_hash_score=4	prediction=polymorphism	reject=COVERAGE_EVENNESS_SKEW,FREQUENCY_CUTOFF	side_1_annotate_key=gene	side_1_continuation=0	side_1_coverage=0.56	side_1_overlap=9	side_1_possible_overlap_registers=149	side_1_read_count=65	side_1_redundant=0	side_2_annotate_key=gene	side_2_continuation=0	side_2_coverage=0.59	side_2_overlap=0	side_2_possible_overlap_registers=140	side_2_read_count=65	side_2_redundant=0	total_non_overlap_reads=4
JC	219	.	REL606	3124509	1	REL606	3124563	1	0	alignment_overlap=11	coverage_minus=0	coverage_plus=4	flanking_left=150	flanking_right=150	frequency=3.802e-02	junction_possible_overlap_registers=138	key=REL606__3124509__1__REL606__3124552__1__11____150__150__0__0	max_left=128	max_left_minus=0	max_left_plus=128	max_min_left=55	max_min_left_minus=0	max_min_left_plus=55	max_min_right=67	max_min_right_minus=0	max_min_right_plus=67	max_pos_hash_score=276	max_right=84	max_right_minus=0	max_right_plus=84	neg_log10_pos_hash_p_value=6.9	new_junction_coverage=0.04	new_junction_read_count=4	no_show=1	polymorphism_frequency=3.802e-02	pos_hash_score=4	prediction=polymorphism	reject=COVERAGE_EVENNESS_SKEW,FREQUENCY_CUTOFF	side_1_annotate_key=gene	side_1_continuation=0	side_1_coverage=1.00	side_1_overlap=11	side_1_possible_overlap_registers=149	side_1_read_count=116	side_1_redundant=0	side_2_annotate_key=gene	side_2_continuation=0	side_2_coverage=0.88	side_2_overlap=0	side_2_possible_overlap_registers=138	side_2_read_count=95	side_2_redundant=0	total_non_overlap_reads=4
JC	220	.	REL606	3281051	1	REL606	3281347	1	-7	alignment_overlap=-7	coverage_minus=0	coverage_plus=3	flanking_left=150	flanking_right=150	frequency=4.292e-02	junction_possible_overlap_registers=142	key=REL606__3281051__1__REL606__3281347__1__-7__TTGATGT__150__150__0__0	max_left=116	max_left_minus=0	max_left_plus=116	max_min_left=9	max_min_left_minus=0	max_min_left_plus=9	max_min_right=41	max_min_right_minus=0	max_min_right_plus=41	max_pos_hash_score=284	max_right=134	max_right_minus=0	max_right_plus=134	neg_log10_pos_hash_p_value=7.5	new_junction_coverage=0.05	new_junction_read_count=5	no_show=1	polymorphism_frequency=4.292e-02	pos_hash_score=3	prediction=polymorphism	reject=COVERAGE_EVENNESS_SKEW,FREQUENCY_CUTOFF	side_1_annotate_key=gene	side_1_continuation=0	side_1_coverage=0.98	side_1_overlap=0	side_1_possible_overlap_registers=149	side_1_read_count=114	side_1_redundant=0	side_2_annotate_key=gene	side_2_continuation=0	side_2_coverage=1.03	side_2_overlap=0	side_2_possible_overlap_registers=149	side_2_read_count=120	side_2_redundant=0	total_non_overlap_reads=3	unique_read_sequence=TTGATGT
JC	221	.	REL606	3281051	1	REL606	3834554	-1	-7	alignment_overlap=-7	coverage_minus=1	coverage_plus=2	flanking_left=150	flanking_right=150	frequency=3.551e-02	junction_possible_overlap_registers=142	key=REL606__3281051__1__REL606__3834554__-1__-7__TTGATGT__150__150__0__1	max_left=116	max_left_minus=7	max_left_plus=116	max_min_left=7	max_min_left_minus=7	max_min_left_plus=0	max_min_right=41	max_min_right_minus=0	max_min_right_plus=41	max_pos_hash_score=284	max_right=136	max_right_minus=136	max_right_plus=41	neg_log10_pos_hash_p_value=7.5	new_junction_coverage=0.04	new_junction_read_count=4	no_show=1	polymorphism_frequency=3.551e-02	pos_hash_score=3	prediction=polymorphism	reject=COVERAGE_EVENNESS_SKEW,FREQUENCY_CUTOFF	side_1_annotate_key=gene	side_1_continuation=0	side_1_coverage=0.98	side_1_overlap=0	side_1_possible_overlap_registers=149	side_1_read_count=114	side_1_redundant=0	side_2_annotate_key=repeat	side_2_continuation=0	side_2_coverage=NA	side_2_overlap=0	side_2_possible_overlap_registers=NA	side_2_read_count=NA	side_2_redundant=1	total_non_overlap_reads=3	unique_read_sequence=TTGATGT
JC	222	.	REL606	3281081	1	REL606	4120212	-1	-37	alignment_overlap=-37	coverage_minus=3	coverage_plus=0	flanking_left=150	flanking_right=150	frequency=7.487e-02	junction_possible_overlap_registers=112	key=REL606__3281081__1__REL606__4120212__-1__-37__CCAGTCTTCCGACTGAGCCTTTTGTTTTATTTGATGT__150__150__0__0	max_left=62	max_left_minus=62	max_left_plus=0	max_min_left=48	max_min_left_minus=48	max_min_left_plus=0	max_min_right=51	max_min_right_minus=51	max_min_right_plus=0	max_pos_hash_score=224	max_right=110	max_right_minus=110	max_right_plus=0	neg_log10_pos_hash_p_value=6.5	new_junction_coverage=0.09	new_junction_read_count=8	no_show=1	polymorphism_frequency=7.487e-02	pos_hash_score=3	prediction=polymorphism	reject=COVERAGE_EVENNESS_SKEW,FREQUENCY_CUTOFF	side_1_annotate_key=gene	side_1_continuation=0	side_1_coverage=1.03	side_1_overlap=0	side_1_possible_overlap_registers=149	side_1_read_count=120	side_1_redundant=0	side_2_annotate_key=gene	side_2_continuation=0	side_2_coverage=1.23	side_2_overlap=0	side_2_possible_overlap_registers=149	side_2_read_count=143	side_2_redundant=0	total_non_overlap_reads=3	unique_read_sequence=CCAGTCTTCCGACTGAGCCTTTTGTTTTATTTGATGT
JC	223	.	REL606	3319287	1	REL606	3319330	1	0	alignment_overlap=8	coverage_minus=0	coverage_plus=4	flanking_left=150	flanking_right=150	frequency=3.339e-02	junction_possible_overlap_registers=141	key=REL606__3319287__1__REL606__3319322__1__8____150__150__0__0	max_left=129	max_left_minus=0	max_left_plus=129	max_min_left=0	max_min_left_minus=0	max_min_left_plus=0	max_min_right=46	max_min_right_minus=0	max_min_right_plus=46	max_pos_hash_score=282	max_right=46	max_right_minus=0	max_right_plus=46	neg_log10_pos_hash_p_value=6.9	new_junction_coverage=0.04	new_junction_read_count=4	no_show=1	polymorphism_frequency=3.339e-02	pos_hash_score=4	prediction=polymorphism	reject=COVERAGE_EVENNESS_SKEW,FREQUENCY_CUTOFF	side_1_annotate_key=gene	side_1_continuation=0	side_1_coverage=1.02	side_1_overlap=8	side_1_possible_overlap_registers=149	side_1_read_count=119	side_1_redundant=0	side_2_annotate_key=gene	side_2_continuation=0	side_2_coverage=1.08	side_2_overlap=0	side_2_possible_overlap_registers=141	side_2_read_count=119	side_2_redundant=0	total_non_overlap_reads=4
JC	224	.	REL606	3386609	-1	REL606	3386619	-1	0	alignment_overlap=10	coverage_minus=5	coverage_plus=1	flanking_left=150	flanking_right=150	frequency=5.087e-02	junction_possible_overlap_registers=139	key=REL606__3386609__-1__REL606__3386629__-1__10____150__150__0__0	max_left=87	max_left_minus=87	max_left_plus=4	max_min_left=39	max_min_left_minus=39	max_min_left_plus=4	max_min_right=53	max_min_right_minus=53	max_min_right_plus=0	max_pos_hash_score=278	max_right=136	max_right_minus=136	max_right_plus=136	neg_log10_pos_hash_p_value=6.0	new_junction_coverage=0.06	new_junction_read_count=6	no_show=1	polymorphism_frequency=5.087e-02	pos_hash_score=6	prediction=polymorphism	reject=COVERAGE_EVENNESS_SKEW,FREQUENCY_CUTOFF	side_1_annotate_key=gene	side_1_continuation=0	side_1_coverage=1.04	side_1_overlap=10	side_1_possible_overlap_registers=149	side_1_read_count=121	side_1_redundant=0	side_2_annotate_key=gene	side_2_continuation=0	side_2_coverage=1.02	side_2_overlap=0	side_2_possible_overlap_registers=139	side_2_read_count=111	side_2_redundant=0	total_non_overlap_reads=6
JC	225	.	REL606	3387872	-1	REL606	3387928	-1	0	alignment_overlap=10	coverage_minus=10	coverage_plus=0	flanking_left=150	flanking_right=150	frequency=8.264e-02	junction_possible_overlap_registers=139	key=REL606__3387872__-1__REL606__3387938__-1__10____150__150__0__0	max_left=97	max_left_minus=97	max_left_plus=0	max_min_left=64	max_min_left_minus=64	max_min_left_plus=0	max_min_right=66	max_min_right_minus=66	max_min_right_plus=0	max_pos_hash_score=278	max_right=133	max_right_minus=133	max_right_plus=0	neg_log10_pos_hash_p_value=5.6	new_junction_coverage=0.09	new_junction_read_count=10	polymorphism_frequency=8.264e-02	pos_hash_score=7	prediction=polymorphism	reject=COVERAGE_EVENNESS_SKEW,FREQUENCY_CUTOFF	side_1_annotate_key=gene	side_1_continuation=0	side_1_coverage=1.02	side_1_overlap=10	side_1_possible_overlap_registers=149	side_1_read_count=119	side_1_redundant=0	side_2_annotate_key=gene	side_2_continuation=0	side_2_coverage=1.02	side_2_overlap=0	side_2_possible_overlap_registers=139	side_2_read_count=111	side_2_redundant=0	total_non_overlap_reads=10
JC	226	.	REL606	3393974	1	REL606	3394110	1	0	alignment_overlap=9	coverage_minus=1	coverage_plus=3	flanking_left=150	flanking_right=150	frequency=3.867e-02	junction_possible_overlap_registers=140	key=REL606__3393974__1__REL606__3394101__1__9____150__150__0__0	max_left=123	max_left_minus=117	max_left_plus=123	max_min_left=0	max_min_left_minus=0	max_min_left_plus=0	max_min_right=67	max_min_right_minus=24	max_min_right_plus=67	max_pos_hash_score=280	max_right=67	max_right_minus=24	max_right_plus=67	neg_log10_pos_hash_p_value=6.9	new_junction_coverage=0.04	new_junction_read_count=4	no_show=1	polymorphism_frequency=3.867e-02	pos_hash_score=4	prediction=polymorphism	reject=COVERAGE_EVENNESS_SKEW,FREQUENCY_CUTOFF	side_1_annotate_key=gene	side_1_continuation=0	side_1_coverage=0.87	side_1_overlap=9	side_1_possible_overlap_registers=149	side_1_read_count=101	side_1_redundant=0	side_2_annotate_key=gene	side_2_continuation=0	side_2_coverage=0.95	side_2_overlap=0	side_2_possible_overlap_registers=140	side_2_read_count=104	side_2_redundant=0	total_non_overlap_reads=4
JC	227	.	REL606	3403099	-1	REL606	3403140	-1	0	alignment_overlap=9	coverage_minus=8	coverage_plus=0	flanking_left=150	flanking_right=150	frequency=7.410e-02	junction_possible_overlap_registers=140	key=REL606__3403099__-1__REL606__3403149__-1__9____150__150__0__0	max_left=45	max_left_minus=45	max_left_plus=0	max_min_left=45	max_min_left_minus=45	max_min_left_plus=0	max_min_right=0	max_min_right_minus=0	max_min_right_plus=0	max_pos_hash_score=280	max_right=136	max_right_minus=136	max_right_plus=0	neg_log10_pos_hash_p_value=6.0	new_junction_coverage=0.07	new_junction_read_count=8	no_show=1	polymorphism_frequency=7.410e-02	pos_hash_score=6	prediction=polymorphism	reject=COVERAGE_EVENNESS_SKEW,FREQUENCY_CUTOFF	side_1_annotate_key=gene	side_1_continuation=0	side_1_coverage=1.01	side_1_overlap=9	side_1_possible_overlap_registers=149	side_1_read_count=117	side_1_redundant=0	side_2_annotate_key=gene	side_2_continuation=0	side_2_coverage=0.82	side_2_overlap=0	side_2_possible_overlap_registers=140	side_2_read_count=90	side_2_redundant=0	total_non_overlap_reads=8
JC	228	.	REL606	3418143	1	REL606	3418201	1	0	alignment_overlap=9	coverage_minus=1	coverage_plus=3	flanking_left=150	flanking_right=150	frequency=3.102e-02	junction_possible_overlap_registers=140	key=REL606__3418143__1__REL606__3418192__1__9____150__150__0__0	max_left=85	max_left_minus=67	max_left_plus=85	max_min_left=67	max_min_left_minus=67	max_min_left_plus=1	max_min_right=56	max_min_right_minus=0	max_min_right_plus=56	max_pos_hash_score=280	max_right=137	max_right_minus=74	max_right_plus=137	neg_log10_pos_hash_p_value=7.5	new_junction_coverage=0.04	new_junction_read_count=4	no_show=1	polymorphism_frequency=3.102e-02	pos_hash_score=3	prediction=polymorphism	reject=COVERAGE_EVENNESS_SKEW,FREQUENCY_CUTOFF	side_1_annotate_key=gene	side_1_continuation=0	side_1_coverage=1.01	side_1_overlap=9	side_1_possible_overlap_registers=149	side_1_read_count=118	side_1_redundant=0	side_2_annotate_key=gene	side_2_continuation=0	side_2_coverage=1.27	side_2_overlap=0	side_2_possible_overlap_registers=140	side_2_read_count=139	side_2_redundant=0	total_non_overlap_reads=4
JC	229	.	REL606	3421788	1	REL606	3421806	1	0	alignment_overlap=7	coverage_minus=0	coverage_plus=4	flanking_left=150	flanking_right=150	frequency=3.791e-02	junction_possible_overlap_registers=142	key=REL606__3421788__1__REL606__3421799__1__7____150__150__0__0	max_left=117	max_left_minus=0	max_left_plus=117	max_min_left=62	max_min_left_minus=0	max_min_left_plus=62	max_min_right=60	max_min_right_minus=0	max_min_right_plus=60	max_pos_hash_score=284	max_right=81	max_right_minus=0	max_right_plus=81	neg_log10_pos_hash_p_value=7.0	new_junction_coverage=0.04	new_junction_read_count=4	no_show=1	polymorphism_frequency=3.791e-02	pos_hash_score=4	prediction=polymorphism	reject=COVERAGE_EVENNESS_SKEW,FREQUENCY_CUTOFF	side_1_annotate_key=gene	side_1_continuation=0	side_1_coverage=0.91	side_1_overlap=7	side_1_possible_overlap_registers=149	side_1_read_count=106	side_1_redundant=0	side_2_annotate_key=gene	side_2_continuation=0	side_2_coverage=0.92	side_2_overlap=0	side_2_possible_overlap_registers=142	side_2_read_count=102	side_2_redundant=0	total_non_overlap_reads=4
JC	230	.	REL606	3481111	-1	REL606	3628267	-1	0	alignment_overlap=11	coverage_minus=5	coverage_plus=2	flanking_left=150	flanking_right=150	frequency=2.621e-01	junction_possible_overlap_registers=138	key=REL606__3481111__-1__REL606__3628278__-1__11____150__150__0__0	max_left=77	max_left_minus=32	max_left_plus=77	max_min_left=32	max_min_left_minus=32	max_min_left_plus=18	max_min_right=62	max_min_right_minus=0	max_min_right_plus=62	max_pos_hash_score=276	max_right=132	max_right_minus=132	max_right_plus=121	neg_log10_pos_hash_p_value=6.9	new_junction_coverage=0.06	new_junction_read_count=7	no_show=1	polymorphism_frequency=2.621e-01	pos_hash_score=4	prediction=polymorphism	reject=COVERAGE_EVENNESS_SKEW	side_1_annotate_key=gene	side_1_continuation=0	side_1_coverage=0.30	side_1_overlap=11	side_1_possible_overlap_registers=149	side_1_read_count=35	side_1_redundant=0	side_2_annotate_key=gene	side_2_continuation=0	side_2_coverage=0.06	side_2_overlap=0	side_2_possible_overlap_registers=138	side_2_read_count=7	side_2_redundant=0	total_non_overlap_reads=7
JC	231	.	REL606	3482842	1	REL606	3482878	1	0	alignment_overlap=8	coverage_minus=1	coverage_plus=7	flanking_left=150	flanking_right=150	frequency=1	junction_possible_overlap_registers=141	key=REL606__3482834__1__REL606__3482878__1__8____150__150__1__0	max_left=139	max_left_minus=24	max_left_plus=139	max_min_left=70	max_min_left_minus=24	max_min_left_plus=70	max_min_right=67	max_min_right_minus=0	max_min_right_plus=67	max_pos_hash_score=282	max_right=118	max_right_minus=118	max_right_plus=72	neg_log10_pos_hash_p_value=5.6	new_junction_coverage=0.07	new_junction_read_count=8	polymorphism_frequency=1.000e+00	pos_hash_score=7	prediction=consensus	reject=COVERAGE_EVENNESS_SKEW	side_1_annotate_key=repeat	side_1_continuation=0	side_1_coverage=NA	side_1_overlap=0	side_1_read_count=NA	side_1_redundant=1	side_2_annotate_key=gene	side_2_continuation=0	side_2_coverage=0.00	side_2_overlap=8	side_2_possible_overlap_registers=149	side_2_read_count=0	side_2_redundant=0	total_non_overlap_reads=8
JC	232	.	REL606	3501057	1	REL606	3501106	1	0	alignment_overlap=8	coverage_minus=1	coverage_plus=2	flanking_left=150	flanking_right=150	frequency=2.267e-02	junction_possible_overlap_registers=141	key=REL606__3501057__1__REL606__3501098__1__8____150__150__0__0	max_left=92	max_left_minus=36	max_left_plus=92	max_min_left=36	max_min_left_minus=36	max_min_left_plus=13	max_min_right=50	max_min_right_minus=0	max_min_right_plus=50	max_pos_hash_score=282	max_right=129	max_right_minus=106	max_right_plus=129	neg_log10_pos_hash_p_value=7.5	new_junction_coverage=0.03	new_junction_read_count=3	no_show=1	polymorphism_frequency=2.267e-02	pos_hash_score=3	prediction=polymorphism	reject=COVERAGE_EVENNESS_SKEW,FREQUENCY_CUTOFF	side_1_annotate_key=gene	side_1_continuation=0	side_1_coverage=1.17	side_1_overlap=8	side_1_possible_overlap_registers=149	side_1_read_count=136	side_1_redundant=0	side_2_annotate_key=gene	side_2_continuation=0	side_2_coverage=1.18	side_2_overlap=0	side_2_possible_overlap_registers=141	side_2_read_count=130	side_2_redundant=0	total_non_overlap_reads=3
JC	233	.	REL606	3501576	1	REL606	3582223	1	0	alignment_overlap=2	coverage_minus=125	coverage_plus=53	flanking_left=150	flanking_right=150	frequency=1	junction_possible_overlap_registers=147	key=REL606__3501574__1__REL606__3582223__1__2____150__150__0__1	max_left=145	max_left_minus=145	max_left_plus=145	max_min_left=73	max_min_left_minus=70	max_min_left_plus=73	max_min_right=73	max_min_right_minus=67	max_min_right_plus=73	max_pos_hash_score=294	max_right=129	max_right_minus=125	max_right_plus=129	neg_log10_pos_hash_p_value=0.3	new_junction_coverage=1.56	new_junction_read_count=179	polymorphism_frequency=1.000e+00	pos_hash_score=53	prediction=consensus	read_count_offset=3	side_1_annotate_key=gene	side_1_continuation=0	side_1_coverage=0.00	side_1_overlap=0	side_1_possible_overlap_registers=144	side_1_read_count=0	side_1_redundant=0	side_2_annotate_key=repeat	side_2_continuation=0	side_2_coverage=NA	side_2_overlap=2	side_2_possible_overlap_registers=NA	side_2_read_count=NA	side_2_redundant=1	total_non_overlap_reads=178
JC	234	.	REL606	3560802	-1	REL606	3583665	-1	0	alignment_overlap=0	coverage_minus=4	coverage_plus=0	flanking_left=150	flanking_right=150	frequency=3.774e-02	junction_possible_overlap_registers=149	key=REL606__3560802__-1__REL606__3583665__-1__0____150__150__0__1	max_left=145	max_left_minus=145	max_left_plus=0	max_min_left=64	max_min_left_minus=64	max_min_left_plus=0	max_min_right=5	max_min_right_minus=5	max_min_right_plus=0	max_pos_hash_score=298	max_right=86	max_right_minus=86	max_right_plus=0	neg_log10_pos_hash_p_value=7.7	new_junction_coverage=0.05	new_junction_read_count=6	no_show=1	polymorphism_frequency=3.774e-02	pos_hash_score=3	prediction=polymorphism	reject=COVERAGE_EVENNESS_SKEW,FREQUENCY_CUTOFF	side_1_annotate_key=gene	side_1_continuation=0	side_1_coverage=1.32	side_1_overlap=0	side_1_possible_overlap_registers=149	side_1_read_count=153	side_1_redundant=0	side_2_annotate_key=repeat	side_2_continuation=0	side_2_coverage=NA	side_2_overlap=0	side_2_possible_overlap_registers=NA	side_2_read_count=NA	side_2_redundant=1	total_non_overlap_reads=4
JC	235	.	REL606	3561285	-1	REL606	3583665	-1	0	alignment_overlap=0	coverage_minus=3	coverage_plus=1	flanking_left=150	flanking_right=150	frequency=4.225e-02	junction_possible_overlap_registers=149	key=REL606__3561285__-1__REL606__3583665__-1__0____150__150__0__1	max_left=145	max_left_minus=107	max_left_plus=145	max_min_left=0	max_min_left_minus=0	max_min_left_plus=0	max_min_right=71	max_min_right_minus=71	max_min_right_plus=5	max_pos_hash_score=298	max_right=71	max_right_minus=71	max_right_plus=5	neg_log10_pos_hash_p_value=7.7	new_junction_coverage=0.05	new_junction_read_count=6	no_show=1	polymorphism_frequency=4.225e-02	pos_hash_score=3	prediction=polymorphism	reject=COVERAGE_EVENNESS_SKEW,FREQUENCY_CUTOFF	side_1_annotate_key=gene	side_1_continuation=0	side_1_coverage=1.17	side_1_overlap=0	side_1_possible_overlap_registers=149	side_1_read_count=136	side_1_redundant=0	side_2_annotate_key=repeat	side_2_continuation=0	side_2_coverage=NA	side_2_overlap=0	side_2_possible_overlap_registers=NA	side_2_read_count=NA	side_2_redundant=1	total_non_overlap_reads=4
JC	236	.	REL606	3561766	1	REL606	3582223	1	0	alignment_overlap=0	coverage_minus=46	coverage_plus=72	flanking_left=150	flanking_right=150	frequency=1	junction_possible_overlap_registers=149	key=REL606__3561766__1__REL606__3582223__1__0____150__150__0__1	max_left=148	max_left_minus=148	max_left_plus=148	max_min_left=70	max_min_left_minus=70	max_min_left_plus=63	max_min_right=75	max_min_right_minus=75	max_min_right_plus=75	max_pos_hash_score=298	max_right=132	max_right_minus=132	max_right_plus=127	neg_log10_pos_hash_p_value=0.3	new_junction_coverage=1.06	new_junction_read_count=123	polymorphism_frequency=9.837e-01	pos_hash_score=55	prediction=consensus	read_count_offset=3	side_1_annotate_key=gene	side_1_continuation=0	side_1_coverage=0.02	side_1_overlap=0	side_1_possible_overlap_registers=146	side_1_read_count=2	side_1_redundant=0	side_2_annotate_key=repeat	side_2_continuation=0	side_2_coverage=NA	side_2_overlap=0	side_2_possible_overlap_registers=NA	side_2_read_count=NA	side_2_redundant=1	total_non_overlap_reads=118
JC	237	.	REL606	3625243	1	REL606	3625293	1	0	alignment_overlap=8	coverage_minus=1	coverage_plus=4	flanking_left=150	flanking_right=150	frequency=4.399e-02	junction_possible_overlap_registers=141	key=REL606__3625243__1__REL606__3625285__1__8____150__150__0__0	max_left=130	max_left_minus=10	max_left_plus=130	max_min_left=40	max_min_left_minus=10	max_min_left_plus=40	max_min_right=55	max_min_right_minus=0	max_min_right_plus=55	max_pos_hash_score=282	max_right=132	max_right_minus=132	max_right_plus=102	neg_log10_pos_hash_p_value=6.5	new_junction_coverage=0.05	new_junction_read_count=5	no_show=1	polymorphism_frequency=4.399e-02	pos_hash_score=5	prediction=polymorphism	reject=COVERAGE_EVENNESS_SKEW,FREQUENCY_CUTOFF	side_1_annotate_key=gene	side_1_continuation=0	side_1_coverage=0.91	side_1_overlap=8	side_1_possible_overlap_registers=149	side_1_read_count=106	side_1_redundant=0	side_2_annotate_key=gene	side_2_continuation=0	side_2_coverage=1.06	side_2_overlap=0	side_2_possible_overlap_registers=141	side_2_read_count=117	side_2_redundant=0	total_non_overlap_reads=5
JC	238	.	REL606	3628108	-1	REL606	3628267	-1	0	alignment_overlap=11	coverage_minus=5	coverage_plus=1	flanking_left=150	flanking_right=150	frequency=1.059e-01	junction_possible_overlap_registers=138	key=REL606__3628108__-1__REL606__3628278__-1__11____150__150__0__0	max_left=32	max_left_minus=32	max_left_plus=18	max_min_left=32	max_min_left_minus=32	max_min_left_plus=18	max_min_right=0	max_min_right_minus=0	max_min_right_plus=0	max_pos_hash_score=276	max_right=132	max_right_minus=132	max_right_plus=121	neg_log10_pos_hash_p_value=7.4	new_junction_coverage=0.06	new_junction_read_count=7	no_show=1	polymorphism_frequency=1.059e-01	pos_hash_score=3	prediction=polymorphism	reject=COVERAGE_EVENNESS_SKEW,FREQUENCY_CUTOFF	side_1_annotate_key=gene	side_1_continuation=0	side_1_coverage=1.03	side_1_overlap=11	side_1_possible_overlap_registers=149	side_1_read_count=120	side_1_redundant=0	side_2_annotate_key=gene	side_2_continuation=0	side_2_coverage=0.06	side_2_overlap=0	side_2_possible_overlap_registers=138	side_2_read_count=7	side_2_redundant=0	total_non_overlap_reads=6
JC	239	.	REL606	3628288	-1	REL606	3629735	1	0	alignment_overlap=3	coverage_minus=42	coverage_plus=59	flanking_left=150	flanking_right=150	frequency=1	junction_possible_overlap_registers=146	key=REL606__3628288__-1__REL606__3629732__1__3____150__150__0__0	max_left=146	max_left_minus=134	max_left_plus=146	max_min_left=0	max_min_left_minus=0	max_min_left_plus=0	max_min_right=70	max_min_right_minus=67	max_min_right_plus=70	max_pos_hash_score=292	max_right=70	max_right_minus=67	max_right_plus=70	neg_log10_pos_hash_p_value=1.3	new_junction_coverage=1.69	new_junction_read_count=193	polymorphism_frequency=1.000e+00	pos_hash_score=33	prediction=consensus	side_1_annotate_key=gene	side_1_continuation=0	side_1_coverage=0.00	side_1_overlap=3	side_1_possible_overlap_registers=149	side_1_read_count=0	side_1_redundant=0	side_2_annotate_key=gene	side_2_continuation=0	side_2_coverage=0.00	side_2_overlap=0	side_2_possible_overlap_registers=146	side_2_read_count=0	side_2_redundant=0	total_non_overlap_reads=101
JC	240	.	REL606	3632244	1	REL606	3632283	1	0	alignment_overlap=8	coverage_minus=0	coverage_plus=3	flanking_left=150	flanking_right=150	frequency=1.697e-02	junction_possible_overlap_registers=141	key=REL606__3632244__1__REL606__3632275__1__8____150__150__0__0	max_left=107	max_left_minus=0	max_left_plus=107	max_min_left=30	max_min_left_minus=0	max_min_left_plus=30	max_min_right=58	max_min_right_minus=0	max_min_right_plus=58	max_pos_hash_score=282	max_right=111	max_right_minus=0	max_right_plus=111	neg_log10_pos_hash_p_value=7.5	new_junction_coverage=0.03	new_junction_read_count=3	no_show=1	polymorphism_frequency=1.697e-02	pos_hash_score=3	prediction=polymorphism	reject=COVERAGE_EVENNESS_SKEW,FREQUENCY_CUTOFF	side_1_annotate_key=gene	side_1_continuation=0	side_1_coverage=1.19	side_1_overlap=8	side_1_possible_overlap_registers=149	side_1_read_count=139	side_1_redundant=0	side_2_annotate_key=gene	side_2_continuation=0	side_2_coverage=1.96	side_2_overlap=0	side_2_possible_overlap_registers=141	side_2_read_count=216	side_2_redundant=0	total_non_overlap_reads=3
JC	241	.	REL606	3663789	1	REL606	3663967	1	0	alignment_overlap=9	coverage_minus=0	coverage_plus=3	flanking_left=150	flanking_right=150	frequency=2.521e-02	junction_possible_overlap_registers=140	key=REL606__3663789__1__REL606__3663958__1__9____150__150__0__0	max_left=105	max_left_minus=0	max_left_plus=105	max_min_left=35	max_min_left_minus=0	max_min_left_plus=35	max_min_right=48	max_min_right_minus=0	max_min_right_plus=48	max_pos_hash_score=280	max_right=106	max_right_minus=0	max_right_plus=106	neg_log10_pos_hash_p_value=7.5	new_junction_coverage=0.03	new_junction_read_count=3	no_show=1	polymorphism_frequency=2.521e-02	pos_hash_score=3	prediction=polymorphism	reject=COVERAGE_EVENNESS_SKEW,FREQUENCY_CUTOFF	side_1_annotate_key=gene	side_1_continuation=0	side_1_coverage=1.00	side_1_overlap=9	side_1_possible_overlap_registers=149	side_1_read_count=116	side_1_redundant=0	side_2_annotate_key=gene	side_2_continuation=0	side_2_coverage=1.13	side_2_overlap=0	side_2_possible_overlap_registers=140	side_2_read_count=123	side_2_redundant=0	total_non_overlap_reads=3
JC	242	.	REL606	3667876	1	REL606	3667943	1	0	alignment_overlap=7	coverage_minus=0	coverage_plus=3	flanking_left=150	flanking_right=150	frequency=2.883e-02	junction_possible_overlap_registers=142	key=REL606__3667876__1__REL606__3667936__1__7____150__150__0__0	max_left=86	max_left_minus=0	max_left_plus=86	max_min_left=2	max_min_left_minus=0	max_min_left_plus=2	max_min_right=70	max_min_right_minus=0	max_min_right_plus=70	max_pos_hash_score=284	max_right=137	max_right_minus=0	max_right_plus=137	neg_log10_pos_hash_p_value=7.5	new_junction_coverage=0.03	new_junction_read_count=3	no_show=1	polymorphism_frequency=2.883e-02	pos_hash_score=3	prediction=polymorphism	reject=COVERAGE_EVENNESS_SKEW,FREQUENCY_CUTOFF	side_1_annotate_key=gene	side_1_continuation=0	side_1_coverage=0.89	side_1_overlap=7	side_1_possible_overlap_registers=149	side_1_read_count=104	side_1_redundant=0	side_2_annotate_key=gene	side_2_continuation=0	side_2_coverage=0.93	side_2_overlap=0	side_2_possible_overlap_registers=142	side_2_read_count=103	side_2_redundant=0	total_non_overlap_reads=3
JC	243	.	REL606	3673776	1	REL606	3756776	-1	0	alignment_overlap=1	coverage_minus=44	coverage_plus=66	flanking_left=150	flanking_right=150	frequency=1	junction_possible_overlap_registers=148	key=REL606__3673776__1__REL606__3756777__-1__1____150__150__1__0	max_left=140	max_left_minus=139	max_left_plus=140	max_min_left=74	max_min_left_minus=71	max_min_left_plus=74	max_min_right=74	max_min_right_minus=68	max_min_right_plus=74	max_pos_hash_score=296	max_right=148	max_right_minus=135	max_right_plus=148	neg_log10_pos_hash_p_value=0.2	new_junction_coverage=1.02	new_junction_read_count=118	polymorphism_frequency=1.000e+00	pos_hash_score=62	prediction=consensus	read_count_offset=8	side_1_annotate_key=repeat	side_1_continuation=0	side_1_coverage=NA	side_1_overlap=1	side_1_read_count=NA	side_1_redundant=1	side_2_annotate_key=gene	side_2_continuation=0	side_2_coverage=0.00	side_2_overlap=0	side_2_possible_overlap_registers=140	side_2_read_count=0	side_2_redundant=0	total_non_overlap_reads=110
JC	244	.	REL606	3674543	-1	REL606	3756769	1	0	alignment_overlap=0	coverage_minus=73	coverage_plus=44	flanking_left=150	flanking_right=150	frequency=1	junction_possible_overlap_registers=149	key=REL606__3674543__-1__REL606__3756769__1__0____150__150__1__0	max_left=146	max_left_minus=146	max_left_plus=143	max_min_left=70	max_min_left_minus=68	max_min_left_plus=70	max_min_right=74	max_min_right_minus=74	max_min_right_plus=51	max_pos_hash_score=298	max_right=148	max_right_minus=147	max_right_plus=148	neg_log10_pos_hash_p_value=0.1	new_junction_coverage=1.07	new_junction_read_count=124	polymorphism_frequency=9.915e-01	pos_hash_score=67	prediction=consensus	read_count_offset=8	side_1_annotate_key=repeat	side_1_continuation=0	side_1_coverage=NA	side_1_overlap=0	side_1_read_count=NA	side_1_redundant=1	side_2_annotate_key=gene	side_2_continuation=0	side_2_coverage=0.01	side_2_overlap=0	side_2_possible_overlap_registers=141	side_2_read_count=1	side_2_redundant=0	total_non_overlap_reads=117
JC	245	.	REL606	3688454	1	REL606	3688474	1	0	alignment_overlap=8	coverage_minus=0	coverage_plus=3	flanking_left=150	flanking_right=150	frequency=2.658e-02	junction_possible_overlap_registers=141	key=REL606__3688454__1__REL606__3688466__1__8____150__150__0__0	max_left=110	max_left_minus=0	max_left_plus=110	max_min_left=0	max_min_left_minus=0	max_min_left_plus=0	max_min_right=48	max_min_right_minus=0	max_min_right_plus=48	max_pos_hash_score=282	max_right=48	max_right_minus=0	max_right_plus=48	neg_log10_pos_hash_p_value=7.5	new_junction_coverage=0.03	new_junction_read_count=3	no_show=1	polymorphism_frequency=2.658e-02	pos_hash_score=3	prediction=polymorphism	reject=COVERAGE_EVENNESS_SKEW,FREQUENCY_CUTOFF	side_1_annotate_key=gene	side_1_continuation=0	side_1_coverage=1.00	side_1_overlap=8	side_1_possible_overlap_registers=149	side_1_read_count=116	side_1_redundant=0	side_2_annotate_key=gene	side_2_continuation=0	side_2_coverage=1.00	side_2_overlap=0	side_2_possible_overlap_registers=141	side_2_read_count=110	side_2_redundant=0	total_non_overlap_reads=3
JC	246	.	REL606	3702487	-1	REL606	3702535	-1	0	alignment_overlap=11	coverage_minus=4	coverage_plus=1	flanking_left=150	flanking_right=150	frequency=5.033e-02	junction_possible_overlap_registers=138	key=REL606__3702487__-1__REL606__3702546__-1__11____150__150__0__0	max_left=98	max_left_minus=98	max_left_plus=90	max_min_left=61	max_min_left_minus=61	max_min_left_plus=0	max_min_right=49	max_min_right_minus=41	max_min_right_plus=49	max_pos_hash_score=276	max_right=108	max_right_minus=108	max_right_plus=49	neg_log10_pos_hash_p_value=6.4	new_junction_coverage=0.05	new_junction_read_count=5	no_show=1	polymorphism_frequency=5.033e-02	pos_hash_score=5	prediction=polymorphism	reject=COVERAGE_EVENNESS_SKEW,FREQUENCY_CUTOFF	side_1_annotate_key=gene	side_1_continuation=0	side_1_coverage=0.85	side_1_overlap=11	side_1_possible_overlap_registers=149	side_1_read_count=99	side_1_redundant=0	side_2_annotate_key=gene	side_2_continuation=0	side_2_coverage=0.90	side_2_overlap=0	side_2_possible_overlap_registers=138	side_2_read_count=97	side_2_redundant=0	total_non_overlap_reads=5
JC	247	.	REL606	3750320	1	REL606	3750405	1	0	alignment_overlap=3	coverage_minus=1	coverage_plus=2	flanking_left=150	flanking_right=150	frequency=2.523e-02	junction_possible_overlap_registers=146	key=REL606__3750320__1__REL606__3750402__1__3____150__150__0__0	max_left=77	max_left_minus=77	max_left_plus=73	max_min_left=73	max_min_left_minus=0	max_min_left_plus=73	max_min_right=70	max_min_right_minus=70	max_min_right_plus=0	max_pos_hash_score=292	max_right=138	max_right_minus=70	max_right_plus=138	neg_log10_pos_hash_p_value=7.6	new_junction_coverage=0.03	new_junction_read_count=3	no_show=1	polymorphism_frequency=2.523e-02	pos_hash_score=3	prediction=polymorphism	reject=COVERAGE_EVENNESS_SKEW,FREQUENCY_CUTOFF	side_1_annotate_key=gene	side_1_continuation=0	side_1_coverage=0.95	side_1_overlap=3	side_1_possible_overlap_registers=149	side_1_read_count=110	side_1_redundant=0	side_2_annotate_key=gene	side_2_continuation=0	side_2_coverage=1.09	side_2_overlap=0	side_2_possible_overlap_registers=146	side_2_read_count=124	side_2_redundant=0	total_non_overlap_reads=3
JC	248	.	REL606	3784463	-1	REL606	3784525	-1	0	alignment_overlap=4	coverage_minus=3	coverage_plus=0	flanking_left=150	flanking_right=150	frequency=2.794e-02	junction_possible_overlap_registers=145	key=REL606__3784463__-1__REL606__3784529__-1__4____150__150__0__0	max_left=139	max_left_minus=139	max_left_plus=0	max_min_left=31	max_min_left_minus=31	max_min_left_plus=0	max_min_right=52	max_min_right_minus=52	max_min_right_plus=0	max_pos_hash_score=290	max_right=115	max_right_minus=115	max_right_plus=0	neg_log10_pos_hash_p_value=7.6	new_junction_coverage=0.03	new_junction_read_count=3	no_show=1	polymorphism_frequency=2.794e-02	pos_hash_score=3	prediction=polymorphism	reject=COVERAGE_EVENNESS_SKEW,FREQUENCY_CUTOFF	side_1_annotate_key=gene	side_1_continuation=0	side_1_coverage=1.04	side_1_overlap=4	side_1_possible_overlap_registers=149	side_1_read_count=121	side_1_redundant=0	side_2_annotate_key=gene	side_2_continuation=0	side_2_coverage=0.80	side_2_overlap=0	side_2_possible_overlap_registers=145	side_2_read_count=91	side_2_redundant=0	total_non_overlap_reads=3
JC	249	.	REL606	3845176	-1	REL606	3845238	-1	0	alignment_overlap=10	coverage_minus=4	coverage_plus=0	flanking_left=150	flanking_right=150	frequency=4.901e-02	junction_possible_overlap_registers=139	key=REL606__3845176__-1__REL606__3845248__-1__10____150__150__0__0	max_left=92	max_left_minus=92	max_left_plus=0	max_min_left=60	max_min_left_minus=60	max_min_left_plus=0	max_min_right=70	max_min_right_minus=70	max_min_right_plus=0	max_pos_hash_score=278	max_right=127	max_right_minus=127	max_right_plus=0	neg_log10_pos_hash_p_value=6.9	new_junction_coverage=0.04	new_junction_read_count=4	no_show=1	polymorphism_frequency=4.901e-02	pos_hash_score=4	prediction=polymorphism	reject=COVERAGE_EVENNESS_SKEW,FREQUENCY_CUTOFF	side_1_annotate_key=gene	side_1_continuation=0	side_1_coverage=0.74	side_1_overlap=10	side_1_possible_overlap_registers=149	side_1_read_count=86	side_1_redundant=0	side_2_annotate_key=gene	side_2_continuation=0	side_2_coverage=0.69	side_2_overlap=0	side_2_possible_overlap_registers=139	side_2_read_count=75	side_2_redundant=0	total_non_overlap_reads=4
JC	250	.	REL606	3882761	1	REL606	3882967	1	0	alignment_overlap=8	coverage_minus=0	coverage_plus=4	flanking_left=150	flanking_right=150	frequency=3.697e-02	junction_possible_overlap_registers=141	key=REL606__3882761__1__REL606__3882959__1__8____150__150__0__0	max_left=134	max_left_minus=0	max_left_plus=134	max_min_left=0	max_min_left_minus=0	max_min_left_plus=0	max_min_right=69	max_min_right_minus=0	max_min_right_plus=69	max_pos_hash_score=282	max_right=69	max_right_minus=0	max_right_plus=69	neg_log10_pos_hash_p_value=6.9	new_junction_coverage=0.04	new_junction_read_count=4	no_show=1	polymorphism_frequency=3.697e-02	pos_hash_score=4	prediction=polymorphism	reject=COVERAGE_EVENNESS_SKEW,FREQUENCY_CUTOFF	side_1_annotate_key=gene	side_1_continuation=0	side_1_coverage=0.89	side_1_overlap=8	side_1_possible_overlap_registers=149	side_1_read_count=104	side_1_redundant=0	side_2_annotate_key=gene	side_2_continuation=0	side_2_coverage=1.00	side_2_overlap=0	side_2_possible_overlap_registers=141	side_2_read_count=110	side_2_redundant=0	total_non_overlap_reads=4
JC	251	.	REL606	3896180	1	REL606	3896202	1	0	alignment_overlap=8	coverage_minus=0	coverage_plus=4	flanking_left=150	flanking_right=150	frequency=4.493e-02	junction_possible_overlap_registers=141	key=REL606__3896180__1__REL606__3896194__1__8____150__150__0__0	max_left=120	max_left_minus=0	max_left_plus=120	max_min_left=0	max_min_left_minus=0	max_min_left_plus=0	max_min_right=57	max_min_right_minus=0	max_min_right_plus=57	max_pos_hash_score=282	max_right=57	max_right_minus=0	max_right_plus=57	neg_log10_pos_hash_p_value=6.9	new_junction_coverage=0.04	new_junction_read_count=4	no_show=1	polymorphism_frequency=4.493e-02	pos_hash_score=4	prediction=polymorphism	reject=COVERAGE_EVENNESS_SKEW,FREQUENCY_CUTOFF	side_1_annotate_key=gene	side_1_continuation=0	side_1_coverage=0.79	side_1_overlap=8	side_1_possible_overlap_registers=149	side_1_read_count=92	side_1_redundant=0	side_2_annotate_key=gene	side_2_continuation=0	side_2_coverage=0.75	side_2_overlap=0	side_2_possible_overlap_registers=141	side_2_read_count=83	side_2_redundant=0	total_non_overlap_reads=4
JC	252	.	REL606	3932219	-1	REL606	4037620	-1	0	alignment_overlap=0	coverage_minus=56	coverage_plus=88	flanking_left=150	flanking_right=150	frequency=1	junction_possible_overlap_registers=149	key=REL606__3932219__-1__REL606__4037620__-1__0____150__150__0__1	max_left=146	max_left_minus=146	max_left_plus=145	max_min_left=73	max_min_left_minus=71	max_min_left_plus=73	max_min_right=75	max_min_right_minus=72	max_min_right_plus=75	max_pos_hash_score=298	max_right=132	max_right_minus=117	max_right_plus=132	neg_log10_pos_hash_p_value=0.1	new_junction_coverage=1.30	new_junction_read_count=151	polymorphism_frequency=1.000e+00	pos_hash_score=65	prediction=consensus	read_count_offset=3	side_1_annotate_key=gene	side_1_continuation=0	side_1_coverage=0.00	side_1_overlap=0	side_1_possible_overlap_registers=146	side_1_read_count=0	side_1_redundant=0	side_2_annotate_key=repeat	side_2_continuation=0	side_2_coverage=NA	side_2_overlap=0	side_2_possible_overlap_registers=NA	side_2_read_count=NA	side_2_redundant=1	total_non_overlap_reads=144
JC	253	.	REL606	3938404	1	REL606	3938494	1	0	alignment_overlap=10	coverage_minus=1	coverage_plus=4	flanking_left=150	flanking_right=150	frequency=6.376e-02	junction_possible_overlap_registers=139	key=REL606__3938404__1__REL606__3938484__1__10____150__150__0__0	max_left=135	max_left_minus=135	max_left_plus=86	max_min_left=45	max_min_left_minus=0	max_min_left_plus=45	max_min_right=70	max_min_right_minus=1	max_min_right_plus=70	max_pos_hash_score=278	max_right=95	max_right_minus=1	max_right_plus=95	neg_log10_pos_hash_p_value=6.4	new_junction_coverage=0.05	new_junction_read_count=5	no_show=1	polymorphism_frequency=6.376e-02	pos_hash_score=5	prediction=polymorphism	reject=COVERAGE_EVENNESS_SKEW,FREQUENCY_CUTOFF	side_1_annotate_key=gene	side_1_continuation=0	side_1_coverage=0.66	side_1_overlap=10	side_1_possible_overlap_registers=149	side_1_read_count=77	side_1_redundant=0	side_2_annotate_key=gene	side_2_continuation=0	side_2_coverage=0.69	side_2_overlap=0	side_2_possible_overlap_registers=139	side_2_read_count=75	side_2_redundant=0	total_non_overlap_reads=5
JC	254	.	REL606	3941539	1	REL606	3941539	1	-3	alignment_overlap=-3	coverage_minus=5	coverage_plus=0	flanking_left=150	flanking_right=150	frequency=9.910e-02	junction_possible_overlap_registers=146	key=REL606__3941539__1__REL606__3941539__1__-3__ACG__150__150__0__0	max_left=54	max_left_minus=54	max_left_plus=0	max_min_left=54	max_min_left_minus=54	max_min_left_plus=0	max_min_right=0	max_min_right_minus=0	max_min_right_plus=0	max_pos_hash_score=292	max_right=105	max_right_minus=105	max_right_plus=0	neg_log10_pos_hash_p_value=7.1	new_junction_coverage=0.16	new_junction_read_count=18	no_show=1	polymorphism_frequency=9.910e-02	pos_hash_score=4	prediction=polymorphism	reject=COVERAGE_EVENNESS_SKEW,FREQUENCY_CUTOFF	side_1_annotate_key=gene	side_1_continuation=0	side_1_coverage=1.44	side_1_overlap=0	side_1_possible_overlap_registers=149	side_1_read_count=167	side_1_redundant=0	side_2_annotate_key=gene	side_2_continuation=0	side_2_coverage=1.44	side_2_overlap=0	side_2_possible_overlap_registers=149	side_2_read_count=167	side_2_redundant=0	total_non_overlap_reads=5	unique_read_sequence=ACG
JC	255	.	REL606	3959972	-1	REL606	3960072	-1	0	alignment_overlap=8	coverage_minus=2	coverage_plus=1	flanking_left=150	flanking_right=150	frequency=3.835e-02	junction_possible_overlap_registers=141	key=REL606__3959972__-1__REL606__3960080__-1__8____150__150__0__0	max_left=89	max_left_minus=89	max_left_plus=2	max_min_left=2	max_min_left_minus=0	max_min_left_plus=2	max_min_right=63	max_min_right_minus=63	max_min_right_plus=0	max_pos_hash_score=282	max_right=137	max_right_minus=63	max_right_plus=137	neg_log10_pos_hash_p_value=7.5	new_junction_coverage=0.04	new_junction_read_count=4	no_show=1	polymorphism_frequency=3.835e-02	pos_hash_score=3	prediction=polymorphism	reject=COVERAGE_EVENNESS_SKEW,FREQUENCY_CUTOFF	side_1_annotate_key=gene	side_1_continuation=0	side_1_coverage=0.86	side_1_overlap=8	side_1_possible_overlap_registers=149	side_1_read_count=100	side_1_redundant=0	side_2_annotate_key=gene	side_2_continuation=0	side_2_coverage=0.96	side_2_overlap=0	side_2_possible_overlap_registers=141	side_2_read_count=106	side_2_redundant=0	total_non_overlap_reads=3
JC	256	.	REL606	3959979	1	REL606	3960019	1	0	alignment_overlap=5	coverage_minus=0	coverage_plus=3	flanking_left=150	flanking_right=150	frequency=2.836e-02	junction_possible_overlap_registers=144	key=REL606__3959979__1__REL606__3960014__1__5____150__150__0__0	max_left=114	max_left_minus=0	max_left_plus=114	max_min_left=0	max_min_left_minus=0	max_min_left_plus=0	max_min_right=56	max_min_right_minus=0	max_min_right_plus=56	max_pos_hash_score=288	max_right=56	max_right_minus=0	max_right_plus=56	neg_log10_pos_hash_p_value=7.6	new_junction_coverage=0.03	new_junction_read_count=3	no_show=1	polymorphism_frequency=2.836e-02	pos_hash_score=3	prediction=polymorphism	reject=COVERAGE_EVENNESS_SKEW,FREQUENCY_CUTOFF	side_1_annotate_key=gene	side_1_continuation=0	side_1_coverage=0.89	side_1_overlap=5	side_1_possible_overlap_registers=149	side_1_read_count=103	side_1_redundant=0	side_2_annotate_key=gene	side_2_continuation=0	side_2_coverage=0.94	side_2_overlap=0	side_2_possible_overlap_registers=144	side_2_read_count=106	side_2_redundant=0	total_non_overlap_reads=3
JC	257	.	REL606	3975520	-1	REL606	4037620	-1	0	alignment_overlap=0	coverage_minus=75	coverage_plus=64	flanking_left=150	flanking_right=150	frequency=1	junction_possible_overlap_registers=149	key=REL606__3975520__-1__REL606__4037620__-1__0____150__150__0__1	max_left=149	max_left_minus=149	max_left_plus=147	max_min_left=70	max_min_left_minus=70	max_min_left_plus=70	max_min_right=75	max_min_right_minus=71	max_min_right_plus=75	max_pos_hash_score=298	max_right=145	max_right_minus=141	max_right_plus=145	neg_log10_pos_hash_p_value=0.0	new_junction_coverage=2.82	new_junction_read_count=328	polymorphism_frequency=1.000e+00	pos_hash_score=77	prediction=consensus	read_count_offset=3	side_1_annotate_key=gene	side_1_continuation=0	side_1_coverage=0.00	side_1_overlap=0	side_1_possible_overlap_registers=146	side_1_read_count=0	side_1_redundant=0	side_2_annotate_key=repeat	side_2_continuation=0	side_2_coverage=NA	side_2_overlap=0	side_2_possible_overlap_registers=NA	side_2_read_count=NA	side_2_redundant=1	total_non_overlap_reads=139
JC	258	.	REL606	3980450	1	REL606	3983725	1	0	alignment_overlap=11	coverage_minus=2	coverage_plus=1	flanking_left=150	flanking_right=150	frequency=2.523e-02	junction_possible_overlap_registers=138	key=REL606__3980450__1__REL606__3983714__1__11____150__150__0__0	max_left=136	max_left_minus=136	max_left_plus=60	max_min_left=60	max_min_left_minus=0	max_min_left_plus=60	max_min_right=64	max_min_right_minus=64	max_min_right_plus=0	max_pos_hash_score=276	max_right=79	max_right_minus=64	max_right_plus=79	neg_log10_pos_hash_p_value=7.4	new_junction_coverage=0.03	new_junction_read_count=3	no_show=1	polymorphism_frequency=2.523e-02	pos_hash_score=3	prediction=polymorphism	reject=COVERAGE_EVENNESS_SKEW,FREQUENCY_CUTOFF	side_1_annotate_key=gene	side_1_continuation=0	side_1_coverage=1.07	side_1_overlap=11	side_1_possible_overlap_registers=149	side_1_read_count=125	side_1_redundant=0	side_2_annotate_key=gene	side_2_continuation=0	side_2_coverage=1.08	side_2_overlap=0	side_2_possible_overlap_registers=138	side_2_read_count=116	side_2_redundant=0	total_non_overlap_reads=3
JC	259	.	REL606	3984886	1	REL606	3984951	1	0	alignment_overlap=8	coverage_minus=0	coverage_plus=5	flanking_left=150	flanking_right=150	frequency=4.334e-02	junction_possible_overlap_registers=141	key=REL606__3984886__1__REL606__3984943__1__8____150__150__0__0	max_left=137	max_left_minus=0	max_left_plus=137	max_min_left=54	max_min_left_minus=0	max_min_left_plus=54	max_min_right=61	max_min_right_minus=0	max_min_right_plus=61	max_pos_hash_score=282	max_right=88	max_right_minus=0	max_right_plus=88	neg_log10_pos_hash_p_value=7.5	new_junction_coverage=0.05	new_junction_read_count=5	no_show=1	polymorphism_frequency=4.334e-02	pos_hash_score=3	prediction=polymorphism	reject=COVERAGE_EVENNESS_SKEW,FREQUENCY_CUTOFF	side_1_annotate_key=gene	side_1_continuation=0	side_1_coverage=1.01	side_1_overlap=8	side_1_possible_overlap_registers=149	side_1_read_count=117	side_1_redundant=0	side_2_annotate_key=gene	side_2_continuation=0	side_2_coverage=1.00	side_2_overlap=0	side_2_possible_overlap_registers=141	side_2_read_count=110	side_2_redundant=0	total_non_overlap_reads=5
JC	260	.	REL606	4035957	-1	REL606	4036178	1	0	alignment_overlap=3	coverage_minus=30	coverage_plus=75	flanking_left=150	flanking_right=150	frequency=1	junction_possible_overlap_registers=146	key=REL606__4035960__-1__REL606__4036178__1__3____150__150__0__1	max_left=146	max_left_minus=146	max_left_plus=145	max_min_left=73	max_min_left_minus=71	max_min_left_plus=73	max_min_right=73	max_min_right_minus=67	max_min_right_plus=73	max_pos_hash_score=292	max_right=127	max_right_minus=127	max_right_plus=125	neg_log10_pos_hash_p_value=0.4	new_junction_coverage=0.92	new_junction_read_count=105	polymorphism_frequency=1.000e+00	pos_hash_score=52	prediction=consensus	side_1_annotate_key=gene	side_1_continuation=0	side_1_coverage=0.00	side_1_overlap=0	side_1_possible_overlap_registers=146	side_1_read_count=0	side_1_redundant=0	side_2_annotate_key=repeat	side_2_continuation=0	side_2_coverage=NA	side_2_overlap=3	side_2_possible_overlap_registers=NA	side_2_read_count=NA	side_2_redundant=1	total_non_overlap_reads=105
JC	261	.	REL606	4037620	-1	REL606	4074811	1	0	alignment_overlap=1	coverage_minus=62	coverage_plus=62	flanking_left=150	flanking_right=150	frequency=NA	junction_possible_overlap_registers=148	key=REL606__4037620__-1__REL606__4074810__1__1____150__150__1__1	max_left=131	max_left_minus=130	max_left_plus=131	max_min_left=74	max_min_left_minus=74	max_min_left_plus=72	max_min_right=73	max_min_right_minus=73	max_min_right_plus=72	max_pos_hash_score=296	max_right=146	max_right_minus=145	max_right_plus=146	neg_log10_pos_hash_p_value=0.1	new_junction_coverage=1.09	new_junction_read_count=126	polymorphism_frequency=NA	pos_hash_score=64	prediction=unknown	side_1_annotate_key=repeat	side_1_continuation=0	side_1_coverage=NA	side_1_overlap=1	side_1_read_count=NA	side_1_redundant=1	side_2_annotate_key=repeat	side_2_continuation=0	side_2_coverage=NA	side_2_overlap=0	side_2_possible_overlap_registers=NA	side_2_read_count=NA	side_2_redundant=1	total_non_overlap_reads=124
JC	262	.	REL606	4046971	1	REL606	4047009	1	0	alignment_overlap=8	coverage_minus=0	coverage_plus=6	flanking_left=150	flanking_right=150	frequency=4.065e-02	junction_possible_overlap_registers=141	key=REL606__4046971__1__REL606__4047001__1__8____150__150__0__0	max_left=131	max_left_minus=0	max_left_plus=131	max_min_left=27	max_min_left_minus=0	max_min_left_plus=27	max_min_right=40	max_min_right_minus=0	max_min_right_plus=40	max_pos_hash_score=282	max_right=115	max_right_minus=0	max_right_plus=115	neg_log10_pos_hash_p_value=6.5	new_junction_coverage=0.05	new_junction_read_count=6	no_show=1	polymorphism_frequency=4.065e-02	pos_hash_score=5	prediction=polymorphism	reject=COVERAGE_EVENNESS_SKEW,FREQUENCY_CUTOFF	side_1_annotate_key=gene	side_1_continuation=0	side_1_coverage=1.25	side_1_overlap=8	side_1_possible_overlap_registers=149	side_1_read_count=145	side_1_redundant=0	side_2_annotate_key=gene	side_2_continuation=0	side_2_coverage=1.33	side_2_overlap=0	side_2_possible_overlap_registers=141	side_2_read_count=146	side_2_redundant=0	total_non_overlap_reads=6
JC	263	.	REL606	4073752	1	REL606	4114972	1	-18	alignment_overlap=-18	coverage_minus=3	coverage_plus=0	flanking_left=150	flanking_right=150	frequency=NA	junction_possible_overlap_registers=131	key=REL606__4073752__1__REL606__4114972__1__-18__GAGAAAAAGCAAAGCGGC__150__150__1__1	max_left=58	max_left_minus=58	max_left_plus=0	max_min_left=58	max_min_left_minus=58	max_min_left_plus=0	max_min_right=0	max_min_right_minus=0	max_min_right_plus=0	max_pos_hash_score=262	max_right=95	max_right_minus=95	max_right_plus=0	neg_log10_pos_hash_p_value=7.2	new_junction_coverage=0.12	new_junction_read_count=12	no_show=1	polymorphism_frequency=NA	pos_hash_score=3	prediction=unknown	reject=COVERAGE_EVENNESS_SKEW	side_1_annotate_key=repeat	side_1_continuation=0	side_1_coverage=NA	side_1_overlap=0	side_1_read_count=NA	side_1_redundant=1	side_2_annotate_key=repeat	side_2_continuation=0	side_2_coverage=NA	side_2_overlap=0	side_2_possible_overlap_registers=NA	side_2_read_count=NA	side_2_redundant=1	total_non_overlap_reads=3	unique_read_sequence=GAGAAAAAGCAAAGCGGC
JC	264	.	REL606	4080434	-1	REL606	4080501	-1	0	alignment_overlap=7	coverage_minus=6	coverage_plus=0	flanking_left=150	flanking_right=150	frequency=5.544e-02	junction_possible_overlap_registers=142	key=REL606__4080434__-1__REL606__4080508__-1__7____150__150__0__0	max_left=38	max_left_minus=38	max_left_plus=0	max_min_left=38	max_min_left_minus=38	max_min_left_plus=0	max_min_right=0	max_min_right_minus=0	max_min_right_plus=0	max_pos_hash_score=284	max_right=135	max_right_minus=135	max_right_plus=0	neg_log10_pos_hash_p_value=6.1	new_junction_coverage=0.05	new_junction_read_count=6	no_show=1	polymorphism_frequency=5.544e-02	pos_hash_score=6	prediction=polymorphism	reject=COVERAGE_EVENNESS_SKEW,FREQUENCY_CUTOFF	side_1_annotate_key=gene	side_1_continuation=0	side_1_coverage=1.01	side_1_overlap=7	side_1_possible_overlap_registers=149	side_1_read_count=118	side_1_redundant=0	side_2_annotate_key=gene	side_2_continuation=0	side_2_coverage=0.83	side_2_overlap=0	side_2_possible_overlap_registers=142	side_2_read_count=92	side_2_redundant=0	total_non_overlap_reads=6
JC	265	.	REL606	4107141	1	REL606	4107178	1	0	alignment_overlap=11	coverage_minus=0	coverage_plus=5	flanking_left=150	flanking_right=150	frequency=3.586e-02	junction_possible_overlap_registers=138	key=REL606__4107141__1__REL606__4107167__1__11____150__150__0__0	max_left=113	max_left_minus=0	max_left_plus=113	max_min_left=0	max_min_left_minus=0	max_min_left_plus=0	max_min_right=41	max_min_right_minus=0	max_min_right_plus=41	max_pos_hash_score=276	max_right=41	max_right_minus=0	max_right_plus=41	neg_log10_pos_hash_p_value=6.9	new_junction_coverage=0.05	new_junction_read_count=5	no_show=1	polymorphism_frequency=3.586e-02	pos_hash_score=4	prediction=polymorphism	reject=COVERAGE_EVENNESS_SKEW,FREQUENCY_CUTOFF	side_1_annotate_key=gene	side_1_continuation=0	side_1_coverage=1.18	side_1_overlap=11	side_1_possible_overlap_registers=149	side_1_read_count=137	side_1_redundant=0	side_2_annotate_key=gene	side_2_continuation=0	side_2_coverage=1.32	side_2_overlap=0	side_2_possible_overlap_registers=138	side_2_read_count=142	side_2_redundant=0	total_non_overlap_reads=5
JC	266	.	REL606	4202284	1	REL606	4202618	1	0	alignment_overlap=5	coverage_minus=2	coverage_plus=1	flanking_left=150	flanking_right=150	frequency=2.368e-02	junction_possible_overlap_registers=144	key=REL606__4202284__1__REL606__4202613__1__5____150__150__0__0	max_left=55	max_left_minus=55	max_left_plus=45	max_min_left=55	max_min_left_minus=55	max_min_left_plus=45	max_min_right=0	max_min_right_minus=0	max_min_right_plus=0	max_pos_hash_score=288	max_right=125	max_right_minus=125	max_right_plus=100	neg_log10_pos_hash_p_value=7.6	new_junction_coverage=0.03	new_junction_read_count=3	no_show=1	polymorphism_frequency=2.368e-02	pos_hash_score=3	prediction=polymorphism	reject=COVERAGE_EVENNESS_SKEW,FREQUENCY_CUTOFF	side_1_annotate_key=gene	side_1_continuation=0	side_1_coverage=0.66	side_1_overlap=5	side_1_possible_overlap_registers=149	side_1_read_count=77	side_1_redundant=0	side_2_annotate_key=gene	side_2_continuation=0	side_2_coverage=1.54	side_2_overlap=0	side_2_possible_overlap_registers=144	side_2_read_count=173	side_2_redundant=0	total_non_overlap_reads=3
JC	267	.	REL606	4202402	1	REL606	4202613	1	0	alignment_overlap=5	coverage_minus=2	coverage_plus=1	flanking_left=150	flanking_right=150	frequency=1.705e-02	junction_possible_overlap_registers=144	key=REL606__4202397__1__REL606__4202613__1__5____150__150__1__0	max_left=55	max_left_minus=55	max_left_plus=45	max_min_left=55	max_min_left_minus=55	max_min_left_plus=45	max_min_right=0	max_min_right_minus=0	max_min_right_plus=0	max_pos_hash_score=288	max_right=125	max_right_minus=125	max_right_plus=100	neg_log10_pos_hash_p_value=7.6	new_junction_coverage=0.03	new_junction_read_count=3	no_show=1	polymorphism_frequency=1.705e-02	pos_hash_score=3	prediction=polymorphism	reject=COVERAGE_EVENNESS_SKEW,FREQUENCY_CUTOFF	side_1_annotate_key=repeat	side_1_continuation=0	side_1_coverage=NA	side_1_overlap=0	side_1_read_count=NA	side_1_redundant=1	side_2_annotate_key=gene	side_2_continuation=0	side_2_coverage=1.54	side_2_overlap=5	side_2_possible_overlap_registers=149	side_2_read_count=179	side_2_redundant=0	total_non_overlap_reads=3
JC	268	.	REL606	4202510	1	REL606	4202618	1	0	alignment_overlap=5	coverage_minus=2	coverage_plus=1	flanking_left=150	flanking_right=150	frequency=2.471e-02	junction_possible_overlap_registers=144	key=REL606__4202510__1__REL606__4202613__1__5____150__150__0__0	max_left=55	max_left_minus=55	max_left_plus=45	max_min_left=55	max_min_left_minus=55	max_min_left_plus=45	max_min_right=0	max_min_right_minus=0	max_min_right_plus=0	max_pos_hash_score=288	max_right=125	max_right_minus=125	max_right_plus=100	neg_log10_pos_hash_p_value=7.6	new_junction_coverage=0.03	new_junction_read_count=3	no_show=1	polymorphism_frequency=2.471e-02	pos_hash_score=3	prediction=polymorphism	reject=COVERAGE_EVENNESS_SKEW,FREQUENCY_CUTOFF	side_1_annotate_key=gene	side_1_continuation=0	side_1_coverage=0.57	side_1_overlap=5	side_1_possible_overlap_registers=149	side_1_read_count=66	side_1_redundant=0	side_2_annotate_key=gene	side_2_continuation=0	side_2_coverage=1.54	side_2_overlap=0	side_2_possible_overlap_registers=144	side_2_read_count=173	side_2_redundant=0	total_non_overlap_reads=3
JC	269	.	REL606	4222594	1	REL606	4222770	1	0	alignment_overlap=7	coverage_minus=1	coverage_plus=4	flanking_left=150	flanking_right=150	frequency=6.964e-02	junction_possible_overlap_registers=142	key=REL606__4222594__1__REL606__4222763__1__7____150__150__0__0	max_left=141	max_left_minus=89	max_left_plus=141	max_min_left=0	max_min_left_minus=0	max_min_left_plus=0	max_min_right=54	max_min_right_minus=54	max_min_right_plus=45	max_pos_hash_score=284	max_right=54	max_right_minus=54	max_right_plus=45	neg_log10_pos_hash_p_value=6.5	new_junction_coverage=0.05	new_junction_read_count=5	no_show=1	polymorphism_frequency=6.964e-02	pos_hash_score=5	prediction=polymorphism	reject=COVERAGE_EVENNESS_SKEW,FREQUENCY_CUTOFF	side_1_annotate_key=gene	side_1_continuation=0	side_1_coverage=0.44	side_1_overlap=7	side_1_possible_overlap_registers=149	side_1_read_count=51	side_1_redundant=0	side_2_annotate_key=gene	side_2_continuation=0	side_2_coverage=0.77	side_2_overlap=0	side_2_possible_overlap_registers=142	side_2_read_count=85	side_2_redundant=0	total_non_overlap_reads=5
JC	270	.	REL606	4222963	1	REL606	4223021	1	0	alignment_overlap=7	coverage_minus=2	coverage_plus=1	flanking_left=150	flanking_right=150	frequency=3.590e-02	junction_possible_overlap_registers=142	key=REL606__4222963__1__REL606__4223014__1__7____150__150__0__0	max_left=80	max_left_minus=66	max_left_plus=80	max_min_left=66	max_min_left_minus=66	max_min_left_plus=0	max_min_right=63	max_min_right_minus=0	max_min_right_plus=63	max_pos_hash_score=284	max_right=113	max_right_minus=113	max_right_plus=63	neg_log10_pos_hash_p_value=7.5	new_junction_coverage=0.03	new_junction_read_count=3	no_show=1	polymorphism_frequency=3.590e-02	pos_hash_score=3	prediction=polymorphism	reject=COVERAGE_EVENNESS_SKEW,FREQUENCY_CUTOFF	side_1_annotate_key=gene	side_1_continuation=0	side_1_coverage=0.70	side_1_overlap=7	side_1_possible_overlap_registers=149	side_1_read_count=82	side_1_redundant=0	side_2_annotate_key=gene	side_2_continuation=0	side_2_coverage=0.75	side_2_overlap=0	side_2_possible_overlap_registers=142	side_2_read_count=83	side_2_redundant=0	total_non_overlap_reads=3
JC	271	.	REL606	4224734	-1	REL606	4224792	-1	0	alignment_overlap=9	coverage_minus=7	coverage_plus=0	flanking_left=150	flanking_right=150	frequency=7.497e-02	junction_possible_overlap_registers=140	key=REL606__4224734__-1__REL606__4224801__-1__9____150__150__0__0	max_left=46	max_left_minus=46	max_left_plus=0	max_min_left=46	max_min_left_minus=46	max_min_left_plus=0	max_min_right=0	max_min_right_minus=0	max_min_right_plus=0	max_pos_hash_score=280	max_right=133	max_right_minus=133	max_right_plus=0	neg_log10_pos_hash_p_value=5.6	new_junction_coverage=0.06	new_junction_read_count=7	polymorphism_frequency=7.497e-02	pos_hash_score=7	prediction=polymorphism	reject=COVERAGE_EVENNESS_SKEW,FREQUENCY_CUTOFF	side_1_annotate_key=gene	side_1_continuation=0	side_1_coverage=0.75	side_1_overlap=9	side_1_possible_overlap_registers=149	side_1_read_count=87	side_1_redundant=0	side_2_annotate_key=gene	side_2_continuation=0	side_2_coverage=0.83	side_2_overlap=0	side_2_possible_overlap_registers=140	side_2_read_count=91	side_2_redundant=0	total_non_overlap_reads=7
JC	272	.	REL606	4226237	-1	REL606	4226247	-1	0	alignment_overlap=6	coverage_minus=0	coverage_plus=3	flanking_left=150	flanking_right=150	frequency=2.330e-02	junction_possible_overlap_registers=143	key=REL606__4226237__-1__REL606__4226253__-1__6____150__150__0__0	max_left=117	max_left_minus=0	max_left_plus=117	max_min_left=65	max_min_left_minus=0	max_min_left_plus=65	max_min_right=68	max_min_right_minus=0	max_min_right_plus=68	max_pos_hash_score=286	max_right=79	max_right_minus=0	max_right_plus=79	neg_log10_pos_hash_p_value=7.6	new_junction_coverage=0.03	new_junction_read_count=3	no_show=1	polymorphism_frequency=2.330e-02	pos_hash_score=3	prediction=polymorphism	reject=COVERAGE_EVENNESS_SKEW,FREQUENCY_CUTOFF	side_1_annotate_key=gene	side_1_continuation=0	side_1_coverage=1.16	side_1_overlap=6	side_1_possible_overlap_registers=149	side_1_read_count=135	side_1_redundant=0	side_2_annotate_key=gene	side_2_continuation=0	side_2_coverage=1.09	side_2_overlap=0	side_2_possible_overlap_registers=143	side_2_read_count=122	side_2_redundant=0	total_non_overlap_reads=3
JC	273	.	REL606	4234449	-1	REL606	4234468	-1	0	alignment_overlap=7	coverage_minus=1	coverage_plus=3	flanking_left=150	flanking_right=150	frequency=4.844e-02	junction_possible_overlap_registers=142	key=REL606__4234449__-1__REL606__4234475__-1__7____150__150__0__0	max_left=136	max_left_minus=136	max_left_plus=124	max_min_left=0	max_min_left_minus=0	max_min_left_plus=0	max_min_right=35	max_min_right_minus=7	max_min_right_plus=35	max_pos_hash_score=284	max_right=35	max_right_minus=7	max_right_plus=35	neg_log10_pos_hash_p_value=7.0	new_junction_coverage=0.04	new_junction_read_count=4	no_show=1	polymorphism_frequency=4.844e-02	pos_hash_score=4	prediction=polymorphism	reject=COVERAGE_EVENNESS_SKEW,FREQUENCY_CUTOFF	side_1_annotate_key=gene	side_1_continuation=0	side_1_coverage=0.70	side_1_overlap=7	side_1_possible_overlap_registers=149	side_1_read_count=82	side_1_redundant=0	side_2_annotate_key=gene	side_2_continuation=0	side_2_coverage=0.71	side_2_overlap=0	side_2_possible_overlap_registers=142	side_2_read_count=79	side_2_redundant=0	total_non_overlap_reads=4
JC	274	.	REL606	4234502	-1	REL606	4234519	-1	0	alignment_overlap=9	coverage_minus=3	coverage_plus=0	flanking_left=150	flanking_right=150	frequency=3.205e-02	junction_possible_overlap_registers=140	key=REL606__4234502__-1__REL606__4234528__-1__9____150__150__0__0	max_left=96	max_left_minus=96	max_left_plus=0	max_min_left=17	max_min_left_minus=17	max_min_left_plus=0	max_min_right=55	max_min_right_minus=55	max_min_right_plus=0	max_pos_hash_score=280	max_right=124	max_right_minus=124	max_right_plus=0	neg_log10_pos_hash_p_value=7.5	new_junction_coverage=0.03	new_junction_read_count=3	no_show=1	polymorphism_frequency=3.205e-02	pos_hash_score=3	prediction=polymorphism	reject=COVERAGE_EVENNESS_SKEW,FREQUENCY_CUTOFF	side_1_annotate_key=gene	side_1_continuation=0	side_1_coverage=0.83	side_1_overlap=9	side_1_possible_overlap_registers=149	side_1_read_count=96	side_1_redundant=0	side_2_annotate_key=gene	side_2_continuation=0	side_2_coverage=0.83	side_2_overlap=0	side_2_possible_overlap_registers=140	side_2_read_count=91	side_2_redundant=0	total_non_overlap_reads=3
JC	275	.	REL606	4251743	1	REL606	4251763	1	0	alignment_overlap=20	coverage_minus=2	coverage_plus=3	flanking_left=150	flanking_right=150	frequency=5.084e-02	junction_possible_overlap_registers=129	key=REL606__4251743__1__REL606__4251743__1__20____150__150__0__0	max_left=108	max_left_minus=8	max_left_plus=108	max_min_left=34	max_min_left_minus=8	max_min_left_plus=34	max_min_right=22	max_min_right_minus=0	max_min_right_plus=22	max_pos_hash_score=258	max_right=122	max_right_minus=122	max_right_plus=97	neg_log10_pos_hash_p_value=6.6	new_junction_coverage=0.05	new_junction_read_count=5	no_show=1	polymorphism_frequency=5.084e-02	pos_hash_score=4	prediction=polymorphism	reject=COVERAGE_EVENNESS_SKEW,FREQUENCY_CUTOFF	side_1_annotate_key=gene	side_1_continuation=0	side_1_coverage=0.98	side_1_overlap=20	side_1_possible_overlap_registers=149	side_1_read_count=114	side_1_redundant=0	side_2_annotate_key=gene	side_2_continuation=0	side_2_coverage=0.87	side_2_overlap=0	side_2_possible_overlap_registers=129	side_2_read_count=88	side_2_redundant=0	total_non_overlap_reads=5
JC	276	.	REL606	4256893	1	REL606	4256887	-1	0	alignment_overlap=13	coverage_minus=59	coverage_plus=55	flanking_left=150	flanking_right=150	frequency=1	junction_possible_overlap_registers=136	key=REL606__4256893__1__REL606__4256900__-1__13____150__150__0__0	max_left=134	max_left_minus=134	max_left_plus=134	max_min_left=63	max_min_left_minus=60	max_min_left_plus=63	max_min_right=63	max_min_right_minus=63	max_min_right_plus=63	max_pos_hash_score=272	max_right=134	max_right_minus=134	max_right_plus=124	neg_log10_pos_hash_p_value=0.2	new_junction_coverage=1.09	new_junction_read_count=116	polymorphism_frequency=9.918e-01	pos_hash_score=57	prediction=consensus	side_1_annotate_key=gene	side_1_continuation=0	side_1_coverage=0.01	side_1_overlap=13	side_1_possible_overlap_registers=149	side_1_read_count=1	side_1_redundant=0	side_2_annotate_key=gene	side_2_continuation=0	side_2_coverage=0.01	side_2_overlap=0	side_2_possible_overlap_registers=136	side_2_read_count=1	side_2_redundant=0	total_non_overlap_reads=114
JC	277	.	REL606	4260611	1	REL606	4344539	-1	0	alignment_overlap=0	coverage_minus=45	coverage_plus=60	flanking_left=150	flanking_right=150	frequency=1	junction_possible_overlap_registers=149	key=REL606__4260611__1__REL606__4344539__-1__0____150__150__0__1	max_left=147	max_left_minus=139	max_left_plus=147	max_min_left=73	max_min_left_minus=68	max_min_left_plus=73	max_min_right=75	max_min_right_minus=72	max_min_right_plus=75	max_pos_hash_score=298	max_right=133	max_right_minus=133	max_right_plus=133	neg_log10_pos_hash_p_value=0.6	new_junction_coverage=0.92	new_junction_read_count=107	polymorphism_frequency=1.000e+00	pos_hash_score=47	prediction=consensus	read_count_offset=4	side_1_annotate_key=gene	side_1_continuation=0	side_1_coverage=0.00	side_1_overlap=0	side_1_possible_overlap_registers=145	side_1_read_count=0	side_1_redundant=0	side_2_annotate_key=repeat	side_2_continuation=0	side_2_coverage=NA	side_2_overlap=0	side_2_possible_overlap_registers=NA	side_2_read_count=NA	side_2_redundant=1	total_non_overlap_reads=105
JC	278	.	REL606	4260614	-1	REL606	4343097	1	0	alignment_overlap=0	coverage_minus=64	coverage_plus=70	flanking_left=150	flanking_right=150	frequency=1	junction_possible_overlap_registers=149	key=REL606__4260614__-1__REL606__4343097__1__0____150__150__0__1	max_left=148	max_left_minus=138	max_left_plus=148	max_min_left=74	max_min_left_minus=72	max_min_left_plus=74	max_min_right=75	max_min_right_minus=71	max_min_right_plus=75	max_pos_hash_score=298	max_right=131	max_right_minus=130	max_right_plus=131	neg_log10_pos_hash_p_value=0.2	new_junction_coverage=1.22	new_junction_read_count=142	polymorphism_frequency=1.000e+00	pos_hash_score=62	prediction=consensus	read_count_offset=4	side_1_annotate_key=gene	side_1_continuation=0	side_1_coverage=0.00	side_1_overlap=0	side_1_possible_overlap_registers=145	side_1_read_count=0	side_1_redundant=0	side_2_annotate_key=repeat	side_2_continuation=0	side_2_coverage=NA	side_2_overlap=0	side_2_possible_overlap_registers=NA	side_2_read_count=NA	side_2_redundant=1	total_non_overlap_reads=134
JC	279	.	REL606	4288032	-1	REL606	4288056	-1	0	alignment_overlap=8	coverage_minus=9	coverage_plus=0	flanking_left=150	flanking_right=150	frequency=8.516e-02	junction_possible_overlap_registers=141	key=REL606__4288032__-1__REL606__4288064__-1__8____150__150__0__0	max_left=141	max_left_minus=141	max_left_plus=0	max_min_left=49	max_min_left_minus=49	max_min_left_plus=0	max_min_right=43	max_min_right_minus=43	max_min_right_plus=0	max_pos_hash_score=282	max_right=114	max_right_minus=114	max_right_plus=0	neg_log10_pos_hash_p_value=5.6	new_junction_coverage=0.08	new_junction_read_count=9	polymorphism_frequency=8.516e-02	pos_hash_score=7	prediction=polymorphism	reject=COVERAGE_EVENNESS_SKEW,FREQUENCY_CUTOFF	side_1_annotate_key=gene	side_1_continuation=0	side_1_coverage=0.90	side_1_overlap=8	side_1_possible_overlap_registers=149	side_1_read_count=105	side_1_redundant=0	side_2_annotate_key=gene	side_2_continuation=0	side_2_coverage=0.85	side_2_overlap=0	side_2_possible_overlap_registers=141	side_2_read_count=94	side_2_redundant=0	total_non_overlap_reads=9
JC	280	.	REL606	4302146	-1	REL606	4302193	-1	0	alignment_overlap=8	coverage_minus=3	coverage_plus=0	flanking_left=150	flanking_right=150	frequency=4.158e-02	junction_possible_overlap_registers=141	key=REL606__4302146__-1__REL606__4302201__-1__8____150__150__0__0	max_left=72	max_left_minus=72	max_left_plus=0	max_min_left=36	max_min_left_minus=36	max_min_left_plus=0	max_min_right=70	max_min_right_minus=70	max_min_right_plus=0	max_pos_hash_score=282	max_right=109	max_right_minus=109	max_right_plus=0	neg_log10_pos_hash_p_value=7.5	new_junction_coverage=0.03	new_junction_read_count=3	no_show=1	polymorphism_frequency=4.158e-02	pos_hash_score=3	prediction=polymorphism	reject=COVERAGE_EVENNESS_SKEW,FREQUENCY_CUTOFF	side_1_annotate_key=gene	side_1_continuation=0	side_1_coverage=0.59	side_1_overlap=8	side_1_possible_overlap_registers=149	side_1_read_count=69	side_1_redundant=0	side_2_annotate_key=gene	side_2_continuation=0	side_2_coverage=0.66	side_2_overlap=0	side_2_possible_overlap_registers=141	side_2_read_count=73	side_2_redundant=0	total_non_overlap_reads=3
JC	281	.	REL606	4314713	1	REL606	4314774	1	0	alignment_overlap=15	coverage_minus=0	coverage_plus=7	flanking_left=150	flanking_right=150	frequency=5.479e-02	junction_possible_overlap_registers=134	key=REL606__4314713__1__REL606__4314759__1__15____150__150__0__0	max_left=131	max_left_minus=0	max_left_plus=131	max_min_left=0	max_min_left_minus=0	max_min_left_plus=0	max_min_right=41	max_min_right_minus=0	max_min_right_plus=41	max_pos_hash_score=268	max_right=41	max_right_minus=0	max_right_plus=41	neg_log10_pos_hash_p_value=6.2	new_junction_coverage=0.07	new_junction_read_count=7	no_show=1	polymorphism_frequency=5.479e-02	pos_hash_score=5	prediction=polymorphism	reject=COVERAGE_EVENNESS_SKEW,FREQUENCY_CUTOFF	side_1_annotate_key=gene	side_1_continuation=0	side_1_coverage=1.15	side_1_overlap=15	side_1_possible_overlap_registers=149	side_1_read_count=134	side_1_redundant=0	side_2_annotate_key=gene	side_2_continuation=0	side_2_coverage=1.16	side_2_overlap=0	side_2_possible_overlap_registers=134	side_2_read_count=121	side_2_redundant=0	total_non_overlap_reads=7
JC	282	.	REL606	4315173	-1	REL606	4315236	-1	0	alignment_overlap=10	coverage_minus=3	coverage_plus=1	flanking_left=150	flanking_right=150	frequency=3.990e-02	junction_possible_overlap_registers=139	key=REL606__4315173__-1__REL606__4315246__-1__10____150__150__0__0	max_left=56	max_left_minus=56	max_left_plus=5	max_min_left=56	max_min_left_minus=56	max_min_left_plus=5	max_min_right=0	max_min_right_minus=0	max_min_right_plus=0	max_pos_hash_score=278	max_right=135	max_right_minus=133	max_right_plus=135	neg_log10_pos_hash_p_value=6.9	new_junction_coverage=0.04	new_junction_read_count=4	no_show=1	polymorphism_frequency=3.990e-02	pos_hash_score=4	prediction=polymorphism	reject=COVERAGE_EVENNESS_SKEW,FREQUENCY_CUTOFF	side_1_annotate_key=gene	side_1_continuation=0	side_1_coverage=0.83	side_1_overlap=10	side_1_possible_overlap_registers=149	side_1_read_count=97	side_1_redundant=0	side_2_annotate_key=gene	side_2_continuation=0	side_2_coverage=0.94	side_2_overlap=0	side_2_possible_overlap_registers=139	side_2_read_count=102	side_2_redundant=0	total_non_overlap_reads=4
JC	283	.	REL606	4343097	-1	REL606	4344544	1	0	alignment_overlap=4	coverage_minus=68	coverage_plus=78	flanking_left=150	flanking_right=150	frequency=1	junction_possible_overlap_registers=145	key=REL606__4343097__-1__REL606__4344540__1__4____150__150__0__0	max_left=141	max_left_minus=137	max_left_plus=141	max_min_left=71	max_min_left_minus=71	max_min_left_plus=70	max_min_right=72	max_min_right_minus=72	max_min_right_plus=71	max_pos_hash_score=290	max_right=143	max_right_minus=127	max_right_plus=143	neg_log10_pos_hash_p_value=0.1	new_junction_coverage=1.29	new_junction_read_count=146	polymorphism_frequency=1.000e+00	pos_hash_score=63	prediction=consensus	side_1_annotate_key=gene	side_1_continuation=0	side_1_coverage=0.00	side_1_overlap=4	side_1_possible_overlap_registers=149	side_1_read_count=0	side_1_redundant=0	side_2_annotate_key=gene	side_2_continuation=0	side_2_coverage=0.00	side_2_overlap=0	side_2_possible_overlap_registers=145	side_2_read_count=0	side_2_redundant=0	total_non_overlap_reads=146
JC	284	.	REL606	4344539	-1	REL606	4456970	1	0	alignment_overlap=0	coverage_minus=61	coverage_plus=64	flanking_left=150	flanking_right=150	frequency=1	junction_possible_overlap_registers=149	key=REL606__4344539__-1__REL606__4456970__1__0____150__150__1__0	max_left=123	max_left_minus=123	max_left_plus=122	max_min_left=73	max_min_left_minus=63	max_min_left_plus=73	max_min_right=72	max_min_right_minus=67	max_min_right_plus=72	max_pos_hash_score=298	max_right=147	max_right_minus=147	max_right_plus=147	neg_log10_pos_hash_p_value=0.4	new_junction_coverage=1.09	new_junction_read_count=127	polymorphism_frequency=1.000e+00	pos_hash_score=53	prediction=consensus	read_count_offset=3	side_1_annotate_key=repeat	side_1_continuation=0	side_1_coverage=NA	side_1_overlap=0	side_1_read_count=NA	side_1_redundant=1	side_2_annotate_key=gene	side_2_continuation=0	side_2_coverage=0.00	side_2_overlap=0	side_2_possible_overlap_registers=146	side_2_read_count=0	side_2_redundant=0	total_non_overlap_reads=125
JC	285	.	REL606	4355034	-1	REL606	4355307	-1	0	alignment_overlap=10	coverage_minus=11	coverage_plus=1	flanking_left=150	flanking_right=150	frequency=9.597e-02	junction_possible_overlap_registers=139	key=REL606__4355034__-1__REL606__4355317__-1__10____150__150__0__0	max_left=109	max_left_minus=49	max_left_plus=109	max_min_left=49	max_min_left_minus=49	max_min_left_plus=0	max_min_right=31	max_min_right_minus=0	max_min_right_plus=31	max_pos_hash_score=278	max_right=126	max_right_minus=126	max_right_plus=31	neg_log10_pos_hash_p_value=5.6	new_junction_coverage=0.11	new_junction_read_count=12	polymorphism_frequency=9.597e-02	pos_hash_score=7	prediction=polymorphism	reject=COVERAGE_EVENNESS_SKEW,FREQUENCY_CUTOFF	side_1_annotate_key=gene	side_1_continuation=0	side_1_coverage=0.89	side_1_overlap=10	side_1_possible_overlap_registers=149	side_1_read_count=103	side_1_redundant=0	side_2_annotate_key=gene	side_2_continuation=0	side_2_coverage=1.20	side_2_overlap=0	side_2_possible_overlap_registers=139	side_2_read_count=130	side_2_redundant=0	total_non_overlap_reads=12
JC	286	.	REL606	4456972	-1	REL606	4504348	-1	0	alignment_overlap=0	coverage_minus=58	coverage_plus=66	flanking_left=150	flanking_right=150	frequency=1	junction_possible_overlap_registers=149	key=REL606__4456972__-1__REL606__4504348__-1__0____150__150__0__1	max_left=145	max_left_minus=141	max_left_plus=145	max_min_left=74	max_min_left_minus=69	max_min_left_plus=74	max_min_right=72	max_min_right_minus=72	max_min_right_plus=70	max_pos_hash_score=298	max_right=128	max_right_minus=126	max_right_plus=128	neg_log10_pos_hash_p_value=0.3	new_junction_coverage=1.09	new_junction_read_count=127	polymorphism_frequency=1.000e+00	pos_hash_score=56	prediction=consensus	read_count_offset=3	side_1_annotate_key=gene	side_1_continuation=0	side_1_coverage=0.00	side_1_overlap=0	side_1_possible_overlap_registers=146	side_1_read_count=0	side_1_redundant=0	side_2_annotate_key=repeat	side_2_continuation=0	side_2_coverage=NA	side_2_overlap=0	side_2_possible_overlap_registers=NA	side_2_read_count=NA	side_2_redundant=1	total_non_overlap_reads=124
JC	287	.	REL606	4488376	1	REL606	4488510	1	0	alignment_overlap=11	coverage_minus=2	coverage_plus=1	flanking_left=150	flanking_right=150	frequency=4.065e-02	junction_possible_overlap_registers=138	key=REL606__4488376__1__REL606__4488499__1__11____150__150__0__0	max_left=138	max_left_minus=56	max_left_plus=138	max_min_left=56	max_min_left_minus=56	max_min_left_plus=0	max_min_right=1	max_min_right_minus=0	max_min_right_plus=1	max_pos_hash_score=276	max_right=94	max_right_minus=94	max_right_plus=1	neg_log10_pos_hash_p_value=7.4	new_junction_coverage=0.03	new_junction_read_count=3	no_show=1	polymorphism_frequency=4.065e-02	pos_hash_score=3	prediction=polymorphism	reject=COVERAGE_EVENNESS_SKEW,FREQUENCY_CUTOFF	side_1_annotate_key=gene	side_1_continuation=0	side_1_coverage=0.63	side_1_overlap=11	side_1_possible_overlap_registers=149	side_1_read_count=73	side_1_redundant=0	side_2_annotate_key=gene	side_2_continuation=0	side_2_coverage=0.69	side_2_overlap=0	side_2_possible_overlap_registers=138	side_2_read_count=74	side_2_redundant=0	total_non_overlap_reads=3
UN	288	.	REL606	15527	16586
UN	289	.	REL606	17137	18418
UN	290	.	REL606	24875	25366
UN	291	.	REL606	228105	228360
UN	292	.	REL606	228647	229841
UN	293	.	REL606	230118	230252
UN	294	.	REL606	230435	233121
UN	295	.	REL606	233134	233134
UN	296	.	REL606	233144	233199
UN	297	.	REL606	233219	233219
UN	298	.	REL606	233221	233221
UN	299	.	REL606	233224	233224
UN	300	.	REL606	233227	233227
UN	301	.	REL606	242846	243332
UN	302	.	REL606	264376	264867
UN	303	.	REL606	354848	355339
UN	304	.	REL606	378333	378844
UN	305	.	REL606	431080	432156
UN	306	.	REL606	496957	499643
UN	307	.	REL606	499894	499894
UN	308	.	REL606	499897	500206
UN	309	.	REL606	547546	548283
UN	310	.	REL606	549291	588067
UN	311	.	REL606	588209	589765
UN	312	.	REL606	590429	591490
UN	313	.	REL606	618830	619321
UN	314	.	REL606	633691	634182
UN	315	.	REL606	643078	644242
UN	316	.	REL606	665836	667006
UN	317	.	REL606	712826	712826
UN	318	.	REL606	712842	712842
UN	319	.	REL606	712844	712844
UN	320	.	REL606	712851	712851
UN	321	.	REL606	712854	712854
UN	322	.	REL606	712856	712856
UN	323	.	REL606	713299	713392
UN	324	.	REL606	1111682	1111682
UN	325	.	REL606	1111684	1112669
UN	326	.	REL606	1194780	1195265
UN	327	.	REL606	1271295	1272448
UN	328	.	REL606	1324791	1325288
UN	329	.	REL606	1422785	1423763
UN	330	.	REL606	1425175	1425323
UN	331	.	REL606	1428200	1428218
UN	332	.	REL606	1428922	1428945
UN	333	.	REL606	1432138	1432624
UN	334	.	REL606	1446747	1447725
UN	335	.	REL606	1456092	1468969
UN	336	.	REL606	1505000	1505074
UN	337	.	REL606	1505932	1505971
UN	338	.	REL606	1507208	1509848
UN	339	.	REL606	1510112	1510400
UN	340	.	REL606	1513421	1513456
UN	341	.	REL606	1552285	1552354
UN	342	.	REL606	1607711	1607739
UN	343	.	REL606	1608441	1608441
UN	344	.	REL606	1608444	1608458
UN	345	.	REL606	1612402	1612532
UN	346	.	REL606	1613529	1614569
UN	347	.	REL606	1614851	1615828
UN	348	.	REL606	1728439	1729592
UN	349	.	REL606	1774823	1775995
UN	350	.	REL606	1821172	1821350
UN	351	.	REL606	1856890	1857948
UN	352	.	REL606	1973097	1973590
UN	353	.	REL606	2063136	2064290
UN	354	.	REL606	2070740	2071237
UN	355	.	REL606	2085212	2085696
UN	356	.	REL606	2196789	2196831
UN	357	.	REL606	2204886	2205383
UN	358	.	REL606	2349589	2350080
UN	359	.	REL606	2390647	2391707
UN	360	.	REL606	2427291	2427864
UN	361	.	REL606	2561530	2561991
UN	362	.	REL606	2591051	2595950
UN	363	.	REL606	2599286	2600454
UN	364	.	REL606	2627665	2627667
UN	365	.	REL606	2627674	2628040
UN	366	.	REL606	2717796	2718855
UN	367	.	REL606	2719383	2720536
UN	368	.	REL606	2767128	2767624
UN	369	.	REL606	2827657	2828630
UN	370	.	REL606	2844561	2845725
UN	371	.	REL606	2962155	2963321
UN	372	.	REL606	3196525	3197689
UN	373	.	REL606	3281593	3283928
UN	374	.	REL606	3284339	3286222
UN	375	.	REL606	3286382	3286546
UN	376	.	REL606	3328203	3328396
UN	377	.	REL606	3328399	3328400
UN	378	.	REL606	3363383	3363876
UN	379	.	REL606	3447230	3448294
UN	380	.	REL606	3481131	3484552
UN	381	.	REL606	3486460	3486521
UN	382	.	REL606	3527695	3527772
UN	383	.	REL606	3582367	3583522
UN	384	.	REL606	3628289	3629734
UN	385	.	REL606	3629876	3630724
UN	386	.	REL606	3631109	3631702
UN	387	.	REL606	3632971	3632991
UN	388	.	REL606	3673914	3674405
UN	389	.	REL606	3826097	3827263
UN	390	.	REL606	3829527	3834431
UN	391	.	REL606	3834518	3834518
UN	392	.	REL606	3834525	3834525
UN	393	.	REL606	3834537	3834537
UN	394	.	REL606	3834539	3834539
UN	395	.	REL606	3939718	3941396
UN	396	.	REL606	3941685	3941949
UN	397	.	REL606	3942112	3943163
UN	398	.	REL606	3943696	3943816
UN	399	.	REL606	3944186	3944909
UN	400	.	REL606	4035958	4037477
UN	401	.	REL606	4073770	4075345
UN	402	.	REL606	4075910	4076049
UN	403	.	REL606	4076300	4077383
UN	404	.	REL606	4077670	4078787
UN	405	.	REL606	4083556	4083556
UN	406	.	REL606	4083560	4083560
UN	407	.	REL606	4083562	4083751
UN	408	.	REL606	4115019	4120077
UN	409	.	REL606	4256888	4256892
UN	410	.	REL606	4343098	4344543
UN	411	.	REL606	4418437	4418565
UN	412	.	REL606	4423010	4423132
UN	413	.	REL606	4434307	4434799
UN	414	.	REL606	4450535	4451028
UN	415	.	REL606	4503043	4504216
