# Supplementary material for: Genomic and phenotypic evolution of Escherichia coli in a novel citrate-only resource environment
Source: eLife. 2020 May 29;9:e55414. doi: 10.7554/eLife.55414 (PMC7299349; doi:10.7554/eLife.55414)
Supplement: Supplementary file 5. [file elife-55414-supp5.zip › S4File_genomes-by-environment/DM0-gd/ZDBp895_minus_ZDB68.gd]

#=GENOME_DIFF	1.0
#=TITLE	ZDBp895_minus_ZDB68
MOB	1	41,42	REL606	248532	IS150	-1	4	gene_name=fadE	gene_position=coding (786-789/2445 nt)	gene_product=acyl-CoA dehydrogenase	gene_strand=<	genes_inactivated=fadE	locus_tag=ECB_00216	locus_tags_inactivated=ECB_00216	mutation_category=mobile_element_insertion	position_end=248535	position_start=248532	repeat_size=1443
SNP	2	23	REL606	735797	T	aa_new_seq=T	aa_position=162	aa_ref_seq=A	codon_new_seq=ACG	codon_number=162	codon_position=1	codon_ref_seq=GCG	gene_name=gltA	gene_position=484	gene_product=citrate synthase	gene_strand=<	genes_overlapping=gltA	locus_tag=ECB_00680	locus_tags_overlapping=ECB_00680	mutation_category=snp_nonsynonymous	position_end=735797	position_start=735797	snp_type=nonsynonymous	transl_table=11
MOB	3	52,53	REL606	891825	IS3	1	3	gene_name=ECB_00830	gene_position=coding (913-915/924 nt)	gene_product=hypothetical protein	gene_strand=>	genes_overlapping=ECB_00830	ins_start=TGA	locus_tag=ECB_00830	locus_tags_overlapping=ECB_00830	mutation_category=mobile_element_insertion	position_end=891827	position_start=891825	repeat_size=1255
SNP	4	24	REL606	1004905	T	aa_new_seq=H	aa_position=64	aa_ref_seq=R	codon_new_seq=CAT	codon_number=64	codon_position=2	codon_ref_seq=CGT	gene_name=ompF	gene_position=191	gene_product=outer membrane porin 1a (Ia;b;F)	gene_strand=<	genes_overlapping=ompF	locus_tag=ECB_00933	locus_tags_overlapping=ECB_00933	mutation_category=snp_nonsynonymous	position_end=1004905	position_start=1004905	snp_type=nonsynonymous	transl_table=11
SNP	5	25	REL606	1181558	T	gene_name=ycfP/ndh	gene_position=intergenic (+283/-125)	gene_product=hypothetical protein/respiratory NADH dehydrogenase 2/cupric reductase	gene_strand=>/>	genes_promoter=ndh	locus_tag=ECB_01104/ECB_01105	locus_tags_promoter=ECB_01105	mutation_category=snp_intergenic	position_end=1181558	position_start=1181558	snp_type=intergenic
DEL	6	38	REL606	1457389	11725	between=IS150	gene_name=[acpD]–insJ-2	gene_product=[acpD],hrpA,ydcF,aldA,gapC,insA-12,insB-12,cybB,ydcA,hokB,mokB,insK-2,insJ-2	genes_inactivated=acpD,hrpA,ydcF,aldA,gapC,insA-12,insB-12,cybB,ydcA,hokB,mokB,insK-2,insJ-2	locus_tag=[ECB_01367]–[ECB_00619_6]	locus_tags_inactivated=ECB_01367,ECB_01368,ECB_01369,ECB_01370,ECB_01371,ECB_01372,ECB_01373,ECB_01374,ECB_01375,ECB_01376,ECB_01377,ECB_00620_6,ECB_00619_6	mutation_category=large_deletion	position_end=1469113	position_start=1457389
MOB	7	58,60	REL606	1528089	IS150	1	4	gene_name=yddG/fdnG	gene_position=intergenic (-33/-253)	gene_product=predicted methyl viologen efflux pump/formate dehydrogenase-N, alpha subunit, nitrate-inducible	gene_strand=</>	genes_promoter=yddG	locus_tag=ECB_01431/ECB_01432	locus_tags_promoter=ECB_01431	mutation_category=mobile_element_insertion	position_end=1528092	position_start=1528089	repeat_size=1443
MOB	8	56,62	REL606	1536758	IS3	1	3	gene_name=rpsV/bdm	gene_position=intergenic (-63/+37)	gene_product=30S ribosomal subunit protein S22/biofilm-dependent modulation protein	gene_strand=</<	genes_promoter=rpsV	ins_start=TGA	locus_tag=ECB_01438/ECB_01439	locus_tags_promoter=ECB_01438	mutation_category=mobile_element_insertion	position_end=1536760	position_start=1536758	repeat_size=1255
MOB	9	59,61	REL606	1595625	IS150	1	3	gene_name=eamA	gene_position=coding (71-73/900 nt)	gene_product=cysteine and O-acetyl-L-serine efflux system	gene_strand=<	genes_inactivated=eamA	locus_tag=ECB_01492	locus_tags_inactivated=ECB_01492	mutation_category=mobile_element_insertion	position_end=1595627	position_start=1595625	repeat_size=1443
MOB	10	63,64	REL606	1651206	IS150	1	3	gene_name=ydgG	gene_position=coding (860-862/1035 nt)	gene_product=predicted inner membrane protein	gene_strand=>	genes_overlapping=ydgG	locus_tag=ECB_01570	locus_tags_overlapping=ECB_01570	mutation_category=mobile_element_insertion	position_end=1651208	position_start=1651206	repeat_size=1443
MOB	11	55,66	REL606	1802927	IS1	1	9	gene_name=astE	gene_position=coding (941-949/969 nt)	gene_product=succinylglutamate desuccinylase	gene_strand=<	genes_overlapping=astE	locus_tag=ECB_01713	locus_tags_overlapping=ECB_01713	mutation_category=mobile_element_insertion	position_end=1802935	position_start=1802927	repeat_size=768
MOB	12	65,67	REL606	1867822	IS150	-1	3	gene_name=fadD	gene_position=coding (188-190/1686 nt)	gene_product=acyl-CoA synthase	gene_strand=<	genes_inactivated=fadD	locus_tag=ECB_01775	locus_tags_inactivated=ECB_01775	mutation_category=mobile_element_insertion	position_end=1867824	position_start=1867822	repeat_size=1443
MOB	13	69,70	REL606	2133554	IS150	1	3	gene_name=mglB	gene_position=coding (39-41/999 nt)	gene_product=methyl-galactoside transporter subunit	gene_strand=<	genes_inactivated=mglB	locus_tag=ECB_02079	locus_tags_inactivated=ECB_02079	mutation_category=mobile_element_insertion	position_end=2133556	position_start=2133554	repeat_size=1443
SNP	14	28	REL606	2549863	T	gene_name=glyA/hmpA	gene_position=intergenic (-299/-29)	gene_product=serine hydroxymethyltransferase/fused nitric oxide dioxygenase/dihydropteridine reductase 2	gene_strand=</>	locus_tag=ECB_02443/ECB_02444	mutation_category=snp_intergenic	position_end=2549863	position_start=2549863	snp_type=intergenic
MOB	15	57,71	REL606	3110349	IS3	-1	3	gene_name=yqjC	gene_position=coding (4-6/369 nt)	gene_product=hypothetical protein	gene_strand=>	genes_inactivated=yqjC	ins_end=TCA	locus_tag=ECB_02966	locus_tags_inactivated=ECB_02966	mutation_category=mobile_element_insertion	position_end=3110351	position_start=3110349	repeat_size=1255
MOB	16	76,77	REL606	3501576	IS150	1	3	gene_name=yhiO/uspA	gene_position=intergenic (-35/-354)	gene_product=universal stress protein UspB/universal stress global response regulator	gene_strand=</>	genes_promoter=yhiO	locus_tag=ECB_03343/ECB_03344	locus_tags_promoter=ECB_03343	mutation_category=mobile_element_insertion	position_end=3501578	position_start=3501576	repeat_size=1443
MOB	17	78,79	REL606	3536960	IS150	-1	3	gene_name=yhjG	gene_position=coding (2028-2030/2076 nt)	gene_product=predicted outer membrane biogenesis protein	gene_strand=<	genes_overlapping=yhjG	locus_tag=ECB_03372	locus_tags_overlapping=ECB_03372	mutation_category=mobile_element_insertion	position_end=3536962	position_start=3536960	repeat_size=1443
MOB	18	81,82	REL606	3888290	IS150	-1	3	gene_name=ECB_03690	gene_position=coding (586-588/903 nt)	gene_product=conserved hypothetical protein	gene_strand=<	genes_inactivated=ECB_03690	locus_tag=ECB_03690	locus_tags_inactivated=ECB_03690	mutation_category=mobile_element_insertion	position_end=3888292	position_start=3888290	repeat_size=1443
MOB	19	84,86	REL606	4364778	IS150	1	4	gene_name=ytfT	gene_position=coding (127-130/1023 nt)	gene_product=predicted sugar transporter subunit: membrane component of ABC superfamily	gene_strand=>	genes_inactivated=ytfT	locus_tag=ECB_04098	locus_tags_inactivated=ECB_04098	mutation_category=mobile_element_insertion	position_end=4364781	position_start=4364778	repeat_size=1443
MOB	20	85,87	REL606	4446620	IS150	-1	3	gene_name=yjhS/yjhT	gene_position=intergenic (-60/+3)	gene_product=hypothetical protein/hypothetical protein	gene_strand=</<	genes_promoter=yjhS	locus_tag=ECB_04176/ECB_04177	locus_tags_promoter=ECB_04176	mutation_category=mobile_element_insertion	position_end=4446622	position_start=4446620	repeat_size=1443
RA	21	.	REL606	72313	0	T	C	aa_new_seq=G	aa_position=92	aa_ref_seq=D	bias_e_value=4142760	bias_p_value=0.916308	codon_new_seq=GGC	codon_number=92	codon_position=2	codon_ref_seq=GAC	consensus_score=468.2	fisher_strand_p_value=0.619845	frequency=1	gene_name=araA	gene_position=275	gene_product=L-arabinose isomerase	gene_strand=<	ks_quality_p_value=1	locus_tag=ECB_00064	major_base=C	major_cov=73/71	major_frequency=9.796e-01	minor_base=A	minor_cov=1/2	new_cov=73/71	new_seq=C	polymorphism_frequency=9.796e-01	polymorphism_score=NA	prediction=consensus	ref_cov=0/0	ref_seq=T	snp_type=nonsynonymous	total_cov=75/73	transl_table=11
RA	22	.	REL606	403502	0	T	G	aa_new_seq=G	aa_position=60	aa_ref_seq=G	bias_e_value=0.0110675	bias_p_value=2.44794e-09	codon_new_seq=GGG	codon_number=60	codon_position=3	codon_ref_seq=GGT	consensus_reject=FREQUENCY_CUTOFF	consensus_score=301.1	fisher_strand_p_value=1.01971e-10	frequency=2.267e-01	gene_name=ribD	gene_position=180	gene_product=fused diaminohydroxyphosphoribosylaminopyrimidine deaminase and 5-amino-6-(5-phosphoribosylamino) uracil reductase	gene_strand=>	ks_quality_p_value=1	locus_tag=ECB_00362	major_base=T	major_cov=57/76	major_frequency=7.733e-01	minor_base=G	minor_cov=38/1	new_cov=38/1	new_seq=G	polymorphism_frequency=2.267e-01	polymorphism_score=23.7	prediction=polymorphism	ref_cov=57/76	ref_seq=T	snp_type=synonymous	total_cov=96/77	transl_table=11
RA	23	.	REL606	735797	0	C	T	aa_new_seq=T	aa_position=162	aa_ref_seq=A	bias_e_value=4052180	bias_p_value=0.896275	codon_new_seq=ACG	codon_number=162	codon_position=1	codon_ref_seq=GCG	consensus_score=413.5	fisher_strand_p_value=1	frequency=1	gene_name=gltA	gene_position=484	gene_product=citrate synthase	gene_strand=<	ks_quality_p_value=0.580612	locus_tag=ECB_00680	major_base=T	major_cov=73/75	major_frequency=9.801e-01	minor_base=C	minor_cov=1/2	new_cov=73/75	new_seq=T	polymorphism_frequency=9.801e-01	polymorphism_score=-1.8	prediction=consensus	ref_cov=1/2	ref_seq=C	snp_type=nonsynonymous	total_cov=76/77	transl_table=11
RA	24	.	REL606	1004905	0	C	T	aa_new_seq=H	aa_position=64	aa_ref_seq=R	bias_e_value=3940700	bias_p_value=0.871616	codon_new_seq=CAT	codon_number=64	codon_position=2	codon_ref_seq=CGT	consensus_score=197.4	fisher_strand_p_value=0.674827	frequency=1	gene_name=ompF	gene_position=191	gene_product=outer membrane porin 1a (Ia;b;F)	gene_strand=<	ks_quality_p_value=0.797509	locus_tag=ECB_00933	major_base=T	major_cov=35/37	major_frequency=9.351e-01	minor_base=C	minor_cov=3/2	new_cov=35/37	new_seq=T	polymorphism_frequency=9.351e-01	polymorphism_score=3.9	prediction=consensus	ref_cov=3/2	ref_seq=C	snp_type=nonsynonymous	total_cov=38/39	transl_table=11
RA	25	.	REL606	1181558	0	C	T	bias_e_value=4521140	bias_p_value=1	consensus_score=143.4	fisher_strand_p_value=1	frequency=1	gene_name=ycfP/ndh	gene_position=intergenic (+283/-125)	gene_product=hypothetical protein/respiratory NADH dehydrogenase 2/cupric reductase	gene_strand=>/>	ks_quality_p_value=1	locus_tag=ECB_01104/ECB_01105	major_base=T	major_cov=20/31	major_frequency=9.808e-01	minor_base=G	minor_cov=0/1	new_cov=20/31	polymorphism_frequency=9.808e-01	polymorphism_score=NA	prediction=consensus	ref_cov=0/0	snp_type=intergenic	total_cov=20/32
RA	26	.	REL606	1447820	0	A	C	aa_new_seq=Q	aa_position=285	aa_ref_seq=K	codon_new_seq=CAG	codon_number=285	codon_position=1	codon_ref_seq=AAG	consensus_score=31.9	frequency=1	gene_name=insF-2	gene_position=853	gene_product=IS3 element protein InsF	gene_strand=>	locus_tag=ECB_01360	major_base=C	major_cov=7/5	major_frequency=1.000e+00	minor_base=N	minor_cov=0/0	new_cov=7/5	new_seq=C	polymorphism_frequency=1.000e+00	polymorphism_score=NA	prediction=consensus	ref_cov=0/0	ref_seq=A	snp_type=nonsynonymous	total_cov=7/5	transl_table=11
RA	27	.	REL606	2302779	0	C	T	aa_new_seq=I	aa_position=33	aa_ref_seq=T	bias_e_value=1389840	bias_p_value=0.307409	codon_new_seq=ATC	codon_number=33	codon_position=2	codon_ref_seq=ACC	consensus_score=295.4	fisher_strand_p_value=0.0911084	frequency=1	gene_name=yfcC	gene_position=98	gene_product=predicted inner membrane protein	gene_strand=>	ks_quality_p_value=0.990999	locus_tag=ECB_02223	major_base=T	major_cov=82/35	major_frequency=9.669e-01	minor_base=C	minor_cov=1/3	new_cov=82/35	new_seq=T	polymorphism_frequency=9.669e-01	polymorphism_score=-0.0	prediction=consensus	ref_cov=1/3	ref_seq=C	snp_type=nonsynonymous	total_cov=83/40	transl_table=11
RA	28	.	REL606	2549863	0	C	T	bias_e_value=1605020	bias_p_value=0.355003	consensus_score=140.3	fisher_strand_p_value=0.146751	frequency=1	gene_name=glyA/hmpA	gene_position=intergenic (-299/-29)	gene_product=serine hydroxymethyltransferase/fused nitric oxide dioxygenase/dihydropteridine reductase 2	gene_strand=</>	ks_quality_p_value=0.756387	locus_tag=ECB_02443/ECB_02444	major_base=T	major_cov=33/19	major_frequency=9.630e-01	minor_base=C	minor_cov=0/2	new_cov=33/19	polymorphism_frequency=9.630e-01	polymorphism_score=-1.8	prediction=consensus	ref_cov=0/2	snp_type=intergenic	total_cov=33/22
RA	29	.	REL606	3481137	0	G	A	aa_new_seq=G	aa_position=42	aa_ref_seq=G	bias_e_value=4521140	bias_p_value=1	codon_new_seq=GGA	codon_number=42	codon_position=3	codon_ref_seq=GGG	consensus_score=44.8	fisher_strand_p_value=1	frequency=1	gene_name=rhsB	gene_position=126	gene_product=rhsB element core protein RshB	gene_strand=>	ks_quality_p_value=1	locus_tag=ECB_03331	major_base=A	major_cov=12/11	major_frequency=9.583e-01	minor_base=G	minor_cov=1/0	new_cov=12/11	new_seq=A	polymorphism_frequency=9.583e-01	polymorphism_score=NA	prediction=consensus	ref_cov=1/0	ref_seq=G	snp_type=synonymous	total_cov=13/11	transl_table=11
RA	30	.	REL606	3481164	0	G	C	aa_new_seq=P	aa_position=51	aa_ref_seq=P	bias_e_value=4500470	bias_p_value=0.995428	codon_new_seq=CCC	codon_number=51	codon_position=3	codon_ref_seq=CCG	consensus_score=46.6	fisher_strand_p_value=1	frequency=1	gene_name=rhsB	gene_position=153	gene_product=rhsB element core protein RshB	gene_strand=>	ks_quality_p_value=0.905911	locus_tag=ECB_03331	major_base=C	major_cov=12/10	major_frequency=9.565e-01	minor_base=A	minor_cov=1/0	new_cov=12/10	new_seq=C	polymorphism_frequency=9.565e-01	polymorphism_score=-5.5	prediction=consensus	ref_cov=0/0	ref_seq=G	snp_type=synonymous	total_cov=13/10	transl_table=11
RA	31	.	REL606	3481201	0	A	C	aa_new_seq=L	aa_position=64	aa_ref_seq=I	codon_new_seq=CTT	codon_number=64	codon_position=1	codon_ref_seq=ATC	consensus_score=52.0	frequency=1	gene_name=rhsB	gene_position=190	gene_product=rhsB element core protein RshB	gene_strand=>	locus_tag=ECB_03331	major_base=C	major_cov=15/9	major_frequency=1.000e+00	minor_base=N	minor_cov=0/0	new_cov=15/9	new_seq=C	polymorphism_frequency=1.000e+00	polymorphism_score=NA	prediction=consensus	ref_cov=0/0	ref_seq=A	snp_type=nonsynonymous	total_cov=15/9	transl_table=11
RA	32	.	REL606	3481203	0	C	T	aa_new_seq=L	aa_position=64	aa_ref_seq=I	bias_e_value=3358350	bias_p_value=0.742811	codon_new_seq=CTT	codon_number=64	codon_position=3	codon_ref_seq=ATC	consensus_score=45.8	fisher_strand_p_value=0.375	frequency=1	gene_name=rhsB	gene_position=192	gene_product=rhsB element core protein RshB	gene_strand=>	ks_quality_p_value=1	locus_tag=ECB_03331	major_base=T	major_cov=15/8	major_frequency=9.583e-01	minor_base=G	minor_cov=0/1	new_cov=15/8	new_seq=T	polymorphism_frequency=9.583e-01	polymorphism_score=NA	prediction=consensus	ref_cov=0/0	ref_seq=C	snp_type=synonymous	total_cov=15/9	transl_table=11
RA	33	.	REL606	3481214	0	C	G	aa_new_seq=G	aa_position=68	aa_ref_seq=A	codon_new_seq=GGC	codon_number=68	codon_position=2	codon_ref_seq=GCC	consensus_score=52.5	frequency=1	gene_name=rhsB	gene_position=203	gene_product=rhsB element core protein RshB	gene_strand=>	locus_tag=ECB_03331	major_base=G	major_cov=15/7	major_frequency=1.000e+00	minor_base=N	minor_cov=0/0	new_cov=15/7	new_seq=G	polymorphism_frequency=1.000e+00	polymorphism_score=NA	prediction=consensus	ref_cov=0/0	ref_seq=C	snp_type=nonsynonymous	total_cov=15/7	transl_table=11
RA	34	.	REL606	3825949	1	.	G	bias_e_value=2066590	bias_p_value=0.457095	consensus_score=238.1	fisher_strand_p_value=0.406977	frequency=1	gene_name=kup/insJ-5	gene_position=intergenic (+3/-51)	gene_product=potassium transporter/IS150 hypothetical protein	gene_strand=>/>	ks_quality_p_value=0.398366	locus_tag=ECB_03631/ECB_03632	major_base=G	major_cov=34/51	major_frequency=9.884e-01	minor_base=C	minor_cov=1/0	new_cov=34/51	polymorphism_frequency=9.884e-01	polymorphism_score=-4.6	prediction=consensus	ref_cov=1/0	snp_type=intergenic	total_cov=36/52
RA	35	.	REL606	3979839	0	C	A	aa_new_seq=T	aa_position=68	aa_ref_seq=P	bias_e_value=18.4021	bias_p_value=4.07023e-06	codon_new_seq=ACG	codon_number=68	codon_position=1	codon_ref_seq=CCG	consensus_reject=FREQUENCY_CUTOFF	consensus_score=287.9	fisher_strand_p_value=2.51302e-07	frequency=2.034e-01	gene_name=yihX	gene_position=202	gene_product=phosphatase	gene_strand=>	ks_quality_p_value=1	locus_tag=ECB_03770	major_base=C	major_cov=36/58	major_frequency=7.966e-01	minor_base=A	minor_cov=23/1	new_cov=23/1	new_seq=A	polymorphism_frequency=2.034e-01	polymorphism_score=12.8	prediction=polymorphism	ref_cov=36/58	ref_seq=C	snp_type=nonsynonymous	total_cov=59/59	transl_table=11
MC	36	.	REL606	570436	574067	0	0	gene_name=ECB_00527–[cusS]	gene_product=ECB_00527,ECB_00528,ECB_00529,ECB_00530,[cusS]	left_inside_cov=0	left_outside_cov=50	locus_tag=[ECB_00527]–[ECB_00531]	right_inside_cov=5	right_outside_cov=87
MC	37	.	REL606	590047	594909	0	0	gene_name=hokE–fepA	gene_product=hokE,insL-3,entD,fepA	left_inside_cov=2	left_outside_cov=85	locus_tag=[ECB_00547]–[ECB_00550]	right_inside_cov=2	right_outside_cov=88
MC	38	.	REL606	1455970	1469087	1416	1419	gene_name=[acpD]–insJ-2	gene_product=[acpD],insK-2,insJ-2,hrpA,ydcF,aldA,gapC,insA-12,insB-12,cybB,ydcA,hokB,mokB,insK-2,insJ-2	left_inside_cov=44	left_outside_cov=45	locus_tag=[ECB_01367]–[ECB_00619_6]	right_inside_cov=44	right_outside_cov=45
MC	39	.	REL606	3196121	3197812	0	1423	gene_name=[yhbE]–insK-2	gene_product=[yhbE],insJ-2,insK-2	left_inside_cov=3	left_outside_cov=129	locus_tag=[ECB_03049]–[ECB_00620_13]	right_inside_cov=44	right_outside_cov=47
JC	40	.	REL606	1	1	REL606	4521141	-1	0	alignment_overlap=0	circular_chromosome=1	coverage_minus=50	coverage_plus=36	flanking_left=293	flanking_right=293	frequency=1	junction_possible_overlap_registers=43	key=REL606__1__1__REL606__4521141__-1__0____293__293__0__0	max_left=270	max_left_minus=243	max_left_plus=270	max_min_left=145	max_min_left_minus=145	max_min_left_plus=135	max_min_right=130	max_min_right_minus=130	max_min_right_plus=112	max_pos_hash_score=86	max_right=281	max_right_minus=281	max_right_plus=249	neg_log10_pos_hash_p_value=0.1	new_junction_coverage=0.67	new_junction_read_count=89	polymorphism_frequency=1.000e+00	pos_hash_score=67	prediction=consensus	side_1_annotate_key=gene	side_1_continuation=0	side_1_coverage=0.00	side_1_overlap=0	side_1_possible_overlap_registers=43	side_1_read_count=0	side_1_redundant=0	side_2_annotate_key=gene	side_2_continuation=0	side_2_coverage=0.00	side_2_overlap=0	side_2_possible_overlap_registers=43	side_2_read_count=0	side_2_redundant=0	total_non_overlap_reads=86
JC	41	.	REL606	16993	1	REL606	248532	1	0	alignment_overlap=0	coverage_minus=62	coverage_plus=55	flanking_left=293	flanking_right=293	frequency=1	junction_possible_overlap_registers=43	key=REL606__16993__1__REL606__248532__1__0____293__293__1__0	max_left=247	max_left_minus=225	max_left_plus=247	max_min_left=144	max_min_left_minus=142	max_min_left_plus=144	max_min_right=143	max_min_right_minus=113	max_min_right_plus=143	max_pos_hash_score=86	max_right=288	max_right_minus=288	max_right_plus=264	neg_log10_pos_hash_p_value=0.0	new_junction_coverage=0.92	new_junction_read_count=121	polymorphism_frequency=9.821e-01	pos_hash_score=73	prediction=consensus	read_count_offset=4	side_1_annotate_key=repeat	side_1_continuation=0	side_1_coverage=NA	side_1_overlap=0	side_1_read_count=NA	side_1_redundant=1	side_2_annotate_key=gene	side_2_continuation=0	side_2_coverage=0.02	side_2_overlap=0	side_2_possible_overlap_registers=39	side_2_read_count=2	side_2_redundant=0	total_non_overlap_reads=117
JC	42	.	REL606	248535	-1	REL606	644382	-1	0	alignment_overlap=1	coverage_minus=39	coverage_plus=38	flanking_left=293	flanking_right=293	frequency=1	junction_possible_overlap_registers=42	key=REL606__248536__-1__REL606__644382__-1__1____293__293__0__1	max_left=285	max_left_minus=268	max_left_plus=285	max_min_left=134	max_min_left_minus=134	max_min_left_plus=126	max_min_right=144	max_min_right_minus=144	max_min_right_plus=121	max_pos_hash_score=84	max_right=282	max_right_minus=269	max_right_plus=282	neg_log10_pos_hash_p_value=0.1	new_junction_coverage=0.74	new_junction_read_count=95	polymorphism_frequency=9.773e-01	pos_hash_score=64	prediction=consensus	read_count_offset=4	side_1_annotate_key=gene	side_1_continuation=0	side_1_coverage=0.02	side_1_overlap=0	side_1_possible_overlap_registers=38	side_1_read_count=2	side_1_redundant=0	side_2_annotate_key=repeat	side_2_continuation=0	side_2_coverage=NA	side_2_overlap=1	side_2_possible_overlap_registers=NA	side_2_read_count=NA	side_2_redundant=1	total_non_overlap_reads=77
JC	43	.	REL606	570435	-1	REL606	588070	1	0	alignment_overlap=0	coverage_minus=36	coverage_plus=14	flanking_left=293	flanking_right=293	frequency=1	junction_possible_overlap_registers=43	key=REL606__570435__-1__REL606__588070__1__0____293__293__0__1	max_left=288	max_left_minus=270	max_left_plus=288	max_min_left=90	max_min_left_minus=90	max_min_left_plus=90	max_min_right=126	max_min_right_minus=126	max_min_right_plus=125	max_pos_hash_score=86	max_right=262	max_right_minus=258	max_right_plus=262	neg_log10_pos_hash_p_value=2.2	new_junction_coverage=0.38	new_junction_read_count=50	polymorphism_frequency=1.000e+00	pos_hash_score=38	prediction=consensus	side_1_annotate_key=gene	side_1_continuation=0	side_1_coverage=0.00	side_1_overlap=0	side_1_possible_overlap_registers=43	side_1_read_count=0	side_1_redundant=0	side_2_annotate_key=repeat	side_2_continuation=0	side_2_coverage=NA	side_2_overlap=0	side_2_possible_overlap_registers=NA	side_2_read_count=NA	side_2_redundant=1	total_non_overlap_reads=50
JC	44	.	REL606	574068	1	REL606	644382	-1	0	alignment_overlap=2	coverage_minus=32	coverage_plus=38	flanking_left=293	flanking_right=293	frequency=1	junction_possible_overlap_registers=41	key=REL606__574066__1__REL606__644382__-1__2____293__293__0__1	max_left=271	max_left_minus=271	max_left_plus=267	max_min_left=132	max_min_left_minus=125	max_min_left_plus=132	max_min_right=112	max_min_right_minus=108	max_min_right_plus=112	max_pos_hash_score=82	max_right=239	max_right_minus=228	max_right_plus=239	neg_log10_pos_hash_p_value=0.5	new_junction_coverage=0.59	new_junction_read_count=74	polymorphism_frequency=9.367e-01	pos_hash_score=54	prediction=consensus	side_1_annotate_key=gene	side_1_continuation=0	side_1_coverage=0.04	side_1_overlap=0	side_1_possible_overlap_registers=41	side_1_read_count=5	side_1_redundant=0	side_2_annotate_key=repeat	side_2_continuation=0	side_2_coverage=NA	side_2_overlap=2	side_2_possible_overlap_registers=NA	side_2_read_count=NA	side_2_redundant=1	total_non_overlap_reads=70
JC	45	.	REL606	590046	-1	REL606	594910	1	0	alignment_overlap=1	coverage_minus=28	coverage_plus=50	flanking_left=293	flanking_right=293	frequency=1	junction_possible_overlap_registers=42	key=REL606__590047__-1__REL606__594910__1__1____293__293__0__0	max_left=286	max_left_minus=234	max_left_plus=286	max_min_left=123	max_min_left_minus=123	max_min_left_plus=107	max_min_right=144	max_min_right_minus=135	max_min_right_plus=144	max_pos_hash_score=84	max_right=237	max_right_minus=237	max_right_plus=207	neg_log10_pos_hash_p_value=0.7	new_junction_coverage=0.63	new_junction_read_count=81	polymorphism_frequency=9.765e-01	pos_hash_score=52	prediction=consensus	side_1_annotate_key=repeat	side_1_continuation=0	side_1_coverage=NA	side_1_overlap=0	side_1_read_count=NA	side_1_redundant=0	side_2_annotate_key=gene	side_2_continuation=0	side_2_coverage=0.02	side_2_overlap=1	side_2_possible_overlap_registers=43	side_2_read_count=2	side_2_redundant=0	total_non_overlap_reads=78
JC	46	.	REL606	590046	-1	REL606	712643	-1	0	alignment_overlap=0	coverage_minus=7	coverage_plus=8	flanking_left=293	flanking_right=293	frequency=3.077e-01	junction_possible_overlap_registers=43	key=REL606__590046__-1__REL606__712643__-1__0____293__293__0__0	max_left=132	max_left_minus=131	max_left_plus=132	max_min_left=17	max_min_left_minus=17	max_min_left_plus=15	max_min_right=21	max_min_right_minus=18	max_min_right_plus=21	max_pos_hash_score=86	max_right=290	max_right_minus=23	max_right_plus=290	neg_log10_pos_hash_p_value=6.9	new_junction_coverage=0.18	new_junction_read_count=24	polymorphism_frequency=3.077e-01	pos_hash_score=14	prediction=polymorphism	reject=COVERAGE_EVENNESS_SKEW	side_1_annotate_key=repeat	side_1_continuation=0	side_1_coverage=NA	side_1_overlap=0	side_1_read_count=NA	side_1_redundant=0	side_2_annotate_key=gene	side_2_continuation=0	side_2_coverage=0.41	side_2_overlap=0	side_2_possible_overlap_registers=43	side_2_read_count=54	side_2_redundant=0	total_non_overlap_reads=15
JC	47	.	REL606	590046	-1	REL606	3627953	-1	0	alignment_overlap=0	coverage_minus=11	coverage_plus=14	flanking_left=293	flanking_right=293	frequency=3.535e-01	junction_possible_overlap_registers=43	key=REL606__590046__-1__REL606__3627953__-1__0____293__293__0__0	max_left=132	max_left_minus=131	max_left_plus=132	max_min_left=112	max_min_left_minus=83	max_min_left_plus=112	max_min_right=21	max_min_right_minus=18	max_min_right_plus=21	max_pos_hash_score=86	max_right=292	max_right_minus=260	max_right_plus=292	neg_log10_pos_hash_p_value=4.9	new_junction_coverage=0.27	new_junction_read_count=35	polymorphism_frequency=3.535e-01	pos_hash_score=22	prediction=polymorphism	reject=COVERAGE_EVENNESS_SKEW	side_1_annotate_key=repeat	side_1_continuation=0	side_1_coverage=NA	side_1_overlap=0	side_1_read_count=NA	side_1_redundant=0	side_2_annotate_key=gene	side_2_continuation=0	side_2_coverage=0.49	side_2_overlap=0	side_2_possible_overlap_registers=43	side_2_read_count=64	side_2_redundant=0	total_non_overlap_reads=25
JC	48	.	REL606	619701	1	REL606	642940	1	0	alignment_overlap=1	coverage_minus=47	coverage_plus=36	flanking_left=293	flanking_right=293	frequency=1	junction_possible_overlap_registers=42	key=REL606__619700__1__REL606__642940__1__1____293__293__0__1	max_left=280	max_left_minus=272	max_left_plus=280	max_min_left=133	max_min_left_minus=133	max_min_left_plus=112	max_min_right=138	max_min_right_minus=138	max_min_right_plus=61	max_pos_hash_score=84	max_right=281	max_right_minus=277	max_right_plus=281	neg_log10_pos_hash_p_value=0.4	new_junction_coverage=0.79	new_junction_read_count=102	polymorphism_frequency=9.793e-01	pos_hash_score=58	prediction=consensus	read_count_offset=3	side_1_annotate_key=gene	side_1_continuation=0	side_1_coverage=0.02	side_1_overlap=0	side_1_possible_overlap_registers=39	side_1_read_count=2	side_1_redundant=0	side_2_annotate_key=repeat	side_2_continuation=0	side_2_coverage=NA	side_2_overlap=1	side_2_possible_overlap_registers=NA	side_2_read_count=NA	side_2_redundant=1	total_non_overlap_reads=83
JC	49	.	REL606	619703	-1	REL606	644382	-1	0	alignment_overlap=1	coverage_minus=30	coverage_plus=38	flanking_left=293	flanking_right=293	frequency=1	junction_possible_overlap_registers=42	key=REL606__619704__-1__REL606__644382__-1__1____293__293__0__1	max_left=246	max_left_minus=202	max_left_plus=246	max_min_left=105	max_min_left_minus=105	max_min_left_plus=105	max_min_right=138	max_min_right_minus=138	max_min_right_plus=133	max_pos_hash_score=84	max_right=212	max_right_minus=212	max_right_plus=161	neg_log10_pos_hash_p_value=0.9	new_junction_coverage=0.55	new_junction_read_count=71	polymorphism_frequency=9.706e-01	pos_hash_score=50	prediction=consensus	read_count_offset=3	side_1_annotate_key=gene	side_1_continuation=0	side_1_coverage=0.02	side_1_overlap=0	side_1_possible_overlap_registers=39	side_1_read_count=2	side_1_redundant=0	side_2_annotate_key=repeat	side_2_continuation=0	side_2_coverage=NA	side_2_overlap=1	side_2_possible_overlap_registers=NA	side_2_read_count=NA	side_2_redundant=1	total_non_overlap_reads=68
JC	50	.	REL606	625464	1	REL606	628396	-1	0	alignment_overlap=1	coverage_minus=179	coverage_plus=222	flanking_left=293	flanking_right=293	frequency=7.726e-01	junction_possible_overlap_registers=42	key=REL606__625464__1__REL606__628397__-1__1____293__293__0__0	max_left=289	max_left_minus=284	max_left_plus=289	max_min_left=145	max_min_left_minus=141	max_min_left_plus=145	max_min_right=145	max_min_right_minus=145	max_min_right_plus=141	max_pos_hash_score=84	max_right=287	max_right_minus=287	max_right_plus=284	neg_log10_pos_hash_p_value=NA	new_junction_coverage=3.17	new_junction_read_count=409	polymorphism_frequency=7.726e-01	pos_hash_score=148	prediction=polymorphism	side_1_annotate_key=gene	side_1_continuation=0	side_1_coverage=1.07	side_1_overlap=1	side_1_possible_overlap_registers=43	side_1_read_count=141	side_1_redundant=0	side_2_annotate_key=gene	side_2_continuation=0	side_2_coverage=0.80	side_2_overlap=0	side_2_possible_overlap_registers=42	side_2_read_count=103	side_2_redundant=0	total_non_overlap_reads=401
JC	51	.	REL606	667151	-1	REL606	712643	-1	0	alignment_overlap=0	coverage_minus=7	coverage_plus=8	flanking_left=293	flanking_right=293	frequency=3.415e-01	junction_possible_overlap_registers=43	key=REL606__667151__-1__REL606__712643__-1__0____293__293__1__0	max_left=132	max_left_minus=131	max_left_plus=132	max_min_left=17	max_min_left_minus=17	max_min_left_plus=15	max_min_right=21	max_min_right_minus=18	max_min_right_plus=21	max_pos_hash_score=86	max_right=290	max_right_minus=23	max_right_plus=290	neg_log10_pos_hash_p_value=6.9	new_junction_coverage=0.21	new_junction_read_count=28	polymorphism_frequency=3.415e-01	pos_hash_score=14	prediction=polymorphism	reject=COVERAGE_EVENNESS_SKEW	side_1_annotate_key=repeat	side_1_continuation=0	side_1_coverage=NA	side_1_overlap=0	side_1_read_count=NA	side_1_redundant=1	side_2_annotate_key=gene	side_2_continuation=0	side_2_coverage=0.41	side_2_overlap=0	side_2_possible_overlap_registers=43	side_2_read_count=54	side_2_redundant=0	total_non_overlap_reads=15
JC	52	.	REL606	891825	1	REL606	1615967	-1	0	alignment_overlap=0	coverage_minus=40	coverage_plus=56	flanking_left=293	flanking_right=293	frequency=1	junction_possible_overlap_registers=43	key=REL606__891825__1__REL606__1615967__-1__0____293__293__0__1	max_left=287	max_left_minus=242	max_left_plus=287	max_min_left=111	max_min_left_minus=108	max_min_left_plus=111	max_min_right=145	max_min_right_minus=145	max_min_right_plus=139	max_pos_hash_score=86	max_right=275	max_right_minus=275	max_right_plus=268	neg_log10_pos_hash_p_value=0.2	new_junction_coverage=0.78	new_junction_read_count=103	polymorphism_frequency=9.897e-01	pos_hash_score=63	prediction=consensus	read_count_offset=3	side_1_annotate_key=gene	side_1_continuation=0	side_1_coverage=0.01	side_1_overlap=0	side_1_possible_overlap_registers=40	side_1_read_count=1	side_1_redundant=0	side_2_annotate_key=repeat	side_2_continuation=0	side_2_coverage=NA	side_2_overlap=0	side_2_possible_overlap_registers=NA	side_2_read_count=NA	side_2_redundant=1	total_non_overlap_reads=96
JC	53	.	REL606	891827	-1	REL606	1112808	-1	0	alignment_overlap=0	coverage_minus=53	coverage_plus=24	flanking_left=293	flanking_right=293	frequency=1	junction_possible_overlap_registers=43	key=REL606__891827__-1__REL606__1112808__-1__0____293__293__0__1	max_left=288	max_left_minus=288	max_left_plus=256	max_min_left=81	max_min_left_minus=29	max_min_left_plus=81	max_min_right=109	max_min_right_minus=109	max_min_right_plus=105	max_pos_hash_score=86	max_right=291	max_right_minus=291	max_right_plus=274	neg_log10_pos_hash_p_value=0.8	new_junction_coverage=0.61	new_junction_read_count=81	polymorphism_frequency=9.869e-01	pos_hash_score=52	prediction=consensus	read_count_offset=3	side_1_annotate_key=gene	side_1_continuation=0	side_1_coverage=0.01	side_1_overlap=0	side_1_possible_overlap_registers=40	side_1_read_count=1	side_1_redundant=0	side_2_annotate_key=repeat	side_2_continuation=0	side_2_coverage=NA	side_2_overlap=0	side_2_possible_overlap_registers=NA	side_2_read_count=NA	side_2_redundant=1	total_non_overlap_reads=77
JC	54	.	REL606	1271149	-1	REL606	1457388	-1	0	alignment_overlap=7	coverage_minus=57	coverage_plus=35	flanking_left=293	flanking_right=293	frequency=1	junction_possible_overlap_registers=36	key=REL606__1271156__-1__REL606__1457388__-1__7____293__293__0__1	max_left=265	max_left_minus=251	max_left_plus=265	max_min_left=133	max_min_left_minus=133	max_min_left_plus=133	max_min_right=124	max_min_right_minus=124	max_min_right_plus=121	max_pos_hash_score=72	max_right=263	max_right_minus=263	max_right_plus=179	neg_log10_pos_hash_p_value=0.0	new_junction_coverage=0.91	new_junction_read_count=101	polymorphism_frequency=9.902e-01	pos_hash_score=60	prediction=consensus	side_1_annotate_key=gene	side_1_continuation=0	side_1_coverage=0.01	side_1_overlap=0	side_1_possible_overlap_registers=36	side_1_read_count=1	side_1_redundant=0	side_2_annotate_key=repeat	side_2_continuation=0	side_2_coverage=NA	side_2_overlap=7	side_2_possible_overlap_registers=NA	side_2_read_count=NA	side_2_redundant=1	total_non_overlap_reads=92
JC	55	.	REL606	1432762	-1	REL606	1802935	-1	0	alignment_overlap=0	coverage_minus=20	coverage_plus=54	flanking_left=293	flanking_right=293	frequency=1	junction_possible_overlap_registers=43	key=REL606__1432762__-1__REL606__1802935__-1__0____293__293__1__0	max_left=251	max_left_minus=251	max_left_plus=216	max_min_left=118	max_min_left_minus=115	max_min_left_plus=118	max_min_right=105	max_min_right_minus=105	max_min_right_plus=80	max_pos_hash_score=86	max_right=269	max_right_minus=238	max_right_plus=269	neg_log10_pos_hash_p_value=1.0	new_junction_coverage=0.83	new_junction_read_count=110	polymorphism_frequency=1.000e+00	pos_hash_score=50	prediction=consensus	read_count_offset=9	side_1_annotate_key=repeat	side_1_continuation=0	side_1_coverage=NA	side_1_overlap=0	side_1_read_count=NA	side_1_redundant=1	side_2_annotate_key=gene	side_2_continuation=0	side_2_coverage=0.00	side_2_overlap=0	side_2_possible_overlap_registers=34	side_2_read_count=0	side_2_redundant=0	total_non_overlap_reads=74
JC	56	.	REL606	1446607	1	REL606	1536760	-1	0	alignment_overlap=0	coverage_minus=53	coverage_plus=87	flanking_left=293	flanking_right=293	frequency=1	junction_possible_overlap_registers=43	key=REL606__1446607__1__REL606__1536760__-1__0____293__293__1__0	max_left=291	max_left_minus=291	max_left_plus=227	max_min_left=132	max_min_left_minus=132	max_min_left_plus=116	max_min_right=142	max_min_right_minus=142	max_min_right_plus=138	max_pos_hash_score=86	max_right=271	max_right_minus=268	max_right_plus=271	neg_log10_pos_hash_p_value=0.0	new_junction_coverage=1.24	new_junction_read_count=164	polymorphism_frequency=9.561e-01	pos_hash_score=72	prediction=consensus	read_count_offset=3	side_1_annotate_key=repeat	side_1_continuation=0	side_1_coverage=NA	side_1_overlap=0	side_1_read_count=NA	side_1_redundant=1	side_2_annotate_key=gene	side_2_continuation=0	side_2_coverage=0.06	side_2_overlap=0	side_2_possible_overlap_registers=40	side_2_read_count=7	side_2_redundant=0	total_non_overlap_reads=140
JC	57	.	REL606	1446607	1	REL606	3110349	1	0	alignment_overlap=0	coverage_minus=50	coverage_plus=58	flanking_left=293	flanking_right=293	frequency=1	junction_possible_overlap_registers=43	key=REL606__1446607__1__REL606__3110349__1__0____293__293__1__0	max_left=265	max_left_minus=265	max_left_plus=255	max_min_left=142	max_min_left_minus=142	max_min_left_plus=136	max_min_right=143	max_min_right_minus=143	max_min_right_plus=89	max_pos_hash_score=86	max_right=273	max_right_minus=273	max_right_plus=267	neg_log10_pos_hash_p_value=0.0	new_junction_coverage=0.83	new_junction_read_count=110	polymorphism_frequency=9.903e-01	pos_hash_score=79	prediction=consensus	read_count_offset=3	side_1_annotate_key=repeat	side_1_continuation=0	side_1_coverage=NA	side_1_overlap=0	side_1_read_count=NA	side_1_redundant=1	side_2_annotate_key=gene	side_2_continuation=0	side_2_coverage=0.01	side_2_overlap=0	side_2_possible_overlap_registers=40	side_2_read_count=1	side_2_redundant=0	total_non_overlap_reads=108
JC	58	.	REL606	1467671	1	REL606	1528089	1	0	alignment_overlap=1	coverage_minus=44	coverage_plus=19	flanking_left=293	flanking_right=293	frequency=1	junction_possible_overlap_registers=42	key=REL606__1467671__1__REL606__1528088__1__1____293__293__1__0	max_left=259	max_left_minus=259	max_left_plus=257	max_min_left=139	max_min_left_minus=139	max_min_left_plus=31	max_min_right=128	max_min_right_minus=128	max_min_right_plus=119	max_pos_hash_score=84	max_right=262	max_right_minus=233	max_right_plus=262	neg_log10_pos_hash_p_value=1.1	new_junction_coverage=0.50	new_junction_read_count=65	polymorphism_frequency=9.671e-01	pos_hash_score=47	prediction=consensus	read_count_offset=4	side_1_annotate_key=repeat	side_1_continuation=0	side_1_coverage=NA	side_1_overlap=1	side_1_read_count=NA	side_1_redundant=1	side_2_annotate_key=gene	side_2_continuation=0	side_2_coverage=0.02	side_2_overlap=0	side_2_possible_overlap_registers=38	side_2_read_count=2	side_2_redundant=0	total_non_overlap_reads=63
JC	59	.	REL606	1467671	1	REL606	1595625	1	0	alignment_overlap=2	coverage_minus=62	coverage_plus=40	flanking_left=293	flanking_right=293	frequency=1	junction_possible_overlap_registers=41	key=REL606__1467671__1__REL606__1595623__1__2____293__293__1__0	max_left=284	max_left_minus=284	max_left_plus=244	max_min_left=141	max_min_left_minus=141	max_min_left_plus=132	max_min_right=121	max_min_right_minus=99	max_min_right_plus=121	max_pos_hash_score=82	max_right=284	max_right_minus=281	max_right_plus=284	neg_log10_pos_hash_p_value=0.0	new_junction_coverage=1.25	new_junction_read_count=157	polymorphism_frequency=9.932e-01	pos_hash_score=75	prediction=consensus	read_count_offset=3	side_1_annotate_key=repeat	side_1_continuation=0	side_1_coverage=NA	side_1_overlap=2	side_1_read_count=NA	side_1_redundant=1	side_2_annotate_key=gene	side_2_continuation=0	side_2_coverage=0.01	side_2_overlap=0	side_2_possible_overlap_registers=38	side_2_read_count=1	side_2_redundant=0	total_non_overlap_reads=102
JC	60	.	REL606	1469113	-1	REL606	1528092	-1	0	alignment_overlap=0	coverage_minus=51	coverage_plus=59	flanking_left=293	flanking_right=293	frequency=1	junction_possible_overlap_registers=43	key=REL606__1469113__-1__REL606__1528092__-1__0____293__293__1__0	max_left=286	max_left_minus=275	max_left_plus=286	max_min_left=136	max_min_left_minus=136	max_min_left_plus=95	max_min_right=137	max_min_right_minus=128	max_min_right_plus=137	max_pos_hash_score=86	max_right=287	max_right_minus=287	max_right_plus=257	neg_log10_pos_hash_p_value=0.0	new_junction_coverage=0.93	new_junction_read_count=123	polymorphism_frequency=9.824e-01	pos_hash_score=70	prediction=consensus	read_count_offset=4	side_1_annotate_key=repeat	side_1_continuation=0	side_1_coverage=NA	side_1_overlap=0	side_1_read_count=NA	side_1_redundant=1	side_2_annotate_key=gene	side_2_continuation=0	side_2_coverage=0.02	side_2_overlap=0	side_2_possible_overlap_registers=39	side_2_read_count=2	side_2_redundant=0	total_non_overlap_reads=110
JC	61	.	REL606	1469113	-1	REL606	1595627	-1	0	alignment_overlap=2	coverage_minus=52	coverage_plus=45	flanking_left=293	flanking_right=293	frequency=1	junction_possible_overlap_registers=41	key=REL606__1469113__-1__REL606__1595629__-1__2____293__293__1__0	max_left=256	max_left_minus=223	max_left_plus=256	max_min_left=107	max_min_left_minus=107	max_min_left_plus=102	max_min_right=132	max_min_right_minus=118	max_min_right_plus=132	max_pos_hash_score=82	max_right=280	max_right_minus=253	max_right_plus=280	neg_log10_pos_hash_p_value=0.2	new_junction_coverage=0.78	new_junction_read_count=98	polymorphism_frequency=1.000e+00	pos_hash_score=61	prediction=consensus	read_count_offset=3	side_1_annotate_key=repeat	side_1_continuation=0	side_1_coverage=NA	side_1_overlap=2	side_1_read_count=NA	side_1_redundant=1	side_2_annotate_key=gene	side_2_continuation=0	side_2_coverage=0.00	side_2_overlap=0	side_2_possible_overlap_registers=38	side_2_read_count=0	side_2_redundant=0	total_non_overlap_reads=97
JC	62	.	REL606	1536758	1	REL606	1615967	-1	0	alignment_overlap=0	coverage_minus=49	coverage_plus=69	flanking_left=293	flanking_right=293	frequency=1	junction_possible_overlap_registers=43	key=REL606__1536758__1__REL606__1615967__-1__0____293__293__0__1	max_left=280	max_left_minus=266	max_left_plus=280	max_min_left=139	max_min_left_minus=139	max_min_left_plus=137	max_min_right=144	max_min_right_minus=83	max_min_right_plus=144	max_pos_hash_score=86	max_right=275	max_right_minus=275	max_right_plus=255	neg_log10_pos_hash_p_value=0.0	new_junction_coverage=0.91	new_junction_read_count=120	polymorphism_frequency=9.410e-01	pos_hash_score=73	prediction=consensus	read_count_offset=3	side_1_annotate_key=gene	side_1_continuation=0	side_1_coverage=0.06	side_1_overlap=0	side_1_possible_overlap_registers=40	side_1_read_count=7	side_1_redundant=0	side_2_annotate_key=repeat	side_2_continuation=0	side_2_coverage=NA	side_2_overlap=0	side_2_possible_overlap_registers=NA	side_2_read_count=NA	side_2_redundant=1	total_non_overlap_reads=118
JC	63	.	REL606	1651206	1	REL606	1728294	1	0	alignment_overlap=0	coverage_minus=37	coverage_plus=32	flanking_left=293	flanking_right=293	frequency=1	junction_possible_overlap_registers=43	key=REL606__1651206__1__REL606__1728294__1__0____293__293__0__1	max_left=290	max_left_minus=290	max_left_plus=286	max_min_left=143	max_min_left_minus=143	max_min_left_plus=129	max_min_right=126	max_min_right_minus=126	max_min_right_plus=119	max_pos_hash_score=86	max_right=276	max_right_minus=257	max_right_plus=276	neg_log10_pos_hash_p_value=0.5	new_junction_coverage=0.67	new_junction_read_count=89	polymorphism_frequency=1.000e+00	pos_hash_score=56	prediction=consensus	read_count_offset=3	side_1_annotate_key=gene	side_1_continuation=0	side_1_coverage=0.00	side_1_overlap=0	side_1_possible_overlap_registers=40	side_1_read_count=0	side_1_redundant=0	side_2_annotate_key=repeat	side_2_continuation=0	side_2_coverage=NA	side_2_overlap=0	side_2_possible_overlap_registers=NA	side_2_read_count=NA	side_2_redundant=1	total_non_overlap_reads=69
JC	64	.	REL606	1651208	-1	REL606	1729736	-1	0	alignment_overlap=2	coverage_minus=64	coverage_plus=81	flanking_left=293	flanking_right=293	frequency=1	junction_possible_overlap_registers=41	key=REL606__1651210__-1__REL606__1729736__-1__2____293__293__0__1	max_left=272	max_left_minus=256	max_left_plus=272	max_min_left=122	max_min_left_minus=118	max_min_left_plus=122	max_min_right=118	max_min_right_minus=118	max_min_right_plus=113	max_pos_hash_score=82	max_right=284	max_right_minus=284	max_right_plus=174	neg_log10_pos_hash_p_value=0.1	new_junction_coverage=1.58	new_junction_read_count=199	polymorphism_frequency=1.000e+00	pos_hash_score=64	prediction=consensus	read_count_offset=3	side_1_annotate_key=gene	side_1_continuation=0	side_1_coverage=0.00	side_1_overlap=0	side_1_possible_overlap_registers=38	side_1_read_count=0	side_1_redundant=0	side_2_annotate_key=repeat	side_2_continuation=0	side_2_coverage=NA	side_2_overlap=2	side_2_possible_overlap_registers=NA	side_2_read_count=NA	side_2_redundant=1	total_non_overlap_reads=145
JC	65	.	REL606	1729736	-1	REL606	1867822	1	0	alignment_overlap=0	coverage_minus=78	coverage_plus=56	flanking_left=293	flanking_right=293	frequency=1	junction_possible_overlap_registers=43	key=REL606__1729736__-1__REL606__1867822__1__0____293__293__1__0	max_left=290	max_left_minus=290	max_left_plus=286	max_min_left=142	max_min_left_minus=142	max_min_left_plus=112	max_min_right=138	max_min_right_minus=124	max_min_right_plus=138	max_pos_hash_score=86	max_right=278	max_right_minus=271	max_right_plus=278	neg_log10_pos_hash_p_value=0.0	new_junction_coverage=1.58	new_junction_read_count=208	polymorphism_frequency=1.000e+00	pos_hash_score=78	prediction=consensus	read_count_offset=3	side_1_annotate_key=repeat	side_1_continuation=0	side_1_coverage=NA	side_1_overlap=0	side_1_read_count=NA	side_1_redundant=1	side_2_annotate_key=gene	side_2_continuation=0	side_2_coverage=0.00	side_2_overlap=0	side_2_possible_overlap_registers=40	side_2_read_count=0	side_2_redundant=0	total_non_overlap_reads=134
JC	66	.	REL606	1802927	1	REL606	1973726	-1	0	alignment_overlap=0	coverage_minus=53	coverage_plus=69	flanking_left=293	flanking_right=293	frequency=1	junction_possible_overlap_registers=43	key=REL606__1802927__1__REL606__1973726__-1__0____293__293__0__1	max_left=271	max_left_minus=271	max_left_plus=231	max_min_left=138	max_min_left_minus=109	max_min_left_plus=138	max_min_right=118	max_min_right_minus=102	max_min_right_plus=118	max_pos_hash_score=86	max_right=248	max_right_minus=248	max_right_plus=193	neg_log10_pos_hash_p_value=0.0	new_junction_coverage=1.24	new_junction_read_count=164	polymorphism_frequency=1.000e+00	pos_hash_score=72	prediction=consensus	read_count_offset=9	side_1_annotate_key=gene	side_1_continuation=0	side_1_coverage=0.00	side_1_overlap=0	side_1_possible_overlap_registers=34	side_1_read_count=0	side_1_redundant=0	side_2_annotate_key=repeat	side_2_continuation=0	side_2_coverage=NA	side_2_overlap=0	side_2_possible_overlap_registers=NA	side_2_read_count=NA	side_2_redundant=1	total_non_overlap_reads=122
JC	67	.	REL606	1867824	-1	REL606	2062991	1	0	alignment_overlap=0	coverage_minus=25	coverage_plus=47	flanking_left=293	flanking_right=293	frequency=1	junction_possible_overlap_registers=43	key=REL606__1867824__-1__REL606__2062991__1__0____293__293__0__1	max_left=275	max_left_minus=217	max_left_plus=275	max_min_left=135	max_min_left_minus=122	max_min_left_plus=135	max_min_right=132	max_min_right_minus=100	max_min_right_plus=132	max_pos_hash_score=86	max_right=260	max_right_minus=243	max_right_plus=260	neg_log10_pos_hash_p_value=0.5	new_junction_coverage=0.55	new_junction_read_count=73	polymorphism_frequency=1.000e+00	pos_hash_score=57	prediction=consensus	read_count_offset=3	side_1_annotate_key=gene	side_1_continuation=0	side_1_coverage=0.00	side_1_overlap=0	side_1_possible_overlap_registers=40	side_1_read_count=0	side_1_redundant=0	side_2_annotate_key=repeat	side_2_continuation=0	side_2_coverage=NA	side_2_overlap=0	side_2_possible_overlap_registers=NA	side_2_read_count=NA	side_2_redundant=1	total_non_overlap_reads=72
JC	68	.	REL606	1948252	1	REL606	1951190	1	-1	alignment_overlap=-1	coverage_minus=18	coverage_plus=0	flanking_left=293	flanking_right=293	frequency=2.191e-01	junction_possible_overlap_registers=42	key=REL606__1948252__1__REL606__1951190__1__-1__G__293__293__0__0	max_left=33	max_left_minus=33	max_left_plus=0	max_min_left=0	max_min_left_minus=0	max_min_left_plus=0	max_min_right=16	max_min_right_minus=16	max_min_right_plus=0	max_pos_hash_score=84	max_right=16	max_right_minus=16	max_right_plus=0	neg_log10_pos_hash_p_value=7.4	new_junction_coverage=0.21	new_junction_read_count=27	polymorphism_frequency=2.191e-01	pos_hash_score=12	prediction=polymorphism	reject=COVERAGE_EVENNESS_SKEW	side_1_annotate_key=gene	side_1_continuation=0	side_1_coverage=0.79	side_1_overlap=0	side_1_possible_overlap_registers=43	side_1_read_count=104	side_1_redundant=0	side_2_annotate_key=gene	side_2_continuation=0	side_2_coverage=0.70	side_2_overlap=0	side_2_possible_overlap_registers=43	side_2_read_count=93	side_2_redundant=0	total_non_overlap_reads=18	unique_read_sequence=G
JC	69	.	REL606	2062991	1	REL606	2133554	1	0	alignment_overlap=0	coverage_minus=33	coverage_plus=27	flanking_left=293	flanking_right=293	frequency=1	junction_possible_overlap_registers=43	key=REL606__2062991__1__REL606__2133554__1__0____293__293__1__0	max_left=245	max_left_minus=241	max_left_plus=245	max_min_left=144	max_min_left_minus=144	max_min_left_plus=134	max_min_right=116	max_min_right_minus=116	max_min_right_plus=95	max_pos_hash_score=86	max_right=274	max_right_minus=271	max_right_plus=274	neg_log10_pos_hash_p_value=0.9	new_junction_coverage=0.48	new_junction_read_count=63	polymorphism_frequency=9.832e-01	pos_hash_score=51	prediction=consensus	read_count_offset=3	side_1_annotate_key=repeat	side_1_continuation=0	side_1_coverage=NA	side_1_overlap=0	side_1_read_count=NA	side_1_redundant=1	side_2_annotate_key=gene	side_2_continuation=0	side_2_coverage=0.01	side_2_overlap=0	side_2_possible_overlap_registers=40	side_2_read_count=1	side_2_redundant=0	total_non_overlap_reads=60
JC	70	.	REL606	2064433	-1	REL606	2133556	-1	0	alignment_overlap=0	coverage_minus=52	coverage_plus=63	flanking_left=293	flanking_right=293	frequency=1	junction_possible_overlap_registers=43	key=REL606__2064433__-1__REL606__2133556__-1__0____293__293__1__0	max_left=253	max_left_minus=252	max_left_plus=253	max_min_left=103	max_min_left_minus=103	max_min_left_plus=64	max_min_right=112	max_min_right_minus=63	max_min_right_plus=112	max_pos_hash_score=86	max_right=276	max_right_minus=247	max_right_plus=276	neg_log10_pos_hash_p_value=0.2	new_junction_coverage=0.89	new_junction_read_count=118	polymorphism_frequency=9.910e-01	pos_hash_score=64	prediction=consensus	read_count_offset=3	side_1_annotate_key=repeat	side_1_continuation=0	side_1_coverage=NA	side_1_overlap=0	side_1_read_count=NA	side_1_redundant=1	side_2_annotate_key=gene	side_2_continuation=0	side_2_coverage=0.01	side_2_overlap=0	side_2_possible_overlap_registers=40	side_2_read_count=1	side_2_redundant=0	total_non_overlap_reads=115
JC	71	.	REL606	2828769	-1	REL606	3110351	-1	0	alignment_overlap=1	coverage_minus=47	coverage_plus=36	flanking_left=293	flanking_right=293	frequency=1	junction_possible_overlap_registers=42	key=REL606__2828769__-1__REL606__3110352__-1__1____293__293__1__0	max_left=287	max_left_minus=287	max_left_plus=271	max_min_left=125	max_min_left_minus=124	max_min_left_plus=125	max_min_right=135	max_min_right_minus=115	max_min_right_plus=135	max_pos_hash_score=84	max_right=282	max_right_minus=280	max_right_plus=282	neg_log10_pos_hash_p_value=0.1	new_junction_coverage=0.74	new_junction_read_count=96	polymorphism_frequency=9.889e-01	pos_hash_score=66	prediction=consensus	read_count_offset=3	side_1_annotate_key=repeat	side_1_continuation=0	side_1_coverage=NA	side_1_overlap=1	side_1_read_count=NA	side_1_redundant=1	side_2_annotate_key=gene	side_2_continuation=0	side_2_coverage=0.01	side_2_overlap=0	side_2_possible_overlap_registers=39	side_2_read_count=1	side_2_redundant=0	total_non_overlap_reads=83
JC	72	.	REL606	3196120	-1	REL606	3197834	-1	0	alignment_overlap=2	coverage_minus=42	coverage_plus=48	flanking_left=293	flanking_right=293	frequency=1	junction_possible_overlap_registers=41	key=REL606__3196122__-1__REL606__3197834__-1__2____293__293__0__1	max_left=277	max_left_minus=275	max_left_plus=277	max_min_left=143	max_min_left_minus=143	max_min_left_plus=106	max_min_right=144	max_min_right_minus=128	max_min_right_plus=144	max_pos_hash_score=82	max_right=284	max_right_minus=284	max_right_plus=274	neg_log10_pos_hash_p_value=0.0	new_junction_coverage=0.96	new_junction_read_count=121	polymorphism_frequency=9.758e-01	pos_hash_score=69	prediction=consensus	side_1_annotate_key=gene	side_1_continuation=0	side_1_coverage=0.02	side_1_overlap=0	side_1_possible_overlap_registers=41	side_1_read_count=3	side_1_redundant=0	side_2_annotate_key=repeat	side_2_continuation=0	side_2_coverage=NA	side_2_overlap=2	side_2_possible_overlap_registers=NA	side_2_read_count=NA	side_2_redundant=1	total_non_overlap_reads=90
JC	73	.	REL606	3479014	1	REL606	3601330	1	0	alignment_overlap=6	coverage_minus=0	coverage_plus=12	flanking_left=293	flanking_right=293	frequency=1.727e-01	junction_possible_overlap_registers=37	key=REL606__3479014__1__REL606__3601324__1__6____293__293__0__0	max_left=9	max_left_minus=0	max_left_plus=9	max_min_left=9	max_min_left_minus=0	max_min_left_plus=9	max_min_right=0	max_min_right_minus=0	max_min_right_plus=0	max_pos_hash_score=74	max_right=276	max_right_minus=0	max_right_plus=276	neg_log10_pos_hash_p_value=8.2	new_junction_coverage=0.20	new_junction_read_count=23	polymorphism_frequency=1.727e-01	pos_hash_score=8	prediction=polymorphism	reject=COVERAGE_EVENNESS_SKEW,FREQUENCY_CUTOFF	side_1_annotate_key=gene	side_1_continuation=0	side_1_coverage=0.80	side_1_overlap=6	side_1_possible_overlap_registers=43	side_1_read_count=105	side_1_redundant=0	side_2_annotate_key=gene	side_2_continuation=0	side_2_coverage=1.15	side_2_overlap=0	side_2_possible_overlap_registers=37	side_2_read_count=130	side_2_redundant=0	total_non_overlap_reads=12
JC	74	.	REL606	3481289	1	REL606	3582223	1	0	alignment_overlap=0	coverage_minus=0	coverage_plus=4	flanking_left=293	flanking_right=293	frequency=1	junction_possible_overlap_registers=43	key=REL606__3481289__1__REL606__3582223__1__0____293__293__0__1	max_left=269	max_left_minus=0	max_left_plus=269	max_min_left=111	max_min_left_minus=0	max_min_left_plus=111	max_min_right=32	max_min_right_minus=0	max_min_right_plus=32	max_pos_hash_score=86	max_right=203	max_right_minus=0	max_right_plus=203	neg_log10_pos_hash_p_value=11.1	new_junction_coverage=1.39	new_junction_read_count=183	polymorphism_frequency=8.243e-01	pos_hash_score=4	prediction=consensus	reject=COVERAGE_EVENNESS_SKEW	side_1_annotate_key=gene	side_1_continuation=0	side_1_coverage=0.30	side_1_overlap=0	side_1_possible_overlap_registers=43	side_1_read_count=39	side_1_redundant=0	side_2_annotate_key=repeat	side_2_continuation=0	side_2_coverage=NA	side_2_overlap=0	side_2_possible_overlap_registers=NA	side_2_read_count=NA	side_2_redundant=1	total_non_overlap_reads=4
JC	75	.	REL606	3487320	-1	REL606	3629731	-1	0	alignment_overlap=0	coverage_minus=54	coverage_plus=62	flanking_left=293	flanking_right=293	frequency=6.233e-01	junction_possible_overlap_registers=43	key=REL606__3487320__-1__REL606__3629731__-1__0____293__293__0__1	max_left=283	max_left_minus=271	max_left_plus=283	max_min_left=124	max_min_left_minus=103	max_min_left_plus=124	max_min_right=132	max_min_right_minus=132	max_min_right_plus=126	max_pos_hash_score=86	max_right=279	max_right_minus=259	max_right_plus=279	neg_log10_pos_hash_p_value=0.0	new_junction_coverage=1.05	new_junction_read_count=139	polymorphism_frequency=6.233e-01	pos_hash_score=78	prediction=polymorphism	side_1_annotate_key=gene	side_1_continuation=0	side_1_coverage=0.64	side_1_overlap=0	side_1_possible_overlap_registers=43	side_1_read_count=84	side_1_redundant=0	side_2_annotate_key=repeat	side_2_continuation=0	side_2_coverage=NA	side_2_overlap=0	side_2_possible_overlap_registers=NA	side_2_read_count=NA	side_2_redundant=1	total_non_overlap_reads=116
JC	76	.	REL606	3501576	1	REL606	3583665	-1	0	alignment_overlap=2	coverage_minus=35	coverage_plus=53	flanking_left=293	flanking_right=293	frequency=1	junction_possible_overlap_registers=41	key=REL606__3501574__1__REL606__3583665__-1__2____293__293__0__1	max_left=270	max_left_minus=251	max_left_plus=270	max_min_left=144	max_min_left_minus=144	max_min_left_plus=139	max_min_right=135	max_min_right_minus=135	max_min_right_plus=130	max_pos_hash_score=82	max_right=284	max_right_minus=272	max_right_plus=284	neg_log10_pos_hash_p_value=0.0	new_junction_coverage=0.78	new_junction_read_count=98	polymorphism_frequency=9.891e-01	pos_hash_score=74	prediction=consensus	read_count_offset=3	side_1_annotate_key=gene	side_1_continuation=0	side_1_coverage=0.01	side_1_overlap=0	side_1_possible_overlap_registers=38	side_1_read_count=1	side_1_redundant=0	side_2_annotate_key=repeat	side_2_continuation=0	side_2_coverage=NA	side_2_overlap=2	side_2_possible_overlap_registers=NA	side_2_read_count=NA	side_2_redundant=1	total_non_overlap_reads=88
JC	77	.	REL606	3501578	-1	REL606	3582223	1	0	alignment_overlap=0	coverage_minus=47	coverage_plus=60	flanking_left=293	flanking_right=293	frequency=1	junction_possible_overlap_registers=43	key=REL606__3501578__-1__REL606__3582223__1__0____293__293__0__1	max_left=267	max_left_minus=267	max_left_plus=242	max_min_left=141	max_min_left_minus=108	max_min_left_plus=141	max_min_right=136	max_min_right_minus=136	max_min_right_plus=120	max_pos_hash_score=86	max_right=290	max_right_minus=290	max_right_plus=197	neg_log10_pos_hash_p_value=0.3	new_junction_coverage=0.92	new_junction_read_count=122	polymorphism_frequency=9.913e-01	pos_hash_score=61	prediction=consensus	read_count_offset=3	side_1_annotate_key=gene	side_1_continuation=0	side_1_coverage=0.01	side_1_overlap=0	side_1_possible_overlap_registers=40	side_1_read_count=1	side_1_redundant=0	side_2_annotate_key=repeat	side_2_continuation=0	side_2_coverage=NA	side_2_overlap=0	side_2_possible_overlap_registers=NA	side_2_read_count=NA	side_2_redundant=1	total_non_overlap_reads=107
JC	78	.	REL606	3536960	1	REL606	3582223	1	0	alignment_overlap=0	coverage_minus=123	coverage_plus=135	flanking_left=293	flanking_right=293	frequency=1	junction_possible_overlap_registers=43	key=REL606__3536960__1__REL606__3582223__1__0____293__293__0__1	max_left=265	max_left_minus=257	max_left_plus=265	max_min_left=144	max_min_left_minus=144	max_min_left_plus=135	max_min_right=129	max_min_right_minus=123	max_min_right_plus=129	max_pos_hash_score=86	max_right=286	max_right_minus=276	max_right_plus=286	neg_log10_pos_hash_p_value=0.0	new_junction_coverage=2.67	new_junction_read_count=352	polymorphism_frequency=9.909e-01	pos_hash_score=99	prediction=consensus	read_count_offset=3	side_1_annotate_key=gene	side_1_continuation=0	side_1_coverage=0.02	side_1_overlap=0	side_1_possible_overlap_registers=40	side_1_read_count=3	side_1_redundant=0	side_2_annotate_key=repeat	side_2_continuation=0	side_2_coverage=NA	side_2_overlap=0	side_2_possible_overlap_registers=NA	side_2_read_count=NA	side_2_redundant=1	total_non_overlap_reads=258
JC	79	.	REL606	3536962	-1	REL606	3628289	1	0	alignment_overlap=1	coverage_minus=54	coverage_plus=54	flanking_left=293	flanking_right=293	frequency=1	junction_possible_overlap_registers=42	key=REL606__3536963__-1__REL606__3628289__1__1____293__293__0__1	max_left=277	max_left_minus=247	max_left_plus=277	max_min_left=145	max_min_left_minus=145	max_min_left_plus=132	max_min_right=145	max_min_right_minus=145	max_min_right_plus=126	max_pos_hash_score=84	max_right=263	max_right_minus=246	max_right_plus=263	neg_log10_pos_hash_p_value=0.0	new_junction_coverage=1.09	new_junction_read_count=140	polymorphism_frequency=9.774e-01	pos_hash_score=74	prediction=consensus	read_count_offset=3	side_1_annotate_key=gene	side_1_continuation=0	side_1_coverage=0.03	side_1_overlap=0	side_1_possible_overlap_registers=39	side_1_read_count=3	side_1_redundant=0	side_2_annotate_key=repeat	side_2_continuation=0	side_2_coverage=NA	side_2_overlap=1	side_2_possible_overlap_registers=NA	side_2_read_count=NA	side_2_redundant=1	total_non_overlap_reads=108
JC	80	.	REL606	3627953	-1	REL606	3628289	1	0	alignment_overlap=0	coverage_minus=17	coverage_plus=14	flanking_left=293	flanking_right=293	frequency=3.846e-01	junction_possible_overlap_registers=43	key=REL606__3627953__-1__REL606__3628289__1__0____293__293__0__1	max_left=292	max_left_minus=292	max_left_plus=260	max_min_left=142	max_min_left_minus=134	max_min_left_plus=142	max_min_right=112	max_min_right_minus=112	max_min_right_plus=83	max_pos_hash_score=86	max_right=253	max_right_minus=253	max_right_plus=178	neg_log10_pos_hash_p_value=3.5	new_junction_coverage=0.30	new_junction_read_count=40	polymorphism_frequency=3.846e-01	pos_hash_score=29	prediction=polymorphism	reject=COVERAGE_EVENNESS_SKEW	side_1_annotate_key=gene	side_1_continuation=0	side_1_coverage=0.49	side_1_overlap=0	side_1_possible_overlap_registers=43	side_1_read_count=64	side_1_redundant=0	side_2_annotate_key=repeat	side_2_continuation=0	side_2_coverage=NA	side_2_overlap=0	side_2_possible_overlap_registers=NA	side_2_read_count=NA	side_2_redundant=1	total_non_overlap_reads=31
JC	81	.	REL606	3825953	1	REL606	3888290	1	0	alignment_overlap=0	coverage_minus=60	coverage_plus=61	flanking_left=293	flanking_right=293	frequency=1	junction_possible_overlap_registers=43	key=REL606__3825953__1__REL606__3888290__1__0____293__293__1__0	max_left=279	max_left_minus=279	max_left_plus=236	max_min_left=133	max_min_left_minus=133	max_min_left_plus=93	max_min_right=143	max_min_right_minus=143	max_min_right_plus=113	max_pos_hash_score=86	max_right=272	max_right_minus=268	max_right_plus=272	neg_log10_pos_hash_p_value=0.0	new_junction_coverage=0.96	new_junction_read_count=127	polymorphism_frequency=9.673e-01	pos_hash_score=71	prediction=consensus	read_count_offset=3	side_1_annotate_key=repeat	side_1_continuation=0	side_1_coverage=NA	side_1_overlap=0	side_1_read_count=NA	side_1_redundant=1	side_2_annotate_key=gene	side_2_continuation=0	side_2_coverage=0.03	side_2_overlap=0	side_2_possible_overlap_registers=40	side_2_read_count=4	side_2_redundant=0	total_non_overlap_reads=121
JC	82	.	REL606	3888292	-1	REL606	4036178	1	0	alignment_overlap=1	coverage_minus=25	coverage_plus=41	flanking_left=293	flanking_right=293	frequency=1	junction_possible_overlap_registers=42	key=REL606__3888293__-1__REL606__4036178__1__1____293__293__0__1	max_left=270	max_left_minus=217	max_left_plus=270	max_min_left=116	max_min_left_minus=54	max_min_left_plus=116	max_min_right=145	max_min_right_minus=117	max_min_right_plus=145	max_pos_hash_score=84	max_right=250	max_right_minus=117	max_right_plus=250	neg_log10_pos_hash_p_value=1.1	new_junction_coverage=0.53	new_junction_read_count=68	polymorphism_frequency=9.404e-01	pos_hash_score=47	prediction=consensus	read_count_offset=3	side_1_annotate_key=gene	side_1_continuation=0	side_1_coverage=0.03	side_1_overlap=0	side_1_possible_overlap_registers=39	side_1_read_count=4	side_1_redundant=0	side_2_annotate_key=repeat	side_2_continuation=0	side_2_coverage=NA	side_2_overlap=1	side_2_possible_overlap_registers=NA	side_2_read_count=NA	side_2_redundant=1	total_non_overlap_reads=66
JC	83	.	REL606	4256893	1	REL606	4256887	-1	0	alignment_overlap=13	coverage_minus=54	coverage_plus=55	flanking_left=293	flanking_right=293	frequency=1	junction_possible_overlap_registers=30	key=REL606__4256893__1__REL606__4256900__-1__13____293__293__0__0	max_left=269	max_left_minus=269	max_left_plus=268	max_min_left=137	max_min_left_minus=102	max_min_left_plus=137	max_min_right=122	max_min_right_minus=122	max_min_right_plus=118	max_pos_hash_score=60	max_right=269	max_right_minus=269	max_right_plus=256	neg_log10_pos_hash_p_value=0.0	new_junction_coverage=1.22	new_junction_read_count=112	polymorphism_frequency=9.969e-01	pos_hash_score=58	prediction=consensus	side_1_annotate_key=gene	side_1_continuation=0	side_1_coverage=0.01	side_1_overlap=13	side_1_possible_overlap_registers=43	side_1_read_count=1	side_1_redundant=0	side_2_annotate_key=gene	side_2_continuation=0	side_2_coverage=0.00	side_2_overlap=0	side_2_possible_overlap_registers=30	side_2_read_count=0	side_2_redundant=0	total_non_overlap_reads=109
JC	84	.	REL606	4344539	-1	REL606	4364781	-1	0	alignment_overlap=2	coverage_minus=56	coverage_plus=36	flanking_left=293	flanking_right=293	frequency=1	junction_possible_overlap_registers=41	key=REL606__4344539__-1__REL606__4364783__-1__2____293__293__1__0	max_left=282	max_left_minus=282	max_left_plus=248	max_min_left=132	max_min_left_minus=117	max_min_left_plus=132	max_min_right=137	max_min_right_minus=137	max_min_right_plus=137	max_pos_hash_score=82	max_right=280	max_right_minus=280	max_right_plus=255	neg_log10_pos_hash_p_value=0.3	new_junction_coverage=0.74	new_junction_read_count=93	polymorphism_frequency=1.000e+00	pos_hash_score=58	prediction=consensus	read_count_offset=4	side_1_annotate_key=repeat	side_1_continuation=0	side_1_coverage=NA	side_1_overlap=2	side_1_read_count=NA	side_1_redundant=1	side_2_annotate_key=gene	side_2_continuation=0	side_2_coverage=0.00	side_2_overlap=0	side_2_possible_overlap_registers=37	side_2_read_count=0	side_2_redundant=0	total_non_overlap_reads=92
JC	85	.	REL606	4344539	-1	REL606	4446620	1	0	alignment_overlap=0	coverage_minus=38	coverage_plus=56	flanking_left=293	flanking_right=293	frequency=1	junction_possible_overlap_registers=43	key=REL606__4344539__-1__REL606__4446620__1__0____293__293__1__0	max_left=246	max_left_minus=246	max_left_plus=226	max_min_left=142	max_min_left_minus=142	max_min_left_plus=135	max_min_right=125	max_min_right_minus=121	max_min_right_plus=125	max_pos_hash_score=86	max_right=248	max_right_minus=248	max_right_plus=243	neg_log10_pos_hash_p_value=0.2	new_junction_coverage=0.72	new_junction_read_count=95	polymorphism_frequency=9.888e-01	pos_hash_score=62	prediction=consensus	read_count_offset=3	side_1_annotate_key=repeat	side_1_continuation=0	side_1_coverage=NA	side_1_overlap=0	side_1_read_count=NA	side_1_redundant=1	side_2_annotate_key=gene	side_2_continuation=0	side_2_coverage=0.01	side_2_overlap=0	side_2_possible_overlap_registers=40	side_2_read_count=1	side_2_redundant=0	total_non_overlap_reads=94
JC	86	.	REL606	4364778	1	REL606	4504348	-1	0	alignment_overlap=0	coverage_minus=37	coverage_plus=51	flanking_left=293	flanking_right=293	frequency=1	junction_possible_overlap_registers=43	key=REL606__4364778__1__REL606__4504348__-1__0____293__293__0__1	max_left=260	max_left_minus=260	max_left_plus=232	max_min_left=138	max_min_left_minus=124	max_min_left_plus=138	max_min_right=113	max_min_right_minus=109	max_min_right_plus=113	max_pos_hash_score=86	max_right=283	max_right_minus=283	max_right_plus=274	neg_log10_pos_hash_p_value=0.2	new_junction_coverage=0.76	new_junction_read_count=100	polymorphism_frequency=1.000e+00	pos_hash_score=64	prediction=consensus	read_count_offset=4	side_1_annotate_key=gene	side_1_continuation=0	side_1_coverage=0.00	side_1_overlap=0	side_1_possible_overlap_registers=39	side_1_read_count=0	side_1_redundant=0	side_2_annotate_key=repeat	side_2_continuation=0	side_2_coverage=NA	side_2_overlap=0	side_2_possible_overlap_registers=NA	side_2_read_count=NA	side_2_redundant=1	total_non_overlap_reads=88
JC	87	.	REL606	4446622	-1	REL606	4504348	-1	0	alignment_overlap=0	coverage_minus=16	coverage_plus=28	flanking_left=293	flanking_right=293	frequency=1	junction_possible_overlap_registers=43	key=REL606__4446622__-1__REL606__4504348__-1__0____293__293__0__1	max_left=276	max_left_minus=276	max_left_plus=256	max_min_left=134	max_min_left_minus=134	max_min_left_plus=122	max_min_right=136	max_min_right_minus=106	max_min_right_plus=136	max_pos_hash_score=86	max_right=273	max_right_minus=273	max_right_plus=232	neg_log10_pos_hash_p_value=1.9	new_junction_coverage=0.37	new_junction_read_count=49	polymorphism_frequency=9.785e-01	pos_hash_score=40	prediction=consensus	read_count_offset=3	side_1_annotate_key=gene	side_1_continuation=0	side_1_coverage=0.01	side_1_overlap=0	side_1_possible_overlap_registers=40	side_1_read_count=1	side_1_redundant=0	side_2_annotate_key=repeat	side_2_continuation=0	side_2_coverage=NA	side_2_overlap=0	side_2_possible_overlap_registers=NA	side_2_read_count=NA	side_2_redundant=1	total_non_overlap_reads=44
UN	88	.	REL606	15599	16518
UN	89	.	REL606	16523	16524
UN	90	.	REL606	16526	16528
UN	91	.	REL606	16531	16531
UN	92	.	REL606	16579	16579
UN	93	.	REL606	17221	17223
UN	94	.	REL606	17225	17225
UN	95	.	REL606	17227	18243
UN	96	.	REL606	18245	18247
UN	97	.	REL606	18249	18259
UN	98	.	REL606	18262	18265
UN	99	.	REL606	18267	18269
UN	100	.	REL606	18271	18274
UN	101	.	REL606	18276	18276
UN	102	.	REL606	18283	18283
UN	103	.	REL606	18285	18285
UN	104	.	REL606	18288	18288
UN	105	.	REL606	24925	24925
UN	106	.	REL606	24927	24927
UN	107	.	REL606	24932	24938
UN	108	.	REL606	24941	25299
UN	109	.	REL606	25301	25301
UN	110	.	REL606	25303	25303
UN	111	.	REL606	25307	25307
UN	112	.	REL606	25312	25312
UN	113	.	REL606	25314	25314
UN	114	.	REL606	228152	228152
UN	115	.	REL606	228168	228168
UN	116	.	REL606	228170	228170
UN	117	.	REL606	228172	228173
UN	118	.	REL606	228175	228175
UN	119	.	REL606	228177	228181
UN	120	.	REL606	228183	228308
UN	121	.	REL606	228310	228310
UN	122	.	REL606	228315	228316
UN	123	.	REL606	228321	228322
UN	124	.	REL606	228324	228324
UN	125	.	REL606	228327	228327
UN	126	.	REL606	228330	228330
UN	127	.	REL606	228684	229738
UN	128	.	REL606	229743	229744
UN	129	.	REL606	229748	229748
UN	130	.	REL606	229750	229750
UN	131	.	REL606	229753	229753
UN	132	.	REL606	229757	229757
UN	133	.	REL606	229766	229766
UN	134	.	REL606	230163	230163
UN	135	.	REL606	230165	230185
UN	136	.	REL606	230187	230200
UN	137	.	REL606	230203	230203
UN	138	.	REL606	230205	230209
UN	139	.	REL606	230212	230213
UN	140	.	REL606	230220	230220
UN	141	.	REL606	230222	230222
UN	142	.	REL606	230225	230226
UN	143	.	REL606	230228	230228
UN	144	.	REL606	230230	230276
UN	145	.	REL606	230281	230283
UN	146	.	REL606	230431	230431
UN	147	.	REL606	230439	233040
UN	148	.	REL606	233042	233042
UN	149	.	REL606	233045	233046
UN	150	.	REL606	233049	233049
UN	151	.	REL606	233054	233058
UN	152	.	REL606	233062	233062
UN	153	.	REL606	242831	242832
UN	154	.	REL606	242835	242837
UN	155	.	REL606	242840	242851
UN	156	.	REL606	242853	243261
UN	157	.	REL606	243263	243263
UN	158	.	REL606	243266	243267
UN	159	.	REL606	243269	243269
UN	160	.	REL606	243280	243280
UN	161	.	REL606	243301	243301
UN	162	.	REL606	264366	264366
UN	163	.	REL606	264373	264373
UN	164	.	REL606	264384	264384
UN	165	.	REL606	264388	264393
UN	166	.	REL606	264399	264402
UN	167	.	REL606	264404	264404
UN	168	.	REL606	264410	264411
UN	169	.	REL606	264413	264413
UN	170	.	REL606	264415	264417
UN	171	.	REL606	264419	264424
UN	172	.	REL606	264426	264432
UN	173	.	REL606	264434	264440
UN	174	.	REL606	264442	264808
UN	175	.	REL606	264812	264813
UN	176	.	REL606	264815	264815
UN	177	.	REL606	264829	264829
UN	178	.	REL606	354836	354836
UN	179	.	REL606	354852	354852
UN	180	.	REL606	354865	354865
UN	181	.	REL606	354868	354868
UN	182	.	REL606	354879	354879
UN	183	.	REL606	354882	354882
UN	184	.	REL606	354884	354885
UN	185	.	REL606	354888	354888
UN	186	.	REL606	354891	354891
UN	187	.	REL606	354893	354893
UN	188	.	REL606	354900	354900
UN	189	.	REL606	354903	354903
UN	190	.	REL606	354907	354907
UN	191	.	REL606	354909	354909
UN	192	.	REL606	354911	354916
UN	193	.	REL606	354918	355275
UN	194	.	REL606	355279	355279
UN	195	.	REL606	355282	355282
UN	196	.	REL606	355287	355287
UN	197	.	REL606	355289	355289
UN	198	.	REL606	355298	355298
UN	199	.	REL606	355322	355322
UN	200	.	REL606	378422	378422
UN	201	.	REL606	378426	378427
UN	202	.	REL606	378430	378430
UN	203	.	REL606	378435	378436
UN	204	.	REL606	378440	378448
UN	205	.	REL606	378451	378811
UN	206	.	REL606	378816	378817
UN	207	.	REL606	378819	378819
UN	208	.	REL606	378821	378821
UN	209	.	REL606	378823	378827
UN	210	.	REL606	378829	378830
UN	211	.	REL606	378833	378833
UN	212	.	REL606	378839	378839
UN	213	.	REL606	378844	378844
UN	214	.	REL606	378853	378853
UN	215	.	REL606	431113	431113
UN	216	.	REL606	431117	431132
UN	217	.	REL606	431137	431139
UN	218	.	REL606	431141	431141
UN	219	.	REL606	431143	432082
UN	220	.	REL606	497058	497058
UN	221	.	REL606	497060	497060
UN	222	.	REL606	497064	497065
UN	223	.	REL606	497072	497077
UN	224	.	REL606	497080	499591
UN	225	.	REL606	499593	499603
UN	226	.	REL606	499605	499605
UN	227	.	REL606	499612	499612
UN	228	.	REL606	499907	499907
UN	229	.	REL606	499931	499931
UN	230	.	REL606	499935	499937
UN	231	.	REL606	499939	499939
UN	232	.	REL606	499944	499944
UN	233	.	REL606	499946	499946
UN	234	.	REL606	499952	499953
UN	235	.	REL606	499955	499967
UN	236	.	REL606	499970	499970
UN	237	.	REL606	499973	499973
UN	238	.	REL606	499977	499977
UN	239	.	REL606	499980	499986
UN	240	.	REL606	499988	500106
UN	241	.	REL606	500108	500109
UN	242	.	REL606	500111	500121
UN	243	.	REL606	500123	500125
UN	244	.	REL606	500136	500136
UN	245	.	REL606	547830	547830
UN	246	.	REL606	547839	547839
UN	247	.	REL606	547842	547842
UN	248	.	REL606	547849	547852
UN	249	.	REL606	547855	547858
UN	250	.	REL606	547861	547862
UN	251	.	REL606	547864	548207
UN	252	.	REL606	548209	548213
UN	253	.	REL606	548215	548215
UN	254	.	REL606	548226	548226
UN	255	.	REL606	548247	548247
UN	256	.	REL606	549375	549375
UN	257	.	REL606	549379	549379
UN	258	.	REL606	549381	549381
UN	259	.	REL606	549385	549388
UN	260	.	REL606	549390	549390
UN	261	.	REL606	549393	549393
UN	262	.	REL606	549395	549396
UN	263	.	REL606	549398	549400
UN	264	.	REL606	549404	549763
UN	265	.	REL606	549769	549769
UN	266	.	REL606	553149	554052
UN	267	.	REL606	554054	554058
UN	268	.	REL606	554060	554061
UN	269	.	REL606	554064	554065
UN	270	.	REL606	554071	554071
UN	271	.	REL606	554074	554074
UN	272	.	REL606	554076	554076
UN	273	.	REL606	554082	554082
UN	274	.	REL606	570436	571698
UN	275	.	REL606	571700	571700
UN	276	.	REL606	571703	573936
UN	277	.	REL606	573938	574067
UN	278	.	REL606	588218	588219
UN	279	.	REL606	588222	588222
UN	280	.	REL606	588224	588226
UN	281	.	REL606	588231	588234
UN	282	.	REL606	588236	588932
UN	283	.	REL606	588935	588935
UN	284	.	REL606	588937	588937
UN	285	.	REL606	589350	589682
UN	286	.	REL606	589684	589687
UN	287	.	REL606	589689	589690
UN	288	.	REL606	589695	589697
UN	289	.	REL606	589707	589707
UN	290	.	REL606	590047	592913
UN	291	.	REL606	592915	594410
UN	292	.	REL606	594412	594547
UN	293	.	REL606	594551	594552
UN	294	.	REL606	594556	594557
UN	295	.	REL606	594560	594909
UN	296	.	REL606	618895	618895
UN	297	.	REL606	618904	618904
UN	298	.	REL606	618908	618909
UN	299	.	REL606	618913	618913
UN	300	.	REL606	618915	618916
UN	301	.	REL606	618919	618922
UN	302	.	REL606	618924	619227
UN	303	.	REL606	619229	619236
UN	304	.	REL606	619238	619242
UN	305	.	REL606	619244	619244
UN	306	.	REL606	619247	619247
UN	307	.	REL606	619259	619259
UN	308	.	REL606	633754	633754
UN	309	.	REL606	633756	633756
UN	310	.	REL606	633758	633758
UN	311	.	REL606	633766	633766
UN	312	.	REL606	633769	633769
UN	313	.	REL606	633774	633774
UN	314	.	REL606	633776	633777
UN	315	.	REL606	633780	634159
UN	316	.	REL606	634163	634165
UN	317	.	REL606	634167	634170
UN	318	.	REL606	634174	634174
UN	319	.	REL606	634179	634179
UN	320	.	REL606	634181	634183
UN	321	.	REL606	634185	634185
UN	322	.	REL606	634188	634188
UN	323	.	REL606	634196	634196
UN	324	.	REL606	634207	634207
UN	325	.	REL606	643099	643099
UN	326	.	REL606	643102	643102
UN	327	.	REL606	643104	643104
UN	328	.	REL606	643107	643107
UN	329	.	REL606	643109	643117
UN	330	.	REL606	643119	643134
UN	331	.	REL606	643136	644138
UN	332	.	REL606	644140	644141
UN	333	.	REL606	644143	644146
UN	334	.	REL606	644150	644155
UN	335	.	REL606	644157	644157
UN	336	.	REL606	644159	644163
UN	337	.	REL606	665948	665948
UN	338	.	REL606	665950	666917
UN	339	.	REL606	666921	666921
UN	340	.	REL606	666924	666926
UN	341	.	REL606	1111738	1111739
UN	342	.	REL606	1111741	1111741
UN	343	.	REL606	1111743	1111743
UN	344	.	REL606	1111759	1111762
UN	345	.	REL606	1111765	1111765
UN	346	.	REL606	1111767	1111767
UN	347	.	REL606	1111770	1111770
UN	348	.	REL606	1111775	1111783
UN	349	.	REL606	1111785	1111785
UN	350	.	REL606	1111789	1112597
UN	351	.	REL606	1112599	1112602
UN	352	.	REL606	1112604	1112604
UN	353	.	REL606	1112606	1112606
UN	354	.	REL606	1112611	1112612
UN	355	.	REL606	1194807	1194815
UN	356	.	REL606	1194817	1194820
UN	357	.	REL606	1194823	1195176
UN	358	.	REL606	1195178	1195180
UN	359	.	REL606	1195182	1195182
UN	360	.	REL606	1195198	1195198
UN	361	.	REL606	1195200	1195200
UN	362	.	REL606	1195202	1195202
UN	363	.	REL606	1195206	1195206
UN	364	.	REL606	1271150	1272489
UN	365	.	REL606	1324800	1324800
UN	366	.	REL606	1324805	1324805
UN	367	.	REL606	1324812	1324812
UN	368	.	REL606	1324815	1324820
UN	369	.	REL606	1324822	1325224
UN	370	.	REL606	1325231	1325231
UN	371	.	REL606	1325233	1325234
UN	372	.	REL606	1325236	1325236
UN	373	.	REL606	1325238	1325240
UN	374	.	REL606	1325243	1325243
UN	375	.	REL606	1325246	1325246
UN	376	.	REL606	1325249	1325252
UN	377	.	REL606	1325263	1325263
UN	378	.	REL606	1325265	1325265
UN	379	.	REL606	1325286	1325286
UN	380	.	REL606	1325295	1325295
UN	381	.	REL606	1325297	1325297
UN	382	.	REL606	1422820	1422820
UN	383	.	REL606	1422822	1423730
UN	384	.	REL606	1423733	1423734
UN	385	.	REL606	1423737	1423737
UN	386	.	REL606	1423742	1423742
UN	387	.	REL606	1423748	1423748
UN	388	.	REL606	1432222	1432222
UN	389	.	REL606	1432227	1432227
UN	390	.	REL606	1432230	1432230
UN	391	.	REL606	1432233	1432233
UN	392	.	REL606	1432235	1432235
UN	393	.	REL606	1432240	1432527
UN	394	.	REL606	1432533	1432537
UN	395	.	REL606	1432539	1432539
UN	396	.	REL606	1432541	1432541
UN	397	.	REL606	1432545	1432545
UN	398	.	REL606	1432547	1432547
UN	399	.	REL606	1432550	1432550
UN	400	.	REL606	1432554	1432555
UN	401	.	REL606	1432561	1432561
UN	402	.	REL606	1432565	1432565
UN	403	.	REL606	1432572	1432572
UN	404	.	REL606	1432578	1432578
UN	405	.	REL606	1432583	1432583
UN	406	.	REL606	1446745	1446745
UN	407	.	REL606	1446752	1446752
UN	408	.	REL606	1446755	1446755
UN	409	.	REL606	1446760	1446760
UN	410	.	REL606	1446767	1446767
UN	411	.	REL606	1446770	1446770
UN	412	.	REL606	1446776	1446777
UN	413	.	REL606	1446779	1446779
UN	414	.	REL606	1446782	1446787
UN	415	.	REL606	1446789	1446789
UN	416	.	REL606	1446793	1447692
UN	417	.	REL606	1447710	1447710
UN	418	.	REL606	1456132	1459451
UN	419	.	REL606	1459456	1459457
UN	420	.	REL606	1459463	1460218
UN	421	.	REL606	1460220	1463431
UN	422	.	REL606	1463433	1463433
UN	423	.	REL606	1463436	1463650
UN	424	.	REL606	1463653	1464250
UN	425	.	REL606	1464252	1464254
UN	426	.	REL606	1464258	1468874
UN	427	.	REL606	1468883	1468883
UN	428	.	REL606	1507291	1507294
UN	429	.	REL606	1507297	1509736
UN	430	.	REL606	1509738	1509745
UN	431	.	REL606	1509747	1509748
UN	432	.	REL606	1509751	1509751
UN	433	.	REL606	1509757	1509757
UN	434	.	REL606	1509762	1509762
UN	435	.	REL606	1509764	1509764
UN	436	.	REL606	1509766	1509766
UN	437	.	REL606	1509769	1509769
UN	438	.	REL606	1509771	1509771
UN	439	.	REL606	1509775	1509775
UN	440	.	REL606	1509804	1509804
UN	441	.	REL606	1510133	1510133
UN	442	.	REL606	1510138	1510138
UN	443	.	REL606	1510150	1510336
UN	444	.	REL606	1510341	1510341
UN	445	.	REL606	1613608	1613608
UN	446	.	REL606	1613624	1613625
UN	447	.	REL606	1613627	1613629
UN	448	.	REL606	1613634	1613637
UN	449	.	REL606	1613640	1613640
UN	450	.	REL606	1613642	1613643
UN	451	.	REL606	1613645	1614524
UN	452	.	REL606	1614536	1614536
UN	453	.	REL606	1614862	1614862
UN	454	.	REL606	1614880	1614880
UN	455	.	REL606	1614888	1615760
UN	456	.	REL606	1615764	1615767
UN	457	.	REL606	1615770	1615775
UN	458	.	REL606	1615793	1615793
UN	459	.	REL606	1728473	1728473
UN	460	.	REL606	1728495	1728501
UN	461	.	REL606	1728507	1729521
UN	462	.	REL606	1729531	1729531
UN	463	.	REL606	1729534	1729534
UN	464	.	REL606	1729537	1729538
UN	465	.	REL606	1729540	1729540
UN	466	.	REL606	1729543	1729544
UN	467	.	REL606	1729546	1729546
UN	468	.	REL606	1729550	1729550
UN	469	.	REL606	1729553	1729553
UN	470	.	REL606	1729555	1729556
UN	471	.	REL606	1729559	1729559
UN	472	.	REL606	1729566	1729567
UN	473	.	REL606	1774819	1774819
UN	474	.	REL606	1774826	1774826
UN	475	.	REL606	1774828	1774830
UN	476	.	REL606	1774833	1774833
UN	477	.	REL606	1774836	1775906
UN	478	.	REL606	1775908	1775912
UN	479	.	REL606	1775914	1775915
UN	480	.	REL606	1775918	1775919
UN	481	.	REL606	1775921	1775922
UN	482	.	REL606	1775924	1775924
UN	483	.	REL606	1775928	1775930
UN	484	.	REL606	1775933	1775933
UN	485	.	REL606	1775937	1775937
UN	486	.	REL606	1856897	1856897
UN	487	.	REL606	1856911	1856911
UN	488	.	REL606	1856914	1856914
UN	489	.	REL606	1856933	1856933
UN	490	.	REL606	1856945	1856945
UN	491	.	REL606	1856947	1857884
UN	492	.	REL606	1857887	1857890
UN	493	.	REL606	1857896	1857896
UN	494	.	REL606	1973138	1973138
UN	495	.	REL606	1973147	1973147
UN	496	.	REL606	1973149	1973149
UN	497	.	REL606	1973152	1973152
UN	498	.	REL606	1973154	1973155
UN	499	.	REL606	1973157	1973157
UN	500	.	REL606	1973159	1973491
UN	501	.	REL606	1973494	1973494
UN	502	.	REL606	1973496	1973499
UN	503	.	REL606	1973513	1973514
UN	504	.	REL606	1973523	1973523
UN	505	.	REL606	1973525	1973525
UN	506	.	REL606	1973529	1973529
UN	507	.	REL606	1973551	1973551
UN	508	.	REL606	2063152	2064204
UN	509	.	REL606	2070816	2070816
UN	510	.	REL606	2070823	2070823
UN	511	.	REL606	2070827	2071205
UN	512	.	REL606	2071211	2071211
UN	513	.	REL606	2071218	2071219
UN	514	.	REL606	2071224	2071224
UN	515	.	REL606	2085275	2085275
UN	516	.	REL606	2085277	2085278
UN	517	.	REL606	2085280	2085579
UN	518	.	REL606	2085581	2085581
UN	519	.	REL606	2085589	2085589
UN	520	.	REL606	2204949	2204949
UN	521	.	REL606	2204966	2204967
UN	522	.	REL606	2204969	2205303
UN	523	.	REL606	2205305	2205310
UN	524	.	REL606	2205314	2205318
UN	525	.	REL606	2205322	2205322
UN	526	.	REL606	2205325	2205325
UN	527	.	REL606	2205327	2205327
UN	528	.	REL606	2205331	2205331
UN	529	.	REL606	2205333	2205336
UN	530	.	REL606	2349603	2349603
UN	531	.	REL606	2349607	2349610
UN	532	.	REL606	2349612	2349612
UN	533	.	REL606	2349618	2349618
UN	534	.	REL606	2349620	2349623
UN	535	.	REL606	2349628	2349630
UN	536	.	REL606	2349632	2349632
UN	537	.	REL606	2349639	2350062
UN	538	.	REL606	2350065	2350065
UN	539	.	REL606	2350078	2350078
UN	540	.	REL606	2350083	2350083
UN	541	.	REL606	2350094	2350094
UN	542	.	REL606	2390677	2390678
UN	543	.	REL606	2390680	2390692
UN	544	.	REL606	2390694	2390696
UN	545	.	REL606	2390698	2390702
UN	546	.	REL606	2390704	2391640
UN	547	.	REL606	2561534	2561534
UN	548	.	REL606	2561537	2561537
UN	549	.	REL606	2561539	2561539
UN	550	.	REL606	2561541	2561543
UN	551	.	REL606	2561548	2561548
UN	552	.	REL606	2561550	2561550
UN	553	.	REL606	2561552	2561552
UN	554	.	REL606	2561559	2561565
UN	555	.	REL606	2561567	2561568
UN	556	.	REL606	2561570	2561570
UN	557	.	REL606	2561573	2561944
UN	558	.	REL606	2561948	2561948
UN	559	.	REL606	2561952	2561952
UN	560	.	REL606	2591130	2591130
UN	561	.	REL606	2591133	2591142
UN	562	.	REL606	2591144	2591147
UN	563	.	REL606	2591149	2595907
UN	564	.	REL606	2595912	2595913
UN	565	.	REL606	2599308	2599309
UN	566	.	REL606	2599311	2599319
UN	567	.	REL606	2599321	2599331
UN	568	.	REL606	2599334	2599335
UN	569	.	REL606	2599337	2599340
UN	570	.	REL606	2599342	2600378
UN	571	.	REL606	2600381	2600385
UN	572	.	REL606	2627653	2627653
UN	573	.	REL606	2627660	2627660
UN	574	.	REL606	2627663	2627663
UN	575	.	REL606	2627669	2627669
UN	576	.	REL606	2627679	2627679
UN	577	.	REL606	2627681	2627985
UN	578	.	REL606	2627988	2627988
UN	579	.	REL606	2627990	2627991
UN	580	.	REL606	2627995	2627997
UN	581	.	REL606	2628000	2628000
UN	582	.	REL606	2717827	2717827
UN	583	.	REL606	2717829	2717841
UN	584	.	REL606	2717843	2717845
UN	585	.	REL606	2717847	2718780
UN	586	.	REL606	2718782	2718789
UN	587	.	REL606	2718797	2718798
UN	588	.	REL606	2718802	2718802
UN	589	.	REL606	2719382	2719382
UN	590	.	REL606	2719399	2719399
UN	591	.	REL606	2719402	2719402
UN	592	.	REL606	2719405	2719406
UN	593	.	REL606	2719408	2719408
UN	594	.	REL606	2719416	2719416
UN	595	.	REL606	2719422	2719422
UN	596	.	REL606	2719427	2719427
UN	597	.	REL606	2719437	2720490
UN	598	.	REL606	2720493	2720494
UN	599	.	REL606	2720496	2720500
UN	600	.	REL606	2767193	2767193
UN	601	.	REL606	2767195	2767576
UN	602	.	REL606	2767578	2767578
UN	603	.	REL606	2767580	2767582
UN	604	.	REL606	2767588	2767589
UN	605	.	REL606	2767602	2767602
UN	606	.	REL606	2827708	2827708
UN	607	.	REL606	2827710	2827710
UN	608	.	REL606	2827713	2827713
UN	609	.	REL606	2827727	2827727
UN	610	.	REL606	2827730	2827730
UN	611	.	REL606	2827742	2827743
UN	612	.	REL606	2827745	2827755
UN	613	.	REL606	2827758	2828586
UN	614	.	REL606	2828588	2828590
UN	615	.	REL606	2828593	2828597
UN	616	.	REL606	2828600	2828601
UN	617	.	REL606	2828604	2828604
UN	618	.	REL606	2828609	2828609
UN	619	.	REL606	2828611	2828612
UN	620	.	REL606	2828615	2828615
UN	621	.	REL606	2828627	2828627
UN	622	.	REL606	2828630	2828630
UN	623	.	REL606	2844628	2844628
UN	624	.	REL606	2844631	2844631
UN	625	.	REL606	2844633	2844635
UN	626	.	REL606	2844637	2844637
UN	627	.	REL606	2844639	2845689
UN	628	.	REL606	2845692	2845704
UN	629	.	REL606	2845707	2845710
UN	630	.	REL606	2845713	2845713
UN	631	.	REL606	2845715	2845716
UN	632	.	REL606	2845724	2845724
UN	633	.	REL606	2845727	2845727
UN	634	.	REL606	2845756	2845756
UN	635	.	REL606	2962132	2962132
UN	636	.	REL606	2962135	2962135
UN	637	.	REL606	2962140	2962140
UN	638	.	REL606	2962142	2962145
UN	639	.	REL606	2962152	2963274
UN	640	.	REL606	2963277	2963277
UN	641	.	REL606	3196121	3197614
UN	642	.	REL606	3197616	3197633
UN	643	.	REL606	3197636	3197637
UN	644	.	REL606	3197657	3197657
UN	645	.	REL606	3281553	3281553
UN	646	.	REL606	3281581	3281581
UN	647	.	REL606	3281584	3281584
UN	648	.	REL606	3281590	3281591
UN	649	.	REL606	3281596	3281596
UN	650	.	REL606	3281600	3281600
UN	651	.	REL606	3281602	3281602
UN	652	.	REL606	3281604	3283932
UN	653	.	REL606	3283935	3283937
UN	654	.	REL606	3283940	3283941
UN	655	.	REL606	3283943	3283944
UN	656	.	REL606	3283952	3283952
UN	657	.	REL606	3283958	3283958
UN	658	.	REL606	3283962	3283962
UN	659	.	REL606	3283964	3283964
UN	660	.	REL606	3283966	3283966
UN	661	.	REL606	3283971	3283971
UN	662	.	REL606	3283976	3283976
UN	663	.	REL606	3284353	3284355
UN	664	.	REL606	3284358	3284359
UN	665	.	REL606	3284362	3284363
UN	666	.	REL606	3284370	3286184
UN	667	.	REL606	3286187	3286187
UN	668	.	REL606	3286189	3286189
UN	669	.	REL606	3286198	3286198
UN	670	.	REL606	3286202	3286202
UN	671	.	REL606	3286208	3286208
UN	672	.	REL606	3328194	3328194
UN	673	.	REL606	3328198	3328199
UN	674	.	REL606	3328201	3328201
UN	675	.	REL606	3328203	3328209
UN	676	.	REL606	3328211	3328211
UN	677	.	REL606	3328213	3328216
UN	678	.	REL606	3328218	3328233
UN	679	.	REL606	3328235	3328265
UN	680	.	REL606	3328267	3328271
UN	681	.	REL606	3328273	3328273
UN	682	.	REL606	3328275	3328279
UN	683	.	REL606	3328282	3328284
UN	684	.	REL606	3328288	3328288
UN	685	.	REL606	3328294	3328294
UN	686	.	REL606	3328324	3328325
UN	687	.	REL606	3328327	3328327
UN	688	.	REL606	3363423	3363423
UN	689	.	REL606	3363435	3363435
UN	690	.	REL606	3363442	3363442
UN	691	.	REL606	3363446	3363446
UN	692	.	REL606	3363448	3363801
UN	693	.	REL606	3363804	3363804
UN	694	.	REL606	3363810	3363811
UN	695	.	REL606	3363824	3363824
UN	696	.	REL606	3447339	3447339
UN	697	.	REL606	3447347	3448224
UN	698	.	REL606	3448226	3448229
UN	699	.	REL606	3448237	3448237
UN	700	.	REL606	3448242	3448242
UN	701	.	REL606	3448249	3448249
UN	702	.	REL606	3481502	3481502
UN	703	.	REL606	3481505	3481505
UN	704	.	REL606	3481508	3482448
UN	705	.	REL606	3482451	3482453
UN	706	.	REL606	3482455	3484433
UN	707	.	REL606	3484439	3484439
UN	708	.	REL606	3484442	3484442
UN	709	.	REL606	3484445	3484445
UN	710	.	REL606	3484451	3484451
UN	711	.	REL606	3582451	3582452
UN	712	.	REL606	3582458	3582458
UN	713	.	REL606	3582460	3583464
UN	714	.	REL606	3583481	3583481
UN	715	.	REL606	3583486	3583486
UN	716	.	REL606	3628486	3628486
UN	717	.	REL606	3628488	3628489
UN	718	.	REL606	3628492	3628492
UN	719	.	REL606	3628496	3628496
UN	720	.	REL606	3628501	3628511
UN	721	.	REL606	3628513	3629481
UN	722	.	REL606	3629896	3629896
UN	723	.	REL606	3629912	3629912
UN	724	.	REL606	3629924	3629925
UN	725	.	REL606	3629927	3629927
UN	726	.	REL606	3629929	3629929
UN	727	.	REL606	3629933	3629933
UN	728	.	REL606	3629936	3629936
UN	729	.	REL606	3629939	3629939
UN	730	.	REL606	3629945	3629946
UN	731	.	REL606	3629948	3630645
UN	732	.	REL606	3630647	3630647
UN	733	.	REL606	3630650	3630650
UN	734	.	REL606	3630652	3630656
UN	735	.	REL606	3631188	3631188
UN	736	.	REL606	3631201	3631201
UN	737	.	REL606	3631204	3631584
UN	738	.	REL606	3631590	3631590
UN	739	.	REL606	3673977	3673977
UN	740	.	REL606	3673983	3674370
UN	741	.	REL606	3674374	3674375
UN	742	.	REL606	3674378	3674382
UN	743	.	REL606	3674388	3674388
UN	744	.	REL606	3826122	3826122
UN	745	.	REL606	3826140	3826140
UN	746	.	REL606	3826143	3826145
UN	747	.	REL606	3826149	3826149
UN	748	.	REL606	3826155	3826155
UN	749	.	REL606	3826158	3826158
UN	750	.	REL606	3826163	3827183
UN	751	.	REL606	3827185	3827188
UN	752	.	REL606	3827190	3827190
UN	753	.	REL606	3827195	3827195
UN	754	.	REL606	3827215	3827215
UN	755	.	REL606	3827225	3827225
UN	756	.	REL606	3829587	3829587
UN	757	.	REL606	3829596	3829596
UN	758	.	REL606	3829604	3829612
UN	759	.	REL606	3829614	3834323
UN	760	.	REL606	3834325	3834326
UN	761	.	REL606	3834332	3834333
UN	762	.	REL606	3834335	3834335
UN	763	.	REL606	3834337	3834337
UN	764	.	REL606	3834339	3834340
UN	765	.	REL606	3834345	3834347
UN	766	.	REL606	3834349	3834354
UN	767	.	REL606	3834356	3834356
UN	768	.	REL606	3834358	3834363
UN	769	.	REL606	3834370	3834378
UN	770	.	REL606	3834384	3834385
UN	771	.	REL606	3834387	3834387
UN	772	.	REL606	3939733	3939735
UN	773	.	REL606	3939737	3939737
UN	774	.	REL606	3939740	3939740
UN	775	.	REL606	3939742	3941313
UN	776	.	REL606	3941315	3941315
UN	777	.	REL606	3941762	3941762
UN	778	.	REL606	3941765	3941765
UN	779	.	REL606	3941767	3941924
UN	780	.	REL606	3941927	3941932
UN	781	.	REL606	3941936	3941946
UN	782	.	REL606	3942069	3942069
UN	783	.	REL606	3942078	3942078
UN	784	.	REL606	3942091	3942091
UN	785	.	REL606	3942094	3942094
UN	786	.	REL606	3942101	3943035
UN	787	.	REL606	3943694	3943694
UN	788	.	REL606	3943699	3943700
UN	789	.	REL606	3943705	3943706
UN	790	.	REL606	3943709	3943709
UN	791	.	REL606	3943719	3943719
UN	792	.	REL606	3943726	3943726
UN	793	.	REL606	3943730	3943730
UN	794	.	REL606	3943734	3943734
UN	795	.	REL606	3943738	3943740
UN	796	.	REL606	3943743	3943743
UN	797	.	REL606	3943745	3943745
UN	798	.	REL606	3943750	3943750
UN	799	.	REL606	3943754	3943754
UN	800	.	REL606	3943824	3943824
UN	801	.	REL606	3944201	3944201
UN	802	.	REL606	3944205	3944205
UN	803	.	REL606	3944211	3944823
UN	804	.	REL606	3944825	3944826
UN	805	.	REL606	3944837	3944837
UN	806	.	REL606	3944839	3944841
UN	807	.	REL606	3944843	3944843
UN	808	.	REL606	3944850	3944850
UN	809	.	REL606	3944852	3944854
UN	810	.	REL606	3944857	3944858
UN	811	.	REL606	3944863	3944864
UN	812	.	REL606	3944869	3944869
UN	813	.	REL606	3944873	3944873
UN	814	.	REL606	3944876	3944876
UN	815	.	REL606	4036354	4036357
UN	816	.	REL606	4036360	4036360
UN	817	.	REL606	4036362	4036364
UN	818	.	REL606	4036368	4036369
UN	819	.	REL606	4036375	4036375
UN	820	.	REL606	4036377	4036387
UN	821	.	REL606	4036389	4036389
UN	822	.	REL606	4036391	4036397
UN	823	.	REL606	4036399	4037428
UN	824	.	REL606	4037430	4037434
UN	825	.	REL606	4037440	4037440
UN	826	.	REL606	4073760	4073760
UN	827	.	REL606	4073763	4073763
UN	828	.	REL606	4073773	4073773
UN	829	.	REL606	4073775	4073775
UN	830	.	REL606	4073779	4073779
UN	831	.	REL606	4073785	4073785
UN	832	.	REL606	4073789	4073790
UN	833	.	REL606	4073792	4075322
UN	834	.	REL606	4075328	4075328
UN	835	.	REL606	4076380	4077373
UN	836	.	REL606	4077644	4077644
UN	837	.	REL606	4077653	4077653
UN	838	.	REL606	4077655	4077655
UN	839	.	REL606	4077657	4077657
UN	840	.	REL606	4077660	4077660
UN	841	.	REL606	4077662	4077662
UN	842	.	REL606	4077665	4078691
UN	843	.	REL606	4078693	4078694
UN	844	.	REL606	4083644	4083652
UN	845	.	REL606	4083654	4083665
UN	846	.	REL606	4083687	4083687
UN	847	.	REL606	4083700	4083700
UN	848	.	REL606	4083704	4083704
UN	849	.	REL606	4083706	4083707
UN	850	.	REL606	4083709	4083709
UN	851	.	REL606	4083714	4083714
UN	852	.	REL606	4115069	4115069
UN	853	.	REL606	4115074	4115074
UN	854	.	REL606	4115077	4115077
UN	855	.	REL606	4115087	4115088
UN	856	.	REL606	4115103	4115108
UN	857	.	REL606	4115112	4115114
UN	858	.	REL606	4115118	4115118
UN	859	.	REL606	4115120	4115120
UN	860	.	REL606	4115123	4119998
UN	861	.	REL606	4120000	4120002
UN	862	.	REL606	4120004	4120004
UN	863	.	REL606	4120010	4120010
UN	864	.	REL606	4120020	4120020
UN	865	.	REL606	4120029	4120029
UN	866	.	REL606	4120033	4120033
UN	867	.	REL606	4202420	4202420
UN	868	.	REL606	4202425	4202425
UN	869	.	REL606	4256888	4256892
UN	870	.	REL606	4343301	4343302
UN	871	.	REL606	4343315	4343315
UN	872	.	REL606	4343324	4343324
UN	873	.	REL606	4343333	4343333
UN	874	.	REL606	4343336	4343336
UN	875	.	REL606	4343339	4344319
UN	876	.	REL606	4344321	4344322
UN	877	.	REL606	4344327	4344329
UN	878	.	REL606	4344343	4344343
UN	879	.	REL606	4344353	4344353
UN	880	.	REL606	4434325	4434325
UN	881	.	REL606	4434362	4434364
UN	882	.	REL606	4434367	4434368
UN	883	.	REL606	4434370	4434373
UN	884	.	REL606	4434375	4434377
UN	885	.	REL606	4434379	4434683
UN	886	.	REL606	4434685	4434688
UN	887	.	REL606	4434691	4434692
UN	888	.	REL606	4450596	4450596
UN	889	.	REL606	4450598	4450598
UN	890	.	REL606	4450600	4450603
UN	891	.	REL606	4450606	4450606
UN	892	.	REL606	4450608	4450616
UN	893	.	REL606	4450618	4450945
UN	894	.	REL606	4450948	4450949
UN	895	.	REL606	4450951	4450951
UN	896	.	REL606	4503067	4503067
UN	897	.	REL606	4503074	4503075
UN	898	.	REL606	4503083	4503090
UN	899	.	REL606	4503092	4504109
UN	900	.	REL606	4504111	4504111
UN	901	.	REL606	4504113	4504113
UN	902	.	REL606	4504116	4504117
UN	903	.	REL606	4504120	4504122
UN	904	.	REL606	4504127	4504127
UN	905	.	REL606	4504129	4504129
UN	906	.	REL606	4504144	4504144
