# Supplementary material for: Genomic and phenotypic evolution of Escherichia coli in a novel citrate-only resource environment
Source: eLife. 2020 May 29;9:e55414. doi: 10.7554/eLife.55414 (PMC7299349; doi:10.7554/eLife.55414)
Supplement: Supplementary file 5. [file elife-55414-supp5.zip › S4File_genomes-by-environment/DM25-gd/ZDBp910_minus_CZB151.gd]

#=GENOME_DIFF	1.0
#=TITLE	ZDBp910_minus_CZB151
MOB	1	122,123	REL606	464051	IS150	1	3	gene_name=priC	gene_position=coding (274-276/528 nt)	gene_product=primosomal replication protein N''	gene_strand=<	genes_inactivated=priC	locus_tag=ECB_00418	locus_tags_inactivated=ECB_00418	mutation_category=mobile_element_insertion	position_end=464053	position_start=464051	repeat_size=1443
DEL	2	100,129	REL606	568370	19700	gene_name=[ECB_00524]–ybdK	gene_product=[ECB_00524],yhhI,ECB_00526,ECB_00527,ECB_00528,ECB_00529,ECB_00530,cusS,cusR,cusC,ylcC,cusB,cusA,pheP,ybdG,nfnB,ybdF,ybdJ,ybdK	genes_inactivated=ECB_00524,yhhI,ECB_00526,ECB_00527,ECB_00528,ECB_00529,ECB_00530,cusS,cusR,cusC,ylcC,cusB,cusA,pheP,ybdG,nfnB,ybdF,ybdJ,ybdK	locus_tag=[ECB_00524]–[ECB_00542]	locus_tags_inactivated=ECB_00524,ECB_00525,ECB_00526,ECB_00527,ECB_00528,ECB_00529,ECB_00530,ECB_00531,ECB_00532,ECB_00533,ECB_00534,ECB_00535,ECB_00536,ECB_00537,ECB_00538,ECB_00539,ECB_00540,ECB_00541,ECB_00542	mediated=IS150	mutation_category=large_deletion	position_end=588069	position_start=568370
DEL	3	32	REL606	665709	1	gene_name=gltL/insJ-2	gene_position=intergenic (-79/-47)	gene_product=ATP-binding protein of glutamate/aspartate transport system; b0652_1/IS150 hypothetical protein	gene_strand=</>	genes_promoter=gltL	locus_tag=ECB_00618_1/ECB_00619_3	locus_tags_promoter=ECB_00618_1	mutation_category=small_indel	position_end=665709	position_start=665709
MOB	4	143,146	REL606	736640	IS1	-1	9	gene_name=gltA/sdhC	gene_position=intergenic (-360/-341)	gene_product=citrate synthase/succinate dehydrogenase cytochrome b556 large membrane subunit	gene_strand=</>	locus_tag=ECB_00680/ECB_00681	mutation_category=mobile_element_insertion	position_end=736648	position_start=736640	repeat_size=768
MOB	5	185,186	REL606	1968587	IS150	-1	3	gene_name=tyrP/yecA	gene_position=intergenic (+14/+46)	gene_product=tyrosine transporter/conserved metal-binding protein	gene_strand=>/<	genes_promoter=yecA	locus_tag=ECB_01875/ECB_01876	locus_tags_promoter=ECB_01876	mutation_category=mobile_element_insertion	position_end=1968589	position_start=1968587	repeat_size=1443
MOB	6	130,201	REL606	2112669	IS150	-1	3	gene_name=yehZ	gene_position=coding (16-18/918 nt)	gene_product=predicted transporter subunit: periplasmic-binding component of ABC superfamily	gene_strand=<	genes_inactivated=yehZ	locus_tag=ECB_02061	locus_tags_inactivated=ECB_02061	mutation_category=mobile_element_insertion	position_end=2112671	position_start=2112669	repeat_size=1443
MOB	7	190,214	REL606	2264348	IS186	-1	8	gene_name=menC	gene_position=coding (129-136/963 nt)	gene_product=O-succinylbenzoate synthase	gene_strand=<	genes_inactivated=menC	locus_tag=ECB_02188	locus_tags_inactivated=ECB_02188	mutation_category=mobile_element_insertion	position_end=2264355	position_start=2264348	repeat_size=1343
MOB	8	224,225	REL606	2465970	IS186	-1	9	gene_name=hyfA	gene_position=coding (584-592/618 nt)	gene_product=hydrogenase 4, 4Fe-4S subunit	gene_strand=>	genes_overlapping=hyfA	locus_tag=ECB_02373	locus_tags_overlapping=ECB_02373	mutation_category=mobile_element_insertion	position_end=2465978	position_start=2465970	repeat_size=1343
MOB	9	131,226	REL606	2466822	IS150	1	4	gene_name=hyfB	gene_position=coding (819-822/2019 nt)	gene_product=NADH dehydrogenase subunit N	gene_strand=>	genes_inactivated=hyfB	locus_tag=ECB_02374	locus_tags_inactivated=ECB_02374	mutation_category=mobile_element_insertion	position_end=2466825	position_start=2466822	repeat_size=1443
MOB	10	132,255	REL606	3109394	IS150	-1	3	gene_name=yqjA	gene_position=coding (245-247/663 nt)	gene_product=conserved inner membrane protein	gene_strand=>	genes_inactivated=yqjA	locus_tag=ECB_02964	locus_tags_inactivated=ECB_02964	mutation_category=mobile_element_insertion	position_end=3109396	position_start=3109394	repeat_size=1443
MOB	11	133,246	REL606	3172540	IS150	-1	3	gene_name=nlpI/pnp	gene_position=intergenic (-39/+68)	gene_product=hypothetical protein/polynucleotide phosphorylase/polyadenylase	gene_strand=</<	genes_promoter=nlpI	locus_tag=ECB_03030/ECB_03031	locus_tags_promoter=ECB_03030	mutation_category=mobile_element_insertion	position_end=3172542	position_start=3172540	repeat_size=1443
MOB	15	273,274	REL606	3501576	IS150	1	3	gene_name=yhiO/uspA	gene_position=intergenic (-35/-354)	gene_product=universal stress protein UspB/universal stress global response regulator	gene_strand=</>	genes_promoter=yhiO	locus_tag=ECB_03343/ECB_03344	locus_tags_promoter=ECB_03343	mutation_category=mobile_element_insertion	position_end=3501578	position_start=3501576	repeat_size=1443
DEL	16	103,280	REL606	3574917	7306	gene_name=[tag]–hokA	gene_product=[tag],yiaC,bisC,yiaD,tkrA,yiaF,yiaG,cspA,hokA	genes_inactivated=tag,yiaC,bisC,yiaD,tkrA,yiaF,yiaG,cspA,hokA	locus_tag=[ECB_03399]–[ECB_03407]	locus_tags_inactivated=ECB_03399,ECB_03400,ECB_03401,ECB_03402,ECB_03403,ECB_03404,ECB_03405,ECB_03406,ECB_03407	mediated=IS150	mutation_category=large_deletion	position_end=3582222	position_start=3574917
SNP	17	87	REL606	3770320	C	gene_name=yidB/gyrB	gene_position=intergenic (-93/+147)	gene_product=hypothetical protein/DNA gyrase subunit B	gene_strand=</<	genes_promoter=yidB	locus_tag=ECB_03581/ECB_03582	locus_tags_promoter=ECB_03581	mutation_category=snp_intergenic	position_end=3770320	position_start=3770320	snp_type=intergenic
MOB	18	134,293	REL606	4123868	IS150	-1	3	gene_name=aceB	gene_position=coding (1562-1564/1602 nt)	gene_product=malate synthase	gene_strand=>	genes_overlapping=aceB	locus_tag=ECB_03886	locus_tags_overlapping=ECB_03886	mutation_category=mobile_element_insertion	position_end=4123870	position_start=4123868	repeat_size=1443
RA	19	.	REL606	155943	0	T	G	aa_new_seq=A	aa_position=191	aa_ref_seq=A	bias_e_value=2.80131e-51	bias_p_value=6.19604e-58	codon_new_seq=GCC	codon_number=191	codon_position=3	codon_ref_seq=GCA	consensus_reject=FREQUENCY_CUTOFF	consensus_score=696.9	fisher_strand_p_value=4.50127e-60	frequency=3.127e-01	gene_name=yadL	gene_position=573	gene_product=predicted fimbrial-like adhesin protein	gene_strand=<	ks_quality_p_value=1	locus_tag=ECB_00136	major_base=T	major_cov=50/216	major_frequency=6.873e-01	minor_base=G	minor_cov=121/0	new_cov=121/0	new_seq=G	polymorphism_frequency=3.127e-01	polymorphism_score=178.2	prediction=polymorphism	ref_cov=50/216	ref_seq=T	snp_type=synonymous	total_cov=171/216	transl_table=11
RA	20	.	REL606	179982	0	T	G	aa_new_seq=G	aa_position=196	aa_ref_seq=G	bias_e_value=3.02429e-61	bias_p_value=6.68923e-68	codon_new_seq=GGG	codon_number=196	codon_position=3	codon_ref_seq=GGT	consensus_reject=FREQUENCY_CUTOFF	consensus_score=870.5	fisher_strand_p_value=4.16113e-70	frequency=3.117e-01	gene_name=yadQ	gene_position=588	gene_product=chloride channel protein	gene_strand=>	ks_quality_p_value=1	locus_tag=ECB_00154	major_base=T	major_cov=38/238	major_frequency=6.883e-01	minor_base=G	minor_cov=125/0	new_cov=125/0	new_seq=G	polymorphism_frequency=3.117e-01	polymorphism_score=70.2	prediction=polymorphism	ref_cov=38/238	ref_seq=T	snp_type=synonymous	total_cov=163/238	transl_table=11
RA	21	.	REL606	255547	0	T	G	bias_e_value=7.91228e-18	bias_p_value=1.75006e-24	consensus_reject=FREQUENCY_CUTOFF	consensus_score=403.9	fisher_strand_p_value=2.92685e-26	frequency=2.284e-01	ks_quality_p_value=1	major_base=T	major_cov=13/139	major_frequency=7.716e-01	minor_base=G	minor_cov=41/4	new_cov=41/4	no_show=1	polymorphism_frequency=2.284e-01	polymorphism_score=47.9	prediction=polymorphism	ref_cov=13/139	total_cov=54/143
RA	22	.	REL606	276864	0	A	C	bias_e_value=2.05463e-25	bias_p_value=4.54449e-32	consensus_reject=FREQUENCY_CUTOFF	consensus_score=1029.7	fisher_strand_p_value=5.86239e-34	frequency=2.037e-01	ks_quality_p_value=1	major_base=A	major_cov=223/117	major_frequency=7.963e-01	minor_base=C	minor_cov=0/87	new_cov=0/87	no_show=1	polymorphism_frequency=2.037e-01	polymorphism_score=80.9	prediction=polymorphism	ref_cov=223/117	total_cov=224/204
RA	23	.	REL606	403502	0	T	G	bias_e_value=4.12266e-24	bias_p_value=9.11862e-31	consensus_reject=FREQUENCY_CUTOFF	consensus_score=325.6	fisher_strand_p_value=1.2243e-32	frequency=2.651e-01	ks_quality_p_value=1	major_base=T	major_cov=25/133	major_frequency=7.349e-01	minor_base=G	minor_cov=57/0	new_cov=57/0	no_show=1	polymorphism_frequency=2.651e-01	polymorphism_score=19.5	prediction=polymorphism	ref_cov=25/133	total_cov=82/133
RA	24	.	REL606	403511	0	C	A	aa_new_seq=A	aa_position=63	aa_ref_seq=A	bias_e_value=783.32	bias_p_value=0.000173257	codon_new_seq=GCA	codon_number=63	codon_position=3	codon_ref_seq=GCC	consensus_reject=FREQUENCY_CUTOFF	consensus_score=262.3	fisher_strand_p_value=1.42496e-05	frequency=2.995e-01	gene_name=ribD	gene_position=189	gene_product=fused diaminohydroxyphosphoribosylaminopyrimidine deaminase and 5-amino-6-(5-phosphoribosylamino) uracil reductase	gene_strand=>	ks_quality_p_value=1	locus_tag=ECB_00362	major_base=C	major_cov=30/108	major_frequency=7.005e-01	minor_base=A	minor_cov=0/59	new_cov=0/59	new_seq=A	polymorphism_frequency=2.995e-01	polymorphism_score=61.8	prediction=polymorphism	ref_cov=30/108	ref_seq=C	snp_type=synonymous	total_cov=30/168	transl_table=11
RA	25	.	REL606	448506	0	A	C	bias_e_value=1.44385e-18	bias_p_value=3.19355e-25	consensus_reject=FREQUENCY_CUTOFF	consensus_score=789.5	fisher_strand_p_value=5.19084e-27	frequency=2.139e-01	ks_quality_p_value=1	major_base=A	major_cov=169/92	major_frequency=7.861e-01	minor_base=C	minor_cov=0/71	new_cov=0/71	no_show=1	polymorphism_frequency=2.139e-01	polymorphism_score=58.6	prediction=polymorphism	ref_cov=169/92	total_cov=169/163
RA	26	.	REL606	448737	0	T	C	consensus_score=1745.0	frequency=1	gene_name=tesB/ybaY	gene_position=intergenic (-62/-156)	gene_product=acyl-CoA thioesterase II/predicted outer membrane lipoprotein	gene_strand=</>	locus_tag=ECB_00404/ECB_00405	major_base=C	major_cov=185/248	major_frequency=1.000e+00	minor_base=N	minor_cov=0/0	new_cov=185/248	polymorphism_frequency=1.000e+00	polymorphism_score=NA	prediction=consensus	ref_cov=0/0	snp_type=intergenic	total_cov=185/248
RA	27	.	REL606	472448	0	A	G	bias_e_value=1.1905e-33	bias_p_value=2.63319e-40	consensus_reject=FREQUENCY_CUTOFF	consensus_score=1045.8	fisher_strand_p_value=2.72286e-42	frequency=2.044e-01	ks_quality_p_value=1	major_base=A	major_cov=78/249	major_frequency=7.956e-01	minor_base=G	minor_cov=84/0	new_cov=84/0	no_show=1	polymorphism_frequency=2.044e-01	polymorphism_score=46.5	prediction=polymorphism	ref_cov=78/249	total_cov=162/249
RA	28	.	REL606	631957	0	T	G	bias_e_value=1.02834e-35	bias_p_value=2.27452e-42	consensus_reject=FREQUENCY_CUTOFF	consensus_score=1020.3	fisher_strand_p_value=2.24076e-44	frequency=2.400e-01	ks_quality_p_value=1	major_base=T	major_cov=91/232	major_frequency=7.600e-01	minor_base=G	minor_cov=102/0	new_cov=102/0	no_show=1	polymorphism_frequency=2.400e-01	polymorphism_score=26.8	prediction=polymorphism	ref_cov=91/232	total_cov=193/232
RA	29	.	REL606	632399	0	T	G	bias_e_value=5.70708e-24	bias_p_value=1.26231e-30	consensus_reject=FREQUENCY_CUTOFF	consensus_score=869.6	fisher_strand_p_value=1.70236e-32	frequency=2.023e-01	ks_quality_p_value=1	major_base=T	major_cov=73/199	major_frequency=7.977e-01	minor_base=G	minor_cov=69/0	new_cov=69/0	no_show=1	polymorphism_frequency=2.023e-01	polymorphism_score=23.1	prediction=polymorphism	ref_cov=73/199	total_cov=142/199
RA	30	.	REL606	632402	0	A	T	bias_e_value=7.07468e-24	bias_p_value=1.5648e-30	consensus_reject=FREQUENCY_CUTOFF	consensus_score=899.3	fisher_strand_p_value=2.11651e-32	frequency=2.000e-01	ks_quality_p_value=1	major_base=A	major_cov=72/200	major_frequency=8.000e-01	minor_base=T	minor_cov=68/0	new_cov=68/0	no_show=1	polymorphism_frequency=2.000e-01	polymorphism_score=72.7	prediction=polymorphism	ref_cov=72/200	total_cov=140/200
RA	31	.	REL606	632407	0	C	T	bias_e_value=5.81589e-31	bias_p_value=1.28638e-37	consensus_reject=FREQUENCY_CUTOFF	consensus_score=829.4	fisher_strand_p_value=1.42222e-39	frequency=2.216e-01	ks_quality_p_value=1	major_base=C	major_cov=58/209	major_frequency=7.784e-01	minor_base=T	minor_cov=76/0	new_cov=76/0	no_show=1	polymorphism_frequency=2.216e-01	polymorphism_score=96.2	prediction=polymorphism	ref_cov=58/209	total_cov=134/210
RA	32	.	REL606	665706	0	T	.	bias_e_value=4460920	bias_p_value=0.986679	consensus_score=2583.1	fisher_strand_p_value=1	frequency=1	gene_name=gltL/insJ-2	gene_position=intergenic (-76/-50)	gene_product=ATP-binding protein of glutamate/aspartate transport system; b0652_1/IS150 hypothetical protein	gene_strand=</>	ks_quality_p_value=0.841282	locus_tag=ECB_00618_1/ECB_00619_3	major_base=.	major_cov=284/287	major_frequency=9.983e-01	minor_base=G	minor_cov=0/1	new_cov=284/287	polymorphism_frequency=9.983e-01	polymorphism_score=-3.0	prediction=consensus	ref_cov=0/0	snp_type=intergenic	total_cov=284/288
RA	33	.	REL606	717853	0	T	G	bias_e_value=2.1868e-22	bias_p_value=4.83684e-29	consensus_reject=FREQUENCY_CUTOFF	consensus_score=824.1	fisher_strand_p_value=6.86528e-31	frequency=2.076e-01	ks_quality_p_value=1	major_base=T	major_cov=81/190	major_frequency=7.924e-01	minor_base=G	minor_cov=71/0	new_cov=71/0	no_show=1	polymorphism_frequency=2.076e-01	polymorphism_score=80.1	prediction=polymorphism	ref_cov=81/190	total_cov=152/190
RA	34	.	REL606	956056	0	A	C	bias_e_value=8.33391e-42	bias_p_value=1.84332e-48	consensus_reject=FREQUENCY_CUTOFF	consensus_score=1067.2	fisher_strand_p_value=1.5937e-50	frequency=2.283e-01	ks_quality_p_value=1	major_base=A	major_cov=262/76	major_frequency=7.717e-01	minor_base=C	minor_cov=0/100	new_cov=0/100	no_show=1	polymorphism_frequency=2.283e-01	polymorphism_score=53.5	prediction=polymorphism	ref_cov=262/76	total_cov=262/177
RA	35	.	REL606	1005127	0	A	C	bias_e_value=4.91674e-41	bias_p_value=1.0875e-47	consensus_reject=FREQUENCY_CUTOFF	consensus_score=991.5	fisher_strand_p_value=9.55014e-50	frequency=2.580e-01	ks_quality_p_value=1	major_base=A	major_cov=238/87	major_frequency=7.420e-01	minor_base=C	minor_cov=0/113	new_cov=0/113	no_show=1	polymorphism_frequency=2.580e-01	polymorphism_score=71.9	prediction=polymorphism	ref_cov=238/87	total_cov=238/201
RA	36	.	REL606	1020103	0	T	G	bias_e_value=3.11386e-36	bias_p_value=6.88733e-43	consensus_reject=FREQUENCY_CUTOFF	consensus_score=847.7	fisher_strand_p_value=6.70539e-45	frequency=2.324e-01	ks_quality_p_value=1	major_base=T	major_cov=46/215	major_frequency=7.676e-01	minor_base=G	minor_cov=79/0	new_cov=79/0	no_show=1	polymorphism_frequency=2.324e-01	polymorphism_score=79.4	prediction=polymorphism	ref_cov=46/215	total_cov=125/215
RA	37	.	REL606	1262066	0	A	C	bias_e_value=8.74905e-55	bias_p_value=1.93514e-61	consensus_reject=FREQUENCY_CUTOFF	consensus_score=1142.6	fisher_strand_p_value=1.32744e-63	frequency=2.570e-01	ks_quality_p_value=1	major_base=A	major_cov=281/66	major_frequency=7.430e-01	minor_base=C	minor_cov=0/120	new_cov=0/120	no_show=1	polymorphism_frequency=2.570e-01	polymorphism_score=27.9	prediction=polymorphism	ref_cov=281/66	total_cov=281/186
RA	38	.	REL606	1288647	0	T	G	bias_e_value=3.20731e-44	bias_p_value=7.09402e-51	consensus_reject=FREQUENCY_CUTOFF	consensus_score=1151.2	fisher_strand_p_value=5.84974e-53	frequency=2.576e-01	ks_quality_p_value=1	major_base=T	major_cov=100/266	major_frequency=7.424e-01	minor_base=G	minor_cov=126/1	new_cov=126/1	no_show=1	polymorphism_frequency=2.576e-01	polymorphism_score=60.1	prediction=polymorphism	ref_cov=100/266	total_cov=226/268
RA	39	.	REL606	1294192	0	T	C	bias_e_value=3.11782e-38	bias_p_value=6.89609e-45	consensus_reject=FREQUENCY_CUTOFF	consensus_score=762.9	fisher_strand_p_value=6.42324e-47	frequency=2.292e-01	ks_quality_p_value=1	major_base=T	major_cov=201/21	major_frequency=7.708e-01	minor_base=C	minor_cov=0/66	new_cov=0/66	no_show=1	polymorphism_frequency=2.292e-01	polymorphism_score=36.2	prediction=polymorphism	ref_cov=201/21	total_cov=201/88
RA	40	.	REL606	1323710	0	T	G	aa_new_seq=G	aa_position=29	aa_ref_seq=V	bias_e_value=5.37722e-51	bias_p_value=1.18935e-57	codon_new_seq=GGG	codon_number=29	codon_position=2	codon_ref_seq=GTG	consensus_reject=FREQUENCY_CUTOFF	consensus_score=988.9	fisher_strand_p_value=8.68177e-60	frequency=2.750e-01	gene_name=yciO	gene_position=86	gene_product=hypothetical protein	gene_strand=>	ks_quality_p_value=1	locus_tag=ECB_01241	major_base=T	major_cov=67/252	major_frequency=7.250e-01	minor_base=G	minor_cov=121/0	new_cov=121/0	new_seq=G	polymorphism_frequency=2.750e-01	polymorphism_score=97.5	prediction=polymorphism	ref_cov=67/252	ref_seq=T	snp_type=nonsynonymous	total_cov=190/252	transl_table=11
RA	41	.	REL606	1347144	0	A	T	bias_e_value=1.04961e-21	bias_p_value=2.32155e-28	consensus_reject=FREQUENCY_CUTOFF	consensus_score=887.1	fisher_strand_p_value=3.3713e-30	frequency=2.101e-01	ks_quality_p_value=1	major_base=A	major_cov=93/189	major_frequency=7.899e-01	minor_base=T	minor_cov=75/0	new_cov=75/0	no_show=1	polymorphism_frequency=2.101e-01	polymorphism_score=117.1	prediction=polymorphism	ref_cov=93/189	total_cov=168/189
RA	42	.	REL606	1457389	0	G	T	bias_e_value=2751670	bias_p_value=0.608622	consensus_reject=FREQUENCY_CUTOFF	consensus_score=378.1	fisher_strand_p_value=0.259105	frequency=3.993e-01	gene_name=acpD	gene_position=pseudogene (220/2052 nt)	gene_product=acyl carrier protein phosphodiesterase	gene_strand=<	ks_quality_p_value=0.998829	locus_tag=ECB_01367	major_base=G	major_cov=84/77	major_frequency=6.007e-01	minor_base=T	minor_cov=64/43	new_cov=64/43	polymorphism_frequency=3.993e-01	polymorphism_score=inf	prediction=polymorphism	ref_cov=84/77	snp_type=pseudogene	total_cov=200/161
RA	43	.	REL606	1457390	0	A	T	bias_e_value=715353	bias_p_value=0.158224	consensus_reject=FREQUENCY_CUTOFF	consensus_score=83.3	fisher_strand_p_value=0.048783	frequency=5.256e-01	gene_name=acpD	gene_position=pseudogene (219/2052 nt)	gene_product=acyl carrier protein phosphodiesterase	gene_strand=<	ks_quality_p_value=0.753746	locus_tag=ECB_01367	major_base=T	major_cov=76/47	major_frequency=5.256e-01	minor_base=A	minor_cov=54/57	new_cov=76/47	polymorphism_frequency=5.256e-01	polymorphism_score=inf	prediction=polymorphism	ref_cov=54/57	snp_type=pseudogene	total_cov=200/161
RA	44	.	REL606	1490899	0	A	G	aa_new_seq=G	aa_position=55	aa_ref_seq=G	bias_e_value=3.29756e-65	bias_p_value=7.29366e-72	codon_new_seq=GGG	codon_number=55	codon_position=3	codon_ref_seq=GGA	consensus_reject=FREQUENCY_CUTOFF	consensus_score=521.0	fisher_strand_p_value=4.29204e-74	frequency=3.844e-01	gene_name=ydcU	gene_position=165	gene_product=predicted spermidine/putrescine transporter subunit	gene_strand=>	ks_quality_p_value=1	locus_tag=ECB_01399	major_base=A	major_cov=43/210	major_frequency=6.156e-01	minor_base=G	minor_cov=158/0	new_cov=158/0	new_seq=G	polymorphism_frequency=3.844e-01	polymorphism_score=308.9	prediction=polymorphism	ref_cov=43/210	ref_seq=A	snp_type=synonymous	total_cov=201/210	transl_table=11
RA	45	.	REL606	1490904	0	A	T	aa_new_seq=F	aa_position=57	aa_ref_seq=Y	bias_e_value=7.5234e-41	bias_p_value=1.66405e-47	codon_new_seq=TTT	codon_number=57	codon_position=2	codon_ref_seq=TAT	consensus_reject=FREQUENCY_CUTOFF	consensus_score=847.5	fisher_strand_p_value=1.46685e-49	frequency=2.679e-01	gene_name=ydcU	gene_position=170	gene_product=predicted spermidine/putrescine transporter subunit	gene_strand=>	ks_quality_p_value=1	locus_tag=ECB_01399	major_base=A	major_cov=60/216	major_frequency=7.321e-01	minor_base=T	minor_cov=101/0	new_cov=101/0	new_seq=T	polymorphism_frequency=2.679e-01	polymorphism_score=184.7	prediction=polymorphism	ref_cov=60/216	ref_seq=A	snp_type=nonsynonymous	total_cov=161/216	transl_table=11
RA	46	.	REL606	1541483	0	T	G	bias_e_value=0.0151081	bias_p_value=3.34166e-09	consensus_reject=FREQUENCY_CUTOFF	consensus_score=377.5	fisher_strand_p_value=1.41109e-10	frequency=2.320e-01	ks_quality_p_value=1	major_base=T	major_cov=72/67	major_frequency=7.680e-01	minor_base=G	minor_cov=42/0	new_cov=42/0	no_show=1	polymorphism_frequency=2.320e-01	polymorphism_score=66.9	prediction=polymorphism	ref_cov=72/67	total_cov=114/67
RA	47	.	REL606	1544131	0	A	G	bias_e_value=3.56461e-35	bias_p_value=7.8843e-42	consensus_reject=FREQUENCY_CUTOFF	consensus_score=892.7	fisher_strand_p_value=7.86453e-44	frequency=2.265e-01	ks_quality_p_value=1	major_base=A	major_cov=47/216	major_frequency=7.735e-01	minor_base=G	minor_cov=77/0	new_cov=77/0	no_show=1	polymorphism_frequency=2.265e-01	polymorphism_score=55.0	prediction=polymorphism	ref_cov=47/216	total_cov=124/216
RA	48	.	REL606	1565606	0	T	G	bias_e_value=9.33935e-48	bias_p_value=2.06571e-54	consensus_reject=FREQUENCY_CUTOFF	consensus_score=985.7	fisher_strand_p_value=1.59542e-56	frequency=2.455e-01	ks_quality_p_value=1	major_base=T	major_cov=44/248	major_frequency=7.545e-01	minor_base=G	minor_cov=95/0	new_cov=95/0	no_show=1	polymorphism_frequency=2.455e-01	polymorphism_score=22.9	prediction=polymorphism	ref_cov=44/248	total_cov=140/248
RA	49	.	REL606	1613492	0	A	C	bias_e_value=0.189681	bias_p_value=4.19541e-08	consensus_reject=FREQUENCY_CUTOFF	consensus_score=314.3	fisher_strand_p_value=1.9947e-09	frequency=2.560e-01	ks_quality_p_value=1	major_base=A	major_cov=55/70	major_frequency=7.440e-01	minor_base=C	minor_cov=0/43	new_cov=0/43	no_show=1	polymorphism_frequency=2.560e-01	polymorphism_score=24.5	prediction=polymorphism	ref_cov=55/70	total_cov=55/113
RA	50	.	REL606	1618762	0	A	C	bias_e_value=2.91347e-54	bias_p_value=6.4441e-61	consensus_reject=FREQUENCY_CUTOFF	consensus_score=999.9	fisher_strand_p_value=4.45748e-63	frequency=2.450e-01	ks_quality_p_value=1	major_base=A	major_cov=267/38	major_frequency=7.550e-01	minor_base=C	minor_cov=0/99	new_cov=0/99	no_show=1	polymorphism_frequency=2.450e-01	polymorphism_score=73.4	prediction=polymorphism	ref_cov=267/38	total_cov=267/137
RA	51	.	REL606	1688229	0	A	C	aa_new_seq=P	aa_position=92	aa_ref_seq=T	bias_e_value=1.72999e-75	bias_p_value=3.82645e-82	codon_new_seq=CCC	codon_number=92	codon_position=1	codon_ref_seq=ACC	consensus_reject=FREQUENCY_CUTOFF	consensus_score=834.0	fisher_strand_p_value=1.97508e-84	frequency=3.482e-01	gene_name=nth	gene_position=274	gene_product=DNA glycosylase and apyrimidinic (AP) lyase (endonuclease III)	gene_strand=>	ks_quality_p_value=1	locus_tag=ECB_01603	major_base=A	major_cov=264/43	major_frequency=6.518e-01	minor_base=C	minor_cov=1/163	new_cov=1/163	new_seq=C	polymorphism_frequency=3.482e-01	polymorphism_score=212.9	prediction=polymorphism	ref_cov=264/43	ref_seq=A	snp_type=nonsynonymous	total_cov=266/207	transl_table=11
RA	52	.	REL606	1716070	0	T	G	aa_new_seq=P	aa_position=79	aa_ref_seq=T	bias_e_value=7.59692e-31	bias_p_value=1.68031e-37	codon_new_seq=CCC	codon_number=79	codon_position=1	codon_ref_seq=ACC	consensus_reject=FREQUENCY_CUTOFF	consensus_score=770.1	fisher_strand_p_value=1.86332e-39	frequency=2.699e-01	gene_name=ydhB	gene_position=235	gene_product=predicted DNA-binding transcriptional regulator	gene_strand=<	ks_quality_p_value=1	locus_tag=ECB_01630	major_base=T	major_cov=74/183	major_frequency=7.301e-01	minor_base=G	minor_cov=95/0	new_cov=95/0	new_seq=G	polymorphism_frequency=2.699e-01	polymorphism_score=30.7	prediction=polymorphism	ref_cov=74/183	ref_seq=T	snp_type=nonsynonymous	total_cov=170/183	transl_table=11
RA	53	.	REL606	1750983	0	G	C	bias_e_value=5.33935e-25	bias_p_value=1.18097e-31	consensus_reject=FREQUENCY_CUTOFF	consensus_score=567.2	fisher_strand_p_value=1.54271e-33	frequency=3.200e-01	gene_name=aroD/ydiF	gene_position=intergenic (+33/-112)	gene_product=3-dehydroquinate dehydratase/fused predicted acetyl-CoA:acetoacetyl-CoA transferase: alpha subunit/beta subunit	gene_strand=>/>	ks_quality_p_value=1	locus_tag=ECB_01662/ECB_01663	major_base=G	major_cov=69/135	major_frequency=6.800e-01	minor_base=C	minor_cov=96/0	new_cov=96/0	polymorphism_frequency=3.200e-01	polymorphism_score=158.4	prediction=polymorphism	ref_cov=69/135	snp_type=intergenic	total_cov=165/135
RA	54	.	REL606	1795337	0	A	C	bias_e_value=9.11834e-34	bias_p_value=2.01682e-40	consensus_reject=FREQUENCY_CUTOFF	consensus_score=784.2	fisher_strand_p_value=2.07971e-42	frequency=2.372e-01	ks_quality_p_value=1	major_base=A	major_cov=204/50	major_frequency=7.628e-01	minor_base=C	minor_cov=0/79	new_cov=0/79	no_show=1	polymorphism_frequency=2.372e-01	polymorphism_score=91.7	prediction=polymorphism	ref_cov=204/50	total_cov=204/129
RA	55	.	REL606	1802013	0	G	A	bias_e_value=9.54315e-67	bias_p_value=2.11078e-73	consensus_reject=FREQUENCY_CUTOFF	consensus_score=867.0	fisher_strand_p_value=1.2166e-75	frequency=2.519e-01	ks_quality_p_value=1	major_base=G	major_cov=275/16	major_frequency=7.481e-01	minor_base=A	minor_cov=0/98	new_cov=0/98	no_show=1	polymorphism_frequency=2.519e-01	polymorphism_score=182.6	prediction=polymorphism	ref_cov=275/16	total_cov=275/114
RA	56	.	REL606	2003157	0	C	T	bias_e_value=3.11861e-30	bias_p_value=6.89783e-37	consensus_reject=FREQUENCY_CUTOFF	consensus_score=1042.5	fisher_strand_p_value=7.77218e-39	frequency=2.241e-01	ks_quality_p_value=1	major_base=C	major_cov=233/127	major_frequency=7.759e-01	minor_base=T	minor_cov=0/104	new_cov=0/104	no_show=1	polymorphism_frequency=2.241e-01	polymorphism_score=124.9	prediction=polymorphism	ref_cov=233/127	total_cov=233/231
RA	57	.	REL606	2005805	0	C	T	aa_new_seq=K	aa_position=181	aa_ref_seq=E	codon_new_seq=AAA	codon_number=181	codon_position=1	codon_ref_seq=GAA	consensus_score=1746.7	frequency=1	gene_name=insD	gene_position=541	gene_product=IS2 insertion element transposase InsAB'	gene_strand=<	locus_tag=ECB_01904	major_base=T	major_cov=201/263	major_frequency=1.000e+00	minor_base=N	minor_cov=0/0	new_cov=201/263	new_seq=T	polymorphism_frequency=1.000e+00	polymorphism_score=NA	prediction=consensus	ref_cov=0/0	ref_seq=C	snp_type=nonsynonymous	total_cov=201/263	transl_table=11
RA	58	.	REL606	2173900	0	A	C	aa_new_seq=P	aa_position=25	aa_ref_seq=T	bias_e_value=8.46782e-100	bias_p_value=1.87294e-106	codon_new_seq=CCC	codon_number=25	codon_position=1	codon_ref_seq=ACC	consensus_reject=FREQUENCY_CUTOFF	consensus_score=1099.0	fisher_strand_p_value=7.49272e-109	frequency=3.265e-01	gene_name=yejH	gene_position=73	gene_product=predicted ATP-dependet helicase	gene_strand=>	ks_quality_p_value=1	locus_tag=ECB_02114	major_base=A	major_cov=345/47	major_frequency=6.735e-01	minor_base=C	minor_cov=0/190	new_cov=0/190	new_seq=C	polymorphism_frequency=3.265e-01	polymorphism_score=251.2	prediction=polymorphism	ref_cov=345/47	ref_seq=A	snp_type=nonsynonymous	total_cov=345/239	transl_table=11
RA	59	.	REL606	2238337	0	A	C	bias_e_value=3.42434e-64	bias_p_value=7.57407e-71	consensus_reject=FREQUENCY_CUTOFF	consensus_score=704.7	fisher_strand_p_value=4.51967e-73	frequency=3.356e-01	gene_name=inaA/yfaH	gene_position=intergenic (-149/-66)	gene_product=hypothetical protein/hypothetical protein	gene_strand=</>	ks_quality_p_value=1	locus_tag=ECB_02163/ECB_02164	major_base=A	major_cov=242/53	major_frequency=6.644e-01	minor_base=C	minor_cov=0/149	new_cov=0/149	polymorphism_frequency=3.356e-01	polymorphism_score=259.6	prediction=polymorphism	ref_cov=242/53	snp_type=intergenic	total_cov=242/202
RA	60	.	REL606	2261804	0	T	C	bias_e_value=1.27616e-35	bias_p_value=2.82265e-42	consensus_reject=FREQUENCY_CUTOFF	consensus_score=1166.3	fisher_strand_p_value=2.78673e-44	frequency=2.084e-01	ks_quality_p_value=1	major_base=T	major_cov=269/107	major_frequency=7.916e-01	minor_base=C	minor_cov=0/99	new_cov=0/99	no_show=1	polymorphism_frequency=2.084e-01	polymorphism_score=94.6	prediction=polymorphism	ref_cov=269/107	total_cov=269/206
RA	61	.	REL606	2262442	0	A	C	bias_e_value=2.39761e-36	bias_p_value=5.3031e-43	consensus_reject=FREQUENCY_CUTOFF	consensus_score=881.8	fisher_strand_p_value=5.14977e-45	frequency=2.552e-01	ks_quality_p_value=1	major_base=A	major_cov=215/74	major_frequency=7.448e-01	minor_base=C	minor_cov=0/99	new_cov=0/99	no_show=1	polymorphism_frequency=2.552e-01	polymorphism_score=68.2	prediction=polymorphism	ref_cov=215/74	total_cov=216/174
RA	62	.	REL606	2531183	0	A	C	bias_e_value=1.03559e-29	bias_p_value=2.29054e-36	consensus_reject=FREQUENCY_CUTOFF	consensus_score=783.8	fisher_strand_p_value=2.61667e-38	frequency=2.201e-01	ks_quality_p_value=1	major_base=A	major_cov=196/45	major_frequency=7.799e-01	minor_base=C	minor_cov=0/68	new_cov=0/68	no_show=1	polymorphism_frequency=2.201e-01	polymorphism_score=59.6	prediction=polymorphism	ref_cov=196/45	total_cov=196/113
RA	63	.	REL606	2656106	0	A	C	bias_e_value=1.16368e-23	bias_p_value=2.57386e-30	consensus_reject=FREQUENCY_CUTOFF	consensus_score=1164.0	fisher_strand_p_value=3.50526e-32	frequency=2.070e-01	ks_quality_p_value=1	major_base=A	major_cov=222/161	major_frequency=7.930e-01	minor_base=C	minor_cov=0/100	new_cov=0/100	no_show=1	polymorphism_frequency=2.070e-01	polymorphism_score=16.2	prediction=polymorphism	ref_cov=222/161	total_cov=222/262
RA	64	.	REL606	2679002	0	A	G	bias_e_value=1.33686e-28	bias_p_value=2.9569e-35	consensus_reject=FREQUENCY_CUTOFF	consensus_score=951.8	fisher_strand_p_value=3.48082e-37	frequency=2.174e-01	ks_quality_p_value=1	major_base=A	major_cov=89/217	major_frequency=7.826e-01	minor_base=G	minor_cov=85/0	new_cov=85/0	no_show=1	polymorphism_frequency=2.174e-01	polymorphism_score=28.1	prediction=polymorphism	ref_cov=89/217	total_cov=175/217
RA	65	.	REL606	2774214	0	C	A	bias_e_value=9.57283e-19	bias_p_value=2.11735e-25	consensus_reject=FREQUENCY_CUTOFF	consensus_score=1014.8	fisher_strand_p_value=3.41835e-27	frequency=2.289e-01	ks_quality_p_value=1	major_base=C	major_cov=173/147	major_frequency=7.711e-01	minor_base=A	minor_cov=0/95	new_cov=0/95	no_show=1	polymorphism_frequency=2.289e-01	polymorphism_score=68.1	prediction=polymorphism	ref_cov=173/147	total_cov=173/242
RA	66	.	REL606	2774220	0	T	C	bias_e_value=2.53073e-24	bias_p_value=5.59755e-31	consensus_reject=FREQUENCY_CUTOFF	consensus_score=823.0	fisher_strand_p_value=7.4659e-33	frequency=2.619e-01	ks_quality_p_value=1	major_base=T	major_cov=177/133	major_frequency=7.381e-01	minor_base=C	minor_cov=0/110	new_cov=0/110	no_show=1	polymorphism_frequency=2.619e-01	polymorphism_score=113.9	prediction=polymorphism	ref_cov=177/133	total_cov=177/245
RA	67	.	REL606	2945750	0	A	C	bias_e_value=1.17478e-29	bias_p_value=2.59842e-36	consensus_reject=FREQUENCY_CUTOFF	consensus_score=1161.2	fisher_strand_p_value=2.97272e-38	frequency=2.013e-01	ks_quality_p_value=1	major_base=A	major_cov=252/125	major_frequency=7.987e-01	minor_base=C	minor_cov=0/95	new_cov=0/95	no_show=1	polymorphism_frequency=2.013e-01	polymorphism_score=56.0	prediction=polymorphism	ref_cov=252/125	total_cov=252/220
RA	68	.	REL606	2998190	0	A	T	bias_e_value=1.32764e-30	bias_p_value=2.93652e-37	consensus_reject=FREQUENCY_CUTOFF	consensus_score=1096.0	fisher_strand_p_value=3.27685e-39	frequency=2.000e-01	ks_quality_p_value=1	major_base=A	major_cov=94/246	major_frequency=8.000e-01	minor_base=T	minor_cov=85/0	new_cov=85/0	no_show=1	polymorphism_frequency=2.000e-01	polymorphism_score=86.9	prediction=polymorphism	ref_cov=94/246	total_cov=179/246
RA	69	.	REL606	2998205	0	C	T	bias_e_value=1.27277e-45	bias_p_value=2.81514e-52	consensus_reject=FREQUENCY_CUTOFF	consensus_score=853.0	fisher_strand_p_value=2.26072e-54	frequency=2.644e-01	ks_quality_p_value=1	major_base=C	major_cov=66/240	major_frequency=7.356e-01	minor_base=T	minor_cov=110/0	new_cov=110/0	no_show=1	polymorphism_frequency=2.644e-01	polymorphism_score=176.6	prediction=polymorphism	ref_cov=66/240	total_cov=176/240
RA	70	.	REL606	3007482	0	T	G	bias_e_value=6.9653e-25	bias_p_value=1.54061e-31	consensus_reject=FREQUENCY_CUTOFF	consensus_score=886.8	fisher_strand_p_value=2.01961e-33	frequency=2.006e-01	ks_quality_p_value=1	major_base=T	major_cov=63/200	major_frequency=7.994e-01	minor_base=G	minor_cov=66/0	new_cov=66/0	no_show=1	polymorphism_frequency=2.006e-01	polymorphism_score=15.2	prediction=polymorphism	ref_cov=63/200	total_cov=129/200
RA	71	.	REL606	3068172	0	A	C	bias_e_value=1.07226e-31	bias_p_value=2.37165e-38	consensus_reject=FREQUENCY_CUTOFF	consensus_score=993.9	fisher_strand_p_value=2.57345e-40	frequency=2.168e-01	ks_quality_p_value=1	major_base=A	major_cov=228/79	major_frequency=7.832e-01	minor_base=C	minor_cov=0/85	new_cov=0/85	no_show=1	polymorphism_frequency=2.168e-01	polymorphism_score=52.7	prediction=polymorphism	ref_cov=228/79	total_cov=228/164
RA	72	.	REL606	3217772	0	A	C	bias_e_value=2.61671e-20	bias_p_value=5.78772e-27	consensus_reject=FREQUENCY_CUTOFF	consensus_score=858.0	fisher_strand_p_value=8.82306e-29	frequency=2.231e-01	ks_quality_p_value=1	major_base=A	major_cov=179/117	major_frequency=7.769e-01	minor_base=C	minor_cov=0/85	new_cov=0/85	no_show=1	polymorphism_frequency=2.231e-01	polymorphism_score=80.9	prediction=polymorphism	ref_cov=179/117	total_cov=179/202
RA	73	.	REL606	3247739	0	A	C	bias_e_value=1.42107e-62	bias_p_value=3.14317e-69	consensus_reject=FREQUENCY_CUTOFF	consensus_score=1214.2	fisher_strand_p_value=1.91853e-71	frequency=2.093e-01	ks_quality_p_value=1	major_base=A	major_cov=317/23	major_frequency=7.907e-01	minor_base=C	minor_cov=0/90	new_cov=0/90	no_show=1	polymorphism_frequency=2.093e-01	polymorphism_score=27.2	prediction=polymorphism	ref_cov=317/23	total_cov=317/114
RA	74	.	REL606	3259133	0	T	C	bias_e_value=2.58981e-48	bias_p_value=5.72822e-55	consensus_reject=FREQUENCY_CUTOFF	consensus_score=734.1	fisher_strand_p_value=4.38037e-57	frequency=2.679e-01	ks_quality_p_value=1	major_base=T	major_cov=212/23	major_frequency=7.321e-01	minor_base=C	minor_cov=0/86	new_cov=0/86	no_show=1	polymorphism_frequency=2.679e-01	polymorphism_score=96.7	prediction=polymorphism	ref_cov=212/23	total_cov=212/109
RA	75	.	REL606	3421865	0	T	G	bias_e_value=3.93525e-38	bias_p_value=8.7041e-45	consensus_reject=FREQUENCY_CUTOFF	consensus_score=940.2	fisher_strand_p_value=8.12507e-47	frequency=2.073e-01	ks_quality_p_value=1	major_base=T	major_cov=52/250	major_frequency=7.927e-01	minor_base=G	minor_cov=79/0	new_cov=79/0	no_show=1	polymorphism_frequency=2.073e-01	polymorphism_score=119.2	prediction=polymorphism	ref_cov=52/250	total_cov=131/250
RA	76	.	REL606	3429981	0	T	G	aa_new_seq=N	aa_position=202	aa_ref_seq=K	bias_e_value=0.222138	bias_p_value=4.91332e-08	codon_new_seq=AAC	codon_number=202	codon_position=3	codon_ref_seq=AAA	consensus_reject=FREQUENCY_CUTOFF	consensus_score=391.1	fisher_strand_p_value=2.3546e-09	frequency=3.333e-01	gene_name=glgC	gene_position=606	gene_product=glucose-1-phosphate adenylyltransferase	gene_strand=<	ks_quality_p_value=1	locus_tag=ECB_03282	major_base=T	major_cov=122/44	major_frequency=6.667e-01	minor_base=G	minor_cov=83/0	new_cov=83/0	new_seq=G	polymorphism_frequency=3.333e-01	polymorphism_score=25.4	prediction=polymorphism	ref_cov=122/44	ref_seq=T	snp_type=nonsynonymous	total_cov=205/44	transl_table=11
RA	77	.	REL606	3481137	0	G	A	aa_new_seq=G	aa_position=42	aa_ref_seq=G	codon_new_seq=GGA	codon_number=42	codon_position=3	codon_ref_seq=GGG	consensus_score=119.0	frequency=1	gene_name=rhsB	gene_position=126	gene_product=rhsB element core protein RshB	gene_strand=>	locus_tag=ECB_03331	major_base=A	major_cov=0/42	major_frequency=1.000e+00	minor_base=N	minor_cov=0/0	new_cov=0/42	new_seq=A	polymorphism_frequency=1.000e+00	polymorphism_score=NA	prediction=consensus	ref_cov=0/0	ref_seq=G	snp_type=synonymous	total_cov=0/42	transl_table=11
RA	78	.	REL606	3481201	0	A	C	aa_new_seq=L	aa_position=64	aa_ref_seq=I	codon_new_seq=CTT	codon_number=64	codon_position=1	codon_ref_seq=ATC	consensus_score=695.0	frequency=1	gene_name=rhsB	gene_position=190	gene_product=rhsB element core protein RshB	gene_strand=>	locus_tag=ECB_03331	major_base=C	major_cov=63/129	major_frequency=1.000e+00	minor_base=N	minor_cov=0/0	new_cov=63/129	new_seq=C	polymorphism_frequency=1.000e+00	polymorphism_score=NA	prediction=consensus	ref_cov=0/0	ref_seq=A	snp_type=nonsynonymous	total_cov=63/129	transl_table=11
RA	79	.	REL606	3481203	0	C	T	aa_new_seq=L	aa_position=64	aa_ref_seq=I	bias_e_value=4521140	bias_p_value=1	codon_new_seq=CTT	codon_number=64	codon_position=3	codon_ref_seq=ATC	consensus_score=676.3	fisher_strand_p_value=1	frequency=1	gene_name=rhsB	gene_position=192	gene_product=rhsB element core protein RshB	gene_strand=>	ks_quality_p_value=1	locus_tag=ECB_03331	major_base=T	major_cov=63/128	major_frequency=9.948e-01	minor_base=G	minor_cov=0/1	new_cov=63/128	new_seq=T	polymorphism_frequency=9.948e-01	polymorphism_score=NA	prediction=consensus	ref_cov=0/0	ref_seq=C	snp_type=synonymous	total_cov=63/129	transl_table=11
RA	80	.	REL606	3481214	0	C	G	aa_new_seq=G	aa_position=68	aa_ref_seq=A	bias_e_value=4521140	bias_p_value=1	codon_new_seq=GGC	codon_number=68	codon_position=2	codon_ref_seq=GCC	consensus_score=1250.5	fisher_strand_p_value=1	frequency=1	gene_name=rhsB	gene_position=203	gene_product=rhsB element core protein RshB	gene_strand=>	ks_quality_p_value=0.999709	locus_tag=ECB_03331	major_base=G	major_cov=91/240	major_frequency=9.970e-01	minor_base=T	minor_cov=0/1	new_cov=91/240	new_seq=G	polymorphism_frequency=9.970e-01	polymorphism_score=-5.6	prediction=consensus	ref_cov=0/0	ref_seq=C	snp_type=nonsynonymous	total_cov=91/241	transl_table=11
RA	81	.	REL606	3544091	0	C	T	consensus_score=1996.3	frequency=1	gene_name=dctA/yhjK	gene_position=intergenic (-20/+163)	gene_product=C4-dicarboxylate transport protein/predicted diguanylate cyclase	gene_strand=</<	locus_tag=ECB_03376/ECB_03377	major_base=T	major_cov=240/279	major_frequency=1.000e+00	minor_base=N	minor_cov=0/0	new_cov=240/279	polymorphism_frequency=1.000e+00	polymorphism_score=NA	prediction=consensus	ref_cov=0/0	snp_type=intergenic	total_cov=240/279
RA	82	.	REL606	3606623	0	A	T	bias_e_value=23044.3	bias_p_value=0.00509701	consensus_reject=FREQUENCY_CUTOFF	consensus_score=239.2	fisher_strand_p_value=0.000609225	frequency=2.000e-01	ks_quality_p_value=0.995012	major_base=A	major_cov=30/50	major_frequency=8.000e-01	minor_base=T	minor_cov=0/20	new_cov=0/20	no_show=1	polymorphism_frequency=2.000e-01	polymorphism_score=14.4	prediction=polymorphism	ref_cov=30/50	total_cov=30/70
RA	83	.	REL606	3606630	0	A	C	aa_new_seq=A	aa_position=80	aa_ref_seq=D	bias_e_value=0.00215118	bias_p_value=4.75806e-10	codon_new_seq=GCC	codon_number=80	codon_position=2	codon_ref_seq=GAC	consensus_reject=FREQUENCY_CUTOFF	consensus_score=239.3	fisher_strand_p_value=1.85045e-11	frequency=3.022e-01	gene_name=yiaN	gene_position=239	gene_product=predicted transporter	gene_strand=>	ks_quality_p_value=1	locus_tag=ECB_03430	major_base=A	major_cov=53/44	major_frequency=6.978e-01	minor_base=C	minor_cov=0/42	new_cov=0/42	new_seq=C	polymorphism_frequency=3.022e-01	polymorphism_score=53.8	prediction=polymorphism	ref_cov=53/44	ref_seq=A	snp_type=nonsynonymous	total_cov=53/86	transl_table=11
RA	84	.	REL606	3606985	0	A	C	bias_e_value=7.07762e-21	bias_p_value=1.56545e-27	consensus_reject=FREQUENCY_CUTOFF	consensus_score=562.4	fisher_strand_p_value=2.3391e-29	frequency=2.361e-01	ks_quality_p_value=1	major_base=A	major_cov=142/36	major_frequency=7.639e-01	minor_base=C	minor_cov=0/55	new_cov=0/55	no_show=1	polymorphism_frequency=2.361e-01	polymorphism_score=43.4	prediction=polymorphism	ref_cov=142/36	total_cov=142/91
RA	85	.	REL606	3622976	0	T	G	bias_e_value=7.17679e-50	bias_p_value=1.58739e-56	consensus_reject=FREQUENCY_CUTOFF	consensus_score=1529.9	fisher_strand_p_value=1.18124e-58	frequency=2.074e-01	ks_quality_p_value=1	major_base=T	major_cov=121/349	major_frequency=7.926e-01	minor_base=G	minor_cov=123/0	new_cov=123/0	no_show=1	polymorphism_frequency=2.074e-01	polymorphism_score=69.9	prediction=polymorphism	ref_cov=121/349	total_cov=244/349
RA	86	.	REL606	3736552	0	T	G	bias_e_value=8.10265e-25	bias_p_value=1.79217e-31	consensus_reject=FREQUENCY_CUTOFF	consensus_score=904.7	fisher_strand_p_value=2.35412e-33	frequency=2.108e-01	ks_quality_p_value=1	major_base=T	major_cov=68/194	major_frequency=7.892e-01	minor_base=G	minor_cov=70/0	new_cov=70/0	no_show=1	polymorphism_frequency=2.108e-01	polymorphism_score=20.5	prediction=polymorphism	ref_cov=68/194	total_cov=139/194
RA	87	.	REL606	3770320	0	G	C	bias_e_value=232945	bias_p_value=0.0515234	consensus_score=1926.2	fisher_strand_p_value=0.561421	frequency=1	gene_name=yidB/gyrB	gene_position=intergenic (-93/+147)	gene_product=hypothetical protein/DNA gyrase subunit B	gene_strand=</<	ks_quality_p_value=0.0160794	locus_tag=ECB_03581/ECB_03582	major_base=C	major_cov=182/295	major_frequency=9.938e-01	minor_base=G	minor_cov=2/1	new_cov=182/295	polymorphism_frequency=9.938e-01	polymorphism_score=0.3	prediction=consensus	ref_cov=2/1	snp_type=intergenic	total_cov=184/296
RA	88	.	REL606	3787982	0	T	A	bias_e_value=8.88326e-71	bias_p_value=1.96483e-77	consensus_reject=FREQUENCY_CUTOFF	consensus_score=771.5	fisher_strand_p_value=1.07466e-79	frequency=2.881e-01	gene_name=yieF/yieG	gene_position=intergenic (+2/+52)	gene_product=chromate reductase, Class I, flavoprotein/predicted inner membrane protein	gene_strand=>/<	ks_quality_p_value=1	locus_tag=ECB_03597/ECB_03598	major_base=T	major_cov=247/10	major_frequency=7.119e-01	minor_base=A	minor_cov=0/104	new_cov=0/104	polymorphism_frequency=2.881e-01	polymorphism_score=240.3	prediction=polymorphism	ref_cov=247/10	snp_type=intergenic	total_cov=247/114
RA	89	.	REL606	3787988	0	A	C	bias_e_value=8.01684e-58	bias_p_value=1.77319e-64	consensus_reject=FREQUENCY_CUTOFF	consensus_score=958.0	fisher_strand_p_value=1.1603e-66	frequency=2.699e-01	gene_name=yieF/yieG	gene_position=intergenic (+8/+46)	gene_product=chromate reductase, Class I, flavoprotein/predicted inner membrane protein	gene_strand=>/<	ks_quality_p_value=1	locus_tag=ECB_03597/ECB_03598	major_base=A	major_cov=252/32	major_frequency=7.301e-01	minor_base=C	minor_cov=0/105	new_cov=0/105	polymorphism_frequency=2.699e-01	polymorphism_score=31.8	prediction=polymorphism	ref_cov=252/32	snp_type=intergenic	total_cov=252/137
RA	90	.	REL606	3909638	0	T	G	bias_e_value=2.60728e-33	bias_p_value=5.76687e-40	consensus_reject=FREQUENCY_CUTOFF	consensus_score=847.7	fisher_strand_p_value=6.01249e-42	frequency=2.179e-01	ks_quality_p_value=1	major_base=T	major_cov=52/228	major_frequency=7.821e-01	minor_base=G	minor_cov=77/1	new_cov=77/1	no_show=1	polymorphism_frequency=2.179e-01	polymorphism_score=118.5	prediction=polymorphism	ref_cov=52/228	total_cov=129/229
RA	91	.	REL606	3931649	0	A	C	bias_e_value=2.97116e-50	bias_p_value=6.57171e-57	consensus_reject=FREQUENCY_CUTOFF	consensus_score=1500.0	fisher_strand_p_value=4.85815e-59	frequency=2.156e-01	ks_quality_p_value=1	major_base=A	major_cov=340/122	major_frequency=7.844e-01	minor_base=C	minor_cov=0/127	new_cov=0/127	no_show=1	polymorphism_frequency=2.156e-01	polymorphism_score=20.0	prediction=polymorphism	ref_cov=340/122	total_cov=340/249
RA	92	.	REL606	3943694	0	C	T	consensus_score=177.9	deleted=1	frequency=1	major_base=T	major_cov=10/37	major_frequency=1.000e+00	minor_base=N	minor_cov=0/0	new_cov=10/37	polymorphism_frequency=1.000e+00	polymorphism_score=NA	prediction=consensus	ref_cov=0/0	total_cov=10/37
RA	93	.	REL606	4006927	0	T	G	bias_e_value=2.03294e-55	bias_p_value=4.49653e-62	consensus_reject=FREQUENCY_CUTOFF	consensus_score=953.1	fisher_strand_p_value=3.05369e-64	frequency=2.520e-01	ks_quality_p_value=1	major_base=T	major_cov=28/254	major_frequency=7.480e-01	minor_base=G	minor_cov=95/0	new_cov=95/0	no_show=1	polymorphism_frequency=2.520e-01	polymorphism_score=26.0	prediction=polymorphism	ref_cov=28/254	total_cov=123/254
RA	94	.	REL606	4017848	0	T	G	bias_e_value=1.16124e-40	bias_p_value=2.56846e-47	consensus_reject=FREQUENCY_CUTOFF	consensus_score=799.0	fisher_strand_p_value=2.27286e-49	frequency=2.064e-01	ks_quality_p_value=1	major_base=T	major_cov=11/212	major_frequency=7.936e-01	minor_base=G	minor_cov=58/0	new_cov=58/0	no_show=1	polymorphism_frequency=2.064e-01	polymorphism_score=16.3	prediction=polymorphism	ref_cov=11/212	total_cov=70/212
RA	95	.	REL606	4033310	0	A	G	aa_new_seq=I	aa_position=5	aa_ref_seq=I	bias_e_value=3.94462e-42	bias_p_value=8.72483e-49	codon_new_seq=ATC	codon_number=5	codon_position=3	codon_ref_seq=ATT	consensus_reject=FREQUENCY_CUTOFF	consensus_score=798.6	fisher_strand_p_value=7.49442e-51	frequency=2.720e-01	gene_name=ECB_03822	gene_position=15	gene_product=putative outer membrane lipoprotein	gene_strand=<	ks_quality_p_value=1	locus_tag=ECB_03822	major_base=A	major_cov=52/213	major_frequency=7.280e-01	minor_base=G	minor_cov=99/0	new_cov=99/0	new_seq=G	polymorphism_frequency=2.720e-01	polymorphism_score=51.4	prediction=polymorphism	ref_cov=52/213	ref_seq=A	snp_type=synonymous	total_cov=151/213	transl_table=11
RA	96	.	REL606	4123258	0	A	C	bias_e_value=3.43561e-47	bias_p_value=7.59899e-54	consensus_reject=FREQUENCY_CUTOFF	consensus_score=1096.6	fisher_strand_p_value=5.92907e-56	frequency=2.388e-01	ks_quality_p_value=1	major_base=A	major_cov=271/70	major_frequency=7.612e-01	minor_base=C	minor_cov=0/107	new_cov=0/107	no_show=1	polymorphism_frequency=2.388e-01	polymorphism_score=76.5	prediction=polymorphism	ref_cov=271/70	total_cov=271/177
RA	97	.	REL606	4320445	0	T	G	aa_new_seq=G	aa_position=211	aa_ref_seq=V	bias_e_value=1.78539e-42	bias_p_value=3.94898e-49	codon_new_seq=GGG	codon_number=211	codon_position=2	codon_ref_seq=GTG	consensus_reject=FREQUENCY_CUTOFF	consensus_score=597.7	fisher_strand_p_value=3.36894e-51	frequency=3.656e-01	gene_name=aidB	gene_position=632	gene_product=isovaleryl CoA dehydrogenase	gene_strand=>	ks_quality_p_value=1	locus_tag=ECB_04054	major_base=T	major_cov=86/183	major_frequency=6.344e-01	minor_base=G	minor_cov=154/1	new_cov=154/1	new_seq=G	polymorphism_frequency=3.656e-01	polymorphism_score=220.3	prediction=polymorphism	ref_cov=86/183	ref_seq=T	snp_type=nonsynonymous	total_cov=241/184	transl_table=11
RA	98	.	REL606	4425877	0	T	G	bias_e_value=0.000168947	bias_p_value=3.73683e-11	consensus_reject=FREQUENCY_CUTOFF	consensus_score=551.1	fisher_strand_p_value=1.31787e-12	frequency=2.586e-01	ks_quality_p_value=1	major_base=T	major_cov=130/85	major_frequency=7.414e-01	minor_base=G	minor_cov=74/1	new_cov=74/1	no_show=1	polymorphism_frequency=2.586e-01	polymorphism_score=66.5	prediction=polymorphism	ref_cov=130/85	total_cov=205/86
RA	99	.	REL606	4483462	0	C	T	aa_new_seq=F	aa_position=44	aa_ref_seq=S	bias_e_value=2.50051e-91	bias_p_value=5.53071e-98	codon_new_seq=TTT	codon_number=44	codon_position=2	codon_ref_seq=TCT	consensus_reject=FREQUENCY_CUTOFF	consensus_score=289.4	fisher_strand_p_value=2.40066e-100	frequency=4.746e-01	gene_name=bglJ	gene_position=131	gene_product=DNA-binding transcriptional activator	gene_strand=>	ks_quality_p_value=1	locus_tag=ECB_04243	major_base=C	major_cov=51/228	major_frequency=5.254e-01	minor_base=T	minor_cov=252/0	new_cov=252/0	new_seq=T	polymorphism_frequency=4.746e-01	polymorphism_score=inf	prediction=polymorphism	ref_cov=51/228	ref_seq=C	snp_type=nonsynonymous	total_cov=303/228	transl_table=11
MC	100	.	REL606	568370	589050	0	983	gene_name=[ECB_00524]–[insK-1]	gene_product=[ECB_00524],yhhI,ECB_00526,ECB_00527,ECB_00528,ECB_00529,ECB_00530,cusS,cusR,cusC,ylcC,cusB,cusA,pheP,ybdG,nfnB,ybdF,ybdJ,ybdK,insJ-1,[insK-1]	left_inside_cov=0	left_outside_cov=829	locus_tag=[ECB_00524]–[ECB_00544_1]	right_inside_cov=263	right_outside_cov=281
MC	101	.	REL606	1457391	1469048	0	1380	gene_name=[acpD]–[insJ-2]	gene_product=[acpD],hrpA,ydcF,aldA,gapC,insA-12,insB-12,cybB,ydcA,hokB,mokB,insK-2,[insJ-2]	left_inside_cov=0	left_outside_cov=364	locus_tag=[ECB_01367]–[ECB_00619_6]	right_inside_cov=265	right_outside_cov=271
MC	102	.	REL606	3481391	3484606	1033	935	gene_name=rhsB	gene_position=coding (380-3595/4236 nt)	gene_product=rhsB element core protein RshB	gene_strand=>	left_inside_cov=261	left_outside_cov=292	locus_tag=ECB_03331	right_inside_cov=261	right_outside_cov=270
MC	103	.	REL606	3574917	3583607	0	1382	gene_name=[tag]–[insK-4]	gene_product=[tag],yiaC,bisC,yiaD,tkrA,yiaF,yiaG,cspA,hokA,insJ-4,[insK-4]	left_inside_cov=1	left_outside_cov=600	locus_tag=[ECB_03399]–[ECB_03409]	right_inside_cov=266	right_outside_cov=269
MC	104	.	REL606	3943662	3943851	36	151	gene_name=rrlA	gene_position=noncoding (1833-2022/2904 nt)	gene_product=23S ribosomal RNA	gene_strand=>	left_inside_cov=263	left_outside_cov=274	locus_tag=ECB_r00015	right_inside_cov=251	right_outside_cov=273
MC	105	.	REL606	4256888	4256892	0	0	gene_name=dcuS	gene_position=pseudogene (875-879/912 nt)	gene_product=sensor of fumarate two-component regulatory system; b4125_2	gene_strand=<	left_inside_cov=0	left_outside_cov=562	locus_tag=ECB_03996_2	right_inside_cov=0	right_outside_cov=559
JC	106	.	REL606	1	1	REL606	4521141	-1	0	alignment_overlap=0	circular_chromosome=1	coverage_minus=325	coverage_plus=225	flanking_left=150	flanking_right=150	frequency=1	junction_possible_overlap_registers=149	key=REL606__1__1__REL606__4521141__-1__0____150__150__0__0	max_left=149	max_left_minus=149	max_left_plus=146	max_min_left=73	max_min_left_minus=70	max_min_left_plus=73	max_min_right=75	max_min_right_minus=72	max_min_right_plus=75	max_pos_hash_score=298	max_right=148	max_right_minus=147	max_right_plus=148	neg_log10_pos_hash_p_value=0.2	new_junction_coverage=1.06	new_junction_read_count=553	polymorphism_frequency=1.000e+00	pos_hash_score=137	prediction=consensus	side_1_annotate_key=gene	side_1_continuation=0	side_1_coverage=0.00	side_1_overlap=0	side_1_possible_overlap_registers=149	side_1_read_count=0	side_1_redundant=0	side_2_annotate_key=gene	side_2_continuation=0	side_2_coverage=0.00	side_2_overlap=0	side_2_possible_overlap_registers=149	side_2_read_count=0	side_2_redundant=0	total_non_overlap_reads=550
JC	107	.	REL606	15306	1	REL606	15328	1	0	alignment_overlap=10	coverage_minus=1	coverage_plus=4	flanking_left=150	flanking_right=150	frequency=1.602e-02	junction_possible_overlap_registers=139	key=REL606__15306__1__REL606__15318__1__10____150__150__0__0	max_left=136	max_left_minus=136	max_left_plus=113	max_min_left=64	max_min_left_minus=0	max_min_left_plus=64	max_min_right=26	max_min_right_minus=4	max_min_right_plus=26	max_pos_hash_score=278	max_right=88	max_right_minus=4	max_right_plus=88	neg_log10_pos_hash_p_value=23.1	new_junction_coverage=0.01	new_junction_read_count=7	no_show=1	polymorphism_frequency=1.602e-02	pos_hash_score=5	prediction=polymorphism	reject=COVERAGE_EVENNESS_SKEW,FREQUENCY_CUTOFF	side_1_annotate_key=gene	side_1_continuation=0	side_1_coverage=0.88	side_1_overlap=10	side_1_possible_overlap_registers=149	side_1_read_count=460	side_1_redundant=0	side_2_annotate_key=gene	side_2_continuation=0	side_2_coverage=0.89	side_2_overlap=0	side_2_possible_overlap_registers=139	side_2_read_count=431	side_2_redundant=0	total_non_overlap_reads=5
JC	108	.	REL606	15516	1	REL606	15618	1	0	alignment_overlap=9	coverage_minus=18	coverage_plus=2	flanking_left=150	flanking_right=150	frequency=NA	junction_possible_overlap_registers=140	key=REL606__15516__1__REL606__15609__1__9____150__150__1__1	max_left=139	max_left_minus=139	max_left_plus=17	max_min_left=48	max_min_left_minus=48	max_min_left_plus=17	max_min_right=68	max_min_right_minus=68	max_min_right_plus=0	max_pos_hash_score=280	max_right=128	max_right_minus=128	max_right_plus=124	neg_log10_pos_hash_p_value=20.9	new_junction_coverage=0.04	new_junction_read_count=21	no_show=1	polymorphism_frequency=NA	pos_hash_score=8	prediction=unknown	reject=COVERAGE_EVENNESS_SKEW	side_1_annotate_key=repeat	side_1_continuation=0	side_1_coverage=NA	side_1_overlap=9	side_1_read_count=NA	side_1_redundant=1	side_2_annotate_key=repeat	side_2_continuation=0	side_2_coverage=NA	side_2_overlap=0	side_2_possible_overlap_registers=NA	side_2_read_count=NA	side_2_redundant=1	total_non_overlap_reads=20
JC	109	.	REL606	15520	-1	REL606	590338	-1	0	alignment_overlap=9	coverage_minus=1	coverage_plus=2	flanking_left=150	flanking_right=150	frequency=1.241e-02	junction_possible_overlap_registers=140	key=REL606__15520__-1__REL606__590347__-1__9____150__150__0__0	max_left=104	max_left_minus=53	max_left_plus=104	max_min_left=53	max_min_left_minus=53	max_min_left_plus=36	max_min_right=37	max_min_right_minus=0	max_min_right_plus=37	max_pos_hash_score=280	max_right=105	max_right_minus=88	max_right_plus=105	neg_log10_pos_hash_p_value=25.0	new_junction_coverage=0.01	new_junction_read_count=3	no_show=1	polymorphism_frequency=1.241e-02	pos_hash_score=3	prediction=polymorphism	reject=COVERAGE_EVENNESS_SKEW,FREQUENCY_CUTOFF	side_1_annotate_key=gene	side_1_continuation=0	side_1_coverage=0.14	side_1_overlap=9	side_1_possible_overlap_registers=149	side_1_read_count=72	side_1_redundant=0	side_2_annotate_key=gene	side_2_continuation=0	side_2_coverage=0.84	side_2_overlap=0	side_2_possible_overlap_registers=140	side_2_read_count=410	side_2_redundant=0	total_non_overlap_reads=3
JC	110	.	REL606	41355	-1	REL606	41453	-1	0	alignment_overlap=8	coverage_minus=12	coverage_plus=0	flanking_left=150	flanking_right=150	frequency=2.848e-02	junction_possible_overlap_registers=141	key=REL606__41355__-1__REL606__41461__-1__8____150__150__0__0	max_left=68	max_left_minus=68	max_left_plus=0	max_min_left=68	max_min_left_minus=68	max_min_left_plus=0	max_min_right=0	max_min_right_minus=0	max_min_right_plus=0	max_pos_hash_score=282	max_right=134	max_right_minus=134	max_right_plus=0	neg_log10_pos_hash_p_value=19.1	new_junction_coverage=0.02	new_junction_read_count=12	no_show=1	polymorphism_frequency=2.848e-02	pos_hash_score=11	prediction=polymorphism	reject=COVERAGE_EVENNESS_SKEW,FREQUENCY_CUTOFF	side_1_annotate_key=gene	side_1_continuation=0	side_1_coverage=0.87	side_1_overlap=8	side_1_possible_overlap_registers=149	side_1_read_count=451	side_1_redundant=0	side_2_annotate_key=gene	side_2_continuation=0	side_2_coverage=0.80	side_2_overlap=0	side_2_possible_overlap_registers=141	side_2_read_count=392	side_2_redundant=0	total_non_overlap_reads=12
JC	111	.	REL606	53181	-1	REL606	53311	-1	0	alignment_overlap=12	coverage_minus=6	coverage_plus=14	flanking_left=150	flanking_right=150	frequency=4.237e-02	junction_possible_overlap_registers=137	key=REL606__53181__-1__REL606__53323__-1__12____150__150__0__0	max_left=115	max_left_minus=115	max_left_plus=7	max_min_left=43	max_min_left_minus=43	max_min_left_plus=7	max_min_right=60	max_min_right_minus=60	max_min_right_plus=0	max_pos_hash_score=274	max_right=132	max_right_minus=129	max_right_plus=132	neg_log10_pos_hash_p_value=21.3	new_junction_coverage=0.04	new_junction_read_count=20	no_show=1	polymorphism_frequency=4.237e-02	pos_hash_score=7	prediction=polymorphism	reject=COVERAGE_EVENNESS_SKEW,FREQUENCY_CUTOFF	side_1_annotate_key=gene	side_1_continuation=0	side_1_coverage=1.03	side_1_overlap=12	side_1_possible_overlap_registers=149	side_1_read_count=534	side_1_redundant=0	side_2_annotate_key=gene	side_2_continuation=0	side_2_coverage=0.86	side_2_overlap=0	side_2_possible_overlap_registers=137	side_2_read_count=413	side_2_redundant=0	total_non_overlap_reads=20
JC	112	.	REL606	95289	1	REL606	95405	1	0	alignment_overlap=8	coverage_minus=6	coverage_plus=1	flanking_left=150	flanking_right=150	frequency=1.250e-02	junction_possible_overlap_registers=141	key=REL606__95289__1__REL606__95397__1__8____150__150__0__0	max_left=103	max_left_minus=103	max_left_plus=69	max_min_left=69	max_min_left_minus=15	max_min_left_plus=69	max_min_right=45	max_min_right_minus=45	max_min_right_plus=0	max_pos_hash_score=282	max_right=127	max_right_minus=127	max_right_plus=73	neg_log10_pos_hash_p_value=23.2	new_junction_coverage=0.01	new_junction_read_count=7	no_show=1	polymorphism_frequency=1.250e-02	pos_hash_score=5	prediction=polymorphism	reject=COVERAGE_EVENNESS_SKEW,FREQUENCY_CUTOFF	side_1_annotate_key=gene	side_1_continuation=0	side_1_coverage=1.06	side_1_overlap=8	side_1_possible_overlap_registers=149	side_1_read_count=554	side_1_redundant=0	side_2_annotate_key=gene	side_2_continuation=0	side_2_coverage=1.18	side_2_overlap=0	side_2_possible_overlap_registers=141	side_2_read_count=582	side_2_redundant=0	total_non_overlap_reads=7
JC	113	.	REL606	229194	1	REL606	229441	1	0	alignment_overlap=8	coverage_minus=3	coverage_plus=6	flanking_left=150	flanking_right=150	frequency=NA	junction_possible_overlap_registers=141	key=REL606__229194__1__REL606__229433__1__8____150__150__1__1	max_left=126	max_left_minus=126	max_left_plus=73	max_min_left=66	max_min_left_minus=0	max_min_left_plus=66	max_min_right=69	max_min_right_minus=40	max_min_right_plus=69	max_pos_hash_score=282	max_right=137	max_right_minus=40	max_right_plus=137	neg_log10_pos_hash_p_value=21.7	new_junction_coverage=0.02	new_junction_read_count=9	no_show=1	polymorphism_frequency=NA	pos_hash_score=7	prediction=unknown	reject=COVERAGE_EVENNESS_SKEW	side_1_annotate_key=repeat	side_1_continuation=0	side_1_coverage=NA	side_1_overlap=8	side_1_read_count=NA	side_1_redundant=1	side_2_annotate_key=repeat	side_2_continuation=0	side_2_coverage=NA	side_2_overlap=0	side_2_possible_overlap_registers=NA	side_2_read_count=NA	side_2_redundant=1	total_non_overlap_reads=9
JC	114	.	REL606	232293	1	REL606	232318	1	0	alignment_overlap=7	coverage_minus=0	coverage_plus=14	flanking_left=150	flanking_right=150	frequency=NA	junction_possible_overlap_registers=142	key=REL606__232293__1__REL606__232311__1__7____150__150__1__1	max_left=135	max_left_minus=0	max_left_plus=135	max_min_left=35	max_min_left_minus=0	max_min_left_plus=35	max_min_right=67	max_min_right_minus=0	max_min_right_plus=67	max_pos_hash_score=284	max_right=108	max_right_minus=0	max_right_plus=108	neg_log10_pos_hash_p_value=19.8	new_junction_coverage=0.03	new_junction_read_count=14	no_show=1	polymorphism_frequency=NA	pos_hash_score=10	prediction=unknown	reject=COVERAGE_EVENNESS_SKEW	side_1_annotate_key=repeat	side_1_continuation=0	side_1_coverage=NA	side_1_overlap=7	side_1_read_count=NA	side_1_redundant=1	side_2_annotate_key=repeat	side_2_continuation=0	side_2_coverage=NA	side_2_overlap=0	side_2_possible_overlap_registers=NA	side_2_read_count=NA	side_2_redundant=1	total_non_overlap_reads=14
JC	115	.	REL606	302242	-1	REL606	302318	-1	0	alignment_overlap=8	coverage_minus=4	coverage_plus=0	flanking_left=150	flanking_right=150	frequency=1.086e-02	junction_possible_overlap_registers=141	key=REL606__302242__-1__REL606__302326__-1__8____150__150__0__0	max_left=79	max_left_minus=79	max_left_plus=0	max_min_left=58	max_min_left_minus=58	max_min_left_plus=0	max_min_right=63	max_min_right_minus=63	max_min_right_plus=0	max_pos_hash_score=282	max_right=126	max_right_minus=126	max_right_plus=0	neg_log10_pos_hash_p_value=24.1	new_junction_coverage=0.01	new_junction_read_count=4	no_show=1	polymorphism_frequency=1.086e-02	pos_hash_score=4	prediction=polymorphism	reject=COVERAGE_EVENNESS_SKEW,FREQUENCY_CUTOFF	side_1_annotate_key=gene	side_1_continuation=0	side_1_coverage=0.70	side_1_overlap=8	side_1_possible_overlap_registers=149	side_1_read_count=362	side_1_redundant=0	side_2_annotate_key=gene	side_2_continuation=0	side_2_coverage=0.78	side_2_overlap=0	side_2_possible_overlap_registers=141	side_2_read_count=386	side_2_redundant=0	total_non_overlap_reads=4
JC	116	.	REL606	310416	-1	REL606	310495	-1	0	alignment_overlap=9	coverage_minus=27	coverage_plus=0	flanking_left=150	flanking_right=150	frequency=5.121e-02	junction_possible_overlap_registers=140	key=REL606__310416__-1__REL606__310504__-1__9____150__150__0__0	max_left=110	max_left_minus=110	max_left_plus=0	max_min_left=66	max_min_left_minus=66	max_min_left_plus=0	max_min_right=70	max_min_right_minus=70	max_min_right_plus=0	max_pos_hash_score=280	max_right=130	max_right_minus=130	max_right_plus=0	neg_log10_pos_hash_p_value=18.4	new_junction_coverage=0.06	new_junction_read_count=27	no_show=1	polymorphism_frequency=5.121e-02	pos_hash_score=12	prediction=polymorphism	reject=COVERAGE_EVENNESS_SKEW,FREQUENCY_CUTOFF	side_1_annotate_key=gene	side_1_continuation=0	side_1_coverage=1.10	side_1_overlap=9	side_1_possible_overlap_registers=149	side_1_read_count=573	side_1_redundant=0	side_2_annotate_key=gene	side_2_continuation=0	side_2_coverage=0.94	side_2_overlap=0	side_2_possible_overlap_registers=140	side_2_read_count=462	side_2_redundant=0	total_non_overlap_reads=27
JC	117	.	REL606	365205	-1	REL606	365217	-1	0	alignment_overlap=9	coverage_minus=4	coverage_plus=0	flanking_left=150	flanking_right=150	frequency=8.662e-03	junction_possible_overlap_registers=140	key=REL606__365205__-1__REL606__365226__-1__9____150__150__0__0	max_left=73	max_left_minus=73	max_left_plus=0	max_min_left=47	max_min_left_minus=47	max_min_left_plus=0	max_min_right=68	max_min_right_minus=68	max_min_right_plus=0	max_pos_hash_score=280	max_right=122	max_right_minus=122	max_right_plus=0	neg_log10_pos_hash_p_value=24.0	new_junction_coverage=0.01	new_junction_read_count=4	no_show=1	polymorphism_frequency=8.662e-03	pos_hash_score=4	prediction=polymorphism	reject=COVERAGE_EVENNESS_SKEW,FREQUENCY_CUTOFF	side_1_annotate_key=gene	side_1_continuation=0	side_1_coverage=1.00	side_1_overlap=9	side_1_possible_overlap_registers=149	side_1_read_count=520	side_1_redundant=0	side_2_annotate_key=gene	side_2_continuation=0	side_2_coverage=0.87	side_2_overlap=0	side_2_possible_overlap_registers=140	side_2_read_count=427	side_2_redundant=0	total_non_overlap_reads=4
JC	118	.	REL606	391801	1	REL606	391882	1	0	alignment_overlap=8	coverage_minus=0	coverage_plus=8	flanking_left=150	flanking_right=150	frequency=1.502e-02	junction_possible_overlap_registers=141	key=REL606__391801__1__REL606__391874__1__8____150__150__0__0	max_left=135	max_left_minus=0	max_left_plus=135	max_min_left=67	max_min_left_minus=0	max_min_left_plus=67	max_min_right=25	max_min_right_minus=0	max_min_right_plus=25	max_pos_hash_score=282	max_right=97	max_right_minus=0	max_right_plus=97	neg_log10_pos_hash_p_value=21.7	new_junction_coverage=0.02	new_junction_read_count=8	no_show=1	polymorphism_frequency=1.502e-02	pos_hash_score=7	prediction=polymorphism	reject=COVERAGE_EVENNESS_SKEW,FREQUENCY_CUTOFF	side_1_annotate_key=gene	side_1_continuation=0	side_1_coverage=1.03	side_1_overlap=8	side_1_possible_overlap_registers=149	side_1_read_count=536	side_1_redundant=0	side_2_annotate_key=gene	side_2_continuation=0	side_2_coverage=1.10	side_2_overlap=0	side_2_possible_overlap_registers=141	side_2_read_count=542	side_2_redundant=0	total_non_overlap_reads=8
JC	119	.	REL606	392611	1	REL606	392694	1	0	alignment_overlap=8	coverage_minus=0	coverage_plus=10	flanking_left=150	flanking_right=150	frequency=1.728e-02	junction_possible_overlap_registers=141	key=REL606__392611__1__REL606__392686__1__8____150__150__0__0	max_left=130	max_left_minus=0	max_left_plus=130	max_min_left=20	max_min_left_minus=0	max_min_left_plus=20	max_min_right=53	max_min_right_minus=0	max_min_right_plus=53	max_pos_hash_score=282	max_right=122	max_right_minus=0	max_right_plus=122	neg_log10_pos_hash_p_value=21.7	new_junction_coverage=0.02	new_junction_read_count=10	no_show=1	polymorphism_frequency=1.728e-02	pos_hash_score=7	prediction=polymorphism	reject=COVERAGE_EVENNESS_SKEW,FREQUENCY_CUTOFF	side_1_annotate_key=gene	side_1_continuation=0	side_1_coverage=1.09	side_1_overlap=8	side_1_possible_overlap_registers=149	side_1_read_count=569	side_1_redundant=0	side_2_annotate_key=gene	side_2_continuation=0	side_2_coverage=1.22	side_2_overlap=0	side_2_possible_overlap_registers=141	side_2_read_count=599	side_2_redundant=0	total_non_overlap_reads=10
JC	120	.	REL606	432156	1	REL606	590338	-1	0	alignment_overlap=9	coverage_minus=1	coverage_plus=2	flanking_left=150	flanking_right=150	frequency=1.312e-02	junction_possible_overlap_registers=140	key=REL606__432156__1__REL606__590347__-1__9____150__150__0__0	max_left=104	max_left_minus=53	max_left_plus=104	max_min_left=53	max_min_left_minus=53	max_min_left_plus=36	max_min_right=37	max_min_right_minus=0	max_min_right_plus=37	max_pos_hash_score=280	max_right=105	max_right_minus=88	max_right_plus=105	neg_log10_pos_hash_p_value=25.0	new_junction_coverage=0.01	new_junction_read_count=3	no_show=1	polymorphism_frequency=1.312e-02	pos_hash_score=3	prediction=polymorphism	reject=COVERAGE_EVENNESS_SKEW,FREQUENCY_CUTOFF	side_1_annotate_key=gene	side_1_continuation=0	side_1_coverage=0.08	side_1_overlap=9	side_1_possible_overlap_registers=149	side_1_read_count=44	side_1_redundant=0	side_2_annotate_key=gene	side_2_continuation=0	side_2_coverage=0.84	side_2_overlap=0	side_2_possible_overlap_registers=140	side_2_read_count=410	side_2_redundant=0	total_non_overlap_reads=3
JC	121	.	REL606	432290	-1	REL606	591633	1	0	alignment_overlap=25	coverage_minus=13	coverage_plus=46	flanking_left=150	flanking_right=150	frequency=1.084e-01	junction_possible_overlap_registers=124	key=REL606__432290__-1__REL606__591608__1__25____150__150__1__0	max_left=118	max_left_minus=118	max_left_plus=118	max_min_left=58	max_min_left_minus=58	max_min_left_plus=29	max_min_right=60	max_min_right_minus=56	max_min_right_plus=60	max_pos_hash_score=248	max_right=96	max_right_minus=70	max_right_plus=96	neg_log10_pos_hash_p_value=15.2	new_junction_coverage=0.14	new_junction_read_count=62	no_show=1	polymorphism_frequency=1.084e-01	pos_hash_score=15	prediction=polymorphism	reject=COVERAGE_EVENNESS_SKEW,FREQUENCY_CUTOFF	side_1_annotate_key=repeat	side_1_continuation=0	side_1_coverage=NA	side_1_overlap=25	side_1_read_count=NA	side_1_redundant=1	side_2_annotate_key=gene	side_2_continuation=0	side_2_coverage=1.18	side_2_overlap=0	side_2_possible_overlap_registers=124	side_2_read_count=510	side_2_redundant=0	total_non_overlap_reads=59
JC	122	.	REL606	464051	1	REL606	667151	-1	0	alignment_overlap=2	coverage_minus=211	coverage_plus=395	flanking_left=150	flanking_right=150	frequency=1	junction_possible_overlap_registers=147	key=REL606__464049__1__REL606__667151__-1__2____150__150__0__1	max_left=146	max_left_minus=146	max_left_plus=146	max_min_left=73	max_min_left_minus=73	max_min_left_plus=73	max_min_right=74	max_min_right_minus=69	max_min_right_plus=74	max_pos_hash_score=294	max_right=144	max_right_minus=144	max_right_plus=144	neg_log10_pos_hash_p_value=0.3	new_junction_coverage=1.23	new_junction_read_count=633	polymorphism_frequency=9.968e-01	pos_hash_score=126	prediction=consensus	read_count_offset=3	side_1_annotate_key=gene	side_1_continuation=0	side_1_coverage=0.00	side_1_overlap=0	side_1_possible_overlap_registers=144	side_1_read_count=2	side_1_redundant=0	side_2_annotate_key=repeat	side_2_continuation=0	side_2_coverage=NA	side_2_overlap=2	side_2_possible_overlap_registers=NA	side_2_read_count=NA	side_2_redundant=1	total_non_overlap_reads=606
JC	123	.	REL606	464053	-1	REL606	588070	1	0	alignment_overlap=0	coverage_minus=238	coverage_plus=309	flanking_left=150	flanking_right=150	frequency=1	junction_possible_overlap_registers=149	key=REL606__464053__-1__REL606__588070__1__0____150__150__0__1	max_left=149	max_left_minus=149	max_left_plus=149	max_min_left=73	max_min_left_minus=73	max_min_left_plus=73	max_min_right=75	max_min_right_minus=73	max_min_right_plus=75	max_pos_hash_score=298	max_right=146	max_right_minus=146	max_right_plus=146	neg_log10_pos_hash_p_value=0.3	new_junction_coverage=1.29	new_junction_read_count=672	polymorphism_frequency=9.836e-01	pos_hash_score=130	prediction=consensus	read_count_offset=3	side_1_annotate_key=gene	side_1_continuation=0	side_1_coverage=0.02	side_1_overlap=0	side_1_possible_overlap_registers=146	side_1_read_count=11	side_1_redundant=0	side_2_annotate_key=repeat	side_2_continuation=0	side_2_coverage=NA	side_2_overlap=0	side_2_possible_overlap_registers=NA	side_2_read_count=NA	side_2_redundant=1	total_non_overlap_reads=547
JC	124	.	REL606	483511	1	REL606	483541	1	0	alignment_overlap=8	coverage_minus=1	coverage_plus=15	flanking_left=150	flanking_right=150	frequency=3.319e-02	junction_possible_overlap_registers=141	key=REL606__483511__1__REL606__483533__1__8____150__150__0__0	max_left=134	max_left_minus=86	max_left_plus=134	max_min_left=0	max_min_left_minus=0	max_min_left_plus=0	max_min_right=64	max_min_right_minus=56	max_min_right_plus=64	max_pos_hash_score=282	max_right=64	max_right_minus=56	max_right_plus=64	neg_log10_pos_hash_p_value=19.7	new_junction_coverage=0.03	new_junction_read_count=17	no_show=1	polymorphism_frequency=3.319e-02	pos_hash_score=10	prediction=polymorphism	reject=COVERAGE_EVENNESS_SKEW,FREQUENCY_CUTOFF	side_1_annotate_key=gene	side_1_continuation=0	side_1_coverage=0.99	side_1_overlap=8	side_1_possible_overlap_registers=149	side_1_read_count=513	side_1_redundant=0	side_2_annotate_key=gene	side_2_continuation=0	side_2_coverage=1.02	side_2_overlap=0	side_2_possible_overlap_registers=141	side_2_read_count=505	side_2_redundant=0	total_non_overlap_reads=16
JC	125	.	REL606	519494	-1	REL606	519527	-1	0	alignment_overlap=8	coverage_minus=13	coverage_plus=2	flanking_left=150	flanking_right=150	frequency=2.761e-02	junction_possible_overlap_registers=141	key=REL606__519494__-1__REL606__519535__-1__8____150__150__0__0	max_left=50	max_left_minus=50	max_left_plus=14	max_min_left=50	max_min_left_minus=50	max_min_left_plus=14	max_min_right=0	max_min_right_minus=0	max_min_right_plus=0	max_pos_hash_score=282	max_right=137	max_right_minus=137	max_right_plus=132	neg_log10_pos_hash_p_value=18.5	new_junction_coverage=0.03	new_junction_read_count=15	no_show=1	polymorphism_frequency=2.761e-02	pos_hash_score=12	prediction=polymorphism	reject=COVERAGE_EVENNESS_SKEW,FREQUENCY_CUTOFF	side_1_annotate_key=gene	side_1_continuation=0	side_1_coverage=1.09	side_1_overlap=8	side_1_possible_overlap_registers=149	side_1_read_count=566	side_1_redundant=0	side_2_annotate_key=gene	side_2_continuation=0	side_2_coverage=1.06	side_2_overlap=0	side_2_possible_overlap_registers=141	side_2_read_count=521	side_2_redundant=0	total_non_overlap_reads=15
JC	126	.	REL606	526277	1	REL606	526330	1	0	alignment_overlap=8	coverage_minus=0	coverage_plus=11	flanking_left=150	flanking_right=150	frequency=2.282e-02	junction_possible_overlap_registers=141	key=REL606__526277__1__REL606__526322__1__8____150__150__0__0	max_left=135	max_left_minus=0	max_left_plus=135	max_min_left=0	max_min_left_minus=0	max_min_left_plus=0	max_min_right=67	max_min_right_minus=0	max_min_right_plus=67	max_pos_hash_score=282	max_right=67	max_right_minus=0	max_right_plus=67	neg_log10_pos_hash_p_value=19.1	new_junction_coverage=0.03	new_junction_read_count=13	no_show=1	polymorphism_frequency=2.282e-02	pos_hash_score=11	prediction=polymorphism	reject=COVERAGE_EVENNESS_SKEW,FREQUENCY_CUTOFF	side_1_annotate_key=gene	side_1_continuation=0	side_1_coverage=1.16	side_1_overlap=8	side_1_possible_overlap_registers=149	side_1_read_count=604	side_1_redundant=0	side_2_annotate_key=gene	side_2_continuation=0	side_2_coverage=1.10	side_2_overlap=0	side_2_possible_overlap_registers=141	side_2_read_count=542	side_2_redundant=0	total_non_overlap_reads=11
JC	127	.	REL606	529390	-1	REL606	530341	-1	0	alignment_overlap=16	coverage_minus=7	coverage_plus=9	flanking_left=150	flanking_right=150	frequency=3.259e-02	junction_possible_overlap_registers=133	key=REL606__529390__-1__REL606__530357__-1__16____150__150__0__0	max_left=131	max_left_minus=131	max_left_plus=128	max_min_left=50	max_min_left_minus=40	max_min_left_plus=50	max_min_right=55	max_min_right_minus=55	max_min_right_plus=43	max_pos_hash_score=266	max_right=121	max_right_minus=111	max_right_plus=121	neg_log10_pos_hash_p_value=16.6	new_junction_coverage=0.03	new_junction_read_count=16	no_show=1	polymorphism_frequency=3.259e-02	pos_hash_score=14	prediction=polymorphism	reject=COVERAGE_EVENNESS_SKEW,FREQUENCY_CUTOFF	side_1_annotate_key=gene	side_1_continuation=0	side_1_coverage=0.98	side_1_overlap=16	side_1_possible_overlap_registers=149	side_1_read_count=512	side_1_redundant=0	side_2_annotate_key=gene	side_2_continuation=0	side_2_coverage=1.06	side_2_overlap=0	side_2_possible_overlap_registers=133	side_2_read_count=493	side_2_redundant=0	total_non_overlap_reads=16
JC	128	.	REL606	547596	1	REL606	550045	1	0	alignment_overlap=8	coverage_minus=2	coverage_plus=1	flanking_left=150	flanking_right=150	frequency=5.099e-03	junction_possible_overlap_registers=141	key=REL606__547596__1__REL606__550037__1__8____150__150__0__0	max_left=82	max_left_minus=82	max_left_plus=69	max_min_left=69	max_min_left_minus=0	max_min_left_plus=69	max_min_right=62	max_min_right_minus=62	max_min_right_plus=0	max_pos_hash_score=282	max_right=73	max_right_minus=62	max_right_plus=73	neg_log10_pos_hash_p_value=25.1	new_junction_coverage=0.01	new_junction_read_count=3	no_show=1	polymorphism_frequency=5.099e-03	pos_hash_score=3	prediction=polymorphism	reject=COVERAGE_EVENNESS_SKEW,FREQUENCY_CUTOFF	side_1_annotate_key=gene	side_1_continuation=0	side_1_coverage=1.22	side_1_overlap=8	side_1_possible_overlap_registers=149	side_1_read_count=637	side_1_redundant=0	side_2_annotate_key=gene	side_2_continuation=0	side_2_coverage=1.15	side_2_overlap=0	side_2_possible_overlap_registers=141	side_2_read_count=568	side_2_redundant=0	total_non_overlap_reads=3
JC	129	.	REL606	568369	-1	REL606	588070	1	0	alignment_overlap=0	coverage_minus=329	coverage_plus=324	flanking_left=150	flanking_right=150	frequency=1	junction_possible_overlap_registers=149	key=REL606__568369__-1__REL606__588070__1__0____150__150__0__1	max_left=149	max_left_minus=145	max_left_plus=149	max_min_left=74	max_min_left_minus=74	max_min_left_plus=73	max_min_right=75	max_min_right_minus=74	max_min_right_plus=75	max_pos_hash_score=298	max_right=147	max_right_minus=147	max_right_plus=147	neg_log10_pos_hash_p_value=0.0	new_junction_coverage=1.59	new_junction_read_count=828	polymorphism_frequency=1.000e+00	pos_hash_score=152	prediction=consensus	side_1_annotate_key=gene	side_1_continuation=0	side_1_coverage=0.00	side_1_overlap=0	side_1_possible_overlap_registers=149	side_1_read_count=0	side_1_redundant=0	side_2_annotate_key=repeat	side_2_continuation=0	side_2_coverage=NA	side_2_overlap=0	side_2_possible_overlap_registers=NA	side_2_read_count=NA	side_2_redundant=1	total_non_overlap_reads=653
JC	130	.	REL606	590046	-1	REL606	2112671	-1	0	alignment_overlap=1	coverage_minus=327	coverage_plus=225	flanking_left=150	flanking_right=150	frequency=1	junction_possible_overlap_registers=148	key=REL606__590047__-1__REL606__2112671__-1__1____150__150__0__0	max_left=143	max_left_minus=143	max_left_plus=142	max_min_left=73	max_min_left_minus=70	max_min_left_plus=73	max_min_right=73	max_min_right_minus=73	max_min_right_plus=71	max_pos_hash_score=296	max_right=148	max_right_minus=148	max_right_plus=148	neg_log10_pos_hash_p_value=0.2	new_junction_coverage=1.25	new_junction_read_count=648	polymorphism_frequency=1.000e+00	pos_hash_score=133	prediction=consensus	read_count_offset=3	side_1_annotate_key=repeat	side_1_continuation=0	side_1_coverage=NA	side_1_overlap=0	side_1_read_count=NA	side_1_redundant=0	side_2_annotate_key=gene	side_2_continuation=0	side_2_coverage=0.00	side_2_overlap=1	side_2_possible_overlap_registers=146	side_2_read_count=0	side_2_redundant=0	total_non_overlap_reads=552
JC	131	.	REL606	590046	-1	REL606	2466822	1	0	alignment_overlap=0	coverage_minus=341	coverage_plus=311	flanking_left=150	flanking_right=150	frequency=1	junction_possible_overlap_registers=149	key=REL606__590046__-1__REL606__2466822__1__0____150__150__0__0	max_left=148	max_left_minus=146	max_left_plus=148	max_min_left=74	max_min_left_minus=72	max_min_left_plus=74	max_min_right=75	max_min_right_minus=75	max_min_right_plus=75	max_pos_hash_score=298	max_right=149	max_right_minus=148	max_right_plus=149	neg_log10_pos_hash_p_value=0.1	new_junction_coverage=1.30	new_junction_read_count=677	polymorphism_frequency=1.000e+00	pos_hash_score=141	prediction=consensus	read_count_offset=4	side_1_annotate_key=repeat	side_1_continuation=0	side_1_coverage=NA	side_1_overlap=0	side_1_read_count=NA	side_1_redundant=0	side_2_annotate_key=gene	side_2_continuation=0	side_2_coverage=0.00	side_2_overlap=0	side_2_possible_overlap_registers=145	side_2_read_count=0	side_2_redundant=0	total_non_overlap_reads=652
JC	132	.	REL606	590046	-1	REL606	3109396	-1	0	alignment_overlap=0	coverage_minus=319	coverage_plus=167	flanking_left=150	flanking_right=150	frequency=1	junction_possible_overlap_registers=149	key=REL606__590046__-1__REL606__3109396__-1__0____150__150__0__0	max_left=147	max_left_minus=146	max_left_plus=147	max_min_left=74	max_min_left_minus=72	max_min_left_plus=74	max_min_right=75	max_min_right_minus=74	max_min_right_plus=75	max_pos_hash_score=298	max_right=148	max_right_minus=145	max_right_plus=148	neg_log10_pos_hash_p_value=0.5	new_junction_coverage=0.97	new_junction_read_count=505	polymorphism_frequency=1.000e+00	pos_hash_score=123	prediction=consensus	read_count_offset=3	side_1_annotate_key=repeat	side_1_continuation=0	side_1_coverage=NA	side_1_overlap=0	side_1_read_count=NA	side_1_redundant=0	side_2_annotate_key=gene	side_2_continuation=0	side_2_coverage=0.00	side_2_overlap=0	side_2_possible_overlap_registers=146	side_2_read_count=0	side_2_redundant=0	total_non_overlap_reads=486
JC	133	.	REL606	590046	-1	REL606	3172542	-1	0	alignment_overlap=0	coverage_minus=471	coverage_plus=306	flanking_left=150	flanking_right=150	frequency=1	junction_possible_overlap_registers=149	key=REL606__590046__-1__REL606__3172542__-1__0____150__150__0__0	max_left=146	max_left_minus=146	max_left_plus=146	max_min_left=74	max_min_left_minus=72	max_min_left_plus=74	max_min_right=74	max_min_right_minus=74	max_min_right_plus=72	max_pos_hash_score=298	max_right=148	max_right_minus=148	max_right_plus=147	neg_log10_pos_hash_p_value=0.2	new_junction_coverage=1.53	new_junction_read_count=799	polymorphism_frequency=9.987e-01	pos_hash_score=135	prediction=consensus	read_count_offset=3	side_1_annotate_key=repeat	side_1_continuation=0	side_1_coverage=NA	side_1_overlap=0	side_1_read_count=NA	side_1_redundant=0	side_2_annotate_key=gene	side_2_continuation=0	side_2_coverage=0.00	side_2_overlap=0	side_2_possible_overlap_registers=146	side_2_read_count=1	side_2_redundant=0	total_non_overlap_reads=777
JC	134	.	REL606	590046	-1	REL606	4123870	-1	0	alignment_overlap=1	coverage_minus=370	coverage_plus=245	flanking_left=150	flanking_right=150	frequency=1	junction_possible_overlap_registers=148	key=REL606__590047__-1__REL606__4123870__-1__1____150__150__0__0	max_left=146	max_left_minus=146	max_left_plus=146	max_min_left=74	max_min_left_minus=70	max_min_left_plus=74	max_min_right=73	max_min_right_minus=73	max_min_right_plus=73	max_pos_hash_score=296	max_right=148	max_right_minus=148	max_right_plus=148	neg_log10_pos_hash_p_value=0.2	new_junction_coverage=1.21	new_junction_read_count=626	polymorphism_frequency=1.000e+00	pos_hash_score=136	prediction=consensus	read_count_offset=3	side_1_annotate_key=repeat	side_1_continuation=0	side_1_coverage=NA	side_1_overlap=0	side_1_read_count=NA	side_1_redundant=0	side_2_annotate_key=gene	side_2_continuation=0	side_2_coverage=0.00	side_2_overlap=1	side_2_possible_overlap_registers=146	side_2_read_count=0	side_2_redundant=0	total_non_overlap_reads=615
JC	135	.	REL606	590047	-1	REL606	1457390	-1	0	alignment_overlap=1	coverage_minus=196	coverage_plus=148	flanking_left=150	flanking_right=150	frequency=NA	junction_possible_overlap_registers=148	key=REL606__590047__-1__REL606__1457391__-1__1____150__150__0__0	max_left=139	max_left_minus=131	max_left_plus=139	max_min_left=74	max_min_left_minus=72	max_min_left_plus=74	max_min_right=72	max_min_right_minus=72	max_min_right_plus=72	max_pos_hash_score=296	max_right=148	max_right_minus=148	max_right_plus=134	neg_log10_pos_hash_p_value=1.1	new_junction_coverage=0.68	new_junction_read_count=350	polymorphism_frequency=NA	pos_hash_score=106	prediction=unknown	side_1_annotate_key=repeat	side_1_continuation=0	side_1_coverage=NA	side_1_overlap=1	side_1_read_count=NA	side_1_redundant=0	side_2_annotate_key=repeat	side_2_continuation=0	side_2_coverage=NA	side_2_overlap=0	side_2_possible_overlap_registers=NA	side_2_read_count=NA	side_2_redundant=0	total_non_overlap_reads=344
JC	136	.	REL606	590347	-1	REL606	590415	-1	0	alignment_overlap=9	coverage_minus=3	coverage_plus=1	flanking_left=150	flanking_right=150	frequency=1.605e-02	junction_possible_overlap_registers=140	key=REL606__590347__-1__REL606__590424__-1__9____150__150__0__0	max_left=105	max_left_minus=105	max_left_plus=88	max_min_left=37	max_min_left_minus=37	max_min_left_plus=0	max_min_right=53	max_min_right_minus=36	max_min_right_plus=53	max_pos_hash_score=280	max_right=136	max_right_minus=136	max_right_plus=53	neg_log10_pos_hash_p_value=24.0	new_junction_coverage=0.01	new_junction_read_count=4	no_show=1	polymorphism_frequency=1.605e-02	pos_hash_score=4	prediction=polymorphism	reject=COVERAGE_EVENNESS_SKEW,FREQUENCY_CUTOFF	side_1_annotate_key=gene	side_1_continuation=0	side_1_coverage=0.79	side_1_overlap=9	side_1_possible_overlap_registers=149	side_1_read_count=409	side_1_redundant=0	side_2_annotate_key=gene	side_2_continuation=0	side_2_coverage=0.22	side_2_overlap=0	side_2_possible_overlap_registers=140	side_2_read_count=106	side_2_redundant=0	total_non_overlap_reads=4
JC	137	.	REL606	590347	-1	REL606	1856876	-1	0	alignment_overlap=9	coverage_minus=2	coverage_plus=1	flanking_left=150	flanking_right=150	frequency=1.404e-02	junction_possible_overlap_registers=140	key=REL606__590347__-1__REL606__1856885__-1__9____150__150__0__0	max_left=105	max_left_minus=105	max_left_plus=88	max_min_left=37	max_min_left_minus=37	max_min_left_plus=0	max_min_right=53	max_min_right_minus=36	max_min_right_plus=53	max_pos_hash_score=280	max_right=104	max_right_minus=104	max_right_plus=53	neg_log10_pos_hash_p_value=25.0	new_junction_coverage=0.01	new_junction_read_count=3	no_show=1	polymorphism_frequency=1.404e-02	pos_hash_score=3	prediction=polymorphism	reject=COVERAGE_EVENNESS_SKEW,FREQUENCY_CUTOFF	side_1_annotate_key=gene	side_1_continuation=0	side_1_coverage=0.79	side_1_overlap=9	side_1_possible_overlap_registers=149	side_1_read_count=410	side_1_redundant=0	side_2_annotate_key=gene	side_2_continuation=0	side_2_coverage=0.07	side_2_overlap=0	side_2_possible_overlap_registers=140	side_2_read_count=36	side_2_redundant=0	total_non_overlap_reads=3
JC	138	.	REL606	590347	-1	REL606	2390633	-1	0	alignment_overlap=9	coverage_minus=2	coverage_plus=1	flanking_left=150	flanking_right=150	frequency=1.411e-02	junction_possible_overlap_registers=140	key=REL606__590347__-1__REL606__2390642__-1__9____150__150__0__0	max_left=105	max_left_minus=105	max_left_plus=88	max_min_left=37	max_min_left_minus=37	max_min_left_plus=0	max_min_right=53	max_min_right_minus=36	max_min_right_plus=53	max_pos_hash_score=280	max_right=104	max_right_minus=104	max_right_plus=53	neg_log10_pos_hash_p_value=25.0	new_junction_coverage=0.01	new_junction_read_count=3	no_show=1	polymorphism_frequency=1.411e-02	pos_hash_score=3	prediction=polymorphism	reject=COVERAGE_EVENNESS_SKEW,FREQUENCY_CUTOFF	side_1_annotate_key=gene	side_1_continuation=0	side_1_coverage=0.79	side_1_overlap=9	side_1_possible_overlap_registers=149	side_1_read_count=410	side_1_redundant=0	side_2_annotate_key=gene	side_2_continuation=0	side_2_coverage=0.07	side_2_overlap=0	side_2_possible_overlap_registers=140	side_2_read_count=34	side_2_redundant=0	total_non_overlap_reads=3
JC	139	.	REL606	590347	-1	REL606	2717782	-1	0	alignment_overlap=9	coverage_minus=2	coverage_plus=1	flanking_left=150	flanking_right=150	frequency=1.452e-02	junction_possible_overlap_registers=140	key=REL606__590347__-1__REL606__2717791__-1__9____150__150__0__0	max_left=105	max_left_minus=105	max_left_plus=88	max_min_left=37	max_min_left_minus=37	max_min_left_plus=0	max_min_right=53	max_min_right_minus=36	max_min_right_plus=53	max_pos_hash_score=280	max_right=104	max_right_minus=104	max_right_plus=53	neg_log10_pos_hash_p_value=25.0	new_junction_coverage=0.01	new_junction_read_count=3	no_show=1	polymorphism_frequency=1.452e-02	pos_hash_score=3	prediction=polymorphism	reject=COVERAGE_EVENNESS_SKEW,FREQUENCY_CUTOFF	side_1_annotate_key=gene	side_1_continuation=0	side_1_coverage=0.79	side_1_overlap=9	side_1_possible_overlap_registers=149	side_1_read_count=410	side_1_redundant=0	side_2_annotate_key=gene	side_2_continuation=0	side_2_coverage=0.04	side_2_overlap=0	side_2_possible_overlap_registers=140	side_2_read_count=22	side_2_redundant=0	total_non_overlap_reads=3
JC	140	.	REL606	590347	-1	REL606	3447222	-1	0	alignment_overlap=9	coverage_minus=2	coverage_plus=1	flanking_left=150	flanking_right=150	frequency=1.395e-02	junction_possible_overlap_registers=140	key=REL606__590347__-1__REL606__3447231__-1__9____150__150__0__0	max_left=105	max_left_minus=105	max_left_plus=88	max_min_left=37	max_min_left_minus=37	max_min_left_plus=0	max_min_right=53	max_min_right_minus=36	max_min_right_plus=53	max_pos_hash_score=280	max_right=104	max_right_minus=104	max_right_plus=53	neg_log10_pos_hash_p_value=25.0	new_junction_coverage=0.01	new_junction_read_count=3	no_show=1	polymorphism_frequency=1.395e-02	pos_hash_score=3	prediction=polymorphism	reject=COVERAGE_EVENNESS_SKEW,FREQUENCY_CUTOFF	side_1_annotate_key=gene	side_1_continuation=0	side_1_coverage=0.79	side_1_overlap=9	side_1_possible_overlap_registers=149	side_1_read_count=410	side_1_redundant=0	side_2_annotate_key=gene	side_2_continuation=0	side_2_coverage=0.08	side_2_overlap=0	side_2_possible_overlap_registers=140	side_2_read_count=39	side_2_redundant=0	total_non_overlap_reads=3
JC	141	.	REL606	603255	1	REL606	603334	1	0	alignment_overlap=9	coverage_minus=0	coverage_plus=20	flanking_left=150	flanking_right=150	frequency=3.855e-02	junction_possible_overlap_registers=140	key=REL606__603255__1__REL606__603325__1__9____150__150__0__0	max_left=136	max_left_minus=0	max_left_plus=136	max_min_left=0	max_min_left_minus=0	max_min_left_plus=0	max_min_right=63	max_min_right_minus=0	max_min_right_plus=63	max_pos_hash_score=280	max_right=63	max_right_minus=0	max_right_plus=63	neg_log10_pos_hash_p_value=19.0	new_junction_coverage=0.04	new_junction_read_count=20	no_show=1	polymorphism_frequency=3.855e-02	pos_hash_score=11	prediction=polymorphism	reject=COVERAGE_EVENNESS_SKEW,FREQUENCY_CUTOFF	side_1_annotate_key=gene	side_1_continuation=0	side_1_coverage=1.03	side_1_overlap=9	side_1_possible_overlap_registers=149	side_1_read_count=537	side_1_redundant=0	side_2_annotate_key=gene	side_2_continuation=0	side_2_coverage=1.01	side_2_overlap=0	side_2_possible_overlap_registers=140	side_2_read_count=493	side_2_redundant=0	total_non_overlap_reads=20
JC	142	.	REL606	609048	-1	REL606	609070	-1	0	alignment_overlap=12	coverage_minus=29	coverage_plus=1	flanking_left=150	flanking_right=150	frequency=6.095e-02	junction_possible_overlap_registers=137	key=REL606__609048__-1__REL606__609082__-1__12____150__150__0__0	max_left=113	max_left_minus=104	max_left_plus=113	max_min_left=64	max_min_left_minus=64	max_min_left_plus=0	max_min_right=63	max_min_right_minus=63	max_min_right_plus=25	max_pos_hash_score=274	max_right=131	max_right_minus=131	max_right_plus=25	neg_log10_pos_hash_p_value=16.5	new_junction_coverage=0.06	new_junction_read_count=30	no_show=1	polymorphism_frequency=6.095e-02	pos_hash_score=15	prediction=polymorphism	reject=COVERAGE_EVENNESS_SKEW,FREQUENCY_CUTOFF	side_1_annotate_key=gene	side_1_continuation=0	side_1_coverage=0.92	side_1_overlap=12	side_1_possible_overlap_registers=149	side_1_read_count=480	side_1_redundant=0	side_2_annotate_key=gene	side_2_continuation=0	side_2_coverage=1.01	side_2_overlap=0	side_2_possible_overlap_registers=137	side_2_read_count=483	side_2_redundant=0	total_non_overlap_reads=30
JC	143	.	REL606	618692	1	REL606	736648	-1	0	alignment_overlap=1	coverage_minus=225	coverage_plus=375	flanking_left=150	flanking_right=150	frequency=1	junction_possible_overlap_registers=148	key=REL606__618692__1__REL606__736649__-1__1____150__150__1__0	max_left=145	max_left_minus=143	max_left_plus=145	max_min_left=73	max_min_left_minus=73	max_min_left_plus=68	max_min_right=74	max_min_right_minus=74	max_min_right_plus=74	max_pos_hash_score=296	max_right=148	max_right_minus=148	max_right_plus=148	neg_log10_pos_hash_p_value=0.1	new_junction_coverage=1.30	new_junction_read_count=675	polymorphism_frequency=9.969e-01	pos_hash_score=139	prediction=consensus	read_count_offset=9	side_1_annotate_key=repeat	side_1_continuation=0	side_1_coverage=NA	side_1_overlap=1	side_1_read_count=NA	side_1_redundant=1	side_2_annotate_key=gene	side_2_continuation=0	side_2_coverage=0.00	side_2_overlap=0	side_2_possible_overlap_registers=139	side_2_read_count=2	side_2_redundant=0	total_non_overlap_reads=600
JC	144	.	REL606	624505	-1	REL606	624634	-1	0	alignment_overlap=8	coverage_minus=2	coverage_plus=1	flanking_left=150	flanking_right=150	frequency=6.969e-03	junction_possible_overlap_registers=141	key=REL606__624505__-1__REL606__624642__-1__8____150__150__0__0	max_left=96	max_left_minus=96	max_left_plus=38	max_min_left=60	max_min_left_minus=60	max_min_left_plus=38	max_min_right=46	max_min_right_minus=46	max_min_right_plus=0	max_pos_hash_score=282	max_right=104	max_right_minus=82	max_right_plus=104	neg_log10_pos_hash_p_value=25.1	new_junction_coverage=0.01	new_junction_read_count=3	no_show=1	polymorphism_frequency=6.969e-03	pos_hash_score=3	prediction=polymorphism	reject=COVERAGE_EVENNESS_SKEW,FREQUENCY_CUTOFF	side_1_annotate_key=gene	side_1_continuation=0	side_1_coverage=0.90	side_1_overlap=8	side_1_possible_overlap_registers=149	side_1_read_count=467	side_1_redundant=0	side_2_annotate_key=gene	side_2_continuation=0	side_2_coverage=0.84	side_2_overlap=0	side_2_possible_overlap_registers=141	side_2_read_count=413	side_2_redundant=0	total_non_overlap_reads=3
JC	145	.	REL606	625464	1	REL606	628396	-1	0	alignment_overlap=1	coverage_minus=812	coverage_plus=235	flanking_left=150	flanking_right=150	frequency=6.979e-01	junction_possible_overlap_registers=148	key=REL606__625464__1__REL606__628397__-1__1____150__150__0__0	max_left=148	max_left_minus=148	max_left_plus=148	max_min_left=74	max_min_left_minus=74	max_min_left_plus=63	max_min_right=74	max_min_right_minus=74	max_min_right_plus=34	max_pos_hash_score=296	max_right=147	max_right_minus=147	max_right_plus=147	neg_log10_pos_hash_p_value=0.0	new_junction_coverage=2.08	new_junction_read_count=1074	polymorphism_frequency=6.979e-01	pos_hash_score=157	prediction=polymorphism	side_1_annotate_key=gene	side_1_continuation=0	side_1_coverage=0.96	side_1_overlap=1	side_1_possible_overlap_registers=149	side_1_read_count=498	side_1_redundant=0	side_2_annotate_key=gene	side_2_continuation=0	side_2_coverage=0.84	side_2_overlap=0	side_2_possible_overlap_registers=148	side_2_read_count=435	side_2_redundant=0	total_non_overlap_reads=1047
JC	146	.	REL606	634320	-1	REL606	736640	1	0	alignment_overlap=0	coverage_minus=195	coverage_plus=304	flanking_left=150	flanking_right=150	frequency=1	junction_possible_overlap_registers=149	key=REL606__634320__-1__REL606__736640__1__0____150__150__1__0	max_left=146	max_left_minus=146	max_left_plus=143	max_min_left=74	max_min_left_minus=73	max_min_left_plus=74	max_min_right=75	max_min_right_minus=74	max_min_right_plus=75	max_pos_hash_score=298	max_right=149	max_right_minus=148	max_right_plus=149	neg_log10_pos_hash_p_value=0.3	new_junction_coverage=1.10	new_junction_read_count=573	polymorphism_frequency=9.963e-01	pos_hash_score=131	prediction=consensus	read_count_offset=9	side_1_annotate_key=repeat	side_1_continuation=0	side_1_coverage=NA	side_1_overlap=0	side_1_read_count=NA	side_1_redundant=1	side_2_annotate_key=gene	side_2_continuation=0	side_2_coverage=0.00	side_2_overlap=0	side_2_possible_overlap_registers=140	side_2_read_count=2	side_2_redundant=0	total_non_overlap_reads=499
JC	147	.	REL606	647633	1	REL606	647701	1	0	alignment_overlap=12	coverage_minus=3	coverage_plus=5	flanking_left=150	flanking_right=150	frequency=1.752e-02	junction_possible_overlap_registers=137	key=REL606__647633__1__REL606__647689__1__12____150__150__0__0	max_left=65	max_left_minus=46	max_left_plus=65	max_min_left=65	max_min_left_minus=46	max_min_left_plus=65	max_min_right=0	max_min_right_minus=0	max_min_right_plus=0	max_pos_hash_score=274	max_right=114	max_right_minus=114	max_right_plus=109	neg_log10_pos_hash_p_value=21.3	new_junction_coverage=0.02	new_junction_read_count=8	no_show=1	polymorphism_frequency=1.752e-02	pos_hash_score=7	prediction=polymorphism	reject=COVERAGE_EVENNESS_SKEW,FREQUENCY_CUTOFF	side_1_annotate_key=gene	side_1_continuation=0	side_1_coverage=0.97	side_1_overlap=12	side_1_possible_overlap_registers=149	side_1_read_count=506	side_1_redundant=0	side_2_annotate_key=gene	side_2_continuation=0	side_2_coverage=0.90	side_2_overlap=0	side_2_possible_overlap_registers=137	side_2_read_count=432	side_2_redundant=0	total_non_overlap_reads=8
JC	148	.	REL606	694834	-1	REL606	695131	-1	0	alignment_overlap=4	coverage_minus=4	coverage_plus=4	flanking_left=150	flanking_right=150	frequency=1.765e-02	junction_possible_overlap_registers=145	key=REL606__694834__-1__REL606__695135__-1__4____150__150__0__0	max_left=140	max_left_minus=140	max_left_plus=105	max_min_left=72	max_min_left_minus=72	max_min_left_plus=62	max_min_right=41	max_min_right_minus=8	max_min_right_plus=41	max_pos_hash_score=290	max_right=117	max_right_minus=117	max_right_plus=84	neg_log10_pos_hash_p_value=22.8	new_junction_coverage=0.02	new_junction_read_count=10	no_show=1	polymorphism_frequency=1.765e-02	pos_hash_score=6	prediction=polymorphism	reject=COVERAGE_EVENNESS_SKEW,FREQUENCY_CUTOFF	side_1_annotate_key=gene	side_1_continuation=0	side_1_coverage=1.11	side_1_overlap=4	side_1_possible_overlap_registers=149	side_1_read_count=580	side_1_redundant=0	side_2_annotate_key=gene	side_2_continuation=0	side_2_coverage=1.08	side_2_overlap=0	side_2_possible_overlap_registers=145	side_2_read_count=549	side_2_redundant=0	total_non_overlap_reads=8
JC	149	.	REL606	713137	1	REL606	3632283	1	0	alignment_overlap=8	coverage_minus=1	coverage_plus=6	flanking_left=150	flanking_right=150	frequency=2.350e-02	junction_possible_overlap_registers=141	key=REL606__713137__1__REL606__3632275__1__8____150__150__0__0	max_left=129	max_left_minus=14	max_left_plus=129	max_min_left=60	max_min_left_minus=14	max_min_left_plus=60	max_min_right=65	max_min_right_minus=0	max_min_right_plus=65	max_pos_hash_score=282	max_right=128	max_right_minus=128	max_right_plus=95	neg_log10_pos_hash_p_value=21.7	new_junction_coverage=0.02	new_junction_read_count=12	no_show=1	polymorphism_frequency=2.350e-02	pos_hash_score=7	prediction=polymorphism	reject=COVERAGE_EVENNESS_SKEW,FREQUENCY_CUTOFF	side_1_annotate_key=gene	side_1_continuation=0	side_1_coverage=0.46	side_1_overlap=8	side_1_possible_overlap_registers=149	side_1_read_count=237	side_1_redundant=0	side_2_annotate_key=gene	side_2_continuation=0	side_2_coverage=1.57	side_2_overlap=0	side_2_possible_overlap_registers=141	side_2_read_count=773	side_2_redundant=0	total_non_overlap_reads=7
JC	150	.	REL606	713144	-1	REL606	715038	-1	0	alignment_overlap=8	coverage_minus=9	coverage_plus=3	flanking_left=150	flanking_right=150	frequency=3.628e-02	junction_possible_overlap_registers=141	key=REL606__713144__-1__REL606__715046__-1__8____150__150__0__0	max_left=133	max_left_minus=93	max_left_plus=133	max_min_left=60	max_min_left_minus=60	max_min_left_plus=3	max_min_right=60	max_min_right_minus=49	max_min_right_plus=60	max_pos_hash_score=282	max_right=139	max_right_minus=133	max_right_plus=139	neg_log10_pos_hash_p_value=19.1	new_junction_coverage=0.03	new_junction_read_count=14	no_show=1	polymorphism_frequency=3.628e-02	pos_hash_score=11	prediction=polymorphism	reject=COVERAGE_EVENNESS_SKEW,FREQUENCY_CUTOFF	side_1_annotate_key=gene	side_1_continuation=0	side_1_coverage=0.47	side_1_overlap=8	side_1_possible_overlap_registers=149	side_1_read_count=247	side_1_redundant=0	side_2_annotate_key=gene	side_2_continuation=0	side_2_coverage=1.03	side_2_overlap=0	side_2_possible_overlap_registers=141	side_2_read_count=510	side_2_redundant=0	total_non_overlap_reads=12
JC	151	.	REL606	713144	-1	REL606	3483831	-1	0	alignment_overlap=3	coverage_minus=11	coverage_plus=2	flanking_left=150	flanking_right=150	frequency=1.357e-01	junction_possible_overlap_registers=146	key=REL606__713144__-1__REL606__3483834__-1__3____150__150__0__1	max_left=138	max_left_minus=98	max_left_plus=138	max_min_left=65	max_min_left_minus=65	max_min_left_plus=0	max_min_right=60	max_min_right_minus=49	max_min_right_plus=60	max_pos_hash_score=292	max_right=135	max_right_minus=135	max_right_plus=60	neg_log10_pos_hash_p_value=19.5	new_junction_coverage=0.07	new_junction_read_count=38	no_show=1	polymorphism_frequency=1.357e-01	pos_hash_score=11	prediction=polymorphism	reject=COVERAGE_EVENNESS_SKEW,FREQUENCY_CUTOFF	side_1_annotate_key=gene	side_1_continuation=0	side_1_coverage=0.47	side_1_overlap=3	side_1_possible_overlap_registers=149	side_1_read_count=247	side_1_redundant=0	side_2_annotate_key=repeat	side_2_continuation=0	side_2_coverage=NA	side_2_overlap=0	side_2_possible_overlap_registers=NA	side_2_read_count=NA	side_2_redundant=1	total_non_overlap_reads=13
JC	152	.	REL606	715008	1	REL606	3632283	1	0	alignment_overlap=8	coverage_minus=1	coverage_plus=2	flanking_left=150	flanking_right=150	frequency=1.873e-02	junction_possible_overlap_registers=141	key=REL606__715008__1__REL606__3632275__1__8____150__150__0__0	max_left=109	max_left_minus=14	max_left_plus=109	max_min_left=60	max_min_left_minus=14	max_min_left_plus=60	max_min_right=33	max_min_right_minus=0	max_min_right_plus=33	max_pos_hash_score=282	max_right=128	max_right_minus=128	max_right_plus=82	neg_log10_pos_hash_p_value=25.1	new_junction_coverage=0.02	new_junction_read_count=12	no_show=1	polymorphism_frequency=1.873e-02	pos_hash_score=3	prediction=polymorphism	reject=COVERAGE_EVENNESS_SKEW,FREQUENCY_CUTOFF	side_1_annotate_key=gene	side_1_continuation=0	side_1_coverage=0.98	side_1_overlap=8	side_1_possible_overlap_registers=149	side_1_read_count=512	side_1_redundant=0	side_2_annotate_key=gene	side_2_continuation=0	side_2_coverage=1.57	side_2_overlap=0	side_2_possible_overlap_registers=141	side_2_read_count=773	side_2_redundant=0	total_non_overlap_reads=3
JC	153	.	REL606	715015	-1	REL606	715038	-1	0	alignment_overlap=8	coverage_minus=9	coverage_plus=2	flanking_left=150	flanking_right=150	frequency=2.538e-02	junction_possible_overlap_registers=141	key=REL606__715015__-1__REL606__715046__-1__8____150__150__0__0	max_left=93	max_left_minus=93	max_left_plus=82	max_min_left=60	max_min_left_minus=60	max_min_left_plus=3	max_min_right=60	max_min_right_minus=49	max_min_right_plus=60	max_pos_hash_score=282	max_right=139	max_right_minus=133	max_right_plus=139	neg_log10_pos_hash_p_value=19.7	new_junction_coverage=0.03	new_junction_read_count=13	no_show=1	polymorphism_frequency=2.538e-02	pos_hash_score=10	prediction=polymorphism	reject=COVERAGE_EVENNESS_SKEW,FREQUENCY_CUTOFF	side_1_annotate_key=gene	side_1_continuation=0	side_1_coverage=0.99	side_1_overlap=8	side_1_possible_overlap_registers=149	side_1_read_count=516	side_1_redundant=0	side_2_annotate_key=gene	side_2_continuation=0	side_2_coverage=1.03	side_2_overlap=0	side_2_possible_overlap_registers=141	side_2_read_count=510	side_2_redundant=0	total_non_overlap_reads=11
JC	154	.	REL606	715015	-1	REL606	3483831	-1	0	alignment_overlap=3	coverage_minus=11	coverage_plus=1	flanking_left=150	flanking_right=150	frequency=6.807e-02	junction_possible_overlap_registers=146	key=REL606__715015__-1__REL606__3483834__-1__3____150__150__0__1	max_left=98	max_left_minus=98	max_left_plus=87	max_min_left=65	max_min_left_minus=65	max_min_left_plus=0	max_min_right=60	max_min_right_minus=49	max_min_right_plus=60	max_pos_hash_score=292	max_right=135	max_right_minus=135	max_right_plus=60	neg_log10_pos_hash_p_value=20.1	new_junction_coverage=0.07	new_junction_read_count=37	no_show=1	polymorphism_frequency=6.807e-02	pos_hash_score=10	prediction=polymorphism	reject=COVERAGE_EVENNESS_SKEW,FREQUENCY_CUTOFF	side_1_annotate_key=gene	side_1_continuation=0	side_1_coverage=0.99	side_1_overlap=3	side_1_possible_overlap_registers=149	side_1_read_count=517	side_1_redundant=0	side_2_annotate_key=repeat	side_2_continuation=0	side_2_coverage=NA	side_2_overlap=0	side_2_possible_overlap_registers=NA	side_2_read_count=NA	side_2_redundant=1	total_non_overlap_reads=12
JC	155	.	REL606	715046	-1	REL606	3483800	-1	0	alignment_overlap=8	coverage_minus=2	coverage_plus=9	flanking_left=150	flanking_right=150	frequency=5.335e-02	junction_possible_overlap_registers=141	key=REL606__715046__-1__REL606__3483808__-1__8____150__150__0__0	max_left=139	max_left_minus=139	max_left_plus=133	max_min_left=60	max_min_left_minus=60	max_min_left_plus=49	max_min_right=60	max_min_right_minus=3	max_min_right_plus=60	max_pos_hash_score=282	max_right=93	max_right_minus=82	max_right_plus=93	neg_log10_pos_hash_p_value=19.7	new_junction_coverage=0.03	new_junction_read_count=14	no_show=1	polymorphism_frequency=5.335e-02	pos_hash_score=10	prediction=polymorphism	reject=COVERAGE_EVENNESS_SKEW,FREQUENCY_CUTOFF	side_1_annotate_key=gene	side_1_continuation=0	side_1_coverage=1.01	side_1_overlap=8	side_1_possible_overlap_registers=149	side_1_read_count=525	side_1_redundant=0	side_2_annotate_key=gene	side_2_continuation=0	side_2_coverage=0.00	side_2_overlap=0	side_2_possible_overlap_registers=141	side_2_read_count=0	side_2_redundant=0	total_non_overlap_reads=11
JC	156	.	REL606	715046	-1	REL606	3632243	-1	0	alignment_overlap=8	coverage_minus=3	coverage_plus=9	flanking_left=150	flanking_right=150	frequency=2.911e-02	junction_possible_overlap_registers=141	key=REL606__715046__-1__REL606__3632251__-1__8____150__150__0__0	max_left=139	max_left_minus=139	max_left_plus=133	max_min_left=60	max_min_left_minus=60	max_min_left_plus=49	max_min_right=60	max_min_right_minus=3	max_min_right_plus=60	max_pos_hash_score=282	max_right=133	max_right_minus=133	max_right_plus=93	neg_log10_pos_hash_p_value=19.1	new_junction_coverage=0.03	new_junction_read_count=14	no_show=1	polymorphism_frequency=2.911e-02	pos_hash_score=11	prediction=polymorphism	reject=COVERAGE_EVENNESS_SKEW,FREQUENCY_CUTOFF	side_1_annotate_key=gene	side_1_continuation=0	side_1_coverage=1.01	side_1_overlap=8	side_1_possible_overlap_registers=149	side_1_read_count=525	side_1_redundant=0	side_2_annotate_key=gene	side_2_continuation=0	side_2_coverage=0.89	side_2_overlap=0	side_2_possible_overlap_registers=141	side_2_read_count=437	side_2_redundant=0	total_non_overlap_reads=12
JC	157	.	REL606	758295	1	REL606	758515	1	0	alignment_overlap=8	coverage_minus=7	coverage_plus=3	flanking_left=150	flanking_right=150	frequency=2.000e-02	junction_possible_overlap_registers=141	key=REL606__758295__1__REL606__758507__1__8____150__150__0__0	max_left=111	max_left_minus=108	max_left_plus=111	max_min_left=66	max_min_left_minus=0	max_min_left_plus=66	max_min_right=38	max_min_right_minus=38	max_min_right_plus=28	max_pos_hash_score=282	max_right=98	max_right_minus=38	max_right_plus=98	neg_log10_pos_hash_p_value=23.2	new_junction_coverage=0.02	new_junction_read_count=10	no_show=1	polymorphism_frequency=2.000e-02	pos_hash_score=5	prediction=polymorphism	reject=COVERAGE_EVENNESS_SKEW,FREQUENCY_CUTOFF	side_1_annotate_key=gene	side_1_continuation=0	side_1_coverage=1.10	side_1_overlap=8	side_1_possible_overlap_registers=149	side_1_read_count=575	side_1_redundant=0	side_2_annotate_key=gene	side_2_continuation=0	side_2_coverage=0.88	side_2_overlap=0	side_2_possible_overlap_registers=141	side_2_read_count=436	side_2_redundant=0	total_non_overlap_reads=10
JC	158	.	REL606	758738	-1	REL606	758805	-1	0	alignment_overlap=9	coverage_minus=5	coverage_plus=0	flanking_left=150	flanking_right=150	frequency=1.906e-02	junction_possible_overlap_registers=140	key=REL606__758738__-1__REL606__758814__-1__9____150__150__0__0	max_left=54	max_left_minus=54	max_left_plus=0	max_min_left=54	max_min_left_minus=54	max_min_left_plus=0	max_min_right=0	max_min_right_minus=0	max_min_right_plus=0	max_pos_hash_score=280	max_right=112	max_right_minus=112	max_right_plus=0	neg_log10_pos_hash_p_value=23.2	new_junction_coverage=0.01	new_junction_read_count=6	no_show=1	polymorphism_frequency=1.906e-02	pos_hash_score=5	prediction=polymorphism	reject=COVERAGE_EVENNESS_SKEW,FREQUENCY_CUTOFF	side_1_annotate_key=gene	side_1_continuation=0	side_1_coverage=0.62	side_1_overlap=9	side_1_possible_overlap_registers=149	side_1_read_count=321	side_1_redundant=0	side_2_annotate_key=gene	side_2_continuation=0	side_2_coverage=0.65	side_2_overlap=0	side_2_possible_overlap_registers=140	side_2_read_count=316	side_2_redundant=0	total_non_overlap_reads=5
JC	159	.	REL606	812414	-1	REL606	812522	-1	0	alignment_overlap=10	coverage_minus=8	coverage_plus=5	flanking_left=150	flanking_right=150	frequency=2.873e-02	junction_possible_overlap_registers=139	key=REL606__812414__-1__REL606__812532__-1__10____150__150__0__0	max_left=98	max_left_minus=98	max_left_plus=39	max_min_left=42	max_min_left_minus=42	max_min_left_plus=39	max_min_right=64	max_min_right_minus=64	max_min_right_plus=0	max_pos_hash_score=278	max_right=138	max_right_minus=138	max_right_plus=108	neg_log10_pos_hash_p_value=20.1	new_junction_coverage=0.03	new_junction_read_count=14	no_show=1	polymorphism_frequency=2.873e-02	pos_hash_score=9	prediction=polymorphism	reject=COVERAGE_EVENNESS_SKEW,FREQUENCY_CUTOFF	side_1_annotate_key=gene	side_1_continuation=0	side_1_coverage=0.99	side_1_overlap=10	side_1_possible_overlap_registers=149	side_1_read_count=513	side_1_redundant=0	side_2_annotate_key=gene	side_2_continuation=0	side_2_coverage=0.96	side_2_overlap=0	side_2_possible_overlap_registers=139	side_2_read_count=468	side_2_redundant=0	total_non_overlap_reads=13
JC	160	.	REL606	824504	-1	REL606	824648	-1	0	alignment_overlap=5	coverage_minus=3	coverage_plus=10	flanking_left=150	flanking_right=150	frequency=2.312e-02	junction_possible_overlap_registers=144	key=REL606__824504__-1__REL606__824653__-1__5____150__150__0__0	max_left=114	max_left_minus=114	max_left_plus=72	max_min_left=72	max_min_left_minus=46	max_min_left_plus=72	max_min_right=61	max_min_right_minus=61	max_min_right_plus=0	max_pos_hash_score=288	max_right=99	max_right_minus=99	max_right_plus=75	neg_log10_pos_hash_p_value=23.5	new_junction_coverage=0.03	new_junction_read_count=13	no_show=1	polymorphism_frequency=2.312e-02	pos_hash_score=5	prediction=polymorphism	reject=COVERAGE_EVENNESS_SKEW,FREQUENCY_CUTOFF	side_1_annotate_key=gene	side_1_continuation=0	side_1_coverage=1.11	side_1_overlap=5	side_1_possible_overlap_registers=149	side_1_read_count=579	side_1_redundant=0	side_2_annotate_key=gene	side_2_continuation=0	side_2_coverage=1.07	side_2_overlap=0	side_2_possible_overlap_registers=144	side_2_read_count=539	side_2_redundant=0	total_non_overlap_reads=13
JC	161	.	REL606	878773	1	REL606	878878	1	0	alignment_overlap=5	coverage_minus=3	coverage_plus=1	flanking_left=150	flanking_right=150	frequency=9.202e-03	junction_possible_overlap_registers=144	key=REL606__878773__1__REL606__878873__1__5____150__150__0__0	max_left=84	max_left_minus=84	max_left_plus=84	max_min_left=0	max_min_left_minus=0	max_min_left_plus=0	max_min_right=65	max_min_right_minus=65	max_min_right_plus=60	max_pos_hash_score=288	max_right=65	max_right_minus=65	max_right_plus=60	neg_log10_pos_hash_p_value=25.4	new_junction_coverage=0.01	new_junction_read_count=4	no_show=1	polymorphism_frequency=9.202e-03	pos_hash_score=3	prediction=polymorphism	reject=COVERAGE_EVENNESS_SKEW,FREQUENCY_CUTOFF	side_1_annotate_key=gene	side_1_continuation=0	side_1_coverage=0.84	side_1_overlap=5	side_1_possible_overlap_registers=149	side_1_read_count=437	side_1_redundant=0	side_2_annotate_key=gene	side_2_continuation=0	side_2_coverage=0.87	side_2_overlap=0	side_2_possible_overlap_registers=144	side_2_read_count=439	side_2_redundant=0	total_non_overlap_reads=4
JC	162	.	REL606	896834	-1	REL606	896872	-1	0	alignment_overlap=8	coverage_minus=7	coverage_plus=1	flanking_left=150	flanking_right=150	frequency=1.523e-02	junction_possible_overlap_registers=141	key=REL606__896834__-1__REL606__896880__-1__8____150__150__0__0	max_left=103	max_left_minus=75	max_left_plus=103	max_min_left=44	max_min_left_minus=44	max_min_left_plus=0	max_min_right=67	max_min_right_minus=67	max_min_right_plus=39	max_pos_hash_score=282	max_right=139	max_right_minus=139	max_right_plus=39	neg_log10_pos_hash_p_value=21.7	new_junction_coverage=0.02	new_junction_read_count=8	no_show=1	polymorphism_frequency=1.523e-02	pos_hash_score=7	prediction=polymorphism	reject=COVERAGE_EVENNESS_SKEW,FREQUENCY_CUTOFF	side_1_annotate_key=gene	side_1_continuation=0	side_1_coverage=1.02	side_1_overlap=8	side_1_possible_overlap_registers=149	side_1_read_count=529	side_1_redundant=0	side_2_annotate_key=gene	side_2_continuation=0	side_2_coverage=1.08	side_2_overlap=0	side_2_possible_overlap_registers=141	side_2_read_count=534	side_2_redundant=0	total_non_overlap_reads=8
JC	163	.	REL606	933053	-1	REL606	933062	-1	0	alignment_overlap=8	coverage_minus=5	coverage_plus=0	flanking_left=150	flanking_right=150	frequency=1.099e-02	junction_possible_overlap_registers=141	key=REL606__933053__-1__REL606__933070__-1__8____150__150__0__0	max_left=86	max_left_minus=86	max_left_plus=0	max_min_left=42	max_min_left_minus=42	max_min_left_plus=0	max_min_right=58	max_min_right_minus=58	max_min_right_plus=0	max_pos_hash_score=282	max_right=105	max_right_minus=105	max_right_plus=0	neg_log10_pos_hash_p_value=23.2	new_junction_coverage=0.01	new_junction_read_count=5	no_show=1	polymorphism_frequency=1.099e-02	pos_hash_score=5	prediction=polymorphism	reject=COVERAGE_EVENNESS_SKEW,FREQUENCY_CUTOFF	side_1_annotate_key=gene	side_1_continuation=0	side_1_coverage=0.89	side_1_overlap=8	side_1_possible_overlap_registers=149	side_1_read_count=466	side_1_redundant=0	side_2_annotate_key=gene	side_2_continuation=0	side_2_coverage=0.93	side_2_overlap=0	side_2_possible_overlap_registers=141	side_2_read_count=459	side_2_redundant=0	total_non_overlap_reads=5
JC	164	.	REL606	1063313	1	REL606	1063422	1	0	alignment_overlap=9	coverage_minus=3	coverage_plus=17	flanking_left=150	flanking_right=150	frequency=4.203e-02	junction_possible_overlap_registers=140	key=REL606__1063313__1__REL606__1063413__1__9____150__150__0__0	max_left=139	max_left_minus=139	max_left_plus=130	max_min_left=65	max_min_left_minus=5	max_min_left_plus=65	max_min_right=68	max_min_right_minus=61	max_min_right_plus=68	max_pos_hash_score=280	max_right=136	max_right_minus=136	max_right_plus=83	neg_log10_pos_hash_p_value=15.9	new_junction_coverage=0.04	new_junction_read_count=20	no_show=1	polymorphism_frequency=4.203e-02	pos_hash_score=17	prediction=polymorphism	reject=COVERAGE_EVENNESS_SKEW,FREQUENCY_CUTOFF	side_1_annotate_key=gene	side_1_continuation=0	side_1_coverage=0.84	side_1_overlap=9	side_1_possible_overlap_registers=149	side_1_read_count=436	side_1_redundant=0	side_2_annotate_key=gene	side_2_continuation=0	side_2_coverage=1.03	side_2_overlap=0	side_2_possible_overlap_registers=140	side_2_read_count=502	side_2_redundant=0	total_non_overlap_reads=20
JC	165	.	REL606	1100179	-1	REL606	1100327	-1	0	alignment_overlap=10	coverage_minus=9	coverage_plus=4	flanking_left=150	flanking_right=150	frequency=2.371e-02	junction_possible_overlap_registers=139	key=REL606__1100179__-1__REL606__1100337__-1__10____150__150__0__0	max_left=106	max_left_minus=106	max_left_plus=3	max_min_left=48	max_min_left_minus=48	max_min_left_plus=3	max_min_right=41	max_min_right_minus=41	max_min_right_plus=0	max_pos_hash_score=278	max_right=139	max_right_minus=132	max_right_plus=139	neg_log10_pos_hash_p_value=20.8	new_junction_coverage=0.03	new_junction_read_count=13	no_show=1	polymorphism_frequency=2.371e-02	pos_hash_score=8	prediction=polymorphism	reject=COVERAGE_EVENNESS_SKEW,FREQUENCY_CUTOFF	side_1_annotate_key=gene	side_1_continuation=0	side_1_coverage=1.18	side_1_overlap=10	side_1_possible_overlap_registers=149	side_1_read_count=615	side_1_redundant=0	side_2_annotate_key=gene	side_2_continuation=0	side_2_coverage=1.02	side_2_overlap=0	side_2_possible_overlap_registers=139	side_2_read_count=497	side_2_redundant=0	total_non_overlap_reads=13
JC	166	.	REL606	1112420	-1	REL606	1112620	-1	0	alignment_overlap=13	coverage_minus=13	coverage_plus=9	flanking_left=150	flanking_right=150	frequency=NA	junction_possible_overlap_registers=136	key=REL606__1112420__-1__REL606__1112633__-1__13____150__150__1__1	max_left=127	max_left_minus=113	max_left_plus=127	max_min_left=63	max_min_left_minus=63	max_min_left_plus=45	max_min_right=60	max_min_right_minus=60	max_min_right_plus=21	max_pos_hash_score=272	max_right=135	max_right_minus=135	max_right_plus=127	neg_log10_pos_hash_p_value=16.4	new_junction_coverage=0.06	new_junction_read_count=28	no_show=1	polymorphism_frequency=NA	pos_hash_score=15	prediction=unknown	reject=COVERAGE_EVENNESS_SKEW	side_1_annotate_key=repeat	side_1_continuation=0	side_1_coverage=NA	side_1_overlap=13	side_1_read_count=NA	side_1_redundant=1	side_2_annotate_key=repeat	side_2_continuation=0	side_2_coverage=NA	side_2_overlap=0	side_2_possible_overlap_registers=NA	side_2_read_count=NA	side_2_redundant=1	total_non_overlap_reads=22
JC	167	.	REL606	1171164	-1	REL606	1171166	-1	0	alignment_overlap=7	coverage_minus=11	coverage_plus=3	flanking_left=150	flanking_right=150	frequency=2.819e-02	junction_possible_overlap_registers=142	key=REL606__1171164__-1__REL606__1171173__-1__7____150__150__0__0	max_left=95	max_left_minus=95	max_left_plus=32	max_min_left=66	max_min_left_minus=66	max_min_left_plus=32	max_min_right=49	max_min_right_minus=49	max_min_right_plus=0	max_pos_hash_score=284	max_right=142	max_right_minus=142	max_right_plus=136	neg_log10_pos_hash_p_value=18.0	new_junction_coverage=0.03	new_junction_read_count=14	no_show=1	polymorphism_frequency=2.819e-02	pos_hash_score=13	prediction=polymorphism	reject=COVERAGE_EVENNESS_SKEW,FREQUENCY_CUTOFF	side_1_annotate_key=gene	side_1_continuation=0	side_1_coverage=0.98	side_1_overlap=7	side_1_possible_overlap_registers=149	side_1_read_count=509	side_1_redundant=0	side_2_annotate_key=gene	side_2_continuation=0	side_2_coverage=0.97	side_2_overlap=0	side_2_possible_overlap_registers=142	side_2_read_count=480	side_2_redundant=0	total_non_overlap_reads=14
JC	168	.	REL606	1182636	-1	REL606	1182823	-1	0	alignment_overlap=8	coverage_minus=1	coverage_plus=2	flanking_left=150	flanking_right=150	frequency=6.292e-03	junction_possible_overlap_registers=141	key=REL606__1182636__-1__REL606__1182831__-1__8____150__150__0__0	max_left=54	max_left_minus=41	max_left_plus=54	max_min_left=54	max_min_left_minus=41	max_min_left_plus=54	max_min_right=0	max_min_right_minus=0	max_min_right_plus=0	max_pos_hash_score=282	max_right=98	max_right_minus=98	max_right_plus=98	neg_log10_pos_hash_p_value=25.1	new_junction_coverage=0.01	new_junction_read_count=3	no_show=1	polymorphism_frequency=6.292e-03	pos_hash_score=3	prediction=polymorphism	reject=COVERAGE_EVENNESS_SKEW,FREQUENCY_CUTOFF	side_1_annotate_key=gene	side_1_continuation=0	side_1_coverage=1.02	side_1_overlap=8	side_1_possible_overlap_registers=149	side_1_read_count=530	side_1_redundant=0	side_2_annotate_key=gene	side_2_continuation=0	side_2_coverage=0.90	side_2_overlap=0	side_2_possible_overlap_registers=141	side_2_read_count=446	side_2_redundant=0	total_non_overlap_reads=3
JC	169	.	REL606	1243748	1	REL606	1243766	1	0	alignment_overlap=18	coverage_minus=9	coverage_plus=12	flanking_left=150	flanking_right=150	frequency=5.168e-02	junction_possible_overlap_registers=131	key=REL606__1243748__1__REL606__1243748__1__18____150__150__0__0	max_left=127	max_left_minus=87	max_left_plus=127	max_min_left=64	max_min_left_minus=58	max_min_left_plus=64	max_min_right=63	max_min_right_minus=62	max_min_right_plus=63	max_pos_hash_score=262	max_right=127	max_right_minus=127	max_right_plus=109	neg_log10_pos_hash_p_value=14.2	new_junction_coverage=0.05	new_junction_read_count=25	polymorphism_frequency=5.168e-02	pos_hash_score=19	prediction=polymorphism	reject=COVERAGE_EVENNESS_SKEW,FREQUENCY_CUTOFF	side_1_annotate_key=gene	side_1_continuation=0	side_1_coverage=1.01	side_1_overlap=18	side_1_possible_overlap_registers=149	side_1_read_count=525	side_1_redundant=0	side_2_annotate_key=gene	side_2_continuation=0	side_2_coverage=1.00	side_2_overlap=0	side_2_possible_overlap_registers=131	side_2_read_count=456	side_2_redundant=0	total_non_overlap_reads=21
JC	170	.	REL606	1298867	-1	REL606	1298993	-1	0	alignment_overlap=7	coverage_minus=3	coverage_plus=4	flanking_left=150	flanking_right=150	frequency=1.767e-02	junction_possible_overlap_registers=142	key=REL606__1298867__-1__REL606__1299000__-1__7____150__150__0__0	max_left=116	max_left_minus=116	max_left_plus=95	max_min_left=33	max_min_left_minus=0	max_min_left_plus=33	max_min_right=59	max_min_right_minus=59	max_min_right_plus=52	max_pos_hash_score=284	max_right=111	max_right_minus=59	max_right_plus=111	neg_log10_pos_hash_p_value=23.3	new_junction_coverage=0.01	new_junction_read_count=7	no_show=1	polymorphism_frequency=1.767e-02	pos_hash_score=5	prediction=polymorphism	reject=COVERAGE_EVENNESS_SKEW,FREQUENCY_CUTOFF	side_1_annotate_key=gene	side_1_continuation=0	side_1_coverage=0.84	side_1_overlap=7	side_1_possible_overlap_registers=149	side_1_read_count=438	side_1_redundant=0	side_2_annotate_key=gene	side_2_continuation=0	side_2_coverage=0.73	side_2_overlap=0	side_2_possible_overlap_registers=142	side_2_read_count=361	side_2_redundant=0	total_non_overlap_reads=7
JC	171	.	REL606	1319919	-1	REL606	1319936	-1	0	alignment_overlap=8	coverage_minus=12	coverage_plus=1	flanking_left=150	flanking_right=150	frequency=3.321e-02	junction_possible_overlap_registers=141	key=REL606__1319919__-1__REL606__1319944__-1__8____150__150__0__0	max_left=132	max_left_minus=69	max_left_plus=132	max_min_left=69	max_min_left_minus=69	max_min_left_plus=0	max_min_right=10	max_min_right_minus=0	max_min_right_plus=10	max_pos_hash_score=282	max_right=139	max_right_minus=139	max_right_plus=10	neg_log10_pos_hash_p_value=19.1	new_junction_coverage=0.03	new_junction_read_count=13	no_show=1	polymorphism_frequency=3.321e-02	pos_hash_score=11	prediction=polymorphism	reject=COVERAGE_EVENNESS_SKEW,FREQUENCY_CUTOFF	side_1_annotate_key=gene	side_1_continuation=0	side_1_coverage=0.83	side_1_overlap=8	side_1_possible_overlap_registers=149	side_1_read_count=430	side_1_redundant=0	side_2_annotate_key=gene	side_2_continuation=0	side_2_coverage=0.71	side_2_overlap=0	side_2_possible_overlap_registers=141	side_2_read_count=350	side_2_redundant=0	total_non_overlap_reads=13
JC	172	.	REL606	1358326	-1	REL606	1358603	-1	0	alignment_overlap=9	coverage_minus=4	coverage_plus=1	flanking_left=150	flanking_right=150	frequency=9.237e-03	junction_possible_overlap_registers=140	key=REL606__1358326__-1__REL606__1358612__-1__9____150__150__0__0	max_left=67	max_left_minus=67	max_left_plus=50	max_min_left=67	max_min_left_minus=67	max_min_left_plus=50	max_min_right=0	max_min_right_minus=0	max_min_right_plus=0	max_pos_hash_score=280	max_right=96	max_right_minus=96	max_right_plus=91	neg_log10_pos_hash_p_value=24.0	new_junction_coverage=0.01	new_junction_read_count=5	no_show=1	polymorphism_frequency=9.237e-03	pos_hash_score=4	prediction=polymorphism	reject=COVERAGE_EVENNESS_SKEW,FREQUENCY_CUTOFF	side_1_annotate_key=gene	side_1_continuation=0	side_1_coverage=1.03	side_1_overlap=9	side_1_possible_overlap_registers=149	side_1_read_count=536	side_1_redundant=0	side_2_annotate_key=gene	side_2_continuation=0	side_2_coverage=1.16	side_2_overlap=0	side_2_possible_overlap_registers=140	side_2_read_count=569	side_2_redundant=0	total_non_overlap_reads=5
JC	173	.	REL606	1362302	1	REL606	1362352	1	0	alignment_overlap=9	coverage_minus=1	coverage_plus=7	flanking_left=150	flanking_right=150	frequency=1.367e-02	junction_possible_overlap_registers=140	key=REL606__1362302__1__REL606__1362343__1__9____150__150__0__0	max_left=134	max_left_minus=134	max_left_plus=129	max_min_left=1	max_min_left_minus=0	max_min_left_plus=1	max_min_right=47	max_min_right_minus=7	max_min_right_plus=47	max_pos_hash_score=280	max_right=131	max_right_minus=7	max_right_plus=131	neg_log10_pos_hash_p_value=21.6	new_junction_coverage=0.02	new_junction_read_count=8	no_show=1	polymorphism_frequency=1.367e-02	pos_hash_score=7	prediction=polymorphism	reject=COVERAGE_EVENNESS_SKEW,FREQUENCY_CUTOFF	side_1_annotate_key=gene	side_1_continuation=0	side_1_coverage=1.14	side_1_overlap=9	side_1_possible_overlap_registers=149	side_1_read_count=592	side_1_redundant=0	side_2_annotate_key=gene	side_2_continuation=0	side_2_coverage=1.22	side_2_overlap=0	side_2_possible_overlap_registers=140	side_2_read_count=598	side_2_redundant=0	total_non_overlap_reads=8
JC	174	.	REL606	1365122	1	REL606	1365183	1	0	alignment_overlap=10	coverage_minus=1	coverage_plus=16	flanking_left=150	flanking_right=150	frequency=3.587e-02	junction_possible_overlap_registers=139	key=REL606__1365122__1__REL606__1365173__1__10____150__150__0__0	max_left=133	max_left_minus=117	max_left_plus=133	max_min_left=64	max_min_left_minus=0	max_min_left_plus=64	max_min_right=62	max_min_right_minus=23	max_min_right_plus=62	max_pos_hash_score=278	max_right=119	max_right_minus=23	max_right_plus=119	neg_log10_pos_hash_p_value=17.8	new_junction_coverage=0.04	new_junction_read_count=19	no_show=1	polymorphism_frequency=3.587e-02	pos_hash_score=13	prediction=polymorphism	reject=COVERAGE_EVENNESS_SKEW,FREQUENCY_CUTOFF	side_1_annotate_key=gene	side_1_continuation=0	side_1_coverage=1.02	side_1_overlap=10	side_1_possible_overlap_registers=149	side_1_read_count=532	side_1_redundant=0	side_2_annotate_key=gene	side_2_continuation=0	side_2_coverage=1.08	side_2_overlap=0	side_2_possible_overlap_registers=139	side_2_read_count=525	side_2_redundant=0	total_non_overlap_reads=17
JC	175	.	REL606	1373585	-1	REL606	1373593	-1	0	alignment_overlap=8	coverage_minus=24	coverage_plus=4	flanking_left=150	flanking_right=150	frequency=5.004e-02	junction_possible_overlap_registers=141	key=REL606__1373585__-1__REL606__1373601__-1__8____150__150__0__0	max_left=133	max_left_minus=133	max_left_plus=132	max_min_left=70	max_min_left_minus=70	max_min_left_plus=35	max_min_right=60	max_min_right_minus=60	max_min_right_plus=10	max_pos_hash_score=282	max_right=134	max_right_minus=134	max_right_plus=107	neg_log10_pos_hash_p_value=15.1	new_junction_coverage=0.06	new_junction_read_count=30	no_show=1	polymorphism_frequency=5.004e-02	pos_hash_score=19	prediction=polymorphism	reject=COVERAGE_EVENNESS_SKEW,FREQUENCY_CUTOFF	side_1_annotate_key=gene	side_1_continuation=0	side_1_coverage=1.25	side_1_overlap=8	side_1_possible_overlap_registers=149	side_1_read_count=651	side_1_redundant=0	side_2_annotate_key=gene	side_2_continuation=0	side_2_coverage=1.06	side_2_overlap=0	side_2_possible_overlap_registers=141	side_2_read_count=523	side_2_redundant=0	total_non_overlap_reads=28
JC	176	.	REL606	1378482	-1	REL606	1378596	-1	0	alignment_overlap=9	coverage_minus=4	coverage_plus=5	flanking_left=150	flanking_right=150	frequency=1.432e-02	junction_possible_overlap_registers=140	key=REL606__1378482__-1__REL606__1378605__-1__9____150__150__0__0	max_left=122	max_left_minus=122	max_left_plus=103	max_min_left=49	max_min_left_minus=49	max_min_left_plus=39	max_min_right=57	max_min_right_minus=29	max_min_right_plus=57	max_pos_hash_score=280	max_right=129	max_right_minus=129	max_right_plus=115	neg_log10_pos_hash_p_value=20.9	new_junction_coverage=0.02	new_junction_read_count=9	no_show=1	polymorphism_frequency=1.432e-02	pos_hash_score=8	prediction=polymorphism	reject=COVERAGE_EVENNESS_SKEW,FREQUENCY_CUTOFF	side_1_annotate_key=gene	side_1_continuation=0	side_1_coverage=1.14	side_1_overlap=9	side_1_possible_overlap_registers=149	side_1_read_count=594	side_1_redundant=0	side_2_annotate_key=gene	side_2_continuation=0	side_2_coverage=1.39	side_2_overlap=0	side_2_possible_overlap_registers=140	side_2_read_count=681	side_2_redundant=0	total_non_overlap_reads=9
JC	177	.	REL606	1387400	-1	REL606	1387550	-1	0	alignment_overlap=6	coverage_minus=5	coverage_plus=4	flanking_left=150	flanking_right=150	frequency=1.675e-02	junction_possible_overlap_registers=143	key=REL606__1387400__-1__REL606__1387556__-1__6____150__150__0__0	max_left=116	max_left_minus=116	max_left_plus=107	max_min_left=68	max_min_left_minus=52	max_min_left_plus=68	max_min_right=44	max_min_right_minus=44	max_min_right_plus=37	max_pos_hash_score=286	max_right=120	max_right_minus=92	max_right_plus=120	neg_log10_pos_hash_p_value=22.6	new_junction_coverage=0.02	new_junction_read_count=9	no_show=1	polymorphism_frequency=1.675e-02	pos_hash_score=6	prediction=polymorphism	reject=COVERAGE_EVENNESS_SKEW,FREQUENCY_CUTOFF	side_1_annotate_key=gene	side_1_continuation=0	side_1_coverage=1.21	side_1_overlap=6	side_1_possible_overlap_registers=149	side_1_read_count=629	side_1_redundant=0	side_2_annotate_key=gene	side_2_continuation=0	side_2_coverage=0.91	side_2_overlap=0	side_2_possible_overlap_registers=143	side_2_read_count=453	side_2_redundant=0	total_non_overlap_reads=9
JC	178	.	REL606	1422820	1	REL606	1423046	1	0	alignment_overlap=13	coverage_minus=5	coverage_plus=3	flanking_left=150	flanking_right=150	frequency=NA	junction_possible_overlap_registers=136	key=REL606__1422820__1__REL606__1423033__1__13____150__150__1__1	max_left=102	max_left_minus=102	max_left_plus=101	max_min_left=60	max_min_left_minus=10	max_min_left_plus=60	max_min_right=35	max_min_right_minus=35	max_min_right_plus=35	max_pos_hash_score=272	max_right=127	max_right_minus=127	max_right_plus=104	neg_log10_pos_hash_p_value=22.8	new_junction_coverage=0.06	new_junction_read_count=27	no_show=1	polymorphism_frequency=NA	pos_hash_score=5	prediction=unknown	reject=COVERAGE_EVENNESS_SKEW	side_1_annotate_key=repeat	side_1_continuation=0	side_1_coverage=NA	side_1_overlap=13	side_1_read_count=NA	side_1_redundant=1	side_2_annotate_key=repeat	side_2_continuation=0	side_2_coverage=NA	side_2_overlap=0	side_2_possible_overlap_registers=NA	side_2_read_count=NA	side_2_redundant=1	total_non_overlap_reads=8
JC	179	.	REL606	1454762	1	REL606	1455029	1	0	alignment_overlap=8	coverage_minus=3	coverage_plus=7	flanking_left=150	flanking_right=150	frequency=2.027e-02	junction_possible_overlap_registers=141	key=REL606__1454762__1__REL606__1455021__1__8____150__150__0__0	max_left=112	max_left_minus=55	max_left_plus=112	max_min_left=55	max_min_left_minus=55	max_min_left_plus=31	max_min_right=44	max_min_right_minus=0	max_min_right_plus=44	max_pos_hash_score=282	max_right=131	max_right_minus=131	max_right_plus=111	neg_log10_pos_hash_p_value=22.4	new_junction_coverage=0.02	new_junction_read_count=11	no_show=1	polymorphism_frequency=2.027e-02	pos_hash_score=6	prediction=polymorphism	reject=COVERAGE_EVENNESS_SKEW,FREQUENCY_CUTOFF	side_1_annotate_key=gene	side_1_continuation=0	side_1_coverage=1.03	side_1_overlap=8	side_1_possible_overlap_registers=149	side_1_read_count=535	side_1_redundant=0	side_2_annotate_key=gene	side_2_continuation=0	side_2_coverage=1.13	side_2_overlap=0	side_2_possible_overlap_registers=141	side_2_read_count=557	side_2_redundant=0	total_non_overlap_reads=10
JC	180	.	REL606	1633380	-1	REL606	1633593	-1	0	alignment_overlap=5	coverage_minus=4	coverage_plus=4	flanking_left=150	flanking_right=150	frequency=1.607e-02	junction_possible_overlap_registers=144	key=REL606__1633380__-1__REL606__1633598__-1__5____150__150__0__0	max_left=90	max_left_minus=90	max_left_plus=78	max_min_left=38	max_min_left_minus=38	max_min_left_plus=36	max_min_right=67	max_min_right_minus=67	max_min_right_plus=61	max_pos_hash_score=288	max_right=110	max_right_minus=107	max_right_plus=110	neg_log10_pos_hash_p_value=22.7	new_junction_coverage=0.02	new_junction_read_count=8	no_show=1	polymorphism_frequency=1.607e-02	pos_hash_score=6	prediction=polymorphism	reject=COVERAGE_EVENNESS_SKEW,FREQUENCY_CUTOFF	side_1_annotate_key=gene	side_1_continuation=0	side_1_coverage=0.99	side_1_overlap=5	side_1_possible_overlap_registers=149	side_1_read_count=517	side_1_redundant=0	side_2_annotate_key=gene	side_2_continuation=0	side_2_coverage=0.95	side_2_overlap=0	side_2_possible_overlap_registers=144	side_2_read_count=480	side_2_redundant=0	total_non_overlap_reads=8
JC	181	.	REL606	1699049	1	REL606	1699045	-1	0	alignment_overlap=11	coverage_minus=2	coverage_plus=4	flanking_left=150	flanking_right=150	frequency=1.306e-02	junction_possible_overlap_registers=138	key=REL606__1699049__1__REL606__1699056__-1__11____150__150__0__0	max_left=136	max_left_minus=131	max_left_plus=136	max_min_left=54	max_min_left_minus=0	max_min_left_plus=54	max_min_right=58	max_min_right_minus=58	max_min_right_plus=3	max_pos_hash_score=276	max_right=103	max_right_minus=58	max_right_plus=103	neg_log10_pos_hash_p_value=22.1	new_junction_coverage=0.01	new_junction_read_count=6	no_show=1	polymorphism_frequency=1.306e-02	pos_hash_score=6	prediction=polymorphism	reject=COVERAGE_EVENNESS_SKEW,FREQUENCY_CUTOFF	side_1_annotate_key=gene	side_1_continuation=0	side_1_coverage=0.94	side_1_overlap=11	side_1_possible_overlap_registers=149	side_1_read_count=490	side_1_redundant=0	side_2_annotate_key=gene	side_2_continuation=0	side_2_coverage=0.94	side_2_overlap=0	side_2_possible_overlap_registers=138	side_2_read_count=453	side_2_redundant=0	total_non_overlap_reads=6
JC	182	.	REL606	1705589	1	REL606	1705651	1	0	alignment_overlap=9	coverage_minus=1	coverage_plus=8	flanking_left=150	flanking_right=150	frequency=2.077e-02	junction_possible_overlap_registers=140	key=REL606__1705589__1__REL606__1705642__1__9____150__150__0__0	max_left=131	max_left_minus=38	max_left_plus=131	max_min_left=38	max_min_left_minus=38	max_min_left_plus=0	max_min_right=66	max_min_right_minus=0	max_min_right_plus=66	max_pos_hash_score=280	max_right=103	max_right_minus=103	max_right_plus=66	neg_log10_pos_hash_p_value=20.9	new_junction_coverage=0.02	new_junction_read_count=10	no_show=1	polymorphism_frequency=2.077e-02	pos_hash_score=8	prediction=polymorphism	reject=COVERAGE_EVENNESS_SKEW,FREQUENCY_CUTOFF	side_1_annotate_key=gene	side_1_continuation=0	side_1_coverage=1.02	side_1_overlap=9	side_1_possible_overlap_registers=149	side_1_read_count=531	side_1_redundant=0	side_2_annotate_key=gene	side_2_continuation=0	side_2_coverage=0.91	side_2_overlap=0	side_2_possible_overlap_registers=140	side_2_read_count=444	side_2_redundant=0	total_non_overlap_reads=9
JC	183	.	REL606	1713561	1	REL606	1713863	1	0	alignment_overlap=5	coverage_minus=2	coverage_plus=2	flanking_left=150	flanking_right=150	frequency=8.726e-03	junction_possible_overlap_registers=144	key=REL606__1713561__1__REL606__1713858__1__5____150__150__0__0	max_left=105	max_left_minus=105	max_left_plus=74	max_min_left=44	max_min_left_minus=0	max_min_left_plus=44	max_min_right=71	max_min_right_minus=40	max_min_right_plus=71	max_pos_hash_score=288	max_right=101	max_right_minus=40	max_right_plus=101	neg_log10_pos_hash_p_value=25.4	new_junction_coverage=0.01	new_junction_read_count=4	no_show=1	polymorphism_frequency=8.726e-03	pos_hash_score=3	prediction=polymorphism	reject=COVERAGE_EVENNESS_SKEW,FREQUENCY_CUTOFF	side_1_annotate_key=gene	side_1_continuation=0	side_1_coverage=0.93	side_1_overlap=5	side_1_possible_overlap_registers=149	side_1_read_count=483	side_1_redundant=0	side_2_annotate_key=gene	side_2_continuation=0	side_2_coverage=0.88	side_2_overlap=0	side_2_possible_overlap_registers=144	side_2_read_count=442	side_2_redundant=0	total_non_overlap_reads=4
JC	184	.	REL606	1720846	-1	REL606	1720898	-1	0	alignment_overlap=8	coverage_minus=4	coverage_plus=0	flanking_left=150	flanking_right=150	frequency=8.628e-03	junction_possible_overlap_registers=141	key=REL606__1720846__-1__REL606__1720906__-1__8____150__150__0__0	max_left=60	max_left_minus=60	max_left_plus=0	max_min_left=60	max_min_left_minus=60	max_min_left_plus=0	max_min_right=0	max_min_right_minus=0	max_min_right_plus=0	max_pos_hash_score=282	max_right=104	max_right_minus=104	max_right_plus=0	neg_log10_pos_hash_p_value=24.1	new_junction_coverage=0.01	new_junction_read_count=4	no_show=1	polymorphism_frequency=8.628e-03	pos_hash_score=4	prediction=polymorphism	reject=COVERAGE_EVENNESS_SKEW,FREQUENCY_CUTOFF	side_1_annotate_key=gene	side_1_continuation=0	side_1_coverage=0.92	side_1_overlap=8	side_1_possible_overlap_registers=149	side_1_read_count=480	side_1_redundant=0	side_2_annotate_key=gene	side_2_continuation=0	side_2_coverage=0.94	side_2_overlap=0	side_2_possible_overlap_registers=141	side_2_read_count=465	side_2_redundant=0	total_non_overlap_reads=4
JC	185	.	REL606	1729736	-1	REL606	1968587	1	0	alignment_overlap=2	coverage_minus=279	coverage_plus=237	flanking_left=150	flanking_right=150	frequency=1	junction_possible_overlap_registers=147	key=REL606__1729736__-1__REL606__1968585__1__2____150__150__1__0	max_left=144	max_left_minus=136	max_left_plus=144	max_min_left=73	max_min_left_minus=73	max_min_left_plus=72	max_min_right=74	max_min_right_minus=73	max_min_right_plus=74	max_pos_hash_score=294	max_right=147	max_right_minus=147	max_right_plus=146	neg_log10_pos_hash_p_value=0.3	new_junction_coverage=1.22	new_junction_read_count=629	polymorphism_frequency=1.000e+00	pos_hash_score=128	prediction=consensus	read_count_offset=3	side_1_annotate_key=repeat	side_1_continuation=0	side_1_coverage=NA	side_1_overlap=2	side_1_read_count=NA	side_1_redundant=1	side_2_annotate_key=gene	side_2_continuation=0	side_2_coverage=0.00	side_2_overlap=0	side_2_possible_overlap_registers=144	side_2_read_count=0	side_2_redundant=0	total_non_overlap_reads=516
JC	186	.	REL606	1774678	1	REL606	1968589	-1	0	alignment_overlap=1	coverage_minus=278	coverage_plus=200	flanking_left=150	flanking_right=150	frequency=1	junction_possible_overlap_registers=148	key=REL606__1774678__1__REL606__1968590__-1__1____150__150__1__0	max_left=141	max_left_minus=140	max_left_plus=141	max_min_left=74	max_min_left_minus=71	max_min_left_plus=74	max_min_right=74	max_min_right_minus=74	max_min_right_plus=73	max_pos_hash_score=296	max_right=148	max_right_minus=148	max_right_plus=146	neg_log10_pos_hash_p_value=0.4	new_junction_coverage=1.14	new_junction_read_count=588	polymorphism_frequency=1.000e+00	pos_hash_score=125	prediction=consensus	read_count_offset=3	side_1_annotate_key=repeat	side_1_continuation=0	side_1_coverage=NA	side_1_overlap=1	side_1_read_count=NA	side_1_redundant=1	side_2_annotate_key=gene	side_2_continuation=0	side_2_coverage=0.00	side_2_overlap=0	side_2_possible_overlap_registers=145	side_2_read_count=0	side_2_redundant=0	total_non_overlap_reads=478
JC	187	.	REL606	1796278	1	REL606	1796399	1	0	alignment_overlap=8	coverage_minus=2	coverage_plus=1	flanking_left=150	flanking_right=150	frequency=6.349e-03	junction_possible_overlap_registers=141	key=REL606__1796278__1__REL606__1796391__1__8____150__150__0__0	max_left=107	max_left_minus=107	max_left_plus=70	max_min_left=70	max_min_left_minus=0	max_min_left_plus=70	max_min_right=36	max_min_right_minus=36	max_min_right_plus=0	max_pos_hash_score=282	max_right=72	max_right_minus=36	max_right_plus=72	neg_log10_pos_hash_p_value=25.1	new_junction_coverage=0.01	new_junction_read_count=3	no_show=1	polymorphism_frequency=6.349e-03	pos_hash_score=3	prediction=polymorphism	reject=COVERAGE_EVENNESS_SKEW,FREQUENCY_CUTOFF	side_1_annotate_key=gene	side_1_continuation=0	side_1_coverage=0.93	side_1_overlap=8	side_1_possible_overlap_registers=149	side_1_read_count=483	side_1_redundant=0	side_2_annotate_key=gene	side_2_continuation=0	side_2_coverage=0.98	side_2_overlap=0	side_2_possible_overlap_registers=141	side_2_read_count=482	side_2_redundant=0	total_non_overlap_reads=3
JC	188	.	REL606	1797799	1	REL606	1797917	1	0	alignment_overlap=6	coverage_minus=4	coverage_plus=3	flanking_left=150	flanking_right=150	frequency=1.378e-02	junction_possible_overlap_registers=143	key=REL606__1797799__1__REL606__1797911__1__6____150__150__0__0	max_left=107	max_left_minus=107	max_left_plus=40	max_min_left=40	max_min_left_minus=0	max_min_left_plus=40	max_min_right=37	max_min_right_minus=37	max_min_right_plus=0	max_pos_hash_score=286	max_right=142	max_right_minus=37	max_right_plus=142	neg_log10_pos_hash_p_value=24.3	new_junction_coverage=0.01	new_junction_read_count=7	no_show=1	polymorphism_frequency=1.378e-02	pos_hash_score=4	prediction=polymorphism	reject=COVERAGE_EVENNESS_SKEW,FREQUENCY_CUTOFF	side_1_annotate_key=gene	side_1_continuation=0	side_1_coverage=1.00	side_1_overlap=6	side_1_possible_overlap_registers=149	side_1_read_count=522	side_1_redundant=0	side_2_annotate_key=gene	side_2_continuation=0	side_2_coverage=1.00	side_2_overlap=0	side_2_possible_overlap_registers=143	side_2_read_count=501	side_2_redundant=0	total_non_overlap_reads=7
JC	189	.	REL606	1817550	1	REL606	1817581	1	0	alignment_overlap=6	coverage_minus=3	coverage_plus=20	flanking_left=150	flanking_right=150	frequency=3.893e-02	junction_possible_overlap_registers=143	key=REL606__1817550__1__REL606__1817575__1__6____150__150__0__0	max_left=140	max_left_minus=140	max_left_plus=138	max_min_left=62	max_min_left_minus=0	max_min_left_plus=62	max_min_right=59	max_min_right_minus=15	max_min_right_plus=59	max_pos_hash_score=286	max_right=110	max_right_minus=15	max_right_plus=110	neg_log10_pos_hash_p_value=14.9	new_junction_coverage=0.05	new_junction_read_count=23	polymorphism_frequency=3.893e-02	pos_hash_score=20	prediction=polymorphism	reject=COVERAGE_EVENNESS_SKEW,FREQUENCY_CUTOFF	side_1_annotate_key=gene	side_1_continuation=0	side_1_coverage=1.12	side_1_overlap=6	side_1_possible_overlap_registers=149	side_1_read_count=583	side_1_redundant=0	side_2_annotate_key=gene	side_2_continuation=0	side_2_coverage=1.15	side_2_overlap=0	side_2_possible_overlap_registers=143	side_2_read_count=576	side_2_redundant=0	total_non_overlap_reads=23
JC	190	.	REL606	1856751	1	REL606	2264348	1	0	alignment_overlap=3	coverage_minus=18	coverage_plus=10	flanking_left=150	flanking_right=150	frequency=1	junction_possible_overlap_registers=146	key=REL606__1856751__1__REL606__2264345__1__3____150__150__1__0	max_left=114	max_left_minus=112	max_left_plus=114	max_min_left=66	max_min_left_minus=66	max_min_left_plus=56	max_min_right=72	max_min_right_minus=67	max_min_right_plus=72	max_pos_hash_score=292	max_right=122	max_right_minus=102	max_right_plus=122	neg_log10_pos_hash_p_value=15.1	new_junction_coverage=0.06	new_junction_read_count=29	polymorphism_frequency=8.457e-01	pos_hash_score=20	prediction=consensus	read_count_offset=8	reject=COVERAGE_EVENNESS_SKEW	side_1_annotate_key=repeat	side_1_continuation=0	side_1_coverage=NA	side_1_overlap=3	side_1_read_count=NA	side_1_redundant=1	side_2_annotate_key=gene	side_2_continuation=0	side_2_coverage=0.01	side_2_overlap=0	side_2_possible_overlap_registers=138	side_2_read_count=5	side_2_redundant=0	total_non_overlap_reads=28
JC	191	.	REL606	1856751	1	REL606	2264353	-1	0	alignment_overlap=3	coverage_minus=341	coverage_plus=228	flanking_left=150	flanking_right=150	frequency=1	junction_possible_overlap_registers=146	key=REL606__1856751__1__REL606__2264356__-1__3____150__150__1__0	max_left=144	max_left_minus=142	max_left_plus=144	max_min_left=73	max_min_left_minus=72	max_min_left_plus=73	max_min_right=72	max_min_right_minus=72	max_min_right_plus=70	max_pos_hash_score=292	max_right=146	max_right_minus=146	max_right_plus=145	neg_log10_pos_hash_p_value=0.1	new_junction_coverage=1.28	new_junction_read_count=652	polymorphism_frequency=9.904e-01	pos_hash_score=137	prediction=consensus	read_count_offset=8	side_1_annotate_key=repeat	side_1_continuation=0	side_1_coverage=NA	side_1_overlap=3	side_1_read_count=NA	side_1_redundant=1	side_2_annotate_key=gene	side_2_continuation=0	side_2_coverage=0.01	side_2_overlap=0	side_2_possible_overlap_registers=138	side_2_read_count=6	side_2_redundant=0	total_non_overlap_reads=569
JC	192	.	REL606	1870920	1	REL606	1871679	1	0	alignment_overlap=8	coverage_minus=1	coverage_plus=2	flanking_left=150	flanking_right=150	frequency=5.628e-03	junction_possible_overlap_registers=141	key=REL606__1870920__1__REL606__1871671__1__8____150__150__0__0	max_left=77	max_left_minus=74	max_left_plus=77	max_min_left=52	max_min_left_minus=0	max_min_left_plus=52	max_min_right=68	max_min_right_minus=68	max_min_right_plus=65	max_pos_hash_score=282	max_right=90	max_right_minus=68	max_right_plus=90	neg_log10_pos_hash_p_value=25.1	new_junction_coverage=0.01	new_junction_read_count=3	no_show=1	polymorphism_frequency=5.628e-03	pos_hash_score=3	prediction=polymorphism	reject=COVERAGE_EVENNESS_SKEW,FREQUENCY_CUTOFF	side_1_annotate_key=gene	side_1_continuation=0	side_1_coverage=1.07	side_1_overlap=8	side_1_possible_overlap_registers=149	side_1_read_count=558	side_1_redundant=0	side_2_annotate_key=gene	side_2_continuation=0	side_2_coverage=1.08	side_2_overlap=0	side_2_possible_overlap_registers=141	side_2_read_count=532	side_2_redundant=0	total_non_overlap_reads=3
JC	193	.	REL606	1878250	1	REL606	1878283	1	0	alignment_overlap=11	coverage_minus=8	coverage_plus=10	flanking_left=150	flanking_right=150	frequency=3.599e-02	junction_possible_overlap_registers=138	key=REL606__1878250__1__REL606__1878272__1__11____150__150__0__0	max_left=134	max_left_minus=134	max_left_plus=134	max_min_left=55	max_min_left_minus=55	max_min_left_plus=17	max_min_right=63	max_min_right_minus=30	max_min_right_plus=63	max_pos_hash_score=276	max_right=133	max_right_minus=129	max_right_plus=133	neg_log10_pos_hash_p_value=17.7	new_junction_coverage=0.04	new_junction_read_count=19	no_show=1	polymorphism_frequency=3.599e-02	pos_hash_score=13	prediction=polymorphism	reject=COVERAGE_EVENNESS_SKEW,FREQUENCY_CUTOFF	side_1_annotate_key=gene	side_1_continuation=0	side_1_coverage=1.04	side_1_overlap=11	side_1_possible_overlap_registers=149	side_1_read_count=544	side_1_redundant=0	side_2_annotate_key=gene	side_2_continuation=0	side_2_coverage=1.07	side_2_overlap=0	side_2_possible_overlap_registers=138	side_2_read_count=514	side_2_redundant=0	total_non_overlap_reads=18
JC	194	.	REL606	1890589	-1	REL606	1890803	-1	0	alignment_overlap=5	coverage_minus=7	coverage_plus=1	flanking_left=150	flanking_right=150	frequency=1.606e-02	junction_possible_overlap_registers=144	key=REL606__1890589__-1__REL606__1890808__-1__5____150__150__0__0	max_left=109	max_left_minus=109	max_left_plus=76	max_min_left=71	max_min_left_minus=71	max_min_left_plus=0	max_min_right=66	max_min_right_minus=63	max_min_right_plus=66	max_pos_hash_score=288	max_right=121	max_right_minus=121	max_right_plus=66	neg_log10_pos_hash_p_value=22.0	new_junction_coverage=0.02	new_junction_read_count=8	no_show=1	polymorphism_frequency=1.606e-02	pos_hash_score=7	prediction=polymorphism	reject=COVERAGE_EVENNESS_SKEW,FREQUENCY_CUTOFF	side_1_annotate_key=gene	side_1_continuation=0	side_1_coverage=0.97	side_1_overlap=5	side_1_possible_overlap_registers=149	side_1_read_count=507	side_1_redundant=0	side_2_annotate_key=gene	side_2_continuation=0	side_2_coverage=0.97	side_2_overlap=0	side_2_possible_overlap_registers=144	side_2_read_count=490	side_2_redundant=0	total_non_overlap_reads=8
JC	195	.	REL606	1945349	-1	REL606	1945429	-1	0	alignment_overlap=11	coverage_minus=4	coverage_plus=2	flanking_left=150	flanking_right=150	frequency=1.177e-02	junction_possible_overlap_registers=138	key=REL606__1945349__-1__REL606__1945440__-1__11____150__150__0__0	max_left=105	max_left_minus=87	max_left_plus=105	max_min_left=57	max_min_left_minus=17	max_min_left_plus=57	max_min_right=51	max_min_right_minus=51	max_min_right_plus=34	max_pos_hash_score=276	max_right=122	max_right_minus=122	max_right_plus=82	neg_log10_pos_hash_p_value=23.8	new_junction_coverage=0.01	new_junction_read_count=6	no_show=1	polymorphism_frequency=1.177e-02	pos_hash_score=4	prediction=polymorphism	reject=COVERAGE_EVENNESS_SKEW,FREQUENCY_CUTOFF	side_1_annotate_key=gene	side_1_continuation=0	side_1_coverage=1.06	side_1_overlap=11	side_1_possible_overlap_registers=149	side_1_read_count=551	side_1_redundant=0	side_2_annotate_key=gene	side_2_continuation=0	side_2_coverage=1.03	side_2_overlap=0	side_2_possible_overlap_registers=138	side_2_read_count=497	side_2_redundant=0	total_non_overlap_reads=6
JC	196	.	REL606	1952144	1	REL606	1952256	1	0	alignment_overlap=5	coverage_minus=3	coverage_plus=1	flanking_left=150	flanking_right=150	frequency=9.827e-03	junction_possible_overlap_registers=144	key=REL606__1952144__1__REL606__1952251__1__5____150__150__0__0	max_left=104	max_left_minus=104	max_left_plus=76	max_min_left=0	max_min_left_minus=0	max_min_left_plus=0	max_min_right=69	max_min_right_minus=42	max_min_right_plus=69	max_pos_hash_score=288	max_right=69	max_right_minus=42	max_right_plus=69	neg_log10_pos_hash_p_value=25.4	new_junction_coverage=0.01	new_junction_read_count=4	no_show=1	polymorphism_frequency=9.827e-03	pos_hash_score=3	prediction=polymorphism	reject=COVERAGE_EVENNESS_SKEW,FREQUENCY_CUTOFF	side_1_annotate_key=gene	side_1_continuation=0	side_1_coverage=0.74	side_1_overlap=5	side_1_possible_overlap_registers=149	side_1_read_count=385	side_1_redundant=0	side_2_annotate_key=gene	side_2_continuation=0	side_2_coverage=0.86	side_2_overlap=0	side_2_possible_overlap_registers=144	side_2_read_count=434	side_2_redundant=0	total_non_overlap_reads=4
JC	197	.	REL606	1988403	1	REL606	1988518	1	0	alignment_overlap=6	coverage_minus=7	coverage_plus=2	flanking_left=150	flanking_right=150	frequency=1.818e-02	junction_possible_overlap_registers=143	key=REL606__1988403__1__REL606__1988512__1__6____150__150__0__0	max_left=105	max_left_minus=105	max_left_plus=64	max_min_left=64	max_min_left_minus=21	max_min_left_plus=64	max_min_right=65	max_min_right_minus=65	max_min_right_plus=0	max_pos_hash_score=286	max_right=123	max_right_minus=123	max_right_plus=121	neg_log10_pos_hash_p_value=22.6	new_junction_coverage=0.02	new_junction_read_count=9	no_show=1	polymorphism_frequency=1.818e-02	pos_hash_score=6	prediction=polymorphism	reject=COVERAGE_EVENNESS_SKEW,FREQUENCY_CUTOFF	side_1_annotate_key=gene	side_1_continuation=0	side_1_coverage=0.94	side_1_overlap=6	side_1_possible_overlap_registers=149	side_1_read_count=490	side_1_redundant=0	side_2_annotate_key=gene	side_2_continuation=0	side_2_coverage=1.00	side_2_overlap=0	side_2_possible_overlap_registers=143	side_2_read_count=502	side_2_redundant=0	total_non_overlap_reads=9
JC	198	.	REL606	2049170	1	REL606	2049203	1	0	alignment_overlap=11	coverage_minus=1	coverage_plus=4	flanking_left=150	flanking_right=150	frequency=1.268e-02	junction_possible_overlap_registers=138	key=REL606__2049170__1__REL606__2049192__1__11____150__150__0__0	max_left=122	max_left_minus=92	max_left_plus=122	max_min_left=0	max_min_left_minus=0	max_min_left_plus=0	max_min_right=45	max_min_right_minus=43	max_min_right_plus=45	max_pos_hash_score=276	max_right=45	max_right_minus=43	max_right_plus=45	neg_log10_pos_hash_p_value=23.8	new_junction_coverage=0.01	new_junction_read_count=5	no_show=1	polymorphism_frequency=1.268e-02	pos_hash_score=4	prediction=polymorphism	reject=COVERAGE_EVENNESS_SKEW,FREQUENCY_CUTOFF	side_1_annotate_key=gene	side_1_continuation=0	side_1_coverage=0.84	side_1_overlap=11	side_1_possible_overlap_registers=149	side_1_read_count=440	side_1_redundant=0	side_2_annotate_key=gene	side_2_continuation=0	side_2_coverage=0.77	side_2_overlap=0	side_2_possible_overlap_registers=138	side_2_read_count=371	side_2_redundant=0	total_non_overlap_reads=5
JC	199	.	REL606	2056291	1	REL606	2056437	1	0	alignment_overlap=3	coverage_minus=5	coverage_plus=2	flanking_left=150	flanking_right=150	frequency=1.410e-02	junction_possible_overlap_registers=146	key=REL606__2056291__1__REL606__2056434__1__3____150__150__0__0	max_left=99	max_left_minus=99	max_left_plus=60	max_min_left=60	max_min_left_minus=24	max_min_left_plus=60	max_min_right=50	max_min_right_minus=50	max_min_right_plus=0	max_pos_hash_score=292	max_right=123	max_right_minus=123	max_right_plus=102	neg_log10_pos_hash_p_value=23.7	new_junction_coverage=0.01	new_junction_read_count=7	no_show=1	polymorphism_frequency=1.410e-02	pos_hash_score=5	prediction=polymorphism	reject=COVERAGE_EVENNESS_SKEW,FREQUENCY_CUTOFF	side_1_annotate_key=gene	side_1_continuation=0	side_1_coverage=0.93	side_1_overlap=3	side_1_possible_overlap_registers=149	side_1_read_count=484	side_1_redundant=0	side_2_annotate_key=gene	side_2_continuation=0	side_2_coverage=0.99	side_2_overlap=0	side_2_possible_overlap_registers=146	side_2_read_count=505	side_2_redundant=0	total_non_overlap_reads=7
JC	200	.	REL606	2061493	1	REL606	2061588	1	0	alignment_overlap=9	coverage_minus=5	coverage_plus=2	flanking_left=150	flanking_right=150	frequency=1.662e-02	junction_possible_overlap_registers=140	key=REL606__2061493__1__REL606__2061579__1__9____150__150__0__0	max_left=79	max_left_minus=79	max_left_plus=66	max_min_left=66	max_min_left_minus=25	max_min_left_plus=66	max_min_right=68	max_min_right_minus=68	max_min_right_plus=0	max_pos_hash_score=280	max_right=129	max_right_minus=116	max_right_plus=129	neg_log10_pos_hash_p_value=22.3	new_junction_coverage=0.01	new_junction_read_count=7	no_show=1	polymorphism_frequency=1.662e-02	pos_hash_score=6	prediction=polymorphism	reject=COVERAGE_EVENNESS_SKEW,FREQUENCY_CUTOFF	side_1_annotate_key=gene	side_1_continuation=0	side_1_coverage=0.81	side_1_overlap=9	side_1_possible_overlap_registers=149	side_1_read_count=422	side_1_redundant=0	side_2_annotate_key=gene	side_2_continuation=0	side_2_coverage=0.88	side_2_overlap=0	side_2_possible_overlap_registers=140	side_2_read_count=432	side_2_redundant=0	total_non_overlap_reads=7
JC	201	.	REL606	2064433	-1	REL606	2112669	1	0	alignment_overlap=2	coverage_minus=164	coverage_plus=319	flanking_left=150	flanking_right=150	frequency=1	junction_possible_overlap_registers=147	key=REL606__2064433__-1__REL606__2112667__1__2____150__150__1__0	max_left=139	max_left_minus=139	max_left_plus=138	max_min_left=73	max_min_left_minus=73	max_min_left_plus=72	max_min_right=74	max_min_right_minus=73	max_min_right_plus=74	max_pos_hash_score=294	max_right=147	max_right_minus=103	max_right_plus=147	neg_log10_pos_hash_p_value=0.8	new_junction_coverage=1.11	new_junction_read_count=569	polymorphism_frequency=1.000e+00	pos_hash_score=111	prediction=consensus	read_count_offset=3	side_1_annotate_key=repeat	side_1_continuation=0	side_1_coverage=NA	side_1_overlap=2	side_1_read_count=NA	side_1_redundant=1	side_2_annotate_key=gene	side_2_continuation=0	side_2_coverage=0.00	side_2_overlap=0	side_2_possible_overlap_registers=144	side_2_read_count=0	side_2_redundant=0	total_non_overlap_reads=483
JC	202	.	REL606	2086653	-1	REL606	2086689	-1	0	alignment_overlap=8	coverage_minus=1	coverage_plus=2	flanking_left=150	flanking_right=150	frequency=6.253e-03	junction_possible_overlap_registers=141	key=REL606__2086653__-1__REL606__2086697__-1__8____150__150__0__0	max_left=104	max_left_minus=93	max_left_plus=104	max_min_left=0	max_min_left_minus=0	max_min_left_plus=0	max_min_right=49	max_min_right_minus=49	max_min_right_plus=49	max_pos_hash_score=282	max_right=49	max_right_minus=49	max_right_plus=49	neg_log10_pos_hash_p_value=25.1	new_junction_coverage=0.01	new_junction_read_count=3	no_show=1	polymorphism_frequency=6.253e-03	pos_hash_score=3	prediction=polymorphism	reject=COVERAGE_EVENNESS_SKEW,FREQUENCY_CUTOFF	side_1_annotate_key=gene	side_1_continuation=0	side_1_coverage=1.02	side_1_overlap=8	side_1_possible_overlap_registers=149	side_1_read_count=530	side_1_redundant=0	side_2_annotate_key=gene	side_2_continuation=0	side_2_coverage=0.92	side_2_overlap=0	side_2_possible_overlap_registers=141	side_2_read_count=452	side_2_redundant=0	total_non_overlap_reads=3
JC	203	.	REL606	2090979	-1	REL606	2090989	-1	0	alignment_overlap=11	coverage_minus=12	coverage_plus=14	flanking_left=150	flanking_right=150	frequency=5.582e-02	junction_possible_overlap_registers=138	key=REL606__2090979__-1__REL606__2091000__-1__11____150__150__0__0	max_left=129	max_left_minus=120	max_left_plus=129	max_min_left=62	max_min_left_minus=62	max_min_left_plus=28	max_min_right=12	max_min_right_minus=10	max_min_right_plus=12	max_pos_hash_score=276	max_right=138	max_right_minus=138	max_right_plus=129	neg_log10_pos_hash_p_value=15.7	new_junction_coverage=0.06	new_junction_read_count=27	no_show=1	polymorphism_frequency=5.582e-02	pos_hash_score=17	prediction=polymorphism	reject=COVERAGE_EVENNESS_SKEW,FREQUENCY_CUTOFF	side_1_annotate_key=gene	side_1_continuation=0	side_1_coverage=0.93	side_1_overlap=11	side_1_possible_overlap_registers=149	side_1_read_count=483	side_1_redundant=0	side_2_annotate_key=gene	side_2_continuation=0	side_2_coverage=0.97	side_2_overlap=0	side_2_possible_overlap_registers=138	side_2_read_count=466	side_2_redundant=0	total_non_overlap_reads=26
JC	204	.	REL606	2117996	-1	REL606	2118023	-1	0	alignment_overlap=7	coverage_minus=4	coverage_plus=0	flanking_left=150	flanking_right=150	frequency=7.628e-03	junction_possible_overlap_registers=142	key=REL606__2117996__-1__REL606__2118030__-1__7____150__150__0__0	max_left=59	max_left_minus=59	max_left_plus=0	max_min_left=59	max_min_left_minus=59	max_min_left_plus=0	max_min_right=0	max_min_right_minus=0	max_min_right_plus=0	max_pos_hash_score=284	max_right=123	max_right_minus=123	max_right_plus=0	neg_log10_pos_hash_p_value=24.2	new_junction_coverage=0.01	new_junction_read_count=4	no_show=1	polymorphism_frequency=7.628e-03	pos_hash_score=4	prediction=polymorphism	reject=COVERAGE_EVENNESS_SKEW,FREQUENCY_CUTOFF	side_1_annotate_key=gene	side_1_continuation=0	side_1_coverage=1.03	side_1_overlap=7	side_1_possible_overlap_registers=149	side_1_read_count=537	side_1_redundant=0	side_2_annotate_key=gene	side_2_continuation=0	side_2_coverage=1.07	side_2_overlap=0	side_2_possible_overlap_registers=142	side_2_read_count=529	side_2_redundant=0	total_non_overlap_reads=4
JC	205	.	REL606	2161630	1	REL606	2161711	1	0	alignment_overlap=8	coverage_minus=1	coverage_plus=10	flanking_left=150	flanking_right=150	frequency=2.272e-02	junction_possible_overlap_registers=141	key=REL606__2161630__1__REL606__2161703__1__8____150__150__0__0	max_left=129	max_left_minus=125	max_left_plus=129	max_min_left=0	max_min_left_minus=0	max_min_left_plus=0	max_min_right=65	max_min_right_minus=17	max_min_right_plus=65	max_pos_hash_score=282	max_right=65	max_right_minus=17	max_right_plus=65	neg_log10_pos_hash_p_value=21.0	new_junction_coverage=0.02	new_junction_read_count=11	no_show=1	polymorphism_frequency=2.272e-02	pos_hash_score=8	prediction=polymorphism	reject=COVERAGE_EVENNESS_SKEW,FREQUENCY_CUTOFF	side_1_annotate_key=gene	side_1_continuation=0	side_1_coverage=0.98	side_1_overlap=8	side_1_possible_overlap_registers=149	side_1_read_count=512	side_1_redundant=0	side_2_annotate_key=gene	side_2_continuation=0	side_2_coverage=0.94	side_2_overlap=0	side_2_possible_overlap_registers=141	side_2_read_count=462	side_2_redundant=0	total_non_overlap_reads=11
JC	206	.	REL606	2169028	1	REL606	2169064	1	0	alignment_overlap=8	coverage_minus=5	coverage_plus=24	flanking_left=150	flanking_right=150	frequency=8.071e-02	junction_possible_overlap_registers=141	key=REL606__2169028__1__REL606__2169056__1__8____150__150__0__0	max_left=139	max_left_minus=127	max_left_plus=139	max_min_left=70	max_min_left_minus=21	max_min_left_plus=70	max_min_right=71	max_min_right_minus=37	max_min_right_plus=71	max_pos_hash_score=282	max_right=125	max_right_minus=121	max_right_plus=125	neg_log10_pos_hash_p_value=14.7	new_junction_coverage=0.06	new_junction_read_count=29	polymorphism_frequency=8.071e-02	pos_hash_score=20	prediction=polymorphism	reject=COVERAGE_EVENNESS_SKEW,FREQUENCY_CUTOFF	side_1_annotate_key=gene	side_1_continuation=0	side_1_coverage=0.62	side_1_overlap=8	side_1_possible_overlap_registers=149	side_1_read_count=324	side_1_redundant=0	side_2_annotate_key=gene	side_2_continuation=0	side_2_coverage=0.72	side_2_overlap=0	side_2_possible_overlap_registers=141	side_2_read_count=354	side_2_redundant=0	total_non_overlap_reads=29
JC	207	.	REL606	2170597	1	REL606	2170748	1	0	alignment_overlap=10	coverage_minus=6	coverage_plus=3	flanking_left=150	flanking_right=150	frequency=1.821e-02	junction_possible_overlap_registers=139	key=REL606__2170597__1__REL606__2170738__1__10____150__150__0__0	max_left=123	max_left_minus=123	max_left_plus=62	max_min_left=62	max_min_left_minus=30	max_min_left_plus=62	max_min_right=31	max_min_right_minus=31	max_min_right_plus=0	max_pos_hash_score=278	max_right=129	max_right_minus=110	max_right_plus=129	neg_log10_pos_hash_p_value=23.1	new_junction_coverage=0.02	new_junction_read_count=9	no_show=1	polymorphism_frequency=1.821e-02	pos_hash_score=5	prediction=polymorphism	reject=COVERAGE_EVENNESS_SKEW,FREQUENCY_CUTOFF	side_1_annotate_key=gene	side_1_continuation=0	side_1_coverage=1.01	side_1_overlap=10	side_1_possible_overlap_registers=149	side_1_read_count=527	side_1_redundant=0	side_2_annotate_key=gene	side_2_continuation=0	side_2_coverage=0.99	side_2_overlap=0	side_2_possible_overlap_registers=139	side_2_read_count=479	side_2_redundant=0	total_non_overlap_reads=9
JC	208	.	REL606	2196475	1	REL606	2196493	1	0	alignment_overlap=7	coverage_minus=2	coverage_plus=2	flanking_left=150	flanking_right=150	frequency=2.738e-02	junction_possible_overlap_registers=142	key=REL606__2196468__1__REL606__2196493__1__7____150__150__1__0	max_left=139	max_left_minus=139	max_left_plus=127	max_min_left=0	max_min_left_minus=0	max_min_left_plus=0	max_min_right=32	max_min_right_minus=1	max_min_right_plus=32	max_pos_hash_score=284	max_right=32	max_right_minus=1	max_right_plus=32	neg_log10_pos_hash_p_value=25.2	new_junction_coverage=0.02	new_junction_read_count=11	no_show=1	polymorphism_frequency=2.738e-02	pos_hash_score=3	prediction=polymorphism	reject=COVERAGE_EVENNESS_SKEW,FREQUENCY_CUTOFF	side_1_annotate_key=repeat	side_1_continuation=0	side_1_coverage=NA	side_1_overlap=0	side_1_read_count=NA	side_1_redundant=1	side_2_annotate_key=gene	side_2_continuation=0	side_2_coverage=0.79	side_2_overlap=7	side_2_possible_overlap_registers=149	side_2_read_count=410	side_2_redundant=0	total_non_overlap_reads=4
JC	209	.	REL606	2196701	1	REL606	2196832	1	0	alignment_overlap=7	coverage_minus=5	coverage_plus=6	flanking_left=150	flanking_right=150	frequency=1.876e-01	junction_possible_overlap_registers=142	key=REL606__2196694__1__REL606__2196832__1__7____150__150__1__0	max_left=139	max_left_minus=139	max_left_plus=127	max_min_left=59	max_min_left_minus=59	max_min_left_plus=24	max_min_right=43	max_min_right_minus=1	max_min_right_plus=43	max_pos_hash_score=284	max_right=119	max_right_minus=112	max_right_plus=119	neg_log10_pos_hash_p_value=21.1	new_junction_coverage=0.02	new_junction_read_count=11	no_show=1	polymorphism_frequency=1.876e-01	pos_hash_score=8	prediction=polymorphism	reject=COVERAGE_EVENNESS_SKEW,FREQUENCY_CUTOFF	side_1_annotate_key=repeat	side_1_continuation=0	side_1_coverage=NA	side_1_overlap=0	side_1_read_count=NA	side_1_redundant=1	side_2_annotate_key=gene	side_2_continuation=0	side_2_coverage=0.10	side_2_overlap=7	side_2_possible_overlap_registers=149	side_2_read_count=50	side_2_redundant=0	total_non_overlap_reads=11
JC	210	.	REL606	2196701	1	REL606	2196945	1	0	alignment_overlap=7	coverage_minus=5	coverage_plus=6	flanking_left=150	flanking_right=150	frequency=4.217e-02	junction_possible_overlap_registers=142	key=REL606__2196694__1__REL606__2196945__1__7____150__150__1__0	max_left=139	max_left_minus=139	max_left_plus=127	max_min_left=59	max_min_left_minus=59	max_min_left_plus=24	max_min_right=43	max_min_right_minus=1	max_min_right_plus=43	max_pos_hash_score=284	max_right=119	max_right_minus=112	max_right_plus=119	neg_log10_pos_hash_p_value=21.1	new_junction_coverage=0.02	new_junction_read_count=12	no_show=1	polymorphism_frequency=4.217e-02	pos_hash_score=8	prediction=polymorphism	reject=COVERAGE_EVENNESS_SKEW,FREQUENCY_CUTOFF	side_1_annotate_key=repeat	side_1_continuation=0	side_1_coverage=NA	side_1_overlap=0	side_1_read_count=NA	side_1_redundant=1	side_2_annotate_key=gene	side_2_continuation=0	side_2_coverage=0.55	side_2_overlap=7	side_2_possible_overlap_registers=149	side_2_read_count=286	side_2_redundant=0	total_non_overlap_reads=11
JC	211	.	REL606	2198062	1	REL606	2198091	1	0	alignment_overlap=7	coverage_minus=0	coverage_plus=32	flanking_left=150	flanking_right=150	frequency=6.882e-02	junction_possible_overlap_registers=142	key=REL606__2198062__1__REL606__2198084__1__7____150__150__0__0	max_left=142	max_left_minus=0	max_left_plus=142	max_min_left=70	max_min_left_minus=0	max_min_left_plus=70	max_min_right=57	max_min_right_minus=0	max_min_right_plus=57	max_pos_hash_score=284	max_right=73	max_right_minus=0	max_right_plus=73	neg_log10_pos_hash_p_value=18.6	new_junction_coverage=0.06	new_junction_read_count=32	no_show=1	polymorphism_frequency=6.882e-02	pos_hash_score=12	prediction=polymorphism	reject=COVERAGE_EVENNESS_SKEW,FREQUENCY_CUTOFF	side_1_annotate_key=gene	side_1_continuation=0	side_1_coverage=0.90	side_1_overlap=7	side_1_possible_overlap_registers=149	side_1_read_count=468	side_1_redundant=0	side_2_annotate_key=gene	side_2_continuation=0	side_2_coverage=0.85	side_2_overlap=0	side_2_possible_overlap_registers=142	side_2_read_count=420	side_2_redundant=0	total_non_overlap_reads=32
JC	212	.	REL606	2229939	-1	REL606	2230104	-1	0	alignment_overlap=13	coverage_minus=7	coverage_plus=3	flanking_left=150	flanking_right=150	frequency=1.891e-02	junction_possible_overlap_registers=136	key=REL606__2229939__-1__REL606__2230117__-1__13____150__150__0__0	max_left=132	max_left_minus=132	max_left_plus=84	max_min_left=33	max_min_left_minus=33	max_min_left_plus=17	max_min_right=45	max_min_right_minus=39	max_min_right_plus=45	max_pos_hash_score=272	max_right=120	max_right_minus=117	max_right_plus=120	neg_log10_pos_hash_p_value=21.2	new_junction_coverage=0.02	new_junction_read_count=10	no_show=1	polymorphism_frequency=1.891e-02	pos_hash_score=7	prediction=polymorphism	reject=COVERAGE_EVENNESS_SKEW,FREQUENCY_CUTOFF	side_1_annotate_key=gene	side_1_continuation=0	side_1_coverage=1.15	side_1_overlap=13	side_1_possible_overlap_registers=149	side_1_read_count=597	side_1_redundant=0	side_2_annotate_key=gene	side_2_continuation=0	side_2_coverage=1.04	side_2_overlap=0	side_2_possible_overlap_registers=136	side_2_read_count=493	side_2_redundant=0	total_non_overlap_reads=10
JC	213	.	REL606	2264346	1	REL606	3448437	-1	0	alignment_overlap=1	coverage_minus=206	coverage_plus=295	flanking_left=150	flanking_right=150	frequency=1	junction_possible_overlap_registers=148	key=REL606__2264345__1__REL606__3448437__-1__1____150__150__0__1	max_left=148	max_left_minus=147	max_left_plus=148	max_min_left=74	max_min_left_minus=70	max_min_left_plus=74	max_min_right=72	max_min_right_minus=67	max_min_right_plus=72	max_pos_hash_score=296	max_right=144	max_right_minus=144	max_right_plus=143	neg_log10_pos_hash_p_value=0.3	new_junction_coverage=1.38	new_junction_read_count=714	polymorphism_frequency=9.927e-01	pos_hash_score=127	prediction=consensus	read_count_offset=8	side_1_annotate_key=gene	side_1_continuation=0	side_1_coverage=0.01	side_1_overlap=0	side_1_possible_overlap_registers=140	side_1_read_count=5	side_1_redundant=0	side_2_annotate_key=repeat	side_2_continuation=0	side_2_coverage=NA	side_2_overlap=1	side_2_possible_overlap_registers=NA	side_2_read_count=NA	side_2_redundant=1	total_non_overlap_reads=501
JC	214	.	REL606	2264355	-1	REL606	3448437	-1	0	alignment_overlap=1	coverage_minus=14	coverage_plus=7	flanking_left=150	flanking_right=150	frequency=6.652e-01	junction_possible_overlap_registers=148	key=REL606__2264356__-1__REL606__3448437__-1__1____150__150__0__1	max_left=90	max_left_minus=90	max_left_plus=71	max_min_left=71	max_min_left_minus=59	max_min_left_plus=71	max_min_right=73	max_min_right_minus=73	max_min_right_plus=0	max_pos_hash_score=296	max_right=121	max_right_minus=114	max_right_plus=121	neg_log10_pos_hash_p_value=18.6	new_junction_coverage=0.04	new_junction_read_count=21	polymorphism_frequency=6.652e-01	pos_hash_score=13	prediction=polymorphism	read_count_offset=8	reject=COVERAGE_EVENNESS_SKEW	side_1_annotate_key=gene	side_1_continuation=0	side_1_coverage=0.02	side_1_overlap=0	side_1_possible_overlap_registers=140	side_1_read_count=10	side_1_redundant=0	side_2_annotate_key=repeat	side_2_continuation=0	side_2_coverage=NA	side_2_overlap=1	side_2_possible_overlap_registers=NA	side_2_read_count=NA	side_2_redundant=1	total_non_overlap_reads=21
JC	215	.	REL606	2374341	-1	REL606	2374548	-1	0	alignment_overlap=11	coverage_minus=8	coverage_plus=1	flanking_left=150	flanking_right=150	frequency=2.966e-02	junction_possible_overlap_registers=138	key=REL606__2374341__-1__REL606__2374559__-1__11____150__150__0__0	max_left=133	max_left_minus=133	max_left_plus=108	max_min_left=44	max_min_left_minus=44	max_min_left_plus=0	max_min_right=41	max_min_right_minus=41	max_min_right_plus=31	max_pos_hash_score=276	max_right=129	max_right_minus=129	max_right_plus=31	neg_log10_pos_hash_p_value=20.0	new_junction_coverage=0.02	new_junction_read_count=9	no_show=1	polymorphism_frequency=2.966e-02	pos_hash_score=9	prediction=polymorphism	reject=COVERAGE_EVENNESS_SKEW,FREQUENCY_CUTOFF	side_1_annotate_key=gene	side_1_continuation=0	side_1_coverage=0.76	side_1_overlap=11	side_1_possible_overlap_registers=149	side_1_read_count=394	side_1_redundant=0	side_2_annotate_key=gene	side_2_continuation=0	side_2_coverage=0.46	side_2_overlap=0	side_2_possible_overlap_registers=138	side_2_read_count=224	side_2_redundant=0	total_non_overlap_reads=9
JC	216	.	REL606	2393912	-1	REL606	2394926	-1	0	alignment_overlap=5	coverage_minus=1	coverage_plus=2	flanking_left=150	flanking_right=150	frequency=6.217e-03	junction_possible_overlap_registers=144	key=REL606__2393912__-1__REL606__2394931__-1__5____150__150__0__0	max_left=94	max_left_minus=94	max_left_plus=94	max_min_left=0	max_min_left_minus=0	max_min_left_plus=0	max_min_right=52	max_min_right_minus=44	max_min_right_plus=52	max_pos_hash_score=288	max_right=52	max_right_minus=44	max_right_plus=52	neg_log10_pos_hash_p_value=25.4	new_junction_coverage=0.01	new_junction_read_count=3	no_show=1	polymorphism_frequency=6.217e-03	pos_hash_score=3	prediction=polymorphism	reject=COVERAGE_EVENNESS_SKEW,FREQUENCY_CUTOFF	side_1_annotate_key=gene	side_1_continuation=0	side_1_coverage=0.97	side_1_overlap=5	side_1_possible_overlap_registers=149	side_1_read_count=506	side_1_redundant=0	side_2_annotate_key=gene	side_2_continuation=0	side_2_coverage=0.93	side_2_overlap=0	side_2_possible_overlap_registers=144	side_2_read_count=470	side_2_redundant=0	total_non_overlap_reads=3
JC	217	.	REL606	2394441	1	REL606	2397310	1	0	alignment_overlap=18	coverage_minus=1	coverage_plus=5	flanking_left=150	flanking_right=150	frequency=1.431e-02	junction_possible_overlap_registers=131	key=REL606__2394441__1__REL606__2397292__1__18____150__150__0__0	max_left=130	max_left_minus=52	max_left_plus=130	max_min_left=52	max_min_left_minus=52	max_min_left_plus=36	max_min_right=47	max_min_right_minus=0	max_min_right_plus=47	max_pos_hash_score=262	max_right=96	max_right_minus=80	max_right_plus=96	neg_log10_pos_hash_p_value=21.4	new_junction_coverage=0.01	new_junction_read_count=6	no_show=1	polymorphism_frequency=1.431e-02	pos_hash_score=6	prediction=polymorphism	reject=COVERAGE_EVENNESS_SKEW,FREQUENCY_CUTOFF	side_1_annotate_key=gene	side_1_continuation=0	side_1_coverage=0.88	side_1_overlap=18	side_1_possible_overlap_registers=149	side_1_read_count=460	side_1_redundant=0	side_2_annotate_key=gene	side_2_continuation=0	side_2_coverage=0.92	side_2_overlap=0	side_2_possible_overlap_registers=131	side_2_read_count=422	side_2_redundant=0	total_non_overlap_reads=6
JC	218	.	REL606	2400113	1	REL606	2400167	1	0	alignment_overlap=8	coverage_minus=1	coverage_plus=5	flanking_left=150	flanking_right=150	frequency=1.263e-02	junction_possible_overlap_registers=141	key=REL606__2400113__1__REL606__2400159__1__8____150__150__0__0	max_left=137	max_left_minus=44	max_left_plus=137	max_min_left=59	max_min_left_minus=44	max_min_left_plus=59	max_min_right=43	max_min_right_minus=0	max_min_right_plus=43	max_pos_hash_score=282	max_right=98	max_right_minus=98	max_right_plus=83	neg_log10_pos_hash_p_value=23.2	new_junction_coverage=0.01	new_junction_read_count=6	no_show=1	polymorphism_frequency=1.263e-02	pos_hash_score=5	prediction=polymorphism	reject=COVERAGE_EVENNESS_SKEW,FREQUENCY_CUTOFF	side_1_annotate_key=gene	side_1_continuation=0	side_1_coverage=0.93	side_1_overlap=8	side_1_possible_overlap_registers=149	side_1_read_count=486	side_1_redundant=0	side_2_annotate_key=gene	side_2_continuation=0	side_2_coverage=0.97	side_2_overlap=0	side_2_possible_overlap_registers=141	side_2_read_count=478	side_2_redundant=0	total_non_overlap_reads=6
JC	219	.	REL606	2402789	-1	REL606	2402881	-1	0	alignment_overlap=5	coverage_minus=3	coverage_plus=5	flanking_left=150	flanking_right=150	frequency=1.721e-02	junction_possible_overlap_registers=144	key=REL606__2402789__-1__REL606__2402886__-1__5____150__150__0__0	max_left=111	max_left_minus=93	max_left_plus=111	max_min_left=61	max_min_left_minus=0	max_min_left_plus=61	max_min_right=52	max_min_right_minus=52	max_min_right_plus=34	max_pos_hash_score=288	max_right=94	max_right_minus=52	max_right_plus=94	neg_log10_pos_hash_p_value=24.4	new_junction_coverage=0.02	new_junction_read_count=8	no_show=1	polymorphism_frequency=1.721e-02	pos_hash_score=4	prediction=polymorphism	reject=COVERAGE_EVENNESS_SKEW,FREQUENCY_CUTOFF	side_1_annotate_key=gene	side_1_continuation=0	side_1_coverage=0.95	side_1_overlap=5	side_1_possible_overlap_registers=149	side_1_read_count=494	side_1_redundant=0	side_2_annotate_key=gene	side_2_continuation=0	side_2_coverage=0.87	side_2_overlap=0	side_2_possible_overlap_registers=144	side_2_read_count=436	side_2_redundant=0	total_non_overlap_reads=8
JC	220	.	REL606	2418798	-1	REL606	2418889	-1	0	alignment_overlap=9	coverage_minus=1	coverage_plus=6	flanking_left=150	flanking_right=150	frequency=1.188e-02	junction_possible_overlap_registers=140	key=REL606__2418798__-1__REL606__2418898__-1__9____150__150__0__0	max_left=109	max_left_minus=71	max_left_plus=109	max_min_left=58	max_min_left_minus=0	max_min_left_plus=58	max_min_right=70	max_min_right_minus=70	max_min_right_plus=56	max_pos_hash_score=280	max_right=83	max_right_minus=70	max_right_plus=83	neg_log10_pos_hash_p_value=24.0	new_junction_coverage=0.01	new_junction_read_count=7	no_show=1	polymorphism_frequency=1.188e-02	pos_hash_score=4	prediction=polymorphism	reject=COVERAGE_EVENNESS_SKEW,FREQUENCY_CUTOFF	side_1_annotate_key=gene	side_1_continuation=0	side_1_coverage=1.17	side_1_overlap=9	side_1_possible_overlap_registers=149	side_1_read_count=611	side_1_redundant=0	side_2_annotate_key=gene	side_2_continuation=0	side_2_coverage=1.21	side_2_overlap=0	side_2_possible_overlap_registers=140	side_2_read_count=590	side_2_redundant=0	total_non_overlap_reads=7
JC	221	.	REL606	2419456	-1	REL606	2419471	-1	0	alignment_overlap=9	coverage_minus=22	coverage_plus=2	flanking_left=150	flanking_right=150	frequency=4.593e-02	junction_possible_overlap_registers=140	key=REL606__2419456__-1__REL606__2419480__-1__9____150__150__0__0	max_left=124	max_left_minus=96	max_left_plus=124	max_min_left=58	max_min_left_minus=58	max_min_left_plus=22	max_min_right=70	max_min_right_minus=70	max_min_right_plus=17	max_pos_hash_score=280	max_right=128	max_right_minus=128	max_right_plus=119	neg_log10_pos_hash_p_value=17.8	new_junction_coverage=0.05	new_junction_read_count=24	no_show=1	polymorphism_frequency=4.593e-02	pos_hash_score=13	prediction=polymorphism	reject=COVERAGE_EVENNESS_SKEW,FREQUENCY_CUTOFF	side_1_annotate_key=gene	side_1_continuation=0	side_1_coverage=1.02	side_1_overlap=9	side_1_possible_overlap_registers=149	side_1_read_count=530	side_1_redundant=0	side_2_annotate_key=gene	side_2_continuation=0	side_2_coverage=1.02	side_2_overlap=0	side_2_possible_overlap_registers=140	side_2_read_count=499	side_2_redundant=0	total_non_overlap_reads=24
JC	222	.	REL606	2430602	1	REL606	2430662	1	0	alignment_overlap=8	coverage_minus=1	coverage_plus=16	flanking_left=150	flanking_right=150	frequency=3.167e-02	junction_possible_overlap_registers=141	key=REL606__2430602__1__REL606__2430654__1__8____150__150__0__0	max_left=141	max_left_minus=138	max_left_plus=141	max_min_left=3	max_min_left_minus=0	max_min_left_plus=3	max_min_right=52	max_min_right_minus=4	max_min_right_plus=52	max_pos_hash_score=282	max_right=136	max_right_minus=4	max_right_plus=136	neg_log10_pos_hash_p_value=16.9	new_junction_coverage=0.03	new_junction_read_count=17	no_show=1	polymorphism_frequency=3.167e-02	pos_hash_score=15	prediction=polymorphism	reject=COVERAGE_EVENNESS_SKEW,FREQUENCY_CUTOFF	side_1_annotate_key=gene	side_1_continuation=0	side_1_coverage=1.02	side_1_overlap=8	side_1_possible_overlap_registers=149	side_1_read_count=531	side_1_redundant=0	side_2_annotate_key=gene	side_2_continuation=0	side_2_coverage=1.09	side_2_overlap=0	side_2_possible_overlap_registers=141	side_2_read_count=537	side_2_redundant=0	total_non_overlap_reads=17
JC	223	.	REL606	2447995	-1	REL606	2448033	-1	0	alignment_overlap=8	coverage_minus=11	coverage_plus=1	flanking_left=150	flanking_right=150	frequency=2.476e-02	junction_possible_overlap_registers=141	key=REL606__2447995__-1__REL606__2448041__-1__8____150__150__0__0	max_left=84	max_left_minus=84	max_left_plus=23	max_min_left=65	max_min_left_minus=65	max_min_left_plus=23	max_min_right=58	max_min_right_minus=58	max_min_right_plus=0	max_pos_hash_score=282	max_right=119	max_right_minus=116	max_right_plus=119	neg_log10_pos_hash_p_value=21.7	new_junction_coverage=0.02	new_junction_read_count=12	no_show=1	polymorphism_frequency=2.476e-02	pos_hash_score=7	prediction=polymorphism	reject=COVERAGE_EVENNESS_SKEW,FREQUENCY_CUTOFF	side_1_annotate_key=gene	side_1_continuation=0	side_1_coverage=0.92	side_1_overlap=8	side_1_possible_overlap_registers=149	side_1_read_count=481	side_1_redundant=0	side_2_annotate_key=gene	side_2_continuation=0	side_2_coverage=0.99	side_2_overlap=0	side_2_possible_overlap_registers=141	side_2_read_count=490	side_2_redundant=0	total_non_overlap_reads=12
JC	224	.	REL606	2465970	1	REL606	2717657	1	0	alignment_overlap=3	coverage_minus=250	coverage_plus=294	flanking_left=150	flanking_right=150	frequency=1	junction_possible_overlap_registers=146	key=REL606__2465967__1__REL606__2717657__1__3____150__150__0__1	max_left=147	max_left_minus=147	max_left_plus=146	max_min_left=73	max_min_left_minus=73	max_min_left_plus=72	max_min_right=72	max_min_right_minus=72	max_min_right_plus=71	max_pos_hash_score=292	max_right=139	max_right_minus=139	max_right_plus=138	neg_log10_pos_hash_p_value=0.3	new_junction_coverage=1.09	new_junction_read_count=557	polymorphism_frequency=1.000e+00	pos_hash_score=127	prediction=consensus	read_count_offset=9	side_1_annotate_key=gene	side_1_continuation=0	side_1_coverage=0.00	side_1_overlap=0	side_1_possible_overlap_registers=137	side_1_read_count=0	side_1_redundant=0	side_2_annotate_key=repeat	side_2_continuation=0	side_2_coverage=NA	side_2_overlap=3	side_2_possible_overlap_registers=NA	side_2_read_count=NA	side_2_redundant=1	total_non_overlap_reads=544
JC	225	.	REL606	2465978	-1	REL606	3448437	-1	0	alignment_overlap=0	coverage_minus=37	coverage_plus=297	flanking_left=150	flanking_right=150	frequency=1	junction_possible_overlap_registers=149	key=REL606__2465978__-1__REL606__3448437__-1__0____150__150__0__1	max_left=149	max_left_minus=149	max_left_plus=149	max_min_left=74	max_min_left_minus=55	max_min_left_plus=74	max_min_right=75	max_min_right_minus=72	max_min_right_plus=75	max_pos_hash_score=298	max_right=146	max_right_minus=146	max_right_plus=146	neg_log10_pos_hash_p_value=2.5	new_junction_coverage=0.68	new_junction_read_count=354	polymorphism_frequency=1.000e+00	pos_hash_score=85	prediction=consensus	read_count_offset=9	side_1_annotate_key=gene	side_1_continuation=0	side_1_coverage=0.00	side_1_overlap=0	side_1_possible_overlap_registers=140	side_1_read_count=0	side_1_redundant=0	side_2_annotate_key=repeat	side_2_continuation=0	side_2_coverage=NA	side_2_overlap=0	side_2_possible_overlap_registers=NA	side_2_read_count=NA	side_2_redundant=1	total_non_overlap_reads=334
JC	226	.	REL606	2466825	-1	REL606	2600583	-1	0	alignment_overlap=2	coverage_minus=178	coverage_plus=304	flanking_left=150	flanking_right=150	frequency=1	junction_possible_overlap_registers=147	key=REL606__2466827__-1__REL606__2600583__-1__2____150__150__0__1	max_left=147	max_left_minus=147	max_left_plus=147	max_min_left=73	max_min_left_minus=73	max_min_left_plus=73	max_min_right=73	max_min_right_minus=70	max_min_right_plus=73	max_pos_hash_score=294	max_right=144	max_right_minus=144	max_right_plus=129	neg_log10_pos_hash_p_value=0.4	new_junction_coverage=0.96	new_junction_read_count=491	polymorphism_frequency=1.000e+00	pos_hash_score=124	prediction=consensus	read_count_offset=4	side_1_annotate_key=gene	side_1_continuation=0	side_1_coverage=0.00	side_1_overlap=0	side_1_possible_overlap_registers=143	side_1_read_count=0	side_1_redundant=0	side_2_annotate_key=repeat	side_2_continuation=0	side_2_coverage=NA	side_2_overlap=2	side_2_possible_overlap_registers=NA	side_2_read_count=NA	side_2_redundant=1	total_non_overlap_reads=482
JC	227	.	REL606	2484486	-1	REL606	2486801	-1	0	alignment_overlap=8	coverage_minus=3	coverage_plus=2	flanking_left=150	flanking_right=150	frequency=1.151e-02	junction_possible_overlap_registers=141	key=REL606__2484486__-1__REL606__2486809__-1__8____150__150__0__0	max_left=88	max_left_minus=88	max_left_plus=56	max_min_left=56	max_min_left_minus=0	max_min_left_plus=56	max_min_right=67	max_min_right_minus=67	max_min_right_plus=0	max_pos_hash_score=282	max_right=87	max_right_minus=67	max_right_plus=87	neg_log10_pos_hash_p_value=24.1	new_junction_coverage=0.01	new_junction_read_count=5	no_show=1	polymorphism_frequency=1.151e-02	pos_hash_score=4	prediction=polymorphism	reject=COVERAGE_EVENNESS_SKEW,FREQUENCY_CUTOFF	side_1_annotate_key=gene	side_1_continuation=0	side_1_coverage=0.98	side_1_overlap=8	side_1_possible_overlap_registers=149	side_1_read_count=510	side_1_redundant=0	side_2_annotate_key=gene	side_2_continuation=0	side_2_coverage=0.76	side_2_overlap=0	side_2_possible_overlap_registers=141	side_2_read_count=376	side_2_redundant=0	total_non_overlap_reads=5
JC	228	.	REL606	2514422	1	REL606	2514522	1	0	alignment_overlap=4	coverage_minus=2	coverage_plus=2	flanking_left=150	flanking_right=150	frequency=7.274e-03	junction_possible_overlap_registers=145	key=REL606__2514422__1__REL606__2514518__1__4____150__150__0__0	max_left=89	max_left_minus=89	max_left_plus=33	max_min_left=33	max_min_left_minus=0	max_min_left_plus=33	max_min_right=69	max_min_right_minus=69	max_min_right_plus=0	max_pos_hash_score=290	max_right=146	max_right_minus=69	max_right_plus=146	neg_log10_pos_hash_p_value=24.5	new_junction_coverage=0.01	new_junction_read_count=4	no_show=1	polymorphism_frequency=7.274e-03	pos_hash_score=4	prediction=polymorphism	reject=COVERAGE_EVENNESS_SKEW,FREQUENCY_CUTOFF	side_1_annotate_key=gene	side_1_continuation=0	side_1_coverage=1.08	side_1_overlap=4	side_1_possible_overlap_registers=149	side_1_read_count=564	side_1_redundant=0	side_2_annotate_key=gene	side_2_continuation=0	side_2_coverage=1.07	side_2_overlap=0	side_2_possible_overlap_registers=145	side_2_read_count=543	side_2_redundant=0	total_non_overlap_reads=4
JC	229	.	REL606	2528065	-1	REL606	2528136	-1	0	alignment_overlap=8	coverage_minus=4	coverage_plus=0	flanking_left=150	flanking_right=150	frequency=7.385e-03	junction_possible_overlap_registers=141	key=REL606__2528065__-1__REL606__2528144__-1__8____150__150__0__0	max_left=106	max_left_minus=106	max_left_plus=0	max_min_left=66	max_min_left_minus=66	max_min_left_plus=0	max_min_right=36	max_min_right_minus=36	max_min_right_plus=0	max_pos_hash_score=282	max_right=102	max_right_minus=102	max_right_plus=0	neg_log10_pos_hash_p_value=24.1	new_junction_coverage=0.01	new_junction_read_count=4	no_show=1	polymorphism_frequency=7.385e-03	pos_hash_score=4	prediction=polymorphism	reject=COVERAGE_EVENNESS_SKEW,FREQUENCY_CUTOFF	side_1_annotate_key=gene	side_1_continuation=0	side_1_coverage=1.14	side_1_overlap=8	side_1_possible_overlap_registers=149	side_1_read_count=592	side_1_redundant=0	side_2_annotate_key=gene	side_2_continuation=0	side_2_coverage=1.04	side_2_overlap=0	side_2_possible_overlap_registers=141	side_2_read_count=515	side_2_redundant=0	total_non_overlap_reads=4
JC	230	.	REL606	2550296	-1	REL606	2550345	-1	0	alignment_overlap=9	coverage_minus=2	coverage_plus=3	flanking_left=150	flanking_right=150	frequency=7.997e-03	junction_possible_overlap_registers=140	key=REL606__2550296__-1__REL606__2550354__-1__9____150__150__0__0	max_left=99	max_left_minus=87	max_left_plus=99	max_min_left=37	max_min_left_minus=37	max_min_left_plus=0	max_min_right=54	max_min_right_minus=54	max_min_right_plus=44	max_pos_hash_score=280	max_right=104	max_right_minus=104	max_right_plus=44	neg_log10_pos_hash_p_value=24.0	new_junction_coverage=0.01	new_junction_read_count=5	no_show=1	polymorphism_frequency=7.997e-03	pos_hash_score=4	prediction=polymorphism	reject=COVERAGE_EVENNESS_SKEW,FREQUENCY_CUTOFF	side_1_annotate_key=gene	side_1_continuation=0	side_1_coverage=1.32	side_1_overlap=9	side_1_possible_overlap_registers=149	side_1_read_count=687	side_1_redundant=0	side_2_annotate_key=gene	side_2_continuation=0	side_2_coverage=1.22	side_2_overlap=0	side_2_possible_overlap_registers=140	side_2_read_count=595	side_2_redundant=0	total_non_overlap_reads=5
JC	231	.	REL606	2565951	-1	REL606	2566371	-1	0	alignment_overlap=4	coverage_minus=2	coverage_plus=3	flanking_left=150	flanking_right=150	frequency=1.154e-02	junction_possible_overlap_registers=145	key=REL606__2565951__-1__REL606__2566375__-1__4____150__150__0__0	max_left=76	max_left_minus=76	max_left_plus=76	max_min_left=48	max_min_left_minus=0	max_min_left_plus=48	max_min_right=70	max_min_right_minus=70	max_min_right_plus=66	max_pos_hash_score=290	max_right=127	max_right_minus=70	max_right_plus=127	neg_log10_pos_hash_p_value=24.5	new_junction_coverage=0.01	new_junction_read_count=6	no_show=1	polymorphism_frequency=1.154e-02	pos_hash_score=4	prediction=polymorphism	reject=COVERAGE_EVENNESS_SKEW,FREQUENCY_CUTOFF	side_1_annotate_key=gene	side_1_continuation=0	side_1_coverage=1.01	side_1_overlap=4	side_1_possible_overlap_registers=149	side_1_read_count=525	side_1_redundant=0	side_2_annotate_key=gene	side_2_continuation=0	side_2_coverage=1.02	side_2_overlap=0	side_2_possible_overlap_registers=145	side_2_read_count=517	side_2_redundant=0	total_non_overlap_reads=5
JC	232	.	REL606	2570744	-1	REL606	2570797	-1	0	alignment_overlap=9	coverage_minus=8	coverage_plus=0	flanking_left=150	flanking_right=150	frequency=1.300e-02	junction_possible_overlap_registers=140	key=REL606__2570744__-1__REL606__2570806__-1__9____150__150__0__0	max_left=58	max_left_minus=58	max_left_plus=0	max_min_left=58	max_min_left_minus=58	max_min_left_plus=0	max_min_right=0	max_min_right_minus=0	max_min_right_plus=0	max_pos_hash_score=280	max_right=131	max_right_minus=131	max_right_plus=0	neg_log10_pos_hash_p_value=23.2	new_junction_coverage=0.02	new_junction_read_count=8	no_show=1	polymorphism_frequency=1.300e-02	pos_hash_score=5	prediction=polymorphism	reject=COVERAGE_EVENNESS_SKEW,FREQUENCY_CUTOFF	side_1_annotate_key=gene	side_1_continuation=0	side_1_coverage=1.19	side_1_overlap=9	side_1_possible_overlap_registers=149	side_1_read_count=620	side_1_redundant=0	side_2_annotate_key=gene	side_2_continuation=0	side_2_coverage=1.29	side_2_overlap=0	side_2_possible_overlap_registers=140	side_2_read_count=632	side_2_redundant=0	total_non_overlap_reads=8
JC	233	.	REL606	2578669	1	REL606	2578770	1	0	alignment_overlap=11	coverage_minus=12	coverage_plus=20	flanking_left=150	flanking_right=150	frequency=5.826e-02	junction_possible_overlap_registers=138	key=REL606__2578669__1__REL606__2578759__1__11____150__150__0__0	max_left=138	max_left_minus=82	max_left_plus=138	max_min_left=63	max_min_left_minus=53	max_min_left_plus=63	max_min_right=64	max_min_right_minus=57	max_min_right_plus=64	max_pos_hash_score=276	max_right=129	max_right_minus=129	max_right_plus=108	neg_log10_pos_hash_p_value=16.2	new_junction_coverage=0.07	new_junction_read_count=32	no_show=1	polymorphism_frequency=5.826e-02	pos_hash_score=16	prediction=polymorphism	reject=COVERAGE_EVENNESS_SKEW,FREQUENCY_CUTOFF	side_1_annotate_key=gene	side_1_continuation=0	side_1_coverage=0.98	side_1_overlap=11	side_1_possible_overlap_registers=149	side_1_read_count=508	side_1_redundant=0	side_2_annotate_key=gene	side_2_continuation=0	side_2_coverage=1.17	side_2_overlap=0	side_2_possible_overlap_registers=138	side_2_read_count=564	side_2_redundant=0	total_non_overlap_reads=32
JC	234	.	REL606	2578679	-1	REL606	2578758	-1	0	alignment_overlap=11	coverage_minus=18	coverage_plus=9	flanking_left=150	flanking_right=150	frequency=4.860e-02	junction_possible_overlap_registers=138	key=REL606__2578679__-1__REL606__2578769__-1__11____150__150__0__0	max_left=132	max_left_minus=132	max_left_plus=106	max_min_left=68	max_min_left_minus=64	max_min_left_plus=68	max_min_right=62	max_min_right_minus=62	max_min_right_plus=57	max_pos_hash_score=276	max_right=132	max_right_minus=132	max_right_plus=82	neg_log10_pos_hash_p_value=15.3	new_junction_coverage=0.06	new_junction_read_count=27	no_show=1	polymorphism_frequency=4.860e-02	pos_hash_score=18	prediction=polymorphism	reject=COVERAGE_EVENNESS_SKEW,FREQUENCY_CUTOFF	side_1_annotate_key=gene	side_1_continuation=0	side_1_coverage=1.01	side_1_overlap=11	side_1_possible_overlap_registers=149	side_1_read_count=528	side_1_redundant=0	side_2_annotate_key=gene	side_2_continuation=0	side_2_coverage=1.18	side_2_overlap=0	side_2_possible_overlap_registers=138	side_2_read_count=568	side_2_redundant=0	total_non_overlap_reads=27
JC	235	.	REL606	2604475	-1	REL606	2604599	-1	0	alignment_overlap=7	coverage_minus=2	coverage_plus=4	flanking_left=150	flanking_right=150	frequency=1.206e-02	junction_possible_overlap_registers=142	key=REL606__2604475__-1__REL606__2604606__-1__7____150__150__0__0	max_left=142	max_left_minus=142	max_left_plus=64	max_min_left=64	max_min_left_minus=0	max_min_left_plus=64	max_min_right=30	max_min_right_minus=30	max_min_right_plus=0	max_pos_hash_score=284	max_right=80	max_right_minus=30	max_right_plus=80	neg_log10_pos_hash_p_value=24.2	new_junction_coverage=0.01	new_junction_read_count=6	no_show=1	polymorphism_frequency=1.206e-02	pos_hash_score=4	prediction=polymorphism	reject=COVERAGE_EVENNESS_SKEW,FREQUENCY_CUTOFF	side_1_annotate_key=gene	side_1_continuation=0	side_1_coverage=0.90	side_1_overlap=7	side_1_possible_overlap_registers=149	side_1_read_count=468	side_1_redundant=0	side_2_annotate_key=gene	side_2_continuation=0	side_2_coverage=1.08	side_2_overlap=0	side_2_possible_overlap_registers=142	side_2_read_count=537	side_2_redundant=0	total_non_overlap_reads=6
JC	236	.	REL606	2620321	1	REL606	2620344	1	0	alignment_overlap=9	coverage_minus=3	coverage_plus=20	flanking_left=150	flanking_right=150	frequency=5.562e-02	junction_possible_overlap_registers=140	key=REL606__2620321__1__REL606__2620335__1__9____150__150__0__0	max_left=139	max_left_minus=130	max_left_plus=139	max_min_left=60	max_min_left_minus=0	max_min_left_plus=60	max_min_right=66	max_min_right_minus=64	max_min_right_plus=66	max_pos_hash_score=280	max_right=128	max_right_minus=64	max_right_plus=128	neg_log10_pos_hash_p_value=16.3	new_junction_coverage=0.05	new_junction_read_count=23	no_show=1	polymorphism_frequency=5.562e-02	pos_hash_score=16	prediction=polymorphism	reject=COVERAGE_EVENNESS_SKEW,FREQUENCY_CUTOFF	side_1_annotate_key=gene	side_1_continuation=0	side_1_coverage=0.83	side_1_overlap=9	side_1_possible_overlap_registers=149	side_1_read_count=430	side_1_redundant=0	side_2_annotate_key=gene	side_2_continuation=0	side_2_coverage=0.77	side_2_overlap=0	side_2_possible_overlap_registers=140	side_2_read_count=377	side_2_redundant=0	total_non_overlap_reads=23
JC	237	.	REL606	2643478	-1	REL606	2643729	-1	0	alignment_overlap=8	coverage_minus=1	coverage_plus=2	flanking_left=150	flanking_right=150	frequency=5.915e-03	junction_possible_overlap_registers=141	key=REL606__2643478__-1__REL606__2643737__-1__8____150__150__0__0	max_left=104	max_left_minus=104	max_left_plus=55	max_min_left=55	max_min_left_minus=0	max_min_left_plus=55	max_min_right=38	max_min_right_minus=38	max_min_right_plus=0	max_pos_hash_score=282	max_right=89	max_right_minus=38	max_right_plus=89	neg_log10_pos_hash_p_value=25.1	new_junction_coverage=0.01	new_junction_read_count=3	no_show=1	polymorphism_frequency=5.915e-03	pos_hash_score=3	prediction=polymorphism	reject=COVERAGE_EVENNESS_SKEW,FREQUENCY_CUTOFF	side_1_annotate_key=gene	side_1_continuation=0	side_1_coverage=0.99	side_1_overlap=8	side_1_possible_overlap_registers=149	side_1_read_count=514	side_1_redundant=0	side_2_annotate_key=gene	side_2_continuation=0	side_2_coverage=1.06	side_2_overlap=0	side_2_possible_overlap_registers=141	side_2_read_count=522	side_2_redundant=0	total_non_overlap_reads=3
JC	238	.	REL606	2657739	-1	REL606	2658020	1	0	alignment_overlap=20	coverage_minus=2	coverage_plus=2	flanking_left=150	flanking_right=150	frequency=8.697e-03	junction_possible_overlap_registers=129	key=REL606__2657739__-1__REL606__2658000__1__20____150__150__0__0	max_left=128	max_left_minus=119	max_left_plus=128	max_min_left=41	max_min_left_minus=0	max_min_left_plus=41	max_min_right=60	max_min_right_minus=60	max_min_right_plus=2	max_pos_hash_score=258	max_right=89	max_right_minus=60	max_right_plus=89	neg_log10_pos_hash_p_value=22.9	new_junction_coverage=0.01	new_junction_read_count=4	no_show=1	polymorphism_frequency=8.697e-03	pos_hash_score=4	prediction=polymorphism	reject=COVERAGE_EVENNESS_SKEW,FREQUENCY_CUTOFF	side_1_annotate_key=gene	side_1_continuation=0	side_1_coverage=0.95	side_1_overlap=20	side_1_possible_overlap_registers=149	side_1_read_count=493	side_1_redundant=0	side_2_annotate_key=gene	side_2_continuation=0	side_2_coverage=1.08	side_2_overlap=0	side_2_possible_overlap_registers=129	side_2_read_count=485	side_2_redundant=0	total_non_overlap_reads=4
JC	239	.	REL606	2679017	1	REL606	2679099	1	0	alignment_overlap=14	coverage_minus=20	coverage_plus=2	flanking_left=150	flanking_right=150	frequency=4.146e-02	junction_possible_overlap_registers=135	key=REL606__2679017__1__REL606__2679085__1__14____150__150__0__0	max_left=58	max_left_minus=58	max_left_plus=49	max_min_left=58	max_min_left_minus=58	max_min_left_plus=49	max_min_right=0	max_min_right_minus=0	max_min_right_plus=0	max_pos_hash_score=270	max_right=116	max_right_minus=82	max_right_plus=116	neg_log10_pos_hash_p_value=21.1	new_junction_coverage=0.05	new_junction_read_count=23	no_show=1	polymorphism_frequency=4.146e-02	pos_hash_score=7	prediction=polymorphism	reject=COVERAGE_EVENNESS_SKEW,FREQUENCY_CUTOFF	side_1_annotate_key=gene	side_1_continuation=0	side_1_coverage=1.08	side_1_overlap=14	side_1_possible_overlap_registers=149	side_1_read_count=560	side_1_redundant=0	side_2_annotate_key=gene	side_2_continuation=0	side_2_coverage=1.18	side_2_overlap=0	side_2_possible_overlap_registers=135	side_2_read_count=556	side_2_redundant=0	total_non_overlap_reads=22
JC	240	.	REL606	2691769	1	REL606	2691829	1	0	alignment_overlap=8	coverage_minus=0	coverage_plus=15	flanking_left=150	flanking_right=150	frequency=3.205e-02	junction_possible_overlap_registers=141	key=REL606__2691769__1__REL606__2691821__1__8____150__150__0__0	max_left=135	max_left_minus=0	max_left_plus=135	max_min_left=61	max_min_left_minus=0	max_min_left_plus=61	max_min_right=59	max_min_right_minus=0	max_min_right_plus=59	max_pos_hash_score=282	max_right=106	max_right_minus=0	max_right_plus=106	neg_log10_pos_hash_p_value=17.9	new_junction_coverage=0.03	new_junction_read_count=17	no_show=1	polymorphism_frequency=3.205e-02	pos_hash_score=13	prediction=polymorphism	reject=COVERAGE_EVENNESS_SKEW,FREQUENCY_CUTOFF	side_1_annotate_key=gene	side_1_continuation=0	side_1_coverage=1.01	side_1_overlap=8	side_1_possible_overlap_registers=149	side_1_read_count=526	side_1_redundant=0	side_2_annotate_key=gene	side_2_continuation=0	side_2_coverage=1.07	side_2_overlap=0	side_2_possible_overlap_registers=141	side_2_read_count=529	side_2_redundant=0	total_non_overlap_reads=15
JC	241	.	REL606	2732900	-1	REL606	2732989	-1	0	alignment_overlap=10	coverage_minus=2	coverage_plus=6	flanking_left=150	flanking_right=150	frequency=1.605e-02	junction_possible_overlap_registers=139	key=REL606__2732900__-1__REL606__2732999__-1__10____150__150__0__0	max_left=117	max_left_minus=117	max_left_plus=113	max_min_left=53	max_min_left_minus=0	max_min_left_plus=53	max_min_right=56	max_min_right_minus=23	max_min_right_plus=56	max_pos_hash_score=278	max_right=91	max_right_minus=23	max_right_plus=91	neg_log10_pos_hash_p_value=23.1	new_junction_coverage=0.02	new_junction_read_count=8	no_show=1	polymorphism_frequency=1.605e-02	pos_hash_score=5	prediction=polymorphism	reject=COVERAGE_EVENNESS_SKEW,FREQUENCY_CUTOFF	side_1_annotate_key=gene	side_1_continuation=0	side_1_coverage=1.09	side_1_overlap=10	side_1_possible_overlap_registers=149	side_1_read_count=568	side_1_redundant=0	side_2_annotate_key=gene	side_2_continuation=0	side_2_coverage=0.93	side_2_overlap=0	side_2_possible_overlap_registers=139	side_2_read_count=451	side_2_redundant=0	total_non_overlap_reads=8
JC	242	.	REL606	2737574	-1	REL606	2737578	-1	0	alignment_overlap=7	coverage_minus=3	coverage_plus=1	flanking_left=150	flanking_right=150	frequency=1.018e-02	junction_possible_overlap_registers=142	key=REL606__2737574__-1__REL606__2737585__-1__7____150__150__0__0	max_left=45	max_left_minus=45	max_left_plus=37	max_min_left=45	max_min_left_minus=45	max_min_left_plus=37	max_min_right=0	max_min_right_minus=0	max_min_right_plus=0	max_pos_hash_score=284	max_right=106	max_right_minus=105	max_right_plus=106	neg_log10_pos_hash_p_value=25.2	new_junction_coverage=0.01	new_junction_read_count=4	no_show=1	polymorphism_frequency=1.018e-02	pos_hash_score=3	prediction=polymorphism	reject=COVERAGE_EVENNESS_SKEW,FREQUENCY_CUTOFF	side_1_annotate_key=gene	side_1_continuation=0	side_1_coverage=0.78	side_1_overlap=7	side_1_possible_overlap_registers=149	side_1_read_count=408	side_1_redundant=0	side_2_annotate_key=gene	side_2_continuation=0	side_2_coverage=0.78	side_2_overlap=0	side_2_possible_overlap_registers=142	side_2_read_count=389	side_2_redundant=0	total_non_overlap_reads=4
JC	243	.	REL606	2745482	-1	REL606	2745492	-1	0	alignment_overlap=8	coverage_minus=8	coverage_plus=1	flanking_left=150	flanking_right=150	frequency=1.767e-02	junction_possible_overlap_registers=141	key=REL606__2745482__-1__REL606__2745500__-1__8____150__150__0__0	max_left=99	max_left_minus=99	max_left_plus=43	max_min_left=66	max_min_left_minus=66	max_min_left_plus=43	max_min_right=71	max_min_right_minus=71	max_min_right_plus=0	max_pos_hash_score=282	max_right=137	max_right_minus=137	max_right_plus=95	neg_log10_pos_hash_p_value=21.0	new_junction_coverage=0.02	new_junction_read_count=9	no_show=1	polymorphism_frequency=1.767e-02	pos_hash_score=8	prediction=polymorphism	reject=COVERAGE_EVENNESS_SKEW,FREQUENCY_CUTOFF	side_1_annotate_key=gene	side_1_continuation=0	side_1_coverage=1.09	side_1_overlap=8	side_1_possible_overlap_registers=149	side_1_read_count=570	side_1_redundant=0	side_2_annotate_key=gene	side_2_continuation=0	side_2_coverage=0.94	side_2_overlap=0	side_2_possible_overlap_registers=141	side_2_read_count=461	side_2_redundant=0	total_non_overlap_reads=9
JC	244	.	REL606	2771173	-1	REL606	2771284	-1	0	alignment_overlap=10	coverage_minus=1	coverage_plus=3	flanking_left=150	flanking_right=150	frequency=9.078e-03	junction_possible_overlap_registers=139	key=REL606__2771173__-1__REL606__2771294__-1__10____150__150__0__0	max_left=95	max_left_minus=95	max_left_plus=81	max_min_left=45	max_min_left_minus=0	max_min_left_plus=45	max_min_right=59	max_min_right_minus=45	max_min_right_plus=59	max_pos_hash_score=278	max_right=107	max_right_minus=45	max_right_plus=107	neg_log10_pos_hash_p_value=23.9	new_junction_coverage=0.01	new_junction_read_count=4	no_show=1	polymorphism_frequency=9.078e-03	pos_hash_score=4	prediction=polymorphism	reject=COVERAGE_EVENNESS_SKEW,FREQUENCY_CUTOFF	side_1_annotate_key=gene	side_1_continuation=0	side_1_coverage=0.76	side_1_overlap=10	side_1_possible_overlap_registers=149	side_1_read_count=398	side_1_redundant=0	side_2_annotate_key=gene	side_2_continuation=0	side_2_coverage=1.03	side_2_overlap=0	side_2_possible_overlap_registers=139	side_2_read_count=502	side_2_redundant=0	total_non_overlap_reads=4
JC	245	.	REL606	2800475	-1	REL606	2800575	-1	0	alignment_overlap=10	coverage_minus=2	coverage_plus=3	flanking_left=150	flanking_right=150	frequency=9.083e-03	junction_possible_overlap_registers=139	key=REL606__2800475__-1__REL606__2800585__-1__10____150__150__0__0	max_left=132	max_left_minus=121	max_left_plus=132	max_min_left=50	max_min_left_minus=0	max_min_left_plus=50	max_min_right=34	max_min_right_minus=34	max_min_right_plus=8	max_pos_hash_score=278	max_right=103	max_right_minus=34	max_right_plus=103	neg_log10_pos_hash_p_value=23.1	new_junction_coverage=0.01	new_junction_read_count=5	no_show=1	polymorphism_frequency=9.083e-03	pos_hash_score=5	prediction=polymorphism	reject=COVERAGE_EVENNESS_SKEW,FREQUENCY_CUTOFF	side_1_annotate_key=gene	side_1_continuation=0	side_1_coverage=1.17	side_1_overlap=10	side_1_possible_overlap_registers=149	side_1_read_count=611	side_1_redundant=0	side_2_annotate_key=gene	side_2_continuation=0	side_2_coverage=1.07	side_2_overlap=0	side_2_possible_overlap_registers=139	side_2_read_count=521	side_2_redundant=0	total_non_overlap_reads=5
JC	246	.	REL606	2845863	-1	REL606	3172540	1	0	alignment_overlap=0	coverage_minus=324	coverage_plus=165	flanking_left=150	flanking_right=150	frequency=1	junction_possible_overlap_registers=149	key=REL606__2845863__-1__REL606__3172540__1__0____150__150__1__0	max_left=145	max_left_minus=145	max_left_plus=145	max_min_left=72	max_min_left_minus=72	max_min_left_plus=72	max_min_right=75	max_min_right_minus=75	max_min_right_plus=72	max_pos_hash_score=298	max_right=149	max_right_minus=149	max_right_plus=144	neg_log10_pos_hash_p_value=0.4	new_junction_coverage=1.12	new_junction_read_count=581	polymorphism_frequency=9.982e-01	pos_hash_score=127	prediction=consensus	read_count_offset=3	side_1_annotate_key=repeat	side_1_continuation=0	side_1_coverage=NA	side_1_overlap=0	side_1_read_count=NA	side_1_redundant=1	side_2_annotate_key=gene	side_2_continuation=0	side_2_coverage=0.00	side_2_overlap=0	side_2_possible_overlap_registers=146	side_2_read_count=1	side_2_redundant=0	total_non_overlap_reads=489
JC	247	.	REL606	2856509	1	REL606	2857743	1	0	alignment_overlap=9	coverage_minus=1	coverage_plus=2	flanking_left=150	flanking_right=150	frequency=6.200e-03	junction_possible_overlap_registers=140	key=REL606__2856509__1__REL606__2857734__1__9____150__150__0__0	max_left=104	max_left_minus=104	max_left_plus=84	max_min_left=63	max_min_left_minus=0	max_min_left_plus=63	max_min_right=57	max_min_right_minus=37	max_min_right_plus=57	max_pos_hash_score=280	max_right=78	max_right_minus=37	max_right_plus=78	neg_log10_pos_hash_p_value=25.0	new_junction_coverage=0.01	new_junction_read_count=3	no_show=1	polymorphism_frequency=6.200e-03	pos_hash_score=3	prediction=polymorphism	reject=COVERAGE_EVENNESS_SKEW,FREQUENCY_CUTOFF	side_1_annotate_key=gene	side_1_continuation=0	side_1_coverage=1.12	side_1_overlap=9	side_1_possible_overlap_registers=149	side_1_read_count=583	side_1_redundant=0	side_2_annotate_key=gene	side_2_continuation=0	side_2_coverage=0.85	side_2_overlap=0	side_2_possible_overlap_registers=140	side_2_read_count=414	side_2_redundant=0	total_non_overlap_reads=3
JC	248	.	REL606	2917132	1	REL606	2917238	1	0	alignment_overlap=6	coverage_minus=15	coverage_plus=5	flanking_left=150	flanking_right=150	frequency=4.135e-02	junction_possible_overlap_registers=143	key=REL606__2917132__1__REL606__2917232__1__6____150__150__0__0	max_left=91	max_left_minus=91	max_left_plus=73	max_min_left=66	max_min_left_minus=38	max_min_left_plus=66	max_min_right=71	max_min_right_minus=55	max_min_right_plus=71	max_pos_hash_score=286	max_right=106	max_right_minus=106	max_right_plus=100	neg_log10_pos_hash_p_value=21.9	new_junction_coverage=0.04	new_junction_read_count=20	no_show=1	polymorphism_frequency=4.135e-02	pos_hash_score=7	prediction=polymorphism	reject=COVERAGE_EVENNESS_SKEW,FREQUENCY_CUTOFF	side_1_annotate_key=gene	side_1_continuation=0	side_1_coverage=0.89	side_1_overlap=6	side_1_possible_overlap_registers=149	side_1_read_count=464	side_1_redundant=0	side_2_annotate_key=gene	side_2_continuation=0	side_2_coverage=0.96	side_2_overlap=0	side_2_possible_overlap_registers=143	side_2_read_count=482	side_2_redundant=0	total_non_overlap_reads=20
JC	249	.	REL606	2973523	1	REL606	2973549	1	0	alignment_overlap=8	coverage_minus=0	coverage_plus=9	flanking_left=150	flanking_right=150	frequency=1.672e-02	junction_possible_overlap_registers=141	key=REL606__2973523__1__REL606__2973541__1__8____150__150__0__0	max_left=135	max_left_minus=0	max_left_plus=135	max_min_left=63	max_min_left_minus=0	max_min_left_plus=63	max_min_right=57	max_min_right_minus=0	max_min_right_plus=57	max_pos_hash_score=282	max_right=131	max_right_minus=0	max_right_plus=131	neg_log10_pos_hash_p_value=20.3	new_junction_coverage=0.02	new_junction_read_count=9	no_show=1	polymorphism_frequency=1.672e-02	pos_hash_score=9	prediction=polymorphism	reject=COVERAGE_EVENNESS_SKEW,FREQUENCY_CUTOFF	side_1_annotate_key=gene	side_1_continuation=0	side_1_coverage=1.09	side_1_overlap=8	side_1_possible_overlap_registers=149	side_1_read_count=567	side_1_redundant=0	side_2_annotate_key=gene	side_2_continuation=0	side_2_coverage=1.06	side_2_overlap=0	side_2_possible_overlap_registers=141	side_2_read_count=522	side_2_redundant=0	total_non_overlap_reads=9
JC	250	.	REL606	2983595	-1	REL606	2983657	-1	0	alignment_overlap=9	coverage_minus=4	coverage_plus=2	flanking_left=150	flanking_right=150	frequency=9.930e-03	junction_possible_overlap_registers=140	key=REL606__2983595__-1__REL606__2983666__-1__9____150__150__0__0	max_left=115	max_left_minus=115	max_left_plus=107	max_min_left=49	max_min_left_minus=49	max_min_left_plus=0	max_min_right=67	max_min_right_minus=67	max_min_right_plus=58	max_pos_hash_score=280	max_right=104	max_right_minus=104	max_right_plus=58	neg_log10_pos_hash_p_value=22.3	new_junction_coverage=0.01	new_junction_read_count=6	no_show=1	polymorphism_frequency=9.930e-03	pos_hash_score=6	prediction=polymorphism	reject=COVERAGE_EVENNESS_SKEW,FREQUENCY_CUTOFF	side_1_annotate_key=gene	side_1_continuation=0	side_1_coverage=1.13	side_1_overlap=9	side_1_possible_overlap_registers=149	side_1_read_count=588	side_1_redundant=0	side_2_annotate_key=gene	side_2_continuation=0	side_2_coverage=1.32	side_2_overlap=0	side_2_possible_overlap_registers=140	side_2_read_count=644	side_2_redundant=0	total_non_overlap_reads=6
JC	251	.	REL606	3070373	-1	REL606	3070416	-1	0	alignment_overlap=10	coverage_minus=14	coverage_plus=4	flanking_left=150	flanking_right=150	frequency=4.334e-02	junction_possible_overlap_registers=139	key=REL606__3070373__-1__REL606__3070426__-1__10____150__150__0__0	max_left=101	max_left_minus=95	max_left_plus=101	max_min_left=47	max_min_left_minus=47	max_min_left_plus=9	max_min_right=66	max_min_right_minus=66	max_min_right_plus=39	max_pos_hash_score=278	max_right=138	max_right_minus=134	max_right_plus=138	neg_log10_pos_hash_p_value=17.2	new_junction_coverage=0.04	new_junction_read_count=18	no_show=1	polymorphism_frequency=4.334e-02	pos_hash_score=14	prediction=polymorphism	reject=COVERAGE_EVENNESS_SKEW,FREQUENCY_CUTOFF	side_1_annotate_key=gene	side_1_continuation=0	side_1_coverage=0.87	side_1_overlap=10	side_1_possible_overlap_registers=149	side_1_read_count=453	side_1_redundant=0	side_2_annotate_key=gene	side_2_continuation=0	side_2_coverage=0.77	side_2_overlap=0	side_2_possible_overlap_registers=139	side_2_read_count=372	side_2_redundant=0	total_non_overlap_reads=18
JC	252	.	REL606	3077334	-1	REL606	3077396	-1	0	alignment_overlap=10	coverage_minus=15	coverage_plus=2	flanking_left=150	flanking_right=150	frequency=3.287e-02	junction_possible_overlap_registers=139	key=REL606__3077334__-1__REL606__3077406__-1__10____150__150__0__0	max_left=119	max_left_minus=119	max_left_plus=70	max_min_left=68	max_min_left_minus=68	max_min_left_plus=57	max_min_right=64	max_min_right_minus=40	max_min_right_plus=64	max_pos_hash_score=278	max_right=139	max_right_minus=139	max_right_plus=83	neg_log10_pos_hash_p_value=16.7	new_junction_coverage=0.03	new_junction_read_count=17	no_show=1	polymorphism_frequency=3.287e-02	pos_hash_score=15	prediction=polymorphism	reject=COVERAGE_EVENNESS_SKEW,FREQUENCY_CUTOFF	side_1_annotate_key=gene	side_1_continuation=0	side_1_coverage=1.05	side_1_overlap=10	side_1_possible_overlap_registers=149	side_1_read_count=547	side_1_redundant=0	side_2_annotate_key=gene	side_2_continuation=0	side_2_coverage=1.01	side_2_overlap=0	side_2_possible_overlap_registers=139	side_2_read_count=490	side_2_redundant=0	total_non_overlap_reads=17
JC	253	.	REL606	3094383	1	REL606	3094453	1	0	alignment_overlap=9	coverage_minus=2	coverage_plus=3	flanking_left=150	flanking_right=150	frequency=1.062e-02	junction_possible_overlap_registers=140	key=REL606__3094383__1__REL606__3094444__1__9____150__150__0__0	max_left=133	max_left_minus=52	max_left_plus=133	max_min_left=55	max_min_left_minus=52	max_min_left_plus=55	max_min_right=35	max_min_right_minus=0	max_min_right_plus=35	max_pos_hash_score=280	max_right=93	max_right_minus=93	max_right_plus=86	neg_log10_pos_hash_p_value=23.2	new_junction_coverage=0.01	new_junction_read_count=5	no_show=1	polymorphism_frequency=1.062e-02	pos_hash_score=5	prediction=polymorphism	reject=COVERAGE_EVENNESS_SKEW,FREQUENCY_CUTOFF	side_1_annotate_key=gene	side_1_continuation=0	side_1_coverage=0.86	side_1_overlap=9	side_1_possible_overlap_registers=149	side_1_read_count=449	side_1_redundant=0	side_2_annotate_key=gene	side_2_continuation=0	side_2_coverage=1.04	side_2_overlap=0	side_2_possible_overlap_registers=140	side_2_read_count=510	side_2_redundant=0	total_non_overlap_reads=5
JC	254	.	REL606	3098503	-1	REL606	3098511	-1	0	alignment_overlap=9	coverage_minus=6	coverage_plus=2	flanking_left=150	flanking_right=150	frequency=1.832e-02	junction_possible_overlap_registers=140	key=REL606__3098503__-1__REL606__3098520__-1__9____150__150__0__0	max_left=100	max_left_minus=88	max_left_plus=100	max_min_left=64	max_min_left_minus=64	max_min_left_plus=35	max_min_right=53	max_min_right_minus=53	max_min_right_plus=41	max_pos_hash_score=280	max_right=132	max_right_minus=132	max_right_plus=105	neg_log10_pos_hash_p_value=21.6	new_junction_coverage=0.02	new_junction_read_count=8	no_show=1	polymorphism_frequency=1.832e-02	pos_hash_score=7	prediction=polymorphism	reject=COVERAGE_EVENNESS_SKEW,FREQUENCY_CUTOFF	side_1_annotate_key=gene	side_1_continuation=0	side_1_coverage=0.91	side_1_overlap=9	side_1_possible_overlap_registers=149	side_1_read_count=473	side_1_redundant=0	side_2_annotate_key=gene	side_2_continuation=0	side_2_coverage=0.84	side_2_overlap=0	side_2_possible_overlap_registers=140	side_2_read_count=413	side_2_redundant=0	total_non_overlap_reads=8
JC	255	.	REL606	3109394	1	REL606	3196392	1	0	alignment_overlap=0	coverage_minus=234	coverage_plus=190	flanking_left=150	flanking_right=150	frequency=1	junction_possible_overlap_registers=149	key=REL606__3109394__1__REL606__3196392__1__0____150__150__0__1	max_left=149	max_left_minus=149	max_left_plus=148	max_min_left=69	max_min_left_minus=69	max_min_left_plus=62	max_min_right=75	max_min_right_minus=74	max_min_right_plus=75	max_pos_hash_score=298	max_right=132	max_right_minus=131	max_right_plus=132	neg_log10_pos_hash_p_value=1.3	new_junction_coverage=0.84	new_junction_read_count=435	polymorphism_frequency=1.000e+00	pos_hash_score=103	prediction=consensus	read_count_offset=3	side_1_annotate_key=gene	side_1_continuation=0	side_1_coverage=0.00	side_1_overlap=0	side_1_possible_overlap_registers=146	side_1_read_count=0	side_1_redundant=0	side_2_annotate_key=repeat	side_2_continuation=0	side_2_coverage=NA	side_2_overlap=0	side_2_possible_overlap_registers=NA	side_2_read_count=NA	side_2_redundant=1	total_non_overlap_reads=424
JC	256	.	REL606	3109915	-1	REL606	3109925	-1	0	alignment_overlap=8	coverage_minus=7	coverage_plus=1	flanking_left=150	flanking_right=150	frequency=1.998e-02	junction_possible_overlap_registers=141	key=REL606__3109915__-1__REL606__3109933__-1__8____150__150__0__0	max_left=91	max_left_minus=91	max_left_plus=7	max_min_left=64	max_min_left_minus=64	max_min_left_plus=7	max_min_right=51	max_min_right_minus=51	max_min_right_plus=0	max_pos_hash_score=282	max_right=135	max_right_minus=119	max_right_plus=135	neg_log10_pos_hash_p_value=22.4	new_junction_coverage=0.02	new_junction_read_count=8	no_show=1	polymorphism_frequency=1.998e-02	pos_hash_score=6	prediction=polymorphism	reject=COVERAGE_EVENNESS_SKEW,FREQUENCY_CUTOFF	side_1_annotate_key=gene	side_1_continuation=0	side_1_coverage=0.79	side_1_overlap=8	side_1_possible_overlap_registers=149	side_1_read_count=412	side_1_redundant=0	side_2_annotate_key=gene	side_2_continuation=0	side_2_coverage=0.80	side_2_overlap=0	side_2_possible_overlap_registers=141	side_2_read_count=395	side_2_redundant=0	total_non_overlap_reads=8
JC	257	.	REL606	3116617	1	REL606	3116670	1	0	alignment_overlap=10	coverage_minus=6	coverage_plus=15	flanking_left=150	flanking_right=150	frequency=4.655e-02	junction_possible_overlap_registers=139	key=REL606__3116617__1__REL606__3116660__1__10____150__150__0__0	max_left=137	max_left_minus=35	max_left_plus=137	max_min_left=35	max_min_left_minus=35	max_min_left_plus=35	max_min_right=63	max_min_right_minus=0	max_min_right_plus=63	max_pos_hash_score=278	max_right=107	max_right_minus=107	max_right_plus=101	neg_log10_pos_hash_p_value=17.2	new_junction_coverage=0.04	new_junction_read_count=21	no_show=1	polymorphism_frequency=4.655e-02	pos_hash_score=14	prediction=polymorphism	reject=COVERAGE_EVENNESS_SKEW,FREQUENCY_CUTOFF	side_1_annotate_key=gene	side_1_continuation=0	side_1_coverage=0.85	side_1_overlap=10	side_1_possible_overlap_registers=149	side_1_read_count=442	side_1_redundant=0	side_2_annotate_key=gene	side_2_continuation=0	side_2_coverage=0.92	side_2_overlap=0	side_2_possible_overlap_registers=139	side_2_read_count=448	side_2_redundant=0	total_non_overlap_reads=21
JC	258	.	REL606	3117806	1	REL606	3117831	1	0	alignment_overlap=4	coverage_minus=1	coverage_plus=6	flanking_left=150	flanking_right=150	frequency=1.770e-02	junction_possible_overlap_registers=145	key=REL606__3117806__1__REL606__3117827__1__4____150__150__0__0	max_left=144	max_left_minus=144	max_left_plus=136	max_min_left=0	max_min_left_minus=0	max_min_left_plus=0	max_min_right=59	max_min_right_minus=2	max_min_right_plus=59	max_pos_hash_score=290	max_right=59	max_right_minus=2	max_right_plus=59	neg_log10_pos_hash_p_value=22.8	new_junction_coverage=0.01	new_junction_read_count=7	no_show=1	polymorphism_frequency=1.770e-02	pos_hash_score=6	prediction=polymorphism	reject=COVERAGE_EVENNESS_SKEW,FREQUENCY_CUTOFF	side_1_annotate_key=gene	side_1_continuation=0	side_1_coverage=0.77	side_1_overlap=4	side_1_possible_overlap_registers=149	side_1_read_count=403	side_1_redundant=0	side_2_annotate_key=gene	side_2_continuation=0	side_2_coverage=0.76	side_2_overlap=0	side_2_possible_overlap_registers=145	side_2_read_count=385	side_2_redundant=0	total_non_overlap_reads=7
JC	259	.	REL606	3131252	1	REL606	3131466	-1	-25	alignment_overlap=-25	coverage_minus=2	coverage_plus=1	flanking_left=150	flanking_right=150	frequency=4.395e-02	junction_possible_overlap_registers=124	key=REL606__3131252__1__REL606__3131466__-1__-25__TTAACGAAAACCCGCCAGCGTAAAC__150__150__0__0	max_left=118	max_left_minus=83	max_left_plus=118	max_min_left=24	max_min_left_minus=24	max_min_left_plus=0	max_min_right=42	max_min_right_minus=42	max_min_right_plus=2	max_pos_hash_score=248	max_right=99	max_right_minus=99	max_right_plus=2	neg_log10_pos_hash_p_value=23.4	new_junction_coverage=0.04	new_junction_read_count=18	no_show=1	polymorphism_frequency=4.395e-02	pos_hash_score=3	prediction=polymorphism	reject=COVERAGE_EVENNESS_SKEW,FREQUENCY_CUTOFF	side_1_annotate_key=gene	side_1_continuation=0	side_1_coverage=0.96	side_1_overlap=0	side_1_possible_overlap_registers=149	side_1_read_count=499	side_1_redundant=0	side_2_annotate_key=gene	side_2_continuation=0	side_2_coverage=0.85	side_2_overlap=0	side_2_possible_overlap_registers=149	side_2_read_count=442	side_2_redundant=0	total_non_overlap_reads=3	unique_read_sequence=TTAACGAAAACCCGCCAGCGTAAAC
JC	260	.	REL606	3172542	1	REL606	3629733	-1	0	alignment_overlap=5	coverage_minus=3	coverage_plus=0	flanking_left=150	flanking_right=150	frequency=1.373e-01	junction_possible_overlap_registers=144	key=REL606__3172542__1__REL606__3629738__-1__5____150__150__0__0	max_left=144	max_left_minus=144	max_left_plus=0	max_min_left=0	max_min_left_minus=0	max_min_left_plus=0	max_min_right=38	max_min_right_minus=38	max_min_right_plus=0	max_pos_hash_score=288	max_right=38	max_right_minus=38	max_right_plus=0	neg_log10_pos_hash_p_value=25.4	new_junction_coverage=0.01	new_junction_read_count=4	no_show=1	polymorphism_frequency=1.373e-01	pos_hash_score=3	prediction=polymorphism	reject=COVERAGE_EVENNESS_SKEW,FREQUENCY_CUTOFF	side_1_annotate_key=gene	side_1_continuation=0	side_1_coverage=0.05	side_1_overlap=5	side_1_possible_overlap_registers=149	side_1_read_count=26	side_1_redundant=0	side_2_annotate_key=repeat	side_2_continuation=0	side_2_coverage=NA	side_2_overlap=0	side_2_possible_overlap_registers=NA	side_2_read_count=NA	side_2_redundant=0	total_non_overlap_reads=3
JC	261	.	REL606	3239520	1	REL606	3239550	1	0	alignment_overlap=9	coverage_minus=3	coverage_plus=35	flanking_left=150	flanking_right=150	frequency=8.749e-02	junction_possible_overlap_registers=140	key=REL606__3239520__1__REL606__3239541__1__9____150__150__0__0	max_left=140	max_left_minus=138	max_left_plus=140	max_min_left=68	max_min_left_minus=13	max_min_left_plus=68	max_min_right=63	max_min_right_minus=13	max_min_right_plus=63	max_pos_hash_score=280	max_right=128	max_right_minus=128	max_right_plus=128	neg_log10_pos_hash_p_value=13.8	new_junction_coverage=0.08	new_junction_read_count=38	polymorphism_frequency=8.749e-02	pos_hash_score=22	prediction=polymorphism	reject=COVERAGE_EVENNESS_SKEW,FREQUENCY_CUTOFF	side_1_annotate_key=gene	side_1_continuation=0	side_1_coverage=0.81	side_1_overlap=9	side_1_possible_overlap_registers=149	side_1_read_count=420	side_1_redundant=0	side_2_annotate_key=gene	side_2_continuation=0	side_2_coverage=0.81	side_2_overlap=0	side_2_possible_overlap_registers=140	side_2_read_count=398	side_2_redundant=0	total_non_overlap_reads=38
JC	262	.	REL606	3374447	1	REL606	3374475	1	0	alignment_overlap=9	coverage_minus=1	coverage_plus=15	flanking_left=150	flanking_right=150	frequency=3.420e-02	junction_possible_overlap_registers=140	key=REL606__3374447__1__REL606__3374466__1__9____150__150__0__0	max_left=139	max_left_minus=110	max_left_plus=139	max_min_left=52	max_min_left_minus=0	max_min_left_plus=52	max_min_right=63	max_min_right_minus=22	max_min_right_plus=63	max_pos_hash_score=280	max_right=89	max_right_minus=22	max_right_plus=89	neg_log10_pos_hash_p_value=18.4	new_junction_coverage=0.04	new_junction_read_count=18	no_show=1	polymorphism_frequency=3.420e-02	pos_hash_score=12	prediction=polymorphism	reject=COVERAGE_EVENNESS_SKEW,FREQUENCY_CUTOFF	side_1_annotate_key=gene	side_1_continuation=0	side_1_coverage=1.03	side_1_overlap=9	side_1_possible_overlap_registers=149	side_1_read_count=534	side_1_redundant=0	side_2_annotate_key=gene	side_2_continuation=0	side_2_coverage=1.05	side_2_overlap=0	side_2_possible_overlap_registers=140	side_2_read_count=515	side_2_redundant=0	total_non_overlap_reads=16
JC	263	.	REL606	3387872	-1	REL606	3387928	-1	0	alignment_overlap=10	coverage_minus=24	coverage_plus=1	flanking_left=150	flanking_right=150	frequency=4.842e-02	junction_possible_overlap_registers=139	key=REL606__3387872__-1__REL606__3387938__-1__10____150__150__0__0	max_left=105	max_left_minus=105	max_left_plus=103	max_min_left=65	max_min_left_minus=65	max_min_left_plus=0	max_min_right=49	max_min_right_minus=49	max_min_right_plus=37	max_pos_hash_score=278	max_right=138	max_right_minus=138	max_right_plus=37	neg_log10_pos_hash_p_value=16.7	new_junction_coverage=0.05	new_junction_read_count=25	no_show=1	polymorphism_frequency=4.842e-02	pos_hash_score=15	prediction=polymorphism	reject=COVERAGE_EVENNESS_SKEW,FREQUENCY_CUTOFF	side_1_annotate_key=gene	side_1_continuation=0	side_1_coverage=0.99	side_1_overlap=10	side_1_possible_overlap_registers=149	side_1_read_count=513	side_1_redundant=0	side_2_annotate_key=gene	side_2_continuation=0	side_2_coverage=1.04	side_2_overlap=0	side_2_possible_overlap_registers=139	side_2_read_count=504	side_2_redundant=0	total_non_overlap_reads=25
JC	264	.	REL606	3393061	1	REL606	3393080	1	0	alignment_overlap=5	coverage_minus=3	coverage_plus=7	flanking_left=150	flanking_right=150	frequency=2.091e-02	junction_possible_overlap_registers=144	key=REL606__3393061__1__REL606__3393075__1__5____150__150__0__0	max_left=125	max_left_minus=125	max_left_plus=122	max_min_left=0	max_min_left_minus=0	max_min_left_plus=0	max_min_right=64	max_min_right_minus=51	max_min_right_plus=64	max_pos_hash_score=288	max_right=64	max_right_minus=51	max_right_plus=64	neg_log10_pos_hash_p_value=20.6	new_junction_coverage=0.02	new_junction_read_count=10	no_show=1	polymorphism_frequency=2.091e-02	pos_hash_score=9	prediction=polymorphism	reject=COVERAGE_EVENNESS_SKEW,FREQUENCY_CUTOFF	side_1_annotate_key=gene	side_1_continuation=0	side_1_coverage=0.96	side_1_overlap=5	side_1_possible_overlap_registers=149	side_1_read_count=498	side_1_redundant=0	side_2_annotate_key=gene	side_2_continuation=0	side_2_coverage=0.90	side_2_overlap=0	side_2_possible_overlap_registers=144	side_2_read_count=455	side_2_redundant=0	total_non_overlap_reads=10
JC	265	.	REL606	3414783	-1	REL606	3414897	-1	0	alignment_overlap=9	coverage_minus=2	coverage_plus=7	flanking_left=150	flanking_right=150	frequency=1.917e-02	junction_possible_overlap_registers=140	key=REL606__3414783__-1__REL606__3414906__-1__9____150__150__0__0	max_left=118	max_left_minus=86	max_left_plus=118	max_min_left=61	max_min_left_minus=0	max_min_left_plus=61	max_min_right=55	max_min_right_minus=55	max_min_right_plus=45	max_pos_hash_score=280	max_right=86	max_right_minus=55	max_right_plus=86	neg_log10_pos_hash_p_value=21.6	new_junction_coverage=0.02	new_junction_read_count=9	no_show=1	polymorphism_frequency=1.917e-02	pos_hash_score=7	prediction=polymorphism	reject=COVERAGE_EVENNESS_SKEW,FREQUENCY_CUTOFF	side_1_annotate_key=gene	side_1_continuation=0	side_1_coverage=0.96	side_1_overlap=9	side_1_possible_overlap_registers=149	side_1_read_count=498	side_1_redundant=0	side_2_annotate_key=gene	side_2_continuation=0	side_2_coverage=0.93	side_2_overlap=0	side_2_possible_overlap_registers=140	side_2_read_count=453	side_2_redundant=0	total_non_overlap_reads=9
JC	266	.	REL606	3469039	-1	REL606	3469059	-1	0	alignment_overlap=8	coverage_minus=5	coverage_plus=1	flanking_left=150	flanking_right=150	frequency=1.684e-02	junction_possible_overlap_registers=141	key=REL606__3469039__-1__REL606__3469067__-1__8____150__150__0__0	max_left=84	max_left_minus=84	max_left_plus=18	max_min_left=63	max_min_left_minus=63	max_min_left_plus=18	max_min_right=58	max_min_right_minus=58	max_min_right_plus=0	max_pos_hash_score=282	max_right=125	max_right_minus=125	max_right_plus=124	neg_log10_pos_hash_p_value=22.4	new_junction_coverage=0.01	new_junction_read_count=6	no_show=1	polymorphism_frequency=1.684e-02	pos_hash_score=6	prediction=polymorphism	reject=COVERAGE_EVENNESS_SKEW,FREQUENCY_CUTOFF	side_1_annotate_key=gene	side_1_continuation=0	side_1_coverage=0.69	side_1_overlap=8	side_1_possible_overlap_registers=149	side_1_read_count=358	side_1_redundant=0	side_2_annotate_key=gene	side_2_continuation=0	side_2_coverage=0.73	side_2_overlap=0	side_2_possible_overlap_registers=141	side_2_read_count=362	side_2_redundant=0	total_non_overlap_reads=6
JC	267	.	REL606	3469389	1	REL606	3469501	1	0	alignment_overlap=10	coverage_minus=3	coverage_plus=16	flanking_left=150	flanking_right=150	frequency=4.540e-02	junction_possible_overlap_registers=139	key=REL606__3469389__1__REL606__3469491__1__10____150__150__0__0	max_left=138	max_left_minus=94	max_left_plus=138	max_min_left=31	max_min_left_minus=9	max_min_left_plus=31	max_min_right=64	max_min_right_minus=64	max_min_right_plus=60	max_pos_hash_score=278	max_right=131	max_right_minus=131	max_right_plus=124	neg_log10_pos_hash_p_value=17.8	new_junction_coverage=0.04	new_junction_read_count=19	no_show=1	polymorphism_frequency=4.540e-02	pos_hash_score=13	prediction=polymorphism	reject=COVERAGE_EVENNESS_SKEW,FREQUENCY_CUTOFF	side_1_annotate_key=gene	side_1_continuation=0	side_1_coverage=0.77	side_1_overlap=10	side_1_possible_overlap_registers=149	side_1_read_count=403	side_1_redundant=0	side_2_annotate_key=gene	side_2_continuation=0	side_2_coverage=0.87	side_2_overlap=0	side_2_possible_overlap_registers=139	side_2_read_count=423	side_2_redundant=0	total_non_overlap_reads=19
JC	268	.	REL606	3481111	-1	REL606	3481270	-1	0	alignment_overlap=11	coverage_minus=8	coverage_plus=1	flanking_left=150	flanking_right=150	frequency=1.287e-01	junction_possible_overlap_registers=138	key=REL606__3481111__-1__REL606__3481281__-1__11____150__150__0__1	max_left=133	max_left_minus=133	max_left_plus=110	max_min_left=37	max_min_left_minus=37	max_min_left_plus=0	max_min_right=29	max_min_right_minus=9	max_min_right_plus=29	max_pos_hash_score=276	max_right=123	max_right_minus=123	max_right_plus=29	neg_log10_pos_hash_p_value=20.7	new_junction_coverage=0.05	new_junction_read_count=26	no_show=1	polymorphism_frequency=1.287e-01	pos_hash_score=8	prediction=polymorphism	reject=COVERAGE_EVENNESS_SKEW,FREQUENCY_CUTOFF	side_1_annotate_key=gene	side_1_continuation=0	side_1_coverage=0.36	side_1_overlap=11	side_1_possible_overlap_registers=149	side_1_read_count=190	side_1_redundant=0	side_2_annotate_key=repeat	side_2_continuation=0	side_2_coverage=NA	side_2_overlap=0	side_2_possible_overlap_registers=NA	side_2_read_count=NA	side_2_redundant=1	total_non_overlap_reads=9
JC	269	.	REL606	3481111	-1	REL606	3628267	-1	0	alignment_overlap=11	coverage_minus=33	coverage_plus=3	flanking_left=150	flanking_right=150	frequency=2.382e-01	junction_possible_overlap_registers=138	key=REL606__3481111__-1__REL606__3628278__-1__11____150__150__0__0	max_left=133	max_left_minus=133	max_left_plus=110	max_min_left=42	max_min_left_minus=42	max_min_left_plus=15	max_min_right=29	max_min_right_minus=9	max_min_right_plus=29	max_pos_hash_score=276	max_right=137	max_right_minus=137	max_right_plus=135	neg_log10_pos_hash_p_value=14.0	new_junction_coverage=0.09	new_junction_read_count=43	polymorphism_frequency=2.382e-01	pos_hash_score=21	prediction=polymorphism	reject=COVERAGE_EVENNESS_SKEW	side_1_annotate_key=gene	side_1_continuation=0	side_1_coverage=0.36	side_1_overlap=11	side_1_possible_overlap_registers=149	side_1_read_count=190	side_1_redundant=0	side_2_annotate_key=gene	side_2_continuation=0	side_2_coverage=0.21	side_2_overlap=0	side_2_possible_overlap_registers=138	side_2_read_count=99	side_2_redundant=0	total_non_overlap_reads=36
JC	270	.	REL606	3481270	-1	REL606	3628108	-1	0	alignment_overlap=11	coverage_minus=1	coverage_plus=8	flanking_left=150	flanking_right=150	frequency=3.259e-02	junction_possible_overlap_registers=138	key=REL606__3481281__-1__REL606__3628108__-1__11____150__150__1__0	max_left=123	max_left_minus=36	max_left_plus=123	max_min_left=36	max_min_left_minus=36	max_min_left_plus=19	max_min_right=37	max_min_right_minus=0	max_min_right_plus=37	max_pos_hash_score=276	max_right=132	max_right_minus=103	max_right_plus=132	neg_log10_pos_hash_p_value=21.4	new_junction_coverage=0.04	new_junction_read_count=21	no_show=1	polymorphism_frequency=3.259e-02	pos_hash_score=7	prediction=polymorphism	reject=COVERAGE_EVENNESS_SKEW,FREQUENCY_CUTOFF	side_1_annotate_key=repeat	side_1_continuation=0	side_1_coverage=NA	side_1_overlap=0	side_1_read_count=NA	side_1_redundant=1	side_2_annotate_key=gene	side_2_continuation=0	side_2_coverage=1.29	side_2_overlap=11	side_2_possible_overlap_registers=149	side_2_read_count=673	side_2_redundant=0	total_non_overlap_reads=9
JC	271	.	REL606	3483808	-1	REL606	3483831	-1	0	alignment_overlap=3	coverage_minus=11	coverage_plus=1	flanking_left=150	flanking_right=150	frequency=1	junction_possible_overlap_registers=146	key=REL606__3483808__-1__REL606__3483834__-1__3____150__150__0__1	max_left=98	max_left_minus=98	max_left_plus=87	max_min_left=65	max_min_left_minus=65	max_min_left_plus=0	max_min_right=60	max_min_right_minus=49	max_min_right_plus=60	max_pos_hash_score=292	max_right=135	max_right_minus=135	max_right_plus=60	neg_log10_pos_hash_p_value=20.1	new_junction_coverage=0.07	new_junction_read_count=38	no_show=1	polymorphism_frequency=1.000e+00	pos_hash_score=10	prediction=consensus	reject=COVERAGE_EVENNESS_SKEW	side_1_annotate_key=gene	side_1_continuation=0	side_1_coverage=0.00	side_1_overlap=3	side_1_possible_overlap_registers=149	side_1_read_count=0	side_1_redundant=0	side_2_annotate_key=repeat	side_2_continuation=0	side_2_coverage=NA	side_2_overlap=0	side_2_possible_overlap_registers=NA	side_2_read_count=NA	side_2_redundant=1	total_non_overlap_reads=12
JC	272	.	REL606	3483831	-1	REL606	3632251	-1	0	alignment_overlap=3	coverage_minus=2	coverage_plus=11	flanking_left=150	flanking_right=150	frequency=7.293e-02	junction_possible_overlap_registers=146	key=REL606__3483834__-1__REL606__3632251__-1__3____150__150__1__0	max_left=135	max_left_minus=60	max_left_plus=135	max_min_left=60	max_min_left_minus=60	max_min_left_plus=49	max_min_right=65	max_min_right_minus=0	max_min_right_plus=65	max_pos_hash_score=292	max_right=138	max_right_minus=138	max_right_plus=98	neg_log10_pos_hash_p_value=19.5	new_junction_coverage=0.07	new_junction_read_count=37	no_show=1	polymorphism_frequency=7.293e-02	pos_hash_score=11	prediction=polymorphism	reject=COVERAGE_EVENNESS_SKEW,FREQUENCY_CUTOFF	side_1_annotate_key=repeat	side_1_continuation=0	side_1_coverage=NA	side_1_overlap=0	side_1_read_count=NA	side_1_redundant=1	side_2_annotate_key=gene	side_2_continuation=0	side_2_coverage=0.92	side_2_overlap=3	side_2_possible_overlap_registers=149	side_2_read_count=480	side_2_redundant=0	total_non_overlap_reads=13
JC	273	.	REL606	3501576	1	REL606	3583665	-1	0	alignment_overlap=2	coverage_minus=363	coverage_plus=275	flanking_left=150	flanking_right=150	frequency=1	junction_possible_overlap_registers=147	key=REL606__3501574__1__REL606__3583665__-1__2____150__150__0__1	max_left=147	max_left_minus=147	max_left_plus=145	max_min_left=73	max_min_left_minus=70	max_min_left_plus=73	max_min_right=74	max_min_right_minus=74	max_min_right_plus=74	max_pos_hash_score=294	max_right=144	max_right_minus=144	max_right_plus=144	neg_log10_pos_hash_p_value=0.2	new_junction_coverage=1.33	new_junction_read_count=685	polymorphism_frequency=9.970e-01	pos_hash_score=134	prediction=consensus	read_count_offset=3	side_1_annotate_key=gene	side_1_continuation=0	side_1_coverage=0.00	side_1_overlap=0	side_1_possible_overlap_registers=144	side_1_read_count=2	side_1_redundant=0	side_2_annotate_key=repeat	side_2_continuation=0	side_2_coverage=NA	side_2_overlap=2	side_2_possible_overlap_registers=NA	side_2_read_count=NA	side_2_redundant=1	total_non_overlap_reads=638
JC	274	.	REL606	3501578	-1	REL606	3582223	1	0	alignment_overlap=0	coverage_minus=355	coverage_plus=289	flanking_left=150	flanking_right=150	frequency=1	junction_possible_overlap_registers=149	key=REL606__3501578__-1__REL606__3582223__1__0____150__150__0__1	max_left=149	max_left_minus=149	max_left_plus=145	max_min_left=74	max_min_left_minus=74	max_min_left_plus=73	max_min_right=75	max_min_right_minus=75	max_min_right_plus=75	max_pos_hash_score=298	max_right=147	max_right_minus=147	max_right_plus=147	neg_log10_pos_hash_p_value=0.2	new_junction_coverage=1.33	new_junction_read_count=695	polymorphism_frequency=9.971e-01	pos_hash_score=138	prediction=consensus	read_count_offset=3	side_1_annotate_key=gene	side_1_continuation=0	side_1_coverage=0.00	side_1_overlap=0	side_1_possible_overlap_registers=146	side_1_read_count=2	side_1_redundant=0	side_2_annotate_key=repeat	side_2_continuation=0	side_2_coverage=NA	side_2_overlap=0	side_2_possible_overlap_registers=NA	side_2_read_count=NA	side_2_redundant=1	total_non_overlap_reads=644
JC	275	.	REL606	3530862	-1	REL606	3531031	-1	0	alignment_overlap=6	coverage_minus=7	coverage_plus=2	flanking_left=150	flanking_right=150	frequency=1.657e-02	junction_possible_overlap_registers=143	key=REL606__3530862__-1__REL606__3531037__-1__6____150__150__0__0	max_left=128	max_left_minus=82	max_left_plus=128	max_min_left=71	max_min_left_minus=71	max_min_left_plus=71	max_min_right=70	max_min_right_minus=70	max_min_right_plus=16	max_pos_hash_score=286	max_right=111	max_right_minus=111	max_right_plus=73	neg_log10_pos_hash_p_value=21.9	new_junction_coverage=0.02	new_junction_read_count=9	no_show=1	polymorphism_frequency=1.657e-02	pos_hash_score=7	prediction=polymorphism	reject=COVERAGE_EVENNESS_SKEW,FREQUENCY_CUTOFF	side_1_annotate_key=gene	side_1_continuation=0	side_1_coverage=1.13	side_1_overlap=6	side_1_possible_overlap_registers=149	side_1_read_count=589	side_1_redundant=0	side_2_annotate_key=gene	side_2_continuation=0	side_2_coverage=1.01	side_2_overlap=0	side_2_possible_overlap_registers=143	side_2_read_count=503	side_2_redundant=0	total_non_overlap_reads=9
JC	276	.	REL606	3560527	1	REL606	3560555	1	0	alignment_overlap=9	coverage_minus=4	coverage_plus=11	flanking_left=150	flanking_right=150	frequency=3.664e-02	junction_possible_overlap_registers=140	key=REL606__3560527__1__REL606__3560546__1__9____150__150__0__0	max_left=137	max_left_minus=118	max_left_plus=137	max_min_left=61	max_min_left_minus=11	max_min_left_plus=61	max_min_right=69	max_min_right_minus=23	max_min_right_plus=69	max_pos_hash_score=280	max_right=130	max_right_minus=130	max_right_plus=107	neg_log10_pos_hash_p_value=19.0	new_junction_coverage=0.04	new_junction_read_count=18	no_show=1	polymorphism_frequency=3.664e-02	pos_hash_score=11	prediction=polymorphism	reject=COVERAGE_EVENNESS_SKEW,FREQUENCY_CUTOFF	side_1_annotate_key=gene	side_1_continuation=0	side_1_coverage=0.94	side_1_overlap=9	side_1_possible_overlap_registers=149	side_1_read_count=487	side_1_redundant=0	side_2_annotate_key=gene	side_2_continuation=0	side_2_coverage=1.00	side_2_overlap=0	side_2_possible_overlap_registers=140	side_2_read_count=489	side_2_redundant=0	total_non_overlap_reads=15
JC	277	.	REL606	3560527	1	REL606	3561521	1	0	alignment_overlap=9	coverage_minus=1	coverage_plus=7	flanking_left=150	flanking_right=150	frequency=3.471e-02	junction_possible_overlap_registers=140	key=REL606__3560527__1__REL606__3561512__1__9____150__150__0__0	max_left=137	max_left_minus=118	max_left_plus=137	max_min_left=0	max_min_left_minus=0	max_min_left_plus=0	max_min_right=60	max_min_right_minus=23	max_min_right_plus=60	max_pos_hash_score=280	max_right=60	max_right_minus=23	max_right_plus=60	neg_log10_pos_hash_p_value=22.3	new_junction_coverage=0.03	new_junction_read_count=17	no_show=1	polymorphism_frequency=3.471e-02	pos_hash_score=6	prediction=polymorphism	reject=COVERAGE_EVENNESS_SKEW,FREQUENCY_CUTOFF	side_1_annotate_key=gene	side_1_continuation=0	side_1_coverage=0.94	side_1_overlap=9	side_1_possible_overlap_registers=149	side_1_read_count=487	side_1_redundant=0	side_2_annotate_key=gene	side_2_continuation=0	side_2_coverage=1.00	side_2_overlap=0	side_2_possible_overlap_registers=140	side_2_read_count=488	side_2_redundant=0	total_non_overlap_reads=8
JC	278	.	REL606	3561010	1	REL606	3561038	1	0	alignment_overlap=9	coverage_minus=3	coverage_plus=2	flanking_left=150	flanking_right=150	frequency=2.447e-02	junction_possible_overlap_registers=140	key=REL606__3561010__1__REL606__3561029__1__9____150__150__0__0	max_left=137	max_left_minus=11	max_left_plus=137	max_min_left=11	max_min_left_minus=11	max_min_left_plus=0	max_min_right=27	max_min_right_minus=0	max_min_right_plus=27	max_pos_hash_score=280	max_right=130	max_right_minus=130	max_right_plus=27	neg_log10_pos_hash_p_value=25.0	new_junction_coverage=0.02	new_junction_read_count=12	no_show=1	polymorphism_frequency=2.447e-02	pos_hash_score=3	prediction=polymorphism	reject=COVERAGE_EVENNESS_SKEW,FREQUENCY_CUTOFF	side_1_annotate_key=gene	side_1_continuation=0	side_1_coverage=0.96	side_1_overlap=9	side_1_possible_overlap_registers=149	side_1_read_count=502	side_1_redundant=0	side_2_annotate_key=gene	side_2_continuation=0	side_2_coverage=0.99	side_2_overlap=0	side_2_possible_overlap_registers=140	side_2_read_count=485	side_2_redundant=0	total_non_overlap_reads=5
JC	279	.	REL606	3566057	1	REL606	3566321	1	0	alignment_overlap=8	coverage_minus=1	coverage_plus=3	flanking_left=150	flanking_right=150	frequency=7.297e-03	junction_possible_overlap_registers=141	key=REL606__3566057__1__REL606__3566313__1__8____150__150__0__0	max_left=107	max_left_minus=98	max_left_plus=107	max_min_left=0	max_min_left_minus=0	max_min_left_plus=0	max_min_right=35	max_min_right_minus=35	max_min_right_plus=35	max_pos_hash_score=282	max_right=35	max_right_minus=35	max_right_plus=35	neg_log10_pos_hash_p_value=25.1	new_junction_coverage=0.01	new_junction_read_count=4	no_show=1	polymorphism_frequency=7.297e-03	pos_hash_score=3	prediction=polymorphism	reject=COVERAGE_EVENNESS_SKEW,FREQUENCY_CUTOFF	side_1_annotate_key=gene	side_1_continuation=0	side_1_coverage=1.13	side_1_overlap=8	side_1_possible_overlap_registers=149	side_1_read_count=591	side_1_redundant=0	side_2_annotate_key=gene	side_2_continuation=0	side_2_coverage=1.07	side_2_overlap=0	side_2_possible_overlap_registers=141	side_2_read_count=529	side_2_redundant=0	total_non_overlap_reads=4
JC	280	.	REL606	3574916	-1	REL606	3582223	1	0	alignment_overlap=2	coverage_minus=189	coverage_plus=331	flanking_left=150	flanking_right=150	frequency=1	junction_possible_overlap_registers=147	key=REL606__3574918__-1__REL606__3582223__1__2____150__150__0__1	max_left=147	max_left_minus=143	max_left_plus=147	max_min_left=73	max_min_left_minus=73	max_min_left_plus=73	max_min_right=73	max_min_right_minus=73	max_min_right_plus=73	max_pos_hash_score=294	max_right=144	max_right_minus=144	max_right_plus=143	neg_log10_pos_hash_p_value=0.5	new_junction_coverage=1.12	new_junction_read_count=573	polymorphism_frequency=9.983e-01	pos_hash_score=120	prediction=consensus	side_1_annotate_key=gene	side_1_continuation=0	side_1_coverage=0.00	side_1_overlap=0	side_1_possible_overlap_registers=147	side_1_read_count=1	side_1_redundant=0	side_2_annotate_key=repeat	side_2_continuation=0	side_2_coverage=NA	side_2_overlap=2	side_2_possible_overlap_registers=NA	side_2_read_count=NA	side_2_redundant=1	total_non_overlap_reads=520
JC	281	.	REL606	3628108	-1	REL606	3628267	-1	0	alignment_overlap=11	coverage_minus=31	coverage_plus=3	flanking_left=150	flanking_right=150	frequency=9.520e-02	junction_possible_overlap_registers=138	key=REL606__3628108__-1__REL606__3628278__-1__11____150__150__0__0	max_left=132	max_left_minus=132	max_left_plus=103	max_min_left=42	max_min_left_minus=42	max_min_left_plus=15	max_min_right=36	max_min_right_minus=19	max_min_right_plus=36	max_pos_hash_score=276	max_right=137	max_right_minus=137	max_right_plus=135	neg_log10_pos_hash_p_value=14.8	new_junction_coverage=0.08	new_junction_read_count=38	polymorphism_frequency=9.520e-02	pos_hash_score=19	prediction=polymorphism	reject=COVERAGE_EVENNESS_SKEW,FREQUENCY_CUTOFF	side_1_annotate_key=gene	side_1_continuation=0	side_1_coverage=1.29	side_1_overlap=11	side_1_possible_overlap_registers=149	side_1_read_count=673	side_1_redundant=0	side_2_annotate_key=gene	side_2_continuation=0	side_2_coverage=0.21	side_2_overlap=0	side_2_possible_overlap_registers=138	side_2_read_count=99	side_2_redundant=0	total_non_overlap_reads=34
JC	282	.	REL606	3632244	1	REL606	3632283	1	0	alignment_overlap=8	coverage_minus=1	coverage_plus=8	flanking_left=150	flanking_right=150	frequency=2.050e-02	junction_possible_overlap_registers=141	key=REL606__3632244__1__REL606__3632275__1__8____150__150__0__0	max_left=136	max_left_minus=14	max_left_plus=136	max_min_left=60	max_min_left_minus=14	max_min_left_plus=60	max_min_right=65	max_min_right_minus=0	max_min_right_plus=65	max_pos_hash_score=282	max_right=128	max_right_minus=128	max_right_plus=95	neg_log10_pos_hash_p_value=20.3	new_junction_coverage=0.03	new_junction_read_count=13	no_show=1	polymorphism_frequency=2.050e-02	pos_hash_score=9	prediction=polymorphism	reject=COVERAGE_EVENNESS_SKEW,FREQUENCY_CUTOFF	side_1_annotate_key=gene	side_1_continuation=0	side_1_coverage=0.96	side_1_overlap=8	side_1_possible_overlap_registers=149	side_1_read_count=498	side_1_redundant=0	side_2_annotate_key=gene	side_2_continuation=0	side_2_coverage=1.56	side_2_overlap=0	side_2_possible_overlap_registers=141	side_2_read_count=771	side_2_redundant=0	total_non_overlap_reads=9
JC	283	.	REL606	3642995	-1	REL606	3643079	-1	0	alignment_overlap=10	coverage_minus=12	coverage_plus=4	flanking_left=150	flanking_right=150	frequency=3.718e-02	junction_possible_overlap_registers=139	key=REL606__3642995__-1__REL606__3643089__-1__10____150__150__0__0	max_left=126	max_left_minus=126	max_left_plus=89	max_min_left=62	max_min_left_minus=62	max_min_left_plus=55	max_min_right=69	max_min_right_minus=55	max_min_right_plus=69	max_pos_hash_score=278	max_right=128	max_right_minus=128	max_right_plus=85	neg_log10_pos_hash_p_value=18.3	new_junction_coverage=0.04	new_junction_read_count=18	no_show=1	polymorphism_frequency=3.718e-02	pos_hash_score=12	prediction=polymorphism	reject=COVERAGE_EVENNESS_SKEW,FREQUENCY_CUTOFF	side_1_annotate_key=gene	side_1_continuation=0	side_1_coverage=1.00	side_1_overlap=10	side_1_possible_overlap_registers=149	side_1_read_count=519	side_1_redundant=0	side_2_annotate_key=gene	side_2_continuation=0	side_2_coverage=0.92	side_2_overlap=0	side_2_possible_overlap_registers=139	side_2_read_count=448	side_2_redundant=0	total_non_overlap_reads=16
JC	284	.	REL606	3670533	1	REL606	3670877	1	0	alignment_overlap=8	coverage_minus=2	coverage_plus=1	flanking_left=150	flanking_right=150	frequency=7.265e-03	junction_possible_overlap_registers=141	key=REL606__3670533__1__REL606__3670869__1__8____150__150__0__0	max_left=84	max_left_minus=84	max_left_plus=43	max_min_left=68	max_min_left_minus=68	max_min_left_plus=43	max_min_right=58	max_min_right_minus=58	max_min_right_plus=0	max_pos_hash_score=282	max_right=99	max_right_minus=74	max_right_plus=99	neg_log10_pos_hash_p_value=25.1	new_junction_coverage=0.01	new_junction_read_count=3	no_show=1	polymorphism_frequency=7.265e-03	pos_hash_score=3	prediction=polymorphism	reject=COVERAGE_EVENNESS_SKEW,FREQUENCY_CUTOFF	side_1_annotate_key=gene	side_1_continuation=0	side_1_coverage=0.86	side_1_overlap=8	side_1_possible_overlap_registers=149	side_1_read_count=450	side_1_redundant=0	side_2_annotate_key=gene	side_2_continuation=0	side_2_coverage=0.80	side_2_overlap=0	side_2_possible_overlap_registers=141	side_2_read_count=394	side_2_redundant=0	total_non_overlap_reads=3
JC	285	.	REL606	3688454	1	REL606	3688474	1	0	alignment_overlap=8	coverage_minus=1	coverage_plus=13	flanking_left=150	flanking_right=150	frequency=3.043e-02	junction_possible_overlap_registers=141	key=REL606__3688454__1__REL606__3688466__1__8____150__150__0__0	max_left=133	max_left_minus=133	max_left_plus=113	max_min_left=56	max_min_left_minus=0	max_min_left_plus=56	max_min_right=54	max_min_right_minus=9	max_min_right_plus=54	max_pos_hash_score=282	max_right=106	max_right_minus=9	max_right_plus=106	neg_log10_pos_hash_p_value=19.1	new_junction_coverage=0.03	new_junction_read_count=14	no_show=1	polymorphism_frequency=3.043e-02	pos_hash_score=11	prediction=polymorphism	reject=COVERAGE_EVENNESS_SKEW,FREQUENCY_CUTOFF	side_1_annotate_key=gene	side_1_continuation=0	side_1_coverage=0.92	side_1_overlap=8	side_1_possible_overlap_registers=149	side_1_read_count=481	side_1_redundant=0	side_2_annotate_key=gene	side_2_continuation=0	side_2_coverage=0.89	side_2_overlap=0	side_2_possible_overlap_registers=141	side_2_read_count=437	side_2_redundant=0	total_non_overlap_reads=14
JC	286	.	REL606	3690269	1	REL606	3690295	1	0	alignment_overlap=9	coverage_minus=1	coverage_plus=3	flanking_left=150	flanking_right=150	frequency=7.170e-03	junction_possible_overlap_registers=140	key=REL606__3690269__1__REL606__3690286__1__9____150__150__0__0	max_left=98	max_left_minus=9	max_left_plus=98	max_min_left=9	max_min_left_minus=9	max_min_left_plus=0	max_min_right=50	max_min_right_minus=0	max_min_right_plus=50	max_pos_hash_score=280	max_right=132	max_right_minus=132	max_right_plus=50	neg_log10_pos_hash_p_value=24.0	new_junction_coverage=0.01	new_junction_read_count=4	no_show=1	polymorphism_frequency=7.170e-03	pos_hash_score=4	prediction=polymorphism	reject=COVERAGE_EVENNESS_SKEW,FREQUENCY_CUTOFF	side_1_annotate_key=gene	side_1_continuation=0	side_1_coverage=1.15	side_1_overlap=9	side_1_possible_overlap_registers=149	side_1_read_count=599	side_1_redundant=0	side_2_annotate_key=gene	side_2_continuation=0	side_2_coverage=1.11	side_2_overlap=0	side_2_possible_overlap_registers=140	side_2_read_count=545	side_2_redundant=0	total_non_overlap_reads=4
JC	287	.	REL606	3717464	-1	REL606	3717789	-1	0	alignment_overlap=2	coverage_minus=1	coverage_plus=6	flanking_left=150	flanking_right=150	frequency=1.494e-02	junction_possible_overlap_registers=147	key=REL606__3717464__-1__REL606__3717791__-1__2____150__150__0__0	max_left=89	max_left_minus=89	max_left_plus=72	max_min_left=72	max_min_left_minus=0	max_min_left_plus=72	max_min_right=59	max_min_right_minus=59	max_min_right_plus=0	max_pos_hash_score=294	max_right=77	max_right_minus=59	max_right_plus=77	neg_log10_pos_hash_p_value=25.7	new_junction_coverage=0.01	new_junction_read_count=7	no_show=1	polymorphism_frequency=1.494e-02	pos_hash_score=3	prediction=polymorphism	reject=COVERAGE_EVENNESS_SKEW,FREQUENCY_CUTOFF	side_1_annotate_key=gene	side_1_continuation=0	side_1_coverage=0.84	side_1_overlap=2	side_1_possible_overlap_registers=149	side_1_read_count=439	side_1_redundant=0	side_2_annotate_key=gene	side_2_continuation=0	side_2_coverage=0.95	side_2_overlap=0	side_2_possible_overlap_registers=147	side_2_read_count=490	side_2_redundant=0	total_non_overlap_reads=7
JC	288	.	REL606	3750538	-1	REL606	3750561	-1	0	alignment_overlap=13	coverage_minus=22	coverage_plus=5	flanking_left=150	flanking_right=150	frequency=5.298e-02	junction_possible_overlap_registers=136	key=REL606__3750538__-1__REL606__3750574__-1__13____150__150__0__0	max_left=133	max_left_minus=105	max_left_plus=133	max_min_left=56	max_min_left_minus=56	max_min_left_plus=23	max_min_right=55	max_min_right_minus=55	max_min_right_plus=23	max_pos_hash_score=272	max_right=133	max_right_minus=133	max_right_plus=127	neg_log10_pos_hash_p_value=14.6	new_junction_coverage=0.06	new_junction_read_count=28	polymorphism_frequency=5.298e-02	pos_hash_score=19	prediction=polymorphism	reject=COVERAGE_EVENNESS_SKEW,FREQUENCY_CUTOFF	side_1_annotate_key=gene	side_1_continuation=0	side_1_coverage=1.03	side_1_overlap=13	side_1_possible_overlap_registers=149	side_1_read_count=538	side_1_redundant=0	side_2_annotate_key=gene	side_2_continuation=0	side_2_coverage=1.07	side_2_overlap=0	side_2_possible_overlap_registers=136	side_2_read_count=510	side_2_redundant=0	total_non_overlap_reads=27
JC	289	.	REL606	3776011	-1	REL606	3776022	-1	0	alignment_overlap=7	coverage_minus=15	coverage_plus=1	flanking_left=150	flanking_right=150	frequency=3.174e-02	junction_possible_overlap_registers=142	key=REL606__3776011__-1__REL606__3776029__-1__7____150__150__0__0	max_left=84	max_left_minus=84	max_left_plus=4	max_min_left=66	max_min_left_minus=66	max_min_left_plus=4	max_min_right=61	max_min_right_minus=61	max_min_right_plus=0	max_pos_hash_score=284	max_right=139	max_right_minus=132	max_right_plus=139	neg_log10_pos_hash_p_value=19.2	new_junction_coverage=0.03	new_junction_read_count=16	no_show=1	polymorphism_frequency=3.174e-02	pos_hash_score=11	prediction=polymorphism	reject=COVERAGE_EVENNESS_SKEW,FREQUENCY_CUTOFF	side_1_annotate_key=gene	side_1_continuation=0	side_1_coverage=1.01	side_1_overlap=7	side_1_possible_overlap_registers=149	side_1_read_count=526	side_1_redundant=0	side_2_annotate_key=gene	side_2_continuation=0	side_2_coverage=0.96	side_2_overlap=0	side_2_possible_overlap_registers=142	side_2_read_count=475	side_2_redundant=0	total_non_overlap_reads=16
JC	290	.	REL606	3778495	1	REL606	3778515	1	0	alignment_overlap=4	coverage_minus=0	coverage_plus=6	flanking_left=150	flanking_right=150	frequency=1.063e-02	junction_possible_overlap_registers=145	key=REL606__3778495__1__REL606__3778511__1__4____150__150__0__0	max_left=118	max_left_minus=0	max_left_plus=118	max_min_left=62	max_min_left_minus=0	max_min_left_plus=62	max_min_right=72	max_min_right_minus=0	max_min_right_plus=72	max_pos_hash_score=290	max_right=97	max_right_minus=0	max_right_plus=97	neg_log10_pos_hash_p_value=22.8	new_junction_coverage=0.01	new_junction_read_count=6	no_show=1	polymorphism_frequency=1.063e-02	pos_hash_score=6	prediction=polymorphism	reject=COVERAGE_EVENNESS_SKEW,FREQUENCY_CUTOFF	side_1_annotate_key=gene	side_1_continuation=0	side_1_coverage=1.10	side_1_overlap=4	side_1_possible_overlap_registers=149	side_1_read_count=571	side_1_redundant=0	side_2_annotate_key=gene	side_2_continuation=0	side_2_coverage=1.11	side_2_overlap=0	side_2_possible_overlap_registers=145	side_2_read_count=561	side_2_redundant=0	total_non_overlap_reads=6
JC	291	.	REL606	3787065	1	REL606	3787088	1	0	alignment_overlap=8	coverage_minus=1	coverage_plus=6	flanking_left=150	flanking_right=150	frequency=1.436e-02	junction_possible_overlap_registers=141	key=REL606__3787065__1__REL606__3787080__1__8____150__150__0__0	max_left=138	max_left_minus=108	max_left_plus=138	max_min_left=0	max_min_left_minus=0	max_min_left_plus=0	max_min_right=70	max_min_right_minus=34	max_min_right_plus=70	max_pos_hash_score=282	max_right=70	max_right_minus=34	max_right_plus=70	neg_log10_pos_hash_p_value=21.7	new_junction_coverage=0.01	new_junction_read_count=7	no_show=1	polymorphism_frequency=1.436e-02	pos_hash_score=7	prediction=polymorphism	reject=COVERAGE_EVENNESS_SKEW,FREQUENCY_CUTOFF	side_1_annotate_key=gene	side_1_continuation=0	side_1_coverage=0.94	side_1_overlap=8	side_1_possible_overlap_registers=149	side_1_read_count=489	side_1_redundant=0	side_2_annotate_key=gene	side_2_continuation=0	side_2_coverage=1.01	side_2_overlap=0	side_2_possible_overlap_registers=141	side_2_read_count=498	side_2_redundant=0	total_non_overlap_reads=7
JC	292	.	REL606	3820180	1	REL606	3820219	1	0	alignment_overlap=12	coverage_minus=16	coverage_plus=30	flanking_left=150	flanking_right=150	frequency=9.509e-02	junction_possible_overlap_registers=137	key=REL606__3820180__1__REL606__3820207__1__12____150__150__0__0	max_left=137	max_left_minus=137	max_left_plus=132	max_min_left=56	max_min_left_minus=20	max_min_left_plus=56	max_min_right=69	max_min_right_minus=1	max_min_right_plus=69	max_pos_hash_score=274	max_right=135	max_right_minus=134	max_right_plus=135	neg_log10_pos_hash_p_value=13.2	new_junction_coverage=0.10	new_junction_read_count=47	polymorphism_frequency=9.509e-02	pos_hash_score=23	prediction=polymorphism	reject=COVERAGE_EVENNESS_SKEW,FREQUENCY_CUTOFF	side_1_annotate_key=gene	side_1_continuation=0	side_1_coverage=0.92	side_1_overlap=12	side_1_possible_overlap_registers=149	side_1_read_count=477	side_1_redundant=0	side_2_annotate_key=gene	side_2_continuation=0	side_2_coverage=0.95	side_2_overlap=0	side_2_possible_overlap_registers=137	side_2_read_count=456	side_2_redundant=0	total_non_overlap_reads=46
JC	293	.	REL606	3825953	1	REL606	4123868	1	0	alignment_overlap=1	coverage_minus=282	coverage_plus=332	flanking_left=150	flanking_right=150	frequency=1	junction_possible_overlap_registers=148	key=REL606__3825953__1__REL606__4123867__1__1____150__150__1__0	max_left=145	max_left_minus=145	max_left_plus=145	max_min_left=74	max_min_left_minus=74	max_min_left_plus=74	max_min_right=73	max_min_right_minus=73	max_min_right_plus=73	max_pos_hash_score=296	max_right=147	max_right_minus=147	max_right_plus=146	neg_log10_pos_hash_p_value=0.1	new_junction_coverage=1.41	new_junction_read_count=729	polymorphism_frequency=1.000e+00	pos_hash_score=138	prediction=consensus	read_count_offset=3	side_1_annotate_key=repeat	side_1_continuation=0	side_1_coverage=NA	side_1_overlap=1	side_1_read_count=NA	side_1_redundant=1	side_2_annotate_key=gene	side_2_continuation=0	side_2_coverage=0.00	side_2_overlap=0	side_2_possible_overlap_registers=145	side_2_read_count=0	side_2_redundant=0	total_non_overlap_reads=614
JC	294	.	REL606	3871958	1	REL606	3871988	1	0	alignment_overlap=7	coverage_minus=1	coverage_plus=7	flanking_left=150	flanking_right=150	frequency=1.774e-02	junction_possible_overlap_registers=142	key=REL606__3871958__1__REL606__3871981__1__7____150__150__0__0	max_left=140	max_left_minus=140	max_left_plus=107	max_min_left=0	max_min_left_minus=0	max_min_left_plus=0	max_min_right=61	max_min_right_minus=3	max_min_right_plus=61	max_pos_hash_score=284	max_right=61	max_right_minus=3	max_right_plus=61	neg_log10_pos_hash_p_value=21.8	new_junction_coverage=0.02	new_junction_read_count=8	no_show=1	polymorphism_frequency=1.774e-02	pos_hash_score=7	prediction=polymorphism	reject=COVERAGE_EVENNESS_SKEW,FREQUENCY_CUTOFF	side_1_annotate_key=gene	side_1_continuation=0	side_1_coverage=0.89	side_1_overlap=7	side_1_possible_overlap_registers=149	side_1_read_count=466	side_1_redundant=0	side_2_annotate_key=gene	side_2_continuation=0	side_2_coverage=0.89	side_2_overlap=0	side_2_possible_overlap_registers=142	side_2_read_count=442	side_2_redundant=0	total_non_overlap_reads=8
JC	295	.	REL606	3874760	-1	REL606	3874827	-1	0	alignment_overlap=4	coverage_minus=1	coverage_plus=2	flanking_left=150	flanking_right=150	frequency=5.562e-03	junction_possible_overlap_registers=145	key=REL606__3874760__-1__REL606__3874831__-1__4____150__150__0__0	max_left=111	max_left_minus=111	max_left_plus=103	max_min_left=0	max_min_left_minus=0	max_min_left_plus=0	max_min_right=69	max_min_right_minus=35	max_min_right_plus=69	max_pos_hash_score=290	max_right=69	max_right_minus=35	max_right_plus=69	neg_log10_pos_hash_p_value=25.5	new_junction_coverage=0.01	new_junction_read_count=3	no_show=1	polymorphism_frequency=5.562e-03	pos_hash_score=3	prediction=polymorphism	reject=COVERAGE_EVENNESS_SKEW,FREQUENCY_CUTOFF	side_1_annotate_key=gene	side_1_continuation=0	side_1_coverage=1.01	side_1_overlap=4	side_1_possible_overlap_registers=149	side_1_read_count=528	side_1_redundant=0	side_2_annotate_key=gene	side_2_continuation=0	side_2_coverage=1.10	side_2_overlap=0	side_2_possible_overlap_registers=145	side_2_read_count=559	side_2_redundant=0	total_non_overlap_reads=3
JC	296	.	REL606	3900667	-1	REL606	3900764	-1	0	alignment_overlap=8	coverage_minus=12	coverage_plus=1	flanking_left=150	flanking_right=150	frequency=2.522e-02	junction_possible_overlap_registers=141	key=REL606__3900667__-1__REL606__3900772__-1__8____150__150__0__0	max_left=109	max_left_minus=109	max_left_plus=79	max_min_left=47	max_min_left_minus=47	max_min_left_plus=0	max_min_right=68	max_min_right_minus=68	max_min_right_plus=63	max_pos_hash_score=282	max_right=139	max_right_minus=139	max_right_plus=63	neg_log10_pos_hash_p_value=19.1	new_junction_coverage=0.03	new_junction_read_count=13	no_show=1	polymorphism_frequency=2.522e-02	pos_hash_score=11	prediction=polymorphism	reject=COVERAGE_EVENNESS_SKEW,FREQUENCY_CUTOFF	side_1_annotate_key=gene	side_1_continuation=0	side_1_coverage=1.03	side_1_overlap=8	side_1_possible_overlap_registers=149	side_1_read_count=538	side_1_redundant=0	side_2_annotate_key=gene	side_2_continuation=0	side_2_coverage=1.01	side_2_overlap=0	side_2_possible_overlap_registers=141	side_2_read_count=496	side_2_redundant=0	total_non_overlap_reads=13
JC	297	.	REL606	3901273	-1	REL606	3901535	-1	0	alignment_overlap=10	coverage_minus=7	coverage_plus=2	flanking_left=150	flanking_right=150	frequency=1.487e-02	junction_possible_overlap_registers=139	key=REL606__3901273__-1__REL606__3901545__-1__10____150__150__0__0	max_left=96	max_left_minus=96	max_left_plus=34	max_min_left=45	max_min_left_minus=45	max_min_left_plus=34	max_min_right=66	max_min_right_minus=66	max_min_right_plus=0	max_pos_hash_score=278	max_right=128	max_right_minus=128	max_right_plus=125	neg_log10_pos_hash_p_value=21.5	new_junction_coverage=0.02	new_junction_read_count=9	no_show=1	polymorphism_frequency=1.487e-02	pos_hash_score=7	prediction=polymorphism	reject=COVERAGE_EVENNESS_SKEW,FREQUENCY_CUTOFF	side_1_annotate_key=gene	side_1_continuation=0	side_1_coverage=1.19	side_1_overlap=10	side_1_possible_overlap_registers=149	side_1_read_count=622	side_1_redundant=0	side_2_annotate_key=gene	side_2_continuation=0	side_2_coverage=1.26	side_2_overlap=0	side_2_possible_overlap_registers=139	side_2_read_count=612	side_2_redundant=0	total_non_overlap_reads=9
JC	298	.	REL606	3938413	-1	REL606	3938483	-1	0	alignment_overlap=10	coverage_minus=13	coverage_plus=0	flanking_left=150	flanking_right=150	frequency=4.087e-02	junction_possible_overlap_registers=139	key=REL606__3938413__-1__REL606__3938493__-1__10____150__150__0__0	max_left=97	max_left_minus=97	max_left_plus=0	max_min_left=62	max_min_left_minus=62	max_min_left_plus=0	max_min_right=57	max_min_right_minus=57	max_min_right_plus=0	max_pos_hash_score=278	max_right=102	max_right_minus=102	max_right_plus=0	neg_log10_pos_hash_p_value=19.5	new_junction_coverage=0.03	new_junction_read_count=15	no_show=1	polymorphism_frequency=4.087e-02	pos_hash_score=10	prediction=polymorphism	reject=COVERAGE_EVENNESS_SKEW,FREQUENCY_CUTOFF	side_1_annotate_key=gene	side_1_continuation=0	side_1_coverage=0.83	side_1_overlap=10	side_1_possible_overlap_registers=149	side_1_read_count=431	side_1_redundant=0	side_2_annotate_key=gene	side_2_continuation=0	side_2_coverage=0.62	side_2_overlap=0	side_2_possible_overlap_registers=139	side_2_read_count=302	side_2_redundant=0	total_non_overlap_reads=13
JC	299	.	REL606	3945450	-1	REL606	3945456	-1	0	alignment_overlap=10	coverage_minus=7	coverage_plus=1	flanking_left=150	flanking_right=150	frequency=2.120e-02	junction_possible_overlap_registers=139	key=REL606__3945450__-1__REL606__3945466__-1__10____150__150__0__0	max_left=132	max_left_minus=132	max_left_plus=12	max_min_left=64	max_min_left_minus=64	max_min_left_plus=12	max_min_right=64	max_min_right_minus=64	max_min_right_plus=0	max_pos_hash_score=278	max_right=134	max_right_minus=134	max_right_plus=128	neg_log10_pos_hash_p_value=20.8	new_junction_coverage=0.02	new_junction_read_count=9	no_show=1	polymorphism_frequency=2.120e-02	pos_hash_score=8	prediction=polymorphism	reject=COVERAGE_EVENNESS_SKEW,FREQUENCY_CUTOFF	side_1_annotate_key=gene	side_1_continuation=0	side_1_coverage=0.85	side_1_overlap=10	side_1_possible_overlap_registers=149	side_1_read_count=444	side_1_redundant=0	side_2_annotate_key=gene	side_2_continuation=0	side_2_coverage=0.86	side_2_overlap=0	side_2_possible_overlap_registers=139	side_2_read_count=417	side_2_redundant=0	total_non_overlap_reads=8
JC	300	.	REL606	3951360	1	REL606	3951529	1	0	alignment_overlap=6	coverage_minus=2	coverage_plus=2	flanking_left=150	flanking_right=150	frequency=7.934e-03	junction_possible_overlap_registers=143	key=REL606__3951360__1__REL606__3951523__1__6____150__150__0__0	max_left=101	max_left_minus=101	max_left_plus=70	max_min_left=70	max_min_left_minus=0	max_min_left_plus=70	max_min_right=65	max_min_right_minus=65	max_min_right_plus=0	max_pos_hash_score=286	max_right=133	max_right_minus=65	max_right_plus=133	neg_log10_pos_hash_p_value=24.3	new_junction_coverage=0.01	new_junction_read_count=4	no_show=1	polymorphism_frequency=7.934e-03	pos_hash_score=4	prediction=polymorphism	reject=COVERAGE_EVENNESS_SKEW,FREQUENCY_CUTOFF	side_1_annotate_key=gene	side_1_continuation=0	side_1_coverage=1.03	side_1_overlap=6	side_1_possible_overlap_registers=149	side_1_read_count=539	side_1_redundant=0	side_2_annotate_key=gene	side_2_continuation=0	side_2_coverage=0.97	side_2_overlap=0	side_2_possible_overlap_registers=143	side_2_read_count=483	side_2_redundant=0	total_non_overlap_reads=4
JC	301	.	REL606	3971995	-1	REL606	3972446	-1	0	alignment_overlap=10	coverage_minus=2	coverage_plus=1	flanking_left=150	flanking_right=150	frequency=6.580e-03	junction_possible_overlap_registers=139	key=REL606__3971995__-1__REL606__3972456__-1__10____150__150__0__0	max_left=89	max_left_minus=89	max_left_plus=69	max_min_left=69	max_min_left_minus=0	max_min_left_plus=69	max_min_right=59	max_min_right_minus=59	max_min_right_plus=0	max_pos_hash_score=278	max_right=71	max_right_minus=59	max_right_plus=71	neg_log10_pos_hash_p_value=24.9	new_junction_coverage=0.01	new_junction_read_count=3	no_show=1	polymorphism_frequency=6.580e-03	pos_hash_score=3	prediction=polymorphism	reject=COVERAGE_EVENNESS_SKEW,FREQUENCY_CUTOFF	side_1_annotate_key=gene	side_1_continuation=0	side_1_coverage=0.92	side_1_overlap=10	side_1_possible_overlap_registers=149	side_1_read_count=480	side_1_redundant=0	side_2_annotate_key=gene	side_2_continuation=0	side_2_coverage=0.94	side_2_overlap=0	side_2_possible_overlap_registers=139	side_2_read_count=458	side_2_redundant=0	total_non_overlap_reads=3
JC	302	.	REL606	4027931	-1	REL606	4028440	-1	0	alignment_overlap=8	coverage_minus=3	coverage_plus=1	flanking_left=150	flanking_right=150	frequency=8.172e-03	junction_possible_overlap_registers=141	key=REL606__4027931__-1__REL606__4028448__-1__8____150__150__0__0	max_left=88	max_left_minus=88	max_left_plus=32	max_min_left=62	max_min_left_minus=62	max_min_left_plus=32	max_min_right=64	max_min_right_minus=64	max_min_right_plus=0	max_pos_hash_score=282	max_right=110	max_right_minus=80	max_right_plus=110	neg_log10_pos_hash_p_value=24.1	new_junction_coverage=0.01	new_junction_read_count=4	no_show=1	polymorphism_frequency=8.172e-03	pos_hash_score=4	prediction=polymorphism	reject=COVERAGE_EVENNESS_SKEW,FREQUENCY_CUTOFF	side_1_annotate_key=gene	side_1_continuation=0	side_1_coverage=1.04	side_1_overlap=8	side_1_possible_overlap_registers=149	side_1_read_count=540	side_1_redundant=0	side_2_annotate_key=gene	side_2_continuation=0	side_2_coverage=0.93	side_2_overlap=0	side_2_possible_overlap_registers=141	side_2_read_count=460	side_2_redundant=0	total_non_overlap_reads=4
JC	303	.	REL606	4106340	-1	REL606	4106389	-1	0	alignment_overlap=7	coverage_minus=10	coverage_plus=0	flanking_left=150	flanking_right=150	frequency=2.668e-02	junction_possible_overlap_registers=142	key=REL606__4106340__-1__REL606__4106396__-1__7____150__150__0__0	max_left=77	max_left_minus=77	max_left_plus=0	max_min_left=70	max_min_left_minus=70	max_min_left_plus=0	max_min_right=66	max_min_right_minus=66	max_min_right_plus=0	max_pos_hash_score=284	max_right=135	max_right_minus=135	max_right_plus=0	neg_log10_pos_hash_p_value=21.1	new_junction_coverage=0.02	new_junction_read_count=12	no_show=1	polymorphism_frequency=2.668e-02	pos_hash_score=8	prediction=polymorphism	reject=COVERAGE_EVENNESS_SKEW,FREQUENCY_CUTOFF	side_1_annotate_key=gene	side_1_continuation=0	side_1_coverage=0.87	side_1_overlap=7	side_1_possible_overlap_registers=149	side_1_read_count=453	side_1_redundant=0	side_2_annotate_key=gene	side_2_continuation=0	side_2_coverage=0.89	side_2_overlap=0	side_2_possible_overlap_registers=142	side_2_read_count=444	side_2_redundant=0	total_non_overlap_reads=10
JC	304	.	REL606	4109038	-1	REL606	4109103	-1	0	alignment_overlap=7	coverage_minus=4	coverage_plus=1	flanking_left=150	flanking_right=150	frequency=1.074e-02	junction_possible_overlap_registers=142	key=REL606__4109038__-1__REL606__4109110__-1__7____150__150__0__0	max_left=100	max_left_minus=100	max_left_plus=86	max_min_left=39	max_min_left_minus=39	max_min_left_plus=0	max_min_right=68	max_min_right_minus=68	max_min_right_plus=57	max_pos_hash_score=284	max_right=133	max_right_minus=133	max_right_plus=57	neg_log10_pos_hash_p_value=23.3	new_junction_coverage=0.01	new_junction_read_count=5	no_show=1	polymorphism_frequency=1.074e-02	pos_hash_score=5	prediction=polymorphism	reject=COVERAGE_EVENNESS_SKEW,FREQUENCY_CUTOFF	side_1_annotate_key=gene	side_1_continuation=0	side_1_coverage=0.94	side_1_overlap=7	side_1_possible_overlap_registers=149	side_1_read_count=487	side_1_redundant=0	side_2_annotate_key=gene	side_2_continuation=0	side_2_coverage=0.92	side_2_overlap=0	side_2_possible_overlap_registers=142	side_2_read_count=457	side_2_redundant=0	total_non_overlap_reads=5
JC	305	.	REL606	4111537	1	REL606	4111567	1	0	alignment_overlap=9	coverage_minus=2	coverage_plus=21	flanking_left=150	flanking_right=150	frequency=5.290e-02	junction_possible_overlap_registers=140	key=REL606__4111537__1__REL606__4111558__1__9____150__150__0__0	max_left=140	max_left_minus=136	max_left_plus=140	max_min_left=0	max_min_left_minus=0	max_min_left_plus=0	max_min_right=65	max_min_right_minus=23	max_min_right_plus=65	max_pos_hash_score=280	max_right=65	max_right_minus=23	max_right_plus=65	neg_log10_pos_hash_p_value=16.8	new_junction_coverage=0.05	new_junction_read_count=23	no_show=1	polymorphism_frequency=5.290e-02	pos_hash_score=15	prediction=polymorphism	reject=COVERAGE_EVENNESS_SKEW,FREQUENCY_CUTOFF	side_1_annotate_key=gene	side_1_continuation=0	side_1_coverage=0.87	side_1_overlap=9	side_1_possible_overlap_registers=149	side_1_read_count=454	side_1_redundant=0	side_2_annotate_key=gene	side_2_continuation=0	side_2_coverage=0.81	side_2_overlap=0	side_2_possible_overlap_registers=140	side_2_read_count=397	side_2_redundant=0	total_non_overlap_reads=23
JC	306	.	REL606	4133548	1	REL606	4133667	1	0	alignment_overlap=9	coverage_minus=1	coverage_plus=6	flanking_left=150	flanking_right=150	frequency=1.684e-02	junction_possible_overlap_registers=140	key=REL606__4133548__1__REL606__4133658__1__9____150__150__0__0	max_left=136	max_left_minus=90	max_left_plus=136	max_min_left=60	max_min_left_minus=0	max_min_left_plus=60	max_min_right=62	max_min_right_minus=51	max_min_right_plus=62	max_pos_hash_score=280	max_right=82	max_right_minus=51	max_right_plus=82	neg_log10_pos_hash_p_value=21.6	new_junction_coverage=0.02	new_junction_read_count=8	no_show=1	polymorphism_frequency=1.684e-02	pos_hash_score=7	prediction=polymorphism	reject=COVERAGE_EVENNESS_SKEW,FREQUENCY_CUTOFF	side_1_annotate_key=gene	side_1_continuation=0	side_1_coverage=1.01	side_1_overlap=9	side_1_possible_overlap_registers=149	side_1_read_count=528	side_1_redundant=0	side_2_annotate_key=gene	side_2_continuation=0	side_2_coverage=0.90	side_2_overlap=0	side_2_possible_overlap_registers=140	side_2_read_count=438	side_2_redundant=0	total_non_overlap_reads=7
JC	307	.	REL606	4222826	-1	REL606	4222909	-1	0	alignment_overlap=10	coverage_minus=6	coverage_plus=2	flanking_left=150	flanking_right=150	frequency=1.982e-02	junction_possible_overlap_registers=139	key=REL606__4222826__-1__REL606__4222919__-1__10____150__150__0__0	max_left=108	max_left_minus=108	max_left_plus=65	max_min_left=65	max_min_left_minus=51	max_min_left_plus=65	max_min_right=32	max_min_right_minus=32	max_min_right_plus=0	max_pos_hash_score=278	max_right=137	max_right_minus=120	max_right_plus=137	neg_log10_pos_hash_p_value=20.8	new_junction_coverage=0.02	new_junction_read_count=8	no_show=1	polymorphism_frequency=1.982e-02	pos_hash_score=8	prediction=polymorphism	reject=COVERAGE_EVENNESS_SKEW,FREQUENCY_CUTOFF	side_1_annotate_key=gene	side_1_continuation=0	side_1_coverage=0.88	side_1_overlap=10	side_1_possible_overlap_registers=149	side_1_read_count=456	side_1_redundant=0	side_2_annotate_key=gene	side_2_continuation=0	side_2_coverage=0.75	side_2_overlap=0	side_2_possible_overlap_registers=139	side_2_read_count=366	side_2_redundant=0	total_non_overlap_reads=8
JC	308	.	REL606	4227745	1	REL606	4227789	1	0	alignment_overlap=9	coverage_minus=1	coverage_plus=16	flanking_left=150	flanking_right=150	frequency=3.066e-02	junction_possible_overlap_registers=140	key=REL606__4227745__1__REL606__4227780__1__9____150__150__0__0	max_left=140	max_left_minus=64	max_left_plus=140	max_min_left=64	max_min_left_minus=64	max_min_left_plus=0	max_min_right=70	max_min_right_minus=0	max_min_right_plus=70	max_pos_hash_score=280	max_right=77	max_right_minus=77	max_right_plus=70	neg_log10_pos_hash_p_value=19.6	new_junction_coverage=0.03	new_junction_read_count=17	no_show=1	polymorphism_frequency=3.066e-02	pos_hash_score=10	prediction=polymorphism	reject=COVERAGE_EVENNESS_SKEW,FREQUENCY_CUTOFF	side_1_annotate_key=gene	side_1_continuation=0	side_1_coverage=1.05	side_1_overlap=9	side_1_possible_overlap_registers=149	side_1_read_count=546	side_1_redundant=0	side_2_annotate_key=gene	side_2_continuation=0	side_2_coverage=1.15	side_2_overlap=0	side_2_possible_overlap_registers=140	side_2_read_count=562	side_2_redundant=0	total_non_overlap_reads=17
JC	309	.	REL606	4234502	-1	REL606	4234519	-1	0	alignment_overlap=9	coverage_minus=31	coverage_plus=4	flanking_left=150	flanking_right=150	frequency=7.787e-02	junction_possible_overlap_registers=140	key=REL606__4234502__-1__REL606__4234528__-1__9____150__150__0__0	max_left=140	max_left_minus=140	max_left_plus=127	max_min_left=59	max_min_left_minus=59	max_min_left_plus=22	max_min_right=55	max_min_right_minus=55	max_min_right_plus=14	max_pos_hash_score=280	max_right=136	max_right_minus=136	max_right_plus=133	neg_log10_pos_hash_p_value=15.0	new_junction_coverage=0.08	new_junction_read_count=37	polymorphism_frequency=7.787e-02	pos_hash_score=19	prediction=polymorphism	reject=COVERAGE_EVENNESS_SKEW,FREQUENCY_CUTOFF	side_1_annotate_key=gene	side_1_continuation=0	side_1_coverage=0.91	side_1_overlap=9	side_1_possible_overlap_registers=149	side_1_read_count=475	side_1_redundant=0	side_2_annotate_key=gene	side_2_continuation=0	side_2_coverage=0.88	side_2_overlap=0	side_2_possible_overlap_registers=140	side_2_read_count=430	side_2_redundant=0	total_non_overlap_reads=35
JC	310	.	REL606	4238524	1	REL606	4238640	1	0	alignment_overlap=4	coverage_minus=3	coverage_plus=1	flanking_left=150	flanking_right=150	frequency=7.701e-03	junction_possible_overlap_registers=145	key=REL606__4238524__1__REL606__4238636__1__4____150__150__0__0	max_left=108	max_left_minus=108	max_left_plus=61	max_min_left=61	max_min_left_minus=0	max_min_left_plus=61	max_min_right=48	max_min_right_minus=48	max_min_right_plus=0	max_pos_hash_score=290	max_right=85	max_right_minus=48	max_right_plus=85	neg_log10_pos_hash_p_value=25.5	new_junction_coverage=0.01	new_junction_read_count=4	no_show=1	polymorphism_frequency=7.701e-03	pos_hash_score=3	prediction=polymorphism	reject=COVERAGE_EVENNESS_SKEW,FREQUENCY_CUTOFF	side_1_annotate_key=gene	side_1_continuation=0	side_1_coverage=1.08	side_1_overlap=4	side_1_possible_overlap_registers=149	side_1_read_count=564	side_1_redundant=0	side_2_annotate_key=gene	side_2_continuation=0	side_2_coverage=0.95	side_2_overlap=0	side_2_possible_overlap_registers=145	side_2_read_count=482	side_2_redundant=0	total_non_overlap_reads=4
JC	311	.	REL606	4256893	1	REL606	4256887	-1	0	alignment_overlap=13	coverage_minus=225	coverage_plus=290	flanking_left=150	flanking_right=150	frequency=1	junction_possible_overlap_registers=136	key=REL606__4256893__1__REL606__4256900__-1__13____150__150__0__0	max_left=134	max_left_minus=134	max_left_plus=134	max_min_left=68	max_min_left_minus=66	max_min_left_plus=68	max_min_right=67	max_min_right_minus=65	max_min_right_plus=67	max_pos_hash_score=272	max_right=134	max_right_minus=134	max_right_plus=134	neg_log10_pos_hash_p_value=0.1	new_junction_coverage=1.11	new_junction_read_count=527	polymorphism_frequency=1.000e+00	pos_hash_score=131	prediction=consensus	side_1_annotate_key=gene	side_1_continuation=0	side_1_coverage=0.00	side_1_overlap=13	side_1_possible_overlap_registers=149	side_1_read_count=0	side_1_redundant=0	side_2_annotate_key=gene	side_2_continuation=0	side_2_coverage=0.00	side_2_overlap=0	side_2_possible_overlap_registers=136	side_2_read_count=0	side_2_redundant=0	total_non_overlap_reads=515
JC	312	.	REL606	4276310	1	REL606	4276421	1	0	alignment_overlap=9	coverage_minus=0	coverage_plus=8	flanking_left=150	flanking_right=150	frequency=1.875e-02	junction_possible_overlap_registers=140	key=REL606__4276310__1__REL606__4276412__1__9____150__150__0__0	max_left=126	max_left_minus=0	max_left_plus=126	max_min_left=0	max_min_left_minus=0	max_min_left_plus=0	max_min_right=50	max_min_right_minus=0	max_min_right_plus=50	max_pos_hash_score=280	max_right=50	max_right_minus=0	max_right_plus=50	neg_log10_pos_hash_p_value=20.9	new_junction_coverage=0.02	new_junction_read_count=8	no_show=1	polymorphism_frequency=1.875e-02	pos_hash_score=8	prediction=polymorphism	reject=COVERAGE_EVENNESS_SKEW,FREQUENCY_CUTOFF	side_1_annotate_key=gene	side_1_continuation=0	side_1_coverage=0.82	side_1_overlap=9	side_1_possible_overlap_registers=149	side_1_read_count=426	side_1_redundant=0	side_2_annotate_key=gene	side_2_continuation=0	side_2_coverage=0.89	side_2_overlap=0	side_2_possible_overlap_registers=140	side_2_read_count=437	side_2_redundant=0	total_non_overlap_reads=8
JC	313	.	REL606	4279446	1	REL606	4279965	1	0	alignment_overlap=7	coverage_minus=2	coverage_plus=1	flanking_left=150	flanking_right=150	frequency=5.916e-03	junction_possible_overlap_registers=142	key=REL606__4279446__1__REL606__4279958__1__7____150__150__0__0	max_left=98	max_left_minus=98	max_left_plus=86	max_min_left=0	max_min_left_minus=0	max_min_left_plus=0	max_min_right=54	max_min_right_minus=54	max_min_right_plus=54	max_pos_hash_score=284	max_right=54	max_right_minus=54	max_right_plus=54	neg_log10_pos_hash_p_value=25.2	new_junction_coverage=0.01	new_junction_read_count=3	no_show=1	polymorphism_frequency=5.916e-03	pos_hash_score=3	prediction=polymorphism	reject=COVERAGE_EVENNESS_SKEW,FREQUENCY_CUTOFF	side_1_annotate_key=gene	side_1_continuation=0	side_1_coverage=1.14	side_1_overlap=7	side_1_possible_overlap_registers=149	side_1_read_count=593	side_1_redundant=0	side_2_annotate_key=gene	side_2_continuation=0	side_2_coverage=0.89	side_2_overlap=0	side_2_possible_overlap_registers=142	side_2_read_count=443	side_2_redundant=0	total_non_overlap_reads=3
JC	314	.	REL606	4285300	-1	REL606	4286011	-1	0	alignment_overlap=9	coverage_minus=3	coverage_plus=4	flanking_left=150	flanking_right=150	frequency=1.396e-02	junction_possible_overlap_registers=140	key=REL606__4285300__-1__REL606__4286020__-1__9____150__150__0__0	max_left=128	max_left_minus=128	max_left_plus=125	max_min_left=61	max_min_left_minus=58	max_min_left_plus=61	max_min_right=16	max_min_right_minus=13	max_min_right_plus=16	max_pos_hash_score=280	max_right=104	max_right_minus=80	max_right_plus=104	neg_log10_pos_hash_p_value=23.2	new_junction_coverage=0.01	new_junction_read_count=7	no_show=1	polymorphism_frequency=1.396e-02	pos_hash_score=5	prediction=polymorphism	reject=COVERAGE_EVENNESS_SKEW,FREQUENCY_CUTOFF	side_1_annotate_key=gene	side_1_continuation=0	side_1_coverage=0.99	side_1_overlap=9	side_1_possible_overlap_registers=149	side_1_read_count=517	side_1_redundant=0	side_2_annotate_key=gene	side_2_continuation=0	side_2_coverage=1.03	side_2_overlap=0	side_2_possible_overlap_registers=140	side_2_read_count=503	side_2_redundant=0	total_non_overlap_reads=7
JC	315	.	REL606	4288032	-1	REL606	4288056	-1	0	alignment_overlap=8	coverage_minus=14	coverage_plus=2	flanking_left=150	flanking_right=150	frequency=3.242e-02	junction_possible_overlap_registers=141	key=REL606__4288032__-1__REL606__4288064__-1__8____150__150__0__0	max_left=45	max_left_minus=45	max_left_plus=14	max_min_left=45	max_min_left_minus=45	max_min_left_plus=14	max_min_right=0	max_min_right_minus=0	max_min_right_plus=0	max_pos_hash_score=282	max_right=138	max_right_minus=138	max_right_plus=130	neg_log10_pos_hash_p_value=17.9	new_junction_coverage=0.03	new_junction_read_count=16	no_show=1	polymorphism_frequency=3.242e-02	pos_hash_score=13	prediction=polymorphism	reject=COVERAGE_EVENNESS_SKEW,FREQUENCY_CUTOFF	side_1_annotate_key=gene	side_1_continuation=0	side_1_coverage=0.96	side_1_overlap=8	side_1_possible_overlap_registers=149	side_1_read_count=501	side_1_redundant=0	side_2_annotate_key=gene	side_2_continuation=0	side_2_coverage=0.98	side_2_overlap=0	side_2_possible_overlap_registers=141	side_2_read_count=481	side_2_redundant=0	total_non_overlap_reads=16
JC	316	.	REL606	4292315	-1	REL606	4292717	-1	0	alignment_overlap=6	coverage_minus=1	coverage_plus=2	flanking_left=150	flanking_right=150	frequency=5.864e-03	junction_possible_overlap_registers=143	key=REL606__4292315__-1__REL606__4292723__-1__6____150__150__0__0	max_left=111	max_left_minus=111	max_left_plus=98	max_min_left=0	max_min_left_minus=0	max_min_left_plus=0	max_min_right=47	max_min_right_minus=33	max_min_right_plus=47	max_pos_hash_score=286	max_right=47	max_right_minus=33	max_right_plus=47	neg_log10_pos_hash_p_value=25.3	new_junction_coverage=0.01	new_junction_read_count=3	no_show=1	polymorphism_frequency=5.864e-03	pos_hash_score=3	prediction=polymorphism	reject=COVERAGE_EVENNESS_SKEW,FREQUENCY_CUTOFF	side_1_annotate_key=gene	side_1_continuation=0	side_1_coverage=1.13	side_1_overlap=6	side_1_possible_overlap_registers=149	side_1_read_count=591	side_1_redundant=0	side_2_annotate_key=gene	side_2_continuation=0	side_2_coverage=0.90	side_2_overlap=0	side_2_possible_overlap_registers=143	side_2_read_count=450	side_2_redundant=0	total_non_overlap_reads=3
JC	317	.	REL606	4298044	-1	REL606	4298045	-1	0	alignment_overlap=8	coverage_minus=7	coverage_plus=2	flanking_left=150	flanking_right=150	frequency=3.491e-02	junction_possible_overlap_registers=141	key=REL606__4298044__-1__REL606__4298053__-1__8____150__150__0__0	max_left=135	max_left_minus=85	max_left_plus=135	max_min_left=46	max_min_left_minus=46	max_min_left_plus=0	max_min_right=57	max_min_right_minus=57	max_min_right_plus=41	max_pos_hash_score=282	max_right=130	max_right_minus=130	max_right_plus=41	neg_log10_pos_hash_p_value=21.0	new_junction_coverage=0.03	new_junction_read_count=14	no_show=1	polymorphism_frequency=3.491e-02	pos_hash_score=8	prediction=polymorphism	reject=COVERAGE_EVENNESS_SKEW,FREQUENCY_CUTOFF	side_1_annotate_key=gene	side_1_continuation=0	side_1_coverage=0.79	side_1_overlap=8	side_1_possible_overlap_registers=149	side_1_read_count=409	side_1_redundant=0	side_2_annotate_key=gene	side_2_continuation=0	side_2_coverage=0.79	side_2_overlap=0	side_2_possible_overlap_registers=141	side_2_read_count=387	side_2_redundant=0	total_non_overlap_reads=9
JC	318	.	REL606	4298044	-1	REL606	4298156	-1	0	alignment_overlap=8	coverage_minus=4	coverage_plus=3	flanking_left=150	flanking_right=150	frequency=3.597e-02	junction_possible_overlap_registers=141	key=REL606__4298044__-1__REL606__4298164__-1__8____150__150__0__0	max_left=135	max_left_minus=60	max_left_plus=135	max_min_left=60	max_min_left_minus=60	max_min_left_plus=10	max_min_right=41	max_min_right_minus=0	max_min_right_plus=41	max_pos_hash_score=282	max_right=132	max_right_minus=123	max_right_plus=132	neg_log10_pos_hash_p_value=21.7	new_junction_coverage=0.03	new_junction_read_count=15	no_show=1	polymorphism_frequency=3.597e-02	pos_hash_score=7	prediction=polymorphism	reject=COVERAGE_EVENNESS_SKEW,FREQUENCY_CUTOFF	side_1_annotate_key=gene	side_1_continuation=0	side_1_coverage=0.78	side_1_overlap=8	side_1_possible_overlap_registers=149	side_1_read_count=408	side_1_redundant=0	side_2_annotate_key=gene	side_2_continuation=0	side_2_coverage=0.85	side_2_overlap=0	side_2_possible_overlap_registers=141	side_2_read_count=418	side_2_redundant=0	total_non_overlap_reads=7
JC	319	.	REL606	4299296	-1	REL606	4299698	-1	0	alignment_overlap=10	coverage_minus=3	coverage_plus=2	flanking_left=150	flanking_right=150	frequency=1.099e-02	junction_possible_overlap_registers=139	key=REL606__4299296__-1__REL606__4299708__-1__10____150__150__0__0	max_left=88	max_left_minus=88	max_left_plus=72	max_min_left=56	max_min_left_minus=56	max_min_left_plus=45	max_min_right=68	max_min_right_minus=53	max_min_right_plus=68	max_pos_hash_score=278	max_right=95	max_right_minus=84	max_right_plus=95	neg_log10_pos_hash_p_value=23.1	new_junction_coverage=0.01	new_junction_read_count=5	no_show=1	polymorphism_frequency=1.099e-02	pos_hash_score=5	prediction=polymorphism	reject=COVERAGE_EVENNESS_SKEW,FREQUENCY_CUTOFF	side_1_annotate_key=gene	side_1_continuation=0	side_1_coverage=0.99	side_1_overlap=10	side_1_possible_overlap_registers=149	side_1_read_count=513	side_1_redundant=0	side_2_annotate_key=gene	side_2_continuation=0	side_2_coverage=0.87	side_2_overlap=0	side_2_possible_overlap_registers=139	side_2_read_count=421	side_2_redundant=0	total_non_overlap_reads=5
JC	320	.	REL606	4314713	1	REL606	4314774	1	0	alignment_overlap=15	coverage_minus=15	coverage_plus=22	flanking_left=150	flanking_right=150	frequency=8.232e-02	junction_possible_overlap_registers=134	key=REL606__4314713__1__REL606__4314759__1__15____150__150__0__0	max_left=132	max_left_minus=125	max_left_plus=132	max_min_left=56	max_min_left_minus=35	max_min_left_plus=56	max_min_right=43	max_min_right_minus=10	max_min_right_plus=43	max_pos_hash_score=268	max_right=130	max_right_minus=130	max_right_plus=86	neg_log10_pos_hash_p_value=15.3	new_junction_coverage=0.08	new_junction_read_count=37	no_show=1	polymorphism_frequency=8.232e-02	pos_hash_score=17	prediction=polymorphism	reject=COVERAGE_EVENNESS_SKEW,FREQUENCY_CUTOFF	side_1_annotate_key=gene	side_1_continuation=0	side_1_coverage=0.84	side_1_overlap=15	side_1_possible_overlap_registers=149	side_1_read_count=438	side_1_redundant=0	side_2_annotate_key=gene	side_2_continuation=0	side_2_coverage=0.92	side_2_overlap=0	side_2_possible_overlap_registers=134	side_2_read_count=431	side_2_redundant=0	total_non_overlap_reads=37
JC	321	.	REL606	4315164	1	REL606	4315247	1	0	alignment_overlap=10	coverage_minus=3	coverage_plus=13	flanking_left=150	flanking_right=150	frequency=3.215e-02	junction_possible_overlap_registers=139	key=REL606__4315164__1__REL606__4315237__1__10____150__150__0__0	max_left=128	max_left_minus=73	max_left_plus=128	max_min_left=69	max_min_left_minus=66	max_min_left_plus=69	max_min_right=70	max_min_right_minus=67	max_min_right_plus=70	max_pos_hash_score=278	max_right=135	max_right_minus=76	max_right_plus=135	neg_log10_pos_hash_p_value=17.2	new_junction_coverage=0.03	new_junction_read_count=16	no_show=1	polymorphism_frequency=3.215e-02	pos_hash_score=14	prediction=polymorphism	reject=COVERAGE_EVENNESS_SKEW,FREQUENCY_CUTOFF	side_1_annotate_key=gene	side_1_continuation=0	side_1_coverage=0.99	side_1_overlap=10	side_1_possible_overlap_registers=149	side_1_read_count=515	side_1_redundant=0	side_2_annotate_key=gene	side_2_continuation=0	side_2_coverage=0.99	side_2_overlap=0	side_2_possible_overlap_registers=139	side_2_read_count=483	side_2_redundant=0	total_non_overlap_reads=16
JC	322	.	REL606	4488877	-1	REL606	4489319	-1	0	alignment_overlap=10	coverage_minus=2	coverage_plus=1	flanking_left=150	flanking_right=150	frequency=5.749e-03	junction_possible_overlap_registers=139	key=REL606__4488877__-1__REL606__4489329__-1__10____150__150__0__0	max_left=109	max_left_minus=109	max_left_plus=44	max_min_left=44	max_min_left_minus=0	max_min_left_plus=44	max_min_right=43	max_min_right_minus=43	max_min_right_plus=0	max_pos_hash_score=278	max_right=96	max_right_minus=43	max_right_plus=96	neg_log10_pos_hash_p_value=24.9	new_junction_coverage=0.01	new_junction_read_count=3	no_show=1	polymorphism_frequency=5.749e-03	pos_hash_score=3	prediction=polymorphism	reject=COVERAGE_EVENNESS_SKEW,FREQUENCY_CUTOFF	side_1_annotate_key=gene	side_1_continuation=0	side_1_coverage=1.10	side_1_overlap=10	side_1_possible_overlap_registers=149	side_1_read_count=572	side_1_redundant=0	side_2_annotate_key=gene	side_2_continuation=0	side_2_coverage=1.04	side_2_overlap=0	side_2_possible_overlap_registers=139	side_2_read_count=504	side_2_redundant=0	total_non_overlap_reads=3
JC	323	.	REL606	4493015	1	REL606	4493290	1	0	alignment_overlap=5	coverage_minus=9	coverage_plus=2	flanking_left=150	flanking_right=150	frequency=2.060e-02	junction_possible_overlap_registers=144	key=REL606__4493015__1__REL606__4493285__1__5____150__150__0__0	max_left=62	max_left_minus=62	max_left_plus=54	max_min_left=62	max_min_left_minus=62	max_min_left_plus=54	max_min_right=0	max_min_right_minus=0	max_min_right_plus=0	max_pos_hash_score=288	max_right=92	max_right_minus=83	max_right_plus=92	neg_log10_pos_hash_p_value=25.4	new_junction_coverage=0.02	new_junction_read_count=11	no_show=1	polymorphism_frequency=2.060e-02	pos_hash_score=3	prediction=polymorphism	reject=COVERAGE_EVENNESS_SKEW,FREQUENCY_CUTOFF	side_1_annotate_key=gene	side_1_continuation=0	side_1_coverage=1.14	side_1_overlap=5	side_1_possible_overlap_registers=149	side_1_read_count=593	side_1_redundant=0	side_2_annotate_key=gene	side_2_continuation=0	side_2_coverage=0.94	side_2_overlap=0	side_2_possible_overlap_registers=144	side_2_read_count=473	side_2_redundant=0	total_non_overlap_reads=11
JC	324	.	REL606	4493381	-1	REL606	4493755	-1	0	alignment_overlap=7	coverage_minus=1	coverage_plus=2	flanking_left=150	flanking_right=150	frequency=6.668e-03	junction_possible_overlap_registers=142	key=REL606__4493381__-1__REL606__4493762__-1__7____150__150__0__0	max_left=95	max_left_minus=95	max_left_plus=91	max_min_left=0	max_min_left_minus=0	max_min_left_plus=0	max_min_right=65	max_min_right_minus=48	max_min_right_plus=65	max_pos_hash_score=284	max_right=65	max_right_minus=48	max_right_plus=65	neg_log10_pos_hash_p_value=25.2	new_junction_coverage=0.01	new_junction_read_count=3	no_show=1	polymorphism_frequency=6.668e-03	pos_hash_score=3	prediction=polymorphism	reject=COVERAGE_EVENNESS_SKEW,FREQUENCY_CUTOFF	side_1_annotate_key=gene	side_1_continuation=0	side_1_coverage=0.83	side_1_overlap=7	side_1_possible_overlap_registers=149	side_1_read_count=430	side_1_redundant=0	side_2_annotate_key=gene	side_2_continuation=0	side_2_coverage=0.98	side_2_overlap=0	side_2_possible_overlap_registers=142	side_2_read_count=484	side_2_redundant=0	total_non_overlap_reads=3
JC	325	.	REL606	4493509	-1	REL606	4493681	-1	0	alignment_overlap=7	coverage_minus=3	coverage_plus=6	flanking_left=150	flanking_right=150	frequency=2.382e-02	junction_possible_overlap_registers=142	key=REL606__4493509__-1__REL606__4493688__-1__7____150__150__0__0	max_left=142	max_left_minus=142	max_left_plus=127	max_min_left=5	max_min_left_minus=0	max_min_left_plus=5	max_min_right=63	max_min_right_minus=2	max_min_right_plus=63	max_pos_hash_score=284	max_right=137	max_right_minus=2	max_right_plus=137	neg_log10_pos_hash_p_value=21.1	new_junction_coverage=0.02	new_junction_read_count=12	no_show=1	polymorphism_frequency=2.382e-02	pos_hash_score=8	prediction=polymorphism	reject=COVERAGE_EVENNESS_SKEW,FREQUENCY_CUTOFF	side_1_annotate_key=gene	side_1_continuation=0	side_1_coverage=0.91	side_1_overlap=7	side_1_possible_overlap_registers=149	side_1_read_count=474	side_1_redundant=0	side_2_annotate_key=gene	side_2_continuation=0	side_2_coverage=1.07	side_2_overlap=0	side_2_possible_overlap_registers=142	side_2_read_count=532	side_2_redundant=0	total_non_overlap_reads=9
JC	326	.	REL606	4493610	-1	REL606	4493681	-1	0	alignment_overlap=7	coverage_minus=0	coverage_plus=5	flanking_left=150	flanking_right=150	frequency=1.914e-02	junction_possible_overlap_registers=142	key=REL606__4493610__-1__REL606__4493688__-1__7____150__150__0__0	max_left=141	max_left_minus=0	max_left_plus=141	max_min_left=5	max_min_left_minus=0	max_min_left_plus=5	max_min_right=63	max_min_right_minus=0	max_min_right_plus=63	max_pos_hash_score=284	max_right=137	max_right_minus=0	max_right_plus=137	neg_log10_pos_hash_p_value=23.3	new_junction_coverage=0.02	new_junction_read_count=10	no_show=1	polymorphism_frequency=1.914e-02	pos_hash_score=5	prediction=polymorphism	reject=COVERAGE_EVENNESS_SKEW,FREQUENCY_CUTOFF	side_1_annotate_key=gene	side_1_continuation=0	side_1_coverage=0.99	side_1_overlap=7	side_1_possible_overlap_registers=149	side_1_read_count=517	side_1_redundant=0	side_2_annotate_key=gene	side_2_continuation=0	side_2_coverage=1.07	side_2_overlap=0	side_2_possible_overlap_registers=142	side_2_read_count=532	side_2_redundant=0	total_non_overlap_reads=5
JC	327	.	REL606	4512946	1	REL606	4513082	1	0	alignment_overlap=9	coverage_minus=1	coverage_plus=24	flanking_left=150	flanking_right=150	frequency=4.897e-02	junction_possible_overlap_registers=140	key=REL606__4512946__1__REL606__4513073__1__9____150__150__0__0	max_left=137	max_left_minus=30	max_left_plus=137	max_min_left=70	max_min_left_minus=30	max_min_left_plus=70	max_min_right=69	max_min_right_minus=0	max_min_right_plus=69	max_pos_hash_score=280	max_right=119	max_right_minus=103	max_right_plus=119	neg_log10_pos_hash_p_value=15.0	new_junction_coverage=0.05	new_junction_read_count=25	polymorphism_frequency=4.897e-02	pos_hash_score=19	prediction=polymorphism	reject=COVERAGE_EVENNESS_SKEW,FREQUENCY_CUTOFF	side_1_annotate_key=gene	side_1_continuation=0	side_1_coverage=0.99	side_1_overlap=9	side_1_possible_overlap_registers=149	side_1_read_count=513	side_1_redundant=0	side_2_annotate_key=gene	side_2_continuation=0	side_2_coverage=1.00	side_2_overlap=0	side_2_possible_overlap_registers=140	side_2_read_count=489	side_2_redundant=0	total_non_overlap_reads=25
UN	328	.	REL606	15531	16584
UN	329	.	REL606	17137	18290
UN	330	.	REL606	24881	25358
UN	331	.	REL606	228116	228358
UN	332	.	REL606	228649	229834
UN	333	.	REL606	230127	230244
UN	334	.	REL606	230439	233115
UN	335	.	REL606	242847	243324
UN	336	.	REL606	264382	264863
UN	337	.	REL606	354853	355333
UN	338	.	REL606	378336	378818
UN	339	.	REL606	431093	432145
UN	340	.	REL606	497017	499634
UN	341	.	REL606	499926	500193
UN	342	.	REL606	547793	548272
UN	343	.	REL606	549296	549781
UN	344	.	REL606	553072	554105
UN	345	.	REL606	568370	588984
UN	346	.	REL606	589273	589753
UN	347	.	REL606	590435	591487
UN	348	.	REL606	618838	619315
UN	349	.	REL606	633696	634176
UN	350	.	REL606	643084	644237
UN	351	.	REL606	665847	667006
UN	352	.	REL606	713313	713383
UN	353	.	REL606	1111694	1111939
UN	354	.	REL606	1111946	1111946
UN	355	.	REL606	1111950	1111950
UN	356	.	REL606	1111961	1111961
UN	357	.	REL606	1112008	1112663
UN	358	.	REL606	1194780	1195261
UN	359	.	REL606	1271295	1272448
UN	360	.	REL606	1324796	1325277
UN	361	.	REL606	1422791	1423756
UN	362	.	REL606	1425196	1425316
UN	363	.	REL606	1428202	1428203
UN	364	.	REL606	1428930	1428934
UN	365	.	REL606	1432138	1432618
UN	366	.	REL606	1446752	1447721
UN	367	.	REL606	1456086	1457244
UN	368	.	REL606	1457391	1468969
UN	369	.	REL606	1505012	1505071
UN	370	.	REL606	1505939	1505965
UN	371	.	REL606	1507217	1509826
UN	372	.	REL606	1510120	1510385
UN	373	.	REL606	1513439	1513456
UN	374	.	REL606	1552293	1552351
UN	375	.	REL606	1607722	1607726
UN	376	.	REL606	1607728	1607728
UN	377	.	REL606	1608449	1608453
UN	378	.	REL606	1612407	1612531
UN	379	.	REL606	1613543	1614567
UN	380	.	REL606	1614854	1615821
UN	381	.	REL606	1728439	1729592
UN	382	.	REL606	1774823	1775976
UN	383	.	REL606	1856892	1857948
UN	384	.	REL606	1973103	1973583
UN	385	.	REL606	2063137	2064289
UN	386	.	REL606	2070746	2071235
UN	387	.	REL606	2085216	2085695
UN	388	.	REL606	2204891	2205377
UN	389	.	REL606	2349594	2350074
UN	390	.	REL606	2390649	2391705
UN	391	.	REL606	2561530	2561991
UN	392	.	REL606	2591054	2594250
UN	393	.	REL606	2594306	2595925
UN	394	.	REL606	2599286	2600439
UN	395	.	REL606	2627684	2628035
UN	396	.	REL606	2717796	2718852
UN	397	.	REL606	2719384	2720536
UN	398	.	REL606	2767133	2767613
UN	399	.	REL606	2827658	2828626
UN	400	.	REL606	2844563	2845719
UN	401	.	REL606	2962168	2963322
UN	402	.	REL606	3196536	3197689
UN	403	.	REL606	3281597	3283928
UN	404	.	REL606	3284344	3286218
UN	405	.	REL606	3286385	3286536
UN	406	.	REL606	3328207	3328390
UN	407	.	REL606	3363389	3363868
UN	408	.	REL606	3447238	3448290
UN	409	.	REL606	3481162	3481170
UN	410	.	REL606	3481434	3484535
UN	411	.	REL606	3486465	3486511
UN	412	.	REL606	3527706	3527764
UN	413	.	REL606	3574917	3578450
UN	414	.	REL606	3578452	3578456
UN	415	.	REL606	3578459	3583520
UN	416	.	REL606	3628287	3630722
UN	417	.	REL606	3631109	3631695
UN	418	.	REL606	3632977	3632980
UN	419	.	REL606	3673919	3674399
UN	420	.	REL606	3826097	3827250
UN	421	.	REL606	3829542	3834425
UN	422	.	REL606	3939718	3941396
UN	423	.	REL606	3941685	3941948
UN	424	.	REL606	3942112	3943157
UN	425	.	REL606	3943696	3943813
UN	426	.	REL606	3944190	3944909
UN	427	.	REL606	4036323	4037476
UN	428	.	REL606	4073782	4075345
UN	429	.	REL606	4075924	4076040
UN	430	.	REL606	4076305	4077379
UN	431	.	REL606	4077670	4078786
UN	432	.	REL606	4083566	4083747
UN	433	.	REL606	4115033	4120077
UN	434	.	REL606	4256888	4256892
UN	435	.	REL606	4343242	4344395
UN	436	.	REL606	4418444	4418562
UN	437	.	REL606	4423014	4423129
UN	438	.	REL606	4434314	4434793
UN	439	.	REL606	4450539	4451028
UN	440	.	REL606	4503045	4504208
