# Supplementary material for: Genomic and phenotypic evolution of Escherichia coli in a novel citrate-only resource environment
Source: eLife. 2020 May 29;9:e55414. doi: 10.7554/eLife.55414 (PMC7299349; doi:10.7554/eLife.55414)
Supplement: Supplementary file 5. [file elife-55414-supp5.zip › S4File_genomes-by-environment/DM25-gd/ZDBp912_minus_CZB152.gd]

#=GENOME_DIFF	1.0
#=TITLE	ZDBp912_minus_CZB152
MOB	1	82,96,97	REL606	435258	IS150	1	-1	gene_name=hupB/ppiD	gene_position=intergenic (+33/-159)	gene_product=HU, DNA-binding transcriptional regulator, beta subunit/peptidyl-prolyl cis-trans isomerase (rotamase D)	gene_strand=>/>	genes_promoter=ppiD	ins_end=TTC	locus_tag=ECB_00392/ECB_00393	locus_tags_promoter=ECB_00393	mutation_category=mobile_element_insertion	position_end=435258	position_start=435258	repeat_size=1443
MOB	2	98,99	REL606	492501	IS150	-1	3	gene_name=ybbO	gene_position=coding (264-266/810 nt)	gene_product=short chain dehydrogenase	gene_strand=<	genes_inactivated=ybbO	locus_tag=ECB_00444	locus_tags_inactivated=ECB_00444	mutation_category=mobile_element_insertion	position_end=492503	position_start=492501	repeat_size=1443
MOB	3	101,102	REL606	544593	IS3	1	3	gene_name=ybcL	gene_position=coding (362-364/552 nt)	gene_product=predicted kinase inhibitor	gene_strand=>	genes_inactivated=ybcL	ins_start=TGA	locus_tag=ECB_00495	locus_tags_inactivated=ECB_00495	mutation_category=mobile_element_insertion	position_end=544595	position_start=544593	repeat_size=1255
DEL	4	28,29	REL606	665708	2	gene_name=gltL/insJ-2	gene_position=intergenic (-78/-47)	gene_product=ATP-binding protein of glutamate/aspartate transport system; b0652_1/IS150 hypothetical protein	gene_strand=</>	genes_promoter=gltL	locus_tag=ECB_00618_1/ECB_00619_3	locus_tags_promoter=ECB_00618_1	mutation_category=small_indel	position_end=665709	position_start=665708
MOB	5	136,137	REL606	1137051	IS150	1	3	gene_name=dinI	gene_position=coding (28-30/246 nt)	gene_product=DNA damage-inducible protein I	gene_strand=<	genes_inactivated=dinI	locus_tag=ECB_01057	locus_tags_inactivated=ECB_01057	mutation_category=mobile_element_insertion	position_end=1137053	position_start=1137051	repeat_size=1443
DEL	6	85,107	REL606	1271135	15	gene_name=ldrB/insK-2	gene_position=intergenic (-156/+27)	gene_product=toxic polypeptide, small/IS150 putative transposase	gene_strand=</<	locus_tag=ECB_01192/ECB_00620_4	mediated=IS150	mutation_category=small_indel	position_end=1271149	position_start=1271135
MOB	7	154,161	REL606	2264346	IS186	1	8	gene_name=menC	gene_position=coding (131-138/963 nt)	gene_product=O-succinylbenzoate synthase	gene_strand=<	genes_inactivated=menC	locus_tag=ECB_02188	locus_tags_inactivated=ECB_02188	mutation_category=mobile_element_insertion	position_end=2264353	position_start=2264346	repeat_size=1343
MOB	8	153,162	REL606	2264348	IS186	-1	8	gene_name=menC	gene_position=coding (129-136/963 nt)	gene_product=O-succinylbenzoate synthase	gene_strand=<	genes_inactivated=menC	locus_tag=ECB_02188	locus_tags_inactivated=ECB_02188	mutation_category=mobile_element_insertion	position_end=2264355	position_start=2264348	repeat_size=1343
MOB	9	108,173	REL606	2553002	IS150	-1	3	gene_name=yfhG	gene_position=coding (560-562/714 nt)	gene_product=hypothetical protein	gene_strand=<	genes_inactivated=yfhG	locus_tag=ECB_02447	locus_tags_inactivated=ECB_02447	mutation_category=mobile_element_insertion	position_end=2553004	position_start=2553002	repeat_size=1443
MOB	10	109,182	REL606	2812156	IS150	-1	3	gene_name=ygeD	gene_position=coding (1128-1130/1194 nt)	gene_product=predicted inner membrane protein	gene_strand=<	genes_overlapping=ygeD	locus_tag=ECB_02683	locus_tags_overlapping=ECB_02683	mutation_category=mobile_element_insertion	position_end=2812158	position_start=2812156	repeat_size=1443
MOB	11	110,184	REL606	2896913	IS150	1	3	gene_name=ygfH	gene_position=coding (112-114/1479 nt)	gene_product=propionyl-CoA:succinate-CoA transferase	gene_strand=>	genes_inactivated=ygfH	locus_tag=ECB_02751	locus_tags_inactivated=ECB_02751	mutation_category=mobile_element_insertion	position_end=2896915	position_start=2896913	repeat_size=1443
MOB	12	111,185	REL606	2978663	IS150	1	3	gene_name=glcB	gene_position=coding (376-378/2172 nt)	gene_product=malate synthase	gene_strand=<	genes_inactivated=glcB	locus_tag=ECB_02844	locus_tags_inactivated=ECB_02844	mutation_category=mobile_element_insertion	position_end=2978665	position_start=2978663	repeat_size=1443
SNP	13	57	REL606	3362135	T	aa_new_seq=C	aa_position=132	aa_ref_seq=C	codon_new_seq=TGT	codon_number=132	codon_position=3	codon_ref_seq=TGC	gene_name=yhfR	gene_position=396	gene_product=predicted DNA-binding transcriptional regulator	gene_strand=>	genes_overlapping=yhfR	locus_tag=ECB_03225	locus_tags_overlapping=ECB_03225	mutation_category=snp_synonymous	position_end=3362135	position_start=3362135	snp_type=synonymous	transl_table=11
MOB	14	112,194	REL606	3466937	IS150	1	4	gene_name=yhhL	gene_position=coding (139-142/270 nt)	gene_product=conserved inner membrane protein	gene_strand=>	genes_inactivated=yhhL	locus_tag=ECB_03315	locus_tags_inactivated=ECB_03315	mutation_category=mobile_element_insertion	position_end=3466940	position_start=3466937	repeat_size=1443
MOB	15	113,197	REL606	3501576	IS150	-1	3	gene_name=yhiO/uspA	gene_position=intergenic (-35/-354)	gene_product=universal stress protein UspB/universal stress global response regulator	gene_strand=</>	genes_promoter=yhiO	locus_tag=ECB_03343/ECB_03344	locus_tags_promoter=ECB_03343	mutation_category=mobile_element_insertion	position_end=3501578	position_start=3501576	repeat_size=1443
DEL	17	209	REL606	4022848	7	gene_name=glpF	gene_position=coding (657-663/846 nt)	gene_product=glycerol facilitator	gene_strand=<	genes_inactivated=glpF	locus_tag=ECB_03812	locus_tags_inactivated=ECB_03812	mutation_category=small_indel	position_end=4022854	position_start=4022848
SNP	18	76	REL606	4095055	T	aa_new_seq=V	aa_position=904	aa_ref_seq=A	codon_new_seq=GTG	codon_number=904	codon_position=2	codon_ref_seq=GCG	gene_name=rpoC	gene_position=2711	gene_product=DNA-directed RNA polymerase subunit beta'	gene_strand=>	genes_overlapping=rpoC	locus_tag=ECB_03864	locus_tags_overlapping=ECB_03864	mutation_category=snp_nonsynonymous	position_end=4095055	position_start=4095055	snp_type=nonsynonymous	transl_table=11
INS	19	79	REL606	4342160	T	gene_name=fklB/cycA	gene_position=intergenic (+222/-87)	gene_product=FKBP-type peptidyl-prolyl cis-trans isomerase (rotamase)/D-alanine/D-serine/glycine transporter	gene_strand=>/>	genes_promoter=cycA	locus_tag=ECB_04079/ECB_04080	locus_tags_promoter=ECB_04080	mutation_category=small_indel	position_end=4342160	position_start=4342160
RA	20	.	REL606	155943	0	T	G	aa_new_seq=A	aa_position=191	aa_ref_seq=A	bias_e_value=9.36777e-16	bias_p_value=2.07199e-22	codon_new_seq=GCC	codon_number=191	codon_position=3	codon_ref_seq=GCA	consensus_reject=FREQUENCY_CUTOFF	consensus_score=318.3	fisher_strand_p_value=3.77175e-24	frequency=3.095e-01	gene_name=yadL	gene_position=573	gene_product=predicted fimbrial-like adhesin protein	gene_strand=<	ks_quality_p_value=1	locus_tag=ECB_00136	major_base=T	major_cov=26/90	major_frequency=6.905e-01	minor_base=G	minor_cov=52/0	new_cov=52/0	new_seq=G	polymorphism_frequency=3.095e-01	polymorphism_score=59.3	prediction=polymorphism	ref_cov=26/90	ref_seq=T	snp_type=synonymous	total_cov=78/90	transl_table=11
RA	21	.	REL606	179982	0	T	G	aa_new_seq=G	aa_position=196	aa_ref_seq=G	bias_e_value=4.11041e-13	bias_p_value=9.09154e-20	codon_new_seq=GGG	codon_number=196	codon_position=3	codon_ref_seq=GGT	consensus_reject=FREQUENCY_CUTOFF	consensus_score=303.4	fisher_strand_p_value=1.86567e-21	frequency=3.015e-01	gene_name=yadQ	gene_position=588	gene_product=chloride channel protein	gene_strand=>	ks_quality_p_value=1	locus_tag=ECB_00154	major_base=T	major_cov=17/78	major_frequency=6.985e-01	minor_base=G	minor_cov=41/0	new_cov=41/0	new_seq=G	polymorphism_frequency=3.015e-01	polymorphism_score=13.5	prediction=polymorphism	ref_cov=17/78	ref_seq=T	snp_type=synonymous	total_cov=58/78	transl_table=11
RA	22	.	REL606	331892	0	C	A	bias_e_value=1.53589	bias_p_value=3.39713e-07	consensus_reject=FREQUENCY_CUTOFF	consensus_score=131.2	fisher_strand_p_value=1.80405e-08	frequency=2.222e-01	ks_quality_p_value=1	major_base=C	major_cov=37/5	major_frequency=7.778e-01	minor_base=A	minor_cov=0/12	new_cov=0/12	no_show=1	polymorphism_frequency=2.222e-01	polymorphism_score=22.2	prediction=polymorphism	ref_cov=37/5	total_cov=37/17
RA	23	.	REL606	403502	0	T	G	aa_new_seq=G	aa_position=60	aa_ref_seq=G	bias_e_value=6.96195e-09	bias_p_value=1.53987e-15	codon_new_seq=GGG	codon_number=60	codon_position=3	codon_ref_seq=GGT	consensus_reject=FREQUENCY_CUTOFF	consensus_score=175.3	fisher_strand_p_value=3.97235e-17	frequency=3.089e-01	gene_name=ribD	gene_position=180	gene_product=fused diaminohydroxyphosphoribosylaminopyrimidine deaminase and 5-amino-6-(5-phosphoribosylamino) uracil reductase	gene_strand=>	ks_quality_p_value=1	locus_tag=ECB_00362	major_base=T	major_cov=17/68	major_frequency=6.911e-01	minor_base=G	minor_cov=37/1	new_cov=37/1	new_seq=G	polymorphism_frequency=3.089e-01	polymorphism_score=33.5	prediction=polymorphism	ref_cov=17/68	ref_seq=T	snp_type=synonymous	total_cov=55/69	transl_table=11
RA	24	.	REL606	413549	0	T	G	aa_new_seq=P	aa_position=279	aa_ref_seq=T	bias_e_value=8.33167e-10	bias_p_value=1.84282e-16	codon_new_seq=CCC	codon_number=279	codon_position=1	codon_ref_seq=ACC	consensus_reject=FREQUENCY_CUTOFF	consensus_score=359.1	fisher_strand_p_value=4.50104e-18	frequency=2.765e-01	gene_name=apbA	gene_position=835	gene_product=2-dehydropantoate 2-reductase	gene_strand=<	ks_quality_p_value=1	locus_tag=ECB_00373	major_base=T	major_cov=40/83	major_frequency=7.235e-01	minor_base=G	minor_cov=47/0	new_cov=47/0	new_seq=G	polymorphism_frequency=2.765e-01	polymorphism_score=27.8	prediction=polymorphism	ref_cov=40/83	ref_seq=T	snp_type=nonsynonymous	total_cov=87/83	transl_table=11
RA	25	.	REL606	472448	0	A	G	bias_e_value=2.03025e-08	bias_p_value=4.49057e-15	consensus_reject=FREQUENCY_CUTOFF	consensus_score=439.8	fisher_strand_p_value=1.19222e-16	frequency=2.171e-01	ks_quality_p_value=1	major_base=A	major_cov=41/96	major_frequency=7.829e-01	minor_base=G	minor_cov=38/0	new_cov=38/0	no_show=1	polymorphism_frequency=2.171e-01	polymorphism_score=16.2	prediction=polymorphism	ref_cov=41/96	total_cov=79/97
RA	26	.	REL606	590287	0	A	G	bias_e_value=4441920	bias_p_value=0.982477	consensus_score=12.3	deleted=1	fisher_strand_p_value=1	frequency=1	ks_quality_p_value=0.818731	major_base=G	major_cov=8/1	major_frequency=9.000e-01	minor_base=T	minor_cov=1/0	new_cov=8/1	polymorphism_frequency=9.000e-01	polymorphism_score=-3.6	prediction=consensus	ref_cov=0/1	total_cov=9/2
RA	27	.	REL606	591636	0	A	G	consensus_score=12.4	deleted=1	frequency=1	major_base=G	major_cov=1/7	major_frequency=1.000e+00	minor_base=N	minor_cov=0/0	new_cov=1/7	polymorphism_frequency=1.000e+00	polymorphism_score=NA	prediction=consensus	ref_cov=0/0	total_cov=1/7
RA	28	.	REL606	665706	0	T	.	consensus_score=1061.9	frequency=1	gene_name=gltL/insJ-2	gene_position=intergenic (-76/-50)	gene_product=ATP-binding protein of glutamate/aspartate transport system; b0652_1/IS150 hypothetical protein	gene_strand=</>	locus_tag=ECB_00618_1/ECB_00619_3	major_base=.	major_cov=124/104	major_frequency=1.000e+00	minor_base=N	minor_cov=0/0	new_cov=124/104	polymorphism_frequency=1.000e+00	polymorphism_score=NA	prediction=consensus	ref_cov=0/0	snp_type=intergenic	total_cov=124/104
RA	29	.	REL606	665707	0	T	.	consensus_score=1061.9	frequency=1	gene_name=gltL/insJ-2	gene_position=intergenic (-77/-49)	gene_product=ATP-binding protein of glutamate/aspartate transport system; b0652_1/IS150 hypothetical protein	gene_strand=</>	locus_tag=ECB_00618_1/ECB_00619_3	major_base=.	major_cov=124/104	major_frequency=1.000e+00	minor_base=N	minor_cov=0/0	new_cov=124/104	polymorphism_frequency=1.000e+00	polymorphism_score=NA	prediction=consensus	ref_cov=0/0	snp_type=intergenic	total_cov=124/104
RA	30	.	REL606	905742	0	T	G	bias_e_value=1.18401e-05	bias_p_value=2.61883e-12	consensus_reject=FREQUENCY_CUTOFF	consensus_score=222.3	fisher_strand_p_value=8.41915e-14	frequency=2.333e-01	ks_quality_p_value=1	major_base=T	major_cov=9/60	major_frequency=7.667e-01	minor_base=G	minor_cov=21/0	new_cov=21/0	no_show=1	polymorphism_frequency=2.333e-01	polymorphism_score=18.3	prediction=polymorphism	ref_cov=9/60	total_cov=30/60
RA	31	.	REL606	956056	0	A	C	aa_new_seq=P	aa_position=192	aa_ref_seq=T	bias_e_value=2.03164e-11	bias_p_value=4.49366e-18	codon_new_seq=CCC	codon_number=192	codon_position=1	codon_ref_seq=ACC	consensus_reject=FREQUENCY_CUTOFF	consensus_score=337.0	fisher_strand_p_value=1.00428e-19	frequency=2.727e-01	gene_name=lolA	gene_position=574	gene_product=outer-membrane lipoprotein carrier protein precursor	gene_strand=>	ks_quality_p_value=1	locus_tag=ECB_00895	major_base=A	major_cov=85/27	major_frequency=7.273e-01	minor_base=C	minor_cov=0/42	new_cov=0/42	new_seq=C	polymorphism_frequency=2.727e-01	polymorphism_score=26.1	prediction=polymorphism	ref_cov=85/27	ref_seq=A	snp_type=nonsynonymous	total_cov=86/70	transl_table=11
RA	32	.	REL606	1005127	0	A	C	bias_e_value=6.05347e-10	bias_p_value=1.33893e-16	consensus_reject=FREQUENCY_CUTOFF	consensus_score=366.6	fisher_strand_p_value=3.24434e-18	frequency=2.590e-01	gene_name=ompF/asnS	gene_position=intergenic (-32/+570)	gene_product=outer membrane porin 1a (Ia;b;F)/asparaginyl-tRNA synthetase	gene_strand=</<	ks_quality_p_value=1	locus_tag=ECB_00933/ECB_00934	major_base=A	major_cov=87/36	major_frequency=7.410e-01	minor_base=C	minor_cov=0/43	new_cov=0/43	polymorphism_frequency=2.590e-01	polymorphism_score=27.1	prediction=polymorphism	ref_cov=87/36	snp_type=intergenic	total_cov=87/79
RA	33	.	REL606	1145972	0	A	C	bias_e_value=9.74283e-16	bias_p_value=2.15495e-22	consensus_reject=FREQUENCY_CUTOFF	consensus_score=527.1	fisher_strand_p_value=3.92562e-24	frequency=2.030e-01	ks_quality_p_value=1	major_base=A	major_cov=130/27	major_frequency=7.970e-01	minor_base=C	minor_cov=0/40	new_cov=0/40	no_show=1	polymorphism_frequency=2.030e-01	polymorphism_score=13.2	prediction=polymorphism	ref_cov=130/27	total_cov=130/67
RA	34	.	REL606	1262066	0	A	C	bias_e_value=1.92759e-14	bias_p_value=4.26351e-21	consensus_reject=FREQUENCY_CUTOFF	consensus_score=450.5	fisher_strand_p_value=8.22237e-23	frequency=2.552e-01	gene_name=ychM/prsA	gene_position=intergenic (-92/+33)	gene_product=predicted transporter/ribose-phosphate pyrophosphokinase	gene_strand=</<	ks_quality_p_value=1	locus_tag=ECB_01181/ECB_01182	major_base=A	major_cov=107/36	major_frequency=7.448e-01	minor_base=C	minor_cov=0/49	new_cov=0/49	polymorphism_frequency=2.552e-01	polymorphism_score=11.3	prediction=polymorphism	ref_cov=107/36	snp_type=intergenic	total_cov=107/85
RA	35	.	REL606	1294185	0	T	A	bias_e_value=1.7957e-12	bias_p_value=3.97178e-19	consensus_reject=FREQUENCY_CUTOFF	consensus_score=274.1	fisher_strand_p_value=8.45642e-21	frequency=2.294e-01	ks_quality_p_value=0.994554	major_base=T	major_cov=80/4	major_frequency=7.706e-01	minor_base=A	minor_cov=0/25	new_cov=0/25	no_show=1	polymorphism_frequency=2.294e-01	polymorphism_score=56.0	prediction=polymorphism	ref_cov=80/4	total_cov=80/29
RA	36	.	REL606	1294192	0	T	C	bias_e_value=1.0157e-10	bias_p_value=2.24656e-17	consensus_reject=FREQUENCY_CUTOFF	consensus_score=300.5	fisher_strand_p_value=5.21267e-19	frequency=2.581e-01	gene_name=galU/hns	gene_position=intergenic (+100/+44)	gene_product=glucose-1-phosphate uridylyltransferase/global DNA-binding transcriptional dual regulator H-NS	gene_strand=>/<	ks_quality_p_value=1	locus_tag=ECB_01212/ECB_01213	major_base=T	major_cov=78/14	major_frequency=7.419e-01	minor_base=C	minor_cov=0/32	new_cov=0/32	polymorphism_frequency=2.581e-01	polymorphism_score=13.8	prediction=polymorphism	ref_cov=78/14	snp_type=intergenic	total_cov=79/46
RA	37	.	REL606	1323710	0	T	G	bias_e_value=3.22849e-06	bias_p_value=7.14087e-13	consensus_reject=FREQUENCY_CUTOFF	consensus_score=441.4	fisher_strand_p_value=2.20075e-14	frequency=2.000e-01	ks_quality_p_value=1	major_base=T	major_cov=50/94	major_frequency=8.000e-01	minor_base=G	minor_cov=36/0	new_cov=36/0	no_show=1	polymorphism_frequency=2.000e-01	polymorphism_score=26.3	prediction=polymorphism	ref_cov=50/94	total_cov=86/94
RA	38	.	REL606	1377441	0	A	C	aa_new_seq=N	aa_position=103	aa_ref_seq=K	bias_e_value=9.34304e-25	bias_p_value=2.06652e-31	codon_new_seq=AAC	codon_number=103	codon_position=3	codon_ref_seq=AAA	consensus_reject=FREQUENCY_CUTOFF	consensus_score=392.8	fisher_strand_p_value=2.71965e-33	frequency=2.848e-01	gene_name=ycjS	gene_position=309	gene_product=predicted oxidoreductase, NADH-binding	gene_strand=>	ks_quality_p_value=1	locus_tag=ECB_01292	major_base=A	major_cov=110/8	major_frequency=7.152e-01	minor_base=C	minor_cov=0/47	new_cov=0/47	new_seq=C	polymorphism_frequency=2.848e-01	polymorphism_score=23.9	prediction=polymorphism	ref_cov=110/8	ref_seq=A	snp_type=nonsynonymous	total_cov=110/55	transl_table=11
RA	39	.	REL606	1447820	0	A	C	aa_new_seq=Q	aa_position=285	aa_ref_seq=K	bias_e_value=2156650	bias_p_value=0.477014	codon_new_seq=CAG	codon_number=285	codon_position=1	codon_ref_seq=AAG	consensus_score=628.0	fisher_strand_p_value=1	frequency=1	gene_name=insF-2	gene_position=853	gene_product=IS3 element protein InsF	gene_strand=>	ks_quality_p_value=0.17328	locus_tag=ECB_01360	major_base=C	major_cov=64/100	major_frequency=9.939e-01	minor_base=A	minor_cov=0/1	new_cov=64/100	new_seq=C	polymorphism_frequency=9.939e-01	polymorphism_score=-4.6	prediction=consensus	ref_cov=0/1	ref_seq=A	snp_type=nonsynonymous	total_cov=64/101	transl_table=11
RA	40	.	REL606	1466629	0	A	C	bias_e_value=1.21957e-10	bias_p_value=2.69749e-17	consensus_reject=FREQUENCY_CUTOFF	consensus_score=431.1	fisher_strand_p_value=6.28628e-19	frequency=2.025e-01	ks_quality_p_value=1	major_base=A	major_cov=103/23	major_frequency=7.975e-01	minor_base=C	minor_cov=0/32	new_cov=0/32	no_show=1	polymorphism_frequency=2.025e-01	polymorphism_score=11.9	prediction=polymorphism	ref_cov=103/23	total_cov=103/55
RA	41	.	REL606	1490899	0	A	G	aa_new_seq=G	aa_position=55	aa_ref_seq=G	bias_e_value=4.16015e-26	bias_p_value=9.20154e-33	codon_new_seq=GGG	codon_number=55	codon_position=3	codon_ref_seq=GGA	consensus_reject=FREQUENCY_CUTOFF	consensus_score=266.3	fisher_strand_p_value=1.16273e-34	frequency=3.645e-01	gene_name=ydcU	gene_position=165	gene_product=predicted spermidine/putrescine transporter subunit	gene_strand=>	ks_quality_p_value=1	locus_tag=ECB_01399	major_base=A	major_cov=24/105	major_frequency=6.355e-01	minor_base=G	minor_cov=74/0	new_cov=74/0	new_seq=G	polymorphism_frequency=3.645e-01	polymorphism_score=135.2	prediction=polymorphism	ref_cov=24/105	ref_seq=A	snp_type=synonymous	total_cov=100/105	transl_table=11
RA	42	.	REL606	1490904	0	A	T	aa_new_seq=F	aa_position=57	aa_ref_seq=Y	bias_e_value=2.80412e-15	bias_p_value=6.20225e-22	codon_new_seq=TTT	codon_number=57	codon_position=2	codon_ref_seq=TAT	consensus_reject=FREQUENCY_CUTOFF	consensus_score=408.4	fisher_strand_p_value=1.15246e-23	frequency=2.618e-01	gene_name=ydcU	gene_position=170	gene_product=predicted spermidine/putrescine transporter subunit	gene_strand=>	ks_quality_p_value=1	locus_tag=ECB_01399	major_base=A	major_cov=34/107	major_frequency=7.382e-01	minor_base=T	minor_cov=50/0	new_cov=50/0	new_seq=T	polymorphism_frequency=2.618e-01	polymorphism_score=87.5	prediction=polymorphism	ref_cov=34/107	ref_seq=A	snp_type=nonsynonymous	total_cov=84/107	transl_table=11
RA	43	.	REL606	1618762	0	A	C	bias_e_value=2.40148e-17	bias_p_value=5.31166e-24	consensus_reject=FREQUENCY_CUTOFF	consensus_score=531.4	fisher_strand_p_value=9.05439e-26	frequency=2.079e-01	ks_quality_p_value=1	major_base=A	major_cov=134/26	major_frequency=7.921e-01	minor_base=C	minor_cov=0/42	new_cov=0/42	no_show=1	polymorphism_frequency=2.079e-01	polymorphism_score=34.6	prediction=polymorphism	ref_cov=134/26	total_cov=134/68
RA	44	.	REL606	1688229	0	A	C	aa_new_seq=P	aa_position=92	aa_ref_seq=T	bias_e_value=5.66174e-23	bias_p_value=1.25228e-29	codon_new_seq=CCC	codon_number=92	codon_position=1	codon_ref_seq=ACC	consensus_reject=FREQUENCY_CUTOFF	consensus_score=369.1	fisher_strand_p_value=1.74354e-31	frequency=3.280e-01	gene_name=nth	gene_position=274	gene_product=DNA glycosylase and apyrimidinic (AP) lyase (endonuclease III)	gene_strand=>	ks_quality_p_value=1	locus_tag=ECB_01603	major_base=A	major_cov=105/22	major_frequency=6.720e-01	minor_base=C	minor_cov=0/62	new_cov=0/62	new_seq=C	polymorphism_frequency=3.280e-01	polymorphism_score=55.6	prediction=polymorphism	ref_cov=105/22	ref_seq=A	snp_type=nonsynonymous	total_cov=105/85	transl_table=11
RA	45	.	REL606	1750983	0	G	C	bias_e_value=0.607982	bias_p_value=1.34475e-07	consensus_reject=FREQUENCY_CUTOFF	consensus_score=343.0	fisher_strand_p_value=6.78895e-09	frequency=2.000e-01	ks_quality_p_value=1	major_base=G	major_cov=47/61	major_frequency=8.000e-01	minor_base=C	minor_cov=27/0	new_cov=27/0	no_show=1	polymorphism_frequency=2.000e-01	polymorphism_score=32.9	prediction=polymorphism	ref_cov=47/61	total_cov=74/62
RA	46	.	REL606	1802013	0	G	A	bias_e_value=2.32407e-20	bias_p_value=5.14046e-27	consensus_reject=FREQUENCY_CUTOFF	consensus_score=358.3	fisher_strand_p_value=7.82199e-29	frequency=2.252e-01	ks_quality_p_value=1	major_base=G	major_cov=112/5	major_frequency=7.748e-01	minor_base=A	minor_cov=0/34	new_cov=0/34	no_show=1	polymorphism_frequency=2.252e-01	polymorphism_score=65.4	prediction=polymorphism	ref_cov=112/5	total_cov=112/39
RA	47	.	REL606	2003157	0	C	T	bias_e_value=4.29972e-09	bias_p_value=9.51026e-16	consensus_reject=FREQUENCY_CUTOFF	consensus_score=462.2	fisher_strand_p_value=2.42243e-17	frequency=2.000e-01	ks_quality_p_value=1	major_base=C	major_cov=108/44	major_frequency=8.000e-01	minor_base=T	minor_cov=0/38	new_cov=0/38	no_show=1	polymorphism_frequency=2.000e-01	polymorphism_score=31.4	prediction=polymorphism	ref_cov=108/44	total_cov=108/82
RA	48	.	REL606	2173900	0	A	C	bias_e_value=2.51744e-18	bias_p_value=5.56816e-25	consensus_reject=FREQUENCY_CUTOFF	consensus_score=508.1	fisher_strand_p_value=9.13445e-27	frequency=2.233e-01	ks_quality_p_value=1	major_base=A	major_cov=132/28	major_frequency=7.767e-01	minor_base=C	minor_cov=0/46	new_cov=0/46	no_show=1	polymorphism_frequency=2.233e-01	polymorphism_score=43.5	prediction=polymorphism	ref_cov=132/28	total_cov=132/75
RA	49	.	REL606	2238337	0	A	C	bias_e_value=4.32937e-10	bias_p_value=9.57584e-17	consensus_reject=FREQUENCY_CUTOFF	consensus_score=416.0	fisher_strand_p_value=2.30116e-18	frequency=2.193e-01	ks_quality_p_value=1	major_base=A	major_cov=104/42	major_frequency=7.807e-01	minor_base=C	minor_cov=0/41	new_cov=0/41	no_show=1	polymorphism_frequency=2.193e-01	polymorphism_score=56.3	prediction=polymorphism	ref_cov=104/42	total_cov=104/83
RA	50	.	REL606	2656106	0	A	C	bias_e_value=1.63712e-06	bias_p_value=3.62104e-13	consensus_reject=FREQUENCY_CUTOFF	consensus_score=355.9	fisher_strand_p_value=1.09239e-14	frequency=2.530e-01	ks_quality_p_value=1	major_base=A	major_cov=77/47	major_frequency=7.470e-01	minor_base=C	minor_cov=0/42	new_cov=0/42	no_show=1	polymorphism_frequency=2.530e-01	polymorphism_score=11.6	prediction=polymorphism	ref_cov=77/47	total_cov=77/91
RA	51	.	REL606	2679002	0	A	G	bias_e_value=0.0174299	bias_p_value=3.8552e-09	consensus_reject=FREQUENCY_CUTOFF	consensus_score=277.0	fisher_strand_p_value=1.63827e-10	frequency=2.481e-01	ks_quality_p_value=1	major_base=A	major_cov=40/57	major_frequency=7.519e-01	minor_base=G	minor_cov=32/0	new_cov=32/0	no_show=1	polymorphism_frequency=2.481e-01	polymorphism_score=11.9	prediction=polymorphism	ref_cov=40/57	total_cov=73/57
RA	52	.	REL606	2774220	0	T	C	aa_new_seq=G	aa_position=106	aa_ref_seq=E	bias_e_value=0.00684964	bias_p_value=1.51502e-09	codon_new_seq=GGG	codon_number=106	codon_position=2	codon_ref_seq=GAG	consensus_reject=FREQUENCY_CUTOFF	consensus_score=281.5	fisher_strand_p_value=6.18206e-11	frequency=2.759e-01	gene_name=ECB_02652	gene_position=317	gene_product=conserved hypothetical protein	gene_strand=<	ks_quality_p_value=1	locus_tag=ECB_02652	major_base=T	major_cov=56/49	major_frequency=7.241e-01	minor_base=C	minor_cov=0/40	new_cov=0/40	new_seq=C	polymorphism_frequency=2.759e-01	polymorphism_score=31.6	prediction=polymorphism	ref_cov=56/49	ref_seq=T	snp_type=nonsynonymous	total_cov=56/89	transl_table=11
RA	53	.	REL606	2994830	0	A	C	bias_e_value=2.65931e-09	bias_p_value=5.88194e-16	consensus_reject=FREQUENCY_CUTOFF	consensus_score=368.1	fisher_strand_p_value=1.47965e-17	frequency=2.333e-01	ks_quality_p_value=1	major_base=A	major_cov=88/27	major_frequency=7.667e-01	minor_base=C	minor_cov=0/35	new_cov=0/35	no_show=1	polymorphism_frequency=2.333e-01	polymorphism_score=24.5	prediction=polymorphism	ref_cov=88/27	total_cov=88/62
RA	54	.	REL606	2998205	0	C	T	bias_e_value=3.83179e-10	bias_p_value=8.47528e-17	consensus_reject=FREQUENCY_CUTOFF	consensus_score=390.8	fisher_strand_p_value=2.03058e-18	frequency=2.073e-01	ks_quality_p_value=1	major_base=C	major_cov=28/102	major_frequency=7.927e-01	minor_base=T	minor_cov=34/0	new_cov=34/0	no_show=1	polymorphism_frequency=2.073e-01	polymorphism_score=51.5	prediction=polymorphism	ref_cov=28/102	total_cov=62/102
RA	55	.	REL606	3217772	0	A	C	bias_e_value=0.00319952	bias_p_value=7.0768e-10	consensus_reject=FREQUENCY_CUTOFF	consensus_score=422.4	fisher_strand_p_value=2.79717e-11	frequency=2.102e-01	ks_quality_p_value=1	major_base=A	major_cov=76/63	major_frequency=7.898e-01	minor_base=C	minor_cov=0/37	new_cov=0/37	no_show=1	polymorphism_frequency=2.102e-01	polymorphism_score=29.3	prediction=polymorphism	ref_cov=76/63	total_cov=76/100
RA	56	.	REL606	3259133	0	T	C	aa_new_seq=G	aa_position=625	aa_ref_seq=D	bias_e_value=4.4002e-21	bias_p_value=9.73249e-28	codon_new_seq=GGT	codon_number=625	codon_position=2	codon_ref_seq=GAT	consensus_reject=FREQUENCY_CUTOFF	consensus_score=337.2	fisher_strand_p_value=1.44383e-29	frequency=3.121e-01	gene_name=yhdA	gene_position=1874	gene_product=conserved inner membrane protein	gene_strand=<	ks_quality_p_value=1	locus_tag=ECB_03111	major_base=T	major_cov=101/18	major_frequency=6.879e-01	minor_base=C	minor_cov=0/54	new_cov=0/54	new_seq=C	polymorphism_frequency=3.121e-01	polymorphism_score=58.1	prediction=polymorphism	ref_cov=101/18	ref_seq=T	snp_type=nonsynonymous	total_cov=101/72	transl_table=11
RA	57	.	REL606	3362135	0	C	T	aa_new_seq=C	aa_position=132	aa_ref_seq=C	bias_e_value=3524010	bias_p_value=0.779453	codon_new_seq=TGT	codon_number=132	codon_position=3	codon_ref_seq=TGC	consensus_score=862.8	fisher_strand_p_value=0.414414	frequency=1	gene_name=yhfR	gene_position=396	gene_product=predicted DNA-binding transcriptional regulator	gene_strand=>	ks_quality_p_value=0.999959	locus_tag=ECB_03225	major_base=T	major_cov=91/130	major_frequency=9.955e-01	minor_base=A	minor_cov=1/0	new_cov=91/130	new_seq=T	polymorphism_frequency=9.955e-01	polymorphism_score=NA	prediction=consensus	ref_cov=0/0	ref_seq=C	snp_type=synonymous	total_cov=92/130	transl_table=11
RA	58	.	REL606	3414588	0	A	C	bias_e_value=4.32529e-10	bias_p_value=9.56682e-17	consensus_reject=FREQUENCY_CUTOFF	consensus_score=301.5	fisher_strand_p_value=2.29894e-18	frequency=2.232e-01	ks_quality_p_value=1	major_base=A	major_cov=79/8	major_frequency=7.768e-01	minor_base=C	minor_cov=0/25	new_cov=0/25	no_show=1	polymorphism_frequency=2.232e-01	polymorphism_score=12.7	prediction=polymorphism	ref_cov=79/8	total_cov=79/33
RA	59	.	REL606	3414590	0	T	C	bias_e_value=5.08848e-12	bias_p_value=1.12549e-18	consensus_reject=FREQUENCY_CUTOFF	consensus_score=265.2	fisher_strand_p_value=2.43821e-20	frequency=2.381e-01	ks_quality_p_value=1	major_base=T	major_cov=76/4	major_frequency=7.619e-01	minor_base=C	minor_cov=0/25	new_cov=0/25	no_show=1	polymorphism_frequency=2.381e-01	polymorphism_score=25.1	prediction=polymorphism	ref_cov=76/4	total_cov=76/29
RA	60	.	REL606	3421865	0	T	G	bias_e_value=8.78549e-08	bias_p_value=1.9432e-14	consensus_reject=FREQUENCY_CUTOFF	consensus_score=341.2	fisher_strand_p_value=5.37393e-16	frequency=2.123e-01	ks_quality_p_value=1	major_base=T	major_cov=27/88	major_frequency=7.877e-01	minor_base=G	minor_cov=31/0	new_cov=31/0	no_show=1	polymorphism_frequency=2.123e-01	polymorphism_score=42.4	prediction=polymorphism	ref_cov=27/88	total_cov=58/88
RA	61	.	REL606	3481137	0	G	A	bias_e_value=4520940	bias_p_value=0.999955	consensus_score=29.1	deleted=1	fisher_strand_p_value=1	frequency=1	ks_quality_p_value=0.990521	major_base=A	major_cov=1/13	major_frequency=9.333e-01	minor_base=G	minor_cov=0/1	new_cov=1/13	polymorphism_frequency=9.333e-01	polymorphism_score=-6.1	prediction=consensus	ref_cov=0/1	total_cov=1/14
RA	62	.	REL606	3556582	0	G	C	bias_e_value=36777	bias_p_value=0.00813444	consensus_reject=FREQUENCY_CUTOFF	consensus_score=79.1	fisher_strand_p_value=0.00103289	frequency=2.571e-01	gene_name=yhjQ	gene_position=pseudogene (13/738 nt)	gene_product=b3534; cell division protein (chromosome partitioning ATPase)	gene_strand=<	ks_quality_p_value=1	locus_tag=ECB_03382	major_base=G	major_cov=9/17	major_frequency=7.429e-01	minor_base=C	minor_cov=9/0	new_cov=9/0	polymorphism_frequency=2.571e-01	polymorphism_score=11.8	prediction=polymorphism	ref_cov=9/17	snp_type=pseudogene	total_cov=18/17
RA	63	.	REL606	3602497	0	T	G	bias_e_value=2.61268e-12	bias_p_value=5.77881e-19	consensus_reject=FREQUENCY_CUTOFF	consensus_score=295.3	fisher_strand_p_value=1.23369e-20	frequency=2.400e-01	ks_quality_p_value=1	major_base=T	major_cov=10/85	major_frequency=7.600e-01	minor_base=G	minor_cov=30/0	new_cov=30/0	no_show=1	polymorphism_frequency=2.400e-01	polymorphism_score=19.6	prediction=polymorphism	ref_cov=10/85	total_cov=40/85
RA	64	.	REL606	3606630	0	A	C	aa_new_seq=A	aa_position=80	aa_ref_seq=D	bias_e_value=953.697	bias_p_value=0.000210942	codon_new_seq=GCC	codon_number=80	codon_position=2	codon_ref_seq=GAC	consensus_reject=FREQUENCY_CUTOFF	consensus_score=117.1	fisher_strand_p_value=1.87862e-05	frequency=2.754e-01	gene_name=yiaN	gene_position=239	gene_product=predicted transporter	gene_strand=>	ks_quality_p_value=0.940085	locus_tag=ECB_03430	major_base=A	major_cov=26/24	major_frequency=7.246e-01	minor_base=C	minor_cov=0/19	new_cov=0/19	new_seq=C	polymorphism_frequency=2.754e-01	polymorphism_score=23.2	prediction=polymorphism	ref_cov=26/24	ref_seq=A	snp_type=nonsynonymous	total_cov=26/43	transl_table=11
RA	65	.	REL606	3606985	0	A	C	bias_e_value=0.00568734	bias_p_value=1.25794e-09	consensus_reject=FREQUENCY_CUTOFF	consensus_score=249.0	fisher_strand_p_value=5.09276e-11	frequency=2.079e-01	ks_quality_p_value=1	major_base=A	major_cov=61/19	major_frequency=7.921e-01	minor_base=C	minor_cov=0/21	new_cov=0/21	no_show=1	polymorphism_frequency=2.079e-01	polymorphism_score=12.6	prediction=polymorphism	ref_cov=61/19	total_cov=61/40
RA	66	.	REL606	3787982	0	T	A	bias_e_value=1.67978e-17	bias_p_value=3.7154e-24	consensus_reject=FREQUENCY_CUTOFF	consensus_score=275.5	fisher_strand_p_value=6.29435e-26	frequency=2.812e-01	gene_name=yieF/yieG	gene_position=intergenic (+2/+52)	gene_product=chromate reductase, Class I, flavoprotein/predicted inner membrane protein	gene_strand=>/<	ks_quality_p_value=1	locus_tag=ECB_03597/ECB_03598	major_base=T	major_cov=86/6	major_frequency=7.188e-01	minor_base=A	minor_cov=0/36	new_cov=0/36	polymorphism_frequency=2.812e-01	polymorphism_score=80.7	prediction=polymorphism	ref_cov=86/6	snp_type=intergenic	total_cov=86/42
RA	67	.	REL606	3909638	0	T	G	bias_e_value=0.000154485	bias_p_value=3.41695e-11	consensus_reject=FREQUENCY_CUTOFF	consensus_score=286.6	fisher_strand_p_value=1.20113e-12	frequency=2.066e-01	ks_quality_p_value=1	major_base=T	major_cov=24/72	major_frequency=7.934e-01	minor_base=G	minor_cov=25/0	new_cov=25/0	no_show=1	polymorphism_frequency=2.066e-01	polymorphism_score=31.1	prediction=polymorphism	ref_cov=24/72	total_cov=49/72
RA	68	.	REL606	3931649	0	A	C	bias_e_value=1.04321e-16	bias_p_value=2.3074e-23	consensus_reject=FREQUENCY_CUTOFF	consensus_score=596.1	fisher_strand_p_value=4.03608e-25	frequency=2.379e-01	ks_quality_p_value=1	major_base=A	major_cov=133/56	major_frequency=7.621e-01	minor_base=C	minor_cov=0/59	new_cov=0/59	no_show=1	polymorphism_frequency=2.379e-01	polymorphism_score=10.4	prediction=polymorphism	ref_cov=133/56	total_cov=133/116
RA	69	.	REL606	3943694	0	C	T	consensus_score=28.3	deleted=1	frequency=1	major_base=T	major_cov=2/7	major_frequency=1.000e+00	minor_base=N	minor_cov=0/0	new_cov=2/7	polymorphism_frequency=1.000e+00	polymorphism_score=NA	prediction=consensus	ref_cov=0/0	total_cov=2/7
RA	70	.	REL606	4006934	0	G	T	bias_e_value=3.07161e-15	bias_p_value=6.79388e-22	consensus_reject=FREQUENCY_CUTOFF	consensus_score=406.7	fisher_strand_p_value=1.26457e-23	frequency=2.260e-01	ks_quality_p_value=1	major_base=G	major_cov=11/102	major_frequency=7.740e-01	minor_base=T	minor_cov=33/0	new_cov=33/0	no_show=1	polymorphism_frequency=2.260e-01	polymorphism_score=56.4	prediction=polymorphism	ref_cov=11/102	total_cov=44/102
RA	71	.	REL606	4017167	0	G	T	bias_e_value=8.34693e-17	bias_p_value=1.8462e-23	consensus_reject=FREQUENCY_CUTOFF	consensus_score=344.0	fisher_strand_p_value=3.21658e-25	frequency=2.353e-01	ks_quality_p_value=1	major_base=G	major_cov=89/2	major_frequency=7.647e-01	minor_base=T	minor_cov=0/28	new_cov=0/28	no_show=1	polymorphism_frequency=2.353e-01	polymorphism_score=54.0	prediction=polymorphism	ref_cov=89/2	total_cov=89/30
RA	72	.	REL606	4017172	0	T	C	bias_e_value=1.91792e-15	bias_p_value=4.24212e-22	consensus_reject=FREQUENCY_CUTOFF	consensus_score=314.2	fisher_strand_p_value=7.82613e-24	frequency=2.481e-01	ks_quality_p_value=1	major_base=T	major_cov=90/7	major_frequency=7.519e-01	minor_base=C	minor_cov=0/32	new_cov=0/32	no_show=1	polymorphism_frequency=2.481e-01	polymorphism_score=30.1	prediction=polymorphism	ref_cov=90/7	total_cov=90/39
RA	73	.	REL606	4033310	0	A	G	aa_new_seq=I	aa_position=5	aa_ref_seq=I	bias_e_value=1.12689e-12	bias_p_value=2.49248e-19	codon_new_seq=ATC	codon_number=5	codon_position=3	codon_ref_seq=ATT	consensus_reject=FREQUENCY_CUTOFF	consensus_score=271.3	fisher_strand_p_value=5.22524e-21	frequency=3.356e-01	gene_name=ECB_03822	gene_position=15	gene_product=putative outer membrane lipoprotein	gene_strand=<	ks_quality_p_value=1	locus_tag=ECB_03822	major_base=A	major_cov=25/74	major_frequency=6.644e-01	minor_base=G	minor_cov=50/0	new_cov=50/0	new_seq=G	polymorphism_frequency=3.356e-01	polymorphism_score=26.5	prediction=polymorphism	ref_cov=25/74	ref_seq=A	snp_type=synonymous	total_cov=75/74	transl_table=11
RA	74	.	REL606	4068393	0	G	A	bias_e_value=7.9161e-20	bias_p_value=1.75091e-26	consensus_reject=FREQUENCY_CUTOFF	consensus_score=428.3	fisher_strand_p_value=2.71571e-28	frequency=2.059e-01	ks_quality_p_value=1	major_base=G	major_cov=126/9	major_frequency=7.941e-01	minor_base=A	minor_cov=0/35	new_cov=0/35	no_show=1	polymorphism_frequency=2.059e-01	polymorphism_score=56.4	prediction=polymorphism	ref_cov=126/9	total_cov=126/44
RA	75	.	REL606	4068399	0	A	C	bias_e_value=5.11145e-22	bias_p_value=1.13057e-28	consensus_reject=FREQUENCY_CUTOFF	consensus_score=476.5	fisher_strand_p_value=1.62456e-30	frequency=2.303e-01	ks_quality_p_value=1	major_base=A	major_cov=126/11	major_frequency=7.697e-01	minor_base=C	minor_cov=0/41	new_cov=0/41	no_show=1	polymorphism_frequency=2.303e-01	polymorphism_score=11.6	prediction=polymorphism	ref_cov=126/11	total_cov=126/52
RA	76	.	REL606	4095055	0	C	T	aa_new_seq=V	aa_position=904	aa_ref_seq=A	codon_new_seq=GTG	codon_number=904	codon_position=2	codon_ref_seq=GCG	consensus_score=906.4	frequency=1	gene_name=rpoC	gene_position=2711	gene_product=DNA-directed RNA polymerase subunit beta'	gene_strand=>	locus_tag=ECB_03864	major_base=T	major_cov=117/120	major_frequency=1.000e+00	minor_base=N	minor_cov=0/0	new_cov=117/120	new_seq=T	polymorphism_frequency=1.000e+00	polymorphism_score=NA	prediction=consensus	ref_cov=0/0	ref_seq=C	snp_type=nonsynonymous	total_cov=117/120	transl_table=11
RA	77	.	REL606	4194036	0	T	A	bias_e_value=3.59957e-25	bias_p_value=7.96164e-32	consensus_reject=FREQUENCY_CUTOFF	consensus_score=531.5	fisher_strand_p_value=1.03463e-33	frequency=2.244e-01	ks_quality_p_value=1	major_base=T	major_cov=145/14	major_frequency=7.756e-01	minor_base=A	minor_cov=0/46	new_cov=0/46	no_show=1	polymorphism_frequency=2.244e-01	polymorphism_score=89.8	prediction=polymorphism	ref_cov=145/14	total_cov=145/60
RA	78	.	REL606	4320445	0	T	G	aa_new_seq=G	aa_position=211	aa_ref_seq=V	bias_e_value=7.66593e-22	bias_p_value=1.69557e-28	codon_new_seq=GGG	codon_number=211	codon_position=2	codon_ref_seq=GTG	consensus_reject=FREQUENCY_CUTOFF	consensus_score=699.5	fisher_strand_p_value=2.45092e-30	frequency=2.636e-01	gene_name=aidB	gene_position=632	gene_product=isovaleryl CoA dehydrogenase	gene_strand=>	ks_quality_p_value=1	locus_tag=ECB_04054	major_base=T	major_cov=100/157	major_frequency=7.364e-01	minor_base=G	minor_cov=92/0	new_cov=92/0	new_seq=G	polymorphism_frequency=2.636e-01	polymorphism_score=121.0	prediction=polymorphism	ref_cov=100/157	ref_seq=T	snp_type=nonsynonymous	total_cov=192/157	transl_table=11
RA	79	.	REL606	4342159	1	.	T	bias_e_value=4520110	bias_p_value=0.999772	consensus_score=1529.0	fisher_strand_p_value=1	frequency=1	gene_name=fklB/cycA	gene_position=intergenic (+221/-88)	gene_product=FKBP-type peptidyl-prolyl cis-trans isomerase (rotamase)/D-alanine/D-serine/glycine transporter	gene_strand=>/>	ks_quality_p_value=0.978736	locus_tag=ECB_04079/ECB_04080	major_base=T	major_cov=221/174	major_frequency=9.975e-01	minor_base=C	minor_cov=1/0	new_cov=221/174	polymorphism_frequency=9.975e-01	polymorphism_score=-4.9	prediction=consensus	ref_cov=0/0	snp_type=intergenic	total_cov=222/174
RA	80	.	REL606	4425877	0	T	G	bias_e_value=291495	bias_p_value=0.0644738	consensus_reject=FREQUENCY_CUTOFF	consensus_score=221.5	fisher_strand_p_value=0.0118644	frequency=2.095e-01	ks_quality_p_value=1	major_base=T	major_cov=57/26	major_frequency=7.905e-01	minor_base=G	minor_cov=21/1	new_cov=21/1	no_show=1	polymorphism_frequency=2.095e-01	polymorphism_score=12.5	prediction=polymorphism	ref_cov=57/26	total_cov=79/27
RA	81	.	REL606	4483462	0	C	T	aa_new_seq=F	aa_position=44	aa_ref_seq=S	bias_e_value=6.29293e-27	bias_p_value=1.39189e-33	codon_new_seq=TTT	codon_number=44	codon_position=2	codon_ref_seq=TCT	consensus_reject=FREQUENCY_CUTOFF	consensus_score=76.7	fisher_strand_p_value=1.71733e-35	frequency=4.976e-01	gene_name=bglJ	gene_position=131	gene_product=DNA-binding transcriptional activator	gene_strand=>	ks_quality_p_value=1	locus_tag=ECB_04243	major_base=C	major_cov=24/79	major_frequency=5.024e-01	minor_base=T	minor_cov=102/0	new_cov=102/0	new_seq=T	polymorphism_frequency=4.976e-01	polymorphism_score=220.4	prediction=polymorphism	ref_cov=24/79	ref_seq=C	snp_type=nonsynonymous	total_cov=126/79	transl_table=11
MC	82	.	REL606	435258	435258	0	0	gene_name=hupB/ppiD	gene_position=intergenic (+33/-159)	gene_product=HU, DNA-binding transcriptional regulator, beta subunit/peptidyl-prolyl cis-trans isomerase (rotamase D)	gene_strand=>/>	left_inside_cov=0	left_outside_cov=340	locus_tag=ECB_00392/ECB_00393	right_inside_cov=0	right_outside_cov=308
MC	83	.	REL606	571579	574067	0	0	gene_name=[ECB_00529]–[cusS]	gene_product=[ECB_00529],[ECB_00530],[cusS]	left_inside_cov=0	left_outside_cov=200	locus_tag=[ECB_00529]–[ECB_00531]	right_inside_cov=0	right_outside_cov=330
MC	84	.	REL606	590047	594909	0	0	gene_name=hokE–fepA	gene_product=hokE,insL-3,entD,fepA	left_inside_cov=1	left_outside_cov=2397	locus_tag=[ECB_00547]–[ECB_00550]	right_inside_cov=0	right_outside_cov=197
MC	85	.	REL606	1271135	1272486	0	1334	gene_name=insK-2–[insJ-2]	gene_product=insK-2,[insJ-2]	left_inside_cov=0	left_outside_cov=245	locus_tag=[ECB_00620_4]–[ECB_00619_4]	right_inside_cov=99	right_outside_cov=106
MC	86	.	REL606	3481068	3484595	1356	759	gene_name=rhsB	gene_position=coding (57-3584/4236 nt)	gene_product=rhsB element core protein RshB	gene_strand=>	left_inside_cov=100	left_outside_cov=106	locus_tag=ECB_03331	right_inside_cov=90	right_outside_cov=103
MC	87	.	REL606	3628289	3629734	0	0	gene_name=rhsA	gene_position=pseudogene (281-1726/5580 nt)	gene_product=rhsA element core protein RshA	gene_strand=>	left_inside_cov=0	left_outside_cov=351	locus_tag=ECB_03448	right_inside_cov=0	right_outside_cov=348
MC	88	.	REL606	3943647	3943873	0	171	gene_name=rrlA	gene_position=noncoding (1818-2044/2904 nt)	gene_product=23S ribosomal RNA	gene_strand=>	left_inside_cov=101	left_outside_cov=102	locus_tag=ECB_r00015	right_inside_cov=101	right_outside_cov=102
JC	89	.	REL606	1	1	REL606	4521141	-1	0	alignment_overlap=0	circular_chromosome=1	coverage_minus=138	coverage_plus=90	flanking_left=150	flanking_right=150	frequency=1	junction_possible_overlap_registers=149	key=REL606__1__1__REL606__4521141__-1__0____150__150__0__0	max_left=149	max_left_minus=149	max_left_plus=143	max_min_left=73	max_min_left_minus=69	max_min_left_plus=73	max_min_right=75	max_min_right_minus=75	max_min_right_plus=75	max_pos_hash_score=298	max_right=148	max_right_minus=138	max_right_plus=148	neg_log10_pos_hash_p_value=0.3	new_junction_coverage=1.06	new_junction_read_count=231	polymorphism_frequency=1.000e+00	pos_hash_score=88	prediction=consensus	side_1_annotate_key=gene	side_1_continuation=0	side_1_coverage=0.00	side_1_overlap=0	side_1_possible_overlap_registers=149	side_1_read_count=0	side_1_redundant=0	side_2_annotate_key=gene	side_2_continuation=0	side_2_coverage=0.00	side_2_overlap=0	side_2_possible_overlap_registers=149	side_2_read_count=0	side_2_redundant=0	total_non_overlap_reads=228
JC	90	.	REL606	229752	1	REL606	229752	1	-3	alignment_overlap=-3	coverage_minus=5	coverage_plus=1	flanking_left=150	flanking_right=150	frequency=NA	junction_possible_overlap_registers=146	key=REL606__229752__1__REL606__229752__1__-3__ACC__150__150__1__1	max_left=80	max_left_minus=80	max_left_plus=30	max_min_left=54	max_min_left_minus=54	max_min_left_plus=30	max_min_right=67	max_min_right_minus=67	max_min_right_plus=0	max_pos_hash_score=292	max_right=117	max_right_minus=105	max_right_plus=117	neg_log10_pos_hash_p_value=14.9	new_junction_coverage=0.08	new_junction_read_count=17	no_show=1	polymorphism_frequency=NA	pos_hash_score=6	prediction=unknown	reject=COVERAGE_EVENNESS_SKEW	side_1_annotate_key=repeat	side_1_continuation=0	side_1_coverage=NA	side_1_overlap=0	side_1_read_count=NA	side_1_redundant=1	side_2_annotate_key=repeat	side_2_continuation=0	side_2_coverage=NA	side_2_overlap=0	side_2_possible_overlap_registers=NA	side_2_read_count=NA	side_2_redundant=1	total_non_overlap_reads=6	unique_read_sequence=ACC
JC	91	.	REL606	232293	1	REL606	232318	1	0	alignment_overlap=7	coverage_minus=1	coverage_plus=15	flanking_left=150	flanking_right=150	frequency=NA	junction_possible_overlap_registers=142	key=REL606__232293__1__REL606__232311__1__7____150__150__1__1	max_left=134	max_left_minus=113	max_left_plus=134	max_min_left=62	max_min_left_minus=0	max_min_left_plus=62	max_min_right=67	max_min_right_minus=30	max_min_right_plus=67	max_pos_hash_score=284	max_right=135	max_right_minus=30	max_right_plus=135	neg_log10_pos_hash_p_value=11.3	new_junction_coverage=0.08	new_junction_read_count=16	polymorphism_frequency=NA	pos_hash_score=12	prediction=unknown	reject=COVERAGE_EVENNESS_SKEW	side_1_annotate_key=repeat	side_1_continuation=0	side_1_coverage=NA	side_1_overlap=7	side_1_read_count=NA	side_1_redundant=1	side_2_annotate_key=repeat	side_2_continuation=0	side_2_coverage=NA	side_2_overlap=0	side_2_possible_overlap_registers=NA	side_2_read_count=NA	side_2_redundant=1	total_non_overlap_reads=16
JC	92	.	REL606	320112	1	REL606	320158	1	0	alignment_overlap=8	coverage_minus=0	coverage_plus=3	flanking_left=150	flanking_right=150	frequency=2.014e-02	junction_possible_overlap_registers=141	key=REL606__320112__1__REL606__320150__1__8____150__150__0__0	max_left=108	max_left_minus=0	max_left_plus=108	max_min_left=0	max_min_left_minus=0	max_min_left_plus=0	max_min_right=46	max_min_right_minus=0	max_min_right_plus=46	max_pos_hash_score=282	max_right=46	max_right_minus=0	max_right_plus=46	neg_log10_pos_hash_p_value=16.9	new_junction_coverage=0.01	new_junction_read_count=3	no_show=1	polymorphism_frequency=2.014e-02	pos_hash_score=3	prediction=polymorphism	reject=COVERAGE_EVENNESS_SKEW,FREQUENCY_CUTOFF	side_1_annotate_key=gene	side_1_continuation=0	side_1_coverage=0.78	side_1_overlap=8	side_1_possible_overlap_registers=149	side_1_read_count=169	side_1_redundant=0	side_2_annotate_key=gene	side_2_continuation=0	side_2_coverage=0.64	side_2_overlap=0	side_2_possible_overlap_registers=141	side_2_read_count=132	side_2_redundant=0	total_non_overlap_reads=3
JC	93	.	REL606	327362	1	REL606	327490	1	0	alignment_overlap=12	coverage_minus=1	coverage_plus=8	flanking_left=150	flanking_right=150	frequency=4.873e-02	junction_possible_overlap_registers=137	key=REL606__327362__1__REL606__327478__1__12____150__150__0__0	max_left=136	max_left_minus=90	max_left_plus=136	max_min_left=65	max_min_left_minus=0	max_min_left_plus=65	max_min_right=68	max_min_right_minus=48	max_min_right_plus=68	max_pos_hash_score=274	max_right=132	max_right_minus=48	max_right_plus=132	neg_log10_pos_hash_p_value=12.5	new_junction_coverage=0.04	new_junction_read_count=9	polymorphism_frequency=4.873e-02	pos_hash_score=9	prediction=polymorphism	reject=COVERAGE_EVENNESS_SKEW,FREQUENCY_CUTOFF	side_1_annotate_key=gene	side_1_continuation=0	side_1_coverage=0.89	side_1_overlap=12	side_1_possible_overlap_registers=149	side_1_read_count=194	side_1_redundant=0	side_2_annotate_key=gene	side_2_continuation=0	side_2_coverage=0.86	side_2_overlap=0	side_2_possible_overlap_registers=137	side_2_read_count=173	side_2_redundant=0	total_non_overlap_reads=9
JC	94	.	REL606	364849	1	REL606	364937	1	0	alignment_overlap=9	coverage_minus=0	coverage_plus=8	flanking_left=150	flanking_right=150	frequency=3.607e-02	junction_possible_overlap_registers=140	key=REL606__364849__1__REL606__364928__1__9____150__150__0__0	max_left=130	max_left_minus=0	max_left_plus=130	max_min_left=18	max_min_left_minus=0	max_min_left_plus=18	max_min_right=58	max_min_right_minus=0	max_min_right_plus=58	max_pos_hash_score=280	max_right=123	max_right_minus=0	max_right_plus=123	neg_log10_pos_hash_p_value=13.9	new_junction_coverage=0.04	new_junction_read_count=8	no_show=1	polymorphism_frequency=3.607e-02	pos_hash_score=7	prediction=polymorphism	reject=COVERAGE_EVENNESS_SKEW,FREQUENCY_CUTOFF	side_1_annotate_key=gene	side_1_continuation=0	side_1_coverage=1.17	side_1_overlap=9	side_1_possible_overlap_registers=149	side_1_read_count=256	side_1_redundant=0	side_2_annotate_key=gene	side_2_continuation=0	side_2_coverage=0.91	side_2_overlap=0	side_2_possible_overlap_registers=140	side_2_read_count=187	side_2_redundant=0	total_non_overlap_reads=8
JC	95	.	REL606	429474	-1	REL606	429488	-1	0	alignment_overlap=8	coverage_minus=5	coverage_plus=1	flanking_left=150	flanking_right=150	frequency=2.442e-02	junction_possible_overlap_registers=141	key=REL606__429474__-1__REL606__429496__-1__8____150__150__0__0	max_left=82	max_left_minus=82	max_left_plus=17	max_min_left=60	max_min_left_minus=60	max_min_left_plus=17	max_min_right=60	max_min_right_minus=60	max_min_right_plus=0	max_pos_hash_score=282	max_right=125	max_right_minus=117	max_right_plus=125	neg_log10_pos_hash_p_value=14.6	new_junction_coverage=0.03	new_junction_read_count=6	no_show=1	polymorphism_frequency=2.442e-02	pos_hash_score=6	prediction=polymorphism	reject=COVERAGE_EVENNESS_SKEW,FREQUENCY_CUTOFF	side_1_annotate_key=gene	side_1_continuation=0	side_1_coverage=1.16	side_1_overlap=8	side_1_possible_overlap_registers=149	side_1_read_count=253	side_1_redundant=0	side_2_annotate_key=gene	side_2_continuation=0	side_2_coverage=1.16	side_2_overlap=0	side_2_possible_overlap_registers=141	side_2_read_count=240	side_2_redundant=0	total_non_overlap_reads=6
JC	96	.	REL606	435257	-1	REL606	588070	1	0	alignment_overlap=0	coverage_minus=143	coverage_plus=154	flanking_left=150	flanking_right=150	frequency=1	junction_possible_overlap_registers=149	key=REL606__435257__-1__REL606__588070__1__0____150__150__0__1	max_left=149	max_left_minus=149	max_left_plus=145	max_min_left=74	max_min_left_minus=74	max_min_left_plus=73	max_min_right=75	max_min_right_minus=75	max_min_right_plus=75	max_pos_hash_score=298	max_right=147	max_right_minus=146	max_right_plus=147	neg_log10_pos_hash_p_value=0.0	new_junction_coverage=1.55	new_junction_read_count=338	polymorphism_frequency=1.000e+00	pos_hash_score=109	prediction=consensus	read_count_offset=-1	side_1_annotate_key=gene	side_1_continuation=0	side_1_coverage=0.00	side_1_overlap=0	side_1_possible_overlap_registers=150	side_1_read_count=0	side_1_redundant=0	side_2_annotate_key=repeat	side_2_continuation=0	side_2_coverage=NA	side_2_overlap=0	side_2_possible_overlap_registers=NA	side_2_read_count=NA	side_2_redundant=1	total_non_overlap_reads=297
JC	97	.	REL606	435259	1	REL606	4036177	1	-2	alignment_overlap=-2	coverage_minus=136	coverage_plus=167	flanking_left=150	flanking_right=150	frequency=1	junction_possible_overlap_registers=147	key=REL606__435259__1__REL606__4036177__1__-2__GA__150__150__0__1	max_left=146	max_left_minus=146	max_left_plus=146	max_min_left=71	max_min_left_minus=69	max_min_left_plus=71	max_min_right=74	max_min_right_minus=74	max_min_right_plus=71	max_pos_hash_score=294	max_right=147	max_right_minus=147	max_right_plus=147	neg_log10_pos_hash_p_value=0.1	new_junction_coverage=1.43	new_junction_read_count=308	polymorphism_frequency=1.000e+00	pos_hash_score=95	prediction=consensus	read_count_offset=-1	side_1_annotate_key=gene	side_1_continuation=0	side_1_coverage=0.00	side_1_overlap=0	side_1_possible_overlap_registers=150	side_1_read_count=0	side_1_redundant=0	side_2_annotate_key=repeat	side_2_continuation=0	side_2_coverage=NA	side_2_overlap=0	side_2_possible_overlap_registers=NA	side_2_read_count=NA	side_2_redundant=1	total_non_overlap_reads=303	unique_read_sequence=GA
JC	98	.	REL606	492501	1	REL606	588070	1	0	alignment_overlap=2	coverage_minus=105	coverage_plus=115	flanking_left=150	flanking_right=150	frequency=1	junction_possible_overlap_registers=147	key=REL606__492499__1__REL606__588070__1__2____150__150__0__1	max_left=147	max_left_minus=143	max_left_plus=147	max_min_left=73	max_min_left_minus=71	max_min_left_plus=73	max_min_right=73	max_min_right_minus=68	max_min_right_plus=73	max_pos_hash_score=294	max_right=144	max_right_minus=144	max_right_plus=130	neg_log10_pos_hash_p_value=0.2	new_junction_coverage=1.26	new_junction_read_count=272	polymorphism_frequency=1.000e+00	pos_hash_score=94	prediction=consensus	read_count_offset=3	side_1_annotate_key=gene	side_1_continuation=0	side_1_coverage=0.00	side_1_overlap=0	side_1_possible_overlap_registers=144	side_1_read_count=0	side_1_redundant=0	side_2_annotate_key=repeat	side_2_continuation=0	side_2_coverage=NA	side_2_overlap=2	side_2_possible_overlap_registers=NA	side_2_read_count=NA	side_2_redundant=1	total_non_overlap_reads=220
JC	99	.	REL606	492503	-1	REL606	667151	-1	0	alignment_overlap=0	coverage_minus=93	coverage_plus=162	flanking_left=150	flanking_right=150	frequency=1	junction_possible_overlap_registers=149	key=REL606__492503__-1__REL606__667151__-1__0____150__150__0__1	max_left=147	max_left_minus=145	max_left_plus=147	max_min_left=74	max_min_left_minus=74	max_min_left_plus=74	max_min_right=74	max_min_right_minus=74	max_min_right_plus=72	max_pos_hash_score=298	max_right=133	max_right_minus=132	max_right_plus=133	neg_log10_pos_hash_p_value=0.3	new_junction_coverage=1.25	new_junction_read_count=273	polymorphism_frequency=1.000e+00	pos_hash_score=89	prediction=consensus	read_count_offset=3	side_1_annotate_key=gene	side_1_continuation=0	side_1_coverage=0.00	side_1_overlap=0	side_1_possible_overlap_registers=146	side_1_read_count=0	side_1_redundant=0	side_2_annotate_key=repeat	side_2_continuation=0	side_2_coverage=NA	side_2_overlap=0	side_2_possible_overlap_registers=NA	side_2_read_count=NA	side_2_redundant=1	total_non_overlap_reads=255
JC	100	.	REL606	529390	-1	REL606	530341	-1	0	alignment_overlap=16	coverage_minus=1	coverage_plus=5	flanking_left=150	flanking_right=150	frequency=3.241e-02	junction_possible_overlap_registers=133	key=REL606__529390__-1__REL606__530357__-1__16____150__150__0__0	max_left=127	max_left_minus=127	max_left_plus=92	max_min_left=50	max_min_left_minus=0	max_min_left_plus=50	max_min_right=61	max_min_right_minus=5	max_min_right_plus=61	max_pos_hash_score=266	max_right=103	max_right_minus=5	max_right_plus=103	neg_log10_pos_hash_p_value=14.7	new_junction_coverage=0.04	new_junction_read_count=7	no_show=1	polymorphism_frequency=3.241e-02	pos_hash_score=5	prediction=polymorphism	reject=COVERAGE_EVENNESS_SKEW,FREQUENCY_CUTOFF	side_1_annotate_key=gene	side_1_continuation=0	side_1_coverage=0.94	side_1_overlap=16	side_1_possible_overlap_registers=149	side_1_read_count=205	side_1_redundant=0	side_2_annotate_key=gene	side_2_continuation=0	side_2_coverage=1.21	side_2_overlap=0	side_2_possible_overlap_registers=133	side_2_read_count=235	side_2_redundant=0	total_non_overlap_reads=6
JC	101	.	REL606	544593	1	REL606	1615967	-1	0	alignment_overlap=0	coverage_minus=85	coverage_plus=90	flanking_left=150	flanking_right=150	frequency=1	junction_possible_overlap_registers=149	key=REL606__544593__1__REL606__1615967__-1__0____150__150__0__1	max_left=149	max_left_minus=147	max_left_plus=149	max_min_left=71	max_min_left_minus=68	max_min_left_plus=71	max_min_right=74	max_min_right_minus=68	max_min_right_plus=74	max_pos_hash_score=298	max_right=148	max_right_minus=148	max_right_plus=148	neg_log10_pos_hash_p_value=0.8	new_junction_coverage=0.82	new_junction_read_count=179	polymorphism_frequency=9.887e-01	pos_hash_score=74	prediction=consensus	read_count_offset=3	side_1_annotate_key=gene	side_1_continuation=0	side_1_coverage=0.01	side_1_overlap=0	side_1_possible_overlap_registers=146	side_1_read_count=2	side_1_redundant=0	side_2_annotate_key=repeat	side_2_continuation=0	side_2_coverage=NA	side_2_overlap=0	side_2_possible_overlap_registers=NA	side_2_read_count=NA	side_2_redundant=1	total_non_overlap_reads=175
JC	102	.	REL606	544595	-1	REL606	1112808	-1	0	alignment_overlap=0	coverage_minus=93	coverage_plus=115	flanking_left=150	flanking_right=150	frequency=1	junction_possible_overlap_registers=149	key=REL606__544595__-1__REL606__1112808__-1__0____150__150__0__1	max_left=147	max_left_minus=147	max_left_plus=145	max_min_left=74	max_min_left_minus=71	max_min_left_plus=74	max_min_right=71	max_min_right_minus=71	max_min_right_plus=71	max_pos_hash_score=298	max_right=146	max_right_minus=146	max_right_plus=142	neg_log10_pos_hash_p_value=0.3	new_junction_coverage=0.96	new_junction_read_count=210	polymorphism_frequency=9.904e-01	pos_hash_score=88	prediction=consensus	read_count_offset=3	side_1_annotate_key=gene	side_1_continuation=0	side_1_coverage=0.01	side_1_overlap=0	side_1_possible_overlap_registers=146	side_1_read_count=2	side_1_redundant=0	side_2_annotate_key=repeat	side_2_continuation=0	side_2_coverage=NA	side_2_overlap=0	side_2_possible_overlap_registers=NA	side_2_read_count=NA	side_2_redundant=1	total_non_overlap_reads=208
JC	103	.	REL606	571578	-1	REL606	588070	1	0	alignment_overlap=0	coverage_minus=89	coverage_plus=99	flanking_left=150	flanking_right=150	frequency=1	junction_possible_overlap_registers=149	key=REL606__571578__-1__REL606__588070__1__0____150__150__0__1	max_left=145	max_left_minus=140	max_left_plus=145	max_min_left=73	max_min_left_minus=72	max_min_left_plus=73	max_min_right=73	max_min_right_minus=73	max_min_right_plus=70	max_pos_hash_score=298	max_right=133	max_right_minus=133	max_right_plus=133	neg_log10_pos_hash_p_value=0.5	new_junction_coverage=0.91	new_junction_read_count=198	polymorphism_frequency=1.000e+00	pos_hash_score=80	prediction=consensus	side_1_annotate_key=gene	side_1_continuation=0	side_1_coverage=0.00	side_1_overlap=0	side_1_possible_overlap_registers=149	side_1_read_count=0	side_1_redundant=0	side_2_annotate_key=repeat	side_2_continuation=0	side_2_coverage=NA	side_2_overlap=0	side_2_possible_overlap_registers=NA	side_2_read_count=NA	side_2_redundant=1	total_non_overlap_reads=188
JC	104	.	REL606	574068	1	REL606	644382	-1	0	alignment_overlap=2	coverage_minus=122	coverage_plus=153	flanking_left=150	flanking_right=150	frequency=1	junction_possible_overlap_registers=147	key=REL606__574066__1__REL606__644382__-1__2____150__150__0__1	max_left=147	max_left_minus=142	max_left_plus=147	max_min_left=73	max_min_left_minus=73	max_min_left_plus=68	max_min_right=74	max_min_right_minus=74	max_min_right_plus=74	max_pos_hash_score=294	max_right=144	max_right_minus=144	max_right_plus=144	neg_log10_pos_hash_p_value=0.1	new_junction_coverage=1.51	new_junction_read_count=325	polymorphism_frequency=1.000e+00	pos_hash_score=100	prediction=consensus	side_1_annotate_key=gene	side_1_continuation=0	side_1_coverage=0.00	side_1_overlap=0	side_1_possible_overlap_registers=147	side_1_read_count=0	side_1_redundant=0	side_2_annotate_key=repeat	side_2_continuation=0	side_2_coverage=NA	side_2_overlap=2	side_2_possible_overlap_registers=NA	side_2_read_count=NA	side_2_redundant=1	total_non_overlap_reads=275
JC	105	.	REL606	583544	-1	REL606	583942	-1	0	alignment_overlap=11	coverage_minus=2	coverage_plus=2	flanking_left=150	flanking_right=150	frequency=1.831e-02	junction_possible_overlap_registers=138	key=REL606__583544__-1__REL606__583953__-1__11____150__150__0__0	max_left=75	max_left_minus=75	max_left_plus=67	max_min_left=69	max_min_left_minus=69	max_min_left_plus=67	max_min_right=64	max_min_right_minus=64	max_min_right_plus=0	max_pos_hash_score=276	max_right=91	max_right_minus=70	max_right_plus=91	neg_log10_pos_hash_p_value=15.8	new_junction_coverage=0.02	new_junction_read_count=4	no_show=1	polymorphism_frequency=1.831e-02	pos_hash_score=4	prediction=polymorphism	reject=COVERAGE_EVENNESS_SKEW,FREQUENCY_CUTOFF	side_1_annotate_key=gene	side_1_continuation=0	side_1_coverage=0.93	side_1_overlap=11	side_1_possible_overlap_registers=149	side_1_read_count=203	side_1_redundant=0	side_2_annotate_key=gene	side_2_continuation=0	side_2_coverage=1.19	side_2_overlap=0	side_2_possible_overlap_registers=138	side_2_read_count=241	side_2_redundant=0	total_non_overlap_reads=4
JC	106	.	REL606	590046	-1	REL606	594910	1	0	alignment_overlap=1	coverage_minus=82	coverage_plus=112	flanking_left=150	flanking_right=150	frequency=1	junction_possible_overlap_registers=148	key=REL606__590047__-1__REL606__594910__1__1____150__150__0__0	max_left=131	max_left_minus=131	max_left_plus=128	max_min_left=68	max_min_left_minus=68	max_min_left_plus=67	max_min_right=73	max_min_right_minus=73	max_min_right_plus=72	max_pos_hash_score=296	max_right=147	max_right_minus=147	max_right_plus=146	neg_log10_pos_hash_p_value=1.0	new_junction_coverage=0.91	new_junction_read_count=196	polymorphism_frequency=1.000e+00	pos_hash_score=69	prediction=consensus	side_1_annotate_key=repeat	side_1_continuation=0	side_1_coverage=NA	side_1_overlap=0	side_1_read_count=NA	side_1_redundant=0	side_2_annotate_key=gene	side_2_continuation=0	side_2_coverage=0.00	side_2_overlap=1	side_2_possible_overlap_registers=149	side_2_read_count=0	side_2_redundant=0	total_non_overlap_reads=194
JC	107	.	REL606	590046	-1	REL606	1271134	-1	0	alignment_overlap=0	coverage_minus=141	coverage_plus=89	flanking_left=150	flanking_right=150	frequency=1	junction_possible_overlap_registers=149	key=REL606__590046__-1__REL606__1271134__-1__0____150__150__0__0	max_left=132	max_left_minus=131	max_left_plus=132	max_min_left=72	max_min_left_minus=72	max_min_left_plus=72	max_min_right=74	max_min_right_minus=74	max_min_right_plus=73	max_pos_hash_score=298	max_right=149	max_right_minus=148	max_right_plus=149	neg_log10_pos_hash_p_value=0.3	new_junction_coverage=1.12	new_junction_read_count=244	polymorphism_frequency=1.000e+00	pos_hash_score=86	prediction=consensus	side_1_annotate_key=repeat	side_1_continuation=0	side_1_coverage=NA	side_1_overlap=0	side_1_read_count=NA	side_1_redundant=0	side_2_annotate_key=gene	side_2_continuation=0	side_2_coverage=0.00	side_2_overlap=0	side_2_possible_overlap_registers=149	side_2_read_count=0	side_2_redundant=0	total_non_overlap_reads=230
JC	108	.	REL606	590046	-1	REL606	2553004	-1	0	alignment_overlap=0	coverage_minus=145	coverage_plus=69	flanking_left=150	flanking_right=150	frequency=1	junction_possible_overlap_registers=149	key=REL606__590046__-1__REL606__2553004__-1__0____150__150__0__0	max_left=145	max_left_minus=145	max_left_plus=145	max_min_left=70	max_min_left_minus=70	max_min_left_plus=58	max_min_right=74	max_min_right_minus=74	max_min_right_plus=73	max_pos_hash_score=298	max_right=149	max_right_minus=145	max_right_plus=149	neg_log10_pos_hash_p_value=0.4	new_junction_coverage=1.09	new_junction_read_count=238	polymorphism_frequency=1.000e+00	pos_hash_score=85	prediction=consensus	read_count_offset=3	side_1_annotate_key=repeat	side_1_continuation=0	side_1_coverage=NA	side_1_overlap=0	side_1_read_count=NA	side_1_redundant=0	side_2_annotate_key=gene	side_2_continuation=0	side_2_coverage=0.00	side_2_overlap=0	side_2_possible_overlap_registers=146	side_2_read_count=0	side_2_redundant=0	total_non_overlap_reads=214
JC	109	.	REL606	590046	-1	REL606	2812158	-1	0	alignment_overlap=1	coverage_minus=108	coverage_plus=107	flanking_left=150	flanking_right=150	frequency=1	junction_possible_overlap_registers=148	key=REL606__590047__-1__REL606__2812158__-1__1____150__150__0__0	max_left=131	max_left_minus=131	max_left_plus=124	max_min_left=73	max_min_left_minus=70	max_min_left_plus=73	max_min_right=73	max_min_right_minus=73	max_min_right_plus=69	max_pos_hash_score=296	max_right=147	max_right_minus=147	max_right_plus=146	neg_log10_pos_hash_p_value=0.8	new_junction_coverage=1.01	new_junction_read_count=218	polymorphism_frequency=1.000e+00	pos_hash_score=74	prediction=consensus	read_count_offset=3	side_1_annotate_key=repeat	side_1_continuation=0	side_1_coverage=NA	side_1_overlap=0	side_1_read_count=NA	side_1_redundant=0	side_2_annotate_key=gene	side_2_continuation=0	side_2_coverage=0.00	side_2_overlap=1	side_2_possible_overlap_registers=146	side_2_read_count=0	side_2_redundant=0	total_non_overlap_reads=215
JC	110	.	REL606	590046	-1	REL606	2896913	1	0	alignment_overlap=4	coverage_minus=123	coverage_plus=76	flanking_left=150	flanking_right=150	frequency=1	junction_possible_overlap_registers=145	key=REL606__590049__-1__REL606__2896912__1__4____150__150__0__0	max_left=144	max_left_minus=144	max_left_plus=144	max_min_left=71	max_min_left_minus=71	max_min_left_plus=65	max_min_right=71	max_min_right_minus=71	max_min_right_plus=71	max_pos_hash_score=290	max_right=142	max_right_minus=142	max_right_plus=141	neg_log10_pos_hash_p_value=0.3	new_junction_coverage=0.97	new_junction_read_count=206	polymorphism_frequency=1.000e+00	pos_hash_score=85	prediction=consensus	read_count_offset=3	side_1_annotate_key=repeat	side_1_continuation=0	side_1_coverage=NA	side_1_overlap=1	side_1_read_count=NA	side_1_redundant=0	side_2_annotate_key=gene	side_2_continuation=0	side_2_coverage=0.00	side_2_overlap=3	side_2_possible_overlap_registers=145	side_2_read_count=0	side_2_redundant=0	total_non_overlap_reads=199
JC	111	.	REL606	590046	-1	REL606	2978663	1	0	alignment_overlap=0	coverage_minus=131	coverage_plus=74	flanking_left=150	flanking_right=150	frequency=1	junction_possible_overlap_registers=149	key=REL606__590046__-1__REL606__2978663__1__0____150__150__0__0	max_left=126	max_left_minus=126	max_left_plus=125	max_min_left=74	max_min_left_minus=72	max_min_left_plus=74	max_min_right=74	max_min_right_minus=74	max_min_right_plus=69	max_pos_hash_score=298	max_right=149	max_right_minus=148	max_right_plus=149	neg_log10_pos_hash_p_value=1.2	new_junction_coverage=0.94	new_junction_read_count=205	polymorphism_frequency=1.000e+00	pos_hash_score=66	prediction=consensus	read_count_offset=3	side_1_annotate_key=repeat	side_1_continuation=0	side_1_coverage=NA	side_1_overlap=0	side_1_read_count=NA	side_1_redundant=0	side_2_annotate_key=gene	side_2_continuation=0	side_2_coverage=0.00	side_2_overlap=0	side_2_possible_overlap_registers=146	side_2_read_count=0	side_2_redundant=0	total_non_overlap_reads=205
JC	112	.	REL606	590046	-1	REL606	3466937	1	0	alignment_overlap=1	coverage_minus=156	coverage_plus=97	flanking_left=150	flanking_right=150	frequency=1	junction_possible_overlap_registers=148	key=REL606__590047__-1__REL606__3466937__1__1____150__150__0__0	max_left=146	max_left_minus=145	max_left_plus=146	max_min_left=74	max_min_left_minus=72	max_min_left_plus=74	max_min_right=74	max_min_right_minus=74	max_min_right_plus=71	max_pos_hash_score=296	max_right=148	max_right_minus=144	max_right_plus=148	neg_log10_pos_hash_p_value=0.3	new_junction_coverage=1.36	new_junction_read_count=294	polymorphism_frequency=1.000e+00	pos_hash_score=88	prediction=consensus	read_count_offset=4	side_1_annotate_key=repeat	side_1_continuation=0	side_1_coverage=NA	side_1_overlap=0	side_1_read_count=NA	side_1_redundant=0	side_2_annotate_key=gene	side_2_continuation=0	side_2_coverage=0.00	side_2_overlap=1	side_2_possible_overlap_registers=145	side_2_read_count=0	side_2_redundant=0	total_non_overlap_reads=253
JC	113	.	REL606	590046	-1	REL606	3501578	-1	0	alignment_overlap=0	coverage_minus=157	coverage_plus=178	flanking_left=150	flanking_right=150	frequency=1	junction_possible_overlap_registers=149	key=REL606__590046__-1__REL606__3501578__-1__0____150__150__0__0	max_left=147	max_left_minus=146	max_left_plus=147	max_min_left=73	max_min_left_minus=72	max_min_left_plus=73	max_min_right=75	max_min_right_minus=74	max_min_right_plus=75	max_pos_hash_score=298	max_right=145	max_right_minus=145	max_right_plus=144	neg_log10_pos_hash_p_value=0.1	new_junction_coverage=2.50	new_junction_read_count=546	polymorphism_frequency=1.000e+00	pos_hash_score=102	prediction=consensus	read_count_offset=3	side_1_annotate_key=repeat	side_1_continuation=0	side_1_coverage=NA	side_1_overlap=0	side_1_read_count=NA	side_1_redundant=0	side_2_annotate_key=gene	side_2_continuation=0	side_2_coverage=0.00	side_2_overlap=0	side_2_possible_overlap_registers=146	side_2_read_count=0	side_2_redundant=0	total_non_overlap_reads=335
JC	114	.	REL606	590046	-1	REL606	4364580	-1	0	alignment_overlap=0	coverage_minus=129	coverage_plus=97	flanking_left=150	flanking_right=150	frequency=5.195e-01	junction_possible_overlap_registers=149	key=REL606__590046__-1__REL606__4364580__-1__0____150__150__0__0	max_left=133	max_left_minus=133	max_left_plus=122	max_min_left=72	max_min_left_minus=72	max_min_left_plus=70	max_min_right=75	max_min_right_minus=74	max_min_right_plus=75	max_pos_hash_score=298	max_right=149	max_right_minus=149	max_right_plus=148	neg_log10_pos_hash_p_value=0.3	new_junction_coverage=1.04	new_junction_read_count=227	polymorphism_frequency=5.195e-01	pos_hash_score=89	prediction=polymorphism	side_1_annotate_key=repeat	side_1_continuation=0	side_1_coverage=NA	side_1_overlap=0	side_1_read_count=NA	side_1_redundant=0	side_2_annotate_key=gene	side_2_continuation=0	side_2_coverage=0.96	side_2_overlap=0	side_2_possible_overlap_registers=149	side_2_read_count=210	side_2_redundant=0	total_non_overlap_reads=226
JC	115	.	REL606	597934	1	REL606	597984	1	0	alignment_overlap=8	coverage_minus=0	coverage_plus=4	flanking_left=150	flanking_right=150	frequency=2.293e-02	junction_possible_overlap_registers=141	key=REL606__597934__1__REL606__597976__1__8____150__150__0__0	max_left=112	max_left_minus=0	max_left_plus=112	max_min_left=0	max_min_left_minus=0	max_min_left_plus=0	max_min_right=44	max_min_right_minus=0	max_min_right_plus=44	max_pos_hash_score=282	max_right=44	max_right_minus=0	max_right_plus=44	neg_log10_pos_hash_p_value=16.9	new_junction_coverage=0.02	new_junction_read_count=4	no_show=1	polymorphism_frequency=2.293e-02	pos_hash_score=3	prediction=polymorphism	reject=COVERAGE_EVENNESS_SKEW,FREQUENCY_CUTOFF	side_1_annotate_key=gene	side_1_continuation=0	side_1_coverage=0.86	side_1_overlap=8	side_1_possible_overlap_registers=149	side_1_read_count=187	side_1_redundant=0	side_2_annotate_key=gene	side_2_continuation=0	side_2_coverage=0.79	side_2_overlap=0	side_2_possible_overlap_registers=141	side_2_read_count=164	side_2_redundant=0	total_non_overlap_reads=4
JC	116	.	REL606	619701	1	REL606	642940	1	0	alignment_overlap=1	coverage_minus=87	coverage_plus=106	flanking_left=150	flanking_right=150	frequency=1	junction_possible_overlap_registers=148	key=REL606__619700__1__REL606__642940__1__1____150__150__0__1	max_left=148	max_left_minus=148	max_left_plus=147	max_min_left=73	max_min_left_minus=73	max_min_left_plus=65	max_min_right=74	max_min_right_minus=74	max_min_right_plus=74	max_pos_hash_score=296	max_right=130	max_right_minus=126	max_right_plus=130	neg_log10_pos_hash_p_value=0.5	new_junction_coverage=0.91	new_junction_read_count=196	polymorphism_frequency=1.000e+00	pos_hash_score=81	prediction=consensus	read_count_offset=3	side_1_annotate_key=gene	side_1_continuation=0	side_1_coverage=0.00	side_1_overlap=0	side_1_possible_overlap_registers=145	side_1_read_count=0	side_1_redundant=0	side_2_annotate_key=repeat	side_2_continuation=0	side_2_coverage=NA	side_2_overlap=1	side_2_possible_overlap_registers=NA	side_2_read_count=NA	side_2_redundant=1	total_non_overlap_reads=193
JC	117	.	REL606	619703	-1	REL606	644382	-1	0	alignment_overlap=1	coverage_minus=103	coverage_plus=140	flanking_left=150	flanking_right=150	frequency=1	junction_possible_overlap_registers=148	key=REL606__619704__-1__REL606__644382__-1__1____150__150__0__1	max_left=147	max_left_minus=145	max_left_plus=147	max_min_left=74	max_min_left_minus=72	max_min_left_plus=74	max_min_right=71	max_min_right_minus=70	max_min_right_plus=71	max_pos_hash_score=296	max_right=130	max_right_minus=126	max_right_plus=130	neg_log10_pos_hash_p_value=0.5	new_junction_coverage=1.18	new_junction_read_count=255	polymorphism_frequency=1.000e+00	pos_hash_score=80	prediction=consensus	read_count_offset=3	side_1_annotate_key=gene	side_1_continuation=0	side_1_coverage=0.00	side_1_overlap=0	side_1_possible_overlap_registers=145	side_1_read_count=0	side_1_redundant=0	side_2_annotate_key=repeat	side_2_continuation=0	side_2_coverage=NA	side_2_overlap=1	side_2_possible_overlap_registers=NA	side_2_read_count=NA	side_2_redundant=1	total_non_overlap_reads=243
JC	118	.	REL606	625464	1	REL606	628396	-1	0	alignment_overlap=1	coverage_minus=687	coverage_plus=216	flanking_left=150	flanking_right=150	frequency=1	junction_possible_overlap_registers=148	key=REL606__625464__1__REL606__628397__-1__1____150__150__0__0	max_left=148	max_left_minus=148	max_left_plus=148	max_min_left=74	max_min_left_minus=74	max_min_left_plus=67	max_min_right=74	max_min_right_minus=74	max_min_right_plus=71	max_pos_hash_score=296	max_right=148	max_right_minus=146	max_right_plus=148	neg_log10_pos_hash_p_value=0.0	new_junction_coverage=4.32	new_junction_read_count=936	polymorphism_frequency=8.252e-01	pos_hash_score=147	prediction=consensus	side_1_annotate_key=gene	side_1_continuation=0	side_1_coverage=0.91	side_1_overlap=1	side_1_possible_overlap_registers=149	side_1_read_count=199	side_1_redundant=0	side_2_annotate_key=gene	side_2_continuation=0	side_2_coverage=0.92	side_2_overlap=0	side_2_possible_overlap_registers=148	side_2_read_count=199	side_2_redundant=0	total_non_overlap_reads=903
JC	119	.	REL606	626287	1	REL606	626334	1	0	alignment_overlap=7	coverage_minus=1	coverage_plus=6	flanking_left=150	flanking_right=150	frequency=4.335e-03	junction_possible_overlap_registers=142	key=REL606__626287__1__REL606__626327__1__7____150__150__0__0	max_left=114	max_left_minus=33	max_left_plus=114	max_min_left=33	max_min_left_minus=33	max_min_left_plus=0	max_min_right=67	max_min_right_minus=0	max_min_right_plus=67	max_pos_hash_score=284	max_right=110	max_right_minus=110	max_right_plus=67	neg_log10_pos_hash_p_value=14.6	new_junction_coverage=0.03	new_junction_read_count=7	no_show=1	polymorphism_frequency=4.335e-03	pos_hash_score=6	prediction=polymorphism	reject=COVERAGE_EVENNESS_SKEW,FREQUENCY_CUTOFF	side_1_annotate_key=gene	side_1_continuation=0	side_1_coverage=8.04	side_1_overlap=7	side_1_possible_overlap_registers=149	side_1_read_count=1752	side_1_redundant=0	side_2_annotate_key=gene	side_2_continuation=0	side_2_coverage=7.44	side_2_overlap=0	side_2_possible_overlap_registers=142	side_2_read_count=1546	side_2_redundant=0	total_non_overlap_reads=7
JC	120	.	REL606	626636	1	REL606	626754	1	0	alignment_overlap=9	coverage_minus=8	coverage_plus=4	flanking_left=150	flanking_right=150	frequency=5.831e-03	junction_possible_overlap_registers=140	key=REL606__626636__1__REL606__626745__1__9____150__150__0__0	max_left=96	max_left_minus=96	max_left_plus=39	max_min_left=59	max_min_left_minus=59	max_min_left_plus=39	max_min_right=68	max_min_right_minus=68	max_min_right_plus=0	max_pos_hash_score=280	max_right=118	max_right_minus=82	max_right_plus=118	neg_log10_pos_hash_p_value=13.9	new_junction_coverage=0.06	new_junction_read_count=12	no_show=1	polymorphism_frequency=5.831e-03	pos_hash_score=7	prediction=polymorphism	reject=COVERAGE_EVENNESS_SKEW,FREQUENCY_CUTOFF	side_1_annotate_key=gene	side_1_continuation=0	side_1_coverage=8.44	side_1_overlap=9	side_1_possible_overlap_registers=149	side_1_read_count=1841	side_1_redundant=0	side_2_annotate_key=gene	side_2_continuation=0	side_2_coverage=11.53	side_2_overlap=0	side_2_possible_overlap_registers=140	side_2_read_count=2362	side_2_redundant=0	total_non_overlap_reads=12
JC	121	.	REL606	707236	1	REL606	707273	1	0	alignment_overlap=9	coverage_minus=3	coverage_plus=7	flanking_left=150	flanking_right=150	frequency=4.979e-02	junction_possible_overlap_registers=140	key=REL606__707236__1__REL606__707264__1__9____150__150__0__0	max_left=133	max_left_minus=133	max_left_plus=130	max_min_left=49	max_min_left_minus=49	max_min_left_plus=45	max_min_right=51	max_min_right_minus=2	max_min_right_plus=51	max_pos_hash_score=280	max_right=133	max_right_minus=121	max_right_plus=133	neg_log10_pos_hash_p_value=12.2	new_junction_coverage=0.05	new_junction_read_count=10	polymorphism_frequency=4.979e-02	pos_hash_score=10	prediction=polymorphism	reject=COVERAGE_EVENNESS_SKEW,FREQUENCY_CUTOFF	side_1_annotate_key=gene	side_1_continuation=0	side_1_coverage=0.94	side_1_overlap=9	side_1_possible_overlap_registers=149	side_1_read_count=204	side_1_redundant=0	side_2_annotate_key=gene	side_2_continuation=0	side_2_coverage=0.93	side_2_overlap=0	side_2_possible_overlap_registers=140	side_2_read_count=190	side_2_redundant=0	total_non_overlap_reads=10
JC	122	.	REL606	715008	1	REL606	715047	1	0	alignment_overlap=8	coverage_minus=1	coverage_plus=3	flanking_left=150	flanking_right=150	frequency=1.821e-02	junction_possible_overlap_registers=141	key=REL606__715008__1__REL606__715039__1__8____150__150__0__0	max_left=136	max_left_minus=69	max_left_plus=136	max_min_left=69	max_min_left_minus=69	max_min_left_plus=50	max_min_right=44	max_min_right_minus=0	max_min_right_plus=44	max_pos_hash_score=282	max_right=89	max_right_minus=71	max_right_plus=89	neg_log10_pos_hash_p_value=16.1	new_junction_coverage=0.02	new_junction_read_count=5	no_show=1	polymorphism_frequency=1.821e-02	pos_hash_score=4	prediction=polymorphism	reject=COVERAGE_EVENNESS_SKEW,FREQUENCY_CUTOFF	side_1_annotate_key=gene	side_1_continuation=0	side_1_coverage=1.26	side_1_overlap=8	side_1_possible_overlap_registers=149	side_1_read_count=275	side_1_redundant=0	side_2_annotate_key=gene	side_2_continuation=0	side_2_coverage=1.35	side_2_overlap=0	side_2_possible_overlap_registers=141	side_2_read_count=279	side_2_redundant=0	total_non_overlap_reads=4
JC	123	.	REL606	720540	1	REL606	720868	1	0	alignment_overlap=6	coverage_minus=1	coverage_plus=2	flanking_left=150	flanking_right=150	frequency=1.251e-02	junction_possible_overlap_registers=143	key=REL606__720540__1__REL606__720862__1__6____150__150__0__0	max_left=55	max_left_minus=55	max_left_plus=55	max_min_left=55	max_min_left_minus=55	max_min_left_plus=55	max_min_right=0	max_min_right_minus=0	max_min_right_plus=0	max_pos_hash_score=286	max_right=102	max_right_minus=89	max_right_plus=102	neg_log10_pos_hash_p_value=17.0	new_junction_coverage=0.01	new_junction_read_count=3	no_show=1	polymorphism_frequency=1.251e-02	pos_hash_score=3	prediction=polymorphism	reject=COVERAGE_EVENNESS_SKEW,FREQUENCY_CUTOFF	side_1_annotate_key=gene	side_1_continuation=0	side_1_coverage=1.06	side_1_overlap=6	side_1_possible_overlap_registers=149	side_1_read_count=232	side_1_redundant=0	side_2_annotate_key=gene	side_2_continuation=0	side_2_coverage=1.20	side_2_overlap=0	side_2_possible_overlap_registers=143	side_2_read_count=251	side_2_redundant=0	total_non_overlap_reads=3
JC	124	.	REL606	743635	1	REL606	743702	1	0	alignment_overlap=11	coverage_minus=0	coverage_plus=9	flanking_left=150	flanking_right=150	frequency=4.958e-02	junction_possible_overlap_registers=138	key=REL606__743635__1__REL606__743691__1__11____150__150__0__0	max_left=100	max_left_minus=0	max_left_plus=100	max_min_left=0	max_min_left_minus=0	max_min_left_plus=0	max_min_right=68	max_min_right_minus=0	max_min_right_plus=68	max_pos_hash_score=276	max_right=68	max_right_minus=0	max_right_plus=68	neg_log10_pos_hash_p_value=13.7	new_junction_coverage=0.04	new_junction_read_count=9	no_show=1	polymorphism_frequency=4.958e-02	pos_hash_score=7	prediction=polymorphism	reject=COVERAGE_EVENNESS_SKEW,FREQUENCY_CUTOFF	side_1_annotate_key=gene	side_1_continuation=0	side_1_coverage=0.99	side_1_overlap=11	side_1_possible_overlap_registers=149	side_1_read_count=216	side_1_redundant=0	side_2_annotate_key=gene	side_2_continuation=0	side_2_coverage=0.72	side_2_overlap=0	side_2_possible_overlap_registers=138	side_2_read_count=145	side_2_redundant=0	total_non_overlap_reads=9
JC	125	.	REL606	743928	1	REL606	744152	1	0	alignment_overlap=14	coverage_minus=2	coverage_plus=6	flanking_left=150	flanking_right=150	frequency=3.748e-02	junction_possible_overlap_registers=135	key=REL606__743928__1__REL606__744138__1__14____150__150__0__0	max_left=110	max_left_minus=91	max_left_plus=110	max_min_left=47	max_min_left_minus=47	max_min_left_plus=36	max_min_right=45	max_min_right_minus=45	max_min_right_plus=42	max_pos_hash_score=270	max_right=100	max_right_minus=89	max_right_plus=100	neg_log10_pos_hash_p_value=14.1	new_junction_coverage=0.04	new_junction_read_count=8	no_show=1	polymorphism_frequency=3.748e-02	pos_hash_score=6	prediction=polymorphism	reject=COVERAGE_EVENNESS_SKEW,FREQUENCY_CUTOFF	side_1_annotate_key=gene	side_1_continuation=0	side_1_coverage=0.98	side_1_overlap=14	side_1_possible_overlap_registers=149	side_1_read_count=214	side_1_redundant=0	side_2_annotate_key=gene	side_2_continuation=0	side_2_coverage=1.10	side_2_overlap=0	side_2_possible_overlap_registers=135	side_2_read_count=217	side_2_redundant=0	total_non_overlap_reads=8
JC	126	.	REL606	758295	1	REL606	758515	1	0	alignment_overlap=8	coverage_minus=3	coverage_plus=1	flanking_left=150	flanking_right=150	frequency=1.955e-02	junction_possible_overlap_registers=141	key=REL606__758295__1__REL606__758507__1__8____150__150__0__0	max_left=108	max_left_minus=108	max_left_plus=46	max_min_left=46	max_min_left_minus=0	max_min_left_plus=46	max_min_right=36	max_min_right_minus=36	max_min_right_plus=0	max_pos_hash_score=282	max_right=96	max_right_minus=36	max_right_plus=96	neg_log10_pos_hash_p_value=16.9	new_junction_coverage=0.02	new_junction_read_count=4	no_show=1	polymorphism_frequency=1.955e-02	pos_hash_score=3	prediction=polymorphism	reject=COVERAGE_EVENNESS_SKEW,FREQUENCY_CUTOFF	side_1_annotate_key=gene	side_1_continuation=0	side_1_coverage=1.10	side_1_overlap=8	side_1_possible_overlap_registers=149	side_1_read_count=240	side_1_redundant=0	side_2_annotate_key=gene	side_2_continuation=0	side_2_coverage=0.84	side_2_overlap=0	side_2_possible_overlap_registers=141	side_2_read_count=174	side_2_redundant=0	total_non_overlap_reads=4
JC	127	.	REL606	829027	-1	REL606	829112	-1	0	alignment_overlap=8	coverage_minus=4	coverage_plus=0	flanking_left=150	flanking_right=150	frequency=1.797e-02	junction_possible_overlap_registers=141	key=REL606__829027__-1__REL606__829120__-1__8____150__150__0__0	max_left=45	max_left_minus=45	max_left_plus=0	max_min_left=45	max_min_left_minus=45	max_min_left_plus=0	max_min_right=0	max_min_right_minus=0	max_min_right_plus=0	max_pos_hash_score=282	max_right=122	max_right_minus=122	max_right_plus=0	neg_log10_pos_hash_p_value=16.1	new_junction_coverage=0.02	new_junction_read_count=4	no_show=1	polymorphism_frequency=1.797e-02	pos_hash_score=4	prediction=polymorphism	reject=COVERAGE_EVENNESS_SKEW,FREQUENCY_CUTOFF	side_1_annotate_key=gene	side_1_continuation=0	side_1_coverage=1.01	side_1_overlap=8	side_1_possible_overlap_registers=149	side_1_read_count=221	side_1_redundant=0	side_2_annotate_key=gene	side_2_continuation=0	side_2_coverage=1.11	side_2_overlap=0	side_2_possible_overlap_registers=141	side_2_read_count=228	side_2_redundant=0	total_non_overlap_reads=4
JC	128	.	REL606	910172	1	REL606	910199	1	0	alignment_overlap=11	coverage_minus=1	coverage_plus=5	flanking_left=150	flanking_right=150	frequency=3.906e-02	junction_possible_overlap_registers=138	key=REL606__910172__1__REL606__910188__1__11____150__150__0__0	max_left=89	max_left_minus=89	max_left_plus=89	max_min_left=24	max_min_left_minus=0	max_min_left_plus=24	max_min_right=63	max_min_right_minus=50	max_min_right_plus=63	max_pos_hash_score=276	max_right=119	max_right_minus=50	max_right_plus=119	neg_log10_pos_hash_p_value=15.1	new_junction_coverage=0.03	new_junction_read_count=7	no_show=1	polymorphism_frequency=3.906e-02	pos_hash_score=5	prediction=polymorphism	reject=COVERAGE_EVENNESS_SKEW,FREQUENCY_CUTOFF	side_1_annotate_key=gene	side_1_continuation=0	side_1_coverage=0.91	side_1_overlap=11	side_1_possible_overlap_registers=149	side_1_read_count=198	side_1_redundant=0	side_2_annotate_key=gene	side_2_continuation=0	side_2_coverage=0.80	side_2_overlap=0	side_2_possible_overlap_registers=138	side_2_read_count=161	side_2_redundant=0	total_non_overlap_reads=6
JC	129	.	REL606	930140	1	REL606	930267	1	0	alignment_overlap=3	coverage_minus=2	coverage_plus=2	flanking_left=150	flanking_right=150	frequency=1.724e-02	junction_possible_overlap_registers=146	key=REL606__930140__1__REL606__930264__1__3____150__150__0__0	max_left=120	max_left_minus=120	max_left_plus=48	max_min_left=59	max_min_left_minus=59	max_min_left_plus=48	max_min_right=27	max_min_right_minus=27	max_min_right_plus=0	max_pos_hash_score=292	max_right=116	max_right_minus=88	max_right_plus=116	neg_log10_pos_hash_p_value=16.4	new_junction_coverage=0.02	new_junction_read_count=4	no_show=1	polymorphism_frequency=1.724e-02	pos_hash_score=4	prediction=polymorphism	reject=COVERAGE_EVENNESS_SKEW,FREQUENCY_CUTOFF	side_1_annotate_key=gene	side_1_continuation=0	side_1_coverage=0.93	side_1_overlap=3	side_1_possible_overlap_registers=149	side_1_read_count=202	side_1_redundant=0	side_2_annotate_key=gene	side_2_continuation=0	side_2_coverage=1.21	side_2_overlap=0	side_2_possible_overlap_registers=146	side_2_read_count=258	side_2_redundant=0	total_non_overlap_reads=4
JC	130	.	REL606	946464	1	REL606	946567	1	0	alignment_overlap=8	coverage_minus=0	coverage_plus=3	flanking_left=150	flanking_right=150	frequency=1.614e-02	junction_possible_overlap_registers=141	key=REL606__946464__1__REL606__946559__1__8____150__150__0__0	max_left=108	max_left_minus=0	max_left_plus=108	max_min_left=61	max_min_left_minus=0	max_min_left_plus=61	max_min_right=46	max_min_right_minus=0	max_min_right_plus=46	max_pos_hash_score=282	max_right=81	max_right_minus=0	max_right_plus=81	neg_log10_pos_hash_p_value=16.9	new_junction_coverage=0.01	new_junction_read_count=3	no_show=1	polymorphism_frequency=1.614e-02	pos_hash_score=3	prediction=polymorphism	reject=COVERAGE_EVENNESS_SKEW,FREQUENCY_CUTOFF	side_1_annotate_key=gene	side_1_continuation=0	side_1_coverage=0.89	side_1_overlap=8	side_1_possible_overlap_registers=149	side_1_read_count=193	side_1_redundant=0	side_2_annotate_key=gene	side_2_continuation=0	side_2_coverage=0.89	side_2_overlap=0	side_2_possible_overlap_registers=141	side_2_read_count=183	side_2_redundant=0	total_non_overlap_reads=3
JC	131	.	REL606	987481	-1	REL606	987505	-1	0	alignment_overlap=9	coverage_minus=5	coverage_plus=0	flanking_left=150	flanking_right=150	frequency=4.386e-02	junction_possible_overlap_registers=140	key=REL606__987481__-1__REL606__987514__-1__9____150__150__0__0	max_left=92	max_left_minus=92	max_left_plus=0	max_min_left=49	max_min_left_minus=49	max_min_left_plus=0	max_min_right=49	max_min_right_minus=49	max_min_right_plus=0	max_pos_hash_score=280	max_right=132	max_right_minus=132	max_right_plus=0	neg_log10_pos_hash_p_value=15.2	new_junction_coverage=0.02	new_junction_read_count=5	no_show=1	polymorphism_frequency=4.386e-02	pos_hash_score=5	prediction=polymorphism	reject=COVERAGE_EVENNESS_SKEW,FREQUENCY_CUTOFF	side_1_annotate_key=gene	side_1_continuation=0	side_1_coverage=0.53	side_1_overlap=9	side_1_possible_overlap_registers=149	side_1_read_count=116	side_1_redundant=0	side_2_annotate_key=gene	side_2_continuation=0	side_2_coverage=0.53	side_2_overlap=0	side_2_possible_overlap_registers=140	side_2_read_count=109	side_2_redundant=0	total_non_overlap_reads=5
JC	132	.	REL606	1063313	1	REL606	1063422	1	0	alignment_overlap=9	coverage_minus=0	coverage_plus=12	flanking_left=150	flanking_right=150	frequency=6.209e-02	junction_possible_overlap_registers=140	key=REL606__1063313__1__REL606__1063413__1__9____150__150__0__0	max_left=139	max_left_minus=0	max_left_plus=139	max_min_left=65	max_min_left_minus=0	max_min_left_plus=65	max_min_right=55	max_min_right_minus=0	max_min_right_plus=55	max_pos_hash_score=280	max_right=76	max_right_minus=0	max_right_plus=76	neg_log10_pos_hash_p_value=11.7	new_junction_coverage=0.06	new_junction_read_count=12	polymorphism_frequency=6.209e-02	pos_hash_score=11	prediction=polymorphism	reject=COVERAGE_EVENNESS_SKEW,FREQUENCY_CUTOFF	side_1_annotate_key=gene	side_1_continuation=0	side_1_coverage=0.72	side_1_overlap=9	side_1_possible_overlap_registers=149	side_1_read_count=157	side_1_redundant=0	side_2_annotate_key=gene	side_2_continuation=0	side_2_coverage=1.05	side_2_overlap=0	side_2_possible_overlap_registers=140	side_2_read_count=215	side_2_redundant=0	total_non_overlap_reads=12
JC	133	.	REL606	1100191	-1	REL606	1100297	-1	0	alignment_overlap=7	coverage_minus=2	coverage_plus=2	flanking_left=150	flanking_right=150	frequency=1.850e-02	junction_possible_overlap_registers=142	key=REL606__1100191__-1__REL606__1100304__-1__7____150__150__0__0	max_left=103	max_left_minus=103	max_left_plus=36	max_min_left=70	max_min_left_minus=70	max_min_left_plus=36	max_min_right=40	max_min_right_minus=40	max_min_right_plus=0	max_pos_hash_score=284	max_right=107	max_right_minus=73	max_right_plus=107	neg_log10_pos_hash_p_value=17.0	new_junction_coverage=0.02	new_junction_read_count=4	no_show=1	polymorphism_frequency=1.850e-02	pos_hash_score=3	prediction=polymorphism	reject=COVERAGE_EVENNESS_SKEW,FREQUENCY_CUTOFF	side_1_annotate_key=gene	side_1_continuation=0	side_1_coverage=1.13	side_1_overlap=7	side_1_possible_overlap_registers=149	side_1_read_count=247	side_1_redundant=0	side_2_annotate_key=gene	side_2_continuation=0	side_2_coverage=0.91	side_2_overlap=0	side_2_possible_overlap_registers=142	side_2_read_count=189	side_2_redundant=0	total_non_overlap_reads=4
JC	134	.	REL606	1112420	-1	REL606	1112620	-1	0	alignment_overlap=13	coverage_minus=7	coverage_plus=6	flanking_left=150	flanking_right=150	frequency=NA	junction_possible_overlap_registers=136	key=REL606__1112420__-1__REL606__1112633__-1__13____150__150__1__1	max_left=127	max_left_minus=113	max_left_plus=127	max_min_left=63	max_min_left_minus=63	max_min_left_plus=13	max_min_right=57	max_min_right_minus=57	max_min_right_plus=48	max_pos_hash_score=272	max_right=133	max_right_minus=133	max_right_plus=124	neg_log10_pos_hash_p_value=11.9	new_junction_coverage=0.07	new_junction_read_count=14	polymorphism_frequency=NA	pos_hash_score=10	prediction=unknown	reject=COVERAGE_EVENNESS_SKEW	side_1_annotate_key=repeat	side_1_continuation=0	side_1_coverage=NA	side_1_overlap=13	side_1_read_count=NA	side_1_redundant=1	side_2_annotate_key=repeat	side_2_continuation=0	side_2_coverage=NA	side_2_overlap=0	side_2_possible_overlap_registers=NA	side_2_read_count=NA	side_2_redundant=1	total_non_overlap_reads=13
JC	135	.	REL606	1122585	1	REL606	1122611	1	0	alignment_overlap=10	coverage_minus=1	coverage_plus=3	flanking_left=150	flanking_right=150	frequency=2.170e-02	junction_possible_overlap_registers=139	key=REL606__1122585__1__REL606__1122601__1__10____150__150__0__0	max_left=110	max_left_minus=110	max_left_plus=98	max_min_left=0	max_min_left_minus=0	max_min_left_plus=0	max_min_right=63	max_min_right_minus=30	max_min_right_plus=63	max_pos_hash_score=278	max_right=63	max_right_minus=30	max_right_plus=63	neg_log10_pos_hash_p_value=15.9	new_junction_coverage=0.02	new_junction_read_count=4	no_show=1	polymorphism_frequency=2.170e-02	pos_hash_score=4	prediction=polymorphism	reject=COVERAGE_EVENNESS_SKEW,FREQUENCY_CUTOFF	side_1_annotate_key=gene	side_1_continuation=0	side_1_coverage=0.91	side_1_overlap=10	side_1_possible_overlap_registers=149	side_1_read_count=199	side_1_redundant=0	side_2_annotate_key=gene	side_2_continuation=0	side_2_coverage=0.86	side_2_overlap=0	side_2_possible_overlap_registers=139	side_2_read_count=175	side_2_redundant=0	total_non_overlap_reads=4
JC	136	.	REL606	1137051	1	REL606	1271150	1	0	alignment_overlap=1	coverage_minus=128	coverage_plus=113	flanking_left=150	flanking_right=150	frequency=1	junction_possible_overlap_registers=148	key=REL606__1137050__1__REL606__1271150__1__1____150__150__0__1	max_left=145	max_left_minus=136	max_left_plus=145	max_min_left=74	max_min_left_minus=74	max_min_left_plus=74	max_min_right=74	max_min_right_minus=74	max_min_right_plus=71	max_pos_hash_score=296	max_right=146	max_right_minus=146	max_right_plus=145	neg_log10_pos_hash_p_value=0.3	new_junction_coverage=1.13	new_junction_read_count=245	polymorphism_frequency=1.000e+00	pos_hash_score=88	prediction=consensus	read_count_offset=3	side_1_annotate_key=gene	side_1_continuation=0	side_1_coverage=0.00	side_1_overlap=0	side_1_possible_overlap_registers=145	side_1_read_count=0	side_1_redundant=0	side_2_annotate_key=repeat	side_2_continuation=0	side_2_coverage=NA	side_2_overlap=1	side_2_possible_overlap_registers=NA	side_2_read_count=NA	side_2_redundant=1	total_non_overlap_reads=241
JC	137	.	REL606	1137053	-1	REL606	1272592	-1	0	alignment_overlap=1	coverage_minus=27	coverage_plus=93	flanking_left=150	flanking_right=150	frequency=1	junction_possible_overlap_registers=148	key=REL606__1137054__-1__REL606__1272592__-1__1____150__150__0__1	max_left=145	max_left_minus=137	max_left_plus=145	max_min_left=63	max_min_left_minus=46	max_min_left_plus=63	max_min_right=74	max_min_right_minus=62	max_min_right_plus=74	max_pos_hash_score=296	max_right=144	max_right_minus=144	max_right_plus=144	neg_log10_pos_hash_p_value=1.3	new_junction_coverage=0.78	new_junction_read_count=169	polymorphism_frequency=9.940e-01	pos_hash_score=65	prediction=consensus	read_count_offset=3	side_1_annotate_key=gene	side_1_continuation=0	side_1_coverage=0.00	side_1_overlap=0	side_1_possible_overlap_registers=145	side_1_read_count=1	side_1_redundant=0	side_2_annotate_key=repeat	side_2_continuation=0	side_2_coverage=NA	side_2_overlap=1	side_2_possible_overlap_registers=NA	side_2_read_count=NA	side_2_redundant=1	total_non_overlap_reads=120
JC	138	.	REL606	1140587	-1	REL606	1140654	-1	0	alignment_overlap=10	coverage_minus=3	coverage_plus=0	flanking_left=150	flanking_right=150	frequency=1.337e-02	junction_possible_overlap_registers=139	key=REL606__1140587__-1__REL606__1140664__-1__10____150__150__0__0	max_left=57	max_left_minus=57	max_left_plus=0	max_min_left=57	max_min_left_minus=57	max_min_left_plus=0	max_min_right=0	max_min_right_minus=0	max_min_right_plus=0	max_pos_hash_score=278	max_right=98	max_right_minus=98	max_right_plus=0	neg_log10_pos_hash_p_value=16.8	new_junction_coverage=0.01	new_junction_read_count=3	no_show=1	polymorphism_frequency=1.337e-02	pos_hash_score=3	prediction=polymorphism	reject=COVERAGE_EVENNESS_SKEW,FREQUENCY_CUTOFF	side_1_annotate_key=gene	side_1_continuation=0	side_1_coverage=1.17	side_1_overlap=10	side_1_possible_overlap_registers=149	side_1_read_count=255	side_1_redundant=0	side_2_annotate_key=gene	side_2_continuation=0	side_2_coverage=1.01	side_2_overlap=0	side_2_possible_overlap_registers=139	side_2_read_count=205	side_2_redundant=0	total_non_overlap_reads=3
JC	139	.	REL606	1192991	1	REL606	1193217	1	0	alignment_overlap=9	coverage_minus=1	coverage_plus=3	flanking_left=150	flanking_right=150	frequency=3.164e-02	junction_possible_overlap_registers=140	key=REL606__1192991__1__REL606__1193208__1__9____150__150__0__0	max_left=109	max_left_minus=63	max_left_plus=109	max_min_left=64	max_min_left_minus=63	max_min_left_plus=64	max_min_right=47	max_min_right_minus=0	max_min_right_plus=47	max_pos_hash_score=280	max_right=78	max_right_minus=78	max_right_plus=69	neg_log10_pos_hash_p_value=16.0	new_junction_coverage=0.02	new_junction_read_count=5	no_show=1	polymorphism_frequency=3.164e-02	pos_hash_score=4	prediction=polymorphism	reject=COVERAGE_EVENNESS_SKEW,FREQUENCY_CUTOFF	side_1_annotate_key=gene	side_1_continuation=0	side_1_coverage=0.68	side_1_overlap=9	side_1_possible_overlap_registers=149	side_1_read_count=148	side_1_redundant=0	side_2_annotate_key=gene	side_2_continuation=0	side_2_coverage=0.82	side_2_overlap=0	side_2_possible_overlap_registers=140	side_2_read_count=167	side_2_redundant=0	total_non_overlap_reads=4
JC	140	.	REL606	1261089	-1	REL606	1261104	-1	0	alignment_overlap=7	coverage_minus=3	coverage_plus=0	flanking_left=150	flanking_right=150	frequency=1.310e-02	junction_possible_overlap_registers=142	key=REL606__1261089__-1__REL606__1261111__-1__7____150__150__0__0	max_left=102	max_left_minus=102	max_left_plus=0	max_min_left=68	max_min_left_minus=68	max_min_left_plus=0	max_min_right=41	max_min_right_minus=41	max_min_right_plus=0	max_pos_hash_score=284	max_right=84	max_right_minus=84	max_right_plus=0	neg_log10_pos_hash_p_value=17.0	new_junction_coverage=0.01	new_junction_read_count=3	no_show=1	polymorphism_frequency=1.310e-02	pos_hash_score=3	prediction=polymorphism	reject=COVERAGE_EVENNESS_SKEW,FREQUENCY_CUTOFF	side_1_annotate_key=gene	side_1_continuation=0	side_1_coverage=1.07	side_1_overlap=7	side_1_possible_overlap_registers=149	side_1_read_count=233	side_1_redundant=0	side_2_annotate_key=gene	side_2_continuation=0	side_2_coverage=1.11	side_2_overlap=0	side_2_possible_overlap_registers=142	side_2_read_count=230	side_2_redundant=0	total_non_overlap_reads=3
JC	141	.	REL606	1322508	-1	REL606	1322515	-1	0	alignment_overlap=7	coverage_minus=3	coverage_plus=1	flanking_left=150	flanking_right=150	frequency=1.759e-02	junction_possible_overlap_registers=142	key=REL606__1322508__-1__REL606__1322522__-1__7____150__150__0__0	max_left=83	max_left_minus=83	max_left_plus=8	max_min_left=71	max_min_left_minus=71	max_min_left_plus=8	max_min_right=60	max_min_right_minus=60	max_min_right_plus=0	max_pos_hash_score=284	max_right=135	max_right_minus=87	max_right_plus=135	neg_log10_pos_hash_p_value=16.1	new_junction_coverage=0.02	new_junction_read_count=4	no_show=1	polymorphism_frequency=1.759e-02	pos_hash_score=4	prediction=polymorphism	reject=COVERAGE_EVENNESS_SKEW,FREQUENCY_CUTOFF	side_1_annotate_key=gene	side_1_continuation=0	side_1_coverage=1.09	side_1_overlap=7	side_1_possible_overlap_registers=149	side_1_read_count=237	side_1_redundant=0	side_2_annotate_key=gene	side_2_continuation=0	side_2_coverage=1.06	side_2_overlap=0	side_2_possible_overlap_registers=142	side_2_read_count=221	side_2_redundant=0	total_non_overlap_reads=4
JC	142	.	REL606	1369721	-1	REL606	1369784	-1	0	alignment_overlap=7	coverage_minus=3	coverage_plus=0	flanking_left=150	flanking_right=150	frequency=2.290e-02	junction_possible_overlap_registers=142	key=REL606__1369721__-1__REL606__1369791__-1__7____150__150__0__0	max_left=83	max_left_minus=83	max_left_plus=0	max_min_left=71	max_min_left_minus=71	max_min_left_plus=0	max_min_right=60	max_min_right_minus=60	max_min_right_plus=0	max_pos_hash_score=284	max_right=89	max_right_minus=89	max_right_plus=0	neg_log10_pos_hash_p_value=17.0	new_junction_coverage=0.01	new_junction_read_count=3	no_show=1	polymorphism_frequency=2.290e-02	pos_hash_score=3	prediction=polymorphism	reject=COVERAGE_EVENNESS_SKEW,FREQUENCY_CUTOFF	side_1_annotate_key=gene	side_1_continuation=0	side_1_coverage=0.68	side_1_overlap=7	side_1_possible_overlap_registers=149	side_1_read_count=149	side_1_redundant=0	side_2_annotate_key=gene	side_2_continuation=0	side_2_coverage=0.55	side_2_overlap=0	side_2_possible_overlap_registers=142	side_2_read_count=114	side_2_redundant=0	total_non_overlap_reads=3
JC	143	.	REL606	1387400	-1	REL606	1387550	-1	0	alignment_overlap=6	coverage_minus=2	coverage_plus=1	flanking_left=150	flanking_right=150	frequency=1.405e-02	junction_possible_overlap_registers=143	key=REL606__1387400__-1__REL606__1387556__-1__6____150__150__0__0	max_left=104	max_left_minus=97	max_left_plus=104	max_min_left=45	max_min_left_minus=45	max_min_left_plus=0	max_min_right=47	max_min_right_minus=47	max_min_right_plus=40	max_pos_hash_score=286	max_right=99	max_right_minus=99	max_right_plus=40	neg_log10_pos_hash_p_value=17.0	new_junction_coverage=0.01	new_junction_read_count=3	no_show=1	polymorphism_frequency=1.405e-02	pos_hash_score=3	prediction=polymorphism	reject=COVERAGE_EVENNESS_SKEW,FREQUENCY_CUTOFF	side_1_annotate_key=gene	side_1_continuation=0	side_1_coverage=1.01	side_1_overlap=6	side_1_possible_overlap_registers=149	side_1_read_count=221	side_1_redundant=0	side_2_annotate_key=gene	side_2_continuation=0	side_2_coverage=1.00	side_2_overlap=0	side_2_possible_overlap_registers=143	side_2_read_count=209	side_2_redundant=0	total_non_overlap_reads=3
JC	144	.	REL606	1395390	-1	REL606	1395396	-1	0	alignment_overlap=7	coverage_minus=6	coverage_plus=1	flanking_left=150	flanking_right=150	frequency=3.279e-02	junction_possible_overlap_registers=142	key=REL606__1395390__-1__REL606__1395403__-1__7____150__150__0__0	max_left=65	max_left_minus=65	max_left_plus=28	max_min_left=65	max_min_left_minus=65	max_min_left_plus=28	max_min_right=0	max_min_right_minus=0	max_min_right_plus=0	max_pos_hash_score=284	max_right=115	max_right_minus=90	max_right_plus=115	neg_log10_pos_hash_p_value=15.4	new_junction_coverage=0.03	new_junction_read_count=7	no_show=1	polymorphism_frequency=3.279e-02	pos_hash_score=5	prediction=polymorphism	reject=COVERAGE_EVENNESS_SKEW,FREQUENCY_CUTOFF	side_1_annotate_key=gene	side_1_continuation=0	side_1_coverage=0.98	side_1_overlap=7	side_1_possible_overlap_registers=149	side_1_read_count=213	side_1_redundant=0	side_2_annotate_key=gene	side_2_continuation=0	side_2_coverage=1.01	side_2_overlap=0	side_2_possible_overlap_registers=142	side_2_read_count=210	side_2_redundant=0	total_non_overlap_reads=7
JC	145	.	REL606	1405189	1	REL606	1405209	1	0	alignment_overlap=7	coverage_minus=1	coverage_plus=4	flanking_left=150	flanking_right=150	frequency=2.040e-02	junction_possible_overlap_registers=142	key=REL606__1405189__1__REL606__1405202__1__7____150__150__0__0	max_left=122	max_left_minus=122	max_left_plus=97	max_min_left=58	max_min_left_minus=0	max_min_left_plus=58	max_min_right=51	max_min_right_minus=21	max_min_right_plus=51	max_pos_hash_score=284	max_right=98	max_right_minus=21	max_right_plus=98	neg_log10_pos_hash_p_value=15.4	new_junction_coverage=0.02	new_junction_read_count=5	no_show=1	polymorphism_frequency=2.040e-02	pos_hash_score=5	prediction=polymorphism	reject=COVERAGE_EVENNESS_SKEW,FREQUENCY_CUTOFF	side_1_annotate_key=gene	side_1_continuation=0	side_1_coverage=1.16	side_1_overlap=7	side_1_possible_overlap_registers=149	side_1_read_count=252	side_1_redundant=0	side_2_annotate_key=gene	side_2_continuation=0	side_2_coverage=1.16	side_2_overlap=0	side_2_possible_overlap_registers=142	side_2_read_count=240	side_2_redundant=0	total_non_overlap_reads=5
JC	146	.	REL606	1462674	1	REL606	1463207	1	0	alignment_overlap=8	coverage_minus=2	coverage_plus=2	flanking_left=150	flanking_right=150	frequency=1.604e-02	junction_possible_overlap_registers=141	key=REL606__1462674__1__REL606__1463199__1__8____150__150__0__0	max_left=110	max_left_minus=110	max_left_plus=109	max_min_left=0	max_min_left_minus=0	max_min_left_plus=0	max_min_right=55	max_min_right_minus=34	max_min_right_plus=55	max_pos_hash_score=282	max_right=55	max_right_minus=34	max_right_plus=55	neg_log10_pos_hash_p_value=16.1	new_junction_coverage=0.02	new_junction_read_count=4	no_show=1	polymorphism_frequency=1.604e-02	pos_hash_score=4	prediction=polymorphism	reject=COVERAGE_EVENNESS_SKEW,FREQUENCY_CUTOFF	side_1_annotate_key=gene	side_1_continuation=0	side_1_coverage=1.05	side_1_overlap=8	side_1_possible_overlap_registers=149	side_1_read_count=228	side_1_redundant=0	side_2_annotate_key=gene	side_2_continuation=0	side_2_coverage=1.33	side_2_overlap=0	side_2_possible_overlap_registers=141	side_2_read_count=275	side_2_redundant=0	total_non_overlap_reads=4
JC	147	.	REL606	1576415	-1	REL606	1576639	-1	0	alignment_overlap=3	coverage_minus=2	coverage_plus=2	flanking_left=150	flanking_right=150	frequency=1.732e-02	junction_possible_overlap_registers=146	key=REL606__1576415__-1__REL606__1576642__-1__3____150__150__0__0	max_left=130	max_left_minus=130	max_left_plus=58	max_min_left=58	max_min_left_minus=42	max_min_left_plus=58	max_min_right=17	max_min_right_minus=17	max_min_right_plus=0	max_pos_hash_score=292	max_right=112	max_right_minus=105	max_right_plus=112	neg_log10_pos_hash_p_value=16.4	new_junction_coverage=0.02	new_junction_read_count=4	no_show=1	polymorphism_frequency=1.732e-02	pos_hash_score=4	prediction=polymorphism	reject=COVERAGE_EVENNESS_SKEW,FREQUENCY_CUTOFF	side_1_annotate_key=gene	side_1_continuation=0	side_1_coverage=0.91	side_1_overlap=3	side_1_possible_overlap_registers=149	side_1_read_count=198	side_1_redundant=0	side_2_annotate_key=gene	side_2_continuation=0	side_2_coverage=1.22	side_2_overlap=0	side_2_possible_overlap_registers=146	side_2_read_count=260	side_2_redundant=0	total_non_overlap_reads=4
JC	148	.	REL606	1661416	-1	REL606	1661495	-1	0	alignment_overlap=7	coverage_minus=7	coverage_plus=0	flanking_left=150	flanking_right=150	frequency=3.262e-02	junction_possible_overlap_registers=142	key=REL606__1661416__-1__REL606__1661502__-1__7____150__150__0__0	max_left=112	max_left_minus=112	max_left_plus=0	max_min_left=67	max_min_left_minus=67	max_min_left_plus=0	max_min_right=56	max_min_right_minus=56	max_min_right_plus=0	max_pos_hash_score=284	max_right=121	max_right_minus=121	max_right_plus=0	neg_log10_pos_hash_p_value=14.6	new_junction_coverage=0.03	new_junction_read_count=7	no_show=1	polymorphism_frequency=3.262e-02	pos_hash_score=6	prediction=polymorphism	reject=COVERAGE_EVENNESS_SKEW,FREQUENCY_CUTOFF	side_1_annotate_key=gene	side_1_continuation=0	side_1_coverage=1.06	side_1_overlap=7	side_1_possible_overlap_registers=149	side_1_read_count=230	side_1_redundant=0	side_2_annotate_key=gene	side_2_continuation=0	side_2_coverage=0.94	side_2_overlap=0	side_2_possible_overlap_registers=142	side_2_read_count=196	side_2_redundant=0	total_non_overlap_reads=7
JC	149	.	REL606	1696796	-1	REL606	1696800	-1	0	alignment_overlap=12	coverage_minus=3	coverage_plus=1	flanking_left=150	flanking_right=150	frequency=1.869e-02	junction_possible_overlap_registers=137	key=REL606__1696796__-1__REL606__1696812__-1__12____150__150__0__0	max_left=80	max_left_minus=80	max_left_plus=65	max_min_left=56	max_min_left_minus=56	max_min_left_plus=0	max_min_right=64	max_min_right_minus=58	max_min_right_plus=64	max_pos_hash_score=274	max_right=123	max_right_minus=123	max_right_plus=64	neg_log10_pos_hash_p_value=15.8	new_junction_coverage=0.02	new_junction_read_count=4	no_show=1	polymorphism_frequency=1.869e-02	pos_hash_score=4	prediction=polymorphism	reject=COVERAGE_EVENNESS_SKEW,FREQUENCY_CUTOFF	side_1_annotate_key=gene	side_1_continuation=0	side_1_coverage=1.03	side_1_overlap=12	side_1_possible_overlap_registers=149	side_1_read_count=224	side_1_redundant=0	side_2_annotate_key=gene	side_2_continuation=0	side_2_coverage=1.07	side_2_overlap=0	side_2_possible_overlap_registers=137	side_2_read_count=214	side_2_redundant=0	total_non_overlap_reads=4
JC	150	.	REL606	1705589	1	REL606	1705651	1	0	alignment_overlap=9	coverage_minus=0	coverage_plus=7	flanking_left=150	flanking_right=150	frequency=3.306e-02	junction_possible_overlap_registers=140	key=REL606__1705589__1__REL606__1705642__1__9____150__150__0__0	max_left=135	max_left_minus=0	max_left_plus=135	max_min_left=62	max_min_left_minus=0	max_min_left_plus=62	max_min_right=58	max_min_right_minus=0	max_min_right_plus=58	max_pos_hash_score=280	max_right=79	max_right_minus=0	max_right_plus=79	neg_log10_pos_hash_p_value=13.9	new_junction_coverage=0.03	new_junction_read_count=7	no_show=1	polymorphism_frequency=3.306e-02	pos_hash_score=7	prediction=polymorphism	reject=COVERAGE_EVENNESS_SKEW,FREQUENCY_CUTOFF	side_1_annotate_key=gene	side_1_continuation=0	side_1_coverage=1.10	side_1_overlap=9	side_1_possible_overlap_registers=149	side_1_read_count=240	side_1_redundant=0	side_2_annotate_key=gene	side_2_continuation=0	side_2_coverage=0.90	side_2_overlap=0	side_2_possible_overlap_registers=140	side_2_read_count=184	side_2_redundant=0	total_non_overlap_reads=7
JC	151	.	REL606	1720846	-1	REL606	1720898	-1	0	alignment_overlap=8	coverage_minus=3	coverage_plus=0	flanking_left=150	flanking_right=150	frequency=1.242e-02	junction_possible_overlap_registers=141	key=REL606__1720846__-1__REL606__1720906__-1__8____150__150__0__0	max_left=94	max_left_minus=94	max_left_plus=0	max_min_left=65	max_min_left_minus=65	max_min_left_plus=0	max_min_right=48	max_min_right_minus=48	max_min_right_plus=0	max_pos_hash_score=282	max_right=87	max_right_minus=87	max_right_plus=0	neg_log10_pos_hash_p_value=16.9	new_junction_coverage=0.01	new_junction_read_count=3	no_show=1	polymorphism_frequency=1.242e-02	pos_hash_score=3	prediction=polymorphism	reject=COVERAGE_EVENNESS_SKEW,FREQUENCY_CUTOFF	side_1_annotate_key=gene	side_1_continuation=0	side_1_coverage=1.10	side_1_overlap=8	side_1_possible_overlap_registers=149	side_1_read_count=240	side_1_redundant=0	side_2_annotate_key=gene	side_2_continuation=0	side_2_coverage=1.21	side_2_overlap=0	side_2_possible_overlap_registers=141	side_2_read_count=250	side_2_redundant=0	total_non_overlap_reads=3
JC	152	.	REL606	1808131	-1	REL606	1808239	-1	0	alignment_overlap=9	coverage_minus=8	coverage_plus=1	flanking_left=150	flanking_right=150	frequency=3.754e-02	junction_possible_overlap_registers=140	key=REL606__1808131__-1__REL606__1808248__-1__9____150__150__0__0	max_left=59	max_left_minus=59	max_left_plus=32	max_min_left=59	max_min_left_minus=59	max_min_left_plus=32	max_min_right=0	max_min_right_minus=0	max_min_right_plus=0	max_pos_hash_score=280	max_right=134	max_right_minus=134	max_right_plus=109	neg_log10_pos_hash_p_value=13.9	new_junction_coverage=0.04	new_junction_read_count=9	no_show=1	polymorphism_frequency=3.754e-02	pos_hash_score=7	prediction=polymorphism	reject=COVERAGE_EVENNESS_SKEW,FREQUENCY_CUTOFF	side_1_annotate_key=gene	side_1_continuation=0	side_1_coverage=1.33	side_1_overlap=9	side_1_possible_overlap_registers=149	side_1_read_count=290	side_1_redundant=0	side_2_annotate_key=gene	side_2_continuation=0	side_2_coverage=0.92	side_2_overlap=0	side_2_possible_overlap_registers=140	side_2_read_count=189	side_2_redundant=0	total_non_overlap_reads=9
JC	153	.	REL606	1856751	1	REL606	2264348	1	0	alignment_overlap=3	coverage_minus=4	coverage_plus=6	flanking_left=150	flanking_right=150	frequency=1	junction_possible_overlap_registers=146	key=REL606__1856751__1__REL606__2264345__1__3____150__150__1__0	max_left=112	max_left_minus=108	max_left_plus=112	max_min_left=65	max_min_left_minus=65	max_min_left_plus=57	max_min_right=47	max_min_right_minus=39	max_min_right_plus=47	max_pos_hash_score=292	max_right=98	max_right_minus=98	max_right_plus=90	neg_log10_pos_hash_p_value=13.7	new_junction_coverage=0.06	new_junction_read_count=12	polymorphism_frequency=9.190e-01	pos_hash_score=8	prediction=consensus	read_count_offset=8	reject=COVERAGE_EVENNESS_SKEW	side_1_annotate_key=repeat	side_1_continuation=0	side_1_coverage=NA	side_1_overlap=3	side_1_read_count=NA	side_1_redundant=1	side_2_annotate_key=gene	side_2_continuation=0	side_2_coverage=0.00	side_2_overlap=0	side_2_possible_overlap_registers=138	side_2_read_count=1	side_2_redundant=0	total_non_overlap_reads=10
JC	154	.	REL606	1856751	1	REL606	2264353	-1	0	alignment_overlap=3	coverage_minus=150	coverage_plus=132	flanking_left=150	flanking_right=150	frequency=1	junction_possible_overlap_registers=146	key=REL606__1856751__1__REL606__2264356__-1__3____150__150__1__0	max_left=144	max_left_minus=143	max_left_plus=144	max_min_left=71	max_min_left_minus=71	max_min_left_plus=71	max_min_right=72	max_min_right_minus=72	max_min_right_plus=70	max_pos_hash_score=292	max_right=146	max_right_minus=146	max_right_plus=146	neg_log10_pos_hash_p_value=0.0	new_junction_coverage=1.40	new_junction_read_count=299	polymorphism_frequency=9.930e-01	pos_hash_score=111	prediction=consensus	read_count_offset=8	side_1_annotate_key=repeat	side_1_continuation=0	side_1_coverage=NA	side_1_overlap=3	side_1_read_count=NA	side_1_redundant=1	side_2_annotate_key=gene	side_2_continuation=0	side_2_coverage=0.01	side_2_overlap=0	side_2_possible_overlap_registers=138	side_2_read_count=2	side_2_redundant=0	total_non_overlap_reads=282
JC	155	.	REL606	1938579	1	REL606	1938601	1	0	alignment_overlap=7	coverage_minus=1	coverage_plus=2	flanking_left=150	flanking_right=150	frequency=1.681e-02	junction_possible_overlap_registers=142	key=REL606__1938579__1__REL606__1938594__1__7____150__150__0__0	max_left=111	max_left_minus=111	max_left_plus=101	max_min_left=0	max_min_left_minus=0	max_min_left_plus=0	max_min_right=46	max_min_right_minus=32	max_min_right_plus=46	max_pos_hash_score=284	max_right=46	max_right_minus=32	max_right_plus=46	neg_log10_pos_hash_p_value=17.0	new_junction_coverage=0.01	new_junction_read_count=3	no_show=1	polymorphism_frequency=1.681e-02	pos_hash_score=3	prediction=polymorphism	reject=COVERAGE_EVENNESS_SKEW,FREQUENCY_CUTOFF	side_1_annotate_key=gene	side_1_continuation=0	side_1_coverage=0.89	side_1_overlap=7	side_1_possible_overlap_registers=149	side_1_read_count=195	side_1_redundant=0	side_2_annotate_key=gene	side_2_continuation=0	side_2_coverage=0.79	side_2_overlap=0	side_2_possible_overlap_registers=142	side_2_read_count=165	side_2_redundant=0	total_non_overlap_reads=3
JC	156	.	REL606	2119402	1	REL606	2119438	1	0	alignment_overlap=6	coverage_minus=0	coverage_plus=3	flanking_left=150	flanking_right=150	frequency=1.429e-02	junction_possible_overlap_registers=143	key=REL606__2119402__1__REL606__2119432__1__6____150__150__0__0	max_left=91	max_left_minus=0	max_left_plus=91	max_min_left=51	max_min_left_minus=0	max_min_left_plus=51	max_min_right=59	max_min_right_minus=0	max_min_right_plus=59	max_pos_hash_score=286	max_right=93	max_right_minus=0	max_right_plus=93	neg_log10_pos_hash_p_value=17.0	new_junction_coverage=0.01	new_junction_read_count=3	no_show=1	polymorphism_frequency=1.429e-02	pos_hash_score=3	prediction=polymorphism	reject=COVERAGE_EVENNESS_SKEW,FREQUENCY_CUTOFF	side_1_annotate_key=gene	side_1_continuation=0	side_1_coverage=0.94	side_1_overlap=6	side_1_possible_overlap_registers=149	side_1_read_count=205	side_1_redundant=0	side_2_annotate_key=gene	side_2_continuation=0	side_2_coverage=1.04	side_2_overlap=0	side_2_possible_overlap_registers=143	side_2_read_count=217	side_2_redundant=0	total_non_overlap_reads=3
JC	157	.	REL606	2170597	1	REL606	2170748	1	0	alignment_overlap=10	coverage_minus=2	coverage_plus=2	flanking_left=150	flanking_right=150	frequency=1.929e-02	junction_possible_overlap_registers=139	key=REL606__2170597__1__REL606__2170738__1__10____150__150__0__0	max_left=136	max_left_minus=136	max_left_plus=58	max_min_left=58	max_min_left_minus=0	max_min_left_plus=58	max_min_right=31	max_min_right_minus=31	max_min_right_plus=0	max_pos_hash_score=278	max_right=93	max_right_minus=31	max_right_plus=93	neg_log10_pos_hash_p_value=15.9	new_junction_coverage=0.02	new_junction_read_count=4	no_show=1	polymorphism_frequency=1.929e-02	pos_hash_score=4	prediction=polymorphism	reject=COVERAGE_EVENNESS_SKEW,FREQUENCY_CUTOFF	side_1_annotate_key=gene	side_1_continuation=0	side_1_coverage=1.05	side_1_overlap=10	side_1_possible_overlap_registers=149	side_1_read_count=228	side_1_redundant=0	side_2_annotate_key=gene	side_2_continuation=0	side_2_coverage=0.95	side_2_overlap=0	side_2_possible_overlap_registers=139	side_2_read_count=194	side_2_redundant=0	total_non_overlap_reads=4
JC	158	.	REL606	2207955	-1	REL606	2207972	-1	0	alignment_overlap=8	coverage_minus=4	coverage_plus=3	flanking_left=150	flanking_right=150	frequency=4.226e-02	junction_possible_overlap_registers=141	key=REL606__2207955__-1__REL606__2207980__-1__8____150__150__0__0	max_left=47	max_left_minus=47	max_left_plus=18	max_min_left=47	max_min_left_minus=47	max_min_left_plus=18	max_min_right=0	max_min_right_minus=0	max_min_right_plus=0	max_pos_hash_score=282	max_right=137	max_right_minus=108	max_right_plus=137	neg_log10_pos_hash_p_value=15.3	new_junction_coverage=0.03	new_junction_read_count=7	no_show=1	polymorphism_frequency=4.226e-02	pos_hash_score=5	prediction=polymorphism	reject=COVERAGE_EVENNESS_SKEW,FREQUENCY_CUTOFF	side_1_annotate_key=gene	side_1_continuation=0	side_1_coverage=0.75	side_1_overlap=8	side_1_possible_overlap_registers=149	side_1_read_count=163	side_1_redundant=0	side_2_annotate_key=gene	side_2_continuation=0	side_2_coverage=0.79	side_2_overlap=0	side_2_possible_overlap_registers=141	side_2_read_count=163	side_2_redundant=0	total_non_overlap_reads=7
JC	159	.	REL606	2243531	-1	REL606	2243672	-1	0	alignment_overlap=8	coverage_minus=2	coverage_plus=2	flanking_left=150	flanking_right=150	frequency=2.388e-02	junction_possible_overlap_registers=141	key=REL606__2243531__-1__REL606__2243680__-1__8____150__150__0__0	max_left=75	max_left_minus=75	max_left_plus=53	max_min_left=53	max_min_left_minus=37	max_min_left_plus=53	max_min_right=67	max_min_right_minus=67	max_min_right_plus=0	max_pos_hash_score=282	max_right=96	max_right_minus=96	max_right_plus=96	neg_log10_pos_hash_p_value=16.1	new_junction_coverage=0.02	new_junction_read_count=4	no_show=1	polymorphism_frequency=2.388e-02	pos_hash_score=4	prediction=polymorphism	reject=COVERAGE_EVENNESS_SKEW,FREQUENCY_CUTOFF	side_1_annotate_key=gene	side_1_continuation=0	side_1_coverage=0.77	side_1_overlap=8	side_1_possible_overlap_registers=149	side_1_read_count=167	side_1_redundant=0	side_2_annotate_key=gene	side_2_continuation=0	side_2_coverage=0.82	side_2_overlap=0	side_2_possible_overlap_registers=141	side_2_read_count=169	side_2_redundant=0	total_non_overlap_reads=4
JC	160	.	REL606	2262062	-1	REL606	2262127	-1	0	alignment_overlap=13	coverage_minus=3	coverage_plus=5	flanking_left=150	flanking_right=150	frequency=4.142e-02	junction_possible_overlap_registers=136	key=REL606__2262062__-1__REL606__2262140__-1__13____150__150__0__0	max_left=126	max_left_minus=101	max_left_plus=126	max_min_left=45	max_min_left_minus=45	max_min_left_plus=0	max_min_right=67	max_min_right_minus=36	max_min_right_plus=67	max_pos_hash_score=272	max_right=92	max_right_minus=92	max_right_plus=67	neg_log10_pos_hash_p_value=14.9	new_junction_coverage=0.04	new_junction_read_count=8	no_show=1	polymorphism_frequency=4.142e-02	pos_hash_score=5	prediction=polymorphism	reject=COVERAGE_EVENNESS_SKEW,FREQUENCY_CUTOFF	side_1_annotate_key=gene	side_1_continuation=0	side_1_coverage=0.93	side_1_overlap=13	side_1_possible_overlap_registers=149	side_1_read_count=203	side_1_redundant=0	side_2_annotate_key=gene	side_2_continuation=0	side_2_coverage=0.93	side_2_overlap=0	side_2_possible_overlap_registers=136	side_2_read_count=185	side_2_redundant=0	total_non_overlap_reads=8
JC	161	.	REL606	2264346	1	REL606	3448437	-1	0	alignment_overlap=1	coverage_minus=125	coverage_plus=115	flanking_left=150	flanking_right=150	frequency=1	junction_possible_overlap_registers=148	key=REL606__2264345__1__REL606__3448437__-1__1____150__150__0__1	max_left=148	max_left_minus=143	max_left_plus=148	max_min_left=72	max_min_left_minus=72	max_min_left_plus=66	max_min_right=70	max_min_right_minus=62	max_min_right_plus=70	max_pos_hash_score=296	max_right=144	max_right_minus=144	max_right_plus=143	neg_log10_pos_hash_p_value=0.4	new_junction_coverage=1.40	new_junction_read_count=304	polymorphism_frequency=9.965e-01	pos_hash_score=85	prediction=consensus	read_count_offset=8	side_1_annotate_key=gene	side_1_continuation=0	side_1_coverage=0.00	side_1_overlap=0	side_1_possible_overlap_registers=140	side_1_read_count=1	side_1_redundant=0	side_2_annotate_key=repeat	side_2_continuation=0	side_2_coverage=NA	side_2_overlap=1	side_2_possible_overlap_registers=NA	side_2_read_count=NA	side_2_redundant=1	total_non_overlap_reads=240
JC	162	.	REL606	2264355	-1	REL606	3448437	-1	0	alignment_overlap=1	coverage_minus=5	coverage_plus=3	flanking_left=150	flanking_right=150	frequency=7.161e-01	junction_possible_overlap_registers=148	key=REL606__2264356__-1__REL606__3448437__-1__1____150__150__0__1	max_left=98	max_left_minus=76	max_left_plus=98	max_min_left=72	max_min_left_minus=72	max_min_left_plus=72	max_min_right=73	max_min_right_minus=73	max_min_right_plus=51	max_pos_hash_score=296	max_right=117	max_right_minus=90	max_right_plus=117	neg_log10_pos_hash_p_value=15.1	new_junction_coverage=0.04	new_junction_read_count=8	polymorphism_frequency=7.161e-01	pos_hash_score=6	prediction=polymorphism	read_count_offset=8	reject=COVERAGE_EVENNESS_SKEW	side_1_annotate_key=gene	side_1_continuation=0	side_1_coverage=0.01	side_1_overlap=0	side_1_possible_overlap_registers=140	side_1_read_count=3	side_1_redundant=0	side_2_annotate_key=repeat	side_2_continuation=0	side_2_coverage=NA	side_2_overlap=1	side_2_possible_overlap_registers=NA	side_2_read_count=NA	side_2_redundant=1	total_non_overlap_reads=8
JC	163	.	REL606	2302531	1	REL606	2302558	1	0	alignment_overlap=11	coverage_minus=2	coverage_plus=4	flanking_left=150	flanking_right=150	frequency=2.688e-02	junction_possible_overlap_registers=138	key=REL606__2302531__1__REL606__2302547__1__11____150__150__0__0	max_left=123	max_left_minus=105	max_left_plus=123	max_min_left=9	max_min_left_minus=9	max_min_left_plus=0	max_min_right=53	max_min_right_minus=34	max_min_right_plus=53	max_pos_hash_score=276	max_right=130	max_right_minus=130	max_right_plus=53	neg_log10_pos_hash_p_value=15.1	new_junction_coverage=0.03	new_junction_read_count=6	no_show=1	polymorphism_frequency=2.688e-02	pos_hash_score=5	prediction=polymorphism	reject=COVERAGE_EVENNESS_SKEW,FREQUENCY_CUTOFF	side_1_annotate_key=gene	side_1_continuation=0	side_1_coverage=1.09	side_1_overlap=11	side_1_possible_overlap_registers=149	side_1_read_count=237	side_1_redundant=0	side_2_annotate_key=gene	side_2_continuation=0	side_2_coverage=1.06	side_2_overlap=0	side_2_possible_overlap_registers=138	side_2_read_count=215	side_2_redundant=0	total_non_overlap_reads=6
JC	164	.	REL606	2304231	-1	REL606	2304209	-1	0	alignment_overlap=22	coverage_minus=0	coverage_plus=3	flanking_left=150	flanking_right=150	frequency=1.500e-02	junction_possible_overlap_registers=127	key=REL606__2304231__-1__REL606__2304231__-1__22____150__150__0__0	max_left=54	max_left_minus=0	max_left_plus=54	max_min_left=54	max_min_left_minus=0	max_min_left_plus=54	max_min_right=0	max_min_right_minus=0	max_min_right_plus=0	max_pos_hash_score=254	max_right=79	max_right_minus=0	max_right_plus=79	neg_log10_pos_hash_p_value=15.8	new_junction_coverage=0.02	new_junction_read_count=3	no_show=1	polymorphism_frequency=1.500e-02	pos_hash_score=3	prediction=polymorphism	reject=COVERAGE_EVENNESS_SKEW,FREQUENCY_CUTOFF	side_1_annotate_key=gene	side_1_continuation=0	side_1_coverage=1.03	side_1_overlap=22	side_1_possible_overlap_registers=149	side_1_read_count=224	side_1_redundant=0	side_2_annotate_key=gene	side_2_continuation=0	side_2_coverage=1.09	side_2_overlap=0	side_2_possible_overlap_registers=127	side_2_read_count=203	side_2_redundant=0	total_non_overlap_reads=3
JC	165	.	REL606	2309045	-1	REL606	2309063	-1	0	alignment_overlap=8	coverage_minus=7	coverage_plus=1	flanking_left=150	flanking_right=150	frequency=4.062e-02	junction_possible_overlap_registers=141	key=REL606__2309045__-1__REL606__2309071__-1__8____150__150__0__0	max_left=82	max_left_minus=82	max_left_plus=3	max_min_left=66	max_min_left_minus=66	max_min_left_plus=3	max_min_right=60	max_min_right_minus=60	max_min_right_plus=0	max_pos_hash_score=282	max_right=139	max_right_minus=130	max_right_plus=139	neg_log10_pos_hash_p_value=13.9	new_junction_coverage=0.04	new_junction_read_count=8	no_show=1	polymorphism_frequency=4.062e-02	pos_hash_score=7	prediction=polymorphism	reject=COVERAGE_EVENNESS_SKEW,FREQUENCY_CUTOFF	side_1_annotate_key=gene	side_1_continuation=0	side_1_coverage=0.95	side_1_overlap=8	side_1_possible_overlap_registers=149	side_1_read_count=207	side_1_redundant=0	side_2_annotate_key=gene	side_2_continuation=0	side_2_coverage=0.88	side_2_overlap=0	side_2_possible_overlap_registers=141	side_2_read_count=182	side_2_redundant=0	total_non_overlap_reads=8
JC	166	.	REL606	2394351	-1	REL606	3941527	1	-22	alignment_overlap=-22	coverage_minus=4	coverage_plus=0	flanking_left=150	flanking_right=150	frequency=3.384e-02	junction_possible_overlap_registers=127	key=REL606__2394351__-1__REL606__3941527__1__-22__TAACATGTAGTTAAAACCTCTT__150__150__0__0	max_left=23	max_left_minus=23	max_left_plus=0	max_min_left=23	max_min_left_minus=23	max_min_left_plus=0	max_min_right=0	max_min_right_minus=0	max_min_right_plus=0	max_pos_hash_score=254	max_right=117	max_right_minus=117	max_right_plus=0	neg_log10_pos_hash_p_value=15.0	new_junction_coverage=0.04	new_junction_read_count=7	no_show=1	polymorphism_frequency=3.384e-02	pos_hash_score=4	prediction=polymorphism	reject=COVERAGE_EVENNESS_SKEW,FREQUENCY_CUTOFF	side_1_annotate_key=gene	side_1_continuation=0	side_1_coverage=0.99	side_1_overlap=0	side_1_possible_overlap_registers=149	side_1_read_count=216	side_1_redundant=0	side_2_annotate_key=gene	side_2_continuation=0	side_2_coverage=1.16	side_2_overlap=0	side_2_possible_overlap_registers=149	side_2_read_count=253	side_2_redundant=0	total_non_overlap_reads=4	unique_read_sequence=TAACATGTAGTTAAAACCTCTT
JC	167	.	REL606	2394465	-1	REL606	3941527	1	-23	alignment_overlap=-23	coverage_minus=4	coverage_plus=0	flanking_left=150	flanking_right=150	frequency=3.417e-02	junction_possible_overlap_registers=126	key=REL606__2394465__-1__REL606__3941527__1__-23__ATAACATGTAGTTAAAACCTCTT__150__150__0__0	max_left=22	max_left_minus=22	max_left_plus=0	max_min_left=22	max_min_left_minus=22	max_min_left_plus=0	max_min_right=0	max_min_right_minus=0	max_min_right_plus=0	max_pos_hash_score=252	max_right=117	max_right_minus=117	max_right_plus=0	neg_log10_pos_hash_p_value=14.9	new_junction_coverage=0.04	new_junction_read_count=7	no_show=1	polymorphism_frequency=3.417e-02	pos_hash_score=4	prediction=polymorphism	reject=COVERAGE_EVENNESS_SKEW,FREQUENCY_CUTOFF	side_1_annotate_key=gene	side_1_continuation=0	side_1_coverage=0.99	side_1_overlap=0	side_1_possible_overlap_registers=149	side_1_read_count=215	side_1_redundant=0	side_2_annotate_key=gene	side_2_continuation=0	side_2_coverage=1.16	side_2_overlap=0	side_2_possible_overlap_registers=149	side_2_read_count=253	side_2_redundant=0	total_non_overlap_reads=4	unique_read_sequence=ATAACATGTAGTTAAAACCTCTT
JC	168	.	REL606	2430026	-1	REL606	2430041	-1	0	alignment_overlap=8	coverage_minus=8	coverage_plus=0	flanking_left=150	flanking_right=150	frequency=5.068e-02	junction_possible_overlap_registers=141	key=REL606__2430026__-1__REL606__2430049__-1__8____150__150__0__0	max_left=98	max_left_minus=98	max_left_plus=0	max_min_left=63	max_min_left_minus=63	max_min_left_plus=0	max_min_right=44	max_min_right_minus=44	max_min_right_plus=0	max_pos_hash_score=282	max_right=139	max_right_minus=139	max_right_plus=0	neg_log10_pos_hash_p_value=13.9	new_junction_coverage=0.04	new_junction_read_count=8	no_show=1	polymorphism_frequency=5.068e-02	pos_hash_score=7	prediction=polymorphism	reject=COVERAGE_EVENNESS_SKEW,FREQUENCY_CUTOFF	side_1_annotate_key=gene	side_1_continuation=0	side_1_coverage=0.71	side_1_overlap=8	side_1_possible_overlap_registers=149	side_1_read_count=155	side_1_redundant=0	side_2_annotate_key=gene	side_2_continuation=0	side_2_coverage=0.74	side_2_overlap=0	side_2_possible_overlap_registers=141	side_2_read_count=153	side_2_redundant=0	total_non_overlap_reads=8
JC	169	.	REL606	2459379	-1	REL606	2459433	-1	0	alignment_overlap=9	coverage_minus=4	coverage_plus=0	flanking_left=150	flanking_right=150	frequency=3.014e-02	junction_possible_overlap_registers=140	key=REL606__2459379__-1__REL606__2459442__-1__9____150__150__0__0	max_left=107	max_left_minus=107	max_left_plus=0	max_min_left=38	max_min_left_minus=38	max_min_left_plus=0	max_min_right=70	max_min_right_minus=70	max_min_right_plus=0	max_pos_hash_score=280	max_right=127	max_right_minus=127	max_right_plus=0	neg_log10_pos_hash_p_value=16.0	new_junction_coverage=0.02	new_junction_read_count=4	no_show=1	polymorphism_frequency=3.014e-02	pos_hash_score=4	prediction=polymorphism	reject=COVERAGE_EVENNESS_SKEW,FREQUENCY_CUTOFF	side_1_annotate_key=gene	side_1_continuation=0	side_1_coverage=0.65	side_1_overlap=9	side_1_possible_overlap_registers=149	side_1_read_count=142	side_1_redundant=0	side_2_annotate_key=gene	side_2_continuation=0	side_2_coverage=0.61	side_2_overlap=0	side_2_possible_overlap_registers=140	side_2_read_count=124	side_2_redundant=0	total_non_overlap_reads=4
JC	170	.	REL606	2507277	-1	REL606	2507287	-1	0	alignment_overlap=14	coverage_minus=3	coverage_plus=9	flanking_left=150	flanking_right=150	frequency=5.732e-02	junction_possible_overlap_registers=135	key=REL606__2507277__-1__REL606__2507301__-1__14____150__150__0__0	max_left=124	max_left_minus=71	max_left_plus=124	max_min_left=56	max_min_left_minus=56	max_min_left_plus=0	max_min_right=65	max_min_right_minus=65	max_min_right_plus=12	max_pos_hash_score=270	max_right=88	max_right_minus=88	max_right_plus=12	neg_log10_pos_hash_p_value=15.6	new_junction_coverage=0.08	new_junction_read_count=16	no_show=1	polymorphism_frequency=5.732e-02	pos_hash_score=4	prediction=polymorphism	reject=COVERAGE_EVENNESS_SKEW,FREQUENCY_CUTOFF	side_1_annotate_key=gene	side_1_continuation=0	side_1_coverage=1.31	side_1_overlap=14	side_1_possible_overlap_registers=149	side_1_read_count=285	side_1_redundant=0	side_2_annotate_key=gene	side_2_continuation=0	side_2_coverage=1.36	side_2_overlap=0	side_2_possible_overlap_registers=135	side_2_read_count=268	side_2_redundant=0	total_non_overlap_reads=12
JC	171	.	REL606	2509370	-1	REL606	2509433	-1	0	alignment_overlap=3	coverage_minus=7	coverage_plus=0	flanking_left=150	flanking_right=150	frequency=4.383e-02	junction_possible_overlap_registers=146	key=REL606__2509370__-1__REL606__2509436__-1__3____150__150__0__0	max_left=102	max_left_minus=102	max_left_plus=0	max_min_left=46	max_min_left_minus=46	max_min_left_plus=0	max_min_right=72	max_min_right_minus=72	max_min_right_plus=0	max_pos_hash_score=292	max_right=119	max_right_minus=119	max_right_plus=0	neg_log10_pos_hash_p_value=14.9	new_junction_coverage=0.03	new_junction_read_count=7	no_show=1	polymorphism_frequency=4.383e-02	pos_hash_score=6	prediction=polymorphism	reject=COVERAGE_EVENNESS_SKEW,FREQUENCY_CUTOFF	side_1_annotate_key=gene	side_1_continuation=0	side_1_coverage=0.82	side_1_overlap=3	side_1_possible_overlap_registers=149	side_1_read_count=178	side_1_redundant=0	side_2_annotate_key=gene	side_2_continuation=0	side_2_coverage=0.61	side_2_overlap=0	side_2_possible_overlap_registers=146	side_2_read_count=131	side_2_redundant=0	total_non_overlap_reads=7
JC	172	.	REL606	2535719	-1	REL606	2535728	-1	0	alignment_overlap=6	coverage_minus=5	coverage_plus=0	flanking_left=150	flanking_right=150	frequency=2.861e-02	junction_possible_overlap_registers=143	key=REL606__2535719__-1__REL606__2535734__-1__6____150__150__0__0	max_left=62	max_left_minus=62	max_left_plus=0	max_min_left=62	max_min_left_minus=62	max_min_left_plus=0	max_min_right=0	max_min_right_minus=0	max_min_right_plus=0	max_pos_hash_score=286	max_right=137	max_right_minus=137	max_right_plus=0	neg_log10_pos_hash_p_value=15.4	new_junction_coverage=0.02	new_junction_read_count=5	no_show=1	polymorphism_frequency=2.861e-02	pos_hash_score=5	prediction=polymorphism	reject=COVERAGE_EVENNESS_SKEW,FREQUENCY_CUTOFF	side_1_annotate_key=gene	side_1_continuation=0	side_1_coverage=0.85	side_1_overlap=6	side_1_possible_overlap_registers=149	side_1_read_count=185	side_1_redundant=0	side_2_annotate_key=gene	side_2_continuation=0	side_2_coverage=0.77	side_2_overlap=0	side_2_possible_overlap_registers=143	side_2_read_count=162	side_2_redundant=0	total_non_overlap_reads=5
JC	173	.	REL606	2553002	1	REL606	2600583	-1	0	alignment_overlap=2	coverage_minus=147	coverage_plus=135	flanking_left=150	flanking_right=150	frequency=1	junction_possible_overlap_registers=147	key=REL606__2553000__1__REL606__2600583__-1__2____150__150__0__1	max_left=145	max_left_minus=145	max_left_plus=145	max_min_left=73	max_min_left_minus=72	max_min_left_plus=73	max_min_right=73	max_min_right_minus=73	max_min_right_plus=65	max_pos_hash_score=294	max_right=145	max_right_minus=144	max_right_plus=145	neg_log10_pos_hash_p_value=0.1	new_junction_coverage=1.41	new_junction_read_count=304	polymorphism_frequency=1.000e+00	pos_hash_score=96	prediction=consensus	read_count_offset=3	side_1_annotate_key=gene	side_1_continuation=0	side_1_coverage=0.00	side_1_overlap=0	side_1_possible_overlap_registers=144	side_1_read_count=0	side_1_redundant=0	side_2_annotate_key=repeat	side_2_continuation=0	side_2_coverage=NA	side_2_overlap=2	side_2_possible_overlap_registers=NA	side_2_read_count=NA	side_2_redundant=1	total_non_overlap_reads=282
JC	174	.	REL606	2578669	1	REL606	2578770	1	0	alignment_overlap=11	coverage_minus=6	coverage_plus=6	flanking_left=150	flanking_right=150	frequency=4.884e-02	junction_possible_overlap_registers=138	key=REL606__2578669__1__REL606__2578759__1__11____150__150__0__0	max_left=125	max_left_minus=82	max_left_plus=125	max_min_left=53	max_min_left_minus=53	max_min_left_plus=0	max_min_right=57	max_min_right_minus=57	max_min_right_plus=51	max_pos_hash_score=276	max_right=132	max_right_minus=132	max_right_plus=51	neg_log10_pos_hash_p_value=13.1	new_junction_coverage=0.06	new_junction_read_count=12	polymorphism_frequency=4.884e-02	pos_hash_score=8	prediction=polymorphism	reject=COVERAGE_EVENNESS_SKEW,FREQUENCY_CUTOFF	side_1_annotate_key=gene	side_1_continuation=0	side_1_coverage=1.09	side_1_overlap=11	side_1_possible_overlap_registers=149	side_1_read_count=238	side_1_redundant=0	side_2_annotate_key=gene	side_2_continuation=0	side_2_coverage=1.22	side_2_overlap=0	side_2_possible_overlap_registers=138	side_2_read_count=247	side_2_redundant=0	total_non_overlap_reads=12
JC	175	.	REL606	2578679	-1	REL606	2578758	-1	0	alignment_overlap=11	coverage_minus=10	coverage_plus=1	flanking_left=150	flanking_right=150	frequency=4.338e-02	junction_possible_overlap_registers=138	key=REL606__2578679__-1__REL606__2578769__-1__11____150__150__0__0	max_left=94	max_left_minus=94	max_left_plus=57	max_min_left=66	max_min_left_minus=66	max_min_left_plus=57	max_min_right=62	max_min_right_minus=62	max_min_right_plus=0	max_pos_hash_score=276	max_right=113	max_right_minus=113	max_right_plus=82	neg_log10_pos_hash_p_value=12.0	new_junction_coverage=0.05	new_junction_read_count=11	polymorphism_frequency=4.338e-02	pos_hash_score=10	prediction=polymorphism	reject=COVERAGE_EVENNESS_SKEW,FREQUENCY_CUTOFF	side_1_annotate_key=gene	side_1_continuation=0	side_1_coverage=1.17	side_1_overlap=11	side_1_possible_overlap_registers=149	side_1_read_count=255	side_1_redundant=0	side_2_annotate_key=gene	side_2_continuation=0	side_2_coverage=1.23	side_2_overlap=0	side_2_possible_overlap_registers=138	side_2_read_count=249	side_2_redundant=0	total_non_overlap_reads=11
JC	176	.	REL606	2593619	-1	REL606	2594742	-1	0	alignment_overlap=7	coverage_minus=3	coverage_plus=2	flanking_left=150	flanking_right=150	frequency=NA	junction_possible_overlap_registers=142	key=REL606__2593619__-1__REL606__2594749__-1__7____150__150__1__1	max_left=96	max_left_minus=96	max_left_plus=80	max_min_left=39	max_min_left_minus=39	max_min_left_plus=12	max_min_right=63	max_min_right_minus=56	max_min_right_plus=63	max_pos_hash_score=284	max_right=131	max_right_minus=104	max_right_plus=131	neg_log10_pos_hash_p_value=15.4	new_junction_coverage=0.02	new_junction_read_count=5	no_show=1	polymorphism_frequency=NA	pos_hash_score=5	prediction=unknown	reject=COVERAGE_EVENNESS_SKEW	side_1_annotate_key=repeat	side_1_continuation=0	side_1_coverage=NA	side_1_overlap=7	side_1_read_count=NA	side_1_redundant=1	side_2_annotate_key=repeat	side_2_continuation=0	side_2_coverage=NA	side_2_overlap=0	side_2_possible_overlap_registers=NA	side_2_read_count=NA	side_2_redundant=1	total_non_overlap_reads=5
JC	177	.	REL606	2642996	1	REL606	2643084	1	0	alignment_overlap=10	coverage_minus=1	coverage_plus=2	flanking_left=150	flanking_right=150	frequency=1.715e-02	junction_possible_overlap_registers=139	key=REL606__2642996__1__REL606__2643074__1__10____150__150__0__0	max_left=103	max_left_minus=69	max_left_plus=103	max_min_left=69	max_min_left_minus=69	max_min_left_plus=0	max_min_right=54	max_min_right_minus=0	max_min_right_plus=54	max_pos_hash_score=278	max_right=71	max_right_minus=71	max_right_plus=54	neg_log10_pos_hash_p_value=16.8	new_junction_coverage=0.01	new_junction_read_count=3	no_show=1	polymorphism_frequency=1.715e-02	pos_hash_score=3	prediction=polymorphism	reject=COVERAGE_EVENNESS_SKEW,FREQUENCY_CUTOFF	side_1_annotate_key=gene	side_1_continuation=0	side_1_coverage=0.83	side_1_overlap=10	side_1_possible_overlap_registers=149	side_1_read_count=180	side_1_redundant=0	side_2_annotate_key=gene	side_2_continuation=0	side_2_coverage=0.87	side_2_overlap=0	side_2_possible_overlap_registers=139	side_2_read_count=176	side_2_redundant=0	total_non_overlap_reads=3
JC	178	.	REL606	2668116	1	REL606	2668343	1	0	alignment_overlap=8	coverage_minus=2	coverage_plus=2	flanking_left=150	flanking_right=150	frequency=1.588e-02	junction_possible_overlap_registers=141	key=REL606__2668116__1__REL606__2668335__1__8____150__150__0__0	max_left=103	max_left_minus=103	max_left_plus=88	max_min_left=49	max_min_left_minus=0	max_min_left_plus=49	max_min_right=54	max_min_right_minus=40	max_min_right_plus=54	max_pos_hash_score=282	max_right=93	max_right_minus=40	max_right_plus=93	neg_log10_pos_hash_p_value=16.1	new_junction_coverage=0.02	new_junction_read_count=4	no_show=1	polymorphism_frequency=1.588e-02	pos_hash_score=4	prediction=polymorphism	reject=COVERAGE_EVENNESS_SKEW,FREQUENCY_CUTOFF	side_1_annotate_key=gene	side_1_continuation=0	side_1_coverage=1.31	side_1_overlap=8	side_1_possible_overlap_registers=149	side_1_read_count=285	side_1_redundant=0	side_2_annotate_key=gene	side_2_continuation=0	side_2_coverage=1.10	side_2_overlap=0	side_2_possible_overlap_registers=141	side_2_read_count=226	side_2_redundant=0	total_non_overlap_reads=4
JC	179	.	REL606	2683569	-1	REL606	2683611	-1	0	alignment_overlap=9	coverage_minus=1	coverage_plus=2	flanking_left=150	flanking_right=150	frequency=1.121e-02	junction_possible_overlap_registers=140	key=REL606__2683569__-1__REL606__2683620__-1__9____150__150__0__0	max_left=105	max_left_minus=93	max_left_plus=105	max_min_left=0	max_min_left_minus=0	max_min_left_plus=0	max_min_right=44	max_min_right_minus=44	max_min_right_plus=43	max_pos_hash_score=280	max_right=44	max_right_minus=44	max_right_plus=43	neg_log10_pos_hash_p_value=16.8	new_junction_coverage=0.01	new_junction_read_count=3	no_show=1	polymorphism_frequency=1.121e-02	pos_hash_score=3	prediction=polymorphism	reject=COVERAGE_EVENNESS_SKEW,FREQUENCY_CUTOFF	side_1_annotate_key=gene	side_1_continuation=0	side_1_coverage=1.28	side_1_overlap=9	side_1_possible_overlap_registers=149	side_1_read_count=280	side_1_redundant=0	side_2_annotate_key=gene	side_2_continuation=0	side_2_coverage=1.30	side_2_overlap=0	side_2_possible_overlap_registers=140	side_2_read_count=266	side_2_redundant=0	total_non_overlap_reads=3
JC	180	.	REL606	2686062	-1	REL606	2686152	-1	0	alignment_overlap=6	coverage_minus=1	coverage_plus=4	flanking_left=150	flanking_right=150	frequency=2.099e-02	junction_possible_overlap_registers=143	key=REL606__2686062__-1__REL606__2686158__-1__6____150__150__0__0	max_left=87	max_left_minus=87	max_left_plus=54	max_min_left=54	max_min_left_minus=0	max_min_left_plus=54	max_min_right=57	max_min_right_minus=57	max_min_right_plus=0	max_pos_hash_score=286	max_right=91	max_right_minus=57	max_right_plus=91	neg_log10_pos_hash_p_value=17.0	new_junction_coverage=0.02	new_junction_read_count=5	no_show=1	polymorphism_frequency=2.099e-02	pos_hash_score=3	prediction=polymorphism	reject=COVERAGE_EVENNESS_SKEW,FREQUENCY_CUTOFF	side_1_annotate_key=gene	side_1_continuation=0	side_1_coverage=1.10	side_1_overlap=6	side_1_possible_overlap_registers=149	side_1_read_count=239	side_1_redundant=0	side_2_annotate_key=gene	side_2_continuation=0	side_2_coverage=1.13	side_2_overlap=0	side_2_possible_overlap_registers=143	side_2_read_count=237	side_2_redundant=0	total_non_overlap_reads=5
JC	181	.	REL606	2717658	-1	REL606	3448437	-1	0	alignment_overlap=23	coverage_minus=4	coverage_plus=2	flanking_left=150	flanking_right=150	frequency=8.333e-02	junction_possible_overlap_registers=126	key=REL606__2717681__-1__REL606__3448437__-1__23____150__150__0__1	max_left=115	max_left_minus=90	max_left_plus=115	max_min_left=50	max_min_left_minus=10	max_min_left_plus=50	max_min_right=60	max_min_right_minus=60	max_min_right_plus=12	max_pos_hash_score=252	max_right=117	max_right_minus=117	max_right_plus=77	neg_log10_pos_hash_p_value=13.4	new_junction_coverage=0.08	new_junction_read_count=15	no_show=1	polymorphism_frequency=8.333e-02	pos_hash_score=6	prediction=polymorphism	reject=COVERAGE_EVENNESS_SKEW,FREQUENCY_CUTOFF	side_1_annotate_key=gene	side_1_continuation=0	side_1_coverage=0.90	side_1_overlap=0	side_1_possible_overlap_registers=126	side_1_read_count=165	side_1_redundant=0	side_2_annotate_key=repeat	side_2_continuation=0	side_2_coverage=NA	side_2_overlap=23	side_2_possible_overlap_registers=NA	side_2_read_count=NA	side_2_redundant=1	total_non_overlap_reads=6
JC	182	.	REL606	2720680	-1	REL606	2812156	1	0	alignment_overlap=2	coverage_minus=141	coverage_plus=121	flanking_left=150	flanking_right=150	frequency=1	junction_possible_overlap_registers=147	key=REL606__2720680__-1__REL606__2812154__1__2____150__150__1__0	max_left=146	max_left_minus=145	max_left_plus=146	max_min_left=73	max_min_left_minus=73	max_min_left_plus=70	max_min_right=73	max_min_right_minus=73	max_min_right_plus=73	max_pos_hash_score=294	max_right=145	max_right_minus=145	max_right_plus=145	neg_log10_pos_hash_p_value=0.2	new_junction_coverage=1.22	new_junction_read_count=263	polymorphism_frequency=1.000e+00	pos_hash_score=94	prediction=consensus	read_count_offset=3	side_1_annotate_key=repeat	side_1_continuation=0	side_1_coverage=NA	side_1_overlap=2	side_1_read_count=NA	side_1_redundant=1	side_2_annotate_key=gene	side_2_continuation=0	side_2_coverage=0.00	side_2_overlap=0	side_2_possible_overlap_registers=144	side_2_read_count=0	side_2_redundant=0	total_non_overlap_reads=262
JC	183	.	REL606	2838156	1	REL606	2838172	1	0	alignment_overlap=16	coverage_minus=1	coverage_plus=3	flanking_left=150	flanking_right=150	frequency=3.058e-02	junction_possible_overlap_registers=133	key=REL606__2838156__1__REL606__2838156__1__16____150__150__0__0	max_left=87	max_left_minus=32	max_left_plus=87	max_min_left=65	max_min_left_minus=32	max_min_left_plus=65	max_min_right=47	max_min_right_minus=0	max_min_right_plus=47	max_pos_hash_score=266	max_right=128	max_right_minus=102	max_right_plus=128	neg_log10_pos_hash_p_value=15.5	new_junction_coverage=0.02	new_junction_read_count=4	no_show=1	polymorphism_frequency=3.058e-02	pos_hash_score=4	prediction=polymorphism	reject=COVERAGE_EVENNESS_SKEW,FREQUENCY_CUTOFF	side_1_annotate_key=gene	side_1_continuation=0	side_1_coverage=0.66	side_1_overlap=16	side_1_possible_overlap_registers=149	side_1_read_count=143	side_1_redundant=0	side_2_annotate_key=gene	side_2_continuation=0	side_2_coverage=0.65	side_2_overlap=0	side_2_possible_overlap_registers=133	side_2_read_count=126	side_2_redundant=0	total_non_overlap_reads=4
JC	184	.	REL606	2845863	-1	REL606	2896915	-1	0	alignment_overlap=0	coverage_minus=55	coverage_plus=51	flanking_left=150	flanking_right=150	frequency=1	junction_possible_overlap_registers=149	key=REL606__2845863__-1__REL606__2896915__-1__0____150__150__1__0	max_left=146	max_left_minus=146	max_left_plus=146	max_min_left=65	max_min_left_minus=53	max_min_left_plus=65	max_min_right=75	max_min_right_minus=75	max_min_right_plus=71	max_pos_hash_score=298	max_right=146	max_right_minus=145	max_right_plus=146	neg_log10_pos_hash_p_value=2.2	new_junction_coverage=0.51	new_junction_read_count=111	polymorphism_frequency=1.000e+00	pos_hash_score=55	prediction=consensus	read_count_offset=3	side_1_annotate_key=repeat	side_1_continuation=0	side_1_coverage=NA	side_1_overlap=0	side_1_read_count=NA	side_1_redundant=1	side_2_annotate_key=gene	side_2_continuation=0	side_2_coverage=0.00	side_2_overlap=0	side_2_possible_overlap_registers=146	side_2_read_count=0	side_2_redundant=0	total_non_overlap_reads=106
JC	185	.	REL606	2845863	-1	REL606	2978665	-1	0	alignment_overlap=0	coverage_minus=97	coverage_plus=87	flanking_left=150	flanking_right=150	frequency=1	junction_possible_overlap_registers=149	key=REL606__2845863__-1__REL606__2978665__-1__0____150__150__1__0	max_left=137	max_left_minus=137	max_left_plus=118	max_min_left=72	max_min_left_minus=70	max_min_left_plus=72	max_min_right=75	max_min_right_minus=75	max_min_right_plus=70	max_pos_hash_score=298	max_right=148	max_right_minus=148	max_right_plus=146	neg_log10_pos_hash_p_value=0.9	new_junction_coverage=0.85	new_junction_read_count=185	polymorphism_frequency=1.000e+00	pos_hash_score=72	prediction=consensus	read_count_offset=3	side_1_annotate_key=repeat	side_1_continuation=0	side_1_coverage=NA	side_1_overlap=0	side_1_read_count=NA	side_1_redundant=1	side_2_annotate_key=gene	side_2_continuation=0	side_2_coverage=0.00	side_2_overlap=0	side_2_possible_overlap_registers=146	side_2_read_count=0	side_2_redundant=0	total_non_overlap_reads=184
JC	186	.	REL606	2893760	-1	REL606	2963465	-1	0	alignment_overlap=2	coverage_minus=52	coverage_plus=72	flanking_left=150	flanking_right=150	frequency=6.183e-01	junction_possible_overlap_registers=147	key=REL606__2893762__-1__REL606__2963465__-1__2____150__150__0__1	max_left=147	max_left_minus=147	max_left_plus=147	max_min_left=73	max_min_left_minus=73	max_min_left_plus=73	max_min_right=74	max_min_right_minus=74	max_min_right_plus=64	max_pos_hash_score=294	max_right=141	max_right_minus=141	max_right_plus=136	neg_log10_pos_hash_p_value=1.1	new_junction_coverage=0.75	new_junction_read_count=162	polymorphism_frequency=6.183e-01	pos_hash_score=68	prediction=polymorphism	side_1_annotate_key=gene	side_1_continuation=0	side_1_coverage=0.46	side_1_overlap=0	side_1_possible_overlap_registers=147	side_1_read_count=100	side_1_redundant=0	side_2_annotate_key=repeat	side_2_continuation=0	side_2_coverage=NA	side_2_overlap=2	side_2_possible_overlap_registers=NA	side_2_read_count=NA	side_2_redundant=1	total_non_overlap_reads=124
JC	187	.	REL606	2917132	1	REL606	2917238	1	0	alignment_overlap=6	coverage_minus=4	coverage_plus=2	flanking_left=150	flanking_right=150	frequency=3.049e-02	junction_possible_overlap_registers=143	key=REL606__2917132__1__REL606__2917232__1__6____150__150__0__0	max_left=89	max_left_minus=89	max_left_plus=48	max_min_left=48	max_min_left_minus=0	max_min_left_plus=48	max_min_right=55	max_min_right_minus=55	max_min_right_plus=0	max_pos_hash_score=286	max_right=100	max_right_minus=55	max_right_plus=100	neg_log10_pos_hash_p_value=17.0	new_junction_coverage=0.03	new_junction_read_count=6	no_show=1	polymorphism_frequency=3.049e-02	pos_hash_score=3	prediction=polymorphism	reject=COVERAGE_EVENNESS_SKEW,FREQUENCY_CUTOFF	side_1_annotate_key=gene	side_1_continuation=0	side_1_coverage=0.85	side_1_overlap=6	side_1_possible_overlap_registers=149	side_1_read_count=185	side_1_redundant=0	side_2_annotate_key=gene	side_2_continuation=0	side_2_coverage=0.98	side_2_overlap=0	side_2_possible_overlap_registers=143	side_2_read_count=204	side_2_redundant=0	total_non_overlap_reads=6
JC	188	.	REL606	2961677	1	REL606	2961762	1	0	alignment_overlap=9	coverage_minus=0	coverage_plus=7	flanking_left=150	flanking_right=150	frequency=3.224e-02	junction_possible_overlap_registers=140	key=REL606__2961677__1__REL606__2961753__1__9____150__150__0__0	max_left=117	max_left_minus=0	max_left_plus=117	max_min_left=48	max_min_left_minus=0	max_min_left_plus=48	max_min_right=64	max_min_right_minus=0	max_min_right_plus=64	max_pos_hash_score=280	max_right=92	max_right_minus=0	max_right_plus=92	neg_log10_pos_hash_p_value=14.5	new_junction_coverage=0.03	new_junction_read_count=7	no_show=1	polymorphism_frequency=3.224e-02	pos_hash_score=6	prediction=polymorphism	reject=COVERAGE_EVENNESS_SKEW,FREQUENCY_CUTOFF	side_1_annotate_key=gene	side_1_continuation=0	side_1_coverage=0.97	side_1_overlap=9	side_1_possible_overlap_registers=149	side_1_read_count=212	side_1_redundant=0	side_2_annotate_key=gene	side_2_continuation=0	side_2_coverage=1.08	side_2_overlap=0	side_2_possible_overlap_registers=140	side_2_read_count=221	side_2_redundant=0	total_non_overlap_reads=7
JC	189	.	REL606	2989116	-1	REL606	2989389	-1	0	alignment_overlap=9	coverage_minus=2	coverage_plus=1	flanking_left=150	flanking_right=150	frequency=1.980e-02	junction_possible_overlap_registers=140	key=REL606__2989116__-1__REL606__2989398__-1__9____150__150__0__0	max_left=86	max_left_minus=86	max_left_plus=59	max_min_left=59	max_min_left_minus=44	max_min_left_plus=59	max_min_right=55	max_min_right_minus=55	max_min_right_plus=0	max_pos_hash_score=280	max_right=97	max_right_minus=97	max_right_plus=82	neg_log10_pos_hash_p_value=16.8	new_junction_coverage=0.01	new_junction_read_count=3	no_show=1	polymorphism_frequency=1.980e-02	pos_hash_score=3	prediction=polymorphism	reject=COVERAGE_EVENNESS_SKEW,FREQUENCY_CUTOFF	side_1_annotate_key=gene	side_1_continuation=0	side_1_coverage=0.75	side_1_overlap=9	side_1_possible_overlap_registers=149	side_1_read_count=164	side_1_redundant=0	side_2_annotate_key=gene	side_2_continuation=0	side_2_coverage=0.70	side_2_overlap=0	side_2_possible_overlap_registers=140	side_2_read_count=143	side_2_redundant=0	total_non_overlap_reads=3
JC	190	.	REL606	3078653	1	REL606	3078994	1	0	alignment_overlap=8	coverage_minus=2	coverage_plus=1	flanking_left=150	flanking_right=150	frequency=1.478e-02	junction_possible_overlap_registers=141	key=REL606__3078653__1__REL606__3078986__1__8____150__150__0__0	max_left=85	max_left_minus=85	max_left_plus=44	max_min_left=44	max_min_left_minus=35	max_min_left_plus=44	max_min_right=57	max_min_right_minus=57	max_min_right_plus=0	max_pos_hash_score=282	max_right=107	max_right_minus=107	max_right_plus=98	neg_log10_pos_hash_p_value=16.9	new_junction_coverage=0.01	new_junction_read_count=3	no_show=1	polymorphism_frequency=1.478e-02	pos_hash_score=3	prediction=polymorphism	reject=COVERAGE_EVENNESS_SKEW,FREQUENCY_CUTOFF	side_1_annotate_key=gene	side_1_continuation=0	side_1_coverage=1.02	side_1_overlap=8	side_1_possible_overlap_registers=149	side_1_read_count=223	side_1_redundant=0	side_2_annotate_key=gene	side_2_continuation=0	side_2_coverage=0.92	side_2_overlap=0	side_2_possible_overlap_registers=141	side_2_read_count=189	side_2_redundant=0	total_non_overlap_reads=3
JC	191	.	REL606	3104138	1	REL606	3104164	1	0	alignment_overlap=9	coverage_minus=1	coverage_plus=6	flanking_left=150	flanking_right=150	frequency=3.087e-02	junction_possible_overlap_registers=140	key=REL606__3104138__1__REL606__3104155__1__9____150__150__0__0	max_left=137	max_left_minus=96	max_left_plus=137	max_min_left=0	max_min_left_minus=0	max_min_left_plus=0	max_min_right=53	max_min_right_minus=45	max_min_right_plus=53	max_pos_hash_score=280	max_right=53	max_right_minus=45	max_right_plus=53	neg_log10_pos_hash_p_value=14.5	new_junction_coverage=0.03	new_junction_read_count=7	no_show=1	polymorphism_frequency=3.087e-02	pos_hash_score=6	prediction=polymorphism	reject=COVERAGE_EVENNESS_SKEW,FREQUENCY_CUTOFF	side_1_annotate_key=gene	side_1_continuation=0	side_1_coverage=1.10	side_1_overlap=9	side_1_possible_overlap_registers=149	side_1_read_count=239	side_1_redundant=0	side_2_annotate_key=gene	side_2_continuation=0	side_2_coverage=1.05	side_2_overlap=0	side_2_possible_overlap_registers=140	side_2_read_count=215	side_2_redundant=0	total_non_overlap_reads=7
JC	192	.	REL606	3116617	1	REL606	3116670	1	0	alignment_overlap=10	coverage_minus=5	coverage_plus=6	flanking_left=150	flanking_right=150	frequency=7.532e-02	junction_possible_overlap_registers=139	key=REL606__3116617__1__REL606__3116660__1__10____150__150__0__0	max_left=134	max_left_minus=35	max_left_plus=134	max_min_left=35	max_min_left_minus=35	max_min_left_plus=0	max_min_right=57	max_min_right_minus=0	max_min_right_plus=57	max_pos_hash_score=278	max_right=108	max_right_minus=108	max_right_plus=57	neg_log10_pos_hash_p_value=13.2	new_junction_coverage=0.05	new_junction_read_count=11	no_show=1	polymorphism_frequency=7.532e-02	pos_hash_score=8	prediction=polymorphism	reject=COVERAGE_EVENNESS_SKEW,FREQUENCY_CUTOFF	side_1_annotate_key=gene	side_1_continuation=0	side_1_coverage=0.61	side_1_overlap=10	side_1_possible_overlap_registers=149	side_1_read_count=133	side_1_redundant=0	side_2_annotate_key=gene	side_2_continuation=0	side_2_coverage=0.72	side_2_overlap=0	side_2_possible_overlap_registers=139	side_2_read_count=146	side_2_redundant=0	total_non_overlap_reads=11
JC	193	.	REL606	3387872	-1	REL606	3387928	-1	0	alignment_overlap=10	coverage_minus=8	coverage_plus=2	flanking_left=150	flanking_right=150	frequency=4.814e-02	junction_possible_overlap_registers=139	key=REL606__3387872__-1__REL606__3387938__-1__10____150__150__0__0	max_left=116	max_left_minus=116	max_left_plus=81	max_min_left=16	max_min_left_minus=16	max_min_left_plus=0	max_min_right=66	max_min_right_minus=66	max_min_right_plus=59	max_pos_hash_score=278	max_right=133	max_right_minus=133	max_right_plus=59	neg_log10_pos_hash_p_value=14.4	new_junction_coverage=0.05	new_junction_read_count=10	no_show=1	polymorphism_frequency=4.814e-02	pos_hash_score=6	prediction=polymorphism	reject=COVERAGE_EVENNESS_SKEW,FREQUENCY_CUTOFF	side_1_annotate_key=gene	side_1_continuation=0	side_1_coverage=1.00	side_1_overlap=10	side_1_possible_overlap_registers=149	side_1_read_count=217	side_1_redundant=0	side_2_annotate_key=gene	side_2_continuation=0	side_2_coverage=0.95	side_2_overlap=0	side_2_possible_overlap_registers=139	side_2_read_count=193	side_2_redundant=0	total_non_overlap_reads=10
JC	194	.	REL606	3466940	-1	REL606	3582223	1	0	alignment_overlap=2	coverage_minus=152	coverage_plus=141	flanking_left=150	flanking_right=150	frequency=1	junction_possible_overlap_registers=147	key=REL606__3466942__-1__REL606__3582223__1__2____150__150__0__1	max_left=147	max_left_minus=147	max_left_plus=145	max_min_left=73	max_min_left_minus=71	max_min_left_plus=73	max_min_right=74	max_min_right_minus=74	max_min_right_plus=73	max_pos_hash_score=294	max_right=145	max_right_minus=144	max_right_plus=145	neg_log10_pos_hash_p_value=0.1	new_junction_coverage=1.44	new_junction_read_count=309	polymorphism_frequency=1.000e+00	pos_hash_score=96	prediction=consensus	read_count_offset=4	side_1_annotate_key=gene	side_1_continuation=0	side_1_coverage=0.00	side_1_overlap=0	side_1_possible_overlap_registers=143	side_1_read_count=0	side_1_redundant=0	side_2_annotate_key=repeat	side_2_continuation=0	side_2_coverage=NA	side_2_overlap=2	side_2_possible_overlap_registers=NA	side_2_read_count=NA	side_2_redundant=1	total_non_overlap_reads=293
JC	195	.	REL606	3482706	1	REL606	3482808	1	0	alignment_overlap=5	coverage_minus=3	coverage_plus=4	flanking_left=150	flanking_right=150	frequency=1	junction_possible_overlap_registers=144	key=REL606__3482701__1__REL606__3482808__1__5____150__150__1__0	max_left=115	max_left_minus=115	max_left_plus=82	max_min_left=58	max_min_left_minus=0	max_min_left_plus=58	max_min_right=67	max_min_right_minus=53	max_min_right_plus=67	max_pos_hash_score=288	max_right=115	max_right_minus=53	max_right_plus=115	neg_log10_pos_hash_p_value=14.1	new_junction_coverage=0.03	new_junction_read_count=7	no_show=1	polymorphism_frequency=1.000e+00	pos_hash_score=7	prediction=consensus	reject=COVERAGE_EVENNESS_SKEW	side_1_annotate_key=repeat	side_1_continuation=0	side_1_coverage=NA	side_1_overlap=0	side_1_read_count=NA	side_1_redundant=1	side_2_annotate_key=gene	side_2_continuation=0	side_2_coverage=0.00	side_2_overlap=5	side_2_possible_overlap_registers=149	side_2_read_count=0	side_2_redundant=0	total_non_overlap_reads=7
JC	196	.	REL606	3483840	1	REL606	3632244	1	0	alignment_overlap=4	coverage_minus=3	coverage_plus=0	flanking_left=150	flanking_right=150	frequency=3.767e-02	junction_possible_overlap_registers=145	key=REL606__3483836__1__REL606__3632244__1__4____150__150__1__0	max_left=135	max_left_minus=135	max_left_plus=0	max_min_left=33	max_min_left_minus=33	max_min_left_plus=0	max_min_right=5	max_min_right_minus=5	max_min_right_plus=0	max_pos_hash_score=290	max_right=135	max_right_minus=135	max_right_plus=0	neg_log10_pos_hash_p_value=17.2	new_junction_coverage=0.04	new_junction_read_count=8	no_show=1	polymorphism_frequency=3.767e-02	pos_hash_score=3	prediction=polymorphism	reject=COVERAGE_EVENNESS_SKEW,FREQUENCY_CUTOFF	side_1_annotate_key=repeat	side_1_continuation=0	side_1_coverage=NA	side_1_overlap=0	side_1_read_count=NA	side_1_redundant=1	side_2_annotate_key=gene	side_2_continuation=0	side_2_coverage=0.96	side_2_overlap=4	side_2_possible_overlap_registers=149	side_2_read_count=210	side_2_redundant=0	total_non_overlap_reads=3
JC	197	.	REL606	3501576	1	REL606	3582223	1	0	alignment_overlap=2	coverage_minus=154	coverage_plus=95	flanking_left=150	flanking_right=150	frequency=1	junction_possible_overlap_registers=147	key=REL606__3501574__1__REL606__3582223__1__2____150__150__0__1	max_left=146	max_left_minus=146	max_left_plus=145	max_min_left=73	max_min_left_minus=72	max_min_left_plus=73	max_min_right=73	max_min_right_minus=67	max_min_right_plus=73	max_pos_hash_score=294	max_right=145	max_right_minus=144	max_right_plus=145	neg_log10_pos_hash_p_value=0.2	new_junction_coverage=1.41	new_junction_read_count=303	polymorphism_frequency=1.000e+00	pos_hash_score=91	prediction=consensus	read_count_offset=3	side_1_annotate_key=gene	side_1_continuation=0	side_1_coverage=0.00	side_1_overlap=0	side_1_possible_overlap_registers=144	side_1_read_count=0	side_1_redundant=0	side_2_annotate_key=repeat	side_2_continuation=0	side_2_coverage=NA	side_2_overlap=2	side_2_possible_overlap_registers=NA	side_2_read_count=NA	side_2_redundant=1	total_non_overlap_reads=249
JC	198	.	REL606	3503504	1	REL606	3503589	1	0	alignment_overlap=6	coverage_minus=3	coverage_plus=0	flanking_left=150	flanking_right=150	frequency=1.260e-02	junction_possible_overlap_registers=143	key=REL606__3503504__1__REL606__3503583__1__6____150__150__0__0	max_left=74	max_left_minus=74	max_left_plus=0	max_min_left=71	max_min_left_minus=71	max_min_left_plus=0	max_min_right=71	max_min_right_minus=71	max_min_right_plus=0	max_pos_hash_score=286	max_right=73	max_right_minus=73	max_right_plus=0	neg_log10_pos_hash_p_value=17.0	new_junction_coverage=0.01	new_junction_read_count=3	no_show=1	polymorphism_frequency=1.260e-02	pos_hash_score=3	prediction=polymorphism	reject=COVERAGE_EVENNESS_SKEW,FREQUENCY_CUTOFF	side_1_annotate_key=gene	side_1_continuation=0	side_1_coverage=1.25	side_1_overlap=6	side_1_possible_overlap_registers=149	side_1_read_count=272	side_1_redundant=0	side_2_annotate_key=gene	side_2_continuation=0	side_2_coverage=1.00	side_2_overlap=0	side_2_possible_overlap_registers=143	side_2_read_count=209	side_2_redundant=0	total_non_overlap_reads=3
JC	199	.	REL606	3628288	-1	REL606	3629735	1	0	alignment_overlap=3	coverage_minus=68	coverage_plus=133	flanking_left=150	flanking_right=150	frequency=1	junction_possible_overlap_registers=146	key=REL606__3628288__-1__REL606__3629732__1__3____150__150__0__0	max_left=146	max_left_minus=141	max_left_plus=146	max_min_left=0	max_min_left_minus=0	max_min_left_plus=0	max_min_right=70	max_min_right_minus=67	max_min_right_plus=70	max_pos_hash_score=292	max_right=70	max_right_minus=67	max_right_plus=70	neg_log10_pos_hash_p_value=2.1	new_junction_coverage=1.62	new_junction_read_count=345	polymorphism_frequency=1.000e+00	pos_hash_score=54	prediction=consensus	side_1_annotate_key=gene	side_1_continuation=0	side_1_coverage=0.00	side_1_overlap=3	side_1_possible_overlap_registers=149	side_1_read_count=0	side_1_redundant=0	side_2_annotate_key=gene	side_2_continuation=0	side_2_coverage=0.00	side_2_overlap=0	side_2_possible_overlap_registers=146	side_2_read_count=0	side_2_redundant=0	total_non_overlap_reads=201
JC	200	.	REL606	3632244	1	REL606	3632283	1	0	alignment_overlap=8	coverage_minus=0	coverage_plus=3	flanking_left=150	flanking_right=150	frequency=1.477e-02	junction_possible_overlap_registers=141	key=REL606__3632244__1__REL606__3632275__1__8____150__150__0__0	max_left=131	max_left_minus=0	max_left_plus=131	max_min_left=14	max_min_left_minus=0	max_min_left_plus=14	max_min_right=33	max_min_right_minus=0	max_min_right_plus=33	max_pos_hash_score=282	max_right=128	max_right_minus=0	max_right_plus=128	neg_log10_pos_hash_p_value=16.9	new_junction_coverage=0.02	new_junction_read_count=4	no_show=1	polymorphism_frequency=1.477e-02	pos_hash_score=3	prediction=polymorphism	reject=COVERAGE_EVENNESS_SKEW,FREQUENCY_CUTOFF	side_1_annotate_key=gene	side_1_continuation=0	side_1_coverage=0.96	side_1_overlap=8	side_1_possible_overlap_registers=149	side_1_read_count=210	side_1_redundant=0	side_2_annotate_key=gene	side_2_continuation=0	side_2_coverage=1.62	side_2_overlap=0	side_2_possible_overlap_registers=141	side_2_read_count=335	side_2_redundant=0	total_non_overlap_reads=3
JC	201	.	REL606	3642995	-1	REL606	3643079	-1	0	alignment_overlap=10	coverage_minus=4	coverage_plus=1	flanking_left=150	flanking_right=150	frequency=2.672e-02	junction_possible_overlap_registers=139	key=REL606__3642995__-1__REL606__3643089__-1__10____150__150__0__0	max_left=87	max_left_minus=87	max_left_plus=55	max_min_left=62	max_min_left_minus=62	max_min_left_plus=55	max_min_right=53	max_min_right_minus=53	max_min_right_plus=0	max_pos_hash_score=278	max_right=98	max_right_minus=98	max_right_plus=85	neg_log10_pos_hash_p_value=15.1	new_junction_coverage=0.02	new_junction_read_count=5	no_show=1	polymorphism_frequency=2.672e-02	pos_hash_score=5	prediction=polymorphism	reject=COVERAGE_EVENNESS_SKEW,FREQUENCY_CUTOFF	side_1_annotate_key=gene	side_1_continuation=0	side_1_coverage=0.94	side_1_overlap=10	side_1_possible_overlap_registers=149	side_1_read_count=205	side_1_redundant=0	side_2_annotate_key=gene	side_2_continuation=0	side_2_coverage=0.85	side_2_overlap=0	side_2_possible_overlap_registers=139	side_2_read_count=173	side_2_redundant=0	total_non_overlap_reads=5
JC	202	.	REL606	3663789	1	REL606	3663967	1	0	alignment_overlap=9	coverage_minus=2	coverage_plus=3	flanking_left=150	flanking_right=150	frequency=2.086e-02	junction_possible_overlap_registers=140	key=REL606__3663789__1__REL606__3663958__1__9____150__150__0__0	max_left=74	max_left_minus=40	max_left_plus=74	max_min_left=40	max_min_left_minus=40	max_min_left_plus=40	max_min_right=67	max_min_right_minus=0	max_min_right_plus=67	max_pos_hash_score=280	max_right=107	max_right_minus=101	max_right_plus=107	neg_log10_pos_hash_p_value=16.0	new_junction_coverage=0.02	new_junction_read_count=5	no_show=1	polymorphism_frequency=2.086e-02	pos_hash_score=4	prediction=polymorphism	reject=COVERAGE_EVENNESS_SKEW,FREQUENCY_CUTOFF	side_1_annotate_key=gene	side_1_continuation=0	side_1_coverage=1.11	side_1_overlap=9	side_1_possible_overlap_registers=149	side_1_read_count=242	side_1_redundant=0	side_2_annotate_key=gene	side_2_continuation=0	side_2_coverage=1.18	side_2_overlap=0	side_2_possible_overlap_registers=140	side_2_read_count=242	side_2_redundant=0	total_non_overlap_reads=5
JC	203	.	REL606	3688454	1	REL606	3688474	1	0	alignment_overlap=8	coverage_minus=2	coverage_plus=7	flanking_left=150	flanking_right=150	frequency=4.706e-02	junction_possible_overlap_registers=141	key=REL606__3688454__1__REL606__3688466__1__8____150__150__0__0	max_left=140	max_left_minus=140	max_left_plus=109	max_min_left=61	max_min_left_minus=0	max_min_left_plus=61	max_min_right=39	max_min_right_minus=27	max_min_right_plus=39	max_pos_hash_score=282	max_right=87	max_right_minus=27	max_right_plus=87	neg_log10_pos_hash_p_value=13.9	new_junction_coverage=0.04	new_junction_read_count=9	no_show=1	polymorphism_frequency=4.706e-02	pos_hash_score=7	prediction=polymorphism	reject=COVERAGE_EVENNESS_SKEW,FREQUENCY_CUTOFF	side_1_annotate_key=gene	side_1_continuation=0	side_1_coverage=0.90	side_1_overlap=8	side_1_possible_overlap_registers=149	side_1_read_count=196	side_1_redundant=0	side_2_annotate_key=gene	side_2_continuation=0	side_2_coverage=0.87	side_2_overlap=0	side_2_possible_overlap_registers=141	side_2_read_count=179	side_2_redundant=0	total_non_overlap_reads=9
JC	204	.	REL606	3745176	-1	REL606	3745187	-1	0	alignment_overlap=11	coverage_minus=3	coverage_plus=0	flanking_left=150	flanking_right=150	frequency=1.667e-02	junction_possible_overlap_registers=138	key=REL606__3745176__-1__REL606__3745198__-1__11____150__150__0__0	max_left=85	max_left_minus=85	max_left_plus=0	max_min_left=59	max_min_left_minus=59	max_min_left_plus=0	max_min_right=54	max_min_right_minus=54	max_min_right_plus=0	max_pos_hash_score=276	max_right=84	max_right_minus=84	max_right_plus=0	neg_log10_pos_hash_p_value=16.7	new_junction_coverage=0.01	new_junction_read_count=3	no_show=1	polymorphism_frequency=1.667e-02	pos_hash_score=3	prediction=polymorphism	reject=COVERAGE_EVENNESS_SKEW,FREQUENCY_CUTOFF	side_1_annotate_key=gene	side_1_continuation=0	side_1_coverage=0.88	side_1_overlap=11	side_1_possible_overlap_registers=149	side_1_read_count=192	side_1_redundant=0	side_2_annotate_key=gene	side_2_continuation=0	side_2_coverage=0.87	side_2_overlap=0	side_2_possible_overlap_registers=138	side_2_read_count=176	side_2_redundant=0	total_non_overlap_reads=3
JC	205	.	REL606	3760606	1	REL606	3760664	1	0	alignment_overlap=8	coverage_minus=0	coverage_plus=8	flanking_left=150	flanking_right=150	frequency=3.763e-02	junction_possible_overlap_registers=141	key=REL606__3760606__1__REL606__3760656__1__8____150__150__0__0	max_left=119	max_left_minus=0	max_left_plus=119	max_min_left=0	max_min_left_minus=0	max_min_left_plus=0	max_min_right=69	max_min_right_minus=0	max_min_right_plus=69	max_pos_hash_score=282	max_right=69	max_right_minus=0	max_right_plus=69	neg_log10_pos_hash_p_value=13.9	new_junction_coverage=0.04	new_junction_read_count=8	no_show=1	polymorphism_frequency=3.763e-02	pos_hash_score=7	prediction=polymorphism	reject=COVERAGE_EVENNESS_SKEW,FREQUENCY_CUTOFF	side_1_annotate_key=gene	side_1_continuation=0	side_1_coverage=1.00	side_1_overlap=8	side_1_possible_overlap_registers=149	side_1_read_count=219	side_1_redundant=0	side_2_annotate_key=gene	side_2_continuation=0	side_2_coverage=0.98	side_2_overlap=0	side_2_possible_overlap_registers=141	side_2_read_count=202	side_2_redundant=0	total_non_overlap_reads=8
JC	206	.	REL606	3897359	-1	REL606	3897995	-1	0	alignment_overlap=5	coverage_minus=4	coverage_plus=0	flanking_left=150	flanking_right=150	frequency=1.840e-02	junction_possible_overlap_registers=144	key=REL606__3897359__-1__REL606__3898000__-1__5____150__150__0__0	max_left=56	max_left_minus=56	max_left_plus=0	max_min_left=56	max_min_left_minus=56	max_min_left_plus=0	max_min_right=0	max_min_right_minus=0	max_min_right_plus=0	max_pos_hash_score=288	max_right=101	max_right_minus=101	max_right_plus=0	neg_log10_pos_hash_p_value=17.1	new_junction_coverage=0.02	new_junction_read_count=4	no_show=1	polymorphism_frequency=1.840e-02	pos_hash_score=3	prediction=polymorphism	reject=COVERAGE_EVENNESS_SKEW,FREQUENCY_CUTOFF	side_1_annotate_key=gene	side_1_continuation=0	side_1_coverage=1.11	side_1_overlap=5	side_1_possible_overlap_registers=149	side_1_read_count=242	side_1_redundant=0	side_2_annotate_key=gene	side_2_continuation=0	side_2_coverage=0.92	side_2_overlap=0	side_2_possible_overlap_registers=144	side_2_read_count=193	side_2_redundant=0	total_non_overlap_reads=4
JC	207	.	REL606	3941527	1	REL606	3941548	1	0	alignment_overlap=9	coverage_minus=1	coverage_plus=5	flanking_left=150	flanking_right=150	frequency=3.648e-02	junction_possible_overlap_registers=140	key=REL606__3941527__1__REL606__3941539__1__9____150__150__0__1	max_left=120	max_left_minus=120	max_left_plus=108	max_min_left=70	max_min_left_minus=0	max_min_left_plus=70	max_min_right=45	max_min_right_minus=21	max_min_right_plus=45	max_pos_hash_score=280	max_right=71	max_right_minus=21	max_right_plus=71	neg_log10_pos_hash_p_value=14.5	new_junction_coverage=0.04	new_junction_read_count=9	no_show=1	polymorphism_frequency=3.648e-02	pos_hash_score=6	prediction=polymorphism	reject=COVERAGE_EVENNESS_SKEW,FREQUENCY_CUTOFF	side_1_annotate_key=gene	side_1_continuation=0	side_1_coverage=1.16	side_1_overlap=9	side_1_possible_overlap_registers=149	side_1_read_count=253	side_1_redundant=0	side_2_annotate_key=repeat	side_2_continuation=0	side_2_coverage=NA	side_2_overlap=0	side_2_possible_overlap_registers=NA	side_2_read_count=NA	side_2_redundant=1	total_non_overlap_reads=6
JC	208	.	REL606	3984893	-1	REL606	3984942	-1	0	alignment_overlap=8	coverage_minus=7	coverage_plus=0	flanking_left=150	flanking_right=150	frequency=3.198e-02	junction_possible_overlap_registers=141	key=REL606__3984893__-1__REL606__3984950__-1__8____150__150__0__0	max_left=94	max_left_minus=94	max_left_plus=0	max_min_left=42	max_min_left_minus=42	max_min_left_plus=0	max_min_right=69	max_min_right_minus=69	max_min_right_plus=0	max_pos_hash_score=282	max_right=137	max_right_minus=137	max_right_plus=0	neg_log10_pos_hash_p_value=13.9	new_junction_coverage=0.03	new_junction_read_count=7	no_show=1	polymorphism_frequency=3.198e-02	pos_hash_score=7	prediction=polymorphism	reject=COVERAGE_EVENNESS_SKEW,FREQUENCY_CUTOFF	side_1_annotate_key=gene	side_1_continuation=0	side_1_coverage=1.05	side_1_overlap=8	side_1_possible_overlap_registers=149	side_1_read_count=228	side_1_redundant=0	side_2_annotate_key=gene	side_2_continuation=0	side_2_coverage=1.01	side_2_overlap=0	side_2_possible_overlap_registers=141	side_2_read_count=208	side_2_redundant=0	total_non_overlap_reads=7
JC	209	.	REL606	4022847	-1	REL606	4022855	1	0	alignment_overlap=1	coverage_minus=102	coverage_plus=114	flanking_left=150	flanking_right=150	frequency=1	junction_possible_overlap_registers=148	key=REL606__4022847__-1__REL606__4022854__1__1____150__150__0__0	max_left=148	max_left_minus=144	max_left_plus=148	max_min_left=72	max_min_left_minus=72	max_min_left_plus=70	max_min_right=74	max_min_right_minus=73	max_min_right_plus=74	max_pos_hash_score=296	max_right=147	max_right_minus=146	max_right_plus=147	neg_log10_pos_hash_p_value=0.3	new_junction_coverage=1.04	new_junction_read_count=225	polymorphism_frequency=9.869e-01	pos_hash_score=88	prediction=consensus	side_1_annotate_key=gene	side_1_continuation=0	side_1_coverage=0.01	side_1_overlap=1	side_1_possible_overlap_registers=149	side_1_read_count=3	side_1_redundant=0	side_2_annotate_key=gene	side_2_continuation=0	side_2_coverage=0.01	side_2_overlap=0	side_2_possible_overlap_registers=148	side_2_read_count=3	side_2_redundant=0	total_non_overlap_reads=216
JC	210	.	REL606	4075076	1	REL606	4076222	1	0	alignment_overlap=7	coverage_minus=2	coverage_plus=3	flanking_left=150	flanking_right=150	frequency=NA	junction_possible_overlap_registers=142	key=REL606__4075076__1__REL606__4076215__1__7____150__150__1__1	max_left=131	max_left_minus=131	max_left_plus=104	max_min_left=63	max_min_left_minus=63	max_min_left_plus=56	max_min_right=39	max_min_right_minus=12	max_min_right_plus=39	max_pos_hash_score=284	max_right=96	max_right_minus=80	max_right_plus=96	neg_log10_pos_hash_p_value=15.4	new_junction_coverage=0.02	new_junction_read_count=5	no_show=1	polymorphism_frequency=NA	pos_hash_score=5	prediction=unknown	reject=COVERAGE_EVENNESS_SKEW	side_1_annotate_key=repeat	side_1_continuation=0	side_1_coverage=NA	side_1_overlap=7	side_1_read_count=NA	side_1_redundant=1	side_2_annotate_key=repeat	side_2_continuation=0	side_2_coverage=NA	side_2_overlap=0	side_2_possible_overlap_registers=NA	side_2_read_count=NA	side_2_redundant=1	total_non_overlap_reads=5
JC	211	.	REL606	4080434	-1	REL606	4080501	-1	0	alignment_overlap=7	coverage_minus=4	coverage_plus=1	flanking_left=150	flanking_right=150	frequency=2.741e-02	junction_possible_overlap_registers=142	key=REL606__4080434__-1__REL606__4080508__-1__7____150__150__0__0	max_left=96	max_left_minus=96	max_left_plus=80	max_min_left=27	max_min_left_minus=27	max_min_left_plus=0	max_min_right=69	max_min_right_minus=69	max_min_right_plus=63	max_pos_hash_score=284	max_right=116	max_right_minus=116	max_right_plus=63	neg_log10_pos_hash_p_value=15.4	new_junction_coverage=0.02	new_junction_read_count=5	no_show=1	polymorphism_frequency=2.741e-02	pos_hash_score=5	prediction=polymorphism	reject=COVERAGE_EVENNESS_SKEW,FREQUENCY_CUTOFF	side_1_annotate_key=gene	side_1_continuation=0	side_1_coverage=0.90	side_1_overlap=7	side_1_possible_overlap_registers=149	side_1_read_count=196	side_1_redundant=0	side_2_annotate_key=gene	side_2_continuation=0	side_2_coverage=0.81	side_2_overlap=0	side_2_possible_overlap_registers=142	side_2_read_count=168	side_2_redundant=0	total_non_overlap_reads=5
JC	212	.	REL606	4084154	1	REL606	4084180	1	0	alignment_overlap=12	coverage_minus=4	coverage_plus=2	flanking_left=150	flanking_right=150	frequency=3.424e-02	junction_possible_overlap_registers=137	key=REL606__4084154__1__REL606__4084168__1__12____150__150__0__0	max_left=93	max_left_minus=93	max_left_plus=85	max_min_left=63	max_min_left_minus=29	max_min_left_plus=63	max_min_right=53	max_min_right_minus=45	max_min_right_plus=53	max_pos_hash_score=274	max_right=133	max_right_minus=133	max_right_plus=75	neg_log10_pos_hash_p_value=15.0	new_junction_coverage=0.03	new_junction_read_count=6	no_show=1	polymorphism_frequency=3.424e-02	pos_hash_score=5	prediction=polymorphism	reject=COVERAGE_EVENNESS_SKEW,FREQUENCY_CUTOFF	side_1_annotate_key=gene	side_1_continuation=0	side_1_coverage=0.89	side_1_overlap=12	side_1_possible_overlap_registers=149	side_1_read_count=193	side_1_redundant=0	side_2_annotate_key=gene	side_2_continuation=0	side_2_coverage=0.80	side_2_overlap=0	side_2_possible_overlap_registers=137	side_2_read_count=161	side_2_redundant=0	total_non_overlap_reads=6
JC	213	.	REL606	4111537	1	REL606	4111567	1	0	alignment_overlap=9	coverage_minus=0	coverage_plus=4	flanking_left=150	flanking_right=150	frequency=2.590e-02	junction_possible_overlap_registers=140	key=REL606__4111537__1__REL606__4111558__1__9____150__150__0__0	max_left=111	max_left_minus=0	max_left_plus=111	max_min_left=0	max_min_left_minus=0	max_min_left_plus=0	max_min_right=67	max_min_right_minus=0	max_min_right_plus=67	max_pos_hash_score=280	max_right=67	max_right_minus=0	max_right_plus=67	neg_log10_pos_hash_p_value=16.0	new_junction_coverage=0.02	new_junction_read_count=4	no_show=1	polymorphism_frequency=2.590e-02	pos_hash_score=4	prediction=polymorphism	reject=COVERAGE_EVENNESS_SKEW,FREQUENCY_CUTOFF	side_1_annotate_key=gene	side_1_continuation=0	side_1_coverage=0.77	side_1_overlap=9	side_1_possible_overlap_registers=149	side_1_read_count=167	side_1_redundant=0	side_2_annotate_key=gene	side_2_continuation=0	side_2_coverage=0.70	side_2_overlap=0	side_2_possible_overlap_registers=140	side_2_read_count=144	side_2_redundant=0	total_non_overlap_reads=4
JC	214	.	REL606	4256893	1	REL606	4256887	-1	0	alignment_overlap=13	coverage_minus=94	coverage_plus=96	flanking_left=150	flanking_right=150	frequency=1	junction_possible_overlap_registers=136	key=REL606__4256893__1__REL606__4256900__-1__13____150__150__0__0	max_left=134	max_left_minus=134	max_left_plus=132	max_min_left=67	max_min_left_minus=66	max_min_left_plus=67	max_min_right=68	max_min_right_minus=65	max_min_right_plus=68	max_pos_hash_score=272	max_right=134	max_right_minus=134	max_right_plus=132	neg_log10_pos_hash_p_value=0.2	new_junction_coverage=0.97	new_junction_read_count=193	polymorphism_frequency=9.879e-01	pos_hash_score=85	prediction=consensus	side_1_annotate_key=gene	side_1_continuation=0	side_1_coverage=0.01	side_1_overlap=13	side_1_possible_overlap_registers=149	side_1_read_count=3	side_1_redundant=0	side_2_annotate_key=gene	side_2_continuation=0	side_2_coverage=0.01	side_2_overlap=0	side_2_possible_overlap_registers=136	side_2_read_count=2	side_2_redundant=0	total_non_overlap_reads=190
JC	215	.	REL606	4262408	-1	REL606	4262616	-1	0	alignment_overlap=8	coverage_minus=2	coverage_plus=2	flanking_left=150	flanking_right=150	frequency=1.909e-02	junction_possible_overlap_registers=141	key=REL606__4262408__-1__REL606__4262624__-1__8____150__150__0__0	max_left=119	max_left_minus=119	max_left_plus=69	max_min_left=69	max_min_left_minus=47	max_min_left_plus=69	max_min_right=23	max_min_right_minus=23	max_min_right_plus=0	max_pos_hash_score=282	max_right=106	max_right_minus=95	max_right_plus=106	neg_log10_pos_hash_p_value=16.1	new_junction_coverage=0.02	new_junction_read_count=4	no_show=1	polymorphism_frequency=1.909e-02	pos_hash_score=4	prediction=polymorphism	reject=COVERAGE_EVENNESS_SKEW,FREQUENCY_CUTOFF	side_1_annotate_key=gene	side_1_continuation=0	side_1_coverage=1.02	side_1_overlap=8	side_1_possible_overlap_registers=149	side_1_read_count=222	side_1_redundant=0	side_2_annotate_key=gene	side_2_continuation=0	side_2_coverage=0.97	side_2_overlap=0	side_2_possible_overlap_registers=141	side_2_read_count=201	side_2_redundant=0	total_non_overlap_reads=4
JC	216	.	REL606	4278327	1	REL606	4278346	1	0	alignment_overlap=7	coverage_minus=1	coverage_plus=4	flanking_left=150	flanking_right=150	frequency=2.566e-02	junction_possible_overlap_registers=142	key=REL606__4278327__1__REL606__4278339__1__7____150__150__0__0	max_left=134	max_left_minus=100	max_left_plus=134	max_min_left=0	max_min_left_minus=0	max_min_left_plus=0	max_min_right=44	max_min_right_minus=43	max_min_right_plus=44	max_pos_hash_score=284	max_right=44	max_right_minus=43	max_right_plus=44	neg_log10_pos_hash_p_value=16.1	new_junction_coverage=0.02	new_junction_read_count=5	no_show=1	polymorphism_frequency=2.566e-02	pos_hash_score=4	prediction=polymorphism	reject=COVERAGE_EVENNESS_SKEW,FREQUENCY_CUTOFF	side_1_annotate_key=gene	side_1_continuation=0	side_1_coverage=0.91	side_1_overlap=7	side_1_possible_overlap_registers=149	side_1_read_count=199	side_1_redundant=0	side_2_annotate_key=gene	side_2_continuation=0	side_2_coverage=0.91	side_2_overlap=0	side_2_possible_overlap_registers=142	side_2_read_count=190	side_2_redundant=0	total_non_overlap_reads=5
JC	217	.	REL606	4313412	1	REL606	4502906	1	0	alignment_overlap=0	coverage_minus=155	coverage_plus=126	flanking_left=150	flanking_right=150	frequency=5.962e-01	junction_possible_overlap_registers=149	key=REL606__4313412__1__REL606__4502906__1__0____150__150__0__1	max_left=149	max_left_minus=149	max_left_plus=147	max_min_left=73	max_min_left_minus=73	max_min_left_plus=73	max_min_right=75	max_min_right_minus=66	max_min_right_plus=75	max_pos_hash_score=298	max_right=146	max_right_minus=146	max_right_plus=145	neg_log10_pos_hash_p_value=0.0	new_junction_coverage=1.42	new_junction_read_count=310	polymorphism_frequency=5.962e-01	pos_hash_score=110	prediction=polymorphism	side_1_annotate_key=gene	side_1_continuation=0	side_1_coverage=0.96	side_1_overlap=0	side_1_possible_overlap_registers=149	side_1_read_count=210	side_1_redundant=0	side_2_annotate_key=repeat	side_2_continuation=0	side_2_coverage=NA	side_2_overlap=0	side_2_possible_overlap_registers=NA	side_2_read_count=NA	side_2_redundant=1	total_non_overlap_reads=281
JC	218	.	REL606	4314713	1	REL606	4314774	1	0	alignment_overlap=15	coverage_minus=4	coverage_plus=16	flanking_left=150	flanking_right=150	frequency=5.442e-02	junction_possible_overlap_registers=134	key=REL606__4314713__1__REL606__4314759__1__15____150__150__0__0	max_left=134	max_left_minus=134	max_left_plus=132	max_min_left=56	max_min_left_minus=32	max_min_left_plus=56	max_min_right=41	max_min_right_minus=10	max_min_right_plus=41	max_pos_hash_score=268	max_right=103	max_right_minus=103	max_right_plus=88	neg_log10_pos_hash_p_value=10.3	new_junction_coverage=0.11	new_junction_read_count=22	polymorphism_frequency=5.442e-02	pos_hash_score=13	prediction=polymorphism	reject=COVERAGE_EVENNESS_SKEW,FREQUENCY_CUTOFF	side_1_annotate_key=gene	side_1_continuation=0	side_1_coverage=1.80	side_1_overlap=15	side_1_possible_overlap_registers=149	side_1_read_count=392	side_1_redundant=0	side_2_annotate_key=gene	side_2_continuation=0	side_2_coverage=2.10	side_2_overlap=0	side_2_possible_overlap_registers=134	side_2_read_count=412	side_2_redundant=0	total_non_overlap_reads=20
JC	219	.	REL606	4315164	1	REL606	4315247	1	0	alignment_overlap=10	coverage_minus=0	coverage_plus=18	flanking_left=150	flanking_right=150	frequency=4.171e-02	junction_possible_overlap_registers=139	key=REL606__4315164__1__REL606__4315237__1__10____150__150__0__0	max_left=125	max_left_minus=0	max_left_plus=125	max_min_left=69	max_min_left_minus=0	max_min_left_plus=69	max_min_right=62	max_min_right_minus=0	max_min_right_plus=62	max_pos_hash_score=278	max_right=111	max_right_minus=0	max_right_plus=111	neg_log10_pos_hash_p_value=11.1	new_junction_coverage=0.09	new_junction_read_count=18	polymorphism_frequency=4.171e-02	pos_hash_score=12	prediction=polymorphism	reject=COVERAGE_EVENNESS_SKEW,FREQUENCY_CUTOFF	side_1_annotate_key=gene	side_1_continuation=0	side_1_coverage=2.04	side_1_overlap=10	side_1_possible_overlap_registers=149	side_1_read_count=445	side_1_redundant=0	side_2_annotate_key=gene	side_2_continuation=0	side_2_coverage=2.03	side_2_overlap=0	side_2_possible_overlap_registers=139	side_2_read_count=412	side_2_redundant=0	total_non_overlap_reads=18
JC	220	.	REL606	4315173	-1	REL606	4315236	-1	0	alignment_overlap=10	coverage_minus=14	coverage_plus=3	flanking_left=150	flanking_right=150	frequency=4.469e-02	junction_possible_overlap_registers=139	key=REL606__4315173__-1__REL606__4315246__-1__10____150__150__0__0	max_left=108	max_left_minus=108	max_left_plus=76	max_min_left=54	max_min_left_minus=54	max_min_left_plus=4	max_min_right=64	max_min_right_minus=51	max_min_right_plus=64	max_pos_hash_score=278	max_right=136	max_right_minus=133	max_right_plus=136	neg_log10_pos_hash_p_value=12.1	new_junction_coverage=0.09	new_junction_read_count=19	polymorphism_frequency=4.469e-02	pos_hash_score=10	prediction=polymorphism	reject=COVERAGE_EVENNESS_SKEW,FREQUENCY_CUTOFF	side_1_annotate_key=gene	side_1_continuation=0	side_1_coverage=1.96	side_1_overlap=10	side_1_possible_overlap_registers=149	side_1_read_count=428	side_1_redundant=0	side_2_annotate_key=gene	side_2_continuation=0	side_2_coverage=2.03	side_2_overlap=0	side_2_possible_overlap_registers=139	side_2_read_count=413	side_2_redundant=0	total_non_overlap_reads=17
JC	221	.	REL606	4328357	1	REL606	4328958	1	0	alignment_overlap=6	coverage_minus=1	coverage_plus=2	flanking_left=150	flanking_right=150	frequency=7.858e-03	junction_possible_overlap_registers=143	key=REL606__4328357__1__REL606__4328952__1__6____150__150__0__0	max_left=112	max_left_minus=93	max_left_plus=112	max_min_left=0	max_min_left_minus=0	max_min_left_plus=0	max_min_right=69	max_min_right_minus=51	max_min_right_plus=69	max_pos_hash_score=286	max_right=69	max_right_minus=51	max_right_plus=69	neg_log10_pos_hash_p_value=17.0	new_junction_coverage=0.01	new_junction_read_count=3	no_show=1	polymorphism_frequency=7.858e-03	pos_hash_score=3	prediction=polymorphism	reject=COVERAGE_EVENNESS_SKEW,FREQUENCY_CUTOFF	side_1_annotate_key=gene	side_1_continuation=0	side_1_coverage=1.53	side_1_overlap=6	side_1_possible_overlap_registers=149	side_1_read_count=334	side_1_redundant=0	side_2_annotate_key=gene	side_2_continuation=0	side_2_coverage=2.09	side_2_overlap=0	side_2_possible_overlap_registers=143	side_2_read_count=437	side_2_redundant=0	total_non_overlap_reads=3
JC	222	.	REL606	4343097	-1	REL606	4344544	1	0	alignment_overlap=4	coverage_minus=250	coverage_plus=254	flanking_left=150	flanking_right=150	frequency=1	junction_possible_overlap_registers=145	key=REL606__4343097__-1__REL606__4344540__1__4____150__150__0__0	max_left=145	max_left_minus=145	max_left_plus=144	max_min_left=72	max_min_left_minus=71	max_min_left_plus=72	max_min_right=73	max_min_right_minus=73	max_min_right_plus=73	max_pos_hash_score=290	max_right=145	max_right_minus=145	max_right_plus=143	neg_log10_pos_hash_p_value=0.0	new_junction_coverage=2.39	new_junction_read_count=508	polymorphism_frequency=9.990e-01	pos_hash_score=134	prediction=consensus	side_1_annotate_key=gene	side_1_continuation=0	side_1_coverage=0.00	side_1_overlap=4	side_1_possible_overlap_registers=149	side_1_read_count=1	side_1_redundant=0	side_2_annotate_key=gene	side_2_continuation=0	side_2_coverage=0.00	side_2_overlap=0	side_2_possible_overlap_registers=145	side_2_read_count=0	side_2_redundant=0	total_non_overlap_reads=504
JC	223	.	REL606	4360796	-1	REL606	4360915	-1	0	alignment_overlap=9	coverage_minus=1	coverage_plus=4	flanking_left=150	flanking_right=150	frequency=1.159e-02	junction_possible_overlap_registers=140	key=REL606__4360796__-1__REL606__4360924__-1__9____150__150__0__0	max_left=90	max_left_minus=90	max_left_plus=72	max_min_left=62	max_min_left_minus=0	max_min_left_plus=62	max_min_right=69	max_min_right_minus=47	max_min_right_plus=69	max_pos_hash_score=280	max_right=99	max_right_minus=47	max_right_plus=99	neg_log10_pos_hash_p_value=16.0	new_junction_coverage=0.02	new_junction_read_count=5	no_show=1	polymorphism_frequency=1.159e-02	pos_hash_score=4	prediction=polymorphism	reject=COVERAGE_EVENNESS_SKEW,FREQUENCY_CUTOFF	side_1_annotate_key=gene	side_1_continuation=0	side_1_coverage=1.90	side_1_overlap=9	side_1_possible_overlap_registers=149	side_1_read_count=415	side_1_redundant=0	side_2_annotate_key=gene	side_2_continuation=0	side_2_coverage=2.26	side_2_overlap=0	side_2_possible_overlap_registers=140	side_2_read_count=463	side_2_redundant=0	total_non_overlap_reads=5
JC	224	.	REL606	4362550	1	REL606	4362673	1	0	alignment_overlap=7	coverage_minus=3	coverage_plus=2	flanking_left=150	flanking_right=150	frequency=1.204e-02	junction_possible_overlap_registers=142	key=REL606__4362550__1__REL606__4362666__1__7____150__150__0__0	max_left=108	max_left_minus=108	max_left_plus=32	max_min_left=32	max_min_left_minus=0	max_min_left_plus=32	max_min_right=43	max_min_right_minus=43	max_min_right_plus=0	max_pos_hash_score=284	max_right=111	max_right_minus=43	max_right_plus=111	neg_log10_pos_hash_p_value=17.0	new_junction_coverage=0.02	new_junction_read_count=5	no_show=1	polymorphism_frequency=1.204e-02	pos_hash_score=3	prediction=polymorphism	reject=COVERAGE_EVENNESS_SKEW,FREQUENCY_CUTOFF	side_1_annotate_key=gene	side_1_continuation=0	side_1_coverage=1.88	side_1_overlap=7	side_1_possible_overlap_registers=149	side_1_read_count=410	side_1_redundant=0	side_2_annotate_key=gene	side_2_continuation=0	side_2_coverage=2.07	side_2_overlap=0	side_2_possible_overlap_registers=142	side_2_read_count=430	side_2_redundant=0	total_non_overlap_reads=5
JC	225	.	REL606	4378239	-1	REL606	4378310	-1	0	alignment_overlap=4	coverage_minus=3	coverage_plus=4	flanking_left=150	flanking_right=150	frequency=3.359e-02	junction_possible_overlap_registers=145	key=REL606__4378239__-1__REL606__4378314__-1__4____150__150__0__0	max_left=110	max_left_minus=110	max_left_plus=103	max_min_left=0	max_min_left_minus=0	max_min_left_plus=0	max_min_right=71	max_min_right_minus=39	max_min_right_plus=71	max_pos_hash_score=290	max_right=71	max_right_minus=39	max_right_plus=71	neg_log10_pos_hash_p_value=17.2	new_junction_coverage=0.03	new_junction_read_count=7	no_show=1	polymorphism_frequency=3.359e-02	pos_hash_score=3	prediction=polymorphism	reject=COVERAGE_EVENNESS_SKEW,FREQUENCY_CUTOFF	side_1_annotate_key=gene	side_1_continuation=0	side_1_coverage=0.89	side_1_overlap=4	side_1_possible_overlap_registers=149	side_1_read_count=194	side_1_redundant=0	side_2_annotate_key=gene	side_2_continuation=0	side_2_coverage=1.01	side_2_overlap=0	side_2_possible_overlap_registers=145	side_2_read_count=214	side_2_redundant=0	total_non_overlap_reads=7
JC	226	.	REL606	4466315	-1	REL606	4466420	-1	0	alignment_overlap=6	coverage_minus=3	coverage_plus=3	flanking_left=150	flanking_right=150	frequency=2.610e-02	junction_possible_overlap_registers=143	key=REL606__4466315__-1__REL606__4466426__-1__6____150__150__0__0	max_left=132	max_left_minus=132	max_left_plus=71	max_min_left=71	max_min_left_minus=54	max_min_left_plus=71	max_min_right=12	max_min_right_minus=12	max_min_right_plus=0	max_pos_hash_score=286	max_right=93	max_right_minus=93	max_right_plus=93	neg_log10_pos_hash_p_value=15.4	new_junction_coverage=0.03	new_junction_read_count=6	no_show=1	polymorphism_frequency=2.610e-02	pos_hash_score=5	prediction=polymorphism	reject=COVERAGE_EVENNESS_SKEW,FREQUENCY_CUTOFF	side_1_annotate_key=gene	side_1_continuation=0	side_1_coverage=0.94	side_1_overlap=6	side_1_possible_overlap_registers=149	side_1_read_count=206	side_1_redundant=0	side_2_annotate_key=gene	side_2_continuation=0	side_2_coverage=1.19	side_2_overlap=0	side_2_possible_overlap_registers=143	side_2_read_count=250	side_2_redundant=0	total_non_overlap_reads=6
UN	227	.	REL606	15527	16585
UN	228	.	REL606	17137	18290
UN	229	.	REL606	24881	25361
UN	230	.	REL606	228112	228358
UN	231	.	REL606	228647	229838
UN	232	.	REL606	230126	230245
UN	233	.	REL606	230439	233115
UN	234	.	REL606	242841	243326
UN	235	.	REL606	264372	264372
UN	236	.	REL606	264376	264867
UN	237	.	REL606	354853	355339
UN	238	.	REL606	378333	378826
UN	239	.	REL606	431086	432151
UN	240	.	REL606	435258	435258
UN	241	.	REL606	497014	499644
UN	242	.	REL606	499926	500200
UN	243	.	REL606	547791	548276
UN	244	.	REL606	549296	549783
UN	245	.	REL606	553072	554105
UN	246	.	REL606	571579	574067
UN	247	.	REL606	588209	588986
UN	248	.	REL606	589268	589761
UN	249	.	REL606	590047	590283
UN	250	.	REL606	590431	591493
UN	251	.	REL606	591639	594909
UN	252	.	REL606	618830	619321
UN	253	.	REL606	633691	634178
UN	254	.	REL606	643084	644237
UN	255	.	REL606	665834	667006
UN	256	.	REL606	713310	713392
UN	257	.	REL606	1111690	1112663
UN	258	.	REL606	1194780	1195265
UN	259	.	REL606	1271135	1272448
UN	260	.	REL606	1324791	1325278
UN	261	.	REL606	1422790	1423756
UN	262	.	REL606	1425195	1425323
UN	263	.	REL606	1428202	1428206
UN	264	.	REL606	1428930	1428934
UN	265	.	REL606	1432138	1432620
UN	266	.	REL606	1446747	1447730
UN	267	.	REL606	1456091	1457244
UN	268	.	REL606	1465715	1466206
UN	269	.	REL606	1467814	1468969
UN	270	.	REL606	1505010	1505074
UN	271	.	REL606	1505933	1505965
UN	272	.	REL606	1507208	1509835
UN	273	.	REL606	1510120	1510394
UN	274	.	REL606	1513435	1513456
UN	275	.	REL606	1552290	1552351
UN	276	.	REL606	1607717	1607726
UN	277	.	REL606	1608446	1608455
UN	278	.	REL606	1612404	1612531
UN	279	.	REL606	1613534	1614569
UN	280	.	REL606	1614851	1615821
UN	281	.	REL606	1728439	1729593
UN	282	.	REL606	1774823	1775976
UN	283	.	REL606	1856892	1857951
UN	284	.	REL606	1973102	1973583
UN	285	.	REL606	2063136	2064289
UN	286	.	REL606	2070744	2071237
UN	287	.	REL606	2085212	2085696
UN	288	.	REL606	2204886	2205379
UN	289	.	REL606	2349594	2350080
UN	290	.	REL606	2390653	2391706
UN	291	.	REL606	2561530	2561991
UN	292	.	REL606	2591049	2595936
UN	293	.	REL606	2599286	2600440
UN	294	.	REL606	2627684	2628037
UN	295	.	REL606	2717796	2718855
UN	296	.	REL606	2719383	2720536
UN	297	.	REL606	2767132	2767619
UN	298	.	REL606	2827657	2828630
UN	299	.	REL606	2844557	2845724
UN	300	.	REL606	2962168	2963321
UN	301	.	REL606	3196535	3197691
UN	302	.	REL606	3281593	3283928
UN	303	.	REL606	3284339	3286222
UN	304	.	REL606	3286385	3286536
UN	305	.	REL606	3328203	3328391
UN	306	.	REL606	3363383	3363868
UN	307	.	REL606	3447238	3448293
UN	308	.	REL606	3481149	3484542
UN	309	.	REL606	3486465	3486515
UN	310	.	REL606	3527706	3527767
UN	311	.	REL606	3582367	3583522
UN	312	.	REL606	3628289	3629734
UN	313	.	REL606	3629876	3630722
UN	314	.	REL606	3631109	3631702
UN	315	.	REL606	3632976	3632985
UN	316	.	REL606	3673919	3674405
UN	317	.	REL606	3826097	3827250
UN	318	.	REL606	3829535	3834425
UN	319	.	REL606	3939709	3941396
UN	320	.	REL606	3941685	3941949
UN	321	.	REL606	3942112	3943157
UN	322	.	REL606	3943696	3943816
UN	323	.	REL606	3944189	3944909
UN	324	.	REL606	4022848	4022854
UN	325	.	REL606	4036323	4037476
UN	326	.	REL606	4073778	4075345
UN	327	.	REL606	4075920	4076041
UN	328	.	REL606	4076300	4077379
UN	329	.	REL606	4077670	4078786
UN	330	.	REL606	4083566	4083747
UN	331	.	REL606	4115027	4120077
UN	332	.	REL606	4256888	4256892
UN	333	.	REL606	4343098	4344543
UN	334	.	REL606	4418437	4418562
UN	335	.	REL606	4423011	4423130
UN	336	.	REL606	4434308	4434799
UN	337	.	REL606	4450537	4451029
UN	338	.	REL606	4503043	4504208
