# Supplementary material for: Genomic and phenotypic evolution of Escherichia coli in a novel citrate-only resource environment
Source: eLife. 2020 May 29;9:e55414. doi: 10.7554/eLife.55414 (PMC7299349; doi:10.7554/eLife.55414)
Supplement: Supplementary file 5. [file elife-55414-supp5.zip › S4File_genomes-by-environment/DM25-gd/ZDBp913_minus_CZB152.gd]

#=GENOME_DIFF	1.0
#=TITLE	ZDBp913_minus_CZB152
MOB	1	68,79	REL606	300764	IS150	-1	3	gene_name=betA	gene_position=coding (577-579/1671 nt)	gene_product=choline dehydrogenase	gene_strand=<	genes_inactivated=betA	locus_tag=ECB_00267	locus_tags_inactivated=ECB_00267	mutation_category=mobile_element_insertion	position_end=300766	position_start=300764	repeat_size=1443
MOB	2	94,95	REL606	574297	IS3	1	3	gene_name=cusS	gene_position=coding (950-952/1449 nt)	gene_product=sensory histidine kinase in two-component regulatory system with CusR, senses copper ions	gene_strand=<	genes_inactivated=cusS	ins_start=TGA	locus_tag=ECB_00531	locus_tags_inactivated=ECB_00531	mutation_category=mobile_element_insertion	position_end=574299	position_start=574297	repeat_size=1255
DEL	3	23	REL606	588070	1	gene_name=ybdK/insJ-1	gene_position=intergenic (-222/-47)	gene_product=gamma-glutamyl:cysteine ligase/IS150 hypothetical protein	gene_strand=</>	locus_tag=ECB_00542/ECB_00543	mutation_category=small_indel	position_end=588070	position_start=588070
DEL	4	61	REL606	1457389	11725	between=IS150	gene_name=[acpD]–insJ-2	gene_product=[acpD],hrpA,ydcF,aldA,gapC,insA-12,insB-12,cybB,ydcA,hokB,mokB,insK-2,insJ-2	genes_inactivated=acpD,hrpA,ydcF,aldA,gapC,insA-12,insB-12,cybB,ydcA,hokB,mokB,insK-2,insJ-2	locus_tag=[ECB_01367]–[ECB_00619_6]	locus_tags_inactivated=ECB_01367,ECB_01368,ECB_01369,ECB_01370,ECB_01371,ECB_01372,ECB_01373,ECB_01374,ECB_01375,ECB_01376,ECB_01377,ECB_00620_6,ECB_00619_6	mutation_category=large_deletion	position_end=1469113	position_start=1457389
MOB	5	99,135	REL606	1887034	IS150	1	3	gene_name=yobG/ECB_01797	gene_position=intergenic (-3/-154)	gene_product=hypothetical protein/hypothetical protein	gene_strand=</>	genes_promoter=yobG	locus_tag=ECB_01796/ECB_01797	locus_tags_promoter=ECB_01796	mutation_category=mobile_element_insertion	position_end=1887036	position_start=1887034	repeat_size=1443
MOB	6	100,139	REL606	1988168	IS150	-1	3	gene_name=yeeJ	gene_position=coding (5620-5622/7152 nt)	gene_product=adhesin	gene_strand=>	genes_inactivated=yeeJ	locus_tag=ECB_01891	locus_tags_inactivated=ECB_01891	mutation_category=mobile_element_insertion	position_end=1988170	position_start=1988168	repeat_size=1443
DEL	7	62,101	REL606	2062617	374	gene_name=yegL/ECB_02013	gene_position=intergenic (-644/+1)	gene_product=hypothetical protein/conserved hypothetical protein; putative exported protein	gene_strand=</<	locus_tag=ECB_01978/ECB_02013	mediated=IS150	mutation_category=large_deletion	position_end=2062990	position_start=2062617
MOB	8	102,134	REL606	2099889	IS150	-1	3	gene_name=yehM	gene_position=coding (991-993/2280 nt)	gene_product=hypothetical protein	gene_strand=>	genes_inactivated=yehM	locus_tag=ECB_02049	locus_tags_inactivated=ECB_02049	mutation_category=mobile_element_insertion	position_end=2099891	position_start=2099889	repeat_size=1443
MOB	9	132,158	REL606	2659020	IS3	-1	3	gene_name=csrA/alaS	gene_position=intergenic (-212/+21)	gene_product=carbon storage regulator/alanyl-tRNA synthetase	gene_strand=</<	ins_end=TCA	locus_tag=ECB_02546/ECB_02547	mutation_category=mobile_element_insertion	position_end=2659022	position_start=2659020	repeat_size=1255
MOB	10	103,165	REL606	2896927	IS150	1	3	gene_name=ygfH	gene_position=coding (126-128/1479 nt)	gene_product=propionyl-CoA:succinate-CoA transferase	gene_strand=>	genes_inactivated=ygfH	locus_tag=ECB_02751	locus_tags_inactivated=ECB_02751	mutation_category=mobile_element_insertion	position_end=2896929	position_start=2896927	repeat_size=1443
MOB	11	104,166	REL606	2976836	IS150	-1	3	gene_name=yghK/glcB	gene_position=intergenic (-322/+31)	gene_product=glycolate transporter/malate synthase	gene_strand=</<	locus_tag=ECB_02843/ECB_02844	mutation_category=mobile_element_insertion	position_end=2976838	position_start=2976836	repeat_size=1443
MOB	12	105,173	REL606	3109394	IS150	-1	3	gene_name=yqjA	gene_position=coding (245-247/663 nt)	gene_product=conserved inner membrane protein	gene_strand=>	genes_inactivated=yqjA	locus_tag=ECB_02964	locus_tags_inactivated=ECB_02964	mutation_category=mobile_element_insertion	position_end=3109396	position_start=3109394	repeat_size=1443
SNP	14	56	REL606	4091159	T	aa_new_seq=C	aa_position=974	aa_ref_seq=R	codon_new_seq=TGT	codon_number=974	codon_position=1	codon_ref_seq=CGT	gene_name=rpoB	gene_position=2920	gene_product=DNA-directed RNA polymerase subunit beta	gene_strand=>	genes_overlapping=rpoB	locus_tag=ECB_03863	locus_tags_overlapping=ECB_03863	mutation_category=snp_nonsynonymous	position_end=4091159	position_start=4091159	snp_type=nonsynonymous	transl_table=11
MOB	15	107,207	REL606	4122888	IS150	-1	3	gene_name=aceB	gene_position=coding (582-584/1602 nt)	gene_product=malate synthase	gene_strand=>	genes_inactivated=aceB	locus_tag=ECB_03886	locus_tags_inactivated=ECB_03886	mutation_category=mobile_element_insertion	position_end=4122890	position_start=4122888	repeat_size=1443
RA	16	.	REL606	155943	0	T	G	bias_e_value=1.96213e-07	bias_p_value=4.3399e-14	consensus_reject=FREQUENCY_CUTOFF	consensus_score=294.3	fisher_strand_p_value=1.22828e-15	frequency=2.314e-01	ks_quality_p_value=1	major_base=T	major_cov=18/75	major_frequency=7.686e-01	minor_base=G	minor_cov=28/0	new_cov=28/0	no_show=1	polymorphism_frequency=2.314e-01	polymorphism_score=20.0	prediction=polymorphism	ref_cov=18/75	total_cov=46/75
RA	17	.	REL606	179982	0	T	G	aa_new_seq=G	aa_position=196	aa_ref_seq=G	bias_e_value=1.91136e-08	bias_p_value=4.2276e-15	codon_new_seq=GGG	codon_number=196	codon_position=3	codon_ref_seq=GGT	consensus_reject=FREQUENCY_CUTOFF	consensus_score=178.8	fisher_strand_p_value=1.12056e-16	frequency=3.404e-01	gene_name=yadQ	gene_position=588	gene_product=chloride channel protein	gene_strand=>	ks_quality_p_value=1	locus_tag=ECB_00154	major_base=T	major_cov=10/52	major_frequency=6.596e-01	minor_base=G	minor_cov=32/0	new_cov=32/0	new_seq=G	polymorphism_frequency=3.404e-01	polymorphism_score=16.6	prediction=polymorphism	ref_cov=10/52	ref_seq=T	snp_type=synonymous	total_cov=42/52	transl_table=11
RA	18	.	REL606	255547	0	T	G	bias_e_value=2.26487	bias_p_value=5.00951e-07	consensus_reject=FREQUENCY_CUTOFF	consensus_score=148.4	fisher_strand_p_value=2.71957e-08	frequency=2.278e-01	ks_quality_p_value=1	major_base=T	major_cov=10/51	major_frequency=7.722e-01	minor_base=G	minor_cov=16/2	new_cov=16/2	no_show=1	polymorphism_frequency=2.278e-01	polymorphism_score=10.3	prediction=polymorphism	ref_cov=10/51	total_cov=26/53
RA	19	.	REL606	257025	0	T	G	bias_e_value=0.00951646	bias_p_value=2.10488e-09	consensus_reject=FREQUENCY_CUTOFF	consensus_score=313.2	fisher_strand_p_value=8.71086e-11	frequency=2.308e-01	ks_quality_p_value=1	major_base=T	major_cov=46/64	major_frequency=7.692e-01	minor_base=G	minor_cov=33/0	new_cov=33/0	no_show=1	polymorphism_frequency=2.308e-01	polymorphism_score=17.9	prediction=polymorphism	ref_cov=46/64	total_cov=79/64
RA	20	.	REL606	275027	0	T	G	bias_e_value=0.000146701	bias_p_value=3.24478e-11	consensus_reject=FREQUENCY_CUTOFF	consensus_score=380.7	fisher_strand_p_value=1.13847e-12	frequency=2.038e-01	ks_quality_p_value=1	major_base=T	major_cov=44/81	major_frequency=7.962e-01	minor_base=G	minor_cov=32/0	new_cov=32/0	no_show=1	polymorphism_frequency=2.038e-01	polymorphism_score=11.4	prediction=polymorphism	ref_cov=44/81	total_cov=77/81
RA	21	.	REL606	331892	0	C	A	aa_new_seq=F	aa_position=267	aa_ref_seq=L	bias_e_value=1113.49	bias_p_value=0.000246285	codon_new_seq=TTT	codon_number=267	codon_position=3	codon_ref_seq=TTG	consensus_reject=FREQUENCY_CUTOFF	consensus_score=61.4	fisher_strand_p_value=2.09159e-05	frequency=2.581e-01	gene_name=cynR	gene_position=801	gene_product=DNA-binding transcriptional dual regulator	gene_strand=<	ks_quality_p_value=1	locus_tag=ECB_00292	major_base=C	major_cov=20/3	major_frequency=7.419e-01	minor_base=A	minor_cov=0/8	new_cov=0/8	new_seq=A	polymorphism_frequency=2.581e-01	polymorphism_score=12.2	prediction=polymorphism	ref_cov=20/3	ref_seq=C	snp_type=nonsynonymous	total_cov=20/11	transl_table=11
RA	22	.	REL606	403502	0	T	G	aa_new_seq=G	aa_position=60	aa_ref_seq=G	bias_e_value=1.42729e-06	bias_p_value=3.15693e-13	codon_new_seq=GGG	codon_number=60	codon_position=3	codon_ref_seq=GGT	consensus_reject=FREQUENCY_CUTOFF	consensus_score=140.6	fisher_strand_p_value=9.48332e-15	frequency=3.218e-01	gene_name=ribD	gene_position=180	gene_product=fused diaminohydroxyphosphoribosylaminopyrimidine deaminase and 5-amino-6-(5-phosphoribosylamino) uracil reductase	gene_strand=>	ks_quality_p_value=1	locus_tag=ECB_00362	major_base=T	major_cov=10/49	major_frequency=6.782e-01	minor_base=G	minor_cov=28/0	new_cov=28/0	new_seq=G	polymorphism_frequency=3.218e-01	polymorphism_score=15.3	prediction=polymorphism	ref_cov=10/49	ref_seq=T	snp_type=synonymous	total_cov=38/49	transl_table=11
RA	23	.	REL606	588069	0	T	.	consensus_score=604.9	frequency=1	gene_name=ybdK/insJ-1	gene_position=intergenic (-221/-48)	gene_product=gamma-glutamyl:cysteine ligase/IS150 hypothetical protein	gene_strand=</>	locus_tag=ECB_00542/ECB_00543	major_base=.	major_cov=52/79	major_frequency=1.000e+00	minor_base=N	minor_cov=0/0	new_cov=52/79	polymorphism_frequency=1.000e+00	polymorphism_score=NA	prediction=consensus	ref_cov=0/0	snp_type=intergenic	total_cov=52/79
RA	24	.	REL606	591636	0	A	G	consensus_score=10.0	deleted=1	frequency=1	major_base=G	major_cov=1/6	major_frequency=1.000e+00	minor_base=N	minor_cov=0/0	new_cov=1/6	polymorphism_frequency=1.000e+00	polymorphism_score=NA	prediction=consensus	ref_cov=0/0	total_cov=1/6
RA	25	.	REL606	956056	0	A	C	aa_new_seq=P	aa_position=192	aa_ref_seq=T	bias_e_value=1.67658e-09	bias_p_value=3.70832e-16	codon_new_seq=CCC	codon_number=192	codon_position=1	codon_ref_seq=ACC	consensus_reject=FREQUENCY_CUTOFF	consensus_score=241.6	fisher_strand_p_value=9.21888e-18	frequency=2.957e-01	gene_name=lolA	gene_position=574	gene_product=outer-membrane lipoprotein carrier protein precursor	gene_strand=>	ks_quality_p_value=1	locus_tag=ECB_00895	major_base=A	major_cov=66/15	major_frequency=7.043e-01	minor_base=C	minor_cov=0/34	new_cov=0/34	new_seq=C	polymorphism_frequency=2.957e-01	polymorphism_score=18.0	prediction=polymorphism	ref_cov=66/15	ref_seq=A	snp_type=nonsynonymous	total_cov=66/49	transl_table=11
RA	26	.	REL606	1005127	0	A	C	bias_e_value=8.40088e-05	bias_p_value=1.85813e-11	consensus_reject=FREQUENCY_CUTOFF	consensus_score=264.7	fisher_strand_p_value=6.38997e-13	frequency=2.602e-01	gene_name=ompF/asnS	gene_position=intergenic (-32/+570)	gene_product=outer membrane porin 1a (Ia;b;F)/asparaginyl-tRNA synthetase	gene_strand=</<	ks_quality_p_value=1	locus_tag=ECB_00933/ECB_00934	major_base=A	major_cov=62/29	major_frequency=7.398e-01	minor_base=C	minor_cov=0/32	new_cov=0/32	polymorphism_frequency=2.602e-01	polymorphism_score=18.1	prediction=polymorphism	ref_cov=62/29	snp_type=intergenic	total_cov=62/61
RA	27	.	REL606	1288647	0	T	G	bias_e_value=2.94242e-09	bias_p_value=6.50813e-16	consensus_reject=FREQUENCY_CUTOFF	consensus_score=309.7	fisher_strand_p_value=1.64146e-17	frequency=2.695e-01	gene_name=narI/ECB_01206	gene_position=intergenic (+38/-145)	gene_product=nitrate reductase 1, gamma (cytochrome b(NR)) subunit/hypothetical protein	gene_strand=>/>	ks_quality_p_value=1	locus_tag=ECB_01205/ECB_01206	major_base=T	major_cov=26/77	major_frequency=7.305e-01	minor_base=G	minor_cov=38/0	new_cov=38/0	polymorphism_frequency=2.695e-01	polymorphism_score=17.9	prediction=polymorphism	ref_cov=26/77	snp_type=intergenic	total_cov=65/77
RA	28	.	REL606	1294185	0	T	A	bias_e_value=0.000333189	bias_p_value=7.36958e-11	consensus_reject=FREQUENCY_CUTOFF	consensus_score=196.6	fisher_strand_p_value=2.66524e-12	frequency=2.055e-01	ks_quality_p_value=1	major_base=T	major_cov=54/4	major_frequency=7.945e-01	minor_base=A	minor_cov=0/15	new_cov=0/15	no_show=1	polymorphism_frequency=2.055e-01	polymorphism_score=29.2	prediction=polymorphism	ref_cov=54/4	total_cov=54/19
RA	29	.	REL606	1323710	0	T	G	bias_e_value=0.735689	bias_p_value=1.62722e-07	consensus_reject=FREQUENCY_CUTOFF	consensus_score=290.7	fisher_strand_p_value=8.29913e-09	frequency=2.000e-01	ks_quality_p_value=1	major_base=T	major_cov=41/59	major_frequency=8.000e-01	minor_base=G	minor_cov=25/0	new_cov=25/0	no_show=1	polymorphism_frequency=2.000e-01	polymorphism_score=19.6	prediction=polymorphism	ref_cov=41/59	total_cov=66/59
RA	30	.	REL606	1447820	0	A	C	aa_new_seq=Q	aa_position=285	aa_ref_seq=K	codon_new_seq=CAG	codon_number=285	codon_position=1	codon_ref_seq=AAG	consensus_score=307.7	frequency=1	gene_name=insF-2	gene_position=853	gene_product=IS3 element protein InsF	gene_strand=>	locus_tag=ECB_01360	major_base=C	major_cov=34/46	major_frequency=1.000e+00	minor_base=N	minor_cov=0/0	new_cov=34/46	new_seq=C	polymorphism_frequency=1.000e+00	polymorphism_score=NA	prediction=consensus	ref_cov=0/0	ref_seq=A	snp_type=nonsynonymous	total_cov=34/46	transl_table=11
RA	31	.	REL606	1490899	0	A	G	aa_new_seq=G	aa_position=55	aa_ref_seq=G	bias_e_value=1.43319e-08	bias_p_value=3.16998e-15	codon_new_seq=GGG	codon_number=55	codon_position=3	codon_ref_seq=GGA	consensus_reject=FREQUENCY_CUTOFF	consensus_score=190.8	fisher_strand_p_value=8.33695e-17	frequency=3.036e-01	gene_name=ydcU	gene_position=165	gene_product=predicted spermidine/putrescine transporter subunit	gene_strand=>	ks_quality_p_value=1	locus_tag=ECB_01399	major_base=A	major_cov=16/62	major_frequency=6.964e-01	minor_base=G	minor_cov=34/0	new_cov=34/0	new_seq=G	polymorphism_frequency=3.036e-01	polymorphism_score=57.7	prediction=polymorphism	ref_cov=16/62	ref_seq=A	snp_type=synonymous	total_cov=50/62	transl_table=11
RA	32	.	REL606	1510660	0	A	C	bias_e_value=0.0221998	bias_p_value=4.91021e-09	consensus_reject=FREQUENCY_CUTOFF	consensus_score=316.7	fisher_strand_p_value=2.10924e-10	frequency=2.031e-01	ks_quality_p_value=1	major_base=A	major_cov=66/36	major_frequency=7.969e-01	minor_base=C	minor_cov=0/26	new_cov=0/26	no_show=1	polymorphism_frequency=2.031e-01	polymorphism_score=35.1	prediction=polymorphism	ref_cov=66/36	total_cov=66/62
RA	33	.	REL606	1688229	0	A	C	aa_new_seq=P	aa_position=92	aa_ref_seq=T	bias_e_value=8.73816e-06	bias_p_value=1.93273e-12	codon_new_seq=CCC	codon_number=92	codon_position=1	codon_ref_seq=ACC	consensus_reject=FREQUENCY_CUTOFF	consensus_score=233.8	fisher_strand_p_value=6.15138e-14	frequency=2.477e-01	gene_name=nth	gene_position=274	gene_product=DNA glycosylase and apyrimidinic (AP) lyase (endonuclease III)	gene_strand=>	ks_quality_p_value=1	locus_tag=ECB_01603	major_base=A	major_cov=64/18	major_frequency=7.523e-01	minor_base=C	minor_cov=0/27	new_cov=0/27	new_seq=C	polymorphism_frequency=2.477e-01	polymorphism_score=24.2	prediction=polymorphism	ref_cov=64/18	ref_seq=A	snp_type=nonsynonymous	total_cov=64/45	transl_table=11
RA	34	.	REL606	1716070	0	T	G	aa_new_seq=P	aa_position=79	aa_ref_seq=T	bias_e_value=0.00197175	bias_p_value=4.36118e-10	codon_new_seq=CCC	codon_number=79	codon_position=1	codon_ref_seq=ACC	consensus_reject=FREQUENCY_CUTOFF	consensus_score=176.6	fisher_strand_p_value=1.69014e-11	frequency=3.158e-01	gene_name=ydhB	gene_position=235	gene_product=predicted DNA-binding transcriptional regulator	gene_strand=<	ks_quality_p_value=1	locus_tag=ECB_01630	major_base=T	major_cov=20/45	major_frequency=6.842e-01	minor_base=G	minor_cov=30/0	new_cov=30/0	new_seq=G	polymorphism_frequency=3.158e-01	polymorphism_score=10.2	prediction=polymorphism	ref_cov=20/45	ref_seq=T	snp_type=nonsynonymous	total_cov=52/45	transl_table=11
RA	35	.	REL606	1795337	0	A	C	bias_e_value=0.0675092	bias_p_value=1.49319e-08	consensus_reject=FREQUENCY_CUTOFF	consensus_score=252.3	fisher_strand_p_value=6.75161e-10	frequency=2.091e-01	ks_quality_p_value=1	major_base=A	major_cov=59/28	major_frequency=7.909e-01	minor_base=C	minor_cov=0/23	new_cov=0/23	no_show=1	polymorphism_frequency=2.091e-01	polymorphism_score=22.2	prediction=polymorphism	ref_cov=59/28	total_cov=59/51
RA	36	.	REL606	1802013	0	G	A	bias_e_value=1.77203e-12	bias_p_value=3.91942e-19	consensus_reject=FREQUENCY_CUTOFF	consensus_score=189.8	fisher_strand_p_value=8.29712e-21	frequency=2.981e-01	gene_name=ydjR/spy	gene_position=intergenic (-124/+79)	gene_product=hypothetical protein/envelope stress induced periplasmic protein	gene_strand=</<	ks_quality_p_value=1	locus_tag=ECB_01711/ECB_01712	major_base=G	major_cov=67/6	major_frequency=7.019e-01	minor_base=A	minor_cov=0/31	new_cov=0/31	polymorphism_frequency=2.981e-01	polymorphism_score=58.6	prediction=polymorphism	ref_cov=67/6	snp_type=intergenic	total_cov=67/37
RA	37	.	REL606	2173900	0	A	C	aa_new_seq=P	aa_position=25	aa_ref_seq=T	bias_e_value=2.14123e-11	bias_p_value=4.73604e-18	codon_new_seq=CCC	codon_number=25	codon_position=1	codon_ref_seq=ACC	consensus_reject=FREQUENCY_CUTOFF	consensus_score=304.0	fisher_strand_p_value=1.05973e-19	frequency=2.703e-01	gene_name=yejH	gene_position=73	gene_product=predicted ATP-dependet helicase	gene_strand=>	ks_quality_p_value=1	locus_tag=ECB_02114	major_base=A	major_cov=84/24	major_frequency=7.297e-01	minor_base=C	minor_cov=0/40	new_cov=0/40	new_seq=C	polymorphism_frequency=2.703e-01	polymorphism_score=50.4	prediction=polymorphism	ref_cov=84/24	ref_seq=A	snp_type=nonsynonymous	total_cov=84/64	transl_table=11
RA	38	.	REL606	2238337	0	A	C	bias_e_value=3.01957e-05	bias_p_value=6.67878e-12	consensus_reject=FREQUENCY_CUTOFF	consensus_score=338.4	fisher_strand_p_value=2.21608e-13	frequency=2.081e-01	ks_quality_p_value=1	major_base=A	major_cov=81/37	major_frequency=7.919e-01	minor_base=C	minor_cov=0/31	new_cov=0/31	no_show=1	polymorphism_frequency=2.081e-01	polymorphism_score=36.4	prediction=polymorphism	ref_cov=81/37	total_cov=81/68
RA	39	.	REL606	2647708	0	A	C	bias_e_value=0.00502226	bias_p_value=1.11084e-09	consensus_reject=FREQUENCY_CUTOFF	consensus_score=264.7	fisher_strand_p_value=4.47374e-11	frequency=2.520e-01	gene_name=proX/ygaX	gene_position=intergenic (+29/-263)	gene_product=glycine betaine transporter subunit/predicted transporter	gene_strand=>/>	ks_quality_p_value=1	locus_tag=ECB_02535/ECB_02536	major_base=A	major_cov=58/34	major_frequency=7.480e-01	minor_base=C	minor_cov=0/31	new_cov=0/31	polymorphism_frequency=2.520e-01	polymorphism_score=16.8	prediction=polymorphism	ref_cov=58/34	snp_type=intergenic	total_cov=58/65
RA	40	.	REL606	2774214	0	C	A	bias_e_value=6647.53	bias_p_value=0.00147032	consensus_reject=FREQUENCY_CUTOFF	consensus_score=224.8	fisher_strand_p_value=0.000149953	frequency=2.021e-01	ks_quality_p_value=1	major_base=C	major_cov=40/35	major_frequency=7.979e-01	minor_base=A	minor_cov=1/18	new_cov=1/18	no_show=1	polymorphism_frequency=2.021e-01	polymorphism_score=13.1	prediction=polymorphism	ref_cov=40/35	total_cov=41/53
RA	41	.	REL606	2774220	0	T	C	aa_new_seq=G	aa_position=106	aa_ref_seq=E	bias_e_value=23.9613	bias_p_value=5.29984e-06	codon_new_seq=GGG	codon_number=106	codon_position=2	codon_ref_seq=GAG	consensus_reject=FREQUENCY_CUTOFF	consensus_score=189.4	fisher_strand_p_value=3.33007e-07	frequency=2.474e-01	gene_name=ECB_02652	gene_position=317	gene_product=conserved hypothetical protein	gene_strand=<	ks_quality_p_value=1	locus_tag=ECB_02652	major_base=T	major_cov=40/33	major_frequency=7.526e-01	minor_base=C	minor_cov=0/24	new_cov=0/24	new_seq=C	polymorphism_frequency=2.474e-01	polymorphism_score=25.6	prediction=polymorphism	ref_cov=40/33	ref_seq=T	snp_type=nonsynonymous	total_cov=40/57	transl_table=11
RA	42	.	REL606	2998205	0	C	T	bias_e_value=0.000837612	bias_p_value=1.85266e-10	consensus_reject=FREQUENCY_CUTOFF	consensus_score=249.1	fisher_strand_p_value=6.94043e-12	frequency=2.339e-01	ks_quality_p_value=1	major_base=C	major_cov=31/64	major_frequency=7.661e-01	minor_base=T	minor_cov=29/0	new_cov=29/0	no_show=1	polymorphism_frequency=2.339e-01	polymorphism_score=44.8	prediction=polymorphism	ref_cov=31/64	total_cov=60/64
RA	43	.	REL606	3259133	0	T	C	bias_e_value=3.19164e-08	bias_p_value=7.05936e-15	consensus_reject=FREQUENCY_CUTOFF	consensus_score=253.2	fisher_strand_p_value=1.89764e-16	frequency=2.255e-01	ks_quality_p_value=1	major_base=T	major_cov=71/8	major_frequency=7.745e-01	minor_base=C	minor_cov=0/23	new_cov=0/23	no_show=1	polymorphism_frequency=2.255e-01	polymorphism_score=15.1	prediction=polymorphism	ref_cov=71/8	total_cov=71/31
RA	44	.	REL606	3414590	0	T	C	bias_e_value=6.58259e-10	bias_p_value=1.45596e-16	consensus_reject=FREQUENCY_CUTOFF	consensus_score=231.8	fisher_strand_p_value=3.53527e-18	frequency=2.198e-01	ks_quality_p_value=1	major_base=T	major_cov=69/2	major_frequency=7.802e-01	minor_base=C	minor_cov=0/20	new_cov=0/20	no_show=1	polymorphism_frequency=2.198e-01	polymorphism_score=20.7	prediction=polymorphism	ref_cov=69/2	total_cov=69/22
RA	45	.	REL606	3421865	0	T	G	bias_e_value=8.07218e-09	bias_p_value=1.78543e-15	consensus_reject=FREQUENCY_CUTOFF	consensus_score=242.4	fisher_strand_p_value=4.62394e-17	frequency=2.389e-01	ks_quality_p_value=1	major_base=T	major_cov=12/74	major_frequency=7.611e-01	minor_base=G	minor_cov=27/0	new_cov=27/0	no_show=1	polymorphism_frequency=2.389e-01	polymorphism_score=45.0	prediction=polymorphism	ref_cov=12/74	total_cov=39/74
RA	46	.	REL606	3606985	0	A	C	aa_new_seq=F	aa_position=198	aa_ref_seq=L	bias_e_value=0.0297012	bias_p_value=6.56939e-09	codon_new_seq=TTC	codon_number=198	codon_position=3	codon_ref_seq=TTA	consensus_reject=FREQUENCY_CUTOFF	consensus_score=142.7	fisher_strand_p_value=2.85933e-10	frequency=2.933e-01	gene_name=yiaN	gene_position=594	gene_product=predicted transporter	gene_strand=>	ks_quality_p_value=1	locus_tag=ECB_03430	major_base=A	major_cov=40/13	major_frequency=7.067e-01	minor_base=C	minor_cov=0/22	new_cov=0/22	new_seq=C	polymorphism_frequency=2.933e-01	polymorphism_score=11.0	prediction=polymorphism	ref_cov=40/13	ref_seq=A	snp_type=nonsynonymous	total_cov=40/35	transl_table=11
RA	47	.	REL606	3787982	0	T	A	bias_e_value=6.75143e-11	bias_p_value=1.4933e-17	consensus_reject=FREQUENCY_CUTOFF	consensus_score=205.2	fisher_strand_p_value=3.43161e-19	frequency=2.843e-01	gene_name=yieF/yieG	gene_position=intergenic (+2/+52)	gene_product=chromate reductase, Class I, flavoprotein/predicted inner membrane protein	gene_strand=>/<	ks_quality_p_value=1	locus_tag=ECB_03597/ECB_03598	major_base=T	major_cov=66/7	major_frequency=7.157e-01	minor_base=A	minor_cov=0/29	new_cov=0/29	polymorphism_frequency=2.843e-01	polymorphism_score=62.5	prediction=polymorphism	ref_cov=66/7	snp_type=intergenic	total_cov=66/36
RA	48	.	REL606	3825949	1	.	G	bias_e_value=3990930	bias_p_value=0.882727	consensus_score=590.6	fisher_strand_p_value=0.589443	frequency=1	gene_name=kup/insJ-5	gene_position=intergenic (+3/-51)	gene_product=potassium transporter/IS150 hypothetical protein	gene_strand=>/>	ks_quality_p_value=0.94431	locus_tag=ECB_03631/ECB_03632	major_base=G	major_cov=68/84	major_frequency=9.806e-01	minor_base=.	minor_cov=2/1	new_cov=68/84	polymorphism_frequency=9.806e-01	polymorphism_score=3.4	prediction=consensus	ref_cov=2/1	snp_type=intergenic	total_cov=70/85
RA	49	.	REL606	3909638	0	T	G	aa_new_seq=P	aa_position=397	aa_ref_seq=T	bias_e_value=2.13758e-05	bias_p_value=4.72796e-12	codon_new_seq=CCC	codon_number=397	codon_position=1	codon_ref_seq=ACC	consensus_reject=FREQUENCY_CUTOFF	consensus_score=210.9	fisher_strand_p_value=1.5504e-13	frequency=2.737e-01	gene_name=ECB_03713	gene_position=1189	gene_product=conserved hypothetical protein	gene_strand=<	ks_quality_p_value=1	locus_tag=ECB_03713	major_base=T	major_cov=14/55	major_frequency=7.263e-01	minor_base=G	minor_cov=26/0	new_cov=26/0	new_seq=G	polymorphism_frequency=2.737e-01	polymorphism_score=15.7	prediction=polymorphism	ref_cov=14/55	ref_seq=T	snp_type=nonsynonymous	total_cov=40/55	transl_table=11
RA	50	.	REL606	3924725	0	A	C	bias_e_value=0.0039225	bias_p_value=8.6759e-10	consensus_reject=FREQUENCY_CUTOFF	consensus_score=315.3	fisher_strand_p_value=3.45823e-11	frequency=2.206e-01	ks_quality_p_value=1	major_base=A	major_cov=67/39	major_frequency=7.794e-01	minor_base=C	minor_cov=0/30	new_cov=0/30	no_show=1	polymorphism_frequency=2.206e-01	polymorphism_score=15.6	prediction=polymorphism	ref_cov=67/39	total_cov=67/70
RA	51	.	REL606	3943694	0	C	T	consensus_score=20.5	deleted=1	frequency=1	major_base=T	major_cov=3/4	major_frequency=1.000e+00	minor_base=N	minor_cov=0/0	new_cov=3/4	polymorphism_frequency=1.000e+00	polymorphism_score=NA	prediction=consensus	ref_cov=0/0	total_cov=3/4
RA	52	.	REL606	4003575	0	A	C	aa_new_seq=F	aa_position=140	aa_ref_seq=L	bias_e_value=2.55999e-12	bias_p_value=5.66227e-19	codon_new_seq=TTC	codon_number=140	codon_position=3	codon_ref_seq=TTA	consensus_reject=FREQUENCY_CUTOFF	consensus_score=315.3	fisher_strand_p_value=1.20827e-20	frequency=2.701e-01	gene_name=rhaS	gene_position=420	gene_product=DNA-binding transcriptional activator, L-rhamnose-binding	gene_strand=>	ks_quality_p_value=1	locus_tag=ECB_03791	major_base=A	major_cov=83/17	major_frequency=7.299e-01	minor_base=C	minor_cov=0/37	new_cov=0/37	new_seq=C	polymorphism_frequency=2.701e-01	polymorphism_score=13.2	prediction=polymorphism	ref_cov=83/17	ref_seq=A	snp_type=nonsynonymous	total_cov=83/55	transl_table=11
RA	53	.	REL606	4017167	0	G	T	bias_e_value=1.06174e-06	bias_p_value=2.3484e-13	consensus_reject=FREQUENCY_CUTOFF	consensus_score=253.9	fisher_strand_p_value=7.03521e-15	frequency=2.073e-01	ks_quality_p_value=0.993641	major_base=G	major_cov=62/3	major_frequency=7.927e-01	minor_base=T	minor_cov=0/17	new_cov=0/17	no_show=1	polymorphism_frequency=2.073e-01	polymorphism_score=26.6	prediction=polymorphism	ref_cov=62/3	total_cov=62/20
RA	54	.	REL606	4017172	0	T	C	aa_new_seq=E	aa_position=155	aa_ref_seq=K	bias_e_value=4.83976e-08	bias_p_value=1.07047e-14	codon_new_seq=GAA	codon_number=155	codon_position=1	codon_ref_seq=AAA	consensus_reject=FREQUENCY_CUTOFF	consensus_score=213.1	fisher_strand_p_value=2.91104e-16	frequency=2.471e-01	gene_name=yiiQ	gene_position=463	gene_product=hypothetical protein	gene_strand=<	ks_quality_p_value=1	locus_tag=ECB_03805	major_base=T	major_cov=60/4	major_frequency=7.529e-01	minor_base=C	minor_cov=0/21	new_cov=0/21	new_seq=C	polymorphism_frequency=2.471e-01	polymorphism_score=15.8	prediction=polymorphism	ref_cov=60/4	ref_seq=T	snp_type=nonsynonymous	total_cov=60/25	transl_table=11
RA	55	.	REL606	4068399	0	A	C	bias_e_value=2.74497e-16	bias_p_value=6.07142e-23	consensus_reject=FREQUENCY_CUTOFF	consensus_score=341.7	fisher_strand_p_value=1.08062e-24	frequency=2.109e-01	ks_quality_p_value=1	major_base=A	major_cov=98/3	major_frequency=7.891e-01	minor_base=C	minor_cov=0/27	new_cov=0/27	no_show=1	polymorphism_frequency=2.109e-01	polymorphism_score=12.4	prediction=polymorphism	ref_cov=98/3	total_cov=98/30
RA	56	.	REL606	4091159	0	C	T	aa_new_seq=C	aa_position=974	aa_ref_seq=R	codon_new_seq=TGT	codon_number=974	codon_position=1	codon_ref_seq=CGT	consensus_score=540.3	frequency=1	gene_name=rpoB	gene_position=2920	gene_product=DNA-directed RNA polymerase subunit beta	gene_strand=>	locus_tag=ECB_03863	major_base=T	major_cov=60/83	major_frequency=1.000e+00	minor_base=N	minor_cov=0/0	new_cov=60/83	new_seq=T	polymorphism_frequency=1.000e+00	polymorphism_score=NA	prediction=consensus	ref_cov=0/0	ref_seq=C	snp_type=nonsynonymous	total_cov=60/83	transl_table=11
RA	57	.	REL606	4320445	0	T	G	aa_new_seq=G	aa_position=211	aa_ref_seq=V	bias_e_value=0.000391165	bias_p_value=8.6519e-11	codon_new_seq=GGG	codon_number=211	codon_position=2	codon_ref_seq=GTG	consensus_reject=FREQUENCY_CUTOFF	consensus_score=250.9	fisher_strand_p_value=3.14795e-12	frequency=2.727e-01	gene_name=aidB	gene_position=632	gene_product=isovaleryl CoA dehydrogenase	gene_strand=>	ks_quality_p_value=1	locus_tag=ECB_04054	major_base=T	major_cov=37/59	major_frequency=7.273e-01	minor_base=G	minor_cov=36/0	new_cov=36/0	new_seq=G	polymorphism_frequency=2.727e-01	polymorphism_score=49.6	prediction=polymorphism	ref_cov=37/59	ref_seq=T	snp_type=nonsynonymous	total_cov=73/59	transl_table=11
RA	58	.	REL606	4483462	0	C	T	aa_new_seq=F	aa_position=44	aa_ref_seq=S	bias_e_value=1.22446e-39	bias_p_value=2.7083e-46	codon_new_seq=TTT	codon_number=44	codon_position=2	codon_ref_seq=TCT	consensus_reject=FREQUENCY_CUTOFF	consensus_score=45.5	fisher_strand_p_value=1.07109e-28	frequency=5.123e-01	gene_name=bglJ	gene_position=131	gene_product=DNA-binding transcriptional activator	gene_strand=>	ks_quality_p_value=2.28562e-20	locus_tag=ECB_04243	major_base=T	major_cov=83/0	major_frequency=5.123e-01	minor_base=C	minor_cov=18/61	new_cov=83/0	new_seq=T	polymorphism_frequency=5.123e-01	polymorphism_score=228.8	prediction=polymorphism	ref_cov=18/61	ref_seq=C	snp_type=nonsynonymous	total_cov=101/61	transl_table=11
MC	59	.	REL606	491752	492531	0	0	gene_name=[ybbN]–[ybbO]	gene_product=[ybbN],[ybbO]	left_inside_cov=0	left_outside_cov=110	locus_tag=[ECB_00443]–[ECB_00444]	right_inside_cov=0	right_outside_cov=205
MC	60	.	REL606	590047	594909	0	0	gene_name=hokE–fepA	gene_product=hokE,insL-3,entD,fepA	left_inside_cov=0	left_outside_cov=2345	locus_tag=[ECB_00547]–[ECB_00550]	right_inside_cov=0	right_outside_cov=143
MC	61	.	REL606	1456022	1469025	1364	1353	gene_name=[acpD]–[insJ-2]	gene_product=[acpD],[insK-2],insJ-2,hrpA,ydcF,aldA,gapC,insA-12,insB-12,cybB,ydcA,hokB,mokB,insK-2,[insJ-2]	left_inside_cov=63	left_outside_cov=68	locus_tag=[ECB_01367]–[ECB_00619_6]	right_inside_cov=63	right_outside_cov=64
MC	62	.	REL606	2062617	2064337	0	1345	gene_name=insK-2–[insJ-2]	gene_product=insK-2,[ECB_02013],[insJ-2]	left_inside_cov=0	left_outside_cov=185	locus_tag=[ECB_00620_9]–[ECB_00619_9]	right_inside_cov=63	right_outside_cov=65
MC	63	.	REL606	3481078	3484549	1346	963	gene_name=rhsB	gene_position=coding (67-3538/4236 nt)	gene_product=rhsB element core protein RshB	gene_strand=>	left_inside_cov=63	left_outside_cov=65	locus_tag=ECB_03331	right_inside_cov=62	right_outside_cov=66
MC	64	.	REL606	3628289	3629734	0	0	gene_name=rhsA	gene_position=pseudogene (281-1726/5580 nt)	gene_product=rhsA element core protein RshA	gene_strand=>	left_inside_cov=1	left_outside_cov=480	locus_tag=ECB_03448	right_inside_cov=0	right_outside_cov=477
MC	65	.	REL606	3943652	3943881	46	179	gene_name=rrlA	gene_position=noncoding (1823-2052/2904 nt)	gene_product=23S ribosomal RNA	gene_strand=>	left_inside_cov=54	left_outside_cov=68	locus_tag=ECB_r00015	right_inside_cov=62	right_outside_cov=64
MC	66	.	REL606	4256888	4256892	0	0	gene_name=dcuS	gene_position=pseudogene (875-879/912 nt)	gene_product=sensor of fumarate two-component regulatory system; b4125_2	gene_strand=<	left_inside_cov=0	left_outside_cov=146	locus_tag=ECB_03996_2	right_inside_cov=0	right_outside_cov=145
JC	67	.	REL606	1	1	REL606	4521141	-1	0	alignment_overlap=0	circular_chromosome=1	coverage_minus=88	coverage_plus=75	flanking_left=150	flanking_right=150	frequency=1	junction_possible_overlap_registers=149	key=REL606__1__1__REL606__4521141__-1__0____150__150__0__0	max_left=149	max_left_minus=149	max_left_plus=144	max_min_left=74	max_min_left_minus=69	max_min_left_plus=74	max_min_right=72	max_min_right_minus=72	max_min_right_plus=72	max_pos_hash_score=298	max_right=148	max_right_minus=147	max_right_plus=148	neg_log10_pos_hash_p_value=0.2	new_junction_coverage=1.10	new_junction_read_count=168	polymorphism_frequency=1.000e+00	pos_hash_score=73	prediction=consensus	side_1_annotate_key=gene	side_1_continuation=0	side_1_coverage=0.00	side_1_overlap=0	side_1_possible_overlap_registers=149	side_1_read_count=0	side_1_redundant=0	side_2_annotate_key=gene	side_2_continuation=0	side_2_coverage=0.00	side_2_overlap=0	side_2_possible_overlap_registers=149	side_2_read_count=0	side_2_redundant=0	total_non_overlap_reads=163
JC	68	.	REL606	16993	1	REL606	300764	1	0	alignment_overlap=0	coverage_minus=93	coverage_plus=73	flanking_left=150	flanking_right=150	frequency=1	junction_possible_overlap_registers=149	key=REL606__16993__1__REL606__300764__1__0____150__150__1__0	max_left=147	max_left_minus=147	max_left_plus=147	max_min_left=67	max_min_left_minus=67	max_min_left_plus=66	max_min_right=75	max_min_right_minus=75	max_min_right_plus=75	max_pos_hash_score=298	max_right=149	max_right_minus=149	max_right_plus=148	neg_log10_pos_hash_p_value=0.1	new_junction_coverage=1.55	new_junction_read_count=236	polymorphism_frequency=1.000e+00	pos_hash_score=82	prediction=consensus	read_count_offset=3	side_1_annotate_key=repeat	side_1_continuation=0	side_1_coverage=NA	side_1_overlap=0	side_1_read_count=NA	side_1_redundant=1	side_2_annotate_key=gene	side_2_continuation=0	side_2_coverage=0.00	side_2_overlap=0	side_2_possible_overlap_registers=146	side_2_read_count=0	side_2_redundant=0	total_non_overlap_reads=166
JC	69	.	REL606	74793	-1	REL606	74900	-1	0	alignment_overlap=10	coverage_minus=1	coverage_plus=2	flanking_left=150	flanking_right=150	frequency=3.027e-02	junction_possible_overlap_registers=139	key=REL606__74793__-1__REL606__74910__-1__10____150__150__0__0	max_left=107	max_left_minus=107	max_left_plus=35	max_min_left=35	max_min_left_minus=0	max_min_left_plus=35	max_min_right=33	max_min_right_minus=33	max_min_right_plus=0	max_pos_hash_score=278	max_right=107	max_right_minus=33	max_right_plus=107	neg_log10_pos_hash_p_value=13.0	new_junction_coverage=0.02	new_junction_read_count=3	no_show=1	polymorphism_frequency=3.027e-02	pos_hash_score=3	prediction=polymorphism	reject=COVERAGE_EVENNESS_SKEW,FREQUENCY_CUTOFF	side_1_annotate_key=gene	side_1_continuation=0	side_1_coverage=0.66	side_1_overlap=10	side_1_possible_overlap_registers=149	side_1_read_count=101	side_1_redundant=0	side_2_annotate_key=gene	side_2_continuation=0	side_2_coverage=0.69	side_2_overlap=0	side_2_possible_overlap_registers=139	side_2_read_count=98	side_2_redundant=0	total_non_overlap_reads=3
JC	70	.	REL606	88852	1	REL606	88948	1	0	alignment_overlap=10	coverage_minus=2	coverage_plus=4	flanking_left=150	flanking_right=150	frequency=3.834e-02	junction_possible_overlap_registers=139	key=REL606__88852__1__REL606__88938__1__10____150__150__0__0	max_left=128	max_left_minus=71	max_left_plus=128	max_min_left=62	max_min_left_minus=61	max_min_left_plus=62	max_min_right=69	max_min_right_minus=69	max_min_right_plus=39	max_pos_hash_score=278	max_right=136	max_right_minus=79	max_right_plus=136	neg_log10_pos_hash_p_value=10.9	new_junction_coverage=0.04	new_junction_read_count=6	no_show=1	polymorphism_frequency=3.834e-02	pos_hash_score=6	prediction=polymorphism	reject=COVERAGE_EVENNESS_SKEW,FREQUENCY_CUTOFF	side_1_annotate_key=gene	side_1_continuation=0	side_1_coverage=0.98	side_1_overlap=10	side_1_possible_overlap_registers=149	side_1_read_count=149	side_1_redundant=0	side_2_annotate_key=gene	side_2_continuation=0	side_2_coverage=1.14	side_2_overlap=0	side_2_possible_overlap_registers=139	side_2_read_count=162	side_2_redundant=0	total_non_overlap_reads=6
JC	71	.	REL606	109508	-1	REL606	109518	-1	0	alignment_overlap=8	coverage_minus=3	coverage_plus=0	flanking_left=150	flanking_right=150	frequency=2.494e-02	junction_possible_overlap_registers=141	key=REL606__109508__-1__REL606__109526__-1__8____150__150__0__0	max_left=62	max_left_minus=62	max_left_plus=0	max_min_left=62	max_min_left_minus=62	max_min_left_plus=0	max_min_right=0	max_min_right_minus=0	max_min_right_plus=0	max_pos_hash_score=282	max_right=110	max_right_minus=110	max_right_plus=0	neg_log10_pos_hash_p_value=13.1	new_junction_coverage=0.02	new_junction_read_count=3	no_show=1	polymorphism_frequency=2.494e-02	pos_hash_score=3	prediction=polymorphism	reject=COVERAGE_EVENNESS_SKEW,FREQUENCY_CUTOFF	side_1_annotate_key=gene	side_1_continuation=0	side_1_coverage=0.78	side_1_overlap=8	side_1_possible_overlap_registers=149	side_1_read_count=119	side_1_redundant=0	side_2_annotate_key=gene	side_2_continuation=0	side_2_coverage=0.85	side_2_overlap=0	side_2_possible_overlap_registers=141	side_2_read_count=122	side_2_redundant=0	total_non_overlap_reads=3
JC	72	.	REL606	123951	-1	REL606	124747	-1	0	alignment_overlap=8	coverage_minus=2	coverage_plus=1	flanking_left=150	flanking_right=150	frequency=1.669e-02	junction_possible_overlap_registers=141	key=REL606__123951__-1__REL606__124755__-1__8____150__150__0__0	max_left=91	max_left_minus=91	max_left_plus=60	max_min_left=60	max_min_left_minus=49	max_min_left_plus=60	max_min_right=51	max_min_right_minus=51	max_min_right_plus=0	max_pos_hash_score=282	max_right=93	max_right_minus=93	max_right_plus=82	neg_log10_pos_hash_p_value=13.1	new_junction_coverage=0.02	new_junction_read_count=3	no_show=1	polymorphism_frequency=1.669e-02	pos_hash_score=3	prediction=polymorphism	reject=COVERAGE_EVENNESS_SKEW,FREQUENCY_CUTOFF	side_1_annotate_key=gene	side_1_continuation=0	side_1_coverage=1.29	side_1_overlap=8	side_1_possible_overlap_registers=149	side_1_read_count=196	side_1_redundant=0	side_2_annotate_key=gene	side_2_continuation=0	side_2_coverage=1.17	side_2_overlap=0	side_2_possible_overlap_registers=141	side_2_read_count=168	side_2_redundant=0	total_non_overlap_reads=3
JC	73	.	REL606	172471	-1	REL606	172575	-1	0	alignment_overlap=7	coverage_minus=1	coverage_plus=2	flanking_left=150	flanking_right=150	frequency=2.360e-02	junction_possible_overlap_registers=142	key=REL606__172471__-1__REL606__172582__-1__7____150__150__0__0	max_left=81	max_left_minus=81	max_left_plus=56	max_min_left=56	max_min_left_minus=0	max_min_left_plus=56	max_min_right=62	max_min_right_minus=62	max_min_right_plus=0	max_pos_hash_score=284	max_right=105	max_right_minus=62	max_right_plus=105	neg_log10_pos_hash_p_value=13.2	new_junction_coverage=0.02	new_junction_read_count=3	no_show=1	polymorphism_frequency=2.360e-02	pos_hash_score=3	prediction=polymorphism	reject=COVERAGE_EVENNESS_SKEW,FREQUENCY_CUTOFF	side_1_annotate_key=gene	side_1_continuation=0	side_1_coverage=0.81	side_1_overlap=7	side_1_possible_overlap_registers=149	side_1_read_count=123	side_1_redundant=0	side_2_annotate_key=gene	side_2_continuation=0	side_2_coverage=0.90	side_2_overlap=0	side_2_possible_overlap_registers=142	side_2_read_count=131	side_2_redundant=0	total_non_overlap_reads=3
JC	74	.	REL606	196767	1	REL606	196966	1	0	alignment_overlap=8	coverage_minus=2	coverage_plus=3	flanking_left=150	flanking_right=150	frequency=3.360e-02	junction_possible_overlap_registers=141	key=REL606__196767__1__REL606__196958__1__8____150__150__0__0	max_left=98	max_left_minus=98	max_left_plus=91	max_min_left=60	max_min_left_minus=0	max_min_left_plus=60	max_min_right=57	max_min_right_minus=57	max_min_right_plus=51	max_pos_hash_score=282	max_right=82	max_right_minus=57	max_right_plus=82	neg_log10_pos_hash_p_value=12.4	new_junction_coverage=0.03	new_junction_read_count=5	no_show=1	polymorphism_frequency=3.360e-02	pos_hash_score=4	prediction=polymorphism	reject=COVERAGE_EVENNESS_SKEW,FREQUENCY_CUTOFF	side_1_annotate_key=gene	side_1_continuation=0	side_1_coverage=1.03	side_1_overlap=8	side_1_possible_overlap_registers=149	side_1_read_count=156	side_1_redundant=0	side_2_annotate_key=gene	side_2_continuation=0	side_2_coverage=0.97	side_2_overlap=0	side_2_possible_overlap_registers=141	side_2_read_count=140	side_2_redundant=0	total_non_overlap_reads=5
JC	75	.	REL606	229740	1	REL606	229761	1	0	alignment_overlap=9	coverage_minus=1	coverage_plus=3	flanking_left=150	flanking_right=150	frequency=NA	junction_possible_overlap_registers=140	key=REL606__229740__1__REL606__229752__1__9____150__150__1__1	max_left=107	max_left_minus=101	max_left_plus=107	max_min_left=0	max_min_left_minus=0	max_min_left_plus=0	max_min_right=41	max_min_right_minus=36	max_min_right_plus=41	max_pos_hash_score=280	max_right=41	max_right_minus=36	max_right_plus=41	neg_log10_pos_hash_p_value=12.3	new_junction_coverage=0.06	new_junction_read_count=9	no_show=1	polymorphism_frequency=NA	pos_hash_score=4	prediction=unknown	reject=COVERAGE_EVENNESS_SKEW	side_1_annotate_key=repeat	side_1_continuation=0	side_1_coverage=NA	side_1_overlap=9	side_1_read_count=NA	side_1_redundant=1	side_2_annotate_key=repeat	side_2_continuation=0	side_2_coverage=NA	side_2_overlap=0	side_2_possible_overlap_registers=NA	side_2_read_count=NA	side_2_redundant=1	total_non_overlap_reads=4
JC	76	.	REL606	278991	-1	REL606	279004	-1	0	alignment_overlap=8	coverage_minus=4	coverage_plus=0	flanking_left=150	flanking_right=150	frequency=4.250e-02	junction_possible_overlap_registers=141	key=REL606__278991__-1__REL606__279012__-1__8____150__150__0__0	max_left=63	max_left_minus=63	max_left_plus=0	max_min_left=63	max_min_left_minus=63	max_min_left_plus=0	max_min_right=0	max_min_right_minus=0	max_min_right_plus=0	max_pos_hash_score=282	max_right=124	max_right_minus=124	max_right_plus=0	neg_log10_pos_hash_p_value=12.4	new_junction_coverage=0.03	new_junction_read_count=4	no_show=1	polymorphism_frequency=4.250e-02	pos_hash_score=4	prediction=polymorphism	reject=COVERAGE_EVENNESS_SKEW,FREQUENCY_CUTOFF	side_1_annotate_key=gene	side_1_continuation=0	side_1_coverage=0.70	side_1_overlap=8	side_1_possible_overlap_registers=149	side_1_read_count=107	side_1_redundant=0	side_2_annotate_key=gene	side_2_continuation=0	side_2_coverage=0.55	side_2_overlap=0	side_2_possible_overlap_registers=141	side_2_read_count=79	side_2_redundant=0	total_non_overlap_reads=4
JC	77	.	REL606	279879	-1	REL606	280099	-1	0	alignment_overlap=12	coverage_minus=2	coverage_plus=1	flanking_left=150	flanking_right=150	frequency=1.997e-02	junction_possible_overlap_registers=137	key=REL606__279879__-1__REL606__280111__-1__12____150__150__0__0	max_left=107	max_left_minus=107	max_left_plus=39	max_min_left=39	max_min_left_minus=0	max_min_left_plus=39	max_min_right=67	max_min_right_minus=67	max_min_right_plus=0	max_pos_hash_score=274	max_right=99	max_right_minus=67	max_right_plus=99	neg_log10_pos_hash_p_value=12.9	new_junction_coverage=0.02	new_junction_read_count=3	no_show=1	polymorphism_frequency=1.997e-02	pos_hash_score=3	prediction=polymorphism	reject=COVERAGE_EVENNESS_SKEW,FREQUENCY_CUTOFF	side_1_annotate_key=gene	side_1_continuation=0	side_1_coverage=0.95	side_1_overlap=12	side_1_possible_overlap_registers=149	side_1_read_count=144	side_1_redundant=0	side_2_annotate_key=gene	side_2_continuation=0	side_2_coverage=1.16	side_2_overlap=0	side_2_possible_overlap_registers=137	side_2_read_count=162	side_2_redundant=0	total_non_overlap_reads=3
JC	78	.	REL606	300653	-1	REL606	300736	-1	0	alignment_overlap=10	coverage_minus=2	coverage_plus=1	flanking_left=150	flanking_right=150	frequency=4.233e-02	junction_possible_overlap_registers=139	key=REL606__300653__-1__REL606__300746__-1__10____150__150__0__0	max_left=69	max_left_minus=69	max_left_plus=54	max_min_left=69	max_min_left_minus=69	max_min_left_plus=54	max_min_right=0	max_min_right_minus=0	max_min_right_plus=0	max_pos_hash_score=278	max_right=101	max_right_minus=101	max_right_plus=86	neg_log10_pos_hash_p_value=13.0	new_junction_coverage=0.02	new_junction_read_count=3	no_show=1	polymorphism_frequency=4.233e-02	pos_hash_score=3	prediction=polymorphism	reject=COVERAGE_EVENNESS_SKEW,FREQUENCY_CUTOFF	side_1_annotate_key=gene	side_1_continuation=0	side_1_coverage=0.81	side_1_overlap=10	side_1_possible_overlap_registers=149	side_1_read_count=123	side_1_redundant=0	side_2_annotate_key=gene	side_2_continuation=0	side_2_coverage=0.15	side_2_overlap=0	side_2_possible_overlap_registers=139	side_2_read_count=21	side_2_redundant=0	total_non_overlap_reads=3
JC	79	.	REL606	300766	-1	REL606	590046	-1	0	alignment_overlap=2	coverage_minus=66	coverage_plus=72	flanking_left=150	flanking_right=150	frequency=1	junction_possible_overlap_registers=147	key=REL606__300766__-1__REL606__590048__-1__2____150__150__0__0	max_left=145	max_left_minus=145	max_left_plus=145	max_min_left=72	max_min_left_minus=72	max_min_left_plus=72	max_min_right=72	max_min_right_minus=72	max_min_right_plus=70	max_pos_hash_score=294	max_right=127	max_right_minus=127	max_right_plus=127	neg_log10_pos_hash_p_value=0.8	new_junction_coverage=0.97	new_junction_read_count=145	polymorphism_frequency=1.000e+00	pos_hash_score=57	prediction=consensus	read_count_offset=3	side_1_annotate_key=gene	side_1_continuation=0	side_1_coverage=0.00	side_1_overlap=2	side_1_possible_overlap_registers=146	side_1_read_count=0	side_1_redundant=0	side_2_annotate_key=repeat	side_2_continuation=0	side_2_coverage=NA	side_2_overlap=0	side_2_possible_overlap_registers=NA	side_2_read_count=NA	side_2_redundant=0	total_non_overlap_reads=138
JC	80	.	REL606	310416	-1	REL606	310495	-1	0	alignment_overlap=9	coverage_minus=5	coverage_plus=0	flanking_left=150	flanking_right=150	frequency=4.458e-02	junction_possible_overlap_registers=140	key=REL606__310416__-1__REL606__310504__-1__9____150__150__0__0	max_left=48	max_left_minus=48	max_left_plus=0	max_min_left=48	max_min_left_minus=48	max_min_left_plus=0	max_min_right=0	max_min_right_minus=0	max_min_right_plus=0	max_pos_hash_score=280	max_right=106	max_right_minus=106	max_right_plus=0	neg_log10_pos_hash_p_value=11.6	new_junction_coverage=0.04	new_junction_read_count=6	no_show=1	polymorphism_frequency=4.458e-02	pos_hash_score=5	prediction=polymorphism	reject=COVERAGE_EVENNESS_SKEW,FREQUENCY_CUTOFF	side_1_annotate_key=gene	side_1_continuation=0	side_1_coverage=0.96	side_1_overlap=9	side_1_possible_overlap_registers=149	side_1_read_count=146	side_1_redundant=0	side_2_annotate_key=gene	side_2_continuation=0	side_2_coverage=0.84	side_2_overlap=0	side_2_possible_overlap_registers=140	side_2_read_count=120	side_2_redundant=0	total_non_overlap_reads=5
JC	81	.	REL606	327058	1	REL606	327078	1	0	alignment_overlap=7	coverage_minus=2	coverage_plus=2	flanking_left=150	flanking_right=150	frequency=3.918e-02	junction_possible_overlap_registers=142	key=REL606__327058__1__REL606__327071__1__7____150__150__0__0	max_left=53	max_left_minus=53	max_left_plus=38	max_min_left=53	max_min_left_minus=53	max_min_left_plus=38	max_min_right=0	max_min_right_minus=0	max_min_right_plus=0	max_pos_hash_score=284	max_right=141	max_right_minus=109	max_right_plus=141	neg_log10_pos_hash_p_value=12.4	new_junction_coverage=0.03	new_junction_read_count=4	no_show=1	polymorphism_frequency=3.918e-02	pos_hash_score=4	prediction=polymorphism	reject=COVERAGE_EVENNESS_SKEW,FREQUENCY_CUTOFF	side_1_annotate_key=gene	side_1_continuation=0	side_1_coverage=0.68	side_1_overlap=7	side_1_possible_overlap_registers=149	side_1_read_count=103	side_1_redundant=0	side_2_annotate_key=gene	side_2_continuation=0	side_2_coverage=0.68	side_2_overlap=0	side_2_possible_overlap_registers=142	side_2_read_count=98	side_2_redundant=0	total_non_overlap_reads=4
JC	82	.	REL606	331578	-1	REL606	331657	-1	0	alignment_overlap=9	coverage_minus=2	coverage_plus=3	flanking_left=150	flanking_right=150	frequency=2.874e-02	junction_possible_overlap_registers=140	key=REL606__331578__-1__REL606__331666__-1__9____150__150__0__0	max_left=129	max_left_minus=129	max_left_plus=75	max_min_left=62	max_min_left_minus=62	max_min_left_plus=61	max_min_right=66	max_min_right_minus=12	max_min_right_plus=66	max_pos_hash_score=280	max_right=80	max_right_minus=79	max_right_plus=80	neg_log10_pos_hash_p_value=12.3	new_junction_coverage=0.03	new_junction_read_count=5	no_show=1	polymorphism_frequency=2.874e-02	pos_hash_score=4	prediction=polymorphism	reject=COVERAGE_EVENNESS_SKEW,FREQUENCY_CUTOFF	side_1_annotate_key=gene	side_1_continuation=0	side_1_coverage=1.20	side_1_overlap=9	side_1_possible_overlap_registers=149	side_1_read_count=183	side_1_redundant=0	side_2_annotate_key=gene	side_2_continuation=0	side_2_coverage=1.16	side_2_overlap=0	side_2_possible_overlap_registers=140	side_2_read_count=166	side_2_redundant=0	total_non_overlap_reads=5
JC	83	.	REL606	331666	-1	REL606	331769	-1	0	alignment_overlap=7	coverage_minus=3	coverage_plus=1	flanking_left=150	flanking_right=150	frequency=3.675e-02	junction_possible_overlap_registers=142	key=REL606__331666__-1__REL606__331776__-1__7____150__150__0__0	max_left=82	max_left_minus=82	max_left_plus=81	max_min_left=68	max_min_left_minus=68	max_min_left_plus=0	max_min_right=62	max_min_right_minus=61	max_min_right_plus=62	max_pos_hash_score=284	max_right=75	max_right_minus=75	max_right_plus=62	neg_log10_pos_hash_p_value=13.2	new_junction_coverage=0.03	new_junction_read_count=5	no_show=1	polymorphism_frequency=3.675e-02	pos_hash_score=3	prediction=polymorphism	reject=COVERAGE_EVENNESS_SKEW,FREQUENCY_CUTOFF	side_1_annotate_key=gene	side_1_continuation=0	side_1_coverage=1.10	side_1_overlap=7	side_1_possible_overlap_registers=149	side_1_read_count=168	side_1_redundant=0	side_2_annotate_key=gene	side_2_continuation=0	side_2_coverage=0.70	side_2_overlap=0	side_2_possible_overlap_registers=142	side_2_read_count=102	side_2_redundant=0	total_non_overlap_reads=4
JC	84	.	REL606	340091	1	REL606	340119	1	0	alignment_overlap=11	coverage_minus=4	coverage_plus=8	flanking_left=150	flanking_right=150	frequency=7.816e-02	junction_possible_overlap_registers=138	key=REL606__340091__1__REL606__340108__1__11____150__150__0__0	max_left=138	max_left_minus=8	max_left_plus=138	max_min_left=21	max_min_left_minus=8	max_min_left_plus=21	max_min_right=56	max_min_right_minus=0	max_min_right_plus=56	max_pos_hash_score=276	max_right=137	max_right_minus=131	max_right_plus=137	neg_log10_pos_hash_p_value=9.3	new_junction_coverage=0.09	new_junction_read_count=12	polymorphism_frequency=7.816e-02	pos_hash_score=9	prediction=polymorphism	reject=COVERAGE_EVENNESS_SKEW,FREQUENCY_CUTOFF	side_1_annotate_key=gene	side_1_continuation=0	side_1_coverage=0.97	side_1_overlap=11	side_1_possible_overlap_registers=149	side_1_read_count=148	side_1_redundant=0	side_2_annotate_key=gene	side_2_continuation=0	side_2_coverage=1.04	side_2_overlap=0	side_2_possible_overlap_registers=138	side_2_read_count=146	side_2_redundant=0	total_non_overlap_reads=12
JC	85	.	REL606	381946	1	REL606	381988	1	0	alignment_overlap=8	coverage_minus=0	coverage_plus=3	flanking_left=150	flanking_right=150	frequency=2.536e-02	junction_possible_overlap_registers=141	key=REL606__381946__1__REL606__381980__1__8____150__150__0__0	max_left=76	max_left_minus=0	max_left_plus=76	max_min_left=30	max_min_left_minus=0	max_min_left_plus=30	max_min_right=69	max_min_right_minus=0	max_min_right_plus=69	max_pos_hash_score=282	max_right=112	max_right_minus=0	max_right_plus=112	neg_log10_pos_hash_p_value=13.1	new_junction_coverage=0.02	new_junction_read_count=3	no_show=1	polymorphism_frequency=2.536e-02	pos_hash_score=3	prediction=polymorphism	reject=COVERAGE_EVENNESS_SKEW,FREQUENCY_CUTOFF	side_1_annotate_key=gene	side_1_continuation=0	side_1_coverage=0.78	side_1_overlap=8	side_1_possible_overlap_registers=149	side_1_read_count=119	side_1_redundant=0	side_2_annotate_key=gene	side_2_continuation=0	side_2_coverage=0.82	side_2_overlap=0	side_2_possible_overlap_registers=141	side_2_read_count=118	side_2_redundant=0	total_non_overlap_reads=3
JC	86	.	REL606	392611	1	REL606	392694	1	0	alignment_overlap=8	coverage_minus=0	coverage_plus=3	flanking_left=150	flanking_right=150	frequency=1.540e-02	junction_possible_overlap_registers=141	key=REL606__392611__1__REL606__392686__1__8____150__150__0__0	max_left=106	max_left_minus=0	max_left_plus=106	max_min_left=0	max_min_left_minus=0	max_min_left_plus=0	max_min_right=52	max_min_right_minus=0	max_min_right_plus=52	max_pos_hash_score=282	max_right=52	max_right_minus=0	max_right_plus=52	neg_log10_pos_hash_p_value=13.1	new_junction_coverage=0.02	new_junction_read_count=3	no_show=1	polymorphism_frequency=1.540e-02	pos_hash_score=3	prediction=polymorphism	reject=COVERAGE_EVENNESS_SKEW,FREQUENCY_CUTOFF	side_1_annotate_key=gene	side_1_continuation=0	side_1_coverage=1.28	side_1_overlap=8	side_1_possible_overlap_registers=149	side_1_read_count=194	side_1_redundant=0	side_2_annotate_key=gene	side_2_continuation=0	side_2_coverage=1.39	side_2_overlap=0	side_2_possible_overlap_registers=141	side_2_read_count=200	side_2_redundant=0	total_non_overlap_reads=3
JC	87	.	REL606	419366	1	REL606	419427	1	0	alignment_overlap=11	coverage_minus=1	coverage_plus=4	flanking_left=150	flanking_right=150	frequency=4.443e-02	junction_possible_overlap_registers=138	key=REL606__419366__1__REL606__419416__1__11____150__150__0__0	max_left=116	max_left_minus=38	max_left_plus=116	max_min_left=38	max_min_left_minus=38	max_min_left_plus=0	max_min_right=68	max_min_right_minus=0	max_min_right_plus=68	max_pos_hash_score=276	max_right=93	max_right_minus=93	max_right_plus=68	neg_log10_pos_hash_p_value=11.5	new_junction_coverage=0.04	new_junction_read_count=5	no_show=1	polymorphism_frequency=4.443e-02	pos_hash_score=5	prediction=polymorphism	reject=COVERAGE_EVENNESS_SKEW,FREQUENCY_CUTOFF	side_1_annotate_key=gene	side_1_continuation=0	side_1_coverage=0.80	side_1_overlap=11	side_1_possible_overlap_registers=149	side_1_read_count=121	side_1_redundant=0	side_2_annotate_key=gene	side_2_continuation=0	side_2_coverage=0.73	side_2_overlap=0	side_2_possible_overlap_registers=138	side_2_read_count=103	side_2_redundant=0	total_non_overlap_reads=5
JC	88	.	REL606	486955	-1	REL606	486970	-1	0	alignment_overlap=10	coverage_minus=5	coverage_plus=1	flanking_left=150	flanking_right=150	frequency=4.055e-02	junction_possible_overlap_registers=139	key=REL606__486955__-1__REL606__486980__-1__10____150__150__0__0	max_left=66	max_left_minus=66	max_left_plus=30	max_min_left=66	max_min_left_minus=66	max_min_left_plus=30	max_min_right=0	max_min_right_minus=0	max_min_right_plus=0	max_pos_hash_score=278	max_right=110	max_right_minus=108	max_right_plus=110	neg_log10_pos_hash_p_value=11.6	new_junction_coverage=0.04	new_junction_read_count=6	no_show=1	polymorphism_frequency=4.055e-02	pos_hash_score=5	prediction=polymorphism	reject=COVERAGE_EVENNESS_SKEW,FREQUENCY_CUTOFF	side_1_annotate_key=gene	side_1_continuation=0	side_1_coverage=0.99	side_1_overlap=10	side_1_possible_overlap_registers=149	side_1_read_count=150	side_1_redundant=0	side_2_annotate_key=gene	side_2_continuation=0	side_2_coverage=1.01	side_2_overlap=0	side_2_possible_overlap_registers=139	side_2_read_count=144	side_2_redundant=0	total_non_overlap_reads=6
JC	89	.	REL606	491751	-1	REL606	588070	1	0	alignment_overlap=0	coverage_minus=46	coverage_plus=64	flanking_left=150	flanking_right=150	frequency=1	junction_possible_overlap_registers=149	key=REL606__491751__-1__REL606__588070__1__0____150__150__0__1	max_left=147	max_left_minus=146	max_left_plus=147	max_min_left=73	max_min_left_minus=73	max_min_left_plus=63	max_min_right=75	max_min_right_minus=72	max_min_right_plus=75	max_pos_hash_score=298	max_right=127	max_right_minus=125	max_right_plus=127	neg_log10_pos_hash_p_value=1.3	new_junction_coverage=0.72	new_junction_read_count=110	polymorphism_frequency=1.000e+00	pos_hash_score=50	prediction=consensus	side_1_annotate_key=gene	side_1_continuation=0	side_1_coverage=0.00	side_1_overlap=0	side_1_possible_overlap_registers=149	side_1_read_count=0	side_1_redundant=0	side_2_annotate_key=repeat	side_2_continuation=0	side_2_coverage=NA	side_2_overlap=0	side_2_possible_overlap_registers=NA	side_2_read_count=NA	side_2_redundant=1	total_non_overlap_reads=110
JC	90	.	REL606	492532	1	REL606	590046	-1	0	alignment_overlap=1	coverage_minus=68	coverage_plus=100	flanking_left=150	flanking_right=150	frequency=1	junction_possible_overlap_registers=148	key=REL606__492532__1__REL606__590047__-1__1____150__150__0__0	max_left=148	max_left_minus=148	max_left_plus=147	max_min_left=74	max_min_left_minus=74	max_min_left_plus=65	max_min_right=74	max_min_right_minus=74	max_min_right_plus=72	max_pos_hash_score=296	max_right=143	max_right_minus=143	max_right_plus=141	neg_log10_pos_hash_p_value=0.1	new_junction_coverage=1.35	new_junction_read_count=204	polymorphism_frequency=1.000e+00	pos_hash_score=79	prediction=consensus	side_1_annotate_key=gene	side_1_continuation=0	side_1_coverage=0.00	side_1_overlap=1	side_1_possible_overlap_registers=149	side_1_read_count=0	side_1_redundant=0	side_2_annotate_key=repeat	side_2_continuation=0	side_2_coverage=NA	side_2_overlap=0	side_2_possible_overlap_registers=NA	side_2_read_count=NA	side_2_redundant=0	total_non_overlap_reads=168
JC	91	.	REL606	519494	-1	REL606	519527	-1	0	alignment_overlap=8	coverage_minus=5	coverage_plus=0	flanking_left=150	flanking_right=150	frequency=3.464e-02	junction_possible_overlap_registers=141	key=REL606__519494__-1__REL606__519535__-1__8____150__150__0__0	max_left=51	max_left_minus=51	max_left_plus=0	max_min_left=51	max_min_left_minus=51	max_min_left_plus=0	max_min_right=0	max_min_right_minus=0	max_min_right_plus=0	max_pos_hash_score=282	max_right=134	max_right_minus=134	max_right_plus=0	neg_log10_pos_hash_p_value=11.7	new_junction_coverage=0.03	new_junction_read_count=5	no_show=1	polymorphism_frequency=3.464e-02	pos_hash_score=5	prediction=polymorphism	reject=COVERAGE_EVENNESS_SKEW,FREQUENCY_CUTOFF	side_1_annotate_key=gene	side_1_continuation=0	side_1_coverage=1.02	side_1_overlap=8	side_1_possible_overlap_registers=149	side_1_read_count=155	side_1_redundant=0	side_2_annotate_key=gene	side_2_continuation=0	side_2_coverage=0.92	side_2_overlap=0	side_2_possible_overlap_registers=141	side_2_read_count=132	side_2_redundant=0	total_non_overlap_reads=5
JC	92	.	REL606	524103	-1	REL606	524153	-1	0	alignment_overlap=9	coverage_minus=7	coverage_plus=2	flanking_left=150	flanking_right=150	frequency=6.558e-02	junction_possible_overlap_registers=140	key=REL606__524103__-1__REL606__524162__-1__9____150__150__0__0	max_left=44	max_left_minus=44	max_left_plus=5	max_min_left=44	max_min_left_minus=44	max_min_left_plus=5	max_min_right=0	max_min_right_minus=0	max_min_right_plus=0	max_pos_hash_score=280	max_right=139	max_right_minus=139	max_right_plus=136	neg_log10_pos_hash_p_value=10.4	new_junction_coverage=0.06	new_junction_read_count=9	no_show=1	polymorphism_frequency=6.558e-02	pos_hash_score=7	prediction=polymorphism	reject=COVERAGE_EVENNESS_SKEW,FREQUENCY_CUTOFF	side_1_annotate_key=gene	side_1_continuation=0	side_1_coverage=0.93	side_1_overlap=9	side_1_possible_overlap_registers=149	side_1_read_count=141	side_1_redundant=0	side_2_annotate_key=gene	side_2_continuation=0	side_2_coverage=0.87	side_2_overlap=0	side_2_possible_overlap_registers=140	side_2_read_count=124	side_2_redundant=0	total_non_overlap_reads=9
JC	93	.	REL606	529390	-1	REL606	530341	-1	0	alignment_overlap=16	coverage_minus=4	coverage_plus=3	flanking_left=150	flanking_right=150	frequency=4.916e-02	junction_possible_overlap_registers=133	key=REL606__529390__-1__REL606__530357__-1__16____150__150__0__0	max_left=131	max_left_minus=131	max_left_plus=113	max_min_left=43	max_min_left_minus=42	max_min_left_plus=43	max_min_right=37	max_min_right_minus=37	max_min_right_plus=21	max_pos_hash_score=266	max_right=121	max_right_minus=109	max_right_plus=121	neg_log10_pos_hash_p_value=10.0	new_junction_coverage=0.05	new_junction_read_count=7	no_show=1	polymorphism_frequency=4.916e-02	pos_hash_score=7	prediction=polymorphism	reject=COVERAGE_EVENNESS_SKEW,FREQUENCY_CUTOFF	side_1_annotate_key=gene	side_1_continuation=0	side_1_coverage=0.99	side_1_overlap=16	side_1_possible_overlap_registers=149	side_1_read_count=151	side_1_redundant=0	side_2_annotate_key=gene	side_2_continuation=0	side_2_coverage=1.00	side_2_overlap=0	side_2_possible_overlap_registers=133	side_2_read_count=136	side_2_redundant=0	total_non_overlap_reads=7
JC	94	.	REL606	574297	1	REL606	1423902	-1	0	alignment_overlap=2	coverage_minus=62	coverage_plus=90	flanking_left=150	flanking_right=150	frequency=1	junction_possible_overlap_registers=147	key=REL606__574295__1__REL606__1423902__-1__2____150__150__0__1	max_left=147	max_left_minus=142	max_left_plus=147	max_min_left=73	max_min_left_minus=67	max_min_left_plus=73	max_min_right=73	max_min_right_minus=73	max_min_right_plus=69	max_pos_hash_score=294	max_right=144	max_right_minus=144	max_right_plus=139	neg_log10_pos_hash_p_value=0.0	new_junction_coverage=1.07	new_junction_read_count=161	polymorphism_frequency=1.000e+00	pos_hash_score=88	prediction=consensus	read_count_offset=3	side_1_annotate_key=gene	side_1_continuation=0	side_1_coverage=0.00	side_1_overlap=0	side_1_possible_overlap_registers=144	side_1_read_count=0	side_1_redundant=0	side_2_annotate_key=repeat	side_2_continuation=0	side_2_coverage=NA	side_2_overlap=2	side_2_possible_overlap_registers=NA	side_2_read_count=NA	side_2_redundant=1	total_non_overlap_reads=152
JC	95	.	REL606	574299	-1	REL606	1112808	-1	0	alignment_overlap=0	coverage_minus=56	coverage_plus=99	flanking_left=150	flanking_right=150	frequency=1	junction_possible_overlap_registers=149	key=REL606__574299__-1__REL606__1112808__-1__0____150__150__0__1	max_left=149	max_left_minus=149	max_left_plus=147	max_min_left=74	max_min_left_minus=73	max_min_left_plus=74	max_min_right=75	max_min_right_minus=75	max_min_right_plus=73	max_pos_hash_score=298	max_right=149	max_right_minus=149	max_right_plus=142	neg_log10_pos_hash_p_value=0.1	new_junction_coverage=1.03	new_junction_read_count=157	polymorphism_frequency=1.000e+00	pos_hash_score=80	prediction=consensus	read_count_offset=3	side_1_annotate_key=gene	side_1_continuation=0	side_1_coverage=0.00	side_1_overlap=0	side_1_possible_overlap_registers=146	side_1_read_count=0	side_1_redundant=0	side_2_annotate_key=repeat	side_2_continuation=0	side_2_coverage=NA	side_2_overlap=0	side_2_possible_overlap_registers=NA	side_2_read_count=NA	side_2_redundant=1	total_non_overlap_reads=155
JC	96	.	REL606	582116	1	REL606	582237	1	0	alignment_overlap=8	coverage_minus=3	coverage_plus=1	flanking_left=150	flanking_right=150	frequency=2.749e-02	junction_possible_overlap_registers=141	key=REL606__582116__1__REL606__582229__1__8____150__150__0__0	max_left=106	max_left_minus=106	max_left_plus=78	max_min_left=0	max_min_left_minus=0	max_min_left_plus=0	max_min_right=64	max_min_right_minus=44	max_min_right_plus=64	max_pos_hash_score=282	max_right=64	max_right_minus=44	max_right_plus=64	neg_log10_pos_hash_p_value=12.4	new_junction_coverage=0.03	new_junction_read_count=4	no_show=1	polymorphism_frequency=2.749e-02	pos_hash_score=4	prediction=polymorphism	reject=COVERAGE_EVENNESS_SKEW,FREQUENCY_CUTOFF	side_1_annotate_key=gene	side_1_continuation=0	side_1_coverage=0.86	side_1_overlap=8	side_1_possible_overlap_registers=149	side_1_read_count=131	side_1_redundant=0	side_2_annotate_key=gene	side_2_continuation=0	side_2_coverage=1.10	side_2_overlap=0	side_2_possible_overlap_registers=141	side_2_read_count=159	side_2_redundant=0	total_non_overlap_reads=4
JC	97	.	REL606	583544	-1	REL606	583942	-1	0	alignment_overlap=11	coverage_minus=1	coverage_plus=2	flanking_left=150	flanking_right=150	frequency=1.708e-02	junction_possible_overlap_registers=138	key=REL606__583544__-1__REL606__583953__-1__11____150__150__0__0	max_left=108	max_left_minus=108	max_left_plus=67	max_min_left=67	max_min_left_minus=0	max_min_left_plus=67	max_min_right=31	max_min_right_minus=31	max_min_right_plus=0	max_pos_hash_score=276	max_right=91	max_right_minus=31	max_right_plus=91	neg_log10_pos_hash_p_value=13.0	new_junction_coverage=0.02	new_junction_read_count=3	no_show=1	polymorphism_frequency=1.708e-02	pos_hash_score=3	prediction=polymorphism	reject=COVERAGE_EVENNESS_SKEW,FREQUENCY_CUTOFF	side_1_annotate_key=gene	side_1_continuation=0	side_1_coverage=1.14	side_1_overlap=11	side_1_possible_overlap_registers=149	side_1_read_count=173	side_1_redundant=0	side_2_annotate_key=gene	side_2_continuation=0	side_2_coverage=1.31	side_2_overlap=0	side_2_possible_overlap_registers=138	side_2_read_count=185	side_2_redundant=0	total_non_overlap_reads=3
JC	98	.	REL606	590046	-1	REL606	594910	1	0	alignment_overlap=1	coverage_minus=55	coverage_plus=75	flanking_left=150	flanking_right=150	frequency=1	junction_possible_overlap_registers=148	key=REL606__590047__-1__REL606__594910__1__1____150__150__0__0	max_left=146	max_left_minus=146	max_left_plus=146	max_min_left=70	max_min_left_minus=70	max_min_left_plus=65	max_min_right=74	max_min_right_minus=72	max_min_right_plus=74	max_pos_hash_score=296	max_right=146	max_right_minus=146	max_right_plus=146	neg_log10_pos_hash_p_value=0.4	new_junction_coverage=0.94	new_junction_read_count=142	polymorphism_frequency=1.000e+00	pos_hash_score=68	prediction=consensus	side_1_annotate_key=repeat	side_1_continuation=0	side_1_coverage=NA	side_1_overlap=0	side_1_read_count=NA	side_1_redundant=0	side_2_annotate_key=gene	side_2_continuation=0	side_2_coverage=0.00	side_2_overlap=1	side_2_possible_overlap_registers=149	side_2_read_count=0	side_2_redundant=0	total_non_overlap_reads=130
JC	99	.	REL606	590046	-1	REL606	1887034	1	0	alignment_overlap=1	coverage_minus=119	coverage_plus=76	flanking_left=150	flanking_right=150	frequency=1	junction_possible_overlap_registers=148	key=REL606__590047__-1__REL606__1887034__1__1____150__150__0__0	max_left=146	max_left_minus=146	max_left_plus=146	max_min_left=72	max_min_left_minus=72	max_min_left_plus=60	max_min_right=74	max_min_right_minus=73	max_min_right_plus=74	max_pos_hash_score=296	max_right=147	max_right_minus=145	max_right_plus=147	neg_log10_pos_hash_p_value=0.1	new_junction_coverage=1.34	new_junction_read_count=202	polymorphism_frequency=1.000e+00	pos_hash_score=82	prediction=consensus	read_count_offset=3	side_1_annotate_key=repeat	side_1_continuation=0	side_1_coverage=NA	side_1_overlap=0	side_1_read_count=NA	side_1_redundant=0	side_2_annotate_key=gene	side_2_continuation=0	side_2_coverage=0.00	side_2_overlap=1	side_2_possible_overlap_registers=146	side_2_read_count=0	side_2_redundant=0	total_non_overlap_reads=195
JC	100	.	REL606	590046	-1	REL606	1988170	-1	0	alignment_overlap=0	coverage_minus=68	coverage_plus=64	flanking_left=150	flanking_right=150	frequency=1	junction_possible_overlap_registers=149	key=REL606__590046__-1__REL606__1988170__-1__0____150__150__0__0	max_left=136	max_left_minus=136	max_left_plus=126	max_min_left=72	max_min_left_minus=67	max_min_left_plus=72	max_min_right=74	max_min_right_minus=74	max_min_right_plus=67	max_pos_hash_score=298	max_right=145	max_right_minus=145	max_right_plus=145	neg_log10_pos_hash_p_value=1.1	new_junction_coverage=1.16	new_junction_read_count=177	polymorphism_frequency=9.886e-01	pos_hash_score=53	prediction=consensus	read_count_offset=3	side_1_annotate_key=repeat	side_1_continuation=0	side_1_coverage=NA	side_1_overlap=0	side_1_read_count=NA	side_1_redundant=0	side_2_annotate_key=gene	side_2_continuation=0	side_2_coverage=0.01	side_2_overlap=0	side_2_possible_overlap_registers=146	side_2_read_count=2	side_2_redundant=0	total_non_overlap_reads=132
JC	101	.	REL606	590046	-1	REL606	2062616	-1	0	alignment_overlap=3	coverage_minus=92	coverage_plus=81	flanking_left=150	flanking_right=150	frequency=1	junction_possible_overlap_registers=146	key=REL606__590049__-1__REL606__2062616__-1__3____150__150__0__0	max_left=146	max_left_minus=146	max_left_plus=146	max_min_left=72	max_min_left_minus=72	max_min_left_plus=70	max_min_right=72	max_min_right_minus=71	max_min_right_plus=72	max_pos_hash_score=292	max_right=144	max_right_minus=144	max_right_plus=139	neg_log10_pos_hash_p_value=0.1	new_junction_coverage=1.17	new_junction_read_count=175	polymorphism_frequency=1.000e+00	pos_hash_score=84	prediction=consensus	side_1_annotate_key=repeat	side_1_continuation=0	side_1_coverage=NA	side_1_overlap=0	side_1_read_count=NA	side_1_redundant=0	side_2_annotate_key=gene	side_2_continuation=0	side_2_coverage=0.00	side_2_overlap=3	side_2_possible_overlap_registers=149	side_2_read_count=0	side_2_redundant=0	total_non_overlap_reads=173
JC	102	.	REL606	590046	-1	REL606	2099891	-1	0	alignment_overlap=0	coverage_minus=71	coverage_plus=84	flanking_left=150	flanking_right=150	frequency=1	junction_possible_overlap_registers=149	key=REL606__590046__-1__REL606__2099891__-1__0____150__150__0__0	max_left=148	max_left_minus=145	max_left_plus=148	max_min_left=72	max_min_left_minus=72	max_min_left_plus=71	max_min_right=73	max_min_right_minus=68	max_min_right_plus=73	max_pos_hash_score=298	max_right=148	max_right_minus=148	max_right_plus=146	neg_log10_pos_hash_p_value=0.6	new_junction_coverage=1.02	new_junction_read_count=155	polymorphism_frequency=1.000e+00	pos_hash_score=62	prediction=consensus	read_count_offset=3	side_1_annotate_key=repeat	side_1_continuation=0	side_1_coverage=NA	side_1_overlap=0	side_1_read_count=NA	side_1_redundant=0	side_2_annotate_key=gene	side_2_continuation=0	side_2_coverage=0.00	side_2_overlap=0	side_2_possible_overlap_registers=146	side_2_read_count=0	side_2_redundant=0	total_non_overlap_reads=155
JC	103	.	REL606	590046	-1	REL606	2896927	1	0	alignment_overlap=2	coverage_minus=93	coverage_plus=81	flanking_left=150	flanking_right=150	frequency=1	junction_possible_overlap_registers=147	key=REL606__590048__-1__REL606__2896927__1__2____150__150__0__0	max_left=146	max_left_minus=145	max_left_plus=146	max_min_left=70	max_min_left_minus=70	max_min_left_plus=65	max_min_right=73	max_min_right_minus=72	max_min_right_plus=73	max_pos_hash_score=294	max_right=143	max_right_minus=143	max_right_plus=137	neg_log10_pos_hash_p_value=0.3	new_junction_coverage=1.30	new_junction_read_count=195	polymorphism_frequency=1.000e+00	pos_hash_score=71	prediction=consensus	read_count_offset=3	side_1_annotate_key=repeat	side_1_continuation=0	side_1_coverage=NA	side_1_overlap=0	side_1_read_count=NA	side_1_redundant=0	side_2_annotate_key=gene	side_2_continuation=0	side_2_coverage=0.00	side_2_overlap=2	side_2_possible_overlap_registers=146	side_2_read_count=0	side_2_redundant=0	total_non_overlap_reads=174
JC	104	.	REL606	590046	-1	REL606	2976838	-1	0	alignment_overlap=0	coverage_minus=99	coverage_plus=102	flanking_left=150	flanking_right=150	frequency=1	junction_possible_overlap_registers=149	key=REL606__590046__-1__REL606__2976838__-1__0____150__150__0__0	max_left=146	max_left_minus=146	max_left_plus=146	max_min_left=72	max_min_left_minus=72	max_min_left_plus=69	max_min_right=75	max_min_right_minus=74	max_min_right_plus=75	max_pos_hash_score=298	max_right=146	max_right_minus=145	max_right_plus=146	neg_log10_pos_hash_p_value=0.1	new_junction_coverage=1.43	new_junction_read_count=217	polymorphism_frequency=1.000e+00	pos_hash_score=83	prediction=consensus	read_count_offset=3	side_1_annotate_key=repeat	side_1_continuation=0	side_1_coverage=NA	side_1_overlap=0	side_1_read_count=NA	side_1_redundant=0	side_2_annotate_key=gene	side_2_continuation=0	side_2_coverage=0.00	side_2_overlap=0	side_2_possible_overlap_registers=146	side_2_read_count=0	side_2_redundant=0	total_non_overlap_reads=201
JC	105	.	REL606	590046	-1	REL606	3109396	-1	0	alignment_overlap=0	coverage_minus=93	coverage_plus=51	flanking_left=150	flanking_right=150	frequency=1	junction_possible_overlap_registers=149	key=REL606__590046__-1__REL606__3109396__-1__0____150__150__0__0	max_left=147	max_left_minus=146	max_left_plus=147	max_min_left=74	max_min_left_minus=72	max_min_left_plus=74	max_min_right=75	max_min_right_minus=74	max_min_right_plus=75	max_pos_hash_score=298	max_right=145	max_right_minus=145	max_right_plus=136	neg_log10_pos_hash_p_value=0.3	new_junction_coverage=0.97	new_junction_read_count=148	polymorphism_frequency=9.932e-01	pos_hash_score=69	prediction=consensus	read_count_offset=3	side_1_annotate_key=repeat	side_1_continuation=0	side_1_coverage=NA	side_1_overlap=0	side_1_read_count=NA	side_1_redundant=0	side_2_annotate_key=gene	side_2_continuation=0	side_2_coverage=0.01	side_2_overlap=0	side_2_possible_overlap_registers=146	side_2_read_count=1	side_2_redundant=0	total_non_overlap_reads=144
JC	106	.	REL606	590046	-1	REL606	3617177	1	0	alignment_overlap=1	coverage_minus=154	coverage_plus=197	flanking_left=150	flanking_right=150	frequency=6.682e-01	junction_possible_overlap_registers=148	key=REL606__590047__-1__REL606__3617177__1__1____150__150__0__0	max_left=147	max_left_minus=146	max_left_plus=147	max_min_left=74	max_min_left_minus=72	max_min_left_plus=74	max_min_right=74	max_min_right_minus=73	max_min_right_plus=74	max_pos_hash_score=296	max_right=148	max_right_minus=148	max_right_plus=148	neg_log10_pos_hash_p_value=0.0	new_junction_coverage=2.38	new_junction_read_count=360	polymorphism_frequency=6.682e-01	pos_hash_score=114	prediction=polymorphism	side_1_annotate_key=repeat	side_1_continuation=0	side_1_coverage=NA	side_1_overlap=0	side_1_read_count=NA	side_1_redundant=0	side_2_annotate_key=gene	side_2_continuation=0	side_2_coverage=1.18	side_2_overlap=1	side_2_possible_overlap_registers=149	side_2_read_count=180	side_2_redundant=0	total_non_overlap_reads=351
JC	107	.	REL606	590046	-1	REL606	4122890	-1	0	alignment_overlap=0	coverage_minus=97	coverage_plus=60	flanking_left=150	flanking_right=150	frequency=1	junction_possible_overlap_registers=149	key=REL606__590046__-1__REL606__4122890__-1__0____150__150__0__0	max_left=145	max_left_minus=145	max_left_plus=144	max_min_left=73	max_min_left_minus=72	max_min_left_plus=73	max_min_right=75	max_min_right_minus=74	max_min_right_plus=75	max_pos_hash_score=298	max_right=148	max_right_minus=147	max_right_plus=148	neg_log10_pos_hash_p_value=0.5	new_junction_coverage=1.31	new_junction_read_count=199	polymorphism_frequency=1.000e+00	pos_hash_score=65	prediction=consensus	read_count_offset=3	side_1_annotate_key=repeat	side_1_continuation=0	side_1_coverage=NA	side_1_overlap=0	side_1_read_count=NA	side_1_redundant=0	side_2_annotate_key=gene	side_2_continuation=0	side_2_coverage=0.00	side_2_overlap=0	side_2_possible_overlap_registers=146	side_2_read_count=0	side_2_redundant=0	total_non_overlap_reads=157
JC	108	.	REL606	619701	1	REL606	642940	1	0	alignment_overlap=1	coverage_minus=75	coverage_plus=80	flanking_left=150	flanking_right=150	frequency=1	junction_possible_overlap_registers=148	key=REL606__619700__1__REL606__642940__1__1____150__150__0__1	max_left=148	max_left_minus=148	max_left_plus=147	max_min_left=73	max_min_left_minus=73	max_min_left_plus=73	max_min_right=74	max_min_right_minus=66	max_min_right_plus=74	max_pos_hash_score=296	max_right=146	max_right_minus=145	max_right_plus=146	neg_log10_pos_hash_p_value=0.2	new_junction_coverage=1.08	new_junction_read_count=163	polymorphism_frequency=1.000e+00	pos_hash_score=74	prediction=consensus	read_count_offset=3	side_1_annotate_key=gene	side_1_continuation=0	side_1_coverage=0.00	side_1_overlap=0	side_1_possible_overlap_registers=145	side_1_read_count=0	side_1_redundant=0	side_2_annotate_key=repeat	side_2_continuation=0	side_2_coverage=NA	side_2_overlap=1	side_2_possible_overlap_registers=NA	side_2_read_count=NA	side_2_redundant=1	total_non_overlap_reads=155
JC	109	.	REL606	619703	-1	REL606	644382	-1	0	alignment_overlap=1	coverage_minus=89	coverage_plus=109	flanking_left=150	flanking_right=150	frequency=1	junction_possible_overlap_registers=148	key=REL606__619704__-1__REL606__644382__-1__1____150__150__0__1	max_left=145	max_left_minus=145	max_left_plus=145	max_min_left=74	max_min_left_minus=73	max_min_left_plus=74	max_min_right=73	max_min_right_minus=73	max_min_right_plus=57	max_pos_hash_score=296	max_right=145	max_right_minus=145	max_right_plus=145	neg_log10_pos_hash_p_value=0.1	new_junction_coverage=1.35	new_junction_read_count=204	polymorphism_frequency=1.000e+00	pos_hash_score=78	prediction=consensus	read_count_offset=3	side_1_annotate_key=gene	side_1_continuation=0	side_1_coverage=0.00	side_1_overlap=0	side_1_possible_overlap_registers=145	side_1_read_count=0	side_1_redundant=0	side_2_annotate_key=repeat	side_2_continuation=0	side_2_coverage=NA	side_2_overlap=1	side_2_possible_overlap_registers=NA	side_2_read_count=NA	side_2_redundant=1	total_non_overlap_reads=198
JC	110	.	REL606	625464	1	REL606	628396	-1	0	alignment_overlap=1	coverage_minus=234	coverage_plus=65	flanking_left=150	flanking_right=150	frequency=6.711e-01	junction_possible_overlap_registers=148	key=REL606__625464__1__REL606__628397__-1__1____150__150__0__0	max_left=148	max_left_minus=148	max_left_plus=146	max_min_left=74	max_min_left_minus=74	max_min_left_plus=70	max_min_right=74	max_min_right_minus=74	max_min_right_plus=70	max_pos_hash_score=296	max_right=146	max_right_minus=146	max_right_plus=143	neg_log10_pos_hash_p_value=0.0	new_junction_coverage=2.04	new_junction_read_count=308	polymorphism_frequency=6.711e-01	pos_hash_score=97	prediction=polymorphism	side_1_annotate_key=gene	side_1_continuation=0	side_1_coverage=1.12	side_1_overlap=1	side_1_possible_overlap_registers=149	side_1_read_count=170	side_1_redundant=0	side_2_annotate_key=gene	side_2_continuation=0	side_2_coverage=0.88	side_2_overlap=0	side_2_possible_overlap_registers=148	side_2_read_count=133	side_2_redundant=0	total_non_overlap_reads=299
JC	111	.	REL606	692865	1	REL606	692888	1	0	alignment_overlap=8	coverage_minus=0	coverage_plus=4	flanking_left=150	flanking_right=150	frequency=2.291e-02	junction_possible_overlap_registers=141	key=REL606__692865__1__REL606__692880__1__8____150__150__0__0	max_left=132	max_left_minus=0	max_left_plus=132	max_min_left=0	max_min_left_minus=0	max_min_left_plus=0	max_min_right=64	max_min_right_minus=0	max_min_right_plus=64	max_pos_hash_score=282	max_right=64	max_right_minus=0	max_right_plus=64	neg_log10_pos_hash_p_value=12.4	new_junction_coverage=0.03	new_junction_read_count=4	no_show=1	polymorphism_frequency=2.291e-02	pos_hash_score=4	prediction=polymorphism	reject=COVERAGE_EVENNESS_SKEW,FREQUENCY_CUTOFF	side_1_annotate_key=gene	side_1_continuation=0	side_1_coverage=1.08	side_1_overlap=8	side_1_possible_overlap_registers=149	side_1_read_count=165	side_1_redundant=0	side_2_annotate_key=gene	side_2_continuation=0	side_2_coverage=1.28	side_2_overlap=0	side_2_possible_overlap_registers=141	side_2_read_count=185	side_2_redundant=0	total_non_overlap_reads=4
JC	112	.	REL606	715039	1	REL606	3632252	1	0	alignment_overlap=8	coverage_minus=4	coverage_plus=1	flanking_left=150	flanking_right=150	frequency=2.541e-02	junction_possible_overlap_registers=141	key=REL606__715039__1__REL606__3632244__1__8____150__150__0__0	max_left=127	max_left_minus=43	max_left_plus=127	max_min_left=43	max_min_left_minus=43	max_min_left_plus=0	max_min_right=15	max_min_right_minus=0	max_min_right_plus=15	max_pos_hash_score=282	max_right=136	max_right_minus=136	max_right_plus=15	neg_log10_pos_hash_p_value=11.7	new_junction_coverage=0.04	new_junction_read_count=6	no_show=1	polymorphism_frequency=2.541e-02	pos_hash_score=5	prediction=polymorphism	reject=COVERAGE_EVENNESS_SKEW,FREQUENCY_CUTOFF	side_1_annotate_key=gene	side_1_continuation=0	side_1_coverage=1.20	side_1_overlap=8	side_1_possible_overlap_registers=149	side_1_read_count=183	side_1_redundant=0	side_2_annotate_key=gene	side_2_continuation=0	side_2_coverage=1.99	side_2_overlap=0	side_2_possible_overlap_registers=141	side_2_read_count=287	side_2_redundant=0	total_non_overlap_reads=5
JC	113	.	REL606	743635	1	REL606	743702	1	0	alignment_overlap=11	coverage_minus=0	coverage_plus=7	flanking_left=150	flanking_right=150	frequency=5.749e-02	junction_possible_overlap_registers=138	key=REL606__743635__1__REL606__743691__1__11____150__150__0__0	max_left=115	max_left_minus=0	max_left_plus=115	max_min_left=59	max_min_left_minus=0	max_min_left_plus=59	max_min_right=58	max_min_right_minus=0	max_min_right_plus=58	max_pos_hash_score=276	max_right=101	max_right_minus=0	max_right_plus=101	neg_log10_pos_hash_p_value=10.9	new_junction_coverage=0.05	new_junction_read_count=7	no_show=1	polymorphism_frequency=5.749e-02	pos_hash_score=6	prediction=polymorphism	reject=COVERAGE_EVENNESS_SKEW,FREQUENCY_CUTOFF	side_1_annotate_key=gene	side_1_continuation=0	side_1_coverage=0.93	side_1_overlap=11	side_1_possible_overlap_registers=149	side_1_read_count=142	side_1_redundant=0	side_2_annotate_key=gene	side_2_continuation=0	side_2_coverage=0.70	side_2_overlap=0	side_2_possible_overlap_registers=138	side_2_read_count=98	side_2_redundant=0	total_non_overlap_reads=7
JC	114	.	REL606	758738	-1	REL606	758805	-1	0	alignment_overlap=9	coverage_minus=4	coverage_plus=0	flanking_left=150	flanking_right=150	frequency=4.827e-02	junction_possible_overlap_registers=140	key=REL606__758738__-1__REL606__758814__-1__9____150__150__0__0	max_left=54	max_left_minus=54	max_left_plus=0	max_min_left=54	max_min_left_minus=54	max_min_left_plus=0	max_min_right=0	max_min_right_minus=0	max_min_right_plus=0	max_pos_hash_score=280	max_right=135	max_right_minus=135	max_right_plus=0	neg_log10_pos_hash_p_value=12.3	new_junction_coverage=0.03	new_junction_read_count=4	no_show=1	polymorphism_frequency=4.827e-02	pos_hash_score=4	prediction=polymorphism	reject=COVERAGE_EVENNESS_SKEW,FREQUENCY_CUTOFF	side_1_annotate_key=gene	side_1_continuation=0	side_1_coverage=0.57	side_1_overlap=9	side_1_possible_overlap_registers=149	side_1_read_count=87	side_1_redundant=0	side_2_annotate_key=gene	side_2_continuation=0	side_2_coverage=0.53	side_2_overlap=0	side_2_possible_overlap_registers=140	side_2_read_count=76	side_2_redundant=0	total_non_overlap_reads=4
JC	115	.	REL606	762743	-1	REL606	2394343	-1	-51	alignment_overlap=-51	coverage_minus=2	coverage_plus=2	flanking_left=150	flanking_right=150	frequency=3.718e-02	junction_possible_overlap_registers=98	key=REL606__762743__-1__REL606__2394343__-1__-51__ACTACTTTATGTAGTCTCCGCCGTGTAGCAAGAAATTGAGAAGTGGGTGAT__150__150__0__0	max_left=59	max_left_minus=59	max_left_plus=59	max_min_left=0	max_min_left_minus=0	max_min_left_plus=0	max_min_right=39	max_min_right_minus=39	max_min_right_plus=39	max_pos_hash_score=196	max_right=39	max_right_minus=39	max_right_plus=39	neg_log10_pos_hash_p_value=9.5	new_junction_coverage=0.04	new_junction_read_count=4	no_show=1	polymorphism_frequency=3.718e-02	pos_hash_score=4	prediction=polymorphism	reject=COVERAGE_EVENNESS_SKEW,FREQUENCY_CUTOFF	side_1_annotate_key=gene	side_1_continuation=0	side_1_coverage=1.05	side_1_overlap=0	side_1_possible_overlap_registers=149	side_1_read_count=160	side_1_redundant=0	side_2_annotate_key=gene	side_2_continuation=0	side_2_coverage=1.02	side_2_overlap=0	side_2_possible_overlap_registers=149	side_2_read_count=155	side_2_redundant=0	total_non_overlap_reads=4	unique_read_sequence=ACTACTTTATGTAGTCTCCGCCGTGTAGCAAGAAATTGAGAAGTGGGTGAT
JC	116	.	REL606	762743	-1	REL606	2394458	-1	-51	alignment_overlap=-51	coverage_minus=2	coverage_plus=2	flanking_left=150	flanking_right=150	frequency=4.121e-02	junction_possible_overlap_registers=98	key=REL606__762743__-1__REL606__2394458__-1__-51__ACTACTTTATGTAGTCTCCGCCGTGTAGCAAGAAATTGAGAAGTGGGTGAT__150__150__0__0	max_left=59	max_left_minus=59	max_left_plus=59	max_min_left=0	max_min_left_minus=0	max_min_left_plus=0	max_min_right=39	max_min_right_minus=39	max_min_right_plus=39	max_pos_hash_score=196	max_right=39	max_right_minus=39	max_right_plus=39	neg_log10_pos_hash_p_value=9.5	new_junction_coverage=0.04	new_junction_read_count=4	no_show=1	polymorphism_frequency=4.121e-02	pos_hash_score=4	prediction=polymorphism	reject=COVERAGE_EVENNESS_SKEW,FREQUENCY_CUTOFF	side_1_annotate_key=gene	side_1_continuation=0	side_1_coverage=1.05	side_1_overlap=0	side_1_possible_overlap_registers=149	side_1_read_count=160	side_1_redundant=0	side_2_annotate_key=gene	side_2_continuation=0	side_2_coverage=0.81	side_2_overlap=0	side_2_possible_overlap_registers=149	side_2_read_count=123	side_2_redundant=0	total_non_overlap_reads=4	unique_read_sequence=ACTACTTTATGTAGTCTCCGCCGTGTAGCAAGAAATTGAGAAGTGGGTGAT
JC	117	.	REL606	762948	-1	REL606	2394343	-1	-51	alignment_overlap=-51	coverage_minus=2	coverage_plus=2	flanking_left=150	flanking_right=150	frequency=3.484e-02	junction_possible_overlap_registers=98	key=REL606__762948__-1__REL606__2394343__-1__-51__ACTACTTTATGTAGTCTCCGCCGTGTAGCAAGAAATTGAGAAGTGGGTGAT__150__150__0__0	max_left=59	max_left_minus=59	max_left_plus=59	max_min_left=0	max_min_left_minus=0	max_min_left_plus=0	max_min_right=39	max_min_right_minus=39	max_min_right_plus=39	max_pos_hash_score=196	max_right=39	max_right_minus=39	max_right_plus=39	neg_log10_pos_hash_p_value=9.5	new_junction_coverage=0.04	new_junction_read_count=4	no_show=1	polymorphism_frequency=3.484e-02	pos_hash_score=4	prediction=polymorphism	reject=COVERAGE_EVENNESS_SKEW,FREQUENCY_CUTOFF	side_1_annotate_key=gene	side_1_continuation=0	side_1_coverage=1.20	side_1_overlap=0	side_1_possible_overlap_registers=149	side_1_read_count=182	side_1_redundant=0	side_2_annotate_key=gene	side_2_continuation=0	side_2_coverage=1.02	side_2_overlap=0	side_2_possible_overlap_registers=149	side_2_read_count=155	side_2_redundant=0	total_non_overlap_reads=4	unique_read_sequence=ACTACTTTATGTAGTCTCCGCCGTGTAGCAAGAAATTGAGAAGTGGGTGAT
JC	118	.	REL606	762948	-1	REL606	2394458	-1	-51	alignment_overlap=-51	coverage_minus=2	coverage_plus=2	flanking_left=150	flanking_right=150	frequency=3.835e-02	junction_possible_overlap_registers=98	key=REL606__762948__-1__REL606__2394458__-1__-51__ACTACTTTATGTAGTCTCCGCCGTGTAGCAAGAAATTGAGAAGTGGGTGAT__150__150__0__0	max_left=59	max_left_minus=59	max_left_plus=59	max_min_left=0	max_min_left_minus=0	max_min_left_plus=0	max_min_right=39	max_min_right_minus=39	max_min_right_plus=39	max_pos_hash_score=196	max_right=39	max_right_minus=39	max_right_plus=39	neg_log10_pos_hash_p_value=9.5	new_junction_coverage=0.04	new_junction_read_count=4	polymorphism_frequency=3.835e-02	pos_hash_score=4	prediction=polymorphism	reject=COVERAGE_EVENNESS_SKEW,FREQUENCY_CUTOFF	side_1_annotate_key=gene	side_1_continuation=0	side_1_coverage=1.20	side_1_overlap=0	side_1_possible_overlap_registers=149	side_1_read_count=182	side_1_redundant=0	side_2_annotate_key=gene	side_2_continuation=0	side_2_coverage=0.81	side_2_overlap=0	side_2_possible_overlap_registers=149	side_2_read_count=123	side_2_redundant=0	total_non_overlap_reads=4	unique_read_sequence=ACTACTTTATGTAGTCTCCGCCGTGTAGCAAGAAATTGAGAAGTGGGTGAT
JC	119	.	REL606	804881	1	REL606	805065	1	0	alignment_overlap=4	coverage_minus=1	coverage_plus=3	flanking_left=150	flanking_right=150	frequency=2.456e-02	junction_possible_overlap_registers=145	key=REL606__804881__1__REL606__805061__1__4____150__150__0__0	max_left=94	max_left_minus=94	max_left_plus=88	max_min_left=45	max_min_left_minus=0	max_min_left_plus=45	max_min_right=58	max_min_right_minus=52	max_min_right_plus=58	max_pos_hash_score=290	max_right=101	max_right_minus=52	max_right_plus=101	neg_log10_pos_hash_p_value=13.4	new_junction_coverage=0.03	new_junction_read_count=4	no_show=1	polymorphism_frequency=2.456e-02	pos_hash_score=3	prediction=polymorphism	reject=COVERAGE_EVENNESS_SKEW,FREQUENCY_CUTOFF	side_1_annotate_key=gene	side_1_continuation=0	side_1_coverage=1.04	side_1_overlap=4	side_1_possible_overlap_registers=149	side_1_read_count=158	side_1_redundant=0	side_2_annotate_key=gene	side_2_continuation=0	side_2_coverage=1.11	side_2_overlap=0	side_2_possible_overlap_registers=145	side_2_read_count=164	side_2_redundant=0	total_non_overlap_reads=4
JC	120	.	REL606	806753	1	REL606	806778	1	0	alignment_overlap=9	coverage_minus=1	coverage_plus=2	flanking_left=150	flanking_right=150	frequency=2.945e-02	junction_possible_overlap_registers=140	key=REL606__806753__1__REL606__806769__1__9____150__150__0__0	max_left=100	max_left_minus=100	max_left_plus=100	max_min_left=0	max_min_left_minus=0	max_min_left_plus=0	max_min_right=48	max_min_right_minus=35	max_min_right_plus=48	max_pos_hash_score=280	max_right=48	max_right_minus=35	max_right_plus=48	neg_log10_pos_hash_p_value=13.1	new_junction_coverage=0.02	new_junction_read_count=3	no_show=1	polymorphism_frequency=2.945e-02	pos_hash_score=3	prediction=polymorphism	reject=COVERAGE_EVENNESS_SKEW,FREQUENCY_CUTOFF	side_1_annotate_key=gene	side_1_continuation=0	side_1_coverage=0.68	side_1_overlap=9	side_1_possible_overlap_registers=149	side_1_read_count=104	side_1_redundant=0	side_2_annotate_key=gene	side_2_continuation=0	side_2_coverage=0.70	side_2_overlap=0	side_2_possible_overlap_registers=140	side_2_read_count=100	side_2_redundant=0	total_non_overlap_reads=3
JC	121	.	REL606	1063313	1	REL606	1063422	1	0	alignment_overlap=9	coverage_minus=1	coverage_plus=6	flanking_left=150	flanking_right=150	frequency=4.604e-02	junction_possible_overlap_registers=140	key=REL606__1063313__1__REL606__1063413__1__9____150__150__0__0	max_left=109	max_left_minus=94	max_left_plus=109	max_min_left=30	max_min_left_minus=0	max_min_left_plus=30	max_min_right=60	max_min_right_minus=47	max_min_right_plus=60	max_pos_hash_score=280	max_right=111	max_right_minus=47	max_right_plus=111	neg_log10_pos_hash_p_value=10.4	new_junction_coverage=0.05	new_junction_read_count=7	no_show=1	polymorphism_frequency=4.604e-02	pos_hash_score=7	prediction=polymorphism	reject=COVERAGE_EVENNESS_SKEW,FREQUENCY_CUTOFF	side_1_annotate_key=gene	side_1_continuation=0	side_1_coverage=0.97	side_1_overlap=9	side_1_possible_overlap_registers=149	side_1_read_count=148	side_1_redundant=0	side_2_annotate_key=gene	side_2_continuation=0	side_2_coverage=1.06	side_2_overlap=0	side_2_possible_overlap_registers=140	side_2_read_count=151	side_2_redundant=0	total_non_overlap_reads=7
JC	122	.	REL606	1140587	-1	REL606	1140654	-1	0	alignment_overlap=10	coverage_minus=3	coverage_plus=0	flanking_left=150	flanking_right=150	frequency=1.973e-02	junction_possible_overlap_registers=139	key=REL606__1140587__-1__REL606__1140664__-1__10____150__150__0__0	max_left=90	max_left_minus=90	max_left_plus=0	max_min_left=54	max_min_left_minus=54	max_min_left_plus=0	max_min_right=50	max_min_right_minus=50	max_min_right_plus=0	max_pos_hash_score=278	max_right=88	max_right_minus=88	max_right_plus=0	neg_log10_pos_hash_p_value=13.0	new_junction_coverage=0.02	new_junction_read_count=3	no_show=1	polymorphism_frequency=1.973e-02	pos_hash_score=3	prediction=polymorphism	reject=COVERAGE_EVENNESS_SKEW,FREQUENCY_CUTOFF	side_1_annotate_key=gene	side_1_continuation=0	side_1_coverage=1.06	side_1_overlap=10	side_1_possible_overlap_registers=149	side_1_read_count=162	side_1_redundant=0	side_2_annotate_key=gene	side_2_continuation=0	side_2_coverage=1.04	side_2_overlap=0	side_2_possible_overlap_registers=139	side_2_read_count=147	side_2_redundant=0	total_non_overlap_reads=3
JC	123	.	REL606	1214765	1	REL606	1214815	1	0	alignment_overlap=10	coverage_minus=1	coverage_plus=4	flanking_left=150	flanking_right=150	frequency=3.998e-02	junction_possible_overlap_registers=139	key=REL606__1214765__1__REL606__1214805__1__10____150__150__0__0	max_left=116	max_left_minus=32	max_left_plus=116	max_min_left=32	max_min_left_minus=32	max_min_left_plus=32	max_min_right=46	max_min_right_minus=0	max_min_right_plus=46	max_pos_hash_score=278	max_right=106	max_right_minus=106	max_right_plus=105	neg_log10_pos_hash_p_value=11.6	new_junction_coverage=0.04	new_junction_read_count=5	no_show=1	polymorphism_frequency=3.998e-02	pos_hash_score=5	prediction=polymorphism	reject=COVERAGE_EVENNESS_SKEW,FREQUENCY_CUTOFF	side_1_annotate_key=gene	side_1_continuation=0	side_1_coverage=0.87	side_1_overlap=10	side_1_possible_overlap_registers=149	side_1_read_count=132	side_1_redundant=0	side_2_annotate_key=gene	side_2_continuation=0	side_2_coverage=0.82	side_2_overlap=0	side_2_possible_overlap_registers=139	side_2_read_count=117	side_2_redundant=0	total_non_overlap_reads=5
JC	124	.	REL606	1226174	1	REL606	1226289	1	0	alignment_overlap=7	coverage_minus=4	coverage_plus=4	flanking_left=150	flanking_right=150	frequency=8.335e-02	junction_possible_overlap_registers=142	key=REL606__1226174__1__REL606__1226282__1__7____150__150__0__0	max_left=92	max_left_minus=92	max_left_plus=73	max_min_left=53	max_min_left_minus=0	max_min_left_plus=53	max_min_right=71	max_min_right_minus=51	max_min_right_plus=71	max_pos_hash_score=284	max_right=90	max_right_minus=51	max_right_plus=90	neg_log10_pos_hash_p_value=12.4	new_junction_coverage=0.06	new_junction_read_count=8	no_show=1	polymorphism_frequency=8.335e-02	pos_hash_score=4	prediction=polymorphism	reject=COVERAGE_EVENNESS_SKEW,FREQUENCY_CUTOFF	side_1_annotate_key=gene	side_1_continuation=0	side_1_coverage=0.57	side_1_overlap=7	side_1_possible_overlap_registers=149	side_1_read_count=86	side_1_redundant=0	side_2_annotate_key=gene	side_2_continuation=0	side_2_coverage=0.65	side_2_overlap=0	side_2_possible_overlap_registers=142	side_2_read_count=94	side_2_redundant=0	total_non_overlap_reads=8
JC	125	.	REL606	1243748	1	REL606	1243766	1	0	alignment_overlap=18	coverage_minus=3	coverage_plus=0	flanking_left=150	flanking_right=150	frequency=4.470e-02	junction_possible_overlap_registers=131	key=REL606__1243748__1__REL606__1243748__1__18____150__150__0__0	max_left=76	max_left_minus=76	max_left_plus=0	max_min_left=53	max_min_left_minus=53	max_min_left_plus=0	max_min_right=62	max_min_right_minus=62	max_min_right_plus=0	max_pos_hash_score=262	max_right=79	max_right_minus=79	max_right_plus=0	neg_log10_pos_hash_p_value=12.5	new_junction_coverage=0.04	new_junction_read_count=6	no_show=1	polymorphism_frequency=4.470e-02	pos_hash_score=3	prediction=polymorphism	reject=COVERAGE_EVENNESS_SKEW,FREQUENCY_CUTOFF	side_1_annotate_key=gene	side_1_continuation=0	side_1_coverage=0.95	side_1_overlap=18	side_1_possible_overlap_registers=149	side_1_read_count=145	side_1_redundant=0	side_2_annotate_key=gene	side_2_continuation=0	side_2_coverage=0.96	side_2_overlap=0	side_2_possible_overlap_registers=131	side_2_read_count=129	side_2_redundant=0	total_non_overlap_reads=3
JC	126	.	REL606	1265198	-1	REL606	1266343	-1	0	alignment_overlap=9	coverage_minus=2	coverage_plus=2	flanking_left=150	flanking_right=150	frequency=2.949e-02	junction_possible_overlap_registers=140	key=REL606__1265198__-1__REL606__1266352__-1__9____150__150__0__0	max_left=120	max_left_minus=120	max_left_plus=109	max_min_left=44	max_min_left_minus=0	max_min_left_plus=44	max_min_right=42	max_min_right_minus=42	max_min_right_plus=32	max_pos_hash_score=280	max_right=97	max_right_minus=42	max_right_plus=97	neg_log10_pos_hash_p_value=12.3	new_junction_coverage=0.03	new_junction_read_count=4	no_show=1	polymorphism_frequency=2.949e-02	pos_hash_score=4	prediction=polymorphism	reject=COVERAGE_EVENNESS_SKEW,FREQUENCY_CUTOFF	side_1_annotate_key=gene	side_1_continuation=0	side_1_coverage=0.73	side_1_overlap=9	side_1_possible_overlap_registers=149	side_1_read_count=111	side_1_redundant=0	side_2_annotate_key=gene	side_2_continuation=0	side_2_coverage=1.11	side_2_overlap=0	side_2_possible_overlap_registers=140	side_2_read_count=159	side_2_redundant=0	total_non_overlap_reads=4
JC	127	.	REL606	1319661	-1	REL606	1319750	-1	0	alignment_overlap=9	coverage_minus=4	coverage_plus=0	flanking_left=150	flanking_right=150	frequency=3.227e-02	junction_possible_overlap_registers=140	key=REL606__1319661__-1__REL606__1319759__-1__9____150__150__0__0	max_left=88	max_left_minus=88	max_left_plus=0	max_min_left=52	max_min_left_minus=52	max_min_left_plus=0	max_min_right=53	max_min_right_minus=53	max_min_right_plus=0	max_pos_hash_score=280	max_right=128	max_right_minus=128	max_right_plus=0	neg_log10_pos_hash_p_value=12.3	new_junction_coverage=0.03	new_junction_read_count=4	no_show=1	polymorphism_frequency=3.227e-02	pos_hash_score=4	prediction=polymorphism	reject=COVERAGE_EVENNESS_SKEW,FREQUENCY_CUTOFF	side_1_annotate_key=gene	side_1_continuation=0	side_1_coverage=0.88	side_1_overlap=9	side_1_possible_overlap_registers=149	side_1_read_count=134	side_1_redundant=0	side_2_annotate_key=gene	side_2_continuation=0	side_2_coverage=0.80	side_2_overlap=0	side_2_possible_overlap_registers=140	side_2_read_count=114	side_2_redundant=0	total_non_overlap_reads=4
JC	128	.	REL606	1378482	-1	REL606	1378596	-1	0	alignment_overlap=9	coverage_minus=2	coverage_plus=4	flanking_left=150	flanking_right=150	frequency=3.229e-02	junction_possible_overlap_registers=140	key=REL606__1378482__-1__REL606__1378605__-1__9____150__150__0__0	max_left=118	max_left_minus=118	max_left_plus=103	max_min_left=39	max_min_left_minus=0	max_min_left_plus=39	max_min_right=49	max_min_right_minus=49	max_min_right_plus=38	max_pos_hash_score=280	max_right=115	max_right_minus=49	max_right_plus=115	neg_log10_pos_hash_p_value=11.6	new_junction_coverage=0.04	new_junction_read_count=6	no_show=1	polymorphism_frequency=3.229e-02	pos_hash_score=5	prediction=polymorphism	reject=COVERAGE_EVENNESS_SKEW,FREQUENCY_CUTOFF	side_1_annotate_key=gene	side_1_continuation=0	side_1_coverage=1.13	side_1_overlap=9	side_1_possible_overlap_registers=149	side_1_read_count=172	side_1_redundant=0	side_2_annotate_key=gene	side_2_continuation=0	side_2_coverage=1.38	side_2_overlap=0	side_2_possible_overlap_registers=140	side_2_read_count=198	side_2_redundant=0	total_non_overlap_reads=6
JC	129	.	REL606	1383168	1	REL606	1383244	1	0	alignment_overlap=11	coverage_minus=2	coverage_plus=1	flanking_left=150	flanking_right=150	frequency=2.239e-02	junction_possible_overlap_registers=138	key=REL606__1383168__1__REL606__1383233__1__11____150__150__0__0	max_left=69	max_left_minus=46	max_left_plus=69	max_min_left=69	max_min_left_minus=46	max_min_left_plus=69	max_min_right=0	max_min_right_minus=0	max_min_right_plus=0	max_pos_hash_score=276	max_right=105	max_right_minus=105	max_right_plus=70	neg_log10_pos_hash_p_value=13.0	new_junction_coverage=0.02	new_junction_read_count=3	no_show=1	polymorphism_frequency=2.239e-02	pos_hash_score=3	prediction=polymorphism	reject=COVERAGE_EVENNESS_SKEW,FREQUENCY_CUTOFF	side_1_annotate_key=gene	side_1_continuation=0	side_1_coverage=0.89	side_1_overlap=11	side_1_possible_overlap_registers=149	side_1_read_count=136	side_1_redundant=0	side_2_annotate_key=gene	side_2_continuation=0	side_2_coverage=0.97	side_2_overlap=0	side_2_possible_overlap_registers=138	side_2_read_count=136	side_2_redundant=0	total_non_overlap_reads=3
JC	130	.	REL606	1387400	-1	REL606	1387550	-1	0	alignment_overlap=6	coverage_minus=2	coverage_plus=1	flanking_left=150	flanking_right=150	frequency=2.436e-02	junction_possible_overlap_registers=143	key=REL606__1387400__-1__REL606__1387556__-1__6____150__150__0__0	max_left=107	max_left_minus=107	max_left_plus=68	max_min_left=68	max_min_left_minus=0	max_min_left_plus=68	max_min_right=47	max_min_right_minus=47	max_min_right_plus=0	max_pos_hash_score=286	max_right=76	max_right_minus=47	max_right_plus=76	neg_log10_pos_hash_p_value=13.3	new_junction_coverage=0.02	new_junction_read_count=3	no_show=1	polymorphism_frequency=2.436e-02	pos_hash_score=3	prediction=polymorphism	reject=COVERAGE_EVENNESS_SKEW,FREQUENCY_CUTOFF	side_1_annotate_key=gene	side_1_continuation=0	side_1_coverage=0.93	side_1_overlap=6	side_1_possible_overlap_registers=149	side_1_read_count=141	side_1_redundant=0	side_2_annotate_key=gene	side_2_continuation=0	side_2_coverage=0.72	side_2_overlap=0	side_2_possible_overlap_registers=143	side_2_read_count=105	side_2_redundant=0	total_non_overlap_reads=3
JC	131	.	REL606	1405189	1	REL606	1405209	1	0	alignment_overlap=7	coverage_minus=0	coverage_plus=4	flanking_left=150	flanking_right=150	frequency=2.497e-02	junction_possible_overlap_registers=142	key=REL606__1405189__1__REL606__1405202__1__7____150__150__0__0	max_left=105	max_left_minus=0	max_left_plus=105	max_min_left=0	max_min_left_minus=0	max_min_left_plus=0	max_min_right=70	max_min_right_minus=0	max_min_right_plus=70	max_pos_hash_score=284	max_right=70	max_right_minus=0	max_right_plus=70	neg_log10_pos_hash_p_value=12.4	new_junction_coverage=0.03	new_junction_read_count=4	no_show=1	polymorphism_frequency=2.497e-02	pos_hash_score=4	prediction=polymorphism	reject=COVERAGE_EVENNESS_SKEW,FREQUENCY_CUTOFF	side_1_annotate_key=gene	side_1_continuation=0	side_1_coverage=1.07	side_1_overlap=7	side_1_possible_overlap_registers=149	side_1_read_count=163	side_1_redundant=0	side_2_annotate_key=gene	side_2_continuation=0	side_2_coverage=1.08	side_2_overlap=0	side_2_possible_overlap_registers=142	side_2_read_count=157	side_2_redundant=0	total_non_overlap_reads=4
JC	132	.	REL606	1615967	-1	REL606	2659022	-1	0	alignment_overlap=0	coverage_minus=82	coverage_plus=77	flanking_left=150	flanking_right=150	frequency=1	junction_possible_overlap_registers=149	key=REL606__1615967__-1__REL606__2659022__-1__0____150__150__1__0	max_left=147	max_left_minus=147	max_left_plus=147	max_min_left=71	max_min_left_minus=71	max_min_left_plus=69	max_min_right=75	max_min_right_minus=75	max_min_right_plus=74	max_pos_hash_score=298	max_right=148	max_right_minus=148	max_right_plus=143	neg_log10_pos_hash_p_value=0.2	new_junction_coverage=1.06	new_junction_read_count=162	polymorphism_frequency=1.000e+00	pos_hash_score=73	prediction=consensus	read_count_offset=3	side_1_annotate_key=repeat	side_1_continuation=0	side_1_coverage=NA	side_1_overlap=0	side_1_read_count=NA	side_1_redundant=1	side_2_annotate_key=gene	side_2_continuation=0	side_2_coverage=0.00	side_2_overlap=0	side_2_possible_overlap_registers=146	side_2_read_count=0	side_2_redundant=0	total_non_overlap_reads=159
JC	133	.	REL606	1633391	-1	REL606	1633582	-1	0	alignment_overlap=5	coverage_minus=2	coverage_plus=1	flanking_left=150	flanking_right=150	frequency=2.341e-02	junction_possible_overlap_registers=144	key=REL606__1633391__-1__REL606__1633587__-1__5____150__150__0__0	max_left=89	max_left_minus=89	max_left_plus=46	max_min_left=49	max_min_left_minus=49	max_min_left_plus=46	max_min_right=56	max_min_right_minus=56	max_min_right_plus=0	max_pos_hash_score=288	max_right=99	max_right_minus=96	max_right_plus=99	neg_log10_pos_hash_p_value=13.3	new_junction_coverage=0.02	new_junction_read_count=3	no_show=1	polymorphism_frequency=2.341e-02	pos_hash_score=3	prediction=polymorphism	reject=COVERAGE_EVENNESS_SKEW,FREQUENCY_CUTOFF	side_1_annotate_key=gene	side_1_continuation=0	side_1_coverage=0.91	side_1_overlap=5	side_1_possible_overlap_registers=149	side_1_read_count=139	side_1_redundant=0	side_2_annotate_key=gene	side_2_continuation=0	side_2_coverage=0.79	side_2_overlap=0	side_2_possible_overlap_registers=144	side_2_read_count=116	side_2_redundant=0	total_non_overlap_reads=3
JC	134	.	REL606	1729736	-1	REL606	2099889	1	0	alignment_overlap=0	coverage_minus=85	coverage_plus=85	flanking_left=150	flanking_right=150	frequency=1	junction_possible_overlap_registers=149	key=REL606__1729736__-1__REL606__2099889__1__0____150__150__1__0	max_left=147	max_left_minus=147	max_left_plus=147	max_min_left=70	max_min_left_minus=66	max_min_left_plus=70	max_min_right=75	max_min_right_minus=75	max_min_right_plus=73	max_pos_hash_score=298	max_right=145	max_right_minus=145	max_right_plus=130	neg_log10_pos_hash_p_value=0.3	new_junction_coverage=1.21	new_junction_read_count=184	polymorphism_frequency=1.000e+00	pos_hash_score=72	prediction=consensus	read_count_offset=3	side_1_annotate_key=repeat	side_1_continuation=0	side_1_coverage=NA	side_1_overlap=0	side_1_read_count=NA	side_1_redundant=1	side_2_annotate_key=gene	side_2_continuation=0	side_2_coverage=0.00	side_2_overlap=0	side_2_possible_overlap_registers=146	side_2_read_count=0	side_2_redundant=0	total_non_overlap_reads=170
JC	135	.	REL606	1776120	-1	REL606	1887036	-1	0	alignment_overlap=1	coverage_minus=84	coverage_plus=64	flanking_left=150	flanking_right=150	frequency=1	junction_possible_overlap_registers=148	key=REL606__1776120__-1__REL606__1887037__-1__1____150__150__1__0	max_left=145	max_left_minus=145	max_left_plus=145	max_min_left=74	max_min_left_minus=74	max_min_left_plus=70	max_min_right=72	max_min_right_minus=72	max_min_right_plus=52	max_pos_hash_score=296	max_right=148	max_right_minus=145	max_right_plus=148	neg_log10_pos_hash_p_value=0.3	new_junction_coverage=1.14	new_junction_read_count=173	polymorphism_frequency=1.000e+00	pos_hash_score=70	prediction=consensus	read_count_offset=3	side_1_annotate_key=repeat	side_1_continuation=0	side_1_coverage=NA	side_1_overlap=1	side_1_read_count=NA	side_1_redundant=1	side_2_annotate_key=gene	side_2_continuation=0	side_2_coverage=0.00	side_2_overlap=0	side_2_possible_overlap_registers=145	side_2_read_count=0	side_2_redundant=0	total_non_overlap_reads=148
JC	136	.	REL606	1798817	1	REL606	1798839	1	0	alignment_overlap=8	coverage_minus=0	coverage_plus=4	flanking_left=150	flanking_right=150	frequency=2.034e-02	junction_possible_overlap_registers=141	key=REL606__1798817__1__REL606__1798831__1__8____150__150__0__0	max_left=92	max_left_minus=0	max_left_plus=92	max_min_left=0	max_min_left_minus=0	max_min_left_plus=0	max_min_right=69	max_min_right_minus=0	max_min_right_plus=69	max_pos_hash_score=282	max_right=69	max_right_minus=0	max_right_plus=69	neg_log10_pos_hash_p_value=12.4	new_junction_coverage=0.03	new_junction_read_count=4	no_show=1	polymorphism_frequency=2.034e-02	pos_hash_score=4	prediction=polymorphism	reject=COVERAGE_EVENNESS_SKEW,FREQUENCY_CUTOFF	side_1_annotate_key=gene	side_1_continuation=0	side_1_coverage=1.31	side_1_overlap=8	side_1_possible_overlap_registers=149	side_1_read_count=200	side_1_redundant=0	side_2_annotate_key=gene	side_2_continuation=0	side_2_coverage=1.36	side_2_overlap=0	side_2_possible_overlap_registers=141	side_2_read_count=196	side_2_redundant=0	total_non_overlap_reads=4
JC	137	.	REL606	1828926	-1	REL606	1828954	-1	0	alignment_overlap=10	coverage_minus=6	coverage_plus=1	flanking_left=150	flanking_right=150	frequency=3.812e-02	junction_possible_overlap_registers=139	key=REL606__1828926__-1__REL606__1828964__-1__10____150__150__0__0	max_left=41	max_left_minus=41	max_left_plus=4	max_min_left=41	max_min_left_minus=41	max_min_left_plus=4	max_min_right=0	max_min_right_minus=0	max_min_right_plus=0	max_pos_hash_score=278	max_right=136	max_right_minus=132	max_right_plus=136	neg_log10_pos_hash_p_value=10.9	new_junction_coverage=0.05	new_junction_read_count=7	no_show=1	polymorphism_frequency=3.812e-02	pos_hash_score=6	prediction=polymorphism	reject=COVERAGE_EVENNESS_SKEW,FREQUENCY_CUTOFF	side_1_annotate_key=gene	side_1_continuation=0	side_1_coverage=1.34	side_1_overlap=10	side_1_possible_overlap_registers=149	side_1_read_count=204	side_1_redundant=0	side_2_annotate_key=gene	side_2_continuation=0	side_2_coverage=1.15	side_2_overlap=0	side_2_possible_overlap_registers=139	side_2_read_count=163	side_2_redundant=0	total_non_overlap_reads=7
JC	138	.	REL606	1977463	1	REL606	1977519	1	0	alignment_overlap=7	coverage_minus=7	coverage_plus=4	flanking_left=150	flanking_right=150	frequency=1.225e-01	junction_possible_overlap_registers=142	key=REL606__1977463__1__REL606__1977512__1__7____150__150__0__0	max_left=42	max_left_minus=42	max_left_plus=41	max_min_left=42	max_min_left_minus=42	max_min_left_plus=41	max_min_right=0	max_min_right_minus=0	max_min_right_plus=0	max_pos_hash_score=284	max_right=124	max_right_minus=101	max_right_plus=124	neg_log10_pos_hash_p_value=11.7	new_junction_coverage=0.08	new_junction_read_count=11	no_show=1	polymorphism_frequency=1.225e-01	pos_hash_score=5	prediction=polymorphism	reject=COVERAGE_EVENNESS_SKEW,FREQUENCY_CUTOFF	side_1_annotate_key=gene	side_1_continuation=0	side_1_coverage=0.47	side_1_overlap=7	side_1_possible_overlap_registers=149	side_1_read_count=71	side_1_redundant=0	side_2_annotate_key=gene	side_2_continuation=0	side_2_coverage=0.62	side_2_overlap=0	side_2_possible_overlap_registers=142	side_2_read_count=90	side_2_redundant=0	total_non_overlap_reads=11
JC	139	.	REL606	1988168	1	REL606	2064433	-1	0	alignment_overlap=2	coverage_minus=76	coverage_plus=74	flanking_left=150	flanking_right=150	frequency=1	junction_possible_overlap_registers=147	key=REL606__1988166__1__REL606__2064433__-1__2____150__150__0__1	max_left=147	max_left_minus=147	max_left_plus=145	max_min_left=73	max_min_left_minus=73	max_min_left_plus=70	max_min_right=74	max_min_right_minus=74	max_min_right_plus=73	max_pos_hash_score=294	max_right=145	max_right_minus=144	max_right_plus=145	neg_log10_pos_hash_p_value=0.2	new_junction_coverage=1.05	new_junction_read_count=158	polymorphism_frequency=9.872e-01	pos_hash_score=76	prediction=consensus	read_count_offset=3	side_1_annotate_key=gene	side_1_continuation=0	side_1_coverage=0.01	side_1_overlap=0	side_1_possible_overlap_registers=144	side_1_read_count=2	side_1_redundant=0	side_2_annotate_key=repeat	side_2_continuation=0	side_2_coverage=NA	side_2_overlap=2	side_2_possible_overlap_registers=NA	side_2_read_count=NA	side_2_redundant=1	total_non_overlap_reads=150
JC	140	.	REL606	1988403	1	REL606	1988518	1	0	alignment_overlap=6	coverage_minus=7	coverage_plus=2	flanking_left=150	flanking_right=150	frequency=6.461e-02	junction_possible_overlap_registers=143	key=REL606__1988403__1__REL606__1988512__1__6____150__150__0__0	max_left=105	max_left_minus=105	max_left_plus=64	max_min_left=64	max_min_left_minus=0	max_min_left_plus=64	max_min_right=40	max_min_right_minus=40	max_min_right_plus=0	max_pos_hash_score=286	max_right=80	max_right_minus=40	max_right_plus=80	neg_log10_pos_hash_p_value=13.3	new_junction_coverage=0.06	new_junction_read_count=9	no_show=1	polymorphism_frequency=6.461e-02	pos_hash_score=3	prediction=polymorphism	reject=COVERAGE_EVENNESS_SKEW,FREQUENCY_CUTOFF	side_1_annotate_key=gene	side_1_continuation=0	side_1_coverage=0.88	side_1_overlap=6	side_1_possible_overlap_registers=149	side_1_read_count=134	side_1_redundant=0	side_2_annotate_key=gene	side_2_continuation=0	side_2_coverage=0.90	side_2_overlap=0	side_2_possible_overlap_registers=143	side_2_read_count=132	side_2_redundant=0	total_non_overlap_reads=9
JC	141	.	REL606	2252962	1	REL606	2253028	1	0	alignment_overlap=6	coverage_minus=2	coverage_plus=2	flanking_left=150	flanking_right=150	frequency=3.624e-02	junction_possible_overlap_registers=143	key=REL606__2252962__1__REL606__2253022__1__6____150__150__0__0	max_left=55	max_left_minus=55	max_left_plus=32	max_min_left=55	max_min_left_minus=55	max_min_left_plus=32	max_min_right=0	max_min_right_minus=0	max_min_right_plus=0	max_pos_hash_score=286	max_right=139	max_right_minus=91	max_right_plus=139	neg_log10_pos_hash_p_value=12.5	new_junction_coverage=0.03	new_junction_read_count=4	no_show=1	polymorphism_frequency=3.624e-02	pos_hash_score=4	prediction=polymorphism	reject=COVERAGE_EVENNESS_SKEW,FREQUENCY_CUTOFF	side_1_annotate_key=gene	side_1_continuation=0	side_1_coverage=0.69	side_1_overlap=6	side_1_possible_overlap_registers=149	side_1_read_count=105	side_1_redundant=0	side_2_annotate_key=gene	side_2_continuation=0	side_2_coverage=0.77	side_2_overlap=0	side_2_possible_overlap_registers=143	side_2_read_count=112	side_2_redundant=0	total_non_overlap_reads=4
JC	142	.	REL606	2262050	1	REL606	2262141	1	0	alignment_overlap=13	coverage_minus=2	coverage_plus=2	flanking_left=150	flanking_right=150	frequency=2.979e-02	junction_possible_overlap_registers=136	key=REL606__2262050__1__REL606__2262128__1__13____150__150__0__0	max_left=86	max_left_minus=53	max_left_plus=86	max_min_left=53	max_min_left_minus=53	max_min_left_plus=0	max_min_right=60	max_min_right_minus=0	max_min_right_plus=60	max_pos_hash_score=272	max_right=84	max_right_minus=84	max_right_plus=60	neg_log10_pos_hash_p_value=12.8	new_junction_coverage=0.03	new_junction_read_count=4	no_show=1	polymorphism_frequency=2.979e-02	pos_hash_score=3	prediction=polymorphism	reject=COVERAGE_EVENNESS_SKEW,FREQUENCY_CUTOFF	side_1_annotate_key=gene	side_1_continuation=0	side_1_coverage=0.94	side_1_overlap=13	side_1_possible_overlap_registers=149	side_1_read_count=143	side_1_redundant=0	side_2_annotate_key=gene	side_2_continuation=0	side_2_coverage=0.94	side_2_overlap=0	side_2_possible_overlap_registers=136	side_2_read_count=130	side_2_redundant=0	total_non_overlap_reads=4
JC	143	.	REL606	2262062	-1	REL606	2262127	-1	0	alignment_overlap=13	coverage_minus=1	coverage_plus=4	flanking_left=150	flanking_right=150	frequency=3.635e-02	junction_possible_overlap_registers=136	key=REL606__2262062__-1__REL606__2262140__-1__13____150__150__0__0	max_left=126	max_left_minus=85	max_left_plus=126	max_min_left=0	max_min_left_minus=0	max_min_left_plus=0	max_min_right=67	max_min_right_minus=52	max_min_right_plus=67	max_pos_hash_score=272	max_right=67	max_right_minus=52	max_right_plus=67	neg_log10_pos_hash_p_value=12.1	new_junction_coverage=0.04	new_junction_read_count=5	no_show=1	polymorphism_frequency=3.635e-02	pos_hash_score=4	prediction=polymorphism	reject=COVERAGE_EVENNESS_SKEW,FREQUENCY_CUTOFF	side_1_annotate_key=gene	side_1_continuation=0	side_1_coverage=0.97	side_1_overlap=13	side_1_possible_overlap_registers=149	side_1_read_count=148	side_1_redundant=0	side_2_annotate_key=gene	side_2_continuation=0	side_2_coverage=0.94	side_2_overlap=0	side_2_possible_overlap_registers=136	side_2_read_count=130	side_2_redundant=0	total_non_overlap_reads=5
JC	144	.	REL606	2394343	-1	REL606	2397360	-1	-51	alignment_overlap=-51	coverage_minus=2	coverage_plus=2	flanking_left=150	flanking_right=150	frequency=3.884e-02	junction_possible_overlap_registers=98	key=REL606__2394343__-1__REL606__2397360__-1__-51__ATCACCCACTTCTCAATTTCTTGCTACACGGCGGAGACTACATAAAGTAGT__150__150__0__0	max_left=39	max_left_minus=39	max_left_plus=39	max_min_left=39	max_min_left_minus=39	max_min_left_plus=39	max_min_right=0	max_min_right_minus=0	max_min_right_plus=0	max_pos_hash_score=196	max_right=59	max_right_minus=59	max_right_plus=59	neg_log10_pos_hash_p_value=9.5	new_junction_coverage=0.04	new_junction_read_count=4	polymorphism_frequency=3.884e-02	pos_hash_score=4	prediction=polymorphism	reject=COVERAGE_EVENNESS_SKEW,FREQUENCY_CUTOFF	side_1_annotate_key=gene	side_1_continuation=0	side_1_coverage=1.02	side_1_overlap=0	side_1_possible_overlap_registers=149	side_1_read_count=155	side_1_redundant=0	side_2_annotate_key=gene	side_2_continuation=0	side_2_coverage=0.96	side_2_overlap=0	side_2_possible_overlap_registers=149	side_2_read_count=146	side_2_redundant=0	total_non_overlap_reads=4	unique_read_sequence=ATCACCCACTTCTCAATTTCTTGCTACACGGCGGAGACTACATAAAGTAGT
JC	145	.	REL606	2394343	-1	REL606	2397482	-1	-51	alignment_overlap=-51	coverage_minus=2	coverage_plus=2	flanking_left=150	flanking_right=150	frequency=3.847e-02	junction_possible_overlap_registers=98	key=REL606__2394343__-1__REL606__2397482__-1__-51__ATCACCCACTTCTCAATTTCTTGCTACACGGCGGAGACTACATAAAGTAGT__150__150__0__0	max_left=39	max_left_minus=39	max_left_plus=39	max_min_left=39	max_min_left_minus=39	max_min_left_plus=39	max_min_right=0	max_min_right_minus=0	max_min_right_plus=0	max_pos_hash_score=196	max_right=59	max_right_minus=59	max_right_plus=59	neg_log10_pos_hash_p_value=9.5	new_junction_coverage=0.04	new_junction_read_count=4	polymorphism_frequency=3.847e-02	pos_hash_score=4	prediction=polymorphism	reject=COVERAGE_EVENNESS_SKEW,FREQUENCY_CUTOFF	side_1_annotate_key=gene	side_1_continuation=0	side_1_coverage=1.02	side_1_overlap=0	side_1_possible_overlap_registers=149	side_1_read_count=155	side_1_redundant=0	side_2_annotate_key=gene	side_2_continuation=0	side_2_coverage=0.98	side_2_overlap=0	side_2_possible_overlap_registers=149	side_2_read_count=149	side_2_redundant=0	total_non_overlap_reads=4	unique_read_sequence=ATCACCCACTTCTCAATTTCTTGCTACACGGCGGAGACTACATAAAGTAGT
JC	146	.	REL606	2394351	-1	REL606	3284765	-1	-22	alignment_overlap=-22	coverage_minus=3	coverage_plus=1	flanking_left=150	flanking_right=150	frequency=6.368e-02	junction_possible_overlap_registers=127	key=REL606__2394351__-1__REL606__3284765__-1__-22__TAACATGTAGTTAAAACCTCTT__150__150__0__1	max_left=19	max_left_minus=19	max_left_plus=14	max_min_left=19	max_min_left_minus=19	max_min_left_plus=14	max_min_right=0	max_min_right_minus=0	max_min_right_plus=0	max_pos_hash_score=254	max_right=116	max_right_minus=116	max_right_plus=110	neg_log10_pos_hash_p_value=11.5	new_junction_coverage=0.06	new_junction_read_count=8	no_show=1	polymorphism_frequency=6.368e-02	pos_hash_score=4	prediction=polymorphism	reject=COVERAGE_EVENNESS_SKEW,FREQUENCY_CUTOFF	side_1_annotate_key=gene	side_1_continuation=0	side_1_coverage=0.91	side_1_overlap=0	side_1_possible_overlap_registers=149	side_1_read_count=138	side_1_redundant=0	side_2_annotate_key=repeat	side_2_continuation=0	side_2_coverage=NA	side_2_overlap=0	side_2_possible_overlap_registers=NA	side_2_read_count=NA	side_2_redundant=1	total_non_overlap_reads=4	unique_read_sequence=TAACATGTAGTTAAAACCTCTT
JC	147	.	REL606	2394351	-1	REL606	3941527	1	-22	alignment_overlap=-22	coverage_minus=3	coverage_plus=1	flanking_left=150	flanking_right=150	frequency=5.525e-02	junction_possible_overlap_registers=127	key=REL606__2394351__-1__REL606__3941527__1__-22__TAACATGTAGTTAAAACCTCTT__150__150__0__0	max_left=23	max_left_minus=23	max_left_plus=23	max_min_left=23	max_min_left_minus=23	max_min_left_plus=23	max_min_right=0	max_min_right_minus=0	max_min_right_plus=0	max_pos_hash_score=254	max_right=116	max_right_minus=116	max_right_plus=105	neg_log10_pos_hash_p_value=12.3	new_junction_coverage=0.06	new_junction_read_count=8	no_show=1	polymorphism_frequency=5.525e-02	pos_hash_score=3	prediction=polymorphism	reject=COVERAGE_EVENNESS_SKEW,FREQUENCY_CUTOFF	side_1_annotate_key=gene	side_1_continuation=0	side_1_coverage=0.91	side_1_overlap=0	side_1_possible_overlap_registers=149	side_1_read_count=138	side_1_redundant=0	side_2_annotate_key=gene	side_2_continuation=0	side_2_coverage=1.20	side_2_overlap=0	side_2_possible_overlap_registers=149	side_2_read_count=183	side_2_redundant=0	total_non_overlap_reads=4	unique_read_sequence=TAACATGTAGTTAAAACCTCTT
JC	148	.	REL606	2394458	-1	REL606	2397360	-1	-51	alignment_overlap=-51	coverage_minus=2	coverage_plus=2	flanking_left=150	flanking_right=150	frequency=4.326e-02	junction_possible_overlap_registers=98	key=REL606__2394458__-1__REL606__2397360__-1__-51__ATCACCCACTTCTCAATTTCTTGCTACACGGCGGAGACTACATAAAGTAGT__150__150__0__0	max_left=39	max_left_minus=39	max_left_plus=39	max_min_left=39	max_min_left_minus=39	max_min_left_plus=39	max_min_right=0	max_min_right_minus=0	max_min_right_plus=0	max_pos_hash_score=196	max_right=59	max_right_minus=59	max_right_plus=59	neg_log10_pos_hash_p_value=9.5	new_junction_coverage=0.04	new_junction_read_count=4	polymorphism_frequency=4.326e-02	pos_hash_score=4	prediction=polymorphism	reject=COVERAGE_EVENNESS_SKEW,FREQUENCY_CUTOFF	side_1_annotate_key=gene	side_1_continuation=0	side_1_coverage=0.81	side_1_overlap=0	side_1_possible_overlap_registers=149	side_1_read_count=123	side_1_redundant=0	side_2_annotate_key=gene	side_2_continuation=0	side_2_coverage=0.96	side_2_overlap=0	side_2_possible_overlap_registers=149	side_2_read_count=146	side_2_redundant=0	total_non_overlap_reads=4	unique_read_sequence=ATCACCCACTTCTCAATTTCTTGCTACACGGCGGAGACTACATAAAGTAGT
JC	149	.	REL606	2394458	-1	REL606	2397482	-1	-51	alignment_overlap=-51	coverage_minus=2	coverage_plus=2	flanking_left=150	flanking_right=150	frequency=4.280e-02	junction_possible_overlap_registers=98	key=REL606__2394458__-1__REL606__2397482__-1__-51__ATCACCCACTTCTCAATTTCTTGCTACACGGCGGAGACTACATAAAGTAGT__150__150__0__0	max_left=39	max_left_minus=39	max_left_plus=39	max_min_left=39	max_min_left_minus=39	max_min_left_plus=39	max_min_right=0	max_min_right_minus=0	max_min_right_plus=0	max_pos_hash_score=196	max_right=59	max_right_minus=59	max_right_plus=59	neg_log10_pos_hash_p_value=9.5	new_junction_coverage=0.04	new_junction_read_count=4	polymorphism_frequency=4.280e-02	pos_hash_score=4	prediction=polymorphism	reject=COVERAGE_EVENNESS_SKEW,FREQUENCY_CUTOFF	side_1_annotate_key=gene	side_1_continuation=0	side_1_coverage=0.81	side_1_overlap=0	side_1_possible_overlap_registers=149	side_1_read_count=123	side_1_redundant=0	side_2_annotate_key=gene	side_2_continuation=0	side_2_coverage=0.98	side_2_overlap=0	side_2_possible_overlap_registers=149	side_2_read_count=149	side_2_redundant=0	total_non_overlap_reads=4	unique_read_sequence=ATCACCCACTTCTCAATTTCTTGCTACACGGCGGAGACTACATAAAGTAGT
JC	150	.	REL606	2394465	-1	REL606	3284765	-1	-23	alignment_overlap=-23	coverage_minus=3	coverage_plus=1	flanking_left=150	flanking_right=150	frequency=7.088e-02	junction_possible_overlap_registers=126	key=REL606__2394465__-1__REL606__3284765__-1__-23__ATAACATGTAGTTAAAACCTCTT__150__150__0__1	max_left=18	max_left_minus=18	max_left_plus=13	max_min_left=18	max_min_left_minus=18	max_min_left_plus=13	max_min_right=0	max_min_right_minus=0	max_min_right_plus=0	max_pos_hash_score=252	max_right=116	max_right_minus=116	max_right_plus=110	neg_log10_pos_hash_p_value=11.5	new_junction_coverage=0.06	new_junction_read_count=8	no_show=1	polymorphism_frequency=7.088e-02	pos_hash_score=4	prediction=polymorphism	reject=COVERAGE_EVENNESS_SKEW,FREQUENCY_CUTOFF	side_1_annotate_key=gene	side_1_continuation=0	side_1_coverage=0.81	side_1_overlap=0	side_1_possible_overlap_registers=149	side_1_read_count=124	side_1_redundant=0	side_2_annotate_key=repeat	side_2_continuation=0	side_2_coverage=NA	side_2_overlap=0	side_2_possible_overlap_registers=NA	side_2_read_count=NA	side_2_redundant=1	total_non_overlap_reads=4	unique_read_sequence=ATAACATGTAGTTAAAACCTCTT
JC	151	.	REL606	2394465	-1	REL606	3941527	1	-23	alignment_overlap=-23	coverage_minus=3	coverage_plus=1	flanking_left=150	flanking_right=150	frequency=5.805e-02	junction_possible_overlap_registers=126	key=REL606__2394465__-1__REL606__3941527__1__-23__ATAACATGTAGTTAAAACCTCTT__150__150__0__0	max_left=22	max_left_minus=22	max_left_plus=22	max_min_left=22	max_min_left_minus=22	max_min_left_plus=22	max_min_right=0	max_min_right_minus=0	max_min_right_plus=0	max_pos_hash_score=252	max_right=116	max_right_minus=116	max_right_plus=105	neg_log10_pos_hash_p_value=12.2	new_junction_coverage=0.06	new_junction_read_count=8	no_show=1	polymorphism_frequency=5.805e-02	pos_hash_score=3	prediction=polymorphism	reject=COVERAGE_EVENNESS_SKEW,FREQUENCY_CUTOFF	side_1_annotate_key=gene	side_1_continuation=0	side_1_coverage=0.81	side_1_overlap=0	side_1_possible_overlap_registers=149	side_1_read_count=124	side_1_redundant=0	side_2_annotate_key=gene	side_2_continuation=0	side_2_coverage=1.20	side_2_overlap=0	side_2_possible_overlap_registers=149	side_2_read_count=183	side_2_redundant=0	total_non_overlap_reads=4	unique_read_sequence=ATAACATGTAGTTAAAACCTCTT
JC	152	.	REL606	2496213	1	REL606	2496440	1	0	alignment_overlap=7	coverage_minus=2	coverage_plus=2	flanking_left=150	flanking_right=150	frequency=2.760e-02	junction_possible_overlap_registers=142	key=REL606__2496213__1__REL606__2496433__1__7____150__150__0__0	max_left=96	max_left_minus=96	max_left_plus=54	max_min_left=54	max_min_left_minus=48	max_min_left_plus=54	max_min_right=47	max_min_right_minus=47	max_min_right_plus=0	max_pos_hash_score=284	max_right=89	max_right_minus=89	max_right_plus=89	neg_log10_pos_hash_p_value=13.2	new_junction_coverage=0.03	new_junction_read_count=4	no_show=1	polymorphism_frequency=2.760e-02	pos_hash_score=3	prediction=polymorphism	reject=COVERAGE_EVENNESS_SKEW,FREQUENCY_CUTOFF	side_1_annotate_key=gene	side_1_continuation=0	side_1_coverage=0.99	side_1_overlap=7	side_1_possible_overlap_registers=149	side_1_read_count=151	side_1_redundant=0	side_2_annotate_key=gene	side_2_continuation=0	side_2_coverage=0.95	side_2_overlap=0	side_2_possible_overlap_registers=142	side_2_read_count=138	side_2_redundant=0	total_non_overlap_reads=4
JC	153	.	REL606	2507277	-1	REL606	2507287	-1	0	alignment_overlap=14	coverage_minus=4	coverage_plus=4	flanking_left=150	flanking_right=150	frequency=5.809e-02	junction_possible_overlap_registers=135	key=REL606__2507277__-1__REL606__2507301__-1__14____150__150__0__0	max_left=124	max_left_minus=89	max_left_plus=124	max_min_left=48	max_min_left_minus=48	max_min_left_plus=5	max_min_right=65	max_min_right_minus=65	max_min_right_plus=12	max_pos_hash_score=270	max_right=131	max_right_minus=88	max_right_plus=131	neg_log10_pos_hash_p_value=10.7	new_junction_coverage=0.09	new_junction_read_count=12	no_show=1	polymorphism_frequency=5.809e-02	pos_hash_score=6	prediction=polymorphism	reject=COVERAGE_EVENNESS_SKEW,FREQUENCY_CUTOFF	side_1_annotate_key=gene	side_1_continuation=0	side_1_coverage=1.39	side_1_overlap=14	side_1_possible_overlap_registers=149	side_1_read_count=211	side_1_redundant=0	side_2_annotate_key=gene	side_2_continuation=0	side_2_coverage=1.44	side_2_overlap=0	side_2_possible_overlap_registers=135	side_2_read_count=198	side_2_redundant=0	total_non_overlap_reads=8
JC	154	.	REL606	2568958	-1	REL606	2569026	-1	0	alignment_overlap=13	coverage_minus=1	coverage_plus=4	flanking_left=150	flanking_right=150	frequency=3.217e-02	junction_possible_overlap_registers=136	key=REL606__2568958__-1__REL606__2569039__-1__13____150__150__0__0	max_left=100	max_left_minus=100	max_left_plus=95	max_min_left=68	max_min_left_minus=0	max_min_left_plus=68	max_min_right=42	max_min_right_minus=37	max_min_right_plus=42	max_pos_hash_score=272	max_right=69	max_right_minus=37	max_right_plus=69	neg_log10_pos_hash_p_value=12.8	new_junction_coverage=0.04	new_junction_read_count=5	no_show=1	polymorphism_frequency=3.217e-02	pos_hash_score=3	prediction=polymorphism	reject=COVERAGE_EVENNESS_SKEW,FREQUENCY_CUTOFF	side_1_annotate_key=gene	side_1_continuation=0	side_1_coverage=1.14	side_1_overlap=13	side_1_possible_overlap_registers=149	side_1_read_count=174	side_1_redundant=0	side_2_annotate_key=gene	side_2_continuation=0	side_2_coverage=1.02	side_2_overlap=0	side_2_possible_overlap_registers=136	side_2_read_count=142	side_2_redundant=0	total_non_overlap_reads=5
JC	155	.	REL606	2635799	1	REL606	2635827	1	0	alignment_overlap=9	coverage_minus=0	coverage_plus=4	flanking_left=150	flanking_right=150	frequency=3.506e-02	junction_possible_overlap_registers=140	key=REL606__2635799__1__REL606__2635818__1__9____150__150__0__0	max_left=139	max_left_minus=0	max_left_plus=139	max_min_left=66	max_min_left_minus=0	max_min_left_plus=66	max_min_right=46	max_min_right_minus=0	max_min_right_plus=46	max_pos_hash_score=280	max_right=75	max_right_minus=0	max_right_plus=75	neg_log10_pos_hash_p_value=12.3	new_junction_coverage=0.03	new_junction_read_count=4	no_show=1	polymorphism_frequency=3.506e-02	pos_hash_score=4	prediction=polymorphism	reject=COVERAGE_EVENNESS_SKEW,FREQUENCY_CUTOFF	side_1_annotate_key=gene	side_1_continuation=0	side_1_coverage=0.74	side_1_overlap=9	side_1_possible_overlap_registers=149	side_1_read_count=113	side_1_redundant=0	side_2_annotate_key=gene	side_2_continuation=0	side_2_coverage=0.80	side_2_overlap=0	side_2_possible_overlap_registers=140	side_2_read_count=114	side_2_redundant=0	total_non_overlap_reads=4
JC	156	.	REL606	2657604	-1	REL606	2657740	1	0	alignment_overlap=20	coverage_minus=2	coverage_plus=1	flanking_left=150	flanking_right=150	frequency=2.898e-02	junction_possible_overlap_registers=129	key=REL606__2657604__-1__REL606__2657720__1__20____150__150__0__0	max_left=90	max_left_minus=90	max_left_plus=90	max_min_left=0	max_min_left_minus=0	max_min_left_plus=0	max_min_right=42	max_min_right_minus=42	max_min_right_plus=36	max_pos_hash_score=258	max_right=42	max_right_minus=42	max_right_plus=36	neg_log10_pos_hash_p_value=12.4	new_junction_coverage=0.04	new_junction_read_count=5	no_show=1	polymorphism_frequency=2.898e-02	pos_hash_score=3	prediction=polymorphism	reject=COVERAGE_EVENNESS_SKEW,FREQUENCY_CUTOFF	side_1_annotate_key=gene	side_1_continuation=0	side_1_coverage=1.17	side_1_overlap=20	side_1_possible_overlap_registers=149	side_1_read_count=178	side_1_redundant=0	side_2_annotate_key=gene	side_2_continuation=0	side_2_coverage=1.37	side_2_overlap=0	side_2_possible_overlap_registers=129	side_2_read_count=181	side_2_redundant=0	total_non_overlap_reads=3
JC	157	.	REL606	2657604	-1	REL606	2658154	1	0	alignment_overlap=20	coverage_minus=2	coverage_plus=1	flanking_left=150	flanking_right=150	frequency=2.613e-02	junction_possible_overlap_registers=129	key=REL606__2657604__-1__REL606__2658134__1__20____150__150__0__0	max_left=90	max_left_minus=90	max_left_plus=90	max_min_left=0	max_min_left_minus=0	max_min_left_plus=0	max_min_right=42	max_min_right_minus=42	max_min_right_plus=36	max_pos_hash_score=258	max_right=42	max_right_minus=42	max_right_plus=36	neg_log10_pos_hash_p_value=12.4	new_junction_coverage=0.03	new_junction_read_count=4	no_show=1	polymorphism_frequency=2.613e-02	pos_hash_score=3	prediction=polymorphism	reject=COVERAGE_EVENNESS_SKEW,FREQUENCY_CUTOFF	side_1_annotate_key=gene	side_1_continuation=0	side_1_coverage=1.17	side_1_overlap=20	side_1_possible_overlap_registers=149	side_1_read_count=178	side_1_redundant=0	side_2_annotate_key=gene	side_2_continuation=0	side_2_coverage=1.09	side_2_overlap=0	side_2_possible_overlap_registers=129	side_2_read_count=144	side_2_redundant=0	total_non_overlap_reads=3
JC	158	.	REL606	2659020	1	REL606	2827512	1	0	alignment_overlap=0	coverage_minus=71	coverage_plus=61	flanking_left=150	flanking_right=150	frequency=1	junction_possible_overlap_registers=149	key=REL606__2659020__1__REL606__2827512__1__0____150__150__0__1	max_left=148	max_left_minus=148	max_left_plus=147	max_min_left=74	max_min_left_minus=73	max_min_left_plus=74	max_min_right=74	max_min_right_minus=74	max_min_right_plus=66	max_pos_hash_score=298	max_right=149	max_right_minus=149	max_right_plus=147	neg_log10_pos_hash_p_value=0.3	new_junction_coverage=0.90	new_junction_read_count=137	polymorphism_frequency=1.000e+00	pos_hash_score=72	prediction=consensus	read_count_offset=3	side_1_annotate_key=gene	side_1_continuation=0	side_1_coverage=0.00	side_1_overlap=0	side_1_possible_overlap_registers=146	side_1_read_count=0	side_1_redundant=0	side_2_annotate_key=repeat	side_2_continuation=0	side_2_coverage=NA	side_2_overlap=0	side_2_possible_overlap_registers=NA	side_2_read_count=NA	side_2_redundant=1	total_non_overlap_reads=132
JC	159	.	REL606	2679030	-1	REL606	2679084	-1	0	alignment_overlap=14	coverage_minus=1	coverage_plus=2	flanking_left=150	flanking_right=150	frequency=2.309e-02	junction_possible_overlap_registers=135	key=REL606__2679030__-1__REL606__2679098__-1__14____150__150__0__0	max_left=102	max_left_minus=102	max_left_plus=82	max_min_left=0	max_min_left_minus=0	max_min_left_plus=0	max_min_right=56	max_min_right_minus=32	max_min_right_plus=56	max_pos_hash_score=270	max_right=56	max_right_minus=32	max_right_plus=56	neg_log10_pos_hash_p_value=12.8	new_junction_coverage=0.02	new_junction_read_count=3	no_show=1	polymorphism_frequency=2.309e-02	pos_hash_score=3	prediction=polymorphism	reject=COVERAGE_EVENNESS_SKEW,FREQUENCY_CUTOFF	side_1_annotate_key=gene	side_1_continuation=0	side_1_coverage=0.92	side_1_overlap=14	side_1_possible_overlap_registers=149	side_1_read_count=140	side_1_redundant=0	side_2_annotate_key=gene	side_2_continuation=0	side_2_coverage=0.92	side_2_overlap=0	side_2_possible_overlap_registers=135	side_2_read_count=127	side_2_redundant=0	total_non_overlap_reads=3
JC	160	.	REL606	2703085	-1	REL606	2703182	-1	0	alignment_overlap=7	coverage_minus=1	coverage_plus=2	flanking_left=150	flanking_right=150	frequency=2.162e-02	junction_possible_overlap_registers=142	key=REL606__2703085__-1__REL606__2703189__-1__7____150__150__0__0	max_left=104	max_left_minus=104	max_left_plus=66	max_min_left=66	max_min_left_minus=0	max_min_left_plus=66	max_min_right=39	max_min_right_minus=39	max_min_right_plus=0	max_pos_hash_score=284	max_right=98	max_right_minus=39	max_right_plus=98	neg_log10_pos_hash_p_value=13.2	new_junction_coverage=0.02	new_junction_read_count=3	no_show=1	polymorphism_frequency=2.162e-02	pos_hash_score=3	prediction=polymorphism	reject=COVERAGE_EVENNESS_SKEW,FREQUENCY_CUTOFF	side_1_annotate_key=gene	side_1_continuation=0	side_1_coverage=0.91	side_1_overlap=7	side_1_possible_overlap_registers=149	side_1_read_count=139	side_1_redundant=0	side_2_annotate_key=gene	side_2_continuation=0	side_2_coverage=0.96	side_2_overlap=0	side_2_possible_overlap_registers=142	side_2_read_count=139	side_2_redundant=0	total_non_overlap_reads=3
JC	161	.	REL606	2737574	-1	REL606	2737578	-1	0	alignment_overlap=7	coverage_minus=3	coverage_plus=0	flanking_left=150	flanking_right=150	frequency=2.381e-02	junction_possible_overlap_registers=142	key=REL606__2737574__-1__REL606__2737585__-1__7____150__150__0__0	max_left=43	max_left_minus=43	max_left_plus=0	max_min_left=43	max_min_left_minus=43	max_min_left_plus=0	max_min_right=0	max_min_right_minus=0	max_min_right_plus=0	max_pos_hash_score=284	max_right=105	max_right_minus=105	max_right_plus=0	neg_log10_pos_hash_p_value=13.2	new_junction_coverage=0.02	new_junction_read_count=3	no_show=1	polymorphism_frequency=2.381e-02	pos_hash_score=3	prediction=polymorphism	reject=COVERAGE_EVENNESS_SKEW,FREQUENCY_CUTOFF	side_1_annotate_key=gene	side_1_continuation=0	side_1_coverage=0.83	side_1_overlap=7	side_1_possible_overlap_registers=149	side_1_read_count=127	side_1_redundant=0	side_2_annotate_key=gene	side_2_continuation=0	side_2_coverage=0.86	side_2_overlap=0	side_2_possible_overlap_registers=142	side_2_read_count=125	side_2_redundant=0	total_non_overlap_reads=3
JC	162	.	REL606	2746193	-1	REL606	2746247	-1	0	alignment_overlap=12	coverage_minus=3	coverage_plus=0	flanking_left=150	flanking_right=150	frequency=2.223e-02	junction_possible_overlap_registers=137	key=REL606__2746193__-1__REL606__2746259__-1__12____150__150__0__0	max_left=97	max_left_minus=97	max_left_plus=0	max_min_left=55	max_min_left_minus=55	max_min_left_plus=0	max_min_right=41	max_min_right_minus=41	max_min_right_plus=0	max_pos_hash_score=274	max_right=95	max_right_minus=95	max_right_plus=0	neg_log10_pos_hash_p_value=12.9	new_junction_coverage=0.02	new_junction_read_count=3	no_show=1	polymorphism_frequency=2.223e-02	pos_hash_score=3	prediction=polymorphism	reject=COVERAGE_EVENNESS_SKEW,FREQUENCY_CUTOFF	side_1_annotate_key=gene	side_1_continuation=0	side_1_coverage=0.99	side_1_overlap=12	side_1_possible_overlap_registers=149	side_1_read_count=150	side_1_redundant=0	side_2_annotate_key=gene	side_2_continuation=0	side_2_coverage=0.90	side_2_overlap=0	side_2_possible_overlap_registers=137	side_2_read_count=126	side_2_redundant=0	total_non_overlap_reads=3
JC	163	.	REL606	2812137	1	REL606	2812234	1	0	alignment_overlap=9	coverage_minus=2	coverage_plus=3	flanking_left=150	flanking_right=150	frequency=4.201e-02	junction_possible_overlap_registers=140	key=REL606__2812137__1__REL606__2812225__1__9____150__150__0__0	max_left=109	max_left_minus=81	max_left_plus=109	max_min_left=31	max_min_left_minus=31	max_min_left_plus=0	max_min_right=55	max_min_right_minus=55	max_min_right_plus=54	max_pos_hash_score=280	max_right=110	max_right_minus=110	max_right_plus=54	neg_log10_pos_hash_p_value=11.6	new_junction_coverage=0.03	new_junction_read_count=5	no_show=1	polymorphism_frequency=4.201e-02	pos_hash_score=5	prediction=polymorphism	reject=COVERAGE_EVENNESS_SKEW,FREQUENCY_CUTOFF	side_1_annotate_key=gene	side_1_continuation=0	side_1_coverage=0.87	side_1_overlap=9	side_1_possible_overlap_registers=149	side_1_read_count=132	side_1_redundant=0	side_2_annotate_key=gene	side_2_continuation=0	side_2_coverage=0.73	side_2_overlap=0	side_2_possible_overlap_registers=140	side_2_read_count=104	side_2_redundant=0	total_non_overlap_reads=5
JC	164	.	REL606	2820165	-1	REL606	2820170	-1	0	alignment_overlap=11	coverage_minus=3	coverage_plus=1	flanking_left=150	flanking_right=150	frequency=4.776e-02	junction_possible_overlap_registers=138	key=REL606__2820165__-1__REL606__2820181__-1__11____150__150__0__0	max_left=132	max_left_minus=70	max_left_plus=132	max_min_left=36	max_min_left_minus=36	max_min_left_plus=0	max_min_right=69	max_min_right_minus=69	max_min_right_plus=7	max_pos_hash_score=276	max_right=105	max_right_minus=105	max_right_plus=7	neg_log10_pos_hash_p_value=12.2	new_junction_coverage=0.04	new_junction_read_count=6	no_show=1	polymorphism_frequency=4.776e-02	pos_hash_score=4	prediction=polymorphism	reject=COVERAGE_EVENNESS_SKEW,FREQUENCY_CUTOFF	side_1_annotate_key=gene	side_1_continuation=0	side_1_coverage=0.87	side_1_overlap=11	side_1_possible_overlap_registers=149	side_1_read_count=132	side_1_redundant=0	side_2_annotate_key=gene	side_2_continuation=0	side_2_coverage=0.83	side_2_overlap=0	side_2_possible_overlap_registers=138	side_2_read_count=117	side_2_redundant=0	total_non_overlap_reads=4
JC	165	.	REL606	2845863	-1	REL606	2896929	-1	0	alignment_overlap=0	coverage_minus=82	coverage_plus=51	flanking_left=150	flanking_right=150	frequency=1	junction_possible_overlap_registers=149	key=REL606__2845863__-1__REL606__2896929__-1__0____150__150__1__0	max_left=127	max_left_minus=127	max_left_plus=127	max_min_left=70	max_min_left_minus=67	max_min_left_plus=70	max_min_right=75	max_min_right_minus=75	max_min_right_plus=75	max_pos_hash_score=298	max_right=148	max_right_minus=145	max_right_plus=148	neg_log10_pos_hash_p_value=0.7	new_junction_coverage=0.88	new_junction_read_count=134	polymorphism_frequency=1.000e+00	pos_hash_score=60	prediction=consensus	read_count_offset=3	side_1_annotate_key=repeat	side_1_continuation=0	side_1_coverage=NA	side_1_overlap=0	side_1_read_count=NA	side_1_redundant=1	side_2_annotate_key=gene	side_2_continuation=0	side_2_coverage=0.00	side_2_overlap=0	side_2_possible_overlap_registers=146	side_2_read_count=0	side_2_redundant=0	total_non_overlap_reads=133
JC	166	.	REL606	2963465	-1	REL606	2976836	1	0	alignment_overlap=0	coverage_minus=99	coverage_plus=76	flanking_left=150	flanking_right=150	frequency=1	junction_possible_overlap_registers=149	key=REL606__2963465__-1__REL606__2976836__1__0____150__150__1__0	max_left=132	max_left_minus=132	max_left_plus=129	max_min_left=74	max_min_left_minus=70	max_min_left_plus=74	max_min_right=75	max_min_right_minus=75	max_min_right_plus=73	max_pos_hash_score=298	max_right=148	max_right_minus=145	max_right_plus=148	neg_log10_pos_hash_p_value=0.3	new_junction_coverage=1.17	new_junction_read_count=178	polymorphism_frequency=1.000e+00	pos_hash_score=70	prediction=consensus	read_count_offset=3	side_1_annotate_key=repeat	side_1_continuation=0	side_1_coverage=NA	side_1_overlap=0	side_1_read_count=NA	side_1_redundant=1	side_2_annotate_key=gene	side_2_continuation=0	side_2_coverage=0.00	side_2_overlap=0	side_2_possible_overlap_registers=146	side_2_read_count=0	side_2_redundant=0	total_non_overlap_reads=175
JC	167	.	REL606	2975018	1	REL606	2975040	1	0	alignment_overlap=7	coverage_minus=0	coverage_plus=5	flanking_left=150	flanking_right=150	frequency=4.404e-02	junction_possible_overlap_registers=142	key=REL606__2975018__1__REL606__2975033__1__7____150__150__0__0	max_left=138	max_left_minus=0	max_left_plus=138	max_min_left=0	max_min_left_minus=0	max_min_left_plus=0	max_min_right=70	max_min_right_minus=0	max_min_right_plus=70	max_pos_hash_score=284	max_right=70	max_right_minus=0	max_right_plus=70	neg_log10_pos_hash_p_value=12.4	new_junction_coverage=0.05	new_junction_read_count=7	no_show=1	polymorphism_frequency=4.404e-02	pos_hash_score=4	prediction=polymorphism	reject=COVERAGE_EVENNESS_SKEW,FREQUENCY_CUTOFF	side_1_annotate_key=gene	side_1_continuation=0	side_1_coverage=0.99	side_1_overlap=7	side_1_possible_overlap_registers=149	side_1_read_count=151	side_1_redundant=0	side_2_annotate_key=gene	side_2_continuation=0	side_2_coverage=1.10	side_2_overlap=0	side_2_possible_overlap_registers=142	side_2_read_count=160	side_2_redundant=0	total_non_overlap_reads=5
JC	168	.	REL606	2984259	-1	REL606	2984376	-1	0	alignment_overlap=11	coverage_minus=1	coverage_plus=3	flanking_left=150	flanking_right=150	frequency=2.508e-02	junction_possible_overlap_registers=138	key=REL606__2984259__-1__REL606__2984387__-1__11____150__150__0__0	max_left=94	max_left_minus=31	max_left_plus=94	max_min_left=58	max_min_left_minus=31	max_min_left_plus=58	max_min_right=45	max_min_right_minus=0	max_min_right_plus=45	max_pos_hash_score=276	max_right=102	max_right_minus=102	max_right_plus=101	neg_log10_pos_hash_p_value=12.2	new_junction_coverage=0.04	new_junction_read_count=5	no_show=1	polymorphism_frequency=2.508e-02	pos_hash_score=4	prediction=polymorphism	reject=COVERAGE_EVENNESS_SKEW,FREQUENCY_CUTOFF	side_1_annotate_key=gene	side_1_continuation=0	side_1_coverage=1.28	side_1_overlap=11	side_1_possible_overlap_registers=149	side_1_read_count=194	side_1_redundant=0	side_2_annotate_key=gene	side_2_continuation=0	side_2_coverage=1.48	side_2_overlap=0	side_2_possible_overlap_registers=138	side_2_read_count=209	side_2_redundant=0	total_non_overlap_reads=4
JC	169	.	REL606	3062502	1	REL606	3062611	1	0	alignment_overlap=3	coverage_minus=2	coverage_plus=2	flanking_left=150	flanking_right=150	frequency=2.718e-02	junction_possible_overlap_registers=146	key=REL606__3062502__1__REL606__3062608__1__3____150__150__0__0	max_left=96	max_left_minus=96	max_left_plus=73	max_min_left=73	max_min_left_minus=0	max_min_left_plus=73	max_min_right=63	max_min_right_minus=63	max_min_right_plus=0	max_pos_hash_score=292	max_right=74	max_right_minus=63	max_right_plus=74	neg_log10_pos_hash_p_value=13.4	new_junction_coverage=0.03	new_junction_read_count=4	no_show=1	polymorphism_frequency=2.718e-02	pos_hash_score=3	prediction=polymorphism	reject=COVERAGE_EVENNESS_SKEW,FREQUENCY_CUTOFF	side_1_annotate_key=gene	side_1_continuation=0	side_1_coverage=0.87	side_1_overlap=3	side_1_possible_overlap_registers=149	side_1_read_count=132	side_1_redundant=0	side_2_annotate_key=gene	side_2_continuation=0	side_2_coverage=1.05	side_2_overlap=0	side_2_possible_overlap_registers=146	side_2_read_count=157	side_2_redundant=0	total_non_overlap_reads=4
JC	170	.	REL606	3077334	-1	REL606	3077396	-1	0	alignment_overlap=10	coverage_minus=3	coverage_plus=0	flanking_left=150	flanking_right=150	frequency=2.614e-02	junction_possible_overlap_registers=139	key=REL606__3077334__-1__REL606__3077406__-1__10____150__150__0__0	max_left=108	max_left_minus=108	max_left_plus=0	max_min_left=63	max_min_left_minus=63	max_min_left_plus=0	max_min_right=32	max_min_right_minus=32	max_min_right_plus=0	max_pos_hash_score=278	max_right=107	max_right_minus=107	max_right_plus=0	neg_log10_pos_hash_p_value=13.0	new_junction_coverage=0.03	new_junction_read_count=4	no_show=1	polymorphism_frequency=2.614e-02	pos_hash_score=3	prediction=polymorphism	reject=COVERAGE_EVENNESS_SKEW,FREQUENCY_CUTOFF	side_1_annotate_key=gene	side_1_continuation=0	side_1_coverage=1.07	side_1_overlap=10	side_1_possible_overlap_registers=149	side_1_read_count=163	side_1_redundant=0	side_2_annotate_key=gene	side_2_continuation=0	side_2_coverage=1.03	side_2_overlap=0	side_2_possible_overlap_registers=139	side_2_read_count=146	side_2_redundant=0	total_non_overlap_reads=3
JC	171	.	REL606	3081397	1	REL606	3081569	1	0	alignment_overlap=10	coverage_minus=1	coverage_plus=3	flanking_left=150	flanking_right=150	frequency=2.868e-02	junction_possible_overlap_registers=139	key=REL606__3081397__1__REL606__3081559__1__10____150__150__0__0	max_left=103	max_left_minus=39	max_left_plus=103	max_min_left=39	max_min_left_minus=39	max_min_left_plus=2	max_min_right=44	max_min_right_minus=0	max_min_right_plus=44	max_pos_hash_score=278	max_right=138	max_right_minus=101	max_right_plus=138	neg_log10_pos_hash_p_value=12.3	new_junction_coverage=0.03	new_junction_read_count=4	no_show=1	polymorphism_frequency=2.868e-02	pos_hash_score=4	prediction=polymorphism	reject=COVERAGE_EVENNESS_SKEW,FREQUENCY_CUTOFF	side_1_annotate_key=gene	side_1_continuation=0	side_1_coverage=0.79	side_1_overlap=10	side_1_possible_overlap_registers=149	side_1_read_count=120	side_1_redundant=0	side_2_annotate_key=gene	side_2_continuation=0	side_2_coverage=1.12	side_2_overlap=0	side_2_possible_overlap_registers=139	side_2_read_count=159	side_2_redundant=0	total_non_overlap_reads=4
JC	172	.	REL606	3083014	1	REL606	3083075	1	0	alignment_overlap=8	coverage_minus=0	coverage_plus=4	flanking_left=150	flanking_right=150	frequency=2.858e-02	junction_possible_overlap_registers=141	key=REL606__3083014__1__REL606__3083067__1__8____150__150__0__0	max_left=136	max_left_minus=0	max_left_plus=136	max_min_left=0	max_min_left_minus=0	max_min_left_plus=0	max_min_right=60	max_min_right_minus=0	max_min_right_plus=60	max_pos_hash_score=282	max_right=60	max_right_minus=0	max_right_plus=60	neg_log10_pos_hash_p_value=12.4	new_junction_coverage=0.03	new_junction_read_count=4	no_show=1	polymorphism_frequency=2.858e-02	pos_hash_score=4	prediction=polymorphism	reject=COVERAGE_EVENNESS_SKEW,FREQUENCY_CUTOFF	side_1_annotate_key=gene	side_1_continuation=0	side_1_coverage=0.99	side_1_overlap=8	side_1_possible_overlap_registers=149	side_1_read_count=151	side_1_redundant=0	side_2_annotate_key=gene	side_2_continuation=0	side_2_coverage=0.90	side_2_overlap=0	side_2_possible_overlap_registers=141	side_2_read_count=129	side_2_redundant=0	total_non_overlap_reads=4
JC	173	.	REL606	3109394	1	REL606	3196392	1	0	alignment_overlap=0	coverage_minus=95	coverage_plus=58	flanking_left=150	flanking_right=150	frequency=1	junction_possible_overlap_registers=149	key=REL606__3109394__1__REL606__3196392__1__0____150__150__0__1	max_left=145	max_left_minus=143	max_left_plus=145	max_min_left=73	max_min_left_minus=73	max_min_left_plus=73	max_min_right=75	max_min_right_minus=74	max_min_right_plus=75	max_pos_hash_score=298	max_right=147	max_right_minus=146	max_right_plus=147	neg_log10_pos_hash_p_value=0.5	new_junction_coverage=1.03	new_junction_read_count=157	polymorphism_frequency=9.935e-01	pos_hash_score=65	prediction=consensus	read_count_offset=3	side_1_annotate_key=gene	side_1_continuation=0	side_1_coverage=0.01	side_1_overlap=0	side_1_possible_overlap_registers=146	side_1_read_count=1	side_1_redundant=0	side_2_annotate_key=repeat	side_2_continuation=0	side_2_coverage=NA	side_2_overlap=0	side_2_possible_overlap_registers=NA	side_2_read_count=NA	side_2_redundant=1	total_non_overlap_reads=153
JC	174	.	REL606	3156025	-1	REL606	3156031	-1	0	alignment_overlap=9	coverage_minus=3	coverage_plus=1	flanking_left=150	flanking_right=150	frequency=3.021e-02	junction_possible_overlap_registers=140	key=REL606__3156025__-1__REL606__3156040__-1__9____150__150__0__0	max_left=132	max_left_minus=82	max_left_plus=132	max_min_left=32	max_min_left_minus=32	max_min_left_plus=0	max_min_right=59	max_min_right_minus=59	max_min_right_plus=9	max_pos_hash_score=280	max_right=111	max_right_minus=111	max_right_plus=9	neg_log10_pos_hash_p_value=12.3	new_junction_coverage=0.03	new_junction_read_count=4	no_show=1	polymorphism_frequency=3.021e-02	pos_hash_score=4	prediction=polymorphism	reject=COVERAGE_EVENNESS_SKEW,FREQUENCY_CUTOFF	side_1_annotate_key=gene	side_1_continuation=0	side_1_coverage=0.89	side_1_overlap=9	side_1_possible_overlap_registers=149	side_1_read_count=136	side_1_redundant=0	side_2_annotate_key=gene	side_2_continuation=0	side_2_coverage=0.90	side_2_overlap=0	side_2_possible_overlap_registers=140	side_2_read_count=129	side_2_redundant=0	total_non_overlap_reads=4
JC	175	.	REL606	3256237	1	REL606	3256654	1	0	alignment_overlap=11	coverage_minus=1	coverage_plus=2	flanking_left=150	flanking_right=150	frequency=2.046e-02	junction_possible_overlap_registers=138	key=REL606__3256237__1__REL606__3256643__1__11____150__150__0__0	max_left=106	max_left_minus=72	max_left_plus=106	max_min_left=0	max_min_left_minus=0	max_min_left_plus=0	max_min_right=63	max_min_right_minus=63	max_min_right_plus=63	max_pos_hash_score=276	max_right=63	max_right_minus=63	max_right_plus=63	neg_log10_pos_hash_p_value=13.0	new_junction_coverage=0.02	new_junction_read_count=3	no_show=1	polymorphism_frequency=2.046e-02	pos_hash_score=3	prediction=polymorphism	reject=COVERAGE_EVENNESS_SKEW,FREQUENCY_CUTOFF	side_1_annotate_key=gene	side_1_continuation=0	side_1_coverage=1.05	side_1_overlap=11	side_1_possible_overlap_registers=149	side_1_read_count=160	side_1_redundant=0	side_2_annotate_key=gene	side_2_continuation=0	side_2_coverage=0.99	side_2_overlap=0	side_2_possible_overlap_registers=138	side_2_read_count=139	side_2_redundant=0	total_non_overlap_reads=3
JC	176	.	REL606	3449375	1	REL606	3449434	1	0	alignment_overlap=10	coverage_minus=2	coverage_plus=3	flanking_left=150	flanking_right=150	frequency=3.862e-02	junction_possible_overlap_registers=139	key=REL606__3449375__1__REL606__3449424__1__10____150__150__0__0	max_left=107	max_left_minus=42	max_left_plus=107	max_min_left=67	max_min_left_minus=42	max_min_left_plus=67	max_min_right=62	max_min_right_minus=0	max_min_right_plus=62	max_pos_hash_score=278	max_right=99	max_right_minus=99	max_right_plus=73	neg_log10_pos_hash_p_value=11.6	new_junction_coverage=0.04	new_junction_read_count=5	no_show=1	polymorphism_frequency=3.862e-02	pos_hash_score=5	prediction=polymorphism	reject=COVERAGE_EVENNESS_SKEW,FREQUENCY_CUTOFF	side_1_annotate_key=gene	side_1_continuation=0	side_1_coverage=0.89	side_1_overlap=10	side_1_possible_overlap_registers=149	side_1_read_count=135	side_1_redundant=0	side_2_annotate_key=gene	side_2_continuation=0	side_2_coverage=0.87	side_2_overlap=0	side_2_possible_overlap_registers=139	side_2_read_count=123	side_2_redundant=0	total_non_overlap_reads=5
JC	177	.	REL606	3481698	1	REL606	3481712	1	0	alignment_overlap=9	coverage_minus=0	coverage_plus=13	flanking_left=150	flanking_right=150	frequency=1	junction_possible_overlap_registers=140	key=REL606__3481689__1__REL606__3481712__1__9____150__150__1__0	max_left=135	max_left_minus=0	max_left_plus=135	max_min_left=0	max_min_left_minus=0	max_min_left_plus=0	max_min_right=64	max_min_right_minus=0	max_min_right_plus=64	max_pos_hash_score=280	max_right=64	max_right_minus=0	max_right_plus=64	neg_log10_pos_hash_p_value=9.4	new_junction_coverage=0.09	new_junction_read_count=13	polymorphism_frequency=1.000e+00	pos_hash_score=9	prediction=consensus	reject=COVERAGE_EVENNESS_SKEW	side_1_annotate_key=repeat	side_1_continuation=0	side_1_coverage=NA	side_1_overlap=0	side_1_read_count=NA	side_1_redundant=1	side_2_annotate_key=gene	side_2_continuation=0	side_2_coverage=0.00	side_2_overlap=9	side_2_possible_overlap_registers=149	side_2_read_count=0	side_2_redundant=0	total_non_overlap_reads=13
JC	178	.	REL606	3482842	1	REL606	3482878	1	0	alignment_overlap=8	coverage_minus=1	coverage_plus=11	flanking_left=150	flanking_right=150	frequency=1	junction_possible_overlap_registers=141	key=REL606__3482834__1__REL606__3482878__1__8____150__150__1__0	max_left=139	max_left_minus=134	max_left_plus=139	max_min_left=0	max_min_left_minus=0	max_min_left_plus=0	max_min_right=50	max_min_right_minus=4	max_min_right_plus=50	max_pos_hash_score=282	max_right=50	max_right_minus=4	max_right_plus=50	neg_log10_pos_hash_p_value=9.9	new_junction_coverage=0.10	new_junction_read_count=14	no_show=1	polymorphism_frequency=1.000e+00	pos_hash_score=8	prediction=consensus	reject=COVERAGE_EVENNESS_SKEW	side_1_annotate_key=repeat	side_1_continuation=0	side_1_coverage=NA	side_1_overlap=0	side_1_read_count=NA	side_1_redundant=1	side_2_annotate_key=gene	side_2_continuation=0	side_2_coverage=0.00	side_2_overlap=8	side_2_possible_overlap_registers=149	side_2_read_count=0	side_2_redundant=0	total_non_overlap_reads=12
JC	179	.	REL606	3487466	-1	REL606	3487477	-1	0	alignment_overlap=11	coverage_minus=6	coverage_plus=0	flanking_left=150	flanking_right=150	frequency=1.404e-02	junction_possible_overlap_registers=138	key=REL606__3487466__-1__REL606__3487488__-1__11____150__150__0__0	max_left=82	max_left_minus=82	max_left_plus=0	max_min_left=52	max_min_left_minus=52	max_min_left_plus=0	max_min_right=57	max_min_right_minus=57	max_min_right_plus=0	max_pos_hash_score=276	max_right=131	max_right_minus=131	max_right_plus=0	neg_log10_pos_hash_p_value=10.9	new_junction_coverage=0.04	new_junction_read_count=6	no_show=1	polymorphism_frequency=1.404e-02	pos_hash_score=6	prediction=polymorphism	reject=COVERAGE_EVENNESS_SKEW,FREQUENCY_CUTOFF	side_1_annotate_key=gene	side_1_continuation=0	side_1_coverage=2.89	side_1_overlap=11	side_1_possible_overlap_registers=149	side_1_read_count=440	side_1_redundant=0	side_2_annotate_key=gene	side_2_continuation=0	side_2_coverage=3.09	side_2_overlap=0	side_2_possible_overlap_registers=138	side_2_read_count=435	side_2_redundant=0	total_non_overlap_reads=6
JC	180	.	REL606	3500195	1	REL606	3500356	1	0	alignment_overlap=8	coverage_minus=8	coverage_plus=2	flanking_left=150	flanking_right=150	frequency=1.987e-02	junction_possible_overlap_registers=141	key=REL606__3500195__1__REL606__3500348__1__8____150__150__0__0	max_left=115	max_left_minus=115	max_left_plus=63	max_min_left=63	max_min_left_minus=0	max_min_left_plus=63	max_min_right=61	max_min_right_minus=61	max_min_right_plus=0	max_pos_hash_score=282	max_right=91	max_right_minus=61	max_right_plus=91	neg_log10_pos_hash_p_value=11.1	new_junction_coverage=0.07	new_junction_read_count=10	no_show=1	polymorphism_frequency=1.987e-02	pos_hash_score=6	prediction=polymorphism	reject=COVERAGE_EVENNESS_SKEW,FREQUENCY_CUTOFF	side_1_annotate_key=gene	side_1_continuation=0	side_1_coverage=3.21	side_1_overlap=8	side_1_possible_overlap_registers=149	side_1_read_count=489	side_1_redundant=0	side_2_annotate_key=gene	side_2_continuation=0	side_2_coverage=3.64	side_2_overlap=0	side_2_possible_overlap_registers=141	side_2_read_count=524	side_2_redundant=0	total_non_overlap_reads=10
JC	181	.	REL606	3502412	-1	REL606	3502390	-1	0	alignment_overlap=22	coverage_minus=4	coverage_plus=3	flanking_left=150	flanking_right=150	frequency=1.567e-02	junction_possible_overlap_registers=127	key=REL606__3502412__-1__REL606__3502412__-1__22____150__150__0__0	max_left=122	max_left_minus=90	max_left_plus=122	max_min_left=54	max_min_left_minus=51	max_min_left_plus=54	max_min_right=63	max_min_right_minus=63	max_min_right_plus=55	max_pos_hash_score=254	max_right=119	max_right_minus=119	max_right_plus=74	neg_log10_pos_hash_p_value=9.6	new_junction_coverage=0.05	new_junction_read_count=7	no_show=1	polymorphism_frequency=1.567e-02	pos_hash_score=7	prediction=polymorphism	reject=COVERAGE_EVENNESS_SKEW,FREQUENCY_CUTOFF	side_1_annotate_key=gene	side_1_continuation=0	side_1_coverage=3.29	side_1_overlap=22	side_1_possible_overlap_registers=149	side_1_read_count=500	side_1_redundant=0	side_2_annotate_key=gene	side_2_continuation=0	side_2_coverage=3.49	side_2_overlap=0	side_2_possible_overlap_registers=127	side_2_read_count=453	side_2_redundant=0	total_non_overlap_reads=7
JC	182	.	REL606	3507489	-1	REL606	3507547	-1	0	alignment_overlap=11	coverage_minus=5	coverage_plus=2	flanking_left=150	flanking_right=150	frequency=1.695e-02	junction_possible_overlap_registers=138	key=REL606__3507489__-1__REL606__3507558__-1__11____150__150__0__0	max_left=79	max_left_minus=77	max_left_plus=79	max_min_left=42	max_min_left_minus=42	max_min_left_plus=0	max_min_right=69	max_min_right_minus=69	max_min_right_plus=60	max_pos_hash_score=276	max_right=97	max_right_minus=97	max_right_plus=60	neg_log10_pos_hash_p_value=11.5	new_junction_coverage=0.05	new_junction_read_count=7	no_show=1	polymorphism_frequency=1.695e-02	pos_hash_score=5	prediction=polymorphism	reject=COVERAGE_EVENNESS_SKEW,FREQUENCY_CUTOFF	side_1_annotate_key=gene	side_1_continuation=0	side_1_coverage=3.04	side_1_overlap=11	side_1_possible_overlap_registers=149	side_1_read_count=462	side_1_redundant=0	side_2_annotate_key=gene	side_2_continuation=0	side_2_coverage=2.72	side_2_overlap=0	side_2_possible_overlap_registers=138	side_2_read_count=384	side_2_redundant=0	total_non_overlap_reads=7
JC	183	.	REL606	3521490	-1	REL606	3522064	-1	0	alignment_overlap=13	coverage_minus=0	coverage_plus=3	flanking_left=150	flanking_right=150	frequency=7.247e-03	junction_possible_overlap_registers=136	key=REL606__3521490__-1__REL606__3522077__-1__13____150__150__0__0	max_left=53	max_left_minus=0	max_left_plus=53	max_min_left=53	max_min_left_minus=0	max_min_left_plus=53	max_min_right=0	max_min_right_minus=0	max_min_right_plus=0	max_pos_hash_score=272	max_right=107	max_right_minus=0	max_right_plus=107	neg_log10_pos_hash_p_value=12.8	new_junction_coverage=0.02	new_junction_read_count=3	no_show=1	polymorphism_frequency=7.247e-03	pos_hash_score=3	prediction=polymorphism	reject=COVERAGE_EVENNESS_SKEW,FREQUENCY_CUTOFF	side_1_annotate_key=gene	side_1_continuation=0	side_1_coverage=3.39	side_1_overlap=13	side_1_possible_overlap_registers=149	side_1_read_count=516	side_1_redundant=0	side_2_annotate_key=gene	side_2_continuation=0	side_2_coverage=2.53	side_2_overlap=0	side_2_possible_overlap_registers=136	side_2_read_count=351	side_2_redundant=0	total_non_overlap_reads=3
JC	184	.	REL606	3530862	-1	REL606	3531031	-1	0	alignment_overlap=6	coverage_minus=5	coverage_plus=2	flanking_left=150	flanking_right=150	frequency=1.412e-02	junction_possible_overlap_registers=143	key=REL606__3530862__-1__REL606__3531037__-1__6____150__150__0__0	max_left=140	max_left_minus=140	max_left_plus=71	max_min_left=71	max_min_left_minus=37	max_min_left_plus=71	max_min_right=70	max_min_right_minus=70	max_min_right_plus=0	max_pos_hash_score=286	max_right=107	max_right_minus=107	max_right_plus=73	neg_log10_pos_hash_p_value=11.2	new_junction_coverage=0.05	new_junction_read_count=7	no_show=1	polymorphism_frequency=1.412e-02	pos_hash_score=6	prediction=polymorphism	reject=COVERAGE_EVENNESS_SKEW,FREQUENCY_CUTOFF	side_1_annotate_key=gene	side_1_continuation=0	side_1_coverage=3.52	side_1_overlap=6	side_1_possible_overlap_registers=149	side_1_read_count=536	side_1_redundant=0	side_2_annotate_key=gene	side_2_continuation=0	side_2_coverage=3.17	side_2_overlap=0	side_2_possible_overlap_registers=143	side_2_read_count=463	side_2_redundant=0	total_non_overlap_reads=7
JC	185	.	REL606	3534754	1	REL606	3534938	1	0	alignment_overlap=10	coverage_minus=1	coverage_plus=6	flanking_left=150	flanking_right=150	frequency=1.619e-02	junction_possible_overlap_registers=139	key=REL606__3534754__1__REL606__3534928__1__10____150__150__0__0	max_left=120	max_left_minus=120	max_left_plus=71	max_min_left=53	max_min_left_minus=0	max_min_left_plus=53	max_min_right=70	max_min_right_minus=20	max_min_right_plus=70	max_pos_hash_score=278	max_right=131	max_right_minus=20	max_right_plus=131	neg_log10_pos_hash_p_value=10.9	new_junction_coverage=0.05	new_junction_read_count=7	no_show=1	polymorphism_frequency=1.619e-02	pos_hash_score=6	prediction=polymorphism	reject=COVERAGE_EVENNESS_SKEW,FREQUENCY_CUTOFF	side_1_annotate_key=gene	side_1_continuation=0	side_1_coverage=2.85	side_1_overlap=10	side_1_possible_overlap_registers=149	side_1_read_count=434	side_1_redundant=0	side_2_annotate_key=gene	side_2_continuation=0	side_2_coverage=3.14	side_2_overlap=0	side_2_possible_overlap_registers=139	side_2_read_count=446	side_2_redundant=0	total_non_overlap_reads=7
JC	186	.	REL606	3534763	-1	REL606	3534927	-1	0	alignment_overlap=10	coverage_minus=4	coverage_plus=6	flanking_left=150	flanking_right=150	frequency=2.289e-02	junction_possible_overlap_registers=139	key=REL606__3534763__-1__REL606__3534937__-1__10____150__150__0__0	max_left=135	max_left_minus=135	max_left_plus=92	max_min_left=0	max_min_left_minus=0	max_min_left_plus=0	max_min_right=60	max_min_right_minus=43	max_min_right_plus=60	max_pos_hash_score=278	max_right=60	max_right_minus=43	max_right_plus=60	neg_log10_pos_hash_p_value=11.6	new_junction_coverage=0.07	new_junction_read_count=10	no_show=1	polymorphism_frequency=2.289e-02	pos_hash_score=5	prediction=polymorphism	reject=COVERAGE_EVENNESS_SKEW,FREQUENCY_CUTOFF	side_1_annotate_key=gene	side_1_continuation=0	side_1_coverage=2.86	side_1_overlap=10	side_1_possible_overlap_registers=149	side_1_read_count=435	side_1_redundant=0	side_2_annotate_key=gene	side_2_continuation=0	side_2_coverage=3.16	side_2_overlap=0	side_2_possible_overlap_registers=139	side_2_read_count=448	side_2_redundant=0	total_non_overlap_reads=10
JC	187	.	REL606	3536834	1	REL606	3536893	1	0	alignment_overlap=9	coverage_minus=1	coverage_plus=3	flanking_left=150	flanking_right=150	frequency=9.706e-03	junction_possible_overlap_registers=140	key=REL606__3536834__1__REL606__3536884__1__9____150__150__0__0	max_left=135	max_left_minus=135	max_left_plus=107	max_min_left=0	max_min_left_minus=0	max_min_left_plus=0	max_min_right=64	max_min_right_minus=6	max_min_right_plus=64	max_pos_hash_score=280	max_right=64	max_right_minus=6	max_right_plus=64	neg_log10_pos_hash_p_value=12.3	new_junction_coverage=0.03	new_junction_read_count=4	no_show=1	polymorphism_frequency=9.706e-03	pos_hash_score=4	prediction=polymorphism	reject=COVERAGE_EVENNESS_SKEW,FREQUENCY_CUTOFF	side_1_annotate_key=gene	side_1_continuation=0	side_1_coverage=2.80	side_1_overlap=9	side_1_possible_overlap_registers=149	side_1_read_count=426	side_1_redundant=0	side_2_annotate_key=gene	side_2_continuation=0	side_2_coverage=2.91	side_2_overlap=0	side_2_possible_overlap_registers=140	side_2_read_count=416	side_2_redundant=0	total_non_overlap_reads=4
JC	188	.	REL606	3538363	1	REL606	3538475	1	0	alignment_overlap=8	coverage_minus=3	coverage_plus=2	flanking_left=150	flanking_right=150	frequency=1.362e-02	junction_possible_overlap_registers=141	key=REL606__3538363__1__REL606__3538467__1__8____150__150__0__0	max_left=140	max_left_minus=140	max_left_plus=49	max_min_left=49	max_min_left_minus=0	max_min_left_plus=49	max_min_right=50	max_min_right_minus=50	max_min_right_plus=0	max_pos_hash_score=282	max_right=116	max_right_minus=50	max_right_plus=116	neg_log10_pos_hash_p_value=11.7	new_junction_coverage=0.03	new_junction_read_count=5	no_show=1	polymorphism_frequency=1.362e-02	pos_hash_score=5	prediction=polymorphism	reject=COVERAGE_EVENNESS_SKEW,FREQUENCY_CUTOFF	side_1_annotate_key=gene	side_1_continuation=0	side_1_coverage=2.41	side_1_overlap=8	side_1_possible_overlap_registers=149	side_1_read_count=367	side_1_redundant=0	side_2_annotate_key=gene	side_2_continuation=0	side_2_coverage=2.62	side_2_overlap=0	side_2_possible_overlap_registers=141	side_2_read_count=377	side_2_redundant=0	total_non_overlap_reads=5
JC	189	.	REL606	3540106	-1	REL606	3540549	-1	0	alignment_overlap=11	coverage_minus=3	coverage_plus=2	flanking_left=150	flanking_right=150	frequency=1.033e-02	junction_possible_overlap_registers=138	key=REL606__3540106__-1__REL606__3540560__-1__11____150__150__0__0	max_left=137	max_left_minus=137	max_left_plus=104	max_min_left=0	max_min_left_minus=0	max_min_left_plus=0	max_min_right=44	max_min_right_minus=44	max_min_right_plus=38	max_pos_hash_score=276	max_right=44	max_right_minus=44	max_right_plus=38	neg_log10_pos_hash_p_value=11.5	new_junction_coverage=0.04	new_junction_read_count=5	no_show=1	polymorphism_frequency=1.033e-02	pos_hash_score=5	prediction=polymorphism	reject=COVERAGE_EVENNESS_SKEW,FREQUENCY_CUTOFF	side_1_annotate_key=gene	side_1_continuation=0	side_1_coverage=3.38	side_1_overlap=11	side_1_possible_overlap_registers=149	side_1_read_count=514	side_1_redundant=0	side_2_annotate_key=gene	side_2_continuation=0	side_2_coverage=3.42	side_2_overlap=0	side_2_possible_overlap_registers=138	side_2_read_count=482	side_2_redundant=0	total_non_overlap_reads=5
JC	190	.	REL606	3546968	-1	REL606	3547048	-1	0	alignment_overlap=10	coverage_minus=16	coverage_plus=4	flanking_left=150	flanking_right=150	frequency=4.750e-02	junction_possible_overlap_registers=139	key=REL606__3546968__-1__REL606__3547058__-1__10____150__150__0__0	max_left=128	max_left_minus=61	max_left_plus=128	max_min_left=61	max_min_left_minus=61	max_min_left_plus=58	max_min_right=13	max_min_right_minus=0	max_min_right_plus=13	max_pos_hash_score=278	max_right=138	max_right_minus=134	max_right_plus=138	neg_log10_pos_hash_p_value=8.0	new_junction_coverage=0.14	new_junction_read_count=20	polymorphism_frequency=4.750e-02	pos_hash_score=12	prediction=polymorphism	reject=COVERAGE_EVENNESS_SKEW,FREQUENCY_CUTOFF	side_1_annotate_key=gene	side_1_continuation=0	side_1_coverage=2.83	side_1_overlap=10	side_1_possible_overlap_registers=149	side_1_read_count=430	side_1_redundant=0	side_2_annotate_key=gene	side_2_continuation=0	side_2_coverage=2.83	side_2_overlap=0	side_2_possible_overlap_registers=139	side_2_read_count=401	side_2_redundant=0	total_non_overlap_reads=20
JC	191	.	REL606	3554191	-1	REL606	3554222	-1	0	alignment_overlap=8	coverage_minus=8	coverage_plus=0	flanking_left=150	flanking_right=150	frequency=1.549e-02	junction_possible_overlap_registers=141	key=REL606__3554191__-1__REL606__3554230__-1__8____150__150__0__0	max_left=122	max_left_minus=122	max_left_plus=0	max_min_left=51	max_min_left_minus=51	max_min_left_plus=0	max_min_right=18	max_min_right_minus=18	max_min_right_plus=0	max_pos_hash_score=282	max_right=110	max_right_minus=110	max_right_plus=0	neg_log10_pos_hash_p_value=10.5	new_junction_coverage=0.06	new_junction_read_count=8	no_show=1	polymorphism_frequency=1.549e-02	pos_hash_score=7	prediction=polymorphism	reject=COVERAGE_EVENNESS_SKEW,FREQUENCY_CUTOFF	side_1_annotate_key=gene	side_1_continuation=0	side_1_coverage=3.64	side_1_overlap=8	side_1_possible_overlap_registers=149	side_1_read_count=554	side_1_redundant=0	side_2_annotate_key=gene	side_2_continuation=0	side_2_coverage=3.42	side_2_overlap=0	side_2_possible_overlap_registers=141	side_2_read_count=493	side_2_redundant=0	total_non_overlap_reads=8
JC	192	.	REL606	3559599	-1	REL606	3559673	-1	0	alignment_overlap=9	coverage_minus=5	coverage_plus=4	flanking_left=150	flanking_right=150	frequency=2.062e-02	junction_possible_overlap_registers=140	key=REL606__3559599__-1__REL606__3559682__-1__9____150__150__0__0	max_left=139	max_left_minus=139	max_left_plus=122	max_min_left=65	max_min_left_minus=19	max_min_left_plus=65	max_min_right=59	max_min_right_minus=2	max_min_right_plus=59	max_pos_hash_score=280	max_right=122	max_right_minus=122	max_right_plus=76	neg_log10_pos_hash_p_value=11.0	new_junction_coverage=0.06	new_junction_read_count=9	no_show=1	polymorphism_frequency=2.062e-02	pos_hash_score=6	prediction=polymorphism	reject=COVERAGE_EVENNESS_SKEW,FREQUENCY_CUTOFF	side_1_annotate_key=gene	side_1_continuation=0	side_1_coverage=3.04	side_1_overlap=9	side_1_possible_overlap_registers=149	side_1_read_count=462	side_1_redundant=0	side_2_annotate_key=gene	side_2_continuation=0	side_2_coverage=2.94	side_2_overlap=0	side_2_possible_overlap_registers=140	side_2_read_count=421	side_2_redundant=0	total_non_overlap_reads=9
JC	193	.	REL606	3561018	-1	REL606	3561028	-1	0	alignment_overlap=9	coverage_minus=6	coverage_plus=1	flanking_left=150	flanking_right=150	frequency=2.765e-02	junction_possible_overlap_registers=140	key=REL606__3561018__-1__REL606__3561037__-1__9____150__150__0__0	max_left=130	max_left_minus=66	max_left_plus=130	max_min_left=66	max_min_left_minus=66	max_min_left_plus=0	max_min_right=11	max_min_right_minus=0	max_min_right_plus=11	max_pos_hash_score=280	max_right=96	max_right_minus=96	max_right_plus=11	neg_log10_pos_hash_p_value=11.0	new_junction_coverage=0.08	new_junction_read_count=12	no_show=1	polymorphism_frequency=2.765e-02	pos_hash_score=6	prediction=polymorphism	reject=COVERAGE_EVENNESS_SKEW,FREQUENCY_CUTOFF	side_1_annotate_key=gene	side_1_continuation=0	side_1_coverage=2.94	side_1_overlap=9	side_1_possible_overlap_registers=149	side_1_read_count=448	side_1_redundant=0	side_2_annotate_key=gene	side_2_continuation=0	side_2_coverage=2.96	side_2_overlap=0	side_2_possible_overlap_registers=140	side_2_read_count=423	side_2_redundant=0	total_non_overlap_reads=7
JC	194	.	REL606	3561018	-1	REL606	3561511	-1	0	alignment_overlap=9	coverage_minus=6	coverage_plus=4	flanking_left=150	flanking_right=150	frequency=2.775e-02	junction_possible_overlap_registers=140	key=REL606__3561018__-1__REL606__3561520__-1__9____150__150__0__0	max_left=130	max_left_minus=66	max_left_plus=130	max_min_left=66	max_min_left_minus=66	max_min_left_plus=47	max_min_right=11	max_min_right_minus=0	max_min_right_plus=11	max_pos_hash_score=280	max_right=124	max_right_minus=92	max_right_plus=124	neg_log10_pos_hash_p_value=9.9	new_junction_coverage=0.08	new_junction_read_count=12	no_show=1	polymorphism_frequency=2.775e-02	pos_hash_score=8	prediction=polymorphism	reject=COVERAGE_EVENNESS_SKEW,FREQUENCY_CUTOFF	side_1_annotate_key=gene	side_1_continuation=0	side_1_coverage=2.94	side_1_overlap=9	side_1_possible_overlap_registers=149	side_1_read_count=448	side_1_redundant=0	side_2_annotate_key=gene	side_2_continuation=0	side_2_coverage=2.94	side_2_overlap=0	side_2_possible_overlap_registers=140	side_2_read_count=420	side_2_redundant=0	total_non_overlap_reads=10
JC	195	.	REL606	3561037	-1	REL606	3561492	-1	0	alignment_overlap=9	coverage_minus=1	coverage_plus=7	flanking_left=150	flanking_right=150	frequency=2.810e-02	junction_possible_overlap_registers=140	key=REL606__3561037__-1__REL606__3561501__-1__9____150__150__0__0	max_left=96	max_left_minus=11	max_left_plus=96	max_min_left=65	max_min_left_minus=11	max_min_left_plus=65	max_min_right=66	max_min_right_minus=0	max_min_right_plus=66	max_pos_hash_score=280	max_right=130	max_right_minus=130	max_right_plus=76	neg_log10_pos_hash_p_value=10.4	new_junction_coverage=0.08	new_junction_read_count=12	no_show=1	polymorphism_frequency=2.810e-02	pos_hash_score=7	prediction=polymorphism	reject=COVERAGE_EVENNESS_SKEW,FREQUENCY_CUTOFF	side_1_annotate_key=gene	side_1_continuation=0	side_1_coverage=2.93	side_1_overlap=9	side_1_possible_overlap_registers=149	side_1_read_count=446	side_1_redundant=0	side_2_annotate_key=gene	side_2_continuation=0	side_2_coverage=2.87	side_2_overlap=0	side_2_possible_overlap_registers=140	side_2_read_count=411	side_2_redundant=0	total_non_overlap_reads=8
JC	196	.	REL606	3561501	-1	REL606	3561511	-1	0	alignment_overlap=9	coverage_minus=7	coverage_plus=4	flanking_left=150	flanking_right=150	frequency=2.830e-02	junction_possible_overlap_registers=140	key=REL606__3561501__-1__REL606__3561520__-1__9____150__150__0__0	max_left=130	max_left_minus=76	max_left_plus=130	max_min_left=66	max_min_left_minus=66	max_min_left_plus=47	max_min_right=65	max_min_right_minus=65	max_min_right_plus=11	max_pos_hash_score=280	max_right=124	max_right_minus=92	max_right_plus=124	neg_log10_pos_hash_p_value=9.4	new_junction_coverage=0.08	new_junction_read_count=12	polymorphism_frequency=2.830e-02	pos_hash_score=9	prediction=polymorphism	reject=COVERAGE_EVENNESS_SKEW,FREQUENCY_CUTOFF	side_1_annotate_key=gene	side_1_continuation=0	side_1_coverage=2.83	side_1_overlap=9	side_1_possible_overlap_registers=149	side_1_read_count=430	side_1_redundant=0	side_2_annotate_key=gene	side_2_continuation=0	side_2_coverage=2.94	side_2_overlap=0	side_2_possible_overlap_registers=140	side_2_read_count=420	side_2_redundant=0	total_non_overlap_reads=11
JC	197	.	REL606	3561763	-1	REL606	3582223	1	0	alignment_overlap=0	coverage_minus=180	coverage_plus=181	flanking_left=150	flanking_right=150	frequency=7.342e-01	junction_possible_overlap_registers=149	key=REL606__3561763__-1__REL606__3582223__1__0____150__150__0__1	max_left=148	max_left_minus=145	max_left_plus=148	max_min_left=74	max_min_left_minus=74	max_min_left_plus=73	max_min_right=75	max_min_right_minus=74	max_min_right_plus=75	max_pos_hash_score=298	max_right=147	max_right_minus=147	max_right_plus=147	neg_log10_pos_hash_p_value=0.0	new_junction_coverage=2.67	new_junction_read_count=406	polymorphism_frequency=7.342e-01	pos_hash_score=122	prediction=polymorphism	side_1_annotate_key=gene	side_1_continuation=0	side_1_coverage=0.97	side_1_overlap=0	side_1_possible_overlap_registers=149	side_1_read_count=147	side_1_redundant=0	side_2_annotate_key=repeat	side_2_continuation=0	side_2_coverage=NA	side_2_overlap=0	side_2_possible_overlap_registers=NA	side_2_read_count=NA	side_2_redundant=1	total_non_overlap_reads=361
JC	198	.	REL606	3577001	-1	REL606	3577073	-1	0	alignment_overlap=9	coverage_minus=2	coverage_plus=1	flanking_left=150	flanking_right=150	frequency=2.674e-02	junction_possible_overlap_registers=140	key=REL606__3577001__-1__REL606__3577082__-1__9____150__150__0__0	max_left=105	max_left_minus=105	max_left_plus=68	max_min_left=68	max_min_left_minus=53	max_min_left_plus=68	max_min_right=35	max_min_right_minus=35	max_min_right_plus=0	max_pos_hash_score=280	max_right=88	max_right_minus=88	max_right_plus=73	neg_log10_pos_hash_p_value=13.1	new_junction_coverage=0.02	new_junction_read_count=3	no_show=1	polymorphism_frequency=2.674e-02	pos_hash_score=3	prediction=polymorphism	reject=COVERAGE_EVENNESS_SKEW,FREQUENCY_CUTOFF	side_1_annotate_key=gene	side_1_continuation=0	side_1_coverage=0.72	side_1_overlap=9	side_1_possible_overlap_registers=149	side_1_read_count=109	side_1_redundant=0	side_2_annotate_key=gene	side_2_continuation=0	side_2_coverage=0.81	side_2_overlap=0	side_2_possible_overlap_registers=140	side_2_read_count=116	side_2_redundant=0	total_non_overlap_reads=3
JC	199	.	REL606	3603501	-1	REL606	3603801	-1	0	alignment_overlap=13	coverage_minus=1	coverage_plus=3	flanking_left=150	flanking_right=150	frequency=2.703e-02	junction_possible_overlap_registers=136	key=REL606__3603501__-1__REL606__3603814__-1__13____150__150__0__0	max_left=53	max_left_minus=50	max_left_plus=53	max_min_left=53	max_min_left_minus=50	max_min_left_plus=53	max_min_right=0	max_min_right_minus=0	max_min_right_plus=0	max_pos_hash_score=272	max_right=98	max_right_minus=87	max_right_plus=98	neg_log10_pos_hash_p_value=12.8	new_junction_coverage=0.03	new_junction_read_count=4	no_show=1	polymorphism_frequency=2.703e-02	pos_hash_score=3	prediction=polymorphism	reject=COVERAGE_EVENNESS_SKEW,FREQUENCY_CUTOFF	side_1_annotate_key=gene	side_1_continuation=0	side_1_coverage=1.06	side_1_overlap=13	side_1_possible_overlap_registers=149	side_1_read_count=161	side_1_redundant=0	side_2_annotate_key=gene	side_2_continuation=0	side_2_coverage=1.02	side_2_overlap=0	side_2_possible_overlap_registers=136	side_2_read_count=141	side_2_redundant=0	total_non_overlap_reads=4
JC	200	.	REL606	3628108	-1	REL606	3628267	-1	0	alignment_overlap=11	coverage_minus=5	coverage_plus=2	flanking_left=150	flanking_right=150	frequency=4.239e-02	junction_possible_overlap_registers=138	key=REL606__3628108__-1__REL606__3628278__-1__11____150__150__0__0	max_left=132	max_left_minus=132	max_left_plus=72	max_min_left=67	max_min_left_minus=7	max_min_left_plus=67	max_min_right=67	max_min_right_minus=44	max_min_right_plus=67	max_pos_hash_score=276	max_right=132	max_right_minus=132	max_right_plus=72	neg_log10_pos_hash_p_value=11.5	new_junction_coverage=0.06	new_junction_read_count=9	no_show=1	polymorphism_frequency=4.239e-02	pos_hash_score=5	prediction=polymorphism	reject=COVERAGE_EVENNESS_SKEW,FREQUENCY_CUTOFF	side_1_annotate_key=gene	side_1_continuation=0	side_1_coverage=2.70	side_1_overlap=11	side_1_possible_overlap_registers=149	side_1_read_count=411	side_1_redundant=0	side_2_annotate_key=gene	side_2_continuation=0	side_2_coverage=0.18	side_2_overlap=0	side_2_possible_overlap_registers=138	side_2_read_count=26	side_2_redundant=0	total_non_overlap_reads=7
JC	201	.	REL606	3628288	-1	REL606	3629735	1	0	alignment_overlap=3	coverage_minus=92	coverage_plus=153	flanking_left=150	flanking_right=150	frequency=1	junction_possible_overlap_registers=146	key=REL606__3628288__-1__REL606__3629732__1__3____150__150__0__0	max_left=146	max_left_minus=146	max_left_plus=146	max_min_left=0	max_min_left_minus=0	max_min_left_plus=0	max_min_right=72	max_min_right_minus=72	max_min_right_plus=71	max_pos_hash_score=292	max_right=72	max_right_minus=72	max_right_plus=71	neg_log10_pos_hash_p_value=0.8	new_junction_coverage=3.17	new_junction_read_count=473	polymorphism_frequency=9.990e-01	pos_hash_score=57	prediction=consensus	side_1_annotate_key=gene	side_1_continuation=0	side_1_coverage=0.01	side_1_overlap=3	side_1_possible_overlap_registers=149	side_1_read_count=1	side_1_redundant=0	side_2_annotate_key=gene	side_2_continuation=0	side_2_coverage=0.00	side_2_overlap=0	side_2_possible_overlap_registers=146	side_2_read_count=0	side_2_redundant=0	total_non_overlap_reads=245
JC	202	.	REL606	3694877	1	REL606	3695096	1	0	alignment_overlap=7	coverage_minus=2	coverage_plus=2	flanking_left=150	flanking_right=150	frequency=2.783e-02	junction_possible_overlap_registers=142	key=REL606__3694877__1__REL606__3695089__1__7____150__150__0__0	max_left=141	max_left_minus=141	max_left_plus=69	max_min_left=69	max_min_left_minus=0	max_min_left_plus=69	max_min_right=63	max_min_right_minus=63	max_min_right_plus=0	max_pos_hash_score=284	max_right=77	max_right_minus=63	max_right_plus=77	neg_log10_pos_hash_p_value=12.4	new_junction_coverage=0.03	new_junction_read_count=4	no_show=1	polymorphism_frequency=2.783e-02	pos_hash_score=4	prediction=polymorphism	reject=COVERAGE_EVENNESS_SKEW,FREQUENCY_CUTOFF	side_1_annotate_key=gene	side_1_continuation=0	side_1_coverage=0.92	side_1_overlap=7	side_1_possible_overlap_registers=149	side_1_read_count=140	side_1_redundant=0	side_2_annotate_key=gene	side_2_continuation=0	side_2_coverage=1.01	side_2_overlap=0	side_2_possible_overlap_registers=142	side_2_read_count=146	side_2_redundant=0	total_non_overlap_reads=4
JC	203	.	REL606	3739721	-1	REL606	3739832	-1	0	alignment_overlap=7	coverage_minus=1	coverage_plus=4	flanking_left=150	flanking_right=150	frequency=6.579e-02	junction_possible_overlap_registers=142	key=REL606__3739721__-1__REL606__3739839__-1__7____150__150__0__0	max_left=53	max_left_minus=53	max_left_plus=32	max_min_left=53	max_min_left_minus=53	max_min_left_plus=32	max_min_right=0	max_min_right_minus=0	max_min_right_plus=0	max_pos_hash_score=284	max_right=113	max_right_minus=89	max_right_plus=113	neg_log10_pos_hash_p_value=13.2	new_junction_coverage=0.03	new_junction_read_count=5	no_show=1	polymorphism_frequency=6.579e-02	pos_hash_score=3	prediction=polymorphism	reject=COVERAGE_EVENNESS_SKEW,FREQUENCY_CUTOFF	side_1_annotate_key=gene	side_1_continuation=0	side_1_coverage=0.56	side_1_overlap=7	side_1_possible_overlap_registers=149	side_1_read_count=85	side_1_redundant=0	side_2_annotate_key=gene	side_2_continuation=0	side_2_coverage=0.42	side_2_overlap=0	side_2_possible_overlap_registers=142	side_2_read_count=61	side_2_redundant=0	total_non_overlap_reads=5
JC	204	.	REL606	3750538	-1	REL606	3750561	-1	0	alignment_overlap=13	coverage_minus=8	coverage_plus=4	flanking_left=150	flanking_right=150	frequency=7.340e-02	junction_possible_overlap_registers=136	key=REL606__3750538__-1__REL606__3750574__-1__13____150__150__0__0	max_left=133	max_left_minus=57	max_left_plus=133	max_min_left=57	max_min_left_minus=57	max_min_left_plus=0	max_min_right=43	max_min_right_minus=0	max_min_right_plus=43	max_pos_hash_score=272	max_right=134	max_right_minus=134	max_right_plus=43	neg_log10_pos_hash_p_value=9.2	new_junction_coverage=0.09	new_junction_read_count=12	polymorphism_frequency=7.340e-02	pos_hash_score=9	prediction=polymorphism	reject=COVERAGE_EVENNESS_SKEW,FREQUENCY_CUTOFF	side_1_annotate_key=gene	side_1_continuation=0	side_1_coverage=1.13	side_1_overlap=13	side_1_possible_overlap_registers=149	side_1_read_count=172	side_1_redundant=0	side_2_annotate_key=gene	side_2_continuation=0	side_2_coverage=1.05	side_2_overlap=0	side_2_possible_overlap_registers=136	side_2_read_count=146	side_2_redundant=0	total_non_overlap_reads=12
JC	205	.	REL606	3760606	1	REL606	3760664	1	0	alignment_overlap=8	coverage_minus=0	coverage_plus=5	flanking_left=150	flanking_right=150	frequency=2.857e-02	junction_possible_overlap_registers=141	key=REL606__3760606__1__REL606__3760656__1__8____150__150__0__0	max_left=133	max_left_minus=0	max_left_plus=133	max_min_left=65	max_min_left_minus=0	max_min_left_plus=65	max_min_right=55	max_min_right_minus=0	max_min_right_plus=55	max_pos_hash_score=282	max_right=77	max_right_minus=0	max_right_plus=77	neg_log10_pos_hash_p_value=11.7	new_junction_coverage=0.03	new_junction_read_count=5	no_show=1	polymorphism_frequency=2.857e-02	pos_hash_score=5	prediction=polymorphism	reject=COVERAGE_EVENNESS_SKEW,FREQUENCY_CUTOFF	side_1_annotate_key=gene	side_1_continuation=0	side_1_coverage=1.22	side_1_overlap=8	side_1_possible_overlap_registers=149	side_1_read_count=186	side_1_redundant=0	side_2_annotate_key=gene	side_2_continuation=0	side_2_coverage=1.14	side_2_overlap=0	side_2_possible_overlap_registers=141	side_2_read_count=164	side_2_redundant=0	total_non_overlap_reads=5
JC	206	.	REL606	3820180	1	REL606	3820219	1	0	alignment_overlap=12	coverage_minus=2	coverage_plus=6	flanking_left=150	flanking_right=150	frequency=5.845e-02	junction_possible_overlap_registers=137	key=REL606__3820180__1__REL606__3820207__1__12____150__150__0__0	max_left=110	max_left_minus=19	max_left_plus=110	max_min_left=33	max_min_left_minus=19	max_min_left_plus=33	max_min_right=58	max_min_right_minus=0	max_min_right_plus=58	max_pos_hash_score=274	max_right=134	max_right_minus=134	max_right_plus=100	neg_log10_pos_hash_p_value=10.2	new_junction_coverage=0.06	new_junction_read_count=8	no_show=1	polymorphism_frequency=5.845e-02	pos_hash_score=7	prediction=polymorphism	reject=COVERAGE_EVENNESS_SKEW,FREQUENCY_CUTOFF	side_1_annotate_key=gene	side_1_continuation=0	side_1_coverage=0.92	side_1_overlap=12	side_1_possible_overlap_registers=149	side_1_read_count=140	side_1_redundant=0	side_2_annotate_key=gene	side_2_continuation=0	side_2_coverage=0.92	side_2_overlap=0	side_2_possible_overlap_registers=137	side_2_read_count=129	side_2_redundant=0	total_non_overlap_reads=8
JC	207	.	REL606	3825953	1	REL606	4122888	1	0	alignment_overlap=1	coverage_minus=66	coverage_plus=67	flanking_left=150	flanking_right=150	frequency=1	junction_possible_overlap_registers=148	key=REL606__3825953__1__REL606__4122887__1__1____150__150__1__0	max_left=146	max_left_minus=129	max_left_plus=146	max_min_left=74	max_min_left_minus=74	max_min_left_plus=66	max_min_right=73	max_min_right_minus=73	max_min_right_plus=72	max_pos_hash_score=296	max_right=148	max_right_minus=148	max_right_plus=134	neg_log10_pos_hash_p_value=0.3	new_junction_coverage=0.91	new_junction_read_count=138	polymorphism_frequency=1.000e+00	pos_hash_score=70	prediction=consensus	read_count_offset=3	side_1_annotate_key=repeat	side_1_continuation=0	side_1_coverage=NA	side_1_overlap=1	side_1_read_count=NA	side_1_redundant=1	side_2_annotate_key=gene	side_2_continuation=0	side_2_coverage=0.00	side_2_overlap=0	side_2_possible_overlap_registers=145	side_2_read_count=0	side_2_redundant=0	total_non_overlap_reads=133
JC	208	.	REL606	3900667	-1	REL606	3900764	-1	0	alignment_overlap=8	coverage_minus=8	coverage_plus=0	flanking_left=150	flanking_right=150	frequency=6.056e-02	junction_possible_overlap_registers=141	key=REL606__3900667__-1__REL606__3900772__-1__8____150__150__0__0	max_left=74	max_left_minus=74	max_left_plus=0	max_min_left=52	max_min_left_minus=52	max_min_left_plus=0	max_min_right=68	max_min_right_minus=68	max_min_right_plus=0	max_pos_hash_score=282	max_right=141	max_right_minus=141	max_right_plus=0	neg_log10_pos_hash_p_value=10.5	new_junction_coverage=0.06	new_junction_read_count=8	no_show=1	polymorphism_frequency=6.056e-02	pos_hash_score=7	prediction=polymorphism	reject=COVERAGE_EVENNESS_SKEW,FREQUENCY_CUTOFF	side_1_annotate_key=gene	side_1_continuation=0	side_1_coverage=0.95	side_1_overlap=8	side_1_possible_overlap_registers=149	side_1_read_count=145	side_1_redundant=0	side_2_annotate_key=gene	side_2_continuation=0	side_2_coverage=0.77	side_2_overlap=0	side_2_possible_overlap_registers=141	side_2_read_count=111	side_2_redundant=0	total_non_overlap_reads=8
JC	209	.	REL606	3913139	1	REL606	3913271	1	0	alignment_overlap=8	coverage_minus=5	coverage_plus=4	flanking_left=150	flanking_right=150	frequency=5.864e-02	junction_possible_overlap_registers=141	key=REL606__3913139__1__REL606__3913263__1__8____150__150__0__0	max_left=105	max_left_minus=105	max_left_plus=55	max_min_left=55	max_min_left_minus=22	max_min_left_plus=55	max_min_right=37	max_min_right_minus=37	max_min_right_plus=0	max_pos_hash_score=282	max_right=135	max_right_minus=120	max_right_plus=135	neg_log10_pos_hash_p_value=11.1	new_junction_coverage=0.06	new_junction_read_count=9	no_show=1	polymorphism_frequency=5.864e-02	pos_hash_score=6	prediction=polymorphism	reject=COVERAGE_EVENNESS_SKEW,FREQUENCY_CUTOFF	side_1_annotate_key=gene	side_1_continuation=0	side_1_coverage=1.10	side_1_overlap=8	side_1_possible_overlap_registers=149	side_1_read_count=168	side_1_redundant=0	side_2_annotate_key=gene	side_2_continuation=0	side_2_coverage=0.90	side_2_overlap=0	side_2_possible_overlap_registers=141	side_2_read_count=130	side_2_redundant=0	total_non_overlap_reads=9
JC	210	.	REL606	3941527	1	REL606	3941548	1	0	alignment_overlap=9	coverage_minus=2	coverage_plus=4	flanking_left=150	flanking_right=150	frequency=5.496e-02	junction_possible_overlap_registers=140	key=REL606__3941527__1__REL606__3941539__1__9____150__150__0__1	max_left=138	max_left_minus=123	max_left_plus=138	max_min_left=0	max_min_left_minus=0	max_min_left_plus=0	max_min_right=45	max_min_right_minus=45	max_min_right_plus=45	max_pos_hash_score=280	max_right=45	max_right_minus=45	max_right_plus=45	neg_log10_pos_hash_p_value=11.6	new_junction_coverage=0.07	new_junction_read_count=10	no_show=1	polymorphism_frequency=5.496e-02	pos_hash_score=5	prediction=polymorphism	reject=COVERAGE_EVENNESS_SKEW,FREQUENCY_CUTOFF	side_1_annotate_key=gene	side_1_continuation=0	side_1_coverage=1.20	side_1_overlap=9	side_1_possible_overlap_registers=149	side_1_read_count=183	side_1_redundant=0	side_2_annotate_key=repeat	side_2_continuation=0	side_2_coverage=NA	side_2_overlap=0	side_2_possible_overlap_registers=NA	side_2_read_count=NA	side_2_redundant=1	total_non_overlap_reads=6
JC	211	.	REL606	3941539	1	REL606	3941539	1	-3	alignment_overlap=-3	coverage_minus=3	coverage_plus=1	flanking_left=150	flanking_right=150	frequency=1.178e-01	junction_possible_overlap_registers=146	key=REL606__3941539__1__REL606__3941539__1__-3__ACG__150__150__0__0	max_left=50	max_left_minus=50	max_left_plus=45	max_min_left=50	max_min_left_minus=50	max_min_left_plus=45	max_min_right=0	max_min_right_minus=0	max_min_right_plus=0	max_pos_hash_score=292	max_right=104	max_right_minus=104	max_right_plus=98	neg_log10_pos_hash_p_value=12.7	new_junction_coverage=0.17	new_junction_read_count=25	no_show=1	polymorphism_frequency=1.178e-01	pos_hash_score=4	prediction=polymorphism	reject=COVERAGE_EVENNESS_SKEW,FREQUENCY_CUTOFF	side_1_annotate_key=gene	side_1_continuation=0	side_1_coverage=1.26	side_1_overlap=0	side_1_possible_overlap_registers=149	side_1_read_count=191	side_1_redundant=0	side_2_annotate_key=gene	side_2_continuation=0	side_2_coverage=1.26	side_2_overlap=0	side_2_possible_overlap_registers=149	side_2_read_count=191	side_2_redundant=0	total_non_overlap_reads=4	unique_read_sequence=ACG
JC	212	.	REL606	3985855	1	REL606	3985888	1	0	alignment_overlap=8	coverage_minus=0	coverage_plus=3	flanking_left=150	flanking_right=150	frequency=2.073e-02	junction_possible_overlap_registers=141	key=REL606__3985855__1__REL606__3985880__1__8____150__150__0__0	max_left=107	max_left_minus=0	max_left_plus=107	max_min_left=0	max_min_left_minus=0	max_min_left_plus=0	max_min_right=44	max_min_right_minus=0	max_min_right_plus=44	max_pos_hash_score=282	max_right=44	max_right_minus=0	max_right_plus=44	neg_log10_pos_hash_p_value=13.1	new_junction_coverage=0.02	new_junction_read_count=3	no_show=1	polymorphism_frequency=2.073e-02	pos_hash_score=3	prediction=polymorphism	reject=COVERAGE_EVENNESS_SKEW,FREQUENCY_CUTOFF	side_1_annotate_key=gene	side_1_continuation=0	side_1_coverage=0.93	side_1_overlap=8	side_1_possible_overlap_registers=149	side_1_read_count=141	side_1_redundant=0	side_2_annotate_key=gene	side_2_continuation=0	side_2_coverage=1.04	side_2_overlap=0	side_2_possible_overlap_registers=141	side_2_read_count=150	side_2_redundant=0	total_non_overlap_reads=3
JC	213	.	REL606	4010261	1	REL606	4010354	1	0	alignment_overlap=9	coverage_minus=1	coverage_plus=4	flanking_left=150	flanking_right=150	frequency=2.717e-02	junction_possible_overlap_registers=140	key=REL606__4010261__1__REL606__4010345__1__9____150__150__0__0	max_left=139	max_left_minus=58	max_left_plus=139	max_min_left=58	max_min_left_minus=58	max_min_left_plus=43	max_min_right=46	max_min_right_minus=0	max_min_right_plus=46	max_pos_hash_score=280	max_right=98	max_right_minus=83	max_right_plus=98	neg_log10_pos_hash_p_value=12.3	new_junction_coverage=0.03	new_junction_read_count=5	no_show=1	polymorphism_frequency=2.717e-02	pos_hash_score=4	prediction=polymorphism	reject=COVERAGE_EVENNESS_SKEW,FREQUENCY_CUTOFF	side_1_annotate_key=gene	side_1_continuation=0	side_1_coverage=1.30	side_1_overlap=9	side_1_possible_overlap_registers=149	side_1_read_count=198	side_1_redundant=0	side_2_annotate_key=gene	side_2_continuation=0	side_2_coverage=1.20	side_2_overlap=0	side_2_possible_overlap_registers=140	side_2_read_count=172	side_2_redundant=0	total_non_overlap_reads=5
JC	214	.	REL606	4084421	-1	REL606	4084627	-1	0	alignment_overlap=6	coverage_minus=2	coverage_plus=2	flanking_left=150	flanking_right=150	frequency=3.448e-02	junction_possible_overlap_registers=143	key=REL606__4084421__-1__REL606__4084633__-1__6____150__150__0__0	max_left=126	max_left_minus=126	max_left_plus=109	max_min_left=57	max_min_left_minus=57	max_min_left_plus=33	max_min_right=33	max_min_right_minus=18	max_min_right_plus=33	max_pos_hash_score=286	max_right=111	max_right_minus=87	max_right_plus=111	neg_log10_pos_hash_p_value=12.5	new_junction_coverage=0.03	new_junction_read_count=4	no_show=1	polymorphism_frequency=3.448e-02	pos_hash_score=4	prediction=polymorphism	reject=COVERAGE_EVENNESS_SKEW,FREQUENCY_CUTOFF	side_1_annotate_key=gene	side_1_continuation=0	side_1_coverage=0.65	side_1_overlap=6	side_1_possible_overlap_registers=149	side_1_read_count=99	side_1_redundant=0	side_2_annotate_key=gene	side_2_continuation=0	side_2_coverage=0.88	side_2_overlap=0	side_2_possible_overlap_registers=143	side_2_read_count=129	side_2_redundant=0	total_non_overlap_reads=4
JC	215	.	REL606	4107825	-1	REL606	4107970	-1	0	alignment_overlap=7	coverage_minus=1	coverage_plus=2	flanking_left=150	flanking_right=150	frequency=1.889e-02	junction_possible_overlap_registers=142	key=REL606__4107825__-1__REL606__4107977__-1__7____150__150__0__0	max_left=104	max_left_minus=104	max_left_plus=77	max_min_left=66	max_min_left_minus=0	max_min_left_plus=66	max_min_right=66	max_min_right_minus=39	max_min_right_plus=66	max_pos_hash_score=284	max_right=77	max_right_minus=39	max_right_plus=77	neg_log10_pos_hash_p_value=13.2	new_junction_coverage=0.02	new_junction_read_count=3	no_show=1	polymorphism_frequency=1.889e-02	pos_hash_score=3	prediction=polymorphism	reject=COVERAGE_EVENNESS_SKEW,FREQUENCY_CUTOFF	side_1_annotate_key=gene	side_1_continuation=0	side_1_coverage=1.04	side_1_overlap=7	side_1_possible_overlap_registers=149	side_1_read_count=158	side_1_redundant=0	side_2_annotate_key=gene	side_2_continuation=0	side_2_coverage=1.11	side_2_overlap=0	side_2_possible_overlap_registers=142	side_2_read_count=161	side_2_redundant=0	total_non_overlap_reads=3
JC	216	.	REL606	4149308	-1	REL606	4149615	-1	0	alignment_overlap=8	coverage_minus=2	coverage_plus=1	flanking_left=150	flanking_right=150	frequency=1.981e-02	junction_possible_overlap_registers=141	key=REL606__4149308__-1__REL606__4149623__-1__8____150__150__0__0	max_left=100	max_left_minus=100	max_left_plus=100	max_min_left=0	max_min_left_minus=0	max_min_left_plus=0	max_min_right=68	max_min_right_minus=68	max_min_right_plus=38	max_pos_hash_score=282	max_right=68	max_right_minus=68	max_right_plus=38	neg_log10_pos_hash_p_value=13.1	new_junction_coverage=0.02	new_junction_read_count=3	no_show=1	polymorphism_frequency=1.981e-02	pos_hash_score=3	prediction=polymorphism	reject=COVERAGE_EVENNESS_SKEW,FREQUENCY_CUTOFF	side_1_annotate_key=gene	side_1_continuation=0	side_1_coverage=1.11	side_1_overlap=8	side_1_possible_overlap_registers=149	side_1_read_count=169	side_1_redundant=0	side_2_annotate_key=gene	side_2_continuation=0	side_2_coverage=0.95	side_2_overlap=0	side_2_possible_overlap_registers=141	side_2_read_count=137	side_2_redundant=0	total_non_overlap_reads=3
JC	217	.	REL606	4163529	1	REL606	4163556	1	0	alignment_overlap=10	coverage_minus=1	coverage_plus=4	flanking_left=150	flanking_right=150	frequency=3.649e-02	junction_possible_overlap_registers=139	key=REL606__4163529__1__REL606__4163546__1__10____150__150__0__0	max_left=104	max_left_minus=104	max_left_plus=96	max_min_left=63	max_min_left_minus=0	max_min_left_plus=63	max_min_right=50	max_min_right_minus=36	max_min_right_plus=50	max_pos_hash_score=278	max_right=115	max_right_minus=36	max_right_plus=115	neg_log10_pos_hash_p_value=11.6	new_junction_coverage=0.04	new_junction_read_count=5	no_show=1	polymorphism_frequency=3.649e-02	pos_hash_score=5	prediction=polymorphism	reject=COVERAGE_EVENNESS_SKEW,FREQUENCY_CUTOFF	side_1_annotate_key=gene	side_1_continuation=0	side_1_coverage=0.97	side_1_overlap=10	side_1_possible_overlap_registers=149	side_1_read_count=148	side_1_redundant=0	side_2_annotate_key=gene	side_2_continuation=0	side_2_coverage=0.89	side_2_overlap=0	side_2_possible_overlap_registers=139	side_2_read_count=126	side_2_redundant=0	total_non_overlap_reads=5
JC	218	.	REL606	4165255	-1	REL606	4165273	-1	0	alignment_overlap=7	coverage_minus=4	coverage_plus=0	flanking_left=150	flanking_right=150	frequency=8.413e-02	junction_possible_overlap_registers=142	key=REL606__4165255__-1__REL606__4165280__-1__7____150__150__0__0	max_left=69	max_left_minus=69	max_left_plus=0	max_min_left=69	max_min_left_minus=69	max_min_left_plus=0	max_min_right=0	max_min_right_minus=0	max_min_right_plus=0	max_pos_hash_score=284	max_right=132	max_right_minus=132	max_right_plus=0	neg_log10_pos_hash_p_value=12.4	new_junction_coverage=0.03	new_junction_read_count=4	no_show=1	polymorphism_frequency=8.413e-02	pos_hash_score=4	prediction=polymorphism	reject=COVERAGE_EVENNESS_SKEW,FREQUENCY_CUTOFF	side_1_annotate_key=gene	side_1_continuation=0	side_1_coverage=0.41	side_1_overlap=7	side_1_possible_overlap_registers=149	side_1_read_count=62	side_1_redundant=0	side_2_annotate_key=gene	side_2_continuation=0	side_2_coverage=0.19	side_2_overlap=0	side_2_possible_overlap_registers=142	side_2_read_count=28	side_2_redundant=0	total_non_overlap_reads=4
JC	219	.	REL606	4251762	-1	REL606	4251742	-1	0	alignment_overlap=20	coverage_minus=1	coverage_plus=6	flanking_left=150	flanking_right=150	frequency=8.169e-02	junction_possible_overlap_registers=129	key=REL606__4251762__-1__REL606__4251762__-1__20____150__150__0__0	max_left=129	max_left_minus=54	max_left_plus=129	max_min_left=54	max_min_left_minus=54	max_min_left_plus=38	max_min_right=56	max_min_right_minus=0	max_min_right_plus=56	max_pos_hash_score=258	max_right=92	max_right_minus=76	max_right_plus=92	neg_log10_pos_hash_p_value=9.8	new_junction_coverage=0.05	new_junction_read_count=7	no_show=1	polymorphism_frequency=8.169e-02	pos_hash_score=7	prediction=polymorphism	reject=COVERAGE_EVENNESS_SKEW,FREQUENCY_CUTOFF	side_1_annotate_key=gene	side_1_continuation=0	side_1_coverage=0.62	side_1_overlap=20	side_1_possible_overlap_registers=149	side_1_read_count=94	side_1_redundant=0	side_2_annotate_key=gene	side_2_continuation=0	side_2_coverage=0.58	side_2_overlap=0	side_2_possible_overlap_registers=129	side_2_read_count=76	side_2_redundant=0	total_non_overlap_reads=7
JC	220	.	REL606	4256893	1	REL606	4256887	-1	0	alignment_overlap=13	coverage_minus=61	coverage_plus=75	flanking_left=150	flanking_right=150	frequency=1	junction_possible_overlap_registers=136	key=REL606__4256893__1__REL606__4256900__-1__13____150__150__0__0	max_left=133	max_left_minus=133	max_left_plus=131	max_min_left=68	max_min_left_minus=64	max_min_left_plus=68	max_min_right=65	max_min_right_minus=65	max_min_right_plus=63	max_pos_hash_score=272	max_right=135	max_right_minus=134	max_right_plus=135	neg_log10_pos_hash_p_value=0.2	new_junction_coverage=0.98	new_junction_read_count=136	polymorphism_frequency=1.000e+00	pos_hash_score=68	prediction=consensus	side_1_annotate_key=gene	side_1_continuation=0	side_1_coverage=0.00	side_1_overlap=13	side_1_possible_overlap_registers=149	side_1_read_count=0	side_1_redundant=0	side_2_annotate_key=gene	side_2_continuation=0	side_2_coverage=0.00	side_2_overlap=0	side_2_possible_overlap_registers=136	side_2_read_count=0	side_2_redundant=0	total_non_overlap_reads=136
JC	221	.	REL606	4315164	1	REL606	4315247	1	0	alignment_overlap=10	coverage_minus=1	coverage_plus=4	flanking_left=150	flanking_right=150	frequency=3.122e-02	junction_possible_overlap_registers=139	key=REL606__4315164__1__REL606__4315237__1__10____150__150__0__0	max_left=137	max_left_minus=137	max_left_plus=105	max_min_left=0	max_min_left_minus=0	max_min_left_plus=0	max_min_right=56	max_min_right_minus=1	max_min_right_plus=56	max_pos_hash_score=278	max_right=56	max_right_minus=1	max_right_plus=56	neg_log10_pos_hash_p_value=11.6	new_junction_coverage=0.04	new_junction_read_count=5	no_show=1	polymorphism_frequency=3.122e-02	pos_hash_score=5	prediction=polymorphism	reject=COVERAGE_EVENNESS_SKEW,FREQUENCY_CUTOFF	side_1_annotate_key=gene	side_1_continuation=0	side_1_coverage=1.05	side_1_overlap=10	side_1_possible_overlap_registers=149	side_1_read_count=160	side_1_redundant=0	side_2_annotate_key=gene	side_2_continuation=0	side_2_coverage=1.13	side_2_overlap=0	side_2_possible_overlap_registers=139	side_2_read_count=161	side_2_redundant=0	total_non_overlap_reads=5
JC	222	.	REL606	4512946	1	REL606	4513082	1	0	alignment_overlap=9	coverage_minus=0	coverage_plus=10	flanking_left=150	flanking_right=150	frequency=6.712e-02	junction_possible_overlap_registers=140	key=REL606__4512946__1__REL606__4513073__1__9____150__150__0__0	max_left=129	max_left_minus=0	max_left_plus=129	max_min_left=0	max_min_left_minus=0	max_min_left_plus=0	max_min_right=70	max_min_right_minus=0	max_min_right_plus=70	max_pos_hash_score=280	max_right=70	max_right_minus=0	max_right_plus=70	neg_log10_pos_hash_p_value=10.4	new_junction_coverage=0.07	new_junction_read_count=10	no_show=1	polymorphism_frequency=6.712e-02	pos_hash_score=7	prediction=polymorphism	reject=COVERAGE_EVENNESS_SKEW,FREQUENCY_CUTOFF	side_1_annotate_key=gene	side_1_continuation=0	side_1_coverage=0.87	side_1_overlap=9	side_1_possible_overlap_registers=149	side_1_read_count=133	side_1_redundant=0	side_2_annotate_key=gene	side_2_continuation=0	side_2_coverage=1.07	side_2_overlap=0	side_2_possible_overlap_registers=140	side_2_read_count=153	side_2_redundant=0	total_non_overlap_reads=10
UN	223	.	REL606	15527	16587
UN	224	.	REL606	17137	18290
UN	225	.	REL606	24881	25366
UN	226	.	REL606	228110	228360
UN	227	.	REL606	228647	229841
UN	228	.	REL606	230122	230245
UN	229	.	REL606	230439	233115
UN	230	.	REL606	242841	243326
UN	231	.	REL606	264378	264868
UN	232	.	REL606	354848	355352
UN	233	.	REL606	378333	378824
UN	234	.	REL606	378826	378826
UN	235	.	REL606	431083	431083
UN	236	.	REL606	431085	432149
UN	237	.	REL606	491752	492531
UN	238	.	REL606	497008	499654
UN	239	.	REL606	499919	500200
UN	240	.	REL606	547787	548278
UN	241	.	REL606	549296	549787
UN	242	.	REL606	553070	554110
UN	243	.	REL606	571988	572040
UN	244	.	REL606	572868	572929
UN	245	.	REL606	588195	588986
UN	246	.	REL606	589272	589761
UN	247	.	REL606	590047	590288
UN	248	.	REL606	590299	590299
UN	249	.	REL606	590316	590318
UN	250	.	REL606	590325	590326
UN	251	.	REL606	590342	590343
UN	252	.	REL606	590347	590347
UN	253	.	REL606	590349	590349
UN	254	.	REL606	590359	590359
UN	255	.	REL606	590364	590364
UN	256	.	REL606	590383	590384
UN	257	.	REL606	590394	590394
UN	258	.	REL606	590396	590397
UN	259	.	REL606	590408	590408
UN	260	.	REL606	590410	590410
UN	261	.	REL606	590414	591493
UN	262	.	REL606	591495	591497
UN	263	.	REL606	591499	591501
UN	264	.	REL606	591510	591510
UN	265	.	REL606	591543	591543
UN	266	.	REL606	591545	591546
UN	267	.	REL606	591633	591633
UN	268	.	REL606	591635	591635
UN	269	.	REL606	591639	594909
UN	270	.	REL606	618830	619316
UN	271	.	REL606	633690	634178
UN	272	.	REL606	643084	644237
UN	273	.	REL606	665853	667006
UN	274	.	REL606	713303	713392
UN	275	.	REL606	1111684	1112669
UN	276	.	REL606	1194780	1195265
UN	277	.	REL606	1271295	1272448
UN	278	.	REL606	1324779	1325283
UN	279	.	REL606	1422786	1423759
UN	280	.	REL606	1425186	1425323
UN	281	.	REL606	1428200	1428209
UN	282	.	REL606	1428930	1428938
UN	283	.	REL606	1432138	1432624
UN	284	.	REL606	1446746	1447739
UN	285	.	REL606	1456091	1468969
UN	286	.	REL606	1505012	1505074
UN	287	.	REL606	1505919	1505966
UN	288	.	REL606	1507211	1509838
UN	289	.	REL606	1510114	1510400
UN	290	.	REL606	1513433	1513456
UN	291	.	REL606	1552287	1552354
UN	292	.	REL606	1607717	1607729
UN	293	.	REL606	1608449	1608455
UN	294	.	REL606	1612404	1612404
UN	295	.	REL606	1612406	1612537
UN	296	.	REL606	1613534	1614569
UN	297	.	REL606	1614849	1615833
UN	298	.	REL606	1728434	1729592
UN	299	.	REL606	1774823	1775981
UN	300	.	REL606	1856886	1857951
UN	301	.	REL606	1973094	1973588
UN	302	.	REL606	2062617	2064289
UN	303	.	REL606	2070733	2071237
UN	304	.	REL606	2085210	2085701
UN	305	.	REL606	2196823	2196827
UN	306	.	REL606	2204886	2205383
UN	307	.	REL606	2349589	2350080
UN	308	.	REL606	2390649	2391707
UN	309	.	REL606	2561524	2561991
UN	310	.	REL606	2591050	2595932
UN	311	.	REL606	2599283	2600440
UN	312	.	REL606	2627680	2628040
UN	313	.	REL606	2717786	2717786
UN	314	.	REL606	2717791	2718857
UN	315	.	REL606	2719383	2720536
UN	316	.	REL606	2767128	2767622
UN	317	.	REL606	2827657	2828626
UN	318	.	REL606	2844555	2845724
UN	319	.	REL606	2962153	2963321
UN	320	.	REL606	3196535	3197689
UN	321	.	REL606	3281596	3284180
UN	322	.	REL606	3284339	3286231
UN	323	.	REL606	3286384	3286549
UN	324	.	REL606	3328203	3328394
UN	325	.	REL606	3363388	3363875
UN	326	.	REL606	3363877	3363877
UN	327	.	REL606	3447238	3448293
UN	328	.	REL606	3481131	3484535
UN	329	.	REL606	3486465	3486512
UN	330	.	REL606	3527706	3527767
UN	331	.	REL606	3582367	3583522
UN	332	.	REL606	3628289	3629734
UN	333	.	REL606	3629877	3630722
UN	334	.	REL606	3631109	3631702
UN	335	.	REL606	3632977	3632985
UN	336	.	REL606	3673916	3674405
UN	337	.	REL606	3826092	3827250
UN	338	.	REL606	3829535	3834545
UN	339	.	REL606	3939715	3941398
UN	340	.	REL606	3941677	3941953
UN	341	.	REL606	3941956	3941956
UN	342	.	REL606	3942110	3943163
UN	343	.	REL606	3943696	3943816
UN	344	.	REL606	3944178	3944913
UN	345	.	REL606	4036323	4037476
UN	346	.	REL606	4073773	4075345
UN	347	.	REL606	4075919	4076049
UN	348	.	REL606	4076300	4077379
UN	349	.	REL606	4077670	4078792
UN	350	.	REL606	4083561	4083753
UN	351	.	REL606	4115028	4120077
UN	352	.	REL606	4256888	4256892
UN	353	.	REL606	4343242	4344395
UN	354	.	REL606	4418441	4418560
UN	355	.	REL606	4423007	4423132
UN	356	.	REL606	4434312	4434801
UN	357	.	REL606	4450537	4451031
UN	358	.	REL606	4503035	4503035
UN	359	.	REL606	4503037	4503037
UN	360	.	REL606	4503039	4504214
