# Supplementary material for: Genomic and phenotypic evolution of Escherichia coli in a novel citrate-only resource environment
Source: eLife. 2020 May 29;9:e55414. doi: 10.7554/eLife.55414 (PMC7299349; doi:10.7554/eLife.55414)
Supplement: Supplementary file 5. [file elife-55414-supp5.zip › S4File_genomes-by-environment/DM25-gd/ZDBp921_minus_ZDB69.gd]

#=GENOME_DIFF	1.0
#=TITLE	ZDBp921_minus_ZDB69
SUB	1	20,21,22	REL606	432291	3	ATT	gene_name=insL-2/lon	gene_position=intergenic (-58/-96)	gene_product=putative transposase insL for insertion sequence IS186/DNA-binding ATP-dependent protease La	gene_strand=</>	genes_promoter=insL-2	locus_tag=ECB_00390/ECB_00391	locus_tags_promoter=ECB_00390	mutation_category=small_indel	position_end=432293	position_start=432291
DEL	2	23	REL606	432296	1	gene_name=insL-2/lon	gene_position=intergenic (-63/-93)	gene_product=putative transposase insL for insertion sequence IS186/DNA-binding ATP-dependent protease La	gene_strand=</>	genes_promoter=insL-2	locus_tag=ECB_00390/ECB_00391	locus_tags_promoter=ECB_00390	mutation_category=small_indel	position_end=432296	position_start=432296
DEL	3	24	REL606	432301	1	gene_name=insL-2/lon	gene_position=intergenic (-68/-88)	gene_product=putative transposase insL for insertion sequence IS186/DNA-binding ATP-dependent protease La	gene_strand=</>	genes_promoter=insL-2	locus_tag=ECB_00390/ECB_00391	locus_tags_promoter=ECB_00390	mutation_category=small_indel	position_end=432301	position_start=432301
MOB	4	124,125	REL606	464051	IS150	1	3	gene_name=priC	gene_position=coding (274-276/528 nt)	gene_product=primosomal replication protein N''	gene_strand=<	genes_inactivated=priC	locus_tag=ECB_00418	locus_tags_inactivated=ECB_00418	mutation_category=mobile_element_insertion	position_end=464053	position_start=464051	repeat_size=1443
DEL	5	81,133	REL606	546183	42947	gene_name=[ybcN]–[insK-1]	gene_product=[ybcN],ninE,ybcO,rus,ylcG,ybcQ,insA-10,insB-10,nmpC,insB-6,insA-6,nmpC,ybcU,ECB_00510,nohB,ECB_00512,ECB_00513,ECB_00514,ECB_00515,ECB_00516,ECB_00517,appY,ompT,envY,ybcH,nfrA,nfrB,nfrB,ECB_00524,yhhI,ECB_00526,ECB_00527,ECB_00528,ECB_00529,ECB_00530,cusS,cusR,cusC,ylcC,cusB,cusA,pheP,ybdG,nfnB,ybdF,ybdJ,ybdK,insJ-1,[insK-1]	genes_inactivated=ninE,ybcO,rus,ylcG,ybcQ,insA-10,insB-10,nmpC,insB-6,insA-6,nmpC,ybcU,ECB_00510,nohB,ECB_00512,ECB_00513,ECB_00514,ECB_00515,ECB_00516,ECB_00517,appY,ompT,envY,ybcH,nfrA,nfrB,nfrB,ECB_00524,yhhI,ECB_00526,ECB_00527,ECB_00528,ECB_00529,ECB_00530,cusS,cusR,cusC,ylcC,cusB,cusA,pheP,ybdG,nfnB,ybdF,ybdJ,ybdK,insJ-1	genes_overlapping=ybcN,insK-1	locus_tag=[ECB_00497]–[ECB_00544_1]	locus_tags_inactivated=ECB_00498,ECB_00499,ECB_00500,ECB_00501,ECB_00502,ECB_01116_1,ECB_01117_1,ECB_00503_1,ECB_00504,ECB_00505,ECB_00503_2,ECB_00509,ECB_00510,ECB_00511,ECB_00512,ECB_00513,ECB_00514,ECB_00515,ECB_00516,ECB_00517,ECB_00518,ECB_00519,ECB_00520,ECB_00521,ECB_00522,ECB_00523_1,ECB_00523_2,ECB_00524,ECB_00525,ECB_00526,ECB_00527,ECB_00528,ECB_00529,ECB_00530,ECB_00531,ECB_00532,ECB_00533,ECB_00534,ECB_00535,ECB_00536,ECB_00537,ECB_00538,ECB_00539,ECB_00540,ECB_00541,ECB_00542,ECB_00543	locus_tags_overlapping=ECB_00497,ECB_00544_1	mediated=IS1	mutation_category=large_deletion	position_end=589129	position_start=546183
INS	6	160	REL606	736633	GTTGA	gene_name=gltA/sdhC	gene_position=intergenic (-353/-356)	gene_product=citrate synthase/succinate dehydrogenase cytochrome b556 large membrane subunit	gene_strand=</>	locus_tag=ECB_00680/ECB_00681	mutation_category=small_indel	position_end=736633	position_start=736633	repeat_length=5	repeat_new_copies=2	repeat_ref_copies=1	repeat_seq=GTTGA
MOB	7	180,181	REL606	1137052	IS150	1	3	gene_name=dinI	gene_position=coding (27-29/246 nt)	gene_product=DNA damage-inducible protein I	gene_strand=<	genes_inactivated=dinI	locus_tag=ECB_01057	locus_tags_inactivated=ECB_01057	mutation_category=mobile_element_insertion	position_end=1137054	position_start=1137052	repeat_size=1443
DEL	8	35	REL606	1457392	1	gene_name=acpD	gene_position=pseudogene (217/2052 nt)	gene_product=acyl carrier protein phosphodiesterase	gene_strand=<	genes_inactivated=acpD	locus_tag=ECB_01367	locus_tags_inactivated=ECB_01367	mutation_category=small_indel	position_end=1457392	position_start=1457392
MOB	9	214,215	REL606	2112669	IS150	1	3	gene_name=yehZ	gene_position=coding (16-18/918 nt)	gene_product=predicted transporter subunit: periplasmic-binding component of ABC superfamily	gene_strand=<	genes_inactivated=yehZ	locus_tag=ECB_02061	locus_tags_inactivated=ECB_02061	mutation_category=mobile_element_insertion	position_end=2112671	position_start=2112669	repeat_size=1443
SNP	10	48	REL606	2250174	T	aa_new_seq=S	aa_position=187	aa_ref_seq=G	codon_new_seq=AGC	codon_number=187	codon_position=1	codon_ref_seq=GGC	gene_name=yfaX	gene_position=559	gene_product=predicted DNA-binding transcriptional regulator	gene_strand=<	genes_overlapping=yfaX	locus_tag=ECB_02174	locus_tags_overlapping=ECB_02174	mutation_category=snp_nonsynonymous	position_end=2250174	position_start=2250174	snp_type=nonsynonymous	transl_table=11
MOB	11	293,294	REL606	3109394	IS150	-1	3	gene_name=yqjA	gene_position=coding (245-247/663 nt)	gene_product=conserved inner membrane protein	gene_strand=>	genes_inactivated=yqjA	locus_tag=ECB_02964	locus_tags_inactivated=ECB_02964	mutation_category=mobile_element_insertion	position_end=3109396	position_start=3109394	repeat_size=1443
MOB	12	364,365	REL606	4101561	IS150	-1	3	gene_name=thiC	gene_position=coding (1532-1534/1896 nt)	gene_product=thiamine biosynthesis protein ThiC	gene_strand=<	genes_overlapping=thiC	locus_tag=ECB_03871	locus_tags_overlapping=ECB_03871	mutation_category=mobile_element_insertion	position_end=4101563	position_start=4101561	repeat_size=1443
DEL	13	75,76	REL606	4124014	2	gene_name=aceA	gene_position=coding (77-78/1305 nt)	gene_product=isocitrate lyase	gene_strand=>	genes_inactivated=aceA	locus_tag=ECB_03887	locus_tags_inactivated=ECB_03887	mutation_category=small_indel	position_end=4124015	position_start=4124014
DEL	14	85,379	REL606	4256901	5	gene_name=dcuS	gene_position=pseudogene (862-866/912 nt)	gene_product=sensor of fumarate two-component regulatory system; b4125_2	gene_strand=<	genes_overlapping=dcuS	locus_tag=ECB_03996_2	locus_tags_overlapping=ECB_03996_2	mutation_category=small_indel	position_end=4256905	position_start=4256901	repeat_length=5	repeat_new_copies=2	repeat_ref_copies=3	repeat_seq=CGCGG
MOB	15	389,390	REL606	4403966	IS150	1	3	gene_name=idnT	gene_position=coding (613-615/1320 nt)	gene_product=L-idonate and D-gluconate transporter	gene_strand=<	genes_inactivated=idnT	locus_tag=ECB_04131	locus_tags_inactivated=ECB_04131	mutation_category=mobile_element_insertion	position_end=4403968	position_start=4403966	repeat_size=1443
RA	16	.	REL606	72313	0	T	C	aa_new_seq=G	aa_position=92	aa_ref_seq=D	codon_new_seq=GGC	codon_number=92	codon_position=2	codon_ref_seq=GAC	consensus_score=1183.7	frequency=1	gene_name=araA	gene_position=275	gene_product=L-arabinose isomerase	gene_strand=<	locus_tag=ECB_00064	major_base=C	major_cov=180/117	major_frequency=1.000e+00	minor_base=N	minor_cov=0/0	new_cov=180/117	new_seq=C	polymorphism_frequency=1.000e+00	polymorphism_score=NA	prediction=consensus	ref_cov=0/0	ref_seq=T	snp_type=nonsynonymous	total_cov=180/117	transl_table=11
RA	17	.	REL606	155943	0	T	G	aa_new_seq=A	aa_position=191	aa_ref_seq=A	bias_e_value=1.75168e-24	bias_p_value=3.87443e-31	codon_new_seq=GCC	codon_number=191	codon_position=3	codon_ref_seq=GCA	consensus_reject=FREQUENCY_CUTOFF	consensus_score=450.1	fisher_strand_p_value=5.14206e-33	frequency=3.054e-01	gene_name=yadL	gene_position=573	gene_product=predicted fimbrial-like adhesin protein	gene_strand=<	ks_quality_p_value=1	locus_tag=ECB_00136	major_base=T	major_cov=39/127	major_frequency=6.946e-01	minor_base=G	minor_cov=73/0	new_cov=73/0	new_seq=G	polymorphism_frequency=3.054e-01	polymorphism_score=90.3	prediction=polymorphism	ref_cov=39/127	ref_seq=T	snp_type=synonymous	total_cov=113/127	transl_table=11
RA	18	.	REL606	179982	0	T	G	aa_new_seq=G	aa_position=196	aa_ref_seq=G	bias_e_value=3.60525e-27	bias_p_value=7.9742e-34	codon_new_seq=GGG	codon_number=196	codon_position=3	codon_ref_seq=GGT	consensus_reject=FREQUENCY_CUTOFF	consensus_score=459.4	fisher_strand_p_value=9.77067e-36	frequency=3.160e-01	gene_name=yadQ	gene_position=588	gene_product=chloride channel protein	gene_strand=>	ks_quality_p_value=1	locus_tag=ECB_00154	major_base=T	major_cov=23/122	major_frequency=6.840e-01	minor_base=G	minor_cov=67/0	new_cov=67/0	new_seq=G	polymorphism_frequency=3.160e-01	polymorphism_score=33.0	prediction=polymorphism	ref_cov=23/122	ref_seq=T	snp_type=synonymous	total_cov=91/122	transl_table=11
RA	19	.	REL606	403502	0	T	G	aa_new_seq=G	aa_position=60	aa_ref_seq=G	bias_e_value=1.04119e-11	bias_p_value=2.30294e-18	codon_new_seq=GGG	codon_number=60	codon_position=3	codon_ref_seq=GGT	consensus_reject=FREQUENCY_CUTOFF	consensus_score=270.3	fisher_strand_p_value=5.06936e-20	frequency=2.597e-01	gene_name=ribD	gene_position=180	gene_product=fused diaminohydroxyphosphoribosylaminopyrimidine deaminase and 5-amino-6-(5-phosphoribosylamino) uracil reductase	gene_strand=>	ks_quality_p_value=1	locus_tag=ECB_00362	major_base=T	major_cov=21/93	major_frequency=7.403e-01	minor_base=G	minor_cov=39/1	new_cov=39/1	new_seq=G	polymorphism_frequency=2.597e-01	polymorphism_score=26.9	prediction=polymorphism	ref_cov=21/93	ref_seq=T	snp_type=synonymous	total_cov=61/98	transl_table=11
RA	20	.	REL606	432291	0	G	A	bias_e_value=3019190	bias_p_value=0.667794	consensus_score=646.6	fisher_strand_p_value=1	frequency=1	gene_name=insL-2/lon	gene_position=intergenic (-58/-98)	gene_product=putative transposase insL for insertion sequence IS186/DNA-binding ATP-dependent protease La	gene_strand=</>	ks_quality_p_value=0.305526	locus_tag=ECB_00390/ECB_00391	major_base=A	major_cov=101/126	major_frequency=9.660e-01	minor_base=.	minor_cov=4/4	new_cov=101/126	polymorphism_frequency=9.660e-01	polymorphism_score=17.8	prediction=consensus	ref_cov=0/1	snp_type=intergenic	total_cov=105/131
RA	21	.	REL606	432292	0	A	T	bias_e_value=1958950	bias_p_value=0.433287	consensus_score=648.2	fisher_strand_p_value=1	frequency=1	gene_name=insL-2/lon	gene_position=intergenic (-59/-97)	gene_product=putative transposase insL for insertion sequence IS186/DNA-binding ATP-dependent protease La	gene_strand=</>	ks_quality_p_value=0.149326	locus_tag=ECB_00390/ECB_00391	major_base=T	major_cov=101/126	major_frequency=9.660e-01	minor_base=.	minor_cov=4/4	new_cov=101/126	polymorphism_frequency=9.660e-01	polymorphism_score=17.8	prediction=consensus	ref_cov=0/1	snp_type=intergenic	total_cov=105/131
RA	22	.	REL606	432293	0	A	T	bias_e_value=959882	bias_p_value=0.21231	consensus_score=647.2	fisher_strand_p_value=1	frequency=1	gene_name=insL-2/lon	gene_position=intergenic (-60/-96)	gene_product=putative transposase insL for insertion sequence IS186/DNA-binding ATP-dependent protease La	gene_strand=</>	ks_quality_p_value=0.0542386	locus_tag=ECB_00390/ECB_00391	major_base=T	major_cov=101/127	major_frequency=9.661e-01	minor_base=A	minor_cov=4/4	new_cov=101/127	polymorphism_frequency=9.661e-01	polymorphism_score=14.2	prediction=consensus	ref_cov=4/4	snp_type=intergenic	total_cov=105/131
RA	23	.	REL606	432296	0	A	.	bias_e_value=1988420	bias_p_value=0.439805	consensus_score=675.4	fisher_strand_p_value=1	frequency=1	gene_name=insL-2/lon	gene_position=intergenic (-63/-93)	gene_product=putative transposase insL for insertion sequence IS186/DNA-binding ATP-dependent protease La	gene_strand=</>	ks_quality_p_value=0.152774	locus_tag=ECB_00390/ECB_00391	major_base=.	major_cov=101/126	major_frequency=9.619e-01	minor_base=A	minor_cov=4/5	new_cov=101/126	polymorphism_frequency=9.619e-01	polymorphism_score=35.8	prediction=consensus	ref_cov=4/5	snp_type=intergenic	total_cov=105/131
RA	24	.	REL606	432298	0	C	.	bias_e_value=4466460	bias_p_value=0.987906	consensus_score=679.9	fisher_strand_p_value=1	frequency=1	gene_name=insL-2/lon	gene_position=intergenic (-65/-91)	gene_product=putative transposase insL for insertion sequence IS186/DNA-binding ATP-dependent protease La	gene_strand=</>	ks_quality_p_value=0.848561	locus_tag=ECB_00390/ECB_00391	major_base=.	major_cov=101/127	major_frequency=9.661e-01	minor_base=T	minor_cov=4/4	new_cov=101/127	polymorphism_frequency=9.661e-01	polymorphism_score=30.7	prediction=consensus	ref_cov=0/0	snp_type=intergenic	total_cov=105/131
RA	25	.	REL606	448737	0	T	C	consensus_score=864.9	frequency=1	gene_name=tesB/ybaY	gene_position=intergenic (-62/-156)	gene_product=acyl-CoA thioesterase II/predicted outer membrane lipoprotein	gene_strand=</>	locus_tag=ECB_00404/ECB_00405	major_base=C	major_cov=97/118	major_frequency=1.000e+00	minor_base=N	minor_cov=0/0	new_cov=97/118	polymorphism_frequency=1.000e+00	polymorphism_score=NA	prediction=consensus	ref_cov=0/0	snp_type=intergenic	total_cov=97/118
RA	26	.	REL606	905742	0	T	G	bias_e_value=2.67572e-08	bias_p_value=5.91824e-15	consensus_reject=FREQUENCY_CUTOFF	consensus_score=373.0	fisher_strand_p_value=1.58318e-16	frequency=2.246e-01	ks_quality_p_value=1	major_base=T	major_cov=23/84	major_frequency=7.754e-01	minor_base=G	minor_cov=31/0	new_cov=31/0	no_show=1	polymorphism_frequency=2.246e-01	polymorphism_score=12.3	prediction=polymorphism	ref_cov=23/84	total_cov=54/84
RA	27	.	REL606	956056	0	A	C	aa_new_seq=P	aa_position=192	aa_ref_seq=T	bias_e_value=8.76758e-23	bias_p_value=1.93924e-29	codon_new_seq=CCC	codon_number=192	codon_position=1	codon_ref_seq=ACC	consensus_reject=FREQUENCY_CUTOFF	consensus_score=535.6	fisher_strand_p_value=2.71676e-31	frequency=2.681e-01	gene_name=lolA	gene_position=574	gene_product=outer-membrane lipoprotein carrier protein precursor	gene_strand=>	ks_quality_p_value=1	locus_tag=ECB_00895	major_base=A	major_cov=135/37	major_frequency=7.319e-01	minor_base=C	minor_cov=0/63	new_cov=0/63	new_seq=C	polymorphism_frequency=2.681e-01	polymorphism_score=38.3	prediction=polymorphism	ref_cov=135/37	ref_seq=A	snp_type=nonsynonymous	total_cov=135/100	transl_table=11
RA	28	.	REL606	1005127	0	A	C	bias_e_value=4.76636e-09	bias_p_value=1.05424e-15	consensus_reject=FREQUENCY_CUTOFF	consensus_score=493.5	fisher_strand_p_value=2.69258e-17	frequency=2.228e-01	ks_quality_p_value=1	major_base=A	major_cov=102/55	major_frequency=7.772e-01	minor_base=C	minor_cov=0/45	new_cov=0/45	no_show=1	polymorphism_frequency=2.228e-01	polymorphism_score=17.8	prediction=polymorphism	ref_cov=102/55	total_cov=102/102
RA	29	.	REL606	1020103	0	T	G	bias_e_value=1.53718e-16	bias_p_value=3.39999e-23	consensus_reject=FREQUENCY_CUTOFF	consensus_score=491.0	fisher_strand_p_value=5.98856e-25	frequency=2.450e-01	ks_quality_p_value=1	major_base=T	major_cov=33/118	major_frequency=7.550e-01	minor_base=G	minor_cov=49/0	new_cov=49/0	no_show=1	polymorphism_frequency=2.450e-01	polymorphism_score=33.5	prediction=polymorphism	ref_cov=33/118	total_cov=82/118
RA	30	.	REL606	1219596	0	A	C	bias_e_value=5.23101e-10	bias_p_value=1.15701e-16	consensus_reject=FREQUENCY_CUTOFF	consensus_score=290.5	fisher_strand_p_value=2.79341e-18	frequency=2.414e-01	ks_quality_p_value=1	major_base=A	major_cov=77/11	major_frequency=7.586e-01	minor_base=C	minor_cov=0/28	new_cov=0/28	no_show=1	polymorphism_frequency=2.414e-01	polymorphism_score=14.3	prediction=polymorphism	ref_cov=77/11	total_cov=77/39
RA	31	.	REL606	1262066	0	A	C	bias_e_value=4.50748e-25	bias_p_value=9.96979e-32	consensus_reject=FREQUENCY_CUTOFF	consensus_score=556.4	fisher_strand_p_value=1.29945e-33	frequency=2.915e-01	gene_name=ychM/prsA	gene_position=intergenic (-92/+33)	gene_product=predicted transporter/ribose-phosphate pyrophosphokinase	gene_strand=</<	ks_quality_p_value=1	locus_tag=ECB_01181/ECB_01182	major_base=A	major_cov=135/40	major_frequency=7.085e-01	minor_base=C	minor_cov=0/72	new_cov=0/72	polymorphism_frequency=2.915e-01	polymorphism_score=20.7	prediction=polymorphism	ref_cov=135/40	snp_type=intergenic	total_cov=135/114
RA	32	.	REL606	1288647	0	T	G	bias_e_value=1.20382e-14	bias_p_value=2.66265e-21	consensus_reject=FREQUENCY_CUTOFF	consensus_score=682.1	fisher_strand_p_value=5.08794e-23	frequency=2.000e-01	ks_quality_p_value=1	major_base=T	major_cov=62/146	major_frequency=8.000e-01	minor_base=G	minor_cov=52/0	new_cov=52/0	no_show=1	polymorphism_frequency=2.000e-01	polymorphism_score=15.6	prediction=polymorphism	ref_cov=62/146	total_cov=115/146
RA	33	.	REL606	1323710	0	T	G	aa_new_seq=G	aa_position=29	aa_ref_seq=V	bias_e_value=1.55841e-15	bias_p_value=3.44693e-22	codon_new_seq=GGG	codon_number=29	codon_position=2	codon_ref_seq=GTG	consensus_reject=FREQUENCY_CUTOFF	consensus_score=505.7	fisher_strand_p_value=6.33441e-24	frequency=2.588e-01	gene_name=yciO	gene_position=86	gene_product=hypothetical protein	gene_strand=>	ks_quality_p_value=1	locus_tag=ECB_01241	major_base=T	major_cov=52/117	major_frequency=7.412e-01	minor_base=G	minor_cov=59/0	new_cov=59/0	new_seq=G	polymorphism_frequency=2.588e-01	polymorphism_score=42.7	prediction=polymorphism	ref_cov=52/117	ref_seq=T	snp_type=nonsynonymous	total_cov=112/117	transl_table=11
RA	34	.	REL606	1377441	0	A	C	bias_e_value=8.98908e-37	bias_p_value=1.98823e-43	consensus_reject=FREQUENCY_CUTOFF	consensus_score=625.3	fisher_strand_p_value=1.91235e-45	frequency=2.531e-01	ks_quality_p_value=1	major_base=A	major_cov=168/12	major_frequency=7.469e-01	minor_base=C	minor_cov=0/61	new_cov=0/61	no_show=1	polymorphism_frequency=2.531e-01	polymorphism_score=23.1	prediction=polymorphism	ref_cov=168/12	total_cov=168/73
RA	35	.	REL606	1457392	0	C	.	bias_e_value=4521140	bias_p_value=0.999999	consensus_score=1202.0	fisher_strand_p_value=1	frequency=1	gene_name=acpD	gene_position=pseudogene (217/2052 nt)	gene_product=acyl carrier protein phosphodiesterase	gene_strand=<	ks_quality_p_value=0.998948	locus_tag=ECB_01367	major_base=.	major_cov=157/104	major_frequency=9.962e-01	minor_base=C	minor_cov=1/0	new_cov=157/104	polymorphism_frequency=9.962e-01	polymorphism_score=-2.1	prediction=consensus	ref_cov=1/0	snp_type=pseudogene	total_cov=158/104
RA	36	.	REL606	1490899	0	A	G	aa_new_seq=G	aa_position=55	aa_ref_seq=G	bias_e_value=1.5762e-30	bias_p_value=3.48629e-37	codon_new_seq=GGG	codon_number=55	codon_position=3	codon_ref_seq=GGA	consensus_reject=FREQUENCY_CUTOFF	consensus_score=260.9	fisher_strand_p_value=3.89789e-39	frequency=4.051e-01	gene_name=ydcU	gene_position=165	gene_product=predicted spermidine/putrescine transporter subunit	gene_strand=>	ks_quality_p_value=1	locus_tag=ECB_01399	major_base=A	major_cov=31/110	major_frequency=5.949e-01	minor_base=G	minor_cov=96/0	new_cov=96/0	new_seq=G	polymorphism_frequency=4.051e-01	polymorphism_score=172.4	prediction=polymorphism	ref_cov=31/110	ref_seq=A	snp_type=synonymous	total_cov=128/110	transl_table=11
RA	37	.	REL606	1490904	0	A	T	aa_new_seq=F	aa_position=57	aa_ref_seq=Y	bias_e_value=3.09645e-16	bias_p_value=6.84883e-23	codon_new_seq=TTT	codon_number=57	codon_position=2	codon_ref_seq=TAT	consensus_reject=FREQUENCY_CUTOFF	consensus_score=442.0	fisher_strand_p_value=1.22166e-24	frequency=2.706e-01	gene_name=ydcU	gene_position=170	gene_product=predicted spermidine/putrescine transporter subunit	gene_strand=>	ks_quality_p_value=1	locus_tag=ECB_01399	major_base=A	major_cov=46/113	major_frequency=7.294e-01	minor_base=T	minor_cov=59/0	new_cov=59/0	new_seq=T	polymorphism_frequency=2.706e-01	polymorphism_score=107.8	prediction=polymorphism	ref_cov=46/113	ref_seq=A	snp_type=nonsynonymous	total_cov=105/113	transl_table=11
RA	38	.	REL606	1544131	0	A	G	bias_e_value=2.1633e-10	bias_p_value=4.78485e-17	consensus_reject=FREQUENCY_CUTOFF	consensus_score=454.4	fisher_strand_p_value=1.13053e-18	frequency=2.000e-01	ks_quality_p_value=1	major_base=A	major_cov=29/107	major_frequency=8.000e-01	minor_base=G	minor_cov=34/0	new_cov=34/0	no_show=1	polymorphism_frequency=2.000e-01	polymorphism_score=25.0	prediction=polymorphism	ref_cov=29/107	total_cov=63/107
RA	39	.	REL606	1618751	0	T	A	bias_e_value=9.98053e-20	bias_p_value=2.20752e-26	consensus_reject=FREQUENCY_CUTOFF	consensus_score=636.9	fisher_strand_p_value=3.43648e-28	frequency=2.143e-01	ks_quality_p_value=1	major_base=T	major_cov=154/44	major_frequency=7.857e-01	minor_base=A	minor_cov=0/54	new_cov=0/54	no_show=1	polymorphism_frequency=2.143e-01	polymorphism_score=100.4	prediction=polymorphism	ref_cov=154/44	total_cov=154/98
RA	40	.	REL606	1618762	0	A	C	bias_e_value=1.14026e-20	bias_p_value=2.52206e-27	consensus_reject=FREQUENCY_CUTOFF	consensus_score=610.6	fisher_strand_p_value=3.79594e-29	frequency=2.348e-01	ks_quality_p_value=1	major_base=A	major_cov=146/43	major_frequency=7.652e-01	minor_base=C	minor_cov=0/58	new_cov=0/58	no_show=1	polymorphism_frequency=2.348e-01	polymorphism_score=41.3	prediction=polymorphism	ref_cov=146/43	total_cov=146/102
RA	41	.	REL606	1688229	0	A	C	aa_new_seq=P	aa_position=92	aa_ref_seq=T	bias_e_value=2.64482e-21	bias_p_value=5.84991e-28	codon_new_seq=CCC	codon_number=92	codon_position=1	codon_ref_seq=ACC	consensus_reject=FREQUENCY_CUTOFF	consensus_score=397.5	fisher_strand_p_value=8.61238e-30	frequency=3.204e-01	gene_name=nth	gene_position=274	gene_product=DNA glycosylase and apyrimidinic (AP) lyase (endonuclease III)	gene_strand=>	ks_quality_p_value=1	locus_tag=ECB_01603	major_base=A	major_cov=108/32	major_frequency=6.796e-01	minor_base=C	minor_cov=0/66	new_cov=0/66	new_seq=C	polymorphism_frequency=3.204e-01	polymorphism_score=58.4	prediction=polymorphism	ref_cov=108/32	ref_seq=A	snp_type=nonsynonymous	total_cov=108/98	transl_table=11
RA	42	.	REL606	1750983	0	G	C	bias_e_value=0.000169604	bias_p_value=3.75136e-11	consensus_reject=FREQUENCY_CUTOFF	consensus_score=385.3	fisher_strand_p_value=1.32319e-12	frequency=2.485e-01	ks_quality_p_value=1	major_base=G	major_cov=53/71	major_frequency=7.515e-01	minor_base=C	minor_cov=41/0	new_cov=41/0	no_show=1	polymorphism_frequency=2.485e-01	polymorphism_score=64.7	prediction=polymorphism	ref_cov=53/71	total_cov=94/71
RA	43	.	REL606	1802013	0	G	A	bias_e_value=1.07927e-38	bias_p_value=2.38717e-45	consensus_reject=FREQUENCY_CUTOFF	consensus_score=403.4	fisher_strand_p_value=2.20153e-47	frequency=3.113e-01	gene_name=ydjR/spy	gene_position=intergenic (-124/+79)	gene_product=hypothetical protein/envelope stress induced periplasmic protein	gene_strand=</<	ks_quality_p_value=1	locus_tag=ECB_01711/ECB_01712	major_base=G	major_cov=139/7	major_frequency=6.887e-01	minor_base=A	minor_cov=0/66	new_cov=0/66	polymorphism_frequency=3.113e-01	polymorphism_score=121.9	prediction=polymorphism	ref_cov=139/7	snp_type=intergenic	total_cov=139/73
RA	44	.	REL606	1911672	0	T	C	bias_e_value=1.75425e-18	bias_p_value=3.8801e-25	consensus_reject=FREQUENCY_CUTOFF	consensus_score=584.8	fisher_strand_p_value=6.32712e-27	frequency=2.009e-01	ks_quality_p_value=1	major_base=T	major_cov=144/27	major_frequency=7.991e-01	minor_base=C	minor_cov=0/43	new_cov=0/43	no_show=1	polymorphism_frequency=2.009e-01	polymorphism_score=28.3	prediction=polymorphism	ref_cov=144/27	total_cov=144/70
RA	45	.	REL606	1911675	0	G	C	bias_e_value=5.96009e-23	bias_p_value=1.31827e-29	consensus_reject=FREQUENCY_CUTOFF	consensus_score=608.2	fisher_strand_p_value=1.83674e-31	frequency=2.267e-01	ks_quality_p_value=1	major_base=G	major_cov=148/26	major_frequency=7.733e-01	minor_base=C	minor_cov=0/51	new_cov=0/51	no_show=1	polymorphism_frequency=2.267e-01	polymorphism_score=70.0	prediction=polymorphism	ref_cov=148/26	total_cov=148/77
RA	46	.	REL606	2173900	0	A	C	aa_new_seq=P	aa_position=25	aa_ref_seq=T	bias_e_value=2.00137e-27	bias_p_value=4.42669e-34	codon_new_seq=CCC	codon_number=25	codon_position=1	codon_ref_seq=ACC	consensus_reject=FREQUENCY_CUTOFF	consensus_score=595.8	fisher_strand_p_value=5.38465e-36	frequency=2.667e-01	gene_name=yejH	gene_position=73	gene_product=predicted ATP-dependet helicase	gene_strand=>	ks_quality_p_value=1	locus_tag=ECB_02114	major_base=A	major_cov=156/42	major_frequency=7.333e-01	minor_base=C	minor_cov=0/72	new_cov=0/72	new_seq=C	polymorphism_frequency=2.667e-01	polymorphism_score=76.3	prediction=polymorphism	ref_cov=156/42	ref_seq=A	snp_type=nonsynonymous	total_cov=156/114	transl_table=11
RA	47	.	REL606	2238337	0	A	C	bias_e_value=3.23297e-11	bias_p_value=7.15078e-18	consensus_reject=FREQUENCY_CUTOFF	consensus_score=485.7	fisher_strand_p_value=1.61528e-19	frequency=2.468e-01	ks_quality_p_value=1	major_base=A	major_cov=107/67	major_frequency=7.532e-01	minor_base=C	minor_cov=0/57	new_cov=0/57	no_show=1	polymorphism_frequency=2.468e-01	polymorphism_score=65.5	prediction=polymorphism	ref_cov=107/67	total_cov=107/124
RA	48	.	REL606	2250174	0	C	T	aa_new_seq=S	aa_position=187	aa_ref_seq=G	codon_new_seq=AGC	codon_number=187	codon_position=1	codon_ref_seq=GGC	consensus_score=916.1	frequency=1	gene_name=yfaX	gene_position=559	gene_product=predicted DNA-binding transcriptional regulator	gene_strand=<	locus_tag=ECB_02174	major_base=T	major_cov=114/118	major_frequency=1.000e+00	minor_base=N	minor_cov=0/0	new_cov=114/118	new_seq=T	polymorphism_frequency=1.000e+00	polymorphism_score=NA	prediction=consensus	ref_cov=0/0	ref_seq=C	snp_type=nonsynonymous	total_cov=114/118	transl_table=11
RA	49	.	REL606	2262442	0	A	C	bias_e_value=1.72309e-13	bias_p_value=3.81118e-20	consensus_reject=FREQUENCY_CUTOFF	consensus_score=577.0	fisher_strand_p_value=7.68101e-22	frequency=2.027e-01	ks_quality_p_value=1	major_base=A	major_cov=131/46	major_frequency=7.973e-01	minor_base=C	minor_cov=0/45	new_cov=0/45	no_show=1	polymorphism_frequency=2.027e-01	polymorphism_score=21.0	prediction=polymorphism	ref_cov=131/46	total_cov=131/93
RA	50	.	REL606	2679002	0	A	G	bias_e_value=0.074938	bias_p_value=1.6575e-08	consensus_reject=FREQUENCY_CUTOFF	consensus_score=371.4	fisher_strand_p_value=7.5318e-10	frequency=2.299e-01	ks_quality_p_value=1	major_base=A	major_cov=71/63	major_frequency=7.701e-01	minor_base=G	minor_cov=40/0	new_cov=40/0	no_show=1	polymorphism_frequency=2.299e-01	polymorphism_score=11.1	prediction=polymorphism	ref_cov=71/63	total_cov=111/63
RA	51	.	REL606	2774220	0	T	C	aa_new_seq=G	aa_position=106	aa_ref_seq=E	bias_e_value=0.00140539	bias_p_value=3.10849e-10	codon_new_seq=GGG	codon_number=106	codon_position=2	codon_ref_seq=GAG	consensus_reject=FREQUENCY_CUTOFF	consensus_score=342.5	fisher_strand_p_value=1.18845e-11	frequency=2.811e-01	gene_name=ECB_02652	gene_position=317	gene_product=conserved hypothetical protein	gene_strand=<	ks_quality_p_value=1	locus_tag=ECB_02652	major_base=T	major_cov=67/66	major_frequency=7.189e-01	minor_base=C	minor_cov=1/51	new_cov=1/51	new_seq=C	polymorphism_frequency=2.811e-01	polymorphism_score=49.2	prediction=polymorphism	ref_cov=67/66	ref_seq=T	snp_type=nonsynonymous	total_cov=68/117	transl_table=11
RA	52	.	REL606	2998205	0	C	T	bias_e_value=6.85422e-19	bias_p_value=1.51604e-25	consensus_reject=FREQUENCY_CUTOFF	consensus_score=514.1	fisher_strand_p_value=2.43422e-27	frequency=2.222e-01	ks_quality_p_value=1	major_base=C	major_cov=35/140	major_frequency=7.778e-01	minor_base=T	minor_cov=50/0	new_cov=50/0	no_show=1	polymorphism_frequency=2.222e-01	polymorphism_score=76.3	prediction=polymorphism	ref_cov=35/140	total_cov=85/140
RA	53	.	REL606	3172494	0	G	.	bias_e_value=3405660	bias_p_value=0.753275	consensus_score=1192.2	fisher_strand_p_value=0.385827	frequency=1	gene_name=nlpI	gene_position=coding (8/885 nt)	gene_product=hypothetical protein	gene_strand=<	ks_quality_p_value=1	locus_tag=ECB_03030	major_base=.	major_cov=156/97	major_frequency=9.961e-01	minor_base=A	minor_cov=0/1	new_cov=156/97	polymorphism_frequency=9.961e-01	polymorphism_score=-2.9	prediction=consensus	ref_cov=0/0	total_cov=156/98
RA	54	.	REL606	3259133	0	T	C	bias_e_value=3.25747e-23	bias_p_value=7.20497e-30	consensus_reject=FREQUENCY_CUTOFF	consensus_score=494.4	fisher_strand_p_value=9.95371e-32	frequency=2.323e-01	ks_quality_p_value=1	major_base=T	major_cov=136/16	major_frequency=7.677e-01	minor_base=C	minor_cov=0/46	new_cov=0/46	no_show=1	polymorphism_frequency=2.323e-01	polymorphism_score=42.0	prediction=polymorphism	ref_cov=136/16	total_cov=136/62
RA	55	.	REL606	3414588	0	A	C	bias_e_value=4.2838e-17	bias_p_value=9.47504e-24	consensus_reject=FREQUENCY_CUTOFF	consensus_score=460.3	fisher_strand_p_value=1.63152e-25	frequency=2.260e-01	ks_quality_p_value=1	major_base=A	major_cov=118/19	major_frequency=7.740e-01	minor_base=C	minor_cov=0/40	new_cov=0/40	no_show=1	polymorphism_frequency=2.260e-01	polymorphism_score=37.8	prediction=polymorphism	ref_cov=118/19	total_cov=118/59
RA	56	.	REL606	3414590	0	T	C	bias_e_value=2.08651e-22	bias_p_value=4.615e-29	consensus_reject=FREQUENCY_CUTOFF	consensus_score=389.4	fisher_strand_p_value=6.54598e-31	frequency=2.544e-01	ks_quality_p_value=1	major_base=T	major_cov=116/10	major_frequency=7.456e-01	minor_base=C	minor_cov=0/43	new_cov=0/43	no_show=1	polymorphism_frequency=2.544e-01	polymorphism_score=63.8	prediction=polymorphism	ref_cov=116/10	total_cov=116/53
RA	57	.	REL606	3481137	0	G	A	consensus_score=42.4	deleted=1	frequency=1	major_base=A	major_cov=0/16	major_frequency=1.000e+00	minor_base=N	minor_cov=0/0	new_cov=0/16	polymorphism_frequency=1.000e+00	polymorphism_score=NA	prediction=consensus	ref_cov=0/0	total_cov=0/16
RA	58	.	REL606	3544091	0	C	T	consensus_score=1172.1	frequency=1	gene_name=dctA/yhjK	gene_position=intergenic (-20/+163)	gene_product=C4-dicarboxylate transport protein/predicted diguanylate cyclase	gene_strand=</<	locus_tag=ECB_03376/ECB_03377	major_base=T	major_cov=121/179	major_frequency=1.000e+00	minor_base=N	minor_cov=0/0	new_cov=121/179	polymorphism_frequency=1.000e+00	polymorphism_score=NA	prediction=consensus	ref_cov=0/0	snp_type=intergenic	total_cov=121/179
RA	59	.	REL606	3602497	0	T	G	bias_e_value=7.63085e-15	bias_p_value=1.68781e-21	consensus_reject=FREQUENCY_CUTOFF	consensus_score=425.2	fisher_strand_p_value=3.19678e-23	frequency=2.308e-01	ks_quality_p_value=1	major_base=T	major_cov=27/113	major_frequency=7.692e-01	minor_base=G	minor_cov=42/0	new_cov=42/0	no_show=1	polymorphism_frequency=2.308e-01	polymorphism_score=41.7	prediction=polymorphism	ref_cov=27/113	total_cov=70/113
RA	60	.	REL606	3606630	0	A	C	aa_new_seq=A	aa_position=80	aa_ref_seq=D	bias_e_value=4.79596	bias_p_value=1.06078e-06	codon_new_seq=GCC	codon_number=80	codon_position=2	codon_ref_seq=GAC	consensus_reject=FREQUENCY_CUTOFF	consensus_score=125.2	fisher_strand_p_value=6.01834e-08	frequency=3.418e-01	gene_name=yiaN	gene_position=239	gene_product=predicted transporter	gene_strand=>	ks_quality_p_value=1	locus_tag=ECB_03430	major_base=A	major_cov=30/22	major_frequency=6.582e-01	minor_base=C	minor_cov=0/27	new_cov=0/27	new_seq=C	polymorphism_frequency=3.418e-01	polymorphism_score=25.6	prediction=polymorphism	ref_cov=30/22	ref_seq=A	snp_type=nonsynonymous	total_cov=31/49	transl_table=11
RA	61	.	REL606	3606985	0	A	C	bias_e_value=2.71161e-06	bias_p_value=5.99763e-13	consensus_reject=FREQUENCY_CUTOFF	consensus_score=298.0	fisher_strand_p_value=1.83822e-14	frequency=2.250e-01	ks_quality_p_value=1	major_base=A	major_cov=73/20	major_frequency=7.750e-01	minor_base=C	minor_cov=0/27	new_cov=0/27	no_show=1	polymorphism_frequency=2.250e-01	polymorphism_score=14.5	prediction=polymorphism	ref_cov=73/20	total_cov=73/47
RA	62	.	REL606	3719133	0	G	.	consensus_score=1189.9	frequency=1	gene_name=ECB_03525/ECB_03526	gene_position=intergenic (-10/+75)	gene_product=conserved hypothetical protein/hypothetical protein	gene_strand=</<	locus_tag=ECB_03525/ECB_03526	major_base=.	major_cov=154/97	major_frequency=1.000e+00	minor_base=N	minor_cov=0/0	new_cov=154/97	polymorphism_frequency=1.000e+00	polymorphism_score=NA	prediction=consensus	ref_cov=0/0	snp_type=intergenic	total_cov=154/97
RA	63	.	REL606	3731971	0	G	A	bias_e_value=5.47379e-10	bias_p_value=1.21071e-16	consensus_reject=FREQUENCY_CUTOFF	consensus_score=446.3	fisher_strand_p_value=2.92634e-18	frequency=2.042e-01	ks_quality_p_value=1	major_base=G	major_cov=110/42	major_frequency=7.958e-01	minor_base=A	minor_cov=0/39	new_cov=0/39	no_show=1	polymorphism_frequency=2.042e-01	polymorphism_score=36.3	prediction=polymorphism	ref_cov=110/42	total_cov=110/81
RA	64	.	REL606	3787982	0	T	A	bias_e_value=2.18268e-38	bias_p_value=4.82772e-45	consensus_reject=FREQUENCY_CUTOFF	consensus_score=470.3	fisher_strand_p_value=4.48167e-47	frequency=2.783e-01	gene_name=yieF/yieG	gene_position=intergenic (+2/+52)	gene_product=chromate reductase, Class I, flavoprotein/predicted inner membrane protein	gene_strand=>/<	ks_quality_p_value=1	locus_tag=ECB_03597/ECB_03598	major_base=T	major_cov=148/5	major_frequency=7.217e-01	minor_base=A	minor_cov=0/59	new_cov=0/59	polymorphism_frequency=2.783e-01	polymorphism_score=133.1	prediction=polymorphism	ref_cov=148/5	snp_type=intergenic	total_cov=148/64
RA	65	.	REL606	3909638	0	T	G	bias_e_value=1.74375e-10	bias_p_value=3.85689e-17	consensus_reject=FREQUENCY_CUTOFF	consensus_score=394.6	fisher_strand_p_value=9.06551e-19	frequency=2.327e-01	ks_quality_p_value=1	major_base=T	major_cov=28/94	major_frequency=7.673e-01	minor_base=G	minor_cov=37/0	new_cov=37/0	no_show=1	polymorphism_frequency=2.327e-01	polymorphism_score=23.8	prediction=polymorphism	ref_cov=28/94	total_cov=65/94
RA	66	.	REL606	3943694	0	C	T	consensus_score=74.6	deleted=1	frequency=1	major_base=T	major_cov=2/19	major_frequency=1.000e+00	minor_base=N	minor_cov=0/0	new_cov=2/19	polymorphism_frequency=1.000e+00	polymorphism_score=NA	prediction=consensus	ref_cov=0/0	total_cov=2/19
RA	67	.	REL606	4003575	0	A	C	bias_e_value=4.53611e-21	bias_p_value=1.00331e-27	consensus_reject=FREQUENCY_CUTOFF	consensus_score=671.2	fisher_strand_p_value=1.48911e-29	frequency=2.112e-01	ks_quality_p_value=1	major_base=A	major_cov=159/39	major_frequency=7.888e-01	minor_base=C	minor_cov=0/53	new_cov=0/53	no_show=1	polymorphism_frequency=2.112e-01	polymorphism_score=12.1	prediction=polymorphism	ref_cov=159/39	total_cov=159/93
RA	68	.	REL606	4006927	0	T	G	bias_e_value=1.04479e-26	bias_p_value=2.31089e-33	consensus_reject=FREQUENCY_CUTOFF	consensus_score=471.7	fisher_strand_p_value=2.86937e-35	frequency=2.986e-01	gene_name=sodA/kdgT	gene_position=intergenic (+77/-183)	gene_product=superoxide dismutase, Mn/2-keto-3-deoxygluconate permease	gene_strand=>/>	ks_quality_p_value=1	locus_tag=ECB_03794/ECB_03795	major_base=T	major_cov=22/126	major_frequency=7.014e-01	minor_base=G	minor_cov=63/0	new_cov=63/0	polymorphism_frequency=2.986e-01	polymorphism_score=20.3	prediction=polymorphism	ref_cov=22/126	snp_type=intergenic	total_cov=85/126
RA	69	.	REL606	4017167	0	G	T	bias_e_value=4.52516e-31	bias_p_value=1.00089e-37	consensus_reject=FREQUENCY_CUTOFF	consensus_score=488.6	fisher_strand_p_value=1.10349e-39	frequency=2.529e-01	ks_quality_p_value=1	major_base=G	major_cov=126/1	major_frequency=7.471e-01	minor_base=T	minor_cov=0/43	new_cov=0/43	no_show=1	polymorphism_frequency=2.529e-01	polymorphism_score=85.4	prediction=polymorphism	ref_cov=126/1	total_cov=126/44
RA	70	.	REL606	4017172	0	T	C	aa_new_seq=E	aa_position=155	aa_ref_seq=K	bias_e_value=5.17367e-25	bias_p_value=1.14433e-31	codon_new_seq=GAA	codon_number=155	codon_position=1	codon_ref_seq=AAA	consensus_reject=FREQUENCY_CUTOFF	consensus_score=462.4	fisher_strand_p_value=1.49422e-33	frequency=2.618e-01	gene_name=yiiQ	gene_position=463	gene_product=hypothetical protein	gene_strand=<	ks_quality_p_value=1	locus_tag=ECB_03805	major_base=T	major_cov=127/14	major_frequency=7.382e-01	minor_base=C	minor_cov=0/50	new_cov=0/50	new_seq=C	polymorphism_frequency=2.618e-01	polymorphism_score=35.6	prediction=polymorphism	ref_cov=127/14	ref_seq=T	snp_type=nonsynonymous	total_cov=127/64	transl_table=11
RA	71	.	REL606	4017848	0	T	G	bias_e_value=1.71051e-23	bias_p_value=3.78335e-30	consensus_reject=FREQUENCY_CUTOFF	consensus_score=444.9	fisher_strand_p_value=5.17999e-32	frequency=2.500e-01	ks_quality_p_value=1	major_base=T	major_cov=9/120	major_frequency=7.500e-01	minor_base=G	minor_cov=43/0	new_cov=43/0	no_show=1	polymorphism_frequency=2.500e-01	polymorphism_score=16.6	prediction=polymorphism	ref_cov=9/120	total_cov=52/120
RA	72	.	REL606	4033310	0	A	G	aa_new_seq=I	aa_position=5	aa_ref_seq=I	bias_e_value=9.62897e-15	bias_p_value=2.12977e-21	codon_new_seq=ATC	codon_number=5	codon_position=3	codon_ref_seq=ATT	consensus_reject=FREQUENCY_CUTOFF	consensus_score=401.9	fisher_strand_p_value=4.05205e-23	frequency=2.611e-01	gene_name=ECB_03822	gene_position=15	gene_product=putative outer membrane lipoprotein	gene_strand=<	ks_quality_p_value=1	locus_tag=ECB_03822	major_base=A	major_cov=30/103	major_frequency=7.389e-01	minor_base=G	minor_cov=47/0	new_cov=47/0	new_seq=G	polymorphism_frequency=2.611e-01	polymorphism_score=21.8	prediction=polymorphism	ref_cov=30/103	ref_seq=A	snp_type=synonymous	total_cov=77/103	transl_table=11
RA	73	.	REL606	4075584	0	T	G	bias_e_value=2.36865e-12	bias_p_value=5.23906e-19	consensus_reject=FREQUENCY_CUTOFF	consensus_score=524.3	fisher_strand_p_value=1.11607e-20	frequency=2.019e-01	ks_quality_p_value=1	major_base=T	major_cov=45/125	major_frequency=7.981e-01	minor_base=G	minor_cov=43/0	new_cov=43/0	no_show=1	polymorphism_frequency=2.019e-01	polymorphism_score=12.6	prediction=polymorphism	ref_cov=45/125	total_cov=88/125
RA	74	.	REL606	4123258	0	A	C	bias_e_value=1.70482e-15	bias_p_value=3.77077e-22	consensus_reject=FREQUENCY_CUTOFF	consensus_score=690.3	fisher_strand_p_value=6.94118e-24	frequency=2.007e-01	ks_quality_p_value=1	major_base=A	major_cov=151/64	major_frequency=7.993e-01	minor_base=C	minor_cov=0/54	new_cov=0/54	no_show=1	polymorphism_frequency=2.007e-01	polymorphism_score=33.2	prediction=polymorphism	ref_cov=151/64	total_cov=151/118
RA	75	.	REL606	4124014	0	C	.	consensus_score=1217.9	frequency=1	gene_name=aceA	gene_position=coding (77/1305 nt)	gene_product=isocitrate lyase	gene_strand=>	locus_tag=ECB_03887	major_base=.	major_cov=161/96	major_frequency=1.000e+00	minor_base=N	minor_cov=0/0	new_cov=161/96	polymorphism_frequency=1.000e+00	polymorphism_score=NA	prediction=consensus	ref_cov=0/0	total_cov=161/96
RA	76	.	REL606	4124015	0	A	.	consensus_score=1217.9	frequency=1	gene_name=aceA	gene_position=coding (78/1305 nt)	gene_product=isocitrate lyase	gene_strand=>	locus_tag=ECB_03887	major_base=.	major_cov=161/96	major_frequency=1.000e+00	minor_base=N	minor_cov=0/0	new_cov=161/96	polymorphism_frequency=1.000e+00	polymorphism_score=NA	prediction=consensus	ref_cov=0/0	total_cov=161/96
RA	77	.	REL606	4320445	0	T	G	aa_new_seq=G	aa_position=211	aa_ref_seq=V	bias_e_value=2.40577e-12	bias_p_value=5.32116e-19	codon_new_seq=GGG	codon_number=211	codon_position=2	codon_ref_seq=GTG	consensus_reject=FREQUENCY_CUTOFF	consensus_score=487.6	fisher_strand_p_value=1.13395e-20	frequency=2.609e-01	gene_name=aidB	gene_position=632	gene_product=isovaleryl CoA dehydrogenase	gene_strand=>	ks_quality_p_value=1	locus_tag=ECB_04054	major_base=T	major_cov=64/106	major_frequency=7.391e-01	minor_base=G	minor_cov=60/0	new_cov=60/0	new_seq=G	polymorphism_frequency=2.609e-01	polymorphism_score=67.9	prediction=polymorphism	ref_cov=64/106	ref_seq=T	snp_type=nonsynonymous	total_cov=126/106	transl_table=11
RA	78	.	REL606	4386794	0	A	G	bias_e_value=5.92584e-11	bias_p_value=1.3107e-17	consensus_reject=FREQUENCY_CUTOFF	consensus_score=364.6	fisher_strand_p_value=3.00277e-19	frequency=2.138e-01	ks_quality_p_value=1	major_base=A	major_cov=18/96	major_frequency=7.862e-01	minor_base=G	minor_cov=31/0	new_cov=31/0	no_show=1	polymorphism_frequency=2.138e-01	polymorphism_score=24.6	prediction=polymorphism	ref_cov=18/96	total_cov=49/96
RA	79	.	REL606	4425877	0	T	G	aa_new_seq=P	aa_position=133	aa_ref_seq=H	bias_e_value=5459.7	bias_p_value=0.00120759	codon_new_seq=CCC	codon_number=133	codon_position=2	codon_ref_seq=CAC	consensus_reject=FREQUENCY_CUTOFF	consensus_score=280.9	fisher_strand_p_value=0.000120469	frequency=2.685e-01	gene_name=fecD	gene_position=398	gene_product=iron-dicitrate transporter subunit	gene_strand=<	ks_quality_p_value=1	locus_tag=ECB_04154	major_base=T	major_cov=76/33	major_frequency=7.315e-01	minor_base=G	minor_cov=39/1	new_cov=39/1	new_seq=G	polymorphism_frequency=2.685e-01	polymorphism_score=40.5	prediction=polymorphism	ref_cov=76/33	ref_seq=T	snp_type=nonsynonymous	total_cov=115/34	transl_table=11
RA	80	.	REL606	4483462	0	C	T	aa_new_seq=F	aa_position=44	aa_ref_seq=S	bias_e_value=2.76381e-42	bias_p_value=6.11308e-49	codon_new_seq=TTT	codon_number=44	codon_position=2	codon_ref_seq=TCT	consensus_reject=FREQUENCY_CUTOFF	consensus_score=158.3	fisher_strand_p_value=5.23486e-51	frequency=4.733e-01	gene_name=bglJ	gene_position=131	gene_product=DNA-binding transcriptional activator	gene_strand=>	ks_quality_p_value=1	locus_tag=ECB_04243	major_base=C	major_cov=37/121	major_frequency=5.267e-01	minor_base=T	minor_cov=142/0	new_cov=142/0	new_seq=T	polymorphism_frequency=4.733e-01	polymorphism_score=307.6	prediction=polymorphism	ref_cov=37/121	ref_seq=C	snp_type=nonsynonymous	total_cov=179/121	transl_table=11
MC	81	.	REL606	546183	589814	0	1747	gene_name=[ybcN]–[insA-7]	gene_product=[ybcN],ninE,ybcO,rus,ylcG,ybcQ,insA-10,insB-10,nmpC,insB-6,insA-6,nmpC,ybcU,ECB_00510,nohB,ECB_00512,ECB_00513,ECB_00514,ECB_00515,ECB_00516,ECB_00517,appY,ompT,envY,ybcH,nfrA,nfrB,nfrB,ECB_00524,yhhI,ECB_00526,ECB_00527,ECB_00528,ECB_00529,ECB_00530,cusS,cusR,cusC,ylcC,cusB,cusA,pheP,ybdG,nfnB,ybdF,ybdJ,ybdK,insJ-1,insK-1,insB-7,[insA-7]	left_inside_cov=0	left_outside_cov=316	locus_tag=[ECB_00497]–[ECB_00546]	right_inside_cov=120	right_outside_cov=121
MC	82	.	REL606	3481098	3484597	1326	926	gene_name=rhsB	gene_position=coding (87-3586/4236 nt)	gene_product=rhsB element core protein RshB	gene_strand=>	left_inside_cov=115	left_outside_cov=121	locus_tag=ECB_03331	right_inside_cov=117	right_outside_cov=122
MC	83	.	REL606	3628289	3629734	0	0	gene_name=rhsA	gene_position=pseudogene (281-1726/5580 nt)	gene_product=rhsA element core protein RshA	gene_strand=>	left_inside_cov=1	left_outside_cov=524	locus_tag=ECB_03448	right_inside_cov=0	right_outside_cov=519
MC	84	.	REL606	3943680	3943829	18	127	gene_name=rrlA	gene_position=noncoding (1851-2000/2904 nt)	gene_product=23S ribosomal RNA	gene_strand=>	left_inside_cov=119	left_outside_cov=121	locus_tag=ECB_r00015	right_inside_cov=118	right_outside_cov=121
MC	85	.	REL606	4256888	4256892	0	0	gene_name=dcuS	gene_position=pseudogene (875-879/912 nt)	gene_product=sensor of fumarate two-component regulatory system; b4125_2	gene_strand=<	left_inside_cov=0	left_outside_cov=293	locus_tag=ECB_03996_2	right_inside_cov=0	right_outside_cov=290
JC	86	.	REL606	1	1	REL606	4521141	-1	0	alignment_overlap=0	circular_chromosome=1	coverage_minus=181	coverage_plus=124	flanking_left=150	flanking_right=150	frequency=1	junction_possible_overlap_registers=149	key=REL606__1__1__REL606__4521141__-1__0____150__150__0__0	max_left=149	max_left_minus=149	max_left_plus=141	max_min_left=73	max_min_left_minus=73	max_min_left_plus=73	max_min_right=75	max_min_right_minus=75	max_min_right_plus=75	max_pos_hash_score=298	max_right=148	max_right_minus=140	max_right_plus=148	neg_log10_pos_hash_p_value=0.3	new_junction_coverage=1.10	new_junction_read_count=307	polymorphism_frequency=1.000e+00	pos_hash_score=96	prediction=consensus	side_1_annotate_key=gene	side_1_continuation=0	side_1_coverage=0.00	side_1_overlap=0	side_1_possible_overlap_registers=149	side_1_read_count=0	side_1_redundant=0	side_2_annotate_key=gene	side_2_continuation=0	side_2_coverage=0.00	side_2_overlap=0	side_2_possible_overlap_registers=149	side_2_read_count=0	side_2_redundant=0	total_non_overlap_reads=305
JC	87	.	REL606	253	-1	REL606	278	-1	0	alignment_overlap=10	coverage_minus=11	coverage_plus=3	flanking_left=150	flanking_right=150	frequency=4.891e-02	junction_possible_overlap_registers=139	key=REL606__253__-1__REL606__288__-1__10____150__150__0__0	max_left=46	max_left_minus=46	max_left_plus=17	max_min_left=46	max_min_left_minus=46	max_min_left_plus=17	max_min_right=0	max_min_right_minus=0	max_min_right_plus=0	max_pos_hash_score=278	max_right=139	max_right_minus=133	max_right_plus=139	neg_log10_pos_hash_p_value=11.0	new_junction_coverage=0.05	new_junction_read_count=14	polymorphism_frequency=4.891e-02	pos_hash_score=12	prediction=polymorphism	reject=COVERAGE_EVENNESS_SKEW,FREQUENCY_CUTOFF	side_1_annotate_key=gene	side_1_continuation=0	side_1_coverage=1.04	side_1_overlap=10	side_1_possible_overlap_registers=149	side_1_read_count=291	side_1_redundant=0	side_2_annotate_key=gene	side_2_continuation=0	side_2_coverage=1.04	side_2_overlap=0	side_2_possible_overlap_registers=139	side_2_read_count=273	side_2_redundant=0	total_non_overlap_reads=14
JC	88	.	REL606	6431	1	REL606	6541	1	0	alignment_overlap=9	coverage_minus=2	coverage_plus=2	flanking_left=150	flanking_right=150	frequency=1.478e-02	junction_possible_overlap_registers=140	key=REL606__6431__1__REL606__6532__1__9____150__150__0__0	max_left=94	max_left_minus=94	max_left_plus=94	max_min_left=0	max_min_left_minus=0	max_min_left_plus=0	max_min_right=62	max_min_right_minus=47	max_min_right_plus=62	max_pos_hash_score=280	max_right=62	max_right_minus=47	max_right_plus=62	neg_log10_pos_hash_p_value=16.3	new_junction_coverage=0.02	new_junction_read_count=4	no_show=1	polymorphism_frequency=1.478e-02	pos_hash_score=3	prediction=polymorphism	reject=COVERAGE_EVENNESS_SKEW,FREQUENCY_CUTOFF	side_1_annotate_key=gene	side_1_continuation=0	side_1_coverage=0.94	side_1_overlap=9	side_1_possible_overlap_registers=149	side_1_read_count=263	side_1_redundant=0	side_2_annotate_key=gene	side_2_continuation=0	side_2_coverage=1.09	side_2_overlap=0	side_2_possible_overlap_registers=140	side_2_read_count=286	side_2_redundant=0	total_non_overlap_reads=4
JC	89	.	REL606	8714	1	REL606	9006	1	0	alignment_overlap=9	coverage_minus=1	coverage_plus=2	flanking_left=150	flanking_right=150	frequency=8.374e-03	junction_possible_overlap_registers=140	key=REL606__8714__1__REL606__8997__1__9____150__150__0__0	max_left=98	max_left_minus=38	max_left_plus=98	max_min_left=38	max_min_left_minus=38	max_min_left_plus=38	max_min_right=43	max_min_right_minus=0	max_min_right_plus=43	max_pos_hash_score=280	max_right=102	max_right_minus=102	max_right_plus=102	neg_log10_pos_hash_p_value=16.3	new_junction_coverage=0.01	new_junction_read_count=3	no_show=1	polymorphism_frequency=8.374e-03	pos_hash_score=3	prediction=polymorphism	reject=COVERAGE_EVENNESS_SKEW,FREQUENCY_CUTOFF	side_1_annotate_key=gene	side_1_continuation=0	side_1_coverage=1.33	side_1_overlap=9	side_1_possible_overlap_registers=149	side_1_read_count=372	side_1_redundant=0	side_2_annotate_key=gene	side_2_continuation=0	side_2_coverage=1.37	side_2_overlap=0	side_2_possible_overlap_registers=140	side_2_read_count=361	side_2_redundant=0	total_non_overlap_reads=3
JC	90	.	REL606	32124	1	REL606	32163	1	0	alignment_overlap=3	coverage_minus=0	coverage_plus=7	flanking_left=150	flanking_right=150	frequency=2.203e-02	junction_possible_overlap_registers=146	key=REL606__32124__1__REL606__32160__1__3____150__150__0__0	max_left=123	max_left_minus=0	max_left_plus=123	max_min_left=0	max_min_left_minus=0	max_min_left_plus=0	max_min_right=42	max_min_right_minus=0	max_min_right_plus=42	max_pos_hash_score=292	max_right=42	max_right_minus=0	max_right_plus=42	neg_log10_pos_hash_p_value=15.9	new_junction_coverage=0.03	new_junction_read_count=7	no_show=1	polymorphism_frequency=2.203e-02	pos_hash_score=4	prediction=polymorphism	reject=COVERAGE_EVENNESS_SKEW,FREQUENCY_CUTOFF	side_1_annotate_key=gene	side_1_continuation=0	side_1_coverage=1.16	side_1_overlap=3	side_1_possible_overlap_registers=149	side_1_read_count=324	side_1_redundant=0	side_2_annotate_key=gene	side_2_continuation=0	side_2_coverage=1.11	side_2_overlap=0	side_2_possible_overlap_registers=146	side_2_read_count=304	side_2_redundant=0	total_non_overlap_reads=7
JC	91	.	REL606	41320	-1	REL606	41361	-1	0	alignment_overlap=9	coverage_minus=4	coverage_plus=1	flanking_left=150	flanking_right=150	frequency=2.654e-02	junction_possible_overlap_registers=140	key=REL606__41320__-1__REL606__41370__-1__9____150__150__0__0	max_left=77	max_left_minus=45	max_left_plus=77	max_min_left=45	max_min_left_minus=45	max_min_left_plus=0	max_min_right=64	max_min_right_minus=0	max_min_right_plus=64	max_pos_hash_score=280	max_right=137	max_right_minus=137	max_right_plus=64	neg_log10_pos_hash_p_value=14.8	new_junction_coverage=0.02	new_junction_read_count=5	no_show=1	polymorphism_frequency=2.654e-02	pos_hash_score=5	prediction=polymorphism	reject=COVERAGE_EVENNESS_SKEW,FREQUENCY_CUTOFF	side_1_annotate_key=gene	side_1_continuation=0	side_1_coverage=0.72	side_1_overlap=9	side_1_possible_overlap_registers=149	side_1_read_count=201	side_1_redundant=0	side_2_annotate_key=gene	side_2_continuation=0	side_2_coverage=0.68	side_2_overlap=0	side_2_possible_overlap_registers=140	side_2_read_count=178	side_2_redundant=0	total_non_overlap_reads=5
JC	92	.	REL606	41355	-1	REL606	41453	-1	0	alignment_overlap=8	coverage_minus=6	coverage_plus=0	flanking_left=150	flanking_right=150	frequency=3.523e-02	junction_possible_overlap_registers=141	key=REL606__41355__-1__REL606__41461__-1__8____150__150__0__0	max_left=123	max_left_minus=123	max_left_plus=0	max_min_left=66	max_min_left_minus=66	max_min_left_plus=0	max_min_right=68	max_min_right_minus=68	max_min_right_plus=0	max_pos_hash_score=282	max_right=91	max_right_minus=91	max_right_plus=0	neg_log10_pos_hash_p_value=14.2	new_junction_coverage=0.02	new_junction_read_count=6	no_show=1	polymorphism_frequency=3.523e-02	pos_hash_score=6	prediction=polymorphism	reject=COVERAGE_EVENNESS_SKEW,FREQUENCY_CUTOFF	side_1_annotate_key=gene	side_1_continuation=0	side_1_coverage=0.69	side_1_overlap=8	side_1_possible_overlap_registers=149	side_1_read_count=194	side_1_redundant=0	side_2_annotate_key=gene	side_2_continuation=0	side_2_coverage=0.55	side_2_overlap=0	side_2_possible_overlap_registers=141	side_2_read_count=145	side_2_redundant=0	total_non_overlap_reads=6
JC	93	.	REL606	48639	-1	REL606	48715	-1	0	alignment_overlap=10	coverage_minus=4	coverage_plus=0	flanking_left=150	flanking_right=150	frequency=2.006e-02	junction_possible_overlap_registers=139	key=REL606__48639__-1__REL606__48725__-1__10____150__150__0__0	max_left=95	max_left_minus=95	max_left_plus=0	max_min_left=65	max_min_left_minus=65	max_min_left_plus=0	max_min_right=45	max_min_right_minus=45	max_min_right_plus=0	max_pos_hash_score=278	max_right=82	max_right_minus=82	max_right_plus=0	neg_log10_pos_hash_p_value=15.5	new_junction_coverage=0.02	new_junction_read_count=4	no_show=1	polymorphism_frequency=2.006e-02	pos_hash_score=4	prediction=polymorphism	reject=COVERAGE_EVENNESS_SKEW,FREQUENCY_CUTOFF	side_1_annotate_key=gene	side_1_continuation=0	side_1_coverage=0.75	side_1_overlap=10	side_1_possible_overlap_registers=149	side_1_read_count=211	side_1_redundant=0	side_2_annotate_key=gene	side_2_continuation=0	side_2_coverage=0.74	side_2_overlap=0	side_2_possible_overlap_registers=139	side_2_read_count=194	side_2_redundant=0	total_non_overlap_reads=4
JC	94	.	REL606	69429	-1	REL606	69507	-1	0	alignment_overlap=9	coverage_minus=7	coverage_plus=0	flanking_left=150	flanking_right=150	frequency=2.529e-02	junction_possible_overlap_registers=140	key=REL606__69429__-1__REL606__69516__-1__9____150__150__0__0	max_left=122	max_left_minus=122	max_left_plus=0	max_min_left=69	max_min_left_minus=69	max_min_left_plus=0	max_min_right=67	max_min_right_minus=67	max_min_right_plus=0	max_pos_hash_score=280	max_right=96	max_right_minus=96	max_right_plus=0	neg_log10_pos_hash_p_value=14.1	new_junction_coverage=0.03	new_junction_read_count=7	no_show=1	polymorphism_frequency=2.529e-02	pos_hash_score=6	prediction=polymorphism	reject=COVERAGE_EVENNESS_SKEW,FREQUENCY_CUTOFF	side_1_annotate_key=gene	side_1_continuation=0	side_1_coverage=1.03	side_1_overlap=9	side_1_possible_overlap_registers=149	side_1_read_count=290	side_1_redundant=0	side_2_annotate_key=gene	side_2_continuation=0	side_2_coverage=1.01	side_2_overlap=0	side_2_possible_overlap_registers=140	side_2_read_count=267	side_2_redundant=0	total_non_overlap_reads=7
JC	95	.	REL606	109508	-1	REL606	109518	-1	0	alignment_overlap=8	coverage_minus=5	coverage_plus=1	flanking_left=150	flanking_right=150	frequency=2.646e-02	junction_possible_overlap_registers=141	key=REL606__109508__-1__REL606__109526__-1__8____150__150__0__0	max_left=37	max_left_minus=37	max_left_plus=6	max_min_left=37	max_min_left_minus=37	max_min_left_plus=6	max_min_right=0	max_min_right_minus=0	max_min_right_plus=0	max_pos_hash_score=282	max_right=136	max_right_minus=112	max_right_plus=136	neg_log10_pos_hash_p_value=14.9	new_junction_coverage=0.02	new_junction_read_count=6	no_show=1	polymorphism_frequency=2.646e-02	pos_hash_score=5	prediction=polymorphism	reject=COVERAGE_EVENNESS_SKEW,FREQUENCY_CUTOFF	side_1_annotate_key=gene	side_1_continuation=0	side_1_coverage=0.84	side_1_overlap=8	side_1_possible_overlap_registers=149	side_1_read_count=234	side_1_redundant=0	side_2_annotate_key=gene	side_2_continuation=0	side_2_coverage=0.83	side_2_overlap=0	side_2_possible_overlap_registers=141	side_2_read_count=220	side_2_redundant=0	total_non_overlap_reads=6
JC	96	.	REL606	171916	1	REL606	171962	1	0	alignment_overlap=9	coverage_minus=1	coverage_plus=13	flanking_left=150	flanking_right=150	frequency=5.042e-02	junction_possible_overlap_registers=140	key=REL606__171916__1__REL606__171953__1__9____150__150__0__0	max_left=136	max_left_minus=13	max_left_plus=136	max_min_left=70	max_min_left_minus=13	max_min_left_plus=70	max_min_right=61	max_min_right_minus=0	max_min_right_plus=61	max_pos_hash_score=280	max_right=128	max_right_minus=128	max_right_plus=112	neg_log10_pos_hash_p_value=11.0	new_junction_coverage=0.05	new_junction_read_count=14	polymorphism_frequency=5.042e-02	pos_hash_score=12	prediction=polymorphism	reject=COVERAGE_EVENNESS_SKEW,FREQUENCY_CUTOFF	side_1_annotate_key=gene	side_1_continuation=0	side_1_coverage=0.98	side_1_overlap=9	side_1_possible_overlap_registers=149	side_1_read_count=276	side_1_redundant=0	side_2_annotate_key=gene	side_2_continuation=0	side_2_coverage=1.02	side_2_overlap=0	side_2_possible_overlap_registers=140	side_2_read_count=268	side_2_redundant=0	total_non_overlap_reads=14
JC	97	.	REL606	171924	-1	REL606	171952	-1	0	alignment_overlap=9	coverage_minus=8	coverage_plus=0	flanking_left=150	flanking_right=150	frequency=2.970e-02	junction_possible_overlap_registers=140	key=REL606__171924__-1__REL606__171961__-1__9____150__150__0__0	max_left=60	max_left_minus=60	max_left_plus=0	max_min_left=60	max_min_left_minus=60	max_min_left_plus=0	max_min_right=0	max_min_right_minus=0	max_min_right_plus=0	max_pos_hash_score=280	max_right=133	max_right_minus=133	max_right_plus=0	neg_log10_pos_hash_p_value=13.5	new_junction_coverage=0.03	new_junction_read_count=8	no_show=1	polymorphism_frequency=2.970e-02	pos_hash_score=7	prediction=polymorphism	reject=COVERAGE_EVENNESS_SKEW,FREQUENCY_CUTOFF	side_1_annotate_key=gene	side_1_continuation=0	side_1_coverage=0.96	side_1_overlap=9	side_1_possible_overlap_registers=149	side_1_read_count=269	side_1_redundant=0	side_2_annotate_key=gene	side_2_continuation=0	side_2_coverage=1.03	side_2_overlap=0	side_2_possible_overlap_registers=140	side_2_read_count=270	side_2_redundant=0	total_non_overlap_reads=8
JC	98	.	REL606	214597	-1	REL606	214657	-1	0	alignment_overlap=8	coverage_minus=4	coverage_plus=0	flanking_left=150	flanking_right=150	frequency=1.245e-02	junction_possible_overlap_registers=141	key=REL606__214597__-1__REL606__214665__-1__8____150__150__0__0	max_left=51	max_left_minus=51	max_left_plus=0	max_min_left=51	max_min_left_minus=51	max_min_left_plus=0	max_min_right=0	max_min_right_minus=0	max_min_right_plus=0	max_pos_hash_score=282	max_right=107	max_right_minus=107	max_right_plus=0	neg_log10_pos_hash_p_value=15.6	new_junction_coverage=0.02	new_junction_read_count=4	no_show=1	polymorphism_frequency=1.245e-02	pos_hash_score=4	prediction=polymorphism	reject=COVERAGE_EVENNESS_SKEW,FREQUENCY_CUTOFF	side_1_annotate_key=gene	side_1_continuation=0	side_1_coverage=1.21	side_1_overlap=8	side_1_possible_overlap_registers=149	side_1_read_count=339	side_1_redundant=0	side_2_annotate_key=gene	side_2_continuation=0	side_2_coverage=1.18	side_2_overlap=0	side_2_possible_overlap_registers=141	side_2_read_count=314	side_2_redundant=0	total_non_overlap_reads=4
JC	99	.	REL606	221414	1	REL606	221441	1	0	alignment_overlap=9	coverage_minus=0	coverage_plus=3	flanking_left=150	flanking_right=150	frequency=8.150e-03	junction_possible_overlap_registers=140	key=REL606__221414__1__REL606__221432__1__9____150__150__0__0	max_left=105	max_left_minus=0	max_left_plus=105	max_min_left=0	max_min_left_minus=0	max_min_left_plus=0	max_min_right=58	max_min_right_minus=0	max_min_right_plus=58	max_pos_hash_score=280	max_right=58	max_right_minus=0	max_right_plus=58	neg_log10_pos_hash_p_value=16.3	new_junction_coverage=0.01	new_junction_read_count=3	no_show=1	polymorphism_frequency=8.150e-03	pos_hash_score=3	prediction=polymorphism	reject=COVERAGE_EVENNESS_SKEW,FREQUENCY_CUTOFF	side_1_annotate_key=gene	side_1_continuation=0	side_1_coverage=1.41	side_1_overlap=9	side_1_possible_overlap_registers=149	side_1_read_count=394	side_1_redundant=0	side_2_annotate_key=gene	side_2_continuation=0	side_2_coverage=1.37	side_2_overlap=0	side_2_possible_overlap_registers=140	side_2_read_count=360	side_2_redundant=0	total_non_overlap_reads=3
JC	100	.	REL606	229740	1	REL606	229761	1	0	alignment_overlap=9	coverage_minus=2	coverage_plus=9	flanking_left=150	flanking_right=150	frequency=NA	junction_possible_overlap_registers=140	key=REL606__229740__1__REL606__229752__1__9____150__150__1__1	max_left=138	max_left_minus=120	max_left_plus=138	max_min_left=0	max_min_left_minus=0	max_min_left_plus=0	max_min_right=46	max_min_right_minus=34	max_min_right_plus=46	max_pos_hash_score=280	max_right=46	max_right_minus=34	max_right_plus=46	neg_log10_pos_hash_p_value=13.0	new_junction_coverage=0.06	new_junction_read_count=15	no_show=1	polymorphism_frequency=NA	pos_hash_score=8	prediction=unknown	reject=COVERAGE_EVENNESS_SKEW	side_1_annotate_key=repeat	side_1_continuation=0	side_1_coverage=NA	side_1_overlap=9	side_1_read_count=NA	side_1_redundant=1	side_2_annotate_key=repeat	side_2_continuation=0	side_2_coverage=NA	side_2_overlap=0	side_2_possible_overlap_registers=NA	side_2_read_count=NA	side_2_redundant=1	total_non_overlap_reads=11
JC	101	.	REL606	231314	-1	REL606	231321	-1	0	alignment_overlap=6	coverage_minus=6	coverage_plus=0	flanking_left=150	flanking_right=150	frequency=NA	junction_possible_overlap_registers=143	key=REL606__231314__-1__REL606__231327__-1__6____150__150__1__1	max_left=106	max_left_minus=106	max_left_plus=0	max_min_left=38	max_min_left_minus=38	max_min_left_plus=0	max_min_right=68	max_min_right_minus=68	max_min_right_plus=0	max_pos_hash_score=286	max_right=124	max_right_minus=124	max_right_plus=0	neg_log10_pos_hash_p_value=14.3	new_junction_coverage=0.03	new_junction_read_count=7	no_show=1	polymorphism_frequency=NA	pos_hash_score=6	prediction=unknown	reject=COVERAGE_EVENNESS_SKEW	side_1_annotate_key=repeat	side_1_continuation=0	side_1_coverage=NA	side_1_overlap=6	side_1_read_count=NA	side_1_redundant=1	side_2_annotate_key=repeat	side_2_continuation=0	side_2_coverage=NA	side_2_overlap=0	side_2_possible_overlap_registers=NA	side_2_read_count=NA	side_2_redundant=1	total_non_overlap_reads=6
JC	102	.	REL606	232293	1	REL606	232318	1	0	alignment_overlap=7	coverage_minus=1	coverage_plus=9	flanking_left=150	flanking_right=150	frequency=NA	junction_possible_overlap_registers=142	key=REL606__232293__1__REL606__232311__1__7____150__150__1__1	max_left=130	max_left_minus=127	max_left_plus=130	max_min_left=0	max_min_left_minus=0	max_min_left_plus=0	max_min_right=62	max_min_right_minus=16	max_min_right_plus=62	max_pos_hash_score=284	max_right=62	max_right_minus=16	max_right_plus=62	neg_log10_pos_hash_p_value=12.6	new_junction_coverage=0.04	new_junction_read_count=11	no_show=1	polymorphism_frequency=NA	pos_hash_score=9	prediction=unknown	reject=COVERAGE_EVENNESS_SKEW	side_1_annotate_key=repeat	side_1_continuation=0	side_1_coverage=NA	side_1_overlap=7	side_1_read_count=NA	side_1_redundant=1	side_2_annotate_key=repeat	side_2_continuation=0	side_2_coverage=NA	side_2_overlap=0	side_2_possible_overlap_registers=NA	side_2_read_count=NA	side_2_redundant=1	total_non_overlap_reads=10
JC	103	.	REL606	233257	-1	REL606	3945075	-1	0	alignment_overlap=0	coverage_minus=3	coverage_plus=1	flanking_left=150	flanking_right=150	frequency=NA	junction_possible_overlap_registers=149	key=REL606__233257__-1__REL606__3945075__-1__0____150__150__1__1	max_left=133	max_left_minus=84	max_left_plus=133	max_min_left=40	max_min_left_minus=40	max_min_left_plus=0	max_min_right=66	max_min_right_minus=66	max_min_right_plus=17	max_pos_hash_score=298	max_right=146	max_right_minus=146	max_right_plus=17	neg_log10_pos_hash_p_value=16.1	new_junction_coverage=0.10	new_junction_read_count=27	no_show=1	polymorphism_frequency=NA	pos_hash_score=4	prediction=unknown	reject=COVERAGE_EVENNESS_SKEW	side_1_annotate_key=repeat	side_1_continuation=0	side_1_coverage=NA	side_1_overlap=0	side_1_read_count=NA	side_1_redundant=1	side_2_annotate_key=repeat	side_2_continuation=0	side_2_coverage=NA	side_2_overlap=0	side_2_possible_overlap_registers=NA	side_2_read_count=NA	side_2_redundant=1	total_non_overlap_reads=4
JC	104	.	REL606	251739	-1	REL606	251851	-1	0	alignment_overlap=8	coverage_minus=3	coverage_plus=1	flanking_left=150	flanking_right=150	frequency=1.416e-02	junction_possible_overlap_registers=141	key=REL606__251739__-1__REL606__251859__-1__8____150__150__0__0	max_left=105	max_left_minus=105	max_left_plus=73	max_min_left=45	max_min_left_minus=45	max_min_left_plus=0	max_min_right=69	max_min_right_minus=37	max_min_right_plus=69	max_pos_hash_score=282	max_right=140	max_right_minus=140	max_right_plus=69	neg_log10_pos_hash_p_value=15.6	new_junction_coverage=0.02	new_junction_read_count=4	no_show=1	polymorphism_frequency=1.416e-02	pos_hash_score=4	prediction=polymorphism	reject=COVERAGE_EVENNESS_SKEW,FREQUENCY_CUTOFF	side_1_annotate_key=gene	side_1_continuation=0	side_1_coverage=1.06	side_1_overlap=8	side_1_possible_overlap_registers=149	side_1_read_count=296	side_1_redundant=0	side_2_annotate_key=gene	side_2_continuation=0	side_2_coverage=1.04	side_2_overlap=0	side_2_possible_overlap_registers=141	side_2_read_count=277	side_2_redundant=0	total_non_overlap_reads=4
JC	105	.	REL606	255634	-1	REL606	255714	-1	0	alignment_overlap=11	coverage_minus=10	coverage_plus=1	flanking_left=150	flanking_right=150	frequency=5.648e-02	junction_possible_overlap_registers=138	key=REL606__255634__-1__REL606__255725__-1__11____150__150__0__0	max_left=125	max_left_minus=101	max_left_plus=125	max_min_left=69	max_min_left_minus=69	max_min_left_plus=0	max_min_right=38	max_min_right_minus=38	max_min_right_plus=14	max_pos_hash_score=276	max_right=110	max_right_minus=110	max_right_plus=14	neg_log10_pos_hash_p_value=11.8	new_junction_coverage=0.04	new_junction_read_count=11	no_show=1	polymorphism_frequency=5.648e-02	pos_hash_score=10	prediction=polymorphism	reject=COVERAGE_EVENNESS_SKEW,FREQUENCY_CUTOFF	side_1_annotate_key=gene	side_1_continuation=0	side_1_coverage=0.75	side_1_overlap=11	side_1_possible_overlap_registers=149	side_1_read_count=210	side_1_redundant=0	side_2_annotate_key=gene	side_2_continuation=0	side_2_coverage=0.67	side_2_overlap=0	side_2_possible_overlap_registers=138	side_2_read_count=173	side_2_redundant=0	total_non_overlap_reads=11
JC	106	.	REL606	257825	-1	REL606	257873	-1	0	alignment_overlap=8	coverage_minus=11	coverage_plus=0	flanking_left=150	flanking_right=150	frequency=3.842e-02	junction_possible_overlap_registers=141	key=REL606__257825__-1__REL606__257881__-1__8____150__150__0__0	max_left=107	max_left_minus=107	max_left_plus=0	max_min_left=31	max_min_left_minus=31	max_min_left_plus=0	max_min_right=68	max_min_right_minus=68	max_min_right_plus=0	max_pos_hash_score=282	max_right=141	max_right_minus=141	max_right_plus=0	neg_log10_pos_hash_p_value=12.0	new_junction_coverage=0.05	new_junction_read_count=12	no_show=1	polymorphism_frequency=3.842e-02	pos_hash_score=10	prediction=polymorphism	reject=COVERAGE_EVENNESS_SKEW,FREQUENCY_CUTOFF	side_1_annotate_key=gene	side_1_continuation=0	side_1_coverage=1.08	side_1_overlap=8	side_1_possible_overlap_registers=149	side_1_read_count=304	side_1_redundant=0	side_2_annotate_key=gene	side_2_continuation=0	side_2_coverage=1.18	side_2_overlap=0	side_2_possible_overlap_registers=141	side_2_read_count=313	side_2_redundant=0	total_non_overlap_reads=11
JC	107	.	REL606	260152	1	REL606	260184	1	0	alignment_overlap=8	coverage_minus=0	coverage_plus=3	flanking_left=150	flanking_right=150	frequency=1.320e-02	junction_possible_overlap_registers=141	key=REL606__260152__1__REL606__260176__1__8____150__150__0__0	max_left=98	max_left_minus=0	max_left_plus=98	max_min_left=0	max_min_left_minus=0	max_min_left_plus=0	max_min_right=61	max_min_right_minus=0	max_min_right_plus=61	max_pos_hash_score=282	max_right=61	max_right_minus=0	max_right_plus=61	neg_log10_pos_hash_p_value=16.4	new_junction_coverage=0.01	new_junction_read_count=3	no_show=1	polymorphism_frequency=1.320e-02	pos_hash_score=3	prediction=polymorphism	reject=COVERAGE_EVENNESS_SKEW,FREQUENCY_CUTOFF	side_1_annotate_key=gene	side_1_continuation=0	side_1_coverage=0.82	side_1_overlap=8	side_1_possible_overlap_registers=149	side_1_read_count=229	side_1_redundant=0	side_2_annotate_key=gene	side_2_continuation=0	side_2_coverage=0.87	side_2_overlap=0	side_2_possible_overlap_registers=141	side_2_read_count=232	side_2_redundant=0	total_non_overlap_reads=3
JC	108	.	REL606	269324	-1	REL606	269357	-1	0	alignment_overlap=10	coverage_minus=4	coverage_plus=2	flanking_left=150	flanking_right=150	frequency=2.717e-02	junction_possible_overlap_registers=139	key=REL606__269324__-1__REL606__269367__-1__10____150__150__0__0	max_left=104	max_left_minus=104	max_left_plus=104	max_min_left=67	max_min_left_minus=67	max_min_left_plus=13	max_min_right=36	max_min_right_minus=36	max_min_right_plus=36	max_pos_hash_score=278	max_right=127	max_right_minus=127	max_right_plus=123	neg_log10_pos_hash_p_value=14.7	new_junction_coverage=0.03	new_junction_read_count=8	no_show=1	polymorphism_frequency=2.717e-02	pos_hash_score=5	prediction=polymorphism	reject=COVERAGE_EVENNESS_SKEW,FREQUENCY_CUTOFF	side_1_annotate_key=gene	side_1_continuation=0	side_1_coverage=1.02	side_1_overlap=10	side_1_possible_overlap_registers=149	side_1_read_count=285	side_1_redundant=0	side_2_annotate_key=gene	side_2_continuation=0	side_2_coverage=1.17	side_2_overlap=0	side_2_possible_overlap_registers=139	side_2_read_count=307	side_2_redundant=0	total_non_overlap_reads=6
JC	109	.	REL606	300644	1	REL606	300747	1	0	alignment_overlap=10	coverage_minus=1	coverage_plus=4	flanking_left=150	flanking_right=150	frequency=1.546e-02	junction_possible_overlap_registers=139	key=REL606__300644__1__REL606__300737__1__10____150__150__0__0	max_left=131	max_left_minus=131	max_left_plus=121	max_min_left=58	max_min_left_minus=0	max_min_left_plus=58	max_min_right=38	max_min_right_minus=3	max_min_right_plus=38	max_pos_hash_score=278	max_right=82	max_right_minus=3	max_right_plus=82	neg_log10_pos_hash_p_value=14.7	new_junction_coverage=0.02	new_junction_read_count=5	no_show=1	polymorphism_frequency=1.546e-02	pos_hash_score=5	prediction=polymorphism	reject=COVERAGE_EVENNESS_SKEW,FREQUENCY_CUTOFF	side_1_annotate_key=gene	side_1_continuation=0	side_1_coverage=1.24	side_1_overlap=10	side_1_possible_overlap_registers=149	side_1_read_count=348	side_1_redundant=0	side_2_annotate_key=gene	side_2_continuation=0	side_2_coverage=1.19	side_2_overlap=0	side_2_possible_overlap_registers=139	side_2_read_count=312	side_2_redundant=0	total_non_overlap_reads=5
JC	110	.	REL606	300653	-1	REL606	300736	-1	0	alignment_overlap=10	coverage_minus=7	coverage_plus=0	flanking_left=150	flanking_right=150	frequency=2.769e-02	junction_possible_overlap_registers=139	key=REL606__300653__-1__REL606__300746__-1__10____150__150__0__0	max_left=99	max_left_minus=99	max_left_plus=0	max_min_left=61	max_min_left_minus=61	max_min_left_plus=0	max_min_right=52	max_min_right_minus=52	max_min_right_plus=0	max_pos_hash_score=278	max_right=120	max_right_minus=120	max_right_plus=0	neg_log10_pos_hash_p_value=13.5	new_junction_coverage=0.03	new_junction_read_count=9	no_show=1	polymorphism_frequency=2.769e-02	pos_hash_score=7	prediction=polymorphism	reject=COVERAGE_EVENNESS_SKEW,FREQUENCY_CUTOFF	side_1_annotate_key=gene	side_1_continuation=0	side_1_coverage=1.22	side_1_overlap=10	side_1_possible_overlap_registers=149	side_1_read_count=342	side_1_redundant=0	side_2_annotate_key=gene	side_2_continuation=0	side_2_coverage=1.20	side_2_overlap=0	side_2_possible_overlap_registers=139	side_2_read_count=313	side_2_redundant=0	total_non_overlap_reads=7
JC	111	.	REL606	310416	-1	REL606	310495	-1	0	alignment_overlap=9	coverage_minus=8	coverage_plus=1	flanking_left=150	flanking_right=150	frequency=3.437e-02	junction_possible_overlap_registers=140	key=REL606__310416__-1__REL606__310504__-1__9____150__150__0__0	max_left=110	max_left_minus=110	max_left_plus=83	max_min_left=66	max_min_left_minus=66	max_min_left_plus=0	max_min_right=58	max_min_right_minus=31	max_min_right_plus=58	max_pos_hash_score=280	max_right=125	max_right_minus=125	max_right_plus=58	neg_log10_pos_hash_p_value=13.5	new_junction_coverage=0.03	new_junction_read_count=9	no_show=1	polymorphism_frequency=3.437e-02	pos_hash_score=7	prediction=polymorphism	reject=COVERAGE_EVENNESS_SKEW,FREQUENCY_CUTOFF	side_1_annotate_key=gene	side_1_continuation=0	side_1_coverage=1.02	side_1_overlap=9	side_1_possible_overlap_registers=149	side_1_read_count=286	side_1_redundant=0	side_2_annotate_key=gene	side_2_continuation=0	side_2_coverage=0.90	side_2_overlap=0	side_2_possible_overlap_registers=140	side_2_read_count=237	side_2_redundant=0	total_non_overlap_reads=9
JC	112	.	REL606	311691	1	REL606	311775	1	0	alignment_overlap=7	coverage_minus=0	coverage_plus=3	flanking_left=150	flanking_right=150	frequency=1.314e-02	junction_possible_overlap_registers=142	key=REL606__311691__1__REL606__311768__1__7____150__150__0__0	max_left=104	max_left_minus=0	max_left_plus=104	max_min_left=59	max_min_left_minus=0	max_min_left_plus=59	max_min_right=49	max_min_right_minus=0	max_min_right_plus=49	max_pos_hash_score=284	max_right=84	max_right_minus=0	max_right_plus=84	neg_log10_pos_hash_p_value=16.5	new_junction_coverage=0.01	new_junction_read_count=3	no_show=1	polymorphism_frequency=1.314e-02	pos_hash_score=3	prediction=polymorphism	reject=COVERAGE_EVENNESS_SKEW,FREQUENCY_CUTOFF	side_1_annotate_key=gene	side_1_continuation=0	side_1_coverage=0.72	side_1_overlap=7	side_1_possible_overlap_registers=149	side_1_read_count=201	side_1_redundant=0	side_2_annotate_key=gene	side_2_continuation=0	side_2_coverage=0.97	side_2_overlap=0	side_2_possible_overlap_registers=142	side_2_read_count=259	side_2_redundant=0	total_non_overlap_reads=3
JC	113	.	REL606	313399	-1	REL606	313414	-1	0	alignment_overlap=6	coverage_minus=5	coverage_plus=2	flanking_left=150	flanking_right=150	frequency=3.091e-02	junction_possible_overlap_registers=143	key=REL606__313399__-1__REL606__313420__-1__6____150__150__0__0	max_left=133	max_left_minus=68	max_left_plus=133	max_min_left=68	max_min_left_minus=68	max_min_left_plus=21	max_min_right=11	max_min_right_minus=0	max_min_right_plus=11	max_pos_hash_score=286	max_right=123	max_right_minus=115	max_right_plus=123	neg_log10_pos_hash_p_value=14.3	new_junction_coverage=0.03	new_junction_read_count=7	no_show=1	polymorphism_frequency=3.091e-02	pos_hash_score=6	prediction=polymorphism	reject=COVERAGE_EVENNESS_SKEW,FREQUENCY_CUTOFF	side_1_annotate_key=gene	side_1_continuation=0	side_1_coverage=0.80	side_1_overlap=6	side_1_possible_overlap_registers=149	side_1_read_count=225	side_1_redundant=0	side_2_annotate_key=gene	side_2_continuation=0	side_2_coverage=0.83	side_2_overlap=0	side_2_possible_overlap_registers=143	side_2_read_count=223	side_2_redundant=0	total_non_overlap_reads=7
JC	114	.	REL606	320112	1	REL606	320158	1	0	alignment_overlap=8	coverage_minus=0	coverage_plus=10	flanking_left=150	flanking_right=150	frequency=4.829e-02	junction_possible_overlap_registers=141	key=REL606__320112__1__REL606__320150__1__8____150__150__0__0	max_left=129	max_left_minus=0	max_left_plus=129	max_min_left=56	max_min_left_minus=0	max_min_left_plus=56	max_min_right=67	max_min_right_minus=0	max_min_right_plus=67	max_pos_hash_score=282	max_right=96	max_right_minus=0	max_right_plus=96	neg_log10_pos_hash_p_value=13.0	new_junction_coverage=0.04	new_junction_read_count=10	no_show=1	polymorphism_frequency=4.829e-02	pos_hash_score=8	prediction=polymorphism	reject=COVERAGE_EVENNESS_SKEW,FREQUENCY_CUTOFF	side_1_annotate_key=gene	side_1_continuation=0	side_1_coverage=0.79	side_1_overlap=8	side_1_possible_overlap_registers=149	side_1_read_count=220	side_1_redundant=0	side_2_annotate_key=gene	side_2_continuation=0	side_2_coverage=0.70	side_2_overlap=0	side_2_possible_overlap_registers=141	side_2_read_count=186	side_2_redundant=0	total_non_overlap_reads=10
JC	115	.	REL606	333238	-1	REL606	333366	-1	0	alignment_overlap=15	coverage_minus=4	coverage_plus=3	flanking_left=150	flanking_right=150	frequency=2.817e-02	junction_possible_overlap_registers=134	key=REL606__333238__-1__REL606__333381__-1__15____150__150__0__0	max_left=131	max_left_minus=74	max_left_plus=131	max_min_left=53	max_min_left_minus=50	max_min_left_plus=53	max_min_right=61	max_min_right_minus=61	max_min_right_plus=4	max_pos_hash_score=268	max_right=131	max_right_minus=127	max_right_plus=131	neg_log10_pos_hash_p_value=13.1	new_junction_coverage=0.03	new_junction_read_count=7	no_show=1	polymorphism_frequency=2.817e-02	pos_hash_score=7	prediction=polymorphism	reject=COVERAGE_EVENNESS_SKEW,FREQUENCY_CUTOFF	side_1_annotate_key=gene	side_1_continuation=0	side_1_coverage=0.99	side_1_overlap=15	side_1_possible_overlap_registers=149	side_1_read_count=278	side_1_redundant=0	side_2_annotate_key=gene	side_2_continuation=0	side_2_coverage=0.92	side_2_overlap=0	side_2_possible_overlap_registers=134	side_2_read_count=233	side_2_redundant=0	total_non_overlap_reads=7
JC	116	.	REL606	359022	1	REL606	359057	1	0	alignment_overlap=8	coverage_minus=0	coverage_plus=3	flanking_left=150	flanking_right=150	frequency=1.194e-02	junction_possible_overlap_registers=141	key=REL606__359022__1__REL606__359049__1__8____150__150__0__0	max_left=107	max_left_minus=0	max_left_plus=107	max_min_left=35	max_min_left_minus=0	max_min_left_plus=35	max_min_right=71	max_min_right_minus=0	max_min_right_plus=71	max_pos_hash_score=282	max_right=107	max_right_minus=0	max_right_plus=107	neg_log10_pos_hash_p_value=16.4	new_junction_coverage=0.01	new_junction_read_count=3	no_show=1	polymorphism_frequency=1.194e-02	pos_hash_score=3	prediction=polymorphism	reject=COVERAGE_EVENNESS_SKEW,FREQUENCY_CUTOFF	side_1_annotate_key=gene	side_1_continuation=0	side_1_coverage=0.97	side_1_overlap=8	side_1_possible_overlap_registers=149	side_1_read_count=271	side_1_redundant=0	side_2_annotate_key=gene	side_2_continuation=0	side_2_coverage=0.91	side_2_overlap=0	side_2_possible_overlap_registers=141	side_2_read_count=240	side_2_redundant=0	total_non_overlap_reads=3
JC	117	.	REL606	364849	1	REL606	364937	1	0	alignment_overlap=9	coverage_minus=0	coverage_plus=8	flanking_left=150	flanking_right=150	frequency=2.703e-02	junction_possible_overlap_registers=140	key=REL606__364849__1__REL606__364928__1__9____150__150__0__0	max_left=130	max_left_minus=0	max_left_plus=130	max_min_left=35	max_min_left_minus=0	max_min_left_plus=35	max_min_right=59	max_min_right_minus=0	max_min_right_plus=59	max_pos_hash_score=280	max_right=106	max_right_minus=0	max_right_plus=106	neg_log10_pos_hash_p_value=13.5	new_junction_coverage=0.03	new_junction_read_count=8	no_show=1	polymorphism_frequency=2.703e-02	pos_hash_score=7	prediction=polymorphism	reject=COVERAGE_EVENNESS_SKEW,FREQUENCY_CUTOFF	side_1_annotate_key=gene	side_1_continuation=0	side_1_coverage=1.18	side_1_overlap=9	side_1_possible_overlap_registers=149	side_1_read_count=331	side_1_redundant=0	side_2_annotate_key=gene	side_2_continuation=0	side_2_coverage=1.01	side_2_overlap=0	side_2_possible_overlap_registers=140	side_2_read_count=265	side_2_redundant=0	total_non_overlap_reads=8
JC	118	.	REL606	364857	-1	REL606	364927	-1	0	alignment_overlap=9	coverage_minus=8	coverage_plus=1	flanking_left=150	flanking_right=150	frequency=2.992e-02	junction_possible_overlap_registers=140	key=REL606__364857__-1__REL606__364936__-1__9____150__150__0__0	max_left=87	max_left_minus=87	max_left_plus=69	max_min_left=70	max_min_left_minus=70	max_min_left_plus=69	max_min_right=53	max_min_right_minus=53	max_min_right_plus=0	max_pos_hash_score=280	max_right=133	max_right_minus=133	max_right_plus=72	neg_log10_pos_hash_p_value=13.0	new_junction_coverage=0.03	new_junction_read_count=9	no_show=1	polymorphism_frequency=2.992e-02	pos_hash_score=8	prediction=polymorphism	reject=COVERAGE_EVENNESS_SKEW,FREQUENCY_CUTOFF	side_1_annotate_key=gene	side_1_continuation=0	side_1_coverage=1.20	side_1_overlap=9	side_1_possible_overlap_registers=149	side_1_read_count=337	side_1_redundant=0	side_2_annotate_key=gene	side_2_continuation=0	side_2_coverage=1.01	side_2_overlap=0	side_2_possible_overlap_registers=140	side_2_read_count=267	side_2_redundant=0	total_non_overlap_reads=9
JC	119	.	REL606	391801	1	REL606	391882	1	0	alignment_overlap=8	coverage_minus=0	coverage_plus=5	flanking_left=150	flanking_right=150	frequency=1.627e-02	junction_possible_overlap_registers=141	key=REL606__391801__1__REL606__391874__1__8____150__150__0__0	max_left=121	max_left_minus=0	max_left_plus=121	max_min_left=45	max_min_left_minus=0	max_min_left_plus=45	max_min_right=45	max_min_right_minus=0	max_min_right_plus=45	max_pos_hash_score=282	max_right=97	max_right_minus=0	max_right_plus=97	neg_log10_pos_hash_p_value=14.9	new_junction_coverage=0.02	new_junction_read_count=5	no_show=1	polymorphism_frequency=1.627e-02	pos_hash_score=5	prediction=polymorphism	reject=COVERAGE_EVENNESS_SKEW,FREQUENCY_CUTOFF	side_1_annotate_key=gene	side_1_continuation=0	side_1_coverage=1.02	side_1_overlap=8	side_1_possible_overlap_registers=149	side_1_read_count=285	side_1_redundant=0	side_2_annotate_key=gene	side_2_continuation=0	side_2_coverage=1.26	side_2_overlap=0	side_2_possible_overlap_registers=141	side_2_read_count=335	side_2_redundant=0	total_non_overlap_reads=5
JC	120	.	REL606	412889	-1	REL606	412891	-1	0	alignment_overlap=12	coverage_minus=6	coverage_plus=1	flanking_left=150	flanking_right=150	frequency=3.122e-02	junction_possible_overlap_registers=137	key=REL606__412889__-1__REL606__412903__-1__12____150__150__0__0	max_left=100	max_left_minus=100	max_left_plus=6	max_min_left=61	max_min_left_minus=61	max_min_left_plus=6	max_min_right=54	max_min_right_minus=54	max_min_right_plus=0	max_pos_hash_score=274	max_right=132	max_right_minus=93	max_right_plus=132	neg_log10_pos_hash_p_value=14.0	new_junction_coverage=0.03	new_junction_read_count=7	no_show=1	polymorphism_frequency=3.122e-02	pos_hash_score=6	prediction=polymorphism	reject=COVERAGE_EVENNESS_SKEW,FREQUENCY_CUTOFF	side_1_annotate_key=gene	side_1_continuation=0	side_1_coverage=0.82	side_1_overlap=12	side_1_possible_overlap_registers=149	side_1_read_count=231	side_1_redundant=0	side_2_annotate_key=gene	side_2_continuation=0	side_2_coverage=0.86	side_2_overlap=0	side_2_possible_overlap_registers=137	side_2_read_count=222	side_2_redundant=0	total_non_overlap_reads=7
JC	121	.	REL606	419366	1	REL606	419427	1	0	alignment_overlap=11	coverage_minus=0	coverage_plus=8	flanking_left=150	flanking_right=150	frequency=2.915e-02	junction_possible_overlap_registers=138	key=REL606__419366__1__REL606__419416__1__11____150__150__0__0	max_left=131	max_left_minus=0	max_left_plus=131	max_min_left=0	max_min_left_minus=0	max_min_left_plus=0	max_min_right=65	max_min_right_minus=0	max_min_right_plus=65	max_pos_hash_score=276	max_right=65	max_right_minus=0	max_right_plus=65	neg_log10_pos_hash_p_value=14.7	new_junction_coverage=0.03	new_junction_read_count=8	no_show=1	polymorphism_frequency=2.915e-02	pos_hash_score=5	prediction=polymorphism	reject=COVERAGE_EVENNESS_SKEW,FREQUENCY_CUTOFF	side_1_annotate_key=gene	side_1_continuation=0	side_1_coverage=1.02	side_1_overlap=11	side_1_possible_overlap_registers=149	side_1_read_count=287	side_1_redundant=0	side_2_annotate_key=gene	side_2_continuation=0	side_2_coverage=1.03	side_2_overlap=0	side_2_possible_overlap_registers=138	side_2_read_count=267	side_2_redundant=0	total_non_overlap_reads=8
JC	122	.	REL606	419376	-1	REL606	419415	-1	0	alignment_overlap=11	coverage_minus=7	coverage_plus=1	flanking_left=150	flanking_right=150	frequency=2.919e-02	junction_possible_overlap_registers=138	key=REL606__419376__-1__REL606__419426__-1__11____150__150__0__0	max_left=98	max_left_minus=65	max_left_plus=98	max_min_left=65	max_min_left_minus=65	max_min_left_plus=0	max_min_right=41	max_min_right_minus=0	max_min_right_plus=41	max_pos_hash_score=276	max_right=138	max_right_minus=138	max_right_plus=41	neg_log10_pos_hash_p_value=14.0	new_junction_coverage=0.03	new_junction_read_count=8	no_show=1	polymorphism_frequency=2.919e-02	pos_hash_score=6	prediction=polymorphism	reject=COVERAGE_EVENNESS_SKEW,FREQUENCY_CUTOFF	side_1_annotate_key=gene	side_1_continuation=0	side_1_coverage=1.01	side_1_overlap=11	side_1_possible_overlap_registers=149	side_1_read_count=283	side_1_redundant=0	side_2_annotate_key=gene	side_2_continuation=0	side_2_coverage=1.04	side_2_overlap=0	side_2_possible_overlap_registers=138	side_2_read_count=270	side_2_redundant=0	total_non_overlap_reads=8
JC	123	.	REL606	429474	-1	REL606	429488	-1	0	alignment_overlap=8	coverage_minus=6	coverage_plus=0	flanking_left=150	flanking_right=150	frequency=2.365e-02	junction_possible_overlap_registers=141	key=REL606__429474__-1__REL606__429496__-1__8____150__150__0__0	max_left=79	max_left_minus=79	max_left_plus=0	max_min_left=46	max_min_left_minus=46	max_min_left_plus=0	max_min_right=63	max_min_right_minus=63	max_min_right_plus=0	max_pos_hash_score=282	max_right=141	max_right_minus=141	max_right_plus=0	neg_log10_pos_hash_p_value=14.2	new_junction_coverage=0.02	new_junction_read_count=6	no_show=1	polymorphism_frequency=2.365e-02	pos_hash_score=6	prediction=polymorphism	reject=COVERAGE_EVENNESS_SKEW,FREQUENCY_CUTOFF	side_1_annotate_key=gene	side_1_continuation=0	side_1_coverage=0.97	side_1_overlap=8	side_1_possible_overlap_registers=149	side_1_read_count=271	side_1_redundant=0	side_2_annotate_key=gene	side_2_continuation=0	side_2_coverage=0.90	side_2_overlap=0	side_2_possible_overlap_registers=141	side_2_read_count=239	side_2_redundant=0	total_non_overlap_reads=6
JC	124	.	REL606	464051	1	REL606	667151	-1	0	alignment_overlap=2	coverage_minus=150	coverage_plus=201	flanking_left=150	flanking_right=150	frequency=1	junction_possible_overlap_registers=147	key=REL606__464049__1__REL606__667151__-1__2____150__150__0__1	max_left=147	max_left_minus=147	max_left_plus=145	max_min_left=73	max_min_left_minus=73	max_min_left_plus=73	max_min_right=74	max_min_right_minus=69	max_min_right_plus=74	max_pos_hash_score=294	max_right=144	max_right_minus=144	max_right_plus=144	neg_log10_pos_hash_p_value=0.2	new_junction_coverage=1.30	new_junction_read_count=359	polymorphism_frequency=1.000e+00	pos_hash_score=99	prediction=consensus	read_count_offset=3	side_1_annotate_key=gene	side_1_continuation=0	side_1_coverage=0.00	side_1_overlap=0	side_1_possible_overlap_registers=144	side_1_read_count=0	side_1_redundant=0	side_2_annotate_key=repeat	side_2_continuation=0	side_2_coverage=NA	side_2_overlap=2	side_2_possible_overlap_registers=NA	side_2_read_count=NA	side_2_redundant=1	total_non_overlap_reads=351
JC	125	.	REL606	464053	-1	REL606	588070	1	0	alignment_overlap=0	coverage_minus=148	coverage_plus=164	flanking_left=150	flanking_right=150	frequency=1	junction_possible_overlap_registers=149	key=REL606__464053__-1__REL606__588070__1__0____150__150__0__1	max_left=149	max_left_minus=148	max_left_plus=149	max_min_left=73	max_min_left_minus=72	max_min_left_plus=73	max_min_right=75	max_min_right_minus=73	max_min_right_plus=75	max_pos_hash_score=298	max_right=146	max_right_minus=146	max_right_plus=145	neg_log10_pos_hash_p_value=0.5	new_junction_coverage=1.21	new_junction_read_count=338	polymorphism_frequency=9.940e-01	pos_hash_score=89	prediction=consensus	read_count_offset=3	side_1_annotate_key=gene	side_1_continuation=0	side_1_coverage=0.01	side_1_overlap=0	side_1_possible_overlap_registers=146	side_1_read_count=2	side_1_redundant=0	side_2_annotate_key=repeat	side_2_continuation=0	side_2_coverage=NA	side_2_overlap=0	side_2_possible_overlap_registers=NA	side_2_read_count=NA	side_2_redundant=1	total_non_overlap_reads=312
JC	126	.	REL606	483518	-1	REL606	483532	-1	0	alignment_overlap=8	coverage_minus=6	coverage_plus=1	flanking_left=150	flanking_right=150	frequency=2.624e-02	junction_possible_overlap_registers=141	key=REL606__483518__-1__REL606__483540__-1__8____150__150__0__0	max_left=42	max_left_minus=42	max_left_plus=35	max_min_left=42	max_min_left_minus=42	max_min_left_plus=35	max_min_right=0	max_min_right_minus=0	max_min_right_plus=0	max_pos_hash_score=282	max_right=128	max_right_minus=128	max_right_plus=107	neg_log10_pos_hash_p_value=14.2	new_junction_coverage=0.03	new_junction_read_count=7	no_show=1	polymorphism_frequency=2.624e-02	pos_hash_score=6	prediction=polymorphism	reject=COVERAGE_EVENNESS_SKEW,FREQUENCY_CUTOFF	side_1_annotate_key=gene	side_1_continuation=0	side_1_coverage=0.96	side_1_overlap=8	side_1_possible_overlap_registers=149	side_1_read_count=270	side_1_redundant=0	side_2_annotate_key=gene	side_2_continuation=0	side_2_coverage=1.00	side_2_overlap=0	side_2_possible_overlap_registers=141	side_2_read_count=264	side_2_redundant=0	total_non_overlap_reads=7
JC	127	.	REL606	488723	-1	REL606	488837	-1	0	alignment_overlap=8	coverage_minus=1	coverage_plus=2	flanking_left=150	flanking_right=150	frequency=1.353e-02	junction_possible_overlap_registers=141	key=REL606__488723__-1__REL606__488845__-1__8____150__150__0__0	max_left=60	max_left_minus=60	max_left_plus=45	max_min_left=60	max_min_left_minus=60	max_min_left_plus=45	max_min_right=0	max_min_right_minus=0	max_min_right_plus=0	max_pos_hash_score=282	max_right=108	max_right_minus=82	max_right_plus=108	neg_log10_pos_hash_p_value=16.4	new_junction_coverage=0.01	new_junction_read_count=3	no_show=1	polymorphism_frequency=1.353e-02	pos_hash_score=3	prediction=polymorphism	reject=COVERAGE_EVENNESS_SKEW,FREQUENCY_CUTOFF	side_1_annotate_key=gene	side_1_continuation=0	side_1_coverage=0.83	side_1_overlap=8	side_1_possible_overlap_registers=149	side_1_read_count=232	side_1_redundant=0	side_2_annotate_key=gene	side_2_continuation=0	side_2_coverage=0.82	side_2_overlap=0	side_2_possible_overlap_registers=141	side_2_read_count=218	side_2_redundant=0	total_non_overlap_reads=3
JC	128	.	REL606	491669	1	REL606	491750	1	0	alignment_overlap=6	coverage_minus=3	coverage_plus=2	flanking_left=150	flanking_right=150	frequency=1.544e-02	junction_possible_overlap_registers=143	key=REL606__491669__1__REL606__491744__1__6____150__150__0__0	max_left=70	max_left_minus=70	max_left_plus=43	max_min_left=70	max_min_left_minus=70	max_min_left_plus=43	max_min_right=0	max_min_right_minus=0	max_min_right_plus=0	max_pos_hash_score=286	max_right=106	max_right_minus=76	max_right_plus=106	neg_log10_pos_hash_p_value=15.7	new_junction_coverage=0.02	new_junction_read_count=5	no_show=1	polymorphism_frequency=1.544e-02	pos_hash_score=4	prediction=polymorphism	reject=COVERAGE_EVENNESS_SKEW,FREQUENCY_CUTOFF	side_1_annotate_key=gene	side_1_continuation=0	side_1_coverage=1.10	side_1_overlap=6	side_1_possible_overlap_registers=149	side_1_read_count=307	side_1_redundant=0	side_2_annotate_key=gene	side_2_continuation=0	side_2_coverage=1.28	side_2_overlap=0	side_2_possible_overlap_registers=143	side_2_read_count=343	side_2_redundant=0	total_non_overlap_reads=5
JC	129	.	REL606	491702	1	REL606	491754	1	0	alignment_overlap=4	coverage_minus=0	coverage_plus=3	flanking_left=150	flanking_right=150	frequency=8.555e-03	junction_possible_overlap_registers=145	key=REL606__491702__1__REL606__491750__1__4____150__150__0__0	max_left=105	max_left_minus=0	max_left_plus=105	max_min_left=0	max_min_left_minus=0	max_min_left_plus=0	max_min_right=52	max_min_right_minus=0	max_min_right_plus=52	max_pos_hash_score=290	max_right=52	max_right_minus=0	max_right_plus=52	neg_log10_pos_hash_p_value=16.7	new_junction_coverage=0.01	new_junction_read_count=3	no_show=1	polymorphism_frequency=8.555e-03	pos_hash_score=3	prediction=polymorphism	reject=COVERAGE_EVENNESS_SKEW,FREQUENCY_CUTOFF	side_1_annotate_key=gene	side_1_continuation=0	side_1_coverage=1.29	side_1_overlap=4	side_1_possible_overlap_registers=149	side_1_read_count=361	side_1_redundant=0	side_2_annotate_key=gene	side_2_continuation=0	side_2_coverage=1.26	side_2_overlap=0	side_2_possible_overlap_registers=145	side_2_read_count=344	side_2_redundant=0	total_non_overlap_reads=3
JC	130	.	REL606	497817	1	REL606	497906	1	0	alignment_overlap=7	coverage_minus=1	coverage_plus=3	flanking_left=150	flanking_right=150	frequency=1	junction_possible_overlap_registers=142	key=REL606__497810__1__REL606__497906__1__7____150__150__1__0	max_left=81	max_left_minus=36	max_left_plus=81	max_min_left=36	max_min_left_minus=36	max_min_left_plus=35	max_min_right=71	max_min_right_minus=0	max_min_right_plus=71	max_pos_hash_score=284	max_right=108	max_right_minus=107	max_right_plus=108	neg_log10_pos_hash_p_value=15.7	new_junction_coverage=0.01	new_junction_read_count=4	no_show=1	polymorphism_frequency=1.000e+00	pos_hash_score=4	prediction=consensus	reject=COVERAGE_EVENNESS_SKEW	side_1_annotate_key=repeat	side_1_continuation=0	side_1_coverage=NA	side_1_overlap=0	side_1_read_count=NA	side_1_redundant=1	side_2_annotate_key=gene	side_2_continuation=0	side_2_coverage=0.00	side_2_overlap=7	side_2_possible_overlap_registers=149	side_2_read_count=0	side_2_redundant=0	total_non_overlap_reads=4
JC	131	.	REL606	519487	1	REL606	519536	1	0	alignment_overlap=8	coverage_minus=0	coverage_plus=9	flanking_left=150	flanking_right=150	frequency=3.107e-02	junction_possible_overlap_registers=141	key=REL606__519487__1__REL606__519528__1__8____150__150__0__0	max_left=120	max_left_minus=0	max_left_plus=120	max_min_left=0	max_min_left_minus=0	max_min_left_plus=0	max_min_right=62	max_min_right_minus=0	max_min_right_plus=62	max_pos_hash_score=282	max_right=62	max_right_minus=0	max_right_plus=62	neg_log10_pos_hash_p_value=14.9	new_junction_coverage=0.03	new_junction_read_count=9	no_show=1	polymorphism_frequency=3.107e-02	pos_hash_score=5	prediction=polymorphism	reject=COVERAGE_EVENNESS_SKEW,FREQUENCY_CUTOFF	side_1_annotate_key=gene	side_1_continuation=0	side_1_coverage=1.04	side_1_overlap=8	side_1_possible_overlap_registers=149	side_1_read_count=292	side_1_redundant=0	side_2_annotate_key=gene	side_2_continuation=0	side_2_coverage=1.07	side_2_overlap=0	side_2_possible_overlap_registers=141	side_2_read_count=285	side_2_redundant=0	total_non_overlap_reads=9
JC	132	.	REL606	519494	-1	REL606	519527	-1	0	alignment_overlap=8	coverage_minus=9	coverage_plus=1	flanking_left=150	flanking_right=150	frequency=3.418e-02	junction_possible_overlap_registers=141	key=REL606__519494__-1__REL606__519535__-1__8____150__150__0__0	max_left=48	max_left_minus=48	max_left_plus=18	max_min_left=48	max_min_left_minus=48	max_min_left_plus=18	max_min_right=0	max_min_right_minus=0	max_min_right_plus=0	max_pos_hash_score=282	max_right=138	max_right_minus=138	max_right_plus=124	neg_log10_pos_hash_p_value=13.6	new_junction_coverage=0.04	new_junction_read_count=10	no_show=1	polymorphism_frequency=3.418e-02	pos_hash_score=7	prediction=polymorphism	reject=COVERAGE_EVENNESS_SKEW,FREQUENCY_CUTOFF	side_1_annotate_key=gene	side_1_continuation=0	side_1_coverage=1.06	side_1_overlap=8	side_1_possible_overlap_registers=149	side_1_read_count=296	side_1_redundant=0	side_2_annotate_key=gene	side_2_continuation=0	side_2_coverage=1.07	side_2_overlap=0	side_2_possible_overlap_registers=141	side_2_read_count=285	side_2_redundant=0	total_non_overlap_reads=10
JC	133	.	REL606	546182	-1	REL606	549158	1	0	alignment_overlap=1	coverage_minus=153	coverage_plus=118	flanking_left=150	flanking_right=150	frequency=1	junction_possible_overlap_registers=148	key=REL606__546183__-1__REL606__549158__1__1____150__150__0__1	max_left=148	max_left_minus=146	max_left_plus=148	max_min_left=74	max_min_left_minus=70	max_min_left_plus=74	max_min_right=74	max_min_right_minus=74	max_min_right_plus=74	max_pos_hash_score=296	max_right=146	max_right_minus=143	max_right_plus=146	neg_log10_pos_hash_p_value=0.1	new_junction_coverage=1.13	new_junction_read_count=315	polymorphism_frequency=1.000e+00	pos_hash_score=112	prediction=consensus	side_1_annotate_key=gene	side_1_continuation=0	side_1_coverage=0.00	side_1_overlap=0	side_1_possible_overlap_registers=148	side_1_read_count=0	side_1_redundant=0	side_2_annotate_key=repeat	side_2_continuation=0	side_2_coverage=NA	side_2_overlap=1	side_2_possible_overlap_registers=NA	side_2_read_count=NA	side_2_redundant=1	total_non_overlap_reads=271
JC	134	.	REL606	592473	-1	REL606	592489	-1	0	alignment_overlap=7	coverage_minus=3	coverage_plus=1	flanking_left=150	flanking_right=150	frequency=1.263e-02	junction_possible_overlap_registers=142	key=REL606__592473__-1__REL606__592496__-1__7____150__150__0__0	max_left=56	max_left_minus=56	max_left_plus=24	max_min_left=56	max_min_left_minus=56	max_min_left_plus=24	max_min_right=0	max_min_right_minus=0	max_min_right_plus=0	max_pos_hash_score=284	max_right=119	max_right_minus=107	max_right_plus=119	neg_log10_pos_hash_p_value=15.7	new_junction_coverage=0.01	new_junction_read_count=4	no_show=1	polymorphism_frequency=1.263e-02	pos_hash_score=4	prediction=polymorphism	reject=COVERAGE_EVENNESS_SKEW,FREQUENCY_CUTOFF	side_1_annotate_key=gene	side_1_continuation=0	side_1_coverage=1.17	side_1_overlap=7	side_1_possible_overlap_registers=149	side_1_read_count=327	side_1_redundant=0	side_2_annotate_key=gene	side_2_continuation=0	side_2_coverage=1.18	side_2_overlap=0	side_2_possible_overlap_registers=142	side_2_read_count=314	side_2_redundant=0	total_non_overlap_reads=4
JC	135	.	REL606	603255	1	REL606	603334	1	0	alignment_overlap=9	coverage_minus=0	coverage_plus=10	flanking_left=150	flanking_right=150	frequency=4.030e-02	junction_possible_overlap_registers=140	key=REL606__603255__1__REL606__603325__1__9____150__150__0__0	max_left=136	max_left_minus=0	max_left_plus=136	max_min_left=47	max_min_left_minus=0	max_min_left_plus=47	max_min_right=68	max_min_right_minus=0	max_min_right_plus=68	max_pos_hash_score=280	max_right=94	max_right_minus=0	max_right_plus=94	neg_log10_pos_hash_p_value=12.4	new_junction_coverage=0.04	new_junction_read_count=11	no_show=1	polymorphism_frequency=4.030e-02	pos_hash_score=9	prediction=polymorphism	reject=COVERAGE_EVENNESS_SKEW,FREQUENCY_CUTOFF	side_1_annotate_key=gene	side_1_continuation=0	side_1_coverage=1.01	side_1_overlap=9	side_1_possible_overlap_registers=149	side_1_read_count=283	side_1_redundant=0	side_2_annotate_key=gene	side_2_continuation=0	side_2_coverage=0.98	side_2_overlap=0	side_2_possible_overlap_registers=140	side_2_read_count=258	side_2_redundant=0	total_non_overlap_reads=10
JC	136	.	REL606	603263	-1	REL606	603324	-1	0	alignment_overlap=9	coverage_minus=5	coverage_plus=0	flanking_left=150	flanking_right=150	frequency=1.850e-02	junction_possible_overlap_registers=140	key=REL606__603263__-1__REL606__603333__-1__9____150__150__0__0	max_left=104	max_left_minus=104	max_left_plus=0	max_min_left=61	max_min_left_minus=61	max_min_left_plus=0	max_min_right=50	max_min_right_minus=50	max_min_right_plus=0	max_pos_hash_score=280	max_right=117	max_right_minus=117	max_right_plus=0	neg_log10_pos_hash_p_value=14.8	new_junction_coverage=0.02	new_junction_read_count=5	no_show=1	polymorphism_frequency=1.850e-02	pos_hash_score=5	prediction=polymorphism	reject=COVERAGE_EVENNESS_SKEW,FREQUENCY_CUTOFF	side_1_annotate_key=gene	side_1_continuation=0	side_1_coverage=1.02	side_1_overlap=9	side_1_possible_overlap_registers=149	side_1_read_count=287	side_1_redundant=0	side_2_annotate_key=gene	side_2_continuation=0	side_2_coverage=0.99	side_2_overlap=0	side_2_possible_overlap_registers=140	side_2_read_count=261	side_2_redundant=0	total_non_overlap_reads=5
JC	137	.	REL606	604333	1	REL606	604356	1	0	alignment_overlap=4	coverage_minus=4	coverage_plus=3	flanking_left=150	flanking_right=150	frequency=2.872e-02	junction_possible_overlap_registers=145	key=REL606__604333__1__REL606__604352__1__4____150__150__0__0	max_left=112	max_left_minus=64	max_left_plus=112	max_min_left=64	max_min_left_minus=64	max_min_left_plus=14	max_min_right=34	max_min_right_minus=0	max_min_right_plus=34	max_pos_hash_score=290	max_right=145	max_right_minus=139	max_right_plus=145	neg_log10_pos_hash_p_value=13.9	new_junction_coverage=0.03	new_junction_read_count=7	no_show=1	polymorphism_frequency=2.872e-02	pos_hash_score=7	prediction=polymorphism	reject=COVERAGE_EVENNESS_SKEW,FREQUENCY_CUTOFF	side_1_annotate_key=gene	side_1_continuation=0	side_1_coverage=0.86	side_1_overlap=4	side_1_possible_overlap_registers=149	side_1_read_count=242	side_1_redundant=0	side_2_annotate_key=gene	side_2_continuation=0	side_2_coverage=0.87	side_2_overlap=0	side_2_possible_overlap_registers=145	side_2_read_count=238	side_2_redundant=0	total_non_overlap_reads=7
JC	138	.	REL606	606584	1	REL606	606615	1	0	alignment_overlap=9	coverage_minus=2	coverage_plus=12	flanking_left=150	flanking_right=150	frequency=5.549e-02	junction_possible_overlap_registers=140	key=REL606__606584__1__REL606__606606__1__9____150__150__0__0	max_left=134	max_left_minus=130	max_left_plus=134	max_min_left=31	max_min_left_minus=3	max_min_left_plus=31	max_min_right=62	max_min_right_minus=11	max_min_right_plus=62	max_pos_hash_score=280	max_right=138	max_right_minus=138	max_right_plus=110	neg_log10_pos_hash_p_value=12.4	new_junction_coverage=0.05	new_junction_read_count=14	no_show=1	polymorphism_frequency=5.549e-02	pos_hash_score=9	prediction=polymorphism	reject=COVERAGE_EVENNESS_SKEW,FREQUENCY_CUTOFF	side_1_annotate_key=gene	side_1_continuation=0	side_1_coverage=0.91	side_1_overlap=9	side_1_possible_overlap_registers=149	side_1_read_count=255	side_1_redundant=0	side_2_annotate_key=gene	side_2_continuation=0	side_2_coverage=0.90	side_2_overlap=0	side_2_possible_overlap_registers=140	side_2_read_count=237	side_2_redundant=0	total_non_overlap_reads=14
JC	139	.	REL606	609048	-1	REL606	609070	-1	0	alignment_overlap=12	coverage_minus=14	coverage_plus=0	flanking_left=150	flanking_right=150	frequency=5.664e-02	junction_possible_overlap_registers=137	key=REL606__609048__-1__REL606__609082__-1__12____150__150__0__0	max_left=77	max_left_minus=77	max_left_plus=0	max_min_left=64	max_min_left_minus=64	max_min_left_plus=0	max_min_right=63	max_min_right_minus=63	max_min_right_plus=0	max_pos_hash_score=274	max_right=130	max_right_minus=130	max_right_plus=0	neg_log10_pos_hash_p_value=12.3	new_junction_coverage=0.05	new_junction_read_count=14	no_show=1	polymorphism_frequency=5.664e-02	pos_hash_score=9	prediction=polymorphism	reject=COVERAGE_EVENNESS_SKEW,FREQUENCY_CUTOFF	side_1_annotate_key=gene	side_1_continuation=0	side_1_coverage=0.83	side_1_overlap=12	side_1_possible_overlap_registers=149	side_1_read_count=232	side_1_redundant=0	side_2_annotate_key=gene	side_2_continuation=0	side_2_coverage=0.98	side_2_overlap=0	side_2_possible_overlap_registers=137	side_2_read_count=253	side_2_redundant=0	total_non_overlap_reads=14
JC	140	.	REL606	625464	1	REL606	628396	-1	0	alignment_overlap=1	coverage_minus=517	coverage_plus=139	flanking_left=150	flanking_right=150	frequency=7.280e-01	junction_possible_overlap_registers=148	key=REL606__625464__1__REL606__628397__-1__1____150__150__0__0	max_left=148	max_left_minus=148	max_left_plus=148	max_min_left=73	max_min_left_minus=73	max_min_left_plus=70	max_min_right=74	max_min_right_minus=74	max_min_right_plus=70	max_pos_hash_score=296	max_right=147	max_right_minus=147	max_right_plus=143	neg_log10_pos_hash_p_value=0.0	new_junction_coverage=2.41	new_junction_read_count=671	polymorphism_frequency=7.280e-01	pos_hash_score=143	prediction=polymorphism	side_1_annotate_key=gene	side_1_continuation=0	side_1_coverage=0.86	side_1_overlap=1	side_1_possible_overlap_registers=149	side_1_read_count=240	side_1_redundant=0	side_2_annotate_key=gene	side_2_continuation=0	side_2_coverage=0.94	side_2_overlap=0	side_2_possible_overlap_registers=148	side_2_read_count=263	side_2_redundant=0	total_non_overlap_reads=656
JC	141	.	REL606	626287	1	REL606	626334	1	0	alignment_overlap=7	coverage_minus=1	coverage_plus=7	flanking_left=150	flanking_right=150	frequency=6.423e-03	junction_possible_overlap_registers=142	key=REL606__626287__1__REL606__626327__1__7____150__150__0__0	max_left=139	max_left_minus=33	max_left_plus=139	max_min_left=57	max_min_left_minus=33	max_min_left_plus=57	max_min_right=67	max_min_right_minus=0	max_min_right_plus=67	max_pos_hash_score=284	max_right=110	max_right_minus=110	max_right_plus=102	neg_log10_pos_hash_p_value=14.3	new_junction_coverage=0.03	new_junction_read_count=8	no_show=1	polymorphism_frequency=6.423e-03	pos_hash_score=6	prediction=polymorphism	reject=COVERAGE_EVENNESS_SKEW,FREQUENCY_CUTOFF	side_1_annotate_key=gene	side_1_continuation=0	side_1_coverage=4.78	side_1_overlap=7	side_1_possible_overlap_registers=149	side_1_read_count=1339	side_1_redundant=0	side_2_annotate_key=gene	side_2_continuation=0	side_2_coverage=4.49	side_2_overlap=0	side_2_possible_overlap_registers=142	side_2_read_count=1199	side_2_redundant=0	total_non_overlap_reads=8
JC	142	.	REL606	626636	1	REL606	626754	1	0	alignment_overlap=9	coverage_minus=4	coverage_plus=2	flanking_left=150	flanking_right=150	frequency=3.469e-03	junction_possible_overlap_registers=140	key=REL606__626636__1__REL606__626745__1__9____150__150__0__0	max_left=137	max_left_minus=137	max_left_plus=5	max_min_left=59	max_min_left_minus=59	max_min_left_plus=5	max_min_right=1	max_min_right_minus=1	max_min_right_plus=0	max_pos_hash_score=280	max_right=136	max_right_minus=99	max_right_plus=136	neg_log10_pos_hash_p_value=14.8	new_junction_coverage=0.02	new_junction_read_count=6	no_show=1	polymorphism_frequency=3.469e-03	pos_hash_score=5	prediction=polymorphism	reject=COVERAGE_EVENNESS_SKEW,FREQUENCY_CUTOFF	side_1_annotate_key=gene	side_1_continuation=0	side_1_coverage=5.47	side_1_overlap=9	side_1_possible_overlap_registers=149	side_1_read_count=1533	side_1_redundant=0	side_2_annotate_key=gene	side_2_continuation=0	side_2_coverage=7.62	side_2_overlap=0	side_2_possible_overlap_registers=140	side_2_read_count=2007	side_2_redundant=0	total_non_overlap_reads=6
JC	143	.	REL606	655163	-1	REL606	655173	-1	0	alignment_overlap=11	coverage_minus=4	coverage_plus=12	flanking_left=150	flanking_right=150	frequency=6.169e-02	junction_possible_overlap_registers=138	key=REL606__655163__-1__REL606__655184__-1__11____150__150__0__0	max_left=128	max_left_minus=87	max_left_plus=128	max_min_left=50	max_min_left_minus=50	max_min_left_plus=7	max_min_right=67	max_min_right_minus=67	max_min_right_plus=12	max_pos_hash_score=276	max_right=132	max_right_minus=89	max_right_plus=132	neg_log10_pos_hash_p_value=14.7	new_junction_coverage=0.06	new_junction_read_count=16	no_show=1	polymorphism_frequency=6.169e-02	pos_hash_score=5	prediction=polymorphism	reject=COVERAGE_EVENNESS_SKEW,FREQUENCY_CUTOFF	side_1_annotate_key=gene	side_1_continuation=0	side_1_coverage=0.98	side_1_overlap=11	side_1_possible_overlap_registers=149	side_1_read_count=275	side_1_redundant=0	side_2_annotate_key=gene	side_2_continuation=0	side_2_coverage=0.89	side_2_overlap=0	side_2_possible_overlap_registers=138	side_2_read_count=232	side_2_redundant=0	total_non_overlap_reads=16
JC	144	.	REL606	665305	1	REL606	665331	1	0	alignment_overlap=9	coverage_minus=2	coverage_plus=4	flanking_left=150	flanking_right=150	frequency=2.363e-02	junction_possible_overlap_registers=140	key=REL606__665305__1__REL606__665322__1__9____150__150__0__0	max_left=128	max_left_minus=10	max_left_plus=128	max_min_left=66	max_min_left_minus=10	max_min_left_plus=66	max_min_right=13	max_min_right_minus=0	max_min_right_plus=13	max_pos_hash_score=280	max_right=131	max_right_minus=131	max_right_plus=90	neg_log10_pos_hash_p_value=14.8	new_junction_coverage=0.02	new_junction_read_count=6	no_show=1	polymorphism_frequency=2.363e-02	pos_hash_score=5	prediction=polymorphism	reject=COVERAGE_EVENNESS_SKEW,FREQUENCY_CUTOFF	side_1_annotate_key=gene	side_1_continuation=0	side_1_coverage=0.95	side_1_overlap=9	side_1_possible_overlap_registers=149	side_1_read_count=267	side_1_redundant=0	side_2_annotate_key=gene	side_2_continuation=0	side_2_coverage=0.93	side_2_overlap=0	side_2_possible_overlap_registers=140	side_2_read_count=245	side_2_redundant=0	total_non_overlap_reads=6
JC	145	.	REL606	679515	1	REL606	679658	1	-5	alignment_overlap=-5	coverage_minus=0	coverage_plus=4	flanking_left=150	flanking_right=150	frequency=1.591e-02	junction_possible_overlap_registers=144	key=REL606__679515__1__REL606__679658__1__-5__TAATG__150__150__0__0	max_left=135	max_left_minus=0	max_left_plus=135	max_min_left=0	max_min_left_minus=0	max_min_left_plus=0	max_min_right=68	max_min_right_minus=0	max_min_right_plus=68	max_pos_hash_score=288	max_right=68	max_right_minus=0	max_right_plus=68	neg_log10_pos_hash_p_value=15.8	new_junction_coverage=0.01	new_junction_read_count=4	no_show=1	polymorphism_frequency=1.591e-02	pos_hash_score=4	prediction=polymorphism	reject=COVERAGE_EVENNESS_SKEW,FREQUENCY_CUTOFF	side_1_annotate_key=gene	side_1_continuation=0	side_1_coverage=0.99	side_1_overlap=0	side_1_possible_overlap_registers=149	side_1_read_count=278	side_1_redundant=0	side_2_annotate_key=gene	side_2_continuation=0	side_2_coverage=0.84	side_2_overlap=0	side_2_possible_overlap_registers=149	side_2_read_count=234	side_2_redundant=0	total_non_overlap_reads=4	unique_read_sequence=TAATG
JC	146	.	REL606	694029	-1	REL606	694033	-1	0	alignment_overlap=10	coverage_minus=3	coverage_plus=0	flanking_left=150	flanking_right=150	frequency=1.029e-02	junction_possible_overlap_registers=139	key=REL606__694029__-1__REL606__694043__-1__10____150__150__0__0	max_left=71	max_left_minus=71	max_left_plus=0	max_min_left=68	max_min_left_minus=68	max_min_left_plus=0	max_min_right=69	max_min_right_minus=69	max_min_right_plus=0	max_pos_hash_score=278	max_right=74	max_right_minus=74	max_right_plus=0	neg_log10_pos_hash_p_value=16.3	new_junction_coverage=0.01	new_junction_read_count=3	no_show=1	polymorphism_frequency=1.029e-02	pos_hash_score=3	prediction=polymorphism	reject=COVERAGE_EVENNESS_SKEW,FREQUENCY_CUTOFF	side_1_annotate_key=gene	side_1_continuation=0	side_1_coverage=1.12	side_1_overlap=10	side_1_possible_overlap_registers=149	side_1_read_count=314	side_1_redundant=0	side_2_annotate_key=gene	side_2_continuation=0	side_2_coverage=1.09	side_2_overlap=0	side_2_possible_overlap_registers=139	side_2_read_count=284	side_2_redundant=0	total_non_overlap_reads=3
JC	147	.	REL606	700022	1	REL606	700048	1	0	alignment_overlap=10	coverage_minus=1	coverage_plus=3	flanking_left=150	flanking_right=150	frequency=1.220e-02	junction_possible_overlap_registers=139	key=REL606__700022__1__REL606__700038__1__10____150__150__0__0	max_left=115	max_left_minus=115	max_left_plus=87	max_min_left=0	max_min_left_minus=0	max_min_left_plus=0	max_min_right=65	max_min_right_minus=25	max_min_right_plus=65	max_pos_hash_score=278	max_right=65	max_right_minus=25	max_right_plus=65	neg_log10_pos_hash_p_value=15.5	new_junction_coverage=0.02	new_junction_read_count=4	no_show=1	polymorphism_frequency=1.220e-02	pos_hash_score=4	prediction=polymorphism	reject=COVERAGE_EVENNESS_SKEW,FREQUENCY_CUTOFF	side_1_annotate_key=gene	side_1_continuation=0	side_1_coverage=1.18	side_1_overlap=10	side_1_possible_overlap_registers=149	side_1_read_count=331	side_1_redundant=0	side_2_annotate_key=gene	side_2_continuation=0	side_2_coverage=1.30	side_2_overlap=0	side_2_possible_overlap_registers=139	side_2_read_count=339	side_2_redundant=0	total_non_overlap_reads=4
JC	148	.	REL606	707236	1	REL606	707273	1	0	alignment_overlap=9	coverage_minus=0	coverage_plus=5	flanking_left=150	flanking_right=150	frequency=2.091e-02	junction_possible_overlap_registers=140	key=REL606__707236__1__REL606__707264__1__9____150__150__0__0	max_left=131	max_left_minus=0	max_left_plus=131	max_min_left=0	max_min_left_minus=0	max_min_left_plus=0	max_min_right=47	max_min_right_minus=0	max_min_right_plus=47	max_pos_hash_score=280	max_right=47	max_right_minus=0	max_right_plus=47	neg_log10_pos_hash_p_value=14.8	new_junction_coverage=0.02	new_junction_read_count=5	no_show=1	polymorphism_frequency=2.091e-02	pos_hash_score=5	prediction=polymorphism	reject=COVERAGE_EVENNESS_SKEW,FREQUENCY_CUTOFF	side_1_annotate_key=gene	side_1_continuation=0	side_1_coverage=0.88	side_1_overlap=9	side_1_possible_overlap_registers=149	side_1_read_count=246	side_1_redundant=0	side_2_annotate_key=gene	side_2_continuation=0	side_2_coverage=0.90	side_2_overlap=0	side_2_possible_overlap_registers=140	side_2_read_count=237	side_2_redundant=0	total_non_overlap_reads=5
JC	149	.	REL606	713137	1	REL606	3632283	1	0	alignment_overlap=8	coverage_minus=0	coverage_plus=7	flanking_left=150	flanking_right=150	frequency=3.525e-02	junction_possible_overlap_registers=141	key=REL606__713137__1__REL606__3632275__1__8____150__150__0__0	max_left=103	max_left_minus=0	max_left_plus=103	max_min_left=67	max_min_left_minus=0	max_min_left_plus=67	max_min_right=58	max_min_right_minus=0	max_min_right_plus=58	max_pos_hash_score=282	max_right=91	max_right_minus=0	max_right_plus=91	neg_log10_pos_hash_p_value=14.9	new_junction_coverage=0.04	new_junction_read_count=10	no_show=1	polymorphism_frequency=3.525e-02	pos_hash_score=5	prediction=polymorphism	reject=COVERAGE_EVENNESS_SKEW,FREQUENCY_CUTOFF	side_1_annotate_key=gene	side_1_continuation=0	side_1_coverage=0.44	side_1_overlap=8	side_1_possible_overlap_registers=149	side_1_read_count=123	side_1_redundant=0	side_2_annotate_key=gene	side_2_continuation=0	side_2_coverage=1.63	side_2_overlap=0	side_2_possible_overlap_registers=141	side_2_read_count=431	side_2_redundant=0	total_non_overlap_reads=7
JC	150	.	REL606	713144	-1	REL606	715038	-1	0	alignment_overlap=8	coverage_minus=7	coverage_plus=0	flanking_left=150	flanking_right=150	frequency=4.073e-02	junction_possible_overlap_registers=141	key=REL606__713144__-1__REL606__715046__-1__8____150__150__0__0	max_left=136	max_left_minus=136	max_left_plus=0	max_min_left=60	max_min_left_minus=60	max_min_left_plus=0	max_min_right=6	max_min_right_minus=6	max_min_right_plus=0	max_pos_hash_score=282	max_right=123	max_right_minus=123	max_right_plus=0	neg_log10_pos_hash_p_value=13.6	new_junction_coverage=0.03	new_junction_read_count=9	no_show=1	polymorphism_frequency=4.073e-02	pos_hash_score=7	prediction=polymorphism	reject=COVERAGE_EVENNESS_SKEW,FREQUENCY_CUTOFF	side_1_annotate_key=gene	side_1_continuation=0	side_1_coverage=0.47	side_1_overlap=8	side_1_possible_overlap_registers=149	side_1_read_count=131	side_1_redundant=0	side_2_annotate_key=gene	side_2_continuation=0	side_2_coverage=1.13	side_2_overlap=0	side_2_possible_overlap_registers=141	side_2_read_count=300	side_2_redundant=0	total_non_overlap_reads=7
JC	151	.	REL606	713144	-1	REL606	3483831	-1	0	alignment_overlap=3	coverage_minus=8	coverage_plus=0	flanking_left=150	flanking_right=150	frequency=8.549e-02	junction_possible_overlap_registers=146	key=REL606__713144__-1__REL606__3483834__-1__3____150__150__0__1	max_left=141	max_left_minus=141	max_left_plus=0	max_min_left=65	max_min_left_minus=65	max_min_left_plus=0	max_min_right=6	max_min_right_minus=6	max_min_right_plus=0	max_pos_hash_score=292	max_right=133	max_right_minus=133	max_right_plus=0	neg_log10_pos_hash_p_value=13.3	new_junction_coverage=0.04	new_junction_read_count=12	no_show=1	polymorphism_frequency=8.549e-02	pos_hash_score=8	prediction=polymorphism	reject=COVERAGE_EVENNESS_SKEW,FREQUENCY_CUTOFF	side_1_annotate_key=gene	side_1_continuation=0	side_1_coverage=0.47	side_1_overlap=3	side_1_possible_overlap_registers=149	side_1_read_count=131	side_1_redundant=0	side_2_annotate_key=repeat	side_2_continuation=0	side_2_coverage=NA	side_2_overlap=0	side_2_possible_overlap_registers=NA	side_2_read_count=NA	side_2_redundant=1	total_non_overlap_reads=8
JC	152	.	REL606	713602	1	REL606	715409	1	0	alignment_overlap=10	coverage_minus=0	coverage_plus=3	flanking_left=150	flanking_right=150	frequency=1.324e-02	junction_possible_overlap_registers=139	key=REL606__713602__1__REL606__715399__1__10____150__150__0__0	max_left=104	max_left_minus=0	max_left_plus=104	max_min_left=0	max_min_left_minus=0	max_min_left_plus=0	max_min_right=67	max_min_right_minus=0	max_min_right_plus=67	max_pos_hash_score=278	max_right=67	max_right_minus=0	max_right_plus=67	neg_log10_pos_hash_p_value=16.3	new_junction_coverage=0.01	new_junction_read_count=3	no_show=1	polymorphism_frequency=1.324e-02	pos_hash_score=3	prediction=polymorphism	reject=COVERAGE_EVENNESS_SKEW,FREQUENCY_CUTOFF	side_1_annotate_key=gene	side_1_continuation=0	side_1_coverage=0.69	side_1_overlap=10	side_1_possible_overlap_registers=149	side_1_read_count=193	side_1_redundant=0	side_2_annotate_key=gene	side_2_continuation=0	side_2_coverage=1.02	side_2_overlap=0	side_2_possible_overlap_registers=139	side_2_read_count=267	side_2_redundant=0	total_non_overlap_reads=3
JC	153	.	REL606	715015	-1	REL606	715038	-1	0	alignment_overlap=8	coverage_minus=6	coverage_plus=0	flanking_left=150	flanking_right=150	frequency=2.697e-02	junction_possible_overlap_registers=141	key=REL606__715015__-1__REL606__715046__-1__8____150__150__0__0	max_left=60	max_left_minus=60	max_left_plus=0	max_min_left=60	max_min_left_minus=60	max_min_left_plus=0	max_min_right=0	max_min_right_minus=0	max_min_right_plus=0	max_pos_hash_score=282	max_right=123	max_right_minus=123	max_right_plus=0	neg_log10_pos_hash_p_value=14.2	new_junction_coverage=0.03	new_junction_read_count=8	no_show=1	polymorphism_frequency=2.697e-02	pos_hash_score=6	prediction=polymorphism	reject=COVERAGE_EVENNESS_SKEW,FREQUENCY_CUTOFF	side_1_annotate_key=gene	side_1_continuation=0	side_1_coverage=1.05	side_1_overlap=8	side_1_possible_overlap_registers=149	side_1_read_count=293	side_1_redundant=0	side_2_annotate_key=gene	side_2_continuation=0	side_2_coverage=1.13	side_2_overlap=0	side_2_possible_overlap_registers=141	side_2_read_count=300	side_2_redundant=0	total_non_overlap_reads=6
JC	154	.	REL606	715015	-1	REL606	3483831	-1	0	alignment_overlap=3	coverage_minus=7	coverage_plus=0	flanking_left=150	flanking_right=150	frequency=3.690e-02	junction_possible_overlap_registers=146	key=REL606__715015__-1__REL606__3483834__-1__3____150__150__0__1	max_left=65	max_left_minus=65	max_left_plus=0	max_min_left=65	max_min_left_minus=65	max_min_left_plus=0	max_min_right=0	max_min_right_minus=0	max_min_right_plus=0	max_pos_hash_score=292	max_right=133	max_right_minus=133	max_right_plus=0	neg_log10_pos_hash_p_value=13.9	new_junction_coverage=0.04	new_junction_read_count=11	no_show=1	polymorphism_frequency=3.690e-02	pos_hash_score=7	prediction=polymorphism	reject=COVERAGE_EVENNESS_SKEW,FREQUENCY_CUTOFF	side_1_annotate_key=gene	side_1_continuation=0	side_1_coverage=1.05	side_1_overlap=3	side_1_possible_overlap_registers=149	side_1_read_count=293	side_1_redundant=0	side_2_annotate_key=repeat	side_2_continuation=0	side_2_coverage=NA	side_2_overlap=0	side_2_possible_overlap_registers=NA	side_2_read_count=NA	side_2_redundant=1	total_non_overlap_reads=7
JC	155	.	REL606	715046	-1	REL606	3483800	-1	0	alignment_overlap=8	coverage_minus=0	coverage_plus=7	flanking_left=150	flanking_right=150	frequency=5.712e-02	junction_possible_overlap_registers=141	key=REL606__715046__-1__REL606__3483808__-1__8____150__150__0__0	max_left=123	max_left_minus=0	max_left_plus=123	max_min_left=0	max_min_left_minus=0	max_min_left_plus=0	max_min_right=60	max_min_right_minus=0	max_min_right_plus=60	max_pos_hash_score=282	max_right=60	max_right_minus=0	max_right_plus=60	neg_log10_pos_hash_p_value=13.6	new_junction_coverage=0.03	new_junction_read_count=9	no_show=1	polymorphism_frequency=5.712e-02	pos_hash_score=7	prediction=polymorphism	reject=COVERAGE_EVENNESS_SKEW,FREQUENCY_CUTOFF	side_1_annotate_key=gene	side_1_continuation=0	side_1_coverage=1.12	side_1_overlap=8	side_1_possible_overlap_registers=149	side_1_read_count=314	side_1_redundant=0	side_2_annotate_key=gene	side_2_continuation=0	side_2_coverage=0.00	side_2_overlap=0	side_2_possible_overlap_registers=141	side_2_read_count=0	side_2_redundant=0	total_non_overlap_reads=7
JC	156	.	REL606	715046	-1	REL606	3632243	-1	0	alignment_overlap=8	coverage_minus=0	coverage_plus=7	flanking_left=150	flanking_right=150	frequency=3.308e-02	junction_possible_overlap_registers=141	key=REL606__715046__-1__REL606__3632251__-1__8____150__150__0__0	max_left=123	max_left_minus=0	max_left_plus=123	max_min_left=0	max_min_left_minus=0	max_min_left_plus=0	max_min_right=60	max_min_right_minus=0	max_min_right_plus=60	max_pos_hash_score=282	max_right=60	max_right_minus=0	max_right_plus=60	neg_log10_pos_hash_p_value=13.6	new_junction_coverage=0.03	new_junction_read_count=9	no_show=1	polymorphism_frequency=3.308e-02	pos_hash_score=7	prediction=polymorphism	reject=COVERAGE_EVENNESS_SKEW,FREQUENCY_CUTOFF	side_1_annotate_key=gene	side_1_continuation=0	side_1_coverage=1.12	side_1_overlap=8	side_1_possible_overlap_registers=149	side_1_read_count=314	side_1_redundant=0	side_2_annotate_key=gene	side_2_continuation=0	side_2_coverage=0.86	side_2_overlap=0	side_2_possible_overlap_registers=141	side_2_read_count=229	side_2_redundant=0	total_non_overlap_reads=7
JC	157	.	REL606	715399	1	REL606	715483	1	0	alignment_overlap=10	coverage_minus=3	coverage_plus=0	flanking_left=150	flanking_right=150	frequency=1.135e-02	junction_possible_overlap_registers=139	key=REL606__715399__1__REL606__715473__1__10____150__150__0__1	max_left=67	max_left_minus=67	max_left_plus=0	max_min_left=67	max_min_left_minus=67	max_min_left_plus=0	max_min_right=0	max_min_right_minus=0	max_min_right_plus=0	max_pos_hash_score=278	max_right=104	max_right_minus=104	max_right_plus=0	neg_log10_pos_hash_p_value=16.3	new_junction_coverage=0.01	new_junction_read_count=3	no_show=1	polymorphism_frequency=1.135e-02	pos_hash_score=3	prediction=polymorphism	reject=COVERAGE_EVENNESS_SKEW,FREQUENCY_CUTOFF	side_1_annotate_key=gene	side_1_continuation=0	side_1_coverage=1.00	side_1_overlap=10	side_1_possible_overlap_registers=149	side_1_read_count=280	side_1_redundant=0	side_2_annotate_key=repeat	side_2_continuation=0	side_2_coverage=NA	side_2_overlap=0	side_2_possible_overlap_registers=NA	side_2_read_count=NA	side_2_redundant=1	total_non_overlap_reads=3
JC	158	.	REL606	715399	1	REL606	3484276	1	0	alignment_overlap=10	coverage_minus=3	coverage_plus=0	flanking_left=150	flanking_right=150	frequency=2.221e-02	junction_possible_overlap_registers=139	key=REL606__715399__1__REL606__3484266__1__10____150__150__0__0	max_left=67	max_left_minus=67	max_left_plus=0	max_min_left=67	max_min_left_minus=67	max_min_left_plus=0	max_min_right=0	max_min_right_minus=0	max_min_right_plus=0	max_pos_hash_score=278	max_right=104	max_right_minus=104	max_right_plus=0	neg_log10_pos_hash_p_value=16.3	new_junction_coverage=0.01	new_junction_read_count=3	no_show=1	polymorphism_frequency=2.221e-02	pos_hash_score=3	prediction=polymorphism	reject=COVERAGE_EVENNESS_SKEW,FREQUENCY_CUTOFF	side_1_annotate_key=gene	side_1_continuation=0	side_1_coverage=1.00	side_1_overlap=10	side_1_possible_overlap_registers=149	side_1_read_count=280	side_1_redundant=0	side_2_annotate_key=gene	side_2_continuation=0	side_2_coverage=0.01	side_2_overlap=0	side_2_possible_overlap_registers=139	side_2_read_count=3	side_2_redundant=0	total_non_overlap_reads=3
JC	159	.	REL606	735481	1	REL606	735572	1	0	alignment_overlap=10	coverage_minus=0	coverage_plus=10	flanking_left=150	flanking_right=150	frequency=3.071e-02	junction_possible_overlap_registers=139	key=REL606__735481__1__REL606__735562__1__10____150__150__0__0	max_left=135	max_left_minus=0	max_left_plus=135	max_min_left=65	max_min_left_minus=0	max_min_left_plus=65	max_min_right=55	max_min_right_minus=0	max_min_right_plus=55	max_pos_hash_score=278	max_right=134	max_right_minus=0	max_right_plus=134	neg_log10_pos_hash_p_value=11.9	new_junction_coverage=0.04	new_junction_read_count=10	no_show=1	polymorphism_frequency=3.071e-02	pos_hash_score=10	prediction=polymorphism	reject=COVERAGE_EVENNESS_SKEW,FREQUENCY_CUTOFF	side_1_annotate_key=gene	side_1_continuation=0	side_1_coverage=1.16	side_1_overlap=10	side_1_possible_overlap_registers=149	side_1_read_count=325	side_1_redundant=0	side_2_annotate_key=gene	side_2_continuation=0	side_2_coverage=1.25	side_2_overlap=0	side_2_possible_overlap_registers=139	side_2_read_count=328	side_2_redundant=0	total_non_overlap_reads=10
JC	160	.	REL606	736628	-1	REL606	736629	1	-5	alignment_overlap=-5	coverage_minus=198	coverage_plus=187	flanking_left=150	flanking_right=150	frequency=1	junction_possible_overlap_registers=144	key=REL606__736628__-1__REL606__736629__1__-5__GTTGA__150__150__0__0	max_left=144	max_left_minus=144	max_left_plus=143	max_min_left=72	max_min_left_minus=69	max_min_left_plus=72	max_min_right=72	max_min_right_minus=72	max_min_right_plus=70	max_pos_hash_score=278	max_right=143	max_right_minus=139	max_right_plus=143	neg_log10_pos_hash_p_value=0.2	new_junction_coverage=1.47	new_junction_read_count=397	polymorphism_frequency=1.000e+00	pos_hash_score=94	prediction=consensus	side_1_annotate_key=gene	side_1_continuation=5	side_1_coverage=0.00	side_1_overlap=0	side_1_possible_overlap_registers=144	side_1_read_count=0	side_1_redundant=0	side_2_annotate_key=gene	side_2_continuation=0	side_2_coverage=0.00	side_2_overlap=0	side_2_possible_overlap_registers=149	side_2_read_count=0	side_2_redundant=0	total_non_overlap_reads=385	unique_read_sequence=GTTGA
JC	161	.	REL606	743635	1	REL606	743702	1	0	alignment_overlap=11	coverage_minus=0	coverage_plus=10	flanking_left=150	flanking_right=150	frequency=4.354e-02	junction_possible_overlap_registers=138	key=REL606__743635__1__REL606__743691__1__11____150__150__0__0	max_left=132	max_left_minus=0	max_left_plus=132	max_min_left=0	max_min_left_minus=0	max_min_left_plus=0	max_min_right=49	max_min_right_minus=0	max_min_right_plus=49	max_pos_hash_score=276	max_right=49	max_right_minus=0	max_right_plus=49	neg_log10_pos_hash_p_value=13.4	new_junction_coverage=0.04	new_junction_read_count=10	no_show=1	polymorphism_frequency=4.354e-02	pos_hash_score=7	prediction=polymorphism	reject=COVERAGE_EVENNESS_SKEW,FREQUENCY_CUTOFF	side_1_annotate_key=gene	side_1_continuation=0	side_1_coverage=0.90	side_1_overlap=11	side_1_possible_overlap_registers=149	side_1_read_count=252	side_1_redundant=0	side_2_annotate_key=gene	side_2_continuation=0	side_2_coverage=0.79	side_2_overlap=0	side_2_possible_overlap_registers=138	side_2_read_count=206	side_2_redundant=0	total_non_overlap_reads=10
JC	162	.	REL606	758738	-1	REL606	758805	-1	0	alignment_overlap=9	coverage_minus=3	coverage_plus=0	flanking_left=150	flanking_right=150	frequency=2.316e-02	junction_possible_overlap_registers=140	key=REL606__758738__-1__REL606__758814__-1__9____150__150__0__0	max_left=55	max_left_minus=55	max_left_plus=0	max_min_left=55	max_min_left_minus=55	max_min_left_plus=0	max_min_right=0	max_min_right_minus=0	max_min_right_plus=0	max_pos_hash_score=280	max_right=99	max_right_minus=99	max_right_plus=0	neg_log10_pos_hash_p_value=16.3	new_junction_coverage=0.01	new_junction_read_count=3	no_show=1	polymorphism_frequency=2.316e-02	pos_hash_score=3	prediction=polymorphism	reject=COVERAGE_EVENNESS_SKEW,FREQUENCY_CUTOFF	side_1_annotate_key=gene	side_1_continuation=0	side_1_coverage=0.47	side_1_overlap=9	side_1_possible_overlap_registers=149	side_1_read_count=131	side_1_redundant=0	side_2_annotate_key=gene	side_2_continuation=0	side_2_coverage=0.49	side_2_overlap=0	side_2_possible_overlap_registers=140	side_2_read_count=130	side_2_redundant=0	total_non_overlap_reads=3
JC	163	.	REL606	812414	-1	REL606	812522	-1	0	alignment_overlap=10	coverage_minus=3	coverage_plus=5	flanking_left=150	flanking_right=150	frequency=3.365e-02	junction_possible_overlap_registers=139	key=REL606__812414__-1__REL606__812532__-1__10____150__150__0__0	max_left=98	max_left_minus=98	max_left_plus=78	max_min_left=39	max_min_left_minus=0	max_min_left_plus=39	max_min_right=62	max_min_right_minus=42	max_min_right_plus=62	max_pos_hash_score=278	max_right=106	max_right_minus=42	max_right_plus=106	neg_log10_pos_hash_p_value=15.5	new_junction_coverage=0.03	new_junction_read_count=8	no_show=1	polymorphism_frequency=3.365e-02	pos_hash_score=4	prediction=polymorphism	reject=COVERAGE_EVENNESS_SKEW,FREQUENCY_CUTOFF	side_1_annotate_key=gene	side_1_continuation=0	side_1_coverage=0.82	side_1_overlap=10	side_1_possible_overlap_registers=149	side_1_read_count=231	side_1_redundant=0	side_2_annotate_key=gene	side_2_continuation=0	side_2_coverage=0.93	side_2_overlap=0	side_2_possible_overlap_registers=139	side_2_read_count=244	side_2_redundant=0	total_non_overlap_reads=8
JC	164	.	REL606	839657	1	REL606	839684	1	0	alignment_overlap=5	coverage_minus=1	coverage_plus=3	flanking_left=150	flanking_right=150	frequency=1.900e-02	junction_possible_overlap_registers=144	key=REL606__839657__1__REL606__839679__1__5____150__150__0__0	max_left=144	max_left_minus=144	max_left_plus=103	max_min_left=63	max_min_left_minus=0	max_min_left_plus=63	max_min_right=67	max_min_right_minus=1	max_min_right_plus=67	max_pos_hash_score=288	max_right=82	max_right_minus=1	max_right_plus=82	neg_log10_pos_hash_p_value=15.8	new_junction_coverage=0.01	new_junction_read_count=4	no_show=1	polymorphism_frequency=1.900e-02	pos_hash_score=4	prediction=polymorphism	reject=COVERAGE_EVENNESS_SKEW,FREQUENCY_CUTOFF	side_1_annotate_key=gene	side_1_continuation=0	side_1_coverage=0.75	side_1_overlap=5	side_1_possible_overlap_registers=149	side_1_read_count=210	side_1_redundant=0	side_2_annotate_key=gene	side_2_continuation=0	side_2_coverage=0.78	side_2_overlap=0	side_2_possible_overlap_registers=144	side_2_read_count=210	side_2_redundant=0	total_non_overlap_reads=4
JC	165	.	REL606	856026	-1	REL606	856080	-1	0	alignment_overlap=8	coverage_minus=5	coverage_plus=0	flanking_left=150	flanking_right=150	frequency=1.445e-02	junction_possible_overlap_registers=141	key=REL606__856026__-1__REL606__856088__-1__8____150__150__0__0	max_left=40	max_left_minus=40	max_left_plus=0	max_min_left=40	max_min_left_minus=40	max_min_left_plus=0	max_min_right=0	max_min_right_minus=0	max_min_right_plus=0	max_pos_hash_score=282	max_right=132	max_right_minus=132	max_right_plus=0	neg_log10_pos_hash_p_value=14.9	new_junction_coverage=0.02	new_junction_read_count=5	no_show=1	polymorphism_frequency=1.445e-02	pos_hash_score=5	prediction=polymorphism	reject=COVERAGE_EVENNESS_SKEW,FREQUENCY_CUTOFF	side_1_annotate_key=gene	side_1_continuation=0	side_1_coverage=1.34	side_1_overlap=8	side_1_possible_overlap_registers=149	side_1_read_count=375	side_1_redundant=0	side_2_annotate_key=gene	side_2_continuation=0	side_2_coverage=1.23	side_2_overlap=0	side_2_possible_overlap_registers=141	side_2_read_count=327	side_2_redundant=0	total_non_overlap_reads=5
JC	166	.	REL606	857861	1	REL606	857891	1	0	alignment_overlap=10	coverage_minus=1	coverage_plus=8	flanking_left=150	flanking_right=150	frequency=3.159e-02	junction_possible_overlap_registers=139	key=REL606__857861__1__REL606__857881__1__10____150__150__0__0	max_left=125	max_left_minus=124	max_left_plus=125	max_min_left=0	max_min_left_minus=0	max_min_left_plus=0	max_min_right=68	max_min_right_minus=16	max_min_right_plus=68	max_pos_hash_score=278	max_right=68	max_right_minus=16	max_right_plus=68	neg_log10_pos_hash_p_value=12.4	new_junction_coverage=0.03	new_junction_read_count=9	no_show=1	polymorphism_frequency=3.159e-02	pos_hash_score=9	prediction=polymorphism	reject=COVERAGE_EVENNESS_SKEW,FREQUENCY_CUTOFF	side_1_annotate_key=gene	side_1_continuation=0	side_1_coverage=1.07	side_1_overlap=10	side_1_possible_overlap_registers=149	side_1_read_count=300	side_1_redundant=0	side_2_annotate_key=gene	side_2_continuation=0	side_2_coverage=1.04	side_2_overlap=0	side_2_possible_overlap_registers=139	side_2_read_count=272	side_2_redundant=0	total_non_overlap_reads=9
JC	167	.	REL606	897839	1	REL606	897856	1	0	alignment_overlap=7	coverage_minus=1	coverage_plus=4	flanking_left=150	flanking_right=150	frequency=1.781e-02	junction_possible_overlap_registers=142	key=REL606__897839__1__REL606__897849__1__7____150__150__0__0	max_left=121	max_left_minus=97	max_left_plus=121	max_min_left=43	max_min_left_minus=0	max_min_left_plus=43	max_min_right=57	max_min_right_minus=46	max_min_right_plus=57	max_pos_hash_score=284	max_right=107	max_right_minus=46	max_right_plus=107	neg_log10_pos_hash_p_value=14.9	new_junction_coverage=0.02	new_junction_read_count=5	no_show=1	polymorphism_frequency=1.781e-02	pos_hash_score=5	prediction=polymorphism	reject=COVERAGE_EVENNESS_SKEW,FREQUENCY_CUTOFF	side_1_annotate_key=gene	side_1_continuation=0	side_1_coverage=1.02	side_1_overlap=7	side_1_possible_overlap_registers=149	side_1_read_count=286	side_1_redundant=0	side_2_annotate_key=gene	side_2_continuation=0	side_2_coverage=1.04	side_2_overlap=0	side_2_possible_overlap_registers=142	side_2_read_count=279	side_2_redundant=0	total_non_overlap_reads=5
JC	168	.	REL606	925983	-1	REL606	926040	-1	0	alignment_overlap=8	coverage_minus=8	coverage_plus=0	flanking_left=150	flanking_right=150	frequency=3.096e-02	junction_possible_overlap_registers=141	key=REL606__925983__-1__REL606__926048__-1__8____150__150__0__0	max_left=79	max_left_minus=79	max_left_plus=0	max_min_left=44	max_min_left_minus=44	max_min_left_plus=0	max_min_right=65	max_min_right_minus=65	max_min_right_plus=0	max_pos_hash_score=282	max_right=136	max_right_minus=136	max_right_plus=0	neg_log10_pos_hash_p_value=13.0	new_junction_coverage=0.03	new_junction_read_count=8	no_show=1	polymorphism_frequency=3.096e-02	pos_hash_score=8	prediction=polymorphism	reject=COVERAGE_EVENNESS_SKEW,FREQUENCY_CUTOFF	side_1_annotate_key=gene	side_1_continuation=0	side_1_coverage=0.94	side_1_overlap=8	side_1_possible_overlap_registers=149	side_1_read_count=264	side_1_redundant=0	side_2_annotate_key=gene	side_2_continuation=0	side_2_coverage=0.95	side_2_overlap=0	side_2_possible_overlap_registers=141	side_2_read_count=251	side_2_redundant=0	total_non_overlap_reads=8
JC	169	.	REL606	950606	-1	REL606	951913	-1	0	alignment_overlap=8	coverage_minus=2	coverage_plus=1	flanking_left=150	flanking_right=150	frequency=9.694e-03	junction_possible_overlap_registers=141	key=REL606__950606__-1__REL606__951921__-1__8____150__150__0__0	max_left=109	max_left_minus=109	max_left_plus=52	max_min_left=52	max_min_left_minus=0	max_min_left_plus=52	max_min_right=34	max_min_right_minus=34	max_min_right_plus=0	max_pos_hash_score=282	max_right=90	max_right_minus=34	max_right_plus=90	neg_log10_pos_hash_p_value=16.4	new_junction_coverage=0.01	new_junction_read_count=3	no_show=1	polymorphism_frequency=9.694e-03	pos_hash_score=3	prediction=polymorphism	reject=COVERAGE_EVENNESS_SKEW,FREQUENCY_CUTOFF	side_1_annotate_key=gene	side_1_continuation=0	side_1_coverage=1.27	side_1_overlap=8	side_1_possible_overlap_registers=149	side_1_read_count=355	side_1_redundant=0	side_2_annotate_key=gene	side_2_continuation=0	side_2_coverage=1.04	side_2_overlap=0	side_2_possible_overlap_registers=141	side_2_read_count=277	side_2_redundant=0	total_non_overlap_reads=3
JC	170	.	REL606	1011939	-1	REL606	1012014	-1	0	alignment_overlap=8	coverage_minus=3	coverage_plus=0	flanking_left=150	flanking_right=150	frequency=1.622e-02	junction_possible_overlap_registers=141	key=REL606__1011939__-1__REL606__1012022__-1__8____150__150__0__0	max_left=83	max_left_minus=83	max_left_plus=0	max_min_left=36	max_min_left_minus=36	max_min_left_plus=0	max_min_right=59	max_min_right_minus=59	max_min_right_plus=0	max_pos_hash_score=282	max_right=112	max_right_minus=112	max_right_plus=0	neg_log10_pos_hash_p_value=16.4	new_junction_coverage=0.01	new_junction_read_count=3	no_show=1	polymorphism_frequency=1.622e-02	pos_hash_score=3	prediction=polymorphism	reject=COVERAGE_EVENNESS_SKEW,FREQUENCY_CUTOFF	side_1_annotate_key=gene	side_1_continuation=0	side_1_coverage=0.81	side_1_overlap=8	side_1_possible_overlap_registers=149	side_1_read_count=227	side_1_redundant=0	side_2_annotate_key=gene	side_2_continuation=0	side_2_coverage=0.56	side_2_overlap=0	side_2_possible_overlap_registers=141	side_2_read_count=149	side_2_redundant=0	total_non_overlap_reads=3
JC	171	.	REL606	1033047	1	REL606	1033065	1	0	alignment_overlap=6	coverage_minus=1	coverage_plus=2	flanking_left=150	flanking_right=150	frequency=1.071e-02	junction_possible_overlap_registers=143	key=REL606__1033047__1__REL606__1033059__1__6____150__150__0__0	max_left=110	max_left_minus=110	max_left_plus=107	max_min_left=0	max_min_left_minus=0	max_min_left_plus=0	max_min_right=52	max_min_right_minus=34	max_min_right_plus=52	max_pos_hash_score=286	max_right=52	max_right_minus=34	max_right_plus=52	neg_log10_pos_hash_p_value=16.5	new_junction_coverage=0.01	new_junction_read_count=3	no_show=1	polymorphism_frequency=1.071e-02	pos_hash_score=3	prediction=polymorphism	reject=COVERAGE_EVENNESS_SKEW,FREQUENCY_CUTOFF	side_1_annotate_key=gene	side_1_continuation=0	side_1_coverage=1.05	side_1_overlap=6	side_1_possible_overlap_registers=149	side_1_read_count=293	side_1_redundant=0	side_2_annotate_key=gene	side_2_continuation=0	side_2_coverage=1.02	side_2_overlap=0	side_2_possible_overlap_registers=143	side_2_read_count=273	side_2_redundant=0	total_non_overlap_reads=3
JC	172	.	REL606	1049702	1	REL606	1049729	1	0	alignment_overlap=11	coverage_minus=1	coverage_plus=3	flanking_left=150	flanking_right=150	frequency=1.242e-02	junction_possible_overlap_registers=138	key=REL606__1049702__1__REL606__1049718__1__11____150__150__0__0	max_left=138	max_left_minus=138	max_left_plus=90	max_min_left=60	max_min_left_minus=0	max_min_left_plus=60	max_min_right=50	max_min_right_minus=1	max_min_right_plus=50	max_pos_hash_score=276	max_right=79	max_right_minus=1	max_right_plus=79	neg_log10_pos_hash_p_value=15.4	new_junction_coverage=0.02	new_junction_read_count=4	no_show=1	polymorphism_frequency=1.242e-02	pos_hash_score=4	prediction=polymorphism	reject=COVERAGE_EVENNESS_SKEW,FREQUENCY_CUTOFF	side_1_annotate_key=gene	side_1_continuation=0	side_1_coverage=1.25	side_1_overlap=11	side_1_possible_overlap_registers=149	side_1_read_count=351	side_1_redundant=0	side_2_annotate_key=gene	side_2_continuation=0	side_2_coverage=1.20	side_2_overlap=0	side_2_possible_overlap_registers=138	side_2_read_count=311	side_2_redundant=0	total_non_overlap_reads=4
JC	173	.	REL606	1063313	1	REL606	1063422	1	0	alignment_overlap=9	coverage_minus=0	coverage_plus=8	flanking_left=150	flanking_right=150	frequency=2.994e-02	junction_possible_overlap_registers=140	key=REL606__1063313__1__REL606__1063413__1__9____150__150__0__0	max_left=127	max_left_minus=0	max_left_plus=127	max_min_left=65	max_min_left_minus=0	max_min_left_plus=65	max_min_right=70	max_min_right_minus=0	max_min_right_plus=70	max_pos_hash_score=280	max_right=76	max_right_minus=0	max_right_plus=76	neg_log10_pos_hash_p_value=14.1	new_junction_coverage=0.03	new_junction_read_count=8	no_show=1	polymorphism_frequency=2.994e-02	pos_hash_score=6	prediction=polymorphism	reject=COVERAGE_EVENNESS_SKEW,FREQUENCY_CUTOFF	side_1_annotate_key=gene	side_1_continuation=0	side_1_coverage=0.92	side_1_overlap=9	side_1_possible_overlap_registers=149	side_1_read_count=257	side_1_redundant=0	side_2_annotate_key=gene	side_2_continuation=0	side_2_coverage=1.05	side_2_overlap=0	side_2_possible_overlap_registers=140	side_2_read_count=277	side_2_redundant=0	total_non_overlap_reads=8
JC	174	.	REL606	1063321	-1	REL606	1063412	-1	0	alignment_overlap=9	coverage_minus=4	coverage_plus=0	flanking_left=150	flanking_right=150	frequency=1.482e-02	junction_possible_overlap_registers=140	key=REL606__1063321__-1__REL606__1063421__-1__9____150__150__0__0	max_left=88	max_left_minus=88	max_left_plus=0	max_min_left=51	max_min_left_minus=51	max_min_left_plus=0	max_min_right=53	max_min_right_minus=53	max_min_right_plus=0	max_pos_hash_score=280	max_right=107	max_right_minus=107	max_right_plus=0	neg_log10_pos_hash_p_value=15.5	new_junction_coverage=0.02	new_junction_read_count=4	no_show=1	polymorphism_frequency=1.482e-02	pos_hash_score=4	prediction=polymorphism	reject=COVERAGE_EVENNESS_SKEW,FREQUENCY_CUTOFF	side_1_annotate_key=gene	side_1_continuation=0	side_1_coverage=0.96	side_1_overlap=9	side_1_possible_overlap_registers=149	side_1_read_count=270	side_1_redundant=0	side_2_annotate_key=gene	side_2_continuation=0	side_2_coverage=1.06	side_2_overlap=0	side_2_possible_overlap_registers=140	side_2_read_count=278	side_2_redundant=0	total_non_overlap_reads=4
JC	175	.	REL606	1091001	-1	REL606	1091032	-1	0	alignment_overlap=7	coverage_minus=5	coverage_plus=0	flanking_left=150	flanking_right=150	frequency=2.552e-02	junction_possible_overlap_registers=142	key=REL606__1091001__-1__REL606__1091039__-1__7____150__150__0__0	max_left=61	max_left_minus=61	max_left_plus=0	max_min_left=61	max_min_left_minus=61	max_min_left_plus=0	max_min_right=0	max_min_right_minus=0	max_min_right_plus=0	max_pos_hash_score=284	max_right=110	max_right_minus=110	max_right_plus=0	neg_log10_pos_hash_p_value=14.9	new_junction_coverage=0.02	new_junction_read_count=6	no_show=1	polymorphism_frequency=2.552e-02	pos_hash_score=5	prediction=polymorphism	reject=COVERAGE_EVENNESS_SKEW,FREQUENCY_CUTOFF	side_1_annotate_key=gene	side_1_continuation=0	side_1_coverage=0.90	side_1_overlap=7	side_1_possible_overlap_registers=149	side_1_read_count=251	side_1_redundant=0	side_2_annotate_key=gene	side_2_continuation=0	side_2_coverage=0.82	side_2_overlap=0	side_2_possible_overlap_registers=142	side_2_read_count=219	side_2_redundant=0	total_non_overlap_reads=5
JC	176	.	REL606	1095972	1	REL606	1096043	1	0	alignment_overlap=11	coverage_minus=3	coverage_plus=2	flanking_left=150	flanking_right=150	frequency=2.384e-02	junction_possible_overlap_registers=138	key=REL606__1095972__1__REL606__1096032__1__11____150__150__0__0	max_left=74	max_left_minus=52	max_left_plus=74	max_min_left=52	max_min_left_minus=52	max_min_left_plus=4	max_min_right=65	max_min_right_minus=0	max_min_right_plus=65	max_pos_hash_score=276	max_right=135	max_right_minus=132	max_right_plus=135	neg_log10_pos_hash_p_value=14.7	new_junction_coverage=0.02	new_junction_read_count=5	no_show=1	polymorphism_frequency=2.384e-02	pos_hash_score=5	prediction=polymorphism	reject=COVERAGE_EVENNESS_SKEW,FREQUENCY_CUTOFF	side_1_annotate_key=gene	side_1_continuation=0	side_1_coverage=0.75	side_1_overlap=11	side_1_possible_overlap_registers=149	side_1_read_count=210	side_1_redundant=0	side_2_annotate_key=gene	side_2_continuation=0	side_2_coverage=0.83	side_2_overlap=0	side_2_possible_overlap_registers=138	side_2_read_count=215	side_2_redundant=0	total_non_overlap_reads=5
JC	177	.	REL606	1100179	-1	REL606	1100327	-1	0	alignment_overlap=10	coverage_minus=12	coverage_plus=1	flanking_left=150	flanking_right=150	frequency=4.354e-02	junction_possible_overlap_registers=139	key=REL606__1100179__-1__REL606__1100337__-1__10____150__150__0__0	max_left=106	max_left_minus=106	max_left_plus=3	max_min_left=48	max_min_left_minus=48	max_min_left_plus=3	max_min_right=52	max_min_right_minus=52	max_min_right_plus=0	max_pos_hash_score=278	max_right=137	max_right_minus=122	max_right_plus=137	neg_log10_pos_hash_p_value=12.4	new_junction_coverage=0.05	new_junction_read_count=13	no_show=1	polymorphism_frequency=4.354e-02	pos_hash_score=9	prediction=polymorphism	reject=COVERAGE_EVENNESS_SKEW,FREQUENCY_CUTOFF	side_1_annotate_key=gene	side_1_continuation=0	side_1_coverage=1.21	side_1_overlap=10	side_1_possible_overlap_registers=149	side_1_read_count=340	side_1_redundant=0	side_2_annotate_key=gene	side_2_continuation=0	side_2_coverage=0.97	side_2_overlap=0	side_2_possible_overlap_registers=139	side_2_read_count=254	side_2_redundant=0	total_non_overlap_reads=13
JC	178	.	REL606	1112420	-1	REL606	1112620	-1	0	alignment_overlap=13	coverage_minus=3	coverage_plus=1	flanking_left=150	flanking_right=150	frequency=NA	junction_possible_overlap_registers=136	key=REL606__1112420__-1__REL606__1112633__-1__13____150__150__1__1	max_left=79	max_left_minus=79	max_left_plus=36	max_min_left=36	max_min_left_minus=10	max_min_left_plus=36	max_min_right=60	max_min_right_minus=60	max_min_right_plus=0	max_pos_hash_score=272	max_right=127	max_right_minus=127	max_right_plus=101	neg_log10_pos_hash_p_value=15.3	new_junction_coverage=0.02	new_junction_read_count=4	no_show=1	polymorphism_frequency=NA	pos_hash_score=4	prediction=unknown	reject=COVERAGE_EVENNESS_SKEW	side_1_annotate_key=repeat	side_1_continuation=0	side_1_coverage=NA	side_1_overlap=13	side_1_read_count=NA	side_1_redundant=1	side_2_annotate_key=repeat	side_2_continuation=0	side_2_coverage=NA	side_2_overlap=0	side_2_possible_overlap_registers=NA	side_2_read_count=NA	side_2_redundant=1	total_non_overlap_reads=4
JC	179	.	REL606	1129122	1	REL606	1129151	1	0	alignment_overlap=12	coverage_minus=2	coverage_plus=5	flanking_left=150	flanking_right=150	frequency=2.886e-02	junction_possible_overlap_registers=137	key=REL606__1129122__1__REL606__1129139__1__12____150__150__0__0	max_left=104	max_left_minus=86	max_left_plus=104	max_min_left=41	max_min_left_minus=8	max_min_left_plus=41	max_min_right=46	max_min_right_minus=45	max_min_right_plus=46	max_pos_hash_score=274	max_right=130	max_right_minus=130	max_right_plus=97	neg_log10_pos_hash_p_value=13.3	new_junction_coverage=0.03	new_junction_read_count=9	no_show=1	polymorphism_frequency=2.886e-02	pos_hash_score=7	prediction=polymorphism	reject=COVERAGE_EVENNESS_SKEW,FREQUENCY_CUTOFF	side_1_annotate_key=gene	side_1_continuation=0	side_1_coverage=1.08	side_1_overlap=12	side_1_possible_overlap_registers=149	side_1_read_count=302	side_1_redundant=0	side_2_annotate_key=gene	side_2_continuation=0	side_2_coverage=1.27	side_2_overlap=0	side_2_possible_overlap_registers=137	side_2_read_count=328	side_2_redundant=0	total_non_overlap_reads=7
JC	180	.	REL606	1137052	1	REL606	1271150	1	0	alignment_overlap=1	coverage_minus=177	coverage_plus=150	flanking_left=150	flanking_right=150	frequency=1	junction_possible_overlap_registers=148	key=REL606__1137051__1__REL606__1271150__1__1____150__150__0__1	max_left=147	max_left_minus=147	max_left_plus=145	max_min_left=74	max_min_left_minus=74	max_min_left_plus=74	max_min_right=72	max_min_right_minus=72	max_min_right_plus=69	max_pos_hash_score=296	max_right=147	max_right_minus=147	max_right_plus=145	neg_log10_pos_hash_p_value=0.1	new_junction_coverage=1.21	new_junction_read_count=336	polymorphism_frequency=9.970e-01	pos_hash_score=109	prediction=consensus	read_count_offset=3	side_1_annotate_key=gene	side_1_continuation=0	side_1_coverage=0.00	side_1_overlap=0	side_1_possible_overlap_registers=145	side_1_read_count=1	side_1_redundant=0	side_2_annotate_key=repeat	side_2_continuation=0	side_2_coverage=NA	side_2_overlap=1	side_2_possible_overlap_registers=NA	side_2_read_count=NA	side_2_redundant=1	total_non_overlap_reads=327
JC	181	.	REL606	1137054	-1	REL606	1272592	-1	0	alignment_overlap=1	coverage_minus=57	coverage_plus=127	flanking_left=150	flanking_right=150	frequency=1	junction_possible_overlap_registers=148	key=REL606__1137055__-1__REL606__1272592__-1__1____150__150__0__1	max_left=148	max_left_minus=146	max_left_plus=148	max_min_left=65	max_min_left_minus=55	max_min_left_plus=65	max_min_right=69	max_min_right_minus=41	max_min_right_plus=69	max_pos_hash_score=296	max_right=146	max_right_minus=146	max_right_plus=146	neg_log10_pos_hash_p_value=0.9	new_junction_coverage=0.72	new_junction_read_count=201	polymorphism_frequency=9.949e-01	pos_hash_score=77	prediction=consensus	read_count_offset=3	side_1_annotate_key=gene	side_1_continuation=0	side_1_coverage=0.00	side_1_overlap=0	side_1_possible_overlap_registers=145	side_1_read_count=1	side_1_redundant=0	side_2_annotate_key=repeat	side_2_continuation=0	side_2_coverage=NA	side_2_overlap=1	side_2_possible_overlap_registers=NA	side_2_read_count=NA	side_2_redundant=1	total_non_overlap_reads=184
JC	182	.	REL606	1140587	-1	REL606	1140654	-1	0	alignment_overlap=10	coverage_minus=9	coverage_plus=1	flanking_left=150	flanking_right=150	frequency=3.368e-02	junction_possible_overlap_registers=139	key=REL606__1140587__-1__REL606__1140664__-1__10____150__150__0__0	max_left=71	max_left_minus=57	max_left_plus=71	max_min_left=57	max_min_left_minus=57	max_min_left_plus=0	max_min_right=69	max_min_right_minus=0	max_min_right_plus=69	max_pos_hash_score=278	max_right=130	max_right_minus=130	max_right_plus=69	neg_log10_pos_hash_p_value=13.5	new_junction_coverage=0.04	new_junction_read_count=10	no_show=1	polymorphism_frequency=3.368e-02	pos_hash_score=7	prediction=polymorphism	reject=COVERAGE_EVENNESS_SKEW,FREQUENCY_CUTOFF	side_1_annotate_key=gene	side_1_continuation=0	side_1_coverage=1.02	side_1_overlap=10	side_1_possible_overlap_registers=149	side_1_read_count=285	side_1_redundant=0	side_2_annotate_key=gene	side_2_continuation=0	side_2_coverage=1.18	side_2_overlap=0	side_2_possible_overlap_registers=139	side_2_read_count=308	side_2_redundant=0	total_non_overlap_reads=10
JC	183	.	REL606	1201142	-1	REL606	1201235	-1	0	alignment_overlap=6	coverage_minus=2	coverage_plus=2	flanking_left=150	flanking_right=150	frequency=1.708e-02	junction_possible_overlap_registers=143	key=REL606__1201142__-1__REL606__1201241__-1__6____150__150__0__0	max_left=125	max_left_minus=125	max_left_plus=57	max_min_left=57	max_min_left_minus=0	max_min_left_plus=57	max_min_right=42	max_min_right_minus=42	max_min_right_plus=0	max_pos_hash_score=286	max_right=95	max_right_minus=42	max_right_plus=95	neg_log10_pos_hash_p_value=15.7	new_junction_coverage=0.01	new_junction_read_count=4	no_show=1	polymorphism_frequency=1.708e-02	pos_hash_score=4	prediction=polymorphism	reject=COVERAGE_EVENNESS_SKEW,FREQUENCY_CUTOFF	side_1_annotate_key=gene	side_1_continuation=0	side_1_coverage=0.75	side_1_overlap=6	side_1_possible_overlap_registers=149	side_1_read_count=211	side_1_redundant=0	side_2_annotate_key=gene	side_2_continuation=0	side_2_coverage=0.96	side_2_overlap=0	side_2_possible_overlap_registers=143	side_2_read_count=258	side_2_redundant=0	total_non_overlap_reads=4
JC	184	.	REL606	1214765	1	REL606	1214815	1	0	alignment_overlap=10	coverage_minus=0	coverage_plus=5	flanking_left=150	flanking_right=150	frequency=2.484e-02	junction_possible_overlap_registers=139	key=REL606__1214765__1__REL606__1214805__1__10____150__150__0__0	max_left=133	max_left_minus=0	max_left_plus=133	max_min_left=60	max_min_left_minus=0	max_min_left_plus=60	max_min_right=40	max_min_right_minus=0	max_min_right_plus=40	max_pos_hash_score=278	max_right=80	max_right_minus=0	max_right_plus=80	neg_log10_pos_hash_p_value=15.5	new_junction_coverage=0.02	new_junction_read_count=6	no_show=1	polymorphism_frequency=2.484e-02	pos_hash_score=4	prediction=polymorphism	reject=COVERAGE_EVENNESS_SKEW,FREQUENCY_CUTOFF	side_1_annotate_key=gene	side_1_continuation=0	side_1_coverage=0.90	side_1_overlap=10	side_1_possible_overlap_registers=149	side_1_read_count=252	side_1_redundant=0	side_2_annotate_key=gene	side_2_continuation=0	side_2_coverage=0.90	side_2_overlap=0	side_2_possible_overlap_registers=139	side_2_read_count=236	side_2_redundant=0	total_non_overlap_reads=5
JC	185	.	REL606	1234316	1	REL606	1234338	1	0	alignment_overlap=9	coverage_minus=0	coverage_plus=4	flanking_left=150	flanking_right=150	frequency=1.399e-02	junction_possible_overlap_registers=140	key=REL606__1234316__1__REL606__1234329__1__9____150__150__0__0	max_left=105	max_left_minus=0	max_left_plus=105	max_min_left=69	max_min_left_minus=0	max_min_left_plus=69	max_min_right=61	max_min_right_minus=0	max_min_right_plus=61	max_pos_hash_score=280	max_right=86	max_right_minus=0	max_right_plus=86	neg_log10_pos_hash_p_value=15.5	new_junction_coverage=0.02	new_junction_read_count=4	no_show=1	polymorphism_frequency=1.399e-02	pos_hash_score=4	prediction=polymorphism	reject=COVERAGE_EVENNESS_SKEW,FREQUENCY_CUTOFF	side_1_annotate_key=gene	side_1_continuation=0	side_1_coverage=1.00	side_1_overlap=9	side_1_possible_overlap_registers=149	side_1_read_count=281	side_1_redundant=0	side_2_annotate_key=gene	side_2_continuation=0	side_2_coverage=1.14	side_2_overlap=0	side_2_possible_overlap_registers=140	side_2_read_count=300	side_2_redundant=0	total_non_overlap_reads=4
JC	186	.	REL606	1243748	1	REL606	1243766	1	0	alignment_overlap=18	coverage_minus=11	coverage_plus=2	flanking_left=150	flanking_right=150	frequency=5.105e-02	junction_possible_overlap_registers=131	key=REL606__1243748__1__REL606__1243748__1__18____150__150__0__0	max_left=119	max_left_minus=119	max_left_plus=54	max_min_left=54	max_min_left_minus=52	max_min_left_plus=54	max_min_right=51	max_min_right_minus=51	max_min_right_plus=0	max_pos_hash_score=262	max_right=126	max_right_minus=107	max_right_plus=126	neg_log10_pos_hash_p_value=11.4	new_junction_coverage=0.06	new_junction_read_count=14	no_show=1	polymorphism_frequency=5.105e-02	pos_hash_score=10	prediction=polymorphism	reject=COVERAGE_EVENNESS_SKEW,FREQUENCY_CUTOFF	side_1_annotate_key=gene	side_1_continuation=0	side_1_coverage=1.05	side_1_overlap=18	side_1_possible_overlap_registers=149	side_1_read_count=294	side_1_redundant=0	side_2_annotate_key=gene	side_2_continuation=0	side_2_coverage=1.06	side_2_overlap=0	side_2_possible_overlap_registers=131	side_2_read_count=262	side_2_redundant=0	total_non_overlap_reads=13
JC	187	.	REL606	1270805	-1	REL606	1270813	-1	0	alignment_overlap=9	coverage_minus=3	coverage_plus=0	flanking_left=150	flanking_right=150	frequency=1.391e-02	junction_possible_overlap_registers=140	key=REL606__1270805__-1__REL606__1270822__-1__9____150__150__0__0	max_left=75	max_left_minus=75	max_left_plus=0	max_min_left=65	max_min_left_minus=65	max_min_left_plus=0	max_min_right=66	max_min_right_minus=66	max_min_right_plus=0	max_pos_hash_score=280	max_right=100	max_right_minus=100	max_right_plus=0	neg_log10_pos_hash_p_value=16.3	new_junction_coverage=0.01	new_junction_read_count=3	no_show=1	polymorphism_frequency=1.391e-02	pos_hash_score=3	prediction=polymorphism	reject=COVERAGE_EVENNESS_SKEW,FREQUENCY_CUTOFF	side_1_annotate_key=gene	side_1_continuation=0	side_1_coverage=0.81	side_1_overlap=9	side_1_possible_overlap_registers=149	side_1_read_count=226	side_1_redundant=0	side_2_annotate_key=gene	side_2_continuation=0	side_2_coverage=0.81	side_2_overlap=0	side_2_possible_overlap_registers=140	side_2_read_count=213	side_2_redundant=0	total_non_overlap_reads=3
JC	188	.	REL606	1273828	-1	REL606	1273853	-1	0	alignment_overlap=9	coverage_minus=4	coverage_plus=0	flanking_left=150	flanking_right=150	frequency=1.773e-02	junction_possible_overlap_registers=140	key=REL606__1273828__-1__REL606__1273862__-1__9____150__150__0__0	max_left=63	max_left_minus=63	max_left_plus=0	max_min_left=63	max_min_left_minus=63	max_min_left_plus=0	max_min_right=0	max_min_right_minus=0	max_min_right_plus=0	max_pos_hash_score=280	max_right=84	max_right_minus=84	max_right_plus=0	neg_log10_pos_hash_p_value=16.3	new_junction_coverage=0.02	new_junction_read_count=4	no_show=1	polymorphism_frequency=1.773e-02	pos_hash_score=3	prediction=polymorphism	reject=COVERAGE_EVENNESS_SKEW,FREQUENCY_CUTOFF	side_1_annotate_key=gene	side_1_continuation=0	side_1_coverage=0.87	side_1_overlap=9	side_1_possible_overlap_registers=149	side_1_read_count=245	side_1_redundant=0	side_2_annotate_key=gene	side_2_continuation=0	side_2_coverage=0.81	side_2_overlap=0	side_2_possible_overlap_registers=140	side_2_read_count=213	side_2_redundant=0	total_non_overlap_reads=4
JC	189	.	REL606	1283023	-1	REL606	1283156	-1	0	alignment_overlap=9	coverage_minus=6	coverage_plus=0	flanking_left=150	flanking_right=150	frequency=2.262e-02	junction_possible_overlap_registers=140	key=REL606__1283023__-1__REL606__1283165__-1__9____150__150__0__0	max_left=99	max_left_minus=99	max_left_plus=0	max_min_left=11	max_min_left_minus=11	max_min_left_plus=0	max_min_right=67	max_min_right_minus=67	max_min_right_plus=0	max_pos_hash_score=280	max_right=130	max_right_minus=130	max_right_plus=0	neg_log10_pos_hash_p_value=14.8	new_junction_coverage=0.02	new_junction_read_count=6	no_show=1	polymorphism_frequency=2.262e-02	pos_hash_score=5	prediction=polymorphism	reject=COVERAGE_EVENNESS_SKEW,FREQUENCY_CUTOFF	side_1_annotate_key=gene	side_1_continuation=0	side_1_coverage=1.03	side_1_overlap=9	side_1_possible_overlap_registers=149	side_1_read_count=290	side_1_redundant=0	side_2_annotate_key=gene	side_2_continuation=0	side_2_coverage=0.93	side_2_overlap=0	side_2_possible_overlap_registers=140	side_2_read_count=246	side_2_redundant=0	total_non_overlap_reads=6
JC	190	.	REL606	1321105	-1	REL606	1321115	-1	0	alignment_overlap=7	coverage_minus=4	coverage_plus=0	flanking_left=150	flanking_right=150	frequency=1.186e-02	junction_possible_overlap_registers=142	key=REL606__1321105__-1__REL606__1321122__-1__7____150__150__0__0	max_left=68	max_left_minus=68	max_left_plus=0	max_min_left=68	max_min_left_minus=68	max_min_left_plus=0	max_min_right=0	max_min_right_minus=0	max_min_right_plus=0	max_pos_hash_score=284	max_right=114	max_right_minus=114	max_right_plus=0	neg_log10_pos_hash_p_value=15.7	new_junction_coverage=0.01	new_junction_read_count=4	no_show=1	polymorphism_frequency=1.186e-02	pos_hash_score=4	prediction=polymorphism	reject=COVERAGE_EVENNESS_SKEW,FREQUENCY_CUTOFF	side_1_annotate_key=gene	side_1_continuation=0	side_1_coverage=1.25	side_1_overlap=7	side_1_possible_overlap_registers=149	side_1_read_count=349	side_1_redundant=0	side_2_annotate_key=gene	side_2_continuation=0	side_2_coverage=1.25	side_2_overlap=0	side_2_possible_overlap_registers=142	side_2_read_count=334	side_2_redundant=0	total_non_overlap_reads=4
JC	191	.	REL606	1356692	1	REL606	1356747	1	0	alignment_overlap=9	coverage_minus=1	coverage_plus=7	flanking_left=150	flanking_right=150	frequency=3.300e-02	junction_possible_overlap_registers=140	key=REL606__1356692__1__REL606__1356738__1__9____150__150__0__0	max_left=140	max_left_minus=37	max_left_plus=140	max_min_left=37	max_min_left_minus=37	max_min_left_plus=0	max_min_right=41	max_min_right_minus=0	max_min_right_plus=41	max_pos_hash_score=280	max_right=104	max_right_minus=104	max_right_plus=41	neg_log10_pos_hash_p_value=14.1	new_junction_coverage=0.03	new_junction_read_count=8	no_show=1	polymorphism_frequency=3.300e-02	pos_hash_score=6	prediction=polymorphism	reject=COVERAGE_EVENNESS_SKEW,FREQUENCY_CUTOFF	side_1_annotate_key=gene	side_1_continuation=0	side_1_coverage=0.84	side_1_overlap=9	side_1_possible_overlap_registers=149	side_1_read_count=234	side_1_redundant=0	side_2_annotate_key=gene	side_2_continuation=0	side_2_coverage=0.95	side_2_overlap=0	side_2_possible_overlap_registers=140	side_2_read_count=249	side_2_redundant=0	total_non_overlap_reads=8
JC	192	.	REL606	1373585	-1	REL606	1373593	-1	0	alignment_overlap=8	coverage_minus=14	coverage_plus=1	flanking_left=150	flanking_right=150	frequency=4.755e-02	junction_possible_overlap_registers=141	key=REL606__1373585__-1__REL606__1373601__-1__8____150__150__0__0	max_left=123	max_left_minus=123	max_left_plus=33	max_min_left=58	max_min_left_minus=58	max_min_left_plus=33	max_min_right=60	max_min_right_minus=60	max_min_right_plus=0	max_pos_hash_score=282	max_right=134	max_right_minus=134	max_right_plus=103	neg_log10_pos_hash_p_value=11.1	new_junction_coverage=0.06	new_junction_read_count=15	polymorphism_frequency=4.755e-02	pos_hash_score=12	prediction=polymorphism	reject=COVERAGE_EVENNESS_SKEW,FREQUENCY_CUTOFF	side_1_annotate_key=gene	side_1_continuation=0	side_1_coverage=1.27	side_1_overlap=8	side_1_possible_overlap_registers=149	side_1_read_count=356	side_1_redundant=0	side_2_annotate_key=gene	side_2_continuation=0	side_2_coverage=1.00	side_2_overlap=0	side_2_possible_overlap_registers=141	side_2_read_count=264	side_2_redundant=0	total_non_overlap_reads=15
JC	193	.	REL606	1388569	1	REL606	1388604	1	0	alignment_overlap=16	coverage_minus=3	coverage_plus=12	flanking_left=150	flanking_right=150	frequency=6.232e-02	junction_possible_overlap_registers=133	key=REL606__1388569__1__REL606__1388588__1__16____150__150__0__0	max_left=116	max_left_minus=112	max_left_plus=116	max_min_left=7	max_min_left_minus=7	max_min_left_plus=0	max_min_right=60	max_min_right_minus=22	max_min_right_plus=60	max_pos_hash_score=266	max_right=128	max_right_minus=128	max_right_plus=60	neg_log10_pos_hash_p_value=11.0	new_junction_coverage=0.06	new_junction_read_count=15	polymorphism_frequency=6.232e-02	pos_hash_score=11	prediction=polymorphism	reject=COVERAGE_EVENNESS_SKEW,FREQUENCY_CUTOFF	side_1_annotate_key=gene	side_1_continuation=0	side_1_coverage=0.98	side_1_overlap=16	side_1_possible_overlap_registers=149	side_1_read_count=276	side_1_redundant=0	side_2_annotate_key=gene	side_2_continuation=0	side_2_coverage=0.82	side_2_overlap=0	side_2_possible_overlap_registers=133	side_2_read_count=205	side_2_redundant=0	total_non_overlap_reads=15
JC	194	.	REL606	1410620	1	REL606	1410671	1	0	alignment_overlap=9	coverage_minus=0	coverage_plus=5	flanking_left=150	flanking_right=150	frequency=1.906e-02	junction_possible_overlap_registers=140	key=REL606__1410620__1__REL606__1410662__1__9____150__150__0__0	max_left=133	max_left_minus=0	max_left_plus=133	max_min_left=66	max_min_left_minus=0	max_min_left_plus=66	max_min_right=70	max_min_right_minus=0	max_min_right_plus=70	max_pos_hash_score=280	max_right=77	max_right_minus=0	max_right_plus=77	neg_log10_pos_hash_p_value=14.8	new_junction_coverage=0.02	new_junction_read_count=5	no_show=1	polymorphism_frequency=1.906e-02	pos_hash_score=5	prediction=polymorphism	reject=COVERAGE_EVENNESS_SKEW,FREQUENCY_CUTOFF	side_1_annotate_key=gene	side_1_continuation=0	side_1_coverage=0.96	side_1_overlap=9	side_1_possible_overlap_registers=149	side_1_read_count=269	side_1_redundant=0	side_2_annotate_key=gene	side_2_continuation=0	side_2_coverage=1.00	side_2_overlap=0	side_2_possible_overlap_registers=140	side_2_read_count=262	side_2_redundant=0	total_non_overlap_reads=5
JC	195	.	REL606	1434486	1	REL606	1434549	1	0	alignment_overlap=8	coverage_minus=1	coverage_plus=5	flanking_left=150	flanking_right=150	frequency=2.865e-02	junction_possible_overlap_registers=141	key=REL606__1434486__1__REL606__1434541__1__8____150__150__0__0	max_left=138	max_left_minus=69	max_left_plus=138	max_min_left=69	max_min_left_minus=69	max_min_left_plus=1	max_min_right=44	max_min_right_minus=0	max_min_right_plus=44	max_pos_hash_score=282	max_right=133	max_right_minus=73	max_right_plus=133	neg_log10_pos_hash_p_value=14.2	new_junction_coverage=0.02	new_junction_read_count=6	no_show=1	polymorphism_frequency=2.865e-02	pos_hash_score=6	prediction=polymorphism	reject=COVERAGE_EVENNESS_SKEW,FREQUENCY_CUTOFF	side_1_annotate_key=gene	side_1_continuation=0	side_1_coverage=0.74	side_1_overlap=8	side_1_possible_overlap_registers=149	side_1_read_count=207	side_1_redundant=0	side_2_annotate_key=gene	side_2_continuation=0	side_2_coverage=0.80	side_2_overlap=0	side_2_possible_overlap_registers=141	side_2_read_count=211	side_2_redundant=0	total_non_overlap_reads=6
JC	196	.	REL606	1458877	1	REL606	1458912	1	0	alignment_overlap=9	coverage_minus=2	coverage_plus=10	flanking_left=150	flanking_right=150	frequency=5.750e-02	junction_possible_overlap_registers=140	key=REL606__1458877__1__REL606__1458903__1__9____150__150__0__0	max_left=139	max_left_minus=130	max_left_plus=139	max_min_left=61	max_min_left_minus=0	max_min_left_plus=61	max_min_right=58	max_min_right_minus=22	max_min_right_plus=58	max_pos_hash_score=280	max_right=96	max_right_minus=22	max_right_plus=96	neg_log10_pos_hash_p_value=11.5	new_junction_coverage=0.05	new_junction_read_count=12	no_show=1	polymorphism_frequency=5.750e-02	pos_hash_score=11	prediction=polymorphism	reject=COVERAGE_EVENNESS_SKEW,FREQUENCY_CUTOFF	side_1_annotate_key=gene	side_1_continuation=0	side_1_coverage=0.75	side_1_overlap=9	side_1_possible_overlap_registers=149	side_1_read_count=209	side_1_redundant=0	side_2_annotate_key=gene	side_2_continuation=0	side_2_coverage=0.75	side_2_overlap=0	side_2_possible_overlap_registers=140	side_2_read_count=197	side_2_redundant=0	total_non_overlap_reads=12
JC	197	.	REL606	1485757	1	REL606	1485798	1	0	alignment_overlap=11	coverage_minus=1	coverage_plus=2	flanking_left=150	flanking_right=150	frequency=1.759e-02	junction_possible_overlap_registers=138	key=REL606__1485757__1__REL606__1485787__1__11____150__150__0__0	max_left=101	max_left_minus=36	max_left_plus=101	max_min_left=36	max_min_left_minus=36	max_min_left_plus=0	max_min_right=48	max_min_right_minus=0	max_min_right_plus=48	max_pos_hash_score=276	max_right=103	max_right_minus=103	max_right_plus=48	neg_log10_pos_hash_p_value=16.2	new_junction_coverage=0.02	new_junction_read_count=4	no_show=1	polymorphism_frequency=1.759e-02	pos_hash_score=3	prediction=polymorphism	reject=COVERAGE_EVENNESS_SKEW,FREQUENCY_CUTOFF	side_1_annotate_key=gene	side_1_continuation=0	side_1_coverage=0.79	side_1_overlap=11	side_1_possible_overlap_registers=149	side_1_read_count=221	side_1_redundant=0	side_2_annotate_key=gene	side_2_continuation=0	side_2_coverage=0.93	side_2_overlap=0	side_2_possible_overlap_registers=138	side_2_read_count=242	side_2_redundant=0	total_non_overlap_reads=3
JC	198	.	REL606	1489867	1	REL606	1489932	1	0	alignment_overlap=10	coverage_minus=0	coverage_plus=5	flanking_left=150	flanking_right=150	frequency=1.819e-02	junction_possible_overlap_registers=139	key=REL606__1489867__1__REL606__1489922__1__10____150__150__0__0	max_left=134	max_left_minus=0	max_left_plus=134	max_min_left=61	max_min_left_minus=0	max_min_left_plus=61	max_min_right=54	max_min_right_minus=0	max_min_right_plus=54	max_pos_hash_score=278	max_right=79	max_right_minus=0	max_right_plus=79	neg_log10_pos_hash_p_value=14.7	new_junction_coverage=0.02	new_junction_read_count=5	no_show=1	polymorphism_frequency=1.819e-02	pos_hash_score=5	prediction=polymorphism	reject=COVERAGE_EVENNESS_SKEW,FREQUENCY_CUTOFF	side_1_annotate_key=gene	side_1_continuation=0	side_1_coverage=1.02	side_1_overlap=10	side_1_possible_overlap_registers=149	side_1_read_count=286	side_1_redundant=0	side_2_annotate_key=gene	side_2_continuation=0	side_2_coverage=1.04	side_2_overlap=0	side_2_possible_overlap_registers=139	side_2_read_count=273	side_2_redundant=0	total_non_overlap_reads=5
JC	199	.	REL606	1493958	-1	REL606	1493967	-1	0	alignment_overlap=13	coverage_minus=3	coverage_plus=0	flanking_left=150	flanking_right=150	frequency=1.203e-02	junction_possible_overlap_registers=136	key=REL606__1493958__-1__REL606__1493980__-1__13____150__150__0__0	max_left=71	max_left_minus=71	max_left_plus=0	max_min_left=64	max_min_left_minus=64	max_min_left_plus=0	max_min_right=66	max_min_right_minus=66	max_min_right_plus=0	max_pos_hash_score=272	max_right=79	max_right_minus=79	max_right_plus=0	neg_log10_pos_hash_p_value=16.1	new_junction_coverage=0.02	new_junction_read_count=4	no_show=1	polymorphism_frequency=1.203e-02	pos_hash_score=3	prediction=polymorphism	reject=COVERAGE_EVENNESS_SKEW,FREQUENCY_CUTOFF	side_1_annotate_key=gene	side_1_continuation=0	side_1_coverage=1.26	side_1_overlap=13	side_1_possible_overlap_registers=149	side_1_read_count=353	side_1_redundant=0	side_2_annotate_key=gene	side_2_continuation=0	side_2_coverage=1.31	side_2_overlap=0	side_2_possible_overlap_registers=136	side_2_read_count=335	side_2_redundant=0	total_non_overlap_reads=3
JC	200	.	REL606	1633454	1	REL606	1633862	1	0	alignment_overlap=10	coverage_minus=2	coverage_plus=1	flanking_left=150	flanking_right=150	frequency=1.159e-02	junction_possible_overlap_registers=139	key=REL606__1633454__1__REL606__1633852__1__10____150__150__0__0	max_left=107	max_left_minus=107	max_left_plus=36	max_min_left=36	max_min_left_minus=0	max_min_left_plus=36	max_min_right=47	max_min_right_minus=47	max_min_right_plus=0	max_pos_hash_score=278	max_right=104	max_right_minus=47	max_right_plus=104	neg_log10_pos_hash_p_value=16.3	new_junction_coverage=0.01	new_junction_read_count=3	no_show=1	polymorphism_frequency=1.159e-02	pos_hash_score=3	prediction=polymorphism	reject=COVERAGE_EVENNESS_SKEW,FREQUENCY_CUTOFF	side_1_annotate_key=gene	side_1_continuation=0	side_1_coverage=0.86	side_1_overlap=10	side_1_possible_overlap_registers=149	side_1_read_count=240	side_1_redundant=0	side_2_annotate_key=gene	side_2_continuation=0	side_2_coverage=1.10	side_2_overlap=0	side_2_possible_overlap_registers=139	side_2_read_count=288	side_2_redundant=0	total_non_overlap_reads=3
JC	201	.	REL606	1733194	-1	REL606	1733195	-1	0	alignment_overlap=14	coverage_minus=4	coverage_plus=0	flanking_left=150	flanking_right=150	frequency=1.535e-02	junction_possible_overlap_registers=135	key=REL606__1733194__-1__REL606__1733209__-1__14____150__150__0__0	max_left=52	max_left_minus=52	max_left_plus=0	max_min_left=52	max_min_left_minus=52	max_min_left_plus=0	max_min_right=0	max_min_right_minus=0	max_min_right_plus=0	max_pos_hash_score=270	max_right=102	max_right_minus=102	max_right_plus=0	neg_log10_pos_hash_p_value=16.0	new_junction_coverage=0.02	new_junction_read_count=4	no_show=1	polymorphism_frequency=1.535e-02	pos_hash_score=3	prediction=polymorphism	reject=COVERAGE_EVENNESS_SKEW,FREQUENCY_CUTOFF	side_1_annotate_key=gene	side_1_continuation=0	side_1_coverage=0.98	side_1_overlap=14	side_1_possible_overlap_registers=149	side_1_read_count=274	side_1_redundant=0	side_2_annotate_key=gene	side_2_continuation=0	side_2_coverage=1.04	side_2_overlap=0	side_2_possible_overlap_registers=135	side_2_read_count=265	side_2_redundant=0	total_non_overlap_reads=4
JC	202	.	REL606	1753492	1	REL606	1753615	1	0	alignment_overlap=5	coverage_minus=2	coverage_plus=2	flanking_left=150	flanking_right=150	frequency=1.393e-02	junction_possible_overlap_registers=144	key=REL606__1753492__1__REL606__1753610__1__5____150__150__0__0	max_left=102	max_left_minus=102	max_left_plus=93	max_min_left=43	max_min_left_minus=0	max_min_left_plus=43	max_min_right=52	max_min_right_minus=43	max_min_right_plus=52	max_pos_hash_score=288	max_right=102	max_right_minus=43	max_right_plus=102	neg_log10_pos_hash_p_value=16.6	new_junction_coverage=0.01	new_junction_read_count=4	no_show=1	polymorphism_frequency=1.393e-02	pos_hash_score=3	prediction=polymorphism	reject=COVERAGE_EVENNESS_SKEW,FREQUENCY_CUTOFF	side_1_annotate_key=gene	side_1_continuation=0	side_1_coverage=1.05	side_1_overlap=5	side_1_possible_overlap_registers=149	side_1_read_count=294	side_1_redundant=0	side_2_annotate_key=gene	side_2_continuation=0	side_2_coverage=1.04	side_2_overlap=0	side_2_possible_overlap_registers=144	side_2_read_count=282	side_2_redundant=0	total_non_overlap_reads=4
JC	203	.	REL606	1804084	-1	REL606	1804118	-1	0	alignment_overlap=9	coverage_minus=5	coverage_plus=0	flanking_left=150	flanking_right=150	frequency=2.203e-02	junction_possible_overlap_registers=140	key=REL606__1804084__-1__REL606__1804127__-1__9____150__150__0__0	max_left=52	max_left_minus=52	max_left_plus=0	max_min_left=52	max_min_left_minus=52	max_min_left_plus=0	max_min_right=0	max_min_right_minus=0	max_min_right_plus=0	max_pos_hash_score=280	max_right=134	max_right_minus=134	max_right_plus=0	neg_log10_pos_hash_p_value=14.8	new_junction_coverage=0.02	new_junction_read_count=6	no_show=1	polymorphism_frequency=2.203e-02	pos_hash_score=5	prediction=polymorphism	reject=COVERAGE_EVENNESS_SKEW,FREQUENCY_CUTOFF	side_1_annotate_key=gene	side_1_continuation=0	side_1_coverage=0.96	side_1_overlap=9	side_1_possible_overlap_registers=149	side_1_read_count=268	side_1_redundant=0	side_2_annotate_key=gene	side_2_continuation=0	side_2_coverage=1.07	side_2_overlap=0	side_2_possible_overlap_registers=140	side_2_read_count=281	side_2_redundant=0	total_non_overlap_reads=5
JC	204	.	REL606	1815135	-1	REL606	1815145	-1	0	alignment_overlap=8	coverage_minus=8	coverage_plus=1	flanking_left=150	flanking_right=150	frequency=2.534e-02	junction_possible_overlap_registers=141	key=REL606__1815135__-1__REL606__1815153__-1__8____150__150__0__0	max_left=55	max_left_minus=55	max_left_plus=5	max_min_left=55	max_min_left_minus=55	max_min_left_plus=5	max_min_right=0	max_min_right_minus=0	max_min_right_plus=0	max_pos_hash_score=282	max_right=137	max_right_minus=135	max_right_plus=137	neg_log10_pos_hash_p_value=12.5	new_junction_coverage=0.03	new_junction_read_count=9	no_show=1	polymorphism_frequency=2.534e-02	pos_hash_score=9	prediction=polymorphism	reject=COVERAGE_EVENNESS_SKEW,FREQUENCY_CUTOFF	side_1_annotate_key=gene	side_1_continuation=0	side_1_coverage=1.30	side_1_overlap=8	side_1_possible_overlap_registers=149	side_1_read_count=365	side_1_redundant=0	side_2_annotate_key=gene	side_2_continuation=0	side_2_coverage=1.31	side_2_overlap=0	side_2_possible_overlap_registers=141	side_2_read_count=347	side_2_redundant=0	total_non_overlap_reads=9
JC	205	.	REL606	1820068	-1	REL606	1820612	-1	0	alignment_overlap=5	coverage_minus=1	coverage_plus=2	flanking_left=150	flanking_right=150	frequency=1.071e-02	junction_possible_overlap_registers=144	key=REL606__1820068__-1__REL606__1820617__-1__5____150__150__0__0	max_left=50	max_left_minus=44	max_left_plus=50	max_min_left=50	max_min_left_minus=44	max_min_left_plus=50	max_min_right=0	max_min_right_minus=0	max_min_right_plus=0	max_pos_hash_score=288	max_right=97	max_right_minus=97	max_right_plus=95	neg_log10_pos_hash_p_value=16.6	new_junction_coverage=0.01	new_junction_read_count=3	no_show=1	polymorphism_frequency=1.071e-02	pos_hash_score=3	prediction=polymorphism	reject=COVERAGE_EVENNESS_SKEW,FREQUENCY_CUTOFF	side_1_annotate_key=gene	side_1_continuation=0	side_1_coverage=0.83	side_1_overlap=5	side_1_possible_overlap_registers=149	side_1_read_count=233	side_1_redundant=0	side_2_annotate_key=gene	side_2_continuation=0	side_2_coverage=1.21	side_2_overlap=0	side_2_possible_overlap_registers=144	side_2_read_count=329	side_2_redundant=0	total_non_overlap_reads=3
JC	206	.	REL606	1828926	-1	REL606	1828954	-1	0	alignment_overlap=10	coverage_minus=5	coverage_plus=1	flanking_left=150	flanking_right=150	frequency=1.771e-02	junction_possible_overlap_registers=139	key=REL606__1828926__-1__REL606__1828964__-1__10____150__150__0__0	max_left=80	max_left_minus=43	max_left_plus=80	max_min_left=43	max_min_left_minus=43	max_min_left_plus=0	max_min_right=60	max_min_right_minus=0	max_min_right_plus=60	max_pos_hash_score=278	max_right=137	max_right_minus=137	max_right_plus=60	neg_log10_pos_hash_p_value=14.1	new_junction_coverage=0.02	new_junction_read_count=6	no_show=1	polymorphism_frequency=1.771e-02	pos_hash_score=6	prediction=polymorphism	reject=COVERAGE_EVENNESS_SKEW,FREQUENCY_CUTOFF	side_1_annotate_key=gene	side_1_continuation=0	side_1_coverage=1.36	side_1_overlap=10	side_1_possible_overlap_registers=149	side_1_read_count=380	side_1_redundant=0	side_2_annotate_key=gene	side_2_continuation=0	side_2_coverage=1.19	side_2_overlap=0	side_2_possible_overlap_registers=139	side_2_read_count=311	side_2_redundant=0	total_non_overlap_reads=6
JC	207	.	REL606	1854191	-1	REL606	1854206	-1	0	alignment_overlap=8	coverage_minus=6	coverage_plus=2	flanking_left=150	flanking_right=150	frequency=4.090e-02	junction_possible_overlap_registers=141	key=REL606__1854191__-1__REL606__1854214__-1__8____150__150__0__0	max_left=83	max_left_minus=59	max_left_plus=83	max_min_left=59	max_min_left_minus=59	max_min_left_plus=25	max_min_right=59	max_min_right_minus=0	max_min_right_plus=59	max_pos_hash_score=282	max_right=141	max_right_minus=141	max_right_plus=116	neg_log10_pos_hash_p_value=13.0	new_junction_coverage=0.03	new_junction_read_count=9	no_show=1	polymorphism_frequency=4.090e-02	pos_hash_score=8	prediction=polymorphism	reject=COVERAGE_EVENNESS_SKEW,FREQUENCY_CUTOFF	side_1_annotate_key=gene	side_1_continuation=0	side_1_coverage=0.79	side_1_overlap=8	side_1_possible_overlap_registers=149	side_1_read_count=222	side_1_redundant=0	side_2_annotate_key=gene	side_2_continuation=0	side_2_coverage=0.80	side_2_overlap=0	side_2_possible_overlap_registers=141	side_2_read_count=212	side_2_redundant=0	total_non_overlap_reads=8
JC	208	.	REL606	1856751	1	REL606	2264348	1	0	alignment_overlap=3	coverage_minus=3	coverage_plus=8	flanking_left=150	flanking_right=150	frequency=3.667e-01	junction_possible_overlap_registers=146	key=REL606__1856751__1__REL606__2264345__1__3____150__150__1__0	max_left=113	max_left_minus=113	max_left_plus=100	max_min_left=56	max_min_left_minus=49	max_min_left_plus=56	max_min_right=70	max_min_right_minus=34	max_min_right_plus=70	max_pos_hash_score=292	max_right=98	max_right_minus=98	max_right_plus=91	neg_log10_pos_hash_p_value=13.9	new_junction_coverage=0.04	new_junction_read_count=11	no_show=1	polymorphism_frequency=3.667e-01	pos_hash_score=7	prediction=polymorphism	reject=COVERAGE_EVENNESS_SKEW	side_1_annotate_key=repeat	side_1_continuation=0	side_1_coverage=NA	side_1_overlap=3	side_1_read_count=NA	side_1_redundant=1	side_2_annotate_key=gene	side_2_continuation=0	side_2_coverage=0.07	side_2_overlap=0	side_2_possible_overlap_registers=146	side_2_read_count=19	side_2_redundant=0	total_non_overlap_reads=11
JC	209	.	REL606	1856751	1	REL606	2264353	-1	0	alignment_overlap=3	coverage_minus=186	coverage_plus=134	flanking_left=150	flanking_right=150	frequency=1	junction_possible_overlap_registers=146	key=REL606__1856751__1__REL606__2264356__-1__3____150__150__1__0	max_left=144	max_left_minus=143	max_left_plus=144	max_min_left=73	max_min_left_minus=71	max_min_left_plus=73	max_min_right=72	max_min_right_minus=72	max_min_right_plus=71	max_pos_hash_score=292	max_right=147	max_right_minus=147	max_right_plus=146	neg_log10_pos_hash_p_value=0.1	new_junction_coverage=1.29	new_junction_read_count=354	polymorphism_frequency=9.970e-01	pos_hash_score=108	prediction=consensus	read_count_offset=8	side_1_annotate_key=repeat	side_1_continuation=0	side_1_coverage=NA	side_1_overlap=3	side_1_read_count=NA	side_1_redundant=1	side_2_annotate_key=gene	side_2_continuation=0	side_2_coverage=0.00	side_2_overlap=0	side_2_possible_overlap_registers=138	side_2_read_count=1	side_2_redundant=0	total_non_overlap_reads=320
JC	210	.	REL606	1929411	-1	REL606	1929422	-1	0	alignment_overlap=7	coverage_minus=4	coverage_plus=1	flanking_left=150	flanking_right=150	frequency=2.097e-02	junction_possible_overlap_registers=142	key=REL606__1929411__-1__REL606__1929429__-1__7____150__150__0__0	max_left=40	max_left_minus=40	max_left_plus=35	max_min_left=40	max_min_left_minus=40	max_min_left_plus=35	max_min_right=0	max_min_right_minus=0	max_min_right_plus=0	max_pos_hash_score=284	max_right=123	max_right_minus=123	max_right_plus=106	neg_log10_pos_hash_p_value=14.9	new_junction_coverage=0.02	new_junction_read_count=5	no_show=1	polymorphism_frequency=2.097e-02	pos_hash_score=5	prediction=polymorphism	reject=COVERAGE_EVENNESS_SKEW,FREQUENCY_CUTOFF	side_1_annotate_key=gene	side_1_continuation=0	side_1_coverage=0.84	side_1_overlap=7	side_1_possible_overlap_registers=149	side_1_read_count=236	side_1_redundant=0	side_2_annotate_key=gene	side_2_continuation=0	side_2_coverage=0.91	side_2_overlap=0	side_2_possible_overlap_registers=142	side_2_read_count=242	side_2_redundant=0	total_non_overlap_reads=5
JC	211	.	REL606	1965122	-1	REL606	1965131	-1	0	alignment_overlap=10	coverage_minus=10	coverage_plus=0	flanking_left=150	flanking_right=150	frequency=4.056e-02	junction_possible_overlap_registers=139	key=REL606__1965122__-1__REL606__1965141__-1__10____150__150__0__0	max_left=124	max_left_minus=124	max_left_plus=0	max_min_left=64	max_min_left_minus=64	max_min_left_plus=0	max_min_right=16	max_min_right_minus=16	max_min_right_plus=0	max_pos_hash_score=278	max_right=136	max_right_minus=136	max_right_plus=0	neg_log10_pos_hash_p_value=12.9	new_junction_coverage=0.04	new_junction_read_count=10	no_show=1	polymorphism_frequency=4.056e-02	pos_hash_score=8	prediction=polymorphism	reject=COVERAGE_EVENNESS_SKEW,FREQUENCY_CUTOFF	side_1_annotate_key=gene	side_1_continuation=0	side_1_coverage=0.90	side_1_overlap=10	side_1_possible_overlap_registers=149	side_1_read_count=252	side_1_redundant=0	side_2_annotate_key=gene	side_2_continuation=0	side_2_coverage=0.91	side_2_overlap=0	side_2_possible_overlap_registers=139	side_2_read_count=238	side_2_redundant=0	total_non_overlap_reads=10
JC	212	.	REL606	1979802	1	REL606	1979835	1	0	alignment_overlap=10	coverage_minus=0	coverage_plus=3	flanking_left=150	flanking_right=150	frequency=1.124e-02	junction_possible_overlap_registers=139	key=REL606__1979802__1__REL606__1979825__1__10____150__150__0__0	max_left=109	max_left_minus=0	max_left_plus=109	max_min_left=0	max_min_left_minus=0	max_min_left_plus=0	max_min_right=55	max_min_right_minus=0	max_min_right_plus=55	max_pos_hash_score=278	max_right=55	max_right_minus=0	max_right_plus=55	neg_log10_pos_hash_p_value=16.3	new_junction_coverage=0.01	new_junction_read_count=3	no_show=1	polymorphism_frequency=1.124e-02	pos_hash_score=3	prediction=polymorphism	reject=COVERAGE_EVENNESS_SKEW,FREQUENCY_CUTOFF	side_1_annotate_key=gene	side_1_continuation=0	side_1_coverage=1.03	side_1_overlap=10	side_1_possible_overlap_registers=149	side_1_read_count=289	side_1_redundant=0	side_2_annotate_key=gene	side_2_continuation=0	side_2_coverage=0.99	side_2_overlap=0	side_2_possible_overlap_registers=139	side_2_read_count=258	side_2_redundant=0	total_non_overlap_reads=3
JC	213	.	REL606	2033214	-1	REL606	2033242	-1	0	alignment_overlap=4	coverage_minus=5	coverage_plus=0	flanking_left=150	flanking_right=150	frequency=1.620e-02	junction_possible_overlap_registers=145	key=REL606__2033214__-1__REL606__2033246__-1__4____150__150__0__0	max_left=80	max_left_minus=80	max_left_plus=0	max_min_left=56	max_min_left_minus=56	max_min_left_plus=0	max_min_right=66	max_min_right_minus=66	max_min_right_plus=0	max_pos_hash_score=290	max_right=115	max_right_minus=115	max_right_plus=0	neg_log10_pos_hash_p_value=15.9	new_junction_coverage=0.02	new_junction_read_count=5	no_show=1	polymorphism_frequency=1.620e-02	pos_hash_score=4	prediction=polymorphism	reject=COVERAGE_EVENNESS_SKEW,FREQUENCY_CUTOFF	side_1_annotate_key=gene	side_1_continuation=0	side_1_coverage=1.15	side_1_overlap=4	side_1_possible_overlap_registers=149	side_1_read_count=321	side_1_redundant=0	side_2_annotate_key=gene	side_2_continuation=0	side_2_coverage=1.08	side_2_overlap=0	side_2_possible_overlap_registers=145	side_2_read_count=295	side_2_redundant=0	total_non_overlap_reads=5
JC	214	.	REL606	2062991	1	REL606	2112669	1	0	alignment_overlap=2	coverage_minus=96	coverage_plus=198	flanking_left=150	flanking_right=150	frequency=1	junction_possible_overlap_registers=147	key=REL606__2062991__1__REL606__2112667__1__2____150__150__1__0	max_left=144	max_left_minus=144	max_left_plus=144	max_min_left=73	max_min_left_minus=68	max_min_left_plus=73	max_min_right=74	max_min_right_minus=74	max_min_right_plus=74	max_pos_hash_score=294	max_right=146	max_right_minus=139	max_right_plus=146	neg_log10_pos_hash_p_value=0.3	new_junction_coverage=1.11	new_junction_read_count=308	polymorphism_frequency=1.000e+00	pos_hash_score=97	prediction=consensus	read_count_offset=3	side_1_annotate_key=repeat	side_1_continuation=0	side_1_coverage=NA	side_1_overlap=2	side_1_read_count=NA	side_1_redundant=1	side_2_annotate_key=gene	side_2_continuation=0	side_2_coverage=0.00	side_2_overlap=0	side_2_possible_overlap_registers=144	side_2_read_count=0	side_2_redundant=0	total_non_overlap_reads=294
JC	215	.	REL606	2064433	-1	REL606	2112671	-1	0	alignment_overlap=0	coverage_minus=145	coverage_plus=133	flanking_left=150	flanking_right=150	frequency=1	junction_possible_overlap_registers=149	key=REL606__2064433__-1__REL606__2112671__-1__0____150__150__1__0	max_left=145	max_left_minus=145	max_left_plus=144	max_min_left=67	max_min_left_minus=66	max_min_left_plus=67	max_min_right=75	max_min_right_minus=75	max_min_right_plus=72	max_pos_hash_score=298	max_right=149	max_right_minus=149	max_right_plus=149	neg_log10_pos_hash_p_value=0.2	new_junction_coverage=1.27	new_junction_read_count=356	polymorphism_frequency=9.971e-01	pos_hash_score=105	prediction=consensus	read_count_offset=3	side_1_annotate_key=repeat	side_1_continuation=0	side_1_coverage=NA	side_1_overlap=0	side_1_read_count=NA	side_1_redundant=1	side_2_annotate_key=gene	side_2_continuation=0	side_2_coverage=0.00	side_2_overlap=0	side_2_possible_overlap_registers=146	side_2_read_count=1	side_2_redundant=0	total_non_overlap_reads=278
JC	216	.	REL606	2064536	-1	REL606	2064547	-1	0	alignment_overlap=11	coverage_minus=14	coverage_plus=0	flanking_left=150	flanking_right=150	frequency=4.666e-02	junction_possible_overlap_registers=138	key=REL606__2064536__-1__REL606__2064558__-1__11____150__150__0__0	max_left=55	max_left_minus=55	max_left_plus=0	max_min_left=55	max_min_left_minus=55	max_min_left_plus=0	max_min_right=0	max_min_right_minus=0	max_min_right_plus=0	max_pos_hash_score=276	max_right=135	max_right_minus=135	max_right_plus=0	neg_log10_pos_hash_p_value=12.3	new_junction_coverage=0.06	new_junction_read_count=15	no_show=1	polymorphism_frequency=4.666e-02	pos_hash_score=9	prediction=polymorphism	reject=COVERAGE_EVENNESS_SKEW,FREQUENCY_CUTOFF	side_1_annotate_key=gene	side_1_continuation=0	side_1_coverage=1.16	side_1_overlap=11	side_1_possible_overlap_registers=149	side_1_read_count=325	side_1_redundant=0	side_2_annotate_key=gene	side_2_continuation=0	side_2_coverage=1.20	side_2_overlap=0	side_2_possible_overlap_registers=138	side_2_read_count=312	side_2_redundant=0	total_non_overlap_reads=14
JC	217	.	REL606	2065922	-1	REL606	2065942	-1	0	alignment_overlap=8	coverage_minus=7	coverage_plus=1	flanking_left=150	flanking_right=150	frequency=3.408e-02	junction_possible_overlap_registers=141	key=REL606__2065922__-1__REL606__2065950__-1__8____150__150__0__0	max_left=101	max_left_minus=101	max_left_plus=26	max_min_left=70	max_min_left_minus=70	max_min_left_plus=26	max_min_right=41	max_min_right_minus=41	max_min_right_plus=0	max_pos_hash_score=282	max_right=125	max_right_minus=125	max_right_plus=116	neg_log10_pos_hash_p_value=13.6	new_junction_coverage=0.03	new_junction_read_count=8	no_show=1	polymorphism_frequency=3.408e-02	pos_hash_score=7	prediction=polymorphism	reject=COVERAGE_EVENNESS_SKEW,FREQUENCY_CUTOFF	side_1_annotate_key=gene	side_1_continuation=0	side_1_coverage=0.83	side_1_overlap=8	side_1_possible_overlap_registers=149	side_1_read_count=233	side_1_redundant=0	side_2_annotate_key=gene	side_2_continuation=0	side_2_coverage=0.88	side_2_overlap=0	side_2_possible_overlap_registers=141	side_2_read_count=233	side_2_redundant=0	total_non_overlap_reads=8
JC	218	.	REL606	2108927	-1	REL606	2109019	-1	0	alignment_overlap=7	coverage_minus=2	coverage_plus=2	flanking_left=150	flanking_right=150	frequency=1.813e-02	junction_possible_overlap_registers=142	key=REL606__2108927__-1__REL606__2109026__-1__7____150__150__0__0	max_left=100	max_left_minus=100	max_left_plus=63	max_min_left=64	max_min_left_minus=64	max_min_left_plus=63	max_min_right=43	max_min_right_minus=43	max_min_right_plus=0	max_pos_hash_score=284	max_right=80	max_right_minus=79	max_right_plus=80	neg_log10_pos_hash_p_value=16.5	new_junction_coverage=0.02	new_junction_read_count=6	no_show=1	polymorphism_frequency=1.813e-02	pos_hash_score=3	prediction=polymorphism	reject=COVERAGE_EVENNESS_SKEW,FREQUENCY_CUTOFF	side_1_annotate_key=gene	side_1_continuation=0	side_1_coverage=1.31	side_1_overlap=7	side_1_possible_overlap_registers=149	side_1_read_count=366	side_1_redundant=0	side_2_annotate_key=gene	side_2_continuation=0	side_2_coverage=1.13	side_2_overlap=0	side_2_possible_overlap_registers=142	side_2_read_count=301	side_2_redundant=0	total_non_overlap_reads=4
JC	219	.	REL606	2123660	-1	REL606	2123663	-1	0	alignment_overlap=8	coverage_minus=8	coverage_plus=1	flanking_left=150	flanking_right=150	frequency=2.385e-02	junction_possible_overlap_registers=141	key=REL606__2123660__-1__REL606__2123671__-1__8____150__150__0__0	max_left=35	max_left_minus=35	max_left_plus=10	max_min_left=35	max_min_left_minus=35	max_min_left_plus=10	max_min_right=0	max_min_right_minus=0	max_min_right_plus=0	max_pos_hash_score=282	max_right=136	max_right_minus=136	max_right_plus=123	neg_log10_pos_hash_p_value=13.0	new_junction_coverage=0.03	new_junction_read_count=9	no_show=1	polymorphism_frequency=2.385e-02	pos_hash_score=8	prediction=polymorphism	reject=COVERAGE_EVENNESS_SKEW,FREQUENCY_CUTOFF	side_1_annotate_key=gene	side_1_continuation=0	side_1_coverage=1.42	side_1_overlap=8	side_1_possible_overlap_registers=149	side_1_read_count=397	side_1_redundant=0	side_2_annotate_key=gene	side_2_continuation=0	side_2_coverage=1.36	side_2_overlap=0	side_2_possible_overlap_registers=141	side_2_read_count=361	side_2_redundant=0	total_non_overlap_reads=9
JC	220	.	REL606	2129765	-1	REL606	2129779	-1	0	alignment_overlap=10	coverage_minus=11	coverage_plus=4	flanking_left=150	flanking_right=150	frequency=5.374e-02	junction_possible_overlap_registers=139	key=REL606__2129765__-1__REL606__2129789__-1__10____150__150__0__0	max_left=127	max_left_minus=83	max_left_plus=127	max_min_left=49	max_min_left_minus=49	max_min_left_plus=0	max_min_right=69	max_min_right_minus=69	max_min_right_plus=18	max_pos_hash_score=278	max_right=132	max_right_minus=132	max_right_plus=18	neg_log10_pos_hash_p_value=11.4	new_junction_coverage=0.06	new_junction_read_count=15	polymorphism_frequency=5.374e-02	pos_hash_score=11	prediction=polymorphism	reject=COVERAGE_EVENNESS_SKEW,FREQUENCY_CUTOFF	side_1_annotate_key=gene	side_1_continuation=0	side_1_coverage=1.05	side_1_overlap=10	side_1_possible_overlap_registers=149	side_1_read_count=294	side_1_redundant=0	side_2_annotate_key=gene	side_2_continuation=0	side_2_coverage=0.97	side_2_overlap=0	side_2_possible_overlap_registers=139	side_2_read_count=254	side_2_redundant=0	total_non_overlap_reads=15
JC	221	.	REL606	2136121	1	REL606	2136143	1	0	alignment_overlap=9	coverage_minus=0	coverage_plus=3	flanking_left=150	flanking_right=150	frequency=1.151e-02	junction_possible_overlap_registers=140	key=REL606__2136121__1__REL606__2136134__1__9____150__150__0__0	max_left=107	max_left_minus=0	max_left_plus=107	max_min_left=65	max_min_left_minus=0	max_min_left_plus=65	max_min_right=49	max_min_right_minus=0	max_min_right_plus=49	max_pos_hash_score=280	max_right=76	max_right_minus=0	max_right_plus=76	neg_log10_pos_hash_p_value=16.3	new_junction_coverage=0.01	new_junction_read_count=3	no_show=1	polymorphism_frequency=1.151e-02	pos_hash_score=3	prediction=polymorphism	reject=COVERAGE_EVENNESS_SKEW,FREQUENCY_CUTOFF	side_1_annotate_key=gene	side_1_continuation=0	side_1_coverage=0.98	side_1_overlap=9	side_1_possible_overlap_registers=149	side_1_read_count=274	side_1_redundant=0	side_2_annotate_key=gene	side_2_continuation=0	side_2_coverage=0.98	side_2_overlap=0	side_2_possible_overlap_registers=140	side_2_read_count=258	side_2_redundant=0	total_non_overlap_reads=3
JC	222	.	REL606	2146494	1	REL606	2146568	1	0	alignment_overlap=8	coverage_minus=0	coverage_plus=4	flanking_left=150	flanking_right=150	frequency=2.665e-02	junction_possible_overlap_registers=141	key=REL606__2146494__1__REL606__2146560__1__8____150__150__0__0	max_left=101	max_left_minus=0	max_left_plus=101	max_min_left=0	max_min_left_minus=0	max_min_left_plus=0	max_min_right=66	max_min_right_minus=0	max_min_right_plus=66	max_pos_hash_score=282	max_right=66	max_right_minus=0	max_right_plus=66	neg_log10_pos_hash_p_value=15.6	new_junction_coverage=0.02	new_junction_read_count=4	no_show=1	polymorphism_frequency=2.665e-02	pos_hash_score=4	prediction=polymorphism	reject=COVERAGE_EVENNESS_SKEW,FREQUENCY_CUTOFF	side_1_annotate_key=gene	side_1_continuation=0	side_1_coverage=0.52	side_1_overlap=8	side_1_possible_overlap_registers=149	side_1_read_count=145	side_1_redundant=0	side_2_annotate_key=gene	side_2_continuation=0	side_2_coverage=0.58	side_2_overlap=0	side_2_possible_overlap_registers=141	side_2_read_count=155	side_2_redundant=0	total_non_overlap_reads=4
JC	223	.	REL606	2146501	-1	REL606	2146559	-1	0	alignment_overlap=8	coverage_minus=5	coverage_plus=0	flanking_left=150	flanking_right=150	frequency=3.884e-02	junction_possible_overlap_registers=141	key=REL606__2146501__-1__REL606__2146567__-1__8____150__150__0__0	max_left=95	max_left_minus=95	max_left_plus=0	max_min_left=49	max_min_left_minus=49	max_min_left_plus=0	max_min_right=53	max_min_right_minus=53	max_min_right_plus=0	max_pos_hash_score=282	max_right=86	max_right_minus=86	max_right_plus=0	neg_log10_pos_hash_p_value=14.9	new_junction_coverage=0.02	new_junction_read_count=6	no_show=1	polymorphism_frequency=3.884e-02	pos_hash_score=5	prediction=polymorphism	reject=COVERAGE_EVENNESS_SKEW,FREQUENCY_CUTOFF	side_1_annotate_key=gene	side_1_continuation=0	side_1_coverage=0.54	side_1_overlap=8	side_1_possible_overlap_registers=149	side_1_read_count=150	side_1_redundant=0	side_2_annotate_key=gene	side_2_continuation=0	side_2_coverage=0.58	side_2_overlap=0	side_2_possible_overlap_registers=141	side_2_read_count=155	side_2_redundant=0	total_non_overlap_reads=5
JC	224	.	REL606	2169028	1	REL606	2169064	1	0	alignment_overlap=8	coverage_minus=0	coverage_plus=14	flanking_left=150	flanking_right=150	frequency=7.378e-02	junction_possible_overlap_registers=141	key=REL606__2169028__1__REL606__2169056__1__8____150__150__0__0	max_left=134	max_left_minus=0	max_left_plus=134	max_min_left=70	max_min_left_minus=0	max_min_left_plus=70	max_min_right=62	max_min_right_minus=0	max_min_right_plus=62	max_pos_hash_score=282	max_right=123	max_right_minus=0	max_right_plus=123	neg_log10_pos_hash_p_value=11.1	new_junction_coverage=0.05	new_junction_read_count=14	polymorphism_frequency=7.378e-02	pos_hash_score=12	prediction=polymorphism	reject=COVERAGE_EVENNESS_SKEW,FREQUENCY_CUTOFF	side_1_annotate_key=gene	side_1_continuation=0	side_1_coverage=0.63	side_1_overlap=8	side_1_possible_overlap_registers=149	side_1_read_count=177	side_1_redundant=0	side_2_annotate_key=gene	side_2_continuation=0	side_2_coverage=0.69	side_2_overlap=0	side_2_possible_overlap_registers=141	side_2_read_count=184	side_2_redundant=0	total_non_overlap_reads=14
JC	225	.	REL606	2177931	-1	REL606	2177946	-1	0	alignment_overlap=8	coverage_minus=2	coverage_plus=3	flanking_left=150	flanking_right=150	frequency=2.225e-02	junction_possible_overlap_registers=141	key=REL606__2177931__-1__REL606__2177954__-1__8____150__150__0__0	max_left=108	max_left_minus=47	max_left_plus=108	max_min_left=47	max_min_left_minus=47	max_min_left_plus=0	max_min_right=40	max_min_right_minus=0	max_min_right_plus=40	max_pos_hash_score=282	max_right=131	max_right_minus=131	max_right_plus=40	neg_log10_pos_hash_p_value=14.9	new_junction_coverage=0.02	new_junction_read_count=5	no_show=1	polymorphism_frequency=2.225e-02	pos_hash_score=5	prediction=polymorphism	reject=COVERAGE_EVENNESS_SKEW,FREQUENCY_CUTOFF	side_1_annotate_key=gene	side_1_continuation=0	side_1_coverage=0.84	side_1_overlap=8	side_1_possible_overlap_registers=149	side_1_read_count=234	side_1_redundant=0	side_2_annotate_key=gene	side_2_continuation=0	side_2_coverage=0.82	side_2_overlap=0	side_2_possible_overlap_registers=141	side_2_read_count=218	side_2_redundant=0	total_non_overlap_reads=5
JC	226	.	REL606	2179322	1	REL606	2179355	1	0	alignment_overlap=13	coverage_minus=3	coverage_plus=8	flanking_left=150	flanking_right=150	frequency=4.414e-02	junction_possible_overlap_registers=136	key=REL606__2179322__1__REL606__2179342__1__13____150__150__0__0	max_left=135	max_left_minus=134	max_left_plus=135	max_min_left=47	max_min_left_minus=0	max_min_left_plus=47	max_min_right=49	max_min_right_minus=27	max_min_right_plus=49	max_pos_hash_score=272	max_right=90	max_right_minus=27	max_right_plus=90	neg_log10_pos_hash_p_value=12.7	new_junction_coverage=0.04	new_junction_read_count=11	no_show=1	polymorphism_frequency=4.414e-02	pos_hash_score=8	prediction=polymorphism	reject=COVERAGE_EVENNESS_SKEW,FREQUENCY_CUTOFF	side_1_annotate_key=gene	side_1_continuation=0	side_1_coverage=0.92	side_1_overlap=13	side_1_possible_overlap_registers=149	side_1_read_count=259	side_1_redundant=0	side_2_annotate_key=gene	side_2_continuation=0	side_2_coverage=0.94	side_2_overlap=0	side_2_possible_overlap_registers=136	side_2_read_count=240	side_2_redundant=0	total_non_overlap_reads=11
JC	227	.	REL606	2182437	1	REL606	2182456	1	0	alignment_overlap=8	coverage_minus=1	coverage_plus=3	flanking_left=150	flanking_right=150	frequency=1.519e-02	junction_possible_overlap_registers=141	key=REL606__2182437__1__REL606__2182448__1__8____150__150__0__0	max_left=101	max_left_minus=101	max_left_plus=97	max_min_left=0	max_min_left_minus=0	max_min_left_plus=0	max_min_right=52	max_min_right_minus=41	max_min_right_plus=52	max_pos_hash_score=282	max_right=52	max_right_minus=41	max_right_plus=52	neg_log10_pos_hash_p_value=16.4	new_junction_coverage=0.02	new_junction_read_count=4	no_show=1	polymorphism_frequency=1.519e-02	pos_hash_score=3	prediction=polymorphism	reject=COVERAGE_EVENNESS_SKEW,FREQUENCY_CUTOFF	side_1_annotate_key=gene	side_1_continuation=0	side_1_coverage=0.96	side_1_overlap=8	side_1_possible_overlap_registers=149	side_1_read_count=270	side_1_redundant=0	side_2_annotate_key=gene	side_2_continuation=0	side_2_coverage=0.99	side_2_overlap=0	side_2_possible_overlap_registers=141	side_2_read_count=263	side_2_redundant=0	total_non_overlap_reads=4
JC	228	.	REL606	2198062	1	REL606	2198091	1	0	alignment_overlap=7	coverage_minus=1	coverage_plus=16	flanking_left=150	flanking_right=150	frequency=7.381e-02	junction_possible_overlap_registers=142	key=REL606__2198062__1__REL606__2198084__1__7____150__150__0__0	max_left=140	max_left_minus=139	max_left_plus=140	max_min_left=70	max_min_left_minus=0	max_min_left_plus=70	max_min_right=51	max_min_right_minus=4	max_min_right_plus=51	max_pos_hash_score=284	max_right=73	max_right_minus=4	max_right_plus=73	neg_log10_pos_hash_p_value=12.1	new_junction_coverage=0.07	new_junction_read_count=18	no_show=1	polymorphism_frequency=7.381e-02	pos_hash_score=10	prediction=polymorphism	reject=COVERAGE_EVENNESS_SKEW,FREQUENCY_CUTOFF	side_1_annotate_key=gene	side_1_continuation=0	side_1_coverage=0.85	side_1_overlap=7	side_1_possible_overlap_registers=149	side_1_read_count=239	side_1_redundant=0	side_2_annotate_key=gene	side_2_continuation=0	side_2_coverage=0.84	side_2_overlap=0	side_2_possible_overlap_registers=142	side_2_read_count=224	side_2_redundant=0	total_non_overlap_reads=17
JC	229	.	REL606	2207955	-1	REL606	2207972	-1	0	alignment_overlap=8	coverage_minus=11	coverage_plus=1	flanking_left=150	flanking_right=150	frequency=5.051e-02	junction_possible_overlap_registers=141	key=REL606__2207955__-1__REL606__2207980__-1__8____150__150__0__0	max_left=70	max_left_minus=70	max_left_plus=9	max_min_left=70	max_min_left_minus=70	max_min_left_plus=9	max_min_right=0	max_min_right_minus=0	max_min_right_plus=0	max_pos_hash_score=282	max_right=139	max_right_minus=139	max_right_plus=133	neg_log10_pos_hash_p_value=11.5	new_junction_coverage=0.05	new_junction_read_count=12	no_show=1	polymorphism_frequency=5.051e-02	pos_hash_score=11	prediction=polymorphism	reject=COVERAGE_EVENNESS_SKEW,FREQUENCY_CUTOFF	side_1_annotate_key=gene	side_1_continuation=0	side_1_coverage=0.86	side_1_overlap=8	side_1_possible_overlap_registers=149	side_1_read_count=240	side_1_redundant=0	side_2_annotate_key=gene	side_2_continuation=0	side_2_coverage=0.84	side_2_overlap=0	side_2_possible_overlap_registers=141	side_2_read_count=224	side_2_redundant=0	total_non_overlap_reads=12
JC	230	.	REL606	2208288	-1	REL606	2208294	-1	0	alignment_overlap=10	coverage_minus=8	coverage_plus=3	flanking_left=150	flanking_right=150	frequency=4.487e-02	junction_possible_overlap_registers=139	key=REL606__2208288__-1__REL606__2208304__-1__10____150__150__0__0	max_left=138	max_left_minus=138	max_left_plus=131	max_min_left=63	max_min_left_minus=63	max_min_left_plus=0	max_min_right=9	max_min_right_minus=2	max_min_right_plus=9	max_pos_hash_score=278	max_right=131	max_right_minus=131	max_right_plus=9	neg_log10_pos_hash_p_value=12.4	new_junction_coverage=0.04	new_junction_read_count=11	no_show=1	polymorphism_frequency=4.487e-02	pos_hash_score=9	prediction=polymorphism	reject=COVERAGE_EVENNESS_SKEW,FREQUENCY_CUTOFF	side_1_annotate_key=gene	side_1_continuation=0	side_1_coverage=0.89	side_1_overlap=10	side_1_possible_overlap_registers=149	side_1_read_count=249	side_1_redundant=0	side_2_annotate_key=gene	side_2_continuation=0	side_2_coverage=0.90	side_2_overlap=0	side_2_possible_overlap_registers=139	side_2_read_count=236	side_2_redundant=0	total_non_overlap_reads=11
JC	231	.	REL606	2215617	-1	REL606	2215652	-1	0	alignment_overlap=8	coverage_minus=5	coverage_plus=0	flanking_left=150	flanking_right=150	frequency=2.117e-02	junction_possible_overlap_registers=141	key=REL606__2215617__-1__REL606__2215660__-1__8____150__150__0__0	max_left=81	max_left_minus=81	max_left_plus=0	max_min_left=61	max_min_left_minus=61	max_min_left_plus=0	max_min_right=61	max_min_right_minus=61	max_min_right_plus=0	max_pos_hash_score=282	max_right=133	max_right_minus=133	max_right_plus=0	neg_log10_pos_hash_p_value=14.9	new_junction_coverage=0.02	new_junction_read_count=5	no_show=1	polymorphism_frequency=2.117e-02	pos_hash_score=5	prediction=polymorphism	reject=COVERAGE_EVENNESS_SKEW,FREQUENCY_CUTOFF	side_1_annotate_key=gene	side_1_continuation=0	side_1_coverage=0.84	side_1_overlap=8	side_1_possible_overlap_registers=149	side_1_read_count=234	side_1_redundant=0	side_2_annotate_key=gene	side_2_continuation=0	side_2_coverage=0.91	side_2_overlap=0	side_2_possible_overlap_registers=141	side_2_read_count=241	side_2_redundant=0	total_non_overlap_reads=5
JC	232	.	REL606	2220566	-1	REL606	2220567	-1	0	alignment_overlap=8	coverage_minus=6	coverage_plus=2	flanking_left=150	flanking_right=150	frequency=3.993e-02	junction_possible_overlap_registers=141	key=REL606__2220566__-1__REL606__2220575__-1__8____150__150__0__0	max_left=60	max_left_minus=60	max_left_plus=23	max_min_left=60	max_min_left_minus=60	max_min_left_plus=23	max_min_right=0	max_min_right_minus=0	max_min_right_plus=0	max_pos_hash_score=282	max_right=137	max_right_minus=137	max_right_plus=133	neg_log10_pos_hash_p_value=13.6	new_junction_coverage=0.03	new_junction_read_count=9	no_show=1	polymorphism_frequency=3.993e-02	pos_hash_score=7	prediction=polymorphism	reject=COVERAGE_EVENNESS_SKEW,FREQUENCY_CUTOFF	side_1_annotate_key=gene	side_1_continuation=0	side_1_coverage=0.81	side_1_overlap=8	side_1_possible_overlap_registers=149	side_1_read_count=227	side_1_redundant=0	side_2_annotate_key=gene	side_2_continuation=0	side_2_coverage=0.82	side_2_overlap=0	side_2_possible_overlap_registers=141	side_2_read_count=218	side_2_redundant=0	total_non_overlap_reads=8
JC	233	.	REL606	2226095	1	REL606	2226143	1	0	alignment_overlap=7	coverage_minus=2	coverage_plus=1	flanking_left=150	flanking_right=150	frequency=1.101e-02	junction_possible_overlap_registers=142	key=REL606__2226095__1__REL606__2226136__1__7____150__150__0__0	max_left=36	max_left_minus=36	max_left_plus=36	max_min_left=36	max_min_left_minus=36	max_min_left_plus=36	max_min_right=0	max_min_right_minus=0	max_min_right_plus=0	max_pos_hash_score=284	max_right=108	max_right_minus=108	max_right_plus=106	neg_log10_pos_hash_p_value=16.5	new_junction_coverage=0.01	new_junction_read_count=3	no_show=1	polymorphism_frequency=1.101e-02	pos_hash_score=3	prediction=polymorphism	reject=COVERAGE_EVENNESS_SKEW,FREQUENCY_CUTOFF	side_1_annotate_key=gene	side_1_continuation=0	side_1_coverage=1.00	side_1_overlap=7	side_1_possible_overlap_registers=149	side_1_read_count=279	side_1_redundant=0	side_2_annotate_key=gene	side_2_continuation=0	side_2_coverage=1.02	side_2_overlap=0	side_2_possible_overlap_registers=142	side_2_read_count=273	side_2_redundant=0	total_non_overlap_reads=3
JC	234	.	REL606	2262050	1	REL606	2262141	1	0	alignment_overlap=13	coverage_minus=3	coverage_plus=1	flanking_left=150	flanking_right=150	frequency=1.589e-02	junction_possible_overlap_registers=136	key=REL606__2262050__1__REL606__2262128__1__13____150__150__0__0	max_left=67	max_left_minus=67	max_left_plus=67	max_min_left=65	max_min_left_minus=65	max_min_left_plus=0	max_min_right=62	max_min_right_minus=62	max_min_right_plus=62	max_pos_hash_score=272	max_right=81	max_right_minus=81	max_right_plus=62	neg_log10_pos_hash_p_value=15.3	new_junction_coverage=0.02	new_junction_read_count=4	no_show=1	polymorphism_frequency=1.589e-02	pos_hash_score=4	prediction=polymorphism	reject=COVERAGE_EVENNESS_SKEW,FREQUENCY_CUTOFF	side_1_annotate_key=gene	side_1_continuation=0	side_1_coverage=0.93	side_1_overlap=13	side_1_possible_overlap_registers=149	side_1_read_count=260	side_1_redundant=0	side_2_annotate_key=gene	side_2_continuation=0	side_2_coverage=1.01	side_2_overlap=0	side_2_possible_overlap_registers=136	side_2_read_count=258	side_2_redundant=0	total_non_overlap_reads=4
JC	235	.	REL606	2264346	1	REL606	3448437	-1	0	alignment_overlap=1	coverage_minus=85	coverage_plus=174	flanking_left=150	flanking_right=150	frequency=1	junction_possible_overlap_registers=148	key=REL606__2264345__1__REL606__3448437__-1__1____150__150__0__1	max_left=147	max_left_minus=147	max_left_plus=146	max_min_left=74	max_min_left_minus=70	max_min_left_plus=74	max_min_right=74	max_min_right_minus=65	max_min_right_plus=74	max_pos_hash_score=296	max_right=144	max_right_minus=144	max_right_plus=142	neg_log10_pos_hash_p_value=0.3	new_junction_coverage=1.33	new_junction_read_count=369	polymorphism_frequency=9.971e-01	pos_hash_score=97	prediction=consensus	read_count_offset=8	side_1_annotate_key=gene	side_1_continuation=0	side_1_coverage=0.00	side_1_overlap=0	side_1_possible_overlap_registers=140	side_1_read_count=1	side_1_redundant=0	side_2_annotate_key=repeat	side_2_continuation=0	side_2_coverage=NA	side_2_overlap=1	side_2_possible_overlap_registers=NA	side_2_read_count=NA	side_2_redundant=1	total_non_overlap_reads=259
JC	236	.	REL606	2302531	1	REL606	2302558	1	0	alignment_overlap=11	coverage_minus=0	coverage_plus=3	flanking_left=150	flanking_right=150	frequency=9.943e-03	junction_possible_overlap_registers=138	key=REL606__2302531__1__REL606__2302547__1__11____150__150__0__0	max_left=91	max_left_minus=0	max_left_plus=91	max_min_left=51	max_min_left_minus=0	max_min_left_plus=51	max_min_right=53	max_min_right_minus=0	max_min_right_plus=53	max_pos_hash_score=276	max_right=88	max_right_minus=0	max_right_plus=88	neg_log10_pos_hash_p_value=16.2	new_junction_coverage=0.01	new_junction_read_count=3	no_show=1	polymorphism_frequency=9.943e-03	pos_hash_score=3	prediction=polymorphism	reject=COVERAGE_EVENNESS_SKEW,FREQUENCY_CUTOFF	side_1_annotate_key=gene	side_1_continuation=0	side_1_coverage=1.14	side_1_overlap=11	side_1_possible_overlap_registers=149	side_1_read_count=319	side_1_redundant=0	side_2_annotate_key=gene	side_2_continuation=0	side_2_coverage=1.16	side_2_overlap=0	side_2_possible_overlap_registers=138	side_2_read_count=302	side_2_redundant=0	total_non_overlap_reads=3
JC	237	.	REL606	2344671	1	REL606	2344728	1	0	alignment_overlap=8	coverage_minus=1	coverage_plus=3	flanking_left=150	flanking_right=150	frequency=1.762e-02	junction_possible_overlap_registers=141	key=REL606__2344671__1__REL606__2344720__1__8____150__150__0__0	max_left=98	max_left_minus=43	max_left_plus=98	max_min_left=61	max_min_left_minus=43	max_min_left_plus=61	max_min_right=62	max_min_right_minus=0	max_min_right_plus=62	max_pos_hash_score=282	max_right=99	max_right_minus=99	max_right_plus=81	neg_log10_pos_hash_p_value=15.6	new_junction_coverage=0.02	new_junction_read_count=4	no_show=1	polymorphism_frequency=1.762e-02	pos_hash_score=4	prediction=polymorphism	reject=COVERAGE_EVENNESS_SKEW,FREQUENCY_CUTOFF	side_1_annotate_key=gene	side_1_continuation=0	side_1_coverage=0.86	side_1_overlap=8	side_1_possible_overlap_registers=149	side_1_read_count=242	side_1_redundant=0	side_2_annotate_key=gene	side_2_continuation=0	side_2_coverage=0.82	side_2_overlap=0	side_2_possible_overlap_registers=141	side_2_read_count=217	side_2_redundant=0	total_non_overlap_reads=4
JC	238	.	REL606	2351924	-1	REL606	2351937	-1	0	alignment_overlap=9	coverage_minus=6	coverage_plus=2	flanking_left=150	flanking_right=150	frequency=4.970e-02	junction_possible_overlap_registers=140	key=REL606__2351924__-1__REL606__2351946__-1__9____150__150__0__0	max_left=125	max_left_minus=73	max_left_plus=125	max_min_left=64	max_min_left_minus=64	max_min_left_plus=0	max_min_right=68	max_min_right_minus=68	max_min_right_plus=16	max_pos_hash_score=280	max_right=140	max_right_minus=140	max_right_plus=16	neg_log10_pos_hash_p_value=13.5	new_junction_coverage=0.03	new_junction_read_count=8	no_show=1	polymorphism_frequency=4.970e-02	pos_hash_score=7	prediction=polymorphism	reject=COVERAGE_EVENNESS_SKEW,FREQUENCY_CUTOFF	side_1_annotate_key=gene	side_1_continuation=0	side_1_coverage=0.60	side_1_overlap=9	side_1_possible_overlap_registers=149	side_1_read_count=167	side_1_redundant=0	side_2_annotate_key=gene	side_2_continuation=0	side_2_coverage=0.57	side_2_overlap=0	side_2_possible_overlap_registers=140	side_2_read_count=149	side_2_redundant=0	total_non_overlap_reads=8
JC	239	.	REL606	2375510	-1	REL606	2375527	-1	0	alignment_overlap=8	coverage_minus=4	coverage_plus=1	flanking_left=150	flanking_right=150	frequency=2.271e-02	junction_possible_overlap_registers=141	key=REL606__2375510__-1__REL606__2375535__-1__8____150__150__0__0	max_left=60	max_left_minus=60	max_left_plus=13	max_min_left=60	max_min_left_minus=60	max_min_left_plus=13	max_min_right=0	max_min_right_minus=0	max_min_right_plus=0	max_pos_hash_score=282	max_right=129	max_right_minus=121	max_right_plus=129	neg_log10_pos_hash_p_value=14.9	new_junction_coverage=0.02	new_junction_read_count=5	no_show=1	polymorphism_frequency=2.271e-02	pos_hash_score=5	prediction=polymorphism	reject=COVERAGE_EVENNESS_SKEW,FREQUENCY_CUTOFF	side_1_annotate_key=gene	side_1_continuation=0	side_1_coverage=0.78	side_1_overlap=8	side_1_possible_overlap_registers=149	side_1_read_count=219	side_1_redundant=0	side_2_annotate_key=gene	side_2_continuation=0	side_2_coverage=0.84	side_2_overlap=0	side_2_possible_overlap_registers=141	side_2_read_count=223	side_2_redundant=0	total_non_overlap_reads=5
JC	240	.	REL606	2384928	-1	REL606	2384966	-1	0	alignment_overlap=10	coverage_minus=5	coverage_plus=1	flanking_left=150	flanking_right=150	frequency=2.773e-02	junction_possible_overlap_registers=139	key=REL606__2384928__-1__REL606__2384976__-1__10____150__150__0__0	max_left=99	max_left_minus=69	max_left_plus=99	max_min_left=69	max_min_left_minus=69	max_min_left_plus=0	max_min_right=41	max_min_right_minus=0	max_min_right_plus=41	max_pos_hash_score=278	max_right=135	max_right_minus=135	max_right_plus=41	neg_log10_pos_hash_p_value=14.1	new_junction_coverage=0.02	new_junction_read_count=6	no_show=1	polymorphism_frequency=2.773e-02	pos_hash_score=6	prediction=polymorphism	reject=COVERAGE_EVENNESS_SKEW,FREQUENCY_CUTOFF	side_1_annotate_key=gene	side_1_continuation=0	side_1_coverage=0.81	side_1_overlap=10	side_1_possible_overlap_registers=149	side_1_read_count=227	side_1_redundant=0	side_2_annotate_key=gene	side_2_continuation=0	side_2_coverage=0.80	side_2_overlap=0	side_2_possible_overlap_registers=139	side_2_read_count=209	side_2_redundant=0	total_non_overlap_reads=6
JC	241	.	REL606	2390509	-1	REL606	3448437	-1	0	alignment_overlap=23	coverage_minus=4	coverage_plus=3	flanking_left=150	flanking_right=150	frequency=2.473e-02	junction_possible_overlap_registers=126	key=REL606__2390532__-1__REL606__3448437__-1__23____150__150__0__1	max_left=122	max_left_minus=116	max_left_plus=122	max_min_left=46	max_min_left_minus=46	max_min_left_plus=0	max_min_right=42	max_min_right_minus=11	max_min_right_plus=42	max_pos_hash_score=252	max_right=92	max_right_minus=92	max_right_plus=42	neg_log10_pos_hash_p_value=13.2	new_junction_coverage=0.03	new_junction_read_count=7	no_show=1	polymorphism_frequency=2.473e-02	pos_hash_score=6	prediction=polymorphism	reject=COVERAGE_EVENNESS_SKEW,FREQUENCY_CUTOFF	side_1_annotate_key=gene	side_1_continuation=0	side_1_coverage=1.16	side_1_overlap=0	side_1_possible_overlap_registers=126	side_1_read_count=276	side_1_redundant=0	side_2_annotate_key=repeat	side_2_continuation=0	side_2_coverage=NA	side_2_overlap=23	side_2_possible_overlap_registers=NA	side_2_read_count=NA	side_2_redundant=1	total_non_overlap_reads=7
JC	242	.	REL606	2394351	-1	REL606	3284765	-1	-22	alignment_overlap=-22	coverage_minus=8	coverage_plus=1	flanking_left=150	flanking_right=150	frequency=5.442e-02	junction_possible_overlap_registers=127	key=REL606__2394351__-1__REL606__3284765__-1__-22__TAACATGTAGTTAAAACCTCTT__150__150__0__1	max_left=24	max_left_minus=24	max_left_plus=12	max_min_left=24	max_min_left_minus=24	max_min_left_plus=12	max_min_right=0	max_min_right_minus=0	max_min_right_plus=0	max_pos_hash_score=254	max_right=127	max_right_minus=127	max_right_plus=113	neg_log10_pos_hash_p_value=13.3	new_junction_coverage=0.05	new_junction_read_count=13	no_show=1	polymorphism_frequency=5.442e-02	pos_hash_score=6	prediction=polymorphism	reject=COVERAGE_EVENNESS_SKEW,FREQUENCY_CUTOFF	side_1_annotate_key=gene	side_1_continuation=0	side_1_coverage=0.95	side_1_overlap=0	side_1_possible_overlap_registers=149	side_1_read_count=265	side_1_redundant=0	side_2_annotate_key=repeat	side_2_continuation=0	side_2_coverage=NA	side_2_overlap=0	side_2_possible_overlap_registers=NA	side_2_read_count=NA	side_2_redundant=1	total_non_overlap_reads=9	unique_read_sequence=TAACATGTAGTTAAAACCTCTT
JC	243	.	REL606	2394465	-1	REL606	3284765	-1	-23	alignment_overlap=-23	coverage_minus=7	coverage_plus=1	flanking_left=150	flanking_right=150	frequency=4.993e-02	junction_possible_overlap_registers=126	key=REL606__2394465__-1__REL606__3284765__-1__-23__ATAACATGTAGTTAAAACCTCTT__150__150__0__1	max_left=23	max_left_minus=23	max_left_plus=11	max_min_left=23	max_min_left_minus=23	max_min_left_plus=11	max_min_right=0	max_min_right_minus=0	max_min_right_plus=0	max_pos_hash_score=252	max_right=125	max_right_minus=125	max_right_plus=113	neg_log10_pos_hash_p_value=13.9	new_junction_coverage=0.05	new_junction_read_count=12	no_show=1	polymorphism_frequency=4.993e-02	pos_hash_score=5	prediction=polymorphism	reject=COVERAGE_EVENNESS_SKEW,FREQUENCY_CUTOFF	side_1_annotate_key=gene	side_1_continuation=0	side_1_coverage=0.96	side_1_overlap=0	side_1_possible_overlap_registers=149	side_1_read_count=270	side_1_redundant=0	side_2_annotate_key=repeat	side_2_continuation=0	side_2_coverage=NA	side_2_overlap=0	side_2_possible_overlap_registers=NA	side_2_read_count=NA	side_2_redundant=1	total_non_overlap_reads=8	unique_read_sequence=ATAACATGTAGTTAAAACCTCTT
JC	244	.	REL606	2424339	-1	REL606	2424345	-1	0	alignment_overlap=7	coverage_minus=3	coverage_plus=1	flanking_left=150	flanking_right=150	frequency=1.893e-02	junction_possible_overlap_registers=142	key=REL606__2424339__-1__REL606__2424352__-1__7____150__150__0__0	max_left=34	max_left_minus=34	max_left_plus=30	max_min_left=34	max_min_left_minus=34	max_min_left_plus=30	max_min_right=0	max_min_right_minus=0	max_min_right_plus=0	max_pos_hash_score=284	max_right=120	max_right_minus=120	max_right_plus=113	neg_log10_pos_hash_p_value=15.7	new_junction_coverage=0.01	new_junction_read_count=4	no_show=1	polymorphism_frequency=1.893e-02	pos_hash_score=4	prediction=polymorphism	reject=COVERAGE_EVENNESS_SKEW,FREQUENCY_CUTOFF	side_1_annotate_key=gene	side_1_continuation=0	side_1_coverage=0.79	side_1_overlap=7	side_1_possible_overlap_registers=149	side_1_read_count=220	side_1_redundant=0	side_2_annotate_key=gene	side_2_continuation=0	side_2_coverage=0.77	side_2_overlap=0	side_2_possible_overlap_registers=142	side_2_read_count=205	side_2_redundant=0	total_non_overlap_reads=4
JC	245	.	REL606	2430602	1	REL606	2430662	1	0	alignment_overlap=8	coverage_minus=0	coverage_plus=5	flanking_left=150	flanking_right=150	frequency=2.249e-02	junction_possible_overlap_registers=141	key=REL606__2430602__1__REL606__2430654__1__8____150__150__0__0	max_left=128	max_left_minus=0	max_left_plus=128	max_min_left=56	max_min_left_minus=0	max_min_left_plus=56	max_min_right=40	max_min_right_minus=0	max_min_right_plus=40	max_pos_hash_score=282	max_right=86	max_right_minus=0	max_right_plus=86	neg_log10_pos_hash_p_value=15.6	new_junction_coverage=0.02	new_junction_read_count=5	no_show=1	polymorphism_frequency=2.249e-02	pos_hash_score=4	prediction=polymorphism	reject=COVERAGE_EVENNESS_SKEW,FREQUENCY_CUTOFF	side_1_annotate_key=gene	side_1_continuation=0	side_1_coverage=0.82	side_1_overlap=8	side_1_possible_overlap_registers=149	side_1_read_count=230	side_1_redundant=0	side_2_annotate_key=gene	side_2_continuation=0	side_2_coverage=0.82	side_2_overlap=0	side_2_possible_overlap_registers=141	side_2_read_count=217	side_2_redundant=0	total_non_overlap_reads=5
JC	246	.	REL606	2458655	-1	REL606	2458663	-1	0	alignment_overlap=8	coverage_minus=4	coverage_plus=0	flanking_left=150	flanking_right=150	frequency=2.045e-02	junction_possible_overlap_registers=141	key=REL606__2458655__-1__REL606__2458671__-1__8____150__150__0__0	max_left=107	max_left_minus=107	max_left_plus=0	max_min_left=66	max_min_left_minus=66	max_min_left_plus=0	max_min_right=42	max_min_right_minus=42	max_min_right_plus=0	max_pos_hash_score=282	max_right=138	max_right_minus=138	max_right_plus=0	neg_log10_pos_hash_p_value=15.6	new_junction_coverage=0.02	new_junction_read_count=4	no_show=1	polymorphism_frequency=2.045e-02	pos_hash_score=4	prediction=polymorphism	reject=COVERAGE_EVENNESS_SKEW,FREQUENCY_CUTOFF	side_1_annotate_key=gene	side_1_continuation=0	side_1_coverage=0.71	side_1_overlap=8	side_1_possible_overlap_registers=149	side_1_read_count=200	side_1_redundant=0	side_2_annotate_key=gene	side_2_continuation=0	side_2_coverage=0.73	side_2_overlap=0	side_2_possible_overlap_registers=141	side_2_read_count=194	side_2_redundant=0	total_non_overlap_reads=4
JC	247	.	REL606	2459340	-1	REL606	2459365	-1	0	alignment_overlap=10	coverage_minus=6	coverage_plus=0	flanking_left=150	flanking_right=150	frequency=3.327e-02	junction_possible_overlap_registers=139	key=REL606__2459340__-1__REL606__2459375__-1__10____150__150__0__0	max_left=89	max_left_minus=89	max_left_plus=0	max_min_left=67	max_min_left_minus=67	max_min_left_plus=0	max_min_right=57	max_min_right_minus=57	max_min_right_plus=0	max_pos_hash_score=278	max_right=135	max_right_minus=135	max_right_plus=0	neg_log10_pos_hash_p_value=14.1	new_junction_coverage=0.02	new_junction_read_count=6	no_show=1	polymorphism_frequency=3.327e-02	pos_hash_score=6	prediction=polymorphism	reject=COVERAGE_EVENNESS_SKEW,FREQUENCY_CUTOFF	side_1_annotate_key=gene	side_1_continuation=0	side_1_coverage=0.66	side_1_overlap=10	side_1_possible_overlap_registers=149	side_1_read_count=184	side_1_redundant=0	side_2_annotate_key=gene	side_2_continuation=0	side_2_coverage=0.68	side_2_overlap=0	side_2_possible_overlap_registers=139	side_2_read_count=177	side_2_redundant=0	total_non_overlap_reads=6
JC	248	.	REL606	2459379	-1	REL606	2459433	-1	0	alignment_overlap=9	coverage_minus=6	coverage_plus=0	flanking_left=150	flanking_right=150	frequency=3.337e-02	junction_possible_overlap_registers=140	key=REL606__2459379__-1__REL606__2459442__-1__9____150__150__0__0	max_left=101	max_left_minus=101	max_left_plus=0	max_min_left=32	max_min_left_minus=32	max_min_left_plus=0	max_min_right=48	max_min_right_minus=48	max_min_right_plus=0	max_pos_hash_score=280	max_right=127	max_right_minus=127	max_right_plus=0	neg_log10_pos_hash_p_value=14.1	new_junction_coverage=0.02	new_junction_read_count=6	no_show=1	polymorphism_frequency=3.337e-02	pos_hash_score=6	prediction=polymorphism	reject=COVERAGE_EVENNESS_SKEW,FREQUENCY_CUTOFF	side_1_annotate_key=gene	side_1_continuation=0	side_1_coverage=0.67	side_1_overlap=9	side_1_possible_overlap_registers=149	side_1_read_count=189	side_1_redundant=0	side_2_annotate_key=gene	side_2_continuation=0	side_2_coverage=0.65	side_2_overlap=0	side_2_possible_overlap_registers=140	side_2_read_count=170	side_2_redundant=0	total_non_overlap_reads=6
JC	249	.	REL606	2470063	-1	REL606	2470147	-1	0	alignment_overlap=9	coverage_minus=4	coverage_plus=0	flanking_left=150	flanking_right=150	frequency=1.635e-02	junction_possible_overlap_registers=140	key=REL606__2470063__-1__REL606__2470156__-1__9____150__150__0__0	max_left=74	max_left_minus=74	max_left_plus=0	max_min_left=32	max_min_left_minus=32	max_min_left_plus=0	max_min_right=70	max_min_right_minus=70	max_min_right_plus=0	max_pos_hash_score=280	max_right=115	max_right_minus=115	max_right_plus=0	neg_log10_pos_hash_p_value=15.5	new_junction_coverage=0.02	new_junction_read_count=4	no_show=1	polymorphism_frequency=1.635e-02	pos_hash_score=4	prediction=polymorphism	reject=COVERAGE_EVENNESS_SKEW,FREQUENCY_CUTOFF	side_1_annotate_key=gene	side_1_continuation=0	side_1_coverage=0.86	side_1_overlap=9	side_1_possible_overlap_registers=149	side_1_read_count=241	side_1_redundant=0	side_2_annotate_key=gene	side_2_continuation=0	side_2_coverage=0.97	side_2_overlap=0	side_2_possible_overlap_registers=140	side_2_read_count=255	side_2_redundant=0	total_non_overlap_reads=4
JC	250	.	REL606	2470627	1	REL606	2470834	1	0	alignment_overlap=11	coverage_minus=0	coverage_plus=3	flanking_left=150	flanking_right=150	frequency=1.373e-02	junction_possible_overlap_registers=138	key=REL606__2470627__1__REL606__2470823__1__11____150__150__0__0	max_left=107	max_left_minus=0	max_left_plus=107	max_min_left=0	max_min_left_minus=0	max_min_left_plus=0	max_min_right=57	max_min_right_minus=0	max_min_right_plus=57	max_pos_hash_score=276	max_right=57	max_right_minus=0	max_right_plus=57	neg_log10_pos_hash_p_value=16.2	new_junction_coverage=0.01	new_junction_read_count=3	no_show=1	polymorphism_frequency=1.373e-02	pos_hash_score=3	prediction=polymorphism	reject=COVERAGE_EVENNESS_SKEW,FREQUENCY_CUTOFF	side_1_annotate_key=gene	side_1_continuation=0	side_1_coverage=0.86	side_1_overlap=11	side_1_possible_overlap_registers=149	side_1_read_count=242	side_1_redundant=0	side_2_annotate_key=gene	side_2_continuation=0	side_2_coverage=0.80	side_2_overlap=0	side_2_possible_overlap_registers=138	side_2_read_count=207	side_2_redundant=0	total_non_overlap_reads=3
JC	251	.	REL606	2501569	-1	REL606	2501585	-1	0	alignment_overlap=6	coverage_minus=2	coverage_plus=1	flanking_left=150	flanking_right=150	frequency=9.780e-03	junction_possible_overlap_registers=143	key=REL606__2501569__-1__REL606__2501591__-1__6____150__150__0__0	max_left=110	max_left_minus=110	max_left_plus=85	max_min_left=38	max_min_left_minus=38	max_min_left_plus=0	max_min_right=59	max_min_right_minus=34	max_min_right_plus=59	max_pos_hash_score=286	max_right=106	max_right_minus=106	max_right_plus=59	neg_log10_pos_hash_p_value=16.5	new_junction_coverage=0.01	new_junction_read_count=3	no_show=1	polymorphism_frequency=9.780e-03	pos_hash_score=3	prediction=polymorphism	reject=COVERAGE_EVENNESS_SKEW,FREQUENCY_CUTOFF	side_1_annotate_key=gene	side_1_continuation=0	side_1_coverage=1.11	side_1_overlap=6	side_1_possible_overlap_registers=149	side_1_read_count=311	side_1_redundant=0	side_2_annotate_key=gene	side_2_continuation=0	side_2_coverage=1.15	side_2_overlap=0	side_2_possible_overlap_registers=143	side_2_read_count=309	side_2_redundant=0	total_non_overlap_reads=3
JC	252	.	REL606	2504233	-1	REL606	2504292	-1	0	alignment_overlap=7	coverage_minus=7	coverage_plus=0	flanking_left=150	flanking_right=150	frequency=2.427e-02	junction_possible_overlap_registers=142	key=REL606__2504233__-1__REL606__2504299__-1__7____150__150__0__0	max_left=84	max_left_minus=84	max_left_plus=0	max_min_left=43	max_min_left_minus=43	max_min_left_plus=0	max_min_right=63	max_min_right_minus=63	max_min_right_plus=0	max_pos_hash_score=284	max_right=123	max_right_minus=123	max_right_plus=0	neg_log10_pos_hash_p_value=14.9	new_junction_coverage=0.03	new_junction_read_count=7	no_show=1	polymorphism_frequency=2.427e-02	pos_hash_score=5	prediction=polymorphism	reject=COVERAGE_EVENNESS_SKEW,FREQUENCY_CUTOFF	side_1_annotate_key=gene	side_1_continuation=0	side_1_coverage=1.08	side_1_overlap=7	side_1_possible_overlap_registers=149	side_1_read_count=302	side_1_redundant=0	side_2_annotate_key=gene	side_2_continuation=0	side_2_coverage=1.03	side_2_overlap=0	side_2_possible_overlap_registers=142	side_2_read_count=275	side_2_redundant=0	total_non_overlap_reads=7
JC	253	.	REL606	2507277	-1	REL606	2507287	-1	0	alignment_overlap=14	coverage_minus=6	coverage_plus=2	flanking_left=150	flanking_right=150	frequency=1.960e-02	junction_possible_overlap_registers=135	key=REL606__2507277__-1__REL606__2507301__-1__14____150__150__0__0	max_left=124	max_left_minus=117	max_left_plus=124	max_min_left=48	max_min_left_minus=48	max_min_left_plus=0	max_min_right=65	max_min_right_minus=65	max_min_right_plus=12	max_pos_hash_score=270	max_right=108	max_right_minus=108	max_right_plus=12	neg_log10_pos_hash_p_value=13.2	new_junction_coverage=0.03	new_junction_read_count=8	no_show=1	polymorphism_frequency=1.960e-02	pos_hash_score=7	prediction=polymorphism	reject=COVERAGE_EVENNESS_SKEW,FREQUENCY_CUTOFF	side_1_annotate_key=gene	side_1_continuation=0	side_1_coverage=1.62	side_1_overlap=14	side_1_possible_overlap_registers=149	side_1_read_count=455	side_1_redundant=0	side_2_annotate_key=gene	side_2_continuation=0	side_2_coverage=1.53	side_2_overlap=0	side_2_possible_overlap_registers=135	side_2_read_count=388	side_2_redundant=0	total_non_overlap_reads=8
JC	254	.	REL606	2509370	-1	REL606	2509433	-1	0	alignment_overlap=3	coverage_minus=8	coverage_plus=1	flanking_left=150	flanking_right=150	frequency=4.161e-02	junction_possible_overlap_registers=146	key=REL606__2509370__-1__REL606__2509436__-1__3____150__150__0__0	max_left=71	max_left_minus=71	max_left_plus=10	max_min_left=71	max_min_left_minus=71	max_min_left_plus=10	max_min_right=0	max_min_right_minus=0	max_min_right_plus=0	max_pos_hash_score=292	max_right=138	max_right_minus=138	max_right_plus=137	neg_log10_pos_hash_p_value=13.3	new_junction_coverage=0.03	new_junction_read_count=9	no_show=1	polymorphism_frequency=4.161e-02	pos_hash_score=8	prediction=polymorphism	reject=COVERAGE_EVENNESS_SKEW,FREQUENCY_CUTOFF	side_1_annotate_key=gene	side_1_continuation=0	side_1_coverage=0.77	side_1_overlap=3	side_1_possible_overlap_registers=149	side_1_read_count=217	side_1_redundant=0	side_2_annotate_key=gene	side_2_continuation=0	side_2_coverage=0.74	side_2_overlap=0	side_2_possible_overlap_registers=146	side_2_read_count=202	side_2_redundant=0	total_non_overlap_reads=9
JC	255	.	REL606	2520404	-1	REL606	2520481	-1	0	alignment_overlap=6	coverage_minus=2	coverage_plus=3	flanking_left=150	flanking_right=150	frequency=1.891e-02	junction_possible_overlap_registers=143	key=REL606__2520404__-1__REL606__2520487__-1__6____150__150__0__0	max_left=101	max_left_minus=76	max_left_plus=101	max_min_left=65	max_min_left_minus=0	max_min_left_plus=65	max_min_right=68	max_min_right_minus=68	max_min_right_plus=43	max_pos_hash_score=286	max_right=79	max_right_minus=68	max_right_plus=79	neg_log10_pos_hash_p_value=16.5	new_junction_coverage=0.02	new_junction_read_count=5	no_show=1	polymorphism_frequency=1.891e-02	pos_hash_score=3	prediction=polymorphism	reject=COVERAGE_EVENNESS_SKEW,FREQUENCY_CUTOFF	side_1_annotate_key=gene	side_1_continuation=0	side_1_coverage=1.09	side_1_overlap=6	side_1_possible_overlap_registers=149	side_1_read_count=305	side_1_redundant=0	side_2_annotate_key=gene	side_2_continuation=0	side_2_coverage=0.84	side_2_overlap=0	side_2_possible_overlap_registers=143	side_2_read_count=226	side_2_redundant=0	total_non_overlap_reads=5
JC	256	.	REL606	2535719	-1	REL606	2535728	-1	0	alignment_overlap=6	coverage_minus=5	coverage_plus=0	flanking_left=150	flanking_right=150	frequency=1.909e-02	junction_possible_overlap_registers=143	key=REL606__2535719__-1__REL606__2535734__-1__6____150__150__0__0	max_left=77	max_left_minus=77	max_left_plus=0	max_min_left=57	max_min_left_minus=57	max_min_left_plus=0	max_min_right=72	max_min_right_minus=72	max_min_right_plus=0	max_pos_hash_score=286	max_right=137	max_right_minus=137	max_right_plus=0	neg_log10_pos_hash_p_value=15.7	new_junction_coverage=0.02	new_junction_read_count=5	no_show=1	polymorphism_frequency=1.909e-02	pos_hash_score=4	prediction=polymorphism	reject=COVERAGE_EVENNESS_SKEW,FREQUENCY_CUTOFF	side_1_annotate_key=gene	side_1_continuation=0	side_1_coverage=0.99	side_1_overlap=6	side_1_possible_overlap_registers=149	side_1_read_count=278	side_1_redundant=0	side_2_annotate_key=gene	side_2_continuation=0	side_2_coverage=0.92	side_2_overlap=0	side_2_possible_overlap_registers=143	side_2_read_count=247	side_2_redundant=0	total_non_overlap_reads=5
JC	257	.	REL606	2551119	1	REL606	2551142	1	0	alignment_overlap=7	coverage_minus=0	coverage_plus=3	flanking_left=150	flanking_right=150	frequency=1.026e-02	junction_possible_overlap_registers=142	key=REL606__2551119__1__REL606__2551135__1__7____150__150__0__0	max_left=112	max_left_minus=0	max_left_plus=112	max_min_left=58	max_min_left_minus=0	max_min_left_plus=58	max_min_right=47	max_min_right_minus=0	max_min_right_plus=47	max_pos_hash_score=284	max_right=84	max_right_minus=0	max_right_plus=84	neg_log10_pos_hash_p_value=16.5	new_junction_coverage=0.01	new_junction_read_count=3	no_show=1	polymorphism_frequency=1.026e-02	pos_hash_score=3	prediction=polymorphism	reject=COVERAGE_EVENNESS_SKEW,FREQUENCY_CUTOFF	side_1_annotate_key=gene	side_1_continuation=0	side_1_coverage=1.06	side_1_overlap=7	side_1_possible_overlap_registers=149	side_1_read_count=298	side_1_redundant=0	side_2_annotate_key=gene	side_2_continuation=0	side_2_coverage=1.10	side_2_overlap=0	side_2_possible_overlap_registers=142	side_2_read_count=295	side_2_redundant=0	total_non_overlap_reads=3
JC	258	.	REL606	2565700	1	REL606	2565729	1	0	alignment_overlap=11	coverage_minus=1	coverage_plus=4	flanking_left=150	flanking_right=150	frequency=2.864e-02	junction_possible_overlap_registers=138	key=REL606__2565700__1__REL606__2565718__1__11____150__150__0__0	max_left=110	max_left_minus=9	max_left_plus=110	max_min_left=9	max_min_left_minus=9	max_min_left_plus=0	max_min_right=65	max_min_right_minus=0	max_min_right_plus=65	max_pos_hash_score=276	max_right=130	max_right_minus=130	max_right_plus=65	neg_log10_pos_hash_p_value=14.7	new_junction_coverage=0.02	new_junction_read_count=6	no_show=1	polymorphism_frequency=2.864e-02	pos_hash_score=5	prediction=polymorphism	reject=COVERAGE_EVENNESS_SKEW,FREQUENCY_CUTOFF	side_1_annotate_key=gene	side_1_continuation=0	side_1_coverage=0.82	side_1_overlap=11	side_1_possible_overlap_registers=149	side_1_read_count=231	side_1_redundant=0	side_2_annotate_key=gene	side_2_continuation=0	side_2_coverage=0.74	side_2_overlap=0	side_2_possible_overlap_registers=138	side_2_read_count=193	side_2_redundant=0	total_non_overlap_reads=5
JC	259	.	REL606	2578669	1	REL606	2578770	1	0	alignment_overlap=11	coverage_minus=3	coverage_plus=9	flanking_left=150	flanking_right=150	frequency=4.354e-02	junction_possible_overlap_registers=138	key=REL606__2578669__1__REL606__2578759__1__11____150__150__0__0	max_left=130	max_left_minus=82	max_left_plus=130	max_min_left=0	max_min_left_minus=0	max_min_left_plus=0	max_min_right=59	max_min_right_minus=59	max_min_right_plus=45	max_pos_hash_score=276	max_right=59	max_right_minus=59	max_right_plus=45	neg_log10_pos_hash_p_value=12.8	new_junction_coverage=0.05	new_junction_read_count=12	no_show=1	polymorphism_frequency=4.354e-02	pos_hash_score=8	prediction=polymorphism	reject=COVERAGE_EVENNESS_SKEW,FREQUENCY_CUTOFF	side_1_annotate_key=gene	side_1_continuation=0	side_1_coverage=1.05	side_1_overlap=11	side_1_possible_overlap_registers=149	side_1_read_count=295	side_1_redundant=0	side_2_annotate_key=gene	side_2_continuation=0	side_2_coverage=0.98	side_2_overlap=0	side_2_possible_overlap_registers=138	side_2_read_count=254	side_2_redundant=0	total_non_overlap_reads=12
JC	260	.	REL606	2578679	-1	REL606	2578758	-1	0	alignment_overlap=11	coverage_minus=13	coverage_plus=2	flanking_left=150	flanking_right=150	frequency=5.250e-02	junction_possible_overlap_registers=138	key=REL606__2578679__-1__REL606__2578769__-1__11____150__150__0__0	max_left=134	max_left_minus=107	max_left_plus=134	max_min_left=63	max_min_left_minus=63	max_min_left_plus=0	max_min_right=67	max_min_right_minus=67	max_min_right_plus=26	max_pos_hash_score=276	max_right=132	max_right_minus=132	max_right_plus=26	neg_log10_pos_hash_p_value=11.8	new_junction_coverage=0.06	new_junction_read_count=15	no_show=1	polymorphism_frequency=5.250e-02	pos_hash_score=10	prediction=polymorphism	reject=COVERAGE_EVENNESS_SKEW,FREQUENCY_CUTOFF	side_1_annotate_key=gene	side_1_continuation=0	side_1_coverage=1.09	side_1_overlap=11	side_1_possible_overlap_registers=149	side_1_read_count=306	side_1_redundant=0	side_2_annotate_key=gene	side_2_continuation=0	side_2_coverage=0.99	side_2_overlap=0	side_2_possible_overlap_registers=138	side_2_read_count=258	side_2_redundant=0	total_non_overlap_reads=15
JC	261	.	REL606	2631040	-1	REL606	2631151	-1	0	alignment_overlap=11	coverage_minus=3	coverage_plus=2	flanking_left=150	flanking_right=150	frequency=1.625e-02	junction_possible_overlap_registers=138	key=REL606__2631040__-1__REL606__2631162__-1__11____150__150__0__0	max_left=75	max_left_minus=52	max_left_plus=75	max_min_left=52	max_min_left_minus=52	max_min_left_plus=27	max_min_right=64	max_min_right_minus=0	max_min_right_plus=64	max_pos_hash_score=276	max_right=112	max_right_minus=100	max_right_plus=112	neg_log10_pos_hash_p_value=14.7	new_junction_coverage=0.02	new_junction_read_count=5	no_show=1	polymorphism_frequency=1.625e-02	pos_hash_score=5	prediction=polymorphism	reject=COVERAGE_EVENNESS_SKEW,FREQUENCY_CUTOFF	side_1_annotate_key=gene	side_1_continuation=0	side_1_coverage=1.28	side_1_overlap=11	side_1_possible_overlap_registers=149	side_1_read_count=358	side_1_redundant=0	side_2_annotate_key=gene	side_2_continuation=0	side_2_coverage=1.06	side_2_overlap=0	side_2_possible_overlap_registers=138	side_2_read_count=274	side_2_redundant=0	total_non_overlap_reads=5
JC	262	.	REL606	2632584	1	REL606	2632629	1	0	alignment_overlap=8	coverage_minus=1	coverage_plus=5	flanking_left=150	flanking_right=150	frequency=1.905e-02	junction_possible_overlap_registers=141	key=REL606__2632584__1__REL606__2632621__1__8____150__150__0__0	max_left=141	max_left_minus=141	max_left_plus=138	max_min_left=69	max_min_left_minus=0	max_min_left_plus=69	max_min_right=65	max_min_right_minus=1	max_min_right_plus=65	max_pos_hash_score=282	max_right=73	max_right_minus=1	max_right_plus=73	neg_log10_pos_hash_p_value=14.2	new_junction_coverage=0.02	new_junction_read_count=6	no_show=1	polymorphism_frequency=1.905e-02	pos_hash_score=6	prediction=polymorphism	reject=COVERAGE_EVENNESS_SKEW,FREQUENCY_CUTOFF	side_1_annotate_key=gene	side_1_continuation=0	side_1_coverage=1.19	side_1_overlap=8	side_1_possible_overlap_registers=149	side_1_read_count=334	side_1_redundant=0	side_2_annotate_key=gene	side_2_continuation=0	side_2_coverage=1.14	side_2_overlap=0	side_2_possible_overlap_registers=141	side_2_read_count=302	side_2_redundant=0	total_non_overlap_reads=6
JC	263	.	REL606	2636397	-1	REL606	2636403	-1	0	alignment_overlap=7	coverage_minus=4	coverage_plus=0	flanking_left=150	flanking_right=150	frequency=1.433e-02	junction_possible_overlap_registers=142	key=REL606__2636397__-1__REL606__2636410__-1__7____150__150__0__0	max_left=82	max_left_minus=82	max_left_plus=0	max_min_left=55	max_min_left_minus=55	max_min_left_plus=0	max_min_right=61	max_min_right_minus=61	max_min_right_plus=0	max_pos_hash_score=284	max_right=137	max_right_minus=137	max_right_plus=0	neg_log10_pos_hash_p_value=15.7	new_junction_coverage=0.01	new_junction_read_count=4	no_show=1	polymorphism_frequency=1.433e-02	pos_hash_score=4	prediction=polymorphism	reject=COVERAGE_EVENNESS_SKEW,FREQUENCY_CUTOFF	side_1_annotate_key=gene	side_1_continuation=0	side_1_coverage=1.03	side_1_overlap=7	side_1_possible_overlap_registers=149	side_1_read_count=289	side_1_redundant=0	side_2_annotate_key=gene	side_2_continuation=0	side_2_coverage=1.03	side_2_overlap=0	side_2_possible_overlap_registers=142	side_2_read_count=275	side_2_redundant=0	total_non_overlap_reads=4
JC	264	.	REL606	2640602	1	REL606	2640621	1	0	alignment_overlap=9	coverage_minus=1	coverage_plus=9	flanking_left=150	flanking_right=150	frequency=4.388e-02	junction_possible_overlap_registers=140	key=REL606__2640602__1__REL606__2640612__1__9____150__150__0__0	max_left=135	max_left_minus=90	max_left_plus=135	max_min_left=67	max_min_left_minus=0	max_min_left_plus=67	max_min_right=70	max_min_right_minus=49	max_min_right_plus=70	max_pos_hash_score=280	max_right=70	max_right_minus=49	max_right_plus=70	neg_log10_pos_hash_p_value=13.0	new_junction_coverage=0.04	new_junction_read_count=11	no_show=1	polymorphism_frequency=4.388e-02	pos_hash_score=8	prediction=polymorphism	reject=COVERAGE_EVENNESS_SKEW,FREQUENCY_CUTOFF	side_1_annotate_key=gene	side_1_continuation=0	side_1_coverage=0.92	side_1_overlap=9	side_1_possible_overlap_registers=149	side_1_read_count=259	side_1_redundant=0	side_2_annotate_key=gene	side_2_continuation=0	side_2_coverage=0.90	side_2_overlap=0	side_2_possible_overlap_registers=140	side_2_read_count=236	side_2_redundant=0	total_non_overlap_reads=10
JC	265	.	REL606	2642199	1	REL606	2642222	1	0	alignment_overlap=7	coverage_minus=1	coverage_plus=5	flanking_left=150	flanking_right=150	frequency=1.990e-02	junction_possible_overlap_registers=142	key=REL606__2642199__1__REL606__2642215__1__7____150__150__0__0	max_left=115	max_left_minus=10	max_left_plus=115	max_min_left=51	max_min_left_minus=10	max_min_left_plus=51	max_min_right=53	max_min_right_minus=0	max_min_right_plus=53	max_pos_hash_score=284	max_right=133	max_right_minus=133	max_right_plus=92	neg_log10_pos_hash_p_value=14.9	new_junction_coverage=0.02	new_junction_read_count=6	no_show=1	polymorphism_frequency=1.990e-02	pos_hash_score=5	prediction=polymorphism	reject=COVERAGE_EVENNESS_SKEW,FREQUENCY_CUTOFF	side_1_annotate_key=gene	side_1_continuation=0	side_1_coverage=1.07	side_1_overlap=7	side_1_possible_overlap_registers=149	side_1_read_count=300	side_1_redundant=0	side_2_annotate_key=gene	side_2_continuation=0	side_2_coverage=1.14	side_2_overlap=0	side_2_possible_overlap_registers=142	side_2_read_count=305	side_2_redundant=0	total_non_overlap_reads=6
JC	266	.	REL606	2657604	-1	REL606	2657740	1	0	alignment_overlap=20	coverage_minus=0	coverage_plus=3	flanking_left=150	flanking_right=150	frequency=1.054e-02	junction_possible_overlap_registers=129	key=REL606__2657604__-1__REL606__2657720__1__20____150__150__0__0	max_left=125	max_left_minus=0	max_left_plus=125	max_min_left=2	max_min_left_minus=0	max_min_left_plus=2	max_min_right=8	max_min_right_minus=0	max_min_right_plus=8	max_pos_hash_score=258	max_right=119	max_right_minus=0	max_right_plus=119	neg_log10_pos_hash_p_value=15.6	new_junction_coverage=0.01	new_junction_read_count=3	no_show=1	polymorphism_frequency=1.054e-02	pos_hash_score=3	prediction=polymorphism	reject=COVERAGE_EVENNESS_SKEW,FREQUENCY_CUTOFF	side_1_annotate_key=gene	side_1_continuation=0	side_1_coverage=1.05	side_1_overlap=20	side_1_possible_overlap_registers=149	side_1_read_count=295	side_1_redundant=0	side_2_annotate_key=gene	side_2_continuation=0	side_2_coverage=1.27	side_2_overlap=0	side_2_possible_overlap_registers=129	side_2_read_count=308	side_2_redundant=0	total_non_overlap_reads=3
JC	267	.	REL606	2657604	-1	REL606	2658154	1	0	alignment_overlap=20	coverage_minus=0	coverage_plus=3	flanking_left=150	flanking_right=150	frequency=2.180e-02	junction_possible_overlap_registers=129	key=REL606__2657604__-1__REL606__2658134__1__20____150__150__0__0	max_left=125	max_left_minus=0	max_left_plus=125	max_min_left=2	max_min_left_minus=0	max_min_left_plus=2	max_min_right=8	max_min_right_minus=0	max_min_right_plus=8	max_pos_hash_score=258	max_right=125	max_right_minus=0	max_right_plus=125	neg_log10_pos_hash_p_value=15.6	new_junction_coverage=0.02	new_junction_read_count=6	no_show=1	polymorphism_frequency=2.180e-02	pos_hash_score=3	prediction=polymorphism	reject=COVERAGE_EVENNESS_SKEW,FREQUENCY_CUTOFF	side_1_annotate_key=gene	side_1_continuation=0	side_1_coverage=1.05	side_1_overlap=20	side_1_possible_overlap_registers=149	side_1_read_count=295	side_1_redundant=0	side_2_annotate_key=gene	side_2_continuation=0	side_2_coverage=1.17	side_2_overlap=0	side_2_possible_overlap_registers=129	side_2_read_count=283	side_2_redundant=0	total_non_overlap_reads=3
JC	268	.	REL606	2658019	-1	REL606	2658154	1	0	alignment_overlap=20	coverage_minus=1	coverage_plus=3	flanking_left=150	flanking_right=150	frequency=1.457e-02	junction_possible_overlap_registers=129	key=REL606__2658019__-1__REL606__2658134__1__20____150__150__0__0	max_left=10	max_left_minus=7	max_left_plus=10	max_min_left=10	max_min_left_minus=7	max_min_left_plus=10	max_min_right=0	max_min_right_minus=0	max_min_right_plus=0	max_pos_hash_score=258	max_right=125	max_right_minus=123	max_right_plus=125	neg_log10_pos_hash_p_value=15.6	new_junction_coverage=0.02	new_junction_read_count=4	no_show=1	polymorphism_frequency=1.457e-02	pos_hash_score=3	prediction=polymorphism	reject=COVERAGE_EVENNESS_SKEW,FREQUENCY_CUTOFF	side_1_annotate_key=gene	side_1_continuation=0	side_1_coverage=1.06	side_1_overlap=20	side_1_possible_overlap_registers=149	side_1_read_count=298	side_1_redundant=0	side_2_annotate_key=gene	side_2_continuation=0	side_2_coverage=1.17	side_2_overlap=0	side_2_possible_overlap_registers=129	side_2_read_count=283	side_2_redundant=0	total_non_overlap_reads=4
JC	269	.	REL606	2691769	1	REL606	2691829	1	0	alignment_overlap=8	coverage_minus=1	coverage_plus=11	flanking_left=150	flanking_right=150	frequency=3.841e-02	junction_possible_overlap_registers=141	key=REL606__2691769__1__REL606__2691821__1__8____150__150__0__0	max_left=140	max_left_minus=140	max_left_plus=138	max_min_left=63	max_min_left_minus=0	max_min_left_plus=63	max_min_right=43	max_min_right_minus=2	max_min_right_plus=43	max_pos_hash_score=282	max_right=98	max_right_minus=2	max_right_plus=98	neg_log10_pos_hash_p_value=12.5	new_junction_coverage=0.05	new_junction_read_count=12	no_show=1	polymorphism_frequency=3.841e-02	pos_hash_score=9	prediction=polymorphism	reject=COVERAGE_EVENNESS_SKEW,FREQUENCY_CUTOFF	side_1_annotate_key=gene	side_1_continuation=0	side_1_coverage=1.14	side_1_overlap=8	side_1_possible_overlap_registers=149	side_1_read_count=319	side_1_redundant=0	side_2_annotate_key=gene	side_2_continuation=0	side_2_coverage=1.13	side_2_overlap=0	side_2_possible_overlap_registers=141	side_2_read_count=299	side_2_redundant=0	total_non_overlap_reads=12
JC	270	.	REL606	2730558	1	REL606	2730657	1	0	alignment_overlap=8	coverage_minus=0	coverage_plus=6	flanking_left=150	flanking_right=150	frequency=2.285e-02	junction_possible_overlap_registers=141	key=REL606__2730558__1__REL606__2730649__1__8____150__150__0__0	max_left=103	max_left_minus=0	max_left_plus=103	max_min_left=65	max_min_left_minus=0	max_min_left_plus=65	max_min_right=61	max_min_right_minus=0	max_min_right_plus=61	max_pos_hash_score=282	max_right=131	max_right_minus=0	max_right_plus=131	neg_log10_pos_hash_p_value=14.9	new_junction_coverage=0.02	new_junction_read_count=6	no_show=1	polymorphism_frequency=2.285e-02	pos_hash_score=5	prediction=polymorphism	reject=COVERAGE_EVENNESS_SKEW,FREQUENCY_CUTOFF	side_1_annotate_key=gene	side_1_continuation=0	side_1_coverage=0.91	side_1_overlap=8	side_1_possible_overlap_registers=149	side_1_read_count=256	side_1_redundant=0	side_2_annotate_key=gene	side_2_continuation=0	side_2_coverage=1.02	side_2_overlap=0	side_2_possible_overlap_registers=141	side_2_read_count=271	side_2_redundant=0	total_non_overlap_reads=6
JC	271	.	REL606	2737574	-1	REL606	2737578	-1	0	alignment_overlap=7	coverage_minus=4	coverage_plus=0	flanking_left=150	flanking_right=150	frequency=1.410e-02	junction_possible_overlap_registers=142	key=REL606__2737574__-1__REL606__2737585__-1__7____150__150__0__0	max_left=43	max_left_minus=43	max_left_plus=0	max_min_left=43	max_min_left_minus=43	max_min_left_plus=0	max_min_right=0	max_min_right_minus=0	max_min_right_plus=0	max_pos_hash_score=284	max_right=106	max_right_minus=106	max_right_plus=0	neg_log10_pos_hash_p_value=15.7	new_junction_coverage=0.01	new_junction_read_count=4	no_show=1	polymorphism_frequency=1.410e-02	pos_hash_score=4	prediction=polymorphism	reject=COVERAGE_EVENNESS_SKEW,FREQUENCY_CUTOFF	side_1_annotate_key=gene	side_1_continuation=0	side_1_coverage=1.05	side_1_overlap=7	side_1_possible_overlap_registers=149	side_1_read_count=294	side_1_redundant=0	side_2_annotate_key=gene	side_2_continuation=0	side_2_coverage=1.04	side_2_overlap=0	side_2_possible_overlap_registers=142	side_2_read_count=279	side_2_redundant=0	total_non_overlap_reads=4
JC	272	.	REL606	2776809	-1	REL606	2776819	-1	0	alignment_overlap=7	coverage_minus=4	coverage_plus=0	flanking_left=150	flanking_right=150	frequency=1.307e-02	junction_possible_overlap_registers=142	key=REL606__2776809__-1__REL606__2776826__-1__7____150__150__0__0	max_left=49	max_left_minus=49	max_left_plus=0	max_min_left=49	max_min_left_minus=49	max_min_left_plus=0	max_min_right=0	max_min_right_minus=0	max_min_right_plus=0	max_pos_hash_score=284	max_right=109	max_right_minus=109	max_right_plus=0	neg_log10_pos_hash_p_value=15.7	new_junction_coverage=0.01	new_junction_read_count=4	no_show=1	polymorphism_frequency=1.307e-02	pos_hash_score=4	prediction=polymorphism	reject=COVERAGE_EVENNESS_SKEW,FREQUENCY_CUTOFF	side_1_annotate_key=gene	side_1_continuation=0	side_1_coverage=1.13	side_1_overlap=7	side_1_possible_overlap_registers=149	side_1_read_count=318	side_1_redundant=0	side_2_annotate_key=gene	side_2_continuation=0	side_2_coverage=1.13	side_2_overlap=0	side_2_possible_overlap_registers=142	side_2_read_count=301	side_2_redundant=0	total_non_overlap_reads=4
JC	273	.	REL606	2776846	1	REL606	2776874	1	0	alignment_overlap=11	coverage_minus=1	coverage_plus=6	flanking_left=150	flanking_right=150	frequency=2.464e-02	junction_possible_overlap_registers=138	key=REL606__2776846__1__REL606__2776863__1__11____150__150__0__0	max_left=93	max_left_minus=7	max_left_plus=93	max_min_left=7	max_min_left_minus=7	max_min_left_plus=0	max_min_right=68	max_min_right_minus=0	max_min_right_plus=68	max_pos_hash_score=276	max_right=132	max_right_minus=132	max_right_plus=68	neg_log10_pos_hash_p_value=14.0	new_junction_coverage=0.03	new_junction_read_count=7	no_show=1	polymorphism_frequency=2.464e-02	pos_hash_score=6	prediction=polymorphism	reject=COVERAGE_EVENNESS_SKEW,FREQUENCY_CUTOFF	side_1_annotate_key=gene	side_1_continuation=0	side_1_coverage=1.05	side_1_overlap=11	side_1_possible_overlap_registers=149	side_1_read_count=294	side_1_redundant=0	side_2_annotate_key=gene	side_2_continuation=0	side_2_coverage=1.09	side_2_overlap=0	side_2_possible_overlap_registers=138	side_2_read_count=282	side_2_redundant=0	total_non_overlap_reads=7
JC	274	.	REL606	2796523	-1	REL606	2796534	-1	0	alignment_overlap=8	coverage_minus=3	coverage_plus=1	flanking_left=150	flanking_right=150	frequency=1.611e-02	junction_possible_overlap_registers=141	key=REL606__2796523__-1__REL606__2796542__-1__8____150__150__0__0	max_left=78	max_left_minus=78	max_left_plus=36	max_min_left=38	max_min_left_minus=38	max_min_left_plus=36	max_min_right=64	max_min_right_minus=64	max_min_right_plus=0	max_pos_hash_score=282	max_right=110	max_right_minus=110	max_right_plus=106	neg_log10_pos_hash_p_value=15.6	new_junction_coverage=0.02	new_junction_read_count=4	no_show=1	polymorphism_frequency=1.611e-02	pos_hash_score=4	prediction=polymorphism	reject=COVERAGE_EVENNESS_SKEW,FREQUENCY_CUTOFF	side_1_annotate_key=gene	side_1_continuation=0	side_1_coverage=0.90	side_1_overlap=8	side_1_possible_overlap_registers=149	side_1_read_count=252	side_1_redundant=0	side_2_annotate_key=gene	side_2_continuation=0	side_2_coverage=0.94	side_2_overlap=0	side_2_possible_overlap_registers=141	side_2_read_count=250	side_2_redundant=0	total_non_overlap_reads=4
JC	275	.	REL606	2834533	1	REL606	2834557	1	0	alignment_overlap=24	coverage_minus=1	coverage_plus=4	flanking_left=150	flanking_right=150	frequency=2.193e-02	junction_possible_overlap_registers=125	key=REL606__2834533__1__REL606__2834533__1__24____150__150__0__0	max_left=117	max_left_minus=51	max_left_plus=117	max_min_left=62	max_min_left_minus=51	max_min_left_plus=62	max_min_right=62	max_min_right_minus=0	max_min_right_plus=62	max_pos_hash_score=250	max_right=103	max_right_minus=75	max_right_plus=103	neg_log10_pos_hash_p_value=13.8	new_junction_coverage=0.02	new_junction_read_count=5	no_show=1	polymorphism_frequency=2.193e-02	pos_hash_score=5	prediction=polymorphism	reject=COVERAGE_EVENNESS_SKEW,FREQUENCY_CUTOFF	side_1_annotate_key=gene	side_1_continuation=0	side_1_coverage=0.91	side_1_overlap=24	side_1_possible_overlap_registers=149	side_1_read_count=254	side_1_redundant=0	side_2_annotate_key=gene	side_2_continuation=0	side_2_coverage=0.99	side_2_overlap=0	side_2_possible_overlap_registers=125	side_2_read_count=233	side_2_redundant=0	total_non_overlap_reads=5
JC	276	.	REL606	2864405	-1	REL606	2864408	-1	0	alignment_overlap=7	coverage_minus=7	coverage_plus=0	flanking_left=150	flanking_right=150	frequency=2.591e-02	junction_possible_overlap_registers=142	key=REL606__2864405__-1__REL606__2864415__-1__7____150__150__0__0	max_left=123	max_left_minus=123	max_left_plus=0	max_min_left=64	max_min_left_minus=64	max_min_left_plus=0	max_min_right=20	max_min_right_minus=20	max_min_right_plus=0	max_pos_hash_score=284	max_right=110	max_right_minus=110	max_right_plus=0	neg_log10_pos_hash_p_value=14.3	new_junction_coverage=0.03	new_junction_read_count=7	no_show=1	polymorphism_frequency=2.591e-02	pos_hash_score=6	prediction=polymorphism	reject=COVERAGE_EVENNESS_SKEW,FREQUENCY_CUTOFF	side_1_annotate_key=gene	side_1_continuation=0	side_1_coverage=0.97	side_1_overlap=7	side_1_possible_overlap_registers=149	side_1_read_count=271	side_1_redundant=0	side_2_annotate_key=gene	side_2_continuation=0	side_2_coverage=1.00	side_2_overlap=0	side_2_possible_overlap_registers=142	side_2_read_count=268	side_2_redundant=0	total_non_overlap_reads=7
JC	277	.	REL606	2916400	-1	REL606	2916673	-1	0	alignment_overlap=11	coverage_minus=2	coverage_plus=1	flanking_left=150	flanking_right=150	frequency=8.867e-03	junction_possible_overlap_registers=138	key=REL606__2916400__-1__REL606__2916684__-1__11____150__150__0__0	max_left=104	max_left_minus=104	max_left_plus=97	max_min_left=53	max_min_left_minus=53	max_min_left_plus=0	max_min_right=42	max_min_right_minus=35	max_min_right_plus=42	max_pos_hash_score=276	max_right=86	max_right_minus=86	max_right_plus=42	neg_log10_pos_hash_p_value=16.2	new_junction_coverage=0.01	new_junction_read_count=3	no_show=1	polymorphism_frequency=8.867e-03	pos_hash_score=3	prediction=polymorphism	reject=COVERAGE_EVENNESS_SKEW,FREQUENCY_CUTOFF	side_1_annotate_key=gene	side_1_continuation=0	side_1_coverage=1.27	side_1_overlap=11	side_1_possible_overlap_registers=149	side_1_read_count=357	side_1_redundant=0	side_2_annotate_key=gene	side_2_continuation=0	side_2_coverage=1.31	side_2_overlap=0	side_2_possible_overlap_registers=138	side_2_read_count=340	side_2_redundant=0	total_non_overlap_reads=3
JC	278	.	REL606	2922977	1	REL606	2922995	1	0	alignment_overlap=7	coverage_minus=1	coverage_plus=2	flanking_left=150	flanking_right=150	frequency=9.912e-03	junction_possible_overlap_registers=142	key=REL606__2922977__1__REL606__2922988__1__7____150__150__0__0	max_left=109	max_left_minus=108	max_left_plus=109	max_min_left=48	max_min_left_minus=0	max_min_left_plus=48	max_min_right=31	max_min_right_minus=31	max_min_right_plus=31	max_pos_hash_score=284	max_right=95	max_right_minus=31	max_right_plus=95	neg_log10_pos_hash_p_value=16.5	new_junction_coverage=0.01	new_junction_read_count=3	no_show=1	polymorphism_frequency=9.912e-03	pos_hash_score=3	prediction=polymorphism	reject=COVERAGE_EVENNESS_SKEW,FREQUENCY_CUTOFF	side_1_annotate_key=gene	side_1_continuation=0	side_1_coverage=1.11	side_1_overlap=7	side_1_possible_overlap_registers=149	side_1_read_count=312	side_1_redundant=0	side_2_annotate_key=gene	side_2_continuation=0	side_2_coverage=1.13	side_2_overlap=0	side_2_possible_overlap_registers=142	side_2_read_count=302	side_2_redundant=0	total_non_overlap_reads=3
JC	279	.	REL606	2923097	-1	REL606	2923103	-1	0	alignment_overlap=9	coverage_minus=7	coverage_plus=0	flanking_left=150	flanking_right=150	frequency=2.286e-02	junction_possible_overlap_registers=140	key=REL606__2923097__-1__REL606__2923112__-1__9____150__150__0__0	max_left=99	max_left_minus=99	max_left_plus=0	max_min_left=36	max_min_left_minus=36	max_min_left_plus=0	max_min_right=50	max_min_right_minus=50	max_min_right_plus=0	max_pos_hash_score=280	max_right=140	max_right_minus=140	max_right_plus=0	neg_log10_pos_hash_p_value=13.5	new_junction_coverage=0.03	new_junction_read_count=7	no_show=1	polymorphism_frequency=2.286e-02	pos_hash_score=7	prediction=polymorphism	reject=COVERAGE_EVENNESS_SKEW,FREQUENCY_CUTOFF	side_1_annotate_key=gene	side_1_continuation=0	side_1_coverage=1.16	side_1_overlap=9	side_1_possible_overlap_registers=149	side_1_read_count=325	side_1_redundant=0	side_2_annotate_key=gene	side_2_continuation=0	side_2_coverage=1.11	side_2_overlap=0	side_2_possible_overlap_registers=140	side_2_read_count=293	side_2_redundant=0	total_non_overlap_reads=7
JC	280	.	REL606	2947982	1	REL606	2948009	1	0	alignment_overlap=7	coverage_minus=0	coverage_plus=3	flanking_left=150	flanking_right=150	frequency=1.227e-02	junction_possible_overlap_registers=142	key=REL606__2947982__1__REL606__2948002__1__7____150__150__0__0	max_left=105	max_left_minus=0	max_left_plus=105	max_min_left=0	max_min_left_minus=0	max_min_left_plus=0	max_min_right=48	max_min_right_minus=0	max_min_right_plus=48	max_pos_hash_score=284	max_right=48	max_right_minus=0	max_right_plus=48	neg_log10_pos_hash_p_value=16.5	new_junction_coverage=0.01	new_junction_read_count=3	no_show=1	polymorphism_frequency=1.227e-02	pos_hash_score=3	prediction=polymorphism	reject=COVERAGE_EVENNESS_SKEW,FREQUENCY_CUTOFF	side_1_annotate_key=gene	side_1_continuation=0	side_1_coverage=0.91	side_1_overlap=7	side_1_possible_overlap_registers=149	side_1_read_count=256	side_1_redundant=0	side_2_annotate_key=gene	side_2_continuation=0	side_2_coverage=0.89	side_2_overlap=0	side_2_possible_overlap_registers=142	side_2_read_count=239	side_2_redundant=0	total_non_overlap_reads=3
JC	281	.	REL606	2960884	1	REL606	2960932	1	0	alignment_overlap=7	coverage_minus=0	coverage_plus=6	flanking_left=150	flanking_right=150	frequency=3.084e-02	junction_possible_overlap_registers=142	key=REL606__2960884__1__REL606__2960925__1__7____150__150__0__0	max_left=133	max_left_minus=0	max_left_plus=133	max_min_left=0	max_min_left_minus=0	max_min_left_plus=0	max_min_right=66	max_min_right_minus=0	max_min_right_plus=66	max_pos_hash_score=284	max_right=66	max_right_minus=0	max_right_plus=66	neg_log10_pos_hash_p_value=14.3	new_junction_coverage=0.02	new_junction_read_count=6	no_show=1	polymorphism_frequency=3.084e-02	pos_hash_score=6	prediction=polymorphism	reject=COVERAGE_EVENNESS_SKEW,FREQUENCY_CUTOFF	side_1_annotate_key=gene	side_1_continuation=0	side_1_coverage=0.68	side_1_overlap=7	side_1_possible_overlap_registers=149	side_1_read_count=190	side_1_redundant=0	side_2_annotate_key=gene	side_2_continuation=0	side_2_coverage=0.73	side_2_overlap=0	side_2_possible_overlap_registers=142	side_2_read_count=196	side_2_redundant=0	total_non_overlap_reads=6
JC	282	.	REL606	2961677	1	REL606	2961762	1	0	alignment_overlap=9	coverage_minus=0	coverage_plus=9	flanking_left=150	flanking_right=150	frequency=3.032e-02	junction_possible_overlap_registers=140	key=REL606__2961677__1__REL606__2961753__1__9____150__150__0__0	max_left=136	max_left_minus=0	max_left_plus=136	max_min_left=37	max_min_left_minus=0	max_min_left_plus=37	max_min_right=66	max_min_right_minus=0	max_min_right_plus=66	max_pos_hash_score=280	max_right=104	max_right_minus=0	max_right_plus=104	neg_log10_pos_hash_p_value=13.5	new_junction_coverage=0.03	new_junction_read_count=9	no_show=1	polymorphism_frequency=3.032e-02	pos_hash_score=7	prediction=polymorphism	reject=COVERAGE_EVENNESS_SKEW,FREQUENCY_CUTOFF	side_1_annotate_key=gene	side_1_continuation=0	side_1_coverage=1.08	side_1_overlap=9	side_1_possible_overlap_registers=149	side_1_read_count=304	side_1_redundant=0	side_2_annotate_key=gene	side_2_continuation=0	side_2_coverage=1.10	side_2_overlap=0	side_2_possible_overlap_registers=140	side_2_read_count=290	side_2_redundant=0	total_non_overlap_reads=9
JC	283	.	REL606	2976317	1	REL606	2976340	1	0	alignment_overlap=7	coverage_minus=0	coverage_plus=4	flanking_left=150	flanking_right=150	frequency=1.358e-02	junction_possible_overlap_registers=142	key=REL606__2976317__1__REL606__2976333__1__7____150__150__0__0	max_left=97	max_left_minus=0	max_left_plus=97	max_min_left=36	max_min_left_minus=0	max_min_left_plus=36	max_min_right=54	max_min_right_minus=0	max_min_right_plus=54	max_pos_hash_score=284	max_right=129	max_right_minus=0	max_right_plus=129	neg_log10_pos_hash_p_value=15.7	new_junction_coverage=0.01	new_junction_read_count=4	no_show=1	polymorphism_frequency=1.358e-02	pos_hash_score=4	prediction=polymorphism	reject=COVERAGE_EVENNESS_SKEW,FREQUENCY_CUTOFF	side_1_annotate_key=gene	side_1_continuation=0	side_1_coverage=1.05	side_1_overlap=7	side_1_possible_overlap_registers=149	side_1_read_count=295	side_1_redundant=0	side_2_annotate_key=gene	side_2_continuation=0	side_2_coverage=1.12	side_2_overlap=0	side_2_possible_overlap_registers=142	side_2_read_count=300	side_2_redundant=0	total_non_overlap_reads=4
JC	284	.	REL606	2984259	-1	REL606	2984376	-1	0	alignment_overlap=11	coverage_minus=1	coverage_plus=2	flanking_left=150	flanking_right=150	frequency=8.401e-03	junction_possible_overlap_registers=138	key=REL606__2984259__-1__REL606__2984387__-1__11____150__150__0__0	max_left=98	max_left_minus=98	max_left_plus=58	max_min_left=58	max_min_left_minus=0	max_min_left_plus=58	max_min_right=41	max_min_right_minus=41	max_min_right_plus=0	max_pos_hash_score=276	max_right=102	max_right_minus=41	max_right_plus=102	neg_log10_pos_hash_p_value=16.2	new_junction_coverage=0.01	new_junction_read_count=3	no_show=1	polymorphism_frequency=8.401e-03	pos_hash_score=3	prediction=polymorphism	reject=COVERAGE_EVENNESS_SKEW,FREQUENCY_CUTOFF	side_1_annotate_key=gene	side_1_continuation=0	side_1_coverage=1.35	side_1_overlap=11	side_1_possible_overlap_registers=149	side_1_read_count=377	side_1_redundant=0	side_2_annotate_key=gene	side_2_continuation=0	side_2_coverage=1.38	side_2_overlap=0	side_2_possible_overlap_registers=138	side_2_read_count=359	side_2_redundant=0	total_non_overlap_reads=3
JC	285	.	REL606	2988153	1	REL606	2988194	1	0	alignment_overlap=7	coverage_minus=0	coverage_plus=7	flanking_left=150	flanking_right=150	frequency=3.341e-02	junction_possible_overlap_registers=142	key=REL606__2988153__1__REL606__2988187__1__7____150__150__0__0	max_left=133	max_left_minus=0	max_left_plus=133	max_min_left=60	max_min_left_minus=0	max_min_left_plus=60	max_min_right=50	max_min_right_minus=0	max_min_right_plus=50	max_pos_hash_score=284	max_right=83	max_right_minus=0	max_right_plus=83	neg_log10_pos_hash_p_value=13.7	new_junction_coverage=0.03	new_junction_read_count=9	no_show=1	polymorphism_frequency=3.341e-02	pos_hash_score=7	prediction=polymorphism	reject=COVERAGE_EVENNESS_SKEW,FREQUENCY_CUTOFF	side_1_annotate_key=gene	side_1_continuation=0	side_1_coverage=1.00	side_1_overlap=7	side_1_possible_overlap_registers=149	side_1_read_count=281	side_1_redundant=0	side_2_annotate_key=gene	side_2_continuation=0	side_2_coverage=0.95	side_2_overlap=0	side_2_possible_overlap_registers=142	side_2_read_count=253	side_2_redundant=0	total_non_overlap_reads=7
JC	286	.	REL606	2989108	1	REL606	2989399	1	0	alignment_overlap=9	coverage_minus=3	coverage_plus=2	flanking_left=150	flanking_right=150	frequency=2.938e-02	junction_possible_overlap_registers=140	key=REL606__2989108__1__REL606__2989390__1__9____150__150__0__0	max_left=136	max_left_minus=136	max_left_plus=49	max_min_left=49	max_min_left_minus=0	max_min_left_plus=49	max_min_right=47	max_min_right_minus=47	max_min_right_plus=0	max_pos_hash_score=280	max_right=125	max_right_minus=47	max_right_plus=125	neg_log10_pos_hash_p_value=14.8	new_junction_coverage=0.02	new_junction_read_count=5	no_show=1	polymorphism_frequency=2.938e-02	pos_hash_score=5	prediction=polymorphism	reject=COVERAGE_EVENNESS_SKEW,FREQUENCY_CUTOFF	side_1_annotate_key=gene	side_1_continuation=0	side_1_coverage=0.57	side_1_overlap=9	side_1_possible_overlap_registers=149	side_1_read_count=160	side_1_redundant=0	side_2_annotate_key=gene	side_2_continuation=0	side_2_coverage=0.68	side_2_overlap=0	side_2_possible_overlap_registers=140	side_2_read_count=180	side_2_redundant=0	total_non_overlap_reads=5
JC	287	.	REL606	3003414	-1	REL606	3003419	-1	0	alignment_overlap=7	coverage_minus=3	coverage_plus=1	flanking_left=150	flanking_right=150	frequency=2.356e-02	junction_possible_overlap_registers=142	key=REL606__3003414__-1__REL606__3003426__-1__7____150__150__0__0	max_left=100	max_left_minus=100	max_left_plus=11	max_min_left=42	max_min_left_minus=42	max_min_left_plus=11	max_min_right=43	max_min_right_minus=43	max_min_right_plus=0	max_pos_hash_score=284	max_right=132	max_right_minus=106	max_right_plus=132	neg_log10_pos_hash_p_value=15.7	new_junction_coverage=0.02	new_junction_read_count=6	no_show=1	polymorphism_frequency=2.356e-02	pos_hash_score=4	prediction=polymorphism	reject=COVERAGE_EVENNESS_SKEW,FREQUENCY_CUTOFF	side_1_annotate_key=gene	side_1_continuation=0	side_1_coverage=0.97	side_1_overlap=7	side_1_possible_overlap_registers=149	side_1_read_count=271	side_1_redundant=0	side_2_annotate_key=gene	side_2_continuation=0	side_2_coverage=0.89	side_2_overlap=0	side_2_possible_overlap_registers=142	side_2_read_count=239	side_2_redundant=0	total_non_overlap_reads=4
JC	288	.	REL606	3077325	1	REL606	3077407	1	0	alignment_overlap=10	coverage_minus=1	coverage_plus=7	flanking_left=150	flanking_right=150	frequency=3.188e-02	junction_possible_overlap_registers=139	key=REL606__3077325__1__REL606__3077397__1__10____150__150__0__0	max_left=133	max_left_minus=5	max_left_plus=133	max_min_left=53	max_min_left_minus=5	max_min_left_plus=53	max_min_right=66	max_min_right_minus=0	max_min_right_plus=66	max_pos_hash_score=278	max_right=135	max_right_minus=135	max_right_plus=87	neg_log10_pos_hash_p_value=13.5	new_junction_coverage=0.03	new_junction_read_count=8	no_show=1	polymorphism_frequency=3.188e-02	pos_hash_score=7	prediction=polymorphism	reject=COVERAGE_EVENNESS_SKEW,FREQUENCY_CUTOFF	side_1_annotate_key=gene	side_1_continuation=0	side_1_coverage=0.91	side_1_overlap=10	side_1_possible_overlap_registers=149	side_1_read_count=255	side_1_redundant=0	side_2_annotate_key=gene	side_2_continuation=0	side_2_coverage=0.95	side_2_overlap=0	side_2_possible_overlap_registers=139	side_2_read_count=248	side_2_redundant=0	total_non_overlap_reads=8
JC	289	.	REL606	3077334	-1	REL606	3077396	-1	0	alignment_overlap=10	coverage_minus=11	coverage_plus=0	flanking_left=150	flanking_right=150	frequency=4.630e-02	junction_possible_overlap_registers=139	key=REL606__3077334__-1__REL606__3077406__-1__10____150__150__0__0	max_left=124	max_left_minus=124	max_left_plus=0	max_min_left=50	max_min_left_minus=50	max_min_left_plus=0	max_min_right=67	max_min_right_minus=67	max_min_right_plus=0	max_pos_hash_score=278	max_right=139	max_right_minus=139	max_right_plus=0	neg_log10_pos_hash_p_value=12.9	new_junction_coverage=0.05	new_junction_read_count=12	no_show=1	polymorphism_frequency=4.630e-02	pos_hash_score=8	prediction=polymorphism	reject=COVERAGE_EVENNESS_SKEW,FREQUENCY_CUTOFF	side_1_annotate_key=gene	side_1_continuation=0	side_1_coverage=0.94	side_1_overlap=10	side_1_possible_overlap_registers=149	side_1_read_count=263	side_1_redundant=0	side_2_annotate_key=gene	side_2_continuation=0	side_2_coverage=0.95	side_2_overlap=0	side_2_possible_overlap_registers=139	side_2_read_count=249	side_2_redundant=0	total_non_overlap_reads=11
JC	290	.	REL606	3078653	1	REL606	3078994	1	0	alignment_overlap=8	coverage_minus=1	coverage_plus=2	flanking_left=150	flanking_right=150	frequency=1.030e-02	junction_possible_overlap_registers=141	key=REL606__3078653__1__REL606__3078986__1__8____150__150__0__0	max_left=71	max_left_minus=71	max_left_plus=71	max_min_left=42	max_min_left_minus=0	max_min_left_plus=42	max_min_right=71	max_min_right_minus=71	max_min_right_plus=71	max_pos_hash_score=282	max_right=100	max_right_minus=71	max_right_plus=100	neg_log10_pos_hash_p_value=16.4	new_junction_coverage=0.01	new_junction_read_count=3	no_show=1	polymorphism_frequency=1.030e-02	pos_hash_score=3	prediction=polymorphism	reject=COVERAGE_EVENNESS_SKEW,FREQUENCY_CUTOFF	side_1_annotate_key=gene	side_1_continuation=0	side_1_coverage=1.04	side_1_overlap=8	side_1_possible_overlap_registers=149	side_1_read_count=291	side_1_redundant=0	side_2_annotate_key=gene	side_2_continuation=0	side_2_coverage=1.14	side_2_overlap=0	side_2_possible_overlap_registers=141	side_2_read_count=301	side_2_redundant=0	total_non_overlap_reads=3
JC	291	.	REL606	3083014	1	REL606	3083075	1	0	alignment_overlap=8	coverage_minus=0	coverage_plus=10	flanking_left=150	flanking_right=150	frequency=4.211e-02	junction_possible_overlap_registers=141	key=REL606__3083014__1__REL606__3083067__1__8____150__150__0__0	max_left=136	max_left_minus=0	max_left_plus=136	max_min_left=28	max_min_left_minus=0	max_min_left_plus=28	max_min_right=60	max_min_right_minus=0	max_min_right_plus=60	max_pos_hash_score=282	max_right=114	max_right_minus=0	max_right_plus=114	neg_log10_pos_hash_p_value=13.6	new_junction_coverage=0.04	new_junction_read_count=10	no_show=1	polymorphism_frequency=4.211e-02	pos_hash_score=7	prediction=polymorphism	reject=COVERAGE_EVENNESS_SKEW,FREQUENCY_CUTOFF	side_1_annotate_key=gene	side_1_continuation=0	side_1_coverage=0.87	side_1_overlap=8	side_1_possible_overlap_registers=149	side_1_read_count=243	side_1_redundant=0	side_2_annotate_key=gene	side_2_continuation=0	side_2_coverage=0.85	side_2_overlap=0	side_2_possible_overlap_registers=141	side_2_read_count=225	side_2_redundant=0	total_non_overlap_reads=10
JC	292	.	REL606	3104138	1	REL606	3104164	1	0	alignment_overlap=9	coverage_minus=0	coverage_plus=9	flanking_left=150	flanking_right=150	frequency=2.754e-02	junction_possible_overlap_registers=140	key=REL606__3104138__1__REL606__3104155__1__9____150__150__0__0	max_left=129	max_left_minus=0	max_left_plus=129	max_min_left=0	max_min_left_minus=0	max_min_left_plus=0	max_min_right=43	max_min_right_minus=0	max_min_right_plus=43	max_pos_hash_score=280	max_right=43	max_right_minus=0	max_right_plus=43	neg_log10_pos_hash_p_value=13.5	new_junction_coverage=0.03	new_junction_read_count=9	no_show=1	polymorphism_frequency=2.754e-02	pos_hash_score=7	prediction=polymorphism	reject=COVERAGE_EVENNESS_SKEW,FREQUENCY_CUTOFF	side_1_annotate_key=gene	side_1_continuation=0	side_1_coverage=1.15	side_1_overlap=9	side_1_possible_overlap_registers=149	side_1_read_count=321	side_1_redundant=0	side_2_annotate_key=gene	side_2_continuation=0	side_2_coverage=1.27	side_2_overlap=0	side_2_possible_overlap_registers=140	side_2_read_count=334	side_2_redundant=0	total_non_overlap_reads=9
JC	293	.	REL606	3109394	1	REL606	3196392	1	0	alignment_overlap=0	coverage_minus=185	coverage_plus=114	flanking_left=150	flanking_right=150	frequency=1	junction_possible_overlap_registers=149	key=REL606__3109394__1__REL606__3196392__1__0____150__150__0__1	max_left=145	max_left_minus=143	max_left_plus=145	max_min_left=70	max_min_left_minus=70	max_min_left_plus=70	max_min_right=75	max_min_right_minus=74	max_min_right_plus=75	max_pos_hash_score=298	max_right=129	max_right_minus=129	max_right_plus=127	neg_log10_pos_hash_p_value=0.6	new_junction_coverage=1.07	new_junction_read_count=301	polymorphism_frequency=1.000e+00	pos_hash_score=87	prediction=consensus	read_count_offset=3	side_1_annotate_key=gene	side_1_continuation=0	side_1_coverage=0.00	side_1_overlap=0	side_1_possible_overlap_registers=146	side_1_read_count=0	side_1_redundant=0	side_2_annotate_key=repeat	side_2_continuation=0	side_2_coverage=NA	side_2_overlap=0	side_2_possible_overlap_registers=NA	side_2_read_count=NA	side_2_redundant=1	total_non_overlap_reads=299
JC	294	.	REL606	3109396	-1	REL606	3197834	-1	0	alignment_overlap=0	coverage_minus=90	coverage_plus=160	flanking_left=150	flanking_right=150	frequency=1	junction_possible_overlap_registers=149	key=REL606__3109396__-1__REL606__3197834__-1__0____150__150__0__1	max_left=148	max_left_minus=148	max_left_plus=145	max_min_left=74	max_min_left_minus=73	max_min_left_plus=74	max_min_right=75	max_min_right_minus=75	max_min_right_plus=70	max_pos_hash_score=298	max_right=141	max_right_minus=141	max_right_plus=141	neg_log10_pos_hash_p_value=0.9	new_junction_coverage=0.90	new_junction_read_count=251	polymorphism_frequency=1.000e+00	pos_hash_score=79	prediction=consensus	read_count_offset=3	side_1_annotate_key=gene	side_1_continuation=0	side_1_coverage=0.00	side_1_overlap=0	side_1_possible_overlap_registers=146	side_1_read_count=0	side_1_redundant=0	side_2_annotate_key=repeat	side_2_continuation=0	side_2_coverage=NA	side_2_overlap=0	side_2_possible_overlap_registers=NA	side_2_read_count=NA	side_2_redundant=1	total_non_overlap_reads=250
JC	295	.	REL606	3110191	1	REL606	3110216	1	0	alignment_overlap=10	coverage_minus=1	coverage_plus=3	flanking_left=150	flanking_right=150	frequency=1.355e-02	junction_possible_overlap_registers=139	key=REL606__3110191__1__REL606__3110206__1__10____150__150__0__0	max_left=115	max_left_minus=115	max_left_plus=88	max_min_left=0	max_min_left_minus=0	max_min_left_plus=0	max_min_right=67	max_min_right_minus=25	max_min_right_plus=67	max_pos_hash_score=278	max_right=67	max_right_minus=25	max_right_plus=67	neg_log10_pos_hash_p_value=15.5	new_junction_coverage=0.02	new_junction_read_count=4	no_show=1	polymorphism_frequency=1.355e-02	pos_hash_score=4	prediction=polymorphism	reject=COVERAGE_EVENNESS_SKEW,FREQUENCY_CUTOFF	side_1_annotate_key=gene	side_1_continuation=0	side_1_coverage=1.08	side_1_overlap=10	side_1_possible_overlap_registers=149	side_1_read_count=304	side_1_redundant=0	side_2_annotate_key=gene	side_2_continuation=0	side_2_coverage=1.14	side_2_overlap=0	side_2_possible_overlap_registers=139	side_2_read_count=299	side_2_redundant=0	total_non_overlap_reads=4
JC	296	.	REL606	3116617	1	REL606	3116670	1	0	alignment_overlap=10	coverage_minus=4	coverage_plus=6	flanking_left=150	flanking_right=150	frequency=4.465e-02	junction_possible_overlap_registers=139	key=REL606__3116617__1__REL606__3116660__1__10____150__150__0__0	max_left=134	max_left_minus=132	max_left_plus=134	max_min_left=35	max_min_left_minus=35	max_min_left_plus=0	max_min_right=47	max_min_right_minus=6	max_min_right_plus=47	max_pos_hash_score=278	max_right=106	max_right_minus=106	max_right_plus=47	neg_log10_pos_hash_p_value=12.9	new_junction_coverage=0.04	new_junction_read_count=10	no_show=1	polymorphism_frequency=4.465e-02	pos_hash_score=8	prediction=polymorphism	reject=COVERAGE_EVENNESS_SKEW,FREQUENCY_CUTOFF	side_1_annotate_key=gene	side_1_continuation=0	side_1_coverage=0.80	side_1_overlap=10	side_1_possible_overlap_registers=149	side_1_read_count=225	side_1_redundant=0	side_2_annotate_key=gene	side_2_continuation=0	side_2_coverage=0.83	side_2_overlap=0	side_2_possible_overlap_registers=139	side_2_read_count=218	side_2_redundant=0	total_non_overlap_reads=10
JC	297	.	REL606	3124509	1	REL606	3124563	1	0	alignment_overlap=11	coverage_minus=0	coverage_plus=6	flanking_left=150	flanking_right=150	frequency=2.445e-02	junction_possible_overlap_registers=138	key=REL606__3124509__1__REL606__3124552__1__11____150__150__0__0	max_left=97	max_left_minus=0	max_left_plus=97	max_min_left=53	max_min_left_minus=0	max_min_left_plus=53	max_min_right=67	max_min_right_minus=0	max_min_right_plus=67	max_pos_hash_score=276	max_right=86	max_right_minus=0	max_right_plus=86	neg_log10_pos_hash_p_value=14.0	new_junction_coverage=0.02	new_junction_read_count=6	no_show=1	polymorphism_frequency=2.445e-02	pos_hash_score=6	prediction=polymorphism	reject=COVERAGE_EVENNESS_SKEW,FREQUENCY_CUTOFF	side_1_annotate_key=gene	side_1_continuation=0	side_1_coverage=0.93	side_1_overlap=11	side_1_possible_overlap_registers=149	side_1_read_count=261	side_1_redundant=0	side_2_annotate_key=gene	side_2_continuation=0	side_2_coverage=0.91	side_2_overlap=0	side_2_possible_overlap_registers=138	side_2_read_count=237	side_2_redundant=0	total_non_overlap_reads=6
JC	298	.	REL606	3144353	-1	REL606	3144367	-1	0	alignment_overlap=7	coverage_minus=2	coverage_plus=2	flanking_left=150	flanking_right=150	frequency=1.192e-02	junction_possible_overlap_registers=142	key=REL606__3144353__-1__REL606__3144374__-1__7____150__150__0__0	max_left=59	max_left_minus=59	max_left_plus=8	max_min_left=59	max_min_left_minus=59	max_min_left_plus=8	max_min_right=0	max_min_right_minus=0	max_min_right_plus=0	max_pos_hash_score=284	max_right=138	max_right_minus=92	max_right_plus=138	neg_log10_pos_hash_p_value=15.7	new_junction_coverage=0.01	new_junction_read_count=4	no_show=1	polymorphism_frequency=1.192e-02	pos_hash_score=4	prediction=polymorphism	reject=COVERAGE_EVENNESS_SKEW,FREQUENCY_CUTOFF	side_1_annotate_key=gene	side_1_continuation=0	side_1_coverage=1.28	side_1_overlap=7	side_1_possible_overlap_registers=149	side_1_read_count=360	side_1_redundant=0	side_2_annotate_key=gene	side_2_continuation=0	side_2_coverage=1.20	side_2_overlap=0	side_2_possible_overlap_registers=142	side_2_read_count=320	side_2_redundant=0	total_non_overlap_reads=4
JC	299	.	REL606	3159783	-1	REL606	3159821	-1	0	alignment_overlap=8	coverage_minus=3	coverage_plus=1	flanking_left=150	flanking_right=150	frequency=1.230e-02	junction_possible_overlap_registers=141	key=REL606__3159783__-1__REL606__3159829__-1__8____150__150__0__0	max_left=105	max_left_minus=105	max_left_plus=102	max_min_left=38	max_min_left_minus=38	max_min_left_plus=0	max_min_right=40	max_min_right_minus=37	max_min_right_plus=40	max_pos_hash_score=282	max_right=131	max_right_minus=131	max_right_plus=40	neg_log10_pos_hash_p_value=15.6	new_junction_coverage=0.02	new_junction_read_count=4	no_show=1	polymorphism_frequency=1.230e-02	pos_hash_score=4	prediction=polymorphism	reject=COVERAGE_EVENNESS_SKEW,FREQUENCY_CUTOFF	side_1_annotate_key=gene	side_1_continuation=0	side_1_coverage=1.18	side_1_overlap=8	side_1_possible_overlap_registers=149	side_1_read_count=332	side_1_redundant=0	side_2_annotate_key=gene	side_2_continuation=0	side_2_coverage=1.24	side_2_overlap=0	side_2_possible_overlap_registers=141	side_2_read_count=328	side_2_redundant=0	total_non_overlap_reads=4
JC	300	.	REL606	3166622	-1	REL606	3166664	-1	0	alignment_overlap=8	coverage_minus=3	coverage_plus=1	flanking_left=150	flanking_right=150	frequency=1.432e-02	junction_possible_overlap_registers=141	key=REL606__3166622__-1__REL606__3166672__-1__8____150__150__0__0	max_left=98	max_left_minus=60	max_left_plus=98	max_min_left=60	max_min_left_minus=60	max_min_left_plus=0	max_min_right=44	max_min_right_minus=0	max_min_right_plus=44	max_pos_hash_score=282	max_right=114	max_right_minus=114	max_right_plus=44	neg_log10_pos_hash_p_value=15.6	new_junction_coverage=0.02	new_junction_read_count=4	no_show=1	polymorphism_frequency=1.432e-02	pos_hash_score=4	prediction=polymorphism	reject=COVERAGE_EVENNESS_SKEW,FREQUENCY_CUTOFF	side_1_annotate_key=gene	side_1_continuation=0	side_1_coverage=1.02	side_1_overlap=8	side_1_possible_overlap_registers=149	side_1_read_count=285	side_1_redundant=0	side_2_annotate_key=gene	side_2_continuation=0	side_2_coverage=1.06	side_2_overlap=0	side_2_possible_overlap_registers=141	side_2_read_count=281	side_2_redundant=0	total_non_overlap_reads=4
JC	301	.	REL606	3204631	1	REL606	3204735	1	0	alignment_overlap=9	coverage_minus=0	coverage_plus=6	flanking_left=150	flanking_right=150	frequency=1.453e-02	junction_possible_overlap_registers=140	key=REL606__3204631__1__REL606__3204726__1__9____150__150__0__0	max_left=129	max_left_minus=0	max_left_plus=129	max_min_left=0	max_min_left_minus=0	max_min_left_plus=0	max_min_right=55	max_min_right_minus=0	max_min_right_plus=55	max_pos_hash_score=280	max_right=55	max_right_minus=0	max_right_plus=55	neg_log10_pos_hash_p_value=14.1	new_junction_coverage=0.02	new_junction_read_count=6	no_show=1	polymorphism_frequency=1.453e-02	pos_hash_score=6	prediction=polymorphism	reject=COVERAGE_EVENNESS_SKEW,FREQUENCY_CUTOFF	side_1_annotate_key=gene	side_1_continuation=0	side_1_coverage=1.55	side_1_overlap=9	side_1_possible_overlap_registers=149	side_1_read_count=435	side_1_redundant=0	side_2_annotate_key=gene	side_2_continuation=0	side_2_coverage=1.54	side_2_overlap=0	side_2_possible_overlap_registers=140	side_2_read_count=405	side_2_redundant=0	total_non_overlap_reads=6
JC	302	.	REL606	3204639	-1	REL606	3204725	-1	0	alignment_overlap=9	coverage_minus=3	coverage_plus=1	flanking_left=150	flanking_right=150	frequency=9.657e-03	junction_possible_overlap_registers=140	key=REL606__3204639__-1__REL606__3204734__-1__9____150__150__0__0	max_left=90	max_left_minus=90	max_left_plus=51	max_min_left=58	max_min_left_minus=58	max_min_left_plus=51	max_min_right=54	max_min_right_minus=54	max_min_right_plus=0	max_pos_hash_score=280	max_right=90	max_right_minus=83	max_right_plus=90	neg_log10_pos_hash_p_value=15.5	new_junction_coverage=0.02	new_junction_read_count=4	no_show=1	polymorphism_frequency=9.657e-03	pos_hash_score=4	prediction=polymorphism	reject=COVERAGE_EVENNESS_SKEW,FREQUENCY_CUTOFF	side_1_annotate_key=gene	side_1_continuation=0	side_1_coverage=1.57	side_1_overlap=9	side_1_possible_overlap_registers=149	side_1_read_count=440	side_1_redundant=0	side_2_annotate_key=gene	side_2_continuation=0	side_2_coverage=1.55	side_2_overlap=0	side_2_possible_overlap_registers=140	side_2_read_count=407	side_2_redundant=0	total_non_overlap_reads=4
JC	303	.	REL606	3220617	1	REL606	3220669	1	0	alignment_overlap=8	coverage_minus=0	coverage_plus=11	flanking_left=150	flanking_right=150	frequency=3.497e-02	junction_possible_overlap_registers=141	key=REL606__3220617__1__REL606__3220661__1__8____150__150__0__0	max_left=135	max_left_minus=0	max_left_plus=135	max_min_left=67	max_min_left_minus=0	max_min_left_plus=67	max_min_right=65	max_min_right_minus=0	max_min_right_plus=65	max_pos_hash_score=282	max_right=75	max_right_minus=0	max_right_plus=75	neg_log10_pos_hash_p_value=13.0	new_junction_coverage=0.04	new_junction_read_count=11	no_show=1	polymorphism_frequency=3.497e-02	pos_hash_score=8	prediction=polymorphism	reject=COVERAGE_EVENNESS_SKEW,FREQUENCY_CUTOFF	side_1_annotate_key=gene	side_1_continuation=0	side_1_coverage=1.12	side_1_overlap=8	side_1_possible_overlap_registers=149	side_1_read_count=315	side_1_redundant=0	side_2_annotate_key=gene	side_2_continuation=0	side_2_coverage=1.17	side_2_overlap=0	side_2_possible_overlap_registers=141	side_2_read_count=309	side_2_redundant=0	total_non_overlap_reads=11
JC	304	.	REL606	3228383	-1	REL606	3228395	-1	0	alignment_overlap=7	coverage_minus=5	coverage_plus=1	flanking_left=150	flanking_right=150	frequency=2.639e-02	junction_possible_overlap_registers=142	key=REL606__3228383__-1__REL606__3228402__-1__7____150__150__0__0	max_left=133	max_left_minus=133	max_left_plus=18	max_min_left=70	max_min_left_minus=70	max_min_left_plus=18	max_min_right=5	max_min_right_minus=5	max_min_right_plus=0	max_pos_hash_score=284	max_right=133	max_right_minus=133	max_right_plus=125	neg_log10_pos_hash_p_value=14.3	new_junction_coverage=0.02	new_junction_read_count=6	no_show=1	polymorphism_frequency=2.639e-02	pos_hash_score=6	prediction=polymorphism	reject=COVERAGE_EVENNESS_SKEW,FREQUENCY_CUTOFF	side_1_annotate_key=gene	side_1_continuation=0	side_1_coverage=0.85	side_1_overlap=7	side_1_possible_overlap_registers=149	side_1_read_count=239	side_1_redundant=0	side_2_annotate_key=gene	side_2_continuation=0	side_2_coverage=0.81	side_2_overlap=0	side_2_possible_overlap_registers=142	side_2_read_count=215	side_2_redundant=0	total_non_overlap_reads=6
JC	305	.	REL606	3244461	-1	REL606	3244474	-1	0	alignment_overlap=7	coverage_minus=5	coverage_plus=0	flanking_left=150	flanking_right=150	frequency=1.917e-02	junction_possible_overlap_registers=142	key=REL606__3244461__-1__REL606__3244481__-1__7____150__150__0__0	max_left=50	max_left_minus=50	max_left_plus=0	max_min_left=50	max_min_left_minus=50	max_min_left_plus=0	max_min_right=0	max_min_right_minus=0	max_min_right_plus=0	max_pos_hash_score=284	max_right=141	max_right_minus=141	max_right_plus=0	neg_log10_pos_hash_p_value=14.9	new_junction_coverage=0.02	new_junction_read_count=5	no_show=1	polymorphism_frequency=1.917e-02	pos_hash_score=5	prediction=polymorphism	reject=COVERAGE_EVENNESS_SKEW,FREQUENCY_CUTOFF	side_1_annotate_key=gene	side_1_continuation=0	side_1_coverage=1.02	side_1_overlap=7	side_1_possible_overlap_registers=149	side_1_read_count=285	side_1_redundant=0	side_2_annotate_key=gene	side_2_continuation=0	side_2_coverage=0.90	side_2_overlap=0	side_2_possible_overlap_registers=142	side_2_read_count=240	side_2_redundant=0	total_non_overlap_reads=5
JC	306	.	REL606	3277566	1	REL606	3277895	1	0	alignment_overlap=14	coverage_minus=3	coverage_plus=1	flanking_left=150	flanking_right=150	frequency=1.470e-02	junction_possible_overlap_registers=135	key=REL606__3277566__1__REL606__3277881__1__14____150__150__0__0	max_left=104	max_left_minus=104	max_left_plus=50	max_min_left=50	max_min_left_minus=0	max_min_left_plus=50	max_min_right=47	max_min_right_minus=47	max_min_right_plus=0	max_pos_hash_score=270	max_right=86	max_right_minus=47	max_right_plus=86	neg_log10_pos_hash_p_value=16.0	new_junction_coverage=0.02	new_junction_read_count=4	no_show=1	polymorphism_frequency=1.470e-02	pos_hash_score=3	prediction=polymorphism	reject=COVERAGE_EVENNESS_SKEW,FREQUENCY_CUTOFF	side_1_annotate_key=gene	side_1_continuation=0	side_1_coverage=0.98	side_1_overlap=14	side_1_possible_overlap_registers=149	side_1_read_count=276	side_1_redundant=0	side_2_annotate_key=gene	side_2_continuation=0	side_2_coverage=1.13	side_2_overlap=0	side_2_possible_overlap_registers=135	side_2_read_count=286	side_2_redundant=0	total_non_overlap_reads=4
JC	307	.	REL606	3287573	-1	REL606	3287584	-1	0	alignment_overlap=11	coverage_minus=7	coverage_plus=1	flanking_left=150	flanking_right=150	frequency=3.210e-02	junction_possible_overlap_registers=138	key=REL606__3287573__-1__REL606__3287595__-1__11____150__150__0__0	max_left=81	max_left_minus=81	max_left_plus=5	max_min_left=43	max_min_left_minus=43	max_min_left_plus=5	max_min_right=58	max_min_right_minus=58	max_min_right_plus=0	max_pos_hash_score=276	max_right=137	max_right_minus=137	max_right_plus=134	neg_log10_pos_hash_p_value=13.4	new_junction_coverage=0.03	new_junction_read_count=8	no_show=1	polymorphism_frequency=3.210e-02	pos_hash_score=7	prediction=polymorphism	reject=COVERAGE_EVENNESS_SKEW,FREQUENCY_CUTOFF	side_1_annotate_key=gene	side_1_continuation=0	side_1_coverage=0.95	side_1_overlap=11	side_1_possible_overlap_registers=149	side_1_read_count=265	side_1_redundant=0	side_2_annotate_key=gene	side_2_continuation=0	side_2_coverage=0.91	side_2_overlap=0	side_2_possible_overlap_registers=138	side_2_read_count=237	side_2_redundant=0	total_non_overlap_reads=8
JC	308	.	REL606	3349382	1	REL606	3349404	1	0	alignment_overlap=10	coverage_minus=2	coverage_plus=3	flanking_left=150	flanking_right=150	frequency=2.594e-02	junction_possible_overlap_registers=139	key=REL606__3349382__1__REL606__3349394__1__10____150__150__0__0	max_left=139	max_left_minus=139	max_left_plus=86	max_min_left=59	max_min_left_minus=0	max_min_left_plus=59	max_min_right=52	max_min_right_minus=9	max_min_right_plus=52	max_pos_hash_score=278	max_right=83	max_right_minus=9	max_right_plus=83	neg_log10_pos_hash_p_value=14.7	new_junction_coverage=0.02	new_junction_read_count=5	no_show=1	polymorphism_frequency=2.594e-02	pos_hash_score=5	prediction=polymorphism	reject=COVERAGE_EVENNESS_SKEW,FREQUENCY_CUTOFF	side_1_annotate_key=gene	side_1_continuation=0	side_1_coverage=0.72	side_1_overlap=10	side_1_possible_overlap_registers=149	side_1_read_count=201	side_1_redundant=0	side_2_annotate_key=gene	side_2_continuation=0	side_2_coverage=0.72	side_2_overlap=0	side_2_possible_overlap_registers=139	side_2_read_count=188	side_2_redundant=0	total_non_overlap_reads=5
JC	309	.	REL606	3351453	-1	REL606	3351463	-1	0	alignment_overlap=8	coverage_minus=7	coverage_plus=3	flanking_left=150	flanking_right=150	frequency=3.133e-02	junction_possible_overlap_registers=141	key=REL606__3351453__-1__REL606__3351471__-1__8____150__150__0__0	max_left=132	max_left_minus=108	max_left_plus=132	max_min_left=60	max_min_left_minus=60	max_min_left_plus=0	max_min_right=34	max_min_right_minus=34	max_min_right_plus=10	max_pos_hash_score=282	max_right=121	max_right_minus=121	max_right_plus=10	neg_log10_pos_hash_p_value=13.6	new_junction_coverage=0.04	new_junction_read_count=10	no_show=1	polymorphism_frequency=3.133e-02	pos_hash_score=7	prediction=polymorphism	reject=COVERAGE_EVENNESS_SKEW,FREQUENCY_CUTOFF	side_1_annotate_key=gene	side_1_continuation=0	side_1_coverage=1.10	side_1_overlap=8	side_1_possible_overlap_registers=149	side_1_read_count=308	side_1_redundant=0	side_2_annotate_key=gene	side_2_continuation=0	side_2_coverage=1.23	side_2_overlap=0	side_2_possible_overlap_registers=141	side_2_read_count=327	side_2_redundant=0	total_non_overlap_reads=10
JC	310	.	REL606	3374249	-1	REL606	3374253	-1	0	alignment_overlap=9	coverage_minus=3	coverage_plus=0	flanking_left=150	flanking_right=150	frequency=9.481e-03	junction_possible_overlap_registers=140	key=REL606__3374249__-1__REL606__3374262__-1__9____150__150__0__0	max_left=90	max_left_minus=90	max_left_plus=0	max_min_left=0	max_min_left_minus=0	max_min_left_plus=0	max_min_right=60	max_min_right_minus=60	max_min_right_plus=0	max_pos_hash_score=280	max_right=60	max_right_minus=60	max_right_plus=0	neg_log10_pos_hash_p_value=16.3	new_junction_coverage=0.01	new_junction_read_count=3	no_show=1	polymorphism_frequency=9.481e-03	pos_hash_score=3	prediction=polymorphism	reject=COVERAGE_EVENNESS_SKEW,FREQUENCY_CUTOFF	side_1_annotate_key=gene	side_1_continuation=0	side_1_coverage=1.19	side_1_overlap=9	side_1_possible_overlap_registers=149	side_1_read_count=334	side_1_redundant=0	side_2_annotate_key=gene	side_2_continuation=0	side_2_coverage=1.19	side_2_overlap=0	side_2_possible_overlap_registers=140	side_2_read_count=313	side_2_redundant=0	total_non_overlap_reads=3
JC	311	.	REL606	3387872	-1	REL606	3387928	-1	0	alignment_overlap=10	coverage_minus=7	coverage_plus=2	flanking_left=150	flanking_right=150	frequency=3.567e-02	junction_possible_overlap_registers=139	key=REL606__3387872__-1__REL606__3387938__-1__10____150__150__0__0	max_left=135	max_left_minus=105	max_left_plus=135	max_min_left=33	max_min_left_minus=33	max_min_left_plus=9	max_min_right=70	max_min_right_minus=70	max_min_right_plus=5	max_pos_hash_score=278	max_right=133	max_right_minus=133	max_right_plus=128	neg_log10_pos_hash_p_value=12.4	new_junction_coverage=0.03	new_junction_read_count=9	no_show=1	polymorphism_frequency=3.567e-02	pos_hash_score=9	prediction=polymorphism	reject=COVERAGE_EVENNESS_SKEW,FREQUENCY_CUTOFF	side_1_annotate_key=gene	side_1_continuation=0	side_1_coverage=0.87	side_1_overlap=10	side_1_possible_overlap_registers=149	side_1_read_count=245	side_1_redundant=0	side_2_annotate_key=gene	side_2_continuation=0	side_2_coverage=0.99	side_2_overlap=0	side_2_possible_overlap_registers=139	side_2_read_count=258	side_2_redundant=0	total_non_overlap_reads=9
JC	312	.	REL606	3393061	1	REL606	3393080	1	0	alignment_overlap=5	coverage_minus=1	coverage_plus=6	flanking_left=150	flanking_right=150	frequency=2.893e-02	junction_possible_overlap_registers=144	key=REL606__3393061__1__REL606__3393075__1__5____150__150__0__0	max_left=133	max_left_minus=124	max_left_plus=133	max_min_left=69	max_min_left_minus=0	max_min_left_plus=69	max_min_right=64	max_min_right_minus=12	max_min_right_plus=64	max_pos_hash_score=288	max_right=76	max_right_minus=12	max_right_plus=76	neg_log10_pos_hash_p_value=14.4	new_junction_coverage=0.03	new_junction_read_count=7	no_show=1	polymorphism_frequency=2.893e-02	pos_hash_score=6	prediction=polymorphism	reject=COVERAGE_EVENNESS_SKEW,FREQUENCY_CUTOFF	side_1_annotate_key=gene	side_1_continuation=0	side_1_coverage=0.86	side_1_overlap=5	side_1_possible_overlap_registers=149	side_1_read_count=242	side_1_redundant=0	side_2_annotate_key=gene	side_2_continuation=0	side_2_coverage=0.87	side_2_overlap=0	side_2_possible_overlap_registers=144	side_2_read_count=236	side_2_redundant=0	total_non_overlap_reads=7
JC	313	.	REL606	3393176	-1	REL606	3393269	-1	0	alignment_overlap=7	coverage_minus=2	coverage_plus=2	flanking_left=150	flanking_right=150	frequency=1.591e-02	junction_possible_overlap_registers=142	key=REL606__3393176__-1__REL606__3393276__-1__7____150__150__0__0	max_left=92	max_left_minus=92	max_left_plus=56	max_min_left=56	max_min_left_minus=0	max_min_left_plus=56	max_min_right=51	max_min_right_minus=51	max_min_right_plus=0	max_pos_hash_score=284	max_right=90	max_right_minus=51	max_right_plus=90	neg_log10_pos_hash_p_value=16.5	new_junction_coverage=0.01	new_junction_read_count=4	no_show=1	polymorphism_frequency=1.591e-02	pos_hash_score=3	prediction=polymorphism	reject=COVERAGE_EVENNESS_SKEW,FREQUENCY_CUTOFF	side_1_annotate_key=gene	side_1_continuation=0	side_1_coverage=1.00	side_1_overlap=7	side_1_possible_overlap_registers=149	side_1_read_count=279	side_1_redundant=0	side_2_annotate_key=gene	side_2_continuation=0	side_2_coverage=0.86	side_2_overlap=0	side_2_possible_overlap_registers=142	side_2_read_count=229	side_2_redundant=0	total_non_overlap_reads=4
JC	314	.	REL606	3403099	-1	REL606	3403140	-1	0	alignment_overlap=9	coverage_minus=5	coverage_plus=2	flanking_left=150	flanking_right=150	frequency=2.571e-02	junction_possible_overlap_registers=140	key=REL606__3403099__-1__REL606__3403149__-1__9____150__150__0__0	max_left=99	max_left_minus=49	max_left_plus=99	max_min_left=49	max_min_left_minus=49	max_min_left_plus=6	max_min_right=42	max_min_right_minus=0	max_min_right_plus=42	max_pos_hash_score=280	max_right=138	max_right_minus=138	max_right_plus=135	neg_log10_pos_hash_p_value=13.5	new_junction_coverage=0.03	new_junction_read_count=7	no_show=1	polymorphism_frequency=2.571e-02	pos_hash_score=7	prediction=polymorphism	reject=COVERAGE_EVENNESS_SKEW,FREQUENCY_CUTOFF	side_1_annotate_key=gene	side_1_continuation=0	side_1_coverage=0.97	side_1_overlap=9	side_1_possible_overlap_registers=149	side_1_read_count=271	side_1_redundant=0	side_2_annotate_key=gene	side_2_continuation=0	side_2_coverage=1.05	side_2_overlap=0	side_2_possible_overlap_registers=140	side_2_read_count=276	side_2_redundant=0	total_non_overlap_reads=7
JC	315	.	REL606	3405242	1	REL606	3405266	1	0	alignment_overlap=7	coverage_minus=1	coverage_plus=2	flanking_left=150	flanking_right=150	frequency=1.064e-02	junction_possible_overlap_registers=142	key=REL606__3405242__1__REL606__3405259__1__7____150__150__0__0	max_left=98	max_left_minus=98	max_left_plus=94	max_min_left=57	max_min_left_minus=0	max_min_left_plus=57	max_min_right=49	max_min_right_minus=45	max_min_right_plus=49	max_pos_hash_score=284	max_right=86	max_right_minus=45	max_right_plus=86	neg_log10_pos_hash_p_value=16.5	new_junction_coverage=0.01	new_junction_read_count=3	no_show=1	polymorphism_frequency=1.064e-02	pos_hash_score=3	prediction=polymorphism	reject=COVERAGE_EVENNESS_SKEW,FREQUENCY_CUTOFF	side_1_annotate_key=gene	side_1_continuation=0	side_1_coverage=1.07	side_1_overlap=7	side_1_possible_overlap_registers=149	side_1_read_count=301	side_1_redundant=0	side_2_annotate_key=gene	side_2_continuation=0	side_2_coverage=1.01	side_2_overlap=0	side_2_possible_overlap_registers=142	side_2_read_count=271	side_2_redundant=0	total_non_overlap_reads=3
JC	316	.	REL606	3412537	1	REL606	3412564	1	0	alignment_overlap=8	coverage_minus=0	coverage_plus=4	flanking_left=150	flanking_right=150	frequency=1.692e-02	junction_possible_overlap_registers=141	key=REL606__3412537__1__REL606__3412556__1__8____150__150__0__0	max_left=121	max_left_minus=0	max_left_plus=121	max_min_left=60	max_min_left_minus=0	max_min_left_plus=60	max_min_right=38	max_min_right_minus=0	max_min_right_plus=38	max_pos_hash_score=282	max_right=82	max_right_minus=0	max_right_plus=82	neg_log10_pos_hash_p_value=15.6	new_junction_coverage=0.02	new_junction_read_count=4	no_show=1	polymorphism_frequency=1.692e-02	pos_hash_score=4	prediction=polymorphism	reject=COVERAGE_EVENNESS_SKEW,FREQUENCY_CUTOFF	side_1_annotate_key=gene	side_1_continuation=0	side_1_coverage=0.87	side_1_overlap=8	side_1_possible_overlap_registers=149	side_1_read_count=244	side_1_redundant=0	side_2_annotate_key=gene	side_2_continuation=0	side_2_coverage=0.88	side_2_overlap=0	side_2_possible_overlap_registers=141	side_2_read_count=234	side_2_redundant=0	total_non_overlap_reads=4
JC	317	.	REL606	3417048	1	REL606	3417100	1	0	alignment_overlap=4	coverage_minus=0	coverage_plus=3	flanking_left=150	flanking_right=150	frequency=1.894e-02	junction_possible_overlap_registers=145	key=REL606__3417048__1__REL606__3417096__1__4____150__150__0__0	max_left=99	max_left_minus=0	max_left_plus=99	max_min_left=0	max_min_left_minus=0	max_min_left_plus=0	max_min_right=49	max_min_right_minus=0	max_min_right_plus=49	max_pos_hash_score=290	max_right=49	max_right_minus=0	max_right_plus=49	neg_log10_pos_hash_p_value=16.7	new_junction_coverage=0.01	new_junction_read_count=4	no_show=1	polymorphism_frequency=1.894e-02	pos_hash_score=3	prediction=polymorphism	reject=COVERAGE_EVENNESS_SKEW,FREQUENCY_CUTOFF	side_1_annotate_key=gene	side_1_continuation=0	side_1_coverage=0.74	side_1_overlap=4	side_1_possible_overlap_registers=149	side_1_read_count=208	side_1_redundant=0	side_2_annotate_key=gene	side_2_continuation=0	side_2_coverage=0.78	side_2_overlap=0	side_2_possible_overlap_registers=145	side_2_read_count=212	side_2_redundant=0	total_non_overlap_reads=3
JC	318	.	REL606	3423518	-1	REL606	3423527	-1	0	alignment_overlap=6	coverage_minus=3	coverage_plus=0	flanking_left=150	flanking_right=150	frequency=8.824e-03	junction_possible_overlap_registers=143	key=REL606__3423518__-1__REL606__3423533__-1__6____150__150__0__0	max_left=75	max_left_minus=75	max_left_plus=0	max_min_left=57	max_min_left_minus=57	max_min_left_plus=0	max_min_right=69	max_min_right_minus=69	max_min_right_plus=0	max_pos_hash_score=286	max_right=99	max_right_minus=99	max_right_plus=0	neg_log10_pos_hash_p_value=16.5	new_junction_coverage=0.01	new_junction_read_count=3	no_show=1	polymorphism_frequency=8.824e-03	pos_hash_score=3	prediction=polymorphism	reject=COVERAGE_EVENNESS_SKEW,FREQUENCY_CUTOFF	side_1_annotate_key=gene	side_1_continuation=0	side_1_coverage=1.25	side_1_overlap=6	side_1_possible_overlap_registers=149	side_1_read_count=349	side_1_redundant=0	side_2_annotate_key=gene	side_2_continuation=0	side_2_coverage=1.26	side_2_overlap=0	side_2_possible_overlap_registers=143	side_2_read_count=339	side_2_redundant=0	total_non_overlap_reads=3
JC	319	.	REL606	3440623	-1	REL606	3440706	-1	0	alignment_overlap=10	coverage_minus=14	coverage_plus=0	flanking_left=150	flanking_right=150	frequency=4.134e-02	junction_possible_overlap_registers=139	key=REL606__3440623__-1__REL606__3440716__-1__10____150__150__0__0	max_left=126	max_left_minus=126	max_left_plus=0	max_min_left=58	max_min_left_minus=58	max_min_left_plus=0	max_min_right=68	max_min_right_minus=68	max_min_right_plus=0	max_pos_hash_score=278	max_right=132	max_right_minus=132	max_right_plus=0	neg_log10_pos_hash_p_value=12.4	new_junction_coverage=0.05	new_junction_read_count=14	no_show=1	polymorphism_frequency=4.134e-02	pos_hash_score=9	prediction=polymorphism	reject=COVERAGE_EVENNESS_SKEW,FREQUENCY_CUTOFF	side_1_annotate_key=gene	side_1_continuation=0	side_1_coverage=1.26	side_1_overlap=10	side_1_possible_overlap_registers=149	side_1_read_count=352	side_1_redundant=0	side_2_annotate_key=gene	side_2_continuation=0	side_2_coverage=1.23	side_2_overlap=0	side_2_possible_overlap_registers=139	side_2_read_count=321	side_2_redundant=0	total_non_overlap_reads=14
JC	320	.	REL606	3442595	1	REL606	3442658	1	0	alignment_overlap=7	coverage_minus=0	coverage_plus=8	flanking_left=150	flanking_right=150	frequency=2.363e-02	junction_possible_overlap_registers=142	key=REL606__3442595__1__REL606__3442651__1__7____150__150__0__0	max_left=129	max_left_minus=0	max_left_plus=129	max_min_left=0	max_min_left_minus=0	max_min_left_plus=0	max_min_right=68	max_min_right_minus=0	max_min_right_plus=68	max_pos_hash_score=284	max_right=68	max_right_minus=0	max_right_plus=68	neg_log10_pos_hash_p_value=13.7	new_junction_coverage=0.03	new_junction_read_count=8	no_show=1	polymorphism_frequency=2.363e-02	pos_hash_score=7	prediction=polymorphism	reject=COVERAGE_EVENNESS_SKEW,FREQUENCY_CUTOFF	side_1_annotate_key=gene	side_1_continuation=0	side_1_coverage=1.37	side_1_overlap=7	side_1_possible_overlap_registers=149	side_1_read_count=383	side_1_redundant=0	side_2_annotate_key=gene	side_2_continuation=0	side_2_coverage=1.11	side_2_overlap=0	side_2_possible_overlap_registers=142	side_2_read_count=296	side_2_redundant=0	total_non_overlap_reads=8
JC	321	.	REL606	3449375	1	REL606	3449434	1	0	alignment_overlap=10	coverage_minus=1	coverage_plus=8	flanking_left=150	flanking_right=150	frequency=3.847e-02	junction_possible_overlap_registers=139	key=REL606__3449375__1__REL606__3449424__1__10____150__150__0__0	max_left=129	max_left_minus=41	max_left_plus=129	max_min_left=57	max_min_left_minus=41	max_min_left_plus=57	max_min_right=35	max_min_right_minus=0	max_min_right_plus=35	max_pos_hash_score=278	max_right=99	max_right_minus=99	max_right_plus=83	neg_log10_pos_hash_p_value=14.1	new_junction_coverage=0.03	new_junction_read_count=9	no_show=1	polymorphism_frequency=3.847e-02	pos_hash_score=6	prediction=polymorphism	reject=COVERAGE_EVENNESS_SKEW,FREQUENCY_CUTOFF	side_1_annotate_key=gene	side_1_continuation=0	side_1_coverage=0.91	side_1_overlap=10	side_1_possible_overlap_registers=149	side_1_read_count=255	side_1_redundant=0	side_2_annotate_key=gene	side_2_continuation=0	side_2_coverage=0.81	side_2_overlap=0	side_2_possible_overlap_registers=139	side_2_read_count=212	side_2_redundant=0	total_non_overlap_reads=9
JC	322	.	REL606	3449384	-1	REL606	3449423	-1	0	alignment_overlap=10	coverage_minus=3	coverage_plus=1	flanking_left=150	flanking_right=150	frequency=1.813e-02	junction_possible_overlap_registers=139	key=REL606__3449384__-1__REL606__3449433__-1__10____150__150__0__0	max_left=108	max_left_minus=108	max_left_plus=99	max_min_left=57	max_min_left_minus=57	max_min_left_plus=0	max_min_right=41	max_min_right_minus=32	max_min_right_plus=41	max_pos_hash_score=278	max_right=135	max_right_minus=135	max_right_plus=41	neg_log10_pos_hash_p_value=15.5	new_junction_coverage=0.02	new_junction_read_count=4	no_show=1	polymorphism_frequency=1.813e-02	pos_hash_score=4	prediction=polymorphism	reject=COVERAGE_EVENNESS_SKEW,FREQUENCY_CUTOFF	side_1_annotate_key=gene	side_1_continuation=0	side_1_coverage=0.84	side_1_overlap=10	side_1_possible_overlap_registers=149	side_1_read_count=234	side_1_redundant=0	side_2_annotate_key=gene	side_2_continuation=0	side_2_coverage=0.82	side_2_overlap=0	side_2_possible_overlap_registers=139	side_2_read_count=215	side_2_redundant=0	total_non_overlap_reads=4
JC	323	.	REL606	3456064	-1	REL606	3456285	-1	0	alignment_overlap=9	coverage_minus=3	coverage_plus=1	flanking_left=150	flanking_right=150	frequency=1.905e-02	junction_possible_overlap_registers=140	key=REL606__3456064__-1__REL606__3456294__-1__9____150__150__0__0	max_left=119	max_left_minus=49	max_left_plus=119	max_min_left=49	max_min_left_minus=49	max_min_left_plus=0	max_min_right=21	max_min_right_minus=0	max_min_right_plus=21	max_pos_hash_score=280	max_right=105	max_right_minus=105	max_right_plus=21	neg_log10_pos_hash_p_value=15.5	new_junction_coverage=0.02	new_junction_read_count=4	no_show=1	polymorphism_frequency=1.905e-02	pos_hash_score=4	prediction=polymorphism	reject=COVERAGE_EVENNESS_SKEW,FREQUENCY_CUTOFF	side_1_annotate_key=gene	side_1_continuation=0	side_1_coverage=0.77	side_1_overlap=9	side_1_possible_overlap_registers=149	side_1_read_count=217	side_1_redundant=0	side_2_annotate_key=gene	side_2_continuation=0	side_2_coverage=0.79	side_2_overlap=0	side_2_possible_overlap_registers=140	side_2_read_count=208	side_2_redundant=0	total_non_overlap_reads=4
JC	324	.	REL606	3469667	1	REL606	3469757	1	0	alignment_overlap=9	coverage_minus=1	coverage_plus=4	flanking_left=150	flanking_right=150	frequency=2.380e-02	junction_possible_overlap_registers=140	key=REL606__3469667__1__REL606__3469748__1__9____150__150__0__0	max_left=121	max_left_minus=30	max_left_plus=121	max_min_left=30	max_min_left_minus=30	max_min_left_plus=0	max_min_right=53	max_min_right_minus=0	max_min_right_plus=53	max_pos_hash_score=280	max_right=111	max_right_minus=111	max_right_plus=53	neg_log10_pos_hash_p_value=14.8	new_junction_coverage=0.02	new_junction_read_count=5	no_show=1	polymorphism_frequency=2.380e-02	pos_hash_score=5	prediction=polymorphism	reject=COVERAGE_EVENNESS_SKEW,FREQUENCY_CUTOFF	side_1_annotate_key=gene	side_1_continuation=0	side_1_coverage=0.82	side_1_overlap=9	side_1_possible_overlap_registers=149	side_1_read_count=229	side_1_redundant=0	side_2_annotate_key=gene	side_2_continuation=0	side_2_coverage=0.74	side_2_overlap=0	side_2_possible_overlap_registers=140	side_2_read_count=195	side_2_redundant=0	total_non_overlap_reads=5
JC	325	.	REL606	3477705	-1	REL606	3477957	-1	0	alignment_overlap=7	coverage_minus=2	coverage_plus=2	flanking_left=150	flanking_right=150	frequency=1.891e-02	junction_possible_overlap_registers=142	key=REL606__3477705__-1__REL606__3477964__-1__7____150__150__0__0	max_left=89	max_left_minus=89	max_left_plus=86	max_min_left=49	max_min_left_minus=0	max_min_left_plus=49	max_min_right=57	max_min_right_minus=54	max_min_right_plus=57	max_pos_hash_score=284	max_right=94	max_right_minus=54	max_right_plus=94	neg_log10_pos_hash_p_value=16.5	new_junction_coverage=0.01	new_junction_read_count=4	no_show=1	polymorphism_frequency=1.891e-02	pos_hash_score=3	prediction=polymorphism	reject=COVERAGE_EVENNESS_SKEW,FREQUENCY_CUTOFF	side_1_annotate_key=gene	side_1_continuation=0	side_1_coverage=0.69	side_1_overlap=7	side_1_possible_overlap_registers=149	side_1_read_count=192	side_1_redundant=0	side_2_annotate_key=gene	side_2_continuation=0	side_2_coverage=0.87	side_2_overlap=0	side_2_possible_overlap_registers=142	side_2_read_count=232	side_2_redundant=0	total_non_overlap_reads=4
JC	326	.	REL606	3479060	1	REL606	3479104	1	0	alignment_overlap=8	coverage_minus=0	coverage_plus=24	flanking_left=150	flanking_right=150	frequency=8.317e-02	junction_possible_overlap_registers=141	key=REL606__3479060__1__REL606__3479096__1__8____150__150__0__0	max_left=132	max_left_minus=0	max_left_plus=132	max_min_left=0	max_min_left_minus=0	max_min_left_plus=0	max_min_right=61	max_min_right_minus=0	max_min_right_plus=61	max_pos_hash_score=282	max_right=61	max_right_minus=0	max_right_plus=61	neg_log10_pos_hash_p_value=10.7	new_junction_coverage=0.09	new_junction_read_count=24	polymorphism_frequency=8.317e-02	pos_hash_score=13	prediction=polymorphism	reject=COVERAGE_EVENNESS_SKEW,FREQUENCY_CUTOFF	side_1_annotate_key=gene	side_1_continuation=0	side_1_coverage=1.06	side_1_overlap=8	side_1_possible_overlap_registers=149	side_1_read_count=296	side_1_redundant=0	side_2_annotate_key=gene	side_2_continuation=0	side_2_coverage=0.94	side_2_overlap=0	side_2_possible_overlap_registers=141	side_2_read_count=249	side_2_redundant=0	total_non_overlap_reads=24
JC	327	.	REL606	3481871	-1	REL606	3482323	-1	0	alignment_overlap=14	coverage_minus=1	coverage_plus=2	flanking_left=150	flanking_right=150	frequency=1	junction_possible_overlap_registers=135	key=REL606__3481885__-1__REL606__3482323__-1__14____150__150__1__0	max_left=105	max_left_minus=80	max_left_plus=105	max_min_left=58	max_min_left_minus=0	max_min_left_plus=58	max_min_right=56	max_min_right_minus=56	max_min_right_plus=31	max_pos_hash_score=270	max_right=78	max_right_minus=56	max_right_plus=78	neg_log10_pos_hash_p_value=16.0	new_junction_coverage=0.01	new_junction_read_count=3	no_show=1	polymorphism_frequency=1.000e+00	pos_hash_score=3	prediction=consensus	reject=COVERAGE_EVENNESS_SKEW	side_1_annotate_key=repeat	side_1_continuation=0	side_1_coverage=NA	side_1_overlap=0	side_1_read_count=NA	side_1_redundant=1	side_2_annotate_key=gene	side_2_continuation=0	side_2_coverage=0.00	side_2_overlap=14	side_2_possible_overlap_registers=149	side_2_read_count=0	side_2_redundant=0	total_non_overlap_reads=3
JC	328	.	REL606	3482842	1	REL606	3482878	1	0	alignment_overlap=8	coverage_minus=1	coverage_plus=7	flanking_left=150	flanking_right=150	frequency=1	junction_possible_overlap_registers=141	key=REL606__3482834__1__REL606__3482878__1__8____150__150__1__0	max_left=129	max_left_minus=16	max_left_plus=129	max_min_left=16	max_min_left_minus=16	max_min_left_plus=0	max_min_right=50	max_min_right_minus=0	max_min_right_plus=50	max_pos_hash_score=282	max_right=126	max_right_minus=126	max_right_plus=50	neg_log10_pos_hash_p_value=14.2	new_junction_coverage=0.03	new_junction_read_count=8	no_show=1	polymorphism_frequency=1.000e+00	pos_hash_score=6	prediction=consensus	reject=COVERAGE_EVENNESS_SKEW	side_1_annotate_key=repeat	side_1_continuation=0	side_1_coverage=NA	side_1_overlap=0	side_1_read_count=NA	side_1_redundant=1	side_2_annotate_key=gene	side_2_continuation=0	side_2_coverage=0.00	side_2_overlap=8	side_2_possible_overlap_registers=149	side_2_read_count=0	side_2_redundant=0	total_non_overlap_reads=8
JC	329	.	REL606	3483808	-1	REL606	3483831	-1	0	alignment_overlap=3	coverage_minus=7	coverage_plus=0	flanking_left=150	flanking_right=150	frequency=1	junction_possible_overlap_registers=146	key=REL606__3483808__-1__REL606__3483834__-1__3____150__150__0__1	max_left=65	max_left_minus=65	max_left_plus=0	max_min_left=65	max_min_left_minus=65	max_min_left_plus=0	max_min_right=0	max_min_right_minus=0	max_min_right_plus=0	max_pos_hash_score=292	max_right=133	max_right_minus=133	max_right_plus=0	neg_log10_pos_hash_p_value=13.9	new_junction_coverage=0.04	new_junction_read_count=12	no_show=1	polymorphism_frequency=1.000e+00	pos_hash_score=7	prediction=consensus	reject=COVERAGE_EVENNESS_SKEW	side_1_annotate_key=gene	side_1_continuation=0	side_1_coverage=0.00	side_1_overlap=3	side_1_possible_overlap_registers=149	side_1_read_count=0	side_1_redundant=0	side_2_annotate_key=repeat	side_2_continuation=0	side_2_coverage=NA	side_2_overlap=0	side_2_possible_overlap_registers=NA	side_2_read_count=NA	side_2_redundant=1	total_non_overlap_reads=7
JC	330	.	REL606	3483831	-1	REL606	3632251	-1	0	alignment_overlap=3	coverage_minus=0	coverage_plus=8	flanking_left=150	flanking_right=150	frequency=4.927e-02	junction_possible_overlap_registers=146	key=REL606__3483834__-1__REL606__3632251__-1__3____150__150__1__0	max_left=133	max_left_minus=0	max_left_plus=133	max_min_left=0	max_min_left_minus=0	max_min_left_plus=0	max_min_right=65	max_min_right_minus=0	max_min_right_plus=65	max_pos_hash_score=292	max_right=65	max_right_minus=0	max_right_plus=65	neg_log10_pos_hash_p_value=13.3	new_junction_coverage=0.05	new_junction_read_count=13	no_show=1	polymorphism_frequency=4.927e-02	pos_hash_score=8	prediction=polymorphism	reject=COVERAGE_EVENNESS_SKEW,FREQUENCY_CUTOFF	side_1_annotate_key=repeat	side_1_continuation=0	side_1_coverage=NA	side_1_overlap=0	side_1_read_count=NA	side_1_redundant=1	side_2_annotate_key=gene	side_2_continuation=0	side_2_coverage=0.91	side_2_overlap=3	side_2_possible_overlap_registers=149	side_2_read_count=256	side_2_redundant=0	total_non_overlap_reads=8
JC	331	.	REL606	3483840	1	REL606	3632244	1	0	alignment_overlap=4	coverage_minus=7	coverage_plus=0	flanking_left=150	flanking_right=150	frequency=4.151e-02	junction_possible_overlap_registers=145	key=REL606__3483836__1__REL606__3632244__1__4____150__150__1__0	max_left=58	max_left_minus=58	max_left_plus=0	max_min_left=58	max_min_left_minus=58	max_min_left_plus=0	max_min_right=0	max_min_right_minus=0	max_min_right_plus=0	max_pos_hash_score=290	max_right=142	max_right_minus=142	max_right_plus=0	neg_log10_pos_hash_p_value=15.1	new_junction_coverage=0.04	new_junction_read_count=11	no_show=1	polymorphism_frequency=4.151e-02	pos_hash_score=5	prediction=polymorphism	reject=COVERAGE_EVENNESS_SKEW,FREQUENCY_CUTOFF	side_1_annotate_key=repeat	side_1_continuation=0	side_1_coverage=NA	side_1_overlap=0	side_1_read_count=NA	side_1_redundant=1	side_2_annotate_key=gene	side_2_continuation=0	side_2_coverage=0.93	side_2_overlap=4	side_2_possible_overlap_registers=149	side_2_read_count=261	side_2_redundant=0	total_non_overlap_reads=7
JC	332	.	REL606	3502412	-1	REL606	3502390	-1	0	alignment_overlap=22	coverage_minus=3	coverage_plus=5	flanking_left=150	flanking_right=150	frequency=2.734e-02	junction_possible_overlap_registers=127	key=REL606__3502412__-1__REL606__3502412__-1__22____150__150__0__0	max_left=122	max_left_minus=113	max_left_plus=122	max_min_left=63	max_min_left_minus=63	max_min_left_plus=51	max_min_right=33	max_min_right_minus=15	max_min_right_plus=33	max_pos_hash_score=254	max_right=98	max_right_minus=98	max_right_plus=82	neg_log10_pos_hash_p_value=12.1	new_junction_coverage=0.03	new_junction_read_count=8	no_show=1	polymorphism_frequency=2.734e-02	pos_hash_score=8	prediction=polymorphism	reject=COVERAGE_EVENNESS_SKEW,FREQUENCY_CUTOFF	side_1_annotate_key=gene	side_1_continuation=0	side_1_coverage=1.15	side_1_overlap=22	side_1_possible_overlap_registers=149	side_1_read_count=323	side_1_redundant=0	side_2_annotate_key=gene	side_2_continuation=0	side_2_coverage=1.23	side_2_overlap=0	side_2_possible_overlap_registers=127	side_2_read_count=294	side_2_redundant=0	total_non_overlap_reads=8
JC	333	.	REL606	3560527	1	REL606	3560555	1	0	alignment_overlap=9	coverage_minus=1	coverage_plus=7	flanking_left=150	flanking_right=150	frequency=3.613e-02	junction_possible_overlap_registers=140	key=REL606__3560527__1__REL606__3560546__1__9____150__150__0__0	max_left=137	max_left_minus=11	max_left_plus=137	max_min_left=11	max_min_left_minus=11	max_min_left_plus=0	max_min_right=69	max_min_right_minus=0	max_min_right_plus=69	max_pos_hash_score=280	max_right=130	max_right_minus=130	max_right_plus=69	neg_log10_pos_hash_p_value=13.0	new_junction_coverage=0.03	new_junction_read_count=9	no_show=1	polymorphism_frequency=3.613e-02	pos_hash_score=8	prediction=polymorphism	reject=COVERAGE_EVENNESS_SKEW,FREQUENCY_CUTOFF	side_1_annotate_key=gene	side_1_continuation=0	side_1_coverage=0.87	side_1_overlap=9	side_1_possible_overlap_registers=149	side_1_read_count=245	side_1_redundant=0	side_2_annotate_key=gene	side_2_continuation=0	side_2_coverage=0.95	side_2_overlap=0	side_2_possible_overlap_registers=140	side_2_read_count=250	side_2_redundant=0	total_non_overlap_reads=8
JC	334	.	REL606	3560527	1	REL606	3561521	1	0	alignment_overlap=9	coverage_minus=0	coverage_plus=5	flanking_left=150	flanking_right=150	frequency=3.474e-02	junction_possible_overlap_registers=140	key=REL606__3560527__1__REL606__3561512__1__9____150__150__0__0	max_left=137	max_left_minus=0	max_left_plus=137	max_min_left=0	max_min_left_minus=0	max_min_left_plus=0	max_min_right=36	max_min_right_minus=0	max_min_right_plus=36	max_pos_hash_score=280	max_right=36	max_right_minus=0	max_right_plus=36	neg_log10_pos_hash_p_value=14.8	new_junction_coverage=0.03	new_junction_read_count=9	no_show=1	polymorphism_frequency=3.474e-02	pos_hash_score=5	prediction=polymorphism	reject=COVERAGE_EVENNESS_SKEW,FREQUENCY_CUTOFF	side_1_annotate_key=gene	side_1_continuation=0	side_1_coverage=0.87	side_1_overlap=9	side_1_possible_overlap_registers=149	side_1_read_count=245	side_1_redundant=0	side_2_annotate_key=gene	side_2_continuation=0	side_2_coverage=1.03	side_2_overlap=0	side_2_possible_overlap_registers=140	side_2_read_count=270	side_2_redundant=0	total_non_overlap_reads=5
JC	335	.	REL606	3561018	-1	REL606	3561028	-1	0	alignment_overlap=9	coverage_minus=3	coverage_plus=0	flanking_left=150	flanking_right=150	frequency=1.815e-02	junction_possible_overlap_registers=140	key=REL606__3561018__-1__REL606__3561037__-1__9____150__150__0__0	max_left=69	max_left_minus=69	max_left_plus=0	max_min_left=69	max_min_left_minus=69	max_min_left_plus=0	max_min_right=0	max_min_right_minus=0	max_min_right_plus=0	max_pos_hash_score=280	max_right=89	max_right_minus=89	max_right_plus=0	neg_log10_pos_hash_p_value=16.3	new_junction_coverage=0.02	new_junction_read_count=5	no_show=1	polymorphism_frequency=1.815e-02	pos_hash_score=3	prediction=polymorphism	reject=COVERAGE_EVENNESS_SKEW,FREQUENCY_CUTOFF	side_1_annotate_key=gene	side_1_continuation=0	side_1_coverage=1.01	side_1_overlap=9	side_1_possible_overlap_registers=149	side_1_read_count=284	side_1_redundant=0	side_2_annotate_key=gene	side_2_continuation=0	side_2_coverage=1.04	side_2_overlap=0	side_2_possible_overlap_registers=140	side_2_read_count=274	side_2_redundant=0	total_non_overlap_reads=3
JC	336	.	REL606	3561018	-1	REL606	3561511	-1	0	alignment_overlap=9	coverage_minus=3	coverage_plus=1	flanking_left=150	flanking_right=150	frequency=1.829e-02	junction_possible_overlap_registers=140	key=REL606__3561018__-1__REL606__3561520__-1__9____150__150__0__0	max_left=69	max_left_minus=69	max_left_plus=18	max_min_left=69	max_min_left_minus=69	max_min_left_plus=18	max_min_right=0	max_min_right_minus=0	max_min_right_plus=0	max_pos_hash_score=280	max_right=114	max_right_minus=114	max_right_plus=114	neg_log10_pos_hash_p_value=15.5	new_junction_coverage=0.02	new_junction_read_count=5	no_show=1	polymorphism_frequency=1.829e-02	pos_hash_score=4	prediction=polymorphism	reject=COVERAGE_EVENNESS_SKEW,FREQUENCY_CUTOFF	side_1_annotate_key=gene	side_1_continuation=0	side_1_coverage=1.01	side_1_overlap=9	side_1_possible_overlap_registers=149	side_1_read_count=284	side_1_redundant=0	side_2_annotate_key=gene	side_2_continuation=0	side_2_coverage=1.03	side_2_overlap=0	side_2_possible_overlap_registers=140	side_2_read_count=270	side_2_redundant=0	total_non_overlap_reads=4
JC	337	.	REL606	3561037	-1	REL606	3561492	-1	0	alignment_overlap=9	coverage_minus=1	coverage_plus=3	flanking_left=150	flanking_right=150	frequency=2.487e-02	junction_possible_overlap_registers=140	key=REL606__3561037__-1__REL606__3561501__-1__9____150__150__0__0	max_left=89	max_left_minus=9	max_left_plus=89	max_min_left=9	max_min_left_minus=9	max_min_left_plus=0	max_min_right=69	max_min_right_minus=0	max_min_right_plus=69	max_pos_hash_score=280	max_right=132	max_right_minus=132	max_right_plus=69	neg_log10_pos_hash_p_value=15.5	new_junction_coverage=0.03	new_junction_read_count=7	no_show=1	polymorphism_frequency=2.487e-02	pos_hash_score=4	prediction=polymorphism	reject=COVERAGE_EVENNESS_SKEW,FREQUENCY_CUTOFF	side_1_annotate_key=gene	side_1_continuation=0	side_1_coverage=1.07	side_1_overlap=9	side_1_possible_overlap_registers=149	side_1_read_count=300	side_1_redundant=0	side_2_annotate_key=gene	side_2_continuation=0	side_2_coverage=1.01	side_2_overlap=0	side_2_possible_overlap_registers=140	side_2_read_count=267	side_2_redundant=0	total_non_overlap_reads=4
JC	338	.	REL606	3561501	-1	REL606	3561511	-1	0	alignment_overlap=9	coverage_minus=3	coverage_plus=2	flanking_left=150	flanking_right=150	frequency=2.572e-02	junction_possible_overlap_registers=140	key=REL606__3561501__-1__REL606__3561520__-1__9____150__150__0__0	max_left=132	max_left_minus=69	max_left_plus=132	max_min_left=69	max_min_left_minus=69	max_min_left_plus=18	max_min_right=9	max_min_right_minus=0	max_min_right_plus=9	max_pos_hash_score=280	max_right=114	max_right_minus=114	max_right_plus=114	neg_log10_pos_hash_p_value=14.8	new_junction_coverage=0.03	new_junction_read_count=7	no_show=1	polymorphism_frequency=2.572e-02	pos_hash_score=5	prediction=polymorphism	reject=COVERAGE_EVENNESS_SKEW,FREQUENCY_CUTOFF	side_1_annotate_key=gene	side_1_continuation=0	side_1_coverage=0.99	side_1_overlap=9	side_1_possible_overlap_registers=149	side_1_read_count=277	side_1_redundant=0	side_2_annotate_key=gene	side_2_continuation=0	side_2_coverage=1.03	side_2_overlap=0	side_2_possible_overlap_registers=140	side_2_read_count=270	side_2_redundant=0	total_non_overlap_reads=5
JC	339	.	REL606	3628288	-1	REL606	3629735	1	0	alignment_overlap=3	coverage_minus=98	coverage_plus=168	flanking_left=150	flanking_right=150	frequency=1	junction_possible_overlap_registers=146	key=REL606__3628288__-1__REL606__3629732__1__3____150__150__0__0	max_left=146	max_left_minus=146	max_left_plus=146	max_min_left=0	max_min_left_minus=0	max_min_left_plus=0	max_min_right=72	max_min_right_minus=72	max_min_right_plus=71	max_pos_hash_score=292	max_right=72	max_right_minus=72	max_right_plus=71	neg_log10_pos_hash_p_value=2.1	new_junction_coverage=1.87	new_junction_read_count=514	polymorphism_frequency=9.990e-01	pos_hash_score=59	prediction=consensus	side_1_annotate_key=gene	side_1_continuation=0	side_1_coverage=0.00	side_1_overlap=3	side_1_possible_overlap_registers=149	side_1_read_count=1	side_1_redundant=0	side_2_annotate_key=gene	side_2_continuation=0	side_2_coverage=0.00	side_2_overlap=0	side_2_possible_overlap_registers=146	side_2_read_count=0	side_2_redundant=0	total_non_overlap_reads=266
JC	340	.	REL606	3632244	1	REL606	3632283	1	0	alignment_overlap=8	coverage_minus=0	coverage_plus=11	flanking_left=150	flanking_right=150	frequency=3.429e-02	junction_possible_overlap_registers=141	key=REL606__3632244__1__REL606__3632275__1__8____150__150__0__0	max_left=138	max_left_minus=0	max_left_plus=138	max_min_left=67	max_min_left_minus=0	max_min_left_plus=67	max_min_right=58	max_min_right_minus=0	max_min_right_plus=58	max_pos_hash_score=282	max_right=91	max_right_minus=0	max_right_plus=91	neg_log10_pos_hash_p_value=13.0	new_junction_coverage=0.05	new_junction_read_count=12	no_show=1	polymorphism_frequency=3.429e-02	pos_hash_score=8	prediction=polymorphism	reject=COVERAGE_EVENNESS_SKEW,FREQUENCY_CUTOFF	side_1_annotate_key=gene	side_1_continuation=0	side_1_coverage=0.93	side_1_overlap=8	side_1_possible_overlap_registers=149	side_1_read_count=261	side_1_redundant=0	side_2_annotate_key=gene	side_2_continuation=0	side_2_coverage=1.62	side_2_overlap=0	side_2_possible_overlap_registers=141	side_2_read_count=429	side_2_redundant=0	total_non_overlap_reads=11
JC	341	.	REL606	3642854	1	REL606	3642874	1	0	alignment_overlap=8	coverage_minus=0	coverage_plus=5	flanking_left=150	flanking_right=150	frequency=2.116e-02	junction_possible_overlap_registers=141	key=REL606__3642854__1__REL606__3642866__1__8____150__150__0__0	max_left=126	max_left_minus=0	max_left_plus=126	max_min_left=60	max_min_left_minus=0	max_min_left_plus=60	max_min_right=39	max_min_right_minus=0	max_min_right_plus=39	max_pos_hash_score=282	max_right=82	max_right_minus=0	max_right_plus=82	neg_log10_pos_hash_p_value=14.9	new_junction_coverage=0.02	new_junction_read_count=5	no_show=1	polymorphism_frequency=2.116e-02	pos_hash_score=5	prediction=polymorphism	reject=COVERAGE_EVENNESS_SKEW,FREQUENCY_CUTOFF	side_1_annotate_key=gene	side_1_continuation=0	side_1_coverage=0.88	side_1_overlap=8	side_1_possible_overlap_registers=149	side_1_read_count=248	side_1_redundant=0	side_2_annotate_key=gene	side_2_continuation=0	side_2_coverage=0.86	side_2_overlap=0	side_2_possible_overlap_registers=141	side_2_read_count=228	side_2_redundant=0	total_non_overlap_reads=5
JC	342	.	REL606	3653247	1	REL606	3653358	1	0	alignment_overlap=8	coverage_minus=0	coverage_plus=4	flanking_left=150	flanking_right=150	frequency=1.464e-02	junction_possible_overlap_registers=141	key=REL606__3653247__1__REL606__3653350__1__8____150__150__0__0	max_left=100	max_left_minus=0	max_left_plus=100	max_min_left=43	max_min_left_minus=0	max_min_left_plus=43	max_min_right=47	max_min_right_minus=0	max_min_right_plus=47	max_pos_hash_score=282	max_right=112	max_right_minus=0	max_right_plus=112	neg_log10_pos_hash_p_value=15.6	new_junction_coverage=0.02	new_junction_read_count=4	no_show=1	polymorphism_frequency=1.464e-02	pos_hash_score=4	prediction=polymorphism	reject=COVERAGE_EVENNESS_SKEW,FREQUENCY_CUTOFF	side_1_annotate_key=gene	side_1_continuation=0	side_1_coverage=1.03	side_1_overlap=8	side_1_possible_overlap_registers=149	side_1_read_count=288	side_1_redundant=0	side_2_annotate_key=gene	side_2_continuation=0	side_2_coverage=1.00	side_2_overlap=0	side_2_possible_overlap_registers=141	side_2_read_count=266	side_2_redundant=0	total_non_overlap_reads=4
JC	343	.	REL606	3656935	-1	REL606	3656941	-1	0	alignment_overlap=8	coverage_minus=4	coverage_plus=0	flanking_left=150	flanking_right=150	frequency=1.295e-02	junction_possible_overlap_registers=141	key=REL606__3656935__-1__REL606__3656949__-1__8____150__150__0__0	max_left=72	max_left_minus=72	max_left_plus=0	max_min_left=47	max_min_left_minus=47	max_min_left_plus=0	max_min_right=70	max_min_right_minus=70	max_min_right_plus=0	max_pos_hash_score=282	max_right=123	max_right_minus=123	max_right_plus=0	neg_log10_pos_hash_p_value=15.6	new_junction_coverage=0.02	new_junction_read_count=4	no_show=1	polymorphism_frequency=1.295e-02	pos_hash_score=4	prediction=polymorphism	reject=COVERAGE_EVENNESS_SKEW,FREQUENCY_CUTOFF	side_1_annotate_key=gene	side_1_continuation=0	side_1_coverage=1.14	side_1_overlap=8	side_1_possible_overlap_registers=149	side_1_read_count=320	side_1_redundant=0	side_2_annotate_key=gene	side_2_continuation=0	side_2_coverage=1.16	side_2_overlap=0	side_2_possible_overlap_registers=141	side_2_read_count=307	side_2_redundant=0	total_non_overlap_reads=4
JC	344	.	REL606	3660230	1	REL606	3660257	1	0	alignment_overlap=10	coverage_minus=1	coverage_plus=7	flanking_left=150	flanking_right=150	frequency=3.667e-02	junction_possible_overlap_registers=139	key=REL606__3660230__1__REL606__3660247__1__10____150__150__0__0	max_left=137	max_left_minus=120	max_left_plus=137	max_min_left=0	max_min_left_minus=0	max_min_left_plus=0	max_min_right=55	max_min_right_minus=20	max_min_right_plus=55	max_pos_hash_score=278	max_right=55	max_right_minus=20	max_right_plus=55	neg_log10_pos_hash_p_value=13.5	new_junction_coverage=0.03	new_junction_read_count=9	no_show=1	polymorphism_frequency=3.667e-02	pos_hash_score=7	prediction=polymorphism	reject=COVERAGE_EVENNESS_SKEW,FREQUENCY_CUTOFF	side_1_annotate_key=gene	side_1_continuation=0	side_1_coverage=0.91	side_1_overlap=10	side_1_possible_overlap_registers=149	side_1_read_count=256	side_1_redundant=0	side_2_annotate_key=gene	side_2_continuation=0	side_2_coverage=0.90	side_2_overlap=0	side_2_possible_overlap_registers=139	side_2_read_count=234	side_2_redundant=0	total_non_overlap_reads=8
JC	345	.	REL606	3688454	1	REL606	3688474	1	0	alignment_overlap=8	coverage_minus=0	coverage_plus=5	flanking_left=150	flanking_right=150	frequency=2.064e-02	junction_possible_overlap_registers=141	key=REL606__3688454__1__REL606__3688466__1__8____150__150__0__0	max_left=109	max_left_minus=0	max_left_plus=109	max_min_left=0	max_min_left_minus=0	max_min_left_plus=0	max_min_right=42	max_min_right_minus=0	max_min_right_plus=42	max_pos_hash_score=282	max_right=42	max_right_minus=0	max_right_plus=42	neg_log10_pos_hash_p_value=16.4	new_junction_coverage=0.02	new_junction_read_count=5	no_show=1	polymorphism_frequency=2.064e-02	pos_hash_score=3	prediction=polymorphism	reject=COVERAGE_EVENNESS_SKEW,FREQUENCY_CUTOFF	side_1_annotate_key=gene	side_1_continuation=0	side_1_coverage=0.90	side_1_overlap=8	side_1_possible_overlap_registers=149	side_1_read_count=251	side_1_redundant=0	side_2_annotate_key=gene	side_2_continuation=0	side_2_coverage=0.89	side_2_overlap=0	side_2_possible_overlap_registers=141	side_2_read_count=237	side_2_redundant=0	total_non_overlap_reads=5
JC	346	.	REL606	3703644	1	REL606	3703925	1	0	alignment_overlap=10	coverage_minus=2	coverage_plus=2	flanking_left=150	flanking_right=150	frequency=1.497e-02	junction_possible_overlap_registers=139	key=REL606__3703644__1__REL606__3703915__1__10____150__150__0__0	max_left=85	max_left_minus=83	max_left_plus=85	max_min_left=29	max_min_left_minus=0	max_min_left_plus=29	max_min_right=68	max_min_right_minus=68	max_min_right_plus=55	max_pos_hash_score=278	max_right=111	max_right_minus=68	max_right_plus=111	neg_log10_pos_hash_p_value=15.5	new_junction_coverage=0.02	new_junction_read_count=4	no_show=1	polymorphism_frequency=1.497e-02	pos_hash_score=4	prediction=polymorphism	reject=COVERAGE_EVENNESS_SKEW,FREQUENCY_CUTOFF	side_1_annotate_key=gene	side_1_continuation=0	side_1_coverage=0.88	side_1_overlap=10	side_1_possible_overlap_registers=149	side_1_read_count=246	side_1_redundant=0	side_2_annotate_key=gene	side_2_continuation=0	side_2_coverage=1.14	side_2_overlap=0	side_2_possible_overlap_registers=139	side_2_read_count=297	side_2_redundant=0	total_non_overlap_reads=4
JC	347	.	REL606	3745176	-1	REL606	3745187	-1	0	alignment_overlap=11	coverage_minus=7	coverage_plus=0	flanking_left=150	flanking_right=150	frequency=3.224e-02	junction_possible_overlap_registers=138	key=REL606__3745176__-1__REL606__3745198__-1__11____150__150__0__0	max_left=74	max_left_minus=74	max_left_plus=0	max_min_left=69	max_min_left_minus=69	max_min_left_plus=0	max_min_right=65	max_min_right_minus=65	max_min_right_plus=0	max_pos_hash_score=276	max_right=127	max_right_minus=127	max_right_plus=0	neg_log10_pos_hash_p_value=13.4	new_junction_coverage=0.03	new_junction_read_count=8	no_show=1	polymorphism_frequency=3.224e-02	pos_hash_score=7	prediction=polymorphism	reject=COVERAGE_EVENNESS_SKEW,FREQUENCY_CUTOFF	side_1_annotate_key=gene	side_1_continuation=0	side_1_coverage=0.96	side_1_overlap=11	side_1_possible_overlap_registers=149	side_1_read_count=268	side_1_redundant=0	side_2_annotate_key=gene	side_2_continuation=0	side_2_coverage=0.89	side_2_overlap=0	side_2_possible_overlap_registers=138	side_2_read_count=232	side_2_redundant=0	total_non_overlap_reads=7
JC	348	.	REL606	3750526	1	REL606	3750575	1	0	alignment_overlap=13	coverage_minus=5	coverage_plus=17	flanking_left=150	flanking_right=150	frequency=7.273e-02	junction_possible_overlap_registers=136	key=REL606__3750526__1__REL606__3750562__1__13____150__150__0__0	max_left=131	max_left_minus=32	max_left_plus=131	max_min_left=32	max_min_left_minus=32	max_min_left_plus=0	max_min_right=41	max_min_right_minus=0	max_min_right_plus=41	max_pos_hash_score=272	max_right=114	max_right_minus=114	max_right_plus=41	neg_log10_pos_hash_p_value=10.4	new_junction_coverage=0.09	new_junction_read_count=22	polymorphism_frequency=7.273e-02	pos_hash_score=13	prediction=polymorphism	reject=COVERAGE_EVENNESS_SKEW,FREQUENCY_CUTOFF	side_1_annotate_key=gene	side_1_continuation=0	side_1_coverage=1.02	side_1_overlap=13	side_1_possible_overlap_registers=149	side_1_read_count=287	side_1_redundant=0	side_2_annotate_key=gene	side_2_continuation=0	side_2_coverage=1.17	side_2_overlap=0	side_2_possible_overlap_registers=136	side_2_read_count=299	side_2_redundant=0	total_non_overlap_reads=22
JC	349	.	REL606	3750538	-1	REL606	3750561	-1	0	alignment_overlap=13	coverage_minus=11	coverage_plus=2	flanking_left=150	flanking_right=150	frequency=4.311e-02	junction_possible_overlap_registers=136	key=REL606__3750538__-1__REL606__3750574__-1__13____150__150__0__0	max_left=114	max_left_minus=65	max_left_plus=114	max_min_left=65	max_min_left_minus=65	max_min_left_plus=0	max_min_right=27	max_min_right_minus=0	max_min_right_plus=27	max_pos_hash_score=272	max_right=130	max_right_minus=130	max_right_plus=27	neg_log10_pos_hash_p_value=11.7	new_junction_coverage=0.05	new_junction_read_count=13	no_show=1	polymorphism_frequency=4.311e-02	pos_hash_score=10	prediction=polymorphism	reject=COVERAGE_EVENNESS_SKEW,FREQUENCY_CUTOFF	side_1_annotate_key=gene	side_1_continuation=0	side_1_coverage=1.06	side_1_overlap=13	side_1_possible_overlap_registers=149	side_1_read_count=296	side_1_redundant=0	side_2_annotate_key=gene	side_2_continuation=0	side_2_coverage=1.20	side_2_overlap=0	side_2_possible_overlap_registers=136	side_2_read_count=307	side_2_redundant=0	total_non_overlap_reads=13
JC	350	.	REL606	3773417	-1	REL606	3773479	-1	0	alignment_overlap=10	coverage_minus=6	coverage_plus=2	flanking_left=150	flanking_right=150	frequency=2.713e-02	junction_possible_overlap_registers=139	key=REL606__3773417__-1__REL606__3773489__-1__10____150__150__0__0	max_left=135	max_left_minus=121	max_left_plus=135	max_min_left=49	max_min_left_minus=49	max_min_left_plus=0	max_min_right=65	max_min_right_minus=19	max_min_right_plus=65	max_pos_hash_score=278	max_right=126	max_right_minus=126	max_right_plus=65	neg_log10_pos_hash_p_value=12.9	new_junction_coverage=0.03	new_junction_read_count=8	no_show=1	polymorphism_frequency=2.713e-02	pos_hash_score=8	prediction=polymorphism	reject=COVERAGE_EVENNESS_SKEW,FREQUENCY_CUTOFF	side_1_annotate_key=gene	side_1_continuation=0	side_1_coverage=1.08	side_1_overlap=10	side_1_possible_overlap_registers=149	side_1_read_count=303	side_1_redundant=0	side_2_annotate_key=gene	side_2_continuation=0	side_2_coverage=1.11	side_2_overlap=0	side_2_possible_overlap_registers=139	side_2_read_count=291	side_2_redundant=0	total_non_overlap_reads=8
JC	351	.	REL606	3785636	1	REL606	3785707	1	0	alignment_overlap=11	coverage_minus=4	coverage_plus=1	flanking_left=150	flanking_right=150	frequency=2.139e-02	junction_possible_overlap_registers=138	key=REL606__3785636__1__REL606__3785696__1__11____150__150__0__0	max_left=95	max_left_minus=53	max_left_plus=95	max_min_left=53	max_min_left_minus=53	max_min_left_plus=0	max_min_right=42	max_min_right_minus=0	max_min_right_plus=42	max_pos_hash_score=276	max_right=119	max_right_minus=119	max_right_plus=42	neg_log10_pos_hash_p_value=15.4	new_junction_coverage=0.02	new_junction_read_count=6	no_show=1	polymorphism_frequency=2.139e-02	pos_hash_score=4	prediction=polymorphism	reject=COVERAGE_EVENNESS_SKEW,FREQUENCY_CUTOFF	side_1_annotate_key=gene	side_1_continuation=0	side_1_coverage=1.01	side_1_overlap=11	side_1_possible_overlap_registers=149	side_1_read_count=284	side_1_redundant=0	side_2_annotate_key=gene	side_2_continuation=0	side_2_coverage=1.10	side_2_overlap=0	side_2_possible_overlap_registers=138	side_2_read_count=286	side_2_redundant=0	total_non_overlap_reads=5
JC	352	.	REL606	3820180	1	REL606	3820219	1	0	alignment_overlap=12	coverage_minus=5	coverage_plus=15	flanking_left=150	flanking_right=150	frequency=8.490e-02	junction_possible_overlap_registers=137	key=REL606__3820180__1__REL606__3820207__1__12____150__150__0__0	max_left=137	max_left_minus=137	max_left_plus=132	max_min_left=65	max_min_left_minus=20	max_min_left_plus=65	max_min_right=69	max_min_right_minus=1	max_min_right_plus=69	max_pos_hash_score=274	max_right=120	max_right_minus=120	max_right_plus=115	neg_log10_pos_hash_p_value=9.7	new_junction_coverage=0.08	new_junction_read_count=20	polymorphism_frequency=8.490e-02	pos_hash_score=15	prediction=polymorphism	reject=COVERAGE_EVENNESS_SKEW,FREQUENCY_CUTOFF	side_1_annotate_key=gene	side_1_continuation=0	side_1_coverage=0.84	side_1_overlap=12	side_1_possible_overlap_registers=149	side_1_read_count=234	side_1_redundant=0	side_2_annotate_key=gene	side_2_continuation=0	side_2_coverage=0.84	side_2_overlap=0	side_2_possible_overlap_registers=137	side_2_read_count=216	side_2_redundant=0	total_non_overlap_reads=20
JC	353	.	REL606	3820191	-1	REL606	3820206	-1	0	alignment_overlap=12	coverage_minus=6	coverage_plus=2	flanking_left=150	flanking_right=150	frequency=3.831e-02	junction_possible_overlap_registers=137	key=REL606__3820191__-1__REL606__3820218__-1__12____150__150__0__0	max_left=118	max_left_minus=83	max_left_plus=118	max_min_left=66	max_min_left_minus=66	max_min_left_plus=0	max_min_right=55	max_min_right_minus=55	max_min_right_plus=36	max_pos_hash_score=274	max_right=118	max_right_minus=118	max_right_plus=36	neg_log10_pos_hash_p_value=13.3	new_junction_coverage=0.03	new_junction_read_count=9	no_show=1	polymorphism_frequency=3.831e-02	pos_hash_score=7	prediction=polymorphism	reject=COVERAGE_EVENNESS_SKEW,FREQUENCY_CUTOFF	side_1_annotate_key=gene	side_1_continuation=0	side_1_coverage=0.89	side_1_overlap=12	side_1_possible_overlap_registers=149	side_1_read_count=250	side_1_redundant=0	side_2_annotate_key=gene	side_2_continuation=0	side_2_coverage=0.86	side_2_overlap=0	side_2_possible_overlap_registers=137	side_2_read_count=222	side_2_redundant=0	total_non_overlap_reads=8
JC	354	.	REL606	3834570	-1	REL606	3945075	-1	0	alignment_overlap=0	coverage_minus=3	coverage_plus=1	flanking_left=150	flanking_right=150	frequency=NA	junction_possible_overlap_registers=149	key=REL606__3834570__-1__REL606__3945075__-1__0____150__150__1__1	max_left=133	max_left_minus=84	max_left_plus=133	max_min_left=40	max_min_left_minus=40	max_min_left_plus=0	max_min_right=66	max_min_right_minus=66	max_min_right_plus=17	max_pos_hash_score=298	max_right=146	max_right_minus=146	max_right_plus=17	neg_log10_pos_hash_p_value=16.1	new_junction_coverage=0.07	new_junction_read_count=21	no_show=1	polymorphism_frequency=NA	pos_hash_score=4	prediction=unknown	reject=COVERAGE_EVENNESS_SKEW	side_1_annotate_key=repeat	side_1_continuation=0	side_1_coverage=NA	side_1_overlap=0	side_1_read_count=NA	side_1_redundant=1	side_2_annotate_key=repeat	side_2_continuation=0	side_2_coverage=NA	side_2_overlap=0	side_2_possible_overlap_registers=NA	side_2_read_count=NA	side_2_redundant=1	total_non_overlap_reads=4
JC	355	.	REL606	3845176	-1	REL606	3845238	-1	0	alignment_overlap=10	coverage_minus=3	coverage_plus=0	flanking_left=150	flanking_right=150	frequency=1.571e-02	junction_possible_overlap_registers=139	key=REL606__3845176__-1__REL606__3845248__-1__10____150__150__0__0	max_left=58	max_left_minus=58	max_left_plus=0	max_min_left=58	max_min_left_minus=58	max_min_left_plus=0	max_min_right=0	max_min_right_minus=0	max_min_right_plus=0	max_pos_hash_score=278	max_right=109	max_right_minus=109	max_right_plus=0	neg_log10_pos_hash_p_value=16.3	new_junction_coverage=0.01	new_junction_read_count=3	no_show=1	polymorphism_frequency=1.571e-02	pos_hash_score=3	prediction=polymorphism	reject=COVERAGE_EVENNESS_SKEW,FREQUENCY_CUTOFF	side_1_annotate_key=gene	side_1_continuation=0	side_1_coverage=0.75	side_1_overlap=10	side_1_possible_overlap_registers=149	side_1_read_count=209	side_1_redundant=0	side_2_annotate_key=gene	side_2_continuation=0	side_2_coverage=0.69	side_2_overlap=0	side_2_possible_overlap_registers=139	side_2_read_count=181	side_2_redundant=0	total_non_overlap_reads=3
JC	356	.	REL606	3885813	1	REL606	3885852	1	0	alignment_overlap=7	coverage_minus=0	coverage_plus=8	flanking_left=150	flanking_right=150	frequency=3.469e-02	junction_possible_overlap_registers=142	key=REL606__3885813__1__REL606__3885845__1__7____150__150__0__0	max_left=141	max_left_minus=0	max_left_plus=141	max_min_left=0	max_min_left_minus=0	max_min_left_plus=0	max_min_right=49	max_min_right_minus=0	max_min_right_plus=49	max_pos_hash_score=284	max_right=49	max_right_minus=0	max_right_plus=49	neg_log10_pos_hash_p_value=13.7	new_junction_coverage=0.04	new_junction_read_count=10	no_show=1	polymorphism_frequency=3.469e-02	pos_hash_score=7	prediction=polymorphism	reject=COVERAGE_EVENNESS_SKEW,FREQUENCY_CUTOFF	side_1_annotate_key=gene	side_1_continuation=0	side_1_coverage=1.17	side_1_overlap=7	side_1_possible_overlap_registers=149	side_1_read_count=329	side_1_redundant=0	side_2_annotate_key=gene	side_2_continuation=0	side_2_coverage=0.91	side_2_overlap=0	side_2_possible_overlap_registers=142	side_2_read_count=243	side_2_redundant=0	total_non_overlap_reads=8
JC	357	.	REL606	3902131	1	REL606	3902172	1	0	alignment_overlap=9	coverage_minus=0	coverage_plus=6	flanking_left=150	flanking_right=150	frequency=2.039e-02	junction_possible_overlap_registers=140	key=REL606__3902131__1__REL606__3902163__1__9____150__150__0__0	max_left=136	max_left_minus=0	max_left_plus=136	max_min_left=65	max_min_left_minus=0	max_min_left_plus=65	max_min_right=35	max_min_right_minus=0	max_min_right_plus=35	max_pos_hash_score=280	max_right=108	max_right_minus=0	max_right_plus=108	neg_log10_pos_hash_p_value=14.1	new_junction_coverage=0.02	new_junction_read_count=6	no_show=1	polymorphism_frequency=2.039e-02	pos_hash_score=6	prediction=polymorphism	reject=COVERAGE_EVENNESS_SKEW,FREQUENCY_CUTOFF	side_1_annotate_key=gene	side_1_continuation=0	side_1_coverage=1.09	side_1_overlap=9	side_1_possible_overlap_registers=149	side_1_read_count=305	side_1_redundant=0	side_2_annotate_key=gene	side_2_continuation=0	side_2_coverage=1.10	side_2_overlap=0	side_2_possible_overlap_registers=140	side_2_read_count=290	side_2_redundant=0	total_non_overlap_reads=6
JC	358	.	REL606	3913692	-1	REL606	3913775	-1	0	alignment_overlap=5	coverage_minus=4	coverage_plus=0	flanking_left=150	flanking_right=150	frequency=1.233e-02	junction_possible_overlap_registers=144	key=REL606__3913692__-1__REL606__3913780__-1__5____150__150__0__0	max_left=94	max_left_minus=94	max_left_plus=0	max_min_left=51	max_min_left_minus=51	max_min_left_plus=0	max_min_right=63	max_min_right_minus=63	max_min_right_plus=0	max_pos_hash_score=288	max_right=94	max_right_minus=94	max_right_plus=0	neg_log10_pos_hash_p_value=16.6	new_junction_coverage=0.01	new_junction_read_count=4	no_show=1	polymorphism_frequency=1.233e-02	pos_hash_score=3	prediction=polymorphism	reject=COVERAGE_EVENNESS_SKEW,FREQUENCY_CUTOFF	side_1_annotate_key=gene	side_1_continuation=0	side_1_coverage=1.21	side_1_overlap=5	side_1_possible_overlap_registers=149	side_1_read_count=340	side_1_redundant=0	side_2_annotate_key=gene	side_2_continuation=0	side_2_coverage=1.15	side_2_overlap=0	side_2_possible_overlap_registers=144	side_2_read_count=312	side_2_redundant=0	total_non_overlap_reads=4
JC	359	.	REL606	3936948	1	REL606	3936979	1	0	alignment_overlap=9	coverage_minus=0	coverage_plus=5	flanking_left=150	flanking_right=150	frequency=2.374e-02	junction_possible_overlap_registers=140	key=REL606__3936948__1__REL606__3936970__1__9____150__150__0__0	max_left=121	max_left_minus=0	max_left_plus=121	max_min_left=49	max_min_left_minus=0	max_min_left_plus=49	max_min_right=52	max_min_right_minus=0	max_min_right_plus=52	max_pos_hash_score=280	max_right=91	max_right_minus=0	max_right_plus=91	neg_log10_pos_hash_p_value=15.5	new_junction_coverage=0.02	new_junction_read_count=5	no_show=1	polymorphism_frequency=2.374e-02	pos_hash_score=4	prediction=polymorphism	reject=COVERAGE_EVENNESS_SKEW,FREQUENCY_CUTOFF	side_1_annotate_key=gene	side_1_continuation=0	side_1_coverage=0.75	side_1_overlap=9	side_1_possible_overlap_registers=149	side_1_read_count=210	side_1_redundant=0	side_2_annotate_key=gene	side_2_continuation=0	side_2_coverage=0.81	side_2_overlap=0	side_2_possible_overlap_registers=140	side_2_read_count=214	side_2_redundant=0	total_non_overlap_reads=5
JC	360	.	REL606	3941527	1	REL606	3941548	1	0	alignment_overlap=9	coverage_minus=0	coverage_plus=4	flanking_left=150	flanking_right=150	frequency=4.449e-02	junction_possible_overlap_registers=140	key=REL606__3941527__1__REL606__3941539__1__9____150__150__0__1	max_left=107	max_left_minus=0	max_left_plus=107	max_min_left=0	max_min_left_minus=0	max_min_left_plus=0	max_min_right=46	max_min_right_minus=0	max_min_right_plus=46	max_pos_hash_score=280	max_right=46	max_right_minus=0	max_right_plus=46	neg_log10_pos_hash_p_value=16.3	new_junction_coverage=0.05	new_junction_read_count=14	no_show=1	polymorphism_frequency=4.449e-02	pos_hash_score=3	prediction=polymorphism	reject=COVERAGE_EVENNESS_SKEW,FREQUENCY_CUTOFF	side_1_annotate_key=gene	side_1_continuation=0	side_1_coverage=1.14	side_1_overlap=9	side_1_possible_overlap_registers=149	side_1_read_count=320	side_1_redundant=0	side_2_annotate_key=repeat	side_2_continuation=0	side_2_coverage=NA	side_2_overlap=0	side_2_possible_overlap_registers=NA	side_2_read_count=NA	side_2_redundant=1	total_non_overlap_reads=4
JC	361	.	REL606	3942707	1	REL606	3944959	1	0	alignment_overlap=7	coverage_minus=2	coverage_plus=3	flanking_left=150	flanking_right=150	frequency=7.066e-02	junction_possible_overlap_registers=142	key=REL606__3942700__1__REL606__3944959__1__7____150__150__1__0	max_left=142	max_left_minus=142	max_left_plus=77	max_min_left=44	max_min_left_minus=44	max_min_left_plus=40	max_min_right=66	max_min_right_minus=1	max_min_right_plus=66	max_pos_hash_score=284	max_right=103	max_right_minus=92	max_right_plus=103	neg_log10_pos_hash_p_value=15.7	new_junction_coverage=0.02	new_junction_read_count=5	no_show=1	polymorphism_frequency=7.066e-02	pos_hash_score=4	prediction=polymorphism	reject=COVERAGE_EVENNESS_SKEW,FREQUENCY_CUTOFF	side_1_annotate_key=repeat	side_1_continuation=0	side_1_coverage=NA	side_1_overlap=0	side_1_read_count=NA	side_1_redundant=1	side_2_annotate_key=gene	side_2_continuation=0	side_2_coverage=0.25	side_2_overlap=7	side_2_possible_overlap_registers=149	side_2_read_count=69	side_2_redundant=0	total_non_overlap_reads=5
JC	362	.	REL606	3959918	-1	REL606	3959947	-1	0	alignment_overlap=8	coverage_minus=2	coverage_plus=3	flanking_left=150	flanking_right=150	frequency=1.748e-02	junction_possible_overlap_registers=141	key=REL606__3959918__-1__REL606__3959955__-1__8____150__150__0__0	max_left=136	max_left_minus=103	max_left_plus=136	max_min_left=3	max_min_left_minus=3	max_min_left_plus=0	max_min_right=60	max_min_right_minus=39	max_min_right_plus=60	max_pos_hash_score=282	max_right=139	max_right_minus=139	max_right_plus=60	neg_log10_pos_hash_p_value=14.9	new_junction_coverage=0.02	new_junction_read_count=5	no_show=1	polymorphism_frequency=1.748e-02	pos_hash_score=5	prediction=polymorphism	reject=COVERAGE_EVENNESS_SKEW,FREQUENCY_CUTOFF	side_1_annotate_key=gene	side_1_continuation=0	side_1_coverage=1.12	side_1_overlap=8	side_1_possible_overlap_registers=149	side_1_read_count=313	side_1_redundant=0	side_2_annotate_key=gene	side_2_continuation=0	side_2_coverage=1.00	side_2_overlap=0	side_2_possible_overlap_registers=141	side_2_read_count=266	side_2_redundant=0	total_non_overlap_reads=5
JC	363	.	REL606	3984893	-1	REL606	3984942	-1	0	alignment_overlap=8	coverage_minus=5	coverage_plus=0	flanking_left=150	flanking_right=150	frequency=1.892e-02	junction_possible_overlap_registers=141	key=REL606__3984893__-1__REL606__3984950__-1__8____150__150__0__0	max_left=124	max_left_minus=124	max_left_plus=0	max_min_left=55	max_min_left_minus=55	max_min_left_plus=0	max_min_right=69	max_min_right_minus=69	max_min_right_plus=0	max_pos_hash_score=282	max_right=135	max_right_minus=135	max_right_plus=0	neg_log10_pos_hash_p_value=14.9	new_junction_coverage=0.02	new_junction_read_count=5	no_show=1	polymorphism_frequency=1.892e-02	pos_hash_score=5	prediction=polymorphism	reject=COVERAGE_EVENNESS_SKEW,FREQUENCY_CUTOFF	side_1_annotate_key=gene	side_1_continuation=0	side_1_coverage=0.95	side_1_overlap=8	side_1_possible_overlap_registers=149	side_1_read_count=267	side_1_redundant=0	side_2_annotate_key=gene	side_2_continuation=0	side_2_coverage=1.00	side_2_overlap=0	side_2_possible_overlap_registers=141	side_2_read_count=266	side_2_redundant=0	total_non_overlap_reads=5
JC	364	.	REL606	4036178	1	REL606	4101563	-1	0	alignment_overlap=1	coverage_minus=217	coverage_plus=174	flanking_left=150	flanking_right=150	frequency=1	junction_possible_overlap_registers=148	key=REL606__4036178__1__REL606__4101564__-1__1____150__150__1__0	max_left=146	max_left_minus=145	max_left_plus=146	max_min_left=71	max_min_left_minus=71	max_min_left_plus=59	max_min_right=74	max_min_right_minus=74	max_min_right_plus=74	max_pos_hash_score=296	max_right=145	max_right_minus=145	max_right_plus=143	neg_log10_pos_hash_p_value=0.3	new_junction_coverage=1.57	new_junction_read_count=436	polymorphism_frequency=1.000e+00	pos_hash_score=98	prediction=consensus	read_count_offset=3	side_1_annotate_key=repeat	side_1_continuation=0	side_1_coverage=NA	side_1_overlap=1	side_1_read_count=NA	side_1_redundant=1	side_2_annotate_key=gene	side_2_continuation=0	side_2_coverage=0.00	side_2_overlap=0	side_2_possible_overlap_registers=145	side_2_read_count=0	side_2_redundant=0	total_non_overlap_reads=391
JC	365	.	REL606	4037620	-1	REL606	4101561	1	0	alignment_overlap=0	coverage_minus=163	coverage_plus=191	flanking_left=150	flanking_right=150	frequency=1	junction_possible_overlap_registers=149	key=REL606__4037620__-1__REL606__4101561__1__0____150__150__1__0	max_left=147	max_left_minus=147	max_left_plus=146	max_min_left=70	max_min_left_minus=70	max_min_left_plus=70	max_min_right=75	max_min_right_minus=75	max_min_right_plus=75	max_pos_hash_score=298	max_right=149	max_right_minus=148	max_right_plus=149	neg_log10_pos_hash_p_value=0.2	new_junction_coverage=1.46	new_junction_read_count=408	polymorphism_frequency=1.000e+00	pos_hash_score=104	prediction=consensus	read_count_offset=3	side_1_annotate_key=repeat	side_1_continuation=0	side_1_coverage=NA	side_1_overlap=0	side_1_read_count=NA	side_1_redundant=1	side_2_annotate_key=gene	side_2_continuation=0	side_2_coverage=0.00	side_2_overlap=0	side_2_possible_overlap_registers=146	side_2_read_count=0	side_2_redundant=0	total_non_overlap_reads=354
JC	366	.	REL606	4055379	1	REL606	4057097	1	0	alignment_overlap=9	coverage_minus=1	coverage_plus=2	flanking_left=150	flanking_right=150	frequency=1.066e-02	junction_possible_overlap_registers=140	key=REL606__4055379__1__REL606__4057088__1__9____150__150__0__0	max_left=89	max_left_minus=89	max_left_plus=81	max_min_left=40	max_min_left_minus=0	max_min_left_plus=40	max_min_right=60	max_min_right_minus=52	max_min_right_plus=60	max_pos_hash_score=280	max_right=101	max_right_minus=52	max_right_plus=101	neg_log10_pos_hash_p_value=16.3	new_junction_coverage=0.01	new_junction_read_count=3	no_show=1	polymorphism_frequency=1.066e-02	pos_hash_score=3	prediction=polymorphism	reject=COVERAGE_EVENNESS_SKEW,FREQUENCY_CUTOFF	side_1_annotate_key=gene	side_1_continuation=0	side_1_coverage=0.77	side_1_overlap=9	side_1_possible_overlap_registers=149	side_1_read_count=216	side_1_redundant=0	side_2_annotate_key=gene	side_2_continuation=0	side_2_coverage=1.34	side_2_overlap=0	side_2_possible_overlap_registers=140	side_2_read_count=354	side_2_redundant=0	total_non_overlap_reads=3
JC	367	.	REL606	4069760	-1	REL606	4069771	-1	0	alignment_overlap=6	coverage_minus=3	coverage_plus=1	flanking_left=150	flanking_right=150	frequency=1.468e-02	junction_possible_overlap_registers=143	key=REL606__4069760__-1__REL606__4069777__-1__6____150__150__0__0	max_left=135	max_left_minus=68	max_left_plus=135	max_min_left=68	max_min_left_minus=68	max_min_left_plus=0	max_min_right=9	max_min_right_minus=0	max_min_right_plus=9	max_pos_hash_score=286	max_right=81	max_right_minus=81	max_right_plus=9	neg_log10_pos_hash_p_value=15.7	new_junction_coverage=0.01	new_junction_read_count=4	no_show=1	polymorphism_frequency=1.468e-02	pos_hash_score=4	prediction=polymorphism	reject=COVERAGE_EVENNESS_SKEW,FREQUENCY_CUTOFF	side_1_annotate_key=gene	side_1_continuation=0	side_1_coverage=0.99	side_1_overlap=6	side_1_possible_overlap_registers=149	side_1_read_count=277	side_1_redundant=0	side_2_annotate_key=gene	side_2_continuation=0	side_2_coverage=1.01	side_2_overlap=0	side_2_possible_overlap_registers=143	side_2_read_count=271	side_2_redundant=0	total_non_overlap_reads=4
JC	368	.	REL606	4073981	-1	REL606	4115200	-1	-7	alignment_overlap=-7	coverage_minus=1	coverage_plus=14	flanking_left=150	flanking_right=150	frequency=NA	junction_possible_overlap_registers=142	key=REL606__4073981__-1__REL606__4115200__-1__-7__GCAGCTT__150__150__1__1	max_left=134	max_left_minus=105	max_left_plus=134	max_min_left=0	max_min_left_minus=0	max_min_left_plus=0	max_min_right=39	max_min_right_minus=38	max_min_right_plus=39	max_pos_hash_score=284	max_right=39	max_right_minus=38	max_right_plus=39	neg_log10_pos_hash_p_value=12.1	new_junction_coverage=0.46	new_junction_read_count=122	no_show=1	polymorphism_frequency=NA	pos_hash_score=10	prediction=unknown	reject=COVERAGE_EVENNESS_SKEW	side_1_annotate_key=repeat	side_1_continuation=0	side_1_coverage=NA	side_1_overlap=0	side_1_read_count=NA	side_1_redundant=1	side_2_annotate_key=repeat	side_2_continuation=0	side_2_coverage=NA	side_2_overlap=0	side_2_possible_overlap_registers=NA	side_2_read_count=NA	side_2_redundant=1	total_non_overlap_reads=15	unique_read_sequence=GCAGCTT
JC	369	.	REL606	4073981	-1	REL606	4115207	-1	0	alignment_overlap=3	coverage_minus=14	coverage_plus=1	flanking_left=150	flanking_right=150	frequency=NA	junction_possible_overlap_registers=146	key=REL606__4073981__-1__REL606__4115210__-1__3____150__150__1__1	max_left=31	max_left_minus=31	max_left_plus=30	max_min_left=31	max_min_left_minus=31	max_min_left_plus=30	max_min_right=0	max_min_right_minus=0	max_min_right_plus=0	max_pos_hash_score=292	max_right=146	max_right_minus=146	max_right_plus=117	neg_log10_pos_hash_p_value=12.3	new_junction_coverage=0.15	new_junction_read_count=41	no_show=1	polymorphism_frequency=NA	pos_hash_score=10	prediction=unknown	reject=COVERAGE_EVENNESS_SKEW	side_1_annotate_key=repeat	side_1_continuation=0	side_1_coverage=NA	side_1_overlap=3	side_1_read_count=NA	side_1_redundant=1	side_2_annotate_key=repeat	side_2_continuation=0	side_2_coverage=NA	side_2_overlap=0	side_2_possible_overlap_registers=NA	side_2_read_count=NA	side_2_redundant=1	total_non_overlap_reads=15
JC	370	.	REL606	4076679	1	REL606	4078839	1	0	alignment_overlap=7	coverage_minus=2	coverage_plus=3	flanking_left=150	flanking_right=150	frequency=7.262e-02	junction_possible_overlap_registers=142	key=REL606__4076672__1__REL606__4078839__1__7____150__150__1__0	max_left=142	max_left_minus=142	max_left_plus=77	max_min_left=44	max_min_left_minus=44	max_min_left_plus=40	max_min_right=66	max_min_right_minus=1	max_min_right_plus=66	max_pos_hash_score=284	max_right=103	max_right_minus=92	max_right_plus=103	neg_log10_pos_hash_p_value=15.7	new_junction_coverage=0.02	new_junction_read_count=5	no_show=1	polymorphism_frequency=7.262e-02	pos_hash_score=4	prediction=polymorphism	reject=COVERAGE_EVENNESS_SKEW,FREQUENCY_CUTOFF	side_1_annotate_key=repeat	side_1_continuation=0	side_1_coverage=NA	side_1_overlap=0	side_1_read_count=NA	side_1_redundant=1	side_2_annotate_key=gene	side_2_continuation=0	side_2_coverage=0.24	side_2_overlap=7	side_2_possible_overlap_registers=149	side_2_read_count=67	side_2_redundant=0	total_non_overlap_reads=5
JC	371	.	REL606	4084482	-1	REL606	4084511	-1	0	alignment_overlap=7	coverage_minus=3	coverage_plus=2	flanking_left=150	flanking_right=150	frequency=2.224e-02	junction_possible_overlap_registers=142	key=REL606__4084482__-1__REL606__4084518__-1__7____150__150__0__0	max_left=118	max_left_minus=86	max_left_plus=118	max_min_left=49	max_min_left_minus=49	max_min_left_plus=0	max_min_right=60	max_min_right_minus=60	max_min_right_plus=31	max_pos_hash_score=284	max_right=94	max_right_minus=94	max_right_plus=31	neg_log10_pos_hash_p_value=15.7	new_junction_coverage=0.02	new_junction_read_count=5	no_show=1	polymorphism_frequency=2.224e-02	pos_hash_score=4	prediction=polymorphism	reject=COVERAGE_EVENNESS_SKEW,FREQUENCY_CUTOFF	side_1_annotate_key=gene	side_1_continuation=0	side_1_coverage=0.87	side_1_overlap=7	side_1_possible_overlap_registers=149	side_1_read_count=243	side_1_redundant=0	side_2_annotate_key=gene	side_2_continuation=0	side_2_coverage=0.78	side_2_overlap=0	side_2_possible_overlap_registers=142	side_2_read_count=208	side_2_redundant=0	total_non_overlap_reads=5
JC	372	.	REL606	4165255	-1	REL606	4165273	-1	0	alignment_overlap=7	coverage_minus=8	coverage_plus=0	flanking_left=150	flanking_right=150	frequency=5.071e-02	junction_possible_overlap_registers=142	key=REL606__4165255__-1__REL606__4165280__-1__7____150__150__0__0	max_left=107	max_left_minus=107	max_left_plus=0	max_min_left=41	max_min_left_minus=41	max_min_left_plus=0	max_min_right=36	max_min_right_minus=36	max_min_right_plus=0	max_pos_hash_score=284	max_right=124	max_right_minus=124	max_right_plus=0	neg_log10_pos_hash_p_value=14.9	new_junction_coverage=0.03	new_junction_read_count=8	no_show=1	polymorphism_frequency=5.071e-02	pos_hash_score=5	prediction=polymorphism	reject=COVERAGE_EVENNESS_SKEW,FREQUENCY_CUTOFF	side_1_annotate_key=gene	side_1_continuation=0	side_1_coverage=0.65	side_1_overlap=7	side_1_possible_overlap_registers=149	side_1_read_count=181	side_1_redundant=0	side_2_annotate_key=gene	side_2_continuation=0	side_2_coverage=0.48	side_2_overlap=0	side_2_possible_overlap_registers=142	side_2_read_count=127	side_2_redundant=0	total_non_overlap_reads=8
JC	373	.	REL606	4206027	1	REL606	4206053	1	0	alignment_overlap=5	coverage_minus=2	coverage_plus=3	flanking_left=150	flanking_right=150	frequency=2.263e-02	junction_possible_overlap_registers=144	key=REL606__4206027__1__REL606__4206048__1__5____150__150__0__0	max_left=117	max_left_minus=117	max_left_plus=100	max_min_left=11	max_min_left_minus=11	max_min_left_plus=0	max_min_right=62	max_min_right_minus=28	max_min_right_plus=62	max_pos_hash_score=288	max_right=134	max_right_minus=134	max_right_plus=62	neg_log10_pos_hash_p_value=15.1	new_junction_coverage=0.02	new_junction_read_count=5	no_show=1	polymorphism_frequency=2.263e-02	pos_hash_score=5	prediction=polymorphism	reject=COVERAGE_EVENNESS_SKEW,FREQUENCY_CUTOFF	side_1_annotate_key=gene	side_1_continuation=0	side_1_coverage=0.76	side_1_overlap=5	side_1_possible_overlap_registers=149	side_1_read_count=213	side_1_redundant=0	side_2_annotate_key=gene	side_2_continuation=0	side_2_coverage=0.83	side_2_overlap=0	side_2_possible_overlap_registers=144	side_2_read_count=226	side_2_redundant=0	total_non_overlap_reads=5
JC	374	.	REL606	4215831	-1	REL606	4215855	-1	0	alignment_overlap=8	coverage_minus=6	coverage_plus=0	flanking_left=150	flanking_right=150	frequency=2.721e-02	junction_possible_overlap_registers=141	key=REL606__4215831__-1__REL606__4215863__-1__8____150__150__0__0	max_left=88	max_left_minus=88	max_left_plus=0	max_min_left=42	max_min_left_minus=42	max_min_left_plus=0	max_min_right=61	max_min_right_minus=61	max_min_right_plus=0	max_pos_hash_score=282	max_right=136	max_right_minus=136	max_right_plus=0	neg_log10_pos_hash_p_value=14.2	new_junction_coverage=0.02	new_junction_read_count=6	no_show=1	polymorphism_frequency=2.721e-02	pos_hash_score=6	prediction=polymorphism	reject=COVERAGE_EVENNESS_SKEW,FREQUENCY_CUTOFF	side_1_annotate_key=gene	side_1_continuation=0	side_1_coverage=0.80	side_1_overlap=8	side_1_possible_overlap_registers=149	side_1_read_count=223	side_1_redundant=0	side_2_annotate_key=gene	side_2_continuation=0	side_2_coverage=0.82	side_2_overlap=0	side_2_possible_overlap_registers=141	side_2_read_count=218	side_2_redundant=0	total_non_overlap_reads=6
JC	375	.	REL606	4221211	-1	REL606	4221229	-1	0	alignment_overlap=5	coverage_minus=6	coverage_plus=0	flanking_left=150	flanking_right=150	frequency=1.914e-02	junction_possible_overlap_registers=144	key=REL606__4221211__-1__REL606__4221234__-1__5____150__150__0__0	max_left=72	max_left_minus=72	max_left_plus=0	max_min_left=72	max_min_left_minus=72	max_min_left_plus=0	max_min_right=0	max_min_right_minus=0	max_min_right_plus=0	max_pos_hash_score=288	max_right=142	max_right_minus=142	max_right_plus=0	neg_log10_pos_hash_p_value=14.4	new_junction_coverage=0.02	new_junction_read_count=6	no_show=1	polymorphism_frequency=1.914e-02	pos_hash_score=6	prediction=polymorphism	reject=COVERAGE_EVENNESS_SKEW,FREQUENCY_CUTOFF	side_1_annotate_key=gene	side_1_continuation=0	side_1_coverage=1.17	side_1_overlap=5	side_1_possible_overlap_registers=149	side_1_read_count=329	side_1_redundant=0	side_2_annotate_key=gene	side_2_continuation=0	side_2_coverage=1.10	side_2_overlap=0	side_2_possible_overlap_registers=144	side_2_read_count=297	side_2_redundant=0	total_non_overlap_reads=6
JC	376	.	REL606	4226965	-1	REL606	4227051	-1	0	alignment_overlap=8	coverage_minus=7	coverage_plus=1	flanking_left=150	flanking_right=150	frequency=3.536e-02	junction_possible_overlap_registers=141	key=REL606__4226965__-1__REL606__4227059__-1__8____150__150__0__0	max_left=91	max_left_minus=91	max_left_plus=53	max_min_left=56	max_min_left_minus=56	max_min_left_plus=53	max_min_right=61	max_min_right_minus=61	max_min_right_plus=0	max_pos_hash_score=282	max_right=133	max_right_minus=133	max_right_plus=85	neg_log10_pos_hash_p_value=13.6	new_junction_coverage=0.03	new_junction_read_count=8	no_show=1	polymorphism_frequency=3.536e-02	pos_hash_score=7	prediction=polymorphism	reject=COVERAGE_EVENNESS_SKEW,FREQUENCY_CUTOFF	side_1_annotate_key=gene	side_1_continuation=0	side_1_coverage=0.90	side_1_overlap=8	side_1_possible_overlap_registers=149	side_1_read_count=252	side_1_redundant=0	side_2_annotate_key=gene	side_2_continuation=0	side_2_coverage=0.75	side_2_overlap=0	side_2_possible_overlap_registers=141	side_2_read_count=198	side_2_redundant=0	total_non_overlap_reads=8
JC	377	.	REL606	4249383	1	REL606	4249409	1	0	alignment_overlap=8	coverage_minus=1	coverage_plus=10	flanking_left=150	flanking_right=150	frequency=3.816e-02	junction_possible_overlap_registers=141	key=REL606__4249383__1__REL606__4249401__1__8____150__150__0__0	max_left=139	max_left_minus=108	max_left_plus=139	max_min_left=0	max_min_left_minus=0	max_min_left_plus=0	max_min_right=57	max_min_right_minus=34	max_min_right_plus=57	max_pos_hash_score=282	max_right=57	max_right_minus=34	max_right_plus=57	neg_log10_pos_hash_p_value=13.0	new_junction_coverage=0.04	new_junction_read_count=11	no_show=1	polymorphism_frequency=3.816e-02	pos_hash_score=8	prediction=polymorphism	reject=COVERAGE_EVENNESS_SKEW,FREQUENCY_CUTOFF	side_1_annotate_key=gene	side_1_continuation=0	side_1_coverage=0.97	side_1_overlap=8	side_1_possible_overlap_registers=149	side_1_read_count=271	side_1_redundant=0	side_2_annotate_key=gene	side_2_continuation=0	side_2_coverage=1.12	side_2_overlap=0	side_2_possible_overlap_registers=141	side_2_read_count=298	side_2_redundant=0	total_non_overlap_reads=11
JC	378	.	REL606	4251743	1	REL606	4251763	1	0	alignment_overlap=20	coverage_minus=2	coverage_plus=3	flanking_left=150	flanking_right=150	frequency=2.548e-02	junction_possible_overlap_registers=129	key=REL606__4251743__1__REL606__4251743__1__20____150__150__0__0	max_left=106	max_left_minus=48	max_left_plus=106	max_min_left=56	max_min_left_minus=48	max_min_left_plus=56	max_min_right=24	max_min_right_minus=0	max_min_right_plus=24	max_pos_hash_score=258	max_right=102	max_right_minus=92	max_right_plus=102	neg_log10_pos_hash_p_value=14.1	new_junction_coverage=0.02	new_junction_read_count=5	no_show=1	polymorphism_frequency=2.548e-02	pos_hash_score=5	prediction=polymorphism	reject=COVERAGE_EVENNESS_SKEW,FREQUENCY_CUTOFF	side_1_annotate_key=gene	side_1_continuation=0	side_1_coverage=0.81	side_1_overlap=20	side_1_possible_overlap_registers=149	side_1_read_count=227	side_1_redundant=0	side_2_annotate_key=gene	side_2_continuation=0	side_2_coverage=0.77	side_2_overlap=0	side_2_possible_overlap_registers=129	side_2_read_count=186	side_2_redundant=0	total_non_overlap_reads=5
JC	379	.	REL606	4256893	1	REL606	4256887	-1	0	alignment_overlap=13	coverage_minus=129	coverage_plus=130	flanking_left=150	flanking_right=150	frequency=1	junction_possible_overlap_registers=136	key=REL606__4256893__1__REL606__4256900__-1__13____150__150__0__0	max_left=135	max_left_minus=135	max_left_plus=134	max_min_left=68	max_min_left_minus=67	max_min_left_plus=68	max_min_right=68	max_min_right_minus=68	max_min_right_plus=68	max_pos_hash_score=272	max_right=136	max_right_minus=134	max_right_plus=136	neg_log10_pos_hash_p_value=0.2	new_junction_coverage=1.04	new_junction_read_count=266	polymorphism_frequency=1.000e+00	pos_hash_score=95	prediction=consensus	side_1_annotate_key=gene	side_1_continuation=0	side_1_coverage=0.00	side_1_overlap=13	side_1_possible_overlap_registers=149	side_1_read_count=0	side_1_redundant=0	side_2_annotate_key=gene	side_2_continuation=0	side_2_coverage=0.00	side_2_overlap=0	side_2_possible_overlap_registers=136	side_2_read_count=0	side_2_redundant=0	total_non_overlap_reads=259
JC	380	.	REL606	4273358	-1	REL606	4273478	-1	0	alignment_overlap=8	coverage_minus=3	coverage_plus=3	flanking_left=150	flanking_right=150	frequency=2.216e-02	junction_possible_overlap_registers=141	key=REL606__4273358__-1__REL606__4273486__-1__8____150__150__0__0	max_left=85	max_left_minus=85	max_left_plus=49	max_min_left=53	max_min_left_minus=53	max_min_left_plus=49	max_min_right=57	max_min_right_minus=57	max_min_right_plus=0	max_pos_hash_score=282	max_right=118	max_right_minus=94	max_right_plus=118	neg_log10_pos_hash_p_value=14.9	new_junction_coverage=0.02	new_junction_read_count=6	no_show=1	polymorphism_frequency=2.216e-02	pos_hash_score=5	prediction=polymorphism	reject=COVERAGE_EVENNESS_SKEW,FREQUENCY_CUTOFF	side_1_annotate_key=gene	side_1_continuation=0	side_1_coverage=1.03	side_1_overlap=8	side_1_possible_overlap_registers=149	side_1_read_count=290	side_1_redundant=0	side_2_annotate_key=gene	side_2_continuation=0	side_2_coverage=0.96	side_2_overlap=0	side_2_possible_overlap_registers=141	side_2_read_count=255	side_2_redundant=0	total_non_overlap_reads=6
JC	381	.	REL606	4288032	-1	REL606	4288056	-1	0	alignment_overlap=8	coverage_minus=8	coverage_plus=0	flanking_left=150	flanking_right=150	frequency=3.293e-02	junction_possible_overlap_registers=141	key=REL606__4288032__-1__REL606__4288064__-1__8____150__150__0__0	max_left=62	max_left_minus=62	max_left_plus=0	max_min_left=62	max_min_left_minus=62	max_min_left_plus=0	max_min_right=0	max_min_right_minus=0	max_min_right_plus=0	max_pos_hash_score=282	max_right=125	max_right_minus=125	max_right_plus=0	neg_log10_pos_hash_p_value=14.2	new_junction_coverage=0.03	new_junction_read_count=8	no_show=1	polymorphism_frequency=3.293e-02	pos_hash_score=6	prediction=polymorphism	reject=COVERAGE_EVENNESS_SKEW,FREQUENCY_CUTOFF	side_1_annotate_key=gene	side_1_continuation=0	side_1_coverage=0.87	side_1_overlap=8	side_1_possible_overlap_registers=149	side_1_read_count=244	side_1_redundant=0	side_2_annotate_key=gene	side_2_continuation=0	side_2_coverage=0.90	side_2_overlap=0	side_2_possible_overlap_registers=141	side_2_read_count=239	side_2_redundant=0	total_non_overlap_reads=8
JC	382	.	REL606	4302146	-1	REL606	4302193	-1	0	alignment_overlap=8	coverage_minus=3	coverage_plus=0	flanking_left=150	flanking_right=150	frequency=1.742e-02	junction_possible_overlap_registers=141	key=REL606__4302146__-1__REL606__4302201__-1__8____150__150__0__0	max_left=46	max_left_minus=46	max_left_plus=0	max_min_left=46	max_min_left_minus=46	max_min_left_plus=0	max_min_right=0	max_min_right_minus=0	max_min_right_plus=0	max_pos_hash_score=282	max_right=109	max_right_minus=109	max_right_plus=0	neg_log10_pos_hash_p_value=16.4	new_junction_coverage=0.01	new_junction_read_count=3	no_show=1	polymorphism_frequency=1.742e-02	pos_hash_score=3	prediction=polymorphism	reject=COVERAGE_EVENNESS_SKEW,FREQUENCY_CUTOFF	side_1_annotate_key=gene	side_1_continuation=0	side_1_coverage=0.56	side_1_overlap=8	side_1_possible_overlap_registers=149	side_1_read_count=158	side_1_redundant=0	side_2_annotate_key=gene	side_2_continuation=0	side_2_coverage=0.71	side_2_overlap=0	side_2_possible_overlap_registers=141	side_2_read_count=189	side_2_redundant=0	total_non_overlap_reads=3
JC	383	.	REL606	4314713	1	REL606	4314774	1	0	alignment_overlap=15	coverage_minus=2	coverage_plus=16	flanking_left=150	flanking_right=150	frequency=6.952e-02	junction_possible_overlap_registers=134	key=REL606__4314713__1__REL606__4314759__1__15____150__150__0__0	max_left=132	max_left_minus=126	max_left_plus=132	max_min_left=67	max_min_left_minus=35	max_min_left_plus=67	max_min_right=43	max_min_right_minus=4	max_min_right_plus=43	max_pos_hash_score=268	max_right=100	max_right_minus=100	max_right_plus=69	neg_log10_pos_hash_p_value=9.8	new_junction_coverage=0.07	new_junction_read_count=18	polymorphism_frequency=6.952e-02	pos_hash_score=14	prediction=polymorphism	reject=COVERAGE_EVENNESS_SKEW,FREQUENCY_CUTOFF	side_1_annotate_key=gene	side_1_continuation=0	side_1_coverage=0.96	side_1_overlap=15	side_1_possible_overlap_registers=149	side_1_read_count=270	side_1_redundant=0	side_2_annotate_key=gene	side_2_continuation=0	side_2_coverage=0.95	side_2_overlap=0	side_2_possible_overlap_registers=134	side_2_read_count=239	side_2_redundant=0	total_non_overlap_reads=18
JC	384	.	REL606	4314941	-1	REL606	4314949	-1	0	alignment_overlap=8	coverage_minus=3	coverage_plus=0	flanking_left=150	flanking_right=150	frequency=8.907e-03	junction_possible_overlap_registers=141	key=REL606__4314941__-1__REL606__4314957__-1__8____150__150__0__0	max_left=79	max_left_minus=79	max_left_plus=0	max_min_left=66	max_min_left_minus=66	max_min_left_plus=0	max_min_right=63	max_min_right_minus=63	max_min_right_plus=0	max_pos_hash_score=282	max_right=79	max_right_minus=79	max_right_plus=0	neg_log10_pos_hash_p_value=16.4	new_junction_coverage=0.01	new_junction_read_count=3	no_show=1	polymorphism_frequency=8.907e-03	pos_hash_score=3	prediction=polymorphism	reject=COVERAGE_EVENNESS_SKEW,FREQUENCY_CUTOFF	side_1_annotate_key=gene	side_1_continuation=0	side_1_coverage=1.29	side_1_overlap=8	side_1_possible_overlap_registers=149	side_1_read_count=361	side_1_redundant=0	side_2_annotate_key=gene	side_2_continuation=0	side_2_coverage=1.23	side_2_overlap=0	side_2_possible_overlap_registers=141	side_2_read_count=326	side_2_redundant=0	total_non_overlap_reads=3
JC	385	.	REL606	4315134	-1	REL606	4315156	-1	0	alignment_overlap=7	coverage_minus=2	coverage_plus=8	flanking_left=150	flanking_right=150	frequency=3.255e-02	junction_possible_overlap_registers=142	key=REL606__4315134__-1__REL606__4315163__-1__7____150__150__0__0	max_left=133	max_left_minus=74	max_left_plus=133	max_min_left=50	max_min_left_minus=29	max_min_left_plus=50	max_min_right=69	max_min_right_minus=69	max_min_right_plus=49	max_pos_hash_score=284	max_right=114	max_right_minus=114	max_right_plus=93	neg_log10_pos_hash_p_value=14.3	new_junction_coverage=0.04	new_junction_read_count=10	no_show=1	polymorphism_frequency=3.255e-02	pos_hash_score=6	prediction=polymorphism	reject=COVERAGE_EVENNESS_SKEW,FREQUENCY_CUTOFF	side_1_annotate_key=gene	side_1_continuation=0	side_1_coverage=1.10	side_1_overlap=7	side_1_possible_overlap_registers=149	side_1_read_count=308	side_1_redundant=0	side_2_annotate_key=gene	side_2_continuation=0	side_2_coverage=1.13	side_2_overlap=0	side_2_possible_overlap_registers=142	side_2_read_count=301	side_2_redundant=0	total_non_overlap_reads=10
JC	386	.	REL606	4315164	1	REL606	4315247	1	0	alignment_overlap=10	coverage_minus=1	coverage_plus=8	flanking_left=150	flanking_right=150	frequency=2.966e-02	junction_possible_overlap_registers=139	key=REL606__4315164__1__REL606__4315237__1__10____150__150__0__0	max_left=103	max_left_minus=71	max_left_plus=103	max_min_left=66	max_min_left_minus=0	max_min_left_plus=66	max_min_right=69	max_min_right_minus=69	max_min_right_plus=52	max_pos_hash_score=278	max_right=121	max_right_minus=69	max_right_plus=121	neg_log10_pos_hash_p_value=12.9	new_junction_coverage=0.03	new_junction_read_count=9	no_show=1	polymorphism_frequency=2.966e-02	pos_hash_score=8	prediction=polymorphism	reject=COVERAGE_EVENNESS_SKEW,FREQUENCY_CUTOFF	side_1_annotate_key=gene	side_1_continuation=0	side_1_coverage=1.12	side_1_overlap=10	side_1_possible_overlap_registers=149	side_1_read_count=314	side_1_redundant=0	side_2_annotate_key=gene	side_2_continuation=0	side_2_coverage=1.13	side_2_overlap=0	side_2_possible_overlap_registers=139	side_2_read_count=296	side_2_redundant=0	total_non_overlap_reads=9
JC	387	.	REL606	4316796	1	REL606	4316823	1	0	alignment_overlap=10	coverage_minus=0	coverage_plus=4	flanking_left=150	flanking_right=150	frequency=1.823e-02	junction_possible_overlap_registers=139	key=REL606__4316796__1__REL606__4316813__1__10____150__150__0__0	max_left=106	max_left_minus=0	max_left_plus=106	max_min_left=68	max_min_left_minus=0	max_min_left_plus=68	max_min_right=60	max_min_right_minus=0	max_min_right_plus=60	max_pos_hash_score=278	max_right=72	max_right_minus=0	max_right_plus=72	neg_log10_pos_hash_p_value=16.3	new_junction_coverage=0.02	new_junction_read_count=4	no_show=1	polymorphism_frequency=1.823e-02	pos_hash_score=3	prediction=polymorphism	reject=COVERAGE_EVENNESS_SKEW,FREQUENCY_CUTOFF	side_1_annotate_key=gene	side_1_continuation=0	side_1_coverage=0.86	side_1_overlap=10	side_1_possible_overlap_registers=149	side_1_read_count=241	side_1_redundant=0	side_2_annotate_key=gene	side_2_continuation=0	side_2_coverage=0.79	side_2_overlap=0	side_2_possible_overlap_registers=139	side_2_read_count=206	side_2_redundant=0	total_non_overlap_reads=4
JC	388	.	REL606	4334203	1	REL606	4334289	1	0	alignment_overlap=9	coverage_minus=3	coverage_plus=1	flanking_left=150	flanking_right=150	frequency=1.220e-02	junction_possible_overlap_registers=140	key=REL606__4334203__1__REL606__4334280__1__9____150__150__0__0	max_left=39	max_left_minus=39	max_left_plus=39	max_min_left=39	max_min_left_minus=39	max_min_left_plus=39	max_min_right=0	max_min_right_minus=0	max_min_right_plus=0	max_pos_hash_score=280	max_right=132	max_right_minus=132	max_right_plus=93	neg_log10_pos_hash_p_value=15.5	new_junction_coverage=0.02	new_junction_read_count=4	no_show=1	polymorphism_frequency=1.220e-02	pos_hash_score=4	prediction=polymorphism	reject=COVERAGE_EVENNESS_SKEW,FREQUENCY_CUTOFF	side_1_annotate_key=gene	side_1_continuation=0	side_1_coverage=1.19	side_1_overlap=9	side_1_possible_overlap_registers=149	side_1_read_count=334	side_1_redundant=0	side_2_annotate_key=gene	side_2_continuation=0	side_2_coverage=1.27	side_2_overlap=0	side_2_possible_overlap_registers=140	side_2_read_count=334	side_2_redundant=0	total_non_overlap_reads=4
JC	389	.	REL606	4344539	-1	REL606	4403968	-1	0	alignment_overlap=2	coverage_minus=141	coverage_plus=158	flanking_left=150	flanking_right=150	frequency=1	junction_possible_overlap_registers=147	key=REL606__4344539__-1__REL606__4403970__-1__2____150__150__1__0	max_left=142	max_left_minus=136	max_left_plus=142	max_min_left=73	max_min_left_minus=73	max_min_left_plus=72	max_min_right=71	max_min_right_minus=70	max_min_right_plus=71	max_pos_hash_score=294	max_right=147	max_right_minus=147	max_right_plus=146	neg_log10_pos_hash_p_value=0.2	new_junction_coverage=1.23	new_junction_read_count=340	polymorphism_frequency=1.000e+00	pos_hash_score=102	prediction=consensus	read_count_offset=3	side_1_annotate_key=repeat	side_1_continuation=0	side_1_coverage=NA	side_1_overlap=2	side_1_read_count=NA	side_1_redundant=1	side_2_annotate_key=gene	side_2_continuation=0	side_2_coverage=0.00	side_2_overlap=0	side_2_possible_overlap_registers=144	side_2_read_count=0	side_2_redundant=0	total_non_overlap_reads=299
JC	390	.	REL606	4403966	1	REL606	4504348	-1	0	alignment_overlap=0	coverage_minus=188	coverage_plus=246	flanking_left=150	flanking_right=150	frequency=1	junction_possible_overlap_registers=149	key=REL606__4403966__1__REL606__4504348__-1__0____150__150__0__1	max_left=148	max_left_minus=148	max_left_plus=147	max_min_left=74	max_min_left_minus=71	max_min_left_plus=74	max_min_right=74	max_min_right_minus=74	max_min_right_plus=72	max_pos_hash_score=298	max_right=147	max_right_minus=147	max_right_plus=145	neg_log10_pos_hash_p_value=0.1	new_junction_coverage=1.77	new_junction_read_count=495	polymorphism_frequency=1.000e+00	pos_hash_score=106	prediction=consensus	read_count_offset=3	side_1_annotate_key=gene	side_1_continuation=0	side_1_coverage=0.00	side_1_overlap=0	side_1_possible_overlap_registers=146	side_1_read_count=0	side_1_redundant=0	side_2_annotate_key=repeat	side_2_continuation=0	side_2_coverage=NA	side_2_overlap=0	side_2_possible_overlap_registers=NA	side_2_read_count=NA	side_2_redundant=1	total_non_overlap_reads=434
JC	391	.	REL606	4407359	1	REL606	4407439	1	0	alignment_overlap=8	coverage_minus=1	coverage_plus=3	flanking_left=150	flanking_right=150	frequency=1.714e-02	junction_possible_overlap_registers=141	key=REL606__4407359__1__REL606__4407431__1__8____150__150__0__0	max_left=104	max_left_minus=58	max_left_plus=104	max_min_left=58	max_min_left_minus=58	max_min_left_plus=0	max_min_right=47	max_min_right_minus=0	max_min_right_plus=47	max_pos_hash_score=282	max_right=84	max_right_minus=84	max_right_plus=47	neg_log10_pos_hash_p_value=16.4	new_junction_coverage=0.02	new_junction_read_count=4	no_show=1	polymorphism_frequency=1.714e-02	pos_hash_score=3	prediction=polymorphism	reject=COVERAGE_EVENNESS_SKEW,FREQUENCY_CUTOFF	side_1_annotate_key=gene	side_1_continuation=0	side_1_coverage=0.88	side_1_overlap=8	side_1_possible_overlap_registers=149	side_1_read_count=246	side_1_redundant=0	side_2_annotate_key=gene	side_2_continuation=0	side_2_coverage=0.85	side_2_overlap=0	side_2_possible_overlap_registers=141	side_2_read_count=226	side_2_redundant=0	total_non_overlap_reads=4
JC	392	.	REL606	4426390	1	REL606	4426510	1	0	alignment_overlap=10	coverage_minus=0	coverage_plus=5	flanking_left=150	flanking_right=150	frequency=1.615e-02	junction_possible_overlap_registers=139	key=REL606__4426390__1__REL606__4426500__1__10____150__150__0__0	max_left=120	max_left_minus=0	max_left_plus=120	max_min_left=61	max_min_left_minus=0	max_min_left_plus=61	max_min_right=56	max_min_right_minus=0	max_min_right_plus=56	max_pos_hash_score=278	max_right=78	max_right_minus=0	max_right_plus=78	neg_log10_pos_hash_p_value=14.7	new_junction_coverage=0.02	new_junction_read_count=5	no_show=1	polymorphism_frequency=1.615e-02	pos_hash_score=5	prediction=polymorphism	reject=COVERAGE_EVENNESS_SKEW,FREQUENCY_CUTOFF	side_1_annotate_key=gene	side_1_continuation=0	side_1_coverage=1.16	side_1_overlap=10	side_1_possible_overlap_registers=149	side_1_read_count=325	side_1_redundant=0	side_2_annotate_key=gene	side_2_continuation=0	side_2_coverage=1.17	side_2_overlap=0	side_2_possible_overlap_registers=139	side_2_read_count=306	side_2_redundant=0	total_non_overlap_reads=5
JC	393	.	REL606	4426947	-1	REL606	4426959	-1	0	alignment_overlap=7	coverage_minus=5	coverage_plus=0	flanking_left=150	flanking_right=150	frequency=1.983e-02	junction_possible_overlap_registers=142	key=REL606__4426947__-1__REL606__4426966__-1__7____150__150__0__0	max_left=79	max_left_minus=79	max_left_plus=0	max_min_left=68	max_min_left_minus=68	max_min_left_plus=0	max_min_right=64	max_min_right_minus=64	max_min_right_plus=0	max_pos_hash_score=284	max_right=113	max_right_minus=113	max_right_plus=0	neg_log10_pos_hash_p_value=14.9	new_junction_coverage=0.02	new_junction_read_count=5	no_show=1	polymorphism_frequency=1.983e-02	pos_hash_score=5	prediction=polymorphism	reject=COVERAGE_EVENNESS_SKEW,FREQUENCY_CUTOFF	side_1_annotate_key=gene	side_1_continuation=0	side_1_coverage=0.97	side_1_overlap=7	side_1_possible_overlap_registers=149	side_1_read_count=273	side_1_redundant=0	side_2_annotate_key=gene	side_2_continuation=0	side_2_coverage=0.88	side_2_overlap=0	side_2_possible_overlap_registers=142	side_2_read_count=234	side_2_redundant=0	total_non_overlap_reads=5
JC	394	.	REL606	4430751	1	REL606	4430785	1	0	alignment_overlap=9	coverage_minus=1	coverage_plus=8	flanking_left=150	flanking_right=150	frequency=2.842e-02	junction_possible_overlap_registers=140	key=REL606__4430751__1__REL606__4430776__1__9____150__150__0__0	max_left=140	max_left_minus=140	max_left_plus=139	max_min_left=61	max_min_left_minus=0	max_min_left_plus=61	max_min_right=57	max_min_right_minus=1	max_min_right_plus=57	max_pos_hash_score=280	max_right=117	max_right_minus=1	max_right_plus=117	neg_log10_pos_hash_p_value=12.4	new_junction_coverage=0.03	new_junction_read_count=9	no_show=1	polymorphism_frequency=2.842e-02	pos_hash_score=9	prediction=polymorphism	reject=COVERAGE_EVENNESS_SKEW,FREQUENCY_CUTOFF	side_1_annotate_key=gene	side_1_continuation=0	side_1_coverage=1.16	side_1_overlap=9	side_1_possible_overlap_registers=149	side_1_read_count=324	side_1_redundant=0	side_2_annotate_key=gene	side_2_continuation=0	side_2_coverage=1.18	side_2_overlap=0	side_2_possible_overlap_registers=140	side_2_read_count=311	side_2_redundant=0	total_non_overlap_reads=9
JC	395	.	REL606	4493486	-1	REL606	4493603	-1	0	alignment_overlap=7	coverage_minus=1	coverage_plus=2	flanking_left=150	flanking_right=150	frequency=1.909e-02	junction_possible_overlap_registers=142	key=REL606__4493486__-1__REL606__4493610__-1__7____150__150__0__0	max_left=131	max_left_minus=14	max_left_plus=131	max_min_left=14	max_min_left_minus=14	max_min_left_plus=7	max_min_right=12	max_min_right_minus=0	max_min_right_plus=12	max_pos_hash_score=284	max_right=136	max_right_minus=129	max_right_plus=136	neg_log10_pos_hash_p_value=16.5	new_junction_coverage=0.02	new_junction_read_count=5	no_show=1	polymorphism_frequency=1.909e-02	pos_hash_score=3	prediction=polymorphism	reject=COVERAGE_EVENNESS_SKEW,FREQUENCY_CUTOFF	side_1_annotate_key=gene	side_1_continuation=0	side_1_coverage=1.08	side_1_overlap=7	side_1_possible_overlap_registers=149	side_1_read_count=304	side_1_redundant=0	side_2_annotate_key=gene	side_2_continuation=0	side_2_coverage=0.84	side_2_overlap=0	side_2_possible_overlap_registers=142	side_2_read_count=224	side_2_redundant=0	total_non_overlap_reads=3
JC	396	.	REL606	4493587	-1	REL606	4493603	-1	0	alignment_overlap=7	coverage_minus=3	coverage_plus=1	flanking_left=150	flanking_right=150	frequency=2.024e-02	junction_possible_overlap_registers=142	key=REL606__4493587__-1__REL606__4493610__-1__7____150__150__0__0	max_left=78	max_left_minus=78	max_left_plus=7	max_min_left=37	max_min_left_minus=37	max_min_left_plus=7	max_min_right=61	max_min_right_minus=61	max_min_right_plus=0	max_pos_hash_score=284	max_right=136	max_right_minus=129	max_right_plus=136	neg_log10_pos_hash_p_value=15.7	new_junction_coverage=0.02	new_junction_read_count=5	no_show=1	polymorphism_frequency=2.024e-02	pos_hash_score=4	prediction=polymorphism	reject=COVERAGE_EVENNESS_SKEW,FREQUENCY_CUTOFF	side_1_annotate_key=gene	side_1_continuation=0	side_1_coverage=0.97	side_1_overlap=7	side_1_possible_overlap_registers=149	side_1_read_count=273	side_1_redundant=0	side_2_annotate_key=gene	side_2_continuation=0	side_2_coverage=0.84	side_2_overlap=0	side_2_possible_overlap_registers=142	side_2_read_count=224	side_2_redundant=0	total_non_overlap_reads=4
JC	397	.	REL606	4512946	1	REL606	4513082	1	0	alignment_overlap=9	coverage_minus=0	coverage_plus=11	flanking_left=150	flanking_right=150	frequency=4.608e-02	junction_possible_overlap_registers=140	key=REL606__4512946__1__REL606__4513073__1__9____150__150__0__0	max_left=132	max_left_minus=0	max_left_plus=132	max_min_left=66	max_min_left_minus=0	max_min_left_plus=66	max_min_right=35	max_min_right_minus=0	max_min_right_plus=35	max_pos_hash_score=280	max_right=93	max_right_minus=0	max_right_plus=93	neg_log10_pos_hash_p_value=14.1	new_junction_coverage=0.04	new_junction_read_count=11	no_show=1	polymorphism_frequency=4.608e-02	pos_hash_score=6	prediction=polymorphism	reject=COVERAGE_EVENNESS_SKEW,FREQUENCY_CUTOFF	side_1_annotate_key=gene	side_1_continuation=0	side_1_coverage=0.86	side_1_overlap=9	side_1_possible_overlap_registers=149	side_1_read_count=242	side_1_redundant=0	side_2_annotate_key=gene	side_2_continuation=0	side_2_coverage=0.87	side_2_overlap=0	side_2_possible_overlap_registers=140	side_2_read_count=228	side_2_redundant=0	total_non_overlap_reads=11
UN	398	.	REL606	15527	16584
UN	399	.	REL606	17137	18290
UN	400	.	REL606	24881	25361
UN	401	.	REL606	228116	228358
UN	402	.	REL606	228649	229841
UN	403	.	REL606	230127	230245
UN	404	.	REL606	230439	233115
UN	405	.	REL606	242846	243326
UN	406	.	REL606	264381	264867
UN	407	.	REL606	354853	355339
UN	408	.	REL606	378336	378820
UN	409	.	REL606	431090	432179
UN	410	.	REL606	497014	499636
UN	411	.	REL606	499920	500193
UN	412	.	REL606	546183	589755
UN	413	.	REL606	590435	591490
UN	414	.	REL606	618830	619321
UN	415	.	REL606	633691	634176
UN	416	.	REL606	643078	644237
UN	417	.	REL606	665853	667006
UN	418	.	REL606	713308	713388
UN	419	.	REL606	1111694	1112664
UN	420	.	REL606	1194773	1195265
UN	421	.	REL606	1271295	1272453
UN	422	.	REL606	1324792	1325280
UN	423	.	REL606	1422785	1423759
UN	424	.	REL606	1425196	1425323
UN	425	.	REL606	1428200	1428206
UN	426	.	REL606	1428930	1428939
UN	427	.	REL606	1432138	1432618
UN	428	.	REL606	1446748	1447721
UN	429	.	REL606	1456092	1457244
UN	430	.	REL606	1465715	1466202
UN	431	.	REL606	1467816	1468969
UN	432	.	REL606	1505010	1505073
UN	433	.	REL606	1505933	1505965
UN	434	.	REL606	1507208	1509830
UN	435	.	REL606	1510120	1510389
UN	436	.	REL606	1513438	1513456
UN	437	.	REL606	1552293	1552354
UN	438	.	REL606	1607718	1607730
UN	439	.	REL606	1608449	1608455
UN	440	.	REL606	1612404	1612531
UN	441	.	REL606	1613534	1614569
UN	442	.	REL606	1614851	1615821
UN	443	.	REL606	1728439	1729592
UN	444	.	REL606	1774823	1775976
UN	445	.	REL606	1856890	1857948
UN	446	.	REL606	1973103	1973583
UN	447	.	REL606	2063136	2064289
UN	448	.	REL606	2070746	2071237
UN	449	.	REL606	2085216	2085696
UN	450	.	REL606	2204886	2205379
UN	451	.	REL606	2349593	2350074
UN	452	.	REL606	2390650	2391706
UN	453	.	REL606	2561530	2561991
UN	454	.	REL606	2591050	2595932
UN	455	.	REL606	2599286	2600440
UN	456	.	REL606	2627684	2628035
UN	457	.	REL606	2717796	2718854
UN	458	.	REL606	2719383	2720536
UN	459	.	REL606	2767128	2767619
UN	460	.	REL606	2827657	2828626
UN	461	.	REL606	2844561	2845720
UN	462	.	REL606	2962168	2963321
UN	463	.	REL606	3196536	3197689
UN	464	.	REL606	3281593	3283928
UN	465	.	REL606	3284339	3286222
UN	466	.	REL606	3286385	3286536
UN	467	.	REL606	3328209	3328390
UN	468	.	REL606	3363383	3363868
UN	469	.	REL606	3447238	3448292
UN	470	.	REL606	3481149	3484542
UN	471	.	REL606	3486465	3486515
UN	472	.	REL606	3527706	3527767
UN	473	.	REL606	3582367	3583522
UN	474	.	REL606	3628289	3629734
UN	475	.	REL606	3629880	3630722
UN	476	.	REL606	3631109	3631702
UN	477	.	REL606	3632976	3632985
UN	478	.	REL606	3673919	3674405
UN	479	.	REL606	3826097	3827250
UN	480	.	REL606	3829541	3834426
UN	481	.	REL606	3939716	3941394
UN	482	.	REL606	3941685	3941949
UN	483	.	REL606	3942112	3943157
UN	484	.	REL606	3943696	3943813
UN	485	.	REL606	3944189	3944909
UN	486	.	REL606	4036323	4037476
UN	487	.	REL606	4073780	4075346
UN	488	.	REL606	4075914	4076041
UN	489	.	REL606	4076300	4077379
UN	490	.	REL606	4077670	4078787
UN	491	.	REL606	4083565	4083751
UN	492	.	REL606	4115030	4120077
UN	493	.	REL606	4256888	4256892
UN	494	.	REL606	4343242	4344395
UN	495	.	REL606	4418441	4418559
UN	496	.	REL606	4423011	4423129
UN	497	.	REL606	4434314	4434799
UN	498	.	REL606	4450537	4451034
UN	499	.	REL606	4503050	4504208
